# Supplementary material for: Invariant surface glycoprotein 65 of Trypanosoma brucei is a complement C3 receptor
Source: Nat Commun. 2022 Aug 29;13:5085. doi: 10.1038/s41467-022-32728-9 (PMC9424271; doi:10.1038/s41467-022-32728-9)
Supplement: Supplementary file 3 — supplementary data 1 [file 41467_2022_32728_MOESM3_ESM.xlsx]

## Sheet: Sheet1
Supplementary Table 1: ISG65 sequences
ISG65 proteins encoded in EATRO1125
1125A	MMKYLIVFAIITTRISVLLATNGGDKHVKANKKLDQEGANLLCKMKHLADKVANKGGEDLKKKTKGFEDDVLLEVERVNNWLEKLNGPKGRKDGYAKLSDSDIEKVKGIFTKAKDGITKQLPEAKKAADDAKKLYDEVKKAAEHARGVKVSDETNSSGLYRILDWYCFKEGENAGKSDNCDGVKFSEHHGTHRRRNVIDCGDEKANKYGDASSKTLEDTLKQWESKKPQAAGASGGNDVCKATASSESHPCTMTEEWQTPYKETVKKLKELEGAHERGKKAHDAMLGYANTAHATNRKVEQGKPLTEVIAAAKEAGKKGAKIIIPAAAPSTPTNSTKNEDSAPTEHVDRGIATNETQVEVGIDADFDGLLEATEAAEVKSRHQRRAMIILAVLVPAIIL…
1125B	MMKYLLVFAIITTRISVLLVIGSEDNRVPGDKNLTKEGAAALCKMKHLADKVAEKRSQELKDRTQNFAGYIEFELYRIDYWLEKLNGPKGRKDGYAKLSDSDIEKVKKIFDKAKDGIAKQLPEAKKAGEDAEKLHTEVKEAAANARGQDLDDHKQKSTGLYRVLNWYCITKEESHNATPNCDGIQFRNHYLSVNRSAIDCSSTGYEENYDWSANALQVALNSWENVKPKKLESAGSDENCNIGQSSESHPCTMTEEWQTHYKETVKKLKELEGAHEKGKRAHDAMLGYANTAYAVNTKVEQEKPLAEVIAAAKEAGKKGAKIIIPAAAPVTPTNSTKNEDSAPTEHVDRGIATNETQVEVGIDADFDGLLEAAEAAEVTRGHQKTAMIILAVLVPAIIL…
1125C	MMKYLLVFAIITTRISVLLATNGGDKHVKANKKLDQEGANLLCKMKHLADKVANKGGEDLKKKTKGFEDDVLLEVERVNNWLEKLGDRKQYNDGYAKLSDSDIEKVKGIFTKAKDGITKQLPEAKKAADDAKKLYDEVKKAAEDARGVKVSDETNSSGLYRILDWYCFKEGENAGQSHNCENVGFSVHHGTHKRRNVIDCGDEKANKYGDASSKTLEDTLKEWNVKKPSAETNNNGNDMCKNGQSSESHPCTMTEEWQTHYKETVEKLRELEGAHERGKKAHDAMLGYANTAHATNRKVEQGKPLTEVIAAAKEAGKKGAKIIIPAAAPSTPTNSTKNEDSAPTEHVDRGIATNETQVEVGIDADFDGLLEATEAAEVKSRHQRRAMIILAVLVPAIIL…
1125D	MMKYLLVFAIITTRISVLLVIGSEDNRVPGDKNLTKEGAAALCKMKHLADKVAEKRSQELKDRTQNFAGYIEFELYRIDYWLEKLNGPKGRKDGYAKLSDSDIEKVKEIFDKAKDGIAKQLPEAKKAGEDAEKLHTEVKEAAANARGQDLDDHKQKSTGLYRVLNWYCITKEESHNATPNCDGIQFRNHYLSVNRSAIDCSSTGYEENYDWSANALQVALNSWENVKPKKLESAGSDENCNIGQSSESHPCTMTEEWQTHYKETVKKLRELEDAYQRGKKAHDAMLGYANTAYAVNTKVEQEKPLAEVIAAAKEAGKKGAKIIIPAAAPVTPTNSTKNEDSAPTEHVDRGIATNETQVEVGIDADFDSLLDATEAAEVTRRHQRTAMIILAVLVPAIIL…
1125E	MMKYLLVFAIITTRISVLLVIGSEDNRVPGDKKLTKEGAAALCKMKHLADKVAEKGAEDLKKKTKNFAGFIEFEQEKVDNWLEKLRNRKQYSDGYAKLSDSDVEKVKEIFDKAKDGITKQIPEAEKEAREAERLYDEVKKAAQDARGQDLDDDTAKSTGLYRVLNWYCITKDNNKDITHNCDDGIKFRDHYLSVKRSAIDCSSTGYKEDYDWSANALQSALNDWENVKPKEVKPESGGNDVCKATASSESHPCTMTEEWQTHYKDSILKLKELEDAHKRGKAAHDAMLGYANTAHATNRKVEQEKPLAEVIAAAKDAGKKGAKIIIPAAAPATSTDSTKSEDSAPTEHVDRGIATNETQVEVGIDADFDSLLEATEAAEVKSRHQRTAMIILAVLVPAI…
1125F	MMKYLLVFAIITTRISVLLVIGSEDNRVPGDKNLTKEGAAALCKMKHLADKVAEKRSQELKDRTQNFAGYIEFELYRIDYWLEKLNGPKGRKDGYAKLSDSDIEKVKEIFDKAKDGIAKQLPEAKKAGEDAEKLHTEVKEAAANARGQDLDDHKQKSTGLYRVLNWYCITKEESHNATPNCDGIQFRNHYLSVNRSAIDCSSTGYEENYDWSANALQVALNSWENVKPKKLESAGSDKNCNIGQSSESHPCTMTEEWQTHYKETVKKLKELEGAHEKGKKAHDAMLGYANTAYAVNTKVEQEKPLAEVIAAAKEAGKKGAKIIIPAAAPVTPTNSTKNEDSAPTEHVDRGIATNETQVEVGIDADFDGLLEAAEAAEVTRRHQKTAMIILAVLVPAIIL…
1125G	MMKYLLVFAIITTRISVLLVIGSEDNRVPGDKNLTKEGAAALCKMKHLADKVAEKRSQELKDRTQNFAGYIEFELYRIDYWLEKLNGPKGRKDGYAKLSDSDIEKVKEIFDKAKDGIAKQLPEAKKAGEDAEKLHTEVKEAAANARGQDLDDHKQKSTGLYRVLNWYCITKEESHNATPNCDGIQFRNHYLSVNRSAIDCSSTGYEENYDWSANALQVALNSWENVKPKKLESAGSDENCNIGQSSESHPCTMTEEWQTHYKETVKKLKELEGAHEKGRRAHDAMLGYANTAYAVNTKVEQEKPLAEVIAAAKEAGKKGAKIIIPAAAPVTPTNSTKNEDSAPTEHVDRGIATNETQVEVGIDADFDGLLEAAEAAEVTRRHQKTAMIILAVLVPAIIL…
ISG65 proteins encoded in TREU927
927A (Tb927.2.3270)		MMKYLLVFAIIATRIPALLVIGSEDNRVPGDKKLTKEGAAALCKMKHLADKVAEERSQELKDRTQNFAGYIEFELYRIDYWLEKLNGPKGRKDGYAKLSDSDIEKVKEIFNKAKDGIAKQLPEAKKAGEEAEKLHTEVKKAAANARGQDLDEYRQKSTGLYRVLNWYCITKEERHNATPNCDGIQFRKHYLSVNRSAIDCSSTGYEENYDWSANALQVALNSWENVKPKKLESAGSDMNCNIGQSSESHPCTMTEEWQTPYKETVEKLRELEDAYQRGKKAHDAMLGYANTAYAVNTKVEQEKPLTEVIAAAKDAGKKGAKIIIPAAAPATPTNSTKNEDSASTEHVDRGIATNETQVEVGIDADFDSLLDATEAAEVTRRHQRTAMIILAVLVPAIIL…
927B (Tb927.2.3280)		MMKYLLVFAIIATRISVLLATNGGDKHVKANKKLTKEGAAALCKMKHLADKVAEERSQELKDRTQNFAGYIEFELYRIDYWLEKLNGPKGRKDGYAKLSDSDIEKVKEIFNKAKDGITKQLPEAKKAGEEAEKLHTEVKKAAKNARGVRLSEGTNSSGLYRILDWYCFKEGENAGKSDNCDGVKFSVHYETHRRRNVIDCSSTGYEENYDWSANALQVALNSWENVKPKKLESAGSDMNCNIGQSSESHPCTMTEEWQTPYKETVEKLRELEDAYQRGKKAHDAMLGYANTAYAVNTKVEQEKPLTEVIAAAKEAGKKGAKIIIPAAAPATPTNSTKNEDSASTEHVDRGIATNETQVEVGIDADFDSLLDATEAAEVTRRHQRTAMIILAVLVPAIIL…
927C (Tb927.2.3290)		MMKYLLVFAIIATRIPVLLATNGGDKHVKANKKLTKEGAAALCKMKHLADKVAEERSQELKDRTQNFAGYIEFELYRIDYWLEKLNGPKGRKDGYAKLSDSDIEKVKEIFNKAKDGIAKQLPEAKKAGEEAEKLHTEVKKAAKNARGVRLSEGTNSSGLYRILDWYCFKEGENAGKSDNCDGVKFSVHYETHRRRNVIDCSSTGYEENYDWSANALQVALNSWENVKPKKVESAGSDMNCNIGQSSESHPCTMTEEWQTPYKETVEKLRELEDAYQRGKKAHDAMLGYANTAYAVNTKVEQEKPLTEVIAAAKDAGKKGAKIIIPAAAPATPTNSTKNEDSASTEHVDRGIATNETQVEVGIDADFDSLLDATEAAEVTRRHQRTAMIILAVLVPAIIL…
927D (Tb927.2.3300)		MMKYLLVFAIIATRIPVLLATNGGDKHVKANKKLTKEGAAALCKMKHLADKVAEERSQELKDRTQNFAGYIEFELYRIDYWLEKLNGPKGRKDGYAKLSDSDIEKVKEIFNKAKDGIAKQLPEAKKAGEEAEKLHTEVKKAAKNARGVRLSEGTNSSGLYRILDWYCFKEGENAGKSDNCDGVKFSVHYETHRRRNVIDCSSTGYEENYDWSANALQVALNSWENVKPKKVESAGSDMNCNIGQSSESHPCTMTEEWQTPYKETVEKLRELEDAYQRGKKAHDAMLGYANTAYAVNTKVEQEKPLTEVIAAAKEAGKKGAKIIIPAAAPATPTNSTKNEDSASTEHVDRGIATNETQVEVGIDADFDSLLDATEAAEVTRRHQRTAMIILAVLVPAIIL…
927E (Tb927.2.3310)		MMKYLLVFAIIATRIPVLLATNGGDKHVKANKKLTKEGAAALCKMKHLADKVAEERSQELKDRTQIFAGYIEFELYRIDYWLEKLNGPKGRKDGYAKLSDSDIEKVKEIFNKAKDGIAKQLPEAKKAGEEAEKLHTEVKKAAANARGVRLSEGTNSSGLYRILDWYCFKEGENAGKSDNCDGVKFSVHYETHRRRNVIDCSSTGYEENYDWSANALQVALNSWENVKPKKLESAGSDMNCNIGQSSESHPCTMTEEWQTPYKETVEKLRELEDAYQRGKKAHDAMLGYANTAYAVNTKVEQEKPLTEVIAAAKEAGKKGAKIIIPAAAPATPTNSTKNEDSASTEHVDRGIATNETQVEVGIDADFDSLLDATEAAEVTRRHQRTAMIILAVLVPAIIL…
927F (Tb927.2.3320)		MMKYLLVFAIITTRIPVLLVIGSEDNRVPGDKKLTKEGAAALCKMKHLADKVAEKGAEDLKKKTQNFAGFIEFEQEKVDNWLEKLRNRKQYSDGYAKLSDSDVEKVKEIFDKAKDGITKQLPEAEKEAREAERLYDEVKKAAQDARGQDLDDDTAKSTGLYRVLNWYCITKDNNKDITHNCDDGIKFRDHYLSVNRSAIDCSSTGYKEDYDWSANALQSALNDWENVKPKEVKPESGGNDVCKKDESSESHPCTMTGGWQTHYKDSILKLKELEDAHKRGKAAHDAMLGYANTAHAANTKVEQEKPLAEVITAAKDAGKKGAKIIIPAAAPATSTDSTKSEDSAPAEHVDRGIATNETQVEVGIDADFDSLLEAAEAAEVKSRHQRTAMIILAVLVPAI…
ISG65 proteins encoded in Lister 427
>427A (Tb427_020013900)			MMKYLLVFAIITTRISVLLVIGSEDNRVPGDKNLTKEGAAALCKMKHLADKVAEKRSQELKDRTQNFAGYIEFELYRIDYWLEKLNGPKGRKDGYAKLSDSDIEKVKEIFDKAKDGIAKQLPEAKKAGEDAEKLHTEVKEAAANARGQDLDDHKQKSTGLYRVLNWYCITKEESHNATPNCDGIQFRNHYLSVNRSAIDCSSTGYEENYDWSANALQVALNSWENVKPKKLESAGSDKNCNIGQSSESHPCTMTEEWQTHYKETVKKLKELEGAHEKGKKAHDAMLGYANTAYAVNTKVEQEKPLAEVIAAAKEAGKKGAKIIIPAAAPVTPTNSTKNEDSAPTEHVDRGIATNETQVEVGIDADFDGLLEAAEAAEVTRRHQRTAMIILAVLVPAIIL…
>427B (Tb427_020014100)			MMKYLLVFAIITTRISVLLVIGSEDNRVPGDKNLTKEGAAALCKMKHLADKVAEKRSQELKDRTQNFAGYIEFELYRIDYWLEKLNGPKGRKDGYAKLSDSDIEKVKEIFDKAKDGIAKQLPEAKKAGEDAEKLHTEVKEAAANARGQDLDDHKQKSTGLYRVLNWYCITKEESHNATPNCDGIQFRNHYLSVNRSAIDCSSTGYEENYDWSANALQVALNSWENVKPKKLESAGSDKNCNIGQSSESHPCTMTEEWQTHYKETVKKLKELEGAHEKGKKAHDAMLGYANTAYAVNTKVEQEKPLAEVIAAAKEAGKKGAKIIIPAAAPVTPTNSTKNEDSAPTEHVDRGIATNETQVEVGIDADFDSLLDATEAAEVTRRHQRTAMIILAVLVPAIIL…
>427C (Tb427_020014300)			MMKYLLVFAIITTRISVLLVIGSEDNRVPGDKNLTKEGAAALCKMKHLADKVAEKRSQELKDRTQNFAGYIEFELYRIDYWLEKLNGPKGRKDGYAKLSDSDIEKVKEIFDKAKDGIAKQLPEAKKAGEDAEKLHTEVKEAAANARGQDLDDHKQKSTGLYRVLNWYCITKEESHNATPNCDGIQFRNHYLSVNRSAIDCSSTGYEENYDWSANALQVALNSWENVKPKKLESAGSDENCNIGQSSESHPCTMTEEWQTHYKETVKKLRELEDAYQRGKKAHDAMLGYANTAYAVNTKVEQEKPLAEVIAAAKEAGKKGAKIIIPAAAPVTPTNSTKNEDSAPTEHVDRGIATNETQVEVGIDADFDGLLEAAEAAEVTRRHQKTAMIILAVLVPAIIL…
>427D (Tb427_020014500)			MMKYLLVFAIITTRISVLLVIGSEDNRVPGDKNLTKEGAAALCKMKHLADKVAEKRSQELKDRTQNFAGYIEFELYRIDYWLEKLNGPKGRKDGYAKLSDSDIEKVKEIFDKAKDGIAKQLPEAKKAGEDAEKLHTEVKEAAANARGQDLDDHKQKSTGLYRVLNWYCITKEESHNATPNCDGIQFRNHYLSVNRSAIDCSSTGYEENYDWSANALQVALNSWENVKPKKLESAGSDENCNIGQSSESHPCTMTEEWQTHYKETVKKLKELEGAHEKGKRAHDAMLGYANTAYAVNTKVEQEKPLAEVIAAANEAGKKGAKIIIPAAAPVTPTNSTKNEDSAPTEHVDRGIATNETQVEVGIDADFDGLLEAAEAAEVTRGHQKTAMIILAVLVPAIIL…
>427E (Tb427_020014700)			MMKYLLVFAIITTRISVLLVIGSEDNRVPGDKNLTKEGAAALCKMKHLADKVAEKRSQELKDRTQNFAGYIEFELYRIDYWLEKLNGPKGRKDGYAKLSDSDIEKVKEIFDKAKDGIAKQLPEAKKAGEDAEKLHTEVKEAAANARGQDLDDHKQKSTGLYRVLNWYCITKEESHNATPNCDGIQFRNHYLSVNRSAIDCSSTGYEENYDWSANALQVALNSWENVKPKKLESAGSDENCNIGQSSESHPCTMTEEWQTHYKETVKKLKELEGAHEKGKRAHDAMLGYANTAYAVNTKVEQEKPLAEVIAAANEAGKKGAKIIIPAAAPVTPTNSTKNEDSAPTEHVDRGIATNETQVEVGIDADFDGLLEAAEAAEVTRGHQKTAMIILAVLVPAIIL…
>427F (Tb427_020014900)			MMKYLLVFAIITTRISVLLVIGSEDNRVPGDKNLTKEGAAALCKMKHLADKVAEKRSQELKDRTQNFAGYIEFELYRIDYWLEKLNGPKGRKDGYAKLSDSDIEKVKEIFDKAKDGIAKQLPEAKKAGEDAEKLHTEVKEAAANARGQDLDDHKQKSTGLYRVLNWYCITKEESHNATPNCDGIQFRNHYLSVNRSAIDCSSTGYEENYDWSANALQVALNSWENVKPKKLESAGSDENCNIGQSSESHPCTMTEEWQTHYKETVKKLKELEGAHEKGRRAHDAMLGYANTAYAVNTKVEQEKPLAEVIAAAKEAGKKGAKIIIPAAAPVTPTNSTKNEDSAPTEHVDRGIATNETQVEVGIDADFDGLLEAAEAAEVTRRHQKTAMIILAVLVPAIIL…
>427G (Tb427_002015100)			MMKYLLVFAIITTRISVLLVIGSEDNRVPGDKNLTKEGAAALCKMKHLADKVAEKRSQELKDRTQNFAGYIEFELYRIDYWLEKLNGPKGRKDGYAKLSDSDIEKVKEIFDKAKDGIAKQLPEAKKAGEDAEKLHTEVKEAAANARGQDLDDHKQKSTGLYRVLNWYCITKEESHNATPNCDGIQFRNHYLSVNRSAIDCSSTGYEENYDWSANALQVALNSWENVKPKKLESAGSDENCNIGQSSESHPCTMTEEWQTHYKETVKKLRELEDAYQRGKKAHDAMLGYANTAYAVNTKVEQEKPLAEVIAAAKEAGKKGAKIIIPAAAPVTPTNSTKNEDSAPTEHVDRGIATNETQVEVGIDADFDSLLDATEAAEVTRRHQRTAMIILAVLVPAIIL…
>427H (Tb427_002015300)			MMKYLLVFAIITTRISVLLATNGGDKHVKANKKLTKEGAAALCKMKHLADKVAEERSPELKDRTQNFAGYIEFELYRIDYWLEKLNGPKGRKDGYAKLSDSDIEKVKEIFNKAKDGITKQLPEAKKAADDAKKLYDEVKKAAEDARGVKVSDETNSSGLYRILDWYCFKEGENAGQSHNCENVGFSVHHGTHKRRNVIDCGDEKANKYGDASSKTLEDTLKEWNVKKPSAETNNNGNDMCKNGQSSESHPCTMTEEWQTHYKETVKKLRELEGAHERGKKAHDAMLGYANTAHATNRKVEQGKPLTEVIAAAKEAGKKGAKIIIPAAAPSTPTNSTKNEDSAPTEHVDRGIATNETQVEVGIDADFDGLLEATEAAEVKSRHQRRAMIILAVLVPAIIL…
>427I (Tb427_002015500)			MMKYLLVFAIITTRISVLLATNGGDKHVKANKKLDQEGANLLCKMKHLADKVANKGGEDLKKKTKGFEDDVLLEVERVNNWLEKLGDRKQYNDGYAKLSDSDIEKVKGIFTKAKDGITKQLPEAKKAADDAKKLYDEVKKAAEDARGVKVSDETNSSGLYRILDWYCFKEGENAGQSHNCENVGFSVHHGTHKRRNVIDCGDEKANKYGDASSKTLEDTLKEWNVKKPSAETNNNGNDMCKNGQSSESHPCTMTEEWQTHYKETVEKLRELEGAHERGKKAHDAMLGYANTAHATNRKVEQGKPLTEVIAAAKEAGKKGAKIIIPAAAPSTPTNSTKNEDSAPTEHVDRGIATNETQVEVGIDADFDGLLEATEAAEVKSRHQRRAMIILAVLVPAIIL…
>427J (Tb427_002015700)			MMKYLIVFAIITTRISVLLATNGGDKHVKANKKLDQEGANLLCKMKHLADKVANKGGEDLKKKTKGFEDDVLLEVERVNNWLEKLNGPKGRKDGYAKLSDSDIEKVKGIFTKAKDGITKQLPEAKKAADDAKKLYDEVKKAAEHARGVKVSDETNSSGLYRILDWYCFKEGENAGKSDNCDGVKFSEHHGTHRRRNVIDCGDEKANKYGDASSKTLEDTLKQWESKKPQAAGASGGNDVCKATASSESHPCTMTEEWQTPYKETVKKLKELEGAHERGKKAHDAMLGYANTAHATNRKVEQGKPLTEVIAAAKEAGKKGAKIIIPAAAPSTPTNSTKNEDSAPTEHVDRGIATNETQVEVGIDADFDGLLEATEAAEVKSRHQRTAIIILAVLVPAIIL…
>427K (Tb427_002015800)			MMKYLLVFAIITTRISVLLVIGSEDNRVPGDKKLTKEGAAALCKMKHLADKVAEKGAEDLKKKTKNFAGFIEFEQEKVDNWLEKLRNRKQYSDGYAKLSDSDVEKVKEIFDKAKDGITKQIPEAEKEAREAERLYDEVKKAAQDARGQDLDDDTAKSTGLYRVLNWYCITKDNNKDITHNCDDGIKFRDHYLSVKRSAIDCSSTGYKEDYDWSANALQSALNDWENVKPKEVKPESGGNDVCKATASSESHPCTMTEEWQTHYKDSILKLKELEDAHKRGKAAHDAMLGYANTAHATNRKVEQEKPLAEVIAAAKDAGKKGAKIIIPAAAPATSTDSTKSEDSAPTEHVDRGIATNETQVEVGIDADFDSLLEATEAAEVKSRHQRTAMIILAVLVPAI…
