# Supplementary material for: Invariant surface glycoprotein 65 of Trypanosoma brucei is a complement C3 receptor
Source: Nat Commun. 2022 Aug 29;13:5085. doi: 10.1038/s41467-022-32728-9 (PMC9424271; doi:10.1038/s41467-022-32728-9)
Supplement: Supplementary file 4 — supplementary data 2 [file 41467_2022_32728_MOESM4_ESM.zip]

Archive with 620 entries (620 files):
- b21-414646_00000.dat
- b21-414646_00001.dat
- b21-414646_00002.dat
- b21-414646_00003.dat
- b21-414646_00004.dat
- b21-414646_00005.dat
- b21-414646_00006.dat
- b21-414646_00007.dat
- b21-414646_00008.dat
- b21-414646_00009.dat
- b21-414646_00010.dat
- b21-414646_00011.dat
- b21-414646_00012.dat
- b21-414646_00013.dat
- b21-414646_00014.dat
- b21-414646_00015.dat
- b21-414646_00016.dat
- b21-414646_00017.dat
- b21-414646_00018.dat
- b21-414646_00019.dat
- b21-414646_00020.dat
- b21-414646_00021.dat
- b21-414646_00022.dat
- b21-414646_00023.dat
- b21-414646_00024.dat
- b21-414646_00025.dat
- b21-414646_00026.dat
- b21-414646_00027.dat
- b21-414646_00028.dat
- b21-414646_00029.dat
- b21-414646_00030.dat
- b21-414646_00031.dat
- b21-414646_00032.dat
- b21-414646_00033.dat
- b21-414646_00034.dat
- b21-414646_00035.dat
- b21-414646_00036.dat
- b21-414646_00037.dat
- b21-414646_00038.dat
- b21-414646_00039.dat
- b21-414646_00040.dat
- b21-414646_00041.dat
- b21-414646_00042.dat
- b21-414646_00043.dat
- b21-414646_00044.dat
- b21-414646_00045.dat
- b21-414646_00046.dat
- b21-414646_00047.dat
- b21-414646_00048.dat
- b21-414646_00049.dat
- b21-414646_00050.dat
- b21-414646_00051.dat
- b21-414646_00052.dat
- b21-414646_00053.dat
- b21-414646_00054.dat
- b21-414646_00055.dat
- b21-414646_00056.dat
- b21-414646_00057.dat
- b21-414646_00058.dat
- b21-414646_00059.dat
- b21-414646_00060.dat
- b21-414646_00061.dat
- b21-414646_00062.dat
- b21-414646_00063.dat
- b21-414646_00064.dat
- b21-414646_00065.dat
- b21-414646_00066.dat
- b21-414646_00067.dat
- b21-414646_00068.dat
- b21-414646_00069.dat
- b21-414646_00070.dat
- b21-414646_00071.dat
- b21-414646_00072.dat
- b21-414646_00073.dat
- b21-414646_00074.dat
- b21-414646_00075.dat
- b21-414646_00076.dat
- b21-414646_00077.dat
- b21-414646_00078.dat
- b21-414646_00079.dat
- b21-414646_00080.dat
- b21-414646_00081.dat
- b21-414646_00082.dat
- b21-414646_00083.dat
- b21-414646_00084.dat
- b21-414646_00085.dat
- b21-414646_00086.dat
- b21-414646_00087.dat
- b21-414646_00088.dat
- b21-414646_00089.dat
- b21-414646_00090.dat
- b21-414646_00091.dat
- b21-414646_00092.dat
- b21-414646_00093.dat
- b21-414646_00094.dat
- b21-414646_00095.dat
- b21-414646_00096.dat
- b21-414646_00097.dat
- b21-414646_00098.dat
- b21-414646_00099.dat
- b21-414646_00100.dat
- b21-414646_00101.dat
- b21-414646_00102.dat
- b21-414646_00103.dat
- b21-414646_00104.dat
- b21-414646_00105.dat
- b21-414646_00106.dat
- b21-414646_00107.dat
- b21-414646_00108.dat
- b21-414646_00109.dat
- b21-414646_00110.dat
- b21-414646_00111.dat
- b21-414646_00112.dat
- b21-414646_00113.dat
- b21-414646_00114.dat
- b21-414646_00115.dat
- b21-414646_00116.dat
- b21-414646_00117.dat
- b21-414646_00118.dat
- b21-414646_00119.dat
- b21-414646_00120.dat
- b21-414646_00121.dat
- b21-414646_00122.dat
- b21-414646_00123.dat
- b21-414646_00124.dat
- b21-414646_00125.dat
- b21-414646_00126.dat
- b21-414646_00127.dat
- b21-414646_00128.dat
- b21-414646_00129.dat
- b21-414646_00130.dat
- b21-414646_00131.dat
- b21-414646_00132.dat
- b21-414646_00133.dat
- b21-414646_00134.dat
- b21-414646_00135.dat
- b21-414646_00136.dat
- b21-414646_00137.dat
- b21-414646_00138.dat
- b21-414646_00139.dat
- b21-414646_00140.dat
- b21-414646_00141.dat
- b21-414646_00142.dat
- b21-414646_00143.dat
- b21-414646_00144.dat
- b21-414646_00145.dat
- b21-414646_00146.dat
- b21-414646_00147.dat
- b21-414646_00148.dat
- b21-414646_00149.dat
- b21-414646_00150.dat
- b21-414646_00151.dat
- b21-414646_00152.dat
- b21-414646_00153.dat
- b21-414646_00154.dat
- b21-414646_00155.dat
- b21-414646_00156.dat
- b21-414646_00157.dat
- b21-414646_00158.dat
- b21-414646_00159.dat
- b21-414646_00160.dat
- b21-414646_00161.dat
- b21-414646_00162.dat
- b21-414646_00163.dat
- b21-414646_00164.dat
- b21-414646_00165.dat
- b21-414646_00166.dat
- b21-414646_00167.dat
- b21-414646_00168.dat
- b21-414646_00169.dat
- b21-414646_00170.dat
- b21-414646_00171.dat
- b21-414646_00172.dat
- b21-414646_00173.dat
- b21-414646_00174.dat
- b21-414646_00175.dat
- b21-414646_00176.dat
- b21-414646_00177.dat
- b21-414646_00178.dat
- b21-414646_00179.dat
- b21-414646_00180.dat
- b21-414646_00181.dat
- b21-414646_00182.dat
- b21-414646_00183.dat
- b21-414646_00184.dat
- b21-414646_00185.dat
- b21-414646_00186.dat
- b21-414646_00187.dat
- b21-414646_00188.dat
- b21-414646_00189.dat
- b21-414646_00190.dat
- b21-414646_00191.dat
- b21-414646_00192.dat
- b21-414646_00193.dat
- b21-414646_00194.dat
- b21-414646_00195.dat
- b21-414646_00196.dat
- b21-414646_00197.dat
- b21-414646_00198.dat
- b21-414646_00199.dat
- b21-414646_00200.dat
- b21-414646_00201.dat
- b21-414646_00202.dat
- b21-414646_00203.dat
- b21-414646_00204.dat
- b21-414646_00205.dat
- b21-414646_00206.dat
- b21-414646_00207.dat
- b21-414646_00208.dat
- b21-414646_00209.dat
- b21-414646_00210.dat
- b21-414646_00211.dat
- b21-414646_00212.dat
- b21-414646_00213.dat
- b21-414646_00214.dat
- b21-414646_00215.dat
- b21-414646_00216.dat
- b21-414646_00217.dat
- b21-414646_00218.dat
- b21-414646_00219.dat
- b21-414646_00220.dat
- b21-414646_00221.dat
- b21-414646_00222.dat
- b21-414646_00223.dat
- b21-414646_00224.dat
- b21-414646_00225.dat
- b21-414646_00226.dat
- b21-414646_00227.dat
- b21-414646_00228.dat
- b21-414646_00229.dat
- b21-414646_00230.dat
- b21-414646_00231.dat
- b21-414646_00232.dat
- b21-414646_00233.dat
- b21-414646_00234.dat
- b21-414646_00235.dat
- b21-414646_00236.dat
- b21-414646_00237.dat
- b21-414646_00238.dat
- b21-414646_00239.dat
- b21-414646_00240.dat
- b21-414646_00241.dat
- b21-414646_00242.dat
- b21-414646_00243.dat
- b21-414646_00244.dat
- b21-414646_00245.dat
- b21-414646_00246.dat
- b21-414646_00247.dat
- b21-414646_00248.dat
- b21-414646_00249.dat
- b21-414646_00250.dat
- b21-414646_00251.dat
- b21-414646_00252.dat
- b21-414646_00253.dat
- b21-414646_00254.dat
- b21-414646_00255.dat
- b21-414646_00256.dat
- b21-414646_00257.dat
- b21-414646_00258.dat
- b21-414646_00259.dat
- b21-414646_00260.dat
- b21-414646_00261.dat
- b21-414646_00262.dat
- b21-414646_00263.dat
- b21-414646_00264.dat
- b21-414646_00265.dat
- b21-414646_00266.dat
- b21-414646_00267.dat
- b21-414646_00268.dat
- b21-414646_00269.dat
- b21-414646_00270.dat
- b21-414646_00271.dat
- b21-414646_00272.dat
- b21-414646_00273.dat
- b21-414646_00274.dat
- b21-414646_00275.dat
- b21-414646_00276.dat
- b21-414646_00277.dat
- b21-414646_00278.dat
- b21-414646_00279.dat
- b21-414646_00280.dat
- b21-414646_00281.dat
- b21-414646_00282.dat
- b21-414646_00283.dat
- b21-414646_00284.dat
- b21-414646_00285.dat
- b21-414646_00286.dat
- b21-414646_00287.dat
- b21-414646_00288.dat
- b21-414646_00289.dat
- b21-414646_00290.dat
- b21-414646_00291.dat
- b21-414646_00292.dat
- b21-414646_00293.dat
- b21-414646_00294.dat
- b21-414646_00295.dat
- b21-414646_00296.dat
- b21-414646_00297.dat
- b21-414646_00298.dat
- b21-414646_00299.dat
[truncated: 320 more entries]
