# Supplementary material for: Invariant surface glycoprotein 65 of Trypanosoma brucei is a complement C3 receptor
Source: Nat Commun. 2022 Aug 29;13:5085. doi: 10.1038/s41467-022-32728-9 (PMC9424271; doi:10.1038/s41467-022-32728-9)
Supplement: Supplementary file 4 — supplementary data 2 [file 41467_2022_32728_MOESM4_ESM.zip › b21-414646_00000.dat]

0.0026000000	39.625642	0.13674994
0.0027314887	28.698844	0.10690010
0.0028629774	22.132340	0.089763658
0.0029944661	17.156263	0.075847358
0.0031259548	12.306910	0.059032226
0.0032574435	10.831412	0.057324308
0.0033889322	8.7457064	0.048693326
0.0035204209	11.421877	0.048450004
0.0036519096	12.242882	0.046547517
0.0037833983	9.8568996	0.039377542
0.0039148870	8.2410801	0.034741886
0.0040463757	6.6768744	0.030084558
0.0041778644	5.4620855	0.025504002
0.0043093531	4.5543349	0.022865040
0.0044408418	3.8056490	0.020102253
0.0045723305	3.1045135	0.018156292
0.0047038192	2.8680490	0.016702391
0.0048353079	2.4482307	0.014980965
0.0049667966	2.2123069	0.014189912
0.0050982853	1.8718681	0.012365063
0.0052297740	1.7275648	0.012034178
0.0053612627	1.5113107	0.010869364
0.0054927514	1.3773357	0.010101288
0.0056242401	1.2428368	0.0095676453
0.0057557288	1.1602305	0.0089880955
0.0058872175	1.0805059	0.0085576742
0.0060187062	0.99894297	0.0082065488
0.0061501949	0.89912471	0.0074575724
0.0062816836	0.87493850	0.0075227527
0.0064131723	0.82450954	0.0071588301
0.0065446610	0.78028990	0.0068644844
0.0066761496	0.74263340	0.0066652832
0.0068076383	0.70624596	0.0063525302
0.0069391270	0.68282536	0.0063467171
0.0070706157	0.64550660	0.0060732215
0.0072021044	0.64090740	0.0059848248
0.0073335931	0.61322949	0.0058286615
0.0074650818	0.57464980	0.0054780750
0.0075965705	0.55539824	0.0054302259
0.0077280592	0.54133058	0.0053388151
0.0078595479	0.50261247	0.0050213567
0.0079910366	0.48851668	0.0049799405
0.0081225253	0.45977121	0.0046930091
0.0082540140	0.45237053	0.0046815603
0.0083855027	0.43660173	0.0046168295
0.0085169914	0.42072523	0.0044395219
0.0086484801	0.39195969	0.0042539027
0.0087799688	0.37861126	0.0041070989
0.0089114575	0.37893276	0.0041305634
0.0090429462	0.36104254	0.0040036830
0.0091744349	0.33762351	0.0038383660
0.0093059236	0.33133871	0.0037576989
0.0094374123	0.31018535	0.0036116931
0.0095689010	0.29502374	0.0034655952
0.0097003897	0.29199406	0.0034758735
0.0098318784	0.27634815	0.0033328841
0.0099633671	0.26919786	0.0032537552
0.010094856	0.26140980	0.0031964928
0.010226345	0.23774198	0.0029761959
0.010357833	0.24225799	0.0030821528
0.010489322	0.22252627	0.0028670733
0.010620811	0.20558580	0.0027357992
0.010752299	0.20430789	0.0027159094
0.010883788	0.19507988	0.0025989867
0.011015277	0.18628698	0.0025858232
0.011146765	0.17441272	0.0024247387
0.011278254	0.17009634	0.0023851011
0.011409743	0.16319158	0.0023127389
0.011541231	0.15595663	0.0022265889
0.011672720	0.15051101	0.0021928639
0.011804209	0.13909968	0.0020281144
0.011935698	0.13424904	0.0019876209
0.012067186	0.12957463	0.0019417513
0.012198675	0.12020672	0.0018091035
0.012330164	0.11694921	0.0017886657
0.012461652	0.11470640	0.0017504779
0.012593141	0.10916405	0.0016699872
0.012724630	0.10329090	0.0016242635
0.012856118	0.097817882	0.0015317722
0.012987607	0.096326084	0.0015371393
0.013119096	0.092896225	0.0014760304
0.013250585	0.090707940	0.0014427183
0.013382073	0.090303405	0.0014458207
0.013513562	0.086199864	0.0013886952
0.013645051	0.081554624	0.0013613218
0.013776539	0.076520518	0.0013125010
0.013908028	0.078598599	0.0013058111
0.014039517	0.076238722	0.0012801008
0.014171005	0.075881753	0.0012689287
0.014302494	0.073989763	0.0012555010
0.014433983	0.071730778	0.0012370999
0.014565472	0.069592085	0.0011955856
0.014696960	0.069937850	0.0012027834
0.014828449	0.067791791	0.0011665648
0.014959938	0.067513529	0.0011711735
0.015091426	0.067531732	0.0011743181
0.015222915	0.062841000	0.0011046757
0.015354404	0.062852528	0.0011091761
0.015485892	0.061778745	0.0010902151
0.015617381	0.062094295	0.0010954506
0.015748870	0.060155618	0.0010786664
0.015880359	0.059445112	0.0010556246
0.016011847	0.060054532	0.0010611138
0.016143336	0.055740418	0.0010121107
0.016274825	0.052403134	0.00098589651
0.016406313	0.052179915	0.00097516407
0.016537802	0.054403668	0.00098846280
0.016669291	0.053145766	0.00097545496
0.016800779	0.055022523	0.00098742305
0.016932268	0.056616707	0.00099724436
0.017063757	0.058475647	0.0010105793
0.017195246	0.057843330	0.00099843357
0.017326734	0.056973386	0.00098921114
0.017458223	0.056725752	0.00098019899
0.017589712	0.055188643	0.00096475251
0.017721200	0.055766313	0.00097265474
0.017852689	0.054588998	0.00094156770
0.017984178	0.055535161	0.00096075974
0.018115666	0.054825908	0.00094835004
0.018247155	0.052477593	0.00092259668
0.018378644	0.053227195	0.00093132752
0.018510133	0.049896711	0.00089265100
0.018641621	0.050733991	0.00089693709
0.018773110	0.050315647	0.00089009437
0.018904599	0.049788115	0.00088383321
0.019036087	0.050168875	0.00088310558
0.019167576	0.047946044	0.00085719104
0.019299065	0.046587103	0.00084218166
0.019430553	0.048037960	0.00086007208
0.019562042	0.045661103	0.00083090730
0.019693531	0.046305897	0.00083391576
0.019825019	0.045796266	0.00082299589
0.019956508	0.044475370	0.00080682886
0.020087997	0.045014980	0.00081820652
0.020219486	0.044202993	0.00080241950
0.020350974	0.044183967	0.00080621918
0.020482463	0.044148995	0.00079359941
0.020613952	0.042460382	0.00077590828
0.020745440	0.042124740	0.00078149323
0.020876929	0.043658309	0.00078325838
0.021008418	0.041895393	0.00077030059
0.021139906	0.041185477	0.00075945550
0.021271395	0.040289997	0.00074418616
0.021402884	0.041140271	0.00075503286
0.021534373	0.040767370	0.00074777443
0.021665861	0.038387764	0.00072453083
0.021797350	0.040368441	0.00073973002
0.021928839	0.039146409	0.00071866937
0.022060327	0.039886158	0.00073364057
0.022191816	0.040506125	0.00073081705
0.022323305	0.038149001	0.00071240737
0.022454793	0.038407036	0.00070836145
0.022586282	0.036605739	0.00068877440
0.022717771	0.035405427	0.00068394882
0.022849260	0.035862228	0.00067972223
0.022980748	0.035541788	0.00068080913
0.023112237	0.035581720	0.00067328991
0.023243726	0.036385690	0.00067550777
0.023375214	0.036707462	0.00068314539
0.023506703	0.036095192	0.00067276016
0.023638192	0.037445205	0.00068513485
0.023769680	0.036619080	0.00067541450
0.023901169	0.036697545	0.00067251599
0.024032658	0.038735362	0.00069103071
0.024164147	0.036617941	0.00066825913
0.024295635	0.036199672	0.00066094616
0.024427124	0.038180125	0.00067639582
0.024558613	0.036421693	0.00065724644
0.024690101	0.035998726	0.00066241221
0.024821590	0.036256100	0.00065783003
0.024953079	0.035571083	0.00064733211
0.025084567	0.035570605	0.00064719531
0.025216056	0.036239021	0.00064775086
0.025347545	0.035044477	0.00064333698
0.025479034	0.035692253	0.00064317768
0.025610522	0.036223421	0.00064133825
0.025742011	0.035812295	0.00064074891
0.025873500	0.034490495	0.00062432545
0.026004988	0.035191752	0.00063446750
0.026136477	0.035311247	0.00063154622
0.026267966	0.035090339	0.00062533097
0.026399454	0.034940670	0.00062734149
0.026530943	0.036212503	0.00063102604
0.026662432	0.034517063	0.00061865325
0.026793920	0.034318911	0.00061661307
0.026925409	0.034904120	0.00061611506
0.027056898	0.035199522	0.00062265642
0.027188387	0.034750228	0.00060988080
0.027319875	0.034421570	0.00061183694
0.027451364	0.034330642	0.00060699123
0.027582853	0.034915355	0.00060839894
0.027714341	0.033931696	0.00060078261
0.027845830	0.035595231	0.00061085119
0.027977319	0.034498391	0.00060522810
0.028108807	0.033881996	0.00059512508
0.028240296	0.034158301	0.00059546885
0.028371785	0.034782419	0.00060008974
0.028503274	0.034190308	0.00059358394
0.028634762	0.033505050	0.00058738559
0.028766251	0.033667297	0.00058779773
0.028897740	0.033840222	0.00058480243
0.029029228	0.032645233	0.00057879311
0.029160717	0.033106848	0.00057957424
0.029292206	0.032576046	0.00057092339
0.029423694	0.032376552	0.00057351937
0.029555183	0.032880209	0.00056807112
0.029686672	0.032788527	0.00057194476
0.029818161	0.032535298	0.00056891270
0.029949649	0.032425146	0.00056378298
0.030081138	0.032117995	0.00056211494
0.030212627	0.032837214	0.00056261946
0.030344115	0.032461088	0.00056266197
0.030475604	0.032161501	0.00056051036
0.030607093	0.032911234	0.00056267191
0.030738581	0.032173037	0.00055569145
0.030870070	0.032204702	0.00055194416
0.031001559	0.032207025	0.00055133566
0.031133048	0.031985262	0.00055134728
0.031264536	0.032753607	0.00055321305
0.031396025	0.032436419	0.00055253963
0.031527514	0.032027613	0.00054571087
0.031659002	0.031319494	0.00053846931
0.031790491	0.031639821	0.00054446855
0.031921980	0.032206683	0.00054265783
0.032053468	0.032214364	0.00054622112
0.032184957	0.031361621	0.00053386573
0.032316446	0.031024651	0.00052980231
0.032447935	0.030812271	0.00053116210
0.032579423	0.032056655	0.00053830970
0.032710912	0.032310942	0.00054024243
0.032842401	0.030920416	0.00052669237
0.032973889	0.031072399	0.00052539162
0.033105378	0.031125511	0.00052876021
0.033236867	0.031779543	0.00052974619
0.033368355	0.031538839	0.00053619406
0.033499844	0.031127126	0.00053165636
0.033631333	0.030283487	0.00052610764
0.033762822	0.030171353	0.00053146433
0.033894310	0.029980538	0.00052825497
0.034025799	0.030610983	0.00053278761
0.034157288	0.029986348	0.00052856650
0.034288776	0.029825285	0.00052704954
0.034420265	0.030432637	0.00053777585
0.034551754	0.031115758	0.00053805215
0.034683242	0.030203789	0.00053341808
0.034814731	0.030221352	0.00053054210
0.034946220	0.030629136	0.00053451750
0.035077708	0.029623023	0.00053133860
0.035209197	0.029808732	0.00053127363
0.035340686	0.029891428	0.00052800199
0.035472175	0.028661670	0.00052954333
0.035603663	0.028863950	0.00053436684
0.035735152	0.029224115	0.00054298872
0.035866641	0.029453613	0.00054322897
0.035998129	0.029446588	0.00054096302
0.036129618	0.028109451	0.00053352676
0.036261107	0.029388563	0.00054277223
0.036392595	0.029182664	0.00054952547
0.036524084	0.029716655	0.00055041519
0.036655573	0.029247461	0.00054362475
0.036787062	0.028826325	0.00054587234
0.036918550	0.029471172	0.00054626295
0.037050039	0.029908211	0.00055576740
0.037181528	0.028839832	0.00054335825
0.037313016	0.028218856	0.00053952664
0.037444505	0.028101661	0.00054120200
0.037575994	0.029210735	0.00054897830
0.037707482	0.029548684	0.00055634868
0.037838971	0.029941922	0.00056091089
0.037970460	0.029557213	0.00055258506
0.038101949	0.028205312	0.00054591478
0.038233437	0.029335002	0.00054867675
0.038364926	0.028391777	0.00053723788
0.038496415	0.029603927	0.00054696684
0.038627903	0.029357611	0.00053896240
0.038759392	0.029471860	0.00054177852
0.038890881	0.029608508	0.00053714461
0.039022369	0.029331924	0.00053538314
0.039153858	0.029013357	0.00053096996
0.039285347	0.028581718	0.00052335414
0.039416836	0.030031937	0.00053992115
0.039548324	0.029514995	0.00053327977
0.039679813	0.029605615	0.00052984906
0.039811302	0.029684131	0.00053338438
0.039942790	0.029505859	0.00053043325
0.040074279	0.028975195	0.00052835460
0.040205768	0.029612341	0.00052938986
0.040337256	0.028981411	0.00052291762
0.040468745	0.029323882	0.00052481315
0.040600234	0.028494538	0.00051698639
0.040731723	0.029190745	0.00052359623
0.040863211	0.028603830	0.00052019929
0.040994700	0.028589175	0.00051637407
0.041126189	0.029969990	0.00052837280
0.041257677	0.029352840	0.00051999953
0.041389166	0.028596348	0.00051345605
0.041520655	0.029375217	0.00052044993
0.041652143	0.028913827	0.00051596443
0.041783632	0.028951485	0.00051699903
0.041915121	0.029299029	0.00051712333
0.042046610	0.028656105	0.00051349837
0.042178098	0.029260503	0.00051612834
0.042309587	0.028975461	0.00051497464
0.042441076	0.028736741	0.00051114858
0.042572564	0.029687079	0.00051745366
0.042704053	0.029762046	0.00051631093
0.042835542	0.028812736	0.00051190742
0.042967030	0.028962774	0.00051216131
0.043098519	0.029068466	0.00051282746
0.043230008	0.029076290	0.00051163093
0.043361496	0.028887394	0.00050507138
0.043492985	0.029531831	0.00051676015
0.043624474	0.029214310	0.00050846467
0.043755963	0.029309668	0.00051333687
0.043887451	0.028438982	0.00050151579
0.044018940	0.028473890	0.00050212148
0.044150429	0.028882929	0.00050926861
0.044281917	0.029262594	0.00050691053
0.044413406	0.028450249	0.00050522813
0.044544895	0.029909584	0.00051016660
0.044676383	0.029526455	0.00050777375
0.044807872	0.029076293	0.00050391578
0.044939361	0.029388298	0.00050607715
0.045070850	0.029572143	0.00050724875
0.045202338	0.028596731	0.00049891867
0.045333827	0.028435590	0.00049364443
0.045465316	0.029273613	0.00050661834
0.045596804	0.028200705	0.00049560225
0.045728293	0.029625904	0.00050620716
0.045859782	0.029979250	0.00050759758
0.045991270	0.029042108	0.00049677677
0.046122759	0.028819034	0.00050110010
0.046254248	0.029240086	0.00050910970
0.046385737	0.028759734	0.00050742151
0.046517225	0.029794264	0.00051757912
0.046648714	0.029565674	0.00051797165
0.046780203	0.028075856	0.00051353206
0.046911691	0.029186637	0.00051926261
0.047043180	0.029967076	0.00052472218
0.047174669	0.028994776	0.00051894245
0.047306157	0.028873612	0.00051999257
0.047437646	0.029522740	0.00052749759
0.047569135	0.029932137	0.00053317798
0.047700624	0.029401671	0.00052425566
0.047832112	0.028688085	0.00052446281
0.047963601	0.028438826	0.00051894037
0.048095090	0.029334126	0.00053136125
0.048226578	0.029356559	0.00053276252
0.048358067	0.029246116	0.00052844971
0.048489556	0.029617225	0.00053337394
0.048621044	0.028399302	0.00052344867
0.048752533	0.029573934	0.00053932452
0.048884022	0.029519812	0.00053422386
0.049015511	0.029513937	0.00053457834
0.049146999	0.029341126	0.00053559800
0.049278488	0.028644059	0.00053029507
0.049409977	0.029566482	0.00054018401
0.049541465	0.028872041	0.00053175360
0.049672954	0.029929511	0.00054305734
0.049804443	0.029046605	0.00053428629
0.049935931	0.028786352	0.00053399377
0.050067420	0.029337048	0.00053992402
0.050198909	0.029367735	0.00053968491
0.050330398	0.029367314	0.00053885068
0.050461886	0.029474672	0.00054083862
0.050593375	0.029447225	0.00054203619
0.050724864	0.030186957	0.00055063190
0.050856352	0.029570145	0.00054619698
0.050987841	0.029190182	0.00053989144
0.051119330	0.029115158	0.00053888404
0.051250818	0.029550878	0.00054500200
0.051382307	0.028772011	0.00054102734
0.051513796	0.028235878	0.00053284351
0.051645284	0.030145006	0.00054861600
0.051776773	0.029425431	0.00054406166
0.051908262	0.029004339	0.00054138116
0.052039751	0.028728422	0.00053975230
0.052171239	0.029770016	0.00054849900
0.052302728	0.029727840	0.00055260622
0.052434217	0.029304807	0.00054527117
0.052565705	0.029305739	0.00054662462
0.052697194	0.029226678	0.00054456901
0.052828683	0.029898606	0.00055289451
0.052960171	0.028704326	0.00054171009
0.053091660	0.028660423	0.00054011936
0.053223149	0.028778517	0.00054483153
0.053354638	0.029246430	0.00054935766
0.053486126	0.028823596	0.00054638605
0.053617615	0.029286217	0.00054750767
0.053749104	0.028593961	0.00054259223
0.053880592	0.028542453	0.00054315256
0.054012081	0.029378678	0.00055165953
0.054143570	0.030016697	0.00055690148
0.054275058	0.029184295	0.00054911137
0.054406547	0.028768491	0.00054581312
0.054538036	0.029962102	0.00056047955
0.054669525	0.029139126	0.00054790596
0.054801013	0.029268671	0.00055300504
0.054932502	0.028944259	0.00054772622
0.055063991	0.028335207	0.00054071920
0.055195479	0.028935971	0.00054971326
0.055326968	0.029240276	0.00055063938
0.055458457	0.028443264	0.00054829727
0.055589945	0.029814551	0.00055599059
0.055721434	0.028938120	0.00054562120
0.055852923	0.029690808	0.00056087458
0.055984412	0.029251659	0.00055435899
0.056115900	0.029020749	0.00055176518
0.056247389	0.028826766	0.00055144639
0.056378878	0.029128036	0.00054994189
0.056510366	0.029454845	0.00055753423
0.056641855	0.028928814	0.00055288762
0.056773344	0.028460562	0.00054848770
0.056904832	0.028695743	0.00055162335
0.057036321	0.027854041	0.00053976594
0.057167810	0.028728714	0.00055131839
0.057299299	0.029805606	0.00055604491
0.057430787	0.030001316	0.00055722415
0.057562276	0.029068743	0.00055480099
0.057693765	0.028315785	0.00054027543
0.057825253	0.029872826	0.00056052393
0.057956742	0.028569830	0.00054863941
0.058088231	0.029175351	0.00055054115
0.058219719	0.030189134	0.00056503726
0.058351208	0.029662881	0.00055202844
0.058482697	0.028628277	0.00054743636
0.058614186	0.028582997	0.00054690780
0.058745674	0.027922110	0.00053514314
0.058877163	0.028095285	0.00054090335
0.059008652	0.029356079	0.00054521835
0.059140140	0.029593380	0.00055292237
0.059271629	0.029197256	0.00054684361
0.059403118	0.029327897	0.00054475197
0.059534606	0.028995057	0.00054555874
0.059666095	0.029476360	0.00054141357
0.059797584	0.029619161	0.00054514607
0.059929072	0.029054456	0.00054578995
0.060060561	0.029146301	0.00053975859
0.060192050	0.028894831	0.00054108465
0.060323539	0.029480595	0.00054090635
0.060455027	0.029087044	0.00054213353
0.060586516	0.029680374	0.00054870040
0.060718005	0.029649284	0.00054534017
0.060849493	0.029569323	0.00054447693
0.060980982	0.028526770	0.00053619402
0.061112471	0.029154446	0.00053878619
0.061243959	0.028907306	0.00054132538
0.061375448	0.029198960	0.00053692179
0.061506937	0.029279896	0.00054269470
0.061638426	0.028647351	0.00053271898
0.061769914	0.029401416	0.00054227178
0.061901403	0.029050077	0.00054021500
0.062032892	0.028551035	0.00053020134
0.062164380	0.029973686	0.00054498274
0.062295869	0.028926761	0.00053778051
0.062427358	0.028702066	0.00053310529
0.062558846	0.029185321	0.00054159507
0.062690335	0.028812173	0.00053232396
0.062821824	0.028851325	0.00053430843
0.062953313	0.028763631	0.00053399572
0.063084801	0.029194871	0.00053593567
0.063216290	0.028487432	0.00053249593
0.063347779	0.028789288	0.00053468963
0.063479267	0.029611351	0.00053738989
0.063610756	0.029539212	0.00054016897
0.063742245	0.029049711	0.00053255315
0.063873733	0.028490315	0.00053394658
0.064005222	0.028603435	0.00052986152
0.064136711	0.028267662	0.00052674784
0.064268200	0.028409328	0.00052736581
0.064399688	0.027540347	0.00051910300
0.064531177	0.028844056	0.00053429557
0.064662666	0.028344799	0.00052573844
0.064794154	0.028272166	0.00052612419
0.064925643	0.028464361	0.00053015098
0.065057132	0.028828794	0.00053185474
0.065188620	0.029501012	0.00053808399
0.065320109	0.028511671	0.00052607097
0.065451598	0.028660090	0.00052705154
0.065583087	0.028580588	0.00052794800
0.065714575	0.029085582	0.00053030168
0.065846064	0.029561651	0.00053655906
0.065977553	0.028972976	0.00052919159
0.066109041	0.029001449	0.00052804357
0.066240530	0.028818712	0.00053235196
0.066372019	0.029105538	0.00052915127
0.066503507	0.028611578	0.00052650762
0.066634996	0.028880446	0.00052540586
0.066766485	0.028877932	0.00052937635
0.066897973	0.029098994	0.00052969702
0.067029462	0.028129353	0.00052272840
0.067160951	0.028178519	0.00052420826
0.067292440	0.028923904	0.00052614767
0.067423928	0.029397637	0.00052734125
0.067555417	0.028269119	0.00052405802
0.067686906	0.028815999	0.00052525506
0.067818394	0.029149123	0.00052730582
0.067949883	0.029529567	0.00053028394
0.068081372	0.028911027	0.00052513949
0.068212860	0.029066917	0.00052664452
0.068344349	0.029468037	0.00052880885
0.068475838	0.028366957	0.00052099604
0.068607327	0.028880119	0.00052509818
0.068738815	0.028331394	0.00051597935
0.068870304	0.028715596	0.00052294564
0.069001793	0.029443833	0.00052684394
0.069133281	0.027825331	0.00051422037
0.069264770	0.028811840	0.00052665067
0.069396259	0.029146207	0.00052091208
0.069527747	0.029097233	0.00052581018
0.069659236	0.028420405	0.00052080736
0.069790725	0.029075657	0.00052344776
0.069922214	0.029256562	0.00052527194
0.070053702	0.028946437	0.00051782179
0.070185191	0.028391179	0.00051845809
0.070316680	0.029100506	0.00052094032
0.070448168	0.028224663	0.00051490335
0.070579657	0.028645296	0.00052092834
0.070711146	0.028310841	0.00051351698
0.070842634	0.028048328	0.00051515979
0.070974123	0.028739496	0.00051768162
0.071105612	0.028196074	0.00051299829
0.071237101	0.027367095	0.00050976139
0.071368589	0.027334448	0.00050421279
0.071500078	0.028434574	0.00051811655
0.071631567	0.027544291	0.00050933904
0.071763055	0.028650368	0.00051639020
0.071894544	0.027985931	0.00051271090
0.072026033	0.027380748	0.00050125878
0.072157521	0.027932088	0.00051217135
0.072289010	0.028694972	0.00051823142
0.072420499	0.026743845	0.00049846740
0.072551988	0.027629082	0.00050518435
0.072683476	0.027953275	0.00050759031
0.072814965	0.026545018	0.00049858029
0.072946454	0.026931682	0.00050206349
0.073077942	0.028051819	0.00050619708
0.073209431	0.027456453	0.00050524811
0.073340920	0.027759130	0.00050450852
0.073472408	0.028626763	0.00051265080
0.073603897	0.028296508	0.00051245378
0.073735386	0.027948941	0.00050556599
0.073866875	0.028574362	0.00051191730
0.073998363	0.026550362	0.00049555227
0.074129852	0.027157889	0.00050226209
0.074261341	0.027773399	0.00050749991
0.074392829	0.027431867	0.00050095096
0.074524318	0.026937363	0.00050030294
0.074655807	0.027343205	0.00049965882
0.074787295	0.027226256	0.00050198373
0.074918784	0.027068067	0.00049951229
0.075050273	0.027332092	0.00050047940
0.075181761	0.027705657	0.00050037051
0.075313250	0.027738271	0.00050394417
0.075444739	0.027743389	0.00050262466
0.075576228	0.026707173	0.00049571344
0.075707716	0.027106131	0.00049879449
0.075839205	0.027660986	0.00050338973
0.075970694	0.026888112	0.00049451404
0.076102182	0.026942440	0.00049207010
0.076233671	0.027257744	0.00050095814
0.076365160	0.026630168	0.00048913634
0.076496648	0.026550000	0.00049294204
0.076628137	0.026922744	0.00049647186
0.076759626	0.027535388	0.00049693589
0.076891115	0.027530309	0.00049729762
0.077022603	0.027534059	0.00049594631
0.077154092	0.027484296	0.00049693693
0.077285581	0.027048134	0.00049602956
0.077417069	0.026768242	0.00049105302
0.077548558	0.027042924	0.00049443461
0.077680047	0.027294484	0.00049469094
0.077811535	0.027683122	0.00049685084
0.077943024	0.027215077	0.00049544082
0.078074513	0.027017281	0.00049062545
0.078206002	0.027157556	0.00049507314
0.078337490	0.026620627	0.00048829744
0.078468979	0.026012254	0.00048200987
0.078600468	0.026197713	0.00048789215
0.078731956	0.027005925	0.00049074000
0.078863445	0.026663794	0.00048963012
0.078994934	0.026314141	0.00048413627
0.079126422	0.027790896	0.00049617540
0.079257911	0.026663739	0.00048993561
0.079389400	0.027132115	0.00048952509
0.079520889	0.026905894	0.00048954511
0.079652377	0.026425451	0.00048583038
0.079783866	0.026935648	0.00048666601
0.079915355	0.027447348	0.00049585685
0.080046843	0.026563739	0.00048411574
0.080178332	0.026317806	0.00048417788
0.080309821	0.026980888	0.00048849793
0.080441309	0.026223150	0.00047868459
0.080572798	0.026784616	0.00048832864
0.080704287	0.025540204	0.00047672073
0.080835776	0.026798654	0.00048582491
0.080967264	0.026896750	0.00048958793
0.081098753	0.026697958	0.00048174598
0.081230242	0.026898740	0.00048725404
0.081361730	0.026792769	0.00048560130
0.081493219	0.026675851	0.00048301337
0.081624708	0.026316933	0.00048123357
0.081756196	0.026622824	0.00047913144
0.081887685	0.026994929	0.00048648201
0.082019174	0.025921342	0.00047836585
0.082150663	0.027239818	0.00048783127
0.082282151	0.026386910	0.00048185979
0.082413640	0.025850839	0.00047538005
0.082545129	0.025754201	0.00047689021
0.082676617	0.025779342	0.00047715137
0.082808106	0.026321288	0.00048054467
0.082939595	0.026262463	0.00048121734
0.083071083	0.025595969	0.00047123026
0.083202572	0.026121431	0.00047714534
0.083334061	0.025175235	0.00047265757
0.083465549	0.026219581	0.00047639470
0.083597038	0.026349419	0.00048007621
0.083728527	0.027096664	0.00048072320
0.083860016	0.026844544	0.00048162282
0.083991504	0.026022852	0.00047648898
0.084122993	0.025929386	0.00047395925
0.084254482	0.026669983	0.00047964739
0.084385970	0.026804772	0.00047886286
0.084517459	0.026432802	0.00047671325
0.084648948	0.025744130	0.00047390627
0.084780436	0.026077930	0.00047144495
0.084911925	0.026188278	0.00047541574
0.085043414	0.025796351	0.00047000152
0.085174903	0.026329544	0.00047504279
0.085306391	0.026233632	0.00047622793
0.085437880	0.026784471	0.00047759317
0.085569369	0.025853901	0.00047073063
0.085700857	0.025130201	0.00046290263
0.085832346	0.025820194	0.00047071618
0.085963835	0.025677565	0.00047156797
0.086095323	0.027073928	0.00047861656
0.086226812	0.025699186	0.00046891686
0.086358301	0.026058496	0.00047067010
0.086489790	0.026187325	0.00047234856
0.086621278	0.025996155	0.00047147006
0.086752767	0.024637434	0.00045887200
0.086884256	0.025419223	0.00046460691
0.087015744	0.026090207	0.00047003736
0.087147233	0.025976528	0.00046901997
0.087278722	0.025579441	0.00046924952
0.087410210	0.026658294	0.00047374540
0.087541699	0.026260301	0.00047089066
0.087673188	0.025155584	0.00046373260
0.087804677	0.025286075	0.00046183194
0.087936165	0.025586624	0.00046585472
0.088067654	0.026046932	0.00046845983
0.088199143	0.025906774	0.00046408851
0.088330631	0.025291695	0.00046411454
0.088462120	0.025703017	0.00046278060
0.088593609	0.025937788	0.00046793747
0.088725097	0.026023853	0.00046530343
0.088856586	0.026550040	0.00046890383
0.088988075	0.025443519	0.00046517130
0.089119564	0.025844172	0.00046462105
0.089251052	0.025886573	0.00046649596
0.089382541	0.026002026	0.00046594521
0.089514030	0.026053931	0.00046593728
0.089645518	0.025538245	0.00046235761
0.089777007	0.026185121	0.00046558194
0.089908496	0.026456562	0.00047192188
0.090039984	0.026861444	0.00047065503
0.090171473	0.025352085	0.00045867901
0.090302962	0.025263239	0.00046071513
0.090434451	0.025211640	0.00045919292
0.090565939	0.025350088	0.00046080210
0.090697428	0.025780964	0.00046288995
0.090828917	0.024756156	0.00045062227
0.090960405	0.026095461	0.00046739870
0.091091894	0.025212594	0.00045635429
0.091223383	0.026739443	0.00047175249
0.091354871	0.025908048	0.00046542054
0.091486360	0.025483515	0.00046701212
0.091617849	0.025722755	0.00047507830
0.091749337	0.025994098	0.00048099902
0.091880826	0.025015494	0.00047631350
0.092012315	0.025560573	0.00048465280
0.092143804	0.025063410	0.00047891708
0.092275292	0.026269225	0.00049325670
0.092406781	0.025254404	0.00048831432
0.092538270	0.025518539	0.00049212842
0.092669758	0.025220978	0.00049177616
0.092801247	0.024824524	0.00047338590
0.092932736	0.024040517	0.00046954134
0.093064224	0.025491848	0.00047587259
0.093195713	0.024128312	0.00046493631
0.093327202	0.025839959	0.00047657671
0.093458691	0.024822770	0.00046171871
0.093590179	0.024799845	0.00046898071
0.093721668	0.025442838	0.00047161561
0.093853157	0.024866058	0.00046583170
0.093984645	0.024296557	0.00046005242
0.094116134	0.024824985	0.00046257462
0.094247623	0.025451961	0.00046736167
0.094379111	0.025106065	0.00046516680
0.094510600	0.024923281	0.00046237305
0.094642089	0.024820000	0.00046227791
0.094773578	0.024351279	0.00045232110
0.094905066	0.025092839	0.00046189331
0.095036555	0.024685970	0.00046235647
0.095168044	0.024168231	0.00045085289
0.095299532	0.024858871	0.00045897180
0.095431021	0.024158344	0.00045020806
0.095562510	0.025263242	0.00046061917
0.095693998	0.024651007	0.00045792052
0.095825487	0.024823502	0.00045445986
0.095956976	0.024324259	0.00045214348
0.096088465	0.024655520	0.00045260412
0.096219953	0.024683963	0.00045522094
0.096351442	0.024172197	0.00045183641
0.096482931	0.025251189	0.00045865067
0.096614419	0.023973741	0.00044807286
0.096745908	0.024480856	0.00045153295
0.096877397	0.024380759	0.00044924016
0.097008885	0.024814266	0.00045430617
0.097140374	0.024860228	0.00045377057
0.097271863	0.024373103	0.00044890953
0.097403352	0.023927106	0.00044448829
0.097534840	0.025109595	0.00045401461
0.097666329	0.025050685	0.00045566306
0.097797818	0.024956511	0.00044953060
0.097929306	0.025149611	0.00045235769
0.098060795	0.023723838	0.00044136031
0.098192284	0.024737647	0.00044573982
0.098323772	0.024256767	0.00044492540
0.098455261	0.025649565	0.00045075696
0.098586750	0.024371155	0.00044169859
0.098718239	0.024600925	0.00044351613
0.098849727	0.024666189	0.00044166987
0.098981216	0.024662847	0.00044340583
0.099112705	0.025404353	0.00044723187
0.099244193	0.024404332	0.00043866449
0.099375682	0.024425770	0.00044135866
0.099507171	0.024050497	0.00043965831
0.099638659	0.024723391	0.00044422805
0.099770148	0.024058634	0.00043803315
0.099901637	0.024706458	0.00044142288
0.10003313	0.024332904	0.00044178044
0.10016461	0.024412338	0.00044165557
0.10029610	0.024138336	0.00044172741
0.10042759	0.023641604	0.00043533707
0.10055908	0.024362559	0.00044014498
0.10069057	0.024095039	0.00043933453
0.10082206	0.024342436	0.00043925778
0.10095355	0.023690417	0.00044020086
0.10108504	0.023388339	0.00043196346
0.10121652	0.024299845	0.00043812538
0.10134801	0.024274020	0.00043890509
0.10147950	0.025021462	0.00044582387
0.10161099	0.023981994	0.00043695861
0.10174248	0.024053240	0.00043703267
0.10187397	0.023108354	0.00042746639
0.10200546	0.024248183	0.00043912464
0.10213694	0.024412437	0.00043504673
0.10226843	0.023371423	0.00043115372
0.10239992	0.023938615	0.00043581053
0.10253141	0.024210919	0.00043187274
0.10266290	0.023484340	0.00043258911
0.10279439	0.023826806	0.00043170493
0.10292588	0.024397835	0.00043755338
0.10305737	0.024014097	0.00043515163
0.10318885	0.024445219	0.00043645346
0.10332034	0.024015832	0.00043544719
0.10345183	0.024577486	0.00043695749
0.10358332	0.024186298	0.00043463763
0.10371481	0.024780327	0.00043806731
0.10384630	0.024137511	0.00043307085
0.10397779	0.024236393	0.00043470960
0.10410928	0.023786914	0.00043177757
0.10424076	0.024062200	0.00043315043
0.10437225	0.024447206	0.00043595479
0.10450374	0.024398396	0.00043238874
0.10463523	0.023836541	0.00043053835
0.10476672	0.023923920	0.00043161932
0.10489821	0.024487946	0.00043500051
0.10502970	0.024379286	0.00043315231
0.10516118	0.024711059	0.00043531686
0.10529267	0.023557362	0.00043024633
0.10542416	0.024727751	0.00043577760
0.10555565	0.024274935	0.00043242007
0.10568714	0.024850985	0.00043661755
0.10581863	0.024335901	0.00043056448
0.10595012	0.023927425	0.00042958362
0.10608161	0.024194285	0.00043118576
0.10621309	0.023405165	0.00042638280
0.10634458	0.023917580	0.00042719008
0.10647607	0.025046310	0.00043588032
0.10660756	0.024111751	0.00042966758
0.10673905	0.023963732	0.00043005242
0.10687054	0.023456466	0.00042757285
0.10700203	0.024609286	0.00044242792
0.10713352	0.023839824	0.00044037995
0.10726500	0.024342495	0.00044822068
0.10739649	0.023852630	0.00045266169
0.10752798	0.024241468	0.00045069464
0.10765947	0.023965391	0.00045324408
0.10779096	0.023943787	0.00045326996
0.10792245	0.024488325	0.00046193340
0.10805394	0.024062771	0.00046067744
0.10818542	0.024254642	0.00045992130
0.10831691	0.023903199	0.00046048502
0.10844840	0.024082794	0.00046182051
0.10857989	0.024276596	0.00046717848
0.10871138	0.022588235	0.00045850960
0.10884287	0.023990514	0.00046740525
0.10897436	0.024001437	0.00046743816
0.10910585	0.023552081	0.00046710062
0.10923733	0.024539516	0.00047247026
0.10936882	0.024235749	0.00047759813
0.10950031	0.024710452	0.00047825314
0.10963180	0.023933002	0.00047589908
0.10976329	0.024289932	0.00047846132
0.10989478	0.024568566	0.00048310646
0.11002627	0.023253270	0.00047729849
0.11015776	0.023931119	0.00047659671
0.11028924	0.023712064	0.00047797661
0.11042073	0.024420521	0.00048787970
0.11055222	0.023844672	0.00047914317
0.11068371	0.023891372	0.00048205978
0.11081520	0.024211236	0.00048383011
0.11094669	0.023759646	0.00048386185
0.11107818	0.023576492	0.00048458824
0.11120966	0.023654402	0.00048380181
0.11134115	0.024919913	0.00049772094
0.11147264	0.024148001	0.00048803804
0.11160413	0.023432256	0.00048599685
0.11173562	0.024192120	0.00049571768
0.11186711	0.023369167	0.00047212847
0.11199860	0.023830986	0.00047688719
0.11213009	0.023548559	0.00046789429
0.11226157	0.023665787	0.00046515840
0.11239306	0.024830608	0.00047300059
0.11252455	0.023512948	0.00046278355
0.11265604	0.024611060	0.00046949647
0.11278753	0.023315208	0.00045301646
0.11291902	0.023387102	0.00045330621
0.11305051	0.023586188	0.00045791203
0.11318200	0.023761544	0.00045375181
0.11331348	0.023675567	0.00045412015
0.11344497	0.024227191	0.00045721898
0.11357646	0.024218429	0.00045370119
0.11370795	0.024642557	0.00045998499
0.11383944	0.024270945	0.00045593403
0.11397093	0.023261822	0.00044756290
0.11410242	0.023675688	0.00044916281
0.11423390	0.023935058	0.00044610375
0.11436539	0.024124225	0.00045334132
0.11449688	0.023917669	0.00044455501
0.11462837	0.023553323	0.00044660154
0.11475986	0.024475978	0.00045056577
0.11489135	0.022917263	0.00043651801
0.11502284	0.023980103	0.00044882670
0.11515433	0.024002471	0.00044628686
0.11528581	0.023790042	0.00044488346
0.11541730	0.023531202	0.00044096327
0.11554879	0.024134975	0.00044391990
0.11568028	0.023437886	0.00044162232
0.11581177	0.024030648	0.00044363267
0.11594326	0.023770468	0.00044024190
0.11607475	0.024649734	0.00044820449
0.11620624	0.023553259	0.00043859069
0.11633772	0.023411732	0.00043815614
0.11646921	0.023819574	0.00044165724
0.11660070	0.023915780	0.00043975044
0.11673219	0.024582981	0.00044256083
0.11686368	0.023990789	0.00043942591
0.11699517	0.023928750	0.00043875041
0.11712666	0.023679367	0.00043616061
0.11725814	0.023723300	0.00043375277
0.11738963	0.023948459	0.00043355568
0.11752112	0.023094752	0.00042709873
0.11765261	0.023567734	0.00043232618
0.11778410	0.023577972	0.00043139776
0.11791559	0.024399213	0.00043528234
0.11804708	0.023526365	0.00042828548
0.11817857	0.024091305	0.00043447887
0.11831005	0.023759112	0.00042935125
0.11844154	0.024033409	0.00043339163
0.11857303	0.024376330	0.00043070076
0.11870452	0.024154318	0.00042960503
0.11883601	0.023568747	0.00042595101
0.11896750	0.023735344	0.00042642408
0.11909899	0.023525528	0.00042600898
0.11923048	0.024212172	0.00042526078
0.11936196	0.023966669	0.00042855342
0.11949345	0.023557865	0.00042007374
0.11962494	0.024358065	0.00042684643
0.11975643	0.023499424	0.00042202439
0.11988792	0.023165843	0.00041673269
0.12001941	0.023157034	0.00041579943
0.12015090	0.023984976	0.00042107649
0.12028239	0.024179100	0.00042514134
0.12041387	0.024146009	0.00042334926
0.12054536	0.023652542	0.00041724549
0.12067685	0.023835076	0.00041988159
0.12080834	0.023386015	0.00041584368
0.12093983	0.024436390	0.00042064023
0.12107132	0.023169837	0.00041617680
0.12120281	0.023804558	0.00041959800
0.12133429	0.024599101	0.00042233734
0.12146578	0.023305719	0.00041426068
0.12159727	0.024278613	0.00041841437
0.12172876	0.023520307	0.00041570366
0.12186025	0.023033489	0.00041110678
0.12199174	0.024601609	0.00042160084
0.12212323	0.023955111	0.00041651442
0.12225472	0.023524201	0.00041367401
0.12238620	0.023572940	0.00041581301
0.12251769	0.023805593	0.00041393351
0.12264918	0.023941589	0.00041622474
0.12278067	0.023517490	0.00041427840
0.12291216	0.024213947	0.00041717196
0.12304365	0.023546472	0.00041432211
0.12317514	0.024460651	0.00041843908
0.12330663	0.023680160	0.00041351408
0.12343811	0.023060354	0.00041041519
0.12356960	0.024028927	0.00041448458
0.12370109	0.023826687	0.00041505843
0.12383258	0.023448079	0.00040905435
0.12396407	0.023549998	0.00040934071
0.12409556	0.023903319	0.00041776448
0.12422705	0.023699117	0.00041135108
0.12435853	0.024288707	0.00041743301
0.12449002	0.023318159	0.00040897159
0.12462151	0.023714630	0.00041286591
0.12475300	0.024014711	0.00041325152
0.12488449	0.024436628	0.00041629027
0.12501598	0.024211803	0.00041593350
0.12514747	0.024547561	0.00041543917
0.12527896	0.024190439	0.00041385832
0.12541044	0.023866289	0.00041466847
0.12554193	0.023578524	0.00040892555
0.12567342	0.023601130	0.00040834898
0.12580491	0.023774941	0.00041189142
0.12593640	0.023778832	0.00040952103
0.12606789	0.023851033	0.00041225365
0.12619938	0.024558687	0.00041455762
0.12633087	0.024104340	0.00041198170
0.12646235	0.023660164	0.00040950280
0.12659384	0.023686192	0.00040661833
0.12672533	0.023790989	0.00041283775
0.12685682	0.022778466	0.00040210271
0.12698831	0.023993885	0.00041070458
0.12711980	0.023518544	0.00040622200
0.12725129	0.023765813	0.00040653272
0.12738277	0.023445320	0.00040678924
0.12751426	0.024031452	0.00040911765
0.12764575	0.023682788	0.00040663880
0.12777724	0.023500082	0.00040346209
0.12790873	0.023479435	0.00040519436
0.12804022	0.024495888	0.00041433182
0.12817171	0.023340398	0.00040390778
0.12830320	0.023875239	0.00040749903
0.12843468	0.023952574	0.00040775405
0.12856617	0.023885889	0.00040615386
0.12869766	0.023603091	0.00040611776
0.12882915	0.023704317	0.00040767363
0.12896064	0.023489813	0.00040266741
0.12909213	0.023634667	0.00040473623
0.12922362	0.023910035	0.00040676631
0.12935511	0.024200860	0.00040961316
0.12948659	0.023535538	0.00040377776
0.12961808	0.023833812	0.00040512184
0.12974957	0.024027934	0.00040663052
0.12988106	0.023025652	0.00040044488
0.13001255	0.023476969	0.00040247213
0.13014404	0.023765798	0.00040652585
0.13027553	0.023487060	0.00040212179
0.13040701	0.023752836	0.00040306698
0.13053850	0.023032371	0.00040104372
0.13066999	0.023753758	0.00040311612
0.13080148	0.023666033	0.00040353213
0.13093297	0.024173440	0.00040421415
0.13106446	0.023881033	0.00040482072
0.13119595	0.023302884	0.00039973696
0.13132744	0.023661770	0.00040197427
0.13145892	0.024186394	0.00040645624
0.13159041	0.023970997	0.00040363639
0.13172190	0.023768580	0.00040156510
0.13185339	0.023306077	0.00040033390
0.13198488	0.024168698	0.00040474598
0.13211637	0.023720536	0.00040232197
0.13224786	0.024177220	0.00040289767
0.13237935	0.023610078	0.00040029280
0.13251083	0.024229714	0.00040461468
0.13264232	0.023658543	0.00040098386
0.13277381	0.023887895	0.00040290950
0.13290530	0.024310845	0.00040116150
0.13303679	0.024050369	0.00040269740
0.13316828	0.023774649	0.00040128422
0.13329977	0.024216841	0.00040132049
0.13343125	0.023876818	0.00040497313
0.13356274	0.023276371	0.00039434591
0.13369423	0.024028795	0.00040041254
0.13382572	0.024541849	0.00040564838
0.13395721	0.024340916	0.00040255878
0.13408870	0.024123011	0.00040297869
0.13422019	0.023393488	0.00039440584
0.13435168	0.023239100	0.00039707350
0.13448316	0.023724252	0.00040054005
0.13461465	0.023708625	0.00039784426
0.13474614	0.023053268	0.00039518315
0.13487763	0.024053316	0.00040125271
0.13500912	0.023205603	0.00039477900
0.13514061	0.023631839	0.00039839193
0.13527210	0.023444440	0.00039650730
0.13540359	0.023571493	0.00039679875
0.13553507	0.024757592	0.00040263857
0.13566656	0.022744941	0.00039084185
0.13579805	0.023717023	0.00039906382
0.13592954	0.023181694	0.00039275513
0.13606103	0.023364078	0.00039660069
0.13619252	0.023519201	0.00039432610
0.13632401	0.023912867	0.00039638626
0.13645549	0.023583727	0.00039680298
0.13658698	0.023291147	0.00039333580
0.13671847	0.023544264	0.00039518065
0.13684996	0.024331556	0.00039994092
0.13698145	0.024209860	0.00039784048
0.13711294	0.024057550	0.00039894944
0.13724443	0.024576937	0.00040147910
0.13737592	0.023217891	0.00039174918
0.13750740	0.024266942	0.00040053462
0.13763889	0.023735347	0.00039292190
0.13777038	0.023331017	0.00039295626
0.13790187	0.023910933	0.00039591423
0.13803336	0.023701054	0.00039380771
0.13816485	0.024147948	0.00039831856
0.13829634	0.024059630	0.00039346658
0.13842783	0.023813596	0.00039719599
0.13855931	0.023823245	0.00039479281
0.13869080	0.023734933	0.00039302315
0.13882229	0.023462527	0.00039130432
0.13895378	0.023008607	0.00038734261
0.13908527	0.023681454	0.00039339894
0.13921676	0.024095260	0.00039634409
0.13934825	0.023977488	0.00039361921
0.13947973	0.023887935	0.00039324959
0.13961122	0.023746576	0.00039272814
0.13974271	0.023486548	0.00039108003
0.13987420	0.023693719	0.00039270166
0.14000569	0.023740083	0.00038934561
0.14013718	0.023154879	0.00038726103
0.14026867	0.023897960	0.00039259010
0.14040016	0.022876754	0.00038763721
0.14053164	0.023724942	0.00039377202
0.14066313	0.023336171	0.00038633126
0.14079462	0.023762909	0.00039353991
0.14092611	0.023916001	0.00039201323
0.14105760	0.024121323	0.00039351090
0.14118909	0.024134949	0.00039524595
0.14132058	0.023423475	0.00038563603
0.14145207	0.023391448	0.00038560339
0.14158355	0.023951464	0.00038991889
0.14171504	0.023364891	0.00038948472
0.14184653	0.023373796	0.00038645323
0.14197802	0.024444755	0.00039298608
0.14210951	0.024660550	0.00039507272
0.14224100	0.024847365	0.00039541553
0.14237249	0.023947764	0.00038905582
0.14250398	0.023491571	0.00038836010
0.14263546	0.023360406	0.00038533463
0.14276695	0.022780275	0.00038270817
0.14289844	0.024079517	0.00039128183
0.14302993	0.023582505	0.00038630654
0.14316142	0.024033903	0.00039056925
0.14329291	0.023384848	0.00038463481
0.14342440	0.023513980	0.00038684297
0.14355588	0.023902592	0.00038830503
0.14368737	0.023771028	0.00038838666
0.14381886	0.022788892	0.00038186303
0.14395035	0.023523810	0.00038533288
0.14408184	0.023146972	0.00038317333
0.14421333	0.024047910	0.00038932807
0.14434482	0.023573003	0.00038468353
0.14447631	0.023445545	0.00038529576
0.14460779	0.024148443	0.00038887645
0.14473928	0.024107791	0.00038905065
0.14487077	0.023349018	0.00038724966
0.14500226	0.024365134	0.00038934323
0.14513375	0.023739886	0.00038836366
0.14526524	0.023451698	0.00038250840
0.14539673	0.024122091	0.00038869170
0.14552822	0.024333480	0.00039304925
0.14565970	0.023906061	0.00038711611
0.14579119	0.023674626	0.00038578737
0.14592268	0.024338988	0.00038872164
0.14605417	0.023728562	0.00038473421
0.14618566	0.024272200	0.00038912706
0.14631715	0.023748996	0.00038412252
0.14644864	0.023180422	0.00038142049
0.14658012	0.023085517	0.00037932671
0.14671161	0.023748509	0.00038517150
0.14684310	0.023013647	0.00038142972
0.14697459	0.023994905	0.00038463908
0.14710608	0.024065318	0.00038588193
0.14723757	0.023955536	0.00038542710
0.14736906	0.023603774	0.00038243984
0.14750055	0.023767648	0.00038486854
0.14763203	0.023680902	0.00038325589
0.14776352	0.023915910	0.00038432617
0.14789501	0.023671911	0.00038403980
0.14802650	0.023741890	0.00038200409
0.14815799	0.023253898	0.00038207956
0.14828948	0.023575968	0.00038145829
0.14842097	0.023805277	0.00038550545
0.14855246	0.023167421	0.00038033787
0.14868394	0.023093916	0.00037717231
0.14881543	0.023671374	0.00038240223
0.14894692	0.024098334	0.00038651136
0.14907841	0.023785309	0.00038264655
0.14920990	0.023266528	0.00037907469
0.14934139	0.023424907	0.00037869982
0.14947288	0.023373779	0.00038163237
0.14960436	0.023689513	0.00038222412
0.14973585	0.024424230	0.00038646515
0.14986734	0.023441323	0.00038001454
0.14999883	0.023823734	0.00038153538
0.15013032	0.023096282	0.00037889674
0.15026181	0.023050452	0.00037762262
0.15039330	0.024012879	0.00038364427
0.15052479	0.023377860	0.00037913489
0.15065627	0.023649336	0.00037968800
0.15078776	0.023799393	0.00038273284
0.15091925	0.023608133	0.00037981528
0.15105074	0.023311282	0.00037716873
0.15118223	0.023808951	0.00038171510
0.15131372	0.023887727	0.00038191413
0.15144521	0.023982249	0.00038202639
0.15157670	0.023383761	0.00037809558
0.15170818	0.024377784	0.00038367157
0.15183967	0.023746150	0.00037897833
0.15197116	0.023121251	0.00037708002
0.15210265	0.023468020	0.00037843760
0.15223414	0.023798312	0.00038022382
0.15236563	0.023263765	0.00037590913
0.15249712	0.023410171	0.00037752169
0.15262860	0.023730909	0.00037860295
0.15276009	0.023745605	0.00037923233
0.15289158	0.022950936	0.00037370780
0.15302307	0.023671101	0.00037851304
0.15315456	0.023305003	0.00037591494
0.15328605	0.023763883	0.00037972206
0.15341754	0.023309321	0.00037685657
0.15354903	0.023187842	0.00037448594
0.15368051	0.023200057	0.00037686990
0.15381200	0.023422083	0.00037490676
0.15394349	0.023807706	0.00037852133
0.15407498	0.023562919	0.00037744957
0.15420647	0.023922097	0.00037721897
0.15433796	0.024046942	0.00038003793
0.15446945	0.024549730	0.00038144694
0.15460094	0.023612451	0.00037807073
0.15473242	0.023384466	0.00037613647
0.15486391	0.023670878	0.00037690459
0.15499540	0.023839561	0.00037689938
0.15512689	0.023572826	0.00037601533
0.15525838	0.023749294	0.00037752292
0.15538987	0.023266009	0.00037292451
0.15552136	0.023546074	0.00037576583
0.15565284	0.024009089	0.00037705198
0.15578433	0.023868758	0.00037673809
0.15591582	0.023522816	0.00037524470
0.15604731	0.023175372	0.00037454936
0.15617880	0.023984342	0.00037740496
0.15631029	0.023434546	0.00037492098
0.15644178	0.023683129	0.00037327239
0.15657327	0.024052573	0.00037792270
0.15670475	0.023449427	0.00037215566
0.15683624	0.023016677	0.00037161710
0.15696773	0.023375838	0.00037351458
0.15709922	0.023156985	0.00037055889
0.15723071	0.023313617	0.00037359286
0.15736220	0.023187768	0.00036961896
0.15749369	0.024029488	0.00037686477
0.15762518	0.023782103	0.00037501276
0.15775666	0.023510550	0.00037196084
0.15788815	0.023833164	0.00037504443
0.15801964	0.023924953	0.00037441889
0.15815113	0.023163701	0.00037032470
0.15828262	0.024116389	0.00037579137
0.15841411	0.023243902	0.00037244396
0.15854560	0.023488079	0.00037320100
0.15867708	0.023734493	0.00037254426
0.15880857	0.023379057	0.00037204792
0.15894006	0.023199950	0.00036944857
0.15907155	0.024215971	0.00037629323
0.15920304	0.024275841	0.00037624907
0.15933453	0.023483506	0.00037075178
0.15946602	0.023204510	0.00036933061
0.15959751	0.023600647	0.00037102750
0.15972899	0.023698635	0.00037239942
0.15986048	0.023797207	0.00037434205
0.15999197	0.023264975	0.00036900068
0.16012346	0.023148047	0.00036935772
0.16025495	0.023314818	0.00036946254
0.16038644	0.023048291	0.00036678157
0.16051793	0.024369151	0.00037730436
0.16064942	0.024125430	0.00037242238
0.16078090	0.024071315	0.00037571338
0.16091239	0.023357166	0.00036922840
0.16104388	0.023910182	0.00037111281
0.16117537	0.023141712	0.00036836357
0.16130686	0.023985012	0.00037197395
0.16143835	0.023718959	0.00037017445
0.16156984	0.023366265	0.00036910004
0.16170133	0.022862144	0.00036363314
0.16183281	0.023737563	0.00037095662
0.16196430	0.023937778	0.00037224229
0.16209579	0.023715846	0.00036866611
0.16222728	0.023364750	0.00036857732
0.16235877	0.023676377	0.00036884850
0.16249026	0.023191496	0.00036692540
0.16262175	0.023745592	0.00037012550
0.16275323	0.023655137	0.00036974309
0.16288472	0.024328324	0.00037277762
0.16301621	0.023425989	0.00036664476
0.16314770	0.023257273	0.00036750437
0.16327919	0.023734098	0.00036828311
0.16341068	0.024222272	0.00037157270
0.16354217	0.023754088	0.00036962707
0.16367366	0.023916850	0.00037005993
0.16380514	0.023432717	0.00036809649
0.16393663	0.023868523	0.00036847939
0.16406812	0.023783966	0.00036619458
0.16419961	0.024005601	0.00037029354
0.16433110	0.023472818	0.00036676501
0.16446259	0.023870851	0.00036956814
0.16459408	0.023561801	0.00036832892
0.16472557	0.023921660	0.00036656101
0.16485705	0.023457327	0.00036680434
0.16498854	0.024252199	0.00037092088
0.16512003	0.024002144	0.00036951726
0.16525152	0.023702112	0.00036836813
0.16538301	0.023222553	0.00036309268
0.16551450	0.023774383	0.00036820598
0.16564599	0.023308272	0.00036469397
0.16577747	0.023629990	0.00036767479
0.16590896	0.023368709	0.00036544869
0.16604045	0.024228885	0.00036927441
0.16617194	0.024284562	0.00037092194
0.16630343	0.023747540	0.00036611696
0.16643492	0.022951464	0.00036144318
0.16656641	0.023092955	0.00036236082
0.16669790	0.022784085	0.00035885742
0.16682938	0.024063033	0.00036907872
0.16696087	0.024100891	0.00036914757
0.16709236	0.024464438	0.00036834206
0.16722385	0.023648690	0.00036586720
0.16735534	0.024160278	0.00036716785
0.16748683	0.023253820	0.00036250979
0.16761832	0.023481594	0.00036467297
0.16774981	0.023623615	0.00036286134
0.16788129	0.023943400	0.00036709397
0.16801278	0.023619108	0.00036385383
0.16814427	0.023894589	0.00036645666
0.16827576	0.023972119	0.00036690298
0.16840725	0.023438349	0.00036143528
0.16853874	0.023869623	0.00036488640
0.16867023	0.024008399	0.00036462270
0.16880171	0.024060364	0.00036703514
0.16893320	0.023342067	0.00036297454
0.16906469	0.023665372	0.00036162344
0.16919618	0.023799418	0.00036593601
0.16932767	0.022924715	0.00035791286
0.16945916	0.023545621	0.00036264814
0.16959065	0.023713292	0.00036404797
0.16972214	0.023417855	0.00036043217
0.16985362	0.024181402	0.00036704218
0.16998511	0.024179097	0.00036498604
0.17011660	0.023345218	0.00036136811
0.17024809	0.023089800	0.00035988899
0.17037958	0.023813871	0.00036213372
0.17051107	0.024000429	0.00036538730
0.17064256	0.023470276	0.00036072359
0.17077405	0.023629927	0.00036174173
0.17090553	0.023470348	0.00036141564
0.17103702	0.023130520	0.00035804474
0.17116851	0.023292395	0.00035874290
0.17130000	0.023474547	0.00036047514
0.17143149	0.023648579	0.00036224178
0.17156298	0.023835720	0.00036409283
0.17169447	0.023461852	0.00035922661
0.17182595	0.023318785	0.00035986306
0.17195744	0.022950008	0.00035909993
0.17208893	0.023496566	0.00035826497
0.17222042	0.023785539	0.00036180774
0.17235191	0.022737926	0.00035500327
0.17248340	0.023798520	0.00036262276
0.17261489	0.023191761	0.00035950979
0.17274638	0.023450085	0.00035830846
0.17287786	0.023592117	0.00036210546
0.17300935	0.023494962	0.00035979973
0.17314084	0.023930106	0.00036154654
0.17327233	0.024055764	0.00036325955
0.17340382	0.023687038	0.00035965446
0.17353531	0.023084253	0.00035747976
0.17366680	0.024033545	0.00036184157
0.17379829	0.023259836	0.00035607681
0.17392977	0.023406948	0.00035966350
0.17406126	0.023250412	0.00035663946
0.17419275	0.023136277	0.00035728417
0.17432424	0.023767685	0.00035877239
0.17445573	0.023615716	0.00035827839
0.17458722	0.023636111	0.00035866965
0.17471871	0.023992435	0.00036048080
0.17485019	0.023525126	0.00035888144
0.17498168	0.023338388	0.00035634363
0.17511317	0.023972070	0.00036053593
0.17524466	0.023458604	0.00035845829
0.17537615	0.023066151	0.00035410099
0.17550764	0.023140262	0.00035480506
0.17563913	0.023793283	0.00035876285
0.17577062	0.023275039	0.00035478877
0.17590210	0.023872488	0.00035929934
0.17603359	0.023940009	0.00035884922
0.17616508	0.023422298	0.00035698623
0.17629657	0.022815827	0.00035393556
0.17642806	0.022311520	0.00034875616
0.17655955	0.023751697	0.00035905855
0.17669104	0.023358419	0.00035428233
0.17682253	0.023823154	0.00035659903
0.17695401	0.023478434	0.00035730608
0.17708550	0.022976438	0.00035114204
0.17721699	0.023467913	0.00035612175
0.17734848	0.023057866	0.00035230472
0.17747997	0.023385932	0.00035417753
0.17761146	0.023762718	0.00035899206
0.17774295	0.023738708	0.00035436354
0.17787443	0.023747971	0.00035747416
0.17800592	0.023507851	0.00035440166
0.17813741	0.023740043	0.00035588165
0.17826890	0.023559254	0.00035664600
0.17840039	0.023554642	0.00035338230
0.17853188	0.023874309	0.00035809322
0.17866337	0.023334418	0.00035433530
0.17879486	0.024020014	0.00035767663
0.17892634	0.023659636	0.00035602369
0.17905783	0.023113901	0.00035138024
0.17918932	0.023205326	0.00035401515
0.17932081	0.023443789	0.00035335046
0.17945230	0.023432504	0.00035423762
0.17958379	0.023992687	0.00035704445
0.17971528	0.023214634	0.00035148952
0.17984677	0.023562280	0.00035533380
0.17997825	0.024135633	0.00035697358
0.18010974	0.023810598	0.00035460709
0.18024123	0.023870445	0.00035529010
0.18037272	0.023411894	0.00035076450
0.18050421	0.023523999	0.00036116794
0.18063570	0.023467122	0.00036317493
0.18076719	0.022890912	0.00035915957
0.18089867	0.022950005	0.00036454427
0.18103016	0.023487355	0.00036863316
0.18116165	0.023317599	0.00036973953
0.18129314	0.023639560	0.00037353147
0.18142463	0.023841694	0.00037329940
0.18155612	0.023915182	0.00037787313
0.18168761	0.022801435	0.00036976606
0.18181910	0.023913122	0.00038083154
0.18195058	0.023159564	0.00037564855
0.18208207	0.023273401	0.00037611506
0.18221356	0.023748774	0.00038279140
0.18234505	0.023644682	0.00038122285
0.18247654	0.023104730	0.00038029581
0.18260803	0.024090991	0.00038744512
0.18273952	0.023601811	0.00038471897
0.18287101	0.023147357	0.00038407735
0.18300249	0.024023913	0.00039024610
0.18313398	0.024025322	0.00038993225
0.18326547	0.023386627	0.00038636439
0.18339696	0.022870162	0.00038401252
0.18352845	0.023251770	0.00038885268
0.18365994	0.023029864	0.00038858160
0.18379143	0.023347768	0.00038956769
0.18392292	0.023881275	0.00039650568
0.18405440	0.022945734	0.00038880124
0.18418589	0.023005380	0.00039188377
0.18431738	0.023399198	0.00039605567
0.18444887	0.023303489	0.00039316499
0.18458036	0.023131876	0.00039436735
0.18471185	0.023222274	0.00039532963
0.18484334	0.023376691	0.00039657145
0.18497482	0.023502995	0.00039958873
0.18510631	0.023780372	0.00039855887
0.18523780	0.023842463	0.00040240624
0.18536929	0.023623805	0.00039411392
0.18550078	0.023571488	0.00038940936
0.18563227	0.024149799	0.00039260605
0.18576376	0.023317992	0.00037896950
0.18589525	0.022560353	0.00037779881
0.18602673	0.023836214	0.00038346615
0.18615822	0.023386585	0.00037950289
0.18628971	0.022986969	0.00037575735
0.18642120	0.022508126	0.00037119286
0.18655269	0.023872510	0.00037983186
0.18668418	0.023272292	0.00037263043
0.18681567	0.023078655	0.00037113915
0.18694716	0.023279793	0.00037251333
0.18707864	0.023717111	0.00037103068
0.18721013	0.023537767	0.00037063361
0.18734162	0.023539485	0.00037233161
0.18747311	0.023513424	0.00036754028
0.18760460	0.023651104	0.00037177621
0.18773609	0.023518057	0.00036611135
0.18786758	0.023533805	0.00036747794
0.18799906	0.023005257	0.00036566156
0.18813055	0.023627843	0.00036614825
0.18826204	0.023946911	0.00036832584
0.18839353	0.023613378	0.00036258738
0.18852502	0.023499456	0.00036469293
0.18865651	0.022699623	0.00035994693
0.18878800	0.022965032	0.00035733010
0.18891949	0.023240368	0.00036105701
0.18905097	0.023282272	0.00035922089
0.18918246	0.023596152	0.00036185623
0.18931395	0.023510207	0.00036023315
0.18944544	0.023437283	0.00035838336
0.18957693	0.023113269	0.00035726241
0.18970842	0.023100319	0.00035525782
0.18983991	0.023091605	0.00035606238
0.18997140	0.023489607	0.00035873980
0.19010288	0.024080856	0.00035860871
0.19023437	0.023280778	0.00035512835
0.19036586	0.023743869	0.00035659559
0.19049735	0.023562112	0.00035531734
0.19062884	0.023526299	0.00035552430
0.19076033	0.023457521	0.00035370913
0.19089182	0.023301318	0.00035367414
0.19102330	0.023255936	0.00035176918
0.19115479	0.023280492	0.00035190645
0.19128628	0.024073192	0.00035757474
0.19141777	0.023569372	0.00035289939
0.19154926	0.023499978	0.00035300255
0.19168075	0.023149024	0.00035067513
0.19181224	0.023027638	0.00035105847
0.19194373	0.023801511	0.00035418603
0.19207521	0.023321636	0.00034995480
0.19220670	0.022871040	0.00034763300
0.19233819	0.023868479	0.00035437309
0.19246968	0.023749659	0.00035370108
0.19260117	0.023460137	0.00035230019
0.19273266	0.023339685	0.00035036363
0.19286415	0.024088608	0.00035347805
0.19299564	0.024282605	0.00035659855
0.19312712	0.022721299	0.00034529576
0.19325861	0.023482892	0.00035166652
0.19339010	0.023606693	0.00035125812
0.19352159	0.023774949	0.00035172557
0.19365308	0.023208045	0.00034982356
0.19378457	0.023045207	0.00034706970
0.19391606	0.022980010	0.00034768499
0.19404754	0.023760504	0.00035142515
0.19417903	0.023560797	0.00035024402
0.19431052	0.024012433	0.00035341707
0.19444201	0.022965728	0.00034589617
0.19457350	0.023672245	0.00035021149
0.19470499	0.024318144	0.00035425937
0.19483648	0.023881010	0.00035114617
0.19496797	0.023481826	0.00034938669
0.19509945	0.023434915	0.00034847984
0.19523094	0.023555944	0.00034909984
0.19536243	0.023393690	0.00034763419
0.19549392	0.023423018	0.00034750887
0.19562541	0.023600934	0.00034972293
0.19575690	0.023094437	0.00034476966
0.19588839	0.023172640	0.00034528704
0.19601988	0.023438983	0.00034702562
0.19615136	0.023408116	0.00034590054
0.19628285	0.023884415	0.00035112527
0.19641434	0.023390852	0.00034673940
0.19654583	0.023170715	0.00034653724
0.19667732	0.023532757	0.00034687296
0.19680881	0.023711140	0.00034874446
0.19694030	0.023248038	0.00034625487
0.19707178	0.023653250	0.00034655586
0.19720327	0.023585213	0.00034722894
0.19733476	0.023341786	0.00034518308
0.19746625	0.023285413	0.00034470315
0.19759774	0.023655964	0.00034797084
0.19772923	0.022869831	0.00034205891
0.19786072	0.023148865	0.00034336638
0.19799221	0.023070604	0.00034382006
0.19812369	0.023199708	0.00034251329
0.19825518	0.022810966	0.00034273562
0.19838667	0.023625958	0.00034525919
0.19851816	0.023496104	0.00034481409
0.19864965	0.022970785	0.00034225936
0.19878114	0.022641107	0.00034032511
0.19891263	0.023031083	0.00034425924
0.19904412	0.022988560	0.00034147831
0.19917560	0.023472153	0.00034507097
0.19930709	0.023979051	0.00034818455
0.19943858	0.023416536	0.00034391330
0.19957007	0.023504084	0.00034450407
0.19970156	0.023055688	0.00034126425
0.19983305	0.022865148	0.00034135983
0.19996454	0.023498101	0.00034410306
0.20009602	0.023501083	0.00034303880
0.20022751	0.023184704	0.00034239303
0.20035900	0.023639537	0.00034488956
0.20049049	0.023240052	0.00034191518
0.20062198	0.023271445	0.00034253521
0.20075347	0.023685618	0.00034435193
0.20088496	0.023486681	0.00034407647
0.20101645	0.023776408	0.00034603962
0.20114793	0.022708773	0.00033749852
0.20127942	0.023700977	0.00034385949
0.20141091	0.023240849	0.00034122899
0.20154240	0.023228986	0.00034242499
0.20167389	0.023402597	0.00034289256
0.20180538	0.023397946	0.00034160592
0.20193687	0.023679433	0.00034376675
0.20206836	0.023314580	0.00034129398
0.20219984	0.023558158	0.00034376886
0.20233133	0.023307922	0.00034305374
0.20246282	0.023389794	0.00034035975
0.20259431	0.023294181	0.00034182304
0.20272580	0.023240624	0.00034035532
0.20285729	0.023060564	0.00033870187
0.20298878	0.023162746	0.00034082628
0.20312027	0.022845775	0.00033560195
0.20325175	0.023341975	0.00034041486
0.20338324	0.023279728	0.00033903281
0.20351473	0.023237947	0.00033944076
0.20364622	0.023480142	0.00034081715
0.20377771	0.023229033	0.00033734953
0.20390920	0.022871893	0.00033771632
0.20404069	0.023084019	0.00033809231
0.20417217	0.022797929	0.00033709625
0.20430366	0.023967566	0.00034414409
0.20443515	0.023003881	0.00033591207
0.20456664	0.023132117	0.00033776492
0.20469813	0.023709172	0.00034049294
0.20482962	0.023660774	0.00034042755
0.20496111	0.023992443	0.00034263263
0.20509260	0.023156476	0.00033712923
0.20522408	0.023197865	0.00033720496
0.20535557	0.023093522	0.00033800720
0.20548706	0.023137746	0.00033685862
0.20561855	0.023300975	0.00033965099
0.20575004	0.022867440	0.00033387967
0.20588153	0.023324170	0.00033734476
0.20601302	0.022960331	0.00033704098
0.20614451	0.023516587	0.00033671385
0.20627599	0.023314346	0.00033794087
0.20640748	0.023158080	0.00033534452
0.20653897	0.023471371	0.00033857859
0.20667046	0.023649954	0.00033932554
0.20680195	0.023785569	0.00033936676
0.20693344	0.023177582	0.00033651078
0.20706493	0.023647822	0.00033772045
0.20719641	0.023463324	0.00033914828
0.20732790	0.022691274	0.00033517573
0.20745939	0.023129940	0.00033489646
0.20759088	0.023195004	0.00033715522
0.20772237	0.023206854	0.00033612274
0.20785386	0.023529832	0.00033725229
0.20798535	0.023613980	0.00033981396
0.20811684	0.023156836	0.00033478152
0.20824832	0.023484155	0.00033751919
0.20837981	0.023501854	0.00033701867
0.20851130	0.023618138	0.00033900214
0.20864279	0.023201876	0.00033754593
0.20877428	0.023641345	0.00033690028
0.20890577	0.023597298	0.00033775446
0.20903726	0.023360927	0.00033611153
0.20916875	0.023577270	0.00033770089
0.20930023	0.022745042	0.00033418788
0.20943172	0.022943937	0.00033285947
0.20956321	0.023789107	0.00033716886
0.20969470	0.023542829	0.00033649680
0.20982619	0.023214787	0.00033509067
0.20995768	0.023087359	0.00033513938
0.21008917	0.022744398	0.00033129307
0.21022065	0.023309086	0.00033477690
0.21035214	0.023046685	0.00033456735
0.21048363	0.023639254	0.00033519275
0.21061512	0.023527983	0.00033756058
0.21074661	0.023334953	0.00033378394
0.21087810	0.023895687	0.00033798401
0.21100959	0.023100225	0.00033505428
0.21114108	0.023602176	0.00033521981
0.21127256	0.023098620	0.00033564498
0.21140405	0.023466596	0.00033284147
0.21153554	0.023368651	0.00033438181
0.21166703	0.023315705	0.00033499421
0.21179852	0.022990662	0.00033163283
0.21193001	0.022833534	0.00033145212
0.21206150	0.023551686	0.00033402193
0.21219299	0.023053780	0.00033111006
0.21232447	0.023429293	0.00033508377
0.21245596	0.023045833	0.00033066213
0.21258745	0.023077377	0.00033308094
0.21271894	0.022708425	0.00032987976
0.21285043	0.023517299	0.00033416940
0.21298192	0.022894821	0.00033139527
0.21311341	0.023162598	0.00033183050
0.21324489	0.023260472	0.00033284282
0.21337638	0.023258829	0.00033198028
0.21350787	0.022770496	0.00033027822
0.21363936	0.022972814	0.00033227044
0.21377085	0.023087523	0.00033021776
0.21390234	0.023642886	0.00033549833
0.21403383	0.023353237	0.00033195329
0.21416532	0.023105487	0.00033106067
0.21429680	0.022974780	0.00033057961
0.21442829	0.023411381	0.00033269658
0.21455978	0.023038317	0.00033073233
0.21469127	0.023092804	0.00033063095
0.21482276	0.023116978	0.00032961294
0.21495425	0.023384744	0.00033190169
0.21508574	0.023217505	0.00033139242
0.21521723	0.023489737	0.00033241850
0.21534871	0.023645739	0.00033429361
0.21548020	0.023433618	0.00032963344
0.21561169	0.023298936	0.00033264697
0.21574318	0.023547985	0.00033298727
0.21587467	0.022520729	0.00032577385
0.21600616	0.022994406	0.00032935825
0.21613765	0.023624219	0.00033121801
0.21626913	0.023770225	0.00033481697
0.21640062	0.022967697	0.00032913286
0.21653211	0.023094674	0.00032929775
0.21666360	0.022985000	0.00032822269
0.21679509	0.023265757	0.00032816289
0.21692658	0.023259363	0.00033053741
0.21705807	0.022972238	0.00032846800
0.21718956	0.023699396	0.00033138535
0.21732104	0.023527385	0.00033270843
0.21745253	0.023219733	0.00032918629
0.21758402	0.023168574	0.00032982585
0.21771551	0.023503044	0.00033041981
0.21784700	0.023198450	0.00032765792
0.21797849	0.023369495	0.00033030690
0.21810998	0.022875285	0.00032598042
0.21824147	0.023414647	0.00032958903
0.21837295	0.023387491	0.00033094701
0.21850444	0.022779782	0.00032518847
0.21863593	0.022650375	0.00032704797
0.21876742	0.023295949	0.00032751665
0.21889891	0.023631402	0.00033186861
0.21903040	0.023329126	0.00032972768
0.21916189	0.023166671	0.00032706080
0.21929337	0.022741503	0.00032578467
0.21942486	0.023451798	0.00032932713
0.21955635	0.023665310	0.00033134566
0.21968784	0.023122858	0.00032692358
0.21981933	0.023267688	0.00032514883
0.21995082	0.022581054	0.00032440760
0.22008231	0.023003780	0.00032593701
0.22021380	0.023435913	0.00032954913
0.22034528	0.023593203	0.00032957708
0.22047677	0.022843464	0.00032253410
0.22060826	0.023146099	0.00032726824
0.22073975	0.023464890	0.00032897793
0.22087124	0.024059326	0.00033174366
0.22100273	0.023389317	0.00032818531
0.22113422	0.022728641	0.00032280392
0.22126571	0.023113462	0.00032605102
0.22139719	0.023026237	0.00032578049
0.22152868	0.022978879	0.00032496510
0.22166017	0.023154973	0.00032647158
0.22179166	0.023061010	0.00032488182
0.22192315	0.023637559	0.00032928403
0.22205464	0.022364101	0.00032177270
0.22218613	0.022857622	0.00032509113
0.22231761	0.022719737	0.00032223325
0.22244910	0.022789336	0.00032261004
0.22258059	0.022859715	0.00032390568
0.22271208	0.023707454	0.00033023041
0.22284357	0.023165145	0.00032481361
0.22297506	0.023057102	0.00032527867
0.22310655	0.022983551	0.00032275290
0.22323804	0.023527350	0.00032790247
0.22336952	0.022985438	0.00032492395
0.22350101	0.022618889	0.00032112660
0.22363250	0.023548374	0.00032696209
0.22376399	0.023686365	0.00032725126
0.22389548	0.023485045	0.00032744750
0.22402697	0.023803709	0.00033049961
0.22415846	0.022794428	0.00032199675
0.22428995	0.023022408	0.00032363976
0.22442143	0.023645207	0.00032552782
0.22455292	0.023779074	0.00032725890
0.22468441	0.022782941	0.00032277580
0.22481590	0.023340032	0.00032605907
0.22494739	0.023362686	0.00032373322
0.22507888	0.023345240	0.00032467925
0.22521037	0.023440948	0.00032553125
0.22534186	0.023028768	0.00032476462
0.22547334	0.023182503	0.00032375947
0.22560483	0.023170384	0.00032114682
0.22573632	0.022820286	0.00032182995
0.22586781	0.023271651	0.00032426314
0.22599930	0.022885330	0.00032233840
0.22613079	0.022986998	0.00032135481
0.22626228	0.023774069	0.00032694176
0.22639376	0.023259946	0.00032400924
0.22652525	0.023633863	0.00032548179
0.22665674	0.023144617	0.00032356335
0.22678823	0.023465068	0.00032341481
0.22691972	0.023646398	0.00032501190
0.22705121	0.022939497	0.00032159160
0.22718270	0.022600132	0.00032037150
0.22731419	0.023329559	0.00032432280
0.22744567	0.023107954	0.00032264851
0.22757716	0.022949776	0.00031956067
0.22770865	0.022857917	0.00032129530
0.22784014	0.023064680	0.00032102023
0.22797163	0.023472144	0.00032472758
0.22810312	0.023098761	0.00032088298
0.22823461	0.022776162	0.00032073768
0.22836610	0.022803907	0.00032065960
0.22849758	0.023283991	0.00032194694
0.22862907	0.023307673	0.00032333621
0.22876056	0.023047246	0.00032069342
0.22889205	0.023026536	0.00032102214
0.22902354	0.022857720	0.00032032958
0.22915503	0.023080735	0.00031932525
0.22928652	0.022848907	0.00032071201
0.22941800	0.023835552	0.00032447592
0.22954949	0.023206262	0.00032152904
0.22968098	0.023198112	0.00032189535
0.22981247	0.023052610	0.00031970848
0.22994396	0.023167541	0.00032138836
0.23007545	0.023067732	0.00032352052
0.23020694	0.023153512	0.00032685553
0.23033843	0.023251508	0.00033059908
0.23046991	0.023227833	0.00033176436
0.23060140	0.022899946	0.00033244039
0.23073289	0.023059452	0.00033273604
0.23086438	0.023540398	0.00033674885
0.23099587	0.023103326	0.00034000693
0.23112736	0.022913792	0.00033720751
0.23125885	0.023396750	0.00034211886
0.23139034	0.023460227	0.00034163361
0.23152182	0.022932847	0.00033999995
0.23165331	0.023368470	0.00034589952
0.23178480	0.022409301	0.00033940761
0.23191629	0.022719465	0.00034314032
0.23204778	0.023141259	0.00034514396
0.23217927	0.024384050	0.00035334463
0.23231076	0.023197070	0.00034831809
0.23244224	0.023298683	0.00034780779
0.23257373	0.022995949	0.00034775575
0.23270522	0.023014431	0.00034756247
0.23283671	0.023082994	0.00034626764
0.23296820	0.022695621	0.00034652116
0.23309969	0.023000955	0.00034782527
0.23323118	0.023366796	0.00034889593
0.23336267	0.023163919	0.00034973477
0.23349415	0.022864215	0.00034561284
0.23362564	0.023105461	0.00035012266
0.23375713	0.022965504	0.00034896492
0.23388862	0.023706539	0.00035223926
0.23402011	0.022858929	0.00034855930
0.23415160	0.023303432	0.00034871798
0.23428309	0.022955745	0.00035008382
0.23441458	0.023283683	0.00034967054
0.23454606	0.022899078	0.00034978259
0.23467755	0.023556234	0.00035336089
0.23480904	0.023359208	0.00035182441
0.23494053	0.023104126	0.00035179094
0.23507202	0.023066039	0.00035109755
0.23520351	0.022257935	0.00034642546
0.23533500	0.022862609	0.00034957542
0.23546648	0.023587067	0.00035356705
0.23559797	0.023515726	0.00035472650
0.23572946	0.022857366	0.00035124185
0.23586095	0.023481216	0.00035486583
0.23599244	0.023424470	0.00035517333
0.23612393	0.022920796	0.00035194650
0.23625542	0.022556437	0.00035095234
0.23638691	0.023299460	0.00035443755
0.23651839	0.024002419	0.00035767739
0.23664988	0.022662597	0.00035173989
0.23678137	0.022546002	0.00035039141
0.23691286	0.022735399	0.00035258371
0.23704435	0.023387552	0.00035530456
0.23717584	0.023370343	0.00035441688
0.23730733	0.023622256	0.00035891766
0.23743882	0.023401833	0.00035666827
0.23757030	0.023199866	0.00035592837
0.23770179	0.023497080	0.00035831550
0.23783328	0.023482683	0.00035684820
0.23796477	0.023078457	0.00035672037
0.23809626	0.022916627	0.00035452378
0.23822775	0.023695169	0.00035938371
0.23835924	0.023280287	0.00035944049
0.23849072	0.022707112	0.00035263181
0.23862221	0.023250679	0.00035828600
0.23875370	0.023107802	0.00035609117
0.23888519	0.022957653	0.00035611670
0.23901668	0.023023985	0.00035904265
0.23914817	0.023169676	0.00035451158
0.23927966	0.023691787	0.00036089651
0.23941115	0.023110988	0.00035727597
0.23954263	0.023111556	0.00035805050
0.23967412	0.022997620	0.00035785384
0.23980561	0.023186903	0.00035776476
0.23993710	0.023035671	0.00035874796
0.24006859	0.023074159	0.00035823070
0.24020008	0.023344658	0.00036126137
0.24033157	0.023078568	0.00035832857
0.24046306	0.023039527	0.00035694341
0.24059454	0.023518948	0.00036195378
0.24072603	0.023113320	0.00035887376
0.24085752	0.023062621	0.00035893830
0.24098901	0.023005679	0.00036084694
0.24112050	0.023177559	0.00035843561
0.24125199	0.022716383	0.00035632625
0.24138348	0.022937517	0.00036047462
0.24151496	0.023090214	0.00035804678
0.24164645	0.023501650	0.00036327719
0.24177794	0.023360997	0.00036062414
0.24190943	0.023338977	0.00036177460
0.24204092	0.023263514	0.00036089539
0.24217241	0.023776503	0.00036407727
0.24230390	0.023027889	0.00035993885
0.24243539	0.022807998	0.00035739719
0.24256687	0.022898615	0.00035909983
0.24269836	0.023087241	0.00036190791
0.24282985	0.023001003	0.00035896002
0.24296134	0.022453134	0.00035756444
0.24309283	0.022931954	0.00035962994
0.24322432	0.022275661	0.00035564878
0.24335581	0.022616394	0.00035939460
0.24348730	0.023403173	0.00036195742
0.24361878	0.023369427	0.00036339556
0.24375027	0.022813361	0.00035844404
0.24388176	0.023460284	0.00036247791
0.24401325	0.022983999	0.00036286409
0.24414474	0.023055370	0.00036022726
0.24427623	0.022913015	0.00036180128
0.24440772	0.024203929	0.00036880308
0.24453920	0.023624179	0.00036503522
0.24467069	0.023309653	0.00036502128
0.24480218	0.023229581	0.00036262166
0.24493367	0.023461928	0.00036414310
0.24506516	0.022604527	0.00036106388
0.24519665	0.023263552	0.00036481449
0.24532814	0.023327532	0.00036567192
0.24545963	0.023672095	0.00036716574
0.24559111	0.023134644	0.00036379072
0.24572260	0.022953210	0.00036315256
0.24585409	0.023397106	0.00036463277
0.24598558	0.023647162	0.00036692332
0.24611707	0.023417283	0.00036601728
0.24624856	0.023586788	0.00036571619
0.24638005	0.023783702	0.00036825396
0.24651154	0.023054130	0.00036247863
0.24664302	0.023169797	0.00036587991
0.24677451	0.023096150	0.00036259384
0.24690600	0.023475633	0.00036598043
0.24703749	0.023141086	0.00036592636
0.24716898	0.022471119	0.00035924769
0.24730047	0.023017202	0.00036537285
0.24743196	0.023172477	0.00036348815
0.24756345	0.023453077	0.00036655329
0.24769493	0.023612198	0.00036826649
0.24782642	0.023636028	0.00036606667
0.24795791	0.023434038	0.00036780838
0.24808940	0.023637821	0.00036720084
0.24822089	0.023262731	0.00036545977
0.24835238	0.022981445	0.00036602791
0.24848387	0.022993143	0.00036373263
0.24861535	0.022860999	0.00036489336
0.24874684	0.023364483	0.00036651294
0.24887833	0.023218461	0.00036472616
0.24900982	0.022721372	0.00036466052
0.24914131	0.023869112	0.00036972237
0.24927280	0.023046904	0.00036649017
0.24940429	0.023320481	0.00036728219
0.24953578	0.023340850	0.00036705191
0.24966726	0.023874410	0.00037288662
0.24979875	0.022722621	0.00036237106
0.24993024	0.023053970	0.00036759447
0.25006173	0.023403020	0.00036648410
0.25019322	0.023913102	0.00037127829
0.25032471	0.023194565	0.00036875492
0.25045620	0.022879280	0.00036397251
0.25058769	0.023950612	0.00037160211
0.25071917	0.023434332	0.00036855380
0.25085066	0.022659865	0.00036375762
0.25098215	0.022437252	0.00036459085
0.25111364	0.023282140	0.00036675327
0.25124513	0.023366511	0.00036907415
0.25137662	0.023446394	0.00037002549
0.25150811	0.023085148	0.00036560969
0.25163959	0.023107563	0.00036790566
0.25177108	0.023034827	0.00036491189
0.25190257	0.023319181	0.00036896194
0.25203406	0.023343577	0.00037022249
0.25216555	0.022959439	0.00036525302
0.25229704	0.023128637	0.00036876354
0.25242853	0.023419963	0.00036995478
0.25256002	0.023479595	0.00037076911
0.25269150	0.022721080	0.00036536718
0.25282299	0.022943672	0.00036553067
0.25295448	0.023660305	0.00037325952
0.25308597	0.023532909	0.00036933813
0.25321746	0.023783705	0.00037455499
0.25334895	0.023065532	0.00036939455
0.25348044	0.023546391	0.00037069899
0.25361193	0.023521587	0.00037156379
0.25374341	0.023234131	0.00036760932
0.25387490	0.023000862	0.00036806525
0.25400639	0.023124801	0.00037556100
0.25413788	0.023169791	0.00037897297
0.25426937	0.022884976	0.00038265353
0.25440086	0.022957353	0.00038540148
0.25453235	0.023568630	0.00039321882
0.25466383	0.023218241	0.00039282289
0.25479532	0.022985983	0.00039193121
0.25492681	0.023159371	0.00039585613
0.25505830	0.023250412	0.00039822319
0.25518979	0.023295696	0.00040053611
0.25532128	0.022907968	0.00040021972
0.25545277	0.022892927	0.00040162112
0.25558426	0.023583461	0.00040706654
0.25571574	0.022827621	0.00040381323
0.25584723	0.023697573	0.00041153483
0.25597872	0.023298426	0.00041146285
0.25611021	0.022920705	0.00040860933
0.25624170	0.022960697	0.00041049295
0.25637319	0.023296450	0.00041644709
0.25650468	0.022756829	0.00041337953
0.25663617	0.023135424	0.00041914891
0.25676765	0.023623767	0.00042243001
0.25689914	0.022637512	0.00041794543
0.25703063	0.023003894	0.00042489578
0.25716212	0.022922679	0.00042085559
0.25729361	0.022604727	0.00042284734
0.25742510	0.023122026	0.00042774846
0.25755659	0.023017777	0.00043066438
0.25768807	0.022366479	0.00042575915
0.25781956	0.023114303	0.00043189570
0.25795105	0.023561904	0.00043740471
0.25808254	0.023000763	0.00043799890
0.25821403	0.023510899	0.00043850859
0.25834552	0.023462633	0.00044098583
0.25847701	0.022283814	0.00043056793
0.25860850	0.022975007	0.00043585491
0.25873998	0.022910295	0.00043867097
0.25887147	0.023718677	0.00044862912
0.25900296	0.023040229	0.00044287673
0.25913445	0.022574596	0.00043719619
0.25926594	0.023829623	0.00044660888
0.25939743	0.023821137	0.00045040182
0.25952892	0.023546199	0.00044470953
0.25966041	0.023550453	0.00045147972
0.25979189	0.022967257	0.00044370586
0.25992338	0.022426262	0.00044163651
0.26005487	0.023188068	0.00044991247
0.26018636	0.024150494	0.00045663580
0.26031785	0.022877363	0.00044712996
0.26044934	0.023413924	0.00044908362
0.26058083	0.023411285	0.00045068132
0.26071231	0.023435715	0.00045446970
0.26084380	0.022425809	0.00044548887
0.26097529	0.023184097	0.00045548575
0.26110678	0.023204972	0.00045439557
0.26123827	0.022831536	0.00045349747
0.26136976	0.022698767	0.00045098271
0.26150125	0.022950302	0.00045535494
0.26163274	0.023042851	0.00045573522
0.26176422	0.023034506	0.00045434262
0.26189571	0.024067626	0.00046572490
0.26202720	0.023471427	0.00046073055
0.26215869	0.023439643	0.00045943706
0.26229018	0.023364110	0.00046115497
0.26242167	0.022919662	0.00045892804
0.26255316	0.023229509	0.00045969451
0.26268465	0.023464708	0.00046590637
0.26281613	0.023000681	0.00046165425
0.26294762	0.023467196	0.00046468365
0.26307911	0.023198104	0.00046280779
0.26321060	0.022855766	0.00046569075
0.26334209	0.023391875	0.00046920094
0.26347358	0.023983062	0.00047218555
0.26360507	0.022617757	0.00046200731
0.26373655	0.023636466	0.00047256441
0.26386804	0.023583807	0.00047153028
0.26399953	0.023922493	0.00047649615
0.26413102	0.023781751	0.00047273187
0.26426251	0.023408109	0.00047233747
0.26439400	0.023714785	0.00047444619
0.26452549	0.023537481	0.00047842919
0.26465698	0.023829693	0.00047993300
0.26478846	0.023756303	0.00047485826
0.26491995	0.023456350	0.00047986598
0.26505144	0.023994844	0.00048053992
0.26518293	0.023497766	0.00047818683
0.26531442	0.023397594	0.00048157278
0.26544591	0.023013163	0.00047352342
[truncated: 567 more rows]
