# Supplementary material for: Invariant surface glycoprotein 65 of Trypanosoma brucei is a complement C3 receptor
Source: Nat Commun. 2022 Aug 29;13:5085. doi: 10.1038/s41467-022-32728-9 (PMC9424271; doi:10.1038/s41467-022-32728-9)
Supplement: Supplementary file 4 — supplementary data 2 [file 41467_2022_32728_MOESM4_ESM.zip › b21-414646_00001.dat]

0.0026000000	39.244203	0.13603845
0.0027314887	28.690958	0.10684478
0.0028629774	22.297046	0.090062799
0.0029944661	17.240727	0.076004936
0.0031259548	12.192018	0.058733698
0.0032574435	10.778616	0.057162692
0.0033889322	8.6840659	0.048502983
0.0035204209	11.410526	0.048407517
0.0036519096	12.230394	0.046506087
0.0037833983	9.8266152	0.039302059
0.0039148870	8.1511043	0.034538578
0.0040463757	6.6594736	0.030033910
0.0041778644	5.4620989	0.025494339
0.0043093531	4.5340115	0.022805295
0.0044408418	3.7825968	0.020033659
0.0045723305	3.0773256	0.018069744
0.0047038192	2.8966798	0.016779171
0.0048353079	2.4768728	0.015062614
0.0049667966	2.1897988	0.014112177
0.0050982853	1.8725674	0.012362672
0.0052297740	1.7496225	0.012106158
0.0053612627	1.5120367	0.010867842
0.0054927514	1.3712551	0.010075135
0.0056242401	1.2530790	0.0096033366
0.0057557288	1.1878749	0.0090910865
0.0058872175	1.0783979	0.0085460727
0.0060187062	1.0119267	0.0082565692
0.0061501949	0.91018486	0.0075004481
0.0062816836	0.89178871	0.0075919598
0.0064131723	0.82593248	0.0071622814
0.0065446610	0.78367951	0.0068767632
0.0066761496	0.74230807	0.0066612902
0.0068076383	0.70645143	0.0063510393
0.0069391270	0.69421358	0.0063969915
0.0070706157	0.66374354	0.0061560740
0.0072021044	0.63187613	0.0059402493
0.0073335931	0.61348306	0.0058276506
0.0074650818	0.58000527	0.0055014504
0.0075965705	0.55555968	0.0054289508
0.0077280592	0.53539473	0.0053074455
0.0078595479	0.51671739	0.0050893917
0.0079910366	0.50199384	0.0050462474
0.0081225253	0.46837278	0.0047349046
0.0082540140	0.45091322	0.0046722369
0.0083855027	0.44929506	0.0046816811
0.0085169914	0.41698829	0.0044180818
0.0086484801	0.39650565	0.0042768739
0.0087799688	0.38010426	0.0041136246
0.0089114575	0.37765495	0.0041220257
0.0090429462	0.36143359	0.0040043281
0.0091744349	0.33902387	0.0038448559
0.0093059236	0.33100171	0.0037543599
0.0094374123	0.31457195	0.0036357589
0.0095689010	0.29601988	0.0034701215
0.0097003897	0.29375642	0.0034847751
0.0098318784	0.27754391	0.0033388174
0.0099633671	0.26836449	0.0032474801
0.010094856	0.25632903	0.0031640737
0.010226345	0.24020458	0.0029904332
0.010357833	0.24199551	0.0030790626
0.010489322	0.22006898	0.0028498790
0.010620811	0.20812155	0.0027515733
0.010752299	0.20238521	0.0027018338
0.010883788	0.19811473	0.0026183579
0.011015277	0.18840496	0.0025997403
0.011146765	0.17478542	0.0024266392
0.011278254	0.16899792	0.0023764839
0.011409743	0.16444226	0.0023204652
0.011541231	0.15326620	0.0022060113
0.011672720	0.14841813	0.0021767429
0.011804209	0.13893487	0.0020261423
0.011935698	0.13547025	0.0019958818
0.012067186	0.12973777	0.0019420168
0.012198675	0.12153008	0.0018187501
0.012330164	0.12008443	0.0018115765
0.012461652	0.11427221	0.0017475174
0.012593141	0.11099478	0.0016832853
0.012724630	0.10497301	0.0016374065
0.012856118	0.098389734	0.0015356518
0.012987607	0.096938468	0.0015410370
0.013119096	0.093176699	0.0014786181
0.013250585	0.090020692	0.0014370675
0.013382073	0.085829136	0.0014079800
0.013513562	0.085062136	0.0013798870
0.013645051	0.082625424	0.0013689382
0.013776539	0.080273148	0.0013431150
0.013908028	0.080184560	0.0013194700
0.014039517	0.078174252	0.0012950138
0.014171005	0.076670094	0.0012750008
0.014302494	0.073975969	0.0012547263
0.014433983	0.072505255	0.0012443565
0.014565472	0.069559597	0.0011934565
0.014696960	0.071244479	0.0012131183
0.014828449	0.067120629	0.0011600090
0.014959938	0.066775063	0.0011643348
0.015091426	0.064332808	0.0011444256
0.015222915	0.062464781	0.0011002794
0.015354404	0.064091659	0.0011209534
0.015485892	0.062706804	0.0010960760
0.015617381	0.062258668	0.0010971497
0.015748870	0.060263533	0.0010785307
0.015880359	0.061205570	0.0010717683
0.016011847	0.060158024	0.0010624356
0.016143336	0.054291444	0.00099738670
0.016274825	0.051371159	0.00097515941
0.016406313	0.052104135	0.00097459025
0.016537802	0.053508740	0.00097951327
0.016669291	0.053512107	0.00097663671
0.016800779	0.054839817	0.00098635818
0.016932268	0.057078798	0.00099998153
0.017063757	0.061029685	0.0010314225
0.017195246	0.058327759	0.0010017433
0.017326734	0.057185758	0.00099315091
0.017458223	0.056430341	0.00097887615
0.017589712	0.055080034	0.00096344285
0.017721200	0.054529724	0.00096167372
0.017852689	0.053631148	0.00093409764
0.017984178	0.055130575	0.00095691575
0.018115666	0.054849283	0.00094818717
0.018247155	0.053993200	0.00093463862
0.018378644	0.052413115	0.00092431791
0.018510133	0.052238268	0.00091138798
0.018641621	0.050209933	0.00089282800
0.018773110	0.051427847	0.00089901301
0.018904599	0.051427249	0.00089872199
0.019036087	0.049146583	0.00087341116
0.019167576	0.048574175	0.00086065785
0.019299065	0.048285241	0.00085470790
0.019430553	0.047136422	0.00085079974
0.019562042	0.048048119	0.00085076004
0.019693531	0.046537820	0.00083828827
0.019825019	0.046126499	0.00082599203
0.019956508	0.045133713	0.00081212581
0.020087997	0.046164855	0.00082758645
0.020219486	0.044556973	0.00080552736
0.020350974	0.045732888	0.00082064156
0.020482463	0.043722804	0.00079026390
0.020613952	0.041799856	0.00076976787
0.020745440	0.042815041	0.00078423152
0.020876929	0.042934637	0.00077568743
0.021008418	0.041766355	0.00076808530
0.021139906	0.040370416	0.00075187001
0.021271395	0.040111164	0.00074142012
0.021402884	0.040129569	0.00074495615
0.021534373	0.041193040	0.00075069856
0.021665861	0.039536792	0.00073442774
0.021797350	0.039766252	0.00073485354
0.021928839	0.038896681	0.00071672284
0.022060327	0.039365105	0.00073055902
0.022191816	0.038081496	0.00070956217
0.022323305	0.039419256	0.00072327531
0.022454793	0.037696885	0.00070361257
0.022586282	0.036793081	0.00069069048
0.022717771	0.035790494	0.00068657454
0.022849260	0.036614265	0.00068476536
0.022980748	0.036059014	0.00068404893
0.023112237	0.036262047	0.00067949758
0.023243726	0.036075904	0.00067443682
0.023375214	0.036916044	0.00068523097
0.023506703	0.038198032	0.00069083277
0.023638192	0.036562202	0.00067717243
0.023769680	0.036408656	0.00067292229
0.023901169	0.037427838	0.00067854650
0.024032658	0.038996125	0.00069356902
0.024164147	0.036852148	0.00067167017
0.024295635	0.036596189	0.00066390083
0.024427124	0.035320313	0.00065367476
0.024558613	0.036752515	0.00066181838
0.024690101	0.036077964	0.00066222659
0.024821590	0.036784658	0.00066058921
0.024953079	0.036962606	0.00065717736
0.025084567	0.035704452	0.00064935260
0.025216056	0.034687615	0.00063553799
0.025347545	0.035821530	0.00064978249
0.025479034	0.035237324	0.00063813702
0.025610522	0.036151640	0.00064094628
0.025742011	0.036530135	0.00064468884
0.025873500	0.035653843	0.00063560275
0.026004988	0.035176116	0.00063456914
0.026136477	0.034910564	0.00062818593
0.026267966	0.035723004	0.00062979092
0.026399454	0.035459647	0.00063027364
0.026530943	0.033775504	0.00061002481
0.026662432	0.035052885	0.00062373330
0.026793920	0.034731518	0.00061901776
0.026925409	0.034740111	0.00061473781
0.027056898	0.034296123	0.00061544169
0.027188387	0.035784879	0.00061665462
0.027319875	0.033600934	0.00060547015
0.027451364	0.034314960	0.00060706577
0.027582853	0.034105263	0.00060134410
0.027714341	0.034287684	0.00060368621
0.027845830	0.035089041	0.00060620116
0.027977319	0.035079474	0.00060878422
0.028108807	0.032783370	0.00058590859
0.028240296	0.033991088	0.00059510180
0.028371785	0.032934137	0.00058578816
0.028503274	0.034454614	0.00059557732
0.028634762	0.034106767	0.00058988671
0.028766251	0.033242873	0.00058489148
0.028897740	0.033463790	0.00057979259
0.029029228	0.032531725	0.00057464685
0.029160717	0.033721278	0.00058495599
0.029292206	0.033737091	0.00058139753
0.029423694	0.033568330	0.00058174936
0.029555183	0.033148907	0.00056850833
0.029686672	0.033468304	0.00057783423
0.029818161	0.032539442	0.00057035097
0.029949649	0.032201551	0.00056183890
0.030081138	0.032740210	0.00056681592
0.030212627	0.033577720	0.00056759098
0.030344115	0.032642540	0.00056145312
0.030475604	0.033525753	0.00056997880
0.030607093	0.032003930	0.00055444297
0.030738581	0.032465043	0.00055907848
0.030870070	0.033215342	0.00055817889
0.031001559	0.033438539	0.00056038310
0.031133048	0.032522154	0.00055574660
0.031264536	0.032112899	0.00054735062
0.031396025	0.031051767	0.00054206922
0.031527514	0.031535018	0.00054313562
0.031659002	0.031814304	0.00054294151
0.031790491	0.031913355	0.00054442827
0.031921980	0.031402460	0.00053715376
0.032053468	0.032878386	0.00055061878
0.032184957	0.031687830	0.00053596633
0.032316446	0.032759132	0.00054310118
0.032447935	0.032088669	0.00054212683
0.032579423	0.031788765	0.00053599873
0.032710912	0.031072479	0.00053013772
0.032842401	0.031034848	0.00052812460
0.032973889	0.031416983	0.00052826418
0.033105378	0.031136431	0.00052765074
0.033236867	0.031439202	0.00052747784
0.033368355	0.031047523	0.00053243828
0.033499844	0.030646839	0.00052797628
0.033631333	0.029663339	0.00052010399
0.033762822	0.030481602	0.00053364983
0.033894310	0.030208294	0.00052906554
0.034025799	0.030354906	0.00053162912
0.034157288	0.030321224	0.00053050597
0.034288776	0.030419592	0.00053163527
0.034420265	0.030227086	0.00053581672
0.034551754	0.030302468	0.00053040595
0.034683242	0.030352777	0.00053538894
0.034814731	0.030198383	0.00052916040
0.034946220	0.030147578	0.00053145904
0.035077708	0.030606706	0.00053898975
0.035209197	0.029758791	0.00053079193
0.035340686	0.029922510	0.00052874243
0.035472175	0.029097303	0.00053185125
0.035603663	0.028606912	0.00053122093
0.035735152	0.028806109	0.00053869766
0.035866641	0.029710332	0.00054587902
0.035998129	0.028775634	0.00053717549
0.036129618	0.028707321	0.00053957934
0.036261107	0.028572802	0.00053515110
0.036392595	0.029298779	0.00054901894
0.036524084	0.029821301	0.00055121462
0.036655573	0.028974619	0.00053978000
0.036787062	0.028804416	0.00054483483
0.036918550	0.029148374	0.00054326120
0.037050039	0.028924308	0.00054634337
0.037181528	0.029834210	0.00054958812
0.037313016	0.029160247	0.00054640827
0.037444505	0.029283034	0.00055128540
0.037575994	0.028971885	0.00054732216
0.037707482	0.028179556	0.00054639706
0.037838971	0.029060869	0.00055352858
0.037970460	0.029504905	0.00055314988
0.038101949	0.029442084	0.00055397773
0.038233437	0.028622299	0.00054353749
0.038364926	0.029652247	0.00054787426
0.038496415	0.030143038	0.00055022703
0.038627903	0.028919061	0.00053530267
0.038759392	0.030681695	0.00055122121
0.038890881	0.029520610	0.00053592275
0.039022369	0.029553955	0.00053818537
0.039153858	0.030200439	0.00054082100
0.039285347	0.028082618	0.00052020948
0.039416836	0.029589338	0.00053676188
0.039548324	0.029805823	0.00053470332
0.039679813	0.029145925	0.00052701210
0.039811302	0.028723146	0.00052586428
0.039942790	0.028974472	0.00052431088
0.040074279	0.028732367	0.00052489799
0.040205768	0.029381391	0.00052587303
0.040337256	0.029040200	0.00052143884
0.040468745	0.029066965	0.00052278118
0.040600234	0.029806149	0.00052634353
0.040731723	0.029887439	0.00052849603
0.040863211	0.028618110	0.00051910143
0.040994700	0.030797750	0.00053210284
0.041126189	0.029498228	0.00052605868
0.041257677	0.028835352	0.00051696421
0.041389166	0.029952128	0.00052523150
0.041520655	0.029219791	0.00052043272
0.041652143	0.029922131	0.00052510967
0.041783632	0.029414135	0.00051780715
0.041915121	0.030211869	0.00052392274
0.042046610	0.029725491	0.00052141655
0.042178098	0.029518307	0.00051736696
0.042309587	0.028691258	0.00051309685
0.042441076	0.029044956	0.00051502569
0.042572564	0.029108251	0.00051339479
0.042704053	0.028472096	0.00050565437
0.042835542	0.029459180	0.00051672048
0.042967030	0.029328707	0.00051365649
0.043098519	0.030268557	0.00052209690
0.043230008	0.029776889	0.00051592618
0.043361496	0.028975354	0.00050574874
0.043492985	0.028921962	0.00051113822
0.043624474	0.028503132	0.00050457739
0.043755963	0.028677774	0.00050614666
0.043887451	0.028823209	0.00050504230
0.044018940	0.029217591	0.00050651041
0.044150429	0.028826515	0.00051048340
0.044281917	0.029021828	0.00050631602
0.044413406	0.029432990	0.00051033910
0.044544895	0.028924110	0.00050250928
0.044676383	0.030007638	0.00051277469
0.044807872	0.028296258	0.00049950248
0.044939361	0.029123819	0.00050403540
0.045070850	0.028839941	0.00050230363
0.045202338	0.029899996	0.00050935683
0.045333827	0.029284212	0.00050052608
0.045465316	0.028729919	0.00050364169
0.045596804	0.029680728	0.00050621970
0.045728293	0.029213760	0.00050268782
0.045859782	0.028889839	0.00049912740
0.045991270	0.028507773	0.00049232014
0.046122759	0.028689431	0.00049845244
0.046254248	0.029132803	0.00050900711
0.046385737	0.029714073	0.00051499968
0.046517225	0.028934805	0.00051045041
0.046648714	0.028552345	0.00051052376
0.046780203	0.029749923	0.00052563586
0.046911691	0.029395002	0.00052128693
0.047043180	0.028714317	0.00051460097
0.047174669	0.028794773	0.00051663583
0.047306157	0.029970990	0.00052945747
0.047437646	0.028939597	0.00052249924
0.047569135	0.029589452	0.00053104474
0.047700624	0.029693398	0.00052692252
0.047832112	0.029115480	0.00052718199
0.047963601	0.029575620	0.00052747220
0.048095090	0.029311830	0.00053111749
0.048226578	0.029519730	0.00053372913
0.048358067	0.028730272	0.00052503289
0.048489556	0.029649997	0.00053241076
0.048621044	0.029458861	0.00053251528
0.048752533	0.028723263	0.00053271570
0.048884022	0.029869700	0.00053777957
0.049015511	0.029705279	0.00053667289
0.049146999	0.028421310	0.00052845249
0.049278488	0.029371317	0.00053630522
0.049409977	0.028975127	0.00053735311
0.049541465	0.029874417	0.00054106654
0.049672954	0.029434452	0.00053760584
0.049804443	0.030163298	0.00054406905
0.049935931	0.029116070	0.00053813777
0.050067420	0.029267130	0.00054026968
0.050198909	0.028972865	0.00053698552
0.050330398	0.029221735	0.00053844113
0.050461886	0.028712168	0.00053220191
0.050593375	0.029568240	0.00054204588
0.050724864	0.029422907	0.00054352233
0.050856352	0.028650532	0.00053857309
0.050987841	0.029654447	0.00054141699
0.051119330	0.029552242	0.00054304434
0.051250818	0.029923931	0.00054722997
0.051382307	0.029060955	0.00054070338
0.051513796	0.029477174	0.00054357807
0.051645284	0.028900668	0.00053823791
0.051776773	0.030030100	0.00054926784
0.051908262	0.028624010	0.00053897268
0.052039751	0.029572357	0.00054622848
0.052171239	0.029291230	0.00054454746
0.052302728	0.028828084	0.00054474783
0.052434217	0.028449763	0.00053714386
0.052565705	0.029872078	0.00055199303
0.052697194	0.029097130	0.00054564033
0.052828683	0.029472420	0.00054807483
0.052960171	0.029982262	0.00055091675
0.053091660	0.029239925	0.00054482550
0.053223149	0.028697555	0.00054379356
0.053354638	0.029194542	0.00054867298
0.053486126	0.028564230	0.00054426474
0.053617615	0.029528834	0.00054876018
0.053749104	0.029309132	0.00054723089
0.053880592	0.028952743	0.00054504363
0.054012081	0.027930412	0.00053929597
0.054143570	0.029864556	0.00055701149
0.054275058	0.029241144	0.00054984889
0.054406547	0.029512417	0.00054821871
0.054538036	0.028866487	0.00055027496
0.054669525	0.028860529	0.00054579877
0.054801013	0.029919797	0.00055939749
0.054932502	0.030425620	0.00056293391
0.055063991	0.029268949	0.00054735272
0.055195479	0.028923997	0.00055002590
0.055326968	0.027775554	0.00053922897
0.055458457	0.028532550	0.00054890003
0.055589945	0.029054566	0.00055099240
0.055721434	0.029124227	0.00054951225
0.055852923	0.029130479	0.00055407462
0.055984412	0.029319951	0.00055548789
0.056115900	0.028458530	0.00054532399
0.056247389	0.028925843	0.00055259307
0.056378878	0.029871318	0.00055622621
0.056510366	0.029088573	0.00055370304
0.056641855	0.028295201	0.00054440175
0.056773344	0.028934136	0.00055271007
0.056904832	0.029655017	0.00055802869
0.057036321	0.028910658	0.00054760180
0.057167810	0.028555044	0.00054912963
0.057299299	0.029268758	0.00055351435
0.057430787	0.028222116	0.00054257825
0.057562276	0.029158173	0.00055493527
0.057693765	0.028136690	0.00053833555
0.057825253	0.028359126	0.00054624580
0.057956742	0.028105197	0.00054442010
0.058088231	0.028763669	0.00054839748
0.058219719	0.029278947	0.00055397531
0.058351208	0.029571451	0.00055073038
0.058482697	0.029822121	0.00055485907
0.058614186	0.028551262	0.00054704201
0.058745674	0.029244918	0.00054604588
0.058877163	0.028222001	0.00053850545
0.059008652	0.029081225	0.00054150366
0.059140140	0.028078008	0.00053861681
0.059271629	0.029027567	0.00054580829
0.059403118	0.028152376	0.00053370974
0.059534606	0.029198834	0.00054726184
0.059666095	0.029396466	0.00054117175
0.059797584	0.028552403	0.00053730126
0.059929072	0.028778475	0.00054177872
0.060060561	0.028183731	0.00053160981
0.060192050	0.028843685	0.00054128567
0.060323539	0.029038175	0.00053787576
0.060455027	0.029384012	0.00054370250
0.060586516	0.029696610	0.00054742493
0.060718005	0.028288335	0.00053245550
0.060849493	0.028800039	0.00053804836
0.060980982	0.028937567	0.00053853766
0.061112471	0.030169667	0.00054672411
0.061243959	0.028077286	0.00053501177
0.061375448	0.028353687	0.00053089560
0.061506937	0.029661594	0.00054517442
0.061638426	0.029491002	0.00053982194
0.061769914	0.029026139	0.00053823736
0.061901403	0.028198351	0.00053460720
0.062032892	0.029537139	0.00053719803
0.062164380	0.029903318	0.00054390279
0.062295869	0.029133875	0.00053855746
0.062427358	0.028822374	0.00053505422
0.062558846	0.028545725	0.00053920217
0.062690335	0.029034260	0.00053241580
0.062821824	0.028630573	0.00053272578
0.062953313	0.029139121	0.00053718422
0.063084801	0.028616562	0.00053044422
0.063216290	0.029678106	0.00054419825
0.063347779	0.028955922	0.00053328458
0.063479267	0.028414240	0.00052643935
0.063610756	0.028823031	0.00053488427
0.063742245	0.027957056	0.00052514174
0.063873733	0.028697249	0.00053311552
0.064005222	0.027812765	0.00052294163
0.064136711	0.028311867	0.00052651477
0.064268200	0.028696501	0.00052870647
0.064399688	0.028153332	0.00052487088
0.064531177	0.028472602	0.00053112428
0.064662666	0.027819482	0.00052076301
0.064794154	0.028568101	0.00052729698
0.064925643	0.028339196	0.00052815707
0.065057132	0.029313253	0.00053326743
0.065188620	0.028135666	0.00052732380
0.065320109	0.028323176	0.00052337848
0.065451598	0.028823668	0.00052762865
0.065583087	0.028446834	0.00052580906
0.065714575	0.029349951	0.00053439209
0.065846064	0.028782964	0.00052985539
0.065977553	0.029201012	0.00053048980
0.066109041	0.029209768	0.00053021063
0.066240530	0.028610361	0.00052792949
0.066372019	0.028299621	0.00052146235
0.066503507	0.029052900	0.00052927704
0.066634996	0.029197468	0.00052795580
0.066766485	0.029762938	0.00053453086
0.066897973	0.029224523	0.00053057990
0.067029462	0.028615504	0.00052631005
0.067160951	0.027998968	0.00052256946
0.067292440	0.028444177	0.00052206837
0.067423928	0.029837540	0.00053082363
0.067555417	0.029416183	0.00053128369
0.067686906	0.028529178	0.00052254527
0.067818394	0.029126968	0.00052833880
0.067949883	0.028595565	0.00052404659
0.068081372	0.027824815	0.00051583503
0.068212860	0.028050513	0.00051819734
0.068344349	0.028632022	0.00052348106
0.068475838	0.029446808	0.00052849796
0.068607327	0.028118216	0.00051966493
0.068738815	0.028453248	0.00051659867
0.068870304	0.029040910	0.00052565316
0.069001793	0.029231522	0.00052597716
0.069133281	0.029406181	0.00052658471
0.069264770	0.028195297	0.00051815683
0.069396259	0.028750556	0.00051708641
0.069527747	0.028693626	0.00052249748
0.069659236	0.028190190	0.00051906608
0.069790725	0.029341752	0.00052475291
0.069922214	0.029152867	0.00052370085
0.070053702	0.027882516	0.00051172593
0.070185191	0.028659641	0.00052098941
0.070316680	0.028445668	0.00051563926
0.070448168	0.028032337	0.00051451200
0.070579657	0.028162583	0.00051762109
0.070711146	0.027792708	0.00050943507
0.070842634	0.028279181	0.00051634150
0.070974123	0.029270945	0.00052287732
0.071105612	0.028112350	0.00051129351
0.071237101	0.028046791	0.00051402370
0.071368589	0.028481749	0.00051263207
0.071500078	0.027515522	0.00050988515
0.071631567	0.027835918	0.00051098492
0.071763055	0.028103541	0.00051353617
0.071894544	0.028659767	0.00051679707
0.072026033	0.028375214	0.00051117192
0.072157521	0.028420605	0.00051629400
0.072289010	0.027525168	0.00050764350
0.072420499	0.028207177	0.00051122482
0.072551988	0.027713692	0.00050564357
0.072683476	0.027386756	0.00050283957
0.072814965	0.028591137	0.00051504428
0.072946454	0.027792235	0.00051021279
0.073077942	0.027925613	0.00050671774
0.073209431	0.027993507	0.00051088655
0.073340920	0.027738032	0.00050488532
0.073472408	0.028051700	0.00050741983
0.073603897	0.027620118	0.00050760947
0.073735386	0.027918982	0.00050593315
0.073866875	0.026564469	0.00049638255
0.073998363	0.027257637	0.00050180189
0.074129852	0.028120227	0.00050896714
0.074261341	0.027064872	0.00050157010
0.074392829	0.026651758	0.00049466115
0.074524318	0.027574683	0.00050406004
0.074655807	0.026941502	0.00049709763
0.074787295	0.027048557	0.00049855939
0.074918784	0.026812147	0.00049814222
0.075050273	0.026455408	0.00049347888
0.075181761	0.027675948	0.00050111168
0.075313250	0.027046471	0.00049864012
0.075444739	0.028060169	0.00050477661
0.075576228	0.027695239	0.00050268100
0.075707716	0.028493804	0.00050835056
0.075839205	0.027492987	0.00049867915
0.075970694	0.027419870	0.00050102025
0.076102182	0.027647968	0.00049964382
0.076233671	0.026975885	0.00049662620
0.076365160	0.026831110	0.00049223182
0.076496648	0.026667683	0.00049286874
0.076628137	0.027609782	0.00050005526
0.076759626	0.027497423	0.00049685038
0.076891115	0.027492176	0.00050040893
0.077022603	0.026746986	0.00049042466
0.077154092	0.026688230	0.00048956873
0.077285581	0.026967343	0.00049505467
0.077417069	0.026330493	0.00048719212
0.077548558	0.027339675	0.00049613845
0.077680047	0.027451556	0.00049474990
0.077811535	0.027687569	0.00049618236
0.077943024	0.026340833	0.00048906775
0.078074513	0.027030482	0.00049061513
0.078206002	0.026307850	0.00048748222
0.078337490	0.026296775	0.00048448836
0.078468979	0.026573650	0.00048677143
0.078600468	0.026254519	0.00048647690
0.078731956	0.026564541	0.00048637757
0.078863445	0.026873068	0.00049293721
0.078994934	0.027353304	0.00049245424
0.079126422	0.026834850	0.00048895439
0.079257911	0.026854461	0.00048978141
0.079389400	0.026969154	0.00048850766
0.079520889	0.026009477	0.00048260273
0.079652377	0.026994960	0.00049069380
0.079783866	0.026789911	0.00048686941
0.079915355	0.026478118	0.00048620419
0.080046843	0.026219137	0.00048181293
0.080178332	0.026414794	0.00048294310
0.080309821	0.026489016	0.00048565290
0.080441309	0.026516044	0.00047994735
0.080572798	0.026881867	0.00048759579
0.080704287	0.026683871	0.00048661009
0.080835776	0.026711652	0.00048388113
0.080967264	0.026371271	0.00048463239
0.081098753	0.026209637	0.00047723023
0.081230242	0.026553457	0.00048338013
0.081361730	0.025736001	0.00047838356
0.081493219	0.026067281	0.00047922015
0.081624708	0.025629284	0.00047723308
0.081756196	0.026130306	0.00047668537
0.081887685	0.026043973	0.00048061525
0.082019174	0.026431936	0.00048043778
0.082150663	0.026572816	0.00048314566
0.082282151	0.026748502	0.00048469950
0.082413640	0.025380742	0.00047104836
0.082545129	0.026377581	0.00047937103
0.082676617	0.025594675	0.00047356301
0.082808106	0.026268396	0.00047912247
0.082939595	0.026972613	0.00048725090
0.083071083	0.026429336	0.00047754950
0.083202572	0.027305510	0.00048549591
0.083334061	0.026183556	0.00048001248
0.083465549	0.026240134	0.00047534362
0.083597038	0.025875437	0.00047593317
0.083728527	0.026124334	0.00047250664
0.083860016	0.027209569	0.00048522295
0.083991504	0.027140759	0.00048511706
0.084122993	0.024658866	0.00046367482
0.084254482	0.026428723	0.00047998119
0.084385970	0.026922213	0.00047980188
0.084517459	0.025990628	0.00047448002
0.084648948	0.026092407	0.00047628966
0.084780436	0.026508358	0.00047545749
0.084911925	0.025576586	0.00046962821
0.085043414	0.026034030	0.00047101874
0.085174903	0.026156382	0.00047440791
0.085306391	0.026107631	0.00047607574
0.085437880	0.025334767	0.00046588058
0.085569369	0.026423043	0.00047662416
0.085700857	0.025839539	0.00046922139
0.085832346	0.026274343	0.00047322857
0.085963835	0.025852859	0.00047239657
0.086095323	0.026126537	0.00047126080
0.086226812	0.025191051	0.00046450358
0.086358301	0.025878895	0.00046936129
0.086489790	0.026207420	0.00047103947
0.086621278	0.026617592	0.00047586027
0.086752767	0.025989513	0.00047008302
0.086884256	0.026211300	0.00047162389
0.087015744	0.026078362	0.00046954435
0.087147233	0.025773822	0.00046873100
0.087278722	0.025873570	0.00047047570
0.087410210	0.025876265	0.00046695717
0.087541699	0.026089763	0.00046986487
0.087673188	0.026588793	0.00047431347
0.087804677	0.025944210	0.00046569606
0.087936165	0.025201022	0.00046304416
0.088067654	0.025495484	0.00046493199
0.088199143	0.025103339	0.00046001200
0.088330631	0.025734725	0.00046764899
0.088462120	0.025197260	0.00045962745
0.088593609	0.025479730	0.00046594882
0.088725097	0.026043212	0.00046402634
0.088856586	0.025816650	0.00046406867
0.088988075	0.025178038	0.00046291497
0.089119564	0.025918579	0.00046532518
0.089251052	0.025582472	0.00046365745
0.089382541	0.026296343	0.00046658317
0.089514030	0.025877955	0.00046381174
0.089645518	0.026089568	0.00046438156
0.089777007	0.025448577	0.00045998147
0.089908496	0.025068779	0.00046022766
0.090039984	0.025370287	0.00046089896
0.090171473	0.025038968	0.00045518842
0.090302962	0.025377688	0.00046170558
0.090434451	0.025440986	0.00045989419
0.090565939	0.025362209	0.00046238697
0.090697428	0.025917735	0.00046385779
0.090828917	0.025288419	0.00045429501
0.090960405	0.025534834	0.00046175251
0.091091894	0.025944434	0.00046240373
0.091223383	0.025142793	0.00045930066
0.091354871	0.025338710	0.00046167380
0.091486360	0.025811201	0.00046971816
0.091617849	0.026519833	0.00048069948
0.091749337	0.024551777	0.00046875864
0.091880826	0.025956577	0.00048377421
0.092012315	0.024344980	0.00047298987
0.092143804	0.026439518	0.00048997492
0.092275292	0.025419968	0.00048603157
0.092406781	0.024998053	0.00048469098
0.092538270	0.024589416	0.00048597792
0.092669758	0.025192789	0.00049181613
0.092801247	0.024096682	0.00046825826
0.092932736	0.024636450	0.00047473532
0.093064224	0.024861602	0.00047159230
0.093195713	0.024807850	0.00047100146
0.093327202	0.025381424	0.00047368775
0.093458691	0.025021410	0.00046305263
0.093590179	0.024986819	0.00046898572
0.093721668	0.025030859	0.00046819447
0.093853157	0.025261413	0.00046731665
0.093984645	0.025085207	0.00046470619
0.094116134	0.025416432	0.00046569793
0.094247623	0.025320472	0.00046549266
0.094379111	0.024773597	0.00046202658
0.094510600	0.024760244	0.00046104968
0.094642089	0.023689801	0.00045425167
0.094773578	0.024490010	0.00045585819
0.094905066	0.023956540	0.00045241432
0.095036555	0.025150562	0.00046515489
0.095168044	0.024439504	0.00045329013
0.095299532	0.024547276	0.00045732481
0.095431021	0.025161079	0.00045829533
0.095562510	0.024494374	0.00045557753
0.095693998	0.025179479	0.00046140505
0.095825487	0.024851261	0.00045524335
0.095956976	0.024968226	0.00045876677
0.096088465	0.024149000	0.00044960130
0.096219953	0.024869112	0.00045602286
0.096351442	0.025410201	0.00045981520
0.096482931	0.024975400	0.00045512490
0.096614419	0.024567183	0.00045166482
0.096745908	0.024493352	0.00045232735
0.096877397	0.024601376	0.00045055285
0.097008885	0.024055361	0.00045040455
0.097140374	0.025103308	0.00045486368
0.097271863	0.025203170	0.00045548043
0.097403352	0.024484023	0.00044941465
0.097534840	0.024707800	0.00045081951
0.097666329	0.025256318	0.00045676448
0.097797818	0.024869635	0.00044830084
0.097929306	0.024635352	0.00044808128
0.098060795	0.025283665	0.00045363178
0.098192284	0.024913070	0.00044727641
0.098323772	0.024488367	0.00044703392
0.098455261	0.024152703	0.00044066777
0.098586750	0.023573289	0.00043450695
0.098718239	0.024478253	0.00044174550
0.098849727	0.025289072	0.00044660220
0.098981216	0.023244542	0.00043286470
0.099112705	0.024544773	0.00044015481
0.099244193	0.024863504	0.00044207365
0.099375682	0.024814486	0.00044566145
0.099507171	0.024848490	0.00044165675
0.099638659	0.024092397	0.00044055023
0.099770148	0.024527952	0.00044229009
0.099901637	0.024261651	0.00043814186
0.10003313	0.024433307	0.00044263143
0.10016461	0.024970713	0.00044336062
0.10029610	0.023858222	0.00043897725
0.10042759	0.024198564	0.00043731063
0.10055908	0.024543401	0.00044067731
0.10069057	0.024478005	0.00044213414
0.10082206	0.023859569	0.00043575610
0.10095355	0.023605139	0.00043814818
0.10108504	0.024198682	0.00043646080
0.10121652	0.023337629	0.00042914928
0.10134801	0.024868421	0.00044253160
0.10147950	0.023786945	0.00043400819
0.10161099	0.024096367	0.00043861062
0.10174248	0.023193698	0.00043225097
0.10187397	0.024471297	0.00043582835
0.10200546	0.024075143	0.00043680987
0.10213694	0.024190902	0.00043429276
0.10226843	0.024388176	0.00043850447
0.10239992	0.024228220	0.00043615708
0.10253141	0.024027846	0.00043035501
0.10266290	0.024312197	0.00044037889
0.10279439	0.024554528	0.00043645201
0.10292588	0.024189512	0.00043630593
0.10305737	0.023733676	0.00043090020
0.10318885	0.023104523	0.00042594981
0.10332034	0.024281273	0.00043687600
0.10345183	0.024256056	0.00043459761
0.10358332	0.024421933	0.00043696733
0.10371481	0.024221478	0.00043422648
0.10384630	0.024926502	0.00043935518
0.10397779	0.023813618	0.00043003650
0.10410928	0.023993823	0.00043327681
0.10424076	0.024065586	0.00043276091
0.10437225	0.023498217	0.00042955070
0.10450374	0.023974706	0.00042836094
0.10463523	0.024826459	0.00043892001
0.10476672	0.024351900	0.00043350687
0.10489821	0.023794417	0.00042953981
0.10502970	0.025231803	0.00043774169
0.10516118	0.023412148	0.00042516617
0.10529267	0.023712754	0.00042803544
0.10542416	0.024193740	0.00043231895
0.10555565	0.023900295	0.00042938161
0.10568714	0.024489388	0.00043282515
0.10581863	0.023784907	0.00042670774
0.10595012	0.023959050	0.00042866691
0.10608161	0.023680753	0.00042948140
0.10621309	0.024920974	0.00043565268
0.10634458	0.023171752	0.00042168965
0.10647607	0.023329425	0.00042404193
0.10660756	0.024043836	0.00042646756
0.10673905	0.023112630	0.00042496041
0.10687054	0.023857443	0.00043240329
0.10700203	0.023840008	0.00043826504
0.10713352	0.024370280	0.00044215762
0.10726500	0.022812376	0.00043730418
0.10739649	0.023700422	0.00044838107
0.10752798	0.023056604	0.00044270066
0.10765947	0.024287582	0.00045462598
0.10779096	0.023742829	0.00045047927
0.10792245	0.023804863	0.00045714598
0.10805394	0.023995710	0.00045946526
0.10818542	0.024908311	0.00046369099
0.10831691	0.023036409	0.00045284854
0.10844840	0.024130488	0.00046139576
0.10857989	0.023616263	0.00046158392
0.10871138	0.023912764	0.00046820270
0.10884287	0.023720382	0.00046515925
0.10897436	0.023232930	0.00045949003
0.10910585	0.023405343	0.00046682462
0.10923733	0.023625512	0.00046433988
0.10936882	0.023221377	0.00047047007
0.10950031	0.023451489	0.00046840537
0.10963180	0.023705568	0.00047249056
0.10976329	0.023861420	0.00047394022
0.10989478	0.024117956	0.00047869820
0.11002627	0.024539957	0.00048775653
0.11015776	0.024501097	0.00048210470
0.11028924	0.024308662	0.00048363893
0.11042073	0.024665814	0.00048878076
0.11055222	0.023915687	0.00048035298
0.11068371	0.023393395	0.00048126783
0.11081520	0.023831477	0.00048253304
0.11094669	0.024268169	0.00048706110
0.11107818	0.024120807	0.00049040857
0.11120966	0.024075661	0.00048593918
0.11134115	0.023825577	0.00048721667
0.11147264	0.024477627	0.00049100879
0.11160413	0.024015290	0.00048974488
0.11173562	0.023579296	0.00049155205
0.11186711	0.023158273	0.00046914867
0.11199860	0.023591728	0.00047627836
0.11213009	0.024204672	0.00047002311
0.11226157	0.023740470	0.00046533898
0.11239306	0.023811194	0.00046205258
0.11252455	0.023720751	0.00046363881
0.11265604	0.024008807	0.00046430033
0.11278753	0.024598115	0.00046334849
0.11291902	0.023759765	0.00045522013
0.11305051	0.023527145	0.00045704643
0.11318200	0.024208728	0.00045771477
0.11331348	0.023988956	0.00045793093
0.11344497	0.024746215	0.00046163506
0.11357646	0.024499371	0.00045410859
0.11370795	0.023747535	0.00045127514
0.11383944	0.024387587	0.00045669497
0.11397093	0.023670061	0.00044909673
0.11410242	0.024606532	0.00045846868
0.11423390	0.023986347	0.00044669963
0.11436539	0.023836550	0.00045119225
0.11449688	0.023884106	0.00044488262
0.11462837	0.024729873	0.00045564227
0.11475986	0.024063648	0.00044810024
0.11489135	0.023624041	0.00044115397
0.11502284	0.023992946	0.00044855282
0.11515433	0.023968844	0.00044561584
0.11528581	0.023818030	0.00044454532
0.11541730	0.024243828	0.00044630798
0.11554879	0.023852195	0.00044132474
0.11568028	0.022944304	0.00043679354
0.11581177	0.023655801	0.00043951381
0.11594326	0.023744805	0.00044200086
0.11607475	0.024336515	0.00044518237
0.11620624	0.024737513	0.00044519922
0.11633772	0.024201406	0.00044357357
0.11646921	0.023892027	0.00043983508
0.11660070	0.023927541	0.00043979848
0.11673219	0.024638487	0.00044209997
0.11686368	0.023513111	0.00043443999
0.11699517	0.023962527	0.00043785095
0.11712666	0.023772525	0.00043620694
0.11725814	0.023998107	0.00043533558
0.11738963	0.023762453	0.00043353321
0.11752112	0.023881965	0.00043325280
0.11765261	0.024695922	0.00044066893
0.11778410	0.024247830	0.00043692917
0.11791559	0.023399671	0.00042734878
0.11804708	0.023680918	0.00042904417
0.11817857	0.024963246	0.00044061631
0.11831005	0.023848221	0.00042831047
0.11844154	0.023392689	0.00042880748
0.11857303	0.024534925	0.00043118906
0.11870452	0.023901768	0.00042857401
0.11883601	0.023899156	0.00042935080
0.11896750	0.023866336	0.00042786926
0.11909899	0.024563850	0.00043392063
0.11923048	0.023576263	0.00042220993
0.11936196	0.024230283	0.00042840155
0.11949345	0.023083277	0.00041660591
0.11962494	0.023728982	0.00042032578
0.11975643	0.023397525	0.00042106350
0.11988792	0.024027718	0.00042187867
0.12001941	0.024077426	0.00042375875
0.12015090	0.023795065	0.00042058830
0.12028239	0.023543882	0.00042072787
0.12041387	0.024011164	0.00042080161
0.12054536	0.024183418	0.00042016446
0.12067685	0.023700780	0.00041811280
0.12080834	0.024279136	0.00042435180
0.12093983	0.023753706	0.00041552901
0.12107132	0.023838219	0.00042013854
0.12120281	0.022947580	0.00041134457
0.12133429	0.023251187	0.00041257945
0.12146578	0.023993086	0.00041847357
0.12159727	0.023704839	0.00041427804
0.12172876	0.023867753	0.00041753073
0.12186025	0.024002094	0.00041709955
0.12199174	0.023930148	0.00041695836
0.12212323	0.024185896	0.00041798936
0.12225472	0.023740249	0.00041454664
0.12238620	0.022893782	0.00040975961
0.12251769	0.023255043	0.00041109435
0.12264918	0.023414098	0.00041298285
0.12278067	0.023674584	0.00041494695
0.12291216	0.023975098	0.00041524602
0.12304365	0.024296392	0.00041765209
0.12317514	0.024681167	0.00042017337
0.12330663	0.023955936	0.00041476117
0.12343811	0.023638301	0.00041401426
0.12356960	0.023534682	0.00041088538
0.12370109	0.023475963	0.00040991334
0.12383258	0.023615844	0.00041232828
0.12396407	0.023512439	0.00040965903
0.12409556	0.024100272	0.00041804196
0.12422705	0.023365093	0.00040924189
0.12435853	0.023613038	0.00041286801
0.12449002	0.024300624	0.00041507357
0.12462151	0.024261761	0.00041612637
0.12475300	0.023489259	0.00040924334
0.12488449	0.023634200	0.00041093666
0.12501598	0.023769420	0.00041217128
0.12514747	0.023408892	0.00040798311
0.12527896	0.024152454	0.00041333730
0.12541044	0.023927688	0.00041233387
0.12554193	0.023200550	0.00040693320
0.12567342	0.024276046	0.00041277523
0.12580491	0.024113125	0.00041389832
0.12593640	0.023417152	0.00040616843
0.12606789	0.023049448	0.00040669853
0.12619938	0.023783740	0.00040959900
0.12633087	0.023757514	0.00041119645
0.12646235	0.023727155	0.00040919156
0.12659384	0.024226826	0.00040924150
0.12672533	0.023819016	0.00041289195
0.12685682	0.023539534	0.00040756742
0.12698831	0.023308931	0.00040488988
0.12711980	0.024220672	0.00041090977
0.12725129	0.023289074	0.00040349200
0.12738277	0.023023691	0.00040359998
0.12751426	0.023416425	0.00040596648
0.12764575	0.023625909	0.00040705247
0.12777724	0.023584960	0.00040468660
0.12790873	0.023668527	0.00040674132
0.12804022	0.023689990	0.00040716040
0.12817171	0.023167690	0.00040189269
0.12830320	0.024578084	0.00041144153
0.12843468	0.023831370	0.00040713889
0.12856617	0.023842153	0.00040574437
0.12869766	0.023989688	0.00040778557
0.12882915	0.023388522	0.00040524946
0.12896064	0.023994550	0.00040597907
0.12909213	0.024618276	0.00040913084
0.12922362	0.024250368	0.00040997110
0.12935511	0.023540340	0.00040484506
0.12948659	0.024062633	0.00040848312
0.12961808	0.023193314	0.00039929644
0.12974957	0.022590600	0.00039658749
0.12988106	0.024231177	0.00040712711
0.13001255	0.023694225	0.00040431887
0.13014404	0.023837542	0.00040647005
0.13027553	0.023412306	0.00040057068
0.13040701	0.024076199	0.00040562870
0.13053850	0.023908895	0.00040539294
0.13066999	0.023982161	0.00040439288
0.13080148	0.024452271	0.00040934209
0.13093297	0.023822283	0.00040136106
0.13106446	0.023977028	0.00040486083
0.13119595	0.023638360	0.00040092412
0.13132744	0.023643786	0.00040181742
0.13145892	0.024136319	0.00040614731
0.13159041	0.023563097	0.00040033120
0.13172190	0.024139046	0.00040394231
0.13185339	0.023724191	0.00040177117
0.13198488	0.023447774	0.00040062604
0.13211637	0.023645773	0.00040181844
0.13224786	0.023105479	0.00039582799
0.13237935	0.023636043	0.00040072569
0.13251083	0.023627061	0.00040087619
0.13264232	0.023778700	0.00040205431
0.13277381	0.024234643	0.00040490710
0.13290530	0.024119116	0.00040161995
0.13303679	0.023104161	0.00039564287
0.13316828	0.023517503	0.00040068297
0.13329977	0.023736163	0.00039811555
0.13343125	0.023484889	0.00040212823
0.13356274	0.023763367	0.00039701510
0.13369423	0.023067726	0.00039424781
0.13382572	0.024135230	0.00040383997
0.13395721	0.023170399	0.00039542388
0.13408870	0.023229053	0.00039925779
0.13422019	0.024504910	0.00040200649
0.13435168	0.024329294	0.00040402767
0.13448316	0.023893671	0.00040261844
0.13461465	0.023942830	0.00039887241
0.13474614	0.023879729	0.00040045128
0.13487763	0.023126769	0.00039379038
0.13500912	0.024223473	0.00040021573
0.13514061	0.024184530	0.00040222348
0.13527210	0.023327618	0.00039596427
0.13540359	0.023756784	0.00039792908
0.13553507	0.023659175	0.00039601699
0.13566656	0.023766316	0.00039796981
0.13579805	0.023123538	0.00039504655
0.13592954	0.023573679	0.00039535056
0.13606103	0.023979315	0.00040064848
0.13619252	0.023629648	0.00039525640
0.13632401	0.022806636	0.00038845549
0.13645549	0.023151825	0.00039389312
0.13658698	0.023560094	0.00039468956
0.13671847	0.023973732	0.00039795924
0.13684996	0.023811511	0.00039582743
0.13698145	0.023722962	0.00039421841
0.13711294	0.024014823	0.00039799001
0.13724443	0.023641220	0.00039601666
0.13737592	0.023109240	0.00038980242
0.13750740	0.023855909	0.00039768363
0.13763889	0.023440334	0.00039077212
0.13777038	0.023484301	0.00039379600
0.13790187	0.023510718	0.00039272116
0.13803336	0.023314879	0.00039188511
0.13816485	0.024172226	0.00039731628
0.13829634	0.024017338	0.00039408251
0.13842783	0.023716360	0.00039600614
0.13855931	0.023296715	0.00039179039
0.13869080	0.023426779	0.00039258488
0.13882229	0.023541125	0.00039119267
0.13895378	0.023242584	0.00038857340
0.13908527	0.023893786	0.00039538312
0.13921676	0.023455879	0.00039179711
0.13934825	0.023905098	0.00039414799
0.13947973	0.023966029	0.00039510890
0.13961122	0.023902077	0.00039229273
0.13974271	0.023612935	0.00039225884
0.13987420	0.023452184	0.00039231017
0.14000569	0.023336846	0.00038805549
0.14013718	0.023538056	0.00039023540
0.14026867	0.023066664	0.00038780090
0.14040016	0.023924133	0.00039382809
0.14053164	0.023356681	0.00039086940
0.14066313	0.024173345	0.00039237898
0.14079462	0.023894112	0.00039369380
0.14092611	0.023369663	0.00038864650
0.14105760	0.023121984	0.00038641067
0.14118909	0.023960859	0.00039230191
0.14132058	0.023411522	0.00038494308
0.14145207	0.023237811	0.00038553664
0.14158355	0.024192444	0.00039104485
0.14171504	0.023731618	0.00038972773
0.14184653	0.024558484	0.00039438567
0.14197802	0.023416733	0.00038582982
0.14210951	0.023024890	0.00038353470
0.14224100	0.024021097	0.00039109505
0.14237249	0.023120775	0.00038431701
0.14250398	0.023455938	0.00038865274
0.14263546	0.023640047	0.00038570354
0.14276695	0.024072933	0.00039014458
0.14289844	0.023285805	0.00038565258
0.14302993	0.024121872	0.00039053304
0.14316142	0.023053132	0.00038404472
0.14329291	0.024041349	0.00038849575
0.14342440	0.023718820	0.00038770244
0.14355588	0.023966401	0.00038955321
0.14368737	0.023373053	0.00038553036
0.14381886	0.023352599	0.00038516669
0.14395035	0.023933732	0.00038685849
0.14408184	0.024218848	0.00038943057
0.14421333	0.024146850	0.00039022235
0.14434482	0.023485397	0.00038425952
0.14447631	0.023743053	0.00038734284
0.14460779	0.023514495	0.00038535609
0.14473928	0.024199810	0.00038949168
0.14487077	0.024054494	0.00039091098
0.14500226	0.023453481	0.00038461284
0.14513375	0.024085891	0.00039107750
0.14526524	0.023607073	0.00038391440
0.14539673	0.024080569	0.00038856928
0.14552822	0.023117144	0.00038449984
0.14565970	0.023251960	0.00038287041
0.14579119	0.024279175	0.00038933871
0.14592268	0.023585608	0.00038356850
0.14605417	0.023710527	0.00038540126
0.14618566	0.023478519	0.00038439341
0.14631715	0.024244079	0.00038822227
0.14644864	0.023382192	0.00038313679
0.14658012	0.023777133	0.00038391818
0.14671161	0.024303323	0.00038933336
0.14684310	0.023720259	0.00038805568
0.14697459	0.023361144	0.00038140813
0.14710608	0.023547006	0.00038283747
0.14723757	0.022621583	0.00037660905
0.14736906	0.023689054	0.00038339486
0.14750055	0.023177235	0.00038068889
0.14763203	0.023645723	0.00038309302
0.14776352	0.023445319	0.00038133455
0.14789501	0.024131602	0.00038637148
0.14802650	0.023718166	0.00038192486
0.14815799	0.023686964	0.00038583490
0.14828948	0.024042431	0.00038498311
0.14842097	0.023752667	0.00038331780
0.14855246	0.023641875	0.00038296635
0.14868394	0.022957383	0.00037667265
0.14881543	0.023596166	0.00038232572
0.14894692	0.023455233	0.00038099298
0.14907841	0.024187991	0.00038509394
0.14920990	0.023834759	0.00038303415
0.14934139	0.023827113	0.00038356989
0.14947288	0.023579160	0.00038185706
0.14960436	0.024160283	0.00038433640
0.14973585	0.024076320	0.00038298541
0.14986734	0.022808597	0.00037642462
0.14999883	0.023415556	0.00037901747
0.15013032	0.023529128	0.00038100504
0.15026181	0.024147888	0.00038337609
0.15039330	0.023609355	0.00038070580
0.15052479	0.023337428	0.00037943940
0.15065627	0.023190604	0.00037652706
0.15078776	0.023877838	0.00038214674
0.15091925	0.023341337	0.00037732888
0.15105074	0.024059689	0.00038115211
0.15118223	0.023445239	0.00037973799
0.15131372	0.023355580	0.00037843382
0.15144521	0.024397785	0.00038455209
0.15157670	0.024352252	0.00038476398
0.15170818	0.024202425	0.00038239673
0.15183967	0.024631870	0.00038573918
0.15197116	0.024175905	0.00038233110
0.15210265	0.023702456	0.00037873130
0.15223414	0.023028679	0.00037476654
0.15236563	0.023318675	0.00037595531
0.15249712	0.023448488	0.00037852616
0.15262860	0.023880612	0.00037971743
0.15276009	0.024171221	0.00038320644
0.15289158	0.024038383	0.00038088839
0.15302307	0.023124020	0.00037348008
0.15315456	0.023577405	0.00037761276
0.15328605	0.023550037	0.00037740759
0.15341754	0.023128884	0.00037627740
0.15354903	0.023375657	0.00037617340
0.15368051	0.023338572	0.00037604628
0.15381200	0.023254821	0.00037363898
0.15394349	0.023923511	0.00038093974
0.15407498	0.023528279	0.00037728636
0.15420647	0.023948009	0.00037701285
0.15433796	0.024277983	0.00038019340
0.15446945	0.024315838	0.00037959564
0.15460094	0.023761881	0.00038016534
0.15473242	0.023366693	0.00037494878
0.15486391	0.023542463	0.00037584840
0.15499540	0.024323004	0.00037982572
0.15512689	0.023820504	0.00037840901
0.15525838	0.023886241	0.00037715474
0.15538987	0.024042010	0.00037842507
0.15552136	0.022945198	0.00037122685
0.15565284	0.023160727	0.00037216512
0.15578433	0.023118192	0.00037248344
0.15591582	0.023079983	0.00037239195
0.15604731	0.023334745	0.00037499958
0.15617880	0.024097825	0.00037627861
0.15631029	0.023654047	0.00037678434
0.15644178	0.023752373	0.00037426196
0.15657327	0.023509767	0.00037496205
0.15670475	0.023725930	0.00037461876
0.15683624	0.024089426	0.00037655198
0.15696773	0.023401844	0.00037282941
0.15709922	0.023667632	0.00037370545
0.15723071	0.023312369	0.00037359143
0.15736220	0.024152067	0.00037558036
0.15749369	0.023508486	0.00037283278
0.15762518	0.023470577	0.00037235601
0.15775666	0.023220270	0.00037227661
0.15788815	0.022932605	0.00037036476
0.15801964	0.024563757	0.00037863811
0.15815113	0.023875535	0.00037394650
0.15828262	0.024548338	0.00037753807
0.15841411	0.023476213	0.00037279516
0.15854560	0.023726404	0.00037355413
0.15867708	0.023651875	0.00037144334
0.15880857	0.023306921	0.00037077000
0.15894006	0.023592528	0.00037176287
0.15907155	0.023558221	0.00037176730
0.15920304	0.023713259	0.00037347417
0.15933453	0.023584252	0.00037176199
0.15946602	0.023375868	0.00037042997
0.15959751	0.024041307	0.00037430086
0.15972899	0.023518834	0.00037094214
0.15986048	0.023432059	0.00037070127
0.15999197	0.023574191	0.00037066230
0.16012346	0.023249654	0.00037046637
0.16025495	0.023700720	0.00037215086
0.16038644	0.023250216	0.00036775126
0.16051793	0.023473617	0.00037082563
0.16064942	0.023387558	0.00036818702
0.16078090	0.023600003	0.00037078960
0.16091239	0.023807817	0.00037308855
0.16104388	0.023503737	0.00036826626
0.16117537	0.022720326	0.00036646564
0.16130686	0.023059556	0.00036554906
0.16143835	0.023486298	0.00036926987
0.16156984	0.023434942	0.00037024108
0.16170133	0.023612792	0.00036784589
0.16183281	0.023380901	0.00036883857
0.16196430	0.023647529	0.00036961866
0.16209579	0.023601922	0.00036896335
0.16222728	0.023604554	0.00036997419
0.16235877	0.023044977	0.00036402600
0.16249026	0.023829734	0.00037134682
0.16262175	0.023211612	0.00036688738
0.16275323	0.023397807	0.00036696503
0.16288472	0.023853360	0.00037029442
0.16301621	0.023635191	0.00036788440
0.16314770	0.023170161	0.00036605789
0.16327919	0.023425097	0.00036410402
0.16341068	0.022887687	0.00036353363
0.16354217	0.023603282	0.00036785444
0.16367366	0.023835295	0.00036819114
0.16380514	0.023717961	0.00037007693
0.16393663	0.022996878	0.00036459433
0.16406812	0.023933438	0.00036852918
0.16419961	0.023205045	0.00036614070
0.16433110	0.023818499	0.00036754503
0.16446259	0.022591470	0.00036124380
0.16459408	0.023644576	0.00036900143
0.16472557	0.023361165	0.00036408585
0.16485705	0.024184197	0.00036970818
0.16498854	0.023467108	0.00036554506
0.16512003	0.023947067	0.00036856091
0.16525152	0.023562370	0.00036747887
0.16538301	0.023309194	0.00036296657
0.16551450	0.023514063	0.00036656679
0.16564599	0.023495182	0.00036615014
0.16577747	0.023433270	0.00036463874
0.16590896	0.023713426	0.00036705541
0.16604045	0.024241655	0.00036815083
0.16617194	0.023835687	0.00036862747
0.16630343	0.023672223	0.00036416793
0.16643492	0.023325119	0.00036405561
0.16656641	0.023599011	0.00036652558
0.16669790	0.023329867	0.00036125408
0.16682938	0.023835386	0.00036749601
0.16696087	0.023475933	0.00036532818
0.16709236	0.023753590	0.00036390555
0.16722385	0.024011857	0.00036826367
0.16735534	0.023302287	0.00036269143
0.16748683	0.023735736	0.00036584238
0.16761832	0.023818784	0.00036607514
0.16774981	0.023806406	0.00036360712
0.16788129	0.024034711	0.00036803615
0.16801278	0.024261616	0.00036761897
0.16814427	0.023772346	0.00036595618
0.16827576	0.023308325	0.00036376663
0.16840725	0.023384503	0.00036167373
0.16853874	0.023562059	0.00036258885
0.16867023	0.023191674	0.00035971417
0.16880171	0.023559471	0.00036339999
0.16893320	0.023184442	0.00036136412
0.16906469	0.023198223	0.00035957788
0.16919618	0.023521651	0.00036395731
0.16932767	0.023746049	0.00036196634
0.16945916	0.023377966	0.00036163583
0.16959065	0.023628026	0.00036318240
0.16972214	0.023226306	0.00035965030
0.16985362	0.022939122	0.00035889862
0.16998511	0.023381342	0.00035944116
0.17011660	0.023806382	0.00036412837
0.17024809	0.023747662	0.00036402356
0.17037958	0.023663062	0.00036196646
0.17051107	0.023709371	0.00036365526
0.17064256	0.022981340	0.00035877239
0.17077405	0.022798115	0.00035705472
0.17090553	0.022991653	0.00035815174
0.17103702	0.023179268	0.00035886239
0.17116851	0.023855413	0.00036278758
0.17130000	0.022858789	0.00035703330
0.17143149	0.023594933	0.00036096060
0.17156298	0.023853420	0.00036284338
0.17169447	0.023484449	0.00035920252
0.17182595	0.023939097	0.00036358852
0.17195744	0.023611707	0.00036146959
0.17208893	0.023342203	0.00035859905
0.17222042	0.023792880	0.00036171143
0.17235191	0.023400538	0.00035812811
0.17248340	0.023983467	0.00036288005
0.17261489	0.023281069	0.00035956120
0.17274638	0.024071552	0.00036127698
0.17287786	0.022819649	0.00035760324
0.17300935	0.023573012	0.00035902983
0.17314084	0.023957474	0.00036155532
0.17327233	0.023517560	0.00035885349
0.17340382	0.023291498	0.00035690478
0.17353531	0.023689311	0.00036045694
0.17366680	0.023093358	0.00035612064
0.17379829	0.024112670	0.00036036685
0.17392977	0.023968047	0.00036335038
0.17406126	0.023378954	0.00035761451
0.17419275	0.023350434	0.00035768733
0.17432424	0.024055840	0.00036133540
0.17445573	0.023562696	0.00035786582
0.17458722	0.023991835	0.00036137311
0.17471871	0.023939142	0.00035961446
0.17485019	0.023954381	0.00036032897
0.17498168	0.023691695	0.00035892100
0.17511317	0.024355929	0.00036225473
0.17524466	0.024001535	0.00036194253
0.17537615	0.023982955	0.00035974433
0.17550764	0.023937416	0.00035985127
0.17563913	0.023425857	0.00035573534
0.17577062	0.023575874	0.00035775330
0.17590210	0.023363535	0.00035692421
0.17603359	0.023623660	0.00035608874
0.17616508	0.023369452	0.00035657436
0.17629657	0.023164665	0.00035625391
0.17642806	0.024014471	0.00035803298
0.17655955	0.024149497	0.00035986849
0.17669104	0.023077909	0.00035286564
0.17682253	0.023463632	0.00035529586
0.17695401	0.023370510	0.00035576967
0.17708550	0.023255283	0.00035350658
0.17721699	0.023087318	0.00035386783
0.17734848	0.023743787	0.00035595379
0.17747997	0.024152391	0.00035963974
0.17761146	0.023784724	0.00035868424
0.17774295	0.023147963	0.00035086537
0.17787443	0.023456822	0.00035543798
0.17800592	0.023342000	0.00035402922
0.17813741	0.023207595	0.00035440518
0.17826890	0.023730036	0.00035692799
0.17840039	0.023605374	0.00035396348
0.17853188	0.023285798	0.00035436710
0.17866337	0.022946576	0.00035165054
0.17879486	0.023214331	0.00035228557
0.17892634	0.023265446	0.00035454569
0.17905783	0.023243070	0.00035196386
0.17918932	0.024288323	0.00036011606
0.17932081	0.023617464	0.00035454690
0.17945230	0.023956472	0.00035615465
0.17958379	0.023244666	0.00035262581
0.17971528	0.023661125	0.00035355925
0.17984677	0.023505000	0.00035468834
0.17997825	0.023392545	0.00035244156
0.18010974	0.023748513	0.00035497745
0.18024123	0.023274243	0.00035186276
0.18037272	0.023651658	0.00035194354
0.18050421	0.022785762	0.00035693005
0.18063570	0.023407883	0.00036204915
0.18076719	0.023788454	0.00036608106
0.18089867	0.023676436	0.00036850525
0.18103016	0.023064673	0.00036568582
0.18116165	0.023964507	0.00037385792
0.18129314	0.023214604	0.00036964045
0.18142463	0.023486267	0.00037301567
0.18155612	0.023443929	0.00037425625
0.18168761	0.023060611	0.00037323206
0.18181910	0.023375005	0.00037670334
0.18195058	0.024089525	0.00038291468
0.18208207	0.023210947	0.00037620392
0.18221356	0.023821733	0.00038338759
0.18234505	0.024167563	0.00038545836
0.18247654	0.024184369	0.00038616583
0.18260803	0.023379276	0.00038316287
0.18273952	0.022912364	0.00038083576
0.18287101	0.023621388	0.00038769265
0.18300249	0.023149984	0.00038400249
0.18313398	0.023304416	0.00038432001
0.18326547	0.022901120	0.00038383976
0.18339696	0.023035981	0.00038526481
0.18352845	0.023579100	0.00038905765
0.18365994	0.023156600	0.00038912257
0.18379143	0.023965587	0.00039345126
0.18392292	0.022980432	0.00038993479
0.18405440	0.022849979	0.00038728945
0.18418589	0.023860081	0.00039658890
0.18431738	0.023190971	0.00039436947
0.18444887	0.022937955	0.00038986914
0.18458036	0.023539824	0.00039661700
0.18471185	0.022692258	0.00039129758
0.18484334	0.023011210	0.00039451490
0.18497482	0.023998537	0.00040285254
0.18510631	0.022951657	0.00039302951
0.18523780	0.023471295	0.00040249557
0.18536929	0.023746470	0.00039646316
0.18550078	0.022924211	0.00038528953
0.18563227	0.023283583	0.00038662109
0.18576376	0.023197650	0.00037902463
0.18589525	0.023523346	0.00038347868
0.18602673	0.023812373	0.00038360201
0.18615822	0.023181678	0.00037891755
0.18628971	0.023832122	0.00038030862
0.18642120	0.023343838	0.00037610960
0.18655269	0.023350282	0.00037697221
0.18668418	0.023924670	0.00037673668
0.18681567	0.022501857	0.00036743670
0.18694716	0.023218198	0.00037186597
0.18707864	0.023263401	0.00036883184
0.18721013	0.023297940	0.00037003530
0.18734162	0.023564861	0.00037224513
0.18747311	0.024332965	0.00037409178
0.18760460	0.023859231	0.00037219509
0.18773609	0.023926692	0.00036806207
0.18786758	0.023547682	0.00036681682
0.18799906	0.023625435	0.00036784831
0.18813055	0.023479269	0.00036444967
0.18826204	0.023577511	0.00036542365
0.18839353	0.023085510	0.00036073404
0.18852502	0.023497213	0.00036382042
0.18865651	0.023392336	0.00036400398
0.18878800	0.023238118	0.00035934330
0.18891949	0.023222704	0.00036060004
0.18905097	0.023504050	0.00036053550
0.18918246	0.022818124	0.00035559405
0.18931395	0.023558628	0.00036071705
0.18944544	0.023032246	0.00035477633
0.18957693	0.023095701	0.00035670332
0.18970842	0.023797383	0.00035880142
0.18983991	0.023139663	0.00035511102
0.18997140	0.023542270	0.00035878548
0.19010288	0.023617500	0.00035532083
0.19023437	0.023826463	0.00035855171
0.19036586	0.023155371	0.00035191223
0.19049735	0.023954485	0.00035693484
0.19062884	0.024128235	0.00035917738
0.19076033	0.023918552	0.00035539395
0.19089182	0.023927916	0.00035609882
0.19102330	0.023522430	0.00035283100
0.19115479	0.023189306	0.00035119497
0.19128628	0.023824353	0.00035548016
0.19141777	0.022851043	0.00034790309
0.19154926	0.022564885	0.00034705367
0.19168075	0.023467303	0.00035233051
0.19181224	0.023749397	0.00035449592
0.19194373	0.023739476	0.00035364728
0.19207521	0.022737412	0.00034648971
0.19220670	0.023938238	0.00035305880
0.19233819	0.023165290	0.00035021607
0.19246968	0.023726757	0.00035353211
0.19260117	0.023631788	0.00035307023
0.19273266	0.023602350	0.00035113062
0.19286415	0.022850390	0.00034793707
0.19299564	0.023123339	0.00034959359
0.19312712	0.022656030	0.00034586702
0.19325861	0.024168461	0.00035516296
0.19339010	0.023828572	0.00035190758
0.19352159	0.023901152	0.00035221417
0.19365308	0.023243728	0.00035043048
0.19378457	0.023785529	0.00035138604
0.19391606	0.023164603	0.00034848501
0.19404754	0.023934303	0.00035177989
0.19417903	0.022884783	0.00034663215
0.19431052	0.022808452	0.00034694279
0.19444201	0.023029599	0.00034636085
0.19457350	0.023323793	0.00034800636
0.19470499	0.023421073	0.00034843966
0.19483648	0.023858092	0.00035123543
0.19496797	0.023795812	0.00035146504
0.19509945	0.023898114	0.00035090769
0.19523094	0.023590506	0.00034821442
0.19536243	0.023761384	0.00034909342
0.19549392	0.023523879	0.00034818426
0.19562541	0.023559112	0.00034880357
0.19575690	0.023114871	0.00034627016
0.19588839	0.023492537	0.00034750448
0.19601988	0.023753181	0.00034773363
0.19615136	0.023806321	0.00034834250
0.19628285	0.023140727	0.00034667748
0.19641434	0.023150563	0.00034475733
0.19654583	0.023547219	0.00034822177
0.19667732	0.023807744	0.00034898317
0.19680881	0.023437182	0.00034679935
0.19694030	0.023424547	0.00034641284
0.19707178	0.023781170	0.00034750563
0.19720327	0.024057291	0.00034929250
0.19733476	0.023944141	0.00034772449
0.19746625	0.023126784	0.00034322166
0.19759774	0.023047507	0.00034516210
0.19772923	0.023393084	0.00034549694
0.19786072	0.023543910	0.00034613600
0.19799221	0.023448992	0.00034581457
0.19812369	0.023703230	0.00034558964
0.19825518	0.023393336	0.00034632747
0.19838667	0.023285755	0.00034338086
0.19851816	0.023571822	0.00034588368
0.19864965	0.023472865	0.00034506026
0.19878114	0.023768588	0.00034599975
0.19891263	0.023436535	0.00034595023
0.19904412	0.023287161	0.00034298708
0.19917560	0.023707063	0.00034642507
0.19930709	0.023900201	0.00034732557
0.19943858	0.023130320	0.00034121263
0.19957007	0.023691788	0.00034632838
0.19970156	0.023976413	0.00034764642
0.19983305	0.023451594	0.00034421695
0.19996454	0.023080933	0.00034230195
0.20009602	0.023126221	0.00034158449
0.20022751	0.023046008	0.00034263946
0.20035900	0.023323975	0.00034311838
0.20049049	0.022648310	0.00033888372
0.20062198	0.022687498	0.00033895435
0.20075347	0.023247535	0.00034200921
0.20088496	0.023037486	0.00034127152
0.20101645	0.022664934	0.00033900585
0.20114793	0.023168842	0.00034010320
0.20127942	0.024182428	0.00034734361
0.20141091	0.023067077	0.00033954466
0.20154240	0.023326948	0.00034200843
0.20167389	0.023255177	0.00034178636
0.20180538	0.023544684	0.00034140747
0.20193687	0.023016082	0.00034027358
0.20206836	0.023595302	0.00034322200
0.20219984	0.023208115	0.00034130131
0.20233133	0.023886799	0.00034577495
0.20246282	0.023208258	0.00033900416
0.20259431	0.022698577	0.00033709978
0.20272580	0.023551652	0.00034159466
0.20285729	0.023134242	0.00033939551
0.20298878	0.023757130	0.00034461531
0.20312027	0.023220527	0.00033715925
0.20325175	0.023420275	0.00034184288
0.20338324	0.023683579	0.00033977433
0.20351473	0.023220285	0.00033952007
0.20364622	0.023219993	0.00033972857
0.20377771	0.023644982	0.00034001565
0.20390920	0.023100944	0.00033869169
0.20404069	0.023483638	0.00033947459
0.20417217	0.023844305	0.00034260680
0.20430366	0.023091082	0.00033915299
0.20443515	0.022941564	0.00033496738
0.20456664	0.023191539	0.00033741700
0.20469813	0.023809131	0.00034180401
0.20482962	0.023358536	0.00033842880
0.20496111	0.023656908	0.00034035585
0.20509260	0.023692480	0.00034013453
0.20522408	0.023053763	0.00033582666
0.20535557	0.023561160	0.00033984410
0.20548706	0.023309264	0.00033786497
0.20561855	0.023319489	0.00033948344
0.20575004	0.023006323	0.00033398420
0.20588153	0.023657389	0.00033936277
0.20601302	0.023608744	0.00034087234
0.20614451	0.022586011	0.00033177107
0.20627599	0.023210927	0.00033720170
0.20640748	0.022854738	0.00033368877
0.20653897	0.023233374	0.00033697603
0.20667046	0.023150886	0.00033646411
0.20680195	0.023486509	0.00033805132
0.20693344	0.023600594	0.00033918813
0.20706493	0.023401908	0.00033648565
0.20719641	0.023364644	0.00033784718
0.20732790	0.023374401	0.00033846842
0.20745939	0.024169788	0.00034011263
0.20759088	0.023504448	0.00033758351
0.20772237	0.023287475	0.00033616410
0.20785386	0.023636657	0.00033770160
0.20798535	0.023799369	0.00034099576
0.20811684	0.023268084	0.00033529333
0.20824832	0.023542234	0.00033720350
0.20837981	0.023372567	0.00033626075
0.20851130	0.023994195	0.00034042693
0.20864279	0.023601370	0.00033937051
0.20877428	0.023154536	0.00033398965
0.20890577	0.023614908	0.00033705878
0.20903726	0.023347616	0.00033547353
0.20916875	0.023501388	0.00033709057
0.20930023	0.023250694	0.00033619949
0.20943172	0.023068184	0.00033240012
0.20956321	0.023053243	0.00033325087
0.20969470	0.023453796	0.00033709247
0.20982619	0.023192707	0.00033395352
0.20995768	0.022940781	0.00033292815
0.21008917	0.023237536	0.00033261669
0.21022065	0.022397590	0.00032986666
0.21035214	0.023916449	0.00033871425
0.21048363	0.023191250	0.00033312213
0.21061512	0.023461037	0.00033671370
0.21074661	0.023672168	0.00033467975
0.21087810	0.023354435	0.00033378504
0.21100959	0.023118275	0.00033559750
0.21114108	0.023059463	0.00033218447
0.21127256	0.023285952	0.00033568551
0.21140405	0.022797163	0.00032964288
0.21153554	0.023121440	0.00033290172
0.21166703	0.023320047	0.00033348670
0.21179852	0.022946823	0.00033222461
0.21193001	0.023217857	0.00033372021
0.21206150	0.022905985	0.00033018966
0.21219299	0.023307583	0.00033365392
0.21232447	0.023239278	0.00033415876
0.21245596	0.023128763	0.00033202313
0.21258745	0.023236034	0.00033436913
0.21271894	0.022782909	0.00032948425
0.21285043	0.023342151	0.00033302829
0.21298192	0.022925991	0.00033161410
0.21311341	0.023110163	0.00033174975
0.21324489	0.022725507	0.00032983380
0.21337638	0.023089078	0.00033078761
0.21350787	0.023435654	0.00033411919
0.21363936	0.022986178	0.00033119926
0.21377085	0.023365133	0.00033159007
0.21390234	0.023036269	0.00033182977
0.21403383	0.023165917	0.00033115912
0.21416532	0.023166323	0.00033098104
0.21429680	0.023193315	0.00033214470
0.21442829	0.023384897	0.00033176155
0.21455978	0.022829690	0.00032933722
0.21469127	0.023876627	0.00033391051
0.21482276	0.023601380	0.00033239025
0.21495425	0.022941010	0.00032967828
0.21508574	0.023521174	0.00033275927
0.21521723	0.023281091	0.00033100338
0.21534871	0.023296638	0.00033104257
0.21548020	0.022834578	0.00032640275
0.21561169	0.022847605	0.00032983876
0.21574318	0.023504035	0.00033256415
0.21587467	0.023002545	0.00032832731
0.21600616	0.023487913	0.00033239625
0.21613765	0.023649146	0.00033146593
0.21626913	0.023206530	0.00033067242
0.21640062	0.023243315	0.00032992593
0.21653211	0.023530121	0.00033245213
0.21666360	0.023470093	0.00033052297
0.21679509	0.023128327	0.00032844293
0.21692658	0.023315153	0.00033003164
0.21705807	0.022838606	0.00032819014
0.21718956	0.023241177	0.00032883631
0.21732104	0.023388742	0.00033105384
0.21745253	0.023030440	0.00032882412
0.21758402	0.023013418	0.00032797358
0.21771551	0.023155429	0.00032791132
0.21784700	0.023389539	0.00032920504
0.21797849	0.022579066	0.00032547406
0.21810998	0.022772592	0.00032598390
0.21824147	0.022836216	0.00032682637
0.21837295	0.022956092	0.00032810307
0.21850444	0.022956983	0.00032557352
0.21863593	0.023273193	0.00032972232
0.21876742	0.023019785	0.00032611372
0.21889891	0.022829468	0.00032710286
0.21903040	0.022981192	0.00032799463
0.21916189	0.022996933	0.00032588199
0.21929337	0.023663235	0.00033042510
0.21942486	0.023523189	0.00032948791
0.21955635	0.022674518	0.00032586622
0.21968784	0.023079640	0.00032745703
0.21981933	0.023241597	0.00032544510
0.21995082	0.023075061	0.00032639242
0.22008231	0.022677500	0.00032323517
0.22021380	0.023025809	0.00032688800
0.22034528	0.023327874	0.00032940944
0.22047677	0.023182235	0.00032497395
0.22060826	0.022809873	0.00032419242
0.22073975	0.023311377	0.00032727546
0.22087124	0.023679680	0.00032974222
0.22100273	0.023808115	0.00033044632
0.22113422	0.023080316	0.00032448740
0.22126571	0.023260926	0.00032733847
0.22139719	0.023511960	0.00032873075
0.22152868	0.022965638	0.00032548616
0.22166017	0.023600462	0.00032949911
0.22179166	0.023491213	0.00032624893
0.22192315	0.023657703	0.00032829726
0.22205464	0.023178526	0.00032647586
0.22218613	0.023219585	0.00032656216
0.22231761	0.022568259	0.00032234323
0.22244910	0.023456098	0.00032646396
0.22258059	0.023830549	0.00032958777
0.22271208	0.023444648	0.00032713320
0.22284357	0.023092926	0.00032464829
0.22297506	0.023111326	0.00032541484
0.22310655	0.023507932	0.00032510970
0.22323804	0.023269059	0.00032653836
0.22336952	0.023267624	0.00032607300
0.22350101	0.022977071	0.00032317834
0.22363250	0.023622687	0.00032714347
0.22376399	0.022818900	0.00032219498
0.22389548	0.022942061	0.00032356447
0.22402697	0.022791214	0.00032343116
0.22415846	0.022714540	0.00032202224
0.22428995	0.023150985	0.00032422758
0.22442143	0.023150546	0.00032262847
0.22455292	0.023556560	0.00032610395
0.22468441	0.023502837	0.00032688024
0.22481590	0.023184563	0.00032455241
0.22494739	0.023758773	0.00032714608
0.22507888	0.023589323	0.00032589323
0.22521037	0.022645963	0.00032111541
0.22534186	0.023433914	0.00032626679
0.22547334	0.022982613	0.00032298253
0.22560483	0.023411900	0.00032276885
0.22573632	0.023577475	0.00032645529
0.22586781	0.022835160	0.00032084377
0.22599930	0.023463803	0.00032637746
0.22613079	0.022846013	0.00032089934
0.22626228	0.023095188	0.00032353213
0.22639376	0.022800305	0.00031978638
0.22652525	0.023364185	0.00032365993
0.22665674	0.022865022	0.00032192358
0.22678823	0.022978782	0.00032083543
0.22691972	0.022836135	0.00032107364
0.22705121	0.023297090	0.00032274474
0.22718270	0.023327175	0.00032387077
0.22731419	0.023125168	0.00032351835
0.22744567	0.022999695	0.00032166443
0.22757716	0.023141033	0.00032093936
0.22770865	0.022976721	0.00032158106
0.22784014	0.023104532	0.00032129952
0.22797163	0.023603247	0.00032553411
0.22810312	0.022938300	0.00031931053
0.22823461	0.023038554	0.00032070500
0.22836610	0.023167455	0.00032315896
0.22849758	0.023147734	0.00032113024
0.22862907	0.022897802	0.00032123922
0.22876056	0.022622987	0.00031751934
0.22889205	0.023398670	0.00032271261
0.22902354	0.023161809	0.00032246518
0.22915503	0.023071325	0.00031965201
0.22928652	0.023111430	0.00032170819
0.22941800	0.022950237	0.00031954314
0.22954949	0.022566001	0.00031845205
0.22968098	0.023360713	0.00032214588
0.22981247	0.023206142	0.00032045046
0.22994396	0.022907632	0.00031974934
0.23007545	0.022733701	0.00032131056
0.23020694	0.022775344	0.00032458989
0.23033843	0.023098832	0.00033092142
0.23046991	0.023563900	0.00033366240
0.23060140	0.023037452	0.00033248245
0.23073289	0.022926849	0.00033318944
0.23086438	0.022978375	0.00033435793
0.23099587	0.023369027	0.00034103626
0.23112736	0.022914476	0.00033643429
0.23125885	0.022724817	0.00033917901
0.23139034	0.023213466	0.00033986608
0.23152182	0.023369004	0.00034322325
0.23165331	0.023049349	0.00034360998
0.23178480	0.023171049	0.00034443006
0.23191629	0.022687982	0.00034301047
0.23204778	0.023085833	0.00034361447
0.23217927	0.023100330	0.00034523039
0.23231076	0.023554620	0.00035076816
0.23244224	0.023462933	0.00034869605
0.23257373	0.023214074	0.00034785717
0.23270522	0.023450795	0.00035090427
0.23283671	0.023280524	0.00034804502
0.23296820	0.023368813	0.00035010764
0.23309969	0.023396984	0.00034872304
0.23323118	0.023823981	0.00035145798
0.23336267	0.023906082	0.00035406262
0.23349415	0.023095276	0.00034699862
0.23362564	0.023277424	0.00034931612
0.23375713	0.023141621	0.00034916950
0.23388862	0.023471328	0.00034954745
0.23402011	0.022460618	0.00034740299
0.23415160	0.023150731	0.00034825278
0.23428309	0.023109625	0.00035115090
0.23441458	0.023014148	0.00034795851
0.23454606	0.022646890	0.00034742268
0.23467755	0.023128713	0.00034970884
0.23480904	0.023414993	0.00035295580
0.23494053	0.023366017	0.00035261589
0.23507202	0.022636050	0.00034869378
0.23520351	0.023240394	0.00035190356
0.23533500	0.023464398	0.00035356976
0.23546648	0.023515127	0.00035374163
0.23559797	0.022840743	0.00035089233
0.23572946	0.022751199	0.00035104422
0.23586095	0.022727205	0.00034960448
0.23599244	0.023124062	0.00035337631
0.23612393	0.023607715	0.00035538460
0.23625542	0.023043383	0.00035467621
0.23638691	0.023316553	0.00035510904
0.23651839	0.023974306	0.00035743961
0.23664988	0.023249049	0.00035450468
0.23678137	0.022827394	0.00035164194
0.23691286	0.022807993	0.00035256330
0.23704435	0.023499442	0.00035674671
0.23717584	0.023312915	0.00035366128
0.23730733	0.023347951	0.00035673772
0.23743882	0.022743935	0.00035244572
0.23757030	0.023227276	0.00035541127
0.23770179	0.023257004	0.00035683006
0.23783328	0.023320206	0.00035580887
0.23796477	0.022652804	0.00035337357
0.23809626	0.023139253	0.00035541727
0.23822775	0.022952195	0.00035435016
0.23835924	0.022511857	0.00035526101
0.23849072	0.022515162	0.00035080497
0.23862221	0.023207764	0.00035719405
0.23875370	0.023477592	0.00035734636
0.23888519	0.022808421	0.00035591822
0.23901668	0.022888975	0.00035712895
0.23914817	0.023560866	0.00035707234
0.23927966	0.022920940	0.00035694414
0.23941115	0.023154221	0.00035765098
0.23954263	0.022951560	0.00035665560
0.23967412	0.023413728	0.00035972210
0.23980561	0.023083691	0.00035550201
0.23993710	0.023043749	0.00035891335
0.24006859	0.023866072	0.00036181122
0.24020008	0.023142391	0.00035923583
0.24033157	0.022657880	0.00035605048
0.24046306	0.023296269	0.00035807954
0.24059454	0.023286310	0.00035990315
0.24072603	0.023177963	0.00036018034
0.24085752	0.023546406	0.00036135488
0.24098901	0.022360158	0.00035598592
0.24112050	0.022840740	0.00035560959
0.24125199	0.023492972	0.00036117563
0.24138348	0.023461991	0.00036175022
0.24151496	0.023404241	0.00036067224
0.24164645	0.023483788	0.00036307476
0.24177794	0.023506089	0.00036060150
0.24190943	0.022976006	0.00035895682
0.24204092	0.023111970	0.00035944307
0.24217241	0.023485996	0.00036179773
0.24230390	0.023393548	0.00036270863
0.24243539	0.023292795	0.00036100071
0.24256687	0.022845039	0.00035867804
0.24269836	0.023448140	0.00036270886
0.24282985	0.023384307	0.00036096180
0.24296134	0.023385167	0.00036319133
0.24309283	0.022532444	0.00035719873
0.24322432	0.023779191	0.00036572659
0.24335581	0.022824046	0.00036162511
0.24348730	0.023556119	0.00036231084
0.24361878	0.023216655	0.00036211550
0.24375027	0.023100657	0.00036028671
0.24388176	0.023395889	0.00036301445
0.24401325	0.023139722	0.00036330925
0.24414474	0.023549225	0.00036161745
0.24427623	0.023449188	0.00036479333
0.24440772	0.023169813	0.00036205309
0.24453920	0.023309388	0.00036263263
0.24467069	0.023244585	0.00036360366
0.24480218	0.023684472	0.00036457178
0.24493367	0.022798081	0.00035913621
0.24506516	0.023332958	0.00036382844
0.24519665	0.023245871	0.00036371323
0.24532814	0.023020663	0.00036338413
0.24545963	0.023116391	0.00036315350
0.24559111	0.023101335	0.00036324956
0.24572260	0.024224232	0.00037054446
0.24585409	0.023504513	0.00036510165
0.24598558	0.023644973	0.00036638008
0.24611707	0.023799026	0.00036769855
0.24624856	0.023469832	0.00036510355
0.24638005	0.022979069	0.00036305660
0.24651154	0.023717235	0.00036697733
0.24664302	0.022605744	0.00036165428
0.24677451	0.023581215	0.00036566946
0.24690600	0.023178468	0.00036452313
0.24703749	0.023261264	0.00036603196
0.24716898	0.022715072	0.00035897465
0.24730047	0.023557695	0.00036760045
0.24743196	0.023154866	0.00036366742
0.24756345	0.022406695	0.00036026255
0.24769493	0.023200837	0.00036702523
0.24782642	0.023460540	0.00036435354
0.24795791	0.022773741	0.00036359545
0.24808940	0.023471735	0.00036684546
0.24822089	0.023881974	0.00036906883
0.24835238	0.023315305	0.00036814354
0.24848387	0.023339774	0.00036597569
0.24861535	0.023014178	0.00036539430
0.24874684	0.023261944	0.00036585084
0.24887833	0.023174407	0.00036490786
0.24900982	0.023710319	0.00037061925
0.24914131	0.023157105	0.00036381707
0.24927280	0.023130698	0.00036632806
0.24940429	0.023000468	0.00036384746
0.24953578	0.022988861	0.00036457909
0.24966726	0.022874326	0.00036495204
0.24979875	0.024202465	0.00037174407
0.24993024	0.023781982	0.00037167507
0.25006173	0.023231626	0.00036609062
0.25019322	0.022994538	0.00036591161
0.25032471	0.023209254	0.00036859273
0.25045620	0.023296951	0.00036677875
0.25058769	0.023552868	0.00036923597
0.25071917	0.023272730	0.00036727115
0.25085066	0.023594729	0.00036873583
0.25098215	0.023290573	0.00036876324
0.25111364	0.023344063	0.00036728085
0.25124513	0.023073933	0.00036765020
0.25137662	0.022661566	0.00036465165
0.25150811	0.023574173	0.00036924128
0.25163959	0.023659991	0.00037153788
0.25177108	0.023611314	0.00036839495
0.25190257	0.023608481	0.00037072192
0.25203406	0.023185967	0.00036856957
0.25216555	0.022493506	0.00036360603
0.25229704	0.022162248	0.00036340049
0.25242853	0.023054394	0.00036593784
0.25256002	0.023061802	0.00036759824
0.25269150	0.022494535	0.00036382538
0.25282299	0.022611225	0.00036392365
0.25295448	0.023072170	0.00036984002
0.25308597	0.023158492	0.00036647804
0.25321746	0.022156327	0.00036291950
0.25334895	0.023053401	0.00036804567
0.25348044	0.023689209	0.00036948634
0.25361193	0.022935726	0.00036811543
0.25374341	0.022770518	0.00036496461
0.25387490	0.022843271	0.00036540910
0.25400639	0.023308888	0.00037598563
0.25413788	0.022609774	0.00037635347
0.25426937	0.023119518	0.00038424340
0.25440086	0.023123899	0.00038666049
0.25453235	0.023629078	0.00039254988
0.25466383	0.023927521	0.00039753086
0.25479532	0.023944459	0.00039783723
0.25492681	0.023490701	0.00039736692
0.25505830	0.023264187	0.00039811928
0.25518979	0.022865935	0.00039766301
0.25532128	0.023069840	0.00040063251
0.25545277	0.023613239	0.00040644819
0.25558426	0.022960958	0.00040336636
0.25571574	0.023150917	0.00040578647
0.25584723	0.021982031	0.00040009061
0.25597872	0.023073273	0.00040885653
0.25611021	0.023961699	0.00041592101
0.25624170	0.023735326	0.00041617093
0.25637319	0.022260041	0.00040918453
0.25650468	0.023481712	0.00041806549
0.25663617	0.023236001	0.00041848415
0.25676765	0.022661300	0.00041697531
0.25689914	0.022931045	0.00041923690
0.25703063	0.023731606	0.00042956198
0.25716212	0.022329068	0.00041824329
0.25729361	0.023267198	0.00042665066
0.25742510	0.022552444	0.00042258234
0.25755659	0.023301854	0.00043178041
0.25768807	0.023688524	0.00043535439
0.25781956	0.023940114	0.00043761245
0.25795105	0.022792434	0.00042979041
0.25808254	0.023669805	0.00044249201
0.25821403	0.023192223	0.00043597568
0.25834552	0.023475258	0.00044157074
0.25847701	0.023546844	0.00043901729
0.25860850	0.023308858	0.00043832704
0.25873998	0.022554412	0.00043488150
0.25887147	0.022994673	0.00044166050
0.25900296	0.023263509	0.00044328933
0.25913445	0.023693036	0.00044525290
0.25926594	0.023796014	0.00044707594
0.25939743	0.023582997	0.00044902921
0.25952892	0.023434751	0.00044546436
0.25966041	0.022935079	0.00044774772
0.25979189	0.023224508	0.00044503282
0.25992338	0.022838330	0.00044536034
0.26005487	0.023538737	0.00045205886
0.26018636	0.023908101	0.00045684963
0.26031785	0.023468080	0.00045177756
0.26044934	0.022527244	0.00044110145
0.26058083	0.023216573	0.00045084112
0.26071231	0.023670058	0.00045550627
0.26084380	0.022876958	0.00044901265
0.26097529	0.023109356	0.00045352741
0.26110678	0.022641654	0.00044868619
0.26123827	0.023300292	0.00045784724
0.26136976	0.022796565	0.00045213608
0.26150125	0.023436424	0.00045829199
0.26163274	0.023074836	0.00045389183
0.26176422	0.022877202	0.00045317734
0.26189571	0.023328188	0.00046134955
0.26202720	0.022538407	0.00045348773
0.26215869	0.023346704	0.00046082984
0.26229018	0.023867965	0.00046576977
0.26242167	0.022818166	0.00045865630
0.26255316	0.022908980	0.00045756964
0.26268465	0.022257850	0.00045810548
0.26281613	0.023779815	0.00046710518
0.26294762	0.022754439	0.00045911966
0.26307911	0.023087003	0.00046245603
0.26321060	0.023996299	0.00047478823
0.26334209	0.023044395	0.00046602601
0.26347358	0.023415890	0.00046649512
0.26360507	0.022738637	0.00046366809
0.26373655	0.023679195	0.00047132880
0.26386804	0.022790517	0.00046501040
0.26399953	0.022846598	0.00046972721
0.26413102	0.023989417	0.00047420425
0.26426251	0.023197733	0.00047059639
0.26439400	0.022698818	0.00046568681
0.26452549	0.023359048	0.00047564665
0.26465698	0.023632949	0.00047931865
0.26478846	0.022738926	0.00046698850
0.26491995	0.022543646	0.00047367228
0.26505144	0.023011166	0.00047176872
0.26518293	0.023926802	0.00047957565
0.26531442	0.023479880	0.00048137872
0.26544591	0.022843086	0.00047341886
[truncated: 567 more rows]
