# Supplementary material for: Invariant surface glycoprotein 65 of Trypanosoma brucei is a complement C3 receptor
Source: Nat Commun. 2022 Aug 29;13:5085. doi: 10.1038/s41467-022-32728-9 (PMC9424271; doi:10.1038/s41467-022-32728-9)
Supplement: Supplementary file 4 — supplementary data 2 [file 41467_2022_32728_MOESM4_ESM.zip › b21-414646_00002.dat]

0.0026000000	39.524140	0.13652329
0.0027314887	28.872611	0.10718289
0.0028629774	21.953434	0.089366475
0.0029944661	17.093427	0.075679838
0.0031259548	12.263128	0.058904952
0.0032574435	10.765055	0.057126934
0.0033889322	8.6220935	0.048329786
0.0035204209	11.455175	0.048502314
0.0036519096	12.206081	0.046460013
0.0037833983	9.8535684	0.039356070
0.0039148870	8.2059004	0.034654606
0.0040463757	6.7028681	0.030131718
0.0041778644	5.4798700	0.025535874
0.0043093531	4.5910550	0.022948392
0.0044408418	3.7998140	0.020079276
0.0045723305	3.1125753	0.018173008
0.0047038192	2.8416890	0.016619201
0.0048353079	2.4748761	0.015056598
0.0049667966	2.2041847	0.014158509
0.0050982853	1.8756829	0.012372999
0.0052297740	1.7261809	0.012024829
0.0053612627	1.5154850	0.010880268
0.0054927514	1.4057616	0.010201151
0.0056242401	1.2494085	0.0095892968
0.0057557288	1.1653409	0.0090044783
0.0058872175	1.0727169	0.0085235646
0.0060187062	1.0055343	0.0082304800
0.0061501949	0.89158730	0.0074234530
0.0062816836	0.87531415	0.0075215355
0.0064131723	0.81575261	0.0071180325
0.0065446610	0.78115091	0.0068656857
0.0066761496	0.74004208	0.0066511400
0.0068076383	0.72204408	0.0064207702
0.0069391270	0.69250930	0.0063891582
0.0070706157	0.65250046	0.0061037355
0.0072021044	0.62506781	0.0059081823
0.0073335931	0.62417192	0.0058782215
0.0074650818	0.57197348	0.0054632466
0.0075965705	0.55614740	0.0054318419
0.0077280592	0.53339940	0.0052975660
0.0078595479	0.50704651	0.0050415590
0.0079910366	0.49793940	0.0050258464
0.0081225253	0.46344600	0.0047099532
0.0082540140	0.45604834	0.0046987834
0.0083855027	0.44798125	0.0046748485
0.0085169914	0.41090598	0.0043857581
0.0086484801	0.39775419	0.0042836182
0.0087799688	0.38291182	0.0041288043
0.0089114575	0.37774775	0.0041225476
0.0090429462	0.34932482	0.0039366947
0.0091744349	0.33889558	0.0038441428
0.0093059236	0.32367976	0.0037126173
0.0094374123	0.30982585	0.0036082409
0.0095689010	0.29651024	0.0034730075
0.0097003897	0.28970734	0.0034606880
0.0098318784	0.27561802	0.0033272256
0.0099633671	0.27186402	0.0032685976
0.010094856	0.26117401	0.0031938484
0.010226345	0.23719076	0.0029716248
0.010357833	0.24313346	0.0030863050
0.010489322	0.22457316	0.0028789064
0.010620811	0.21387096	0.0027893312
0.010752299	0.20595761	0.0027255854
0.010883788	0.19392968	0.0025905693
0.011015277	0.18969756	0.0026084046
0.011146765	0.17852566	0.0024522385
0.011278254	0.17397859	0.0024112582
0.011409743	0.16103941	0.0022958822
0.011541231	0.15047316	0.0021858265
0.011672720	0.15499295	0.0022248804
0.011804209	0.14115156	0.0020424596
0.011935698	0.13264833	0.0019749921
0.012067186	0.12575617	0.0019124338
0.012198675	0.12055156	0.0018112190
0.012330164	0.11511251	0.0017747445
0.012461652	0.11437984	0.0017483457
0.012593141	0.10961773	0.0016730166
0.012724630	0.10517792	0.0016394057
0.012856118	0.099730742	0.0015453309
0.012987607	0.096620876	0.0015389072
0.013119096	0.091819874	0.0014670989
0.013250585	0.089219851	0.0014303111
0.013382073	0.086268037	0.0014121411
0.013513562	0.086827466	0.0013933916
0.013645051	0.084438513	0.0013846069
0.013776539	0.081730824	0.0013550443
0.013908028	0.077868169	0.0013003287
0.014039517	0.077103067	0.0012871942
0.014171005	0.074745968	0.0012582343
0.014302494	0.073042796	0.0012473564
0.014433983	0.073313541	0.0012494389
0.014565472	0.071294528	0.0012088902
0.014696960	0.068525421	0.0011903444
0.014828449	0.066981211	0.0011595009
0.014959938	0.066047982	0.0011578353
0.015091426	0.063358541	0.0011361162
0.015222915	0.061305979	0.0010895479
0.015354404	0.064677098	0.0011258690
0.015485892	0.061120472	0.0010846873
0.015617381	0.060528110	0.0010820497
0.015748870	0.060148755	0.0010783677
0.015880359	0.060815112	0.0010674027
0.016011847	0.059561922	0.0010567036
0.016143336	0.056374376	0.0010179270
0.016274825	0.053741688	0.00099690630
0.016406313	0.052447674	0.00097693750
0.016537802	0.054184894	0.00098386937
0.016669291	0.052451452	0.00096682824
0.016800779	0.053589856	0.00097434396
0.016932268	0.058507511	0.0010126514
0.017063757	0.058899369	0.0010141187
0.017195246	0.057510032	0.00099447371
0.017326734	0.058072528	0.0010000093
0.017458223	0.055270189	0.00096944506
0.017589712	0.056030395	0.00096962837
0.017721200	0.055757984	0.00097323171
0.017852689	0.055416052	0.00094920056
0.017984178	0.053352037	0.00094191981
0.018115666	0.052459267	0.00092818255
0.018247155	0.052261702	0.00092008744
0.018378644	0.053025964	0.00092895031
0.018510133	0.050316149	0.00089614541
0.018641621	0.051666814	0.00090389229
0.018773110	0.051552603	0.00089928852
0.018904599	0.050480445	0.00089145578
0.019036087	0.049992720	0.00088257494
0.019167576	0.048725578	0.00086317872
0.019299065	0.048599436	0.00085810447
0.019430553	0.047334062	0.00085229363
0.019562042	0.047097611	0.00084281574
0.019693531	0.045796169	0.00083275942
0.019825019	0.045820207	0.00082444799
0.019956508	0.044903333	0.00081059423
0.020087997	0.045390420	0.00082189217
0.020219486	0.045332465	0.00081076044
0.020350974	0.045312193	0.00081871901
0.020482463	0.042629351	0.00077937074
0.020613952	0.042819344	0.00077821009
0.020745440	0.041342388	0.00077264131
0.020876929	0.042437801	0.00077236695
0.021008418	0.041294570	0.00076381194
0.021139906	0.041635740	0.00076347914
0.021271395	0.040097990	0.00074203754
0.021402884	0.040728415	0.00075126929
0.021534373	0.039971113	0.00074127314
0.021665861	0.040193137	0.00073917743
0.021797350	0.040723498	0.00074227357
0.021928839	0.040255648	0.00072727996
0.022060327	0.040068353	0.00073500564
0.022191816	0.039207542	0.00071836192
0.022323305	0.038185254	0.00071364750
0.022454793	0.037851348	0.00070432133
0.022586282	0.038679221	0.00070663113
0.022717771	0.035314410	0.00068161273
0.022849260	0.035169062	0.00067266617
0.022980748	0.036135224	0.00068405404
0.023112237	0.036597390	0.00068120042
0.023243726	0.036910305	0.00068043899
0.023375214	0.035621884	0.00067475645
0.023506703	0.036998499	0.00068001301
0.023638192	0.037746635	0.00068700958
0.023769680	0.037894013	0.00068633594
0.023901169	0.036802309	0.00067459121
0.024032658	0.037896052	0.00068444922
0.024164147	0.036471273	0.00066669307
0.024295635	0.036007526	0.00065960794
0.024427124	0.037246940	0.00066921954
0.024558613	0.036533059	0.00065766756
0.024690101	0.036315123	0.00066328991
0.024821590	0.035325121	0.00064818415
0.024953079	0.036551039	0.00065448827
0.025084567	0.037485933	0.00066373907
0.025216056	0.035805381	0.00064371020
0.025347545	0.035305137	0.00064428661
0.025479034	0.035935583	0.00064574309
0.025610522	0.037059027	0.00064741013
0.025742011	0.035696380	0.00063910678
0.025873500	0.035015265	0.00062879499
0.026004988	0.033854209	0.00062289150
0.026136477	0.034229101	0.00062180699
0.026267966	0.033647970	0.00061210965
0.026399454	0.036070913	0.00063479518
0.026530943	0.034889478	0.00062074471
0.026662432	0.035982709	0.00063118584
0.026793920	0.034367982	0.00061587023
0.026925409	0.035776765	0.00062269588
0.027056898	0.034713323	0.00061804077
0.027188387	0.035400248	0.00061525373
0.027319875	0.032806705	0.00059951476
0.027451364	0.035189754	0.00061328772
0.027582853	0.034785978	0.00060759128
0.027714341	0.034607809	0.00060597909
0.027845830	0.034803858	0.00060345644
0.027977319	0.034338614	0.00060301812
0.028108807	0.035202659	0.00060517909
0.028240296	0.033718926	0.00059158919
0.028371785	0.033910738	0.00059258481
0.028503274	0.033974384	0.00059288376
0.028634762	0.034564968	0.00059557613
0.028766251	0.034270128	0.00059350144
0.028897740	0.033298424	0.00057815768
0.029029228	0.033024727	0.00057986693
0.029160717	0.034380807	0.00059064331
0.029292206	0.034301089	0.00058391509
0.029423694	0.032646475	0.00057375900
0.029555183	0.033310211	0.00057126873
0.029686672	0.033671277	0.00058065395
0.029818161	0.032847662	0.00057043642
0.029949649	0.032126000	0.00056112376
0.030081138	0.032569287	0.00056538253
0.030212627	0.032672476	0.00056173084
0.030344115	0.033017557	0.00056488656
0.030475604	0.032794117	0.00056447285
0.030607093	0.033016488	0.00056263184
0.030738581	0.032111593	0.00055683125
0.030870070	0.032024739	0.00055152878
0.031001559	0.032128177	0.00055031896
0.031133048	0.032034791	0.00055437834
0.031264536	0.031605994	0.00054412367
0.031396025	0.032412007	0.00055363068
0.031527514	0.032030524	0.00054596893
0.031659002	0.031474757	0.00053999234
0.031790491	0.031237267	0.00054008340
0.031921980	0.032111558	0.00054297291
0.032053468	0.031546318	0.00054043682
0.032184957	0.030909211	0.00053080147
0.032316446	0.031375545	0.00053268431
0.032447935	0.031531840	0.00053858584
0.032579423	0.031684634	0.00053345638
0.032710912	0.031378373	0.00053315427
0.032842401	0.031405776	0.00052960406
0.032973889	0.031006200	0.00052506605
0.033105378	0.031136664	0.00052857437
0.033236867	0.031371072	0.00052692770
0.033368355	0.030492229	0.00052804304
0.033499844	0.030515347	0.00052790719
0.033631333	0.030664640	0.00052819942
0.033762822	0.030787999	0.00053759003
0.033894310	0.029546366	0.00052466240
0.034025799	0.030095458	0.00053027399
0.034157288	0.030303567	0.00053035919
0.034288776	0.030983149	0.00053620660
0.034420265	0.029981042	0.00053286251
0.034551754	0.028669561	0.00051843385
0.034683242	0.030443502	0.00053554589
0.034814731	0.029073527	0.00052172913
0.034946220	0.029869239	0.00052849200
0.035077708	0.029362898	0.00053046572
0.035209197	0.030086435	0.00053204116
0.035340686	0.030012403	0.00052828997
0.035472175	0.028920153	0.00052930947
0.035603663	0.028710570	0.00053189038
0.035735152	0.028815978	0.00053818245
0.035866641	0.029758676	0.00054596794
0.035998129	0.030225610	0.00054791073
0.036129618	0.028930074	0.00053993025
0.036261107	0.028898035	0.00053728532
0.036392595	0.028558126	0.00054393401
0.036524084	0.029204932	0.00054571732
0.036655573	0.028926640	0.00054098756
0.036787062	0.028272853	0.00054072954
0.036918550	0.028925713	0.00054023193
0.037050039	0.029271341	0.00055108944
0.037181528	0.027625923	0.00053327759
0.037313016	0.028659392	0.00054188877
0.037444505	0.028488052	0.00054470860
0.037575994	0.028026716	0.00053812382
0.037707482	0.030420882	0.00056288106
0.037838971	0.029192356	0.00055399303
0.037970460	0.029644394	0.00055315400
0.038101949	0.028828293	0.00055086392
0.038233437	0.028888814	0.00054630859
0.038364926	0.029225116	0.00054468369
0.038496415	0.028584295	0.00053721168
0.038627903	0.028465195	0.00053136343
0.038759392	0.029249081	0.00053934443
0.038890881	0.029707671	0.00053876902
0.039022369	0.029281657	0.00053596970
0.039153858	0.029335662	0.00053333503
0.039285347	0.028835619	0.00052601338
0.039416836	0.029104484	0.00053179836
0.039548324	0.028405576	0.00052201453
0.039679813	0.029209900	0.00052780251
0.039811302	0.029109773	0.00052779623
0.039942790	0.029719959	0.00053034565
0.040074279	0.029312201	0.00053115382
0.040205768	0.029463175	0.00052673527
0.040337256	0.028717147	0.00052004912
0.040468745	0.029238643	0.00052542660
0.040600234	0.028759435	0.00051961092
0.040731723	0.028782375	0.00052080446
0.040863211	0.029230673	0.00052454436
0.040994700	0.029029717	0.00051956899
0.041126189	0.028905785	0.00052136656
0.041257677	0.029507601	0.00052238465
0.041389166	0.029634461	0.00052188448
0.041520655	0.029583817	0.00052270102
0.041652143	0.028944902	0.00051707794
0.041783632	0.029246927	0.00051758603
0.041915121	0.029338155	0.00051843115
0.042046610	0.029276924	0.00051814291
0.042178098	0.029684804	0.00051921792
0.042309587	0.028088453	0.00050839015
0.042441076	0.028576142	0.00051098541
0.042572564	0.028326217	0.00050792497
0.042704053	0.029765337	0.00051549580
0.042835542	0.029199005	0.00051380001
0.042967030	0.028854766	0.00051053995
0.043098519	0.029523331	0.00051725739
0.043230008	0.028486569	0.00050659149
0.043361496	0.029322228	0.00050878247
0.043492985	0.028144700	0.00050475113
0.043624474	0.028596910	0.00050472452
0.043755963	0.029218920	0.00051237532
0.043887451	0.029440646	0.00050976589
0.044018940	0.028730005	0.00050195501
0.044150429	0.029257495	0.00051317000
0.044281917	0.028895971	0.00050331117
0.044413406	0.029773675	0.00051437283
0.044544895	0.030021023	0.00051108707
0.044676383	0.028824335	0.00050348853
0.044807872	0.028591224	0.00050240848
0.044939361	0.029399579	0.00050493744
0.045070850	0.028915304	0.00050182136
0.045202338	0.028858545	0.00050173679
0.045333827	0.029547145	0.00050341667
0.045465316	0.029764620	0.00051207205
0.045596804	0.029033908	0.00050068783
0.045728293	0.028608807	0.00049802166
0.045859782	0.029625949	0.00050424147
0.045991270	0.029825239	0.00050143861
0.046122759	0.028996176	0.00050044876
0.046254248	0.029013936	0.00050708836
0.046385737	0.028943607	0.00050913231
0.046517225	0.029124815	0.00051270917
0.046648714	0.028691627	0.00051148853
0.046780203	0.028536582	0.00051539062
0.046911691	0.029359752	0.00051985590
0.047043180	0.028528706	0.00051483300
0.047174669	0.028750496	0.00051625639
0.047306157	0.029245887	0.00052175726
0.047437646	0.029220167	0.00052476794
0.047569135	0.029361146	0.00052868322
0.047700624	0.029944880	0.00052890939
0.047832112	0.029629073	0.00053083981
0.047963601	0.029566790	0.00052863943
0.048095090	0.029358152	0.00053088129
0.048226578	0.029686887	0.00053614493
0.048358067	0.029013860	0.00052702243
0.048489556	0.029751571	0.00053376837
0.048621044	0.028923125	0.00052784865
0.048752533	0.029372861	0.00053743740
0.048884022	0.029469671	0.00053455169
0.049015511	0.029054879	0.00053158213
0.049146999	0.028468268	0.00052688278
0.049278488	0.028613139	0.00052848788
0.049409977	0.028861566	0.00053416902
0.049541465	0.029226213	0.00053466715
0.049672954	0.029396887	0.00053802465
0.049804443	0.029758834	0.00053949549
0.049935931	0.028831206	0.00053578740
0.050067420	0.029962603	0.00054528719
0.050198909	0.029679975	0.00054340863
0.050330398	0.028624619	0.00053299134
0.050461886	0.029310162	0.00053901368
0.050593375	0.029587580	0.00054263970
0.050724864	0.029105507	0.00054087815
0.050856352	0.028226291	0.00053406575
0.050987841	0.028624529	0.00053372051
0.051119330	0.029619432	0.00054313266
0.051250818	0.029104182	0.00054107747
0.051382307	0.028934903	0.00054210144
0.051513796	0.028715879	0.00053860212
0.051645284	0.029901114	0.00054515752
0.051776773	0.028988476	0.00054125044
0.051908262	0.028846943	0.00054054022
0.052039751	0.029008364	0.00054432356
0.052171239	0.028291774	0.00053609619
0.052302728	0.029656188	0.00055201439
0.052434217	0.029989644	0.00055016996
0.052565705	0.029205202	0.00054902517
0.052697194	0.029136378	0.00054485861
0.052828683	0.029069174	0.00054586589
0.052960171	0.029425444	0.00054814018
0.053091660	0.029298332	0.00054517473
0.053223149	0.029081850	0.00054699854
0.053354638	0.028512593	0.00054357632
0.053486126	0.028821692	0.00054597484
0.053617615	0.028999298	0.00054445051
0.053749104	0.028867205	0.00054325117
0.053880592	0.028903870	0.00054469388
0.054012081	0.029765406	0.00055537762
0.054143570	0.029606123	0.00055309295
0.054275058	0.028658510	0.00054459197
0.054406547	0.029473365	0.00054743102
0.054538036	0.029989686	0.00055861985
0.054669525	0.029215832	0.00054900198
0.054801013	0.029769264	0.00055723063
0.054932502	0.028583968	0.00054513635
0.055063991	0.029003264	0.00054522632
0.055195479	0.029455208	0.00055430197
0.055326968	0.029874861	0.00055630697
0.055458457	0.029631728	0.00055799575
0.055589945	0.030061138	0.00055717812
0.055721434	0.029025347	0.00054799525
0.055852923	0.029485825	0.00055796707
0.055984412	0.029742621	0.00055721957
0.056115900	0.029469053	0.00055406551
0.056247389	0.028875647	0.00055204506
0.056378878	0.028648846	0.00054465124
0.056510366	0.029645078	0.00055894786
0.056641855	0.029177763	0.00055292626
0.056773344	0.028287548	0.00054704899
0.056904832	0.029382151	0.00055729909
0.057036321	0.029080527	0.00054933092
0.057167810	0.029334681	0.00055534931
0.057299299	0.029188318	0.00055305917
0.057430787	0.029160409	0.00055123211
0.057562276	0.029492962	0.00055743436
0.057693765	0.028580078	0.00054282506
0.057825253	0.028580974	0.00054939938
0.057956742	0.028336934	0.00054739412
0.058088231	0.029542905	0.00055446144
0.058219719	0.029480813	0.00055709017
0.058351208	0.028459659	0.00054133469
0.058482697	0.029553314	0.00055450523
0.058614186	0.030293395	0.00056097544
0.058745674	0.028597642	0.00054206962
0.058877163	0.028607194	0.00054274516
0.059008652	0.028498647	0.00053809949
0.059140140	0.029482129	0.00055170955
0.059271629	0.029047450	0.00054616656
0.059403118	0.030352461	0.00055315609
0.059534606	0.029257960	0.00054779409
0.059666095	0.029645810	0.00054430521
0.059797584	0.027740418	0.00053065217
0.059929072	0.028534554	0.00054001972
0.060060561	0.029383462	0.00054156738
0.060192050	0.028814716	0.00054225045
0.060323539	0.028818838	0.00053635291
0.060455027	0.028436665	0.00053834971
0.060586516	0.029308891	0.00054467290
0.060718005	0.028680513	0.00053588149
0.060849493	0.030246012	0.00054759410
0.060980982	0.029475981	0.00054238693
0.061112471	0.028580501	0.00053373395
0.061243959	0.028924493	0.00054135587
0.061375448	0.029025612	0.00053568291
0.061506937	0.029132827	0.00054109087
0.061638426	0.028815996	0.00053519868
0.061769914	0.029054972	0.00053959205
0.061901403	0.028835272	0.00054092792
0.062032892	0.029480847	0.00053868625
0.062164380	0.028647250	0.00053492298
0.062295869	0.028914537	0.00053627243
0.062427358	0.029144735	0.00053623141
0.062558846	0.029037943	0.00054110148
0.062690335	0.029578755	0.00053825942
0.062821824	0.028488769	0.00053087560
0.062953313	0.029101495	0.00053593711
0.063084801	0.028739311	0.00053295464
0.063216290	0.028895560	0.00053465786
0.063347779	0.027579967	0.00052226223
0.063479267	0.029067015	0.00053316864
0.063610756	0.029754561	0.00054259937
0.063742245	0.028746116	0.00053264931
0.063873733	0.029745163	0.00054223043
0.064005222	0.029510258	0.00053794788
0.064136711	0.028321462	0.00052785504
0.064268200	0.029641732	0.00053749618
0.064399688	0.028442535	0.00052570202
0.064531177	0.029256903	0.00053689383
0.064662666	0.029844127	0.00053948302
0.064794154	0.028465617	0.00052862164
0.064925643	0.029459431	0.00053730662
0.065057132	0.028281968	0.00052755185
0.065188620	0.028539695	0.00053041277
0.065320109	0.028119489	0.00052182090
0.065451598	0.028592180	0.00052600208
0.065583087	0.029903475	0.00053874944
0.065714575	0.029451824	0.00053119032
0.065846064	0.028848532	0.00053125577
0.065977553	0.027784233	0.00051996040
0.066109041	0.028159532	0.00052182101
0.066240530	0.029095341	0.00053325672
0.066372019	0.028779334	0.00052593128
0.066503507	0.028173280	0.00052390579
0.066634996	0.028354828	0.00052067609
0.066766485	0.028180604	0.00052368925
0.066897973	0.028781802	0.00052639455
0.067029462	0.028652629	0.00052752603
0.067160951	0.028278239	0.00052439159
0.067292440	0.028288755	0.00052215253
0.067423928	0.029774317	0.00053090496
0.067555417	0.028339856	0.00052236862
0.067686906	0.028090899	0.00051805817
0.067818394	0.028998832	0.00052834274
0.067949883	0.028896595	0.00052444676
0.068081372	0.028152483	0.00051847869
0.068212860	0.029309585	0.00052727499
0.068344349	0.028394548	0.00052196611
0.068475838	0.029711004	0.00053014553
0.068607327	0.027944855	0.00051926717
0.068738815	0.028435537	0.00051613593
0.068870304	0.027963161	0.00051781937
0.069001793	0.028788561	0.00052200016
0.069133281	0.028863346	0.00052190082
0.069264770	0.029549478	0.00053060982
0.069396259	0.028483983	0.00051563529
0.069527747	0.028802839	0.00052384184
0.069659236	0.028852530	0.00052254520
0.069790725	0.027828942	0.00051350738
0.069922214	0.028727691	0.00052174581
0.070053702	0.029690515	0.00052466179
0.070185191	0.027825982	0.00051520563
0.070316680	0.028187443	0.00051348237
0.070448168	0.028671080	0.00051897670
0.070579657	0.028840653	0.00052194675
0.070711146	0.028502371	0.00051611052
0.070842634	0.028171318	0.00051728702
0.070974123	0.028155646	0.00051342869
0.071105612	0.027445120	0.00050889084
0.071237101	0.027562038	0.00050985255
0.071368589	0.028148223	0.00051097810
0.071500078	0.027892655	0.00051350914
0.071631567	0.028452325	0.00051456594
0.071763055	0.028806790	0.00051761060
0.071894544	0.027768812	0.00051007237
0.072026033	0.028104100	0.00050764179
0.072157521	0.028420817	0.00051567786
0.072289010	0.027854645	0.00051037011
0.072420499	0.028013097	0.00050954771
0.072551988	0.027458674	0.00050372895
0.072683476	0.026700967	0.00049797437
0.072814965	0.027021664	0.00050307491
0.072946454	0.027801342	0.00050951761
0.073077942	0.027558721	0.00050445498
0.073209431	0.026984135	0.00050182952
0.073340920	0.026879904	0.00049823597
0.073472408	0.026690592	0.00049682392
0.073603897	0.027310580	0.00050350798
0.073735386	0.028311436	0.00050930464
0.073866875	0.027677003	0.00050534605
0.073998363	0.027766186	0.00050455360
0.074129852	0.026926810	0.00050019294
0.074261341	0.027347094	0.00050396838
0.074392829	0.027161010	0.00049631748
0.074524318	0.027408246	0.00050414010
0.074655807	0.027677579	0.00050279811
0.074787295	0.026569016	0.00049427167
0.074918784	0.027570694	0.00050224723
0.075050273	0.027225065	0.00049883069
0.075181761	0.028117381	0.00050609437
0.075313250	0.027734817	0.00050536981
0.075444739	0.027046774	0.00049721517
0.075576228	0.026895702	0.00049671145
0.075707716	0.027422683	0.00049946636
0.075839205	0.027060909	0.00049695615
0.075970694	0.027549496	0.00050184053
0.076102182	0.027110072	0.00049369871
0.076233671	0.026767172	0.00049777290
0.076365160	0.026720719	0.00048862013
0.076496648	0.026392156	0.00048969890
0.076628137	0.025582380	0.00048309775
0.076759626	0.026705410	0.00049112520
0.076891115	0.027371914	0.00049766781
0.077022603	0.027692105	0.00049848909
0.077154092	0.027787315	0.00049853185
0.077285581	0.027552673	0.00049945102
0.077417069	0.027395502	0.00049619817
0.077548558	0.026765295	0.00049309397
0.077680047	0.027502566	0.00049475359
0.077811535	0.027339448	0.00049480220
0.077943024	0.027211666	0.00049381546
0.078074513	0.026499348	0.00048632302
0.078206002	0.026983270	0.00049314756
0.078337490	0.026617460	0.00048676230
0.078468979	0.026775995	0.00048713928
0.078600468	0.026322909	0.00048819521
0.078731956	0.026842508	0.00048790830
0.078863445	0.026941280	0.00049338056
0.078994934	0.026933202	0.00048914651
0.079126422	0.027357264	0.00049170705
0.079257911	0.025934750	0.00048208991
0.079389400	0.027103323	0.00049008738
0.079520889	0.026784571	0.00048910416
0.079652377	0.026161301	0.00048392789
0.079783866	0.025746232	0.00047820142
0.079915355	0.026317430	0.00048598657
0.080046843	0.026635249	0.00048296405
0.080178332	0.026005521	0.00048157110
0.080309821	0.025908421	0.00048236290
0.080441309	0.026055234	0.00047726052
0.080572798	0.027016478	0.00048911675
0.080704287	0.026809583	0.00048711706
0.080835776	0.027211606	0.00048894800
0.080967264	0.026548232	0.00048638718
0.081098753	0.026078455	0.00047666834
0.081230242	0.026695252	0.00048631705
0.081361730	0.027212044	0.00048707413
0.081493219	0.026788350	0.00048399933
0.081624708	0.027290259	0.00048969810
0.081756196	0.026154929	0.00047487721
0.081887685	0.026243549	0.00047809929
0.082019174	0.025620112	0.00047584649
0.082150663	0.026009570	0.00047721556
0.082282151	0.026541283	0.00048313841
0.082413640	0.026363736	0.00047874966
0.082545129	0.026509666	0.00048022430
0.082676617	0.026766898	0.00048388356
0.082808106	0.025931499	0.00047665065
0.082939595	0.025330053	0.00047378870
0.083071083	0.026283334	0.00047492113
0.083202572	0.026175483	0.00047692692
0.083334061	0.026324614	0.00048115896
0.083465549	0.025616910	0.00046951957
0.083597038	0.025949914	0.00047493369
0.083728527	0.027173059	0.00048049682
0.083860016	0.026496315	0.00048014115
0.083991504	0.025872310	0.00047458015
0.084122993	0.026056071	0.00047374183
0.084254482	0.026707205	0.00048075180
0.084385970	0.026679212	0.00047959996
0.084517459	0.025982705	0.00047385829
0.084648948	0.025536745	0.00047234869
0.084780436	0.025503530	0.00046971590
0.084911925	0.025941580	0.00047235263
0.085043414	0.025230202	0.00046702521
0.085174903	0.025543973	0.00046695732
0.085306391	0.026638141	0.00048143218
0.085437880	0.026410989	0.00047343534
0.085569369	0.025503750	0.00046878316
0.085700857	0.025391458	0.00046621086
0.085832346	0.025704400	0.00046850753
0.085963835	0.025430961	0.00047016321
0.086095323	0.024760472	0.00046071586
0.086226812	0.026096361	0.00047047703
0.086358301	0.025503566	0.00046478618
0.086489790	0.026535611	0.00047375248
0.086621278	0.025431571	0.00046659374
0.086752767	0.025527456	0.00046683236
0.086884256	0.026314909	0.00047196273
0.087015744	0.025703268	0.00046607245
0.087147233	0.026100167	0.00047048628
0.087278722	0.025592352	0.00046875849
0.087410210	0.025828848	0.00046621843
0.087541699	0.025899751	0.00046685099
0.087673188	0.025599486	0.00046605561
0.087804677	0.025991661	0.00046676399
0.087936165	0.025440008	0.00046523182
0.088067654	0.024892602	0.00046058127
0.088199143	0.025362164	0.00046021569
0.088330631	0.025591458	0.00046615598
0.088462120	0.025471930	0.00046322961
0.088593609	0.025631349	0.00046765322
0.088725097	0.026199965	0.00046758160
0.088856586	0.026710322	0.00047123082
0.088988075	0.025662575	0.00046617559
0.089119564	0.026490913	0.00046966471
0.089251052	0.025938198	0.00046774906
0.089382541	0.025801860	0.00046367046
0.089514030	0.025651695	0.00046190500
0.089645518	0.026003761	0.00046517413
0.089777007	0.025004757	0.00045720631
0.089908496	0.025061060	0.00046118073
0.090039984	0.025965036	0.00046519796
0.090171473	0.025642322	0.00046022171
0.090302962	0.025605869	0.00046311250
0.090434451	0.026070216	0.00046498384
0.090565939	0.026037264	0.00046511254
0.090697428	0.026347940	0.00046792856
0.090828917	0.025380455	0.00045520016
0.090960405	0.024712072	0.00045620170
0.091091894	0.025665903	0.00045804383
0.091223383	0.024923392	0.00045816446
0.091354871	0.025244674	0.00045852812
0.091486360	0.025859820	0.00047186637
0.091617849	0.024961000	0.00047018407
0.091749337	0.025288352	0.00047654020
0.091880826	0.025039150	0.00047625828
0.092012315	0.025696237	0.00048482297
0.092143804	0.024984633	0.00047825038
0.092275292	0.025062250	0.00048399269
0.092406781	0.025718498	0.00048952542
0.092538270	0.025312036	0.00049086755
0.092669758	0.025211017	0.00049190251
0.092801247	0.025202533	0.00047819706
0.092932736	0.024696348	0.00047565770
0.093064224	0.025079359	0.00047403952
0.093195713	0.024824651	0.00047005145
0.093327202	0.024901309	0.00046969321
0.093458691	0.024634915	0.00046052648
0.093590179	0.025686806	0.00047309030
0.093721668	0.024671123	0.00046633634
0.093853157	0.025359074	0.00046894095
0.093984645	0.025206463	0.00046520004
0.094116134	0.024854485	0.00046271455
0.094247623	0.024808000	0.00046134230
0.094379111	0.024846102	0.00046203003
0.094510600	0.024960561	0.00046389381
0.094642089	0.024881273	0.00045943232
0.094773578	0.024466606	0.00045470759
0.094905066	0.025624592	0.00046607682
0.095036555	0.025384373	0.00046828703
0.095168044	0.024862410	0.00045578767
0.095299532	0.024357599	0.00045588911
0.095431021	0.024140162	0.00044932869
0.095562510	0.024778643	0.00045776271
0.095693998	0.024259717	0.00045633716
0.095825487	0.025325473	0.00045769415
0.095956976	0.024558318	0.00045632339
0.096088465	0.024249834	0.00044913774
0.096219953	0.023771315	0.00044813500
0.096351442	0.025488915	0.00046102393
0.096482931	0.023537080	0.00044464564
0.096614419	0.024644793	0.00045259633
0.096745908	0.025411071	0.00045955788
0.096877397	0.024640132	0.00045115023
0.097008885	0.024600841	0.00045356306
0.097140374	0.025342356	0.00045675571
0.097271863	0.024578481	0.00045187637
0.097403352	0.024361516	0.00044804213
0.097534840	0.024493665	0.00044808545
0.097666329	0.024047913	0.00044767608
0.097797818	0.025299911	0.00045146798
0.097929306	0.023995652	0.00044431313
0.098060795	0.024176310	0.00044576529
0.098192284	0.025720042	0.00045199593
0.098323772	0.024579472	0.00044633038
0.098455261	0.024652804	0.00044500841
0.098586750	0.025102474	0.00044657787
0.098718239	0.024701238	0.00044423895
0.098849727	0.024514874	0.00044176862
0.098981216	0.024244409	0.00043978018
0.099112705	0.024839790	0.00044243569
0.099244193	0.024635853	0.00044115958
0.099375682	0.024429603	0.00044090215
0.099507171	0.023995628	0.00043729164
0.099638659	0.024473340	0.00044477185
0.099770148	0.023974036	0.00043639216
0.099901637	0.024467503	0.00043955900
0.10003313	0.025035409	0.00044605233
0.10016461	0.024112894	0.00043927296
0.10029610	0.023506882	0.00043687295
0.10042759	0.024161889	0.00043737601
0.10055908	0.024986610	0.00044449929
0.10069057	0.024656535	0.00044394476
0.10082206	0.024714776	0.00044102646
0.10095355	0.025212390	0.00044854832
0.10108504	0.024154891	0.00043510838
0.10121652	0.023879182	0.00043565094
0.10134801	0.024034238	0.00043764144
0.10147950	0.022954684	0.00042923364
0.10161099	0.023846078	0.00043563431
0.10174248	0.024086795	0.00043639190
0.10187397	0.024529606	0.00043860878
0.10200546	0.024156309	0.00043755707
0.10213694	0.024887020	0.00043898993
0.10226843	0.023860090	0.00043437573
0.10239992	0.024741403	0.00044081481
0.10253141	0.024593643	0.00043433020
0.10266290	0.023812305	0.00043569055
0.10279439	0.024757463	0.00043968698
0.10292588	0.024269985	0.00043746772
0.10305737	0.024534934	0.00043828651
0.10318885	0.024694136	0.00043696196
0.10332034	0.024572424	0.00043851133
0.10345183	0.024249029	0.00043334365
0.10358332	0.023725377	0.00043236566
0.10371481	0.024027252	0.00043297429
0.10384630	0.024068887	0.00043352469
0.10397779	0.023842678	0.00043185449
0.10410928	0.024081094	0.00043358386
0.10424076	0.023935719	0.00043300530
0.10437225	0.023779681	0.00043106504
0.10450374	0.024152581	0.00043042316
0.10463523	0.024409027	0.00043447131
0.10476672	0.024143391	0.00043315159
0.10489821	0.024282836	0.00043396094
0.10502970	0.024032508	0.00042951593
0.10516118	0.024450657	0.00043277436
0.10529267	0.023207479	0.00042785588
0.10542416	0.023735946	0.00042869440
0.10555565	0.024021579	0.00043032930
0.10568714	0.023190125	0.00042354221
0.10581863	0.024054886	0.00042918463
0.10595012	0.024386183	0.00043155443
0.10608161	0.024620991	0.00043425415
0.10621309	0.024182755	0.00042965544
0.10634458	0.023624060	0.00042546325
0.10647607	0.024672259	0.00043334518
0.10660756	0.023562285	0.00042493816
0.10673905	0.023385648	0.00042563028
0.10687054	0.024095908	0.00043294880
0.10700203	0.024211760	0.00044021716
0.10713352	0.023912060	0.00043914928
0.10726500	0.024454620	0.00044781762
0.10739649	0.023014425	0.00044574071
0.10752798	0.024005487	0.00045001964
0.10765947	0.024406511	0.00045566208
0.10779096	0.024537618	0.00045874651
0.10792245	0.023626665	0.00045440892
0.10805394	0.024207235	0.00046076115
0.10818542	0.024042044	0.00045878975
0.10831691	0.024157101	0.00046417774
0.10844840	0.023924423	0.00046147295
0.10857989	0.023966559	0.00046563449
0.10871138	0.024430942	0.00047356604
0.10884287	0.023510642	0.00046356853
0.10897436	0.023207813	0.00045972539
0.10910585	0.023431286	0.00046761760
0.10923733	0.023625688	0.00046618355
0.10936882	0.023684584	0.00047419024
0.10950031	0.023417214	0.00046714032
0.10963180	0.023740620	0.00047377936
0.10976329	0.022465673	0.00046461724
0.10989478	0.023924203	0.00047609745
0.11002627	0.023901448	0.00048065750
0.11015776	0.024343264	0.00047777285
0.11028924	0.023801110	0.00047852972
0.11042073	0.023974514	0.00048436093
0.11055222	0.024771595	0.00048586627
0.11068371	0.023991084	0.00048466548
0.11081520	0.023894893	0.00048084234
0.11094669	0.023641894	0.00048324190
0.11107818	0.024462018	0.00049119115
0.11120966	0.024451024	0.00049168164
0.11134115	0.023250970	0.00048287914
0.11147264	0.024230559	0.00048758475
0.11160413	0.024375979	0.00049391817
0.11173562	0.023626650	0.00049101206
0.11186711	0.023746625	0.00047348528
0.11199860	0.023379604	0.00047331542
0.11213009	0.023010394	0.00046064079
0.11226157	0.023327840	0.00046089811
0.11239306	0.023828188	0.00046540983
0.11252455	0.025417668	0.00047627789
0.11265604	0.024634220	0.00046914314
0.11278753	0.024151204	0.00046006014
0.11291902	0.023662332	0.00045558675
0.11305051	0.024588147	0.00046685795
0.11318200	0.024064521	0.00045616922
0.11331348	0.023859814	0.00045607601
0.11344497	0.023976334	0.00045574680
0.11357646	0.023987505	0.00045054488
0.11370795	0.024193828	0.00045589565
0.11383944	0.023418298	0.00044994242
0.11397093	0.024127710	0.00045330542
0.11410242	0.023286240	0.00044833697
0.11423390	0.023631399	0.00044395935
0.11436539	0.024668518	0.00045720584
0.11449688	0.023999667	0.00044588233
0.11462837	0.023967803	0.00045217649
0.11475986	0.023917144	0.00044690491
0.11489135	0.024699085	0.00044879720
0.11502284	0.024536835	0.00045250651
0.11515433	0.023861332	0.00044402291
0.11528581	0.024317300	0.00044791773
0.11541730	0.024616877	0.00044708907
0.11554879	0.023459493	0.00043925363
0.11568028	0.024824541	0.00045177399
0.11581177	0.024164301	0.00044381788
0.11594326	0.023190477	0.00043787288
0.11607475	0.023725070	0.00044003291
0.11620624	0.024446490	0.00044174521
0.11633772	0.023258275	0.00043475892
0.11646921	0.023809194	0.00044009725
0.11660070	0.023209214	0.00043480604
0.11673219	0.024965109	0.00044433864
0.11686368	0.023780063	0.00043671254
0.11699517	0.024356145	0.00044073941
0.11712666	0.023231740	0.00043368508
0.11725814	0.023727409	0.00043367359
0.11738963	0.023405133	0.00043138244
0.11752112	0.023867642	0.00043179767
0.11765261	0.024097501	0.00043623591
0.11778410	0.023391940	0.00043026508
0.11791559	0.023587391	0.00042850706
0.11804708	0.024162476	0.00043120762
0.11817857	0.023725756	0.00043154979
0.11831005	0.024962944	0.00043616679
0.11844154	0.023848851	0.00043124712
0.11857303	0.024180862	0.00042885770
0.11870452	0.024121947	0.00042887089
0.11883601	0.024517788	0.00043252011
0.11896750	0.024164579	0.00042998600
0.11909899	0.023693373	0.00042914398
0.11923048	0.024374346	0.00042635447
0.11936196	0.023800670	0.00042555624
0.11949345	0.024038340	0.00042356152
0.11962494	0.023819357	0.00042301184
0.11975643	0.023432716	0.00042124133
0.11988792	0.023931703	0.00042064906
0.12001941	0.024139679	0.00042258159
0.12015090	0.024310291	0.00042444222
0.12028239	0.022899490	0.00041590806
0.12041387	0.024018196	0.00042147375
0.12054536	0.024000646	0.00041847038
0.12067685	0.023673621	0.00041766887
0.12080834	0.024272469	0.00042335896
0.12093983	0.023472137	0.00041221585
0.12107132	0.024544974	0.00042576051
0.12120281	0.023171005	0.00041373293
0.12133429	0.022482163	0.00040808906
0.12146578	0.023884790	0.00041798213
0.12159727	0.023992714	0.00041568347
0.12172876	0.023536432	0.00041539081
0.12186025	0.023331444	0.00041270999
0.12199174	0.023768817	0.00041576502
0.12212323	0.023378528	0.00041396433
0.12225472	0.024174865	0.00041771654
0.12238620	0.024169214	0.00041996853
0.12251769	0.023767709	0.00041415714
0.12264918	0.023434377	0.00041173355
0.12278067	0.023445954	0.00041265175
0.12291216	0.023607865	0.00041331020
0.12304365	0.023936031	0.00041642594
0.12317514	0.024083579	0.00041542502
0.12330663	0.024076296	0.00041690832
0.12343811	0.023484589	0.00041417951
0.12356960	0.023515025	0.00041110112
0.12370109	0.024553818	0.00042004722
0.12383258	0.023735326	0.00041270410
0.12396407	0.024108949	0.00041310688
0.12409556	0.023737433	0.00041750420
0.12422705	0.023404769	0.00040866200
0.12435853	0.023865478	0.00041372413
0.12449002	0.023675683	0.00041151461
0.12462151	0.023324443	0.00041019096
0.12475300	0.023186430	0.00040754651
0.12488449	0.024240386	0.00041493258
0.12501598	0.023756348	0.00041307843
0.12514747	0.023494215	0.00040788099
0.12527896	0.023192278	0.00040715021
0.12541044	0.024139969	0.00041536244
0.12554193	0.023089433	0.00040477153
0.12567342	0.023374203	0.00040678324
0.12580491	0.023961566	0.00041263759
0.12593640	0.022976469	0.00040477203
0.12606789	0.023635571	0.00041015072
0.12619938	0.023901273	0.00040980955
0.12633087	0.024178181	0.00041449313
0.12646235	0.024041081	0.00041215964
0.12659384	0.023610576	0.00040534714
0.12672533	0.023522772	0.00040962432
0.12685682	0.023624035	0.00040808631
0.12698831	0.023838561	0.00040867409
0.12711980	0.023812199	0.00040803569
0.12725129	0.023334470	0.00040406350
0.12738277	0.023766357	0.00040949836
0.12751426	0.023779849	0.00040767603
0.12764575	0.022861445	0.00040181234
0.12777724	0.023386078	0.00040351624
0.12790873	0.023901511	0.00040813003
0.12804022	0.023683660	0.00040757913
0.12817171	0.024149333	0.00040975509
0.12830320	0.023059024	0.00040103951
0.12843468	0.024552546	0.00041204896
0.12856617	0.023509766	0.00040276262
0.12869766	0.023578906	0.00040540549
0.12882915	0.024482715	0.00041222420
0.12896064	0.023841774	0.00040457905
0.12909213	0.023840162	0.00040468312
0.12922362	0.024352980	0.00040977418
0.12935511	0.024054221	0.00040789210
0.12948659	0.023947404	0.00040616492
0.12961808	0.023542787	0.00040296949
0.12974957	0.023258946	0.00040166345
0.12988106	0.023989299	0.00040518203
0.13001255	0.023376697	0.00040171721
0.13014404	0.023940359	0.00040667551
0.13027553	0.023791835	0.00040206780
0.13040701	0.023342960	0.00040047434
0.13053850	0.024107038	0.00040690208
0.13066999	0.024209841	0.00040680816
0.13080148	0.023558863	0.00040418712
0.13093297	0.023916645	0.00040390993
0.13106446	0.023901109	0.00040555856
0.13119595	0.024098946	0.00040551436
0.13132744	0.023460970	0.00039998301
0.13145892	0.023413926	0.00039966907
0.13159041	0.023544417	0.00040033419
0.13172190	0.023324558	0.00039856240
0.13185339	0.022732694	0.00039521639
0.13198488	0.024119145	0.00040521896
0.13211637	0.023387489	0.00039993797
0.13224786	0.023136817	0.00039661536
0.13237935	0.023686403	0.00040033571
0.13251083	0.023809421	0.00040176423
0.13264232	0.023150969	0.00039856089
0.13277381	0.023863626	0.00040255711
0.13290530	0.023692351	0.00039870480
0.13303679	0.023674889	0.00040053388
0.13316828	0.023844837	0.00040275518
0.13329977	0.023150790	0.00039394561
0.13343125	0.024175615	0.00040560950
0.13356274	0.023720461	0.00039682719
0.13369423	0.024420090	0.00040393918
0.13382572	0.023885108	0.00040199651
0.13395721	0.024626088	0.00040358874
0.13408870	0.024198674	0.00040359725
0.13422019	0.024210517	0.00039999016
0.13435168	0.023819111	0.00040051584
0.13448316	0.023743887	0.00040077476
0.13461465	0.023924553	0.00039816315
0.13474614	0.023836466	0.00040026188
0.13487763	0.023157835	0.00039480993
0.13500912	0.023502491	0.00039654713
0.13514061	0.023514809	0.00039804378
0.13527210	0.022709018	0.00039256830
0.13540359	0.022968758	0.00039178601
0.13553507	0.024033534	0.00039886019
0.13566656	0.023348567	0.00039511511
0.13579805	0.023488789	0.00039717603
0.13592954	0.024264687	0.00039944471
0.13606103	0.023731259	0.00039867603
0.13619252	0.024460870	0.00040093400
0.13632401	0.023597020	0.00039327944
0.13645549	0.023318826	0.00039582978
0.13658698	0.022962572	0.00039118995
0.13671847	0.023998424	0.00039796221
0.13684996	0.024301012	0.00040001421
0.13698145	0.023382412	0.00039342233
0.13711294	0.024008891	0.00039803989
0.13724443	0.024203851	0.00039958998
0.13737592	0.023916330	0.00039468512
0.13750740	0.023819281	0.00039782850
0.13763889	0.023362234	0.00039035733
0.13777038	0.024083041	0.00039799218
0.13790187	0.023711012	0.00039342576
0.13803336	0.023598720	0.00039202743
0.13816485	0.023496383	0.00039347307
0.13829634	0.023543408	0.00039128804
0.13842783	0.023801761	0.00039586871
0.13855931	0.023805316	0.00039370553
0.13869080	0.023662674	0.00039379563
0.13882229	0.023613624	0.00039203038
0.13895378	0.023733718	0.00039110507
0.13908527	0.023366624	0.00039305614
0.13921676	0.023709307	0.00039328202
0.13934825	0.023760834	0.00039369117
0.13947973	0.023851911	0.00039424080
0.13961122	0.024267313	0.00039520631
0.13974271	0.024334306	0.00039683907
0.13987420	0.023911499	0.00039490939
0.14000569	0.023479247	0.00038882687
0.14013718	0.024124444	0.00039434283
0.14026867	0.023090752	0.00038867853
0.14040016	0.023455089	0.00039083327
0.14053164	0.023930511	0.00039555525
0.14066313	0.023978958	0.00039153937
0.14079462	0.023219614	0.00038886815
0.14092611	0.023547871	0.00038941887
0.14105760	0.023651309	0.00039064424
0.14118909	0.023571671	0.00039115982
0.14132058	0.023587197	0.00038689685
0.14145207	0.023982261	0.00039115501
0.14158355	0.023803846	0.00038922448
0.14171504	0.023897420	0.00039085127
0.14184653	0.024025556	0.00039256056
0.14197802	0.023739697	0.00038788051
0.14210951	0.022819271	0.00038186637
0.14224100	0.023131381	0.00038550769
0.14237249	0.023759777	0.00038747976
0.14250398	0.023687237	0.00039036878
0.14263546	0.024689863	0.00039247946
0.14276695	0.023297697	0.00038628081
0.14289844	0.023473958	0.00038681694
0.14302993	0.023863937	0.00039022742
0.14316142	0.023499346	0.00038659526
0.14329291	0.022785974	0.00038134466
0.14342440	0.024293364	0.00039215402
0.14355588	0.024194945	0.00039148767
0.14368737	0.023408297	0.00038553325
0.14381886	0.023904460	0.00038943849
0.14395035	0.023841413	0.00038534656
0.14408184	0.023694681	0.00038531515
0.14421333	0.023654712	0.00038664372
0.14434482	0.023804985	0.00038597013
0.14447631	0.023427900	0.00038535990
0.14460779	0.023654052	0.00038557772
0.14473928	0.023985112	0.00038732372
0.14487077	0.023284406	0.00038530177
0.14500226	0.023911826	0.00038723039
0.14513375	0.023334482	0.00038494927
0.14526524	0.024057571	0.00038793338
0.14539673	0.023263371	0.00038264608
0.14552822	0.023722114	0.00038780629
0.14565970	0.023315727	0.00038164919
0.14579119	0.023848809	0.00038829687
0.14592268	0.023707301	0.00038579095
0.14605417	0.023786031	0.00038631778
0.14618566	0.023910030	0.00038681929
0.14631715	0.023783013	0.00038443919
0.14644864	0.023751866	0.00038444240
0.14658012	0.023344892	0.00038266350
0.14671161	0.023678557	0.00038531637
0.14684310	0.023848908	0.00038678229
0.14697459	0.023890557	0.00038559603
0.14710608	0.023380506	0.00038106741
0.14723757	0.023291171	0.00038096386
0.14736906	0.023786717	0.00038416889
0.14750055	0.024154455	0.00038696155
0.14763203	0.024567912	0.00038937935
0.14776352	0.023720380	0.00038369519
0.14789501	0.023562012	0.00038362128
0.14802650	0.023701308	0.00038163212
0.14815799	0.023837389	0.00038575123
0.14828948	0.023581020	0.00037989111
0.14842097	0.023229350	0.00038128643
0.14855246	0.023149985	0.00037918924
0.14868394	0.024300334	0.00038535324
0.14881543	0.023487629	0.00038117084
0.14894692	0.023455408	0.00038271668
0.14907841	0.024119940	0.00038438254
0.14920990	0.023431051	0.00038096161
0.14934139	0.023645664	0.00038104478
0.14947288	0.023178814	0.00037850151
0.14960436	0.023808088	0.00038058087
0.14973585	0.023525694	0.00038041175
0.14986734	0.024004434	0.00038359325
0.14999883	0.023455303	0.00037885162
0.15013032	0.023871382	0.00038211534
0.15026181	0.024529204	0.00038707507
0.15039330	0.023677521	0.00038091938
0.15052479	0.023110969	0.00037761890
0.15065627	0.023168174	0.00037822215
0.15078776	0.023633841	0.00038020393
0.15091925	0.024116356	0.00038301124
0.15105074	0.022978273	0.00037507018
0.15118223	0.023235776	0.00037808876
0.15131372	0.023056393	0.00037615357
0.15144521	0.024245868	0.00038331513
0.15157670	0.022937840	0.00037494175
0.15170818	0.023765715	0.00037897953
0.15183967	0.023531807	0.00037790179
0.15197116	0.023465024	0.00037873523
0.15210265	0.023315812	0.00037577668
0.15223414	0.023617752	0.00037898435
0.15236563	0.023759986	0.00037860284
0.15249712	0.023471108	0.00037761295
0.15262860	0.024054123	0.00038119938
0.15276009	0.023418853	0.00037782164
0.15289158	0.024296559	0.00038295034
0.15302307	0.023708981	0.00037814616
0.15315456	0.023672427	0.00037732696
0.15328605	0.023432741	0.00037670500
0.15341754	0.023942670	0.00038093711
0.15354903	0.023486881	0.00037719926
0.15368051	0.023628738	0.00037749361
0.15381200	0.023664628	0.00037617551
0.15394349	0.023505248	0.00037778356
0.15407498	0.024080557	0.00038228443
0.15420647	0.023292299	0.00037337213
0.15433796	0.024062088	0.00037930708
0.15446945	0.024006964	0.00038015971
0.15460094	0.023622577	0.00037758016
0.15473242	0.023366868	0.00037556669
0.15486391	0.023139587	0.00037320591
0.15499540	0.023408241	0.00037487746
0.15512689	0.023754282	0.00037719624
0.15525838	0.023620707	0.00037630348
0.15538987	0.024047701	0.00037746333
0.15552136	0.023522854	0.00037346364
0.15565284	0.023655674	0.00037580441
0.15578433	0.023729641	0.00037605154
0.15591582	0.023836248	0.00037827810
0.15604731	0.023921196	0.00037909956
0.15617880	0.024048612	0.00037799842
0.15631029	0.023637667	0.00037597791
0.15644178	0.023567154	0.00037346946
0.15657327	0.023255960	0.00037427314
0.15670475	0.023638899	0.00037398660
0.15683624	0.024007426	0.00037539720
0.15696773	0.024107855	0.00037678608
0.15709922	0.023776726	0.00037343036
0.15723071	0.023488238	0.00037496345
0.15736220	0.023463269	0.00037085172
0.15749369	0.023896647	0.00037638286
0.15762518	0.023041443	0.00036909277
0.15775666	0.023530993	0.00037231926
0.15788815	0.023300007	0.00037255117
0.15801964	0.022869875	0.00036793947
0.15815113	0.022988403	0.00037008604
0.15828262	0.023468929	0.00037152939
0.15841411	0.023405742	0.00037204461
0.15854560	0.023797440	0.00037510457
0.15867708	0.023302249	0.00036890341
0.15880857	0.023214671	0.00036973497
0.15894006	0.024148652	0.00037535314
0.15907155	0.023330832	0.00036983036
0.15920304	0.023767849	0.00037422933
0.15933453	0.023487396	0.00037066880
0.15946602	0.023246445	0.00036936855
0.15959751	0.023491165	0.00037051264
0.15972899	0.023815626	0.00037317282
0.15986048	0.023291239	0.00037094195
0.15999197	0.023933421	0.00037201849
0.16012346	0.023434050	0.00037201121
0.16025495	0.023609409	0.00037043755
0.16038644	0.023191514	0.00036907589
0.16051793	0.024226296	0.00037593052
0.16064942	0.023643569	0.00036896052
0.16078090	0.023853655	0.00037333301
0.16091239	0.023544179	0.00037036202
0.16104388	0.023743260	0.00036846101
0.16117537	0.023183520	0.00036840122
0.16130686	0.023059728	0.00036582438
0.16143835	0.023792329	0.00037102283
0.16156984	0.023516151	0.00037020444
0.16170133	0.022304668	0.00036029669
0.16183281	0.023574574	0.00037087224
0.16196430	0.024058459	0.00037150284
0.16209579	0.023484887	0.00036858124
0.16222728	0.024157421	0.00037427128
0.16235877	0.023991703	0.00037031178
0.16249026	0.023445988	0.00036904543
0.16262175	0.023259655	0.00036658155
0.16275323	0.023876686	0.00037045894
0.16288472	0.023359907	0.00036712615
0.16301621	0.023772629	0.00036739438
0.16314770	0.023197040	0.00036765483
0.16327919	0.023409401	0.00036697784
0.16341068	0.023987321	0.00037042665
0.16354217	0.023444155	0.00036697462
0.16367366	0.023946385	0.00036861033
0.16380514	0.024483754	0.00037448375
0.16393663	0.023606700	0.00036766740
0.16406812	0.023111570	0.00036445508
0.16419961	0.024161971	0.00036963711
0.16433110	0.023797603	0.00036822681
0.16446259	0.023367385	0.00036572849
0.16459408	0.023517573	0.00036690550
0.16472557	0.023841081	0.00036643358
0.16485705	0.023872763	0.00036827458
0.16498854	0.023477785	0.00036663993
0.16512003	0.023668361	0.00036743505
0.16525152	0.023901270	0.00037051807
0.16538301	0.023747396	0.00036584218
0.16551450	0.023856551	0.00036834323
0.16564599	0.023479617	0.00036622805
0.16577747	0.023186335	0.00036464147
0.16590896	0.023613790	0.00036679491
0.16604045	0.023482979	0.00036338966
0.16617194	0.023646899	0.00036698221
0.16630343	0.023958739	0.00036624867
0.16643492	0.023685106	0.00036517701
0.16656641	0.023567771	0.00036611667
0.16669790	0.023293879	0.00036125677
0.16682938	0.023924542	0.00036708853
0.16696087	0.023685296	0.00036555543
0.16709236	0.023712439	0.00036489700
0.16722385	0.023672661	0.00036533078
0.16735534	0.023634168	0.00036472522
0.16748683	0.023048972	0.00036193779
0.16761832	0.023202864	0.00036297436
0.16774981	0.023600689	0.00036192999
0.16788129	0.023456051	0.00036477331
0.16801278	0.024096681	0.00036602493
0.16814427	0.023913035	0.00036736234
0.16827576	0.023745827	0.00036510811
0.16840725	0.023492773	0.00036321160
0.16853874	0.023174613	0.00036056001
0.16867023	0.023739525	0.00036305167
0.16880171	0.023684191	0.00036499245
0.16893320	0.023687164	0.00036502510
0.16906469	0.024474436	0.00036668319
0.16919618	0.023937315	0.00036654474
0.16932767	0.024344612	0.00036574321
0.16945916	0.023760288	0.00036435683
0.16959065	0.023550614	0.00036377398
0.16972214	0.023451335	0.00036070434
0.16985362	0.023238815	0.00036104976
0.16998511	0.023819601	0.00036153135
0.17011660	0.023116515	0.00035999289
0.17024809	0.022984774	0.00036031969
0.17037958	0.023152815	0.00035962232
0.17051107	0.023843383	0.00036420403
0.17064256	0.023626714	0.00036273634
0.17077405	0.023750346	0.00036288014
0.17090553	0.024374406	0.00036636979
0.17103702	0.023118214	0.00035864737
0.17116851	0.022531129	0.00035377298
0.17130000	0.023196248	0.00035904190
0.17143149	0.023798954	0.00036229189
0.17156298	0.023664284	0.00036201540
0.17169447	0.023418926	0.00035874274
0.17182595	0.022933724	0.00035763061
0.17195744	0.023494437	0.00035999046
0.17208893	0.022725577	0.00035390220
0.17222042	0.023360919	0.00035877244
0.17235191	0.023355048	0.00036006644
0.17248340	0.023415144	0.00035938690
0.17261489	0.023571494	0.00036100330
0.17274638	0.023925750	0.00036008536
0.17287786	0.022763739	0.00035593025
0.17300935	0.023179460	0.00035625396
0.17314084	0.023593201	0.00035996000
0.17327233	0.023901369	0.00036041488
0.17340382	0.023246367	0.00035658781
0.17353531	0.024129870	0.00036255050
0.17366680	0.023476407	0.00035814866
0.17379829	0.022965577	0.00035441847
0.17392977	0.022810438	0.00035542470
0.17406126	0.023379128	0.00035679879
0.17419275	0.023683108	0.00036051707
0.17432424	0.023910438	0.00036050021
0.17445573	0.023517780	0.00035832413
0.17458722	0.023709221	0.00035992626
0.17471871	0.023328318	0.00035618313
0.17485019	0.024009824	0.00036103147
0.17498168	0.023937565	0.00036021723
0.17511317	0.023551947	0.00035776676
0.17524466	0.023794585	0.00036085062
0.17537615	0.024163008	0.00036123594
0.17550764	0.022752961	0.00035234667
0.17563913	0.023366145	0.00035650731
0.17577062	0.023999095	0.00035989597
0.17590210	0.023694257	0.00035776918
0.17603359	0.023877269	0.00035782085
0.17616508	0.023314556	0.00035615503
0.17629657	0.023340405	0.00035805310
0.17642806	0.023194228	0.00035281259
0.17655955	0.023047410	0.00035499002
0.17669104	0.023206982	0.00035432799
0.17682253	0.022993740	0.00035260079
0.17695401	0.023680959	0.00035868179
0.17708550	0.023364104	0.00035474888
0.17721699	0.023822951	0.00035768795
0.17734848	0.022832450	0.00035109722
0.17747997	0.023105265	0.00035307464
0.17761146	0.023399255	0.00035725042
0.17774295	0.023857901	0.00035517786
0.17787443	0.023789685	0.00035703253
0.17800592	0.024565517	0.00036104173
0.17813741	0.023138520	0.00035368225
0.17826890	0.023328007	0.00035460896
0.17840039	0.023630063	0.00035376237
0.17853188	0.023930737	0.00035792683
0.17866337	0.023119465	0.00035220673
0.17879486	0.023716492	0.00035584537
0.17892634	0.023953688	0.00035798729
0.17905783	0.023032919	0.00035036547
0.17918932	0.023614237	0.00035610338
0.17932081	0.023936798	0.00035671890
0.17945230	0.023577404	0.00035537316
0.17958379	0.023634390	0.00035670758
0.17971528	0.023666187	0.00035480866
0.17984677	0.023756173	0.00035646206
0.17997825	0.023569010	0.00035397177
0.18010974	0.023988182	0.00035538364
0.18024123	0.023181339	0.00035097761
0.18037272	0.023389415	0.00035100549
0.18050421	0.024063171	0.00036366993
0.18063570	0.023045784	0.00035941601
0.18076719	0.023674263	0.00036530784
0.18089867	0.023793508	0.00036931156
0.18103016	0.023277915	0.00036627002
0.18116165	0.023051488	0.00036870973
0.18129314	0.023496958	0.00037127274
0.18142463	0.023024004	0.00036983089
0.18155612	0.024145824	0.00037815430
0.18168761	0.023403653	0.00037482926
0.18181910	0.023257772	0.00037595863
0.18195058	0.023593359	0.00037869874
0.18208207	0.023446140	0.00037628995
0.18221356	0.023110894	0.00037863504
0.18234505	0.023643967	0.00038276095
0.18247654	0.023954769	0.00038535605
0.18260803	0.023581696	0.00038338353
0.18273952	0.023288814	0.00038325081
0.18287101	0.023826409	0.00038734196
0.18300249	0.023577994	0.00038685713
0.18313398	0.023064517	0.00038432287
0.18326547	0.023475600	0.00038869785
0.18339696	0.023118889	0.00038504098
0.18352845	0.023186684	0.00038700889
0.18365994	0.023487327	0.00039019152
0.18379143	0.023797880	0.00039295132
0.18392292	0.022724925	0.00038922427
0.18405440	0.022910393	0.00038794774
0.18418589	0.023561396	0.00039423986
0.18431738	0.023357014	0.00039489840
0.18444887	0.023035761	0.00039144480
0.18458036	0.023348818	0.00039440821
0.18471185	0.023445548	0.00039666865
0.18484334	0.023036218	0.00039451784
0.18497482	0.023710706	0.00039972956
0.18510631	0.023750099	0.00039859530
0.18523780	0.023736257	0.00040165833
0.18536929	0.023740534	0.00039613600
0.18550078	0.023245003	0.00038638881
0.18563227	0.023331190	0.00038803078
0.18576376	0.023026790	0.00037808300
0.18589525	0.023529321	0.00038510081
0.18602673	0.023497721	0.00038172108
0.18615822	0.022796243	0.00037610942
0.18628971	0.022918926	0.00037445724
0.18642120	0.023533530	0.00037656648
0.18655269	0.023423269	0.00037722460
0.18668418	0.023617275	0.00037517483
0.18681567	0.024135944	0.00037756786
0.18694716	0.023860430	0.00037533481
0.18707864	0.023650853	0.00037110244
0.18721013	0.022702670	0.00036601731
0.18734162	0.023116128	0.00036861536
0.18747311	0.024018448	0.00037199729
0.18760460	0.023940161	0.00037258699
0.18773609	0.023194953	0.00036473522
0.18786758	0.022642578	0.00036174169
0.18799906	0.023758459	0.00036945957
0.18813055	0.022826367	0.00036110407
0.18826204	0.023588171	0.00036520074
0.18839353	0.023271110	0.00036081027
0.18852502	0.023205882	0.00036255480
0.18865651	0.023596105	0.00036497867
0.18878800	0.023447278	0.00035902048
0.18891949	0.023546201	0.00036158744
0.18905097	0.023544987	0.00036114973
0.18918246	0.023282516	0.00035938208
0.18931395	0.023349732	0.00035981754
0.18944544	0.024269530	0.00036190702
0.18957693	0.023389637	0.00035935704
0.18970842	0.023252846	0.00035604416
0.18983991	0.023190304	0.00035604488
0.18997140	0.023552519	0.00035854058
0.19010288	0.023874820	0.00035714259
0.19023437	0.024170654	0.00035966190
0.19036586	0.023557343	0.00035560139
0.19049735	0.023371368	0.00035394708
0.19062884	0.023652392	0.00035574087
0.19076033	0.023615777	0.00035374680
0.19089182	0.023972360	0.00035705127
0.19102330	0.023272730	0.00035225486
0.19115479	0.023277670	0.00035188046
0.19128628	0.023883392	0.00035622656
0.19141777	0.022914446	0.00034827950
0.19154926	0.023272498	0.00035070653
0.19168075	0.023598907	0.00035250122
0.19181224	0.023235515	0.00035127224
0.19194373	0.022807059	0.00034900156
0.19207521	0.023507445	0.00035049501
0.19220670	0.023037820	0.00034807930
0.19233819	0.023879667	0.00035270373
0.19246968	0.022868282	0.00034843897
0.19260117	0.023393896	0.00035196799
0.19273266	0.023317285	0.00034946514
0.19286415	0.023622051	0.00035172787
0.19299564	0.023650044	0.00035345029
0.19312712	0.022929801	0.00034593620
0.19325861	0.023722332	0.00035327210
0.19339010	0.022845478	0.00034537750
0.19352159	0.022828896	0.00034575538
0.19365308	0.023442650	0.00035137063
0.19378457	0.023512308	0.00034968225
0.19391606	0.024102913	0.00035300783
0.19404754	0.023545966	0.00035050491
0.19417903	0.023374935	0.00034885774
0.19431052	0.023541274	0.00035060910
0.19444201	0.023307238	0.00034807714
0.19457350	0.023405386	0.00034958724
0.19470499	0.023583597	0.00034916131
0.19483648	0.023729538	0.00034938865
0.19496797	0.023242930	0.00034875920
0.19509945	0.024393593	0.00035332585
0.19523094	0.023795777	0.00035017148
0.19536243	0.024094689	0.00035251766
0.19549392	0.023215527	0.00034643537
0.19562541	0.023052944	0.00034654191
0.19575690	0.023585131	0.00034831777
0.19588839	0.022660818	0.00034295788
0.19601988	0.023715414	0.00034857625
0.19615136	0.023414136	0.00034660868
0.19628285	0.023417751	0.00034776277
0.19641434	0.023624166	0.00034689868
0.19654583	0.023414440	0.00034793288
0.19667732	0.023533942	0.00034731934
0.19680881	0.023437356	0.00034654274
0.19694030	0.023618902	0.00034780477
0.19707178	0.023178930	0.00034498132
0.19720327	0.023539193	0.00034674362
0.19733476	0.023389988	0.00034514716
0.19746625	0.023592033	0.00034565893
0.19759774	0.023779876	0.00034802970
0.19772923	0.023355650	0.00034485923
0.19786072	0.023605045	0.00034655125
0.19799221	0.022690310	0.00034216820
0.19812369	0.023103144	0.00034241364
0.19825518	0.023554064	0.00034758330
0.19838667	0.023832350	0.00034635595
0.19851816	0.023660896	0.00034667650
0.19864965	0.022550969	0.00034058960
0.19878114	0.023140578	0.00034238510
0.19891263	0.023281625	0.00034476973
0.19904412	0.023719614	0.00034540630
0.19917560	0.023491932	0.00034452524
0.19930709	0.023247491	0.00034310728
0.19943858	0.023033305	0.00034137207
0.19957007	0.023168695	0.00034326056
0.19970156	0.023623585	0.00034443820
0.19983305	0.023377451	0.00034312093
0.19996454	0.022393919	0.00033767555
0.20009602	0.023052211	0.00034171288
0.20022751	0.023646899	0.00034554102
0.20035900	0.023412499	0.00034337292
0.20049049	0.022796629	0.00033942343
0.20062198	0.023072913	0.00034177352
0.20075347	0.022947649	0.00034004338
0.20088496	0.022921704	0.00034105337
0.20101645	0.023230341	0.00034162601
0.20114793	0.023127708	0.00034010574
0.20127942	0.023322413	0.00034257210
0.20141091	0.023567714	0.00034165159
0.20154240	0.022980268	0.00034053821
0.20167389	0.023005343	0.00034059527
0.20180538	0.023398618	0.00034085901
0.20193687	0.023449566	0.00034214442
0.20206836	0.023173064	0.00034044936
0.20219984	0.023323615	0.00034208234
0.20233133	0.023618740	0.00034463128
0.20246282	0.023144746	0.00033796744
0.20259431	0.023707784	0.00034211962
0.20272580	0.023177482	0.00033877911
0.20285729	0.023622367	0.00034056027
0.20298878	0.023172923	0.00034019655
0.20312027	0.023283801	0.00033851469
0.20325175	0.023539358	0.00034187602
0.20338324	0.023225946	0.00033850463
0.20351473	0.023717714	0.00034272557
0.20364622	0.023915079	0.00034385884
0.20377771	0.022936030	0.00033539681
0.20390920	0.023338425	0.00033961534
0.20404069	0.023234419	0.00033850667
0.20417217	0.023145995	0.00033903197
0.20430366	0.023798874	0.00034224479
0.20443515	0.023300410	0.00033646676
0.20456664	0.023545023	0.00034056682
0.20469813	0.023373690	0.00033923666
0.20482962	0.023737719	0.00034047044
0.20496111	0.023634421	0.00034090128
0.20509260	0.023422604	0.00033888404
0.20522408	0.023464967	0.00033858203
0.20535557	0.022962780	0.00033705200
0.20548706	0.023151851	0.00033750729
0.20561855	0.023220046	0.00033803337
0.20575004	0.023292234	0.00033615806
0.20588153	0.023545082	0.00033924598
0.20601302	0.023559094	0.00034039300
0.20614451	0.023485531	0.00033696084
0.20627599	0.023950825	0.00034119281
0.20640748	0.022837050	0.00033372112
0.20653897	0.022649452	0.00033284960
0.20667046	0.023200518	0.00033736666
0.20680195	0.022790914	0.00033304448
0.20693344	0.023758138	0.00033907144
0.20706493	0.023053465	0.00033506034
0.20719641	0.023477106	0.00033954722
0.20732790	0.023184796	0.00033819939
0.20745939	0.023410214	0.00033549867
0.20759088	0.023724168	0.00033874362
0.20772237	0.024029066	0.00033994321
0.20785386	0.023529939	0.00033670403
0.20798535	0.023275387	0.00033787036
0.20811684	0.023605929	0.00033735018
0.20824832	0.023412884	0.00033702850
0.20837981	0.023060748	0.00033475342
0.20851130	0.023130236	0.00033553607
0.20864279	0.023117136	0.00033555774
0.20877428	0.022482405	0.00033016285
0.20890577	0.022766451	0.00033249126
0.20903726	0.023592247	0.00033758929
0.20916875	0.023037863	0.00033523026
0.20930023	0.023711237	0.00033880642
0.20943172	0.023511127	0.00033638923
0.20956321	0.023434464	0.00033554298
0.20969470	0.023013792	0.00033352806
0.20982619	0.023365862	0.00033574793
0.20995768	0.023190117	0.00033468018
0.21008917	0.023264112	0.00033325888
0.21022065	0.023256146	0.00033557673
0.21035214	0.023653562	0.00033889281
0.21048363	0.022993956	0.00033228540
0.21061512	0.023737751	0.00033801355
0.21074661	0.023120195	0.00033266799
0.21087810	0.022958992	0.00033198813
0.21100959	0.023496782	0.00033680800
0.21114108	0.023405114	0.00033336507
0.21127256	0.022952067	0.00033462252
0.21140405	0.023615116	0.00033465464
0.21153554	0.023165738	0.00033372201
0.21166703	0.023015756	0.00033229017
0.21179852	0.023250200	0.00033330062
0.21193001	0.023456391	0.00033581794
0.21206150	0.022622772	0.00032874985
0.21219299	0.023587834	0.00033359900
0.21232447	0.023274776	0.00033386939
0.21245596	0.023032856	0.00033104763
0.21258745	0.022839761	0.00033151594
0.21271894	0.022970935	0.00033044111
0.21285043	0.023355432	0.00033354618
0.21298192	0.023716568	0.00033782046
0.21311341	0.023419460	0.00033357568
0.21324489	0.023308723	0.00033371716
0.21337638	0.023449884	0.00033178733
0.21350787	0.024271416	0.00033836222
0.21363936	0.023457526	0.00033553515
0.21377085	0.023252452	0.00033108078
0.21390234	0.023198979	0.00033276143
0.21403383	0.023526973	0.00033338055
0.21416532	0.023780611	0.00033499972
0.21429680	0.023805338	0.00033631883
0.21442829	0.023936893	0.00033513284
0.21455978	0.024006971	0.00033544145
0.21469127	0.023287682	0.00033086453
0.21482276	0.023549628	0.00033244907
0.21495425	0.023454076	0.00033321476
0.21508574	0.022800555	0.00032888633
0.21521723	0.023081798	0.00033117622
0.21534871	0.023148675	0.00033153211
0.21548020	0.023604028	0.00033076876
0.21561169	0.023346445	0.00033166042
0.21574318	0.023321839	0.00033088994
0.21587467	0.022890887	0.00032753996
0.21600616	0.023137326	0.00033101367
0.21613765	0.023443489	0.00033021783
0.21626913	0.023306303	0.00033158100
0.21640062	0.023402956	0.00033099640
0.21653211	0.023060036	0.00032899336
0.21666360	0.023380064	0.00032982691
0.21679509	0.023607492	0.00033105235
0.21692658	0.023419046	0.00033065600
0.21705807	0.022920528	0.00032841815
0.21718956	0.022835332	0.00032610560
0.21732104	0.023496739	0.00033144939
0.21745253	0.022953371	0.00032767658
0.21758402	0.022845952	0.00032791968
0.21771551	0.023198428	0.00032877953
0.21784700	0.023325819	0.00032893180
0.21797849	0.022583527	0.00032547649
0.21810998	0.023241952	0.00032779514
0.21824147	0.023709442	0.00033106050
0.21837295	0.023404359	0.00033078214
0.21850444	0.023020584	0.00032601503
0.21863593	0.023264776	0.00032980871
0.21876742	0.023990243	0.00033116913
0.21889891	0.022893899	0.00032696500
0.21903040	0.023195783	0.00032852929
0.21916189	0.023098526	0.00032613092
0.21929337	0.023398778	0.00033034486
0.21942486	0.023612581	0.00032957253
0.21955635	0.023638929	0.00033084659
0.21968784	0.023477297	0.00032965562
0.21981933	0.023199734	0.00032471372
0.21995082	0.023275443	0.00032778177
0.22008231	0.023071071	0.00032602119
0.22021380	0.023844683	0.00033158461
0.22034528	0.022436557	0.00032350418
0.22047677	0.022897499	0.00032269962
0.22060826	0.023859416	0.00033091748
0.22073975	0.023040191	0.00032645290
0.22087124	0.023735124	0.00033045645
0.22100273	0.023664179	0.00032927780
0.22113422	0.023084681	0.00032443564
0.22126571	0.022880255	0.00032498019
0.22139719	0.023165374	0.00032570007
0.22152868	0.023252987	0.00032726461
0.22166017	0.023439193	0.00032862392
0.22179166	0.022545707	0.00032078505
0.22192315	0.023352999	0.00032775309
0.22205464	0.023292651	0.00032694171
0.22218613	0.023148105	0.00032533829
0.22231761	0.023025584	0.00032446689
0.22244910	0.023326171	0.00032684385
0.22258059	0.023574211	0.00032813840
0.22271208	0.022955247	0.00032404461
0.22284357	0.022757016	0.00032293378
0.22297506	0.023529328	0.00032814274
0.22310655	0.023299702	0.00032428279
0.22323804	0.022944467	0.00032424465
0.22336952	0.022875288	0.00032432262
0.22350101	0.022718650	0.00032264202
0.22363250	0.023048638	0.00032439560
0.22376399	0.023522797	0.00032543698
0.22389548	0.023425359	0.00032639096
0.22402697	0.022584918	0.00032200317
0.22415846	0.022793956	0.00032215966
0.22428995	0.023180374	0.00032516883
0.22442143	0.023776638	0.00032620592
0.22455292	0.023381500	0.00032594620
0.22468441	0.023503013	0.00032693635
0.22481590	0.022809106	0.00032237379
0.22494739	0.022587763	0.00031901127
0.22507888	0.023535471	0.00032509969
0.22521037	0.023045110	0.00032278095
0.22534186	0.023078392	0.00032457417
0.22547334	0.023397038	0.00032452208
0.22560483	0.023955011	0.00032610856
0.22573632	0.022794783	0.00032212651
0.22586781	0.022876796	0.00032180935
0.22599930	0.023543150	0.00032637990
0.22613079	0.023093213	0.00032158770
0.22626228	0.022791966	0.00032195573
0.22639376	0.023316791	0.00032413406
0.22652525	0.023554178	0.00032476528
0.22665674	0.023023228	0.00032326634
0.22678823	0.023052920	0.00032154756
0.22691972	0.023269593	0.00032287421
0.22705121	0.023293143	0.00032322043
0.22718270	0.023120620	0.00032347707
0.22731419	0.022859865	0.00032221511
0.22744567	0.022892680	0.00032103217
0.22757716	0.024021021	0.00032539806
0.22770865	0.023261628	0.00032340518
0.22784014	0.023166186	0.00032185046
0.22797163	0.023855799	0.00032658648
0.22810312	0.022848645	0.00031918236
0.22823461	0.023182693	0.00032239118
0.22836610	0.023672712	0.00032556567
0.22849758	0.023111112	0.00032050746
0.22862907	0.022724598	0.00031999263
0.22876056	0.023282083	0.00032073589
0.22889205	0.023468570	0.00032336594
0.22902354	0.023219682	0.00032296761
0.22915503	0.023071497	0.00031947332
0.22928652	0.022745274	0.00031919935
0.22941800	0.023052193	0.00031946770
0.22954949	0.023311684	0.00032167851
0.22968098	0.023418235	0.00032362931
0.22981247	0.023621732	0.00032338977
0.22994396	0.022796919	0.00032009440
0.23007545	0.023125332	0.00032362556
0.23020694	0.022495539	0.00032309200
0.23033843	0.022676567	0.00032879648
0.23046991	0.022939601	0.00033079484
0.23060140	0.022661409	0.00033148178
0.23073289	0.022373762	0.00032928858
0.23086438	0.023201553	0.00033584450
0.23099587	0.022816382	0.00033731552
0.23112736	0.022941797	0.00033613236
0.23125885	0.022517684	0.00033733074
0.23139034	0.023346419	0.00034143789
0.23152182	0.022619366	0.00033876529
0.23165331	0.023510982	0.00034653613
0.23178480	0.022922573	0.00034241380
0.23191629	0.023560044	0.00034846833
0.23204778	0.023133303	0.00034537036
0.23217927	0.023337430	0.00034688752
0.23231076	0.023198852	0.00034792297
0.23244224	0.023166228	0.00034675346
0.23257373	0.023180589	0.00034815871
0.23270522	0.023190242	0.00034850704
0.23283671	0.023443198	0.00034880157
0.23296820	0.023702140	0.00035259839
0.23309969	0.023075003	0.00034816166
0.23323118	0.023090147	0.00034641474
0.23336267	0.022948075	0.00034796052
0.23349415	0.022904341	0.00034598009
0.23362564	0.023384509	0.00035160980
0.23375713	0.023577336	0.00035174486
0.23388862	0.023751442	0.00035217266
0.23402011	0.023408251	0.00035282161
0.23415160	0.023290715	0.00034952116
0.23428309	0.023104903	0.00035060720
0.23441458	0.023876388	0.00035354489
0.23454606	0.023742726	0.00035390701
0.23467755	0.023294684	0.00035072993
0.23480904	0.023317114	0.00035234500
0.23494053	0.023072030	0.00035008733
0.23507202	0.022906282	0.00035100508
0.23520351	0.023279759	0.00035194028
0.23533500	0.023086191	0.00035086430
0.23546648	0.023205955	0.00035278876
0.23559797	0.023399214	0.00035466608
0.23572946	0.023200279	0.00035343036
0.23586095	0.022737256	0.00035016523
0.23599244	0.023198604	0.00035469817
0.23612393	0.022159796	0.00034622402
0.23625542	0.022534471	0.00035086575
0.23638691	0.023311755	0.00035538998
0.23651839	0.023135526	0.00035229500
0.23664988	0.022790225	0.00035239462
0.23678137	0.022996731	0.00035262877
0.23691286	0.022723281	0.00035277800
0.23704435	0.023045783	0.00035430082
0.23717584	0.023060225	0.00035303778
0.23730733	0.023297860	0.00035642154
0.23743882	0.023169182	0.00035552162
0.23757030	0.023572784	0.00035755701
0.23770179	0.023459195	0.00035836626
0.23783328	0.023195699	0.00035479647
0.23796477	0.022955281	0.00035538201
0.23809626	0.023244446	0.00035475081
0.23822775	0.023848510	0.00036006481
0.23835924	0.022481383	0.00035478614
0.23849072	0.023079337	0.00035518314
0.23862221	0.023965213	0.00036124100
0.23875370	0.023075320	0.00035607202
0.23888519	0.023178598	0.00035807973
0.23901668	0.023721943	0.00036199572
0.23914817	0.023222034	0.00035505071
0.23927966	0.023322968	0.00035918700
0.23941115	0.023331725	0.00035765365
0.23954263	0.023012773	0.00035647684
0.23967412	0.022720158	0.00035598001
0.23980561	0.022942894	0.00035611021
0.23993710	0.022895515	0.00035741711
0.24006859	0.022827702	0.00035676444
0.24020008	0.022891404	0.00035861633
0.24033157	0.023061199	0.00035838603
0.24046306	0.023194866	0.00035772186
0.24059454	0.023230237	0.00035994217
0.24072603	0.023224379	0.00036010973
0.24085752	0.023147573	0.00035965176
0.24098901	0.022998745	0.00036050065
0.24112050	0.023717458	0.00036123478
0.24125199	0.023447051	0.00036139614
0.24138348	0.023534421	0.00036366231
0.24151496	0.023037127	0.00035774095
0.24164645	0.023127127	0.00035974743
0.24177794	0.023440107	0.00035959731
0.24190943	0.023192593	0.00035962458
0.24204092	0.023101845	0.00035966693
0.24217241	0.022869332	0.00035739164
0.24230390	0.023305698	0.00036230457
0.24243539	0.023123882	0.00035877846
0.24256687	0.023253436	0.00036127692
0.24269836	0.023292788	0.00036200695
0.24282985	0.023209779	0.00035957208
0.24296134	0.023234937	0.00036241556
0.24309283	0.023374229	0.00036194650
0.24322432	0.022812265	0.00035934780
0.24335581	0.023817710	0.00036658390
0.24348730	0.023395908	0.00036153696
0.24361878	0.023289527	0.00036211820
0.24375027	0.023369324	0.00036172945
0.24388176	0.023127024	0.00036116897
0.24401325	0.023470541	0.00036603119
0.24414474	0.022769414	0.00035902839
0.24427623	0.022833100	0.00036013056
0.24440772	0.023999151	0.00036721144
0.24453920	0.023471000	0.00036450019
0.24467069	0.023523612	0.00036626130
0.24480218	0.022786283	0.00035999690
0.24493367	0.023407802	0.00036472587
0.24506516	0.023411344	0.00036289590
0.24519665	0.022817787	0.00035971936
0.24532814	0.023152262	0.00036399476
0.24545963	0.023450678	0.00036577345
0.24559111	0.023578529	0.00036589031
0.24572260	0.023747781	0.00036671458
0.24585409	0.023327334	0.00036469425
0.24598558	0.022387653	0.00035921011
0.24611707	0.023142058	0.00036411351
0.24624856	0.022844557	0.00036016206
0.24638005	0.023216793	0.00036562162
0.24651154	0.022628401	0.00035966161
0.24664302	0.022940147	0.00036479532
0.24677451	0.023183481	0.00036409455
0.24690600	0.023073236	0.00036395393
0.24703749	0.023113073	0.00036515152
0.24716898	0.023112015	0.00036222742
0.24730047	0.023095535	0.00036567754
0.24743196	0.023212821	0.00036423875
0.24756345	0.023150593	0.00036483133
0.24769493	0.023275440	0.00036652707
0.24782642	0.023397706	0.00036507443
0.24795791	0.023188079	0.00036537730
0.24808940	0.023556551	0.00036722943
0.24822089	0.023718972	0.00036722763
0.24835238	0.022953504	0.00036478274
0.24848387	0.022711991	0.00036126877
0.24861535	0.023350132	0.00036718078
0.24874684	0.022986575	0.00036381408
0.24887833	0.023570681	0.00036799326
0.24900982	0.023009350	0.00036626801
0.24914131	0.023443300	0.00036685311
0.24927280	0.023498788	0.00036795704
0.24940429	0.024135557	0.00037108311
0.24953578	0.023906896	0.00037044123
0.24966726	0.023298397	0.00036872213
0.24979875	0.023075834	0.00036444804
0.24993024	0.023508616	0.00036993222
0.25006173	0.023104676	0.00036482665
0.25019322	0.022760287	0.00036361872
0.25032471	0.022902410	0.00036630580
0.25045620	0.023445683	0.00036789266
0.25058769	0.023777562	0.00037224479
0.25071917	0.023422021	0.00036873822
0.25085066	0.023068328	0.00036557934
0.25098215	0.023328356	0.00036903987
0.25111364	0.023333621	0.00036659256
0.25124513	0.022863949	0.00036591126
0.25137662	0.023514568	0.00037021357
0.25150811	0.022998454	0.00036642254
0.25163959	0.023423566	0.00036943338
0.25177108	0.023749383	0.00036881739
0.25190257	0.022773762	0.00036476808
0.25203406	0.023471259	0.00036963082
0.25216555	0.023951252	0.00037159599
0.25229704	0.022378054	0.00036372296
0.25242853	0.023306032	0.00036835760
0.25256002	0.023613257	0.00037229908
0.25269150	0.022725445	0.00036489498
0.25282299	0.023454983	0.00036867360
0.25295448	0.023343845	0.00037163225
0.25308597	0.023467306	0.00036829209
0.25321746	0.023261879	0.00036941708
0.25334895	0.023075174	0.00036856309
0.25348044	0.023357241	0.00036921715
0.25361193	0.023530932	0.00037155990
0.25374341	0.022776061	0.00036484866
0.25387490	0.023360773	0.00036987473
0.25400639	0.022928140	0.00037368623
0.25413788	0.022375850	0.00037461991
0.25426937	0.022815022	0.00038137671
0.25440086	0.022791693	0.00038428727
0.25453235	0.023581032	0.00039222872
0.25466383	0.023109137	0.00039186123
0.25479532	0.023496559	0.00039494126
0.25492681	0.023441029	0.00039790692
0.25505830	0.023107126	0.00039717725
0.25518979	0.023614151	0.00040143778
0.25532128	0.022673025	0.00039904617
0.25545277	0.023794609	0.00040942818
0.25558426	0.023026138	0.00040336937
0.25571574	0.023249355	0.00040674021
0.25584723	0.022629508	0.00040432407
0.25597872	0.023113596	0.00040978949
0.25611021	0.023513053	0.00041327230
0.25624170	0.023173596	0.00041391025
0.25637319	0.022673197	0.00041287611
0.25650468	0.023406294	0.00041699410
0.25663617	0.023590660	0.00042107677
0.25676765	0.022563518	0.00041474196
0.25689914	0.022196739	0.00041601552
0.25703063	0.023738948	0.00042794858
0.25716212	0.022606661	0.00041987653
0.25729361	0.022312961	0.00042054481
0.25742510	0.022785038	0.00042426749
0.25755659	0.023412359	0.00043197154
0.25768807	0.023503749	0.00043409865
0.25781956	0.023392833	0.00043074555
0.25795105	0.022777721	0.00043050163
0.25808254	0.022830891	0.00043693744
0.25821403	0.023305200	0.00043669180
0.25834552	0.022881504	0.00043702059
0.25847701	0.023812103	0.00044169099
0.25860850	0.023652710	0.00044269981
0.25873998	0.022816127	0.00043834084
0.25887147	0.022676765	0.00043865552
0.25900296	0.022564607	0.00043733201
0.25913445	0.023237426	0.00044202773
0.25926594	0.022688131	0.00043798888
0.25939743	0.023339561	0.00044661931
0.25952892	0.022437032	0.00043782994
0.25966041	0.023237972	0.00044760929
0.25979189	0.023483692	0.00044807114
0.25992338	0.022735195	0.00044330294
0.26005487	0.023418816	0.00045149467
0.26018636	0.022660055	0.00044456578
0.26031785	0.022804135	0.00044578926
0.26044934	0.023611533	0.00045220166
0.26058083	0.023240871	0.00045191902
0.26071231	0.023320468	0.00045339862
0.26084380	0.022699536	0.00044850778
0.26097529	0.022677040	0.00045006726
0.26110678	0.022902449	0.00045126930
0.26123827	0.022921464	0.00045524860
0.26136976	0.022903570	0.00045296025
0.26150125	0.023296260	0.00045598472
0.26163274	0.022827511	0.00045374524
0.26176422	0.023584582	0.00045756153
0.26189571	0.022925860	0.00045760364
0.26202720	0.022929610	0.00045493887
0.26215869	0.022278448	0.00045382517
0.26229018	0.022732366	0.00045617655
0.26242167	0.023129419	0.00046012152
0.26255316	0.023649513	0.00046349036
0.26268465	0.022891027	0.00046311310
0.26281613	0.022830826	0.00045857416
0.26294762	0.022703760	0.00045841860
0.26307911	0.022849250	0.00045987610
0.26321060	0.023728603	0.00047060573
0.26334209	0.022923098	0.00046562548
0.26347358	0.022755611	0.00046238002
0.26360507	0.022186517	0.00045996277
0.26373655	0.023826771	0.00047276565
0.26386804	0.023487650	0.00047085313
0.26399953	0.022740997	0.00046757559
0.26413102	0.023234223	0.00046812794
0.26426251	0.023136629	0.00046954027
0.26439400	0.023014129	0.00046749688
0.26452549	0.023011376	0.00047380691
0.26465698	0.022525602	0.00046940009
0.26478846	0.022861821	0.00046690970
0.26491995	0.023212716	0.00047771229
0.26505144	0.022550756	0.00046860202
0.26518293	0.022666725	0.00047126147
0.26531442	0.022897829	0.00047741171
0.26544591	0.023004820	0.00047435742
[truncated: 567 more rows]
