# Supplementary material for: Invariant surface glycoprotein 65 of Trypanosoma brucei is a complement C3 receptor
Source: Nat Commun. 2022 Aug 29;13:5085. doi: 10.1038/s41467-022-32728-9 (PMC9424271; doi:10.1038/s41467-022-32728-9)
Supplement: Supplementary file 4 — supplementary data 2 [file 41467_2022_32728_MOESM4_ESM.zip › b21-414646_00003.dat]

0.0026000000	39.607372	0.13669585
0.0027314887	28.975576	0.10739653
0.0028629774	22.127218	0.089738455
0.0029944661	17.061770	0.075625708
0.0031259548	12.268030	0.058929178
0.0032574435	10.924584	0.057560830
0.0033889322	8.8116584	0.048868514
0.0035204209	11.477070	0.048558909
0.0036519096	12.342690	0.046729153
0.0037833983	9.8800652	0.039417280
0.0039148870	8.2150800	0.034681313
0.0040463757	6.6268355	0.029966667
0.0041778644	5.5002820	0.025588797
0.0043093531	4.6089473	0.022997926
0.0044408418	3.7664974	0.019995281
0.0045723305	3.0854433	0.018097453
0.0047038192	2.8767287	0.016724884
0.0048353079	2.4838951	0.015087197
0.0049667966	2.1846450	0.014098592
0.0050982853	1.8887240	0.012418561
0.0052297740	1.7181115	0.011999226
0.0053612627	1.5154225	0.010882343
0.0054927514	1.3882859	0.010139688
0.0056242401	1.2466234	0.0095806278
0.0057557288	1.1719590	0.0090319194
0.0058872175	1.0777778	0.0085454533
0.0060187062	1.0114859	0.0082565467
0.0061501949	0.89270629	0.0074296801
0.0062816836	0.87542560	0.0075236044
0.0064131723	0.81814802	0.0071299825
0.0065446610	0.77641017	0.0068462672
0.0066761496	0.74208925	0.0066617410
0.0068076383	0.72783297	0.0064478202
0.0069391270	0.69050220	0.0063812412
0.0070706157	0.65837418	0.0061324425
0.0072021044	0.65304270	0.0060402220
0.0073335931	0.61225171	0.0058230515
0.0074650818	0.58046365	0.0055048078
0.0075965705	0.55325114	0.0054188248
0.0077280592	0.53294065	0.0052964068
0.0078595479	0.50400119	0.0050274589
0.0079910366	0.49414078	0.0050076978
0.0081225253	0.46943627	0.0047412968
0.0082540140	0.45120411	0.0046747491
0.0083855027	0.44177728	0.0046433467
0.0085169914	0.42920319	0.0044832887
0.0086484801	0.40082994	0.0043010574
0.0087799688	0.38289557	0.0041295894
0.0089114575	0.37943782	0.0041326329
0.0090429462	0.35608560	0.0039754474
0.0091744349	0.33807916	0.0038403212
0.0093059236	0.32509467	0.0037217533
0.0094374123	0.31130211	0.0036175915
0.0095689010	0.29260667	0.0034507999
0.0097003897	0.29222853	0.0034764485
0.0098318784	0.27963229	0.0033520763
0.0099633671	0.26462713	0.0032254816
0.010094856	0.25913539	0.0031822714
0.010226345	0.24027069	0.0029914881
0.010357833	0.24092383	0.0030728980
0.010489322	0.22861872	0.0029053357
0.010620811	0.21316071	0.0027852844
0.010752299	0.21607629	0.0027923266
0.010883788	0.18833497	0.0025534745
0.011015277	0.19333004	0.0026338167
0.011146765	0.17388337	0.0024213603
0.011278254	0.17144437	0.0023943717
0.011409743	0.16480773	0.0023235412
0.011541231	0.15587339	0.0022251738
0.011672720	0.14851391	0.0021774455
0.011804209	0.14304361	0.0020563198
0.011935698	0.13496959	0.0019928360
0.012067186	0.12874664	0.0019350007
0.012198675	0.11690090	0.0017837593
0.012330164	0.11622724	0.0017830538
0.012461652	0.11656455	0.0017645099
0.012593141	0.10598819	0.0016456516
0.012724630	0.10346103	0.0016269347
0.012856118	0.10056305	0.0015520909
0.012987607	0.097396613	0.0015459756
0.013119096	0.092631406	0.0014740561
0.013250585	0.090403077	0.0014396924
0.013382073	0.089258249	0.0014355469
0.013513562	0.085679768	0.0013842740
0.013645051	0.084496879	0.0013857485
0.013776539	0.080509522	0.0013451892
0.013908028	0.079872449	0.0013164777
0.014039517	0.076385111	0.0012814738
0.014171005	0.075729747	0.0012681569
0.014302494	0.073689349	0.0012522104
0.014433983	0.071239260	0.0012326626
0.014565472	0.071222604	0.0012080223
0.014696960	0.066204665	0.0011703360
0.014828449	0.067889394	0.0011675504
0.014959938	0.066985766	0.0011658882
0.015091426	0.065152805	0.0011531795
0.015222915	0.061215924	0.0010903513
0.015354404	0.064587403	0.0011255001
0.015485892	0.061700973	0.0010890157
0.015617381	0.061669721	0.0010933972
0.015748870	0.062191520	0.0010963032
0.015880359	0.060133157	0.0010619920
0.016011847	0.058710550	0.0010493899
0.016143336	0.054899620	0.0010043218
0.016274825	0.052385836	0.00098557107
0.016406313	0.053608141	0.00098798146
0.016537802	0.053496182	0.00098074186
0.016669291	0.055233537	0.00099184120
0.016800779	0.054387719	0.00098205282
0.016932268	0.056162381	0.00099310053
0.017063757	0.059184232	0.0010172084
0.017195246	0.059103156	0.0010078164
0.017326734	0.057841298	0.00099664643
0.017458223	0.056033946	0.00097596663
0.017589712	0.055003697	0.00096198093
0.017721200	0.056219061	0.00097756130
0.017852689	0.054474478	0.00094043207
0.017984178	0.055714574	0.00096213750
0.018115666	0.054856615	0.00095040691
0.018247155	0.052043155	0.00091935734
0.018378644	0.051629460	0.00091765985
0.018510133	0.050668487	0.00089749405
0.018641621	0.052315378	0.00091036210
0.018773110	0.049272527	0.00088037139
0.018904599	0.050222172	0.00088722091
0.019036087	0.049613869	0.00087811000
0.019167576	0.047386243	0.00085102596
0.019299065	0.048007001	0.00085245755
0.019430553	0.046761960	0.00084899655
0.019562042	0.048113384	0.00085151537
0.019693531	0.046053072	0.00083271458
0.019825019	0.045605854	0.00082298355
0.019956508	0.044532818	0.00080733620
0.020087997	0.045102493	0.00081728245
0.020219486	0.044217123	0.00080241168
0.020350974	0.044619645	0.00081065101
0.020482463	0.042282628	0.00077704542
0.020613952	0.041315022	0.00076679883
0.020745440	0.041586575	0.00077607854
0.020876929	0.043284688	0.00078019140
0.021008418	0.040534130	0.00075817737
0.021139906	0.041034321	0.00075932942
0.021271395	0.042446894	0.00076263388
0.021402884	0.041153909	0.00075527422
0.021534373	0.039853645	0.00073804791
0.021665861	0.040183342	0.00074191215
0.021797350	0.038732933	0.00072597369
0.021928839	0.037347042	0.00070417869
0.022060327	0.039448388	0.00072858127
0.022191816	0.039728984	0.00072389322
0.022323305	0.038370374	0.00071323896
0.022454793	0.038137282	0.00070824427
0.022586282	0.036631642	0.00068889622
0.022717771	0.037274193	0.00070014577
0.022849260	0.036051585	0.00068042804
0.022980748	0.036188488	0.00068563062
0.023112237	0.035272006	0.00066939343
0.023243726	0.035428749	0.00066653052
0.023375214	0.036247082	0.00068178376
0.023506703	0.038202220	0.00069069575
0.023638192	0.037701530	0.00068370986
0.023769680	0.037532518	0.00068402937
0.023901169	0.036950308	0.00067444672
0.024032658	0.036847537	0.00067602780
0.024164147	0.038202593	0.00068161003
0.024295635	0.036965446	0.00066856236
0.024427124	0.036287348	0.00066130525
0.024558613	0.035113870	0.00064707314
0.024690101	0.036448972	0.00066494432
0.024821590	0.036348448	0.00065699972
0.024953079	0.036909840	0.00065815706
0.025084567	0.036191174	0.00065409269
0.025216056	0.036339985	0.00064852099
0.025347545	0.035687622	0.00064843641
0.025479034	0.036671595	0.00064983381
0.025610522	0.035901586	0.00063873410
0.025742011	0.036701604	0.00064707366
0.025873500	0.035129243	0.00063079567
0.026004988	0.034057484	0.00062464010
0.026136477	0.034309575	0.00062430285
0.026267966	0.035262584	0.00062549854
0.026399454	0.035398497	0.00063092263
0.026530943	0.034539974	0.00061850702
0.026662432	0.035792467	0.00063024791
0.026793920	0.035570701	0.00062444336
0.026925409	0.034554041	0.00061390931
0.027056898	0.034353661	0.00061477686
0.027188387	0.035175853	0.00061480962
0.027319875	0.034230049	0.00061080813
0.027451364	0.034267231	0.00060580676
0.027582853	0.034811000	0.00060644639
0.027714341	0.034498569	0.00060491559
0.027845830	0.033870089	0.00059730276
0.027977319	0.034847423	0.00060756441
0.028108807	0.034285969	0.00059733657
0.028240296	0.034025901	0.00059390148
0.028371785	0.033179912	0.00058716380
0.028503274	0.034259137	0.00059448554
0.028634762	0.033503950	0.00058668470
0.028766251	0.033656183	0.00058929465
0.028897740	0.032786208	0.00057477781
0.029029228	0.032348536	0.00057379399
0.029160717	0.033469996	0.00058346636
0.029292206	0.032458330	0.00057065209
0.029423694	0.033622029	0.00058092305
0.029555183	0.032821966	0.00056629954
0.029686672	0.032449347	0.00057004057
0.029818161	0.032678612	0.00056872490
0.029949649	0.031722555	0.00055799040
0.030081138	0.033829300	0.00057490574
0.030212627	0.031976531	0.00055572579
0.030344115	0.032291026	0.00055832159
0.030475604	0.032385562	0.00056142509
0.030607093	0.032463681	0.00055863612
0.030738581	0.032860790	0.00056086712
0.030870070	0.032661449	0.00055517614
0.031001559	0.031404231	0.00054472313
0.031133048	0.032379680	0.00055552844
0.031264536	0.032262616	0.00054975539
0.031396025	0.032233951	0.00055243271
0.031527514	0.031800831	0.00054515868
0.031659002	0.031479119	0.00054103475
0.031790491	0.030691141	0.00053600159
0.031921980	0.031859199	0.00054160888
0.032053468	0.032060603	0.00054530758
0.032184957	0.032375592	0.00054039745
0.032316446	0.032059252	0.00053680745
0.032447935	0.032014015	0.00054185486
0.032579423	0.031341286	0.00053297215
0.032710912	0.031880906	0.00053566460
0.032842401	0.031470802	0.00053059956
0.032973889	0.031096408	0.00052570700
0.033105378	0.031071997	0.00052809024
0.033236867	0.031751954	0.00052998521
0.033368355	0.029922895	0.00052486715
0.033499844	0.030255911	0.00052556682
0.033631333	0.030291060	0.00052586059
0.033762822	0.031629824	0.00054232552
0.033894310	0.030919533	0.00053651115
0.034025799	0.029794649	0.00052754021
0.034157288	0.030110633	0.00052937550
0.034288776	0.030647374	0.00053336646
0.034420265	0.030796714	0.00053968520
0.034551754	0.030342438	0.00053215071
0.034683242	0.029940317	0.00052961735
0.034814731	0.030104181	0.00052923733
0.034946220	0.029684094	0.00052718472
0.035077708	0.030098257	0.00053641888
0.035209197	0.029862584	0.00053265483
0.035340686	0.029388169	0.00052407904
0.035472175	0.029959676	0.00053940601
0.035603663	0.029682329	0.00054012242
0.035735152	0.029417280	0.00054520979
0.035866641	0.029000980	0.00053996801
0.035998129	0.028129622	0.00053110101
0.036129618	0.029668284	0.00054748101
0.036261107	0.030296951	0.00054804387
0.036392595	0.028866675	0.00054586633
0.036524084	0.028355644	0.00054003334
0.036655573	0.029353523	0.00054412931
0.036787062	0.030265039	0.00055538861
0.036918550	0.028550165	0.00053906740
0.037050039	0.029719900	0.00055247985
0.037181528	0.028888970	0.00054370651
0.037313016	0.027904839	0.00053701485
0.037444505	0.029156415	0.00054873644
0.037575994	0.028659237	0.00054391168
0.037707482	0.028845197	0.00055004259
0.037838971	0.029325922	0.00055542281
0.037970460	0.028363170	0.00054509291
0.038101949	0.029031812	0.00055284212
0.038233437	0.029690405	0.00055185795
0.038364926	0.029771889	0.00054759299
0.038496415	0.030349750	0.00055131549
0.038627903	0.028912576	0.00053494730
0.038759392	0.028917421	0.00053711273
0.038890881	0.028682828	0.00052868875
0.039022369	0.028720567	0.00053047915
0.039153858	0.030045943	0.00053856757
0.039285347	0.029692765	0.00053229200
0.039416836	0.030516636	0.00054263960
0.039548324	0.028362281	0.00052377852
0.039679813	0.029286034	0.00052802567
0.039811302	0.030603957	0.00054101581
0.039942790	0.029387009	0.00052697382
0.040074279	0.028385766	0.00052261727
0.040205768	0.029475633	0.00052594302
0.040337256	0.028828108	0.00051910430
0.040468745	0.029241978	0.00052541612
0.040600234	0.030194957	0.00052945368
0.040731723	0.029639592	0.00052650238
0.040863211	0.028963754	0.00052181930
0.040994700	0.028846423	0.00051811365
0.041126189	0.029699575	0.00052728084
0.041257677	0.029325459	0.00051967732
0.041389166	0.029231792	0.00051797835
0.041520655	0.029578571	0.00052442684
0.041652143	0.029036427	0.00051669611
0.041783632	0.029990996	0.00052495968
0.041915121	0.029490449	0.00051946033
0.042046610	0.029729478	0.00052164090
0.042178098	0.028778068	0.00051409758
0.042309587	0.028642402	0.00051070493
0.042441076	0.029691782	0.00051947967
0.042572564	0.028512101	0.00051007042
0.042704053	0.028886983	0.00050782666
0.042835542	0.029350287	0.00051592076
0.042967030	0.030039929	0.00051891917
0.043098519	0.029934712	0.00052001293
0.043230008	0.028894547	0.00050993886
0.043361496	0.029622220	0.00050977013
0.043492985	0.029487513	0.00051572135
0.043624474	0.028591982	0.00050472277
0.043755963	0.029506150	0.00051460326
0.043887451	0.028911739	0.00050589644
0.044018940	0.028464491	0.00050089683
0.044150429	0.028175262	0.00050455683
0.044281917	0.029639723	0.00050799735
0.044413406	0.029854385	0.00051571634
0.044544895	0.029874585	0.00051047936
0.044676383	0.030390033	0.00051566880
0.044807872	0.028780240	0.00050396076
0.044939361	0.029161411	0.00050369845
0.045070850	0.028777170	0.00050043259
0.045202338	0.028862410	0.00050174118
0.045333827	0.029592491	0.00050222114
0.045465316	0.029507956	0.00050889152
0.045596804	0.028979792	0.00050227261
0.045728293	0.029781995	0.00050604006
0.045859782	0.028554847	0.00049824471
0.045991270	0.028454962	0.00049132132
0.046122759	0.029489147	0.00050591516
0.046254248	0.029834614	0.00051241569
0.046385737	0.028844476	0.00050833796
0.046517225	0.029465095	0.00051423129
0.046648714	0.029929820	0.00052005912
0.046780203	0.028361180	0.00051375048
0.046911691	0.028697964	0.00051574514
0.047043180	0.029116187	0.00051944448
0.047174669	0.028869477	0.00051854196
0.047306157	0.028236990	0.00051602458
0.047437646	0.030327271	0.00053449302
0.047569135	0.030214895	0.00053370758
0.047700624	0.030119134	0.00052997007
0.047832112	0.029907568	0.00053414383
0.047963601	0.029506860	0.00052777683
0.048095090	0.030274558	0.00053842511
0.048226578	0.029745830	0.00053749391
0.048358067	0.029721145	0.00053261096
0.048489556	0.030437047	0.00053953438
0.048621044	0.028482372	0.00052360242
0.048752533	0.029065159	0.00053543417
0.048884022	0.029547316	0.00053493983
0.049015511	0.028527850	0.00052674272
0.049146999	0.029032140	0.00053230778
0.049278488	0.030442415	0.00054432874
0.049409977	0.029594664	0.00054108762
0.049541465	0.029191562	0.00053703708
0.049672954	0.029333713	0.00053758803
0.049804443	0.029799662	0.00053972359
0.049935931	0.029366266	0.00053862107
0.050067420	0.030327810	0.00054676445
0.050198909	0.029702081	0.00054464544
0.050330398	0.029499903	0.00053975741
0.050461886	0.029436465	0.00053932513
0.050593375	0.029112334	0.00053864046
0.050724864	0.028347500	0.00053446936
0.050856352	0.029116447	0.00054207921
0.050987841	0.028741598	0.00053547879
0.051119330	0.029651097	0.00054277192
0.051250818	0.028691853	0.00053759419
0.051382307	0.029578747	0.00054718381
0.051513796	0.029287344	0.00054261357
0.051645284	0.030067703	0.00054995202
0.051776773	0.029174447	0.00054216689
0.051908262	0.029469454	0.00054569240
0.052039751	0.029886771	0.00055000501
0.052171239	0.029556285	0.00054642333
0.052302728	0.029708167	0.00055180751
0.052434217	0.030515764	0.00055371752
0.052565705	0.029698457	0.00055144506
0.052697194	0.029607501	0.00054761801
0.052828683	0.029622928	0.00055060375
0.052960171	0.030014716	0.00055080684
0.053091660	0.030775771	0.00055583392
0.053223149	0.028739460	0.00054456256
0.053354638	0.029602730	0.00055228481
0.053486126	0.028705199	0.00054512836
0.053617615	0.028088999	0.00053764998
0.053749104	0.029174299	0.00054808371
0.053880592	0.029279506	0.00054686814
0.054012081	0.029129559	0.00055057440
0.054143570	0.028991634	0.00054901370
0.054275058	0.029520567	0.00055274248
0.054406547	0.029289386	0.00054660454
0.054538036	0.028989247	0.00055087716
0.054669525	0.028912418	0.00054665740
0.054801013	0.029007644	0.00055071545
0.054932502	0.028705618	0.00054736420
0.055063991	0.030503250	0.00055864465
0.055195479	0.028786097	0.00054989731
0.055326968	0.030365215	0.00055929406
0.055458457	0.029472786	0.00055567432
0.055589945	0.028857737	0.00054788456
0.055721434	0.028482445	0.00054291254
0.055852923	0.029792666	0.00056124047
0.055984412	0.029574069	0.00055663719
0.056115900	0.029951856	0.00055843976
0.056247389	0.028625606	0.00054987845
0.056378878	0.028362615	0.00054315448
0.056510366	0.027907095	0.00054433922
0.056641855	0.028568181	0.00054730828
0.056773344	0.028471388	0.00055007493
0.056904832	0.029091016	0.00055458868
0.057036321	0.028214248	0.00054281086
0.057167810	0.030673677	0.00056691255
0.057299299	0.028887975	0.00055126662
0.057430787	0.028374033	0.00054491936
0.057562276	0.029038862	0.00055471059
0.057693765	0.029419778	0.00054971698
0.057825253	0.028673687	0.00055156879
0.057956742	0.029033720	0.00055388644
0.058088231	0.028016677	0.00054102907
0.058219719	0.028504789	0.00055006772
0.058351208	0.028205877	0.00054066798
0.058482697	0.029376413	0.00055150607
0.058614186	0.029785409	0.00055645612
0.058745674	0.029247686	0.00054566331
0.058877163	0.028402028	0.00054396162
0.059008652	0.028763348	0.00054077714
0.059140140	0.029445140	0.00055034530
0.059271629	0.028695747	0.00054320008
0.059403118	0.028494125	0.00053692377
0.059534606	0.029142642	0.00054520172
0.059666095	0.029917160	0.00054546266
0.059797584	0.028613054	0.00053901003
0.059929072	0.029670117	0.00055005244
0.060060561	0.028858273	0.00053744108
0.060192050	0.029245386	0.00054343917
0.060323539	0.029127068	0.00053861540
0.060455027	0.028642151	0.00053805588
0.060586516	0.029369796	0.00054619740
0.060718005	0.029725575	0.00054507625
0.060849493	0.029473355	0.00054260893
0.060980982	0.029171157	0.00054159309
0.061112471	0.028564021	0.00053412937
0.061243959	0.029521107	0.00054707438
0.061375448	0.029359686	0.00053824453
0.061506937	0.028288783	0.00053330732
0.061638426	0.029741547	0.00054264601
0.061769914	0.029048171	0.00053787672
0.061901403	0.028220135	0.00053501135
0.062032892	0.029851377	0.00054146169
0.062164380	0.029068782	0.00053869490
0.062295869	0.029251460	0.00053904304
0.062427358	0.028266042	0.00052997069
0.062558846	0.028451844	0.00053701130
0.062690335	0.028417750	0.00052899204
0.062821824	0.030016312	0.00054345676
0.062953313	0.029870986	0.00054264076
0.063084801	0.027780193	0.00052375732
0.063216290	0.029175177	0.00054056577
0.063347779	0.028940092	0.00053368068
0.063479267	0.027801607	0.00052227104
0.063610756	0.028635781	0.00053248984
0.063742245	0.027790579	0.00052427449
0.063873733	0.028871582	0.00053733053
0.064005222	0.029757266	0.00053948198
0.064136711	0.029028160	0.00053198596
0.064268200	0.029401530	0.00053609150
0.064399688	0.028911550	0.00052971449
0.064531177	0.029240921	0.00053703768
0.064662666	0.028979430	0.00053198953
0.064794154	0.027833193	0.00052337333
0.064925643	0.028106575	0.00052611423
0.065057132	0.029063191	0.00053382671
0.065188620	0.029885868	0.00053995367
0.065320109	0.028567164	0.00052720349
0.065451598	0.029457297	0.00053376727
0.065583087	0.027879992	0.00052229064
0.065714575	0.029103716	0.00053012663
0.065846064	0.028001445	0.00052412533
0.065977553	0.028685453	0.00052787976
0.066109041	0.029259210	0.00052979756
0.066240530	0.029266192	0.00053397110
0.066372019	0.029667886	0.00053370148
0.066503507	0.028639195	0.00052657842
0.066634996	0.028669274	0.00052467235
0.066766485	0.028951727	0.00052839107
0.066897973	0.028858594	0.00052782949
0.067029462	0.028009286	0.00052084054
0.067160951	0.029406913	0.00053369643
0.067292440	0.029115850	0.00052804319
0.067423928	0.029505811	0.00052833563
0.067555417	0.029235532	0.00052999562
0.067686906	0.028788209	0.00052468385
0.067818394	0.029056952	0.00052673262
0.067949883	0.028854096	0.00052427208
0.068081372	0.029556681	0.00052897328
0.068212860	0.028144717	0.00051882178
0.068344349	0.028543739	0.00052282713
0.068475838	0.028840237	0.00052399887
0.068607327	0.028212567	0.00051996885
0.068738815	0.028707559	0.00051783090
0.068870304	0.028303994	0.00052213354
0.069001793	0.028085918	0.00051567363
0.069133281	0.029228684	0.00052540874
0.069264770	0.028289800	0.00052103919
0.069396259	0.027588566	0.00050734412
0.069527747	0.028996758	0.00052500787
0.069659236	0.029599732	0.00053027259
0.069790725	0.029561606	0.00052729309
0.069922214	0.028622125	0.00052031448
0.070053702	0.027956877	0.00051225610
0.070185191	0.029034679	0.00052592486
0.070316680	0.027842746	0.00051106231
0.070448168	0.028287324	0.00051669547
0.070579657	0.028554463	0.00052020661
0.070711146	0.028106313	0.00051196564
0.070842634	0.028552639	0.00051868091
0.070974123	0.029417458	0.00052325465
0.071105612	0.027777230	0.00050988386
0.071237101	0.027142432	0.00050832429
0.071368589	0.028555508	0.00051209945
0.071500078	0.028236644	0.00051529298
0.071631567	0.028330342	0.00051424052
0.071763055	0.028044410	0.00051151516
0.071894544	0.027727060	0.00051114403
0.072026033	0.027669419	0.00050391597
0.072157521	0.028092856	0.00051434199
0.072289010	0.028364991	0.00051529899
0.072420499	0.028272325	0.00051182620
0.072551988	0.027294193	0.00050301812
0.072683476	0.028093622	0.00050894609
0.072814965	0.027751724	0.00050888678
0.072946454	0.027928836	0.00050879918
0.073077942	0.027316793	0.00050269482
0.073209431	0.028085289	0.00050956828
0.073340920	0.027706155	0.00050418973
0.073472408	0.027281780	0.00050382185
0.073603897	0.027330981	0.00050566229
0.073735386	0.028271085	0.00050682647
0.073866875	0.027311928	0.00050205466
0.073998363	0.027260597	0.00050171141
0.074129852	0.027596723	0.00050416490
0.074261341	0.027067701	0.00050132094
0.074392829	0.028208294	0.00050574509
0.074524318	0.027068861	0.00050167478
0.074655807	0.027654637	0.00050278695
0.074787295	0.027121279	0.00050037438
0.074918784	0.027739317	0.00050389530
0.075050273	0.027824727	0.00050232874
0.075181761	0.026969478	0.00049682427
0.075313250	0.027171395	0.00050037465
0.075444739	0.027326885	0.00049961024
0.075576228	0.027246239	0.00050048530
0.075707716	0.026846523	0.00049532264
0.075839205	0.026908014	0.00049626261
0.075970694	0.027017345	0.00049547989
0.076102182	0.026591751	0.00049004874
0.076233671	0.027004909	0.00049790721
0.076365160	0.026766059	0.00049015848
0.076496648	0.026592956	0.00049345741
0.076628137	0.027069229	0.00049660813
0.076759626	0.026861577	0.00049037112
0.076891115	0.026953064	0.00049496729
0.077022603	0.026579651	0.00049004402
0.077154092	0.026853111	0.00049207240
0.077285581	0.027125290	0.00049646325
0.077417069	0.026222513	0.00048769968
0.077548558	0.026656499	0.00049173321
0.077680047	0.026811092	0.00048956912
0.077811535	0.026790049	0.00049076105
0.077943024	0.027291486	0.00049513003
0.078074513	0.026122428	0.00048322513
0.078206002	0.026532939	0.00048993562
0.078337490	0.026932464	0.00049002855
0.078468979	0.027613097	0.00049392982
0.078600468	0.026965100	0.00049196231
0.078731956	0.027148584	0.00049194924
0.078863445	0.026544427	0.00049042817
0.078994934	0.026238177	0.00048499827
0.079126422	0.026180714	0.00048354410
0.079257911	0.025759966	0.00048073926
0.079389400	0.027081276	0.00048922009
0.079520889	0.026155491	0.00048354514
0.079652377	0.027225661	0.00049162759
0.079783866	0.025807245	0.00047701555
0.079915355	0.026921543	0.00049008782
0.080046843	0.026055660	0.00048022098
0.080178332	0.027069884	0.00048847384
0.080309821	0.026188842	0.00048447337
0.080441309	0.026148608	0.00047753334
0.080572798	0.026363969	0.00048358839
0.080704287	0.026795805	0.00048631541
0.080835776	0.026014862	0.00048106779
0.080967264	0.026492090	0.00048622837
0.081098753	0.025900546	0.00047474258
0.081230242	0.026656543	0.00048487865
0.081361730	0.026468722	0.00048102716
0.081493219	0.026053629	0.00047856562
0.081624708	0.026157961	0.00048281041
0.081756196	0.025889013	0.00047318846
0.081887685	0.026096734	0.00048010322
0.082019174	0.026252652	0.00048007231
0.082150663	0.025465175	0.00047489187
0.082282151	0.027000719	0.00048696382
0.082413640	0.027349910	0.00048570262
0.082545129	0.027056900	0.00048549648
0.082676617	0.026844274	0.00048338341
0.082808106	0.027357208	0.00048661282
0.082939595	0.026577505	0.00048320194
0.083071083	0.025798785	0.00047289326
0.083202572	0.026071841	0.00047487196
0.083334061	0.026857982	0.00048463459
0.083465549	0.025967932	0.00047354350
0.083597038	0.026208605	0.00047849491
0.083728527	0.025699847	0.00046994715
0.083860016	0.026228578	0.00047661641
0.083991504	0.026505561	0.00048081491
0.084122993	0.026717141	0.00047927567
0.084254482	0.025490249	0.00047102433
0.084385970	0.025928138	0.00047317684
0.084517459	0.026334751	0.00047558630
0.084648948	0.026962306	0.00048068671
0.084780436	0.026286499	0.00047382224
0.084911925	0.025538930	0.00047025009
0.085043414	0.025667181	0.00046867444
0.085174903	0.026546644	0.00047577522
0.085306391	0.026469837	0.00047781675
0.085437880	0.025691108	0.00047021670
0.085569369	0.025538741	0.00046905078
0.085700857	0.026138954	0.00047235146
0.085832346	0.025546565	0.00046753377
0.085963835	0.025498557	0.00047148224
0.086095323	0.025402404	0.00046607991
0.086226812	0.025858982	0.00046910441
0.086358301	0.026529488	0.00047450365
0.086489790	0.025578435	0.00046474100
0.086621278	0.025843243	0.00047090501
0.086752767	0.026104348	0.00047001485
0.086884256	0.026270327	0.00047041527
0.087015744	0.026848465	0.00047555177
0.087147233	0.025466580	0.00046527174
0.087278722	0.025908834	0.00047163940
0.087410210	0.025458721	0.00046438441
0.087541699	0.026219918	0.00046852660
0.087673188	0.024843916	0.00046158178
0.087804677	0.026349352	0.00047007556
0.087936165	0.025936527	0.00047064490
0.088067654	0.025768425	0.00046533523
0.088199143	0.026635259	0.00046953343
0.088330631	0.026216223	0.00047197648
0.088462120	0.026086815	0.00046587624
0.088593609	0.025777733	0.00046696687
0.088725097	0.025702014	0.00046277053
0.088856586	0.026259005	0.00046802713
0.088988075	0.026475720	0.00047128520
0.089119564	0.026588364	0.00046953607
0.089251052	0.025783178	0.00046479879
0.089382541	0.025396434	0.00046093060
0.089514030	0.025850030	0.00046368239
0.089645518	0.026280691	0.00046864580
0.089777007	0.025919310	0.00046261439
0.089908496	0.025577835	0.00046542532
0.090039984	0.026109063	0.00046585507
0.090171473	0.025235410	0.00045663110
0.090302962	0.025789728	0.00046530677
0.090434451	0.025754932	0.00046048549
0.090565939	0.025223961	0.00046031539
0.090697428	0.026100964	0.00046385958
0.090828917	0.025605587	0.00045802442
0.090960405	0.025953551	0.00046467150
0.091091894	0.025746465	0.00046156401
0.091223383	0.024847626	0.00045808950
0.091354871	0.025310336	0.00046013231
0.091486360	0.025281314	0.00046713718
0.091617849	0.025021068	0.00047045526
0.091749337	0.025206956	0.00047534307
0.091880826	0.025355740	0.00047887977
0.092012315	0.025070020	0.00048011304
0.092143804	0.025320588	0.00048005904
0.092275292	0.025876296	0.00049014631
0.092406781	0.025711797	0.00049028395
0.092538270	0.025224588	0.00049075074
0.092669758	0.025077295	0.00049211049
0.092801247	0.024833217	0.00047270202
0.092932736	0.025509014	0.00047997361
0.093064224	0.025022990	0.00047305620
0.093195713	0.024843459	0.00046929432
0.093327202	0.023967391	0.00046290171
0.093458691	0.025040236	0.00046423230
0.093590179	0.024610457	0.00046737667
0.093721668	0.025835433	0.00047492738
0.093853157	0.024630318	0.00046404435
0.093984645	0.025556256	0.00046909457
0.094116134	0.024680214	0.00046032350
0.094247623	0.025179106	0.00046403518
0.094379111	0.025266596	0.00046473522
0.094510600	0.025371550	0.00046608960
0.094642089	0.024403876	0.00045837209
0.094773578	0.024705046	0.00045686751
0.094905066	0.024589571	0.00045646522
0.095036555	0.025798075	0.00047000766
0.095168044	0.025217509	0.00045919722
0.095299532	0.024755694	0.00045916145
0.095431021	0.025062734	0.00045709781
0.095562510	0.024110183	0.00045337419
0.095693998	0.024158898	0.00045404143
0.095825487	0.025110729	0.00045702890
0.095956976	0.024844843	0.00045712952
0.096088465	0.024438242	0.00045079408
0.096219953	0.024526740	0.00045507068
0.096351442	0.024682696	0.00045651174
0.096482931	0.024737219	0.00045405641
0.096614419	0.024771402	0.00045358205
0.096745908	0.024993969	0.00045598555
0.096877397	0.024040847	0.00044743090
0.097008885	0.024089091	0.00044877502
0.097140374	0.023788257	0.00044702327
0.097271863	0.024218420	0.00044968950
0.097403352	0.024456201	0.00044816592
0.097534840	0.023860791	0.00044360696
0.097666329	0.025042416	0.00045623740
0.097797818	0.024442514	0.00044472990
0.097929306	0.023914347	0.00044423960
0.098060795	0.024702592	0.00044865770
0.098192284	0.025439454	0.00045113594
0.098323772	0.024354882	0.00044626166
0.098455261	0.025252936	0.00044986561
0.098586750	0.024274004	0.00043911100
0.098718239	0.024407057	0.00044074732
0.098849727	0.024835124	0.00044361516
0.098981216	0.024410233	0.00044071394
0.099112705	0.024334114	0.00043997358
0.099244193	0.024778618	0.00044226386
0.099375682	0.024084334	0.00043909324
0.099507171	0.024586974	0.00043988247
0.099638659	0.024745106	0.00044533588
0.099770148	0.024301990	0.00044019046
0.099901637	0.024521939	0.00044029710
0.10003313	0.024339740	0.00044113375
0.10016461	0.024448678	0.00044281008
0.10029610	0.023861006	0.00043833673
0.10042759	0.024142609	0.00043805774
0.10055908	0.024413611	0.00044074314
0.10069057	0.024354720	0.00044307344
0.10082206	0.023973072	0.00043762426
0.10095355	0.023824678	0.00043935609
0.10108504	0.023285307	0.00043119802
0.10121652	0.024167401	0.00043761369
0.10134801	0.023763697	0.00043538940
0.10147950	0.024003535	0.00043619182
0.10161099	0.023340272	0.00043250330
0.10174248	0.024266780	0.00043900410
0.10187397	0.024132916	0.00043498460
0.10200546	0.023930824	0.00043699782
0.10213694	0.024027253	0.00043265993
0.10226843	0.024457391	0.00043985834
0.10239992	0.024429269	0.00043971947
0.10253141	0.024754459	0.00043610494
0.10266290	0.024344729	0.00043835136
0.10279439	0.024239104	0.00043633923
0.10292588	0.024053874	0.00043539280
0.10305737	0.024020742	0.00043537390
0.10318885	0.024292594	0.00043414883
0.10332034	0.023673147	0.00043176086
0.10345183	0.024684756	0.00043681325
0.10358332	0.023597454	0.00042955206
0.10371481	0.023778092	0.00043057418
0.10384630	0.024172812	0.00043304800
0.10397779	0.023527691	0.00042991820
0.10410928	0.024650356	0.00044022142
0.10424076	0.023331473	0.00042748270
0.10437225	0.023912400	0.00043239271
0.10450374	0.025136985	0.00043603132
0.10463523	0.024131213	0.00043363911
0.10476672	0.024326382	0.00043399207
0.10489821	0.024170991	0.00043450082
0.10502970	0.024106955	0.00043106081
0.10516118	0.023728162	0.00042724906
0.10529267	0.023975790	0.00043300637
0.10542416	0.024662318	0.00043674993
0.10555565	0.024395205	0.00043356789
0.10568714	0.024049927	0.00043058917
0.10581863	0.023617565	0.00042594480
0.10595012	0.023784267	0.00042831925
0.10608161	0.024121687	0.00043080423
0.10621309	0.024157465	0.00042942608
0.10634458	0.024637648	0.00043106556
0.10647607	0.023929346	0.00042848924
0.10660756	0.023926610	0.00042759186
0.10673905	0.023294971	0.00042514326
0.10687054	0.024207231	0.00043246870
0.10700203	0.024095608	0.00043832753
0.10713352	0.023952243	0.00043927063
0.10726500	0.023812459	0.00044510380
0.10739649	0.023955222	0.00045106533
0.10752798	0.024186788	0.00045054586
0.10765947	0.023688206	0.00045038691
0.10779096	0.023435066	0.00044933902
0.10792245	0.023020187	0.00045118704
0.10805394	0.023940978	0.00045829416
0.10818542	0.023963097	0.00045733644
0.10831691	0.024018948	0.00046415449
0.10844840	0.023290782	0.00045729478
0.10857989	0.023084343	0.00045830532
0.10871138	0.023438815	0.00046523479
0.10884287	0.023050171	0.00045856213
0.10897436	0.023934479	0.00046476562
0.10910585	0.023054516	0.00046504505
0.10923733	0.023889188	0.00046783296
0.10936882	0.024035465	0.00047639934
0.10950031	0.024107785	0.00047419748
0.10963180	0.024553104	0.00048004023
0.10976329	0.023417820	0.00047116233
0.10989478	0.024551637	0.00048262481
0.11002627	0.023893555	0.00048144986
0.11015776	0.024054955	0.00047805553
0.11028924	0.023713148	0.00047690387
0.11042073	0.023538636	0.00048208010
0.11055222	0.023961647	0.00048031137
0.11068371	0.023566488	0.00048062229
0.11081520	0.024076714	0.00048426111
0.11094669	0.024033373	0.00048523472
0.11107818	0.024619895	0.00049561988
0.11120966	0.023198013	0.00048042561
0.11134115	0.023474117	0.00048521534
0.11147264	0.024259126	0.00049002259
0.11160413	0.023637219	0.00048803181
0.11173562	0.024184134	0.00049806501
0.11186711	0.023150673	0.00046902174
0.11199860	0.023442587	0.00047392885
0.11213009	0.023318864	0.00046351531
0.11226157	0.023531552	0.00046401084
0.11239306	0.024065374	0.00046810724
0.11252455	0.023563720	0.00046179878
0.11265604	0.023502059	0.00045983467
0.11278753	0.024600566	0.00046319103
0.11291902	0.023965291	0.00045817041
0.11305051	0.024211877	0.00046144246
0.11318200	0.023649376	0.00045331799
0.11331348	0.024880653	0.00046373110
0.11344497	0.023793874	0.00045402868
0.11357646	0.024407460	0.00045423562
0.11370795	0.023550540	0.00045027188
0.11383944	0.024175485	0.00045376846
0.11397093	0.023482976	0.00044824938
0.11410242	0.024356077	0.00045427932
0.11423390	0.024097073	0.00044855723
0.11436539	0.024330242	0.00045540373
0.11449688	0.023717387	0.00044440826
0.11462837	0.024315987	0.00045454843
0.11475986	0.023703276	0.00044455163
0.11489135	0.023718097	0.00044173896
0.11502284	0.022705586	0.00043840028
0.11515433	0.023294259	0.00044173741
0.11528581	0.023797552	0.00044400627
0.11541730	0.023576724	0.00044075197
0.11554879	0.024089215	0.00044300024
0.11568028	0.024305325	0.00044698235
0.11581177	0.023734291	0.00044179427
0.11594326	0.023375063	0.00043825572
0.11607475	0.023667114	0.00043898576
0.11620624	0.023784525	0.00043952638
0.11633772	0.024408111	0.00044555898
0.11646921	0.023962705	0.00044138233
0.11660070	0.023151639	0.00043550511
0.11673219	0.024404156	0.00044035539
0.11686368	0.023530642	0.00043437394
0.11699517	0.023720335	0.00043728324
0.11712666	0.023797581	0.00043576446
0.11725814	0.024067026	0.00043539972
0.11738963	0.023531812	0.00043144137
0.11752112	0.023812454	0.00043301419
0.11765261	0.023340860	0.00043039029
0.11778410	0.024199704	0.00043693326
0.11791559	0.023763339	0.00043032503
0.11804708	0.024079251	0.00043055078
0.11817857	0.023931293	0.00043439580
0.11831005	0.023765564	0.00042926903
0.11844154	0.023475164	0.00042948059
0.11857303	0.023758722	0.00042704376
0.11870452	0.023436367	0.00042586833
0.11883601	0.023120044	0.00042318927
0.11896750	0.024096698	0.00042981611
0.11909899	0.023781927	0.00042730226
0.11923048	0.024002883	0.00042421275
0.11936196	0.024015148	0.00042713432
0.11949345	0.024117728	0.00042486998
0.11962494	0.023079770	0.00041745924
0.11975643	0.023743889	0.00042478388
0.11988792	0.024299265	0.00042395911
0.12001941	0.022845791	0.00041594843
0.12015090	0.023557976	0.00041897062
0.12028239	0.023859099	0.00042187867
0.12041387	0.023109721	0.00041417357
0.12054536	0.023875217	0.00041771327
0.12067685	0.023594748	0.00041812505
0.12080834	0.024036067	0.00042109231
0.12093983	0.024146458	0.00041851521
0.12107132	0.023622001	0.00041942191
0.12120281	0.023180802	0.00041401852
0.12133429	0.023922711	0.00041720390
0.12146578	0.024749489	0.00042589816
0.12159727	0.023152785	0.00041010949
0.12172876	0.024277344	0.00042136812
0.12186025	0.024435223	0.00041927107
0.12199174	0.024411713	0.00041914312
0.12212323	0.023711569	0.00041523236
0.12225472	0.024238578	0.00041783965
0.12238620	0.023679913	0.00041578535
0.12251769	0.023731149	0.00041395755
0.12264918	0.023926982	0.00041614135
0.12278067	0.023893477	0.00041779199
0.12291216	0.023778239	0.00041364695
0.12304365	0.024574028	0.00042012130
0.12317514	0.024140275	0.00041602540
0.12330663	0.023999641	0.00041638869
0.12343811	0.023655165	0.00041354286
0.12356960	0.023597718	0.00041143444
0.12370109	0.023605857	0.00041202920
0.12383258	0.024342145	0.00041727470
0.12396407	0.024263372	0.00041307349
0.12409556	0.024231700	0.00041843808
0.12422705	0.023638603	0.00041137351
0.12435853	0.023928699	0.00041512275
0.12449002	0.024060925	0.00041405028
0.12462151	0.023487295	0.00041160246
0.12475300	0.023795909	0.00041232597
0.12488449	0.023538932	0.00040920771
0.12501598	0.023057244	0.00040752693
0.12514747	0.023438622	0.00040878934
0.12527896	0.023907950	0.00041118430
0.12541044	0.023380977	0.00041042748
0.12554193	0.024147075	0.00041203043
0.12567342	0.023665270	0.00040905133
0.12580491	0.024229102	0.00041465462
0.12593640	0.024341746	0.00041158920
0.12606789	0.024587435	0.00041734769
0.12619938	0.023552643	0.00040878777
0.12633087	0.023406225	0.00040873938
0.12646235	0.023495412	0.00040816459
0.12659384	0.023980295	0.00040739676
0.12672533	0.023928114	0.00041333236
0.12685682	0.024016892	0.00040949475
0.12698831	0.023541295	0.00040706495
0.12711980	0.024373859	0.00041195638
0.12725129	0.023874302	0.00040716865
0.12738277	0.023841565	0.00040961968
0.12751426	0.023640648	0.00040702154
0.12764575	0.023662005	0.00040655626
0.12777724	0.024166838	0.00040942183
0.12790873	0.023782225	0.00040717340
0.12804022	0.024032155	0.00041003115
0.12817171	0.024120785	0.00041003012
0.12830320	0.024331051	0.00040954770
0.12843468	0.023223365	0.00040368298
0.12856617	0.023871606	0.00040526291
0.12869766	0.023942195	0.00040725232
0.12882915	0.023592872	0.00040825882
0.12896064	0.024463931	0.00040954258
0.12909213	0.023454546	0.00040263472
0.12922362	0.023966189	0.00040814237
0.12935511	0.024006575	0.00040776105
0.12948659	0.023502112	0.00040471333
0.12961808	0.023959370	0.00040657982
0.12974957	0.024516572	0.00040922899
0.12988106	0.024139640	0.00040615405
0.13001255	0.023036958	0.00039971945
0.13014404	0.023437073	0.00040390108
0.13027553	0.024314239	0.00040722982
0.13040701	0.023624815	0.00040213879
0.13053850	0.023746688	0.00040576859
0.13066999	0.023214858	0.00039949654
0.13080148	0.023402801	0.00040223486
0.13093297	0.023292312	0.00040005697
0.13106446	0.023346583	0.00040104051
0.13119595	0.023074354	0.00039865742
0.13132744	0.023742338	0.00040322759
0.13145892	0.023588693	0.00040344208
0.13159041	0.023925357	0.00040237475
0.13172190	0.024036585	0.00040304483
0.13185339	0.024062990	0.00040491338
0.13198488	0.023457863	0.00039897648
0.13211637	0.023700093	0.00040293016
0.13224786	0.023439673	0.00039795725
0.13237935	0.024079225	0.00040456516
0.13251083	0.024033171	0.00040374805
0.13264232	0.024090455	0.00040389164
0.13277381	0.023168770	0.00039842524
0.13290530	0.023931407	0.00039959323
0.13303679	0.023553176	0.00040001532
0.13316828	0.024106686	0.00040425064
0.13329977	0.024523328	0.00040364468
0.13343125	0.024433019	0.00040874006
0.13356274	0.023915211	0.00039890041
0.13369423	0.023716802	0.00039926901
0.13382572	0.024007890	0.00040347987
0.13395721	0.024035459	0.00040223504
0.13408870	0.023739620	0.00040192131
0.13422019	0.023459442	0.00039527824
0.13435168	0.024096926	0.00040290453
0.13448316	0.023647659	0.00040016379
0.13461465	0.023700799	0.00039671168
0.13474614	0.023306412	0.00039743593
0.13487763	0.023903205	0.00039964107
0.13500912	0.023660422	0.00039771993
0.13514061	0.024021185	0.00040081448
0.13527210	0.023281942	0.00039516610
0.13540359	0.023588353	0.00039633276
0.13553507	0.022644522	0.00039005646
0.13566656	0.024317617	0.00040116806
0.13579805	0.023678242	0.00039825911
0.13592954	0.024177088	0.00039900468
0.13606103	0.024300057	0.00040269175
0.13619252	0.024043287	0.00039768822
0.13632401	0.023558348	0.00039396234
0.13645549	0.023124698	0.00039275140
0.13658698	0.023747175	0.00039570703
0.13671847	0.023947262	0.00039897927
0.13684996	0.023442370	0.00039400708
0.13698145	0.023319254	0.00039203233
0.13711294	0.023267110	0.00039434153
0.13724443	0.024189619	0.00039854057
0.13737592	0.024569822	0.00040091667
0.13750740	0.023688205	0.00039576675
0.13763889	0.023335969	0.00039131135
0.13777038	0.023225549	0.00039287407
0.13790187	0.023860573	0.00039694426
0.13803336	0.023977018	0.00039474128
0.13816485	0.023652547	0.00039500453
0.13829634	0.023793519	0.00039274056
0.13842783	0.024152864	0.00039743832
0.13855931	0.023452065	0.00039237970
0.13869080	0.023618258	0.00039298646
0.13882229	0.023955231	0.00039492120
0.13895378	0.023360402	0.00039007655
0.13908527	0.023910130	0.00039546027
0.13921676	0.024026983	0.00039625918
0.13934825	0.023686586	0.00039376557
0.13947973	0.023633306	0.00039261274
0.13961122	0.023283719	0.00038888320
0.13974271	0.023130070	0.00038895781
0.13987420	0.022948547	0.00038906706
0.14000569	0.023803391	0.00039038930
0.14013718	0.023655901	0.00039163971
0.14026867	0.023250052	0.00038893486
0.14040016	0.023338623	0.00039118373
0.14053164	0.024103737	0.00039691956
0.14066313	0.023287178	0.00038566283
0.14079462	0.023098023	0.00038843600
0.14092611	0.023136303	0.00038676863
0.14105760	0.023720789	0.00039211987
0.14118909	0.023911241	0.00039406881
0.14132058	0.023790301	0.00038790019
0.14145207	0.022869604	0.00038447828
0.14158355	0.023454433	0.00038755641
0.14171504	0.023511038	0.00038890618
0.14184653	0.023769046	0.00038926870
0.14197802	0.023315252	0.00038434005
0.14210951	0.024346533	0.00039230523
0.14224100	0.024279058	0.00039210643
0.14237249	0.023816729	0.00038879479
0.14250398	0.023294096	0.00038773362
0.14263546	0.023224352	0.00038489809
0.14276695	0.024083290	0.00039243037
0.14289844	0.024100952	0.00039119682
0.14302993	0.023334102	0.00038542018
0.14316142	0.023603225	0.00038800461
0.14329291	0.024226149	0.00038874991
0.14342440	0.023447584	0.00038609248
0.14355588	0.023291330	0.00038547114
0.14368737	0.024084779	0.00038957713
0.14381886	0.024014382	0.00038982430
0.14395035	0.023868844	0.00038698173
0.14408184	0.023920356	0.00038820047
0.14421333	0.023324636	0.00038609549
0.14434482	0.024070688	0.00038752951
0.14447631	0.024080417	0.00039057981
0.14460779	0.023518803	0.00038403052
0.14473928	0.023425874	0.00038517202
0.14487077	0.023070721	0.00038425090
0.14500226	0.023167667	0.00038227675
0.14513375	0.024278357	0.00039322521
0.14526524	0.023778953	0.00038507714
0.14539673	0.023168817	0.00038355396
0.14552822	0.023538292	0.00038748076
0.14565970	0.023672606	0.00038499509
0.14579119	0.023742480	0.00038741304
0.14592268	0.023011073	0.00038044453
0.14605417	0.023245387	0.00038210903
0.14618566	0.024427466	0.00039100400
0.14631715	0.023233571	0.00038103852
0.14644864	0.023808115	0.00038499508
0.14658012	0.024069997	0.00038813327
0.14671161	0.023885395	0.00038565312
0.14684310	0.023444204	0.00038593015
0.14697459	0.023135239	0.00038100763
0.14710608	0.023240896	0.00038053412
0.14723757	0.023197099	0.00038108121
0.14736906	0.023618930	0.00038355982
0.14750055	0.023117802	0.00038225547
0.14763203	0.022653287	0.00037717162
0.14776352	0.023443948	0.00038188561
0.14789501	0.022996205	0.00037965829
0.14802650	0.023211426	0.00037814149
0.14815799	0.024153871	0.00038876180
0.14828948	0.024178200	0.00038468434
0.14842097	0.023785908	0.00038438855
0.14855246	0.024338941	0.00038721435
0.14868394	0.023279009	0.00037798394
0.14881543	0.023760870	0.00038368765
0.14894692	0.023591483	0.00038171728
0.14907841	0.023020903	0.00037646638
0.14920990	0.023264539	0.00037967531
0.14934139	0.024019070	0.00038511882
0.14947288	0.023474822	0.00038103373
0.14960436	0.023647578	0.00038052945
0.14973585	0.023547002	0.00038074215
0.14986734	0.023564594	0.00038082742
0.14999883	0.024392744	0.00038557979
0.15013032	0.023447992	0.00037988658
0.15026181	0.023463977	0.00038133920
0.15039330	0.023013013	0.00037735257
0.15052479	0.023075394	0.00037777856
0.15065627	0.023867656	0.00038166180
0.15078776	0.023791537	0.00038222674
0.15091925	0.023509809	0.00037901475
0.15105074	0.023433208	0.00037813773
0.15118223	0.023733073	0.00038217803
0.15131372	0.023043539	0.00037660947
0.15144521	0.023292412	0.00037759293
0.15157670	0.023612847	0.00037956541
0.15170818	0.023882231	0.00038029745
0.15183967	0.023614762	0.00037806157
0.15197116	0.024152433	0.00038324486
0.15210265	0.024312762	0.00038302267
0.15223414	0.023335968	0.00037802193
0.15236563	0.023730927	0.00037826823
0.15249712	0.023806611	0.00038022530
0.15262860	0.023784606	0.00037930380
0.15276009	0.023956885	0.00038085170
0.15289158	0.024183390	0.00038158894
0.15302307	0.024253895	0.00038124883
0.15315456	0.023051723	0.00037429565
0.15328605	0.023722461	0.00037790162
0.15341754	0.023116382	0.00037505556
0.15354903	0.023763442	0.00037735874
0.15368051	0.023025026	0.00037446657
0.15381200	0.023591564	0.00037596767
0.15394349	0.023939386	0.00037983446
0.15407498	0.023633248	0.00037819016
0.15420647	0.023384857	0.00037523543
0.15433796	0.023135532	0.00037330480
0.15446945	0.023862521	0.00037669635
0.15460094	0.023733034	0.00037819315
0.15473242	0.023798550	0.00037846192
0.15486391	0.022961568	0.00037283217
0.15499540	0.023307857	0.00037511703
0.15512689	0.023520759	0.00037544258
0.15525838	0.023459016	0.00037519771
0.15538987	0.023594687	0.00037572602
0.15552136	0.023840921	0.00037704952
0.15565284	0.024028663	0.00037752890
0.15578433	0.023541338	0.00037402584
0.15591582	0.024006443	0.00037767202
0.15604731	0.023864911	0.00037808748
0.15617880	0.023872108	0.00037583946
0.15631029	0.024050715	0.00037847992
0.15644178	0.023293451	0.00037090946
0.15657327	0.023751877	0.00037654408
0.15670475	0.023583460	0.00037334918
0.15683624	0.023168028	0.00037104941
0.15696773	0.024068783	0.00037567138
0.15709922	0.023394509	0.00037195590
0.15723071	0.023701403	0.00037552391
0.15736220	0.023641436	0.00037207879
0.15749369	0.023611538	0.00037383359
0.15762518	0.023812309	0.00037319004
0.15775666	0.023878877	0.00037553486
0.15788815	0.023534677	0.00037387661
0.15801964	0.023357560	0.00037108886
0.15815113	0.024043740	0.00037671446
0.15828262	0.024227831	0.00037562812
0.15841411	0.024209389	0.00037681886
0.15854560	0.023284020	0.00037188038
0.15867708	0.023543607	0.00037074414
0.15880857	0.024138237	0.00037639224
0.15894006	0.023251690	0.00036833842
0.15907155	0.022766123	0.00036707670
0.15920304	0.023543821	0.00037232393
0.15933453	0.023858657	0.00037321003
0.15946602	0.023963957	0.00037396021
0.15959751	0.023582062	0.00037117984
0.15972899	0.023550535	0.00037118018
0.15986048	0.023268536	0.00037109879
0.15999197	0.023278740	0.00036778636
0.16012346	0.023351808	0.00037141771
0.16025495	0.023080996	0.00036863356
0.16038644	0.023661812	0.00037105226
0.16051793	0.024209459	0.00037636235
0.16064942	0.022853738	0.00036395814
0.16078090	0.023620948	0.00037228082
0.16091239	0.023117847	0.00036812270
0.16104388	0.024386507	0.00037281747
0.16117537	0.023392615	0.00037001039
0.16130686	0.023571337	0.00036881088
0.16143835	0.023657448	0.00036950675
0.16156984	0.023672017	0.00037173857
0.16170133	0.024073368	0.00037039989
0.16183281	0.022907011	0.00036652063
0.16196430	0.023108021	0.00036637310
0.16209579	0.022988462	0.00036529249
0.16222728	0.023813334	0.00037153217
0.16235877	0.023806108	0.00036815704
0.16249026	0.023984019	0.00037104672
0.16262175	0.023806928	0.00036973539
0.16275323	0.023450445	0.00036800881
0.16288472	0.023821143	0.00036892830
0.16301621	0.023946408	0.00036906446
0.16314770	0.023126695	0.00036648819
0.16327919	0.024043813	0.00037039917
0.16341068	0.024092649	0.00037126179
0.16354217	0.022912206	0.00036342130
0.16367366	0.022968449	0.00036434875
0.16380514	0.023451577	0.00036743639
0.16393663	0.023850037	0.00036927293
0.16406812	0.023074198	0.00036340311
0.16419961	0.023897202	0.00036930152
0.16433110	0.023733875	0.00036815619
0.16446259	0.023804898	0.00036903097
0.16459408	0.023670654	0.00036965473
0.16472557	0.023131245	0.00036218197
0.16485705	0.023085000	0.00036492787
0.16498854	0.023645312	0.00036611716
0.16512003	0.023994221	0.00037033184
0.16525152	0.023657225	0.00036794189
0.16538301	0.023637450	0.00036573651
0.16551450	0.023387198	0.00036596682
0.16564599	0.023342570	0.00036510223
0.16577747	0.023248737	0.00036471979
0.16590896	0.023492384	0.00036574366
0.16604045	0.024096090	0.00036753760
0.16617194	0.023725164	0.00036762526
0.16630343	0.024026161	0.00036740165
0.16643492	0.023778591	0.00036659567
0.16656641	0.023724408	0.00036570915
0.16669790	0.023686179	0.00036453707
0.16682938	0.023342967	0.00036341623
0.16696087	0.022847742	0.00036138057
0.16709236	0.023319338	0.00036244439
0.16722385	0.023625213	0.00036496233
0.16735534	0.023996749	0.00036624003
0.16748683	0.023620998	0.00036555516
0.16761832	0.023677555	0.00036574810
0.16774981	0.024048379	0.00036594399
0.16788129	0.023262506	0.00036253307
0.16801278	0.023714553	0.00036446558
0.16814427	0.023230702	0.00036231808
0.16827576	0.023511068	0.00036396042
0.16840725	0.023713839	0.00036325569
0.16853874	0.024016857	0.00036652069
0.16867023	0.023396237	0.00036096023
0.16880171	0.023605949	0.00036296280
0.16893320	0.023634982	0.00036359434
0.16906469	0.023693305	0.00036251245
0.16919618	0.024150072	0.00036794913
0.16932767	0.023526020	0.00036172425
0.16945916	0.022990217	0.00035886550
0.16959065	0.023084496	0.00036045293
0.16972214	0.023328325	0.00035980505
0.16985362	0.024292246	0.00036790175
0.16998511	0.023304768	0.00035930682
0.17011660	0.023450850	0.00036234919
0.17024809	0.022963544	0.00036025055
0.17037958	0.023351541	0.00036002796
0.17051107	0.023297296	0.00036125145
0.17064256	0.023810880	0.00036274505
0.17077405	0.023734784	0.00036292521
0.17090553	0.023575303	0.00036169562
0.17103702	0.023638428	0.00036136771
0.17116851	0.023580288	0.00036100643
0.17130000	0.023896255	0.00036335390
0.17143149	0.023467431	0.00036028721
0.17156298	0.023541201	0.00036144428
0.17169447	0.023378270	0.00035753862
0.17182595	0.022974060	0.00035683309
0.17195744	0.023264269	0.00035905408
0.17208893	0.023301669	0.00035793236
0.17222042	0.022836752	0.00035624745
0.17235191	0.023121274	0.00035828220
0.17248340	0.023526605	0.00035978978
0.17261489	0.023907495	0.00036330527
0.17274638	0.023109971	0.00035602416
0.17287786	0.023655736	0.00036087030
0.17300935	0.023810402	0.00036099025
0.17314084	0.023608241	0.00036007660
0.17327233	0.023431731	0.00035776264
0.17340382	0.023100080	0.00035659637
0.17353531	0.023304513	0.00035800702
0.17366680	0.023874412	0.00035936193
0.17379829	0.023589438	0.00035833627
0.17392977	0.022875965	0.00035633627
0.17406126	0.023373881	0.00035805272
0.17419275	0.023572161	0.00035918744
0.17432424	0.023398243	0.00035738588
0.17445573	0.023562810	0.00035696567
0.17458722	0.023739453	0.00036029103
0.17471871	0.023864267	0.00035942014
0.17485019	0.023849086	0.00036016852
0.17498168	0.023405929	0.00035689644
0.17511317	0.023194850	0.00035604123
0.17524466	0.023238590	0.00035787633
0.17537615	0.023673364	0.00035728620
0.17550764	0.023457660	0.00035665649
0.17563913	0.023475879	0.00035606347
0.17577062	0.023147857	0.00035481142
0.17590210	0.023704275	0.00035862116
0.17603359	0.023166518	0.00035324622
0.17616508	0.023254295	0.00035672778
0.17629657	0.023842070	0.00035995783
0.17642806	0.023238645	0.00035334250
0.17655955	0.024074677	0.00036054634
0.17669104	0.023593738	0.00035624302
0.17682253	0.023468778	0.00035506937
0.17695401	0.022649610	0.00035206372
0.17708550	0.023062725	0.00035175552
0.17721699	0.023067423	0.00035353106
0.17734848	0.023788695	0.00035744939
0.17747997	0.023765532	0.00035731880
0.17761146	0.023138580	0.00035525256
0.17774295	0.023814121	0.00035613698
0.17787443	0.023387433	0.00035559092
0.17800592	0.023796187	0.00035572528
0.17813741	0.023702517	0.00035545432
0.17826890	0.022975233	0.00035273586
0.17840039	0.023625340	0.00035431951
0.17853188	0.023454596	0.00035504004
0.17866337	0.023252662	0.00035328822
0.17879486	0.023189855	0.00035305564
0.17892634	0.023161555	0.00035334740
0.17905783	0.023566243	0.00035320166
0.17918932	0.023019108	0.00035327211
0.17932081	0.023416402	0.00035343869
0.17945230	0.023932289	0.00035722662
0.17958379	0.023614785	0.00035508094
0.17971528	0.023104328	0.00035099934
0.17984677	0.023475725	0.00035360910
0.17997825	0.023863119	0.00035560935
0.18010974	0.023929869	0.00035479341
0.18024123	0.023593015	0.00035402131
0.18037272	0.022971475	0.00034892561
0.18050421	0.023051122	0.00035796044
0.18063570	0.023935708	0.00036548354
0.18076719	0.023387830	0.00036386760
0.18089867	0.023830146	0.00037023170
0.18103016	0.023085255	0.00036584317
0.18116165	0.023358555	0.00036989410
0.18129314	0.023843481	0.00037340817
0.18142463	0.023730411	0.00037293795
0.18155612	0.023680652	0.00037649254
0.18168761	0.023751031	0.00037763125
0.18181910	0.023172522	0.00037536827
0.18195058	0.024020893	0.00038258042
0.18208207	0.022957822	0.00037444576
0.18221356	0.023171881	0.00037892334
0.18234505	0.023454616	0.00038037277
0.18247654	0.022441947	0.00037566950
0.18260803	0.023348870	0.00038324055
0.18273952	0.023582438	0.00038541957
0.18287101	0.022220451	0.00037742147
0.18300249	0.023148218	0.00038403346
0.18313398	0.024198986	0.00039085849
0.18326547	0.024285159	0.00039365955
0.18339696	0.023323768	0.00038538523
0.18352845	0.022994158	0.00038561448
0.18365994	0.023160552	0.00038984680
0.18379143	0.023208095	0.00038930048
0.18392292	0.022880697	0.00038976966
0.18405440	0.022944187	0.00038867289
0.18418589	0.023461525	0.00039365061
0.18431738	0.023600436	0.00039611569
0.18444887	0.023326320	0.00039402957
0.18458036	0.022488755	0.00038981913
0.18471185	0.022782306	0.00039156337
0.18484334	0.023331703	0.00039741269
0.18497482	0.023858533	0.00040263629
0.18510631	0.023190591	0.00039524022
0.18523780	0.023166038	0.00039894692
0.18536929	0.023512026	0.00039412623
0.18550078	0.023807244	0.00039140496
0.18563227	0.023263943	0.00038669646
0.18576376	0.023772280	0.00038200826
0.18589525	0.023243360	0.00038302893
0.18602673	0.023398851	0.00038166774
0.18615822	0.023214345	0.00037669588
0.18628971	0.023357293	0.00037829188
0.18642120	0.023950556	0.00037976750
0.18655269	0.023393949	0.00037609232
0.18668418	0.024028375	0.00037661831
0.18681567	0.023076522	0.00037130037
0.18694716	0.023250148	0.00037125552
0.18707864	0.023450988	0.00036989190
0.18721013	0.023670798	0.00037272093
0.18734162	0.023758969	0.00037228736
0.18747311	0.023559024	0.00036923567
0.18760460	0.024138783	0.00037418137
0.18773609	0.024105558	0.00037036205
0.18786758	0.024156293	0.00037119267
0.18799906	0.023465484	0.00036700688
0.18813055	0.023944107	0.00036736842
0.18826204	0.023792173	0.00036708225
0.18839353	0.023012996	0.00035900817
0.18852502	0.023262563	0.00036192217
0.18865651	0.023115159	0.00036232092
0.18878800	0.023671366	0.00036191298
0.18891949	0.024013110	0.00036384750
0.18905097	0.023509065	0.00036000563
0.18918246	0.023935401	0.00036285110
0.18931395	0.023915665	0.00036292177
0.18944544	0.023268553	0.00035709743
0.18957693	0.022984031	0.00035617265
0.18970842	0.023247679	0.00035612452
0.18983991	0.023548489	0.00035908224
0.18997140	0.024126848	0.00036182861
0.19010288	0.023212100	0.00035315970
0.19023437	0.023791824	0.00035898330
0.19036586	0.023537528	0.00035644333
0.19049735	0.023129041	0.00035326697
0.19062884	0.024074128	0.00035816582
0.19076033	0.023278683	0.00035166099
0.19089182	0.023392037	0.00035204763
0.19102330	0.023012983	0.00035045538
0.19115479	0.022973810	0.00035028456
0.19128628	0.023800253	0.00035563311
0.19141777	0.022549446	0.00034784863
0.19154926	0.023306743	0.00035156707
0.19168075	0.023467661	0.00035211187
0.19181224	0.023181666	0.00035210274
0.19194373	0.024164895	0.00035668765
0.19207521	0.023420505	0.00035157878
0.19220670	0.022999121	0.00034805798
0.19233819	0.023481474	0.00035248440
0.19246968	0.023751526	0.00035275067
0.19260117	0.023505859	0.00035288756
0.19273266	0.023007925	0.00034763340
0.19286415	0.023207539	0.00034915473
0.19299564	0.023113779	0.00035086450
0.19312712	0.023755848	0.00035087998
0.19325861	0.023654710	0.00035161742
0.19339010	0.023502931	0.00035025582
0.19352159	0.023233063	0.00034863443
0.19365308	0.023680493	0.00035391958
0.19378457	0.022802474	0.00034652350
0.19391606	0.023328586	0.00034982892
0.19404754	0.023306399	0.00034897462
0.19417903	0.023355983	0.00035022733
0.19431052	0.023020794	0.00034766104
0.19444201	0.023226160	0.00034809273
0.19457350	0.024009408	0.00035173140
0.19470499	0.023951843	0.00035178264
0.19483648	0.023725262	0.00034956891
0.19496797	0.023151722	0.00034834227
0.19509945	0.023484353	0.00034862536
0.19523094	0.023471822	0.00034820081
0.19536243	0.023647822	0.00034992445
0.19549392	0.023225342	0.00034632150
0.19562541	0.023325528	0.00034760943
0.19575690	0.022782790	0.00034334388
0.19588839	0.023293395	0.00034710060
0.19601988	0.022985207	0.00034407616
0.19615136	0.023291616	0.00034581871
0.19628285	0.023881306	0.00035091190
0.19641434	0.023278932	0.00034604199
0.19654583	0.023609606	0.00034911575
0.19667732	0.022948442	0.00034218775
0.19680881	0.023025263	0.00034444466
0.19694030	0.022885006	0.00034356918
0.19707178	0.023565400	0.00034586507
0.19720327	0.022983514	0.00034373748
0.19733476	0.023714758	0.00034698408
0.19746625	0.023310625	0.00034519775
0.19759774	0.023827738	0.00034862557
0.19772923	0.023690046	0.00034625304
0.19786072	0.022934815	0.00034174310
0.19799221	0.023152581	0.00034393292
0.19812369	0.023569118	0.00034435664
0.19825518	0.023290023	0.00034618651
0.19838667	0.023108886	0.00034164887
0.19851816	0.023123244	0.00034333094
0.19864965	0.024054236	0.00034865316
0.19878114	0.023918471	0.00034643024
0.19891263	0.022967062	0.00034305195
0.19904412	0.022887969	0.00034082673
0.19917560	0.023614247	0.00034556039
0.19930709	0.023150015	0.00034334746
0.19943858	0.022797659	0.00033978592
0.19957007	0.022725111	0.00034078741
0.19970156	0.022941201	0.00034178395
0.19983305	0.023354808	0.00034326601
0.19996454	0.023341700	0.00034270117
0.20009602	0.023581455	0.00034392791
0.20022751	0.022939457	0.00034170885
0.20035900	0.024148096	0.00034805535
0.20049049	0.023144379	0.00034155117
0.20062198	0.023477362	0.00034323976
0.20075347	0.023710127	0.00034423826
0.20088496	0.022481305	0.00033786842
0.20101645	0.023082571	0.00034155037
0.20114793	0.023174220	0.00034074490
0.20127942	0.023031540	0.00034064953
0.20141091	0.023444471	0.00034204287
0.20154240	0.023290719	0.00034178001
0.20167389	0.023325396	0.00034193342
0.20180538	0.023239348	0.00033980571
0.20193687	0.023565549	0.00034294085
0.20206836	0.022994533	0.00033910328
0.20219984	0.023476542	0.00034269342
0.20233133	0.023457537	0.00034306532
0.20246282	0.023632367	0.00034176569
0.20259431	0.023736162	0.00034385993
0.20272580	0.023753605	0.00034241238
0.20285729	0.023034702	0.00033840559
0.20298878	0.023260978	0.00034062047
0.20312027	0.023888837	0.00034093152
0.20325175	0.022661694	0.00033587535
0.20338324	0.023521452	0.00034025309
0.20351473	0.023504111	0.00033972748
0.20364622	0.023522702	0.00034144064
0.20377771	0.023094843	0.00033614659
0.20390920	0.023517219	0.00034144191
0.20404069	0.023520961	0.00034119243
0.20417217	0.022621417	0.00033645841
0.20430366	0.023781534	0.00034299819
0.20443515	0.023503131	0.00033798087
0.20456664	0.023138076	0.00033792699
0.20469813	0.023292780	0.00033986553
0.20482962	0.023463379	0.00033929582
0.20496111	0.023218143	0.00033807790
0.20509260	0.023103804	0.00033728856
0.20522408	0.023393551	0.00033857445
0.20535557	0.023353549	0.00033983897
0.20548706	0.023702168	0.00034046254
0.20561855	0.023306873	0.00033887340
0.20575004	0.022891158	0.00033424730
0.20588153	0.023325474	0.00033789364
0.20601302	0.022617410	0.00033500431
0.20614451	0.023384109	0.00033624888
0.20627599	0.022778697	0.00033519720
0.20640748	0.022855639	0.00033401159
0.20653897	0.023301805	0.00033801882
0.20667046	0.023408244	0.00033780891
0.20680195	0.023286903	0.00033618930
0.20693344	0.023205916	0.00033688053
0.20706493	0.023751800	0.00033873227
0.20719641	0.023513993	0.00033849993
0.20732790	0.023511032	0.00033921700
0.20745939	0.023104526	0.00033434301
0.20759088	0.023070806	0.00033495102
0.20772237	0.023083019	0.00033502994
0.20785386	0.023352745	0.00033599066
0.20798535	0.023719198	0.00034141193
0.20811684	0.022926946	0.00033360669
0.20824832	0.023842802	0.00033900169
0.20837981	0.023115088	0.00033513234
0.20851130	0.023511797	0.00033883103
0.20864279	0.023135884	0.00033605930
0.20877428	0.023252998	0.00033489429
0.20890577	0.023109451	0.00033443859
0.20903726	0.023486612	0.00033676469
0.20916875	0.022815656	0.00033403449
0.20930023	0.023108667	0.00033577893
0.20943172	0.023109117	0.00033322099
0.20956321	0.023479833	0.00033758181
0.20969470	0.023219240	0.00033535481
0.20982619	0.023176063	0.00033439176
0.20995768	0.023440290	0.00033723921
0.21008917	0.022983409	0.00033188512
0.21022065	0.023832578	0.00033766820
0.21035214	0.023324556	0.00033650308
0.21048363	0.023117819	0.00033236792
0.21061512	0.022641164	0.00033194632
0.21074661	0.023682354	0.00033490985
0.21087810	0.023813040	0.00033701279
0.21100959	0.023270714	0.00033588951
0.21114108	0.022951260	0.00033091330
0.21127256	0.023340532	0.00033571167
0.21140405	0.023642601	0.00033451016
0.21153554	0.023175533	0.00033351272
0.21166703	0.023299180	0.00033470901
0.21179852	0.023000658	0.00033190206
0.21193001	0.023280839	0.00033433074
0.21206150	0.023530826	0.00033317021
0.21219299	0.023532136	0.00033408447
0.21232447	0.023319957	0.00033447761
0.21245596	0.023199882	0.00033253933
0.21258745	0.023162303	0.00033346637
0.21271894	0.022285721	0.00032674484
0.21285043	0.024191353	0.00033834882
0.21298192	0.023116975	0.00033278458
0.21311341	0.023215932	0.00033200680
0.21324489	0.023542247	0.00033434760
0.21337638	0.023372862	0.00033175680
0.21350787	0.023056215	0.00033126966
0.21363936	0.023454227	0.00033469271
0.21377085	0.023553225	0.00033266932
0.21390234	0.022909943	0.00033098202
0.21403383	0.022932294	0.00033032929
0.21416532	0.023616374	0.00033463112
0.21429680	0.023050267	0.00033197106
0.21442829	0.023964402	0.00033516181
0.21455978	0.023208874	0.00033125080
0.21469127	0.022461140	0.00032706613
0.21482276	0.023321479	0.00033177152
0.21495425	0.023150908	0.00033076473
0.21508574	0.023405319	0.00033253380
0.21521723	0.023039500	0.00032912217
0.21534871	0.023363327	0.00033312982
0.21548020	0.022788821	0.00032595486
0.21561169	0.023777112	0.00033465266
0.21574318	0.023231787	0.00033142863
0.21587467	0.023012443	0.00032875031
0.21600616	0.023584664	0.00033338479
0.21613765	0.023131652	0.00032842985
0.21626913	0.023615082	0.00033327348
0.21640062	0.023089469	0.00032964518
0.21653211	0.023173373	0.00032995215
0.21666360	0.023226653	0.00032957438
0.21679509	0.023168228	0.00032858425
0.21692658	0.022918778	0.00032858462
0.21705807	0.022792474	0.00032697414
0.21718956	0.023584681	0.00033039181
0.21732104	0.023256420	0.00032964686
0.21745253	0.023186310	0.00032966514
0.21758402	0.023126525	0.00032954868
0.21771551	0.023246795	0.00032810836
0.21784700	0.023361250	0.00032904329
0.21797849	0.023370370	0.00032980667
0.21810998	0.023567549	0.00033025757
0.21824147	0.023102932	0.00032844934
0.21837295	0.023246147	0.00032943078
0.21850444	0.023436436	0.00032817681
0.21863593	0.023691459	0.00033112146
0.21876742	0.023568024	0.00032948734
0.21889891	0.023426452	0.00033003823
0.21903040	0.023484451	0.00033042751
0.21916189	0.023539511	0.00032812604
0.21929337	0.023212247	0.00032882519
0.21942486	0.023159294	0.00032723715
0.21955635	0.023623199	0.00033115304
0.21968784	0.023478672	0.00032924017
0.21981933	0.023188516	0.00032455144
0.21995082	0.023464270	0.00032913652
0.22008231	0.022852302	0.00032522425
0.22021380	0.023615875	0.00033062583
0.22034528	0.023559811	0.00032949592
0.22047677	0.023523348	0.00032678477
0.22060826	0.023321219	0.00032749134
0.22073975	0.023499563	0.00032927942
0.22087124	0.023774931	0.00033037724
0.22100273	0.023326471	0.00032856988
0.22113422	0.023509688	0.00032711048
0.22126571	0.023436037	0.00032799880
0.22139719	0.022684420	0.00032393719
0.22152868	0.022569919	0.00032273536
0.22166017	0.022888059	0.00032550470
0.22179166	0.022806412	0.00032350408
0.22192315	0.022744381	0.00032517121
0.22205464	0.022774720	0.00032387576
0.22218613	0.023385593	0.00032732794
0.22231761	0.023022732	0.00032433279
0.22244910	0.023915446	0.00032880997
0.22258059	0.023129828	0.00032527120
0.22271208	0.022724283	0.00032396158
0.22284357	0.022930547	0.00032378029
0.22297506	0.023045268	0.00032473239
0.22310655	0.023247006	0.00032466100
0.22323804	0.022933071	0.00032410720
0.22336952	0.023049630	0.00032484414
0.22350101	0.023475154	0.00032586524
0.22363250	0.023418998	0.00032620799
0.22376399	0.023062005	0.00032362317
0.22389548	0.022821644	0.00032337612
0.22402697	0.023332159	0.00032663119
0.22415846	0.023300140	0.00032487859
0.22428995	0.022993931	0.00032388300
0.22442143	0.023542023	0.00032444126
0.22455292	0.023295383	0.00032522801
0.22468441	0.022620372	0.00032220633
0.22481590	0.022969066	0.00032329298
0.22494739	0.023181085	0.00032352041
0.22507888	0.023545422	0.00032624548
0.22521037	0.023420737	0.00032534410
0.22534186	0.023707742	0.00032796061
0.22547334	0.022747989	0.00032128246
0.22560483	0.023109242	0.00032193618
0.22573632	0.022746098	0.00032177766
0.22586781	0.022753722	0.00032095502
0.22599930	0.022731872	0.00032188126
0.22613079	0.022831129	0.00032019077
0.22626228	0.022959601	0.00032273529
0.22639376	0.023834918	0.00032629216
0.22652525	0.023312314	0.00032337785
0.22665674	0.022949750	0.00032233073
0.22678823	0.023095555	0.00032115771
0.22691972	0.023337227	0.00032298434
0.22705121	0.023319483	0.00032248852
0.22718270	0.023159350	0.00032244862
0.22731419	0.023201514	0.00032283179
0.22744567	0.023054959	0.00032114143
0.22757716	0.022974952	0.00032097304
0.22770865	0.023184768	0.00032187832
0.22784014	0.023483517	0.00032378311
0.22797163	0.023617542	0.00032496324
0.22810312	0.023189171	0.00032085507
0.22823461	0.023048467	0.00032168634
0.22836610	0.023198132	0.00032316534
0.22849758	0.022867303	0.00031912643
0.22862907	0.023407353	0.00032338773
0.22876056	0.023186128	0.00031968242
0.22889205	0.023166650	0.00032102108
0.22902354	0.023225376	0.00032299891
0.22915503	0.022841246	0.00031846730
0.22928652	0.023335499	0.00032313479
0.22941800	0.023237083	0.00032105293
0.22954949	0.023710848	0.00032482705
0.22968098	0.023624840	0.00032329899
0.22981247	0.023362806	0.00032126081
0.22994396	0.023122917	0.00032149236
0.23007545	0.023047619	0.00032301095
0.23020694	0.023052505	0.00032636158
0.23033843	0.022786363	0.00032913742
0.23046991	0.022805130	0.00032928689
0.23060140	0.023264332	0.00033430122
0.23073289	0.023166967	0.00033412592
0.23086438	0.022537600	0.00033202253
0.23099587	0.022757468	0.00033683850
0.23112736	0.022956025	0.00033688335
0.23125885	0.023324505	0.00034166419
0.23139034	0.023438741	0.00034145939
0.23152182	0.023263299	0.00034315231
0.23165331	0.022819017	0.00034220499
0.23178480	0.022702285	0.00034094713
0.23191629	0.022811517	0.00034332173
0.23204778	0.023431722	0.00034719711
0.23217927	0.023309373	0.00034615886
0.23231076	0.022871816	0.00034707074
0.23244224	0.023286202	0.00034910912
0.23257373	0.022439986	0.00034409522
0.23270522	0.023441563	0.00035085581
0.23283671	0.022989308	0.00034582294
0.23296820	0.023659028	0.00035122286
0.23309969	0.023469585	0.00035009796
0.23323118	0.022888733	0.00034609561
0.23336267	0.023161115	0.00034968637
0.23349415	0.023377658	0.00034829770
0.23362564	0.023122142	0.00035095122
0.23375713	0.023611512	0.00035186028
0.23388862	0.023008225	0.00034862945
0.23402011	0.023085907	0.00034933375
0.23415160	0.022852011	0.00034672937
0.23428309	0.023521137	0.00035266469
0.23441458	0.023208165	0.00034972297
0.23454606	0.022857265	0.00034850100
0.23467755	0.023104516	0.00035036914
0.23480904	0.022885546	0.00034985662
0.23494053	0.022679595	0.00034854845
0.23507202	0.023343339	0.00035331151
0.23520351	0.023240592	0.00035232778
0.23533500	0.022815733	0.00034966744
0.23546648	0.022876815	0.00035115574
0.23559797	0.023651305	0.00035629336
0.23572946	0.023002811	0.00035112591
0.23586095	0.022801240	0.00035149690
0.23599244	0.022990167	0.00035279688
0.23612393	0.023396133	0.00035451164
0.23625542	0.023003367	0.00035370282
0.23638691	0.023371348	0.00035564460
0.23651839	0.023402039	0.00035392779
0.23664988	0.023473675	0.00035672336
0.23678137	0.023932287	0.00035821412
0.23691286	0.022712909	0.00035151035
0.23704435	0.023404778	0.00035501202
0.23717584	0.023109657	0.00035353518
0.23730733	0.022769648	0.00035336655
0.23743882	0.023239014	0.00035637499
0.23757030	0.023537687	0.00035742774
0.23770179	0.023221539	0.00035723380
0.23783328	0.023355187	0.00035557713
0.23796477	0.023247260	0.00035788280
0.23809626	0.023164219	0.00035465387
0.23822775	0.023007400	0.00035507463
0.23835924	0.023318586	0.00035964862
0.23849072	0.022874383	0.00035283355
0.23862221	0.023126839	0.00035659744
0.23875370	0.023648740	0.00035912593
0.23888519	0.023355732	0.00035855398
0.23901668	0.022801708	0.00035910606
0.23914817	0.023765517	0.00035785214
0.23927966	0.023312473	0.00035973503
0.23941115	0.022986778	0.00035751753
0.23954263	0.022854567	0.00035677277
0.23967412	0.022979823	0.00035653250
0.23980561	0.023033183	0.00035508387
0.23993710	0.022756727	0.00035742160
0.24006859	0.023295731	0.00035883605
0.24020008	0.023813844	0.00036357310
0.24033157	0.023316005	0.00035998855
0.24046306	0.023103055	0.00035682558
0.24059454	0.022718270	0.00035618514
0.24072603	0.022735588	0.00035672414
0.24085752	0.023664008	0.00036320887
0.24098901	0.023377145	0.00036314897
0.24112050	0.023124288	0.00035626779
0.24125199	0.023221268	0.00035932737
0.24138348	0.022997068	0.00035994852
0.24151496	0.023526585	0.00036136837
0.24164645	0.023411112	0.00036275165
0.24177794	0.023348194	0.00035946104
0.24190943	0.023088991	0.00035881516
0.24204092	0.023065256	0.00035904397
0.24217241	0.022786436	0.00035806013
0.24230390	0.023243031	0.00036138270
0.24243539	0.023451471	0.00036097411
0.24256687	0.022906565	0.00036024466
0.24269836	0.023276704	0.00036130485
0.24282985	0.023569145	0.00036286906
0.24296134	0.023685789	0.00036467882
0.24309283	0.023740530	0.00036510821
0.24322432	0.022930561	0.00035961140
0.24335581	0.023152966	0.00036351624
0.24348730	0.022603522	0.00035822895
0.24361878	0.023065601	0.00036171216
0.24375027	0.023405032	0.00036298670
0.24388176	0.023193738	0.00036202539
0.24401325	0.022514363	0.00035992135
0.24414474	0.023264801	0.00036107111
0.24427623	0.023286860	0.00036341365
0.24440772	0.023195336	0.00036228307
0.24453920	0.022704651	0.00035906611
0.24467069	0.023012461	0.00036265405
0.24480218	0.022910209	0.00036093510
0.24493367	0.023136249	0.00036267716
0.24506516	0.023948090	0.00036633223
0.24519665	0.023480543	0.00036518030
0.24532814	0.022615082	0.00036029231
0.24545963	0.023168120	0.00036315957
0.24559111	0.022796622	0.00036120453
0.24572260	0.023228590	0.00036329730
0.24585409	0.022653572	0.00035962344
0.24598558	0.023097193	0.00036445306
0.24611707	0.023504222	0.00036582085
0.24624856	0.023208788	0.00036294578
0.24638005	0.023332233	0.00036497469
0.24651154	0.023402693	0.00036619994
0.24664302	0.022854311	0.00036448612
0.24677451	0.022889487	0.00036323025
0.24690600	0.022529380	0.00036131033
0.24703749	0.023382593	0.00036760635
0.24716898	0.023184461	0.00036271916
0.24730047	0.023371122	0.00036756642
0.24743196	0.022965132	0.00036374798
0.24756345	0.022738228	0.00036215174
0.24769493	0.023279962	0.00036741421
0.24782642	0.023134439	0.00036341095
0.24795791	0.023341309	0.00036868330
0.24808940	0.022539809	0.00036072995
0.24822089	0.023618413	0.00036711861
0.24835238	0.023288059	0.00036617826
0.24848387	0.023085858	0.00036384243
0.24861535	0.023530632	0.00036899636
0.24874684	0.023643032	0.00036834259
0.24887833	0.022967751	0.00036433769
0.24900982	0.023008370	0.00036646199
0.24914131	0.023098182	0.00036485970
0.24927280	0.023092641	0.00036574730
0.24940429	0.022941391	0.00036462214
0.24953578	0.022558204	0.00036100932
0.24966726	0.023394137	0.00036813515
0.24979875	0.023636004	0.00036846127
0.24993024	0.023470263	0.00036927085
0.25006173	0.023384696	0.00036812174
0.25019322	0.022780570	0.00036494202
0.25032471	0.023262349	0.00036934143
0.25045620	0.023243281	0.00036578304
0.25058769	0.023514871	0.00036970442
0.25071917	0.023421268	0.00036800814
0.25085066	0.022870554	0.00036422108
0.25098215	0.022542720	0.00036451013
0.25111364	0.023433759	0.00036766903
0.25124513	0.023536698	0.00037115128
0.25137662	0.023395726	0.00036963079
0.25150811	0.022666763	0.00036392841
0.25163959	0.023853077	0.00037200906
0.25177108	0.023197009	0.00036709929
0.25190257	0.022007420	0.00035959177
0.25203406	0.022743864	0.00036588932
0.25216555	0.023646238	0.00036979093
0.25229704	0.023110215	0.00036883901
0.25242853	0.023133897	0.00036715027
0.25256002	0.023163645	0.00036989662
0.25269150	0.022541792	0.00036477284
0.25282299	0.022642320	0.00036368821
0.25295448	0.023837195	0.00037333397
0.25308597	0.022902276	0.00036419263
0.25321746	0.023607807	0.00037210896
0.25334895	0.023495521	0.00037124334
0.25348044	0.023640448	0.00037069287
0.25361193	0.023892642	0.00037434707
0.25374341	0.023188835	0.00036897881
0.25387490	0.022998661	0.00036691543
0.25400639	0.023307709	0.00037598038
0.25413788	0.022962223	0.00037858942
0.25426937	0.022941898	0.00038216779
0.25440086	0.022296612	0.00038127261
0.25453235	0.023355816	0.00039165244
0.25466383	0.023076129	0.00039283586
0.25479532	0.023420524	0.00039472631
0.25492681	0.023706519	0.00039958533
0.25505830	0.023349701	0.00039873763
0.25518979	0.023668530	0.00040265773
0.25532128	0.022708235	0.00039875210
0.25545277	0.022904791	0.00040195803
0.25558426	0.023146435	0.00040385424
0.25571574	0.022865961	0.00040378632
0.25584723	0.022830709	0.00040519610
0.25597872	0.023270651	0.00041116356
0.25611021	0.023134295	0.00041066762
0.25624170	0.022953118	0.00041219775
0.25637319	0.022730987	0.00041310808
0.25650468	0.023120566	0.00041597905
0.25663617	0.022884410	0.00041687022
0.25676765	0.022825037	0.00041809320
0.25689914	0.022580584	0.00041762822
0.25703063	0.022824259	0.00042178114
0.25716212	0.023157073	0.00042269821
0.25729361	0.022582799	0.00042252205
0.25742510	0.022743807	0.00042407352
0.25755659	0.022840933	0.00042692263
0.25768807	0.022817972	0.00042844071
0.25781956	0.022832828	0.00043029161
0.25795105	0.023241461	0.00043350531
0.25808254	0.023641832	0.00044327400
0.25821403	0.023066781	0.00043427750
0.25834552	0.023409182	0.00044018160
0.25847701	0.022920505	0.00043361517
0.25860850	0.022837534	0.00043611280
0.25873998	0.023148998	0.00043967264
0.25887147	0.022725159	0.00043973231
0.25900296	0.022760647	0.00044081691
0.25913445	0.023455920	0.00044309171
0.25926594	0.023178345	0.00044186143
0.25939743	0.023027097	0.00044340610
0.25952892	0.023257650	0.00044353532
0.25966041	0.023590498	0.00045140106
0.25979189	0.022512103	0.00043993047
0.25992338	0.023484153	0.00044957653
0.26005487	0.022459530	0.00044394918
0.26018636	0.023221969	0.00044962556
0.26031785	0.022685699	0.00044533072
0.26044934	0.023454044	0.00045013792
0.26058083	0.023130019	0.00045125030
0.26071231	0.023183853	0.00045468394
0.26084380	0.022111525	0.00044446227
0.26097529	0.023029499	0.00045225133
0.26110678	0.023441751	0.00045497575
0.26123827	0.022733330	0.00045267286
0.26136976	0.023464091	0.00045871119
0.26150125	0.022876656	0.00045392921
0.26163274	0.023538702	0.00045841684
0.26176422	0.022664921	0.00045187703
0.26189571	0.023145278	0.00046070866
0.26202720	0.022797807	0.00045452195
0.26215869	0.022312919	0.00045108936
0.26229018	0.023289064	0.00046123318
0.26242167	0.022617704	0.00045599231
0.26255316	0.023373343	0.00046154246
0.26268465	0.023782159	0.00046802704
0.26281613	0.023128740	0.00046150185
0.26294762	0.022789664	0.00045970829
0.26307911	0.023164944	0.00046327938
0.26321060	0.022779062	0.00046417050
0.26334209	0.022620307	0.00046387737
0.26347358	0.023134213	0.00046527371
0.26360507	0.022765688	0.00046483064
0.26373655	0.022527033	0.00046348438
0.26386804	0.022364538	0.00046193317
0.26399953	0.022494888	0.00046627481
0.26413102	0.023139814	0.00046727754
0.26426251	0.023409139	0.00047250629
0.26439400	0.023523046	0.00047437042
0.26452549	0.023833090	0.00047818801
0.26465698	0.022803188	0.00047315552
0.26478846	0.023695842	0.00047712554
0.26491995	0.023457649	0.00047970757
0.26505144	0.023960340	0.00047907190
0.26518293	0.023016096	0.00047281549
0.26531442	0.022780096	0.00047856647
0.26544591	0.023104342	0.00047515229
[truncated: 567 more rows]
