# Supplementary material for: Invariant surface glycoprotein 65 of Trypanosoma brucei is a complement C3 receptor
Source: Nat Commun. 2022 Aug 29;13:5085. doi: 10.1038/s41467-022-32728-9 (PMC9424271; doi:10.1038/s41467-022-32728-9)
Supplement: Supplementary file 4 — supplementary data 2 [file 41467_2022_32728_MOESM4_ESM.zip › b21-414646_00004.dat]

0.0026000000	39.311560	0.13616726
0.0027314887	28.618065	0.10671847
0.0028629774	22.224971	0.089925119
0.0029944661	17.226035	0.075979303
0.0031259548	12.252485	0.058884404
0.0032574435	10.855730	0.057371914
0.0033889322	8.6541813	0.048423763
0.0035204209	11.424264	0.048440961
0.0036519096	12.257686	0.046562092
0.0037833983	9.9418761	0.039535401
0.0039148870	8.1875390	0.034618764
0.0040463757	6.6857219	0.030095720
0.0041778644	5.4437905	0.025453841
0.0043093531	4.5484711	0.022843663
0.0044408418	3.7786007	0.020024856
0.0045723305	3.1271143	0.018216955
0.0047038192	2.8856272	0.016748619
0.0048353079	2.4796957	0.015072537
0.0049667966	2.1800917	0.014082116
0.0050982853	1.8702885	0.012356247
0.0052297740	1.7318372	0.012045541
0.0053612627	1.4927741	0.010799356
0.0054927514	1.3603192	0.010035772
0.0056242401	1.2549215	0.0096112494
0.0057557288	1.1711067	0.0090274964
0.0058872175	1.0627392	0.0084845548
0.0060187062	1.0108266	0.0082528144
0.0061501949	0.89365573	0.0074326927
0.0062816836	0.87662699	0.0075278158
0.0064131723	0.82409164	0.0071549320
0.0065446610	0.79788151	0.0069394120
0.0066761496	0.74967447	0.0066948565
0.0068076383	0.72365198	0.0064284633
0.0069391270	0.69392445	0.0063962283
0.0070706157	0.65695181	0.0061250421
0.0072021044	0.63578668	0.0059591327
0.0073335931	0.61326005	0.0058271098
0.0074650818	0.56956582	0.0054522008
0.0075965705	0.55730347	0.0054379481
0.0077280592	0.53664773	0.0053141253
0.0078595479	0.50061520	0.0050099109
0.0079910366	0.48889183	0.0049804019
0.0081225253	0.46247178	0.0047054013
0.0082540140	0.44857243	0.0046605085
0.0083855027	0.44864315	0.0046786997
0.0085169914	0.41603249	0.0044134082
0.0086484801	0.40022131	0.0042972489
0.0087799688	0.38694003	0.0041508187
0.0089114575	0.37974713	0.0041337957
0.0090429462	0.35351098	0.0039605500
0.0091744349	0.33904060	0.0038452930
0.0093059236	0.32969771	0.0037472908
0.0094374123	0.31240041	0.0036237543
0.0095689010	0.29774070	0.0034805029
0.0097003897	0.29099714	0.0034686788
0.0098318784	0.28185161	0.0033649277
0.0099633671	0.26904114	0.0032518609
0.010094856	0.25985132	0.0031860223
0.010226345	0.23760357	0.0029744632
0.010357833	0.23443692	0.0030308644
0.010489322	0.22099405	0.0028563552
0.010620811	0.21223372	0.0027791092
0.010752299	0.20801298	0.0027396227
0.010883788	0.19105590	0.0025715260
0.011015277	0.18567631	0.0025808298
0.011146765	0.17535557	0.0024308094
0.011278254	0.16682198	0.0023615817
0.011409743	0.16525723	0.0023261826
0.011541231	0.15586584	0.0022250660
0.011672720	0.15173197	0.0022008638
0.011804209	0.13946190	0.0020303765
0.011935698	0.13231802	0.0019726998
0.012067186	0.13045866	0.0019475780
0.012198675	0.12359254	0.0018344762
0.012330164	0.11491352	0.0017727316
0.012461652	0.11522697	0.0017549504
0.012593141	0.10695676	0.0016529380
0.012724630	0.10591043	0.0016444448
0.012856118	0.098742372	0.0015376030
0.012987607	0.098718999	0.0015550638
0.013119096	0.093989208	0.0014847983
0.013250585	0.090998695	0.0014442414
0.013382073	0.089674075	0.0014398130
0.013513562	0.084049558	0.0013708790
0.013645051	0.085064725	0.0013892852
0.013776539	0.083426291	0.0013691135
0.013908028	0.081216749	0.0013273245
0.014039517	0.078059533	0.0012954217
0.014171005	0.074589481	0.0012586266
0.014302494	0.072269939	0.0012406894
0.014433983	0.071072474	0.0012312510
0.014565472	0.069714836	0.0011945409
0.014696960	0.069340758	0.0011969501
0.014828449	0.066372886	0.0011543444
0.014959938	0.068040214	0.0011753688
0.015091426	0.068040804	0.0011769689
0.015222915	0.065123347	0.0011246423
0.015354404	0.065838745	0.0011368176
0.015485892	0.061207381	0.0010836921
0.015617381	0.062442881	0.0010983562
0.015748870	0.062483163	0.0010980446
0.015880359	0.061681917	0.0010742202
0.016011847	0.060112795	0.0010618065
0.016143336	0.056749408	0.0010208838
0.016274825	0.052538013	0.00098617896
0.016406313	0.053432050	0.00098541719
0.016537802	0.052735677	0.00097385802
0.016669291	0.052725705	0.00097006165
0.016800779	0.054039341	0.00098022390
0.016932268	0.057123800	0.0010028868
0.017063757	0.061889536	0.0010385667
0.017195246	0.057894894	0.00099712389
0.017326734	0.059224645	0.0010094356
0.017458223	0.058560054	0.00099681108
0.017589712	0.056439998	0.00097422431
0.017721200	0.056356289	0.00097774905
0.017852689	0.052273950	0.00092242760
0.017984178	0.054992117	0.00095495685
0.018115666	0.054078366	0.00094191874
0.018247155	0.053601839	0.00093135880
0.018378644	0.051680921	0.00091757005
0.018510133	0.052216044	0.00091141393
0.018641621	0.051550312	0.00090309601
0.018773110	0.051856831	0.00090212598
0.018904599	0.049153446	0.00087811536
0.019036087	0.047771106	0.00086170677
0.019167576	0.050033054	0.00087370485
0.019299065	0.047740796	0.00085040556
0.019430553	0.049178747	0.00086916686
0.019562042	0.048457886	0.00085220800
0.019693531	0.046189884	0.00083448691
0.019825019	0.046894128	0.00083295241
0.019956508	0.044882145	0.00080983400
0.020087997	0.044974152	0.00081707635
0.020219486	0.044679762	0.00080784254
0.020350974	0.044608393	0.00081148661
0.020482463	0.043015301	0.00078240026
0.020613952	0.043538794	0.00078619435
0.020745440	0.040924469	0.00076912912
0.020876929	0.041160499	0.00076255618
0.021008418	0.041218286	0.00076381595
0.021139906	0.041931644	0.00076558824
0.021271395	0.040091351	0.00074277557
0.021402884	0.040885023	0.00075262819
0.021534373	0.039615226	0.00073761718
0.021665861	0.039865215	0.00074015193
0.021797350	0.039760037	0.00073522472
0.021928839	0.039369516	0.00072301573
0.022060327	0.039133332	0.00072924262
0.022191816	0.040171935	0.00072774959
0.022323305	0.039374294	0.00072130011
0.022454793	0.037780699	0.00070479298
0.022586282	0.037926278	0.00069842655
0.022717771	0.035706729	0.00068488345
0.022849260	0.036444781	0.00068534861
0.022980748	0.035698321	0.00068217687
0.023112237	0.036429860	0.00068097731
0.023243726	0.035014946	0.00066375966
0.023375214	0.036997307	0.00068749766
0.023506703	0.038143606	0.00068997850
0.023638192	0.038424618	0.00069242196
0.023769680	0.037803076	0.00068504798
0.023901169	0.038505776	0.00068820703
0.024032658	0.037757387	0.00068403158
0.024164147	0.036989750	0.00067157843
0.024295635	0.035047647	0.00065274129
0.024427124	0.035702540	0.00065621432
0.024558613	0.036307955	0.00065696563
0.024690101	0.035468369	0.00065681241
0.024821590	0.037115663	0.00066334355
0.024953079	0.036877648	0.00065848832
0.025084567	0.035745289	0.00065038285
0.025216056	0.035992125	0.00064540184
0.025347545	0.034909242	0.00064265473
0.025479034	0.035457534	0.00064122337
0.025610522	0.035173354	0.00063221507
0.025742011	0.035257576	0.00063465162
0.025873500	0.036453372	0.00064113361
0.026004988	0.035804680	0.00063904488
0.026136477	0.034267930	0.00062288462
0.026267966	0.035026667	0.00062412482
0.026399454	0.034822115	0.00062526451
0.026530943	0.035313144	0.00062425958
0.026662432	0.034648317	0.00062083964
0.026793920	0.035486819	0.00062437761
0.026925409	0.034841490	0.00061475624
0.027056898	0.034665779	0.00061833110
0.027188387	0.034012091	0.00060300847
0.027319875	0.034475694	0.00061248956
0.027451364	0.034466849	0.00060842260
0.027582853	0.034183515	0.00060153952
0.027714341	0.033891301	0.00059963409
0.027845830	0.034524300	0.00060071052
0.027977319	0.033500271	0.00059729356
0.028108807	0.033437094	0.00059045540
0.028240296	0.032846745	0.00058406845
0.028371785	0.033201747	0.00058736094
0.028503274	0.034701030	0.00059652409
0.028634762	0.034351807	0.00059325945
0.028766251	0.032889775	0.00058243989
0.028897740	0.033021534	0.00057702358
0.029029228	0.031985531	0.00057212295
0.029160717	0.033313931	0.00058173965
0.029292206	0.032732067	0.00057381168
0.029423694	0.031867137	0.00056854831
0.029555183	0.032775787	0.00056623602
0.029686672	0.033483916	0.00057737226
0.029818161	0.032516356	0.00056907016
0.029949649	0.033079030	0.00056813608
0.030081138	0.033078919	0.00056986102
0.030212627	0.031707043	0.00055519326
0.030344115	0.032273512	0.00055888830
0.030475604	0.031354458	0.00055218722
0.030607093	0.031721670	0.00055071638
0.030738581	0.032014667	0.00055357050
0.030870070	0.031572102	0.00054696190
0.031001559	0.032952928	0.00055632777
0.031133048	0.032527943	0.00055576935
0.031264536	0.032182019	0.00054976601
0.031396025	0.031787625	0.00054858389
0.031527514	0.032063005	0.00054673009
0.031659002	0.031891512	0.00054193239
0.031790491	0.032748804	0.00055120671
0.031921980	0.031452361	0.00053659111
0.032053468	0.032454963	0.00054700085
0.032184957	0.031500911	0.00053455905
0.032316446	0.032033758	0.00053617768
0.032447935	0.031917503	0.00054085124
0.032579423	0.030924535	0.00052941844
0.032710912	0.032134906	0.00053822957
0.032842401	0.031264552	0.00052983471
0.032973889	0.031011487	0.00052515559
0.033105378	0.030744269	0.00052518898
0.033236867	0.030863595	0.00052312191
0.033368355	0.030841385	0.00053092396
0.033499844	0.030810386	0.00053098377
0.033631333	0.031012402	0.00053112919
0.033762822	0.031189535	0.00053918824
0.033894310	0.031475557	0.00053972521
0.034025799	0.030521514	0.00053134650
0.034157288	0.030433940	0.00053203048
0.034288776	0.030496553	0.00053157946
0.034420265	0.030679476	0.00053939484
0.034551754	0.030963021	0.00053586329
0.034683242	0.029534508	0.00052901940
0.034814731	0.029614329	0.00052509401
0.034946220	0.029478884	0.00052420885
0.035077708	0.030173007	0.00053682960
0.035209197	0.028299534	0.00051938342
0.035340686	0.030214828	0.00053058276
0.035472175	0.029924111	0.00053846112
0.035603663	0.029684249	0.00053859185
0.035735152	0.029825037	0.00054882206
0.035866641	0.029705994	0.00054419125
0.035998129	0.029467602	0.00054047973
0.036129618	0.028093086	0.00053277689
0.036261107	0.028797792	0.00053669608
0.036392595	0.029738713	0.00055310192
0.036524084	0.028877091	0.00054325882
0.036655573	0.029442527	0.00054373575
0.036787062	0.029252766	0.00054715258
0.036918550	0.029037258	0.00054032405
0.037050039	0.028889814	0.00054697960
0.037181528	0.028539601	0.00054066188
0.037313016	0.028536533	0.00054144642
0.037444505	0.029427430	0.00055147314
0.037575994	0.028681558	0.00054404206
0.037707482	0.028556479	0.00054797132
0.037838971	0.028510575	0.00054909478
0.037970460	0.029092279	0.00055064775
0.038101949	0.028923816	0.00055178505
0.038233437	0.028617529	0.00054220031
0.038364926	0.028783245	0.00054077784
0.038496415	0.029557638	0.00054673418
0.038627903	0.029151287	0.00053598285
0.038759392	0.029139422	0.00053969016
0.038890881	0.029180151	0.00053356944
0.039022369	0.028826110	0.00053333514
0.039153858	0.028847622	0.00052959975
0.039285347	0.029621003	0.00053199931
0.039416836	0.029529295	0.00053555870
0.039548324	0.029507027	0.00053233158
0.039679813	0.029752354	0.00053133976
0.039811302	0.028774268	0.00052555524
0.039942790	0.029415960	0.00052879786
0.040074279	0.028884711	0.00052820732
0.040205768	0.028144805	0.00051896863
0.040337256	0.029368694	0.00052546081
0.040468745	0.029388042	0.00052590361
0.040600234	0.029614561	0.00052483722
0.040731723	0.029371477	0.00052452485
0.040863211	0.029586917	0.00052802455
0.040994700	0.029070217	0.00052079628
0.041126189	0.028784977	0.00051990628
0.041257677	0.028822796	0.00051493403
0.041389166	0.029436384	0.00052025214
0.041520655	0.029952732	0.00052616909
0.041652143	0.028597543	0.00051340267
0.041783632	0.028687852	0.00051421154
0.041915121	0.029596643	0.00051903502
0.042046610	0.029035480	0.00051590920
0.042178098	0.029155939	0.00051597635
0.042309587	0.029063483	0.00051474904
0.042441076	0.029102249	0.00051497083
0.042572564	0.028835251	0.00051230743
0.042704053	0.028905392	0.00050755410
0.042835542	0.029742226	0.00051957579
0.042967030	0.029566736	0.00051576999
0.043098519	0.028982186	0.00051186857
0.043230008	0.029455196	0.00051393308
0.043361496	0.030240533	0.00051494613
0.043492985	0.029799761	0.00051927028
0.043624474	0.028321043	0.00050251142
0.043755963	0.030099847	0.00051861390
0.043887451	0.029344188	0.00050950205
0.044018940	0.028692845	0.00050337779
0.044150429	0.029253867	0.00051311283
0.044281917	0.029682686	0.00051029842
0.044413406	0.029582952	0.00050986169
0.044544895	0.029917291	0.00050883725
0.044676383	0.029265803	0.00050706131
0.044807872	0.028924597	0.00050432628
0.044939361	0.029020437	0.00050377913
0.045070850	0.028753211	0.00050308667
0.045202338	0.029421899	0.00050478990
0.045333827	0.029535761	0.00050303362
0.045465316	0.029778107	0.00051049876
0.045596804	0.029171608	0.00050200884
0.045728293	0.029326748	0.00050591245
0.045859782	0.028448408	0.00049584846
0.045991270	0.029171586	0.00049695358
0.046122759	0.029067409	0.00050142491
0.046254248	0.028516945	0.00050517301
0.046385737	0.029642280	0.00051359388
0.046517225	0.028810528	0.00051156104
0.046648714	0.028896466	0.00051113239
0.046780203	0.029291130	0.00052314746
0.046911691	0.028956792	0.00051911185
0.047043180	0.030046983	0.00052553573
0.047174669	0.029814480	0.00052516627
0.047306157	0.030092754	0.00052970316
0.047437646	0.029243240	0.00052509120
0.047569135	0.028113611	0.00051823516
0.047700624	0.029555081	0.00052487209
0.047832112	0.028946452	0.00052655784
0.047963601	0.029119248	0.00052530936
0.048095090	0.029224827	0.00052896587
0.048226578	0.029144675	0.00053277544
0.048358067	0.029631366	0.00053184836
0.048489556	0.029231365	0.00053098830
0.048621044	0.029621221	0.00053501030
0.048752533	0.029566130	0.00053917489
0.048884022	0.028757845	0.00052754387
0.049015511	0.029152796	0.00053110358
0.049146999	0.029473657	0.00053561277
0.049278488	0.029376545	0.00053566448
0.049409977	0.029473404	0.00053986952
0.049541465	0.029372183	0.00053755942
0.049672954	0.030195524	0.00054430137
0.049804443	0.028530805	0.00053072966
0.049935931	0.029377869	0.00053873681
0.050067420	0.029119929	0.00053859980
0.050198909	0.028901588	0.00053742092
0.050330398	0.029530396	0.00054012103
0.050461886	0.029087396	0.00053709713
0.050593375	0.028865957	0.00053808004
0.050724864	0.028032304	0.00053277143
0.050856352	0.029369611	0.00054331496
0.050987841	0.029716965	0.00054361014
0.051119330	0.029710600	0.00054314100
0.051250818	0.029620509	0.00054605026
0.051382307	0.029649004	0.00054739074
0.051513796	0.030022321	0.00054945695
0.051645284	0.029790782	0.00054567458
0.051776773	0.029041661	0.00053996528
0.051908262	0.029326431	0.00054434991
0.052039751	0.029441408	0.00054563218
0.052171239	0.029189664	0.00054360532
0.052302728	0.028379769	0.00054018791
0.052434217	0.029171525	0.00054417859
0.052565705	0.029072815	0.00054692283
0.052697194	0.028750974	0.00054170852
0.052828683	0.029674511	0.00055064085
0.052960171	0.029489108	0.00054901727
0.053091660	0.029807722	0.00054793574
0.053223149	0.029037560	0.00054762358
0.053354638	0.028230698	0.00054168712
0.053486126	0.029133378	0.00054901896
0.053617615	0.029161234	0.00054577955
0.053749104	0.028675585	0.00054440919
0.053880592	0.029497973	0.00054866682
0.054012081	0.029202001	0.00055097742
0.054143570	0.029571372	0.00055381330
0.054275058	0.029641569	0.00055304458
0.054406547	0.030342515	0.00055643347
0.054538036	0.029693950	0.00055709277
0.054669525	0.029270140	0.00054980411
0.054801013	0.029452673	0.00055596421
0.054932502	0.029066817	0.00055074825
0.055063991	0.029579509	0.00055115932
0.055195479	0.029289883	0.00055367156
0.055326968	0.029442154	0.00055184584
0.055458457	0.029082163	0.00055397615
0.055589945	0.028940150	0.00054801830
0.055721434	0.028832070	0.00054647324
0.055852923	0.029186406	0.00055704631
0.055984412	0.029928775	0.00055849371
0.056115900	0.028873792	0.00055008090
0.056247389	0.028527632	0.00055075620
0.056378878	0.028554308	0.00054419947
0.056510366	0.029103867	0.00055232134
0.056641855	0.029262967	0.00055283867
0.056773344	0.029353715	0.00055612533
0.056904832	0.028952171	0.00055241482
0.057036321	0.029464775	0.00055339944
0.057167810	0.029501669	0.00055829694
0.057299299	0.028689094	0.00054946452
0.057430787	0.028297008	0.00054350032
0.057562276	0.028940277	0.00055354999
0.057693765	0.028516002	0.00054264950
0.057825253	0.028948587	0.00055170581
0.057956742	0.029056603	0.00055310570
0.058088231	0.028698864	0.00054639897
0.058219719	0.028437097	0.00054761273
0.058351208	0.028405457	0.00054097950
0.058482697	0.029468663	0.00055451025
0.058614186	0.029157108	0.00055197375
0.058745674	0.028484773	0.00054056145
0.058877163	0.027358196	0.00053122098
0.059008652	0.028318924	0.00053643475
0.059140140	0.028794969	0.00054601423
0.059271629	0.028668841	0.00054288496
0.059403118	0.029116968	0.00054175350
0.059534606	0.028595204	0.00054222626
0.059666095	0.029344199	0.00054169210
0.059797584	0.029921049	0.00054782440
0.059929072	0.029047308	0.00054573446
0.060060561	0.029455657	0.00054284889
0.060192050	0.029276930	0.00054521547
0.060323539	0.029740307	0.00054319874
0.060455027	0.029418255	0.00054397123
0.060586516	0.029556393	0.00054640418
0.060718005	0.028704528	0.00053699540
0.060849493	0.028230595	0.00053300742
0.060980982	0.029336823	0.00054188296
0.061112471	0.029213624	0.00053855665
0.061243959	0.028861265	0.00054275994
0.061375448	0.028737228	0.00053418430
0.061506937	0.028983881	0.00054015623
0.061638426	0.029068218	0.00053528995
0.061769914	0.028182214	0.00053195509
0.061901403	0.028531428	0.00053895125
0.062032892	0.029711964	0.00053894280
0.062164380	0.029061451	0.00053636738
0.062295869	0.029750103	0.00054420920
0.062427358	0.029140228	0.00053565265
0.062558846	0.029380603	0.00054376801
0.062690335	0.028945570	0.00053168279
0.062821824	0.028872406	0.00053466864
0.062953313	0.028226451	0.00052981201
0.063084801	0.028706503	0.00053212771
0.063216290	0.029836150	0.00054446256
0.063347779	0.028895084	0.00053346280
0.063479267	0.028689691	0.00053015301
0.063610756	0.030187353	0.00054476879
0.063742245	0.028347132	0.00052791586
0.063873733	0.028930985	0.00053634972
0.064005222	0.029993612	0.00054129950
0.064136711	0.028316906	0.00052811189
0.064268200	0.029319250	0.00053530230
0.064399688	0.028764399	0.00052999115
0.064531177	0.028704433	0.00053331535
0.064662666	0.029597285	0.00053723026
0.064794154	0.028937354	0.00053232752
0.064925643	0.028626647	0.00053026028
0.065057132	0.028427475	0.00052922320
0.065188620	0.028572740	0.00052967105
0.065320109	0.028495072	0.00052535596
0.065451598	0.029357172	0.00053226220
0.065583087	0.028162429	0.00052540503
0.065714575	0.029382904	0.00053296662
0.065846064	0.028732061	0.00052986743
0.065977553	0.029400732	0.00053260182
0.066109041	0.028717299	0.00052596278
0.066240530	0.029118951	0.00053106070
0.066372019	0.028406108	0.00052391460
0.066503507	0.029261857	0.00053131272
0.066634996	0.029019404	0.00052749297
0.066766485	0.029074014	0.00053011974
0.066897973	0.029238954	0.00053115568
0.067029462	0.029202054	0.00052890601
0.067160951	0.028869190	0.00052859079
0.067292440	0.028998629	0.00052798943
0.067423928	0.029271739	0.00052609785
0.067555417	0.029053306	0.00052906218
0.067686906	0.029164695	0.00052590255
0.067818394	0.028334388	0.00052186820
0.067949883	0.029293563	0.00052730213
0.068081372	0.029057953	0.00052601520
0.068212860	0.028365713	0.00052101280
0.068344349	0.029021141	0.00052564592
0.068475838	0.028741923	0.00052267874
0.068607327	0.028315095	0.00052200122
0.068738815	0.028135635	0.00051396236
0.068870304	0.028525278	0.00052335948
0.069001793	0.029091989	0.00052349791
0.069133281	0.029004055	0.00052410489
0.069264770	0.028904866	0.00052530912
0.069396259	0.028844617	0.00051809543
0.069527747	0.029498192	0.00052855775
0.069659236	0.029510621	0.00052741519
0.069790725	0.029220867	0.00052445968
0.069922214	0.028388595	0.00051947388
0.070053702	0.028858330	0.00051729032
0.070185191	0.029661934	0.00052976288
0.070316680	0.027889203	0.00050945416
0.070448168	0.028460090	0.00051844133
0.070579657	0.028673817	0.00052031106
0.070711146	0.028791062	0.00051558855
0.070842634	0.027581613	0.00051122236
0.070974123	0.028597805	0.00051807269
0.071105612	0.027414197	0.00050702825
0.071237101	0.028321253	0.00051677619
0.071368589	0.028513171	0.00051317460
0.071500078	0.027358851	0.00050823510
0.071631567	0.028242810	0.00051527337
0.071763055	0.027245172	0.00050468071
0.071894544	0.027345714	0.00050585875
0.072026033	0.027890044	0.00050644383
0.072157521	0.028246773	0.00051390101
0.072289010	0.027788189	0.00050999133
0.072420499	0.028097371	0.00050932833
0.072551988	0.027753834	0.00050611644
0.072683476	0.027910612	0.00050576725
0.072814965	0.027505241	0.00050682179
0.072946454	0.027147424	0.00050413397
0.073077942	0.026881548	0.00049951754
0.073209431	0.027679620	0.00050681498
0.073340920	0.028189730	0.00050777873
0.073472408	0.027380310	0.00050338832
0.073603897	0.027120508	0.00050289327
0.073735386	0.027191634	0.00050028306
0.073866875	0.027261241	0.00050162219
0.073998363	0.027507939	0.00050334364
0.074129852	0.027501982	0.00050495420
0.074261341	0.027016802	0.00050181423
0.074392829	0.027502192	0.00050036174
0.074524318	0.027570819	0.00050514091
0.074655807	0.026972274	0.00049718611
0.074787295	0.028222398	0.00050809807
0.074918784	0.027183081	0.00049944981
0.075050273	0.027722592	0.00050227650
0.075181761	0.027326102	0.00049782827
0.075313250	0.027260377	0.00050032433
0.075444739	0.027536613	0.00050061031
0.075576228	0.027987081	0.00050502069
0.075707716	0.027168121	0.00049820442
0.075839205	0.027264408	0.00049801777
0.075970694	0.027347084	0.00049835258
0.076102182	0.027746859	0.00049922137
0.076233671	0.027651069	0.00050406139
0.076365160	0.026180730	0.00048669950
0.076496648	0.026896495	0.00049408512
0.076628137	0.027209106	0.00049827958
0.076759626	0.027757915	0.00049832457
0.076891115	0.026318009	0.00048904584
0.077022603	0.026905003	0.00049235585
0.077154092	0.026684460	0.00048950760
0.077285581	0.026223394	0.00048980355
0.077417069	0.026556699	0.00048958242
0.077548558	0.026512540	0.00049011040
0.077680047	0.025872742	0.00048332597
0.077811535	0.026791790	0.00049071087
0.077943024	0.027071176	0.00049382588
0.078074513	0.026773798	0.00048772076
0.078206002	0.026816899	0.00049115301
0.078337490	0.026503904	0.00048684531
0.078468979	0.026991166	0.00049092255
0.078600468	0.026344449	0.00048768263
0.078731956	0.026737643	0.00048799150
0.078863445	0.026197614	0.00048756885
0.078994934	0.027484286	0.00049347386
0.079126422	0.027210293	0.00049077972
0.079257911	0.026285253	0.00048504506
0.079389400	0.026622229	0.00048564322
0.079520889	0.026452168	0.00048547410
0.079652377	0.026999764	0.00048991275
0.079783866	0.026953376	0.00048652609
0.079915355	0.026050907	0.00048466558
0.080046843	0.026282042	0.00048103610
0.080178332	0.026478001	0.00048454519
0.080309821	0.025837070	0.00048215125
0.080441309	0.026537232	0.00048235741
0.080572798	0.027029487	0.00048818897
0.080704287	0.026998272	0.00048748756
0.080835776	0.026549794	0.00048482688
0.080967264	0.025222596	0.00047645999
0.081098753	0.027380477	0.00048669028
0.081230242	0.026574844	0.00048360969
0.081361730	0.026636194	0.00048290370
0.081493219	0.027223859	0.00048705216
0.081624708	0.026610453	0.00048506450
0.081756196	0.026639901	0.00048078782
0.081887685	0.026538837	0.00048292179
0.082019174	0.026668687	0.00048365749
0.082150663	0.027804074	0.00049091647
0.082282151	0.026529213	0.00048322080
0.082413640	0.026188021	0.00047798976
0.082545129	0.025656763	0.00047482656
0.082676617	0.025549700	0.00047486869
0.082808106	0.026116831	0.00047786532
0.082939595	0.026338454	0.00048229546
0.083071083	0.027303260	0.00048388015
0.083202572	0.026286436	0.00047834273
0.083334061	0.025351188	0.00047260043
0.083465549	0.026722572	0.00047817877
0.083597038	0.025714939	0.00047601788
0.083728527	0.026274190	0.00047540524
0.083860016	0.026558248	0.00047917121
0.083991504	0.026482504	0.00048020547
0.084122993	0.025686829	0.00047221820
0.084254482	0.025459262	0.00047147445
0.084385970	0.025808086	0.00047264041
0.084517459	0.026206334	0.00047622817
0.084648948	0.025958064	0.00047623410
0.084780436	0.025877792	0.00046910725
0.084911925	0.025337894	0.00046816969
0.085043414	0.026480951	0.00047527080
0.085174903	0.026136852	0.00047318926
0.085306391	0.026357081	0.00047741739
0.085437880	0.026632342	0.00047589403
0.085569369	0.026734295	0.00047868437
0.085700857	0.025676007	0.00046848469
0.085832346	0.025997917	0.00047071629
0.085963835	0.026409519	0.00047657809
0.086095323	0.025707655	0.00046883155
0.086226812	0.026477342	0.00047361616
0.086358301	0.027449777	0.00048053640
0.086489790	0.026164077	0.00047173441
0.086621278	0.026133331	0.00047180889
0.086752767	0.025946312	0.00046881330
0.086884256	0.025786325	0.00046807045
0.087015744	0.025707651	0.00046683553
0.087147233	0.026263744	0.00047063377
0.087278722	0.026674303	0.00047466443
0.087410210	0.026214204	0.00047066757
0.087541699	0.026427325	0.00047148352
0.087673188	0.025077089	0.00046277489
0.087804677	0.025925195	0.00046724221
0.087936165	0.025977754	0.00046937982
0.088067654	0.025674625	0.00046717699
0.088199143	0.025930885	0.00046619689
0.088330631	0.025563937	0.00046637174
0.088462120	0.026056705	0.00046648470
0.088593609	0.026002400	0.00046976631
0.088725097	0.025906922	0.00046364644
0.088856586	0.025946667	0.00046718627
0.088988075	0.025142812	0.00046211112
0.089119564	0.025209854	0.00045996289
0.089251052	0.025002270	0.00045968268
0.089382541	0.025217255	0.00045920547
0.089514030	0.025609209	0.00046138924
0.089645518	0.026250605	0.00046754778
0.089777007	0.025850446	0.00046315348
0.089908496	0.026259297	0.00046978763
0.090039984	0.025859920	0.00046475065
0.090171473	0.025314123	0.00045723605
0.090302962	0.025311437	0.00046037976
0.090434451	0.025360075	0.00045958241
0.090565939	0.026018159	0.00046611787
0.090697428	0.025445346	0.00046083261
0.090828917	0.025690993	0.00045758886
0.090960405	0.025382599	0.00046216721
0.091091894	0.025306327	0.00045713920
0.091223383	0.024606046	0.00045473833
0.091354871	0.025704481	0.00046288994
0.091486360	0.025315301	0.00046764686
0.091617849	0.025650027	0.00047458663
0.091749337	0.025401468	0.00047603322
0.091880826	0.025043420	0.00047785313
0.092012315	0.025373551	0.00048084008
0.092143804	0.025810727	0.00048615839
0.092275292	0.024909367	0.00048241892
0.092406781	0.025380263	0.00048795095
0.092538270	0.025039817	0.00049005898
0.092669758	0.025991172	0.00049855965
0.092801247	0.024877605	0.00047348671
0.092932736	0.024862671	0.00047573882
0.093064224	0.025753203	0.00047809289
0.093195713	0.025169575	0.00047240261
0.093327202	0.025742090	0.00047644325
0.093458691	0.025348155	0.00046725189
0.093590179	0.025427687	0.00047137634
0.093721668	0.025518022	0.00047268824
0.093853157	0.025444640	0.00046789380
0.093984645	0.025477158	0.00046855922
0.094116134	0.024714149	0.00046181666
0.094247623	0.025397084	0.00046502372
0.094379111	0.024914634	0.00046175923
0.094510600	0.025285085	0.00046397292
0.094642089	0.024765566	0.00046027542
0.094773578	0.024887537	0.00045857621
0.094905066	0.024727039	0.00045906423
0.095036555	0.024752171	0.00046342007
0.095168044	0.025680923	0.00046220876
0.095299532	0.025152975	0.00046230713
0.095431021	0.024276811	0.00045237083
0.095562510	0.025169608	0.00046048630
0.095693998	0.024192466	0.00045399623
0.095825487	0.024894546	0.00045625213
0.095956976	0.025414385	0.00046356990
0.096088465	0.025477509	0.00045852923
0.096219953	0.025163769	0.00045845874
0.096351442	0.025139843	0.00045942739
0.096482931	0.024373237	0.00045033011
0.096614419	0.024687715	0.00045300458
0.096745908	0.024365502	0.00045207352
0.096877397	0.024574892	0.00045010429
0.097008885	0.024394670	0.00045115799
0.097140374	0.024730158	0.00045324440
0.097271863	0.025169077	0.00045412171
0.097403352	0.025086594	0.00045281921
0.097534840	0.024957176	0.00045278053
0.097666329	0.024114004	0.00045029307
0.097797818	0.024187308	0.00044327072
0.097929306	0.024974971	0.00045009974
0.098060795	0.025197119	0.00045186905
0.098192284	0.024282426	0.00044284096
0.098323772	0.024219911	0.00044389078
0.098455261	0.024828652	0.00044751767
0.098586750	0.024342119	0.00044119168
0.098718239	0.024252343	0.00044107422
0.098849727	0.024268257	0.00043763699
0.098981216	0.024285575	0.00044060281
0.099112705	0.023848791	0.00043570382
0.099244193	0.023868214	0.00043419831
0.099375682	0.024478207	0.00044203342
0.099507171	0.023962944	0.00043687117
0.099638659	0.024238563	0.00044296354
0.099770148	0.024185023	0.00043995537
0.099901637	0.024420249	0.00043883524
0.10003313	0.025195758	0.00044730315
0.10016461	0.024642254	0.00044195604
0.10029610	0.025493196	0.00045069009
0.10042759	0.024401920	0.00043912464
0.10055908	0.024562540	0.00044211478
0.10069057	0.023969525	0.00043832324
0.10082206	0.023893304	0.00043701673
0.10095355	0.024102759	0.00044102311
0.10108504	0.024356915	0.00043850323
0.10121652	0.025332054	0.00044430368
0.10134801	0.024385434	0.00044020099
0.10147950	0.024078530	0.00043720078
0.10161099	0.023430170	0.00043289614
0.10174248	0.024408276	0.00043957553
0.10187397	0.023763475	0.00043274450
0.10200546	0.024182520	0.00043775557
0.10213694	0.024441728	0.00043708471
0.10226843	0.023387169	0.00043002702
0.10239992	0.024525727	0.00043893588
0.10253141	0.025407023	0.00044084892
0.10266290	0.023970826	0.00043626117
0.10279439	0.024971714	0.00044006004
0.10292588	0.023522173	0.00043270407
0.10305737	0.023075074	0.00042807425
0.10318885	0.024170852	0.00043433999
0.10332034	0.024736675	0.00043936989
0.10345183	0.023517783	0.00042932065
0.10358332	0.023671351	0.00043231753
0.10371481	0.024528251	0.00043615074
0.10384630	0.023799025	0.00043263854
0.10397779	0.023601199	0.00042950631
0.10410928	0.024419113	0.00043758895
0.10424076	0.024127678	0.00043271729
0.10437225	0.023711598	0.00043168135
0.10450374	0.024206464	0.00043061394
0.10463523	0.023628222	0.00042914115
0.10476672	0.024046744	0.00043232770
0.10489821	0.024344427	0.00043445060
0.10502970	0.023251097	0.00042565393
0.10516118	0.024490392	0.00043197059
0.10529267	0.024381397	0.00043512041
0.10542416	0.023632638	0.00042912575
0.10555565	0.023975800	0.00042904410
0.10568714	0.024343786	0.00043319659
0.10581863	0.024307531	0.00043189295
0.10595012	0.023657279	0.00042708600
0.10608161	0.024933811	0.00043757766
0.10621309	0.023966740	0.00042831821
0.10634458	0.023437312	0.00042223794
0.10647607	0.023475682	0.00042560273
0.10660756	0.024643296	0.00043250450
0.10673905	0.024287303	0.00043237413
0.10687054	0.024049463	0.00043169563
0.10700203	0.023992907	0.00043701770
0.10713352	0.023818429	0.00044127723
0.10726500	0.023699010	0.00044373236
0.10739649	0.023704640	0.00045005375
0.10752798	0.023760696	0.00044706221
0.10765947	0.024038535	0.00045270332
0.10779096	0.024096744	0.00045370268
0.10792245	0.023265773	0.00045209264
0.10805394	0.023479656	0.00045579203
0.10818542	0.024564484	0.00046285327
0.10831691	0.023559662	0.00045881304
0.10844840	0.023697469	0.00045992620
0.10857989	0.024354176	0.00046779896
0.10871138	0.023526330	0.00046689760
0.10884287	0.024228489	0.00046803814
0.10897436	0.023388831	0.00046211709
0.10910585	0.023916357	0.00047076424
0.10923733	0.023300235	0.00046203434
0.10936882	0.024090569	0.00047499500
0.10950031	0.024144776	0.00047470354
0.10963180	0.024206830	0.00047825264
0.10976329	0.023717325	0.00047434573
0.10989478	0.023813667	0.00047552522
0.11002627	0.024148448	0.00048493082
0.11015776	0.023399157	0.00047429182
0.11028924	0.023716077	0.00047778140
0.11042073	0.022932097	0.00047807692
0.11055222	0.024347881	0.00048307827
0.11068371	0.024511298	0.00048795116
0.11081520	0.023727293	0.00048058470
0.11094669	0.023482475	0.00048024359
0.11107818	0.023184803	0.00048122554
0.11120966	0.023613174	0.00048412612
0.11134115	0.024367611	0.00049343985
0.11147264	0.023703469	0.00048516724
0.11160413	0.023437105	0.00048562590
0.11173562	0.024083663	0.00049344771
0.11186711	0.024444317	0.00047987297
0.11199860	0.023719791	0.00047529386
0.11213009	0.023415383	0.00046426187
0.11226157	0.023062183	0.00046005167
0.11239306	0.023437009	0.00046205830
0.11252455	0.024193119	0.00046754854
0.11265604	0.024621745	0.00046900084
0.11278753	0.024399233	0.00046142970
0.11291902	0.023861621	0.00045856033
0.11305051	0.023416184	0.00045749759
0.11318200	0.024004442	0.00045539975
0.11331348	0.024405509	0.00046213172
0.11344497	0.023386728	0.00045078370
0.11357646	0.023124904	0.00044514683
0.11370795	0.023958922	0.00045198796
0.11383944	0.024058118	0.00045469716
0.11397093	0.023642719	0.00045028369
0.11410242	0.024088958	0.00045264743
0.11423390	0.022747459	0.00043822336
0.11436539	0.023912102	0.00045259218
0.11449688	0.023303650	0.00044001243
0.11462837	0.023594628	0.00044834385
0.11475986	0.023465654	0.00044282680
0.11489135	0.023704491	0.00044136422
0.11502284	0.024587631	0.00045164928
0.11515433	0.023611513	0.00044176002
0.11528581	0.023968182	0.00044409355
0.11541730	0.023441394	0.00044044359
0.11554879	0.023554173	0.00043939352
0.11568028	0.022948388	0.00043774685
0.11581177	0.023447542	0.00043906778
0.11594326	0.023437544	0.00043946056
0.11607475	0.022943683	0.00043430264
0.11620624	0.024114592	0.00044093601
0.11633772	0.024296287	0.00044371672
0.11646921	0.024017044	0.00044230264
0.11660070	0.023759629	0.00043898413
0.11673219	0.023841478	0.00043735828
0.11686368	0.023161536	0.00043153614
0.11699517	0.023751477	0.00043698378
0.11712666	0.023724874	0.00043596969
0.11725814	0.024112213	0.00043682685
0.11738963	0.023233994	0.00042891855
0.11752112	0.024299547	0.00043617225
0.11765261	0.024116213	0.00043637139
0.11778410	0.024500961	0.00043823071
0.11791559	0.023872778	0.00043136432
0.11804708	0.023764180	0.00042966171
0.11817857	0.023954214	0.00043168408
0.11831005	0.023509471	0.00042689417
0.11844154	0.023947026	0.00043301831
0.11857303	0.024099951	0.00042887230
0.11870452	0.024353195	0.00043175373
0.11883601	0.023626125	0.00042677039
0.11896750	0.023508586	0.00042534749
0.11909899	0.023697414	0.00042844492
0.11923048	0.024114802	0.00042450301
0.11936196	0.024248690	0.00043003959
0.11949345	0.023253482	0.00041771330
0.11962494	0.023962210	0.00042353903
0.11975643	0.023920015	0.00042525400
0.11988792	0.023818957	0.00041970930
0.12001941	0.024136897	0.00042349722
0.12015090	0.023991618	0.00042111151
0.12028239	0.024671060	0.00042776800
0.12041387	0.023994877	0.00042070906
0.12054536	0.023638772	0.00041639635
0.12067685	0.024060437	0.00042052691
0.12080834	0.023440900	0.00041841468
0.12093983	0.023234602	0.00041201309
0.12107132	0.023808156	0.00042010128
0.12120281	0.024257582	0.00042082504
0.12133429	0.023639990	0.00041633368
0.12146578	0.023685438	0.00041728281
0.12159727	0.023809436	0.00041489179
0.12172876	0.023073562	0.00041197565
0.12186025	0.023979529	0.00041657987
0.12199174	0.024439211	0.00042108652
0.12212323	0.024176740	0.00041822627
0.12225472	0.023717735	0.00041370331
0.12238620	0.024254318	0.00042004015
0.12251769	0.023452232	0.00041326382
0.12264918	0.023404861	0.00041300198
0.12278067	0.023591298	0.00041452930
0.12291216	0.023645297	0.00041402811
0.12304365	0.024200549	0.00041745945
0.12317514	0.024081043	0.00041586743
0.12330663	0.023352513	0.00041186819
0.12343811	0.023441751	0.00041267966
0.12356960	0.023519035	0.00041106489
0.12370109	0.024371708	0.00041768826
0.12383258	0.023122853	0.00040827836
0.12396407	0.023746022	0.00040988918
0.12409556	0.023257372	0.00041201692
0.12422705	0.024119913	0.00041410651
0.12435853	0.023205583	0.00041053241
0.12449002	0.023883742	0.00041158479
0.12462151	0.023920276	0.00041428344
0.12475300	0.024172022	0.00041458431
0.12488449	0.024672752	0.00041693372
0.12501598	0.023468860	0.00041085787
0.12514747	0.023753708	0.00040989205
0.12527896	0.022993674	0.00040480101
0.12541044	0.023341935	0.00041053814
0.12554193	0.022955871	0.00040404555
0.12567342	0.022534848	0.00040321215
0.12580491	0.023701713	0.00041138711
0.12593640	0.023473194	0.00040675790
0.12606789	0.023626432	0.00040900331
0.12619938	0.023364120	0.00040623229
0.12633087	0.023295182	0.00040800178
0.12646235	0.023855591	0.00040978621
0.12659384	0.023621024	0.00040526363
0.12672533	0.023895727	0.00041270259
0.12685682	0.023855131	0.00040882564
0.12698831	0.023692261	0.00040884833
0.12711980	0.023997915	0.00040856911
0.12725129	0.023713208	0.00040629604
0.12738277	0.023307900	0.00040498372
0.12751426	0.023757953	0.00040738410
0.12764575	0.022651467	0.00040072949
0.12777724	0.023435022	0.00040424880
0.12790873	0.023407554	0.00040552625
0.12804022	0.023479455	0.00040634798
0.12817171	0.023837002	0.00040711914
0.12830320	0.023732567	0.00040654863
0.12843468	0.022882703	0.00039981438
0.12856617	0.023852793	0.00040561489
0.12869766	0.023171896	0.00040189849
0.12882915	0.023651669	0.00040784763
0.12896064	0.023100060	0.00040045939
0.12909213	0.023678332	0.00040500351
0.12922362	0.023819278	0.00040460879
0.12935511	0.024116124	0.00040856784
0.12948659	0.024419615	0.00040920955
0.12961808	0.023508690	0.00040293809
0.12974957	0.023562052	0.00040273904
0.12988106	0.023904195	0.00040555150
0.13001255	0.023151898	0.00040163491
0.13014404	0.024380728	0.00041022159
0.13027553	0.023125585	0.00039879120
0.13040701	0.024112103	0.00040550371
0.13053850	0.023523540	0.00040319498
0.13066999	0.023664083	0.00040337692
0.13080148	0.023996984	0.00040541373
0.13093297	0.023713482	0.00040128510
0.13106446	0.023651482	0.00040239161
0.13119595	0.024273372	0.00040622072
0.13132744	0.023881508	0.00040421130
0.13145892	0.024001148	0.00040488180
0.13159041	0.024384509	0.00040652405
0.13172190	0.024017988	0.00040323557
0.13185339	0.024126414	0.00040525468
0.13198488	0.024198545	0.00040431568
0.13211637	0.023826521	0.00040258176
0.13224786	0.023545975	0.00039878380
0.13237935	0.024192358	0.00040417107
0.13251083	0.023939146	0.00040340165
0.13264232	0.024084380	0.00040305656
0.13277381	0.023817355	0.00040282240
0.13290530	0.023671637	0.00039838843
0.13303679	0.023547237	0.00040035670
0.13316828	0.023723052	0.00040183968
0.13329977	0.023573940	0.00039593716
0.13343125	0.023641142	0.00040239940
0.13356274	0.023626013	0.00039708577
0.13369423	0.023661190	0.00039858940
0.13382572	0.023958026	0.00040143131
0.13395721	0.023707271	0.00039839453
0.13408870	0.023570988	0.00039991640
0.13422019	0.024239198	0.00040015253
0.13435168	0.023599072	0.00039961561
0.13448316	0.023679192	0.00040030687
0.13461465	0.024125525	0.00040041159
0.13474614	0.024039150	0.00040220230
0.13487763	0.023322459	0.00039661427
0.13500912	0.024036675	0.00040128265
0.13514061	0.023965496	0.00039936646
0.13527210	0.023542190	0.00039709716
0.13540359	0.024173659	0.00040056492
0.13553507	0.023970145	0.00039774704
0.13566656	0.024096339	0.00039913084
0.13579805	0.023443284	0.00039700265
0.13592954	0.023999783	0.00039862278
0.13606103	0.023791168	0.00039913030
0.13619252	0.023688859	0.00039603476
0.13632401	0.023892865	0.00039536164
0.13645549	0.023582357	0.00039724551
0.13658698	0.023643587	0.00039532497
0.13671847	0.023806377	0.00039651701
0.13684996	0.023938101	0.00039712489
0.13698145	0.024250534	0.00039742254
0.13711294	0.024122997	0.00039867033
0.13724443	0.023786066	0.00039646456
0.13737592	0.023301464	0.00039175616
0.13750740	0.022381549	0.00038720456
0.13763889	0.023504729	0.00039186107
0.13777038	0.023451828	0.00039561505
0.13790187	0.023824229	0.00039535820
0.13803336	0.023995118	0.00039510314
0.13816485	0.024018154	0.00039757370
0.13829634	0.023799524	0.00039319169
0.13842783	0.023732759	0.00039556155
0.13855931	0.023978880	0.00039535167
0.13869080	0.023255640	0.00039055511
0.13882229	0.023153496	0.00038991335
0.13895378	0.023540150	0.00039080490
0.13908527	0.022576432	0.00038680866
0.13921676	0.022320221	0.00038522058
0.13934825	0.023433815	0.00039145102
0.13947973	0.023777762	0.00039320481
0.13961122	0.023768664	0.00039208853
0.13974271	0.024200203	0.00039640574
0.13987420	0.022912548	0.00038943798
0.14000569	0.023589938	0.00038907379
0.14013718	0.023578142	0.00039117511
0.14026867	0.023913947	0.00039249823
0.14040016	0.023603489	0.00039224044
0.14053164	0.023330640	0.00039098561
0.14066313	0.023269512	0.00038628643
0.14079462	0.023581870	0.00039112876
0.14092611	0.023462854	0.00038749022
0.14105760	0.023982402	0.00039323684
0.14118909	0.024270679	0.00039524295
0.14132058	0.023930577	0.00038930019
0.14145207	0.023685044	0.00039001540
0.14158355	0.023637049	0.00038911248
0.14171504	0.023315790	0.00038790683
0.14184653	0.024438442	0.00039481164
0.14197802	0.023491340	0.00038701297
0.14210951	0.023964026	0.00038955204
0.14224100	0.022875974	0.00038394806
0.14237249	0.023552803	0.00038714664
0.14250398	0.023211168	0.00038686471
0.14263546	0.023311812	0.00038333967
0.14276695	0.024447365	0.00039184718
0.14289844	0.023718851	0.00038777413
0.14302993	0.024126165	0.00039143891
0.14316142	0.023890771	0.00038843936
0.14329291	0.023731686	0.00038751967
0.14342440	0.023500290	0.00038719503
0.14355588	0.023472865	0.00038639608
0.14368737	0.023780571	0.00038846856
0.14381886	0.024067026	0.00039043266
0.14395035	0.023209445	0.00038306297
0.14408184	0.023850226	0.00038858347
0.14421333	0.023611850	0.00038781878
0.14434482	0.022815791	0.00038071166
0.14447631	0.023723918	0.00038771983
0.14460779	0.023199212	0.00038331804
0.14473928	0.024314480	0.00038973418
0.14487077	0.024246964	0.00039133423
0.14500226	0.024118925	0.00038799082
0.14513375	0.023684955	0.00038738152
0.14526524	0.023986607	0.00038670835
0.14539673	0.022931055	0.00038042068
0.14552822	0.022980312	0.00038286048
0.14565970	0.023215623	0.00038110066
0.14579119	0.023858695	0.00038779591
0.14592268	0.023375670	0.00038450888
0.14605417	0.023656793	0.00038437918
0.14618566	0.022998819	0.00038291166
0.14631715	0.023885100	0.00038506648
0.14644864	0.023929148	0.00038541743
0.14658012	0.023550702	0.00038251148
0.14671161	0.023752046	0.00038438125
0.14684310	0.023502539	0.00038676005
0.14697459	0.024153542	0.00038643354
0.14710608	0.023804126	0.00038471361
0.14723757	0.023883871	0.00038528919
0.14736906	0.023807980	0.00038384894
0.14750055	0.023377960	0.00038277102
0.14763203	0.023163073	0.00037993680
0.14776352	0.023804614	0.00038393156
0.14789501	0.023640861	0.00038308171
0.14802650	0.023216931	0.00037860030
0.14815799	0.023309717	0.00038211948
0.14828948	0.023271562	0.00037987038
0.14842097	0.023613054	0.00038493716
0.14855246	0.023468680	0.00038080506
0.14868394	0.024043810	0.00038383269
0.14881543	0.023686206	0.00038307830
0.14894692	0.024307891	0.00038671152
0.14907841	0.022725063	0.00037525269
0.14920990	0.023975549	0.00038381987
0.14934139	0.024052751	0.00038397402
0.14947288	0.024304421	0.00038737408
0.14960436	0.024039526	0.00038406842
0.14973585	0.023569461	0.00038056139
0.14986734	0.024224923	0.00038475592
0.14999883	0.023843789	0.00038173224
0.15013032	0.023356545	0.00038085947
0.15026181	0.023674263	0.00038217590
0.15039330	0.023800561	0.00038203650
0.15052479	0.023641923	0.00038149026
0.15065627	0.023952065	0.00038256880
0.15078776	0.023297104	0.00038018393
0.15091925	0.023254983	0.00037769269
0.15105074	0.023776623	0.00038055319
0.15118223	0.023341742	0.00037908621
0.15131372	0.023828626	0.00038085474
0.15144521	0.023230195	0.00037728741
0.15157670	0.023432152	0.00037791750
0.15170818	0.023265578	0.00037626024
0.15183967	0.024254470	0.00038285518
0.15197116	0.023813328	0.00038043629
0.15210265	0.023830030	0.00038008298
0.15223414	0.023879819	0.00038219055
0.15236563	0.023423354	0.00037709907
0.15249712	0.023469498	0.00037746881
0.15262860	0.023817755	0.00037966148
0.15276009	0.024332798	0.00038364490
0.15289158	0.023857546	0.00038012928
0.15302307	0.023818861	0.00037915295
0.15315456	0.023972211	0.00037924319
0.15328605	0.023358410	0.00037772346
0.15341754	0.024507960	0.00038445831
0.15354903	0.023285410	0.00037422671
0.15368051	0.024224005	0.00038100308
0.15381200	0.023020889	0.00037214374
0.15394349	0.023743624	0.00037825980
0.15407498	0.023549201	0.00037689979
0.15420647	0.023389985	0.00037489771
0.15433796	0.024326635	0.00038118859
0.15446945	0.023105813	0.00037232974
0.15460094	0.023436878	0.00037747960
0.15473242	0.023426339	0.00037583558
0.15486391	0.023375465	0.00037550947
0.15499540	0.023731966	0.00037663961
0.15512689	0.023116366	0.00037334341
0.15525838	0.023353441	0.00037542984
0.15538987	0.023235926	0.00037392846
0.15552136	0.023449854	0.00037474047
0.15565284	0.024462477	0.00038006782
0.15578433	0.023254497	0.00037449900
0.15591582	0.023321446	0.00037352018
0.15604731	0.023803574	0.00037783018
0.15617880	0.023844132	0.00037650566
0.15631029	0.023299465	0.00037331778
0.15644178	0.023505728	0.00037333402
0.15657327	0.023834245	0.00037693487
0.15670475	0.023653833	0.00037381195
0.15683624	0.023206022	0.00037216799
0.15696773	0.023975153	0.00037649254
0.15709922	0.023541121	0.00037333515
0.15723071	0.023190216	0.00037248589
0.15736220	0.023640900	0.00037265709
0.15749369	0.023392429	0.00037273890
0.15762518	0.023518237	0.00037214455
0.15775666	0.023464167	0.00037138467
0.15788815	0.023369764	0.00037354105
0.15801964	0.023997914	0.00037581309
0.15815113	0.023324441	0.00037042934
0.15828262	0.023717101	0.00037329232
0.15841411	0.023855426	0.00037519155
0.15854560	0.023894175	0.00037409759
0.15867708	0.023473080	0.00036967232
0.15880857	0.023147941	0.00037067650
0.15894006	0.024012409	0.00037409511
0.15907155	0.023307715	0.00037029018
0.15920304	0.022732426	0.00036798865
0.15933453	0.023588451	0.00037096717
0.15946602	0.023461040	0.00037029903
0.15959751	0.023505964	0.00036923758
0.15972899	0.023463687	0.00037002661
0.15986048	0.023593520	0.00037211363
0.15999197	0.023122792	0.00036745914
0.16012346	0.023535592	0.00037239023
0.16025495	0.022999819	0.00036680702
0.16038644	0.023302533	0.00036871160
0.16051793	0.023125845	0.00036942636
0.16064942	0.022746689	0.00036390541
0.16078090	0.023242805	0.00036991294
0.16091239	0.024016681	0.00037296063
0.16104388	0.023699431	0.00036982700
0.16117537	0.023645192	0.00037198859
0.16130686	0.023917673	0.00037060608
0.16143835	0.023028934	0.00036698860
0.16156984	0.024125320	0.00037325174
0.16170133	0.023855390	0.00036954781
0.16183281	0.023374311	0.00036792367
0.16196430	0.023448993	0.00036779307
0.16209579	0.023057267	0.00036566659
0.16222728	0.023506785	0.00037027348
0.16235877	0.023255346	0.00036573888
0.16249026	0.024004637	0.00037137462
0.16262175	0.024072236	0.00037200801
0.16275323	0.023625405	0.00036891463
0.16288472	0.023087834	0.00036480164
0.16301621	0.023275066	0.00036528823
0.16314770	0.023366603	0.00036814413
0.16327919	0.023498051	0.00036677335
0.16341068	0.024049566	0.00037086683
0.16354217	0.023671216	0.00036780490
0.16367366	0.023538440	0.00036768793
0.16380514	0.023536063	0.00036872675
0.16393663	0.023515285	0.00036753891
0.16406812	0.023864382	0.00036773814
0.16419961	0.023510524	0.00036681596
0.16433110	0.024075667	0.00036885461
0.16446259	0.024041687	0.00036984291
0.16459408	0.023060480	0.00036477994
0.16472557	0.023078472	0.00036156440
0.16485705	0.023433106	0.00036613379
0.16498854	0.023434520	0.00036606251
0.16512003	0.021609351	0.00035417993
0.16525152	0.023873585	0.00036925565
0.16538301	0.023772308	0.00036609038
0.16551450	0.023491913	0.00036587453
0.16564599	0.022680717	0.00036026389
0.16577747	0.023174513	0.00036428638
0.16590896	0.023659850	0.00036557592
0.16604045	0.024297956	0.00036898618
0.16617194	0.023818929	0.00036771998
0.16630343	0.023546260	0.00036441880
0.16643492	0.023663067	0.00036631762
0.16656641	0.024011698	0.00036808406
0.16669790	0.023416691	0.00036209338
0.16682938	0.023818689	0.00036636658
0.16696087	0.023385961	0.00036479371
0.16709236	0.022863929	0.00035868735
0.16722385	0.023227603	0.00036374750
0.16735534	0.023389375	0.00036234833
0.16748683	0.023438072	0.00036438650
0.16761832	0.023687250	0.00036688433
0.16774981	0.023058999	0.00035953053
0.16788129	0.023162758	0.00036337863
0.16801278	0.023853073	0.00036521328
0.16814427	0.023318534	0.00036338416
0.16827576	0.023671768	0.00036543016
0.16840725	0.023388665	0.00036214087
0.16853874	0.023850557	0.00036624592
0.16867023	0.023538799	0.00036159472
0.16880171	0.023548094	0.00036372399
0.16893320	0.023276659	0.00036127982
0.16906469	0.023917056	0.00036367726
0.16919618	0.022783026	0.00035947211
0.16932767	0.023949772	0.00036340142
0.16945916	0.024420299	0.00036856807
0.16959065	0.023275265	0.00036173344
0.16972214	0.023424666	0.00035978693
0.16985362	0.022943204	0.00035940814
0.16998511	0.023528160	0.00036119796
0.17011660	0.023594300	0.00036298936
0.17024809	0.023555933	0.00036214771
0.17037958	0.023493700	0.00036026285
0.17051107	0.023904082	0.00036499307
0.17064256	0.023594893	0.00036232795
0.17077405	0.023375554	0.00035978705
0.17090553	0.023154513	0.00035920267
0.17103702	0.024066231	0.00036436293
0.17116851	0.023176936	0.00035882353
0.17130000	0.023690888	0.00036225401
0.17143149	0.023481901	0.00035896812
0.17156298	0.023719494	0.00036204097
0.17169447	0.023716085	0.00035944420
0.17182595	0.023560469	0.00036167694
0.17195744	0.023764020	0.00036243465
0.17208893	0.024089679	0.00036228045
0.17222042	0.023369988	0.00035890567
0.17235191	0.023699038	0.00036055665
0.17248340	0.023241450	0.00035768714
0.17261489	0.023427817	0.00036023776
0.17274638	0.023084005	0.00035621913
0.17287786	0.023144956	0.00035803018
0.17300935	0.023456040	0.00035866760
0.17314084	0.023617476	0.00035923742
0.17327233	0.024354777	0.00036437958
0.17340382	0.023053978	0.00035558092
0.17353531	0.023804908	0.00036052110
0.17366680	0.023188165	0.00035682497
0.17379829	0.023830095	0.00036078219
0.17392977	0.023571081	0.00036070775
0.17406126	0.023705850	0.00036008728
0.17419275	0.023858464	0.00036093044
0.17432424	0.023397364	0.00035676620
0.17445573	0.023797397	0.00035842027
0.17458722	0.023642553	0.00035963315
0.17471871	0.023712986	0.00035835059
0.17485019	0.023536554	0.00035842603
0.17498168	0.024182367	0.00036115020
0.17511317	0.023611259	0.00035951863
0.17524466	0.023687481	0.00035984949
0.17537615	0.023607426	0.00035744072
0.17550764	0.023461743	0.00035740668
0.17563913	0.023145512	0.00035421958
0.17577062	0.023719450	0.00035757452
0.17590210	0.023037089	0.00035370429
0.17603359	0.023299839	0.00035441394
0.17616508	0.023553870	0.00035765574
0.17629657	0.023710631	0.00035836008
0.17642806	0.022822504	0.00035071959
0.17655955	0.023958360	0.00036035091
0.17669104	0.023885301	0.00035732486
0.17682253	0.023225311	0.00035387419
0.17695401	0.023930256	0.00036034558
0.17708550	0.023284119	0.00035291337
0.17721699	0.022982084	0.00035225175
0.17734848	0.023767832	0.00035773688
0.17747997	0.022890772	0.00035282065
0.17761146	0.023252967	0.00035562191
0.17774295	0.023313643	0.00035246123
0.17787443	0.023053756	0.00035362303
0.17800592	0.023839523	0.00035696774
0.17813741	0.023468974	0.00035533025
0.17826890	0.023292254	0.00035411265
0.17840039	0.023251632	0.00035232459
0.17853188	0.023766159	0.00035757520
0.17866337	0.023612035	0.00035488489
0.17879486	0.023946962	0.00035740061
0.17892634	0.024324145	0.00035958540
0.17905783	0.023545624	0.00035399259
0.17918932	0.023519090	0.00035547306
0.17932081	0.023444874	0.00035396332
0.17945230	0.023453345	0.00035389427
0.17958379	0.023268531	0.00035310212
0.17971528	0.023714201	0.00035443154
0.17984677	0.022948035	0.00034976465
0.17997825	0.023333038	0.00035185722
0.18010974	0.023625642	0.00035294797
0.18024123	0.022930508	0.00035103746
0.18037272	0.023665589	0.00035254267
0.18050421	0.023755575	0.00036254557
0.18063570	0.023789914	0.00036414267
0.18076719	0.023111561	0.00036056610
0.18089867	0.023026987	0.00036541567
0.18103016	0.024113000	0.00037194563
0.18116165	0.023768807	0.00037200579
0.18129314	0.023186172	0.00037034313
0.18142463	0.022968075	0.00036965374
0.18155612	0.023453628	0.00037517856
0.18168761	0.023761635	0.00037680601
0.18181910	0.022836764	0.00037314290
0.18195058	0.023473274	0.00037813264
0.18208207	0.023181498	0.00037664530
0.18221356	0.023046566	0.00037685761
0.18234505	0.023870072	0.00038346092
0.18247654	0.023372809	0.00038215323
0.18260803	0.023308306	0.00038270777
0.18273952	0.023043819	0.00038041919
0.18287101	0.023122173	0.00038363051
0.18300249	0.022679298	0.00038155761
0.18313398	0.023437405	0.00038661264
0.18326547	0.023159830	0.00038722769
0.18339696	0.023235135	0.00038601278
0.18352845	0.023964056	0.00039297368
0.18365994	0.024050363	0.00039513475
0.18379143	0.023526078	0.00039122989
0.18392292	0.023794308	0.00039515066
0.18405440	0.023456579	0.00039113577
0.18418589	0.023120093	0.00039250983
0.18431738	0.023391720	0.00039520464
0.18444887	0.023021379	0.00039246182
0.18458036	0.022735980	0.00039089058
0.18471185	0.023085270	0.00039413346
0.18484334	0.024157997	0.00040108038
0.18497482	0.023182467	0.00039847137
0.18510631	0.023859366	0.00039933531
0.18523780	0.022712504	0.00039559323
0.18536929	0.023499981	0.00039488002
0.18550078	0.024032839	0.00039252100
0.18563227	0.023186914	0.00038659894
0.18576376	0.023310118	0.00037939216
0.18589525	0.023353513	0.00038306413
0.18602673	0.023307073	0.00037959063
0.18615822	0.023401328	0.00037957868
0.18628971	0.023317569	0.00037752323
0.18642120	0.023593293	0.00037786650
0.18655269	0.024144310	0.00038212377
0.18668418	0.023308183	0.00037164290
0.18681567	0.023503929	0.00037415206
0.18694716	0.023326615	0.00037261998
0.18707864	0.023342858	0.00036893671
0.18721013	0.023589032	0.00037262694
0.18734162	0.023460866	0.00037191820
0.18747311	0.023088956	0.00036561779
0.18760460	0.023465035	0.00037050492
0.18773609	0.023441167	0.00036506343
0.18786758	0.022985316	0.00036496666
0.18799906	0.023581807	0.00036864244
0.18813055	0.023817882	0.00036720142
0.18826204	0.023602679	0.00036608982
0.18839353	0.022914463	0.00035950869
0.18852502	0.023209840	0.00036209300
0.18865651	0.023182428	0.00036238004
0.18878800	0.023267745	0.00035850218
0.18891949	0.023098513	0.00035912683
0.18905097	0.023064874	0.00035756208
0.18918246	0.023408939	0.00035980530
0.18931395	0.023598523	0.00036085335
0.18944544	0.023353221	0.00035796275
0.18957693	0.022937708	0.00035604680
0.18970842	0.023431750	0.00035659562
0.18983991	0.023663696	0.00035845897
0.18997140	0.023627064	0.00035959117
0.19010288	0.023641487	0.00035569369
0.19023437	0.023701053	0.00035673850
0.19036586	0.023253758	0.00035455297
0.19049735	0.023316025	0.00035362747
0.19062884	0.023745695	0.00035587066
0.19076033	0.022950258	0.00034963076
0.19089182	0.023469765	0.00035312576
0.19102330	0.023355105	0.00035265556
0.19115479	0.023399248	0.00035241776
0.19128628	0.023009286	0.00035087556
0.19141777	0.023074029	0.00035064131
0.19154926	0.023593651	0.00035380801
0.19168075	0.023831756	0.00035386992
0.19181224	0.023880937	0.00035523463
0.19194373	0.023685099	0.00035344042
0.19207521	0.023346801	0.00035025360
0.19220670	0.023240301	0.00035015376
0.19233819	0.023465834	0.00035222796
0.19246968	0.023716425	0.00035272847
0.19260117	0.023655431	0.00035313307
0.19273266	0.023060148	0.00034862048
0.19286415	0.023394592	0.00035003146
0.19299564	0.022717861	0.00034839554
0.19312712	0.023140148	0.00034815344
0.19325861	0.023435256	0.00035156224
0.19339010	0.022988494	0.00034630140
0.19352159	0.022890508	0.00034638253
0.19365308	0.023878152	0.00035363097
0.19378457	0.023103750	0.00034759671
0.19391606	0.023452621	0.00034967449
0.19404754	0.023458832	0.00034934807
0.19417903	0.022999362	0.00034702661
0.19431052	0.023280139	0.00034950713
0.19444201	0.023253796	0.00034790626
0.19457350	0.023773427	0.00035102226
0.19470499	0.023129143	0.00034715744
0.19483648	0.023151809	0.00034719591
0.19496797	0.023420055	0.00034915016
0.19509945	0.022997336	0.00034546427
0.19523094	0.023365723	0.00034745866
0.19536243	0.023784652	0.00034990096
0.19549392	0.023437866	0.00034698194
0.19562541	0.023849963	0.00035092060
0.19575690	0.023693635	0.00034870073
0.19588839	0.023073569	0.00034531521
0.19601988	0.022936716	0.00034385853
0.19615136	0.023049339	0.00034411123
0.19628285	0.023211684	0.00034657481
0.19641434	0.023770248	0.00034885899
0.19654583	0.023005250	0.00034427793
0.19667732	0.022791468	0.00034346897
0.19680881	0.023289660	0.00034556294
0.19694030	0.022822393	0.00034263226
0.19707178	0.023512386	0.00034532900
0.19720327	0.023580906	0.00034654651
0.19733476	0.023163748	0.00034427749
0.19746625	0.023732313	0.00034734239
0.19759774	0.023221697	0.00034625656
0.19772923	0.023481885	0.00034648492
0.19786072	0.023834186	0.00034850890
0.19799221	0.023321168	0.00034558686
0.19812369	0.023111738	0.00034228224
0.19825518	0.023827289	0.00034847571
0.19838667	0.023476742	0.00034483680
0.19851816	0.023922310	0.00034799647
0.19864965	0.023481725	0.00034407233
0.19878114	0.023223642	0.00034317011
0.19891263	0.023304397	0.00034495665
0.19904412	0.022989123	0.00034169089
0.19917560	0.023594248	0.00034617034
0.19930709	0.023549969	0.00034477861
0.19943858	0.023944465	0.00034616653
0.19957007	0.023691332	0.00034569591
0.19970156	0.023780919	0.00034521662
0.19983305	0.023009788	0.00034242395
0.19996454	0.022862132	0.00033996075
0.20009602	0.022393023	0.00033695545
0.20022751	0.023590384	0.00034484590
0.20035900	0.024193165	0.00034830929
0.20049049	0.023277457	0.00034190430
0.20062198	0.022891155	0.00034050527
0.20075347	0.023283993	0.00034263050
0.20088496	0.023496202	0.00034371967
0.20101645	0.022812619	0.00034023577
0.20114793	0.023751373	0.00034170896
0.20127942	0.023257007	0.00034188036
0.20141091	0.023599286	0.00034244962
0.20154240	0.023465240	0.00034272542
0.20167389	0.023588087	0.00034406670
0.20180538	0.023494025	0.00034171288
0.20193687	0.023218430	0.00034095816
0.20206836	0.023296414	0.00034084788
0.20219984	0.022653971	0.00033829258
0.20233133	0.022743909	0.00033930980
0.20246282	0.023467170	0.00034064806
0.20259431	0.023032904	0.00033933724
0.20272580	0.022615254	0.00033658360
0.20285729	0.023120116	0.00033979282
0.20298878	0.022983580	0.00033944436
0.20312027	0.023301295	0.00033739999
0.20325175	0.024014515	0.00034461621
0.20338324	0.023352312	0.00033895672
0.20351473	0.023023657	0.00033810593
0.20364622	0.023914585	0.00034282142
0.20377771	0.023445902	0.00033887385
0.20390920	0.023324148	0.00033973459
0.20404069	0.023088721	0.00033704221
0.20417217	0.023679605	0.00034208928
0.20430366	0.023108890	0.00033905967
0.20443515	0.023927687	0.00033955782
0.20456664	0.023440308	0.00033962923
0.20469813	0.023550138	0.00034071815
0.20482962	0.023967406	0.00034127525
0.20496111	0.022863197	0.00033576568
0.20509260	0.023237529	0.00033756389
0.20522408	0.023545768	0.00033936221
0.20535557	0.023075542	0.00033756678
0.20548706	0.023065733	0.00033627073
0.20561855	0.023196832	0.00033812134
0.20575004	0.023211362	0.00033609675
0.20588153	0.023378092	0.00033852704
0.20601302	0.023662782	0.00034048119
0.20614451	0.023498442	0.00033637047
0.20627599	0.023070697	0.00033629483
0.20640748	0.022979374	0.00033386764
0.20653897	0.023179090	0.00033640629
0.20667046	0.023159504	0.00033679430
0.20680195	0.023370247	0.00033604531
0.20693344	0.023573315	0.00033930811
0.20706493	0.022985872	0.00033371324
0.20719641	0.023561971	0.00033877217
0.20732790	0.023310772	0.00033955278
0.20745939	0.023503082	0.00033705318
0.20759088	0.023324901	0.00033675028
0.20772237	0.022782367	0.00033372188
0.20785386	0.023796777	0.00033802598
0.20798535	0.023536961	0.00033916477
0.20811684	0.022841176	0.00033349295
0.20824832	0.022778072	0.00033270630
0.20837981	0.023037934	0.00033424617
0.20851130	0.023143137	0.00033636922
0.20864279	0.023224257	0.00033651321
0.20877428	0.023441782	0.00033562715
0.20890577	0.023805753	0.00033913370
0.20903726	0.023498471	0.00033606289
0.20916875	0.023683947	0.00033917940
0.20930023	0.023111781	0.00033527729
0.20943172	0.023054576	0.00033284249
0.20956321	0.022769296	0.00033207057
0.20969470	0.023613616	0.00033703514
0.20982619	0.023711433	0.00033790837
0.20995768	0.023296424	0.00033535788
0.21008917	0.023452921	0.00033534338
0.21022065	0.023140625	0.00033379084
0.21035214	0.023992058	0.00033906792
0.21048363	0.023226101	0.00033309469
0.21061512	0.023090483	0.00033499614
0.21074661	0.023220561	0.00033255147
0.21087810	0.023204715	0.00033352586
0.21100959	0.023750087	0.00033827443
0.21114108	0.023570940	0.00033425286
0.21127256	0.023290097	0.00033524244
0.21140405	0.022508169	0.00032952743
0.21153554	0.023500684	0.00033613391
0.21166703	0.023262411	0.00033412949
0.21179852	0.023328881	0.00033344436
0.21193001	0.023239649	0.00033392555
0.21206150	0.023825767	0.00033502143
0.21219299	0.023259207	0.00033267835
0.21232447	0.023291994	0.00033401392
0.21245596	0.022940688	0.00033075816
0.21258745	0.023028696	0.00033218658
0.21271894	0.023293826	0.00033294360
0.21285043	0.023140938	0.00033165147
0.21298192	0.023543954	0.00033614178
0.21311341	0.023471355	0.00033309218
0.21324489	0.023365313	0.00033331298
0.21337638	0.022493478	0.00032691300
0.21350787	0.023076654	0.00033210978
0.21363936	0.023421888	0.00033460831
0.21377085	0.022665999	0.00032799192
0.21390234	0.023413831	0.00033368708
0.21403383	0.023470102	0.00033304014
0.21416532	0.023479734	0.00033204158
0.21429680	0.023402886	0.00033306543
0.21442829	0.023197844	0.00033090869
0.21455978	0.022581784	0.00032804662
0.21469127	0.023495282	0.00033236424
0.21482276	0.023293957	0.00033103774
0.21495425	0.023327656	0.00033179390
0.21508574	0.023360331	0.00033250667
0.21521723	0.023731944	0.00033377829
0.21534871	0.023980591	0.00033551695
0.21548020	0.024022679	0.00033308188
0.21561169	0.023255012	0.00033117785
0.21574318	0.023395303	0.00033253828
0.21587467	0.023131395	0.00032956710
0.21600616	0.023453114	0.00033183416
0.21613765	0.023473220	0.00033121961
0.21626913	0.023098051	0.00033075964
0.21640062	0.023544888	0.00033194970
0.21653211	0.023279721	0.00032961484
0.21666360	0.023560193	0.00033125110
0.21679509	0.023222270	0.00032933578
0.21692658	0.022791971	0.00032810340
0.21705807	0.023234284	0.00032945935
0.21718956	0.023416298	0.00032997641
0.21732104	0.022836445	0.00032738276
0.21745253	0.023004496	0.00032843427
0.21758402	0.023688177	0.00033189688
0.21771551	0.023977652	0.00033313139
0.21784700	0.023172163	0.00032876713
0.21797849	0.023231382	0.00032986323
0.21810998	0.023122199	0.00032749001
0.21824147	0.023084265	0.00032764035
0.21837295	0.023218739	0.00033005177
0.21850444	0.023151390	0.00032681036
0.21863593	0.022813336	0.00032713980
0.21876742	0.023138302	0.00032625434
0.21889891	0.023386267	0.00032920298
0.21903040	0.023118245	0.00032827724
0.21916189	0.022722072	0.00032442929
0.21929337	0.023556452	0.00032976625
0.21942486	0.023425397	0.00032913540
0.21955635	0.023325777	0.00032948419
0.21968784	0.023883129	0.00033197641
0.21981933	0.023350842	0.00032656026
0.21995082	0.023292193	0.00032883279
0.22008231	0.023688477	0.00032919094
0.22021380	0.023332708	0.00032789055
0.22034528	0.022675026	0.00032440203
0.22047677	0.023115122	0.00032408493
0.22060826	0.023081633	0.00032699489
0.22073975	0.023086527	0.00032592973
0.22087124	0.023199162	0.00032655047
0.22100273	0.023095904	0.00032615349
0.22113422	0.022920884	0.00032451807
0.22126571	0.023248137	0.00032772484
0.22139719	0.023841818	0.00032968578
0.22152868	0.023713137	0.00032870744
0.22166017	0.023502680	0.00032939335
0.22179166	0.023168953	0.00032444984
0.22192315	0.023001227	0.00032561295
0.22205464	0.022933602	0.00032475567
0.22218613	0.023270090	0.00032583040
0.22231761	0.023264420	0.00032541567
0.22244910	0.023053108	0.00032503474
0.22258059	0.023216524	0.00032594985
0.22271208	0.022743879	0.00032393489
0.22284357	0.023147457	0.00032546639
0.22297506	0.022870607	0.00032476025
0.22310655	0.023003521	0.00032372130
0.22323804	0.022990565	0.00032501251
0.22336952	0.023048039	0.00032558420
0.22350101	0.023064592	0.00032355872
0.22363250	0.023073529	0.00032512729
0.22376399	0.023035365	0.00032359517
0.22389548	0.023778105	0.00032865655
0.22402697	0.023406348	0.00032703795
0.22415846	0.023269235	0.00032490380
0.22428995	0.022620790	0.00032145187
0.22442143	0.022822997	0.00032167225
0.22455292	0.022993226	0.00032313136
0.22468441	0.023062939	0.00032502704
0.22481590	0.023359840	0.00032482483
0.22494739	0.023109012	0.00032330637
0.22507888	0.022974171	0.00032307608
0.22521037	0.023614354	0.00032632276
0.22534186	0.022672162	0.00032240952
0.22547334	0.023483893	0.00032544891
0.22560483	0.022564499	0.00031961244
0.22573632	0.023648310	0.00032685853
0.22586781	0.022905582	0.00032127586
0.22599930	0.023251262	0.00032400551
0.22613079	0.023484231	0.00032316780
0.22626228	0.023165807	0.00032388326
0.22639376	0.023481884	0.00032455764
0.22652525	0.023488033	0.00032487311
0.22665674	0.023172738	0.00032342848
0.22678823	0.022670516	0.00031867400
0.22691972	0.024156792	0.00032733019
0.22705121	0.023824721	0.00032565809
0.22718270	0.023136969	0.00032324140
0.22731419	0.023241300	0.00032317674
0.22744567	0.022496625	0.00031906848
0.22757716	0.022993716	0.00031984634
0.22770865	0.022984938	0.00032187654
0.22784014	0.022903671	0.00032030909
0.22797163	0.022395006	0.00031937961
0.22810312	0.023636617	0.00032413585
0.22823461	0.023371778	0.00032367733
0.22836610	0.023167438	0.00032332256
0.22849758	0.023560753	0.00032274531
0.22862907	0.023289975	0.00032288411
0.22876056	0.023119259	0.00031934278
0.22889205	0.023497185	0.00032256144
0.22902354	0.023347303	0.00032281221
0.22915503	0.023225906	0.00032087079
0.22928652	0.023728939	0.00032556169
0.22941800	0.023658792	0.00032390328
0.22954949	0.023004293	0.00032042646
0.22968098	0.022664294	0.00031829854
0.22981247	0.023022895	0.00031884655
0.22994396	0.023289601	0.00032141129
0.23007545	0.022458680	0.00031960845
0.23020694	0.022927894	0.00032589285
0.23033843	0.022780617	0.00032815950
0.23046991	0.023192471	0.00033246180
0.23060140	0.023085820	0.00033374751
0.23073289	0.023134563	0.00033368948
0.23086438	0.023192127	0.00033492285
0.23099587	0.023638220	0.00034213605
0.23112736	0.023185576	0.00033819427
0.23125885	0.022963845	0.00033942707
0.23139034	0.023405354	0.00034029654
0.23152182	0.023248174	0.00034168875
0.23165331	0.023227706	0.00034415484
0.23178480	0.023132942	0.00034372355
0.23191629	0.023128041	0.00034642690
0.23204778	0.022489159	0.00034086419
0.23217927	0.022502541	0.00034218795
0.23231076	0.022490801	0.00034420396
0.23244224	0.023036081	0.00034747331
0.23257373	0.022862335	0.00034735361
0.23270522	0.023580525	0.00035176317
0.23283671	0.023566703	0.00034925384
0.23296820	0.023005959	0.00034870173
0.23309969	0.022626881	0.00034531983
0.23323118	0.022911751	0.00034654025
0.23336267	0.023160114	0.00034902812
0.23349415	0.022740998	0.00034488237
0.23362564	0.023563473	0.00035193837
0.23375713	0.023702361	0.00035210438
0.23388862	0.023205172	0.00034904262
0.23402011	0.023182663	0.00035026893
0.23415160	0.023530961	0.00035170266
0.23428309	0.023549477	0.00035454187
0.23441458	0.023793269	0.00035280802
0.23454606	0.023947355	0.00035595642
0.23467755	0.023132830	0.00035085754
0.23480904	0.023046494	0.00035114058
0.23494053	0.023370176	0.00035284906
0.23507202	0.023116454	0.00035178557
0.23520351	0.023700210	0.00035451486
0.23533500	0.023905998	0.00035591366
0.23546648	0.022694246	0.00034913823
0.23559797	0.023170952	0.00035262072
0.23572946	0.023717363	0.00035585858
0.23586095	0.023062336	0.00035282992
0.23599244	0.022220704	0.00034818201
0.23612393	0.023203032	0.00035318755
0.23625542	0.022638151	0.00035149320
0.23638691	0.022947770	0.00035265722
0.23651839	0.022942035	0.00035100419
0.23664988	0.023078539	0.00035390001
0.23678137	0.023100179	0.00035367055
0.23691286	0.022467474	0.00035177636
0.23704435	0.022725491	0.00035210728
0.23717584	0.023788166	0.00035670111
0.23730733	0.023422490	0.00035793281
0.23743882	0.023803354	0.00035852504
0.23757030	0.023161331	0.00035448632
0.23770179	0.023831938	0.00036045050
0.23783328	0.023219606	0.00035415511
0.23796477	0.023493365	0.00035913858
0.23809626	0.023203393	0.00035519890
0.23822775	0.023172801	0.00035630402
0.23835924	0.023297381	0.00035941276
0.23849072	0.023228043	0.00035464693
0.23862221	0.023620894	0.00035953410
0.23875370	0.023501896	0.00035755160
0.23888519	0.023263662	0.00035781775
0.23901668	0.023123002	0.00035876084
0.23914817	0.023265884	0.00035514627
0.23927966	0.022833441	0.00035519046
0.23941115	0.023122870	0.00035656420
0.23954263	0.022899680	0.00035624711
0.23967412	0.023315857	0.00035949662
0.23980561	0.023047516	0.00035627770
0.23993710	0.023247466	0.00036021572
0.24006859	0.023513895	0.00035917892
0.24020008	0.023484864	0.00036126935
0.24033157	0.023065131	0.00035782885
0.24046306	0.023386769	0.00035835935
0.24059454	0.023346712	0.00036065684
0.24072603	0.022894303	0.00035884886
0.24085752	0.022818958	0.00035704703
0.24098901	0.023163598	0.00036149520
0.24112050	0.023164065	0.00035700614
0.24125199	0.023164187	0.00035930980
0.24138348	0.022784791	0.00035933906
0.24151496	0.023178812	0.00035823821
0.24164645	0.023891416	0.00036504988
0.24177794	0.023545902	0.00036088111
0.24190943	0.023304775	0.00036127003
0.24204092	0.023311764	0.00036101596
0.24217241	0.023320517	0.00036006809
0.24230390	0.023159488	0.00036084590
0.24243539	0.023296941	0.00036070110
0.24256687	0.023464134	0.00036277718
0.24269836	0.023213798	0.00036080413
0.24282985	0.023511810	0.00036215819
0.24296134	0.022958787	0.00036005673
0.24309283	0.023600274	0.00036281767
0.24322432	0.022681669	0.00035746833
0.24335581	0.023032071	0.00036319872
0.24348730	0.023436121	0.00036407093
0.24361878	0.023407759	0.00036429636
0.24375027	0.023047962	0.00036038784
0.24388176	0.023270685	0.00036267320
0.24401325	0.022807891	0.00036040445
0.24414474	0.023455256	0.00036421893
0.24427623	0.022648948	0.00035985094
0.24440772	0.023598956	0.00036378296
0.24453920	0.023766682	0.00036538000
0.24467069	0.023711803	0.00036820874
0.24480218	0.023351094	0.00036333975
0.24493367	0.023052254	0.00036206113
0.24506516	0.023133726	0.00036220772
0.24519665	0.022518712	0.00035890749
0.24532814	0.023208790	0.00036303020
0.24545963	0.023089178	0.00036156304
0.24559111	0.023404292	0.00036452275
0.24572260	0.022636008	0.00036055147
0.24585409	0.022929588	0.00036013790
0.24598558	0.023133468	0.00036329555
0.24611707	0.023319520	0.00036595531
0.24624856	0.023500074	0.00036576339
0.24638005	0.023046517	0.00036373486
0.24651154	0.023182094	0.00036358982
0.24664302	0.023050183	0.00036505039
0.24677451	0.023182198	0.00036264749
0.24690600	0.022982289	0.00036374874
0.24703749	0.023313101	0.00036644218
0.24716898	0.023841756	0.00036692549
0.24730047	0.022886869	0.00036380373
0.24743196	0.022917310	0.00036224931
0.24756345	0.022669187	0.00036140643
0.24769493	0.022838068	0.00036356913
0.24782642	0.023060332	0.00036202649
0.24795791	0.023330112	0.00036644155
0.24808940	0.023015601	0.00036426902
0.24822089	0.023270247	0.00036414497
0.24835238	0.022696538	0.00036324874
0.24848387	0.023027257	0.00036363579
0.24861535	0.023167536	0.00036658508
0.24874684	0.023409178	0.00036702729
0.24887833	0.022924984	0.00036378591
0.24900982	0.022965095	0.00036586081
0.24914131	0.023775751	0.00036867070
0.24927280	0.022910826	0.00036448647
0.24940429	0.023519074	0.00036821629
0.24953578	0.023284809	0.00036649263
0.24966726	0.023345304	0.00036901924
0.24979875	0.023185591	0.00036546897
0.24993024	0.022858155	0.00036604639
0.25006173	0.023029150	0.00036542688
0.25019322	0.022886728	0.00036446066
0.25032471	0.023067931	0.00036775191
0.25045620	0.023322324	0.00036672887
0.25058769	0.023321810	0.00036837166
0.25071917	0.023473954	0.00036818515
0.25085066	0.023035022	0.00036494440
0.25098215	0.023316213	0.00036878973
0.25111364	0.023364145	0.00036719275
0.25124513	0.023315180	0.00036976378
0.25137662	0.023470296	0.00036922594
0.25150811	0.023722367	0.00037038370
0.25163959	0.022938142	0.00036639115
0.25177108	0.023790565	0.00036899469
0.25190257	0.023359478	0.00036957265
0.25203406	0.023518306	0.00036961553
0.25216555	0.022732471	0.00036367075
0.25229704	0.023449470	0.00037016244
0.25242853	0.023406328	0.00036857582
0.25256002	0.022768597	0.00036634994
0.25269150	0.023362628	0.00036876529
0.25282299	0.023079837	0.00036664246
0.25295448	0.023440153	0.00037197326
0.25308597	0.023157292	0.00036557599
0.25321746	0.022891901	0.00036804643
0.25334895	0.023170929	0.00036937698
0.25348044	0.023077246	0.00036643149
0.25361193	0.023231966	0.00036865766
0.25374341	0.023344204	0.00036915966
0.25387490	0.022750321	0.00036583165
0.25400639	0.022713543	0.00037307743
0.25413788	0.022271165	0.00037385605
0.25426937	0.022637252	0.00038076595
0.25440086	0.023585114	0.00038809377
0.25453235	0.023422273	0.00039146083
0.25466383	0.022948115	0.00039059236
0.25479532	0.022948045	0.00039237599
0.25492681	0.023382705	0.00039836494
0.25505830	0.022670736	0.00039529780
0.25518979	0.023878136	0.00040469759
0.25532128	0.023202027	0.00040244002
0.25545277	0.022931378	0.00040279377
0.25558426	0.023485205	0.00040558065
0.25571574	0.023594027	0.00040975369
0.25584723	0.022831557	0.00040444697
0.25597872	0.022267529	0.00040457916
0.25611021	0.022960961	0.00040924990
0.25624170	0.022866077	0.00041125853
0.25637319	0.023035051	0.00041631850
0.25650468	0.023025383	0.00041530579
0.25663617	0.023379175	0.00041948134
0.25676765	0.023777958	0.00042368921
0.25689914	0.023556713	0.00042469095
0.25703063	0.023241334	0.00042591648
0.25716212	0.023464281	0.00042581346
0.25729361	0.023148401	0.00042617476
0.25742510	0.023624348	0.00043069711
0.25755659	0.023048517	0.00043053938
0.25768807	0.023196984	0.00043259352
0.25781956	0.023714995	0.00043668848
0.25795105	0.022982554	0.00043262846
0.25808254	0.022956854	0.00043800976
0.25821403	0.022602151	0.00043188167
0.25834552	0.023091032	0.00043775807
0.25847701	0.022467794	0.00043171515
0.25860850	0.022862329	0.00043586897
0.25873998	0.022858487	0.00043780756
0.25887147	0.022610797	0.00043893612
0.25900296	0.023228805	0.00044282338
0.25913445	0.023156396	0.00044122451
0.25926594	0.023242250	0.00044263288
0.25939743	0.023162767	0.00044558775
0.25952892	0.023524693	0.00044554365
0.25966041	0.022429224	0.00044212055
0.25979189	0.022577078	0.00044142791
0.25992338	0.022460894	0.00044159403
0.26005487	0.022894295	0.00044743461
0.26018636	0.022944018	0.00044815661
0.26031785	0.022511920	0.00044428241
0.26044934	0.022786384	0.00044740364
0.26058083	0.023156359	0.00045113651
0.26071231	0.023039703	0.00045259937
0.26084380	0.022759924	0.00044909258
0.26097529	0.022950238	0.00045250545
0.26110678	0.022718998	0.00044787800
0.26123827	0.023024259	0.00045584792
0.26136976	0.023014327	0.00045460058
0.26150125	0.023283719	0.00045755484
0.26163274	0.023095446	0.00045554463
0.26176422	0.023374760	0.00045549118
0.26189571	0.023550400	0.00046401588
0.26202720	0.023549297	0.00046031192
0.26215869	0.023083706	0.00045742063
0.26229018	0.023552458	0.00046264985
0.26242167	0.023225863	0.00045935410
0.26255316	0.023476839	0.00046180954
0.26268465	0.023468159	0.00046649894
0.26281613	0.022504150	0.00045794691
0.26294762	0.022987345	0.00046107504
0.26307911	0.023176100	0.00046300658
0.26321060	0.023585725	0.00047052726
0.26334209	0.023057175	0.00046699670
0.26347358	0.022459235	0.00045862364
0.26360507	0.022958460	0.00046487370
0.26373655	0.023588018	0.00047037461
0.26386804	0.022838142	0.00046541956
0.26399953	0.023361984	0.00047327202
0.26413102	0.022638995	0.00046172034
0.26426251	0.022860401	0.00046683714
0.26439400	0.022965521	0.00046765857
0.26452549	0.023443492	0.00047748448
0.26465698	0.023387027	0.00047606313
0.26478846	0.022690369	0.00046583565
0.26491995	0.024102670	0.00048694383
0.26505144	0.023803698	0.00047714527
0.26518293	0.022974534	0.00047294978
0.26531442	0.023047315	0.00047809958
0.26544591	0.022380334	0.00046836922
[truncated: 567 more rows]
