# Supplementary material for: Invariant surface glycoprotein 65 of Trypanosoma brucei is a complement C3 receptor
Source: Nat Commun. 2022 Aug 29;13:5085. doi: 10.1038/s41467-022-32728-9 (PMC9424271; doi:10.1038/s41467-022-32728-9)
Supplement: Supplementary file 4 — supplementary data 2 [file 41467_2022_32728_MOESM4_ESM.zip › b21-414646_00005.dat]

0.0026000000	39.453832	0.13643190
0.0027314887	28.566501	0.10663672
0.0028629774	22.066484	0.089616046
0.0029944661	16.999401	0.075488056
0.0031259548	12.337043	0.059095244
0.0032574435	10.772232	0.057158583
0.0033889322	8.7822798	0.048787432
0.0035204209	11.348463	0.048286524
0.0036519096	12.236944	0.046528977
0.0037833983	9.9434671	0.039543917
0.0039148870	8.2701380	0.034797659
0.0040463757	6.7086721	0.030151411
0.0041778644	5.4899075	0.025564890
0.0043093531	4.5327184	0.022807159
0.0044408418	3.7777130	0.020025214
0.0045723305	3.1069430	0.018160564
0.0047038192	2.8761013	0.016723215
0.0048353079	2.4786259	0.015071325
0.0049667966	2.1926013	0.014124373
0.0050982853	1.8953730	0.012440516
0.0052297740	1.7111876	0.011975134
0.0053612627	1.5084953	0.010857543
0.0054927514	1.4007535	0.010185211
0.0056242401	1.2477509	0.0095850483
0.0057557288	1.1641150	0.0090017266
0.0058872175	1.0697348	0.0085135867
0.0060187062	0.99303770	0.0081809814
0.0061501949	0.89754600	0.0074498615
0.0062816836	0.87363131	0.0075159597
0.0064131723	0.82443904	0.0071574087
0.0065446610	0.78747234	0.0068949308
0.0066761496	0.73636184	0.0066360452
0.0068076383	0.72139167	0.0064192848
0.0069391270	0.69564563	0.0064050228
0.0070706157	0.66752586	0.0061749743
0.0072021044	0.63528839	0.0059576034
0.0073335931	0.59742030	0.0057521425
0.0074650818	0.57483619	0.0054781096
0.0075965705	0.56350499	0.0054688607
0.0077280592	0.54410958	0.0053516674
0.0078595479	0.50681893	0.0050415396
0.0079910366	0.48638522	0.0049682903
0.0081225253	0.46317165	0.0047095979
0.0082540140	0.46172267	0.0047289683
0.0083855027	0.43788104	0.0046228682
0.0085169914	0.41164931	0.0043906918
0.0086484801	0.39746820	0.0042830227
0.0087799688	0.38553046	0.0041438123
0.0089114575	0.37566390	0.0041120679
0.0090429462	0.35622534	0.0039762642
0.0091744349	0.34384378	0.0038732052
0.0093059236	0.32867931	0.0037420054
0.0094374123	0.31458701	0.0036366618
0.0095689010	0.29578646	0.0034695314
0.0097003897	0.28855310	0.0034547968
0.0098318784	0.27971783	0.0033526200
0.0099633671	0.26836699	0.0032482238
0.010094856	0.26214891	0.0032005098
0.010226345	0.24016340	0.0029908478
0.010357833	0.24120265	0.0030747041
0.010489322	0.22142310	0.0028595133
0.010620811	0.21512998	0.0027981466
0.010752299	0.20969315	0.0027507986
0.010883788	0.19038073	0.0025670932
0.011015277	0.18590599	0.0025830244
0.011146765	0.17405509	0.0024228117
0.011278254	0.17021050	0.0023855296
0.011409743	0.16618611	0.0023330255
0.011541231	0.15889405	0.0022468765
0.011672720	0.15094299	0.0021952006
0.011804209	0.13825835	0.0020220900
0.011935698	0.13173606	0.0019688431
0.012067186	0.12616066	0.0019163698
0.012198675	0.12071364	0.0018132445
0.012330164	0.11612005	0.0017818292
0.012461652	0.11443032	0.0017487095
0.012593141	0.10831315	0.0016637973
0.012724630	0.10473932	0.0016361512
0.012856118	0.099439540	0.0015441576
0.012987607	0.099015190	0.0015585680
0.013119096	0.095864508	0.0014987976
0.013250585	0.089534152	0.0014329584
0.013382073	0.085106132	0.0014019805
0.013513562	0.085457876	0.0013830364
0.013645051	0.080894567	0.0013559812
0.013776539	0.080892262	0.0013483883
0.013908028	0.079982246	0.0013175711
0.014039517	0.077094205	0.0012870479
0.014171005	0.074419238	0.0012564754
0.014302494	0.074200243	0.0012565455
0.014433983	0.072644124	0.0012440065
0.014565472	0.070182816	0.0011981730
0.014696960	0.068370155	0.0011894418
0.014828449	0.067030769	0.0011605296
0.014959938	0.067654248	0.0011722045
0.015091426	0.067307527	0.0011721929
0.015222915	0.064754386	0.0011209541
0.015354404	0.064705642	0.0011255209
0.015485892	0.060879676	0.0010816205
0.015617381	0.060054528	0.0010779000
0.015748870	0.060079235	0.0010785014
0.015880359	0.060730213	0.0010664112
0.016011847	0.059084646	0.0010533794
0.016143336	0.053584776	0.00099195923
0.016274825	0.052809577	0.00098866982
0.016406313	0.054060845	0.00099080447
0.016537802	0.052625420	0.00097184457
0.016669291	0.053925348	0.00098170915
0.016800779	0.053754455	0.00097668280
0.016932268	0.056895305	0.0010007338
0.017063757	0.059133335	0.0010161932
0.017195246	0.057586571	0.00099476645
0.017326734	0.058609735	0.0010049457
0.017458223	0.055782574	0.00097380632
0.017589712	0.056772069	0.00097690989
0.017721200	0.056018174	0.00097554972
0.017852689	0.055713931	0.00095084453
0.017984178	0.054660947	0.00095450442
0.018115666	0.055085391	0.00095056373
0.018247155	0.052846278	0.00092579095
0.018378644	0.052614006	0.00092669876
0.018510133	0.052845025	0.00091790968
0.018641621	0.051783625	0.00090374808
0.018773110	0.051248732	0.00089685768
0.018904599	0.051947434	0.00090207285
0.019036087	0.049168639	0.00087542681
0.019167576	0.048157765	0.00085825519
0.019299065	0.046019398	0.00083485369
0.019430553	0.046595815	0.00084697349
0.019562042	0.046835983	0.00084043196
0.019693531	0.045920306	0.00083246526
0.019825019	0.046804568	0.00083228102
0.019956508	0.045312657	0.00081504771
0.020087997	0.045147203	0.00081912745
0.020219486	0.045323749	0.00081175368
0.020350974	0.043792552	0.00080334608
0.020482463	0.042325498	0.00077731304
0.020613952	0.043438843	0.00078479305
0.020745440	0.042125784	0.00078034974
0.020876929	0.040715716	0.00075824476
0.021008418	0.041007185	0.00076212613
0.021139906	0.041117618	0.00075847073
0.021271395	0.039765213	0.00073893040
0.021402884	0.040419766	0.00074826670
0.021534373	0.040351555	0.00074354547
0.021665861	0.040117113	0.00073974623
0.021797350	0.039677724	0.00073180871
0.021928839	0.038914138	0.00071599200
0.022060327	0.039342965	0.00072992266
0.022191816	0.039548482	0.00072309591
0.022323305	0.038527064	0.00071467204
0.022454793	0.039474810	0.00071764329
0.022586282	0.036163811	0.00068529202
0.022717771	0.036180079	0.00069013549
0.022849260	0.036001952	0.00068078913
0.022980748	0.035632012	0.00067930006
0.023112237	0.036253490	0.00067832705
0.023243726	0.035834382	0.00067171953
0.023375214	0.036870352	0.00068542540
0.023506703	0.036818852	0.00067865719
0.023638192	0.037787721	0.00068796354
0.023769680	0.037995984	0.00068761012
0.023901169	0.036529589	0.00067241424
0.024032658	0.037235331	0.00067906415
0.024164147	0.036821023	0.00067070254
0.024295635	0.037166457	0.00067002703
0.024427124	0.037098860	0.00066827619
0.024558613	0.036607032	0.00065755079
0.024690101	0.035371325	0.00065720394
0.024821590	0.036082530	0.00065537395
0.024953079	0.036921969	0.00065787064
0.025084567	0.035743470	0.00064954229
0.025216056	0.035324294	0.00064061893
0.025347545	0.036021389	0.00065280829
0.025479034	0.034949037	0.00063723010
0.025610522	0.036787633	0.00064532767
0.025742011	0.035656507	0.00063754719
0.025873500	0.035273146	0.00063263341
0.026004988	0.036292344	0.00064316820
0.026136477	0.036763296	0.00064321705
0.026267966	0.035641713	0.00062895905
0.026399454	0.036228734	0.00063610638
0.026530943	0.035590545	0.00062406086
0.026662432	0.035122685	0.00062513657
0.026793920	0.035892497	0.00062820543
0.026925409	0.034374818	0.00061246026
0.027056898	0.034354297	0.00061534620
0.027188387	0.034853880	0.00061128752
0.027319875	0.035046708	0.00061831220
0.027451364	0.034163708	0.00060456313
0.027582853	0.035492406	0.00061334791
0.027714341	0.035139229	0.00061062509
0.027845830	0.034462255	0.00060165167
0.027977319	0.034281684	0.00060302052
0.028108807	0.033922068	0.00059605885
0.028240296	0.033844840	0.00059322587
0.028371785	0.034076753	0.00059404245
0.028503274	0.032927836	0.00058402939
0.028634762	0.033683845	0.00058872098
0.028766251	0.033427373	0.00058557895
0.028897740	0.033469062	0.00058046206
0.029029228	0.033621014	0.00058396420
0.029160717	0.033519837	0.00058322797
0.029292206	0.032877066	0.00057511909
0.029423694	0.032670697	0.00057401222
0.029555183	0.033078482	0.00056876348
0.029686672	0.034130392	0.00058251361
0.029818161	0.033565041	0.00057682826
0.029949649	0.032907903	0.00056741981
0.030081138	0.033791872	0.00057397106
0.030212627	0.032107870	0.00055620671
0.030344115	0.032310371	0.00055935387
0.030475604	0.032461260	0.00056143549
0.030607093	0.033625712	0.00056616807
0.030738581	0.032582044	0.00056056822
0.030870070	0.032093859	0.00055245672
0.031001559	0.031741715	0.00054761743
0.031133048	0.031708375	0.00054778361
0.031264536	0.031837386	0.00054647084
0.031396025	0.032435443	0.00055259385
0.031527514	0.032053669	0.00054747143
0.031659002	0.030737214	0.00053397295
0.031790491	0.031729201	0.00054392494
0.031921980	0.031602712	0.00053754105
0.032053468	0.031748099	0.00054318565
0.032184957	0.031579481	0.00053369938
0.032316446	0.031467757	0.00053291939
0.032447935	0.031581141	0.00053860564
0.032579423	0.031237451	0.00053077564
0.032710912	0.031968866	0.00053802070
0.032842401	0.032859955	0.00054088378
0.032973889	0.031808016	0.00053203041
0.033105378	0.030821778	0.00052604252
0.033236867	0.031829487	0.00053040860
0.033368355	0.031087923	0.00053406337
0.033499844	0.029966557	0.00052388505
0.033631333	0.030555179	0.00052718958
0.033762822	0.030170960	0.00053221450
0.033894310	0.029953292	0.00052740706
0.034025799	0.030789568	0.00053555162
0.034157288	0.030120136	0.00052809882
0.034288776	0.031712478	0.00054060409
0.034420265	0.029866522	0.00053333192
0.034551754	0.030576407	0.00053397475
0.034683242	0.029207515	0.00052714500
0.034814731	0.029747412	0.00052682908
0.034946220	0.030053229	0.00053025159
0.035077708	0.029851728	0.00053306166
0.035209197	0.030318091	0.00053568703
0.035340686	0.030339630	0.00053042306
0.035472175	0.029409217	0.00053462470
0.035603663	0.029626429	0.00053742168
0.035735152	0.029736534	0.00054667209
0.035866641	0.028895601	0.00053946267
0.035998129	0.029017560	0.00053783997
0.036129618	0.029339717	0.00054448788
0.036261107	0.028776898	0.00053667099
0.036392595	0.029153806	0.00054819742
0.036524084	0.029697604	0.00054972072
0.036655573	0.028409028	0.00053517890
0.036787062	0.028305035	0.00054096818
0.036918550	0.029403822	0.00054497290
0.037050039	0.028332571	0.00054153080
0.037181528	0.029573858	0.00054948700
0.037313016	0.029271627	0.00055000129
0.037444505	0.029385675	0.00055063557
0.037575994	0.028383909	0.00054096928
0.037707482	0.028674808	0.00055005278
0.037838971	0.028477886	0.00054840669
0.037970460	0.029010586	0.00054782173
0.038101949	0.028528840	0.00054741448
0.038233437	0.029542944	0.00055257343
0.038364926	0.030374885	0.00055275150
0.038496415	0.029943445	0.00054765385
0.038627903	0.030048814	0.00054417055
0.038759392	0.029634693	0.00054262049
0.038890881	0.029178705	0.00053477667
0.039022369	0.029012540	0.00053422456
0.039153858	0.028678634	0.00052843392
0.039285347	0.030124983	0.00053530432
0.039416836	0.028912014	0.00053014714
0.039548324	0.029828418	0.00053319328
0.039679813	0.028867415	0.00052234388
0.039811302	0.029177846	0.00052891088
0.039942790	0.029332997	0.00052792406
0.040074279	0.029187072	0.00052899135
0.040205768	0.029176974	0.00052517067
0.040337256	0.029385630	0.00052514223
0.040468745	0.028800135	0.00052200183
0.040600234	0.029309255	0.00052329743
0.040731723	0.029172659	0.00052381895
0.040863211	0.028657981	0.00051933440
0.040994700	0.029086977	0.00051964624
0.041126189	0.028577161	0.00051864844
0.041257677	0.029272923	0.00051878261
0.041389166	0.029585701	0.00052271236
0.041520655	0.028993218	0.00051785862
0.041652143	0.029010535	0.00051565317
0.041783632	0.029436152	0.00052095683
0.041915121	0.029228697	0.00051688826
0.042046610	0.030293464	0.00052630990
0.042178098	0.029111301	0.00051685814
0.042309587	0.029526001	0.00051807065
0.042441076	0.029040612	0.00051342173
0.042572564	0.029434354	0.00051692687
0.042704053	0.030181117	0.00051820770
0.042835542	0.028517197	0.00050953286
0.042967030	0.028626004	0.00050689107
0.043098519	0.028339644	0.00050898731
0.043230008	0.029316845	0.00051255675
0.043361496	0.028540040	0.00050157275
0.043492985	0.029712763	0.00051789876
0.043624474	0.029026504	0.00050830624
0.043755963	0.029111555	0.00051079892
0.043887451	0.028937651	0.00050505649
0.044018940	0.029104492	0.00050596872
0.044150429	0.029322121	0.00051433617
0.044281917	0.029673905	0.00050946604
0.044413406	0.028535054	0.00050399280
0.044544895	0.029230231	0.00050600319
0.044676383	0.029340907	0.00050692045
0.044807872	0.029454796	0.00050880629
0.044939361	0.029203718	0.00050439997
0.045070850	0.029729998	0.00050915065
0.045202338	0.029396517	0.00050540814
0.045333827	0.029149513	0.00050041381
0.045465316	0.029390704	0.00050876180
0.045596804	0.028930534	0.00050104628
0.045728293	0.029517149	0.00050359683
0.045859782	0.029026887	0.00050208460
0.045991270	0.029008654	0.00049535448
0.046122759	0.029398522	0.00050374733
0.046254248	0.029120348	0.00050852403
0.046385737	0.028408094	0.00050501581
0.046517225	0.029698673	0.00051612051
0.046648714	0.028860811	0.00051119683
0.046780203	0.029477604	0.00052405004
0.046911691	0.028875920	0.00051811444
0.047043180	0.028939671	0.00051764046
0.047174669	0.029226102	0.00051984898
0.047306157	0.029330462	0.00052444179
0.047437646	0.029043062	0.00052312509
0.047569135	0.029063170	0.00052765005
0.047700624	0.030469816	0.00053361719
0.047832112	0.029440377	0.00052956726
0.047963601	0.029389702	0.00052786425
0.048095090	0.030238220	0.00053772344
0.048226578	0.028762875	0.00052813277
0.048358067	0.029429051	0.00053073320
0.048489556	0.029266933	0.00053041167
0.048621044	0.028778730	0.00052637955
0.048752533	0.029997833	0.00054178091
0.048884022	0.029957603	0.00053922843
0.049015511	0.030044064	0.00054020502
0.049146999	0.030136368	0.00054152360
0.049278488	0.028841209	0.00053136971
0.049409977	0.029414985	0.00054051532
0.049541465	0.029803209	0.00054057406
0.049672954	0.029787879	0.00054305261
0.049804443	0.030562873	0.00054577709
0.049935931	0.029642510	0.00054180981
0.050067420	0.029251681	0.00053882989
0.050198909	0.029645289	0.00054457167
0.050330398	0.029585820	0.00054109935
0.050461886	0.029038315	0.00053531017
0.050593375	0.028586852	0.00053361740
0.050724864	0.027953233	0.00053117298
0.050856352	0.029715347	0.00054713444
0.050987841	0.030392989	0.00054884123
0.051119330	0.028780665	0.00053521877
0.051250818	0.029850502	0.00054747556
0.051382307	0.029297494	0.00054477272
0.051513796	0.027754539	0.00052917414
0.051645284	0.028259353	0.00053399062
0.051776773	0.029155685	0.00054260623
0.051908262	0.030516271	0.00055381146
0.052039751	0.028427507	0.00053791398
0.052171239	0.030197684	0.00055260997
0.052302728	0.029472073	0.00054952252
0.052434217	0.028423781	0.00053651099
0.052565705	0.029443827	0.00054882886
0.052697194	0.027958277	0.00053539746
0.052828683	0.029574251	0.00054973310
0.052960171	0.029418877	0.00054681104
0.053091660	0.029582933	0.00054619148
0.053223149	0.029932155	0.00055402727
0.053354638	0.030028584	0.00055591436
0.053486126	0.029586700	0.00055130446
0.053617615	0.029394867	0.00054891873
0.053749104	0.028241009	0.00053947592
0.053880592	0.028631782	0.00054147095
0.054012081	0.029648854	0.00055580182
0.054143570	0.029619190	0.00055476732
0.054275058	0.029896675	0.00055434083
0.054406547	0.029761396	0.00055267030
0.054538036	0.028879442	0.00055134381
0.054669525	0.028804406	0.00054524066
0.054801013	0.029571251	0.00055720445
0.054932502	0.029343621	0.00055269534
0.055063991	0.029863392	0.00055280321
0.055195479	0.029137442	0.00055245928
0.055326968	0.029957715	0.00055637447
0.055458457	0.028535269	0.00054923900
0.055589945	0.029296877	0.00055214026
0.055721434	0.028988587	0.00054787842
0.055852923	0.030686507	0.00056827533
0.055984412	0.029071476	0.00055189754
0.056115900	0.029832321	0.00055611385
0.056247389	0.028989258	0.00055238080
0.056378878	0.028900170	0.00054823926
0.056510366	0.029283766	0.00055588893
0.056641855	0.029321045	0.00055507700
0.056773344	0.028320254	0.00054654276
0.056904832	0.030336167	0.00056457109
0.057036321	0.030361329	0.00056123907
0.057167810	0.029064075	0.00055365288
0.057299299	0.028858250	0.00055007589
0.057430787	0.028075038	0.00054107442
0.057562276	0.028887255	0.00055323516
0.057693765	0.028513870	0.00054073579
0.057825253	0.028926188	0.00055102623
0.057956742	0.029779501	0.00055836478
0.058088231	0.028596724	0.00054499202
0.058219719	0.028818008	0.00055210874
0.058351208	0.028531290	0.00054300350
0.058482697	0.028729009	0.00054717499
0.058614186	0.028594122	0.00054710421
0.058745674	0.028767301	0.00054195348
0.058877163	0.028649447	0.00054594034
0.059008652	0.029045689	0.00054148517
0.059140140	0.030068822	0.00055531056
0.059271629	0.028696278	0.00054356633
0.059403118	0.029454493	0.00054656363
0.059534606	0.029025312	0.00054538875
0.059666095	0.029160425	0.00054073530
0.059797584	0.027752661	0.00053088636
0.059929072	0.028898857	0.00054342881
0.060060561	0.030740486	0.00055166819
0.060192050	0.029790943	0.00054839411
0.060323539	0.028745606	0.00053497248
0.060455027	0.029271447	0.00054274100
0.060586516	0.029040445	0.00054326950
0.060718005	0.029716561	0.00054441464
0.060849493	0.029090749	0.00053982173
0.060980982	0.029710133	0.00054492143
0.061112471	0.028183689	0.00053081921
0.061243959	0.029609312	0.00054699780
0.061375448	0.028470526	0.00053121819
0.061506937	0.028452885	0.00053496390
0.061638426	0.029665983	0.00054315629
0.061769914	0.029134595	0.00053864802
0.061901403	0.029311264	0.00054219843
0.062032892	0.028956749	0.00053611578
0.062164380	0.029450182	0.00054247824
0.062295869	0.029032349	0.00053837582
0.062427358	0.028844788	0.00053537828
0.062558846	0.028886685	0.00053970312
0.062690335	0.029066067	0.00053471915
0.062821824	0.029050720	0.00053581901
0.062953313	0.029256314	0.00053784188
0.063084801	0.028789715	0.00053435602
0.063216290	0.028908313	0.00053761508
0.063347779	0.029280107	0.00053775731
0.063479267	0.028622848	0.00052865375
0.063610756	0.028332074	0.00053190525
0.063742245	0.029519816	0.00053783082
0.063873733	0.028795887	0.00053700242
0.064005222	0.028538234	0.00052953024
0.064136711	0.029554443	0.00053776332
0.064268200	0.028887234	0.00053068031
0.064399688	0.028734882	0.00052898486
0.064531177	0.028390870	0.00053094223
0.064662666	0.028727967	0.00052970203
0.064794154	0.029337476	0.00053394415
0.064925643	0.029039291	0.00053332116
0.065057132	0.028688471	0.00053069489
0.065188620	0.028975079	0.00053280498
0.065320109	0.028938581	0.00053038363
0.065451598	0.028780971	0.00052867918
0.065583087	0.028468940	0.00052737009
0.065714575	0.029178217	0.00053078099
0.065846064	0.028123387	0.00052529886
0.065977553	0.027926213	0.00052126150
0.066109041	0.028503828	0.00052610519
0.066240530	0.029014916	0.00053120449
0.066372019	0.028450700	0.00052470564
0.066503507	0.028472945	0.00052715847
0.066634996	0.029348055	0.00053088965
0.066766485	0.029609637	0.00053316531
0.066897973	0.029173015	0.00052993419
0.067029462	0.028933002	0.00052808174
0.067160951	0.029379539	0.00053265051
0.067292440	0.030307056	0.00053640651
0.067423928	0.029850931	0.00053098444
0.067555417	0.029291306	0.00053008537
0.067686906	0.028880135	0.00052556839
0.067818394	0.027690835	0.00051837063
0.067949883	0.028754314	0.00052253391
0.068081372	0.029038520	0.00052710112
0.068212860	0.028537666	0.00052243081
0.068344349	0.029093020	0.00052626528
0.068475838	0.028321692	0.00052011668
0.068607327	0.028624359	0.00052469583
0.068738815	0.027784626	0.00051175079
0.068870304	0.029035665	0.00052533287
0.069001793	0.028285504	0.00051798021
0.069133281	0.027916264	0.00051326203
0.069264770	0.030148278	0.00053547890
0.069396259	0.028541038	0.00051448004
0.069527747	0.028279405	0.00051860842
0.069659236	0.028003208	0.00051492004
0.069790725	0.028976496	0.00052281903
0.069922214	0.028477776	0.00051961453
0.070053702	0.028563227	0.00051427599
0.070185191	0.028962674	0.00052319146
0.070316680	0.028993367	0.00051840682
0.070448168	0.028998643	0.00052215977
0.070579657	0.028193307	0.00051698432
0.070711146	0.028151194	0.00051266651
0.070842634	0.028111670	0.00051586554
0.070974123	0.028203785	0.00051373287
0.071105612	0.027777744	0.00050966006
0.071237101	0.027682019	0.00051134209
0.071368589	0.028266084	0.00050946392
0.071500078	0.027680504	0.00051145546
0.071631567	0.027428496	0.00050957210
0.071763055	0.027742222	0.00050989495
0.071894544	0.029278891	0.00052215391
0.072026033	0.028659394	0.00051304788
0.072157521	0.028424413	0.00051776401
0.072289010	0.027929261	0.00051067297
0.072420499	0.027477674	0.00050562115
0.072551988	0.027867006	0.00050846904
0.072683476	0.027372651	0.00050314218
0.072814965	0.027832087	0.00050920547
0.072946454	0.027368451	0.00050599662
0.073077942	0.027754515	0.00050551022
0.073209431	0.027226401	0.00050532375
0.073340920	0.027575233	0.00050381822
0.073472408	0.026473921	0.00049797427
0.073603897	0.027207535	0.00050536152
0.073735386	0.028210565	0.00050833403
0.073866875	0.027566544	0.00050610034
0.073998363	0.028216863	0.00050887220
0.074129852	0.027913334	0.00050691931
0.074261341	0.027738294	0.00050879537
0.074392829	0.027112574	0.00049668655
0.074524318	0.027157107	0.00050106982
0.074655807	0.027464603	0.00049980340
0.074787295	0.026729091	0.00049641107
0.074918784	0.027408452	0.00050186314
0.075050273	0.026778661	0.00049423044
0.075181761	0.026796871	0.00049456653
0.075313250	0.027764486	0.00050423918
0.075444739	0.027604738	0.00050224375
0.075576228	0.027298923	0.00050087222
0.075707716	0.027391567	0.00049901351
0.075839205	0.026839316	0.00049506431
0.075970694	0.027414912	0.00049953272
0.076102182	0.027062221	0.00049406440
0.076233671	0.026761568	0.00049700170
0.076365160	0.026485697	0.00048802012
0.076496648	0.026550347	0.00049248677
0.076628137	0.026456863	0.00049300332
0.076759626	0.026725718	0.00049082432
0.076891115	0.026273482	0.00048993514
0.077022603	0.026733441	0.00049167848
0.077154092	0.026410451	0.00048808017
0.077285581	0.026755621	0.00049325270
0.077417069	0.027535427	0.00049773217
0.077548558	0.025533058	0.00048336295
0.077680047	0.026447323	0.00048796313
0.077811535	0.026858541	0.00049165255
0.077943024	0.026625916	0.00049092390
0.078074513	0.027734500	0.00049610125
0.078206002	0.026610388	0.00049113714
0.078337490	0.027262031	0.00049286248
0.078468979	0.026796238	0.00048786394
0.078600468	0.026607423	0.00049012009
0.078731956	0.026778566	0.00048754218
0.078863445	0.026408834	0.00048673578
0.078994934	0.026911449	0.00048900094
0.079126422	0.026948012	0.00048946406
0.079257911	0.026115061	0.00048524985
0.079389400	0.026436774	0.00048548572
0.079520889	0.026467757	0.00048677392
0.079652377	0.026484629	0.00048597132
0.079783866	0.025949753	0.00048088640
0.079915355	0.026955927	0.00049133996
0.080046843	0.026705258	0.00048525109
0.080178332	0.027170708	0.00048976894
0.080309821	0.026248274	0.00048433595
0.080441309	0.027129168	0.00048598992
0.080572798	0.026272009	0.00048425415
0.080704287	0.026461452	0.00048495356
0.080835776	0.026481986	0.00048438508
0.080967264	0.026997842	0.00048950782
0.081098753	0.026089964	0.00047765637
0.081230242	0.026498710	0.00048424277
0.081361730	0.026245248	0.00048067834
0.081493219	0.025888320	0.00047728045
0.081624708	0.026951631	0.00048913098
0.081756196	0.026484185	0.00047884358
0.081887685	0.026246819	0.00048133350
0.082019174	0.025855238	0.00047720987
0.082150663	0.026186841	0.00048008155
0.082282151	0.026353787	0.00048185265
0.082413640	0.026309822	0.00047825957
0.082545129	0.026636819	0.00048199083
0.082676617	0.025597905	0.00047628744
0.082808106	0.026888865	0.00048299339
0.082939595	0.025490640	0.00047377971
0.083071083	0.026790605	0.00047955708
0.083202572	0.026514783	0.00048008315
0.083334061	0.026775583	0.00048471445
0.083465549	0.026235711	0.00047603957
0.083597038	0.026547644	0.00048268911
0.083728527	0.026821938	0.00047826458
0.083860016	0.025736807	0.00047386340
0.083991504	0.026473298	0.00047984667
0.084122993	0.025815671	0.00047311427
0.084254482	0.026219495	0.00047788712
0.084385970	0.025669089	0.00047074666
0.084517459	0.026059137	0.00047392829
0.084648948	0.025785176	0.00047276940
0.084780436	0.025764142	0.00046944105
0.084911925	0.025669168	0.00047116710
0.085043414	0.026278983	0.00047390001
0.085174903	0.027603538	0.00048458681
0.085306391	0.026372379	0.00047831335
0.085437880	0.025980795	0.00047091117
0.085569369	0.025821638	0.00047009943
0.085700857	0.026003295	0.00047031918
0.085832346	0.026671750	0.00047703977
0.085963835	0.026359825	0.00047643037
0.086095323	0.026721777	0.00047437702
0.086226812	0.025859461	0.00047007033
0.086358301	0.026218238	0.00047072709
0.086489790	0.026539319	0.00047416425
0.086621278	0.025410721	0.00046707506
0.086752767	0.026104831	0.00047137420
0.086884256	0.025658014	0.00046568782
0.087015744	0.025770530	0.00046859897
0.087147233	0.025395425	0.00046514421
0.087278722	0.026279332	0.00047492920
0.087410210	0.026507092	0.00047246533
0.087541699	0.025601960	0.00046489846
0.087673188	0.025962054	0.00046966620
0.087804677	0.026389239	0.00047054633
0.087936165	0.025419382	0.00046386759
0.088067654	0.025848288	0.00046784262
0.088199143	0.025812451	0.00046341353
0.088330631	0.025419363	0.00046438082
0.088462120	0.025443942	0.00046103696
0.088593609	0.026416087	0.00047245719
0.088725097	0.026250684	0.00046640931
0.088856586	0.026039943	0.00046513690
0.088988075	0.025499141	0.00046563658
0.089119564	0.025083382	0.00045921801
0.089251052	0.025064369	0.00045973920
0.089382541	0.025585437	0.00046287629
0.089514030	0.025108351	0.00045806304
0.089645518	0.025678901	0.00046379919
0.089777007	0.025943169	0.00046281983
0.089908496	0.025317305	0.00046219703
0.090039984	0.025804309	0.00046415120
0.090171473	0.026380853	0.00046546683
0.090302962	0.025892454	0.00046564763
0.090434451	0.025133860	0.00045720519
0.090565939	0.026331382	0.00046894620
0.090697428	0.025162828	0.00045916209
0.090828917	0.025521831	0.00045694349
0.090960405	0.025467883	0.00046209281
0.091091894	0.025026585	0.00045496102
0.091223383	0.024824548	0.00045749287
0.091354871	0.025522906	0.00046194780
0.091486360	0.025273708	0.00046693643
0.091617849	0.025665225	0.00047449988
0.091749337	0.025282769	0.00047623570
0.091880826	0.024914197	0.00047639264
0.092012315	0.025018828	0.00048127839
0.092143804	0.025817716	0.00048394717
0.092275292	0.024889912	0.00048025223
0.092406781	0.025510160	0.00048792483
0.092538270	0.025332130	0.00049075982
0.092669758	0.025510912	0.00049517141
0.092801247	0.024842121	0.00047624216
0.092932736	0.024630438	0.00047510171
0.093064224	0.024763926	0.00047001793
0.093195713	0.025492238	0.00047442736
0.093327202	0.024680325	0.00046851080
0.093458691	0.024420122	0.00045846846
0.093590179	0.025080398	0.00046984640
0.093721668	0.025009358	0.00046883334
0.093853157	0.025264624	0.00046830259
0.093984645	0.024393958	0.00045962544
0.094116134	0.026078599	0.00047148438
0.094247623	0.024915115	0.00046369765
0.094379111	0.024575697	0.00046027234
0.094510600	0.025251887	0.00046506499
0.094642089	0.024884255	0.00046130245
0.094773578	0.024933602	0.00045687596
0.094905066	0.024965264	0.00046188742
0.095036555	0.024420373	0.00046024074
0.095168044	0.024708917	0.00045578701
0.095299532	0.025199358	0.00046127953
0.095431021	0.024618704	0.00045410314
0.095562510	0.024789579	0.00045694287
0.095693998	0.025650957	0.00046534719
0.095825487	0.024979029	0.00045597817
0.095956976	0.025010991	0.00045836192
0.096088465	0.024430949	0.00045160030
0.096219953	0.024660580	0.00045555233
0.096351442	0.024981676	0.00045887982
0.096482931	0.025111075	0.00045771518
0.096614419	0.025314083	0.00045819688
0.096745908	0.023687534	0.00044681084
0.096877397	0.024720468	0.00045299599
0.097008885	0.025196206	0.00045769487
0.097140374	0.024875608	0.00045513310
0.097271863	0.023987330	0.00044750692
0.097403352	0.025569017	0.00045643649
0.097534840	0.023815286	0.00044249017
0.097666329	0.024151536	0.00044948038
0.097797818	0.025469601	0.00045412076
0.097929306	0.024440640	0.00044737453
0.098060795	0.025059745	0.00045122618
0.098192284	0.025066248	0.00044822544
0.098323772	0.024317431	0.00044569014
0.098455261	0.024745797	0.00044564267
0.098586750	0.024526926	0.00044193543
0.098718239	0.024541249	0.00044331568
0.098849727	0.024658503	0.00044251753
0.098981216	0.024425502	0.00044190358
0.099112705	0.024924494	0.00044440872
0.099244193	0.023683503	0.00043431587
0.099375682	0.024640412	0.00044246332
0.099507171	0.024484430	0.00044013664
0.099638659	0.024499079	0.00044459185
0.099770148	0.023755488	0.00043545711
0.099901637	0.024478301	0.00043852325
0.10003313	0.024957245	0.00044612532
0.10016461	0.023664745	0.00043508395
0.10029610	0.023449914	0.00043725785
0.10042759	0.023855463	0.00043806585
0.10055908	0.024724318	0.00044266614
0.10069057	0.025076310	0.00044730275
0.10082206	0.024320103	0.00043949226
0.10095355	0.025328210	0.00044887088
0.10108504	0.024084902	0.00043542388
0.10121652	0.023860443	0.00043368692
0.10134801	0.023978361	0.00043783458
0.10147950	0.025057885	0.00044446456
0.10161099	0.023620763	0.00043357745
0.10174248	0.023602778	0.00043439420
0.10187397	0.023995251	0.00043316674
0.10200546	0.023769221	0.00043476548
0.10213694	0.024209012	0.00043581730
0.10226843	0.024567948	0.00044017260
0.10239992	0.023857837	0.00043585977
0.10253141	0.023902534	0.00042947431
0.10266290	0.023889030	0.00043569653
0.10279439	0.024181598	0.00043532380
0.10292588	0.024017807	0.00043374428
0.10305737	0.024254331	0.00043605201
0.10318885	0.023758177	0.00043258972
0.10332034	0.023804580	0.00043336052
0.10345183	0.023891940	0.00043215316
0.10358332	0.024883068	0.00043926881
0.10371481	0.024153111	0.00043346475
0.10384630	0.024129990	0.00043311606
0.10397779	0.023636485	0.00042980476
0.10410928	0.024868640	0.00043957041
0.10424076	0.024488381	0.00043584154
0.10437225	0.023631430	0.00042986462
0.10450374	0.023750802	0.00042825810
0.10463523	0.023994794	0.00043268880
0.10476672	0.024730000	0.00043774591
0.10489821	0.023970309	0.00043158966
0.10502970	0.023857398	0.00042905194
0.10516118	0.023579185	0.00042607047
0.10529267	0.023846203	0.00043090019
0.10542416	0.024226075	0.00043120753
0.10555565	0.024231736	0.00043157975
0.10568714	0.023607508	0.00042720680
0.10581863	0.023582487	0.00042547861
0.10595012	0.023891493	0.00042832717
0.10608161	0.024172387	0.00043331729
0.10621309	0.024449143	0.00043201113
0.10634458	0.024899610	0.00043373059
0.10647607	0.024043504	0.00042967437
0.10660756	0.024260161	0.00043105128
0.10673905	0.024344162	0.00043320645
0.10687054	0.024214903	0.00043277827
0.10700203	0.024386010	0.00044153958
0.10713352	0.024343627	0.00044293067
0.10726500	0.024158348	0.00044643403
0.10739649	0.023576919	0.00044948357
0.10752798	0.023782689	0.00044833222
0.10765947	0.024171763	0.00045379451
0.10779096	0.024349707	0.00045798406
0.10792245	0.024634815	0.00046285686
0.10805394	0.023949553	0.00045794174
0.10818542	0.024336199	0.00046134550
0.10831691	0.024406802	0.00046482132
0.10844840	0.023637858	0.00045923563
0.10857989	0.023535123	0.00046013131
0.10871138	0.023107922	0.00046220841
0.10884287	0.023336210	0.00046171444
0.10897436	0.023108417	0.00046054646
0.10910585	0.024653236	0.00047681315
0.10923733	0.024007937	0.00046868039
0.10936882	0.024210716	0.00047784916
0.10950031	0.023849744	0.00046980226
0.10963180	0.023541760	0.00047133258
0.10976329	0.024116524	0.00047607712
0.10989478	0.024022952	0.00047826300
0.11002627	0.023929996	0.00048229916
0.11015776	0.023361579	0.00047189346
0.11028924	0.023936375	0.00048023154
0.11042073	0.024758807	0.00049060716
0.11055222	0.024122611	0.00048015467
0.11068371	0.024300561	0.00048564011
0.11081520	0.024574249	0.00048612198
0.11094669	0.023652328	0.00048208802
0.11107818	0.023818115	0.00048715022
0.11120966	0.024425196	0.00048967864
0.11134115	0.023734247	0.00048831693
0.11147264	0.023645757	0.00048564439
0.11160413	0.024913868	0.00049689767
0.11173562	0.022721424	0.00048456246
0.11186711	0.023721975	0.00047450774
0.11199860	0.023841260	0.00047616327
0.11213009	0.023302224	0.00046242232
0.11226157	0.023742696	0.00046478425
0.11239306	0.024166760	0.00046758658
0.11252455	0.024283290	0.00046670229
0.11265604	0.024077963	0.00046615299
0.11278753	0.024031742	0.00045968803
0.11291902	0.024584205	0.00046385293
0.11305051	0.023932604	0.00046064356
0.11318200	0.023513388	0.00045311324
0.11331348	0.023288141	0.00045268054
0.11344497	0.023304785	0.00045104856
0.11357646	0.023422768	0.00044707711
0.11370795	0.023957439	0.00045365314
0.11383944	0.023834082	0.00045196258
0.11397093	0.024201486	0.00045268092
0.11410242	0.024625486	0.00045676044
0.11423390	0.024167031	0.00044756702
0.11436539	0.024790360	0.00045802514
0.11449688	0.023317655	0.00043992969
0.11462837	0.025000410	0.00045821340
0.11475986	0.024468351	0.00045115321
0.11489135	0.024473563	0.00044711295
0.11502284	0.024229065	0.00045103583
0.11515433	0.023971906	0.00044555007
0.11528581	0.023267953	0.00043974117
0.11541730	0.023744644	0.00044357819
0.11554879	0.023220408	0.00043566076
0.11568028	0.023307749	0.00043907513
0.11581177	0.023871355	0.00044271432
0.11594326	0.024431801	0.00044771517
0.11607475	0.023984832	0.00044210276
0.11620624	0.024479689	0.00044320106
0.11633772	0.023993322	0.00044197077
0.11646921	0.023714005	0.00044016200
0.11660070	0.023279359	0.00043583490
0.11673219	0.024493675	0.00044111352
0.11686368	0.023575560	0.00043532994
0.11699517	0.023453415	0.00043577516
0.11712666	0.023427336	0.00043425635
0.11725814	0.023877041	0.00043516130
0.11738963	0.024262156	0.00043672685
0.11752112	0.023660574	0.00043101281
0.11765261	0.023450841	0.00043114118
0.11778410	0.023102141	0.00043033048
0.11791559	0.023605017	0.00043015143
0.11804708	0.023864057	0.00043055875
0.11817857	0.024235861	0.00043482609
0.11831005	0.023873219	0.00042886023
0.11844154	0.023453875	0.00042832718
0.11857303	0.023348055	0.00042303282
0.11870452	0.023323203	0.00042409703
0.11883601	0.023959665	0.00042936683
0.11896750	0.023621449	0.00042640944
0.11909899	0.023461080	0.00042653406
0.11923048	0.023920030	0.00042325407
0.11936196	0.023543317	0.00042340350
0.11949345	0.023585138	0.00042074089
0.11962494	0.024086702	0.00042410839
0.11975643	0.024234769	0.00042709665
0.11988792	0.023914769	0.00042324189
0.12001941	0.024460836	0.00042719334
0.12015090	0.023585893	0.00041909102
0.12028239	0.023665391	0.00042120215
0.12041387	0.024145341	0.00042188263
0.12054536	0.023577382	0.00041645392
0.12067685	0.024012254	0.00042058520
0.12080834	0.024118735	0.00042265809
0.12093983	0.023167070	0.00041015274
0.12107132	0.023711657	0.00041937352
0.12120281	0.023275986	0.00041330638
0.12133429	0.024226919	0.00041917293
0.12146578	0.023447675	0.00041535175
0.12159727	0.023876124	0.00041559749
0.12172876	0.023655112	0.00041562924
0.12186025	0.023784684	0.00041626008
0.12199174	0.024102468	0.00041741705
0.12212323	0.024021705	0.00041806854
0.12225472	0.023844516	0.00041618554
0.12238620	0.024726661	0.00042247922
0.12251769	0.023898056	0.00041530189
0.12264918	0.024490580	0.00042007279
0.12278067	0.023813128	0.00041774548
0.12291216	0.024934866	0.00042283856
0.12304365	0.023926556	0.00041537627
0.12317514	0.023668938	0.00041272993
0.12330663	0.023719539	0.00041392455
0.12343811	0.023468179	0.00041241133
0.12356960	0.024438111	0.00041672394
0.12370109	0.024298444	0.00041764230
0.12383258	0.024030937	0.00041490473
0.12396407	0.023536104	0.00040879281
0.12409556	0.023613398	0.00041486327
0.12422705	0.023928848	0.00041369464
0.12435853	0.024042047	0.00041438600
0.12449002	0.024423443	0.00041619806
0.12462151	0.023574204	0.00041246917
0.12475300	0.023638190	0.00040921482
0.12488449	0.024297213	0.00041605618
0.12501598	0.023773460	0.00041224973
0.12514747	0.024127091	0.00041256084
0.12527896	0.024503161	0.00041419373
0.12541044	0.024143992	0.00041607450
0.12554193	0.023872449	0.00041141297
0.12567342	0.024345795	0.00041373639
0.12580491	0.023358317	0.00040974800
0.12593640	0.024160587	0.00041088074
0.12606789	0.024396878	0.00041563672
0.12619938	0.023722666	0.00040790976
0.12633087	0.024050818	0.00041242990
0.12646235	0.023456612	0.00040785773
0.12659384	0.023460396	0.00040542425
0.12672533	0.024231701	0.00041459892
0.12685682	0.024387233	0.00041226962
0.12698831	0.024319916	0.00041317226
0.12711980	0.023933029	0.00040775127
0.12725129	0.023803649	0.00040814962
0.12738277	0.023477110	0.00040587869
0.12751426	0.023446402	0.00040578560
0.12764575	0.023429060	0.00040501023
0.12777724	0.024250798	0.00040857175
0.12790873	0.022766920	0.00040023425
0.12804022	0.023485812	0.00040703095
0.12817171	0.023804697	0.00040728060
0.12830320	0.023790515	0.00040752475
0.12843468	0.024080358	0.00040940382
0.12856617	0.023904040	0.00040572472
0.12869766	0.023749915	0.00040675288
0.12882915	0.024014271	0.00040959975
0.12896064	0.024234851	0.00040770970
0.12909213	0.024118740	0.00040786890
0.12922362	0.024107537	0.00040779801
0.12935511	0.023493088	0.00040380218
0.12948659	0.024285109	0.00040947111
0.12961808	0.023718373	0.00040334755
0.12974957	0.023893118	0.00040500546
0.12988106	0.023502809	0.00040264668
0.13001255	0.023641290	0.00040345000
0.13014404	0.023533772	0.00040451993
0.13027553	0.023903541	0.00040393264
0.13040701	0.023669530	0.00040299103
0.13053850	0.023466021	0.00040305105
0.13066999	0.023265866	0.00040010379
0.13080148	0.023958782	0.00040657791
0.13093297	0.023996300	0.00040452739
0.13106446	0.024393824	0.00040929325
0.13119595	0.024128511	0.00040520235
0.13132744	0.023805907	0.00040269111
0.13145892	0.023513036	0.00040220178
0.13159041	0.023271849	0.00039927495
0.13172190	0.023341122	0.00039923088
0.13185339	0.023501029	0.00040229904
0.13198488	0.023684220	0.00040060927
0.13211637	0.024495174	0.00040657352
0.13224786	0.024144744	0.00040282040
0.13237935	0.024023190	0.00040315865
0.13251083	0.024178170	0.00040643702
0.13264232	0.024021800	0.00040350812
0.13277381	0.024333639	0.00040728338
0.13290530	0.023907088	0.00040031921
0.13303679	0.023973877	0.00040242529
0.13316828	0.023502880	0.00040194848
0.13329977	0.023617321	0.00039733839
0.13343125	0.023818673	0.00040425115
0.13356274	0.024063433	0.00040028359
0.13369423	0.023580720	0.00039821411
0.13382572	0.024089719	0.00040309863
0.13395721	0.023267548	0.00039545573
0.13408870	0.023858947	0.00040256144
0.13422019	0.023852818	0.00039761511
0.13435168	0.023561874	0.00039821752
0.13448316	0.023285530	0.00039742759
0.13461465	0.024409013	0.00040198323
0.13474614	0.023971156	0.00040082338
0.13487763	0.022858984	0.00039299603
0.13500912	0.023913686	0.00039987267
0.13514061	0.023854080	0.00039957098
0.13527210	0.023926182	0.00040123633
0.13540359	0.023459418	0.00039466079
0.13553507	0.024535088	0.00040152949
0.13566656	0.023512589	0.00039786345
0.13579805	0.023350583	0.00039575678
0.13592954	0.022948169	0.00039057894
0.13606103	0.023810027	0.00040010639
0.13619252	0.023542439	0.00039429802
0.13632401	0.023893253	0.00039616942
0.13645549	0.023941089	0.00039965435
0.13658698	0.024345577	0.00039819976
0.13671847	0.023671810	0.00039619766
0.13684996	0.023901748	0.00039760930
0.13698145	0.024165793	0.00039911152
0.13711294	0.023946127	0.00039746403
0.13724443	0.023511155	0.00039543830
0.13737592	0.023131750	0.00039125064
0.13750740	0.023633411	0.00039719893
0.13763889	0.023727951	0.00039321496
0.13777038	0.023610940	0.00039487206
0.13790187	0.023751811	0.00039485981
0.13803336	0.023065702	0.00039010322
0.13816485	0.023780937	0.00039627858
0.13829634	0.023343658	0.00039030795
0.13842783	0.023830536	0.00039552801
0.13855931	0.022737964	0.00038707116
0.13869080	0.023401012	0.00039089477
0.13882229	0.023702431	0.00039372994
0.13895378	0.024085620	0.00039388242
0.13908527	0.023874189	0.00039658185
0.13921676	0.023562926	0.00039262229
0.13934825	0.023289632	0.00038997983
0.13947973	0.022971734	0.00038812004
0.13961122	0.024134330	0.00039479098
0.13974271	0.023785872	0.00039372246
0.13987420	0.023674249	0.00039332300
0.14000569	0.023963906	0.00039120601
0.14013718	0.022992070	0.00038677016
0.14026867	0.024069962	0.00039483097
0.14040016	0.023302945	0.00038928826
0.14053164	0.023512151	0.00039248874
0.14066313	0.023830279	0.00038912776
0.14079462	0.024394640	0.00039581331
0.14092611	0.023415773	0.00038950024
0.14105760	0.023941310	0.00039190150
0.14118909	0.023444237	0.00039004547
0.14132058	0.023234747	0.00038569353
0.14145207	0.023325064	0.00038629774
0.14158355	0.023219140	0.00038585724
0.14171504	0.023819200	0.00039030662
0.14184653	0.023307252	0.00038610549
0.14197802	0.023057339	0.00038335925
0.14210951	0.022917577	0.00038388715
0.14224100	0.023442283	0.00038801421
0.14237249	0.023389141	0.00038605110
0.14250398	0.023561327	0.00038778613
0.14263546	0.024257383	0.00039034894
0.14276695	0.023960320	0.00039071766
0.14289844	0.024113152	0.00039049711
0.14302993	0.023070436	0.00038399483
0.14316142	0.023932469	0.00038934227
0.14329291	0.023871864	0.00038710078
0.14342440	0.023553561	0.00038783212
0.14355588	0.023080870	0.00038306706
0.14368737	0.023342612	0.00038570339
0.14381886	0.023181060	0.00038421957
0.14395035	0.023186810	0.00038286101
0.14408184	0.023547765	0.00038579354
0.14421333	0.023864511	0.00038898587
0.14434482	0.023908452	0.00038840678
0.14447631	0.023379819	0.00038464369
0.14460779	0.024286170	0.00038949267
0.14473928	0.023124183	0.00038315812
0.14487077	0.023941757	0.00039006757
0.14500226	0.023846950	0.00038679251
0.14513375	0.023685494	0.00038833152
0.14526524	0.023773617	0.00038517089
0.14539673	0.023720204	0.00038653106
0.14552822	0.023509356	0.00038717611
0.14565970	0.023459044	0.00038430648
0.14579119	0.022852341	0.00038031503
0.14592268	0.023335687	0.00038347856
0.14605417	0.022932781	0.00037906989
0.14618566	0.023121674	0.00038372495
0.14631715	0.023931945	0.00038624899
0.14644864	0.023970283	0.00038617026
0.14658012	0.022997570	0.00038034742
0.14671161	0.024511060	0.00039135361
0.14684310	0.023497218	0.00038474155
0.14697459	0.023550037	0.00038266279
0.14710608	0.024000320	0.00038571884
0.14723757	0.024000032	0.00038642997
0.14736906	0.024244704	0.00038647343
0.14750055	0.024367552	0.00039001644
0.14763203	0.023633418	0.00038223582
0.14776352	0.023392819	0.00038094601
0.14789501	0.023687566	0.00038469651
0.14802650	0.024217362	0.00038407595
0.14815799	0.023437436	0.00038344522
0.14828948	0.023585726	0.00038078500
0.14842097	0.023573405	0.00038288476
0.14855246	0.024150493	0.00038573782
0.14868394	0.022984691	0.00037679907
0.14881543	0.024024625	0.00038429207
0.14894692	0.024039214	0.00038566683
0.14907841	0.023550359	0.00038159567
0.14920990	0.023122694	0.00037767241
0.14934139	0.024036550	0.00038298506
0.14947288	0.023933199	0.00038356923
0.14960436	0.023682131	0.00038142753
0.14973585	0.023223625	0.00037781361
0.14986734	0.023969458	0.00038469144
0.14999883	0.023861557	0.00038196123
0.15013032	0.023397092	0.00037929367
0.15026181	0.023777422	0.00038249113
0.15039330	0.022973760	0.00037637912
0.15052479	0.023971420	0.00038398574
0.15065627	0.023653273	0.00038011659
0.15078776	0.023610186	0.00038088048
0.15091925	0.023266938	0.00037902177
0.15105074	0.024076123	0.00038244600
0.15118223	0.024260671	0.00038528316
0.15131372	0.024015903	0.00038229661
0.15144521	0.023811338	0.00038086634
0.15157670	0.023962860	0.00038211839
0.15170818	0.023311102	0.00037707062
0.15183967	0.024221726	0.00038357602
0.15197116	0.023932692	0.00038208579
0.15210265	0.024358081	0.00038331709
0.15223414	0.023162458	0.00037573163
0.15236563	0.023709021	0.00037881112
0.15249712	0.023015542	0.00037543676
0.15262860	0.023175317	0.00037612137
0.15276009	0.023429188	0.00037819712
0.15289158	0.023190673	0.00037627849
0.15302307	0.023479854	0.00037687420
0.15315456	0.023855905	0.00037864715
0.15328605	0.023806845	0.00037947996
0.15341754	0.023341353	0.00037732420
0.15354903	0.023858315	0.00037867177
0.15368051	0.023494106	0.00037592535
0.15381200	0.022644998	0.00037030324
0.15394349	0.023152812	0.00037418083
0.15407498	0.024091184	0.00038078098
0.15420647	0.023765763	0.00037641546
0.15433796	0.023596019	0.00037650772
0.15446945	0.023620027	0.00037548749
0.15460094	0.024051632	0.00038058163
0.15473242	0.023210676	0.00037454178
0.15486391	0.022713427	0.00037111656
0.15499540	0.023936901	0.00037807092
0.15512689	0.023482445	0.00037540872
0.15525838	0.023171468	0.00037340196
0.15538987	0.024008686	0.00037823332
0.15552136	0.023896385	0.00037697619
0.15565284	0.024238104	0.00037965319
0.15578433	0.023409548	0.00037508626
0.15591582	0.023162119	0.00037288624
0.15604731	0.023533351	0.00037610524
0.15617880	0.024064716	0.00037824495
0.15631029	0.024067724	0.00037888945
0.15644178	0.023741212	0.00037486681
0.15657327	0.024393077	0.00038066120
0.15670475	0.024581781	0.00037943888
0.15683624	0.023776854	0.00037548287
0.15696773	0.023105802	0.00037146724
0.15709922	0.023411287	0.00037335673
0.15723071	0.023894092	0.00037581196
0.15736220	0.023707003	0.00037252084
0.15749369	0.023923594	0.00037547589
0.15762518	0.023399560	0.00037149021
0.15775666	0.023230691	0.00037112516
0.15788815	0.024297317	0.00037911461
0.15801964	0.024053300	0.00037560073
0.15815113	0.023036671	0.00036904582
0.15828262	0.023593263	0.00037105879
0.15841411	0.024318572	0.00037674739
0.15854560	0.023900644	0.00037503233
0.15867708	0.023323301	0.00036910548
0.15880857	0.023404406	0.00037209104
0.15894006	0.023462717	0.00037102701
0.15907155	0.023427858	0.00037209212
0.15920304	0.024148514	0.00037617122
0.15933453	0.022699582	0.00036637411
0.15946602	0.023915780	0.00037373293
0.15959751	0.023739031	0.00037279231
0.15972899	0.023329759	0.00037055912
0.15986048	0.023713838	0.00037249105
0.15999197	0.023509711	0.00036966410
0.16012346	0.023514860	0.00037260936
0.16025495	0.023582140	0.00037056193
0.16038644	0.023903210	0.00037206230
0.16051793	0.023998680	0.00037512021
0.16064942	0.023483371	0.00036831366
0.16078090	0.023659154	0.00037087753
0.16091239	0.023511479	0.00037076031
0.16104388	0.023498322	0.00036800861
0.16117537	0.022962137	0.00036714412
0.16130686	0.023470332	0.00036827630
0.16143835	0.023244531	0.00036877195
0.16156984	0.023867023	0.00037300056
0.16170133	0.022971600	0.00036332667
0.16183281	0.023520450	0.00037045096
0.16196430	0.023855604	0.00036990005
0.16209579	0.024076236	0.00037085663
0.16222728	0.023942614	0.00037293261
0.16235877	0.022975964	0.00036380492
0.16249026	0.023760409	0.00037090017
0.16262175	0.023770120	0.00037001018
0.16275323	0.023445557	0.00036847699
0.16288472	0.023726000	0.00036969866
0.16301621	0.023614109	0.00036675877
0.16314770	0.023885916	0.00037094783
0.16327919	0.024081307	0.00037187777
0.16341068	0.023892143	0.00036915358
0.16354217	0.023831686	0.00037008428
0.16367366	0.023069267	0.00036492974
0.16380514	0.023122225	0.00036547442
0.16393663	0.022948859	0.00036348332
0.16406812	0.023535594	0.00036514233
0.16419961	0.023881780	0.00036885373
0.16433110	0.023707961	0.00036702938
0.16446259	0.023520245	0.00036611837
0.16459408	0.023655187	0.00036817598
0.16472557	0.023095155	0.00036357616
0.16485705	0.023576832	0.00036764056
0.16498854	0.023493400	0.00036525604
0.16512003	0.023415592	0.00036593489
0.16525152	0.023932998	0.00036988658
0.16538301	0.022990989	0.00036192829
0.16551450	0.023487736	0.00036714737
0.16564599	0.024020144	0.00036886303
0.16577747	0.023932967	0.00036831218
0.16590896	0.023881738	0.00036800910
0.16604045	0.023810540	0.00036577451
0.16617194	0.023552309	0.00036590273
0.16630343	0.023255754	0.00036295125
0.16643492	0.024081616	0.00036786239
0.16656641	0.023415780	0.00036466394
0.16669790	0.023025066	0.00036030586
0.16682938	0.023647104	0.00036635353
0.16696087	0.023423685	0.00036462982
0.16709236	0.023500664	0.00036307701
0.16722385	0.023427160	0.00036407088
0.16735534	0.023131262	0.00036114594
0.16748683	0.023371528	0.00036385248
0.16761832	0.023709334	0.00036694650
0.16774981	0.024337204	0.00036674702
0.16788129	0.023419449	0.00036366417
0.16801278	0.024004073	0.00036545803
0.16814427	0.023522693	0.00036392974
0.16827576	0.023766723	0.00036582586
0.16840725	0.023729727	0.00036439220
0.16853874	0.023541610	0.00036389214
0.16867023	0.023360826	0.00036005773
0.16880171	0.023237780	0.00036241215
0.16893320	0.023822015	0.00036514941
0.16906469	0.023535445	0.00036255513
0.16919618	0.023823178	0.00036467631
0.16932767	0.023782289	0.00036245397
0.16945916	0.023610615	0.00036338086
0.16959065	0.024616673	0.00036919440
0.16972214	0.023323644	0.00036013846
0.16985362	0.023677887	0.00036352941
0.16998511	0.023096252	0.00035804630
0.17011660	0.023265818	0.00036209945
0.17024809	0.024031700	0.00036597245
0.17037958	0.023326441	0.00036093882
0.17051107	0.023627315	0.00036254056
0.17064256	0.024062344	0.00036495170
0.17077405	0.022808347	0.00035714155
0.17090553	0.023258118	0.00035955549
0.17103702	0.023128417	0.00035873302
0.17116851	0.023769289	0.00036133672
0.17130000	0.023272950	0.00035941860
0.17143149	0.023065093	0.00035736005
0.17156298	0.023981859	0.00036358322
0.17169447	0.023449486	0.00035911468
0.17182595	0.023265560	0.00035913427
0.17195744	0.023831758	0.00036206456
0.17208893	0.023610636	0.00036060928
0.17222042	0.023066055	0.00035672574
0.17235191	0.023157235	0.00035810900
0.17248340	0.023699698	0.00036019043
0.17261489	0.023520764	0.00036047931
0.17274638	0.023608967	0.00035809059
0.17287786	0.023248133	0.00035881656
0.17300935	0.023346241	0.00035819558
0.17314084	0.023482076	0.00035844148
0.17327233	0.023629116	0.00035983053
0.17340382	0.023578936	0.00035752635
0.17353531	0.023365713	0.00035897936
0.17366680	0.023441407	0.00035781011
0.17379829	0.023383476	0.00035759956
0.17392977	0.023816235	0.00036144862
0.17406126	0.023596254	0.00035954847
0.17419275	0.023628039	0.00035951220
0.17432424	0.022725695	0.00035313260
0.17445573	0.024204832	0.00036158758
0.17458722	0.023724737	0.00035983694
0.17471871	0.023569093	0.00035753598
0.17485019	0.023698740	0.00035852308
0.17498168	0.023285969	0.00035602062
0.17511317	0.022757823	0.00035383964
0.17524466	0.022768984	0.00035458442
0.17537615	0.023413871	0.00035613703
0.17550764	0.022923024	0.00035360003
0.17563913	0.023206700	0.00035533419
0.17577062	0.023372349	0.00035558577
0.17590210	0.023524336	0.00035701409
0.17603359	0.023440376	0.00035597093
0.17616508	0.023129512	0.00035518397
0.17629657	0.022592925	0.00035239884
0.17642806	0.023565411	0.00035510898
0.17655955	0.023228007	0.00035655882
0.17669104	0.023266823	0.00035441497
0.17682253	0.022652418	0.00035010669
0.17695401	0.023481131	0.00035747534
0.17708550	0.023977180	0.00035665502
0.17721699	0.023390999	0.00035535064
0.17734848	0.023234056	0.00035500824
0.17747997	0.023403474	0.00035531854
0.17761146	0.022838372	0.00035348797
0.17774295	0.022776378	0.00034920769
0.17787443	0.023069934	0.00035281064
0.17800592	0.023421566	0.00035422249
0.17813741	0.023307082	0.00035421876
0.17826890	0.023427721	0.00035500884
0.17840039	0.023488447	0.00035340835
0.17853188	0.023797403	0.00035736212
0.17866337	0.023248155	0.00035267331
0.17879486	0.024746150	0.00036137545
0.17892634	0.023384838	0.00035484306
0.17905783	0.023209460	0.00035150926
0.17918932	0.023937141	0.00035863507
0.17932081	0.023741046	0.00035596235
0.17945230	0.023513896	0.00035453837
0.17958379	0.023634955	0.00035553272
0.17971528	0.022894579	0.00034977855
0.17984677	0.023614023	0.00035597299
0.17997825	0.023559815	0.00035358537
0.18010974	0.023333766	0.00035134636
0.18024123	0.023240579	0.00035236168
0.18037272	0.023613655	0.00035203435
0.18050421	0.023220219	0.00035931466
0.18063570	0.024107012	0.00036655230
0.18076719	0.023242638	0.00036268300
0.18089867	0.023006643	0.00036474071
0.18103016	0.023655897	0.00036944190
0.18116165	0.023477917	0.00037088719
0.18129314	0.023518186	0.00037207086
0.18142463	0.023246437	0.00037135277
0.18155612	0.023968535	0.00037739121
0.18168761	0.023508036	0.00037572860
0.18181910	0.023312783	0.00037550021
0.18195058	0.023282132	0.00037743443
0.18208207	0.023053417	0.00037441085
0.18221356	0.023365791	0.00037910123
0.18234505	0.024337890	0.00038588365
0.18247654	0.023281437	0.00038091506
0.18260803	0.022823235	0.00038000752
0.18273952	0.023623415	0.00038551372
0.18287101	0.022952775	0.00038252633
0.18300249	0.023770165	0.00038800375
0.18313398	0.023355881	0.00038631780
0.18326547	0.023296414	0.00038697003
0.18339696	0.023282813	0.00038661490
0.18352845	0.023476613	0.00038809328
0.18365994	0.023575858	0.00039290233
0.18379143	0.023094551	0.00038764041
0.18392292	0.023477967	0.00039464721
0.18405440	0.023167609	0.00038952028
0.18418589	0.023346023	0.00039342137
0.18431738	0.023631603	0.00039736077
0.18444887	0.023131395	0.00039166513
0.18458036	0.023254235	0.00039477518
0.18471185	0.023591765	0.00039713195
0.18484334	0.022990477	0.00039532694
0.18497482	0.023345340	0.00039848081
0.18510631	0.022776232	0.00039237651
0.18523780	0.023765655	0.00040218195
0.18536929	0.023971211	0.00039748913
0.18550078	0.023617604	0.00038874381
0.18563227	0.023489780	0.00038802071
0.18576376	0.022900065	0.00037725951
0.18589525	0.023267000	0.00038250831
0.18602673	0.022872428	0.00037700635
0.18615822	0.023282853	0.00037866286
0.18628971	0.023662318	0.00037985161
0.18642120	0.023332009	0.00037474637
0.18655269	0.024419813	0.00038427541
0.18668418	0.022935351	0.00037154042
0.18681567	0.023022095	0.00037110459
0.18694716	0.022932154	0.00037040896
0.18707864	0.023682815	0.00037107118
0.18721013	0.023969090	0.00037355311
0.18734162	0.023348178	0.00036913514
0.18747311	0.023079199	0.00036567785
0.18760460	0.023606034	0.00037193343
0.18773609	0.023373763	0.00036542816
0.18786758	0.022853833	0.00036337107
0.18799906	0.023045935	0.00036454113
0.18813055	0.023129149	0.00036307391
0.18826204	0.023535651	0.00036626403
0.18839353	0.023616327	0.00036316967
0.18852502	0.023585874	0.00036476522
0.18865651	0.023319272	0.00036465387
0.18878800	0.024253146	0.00036574358
0.18891949	0.022961004	0.00035933413
0.18905097	0.023035437	0.00035649459
0.18918246	0.023619421	0.00036105881
0.18931395	0.023242702	0.00035878142
0.18944544	0.023907938	0.00036066582
0.18957693	0.023394893	0.00035919412
0.18970842	0.023578082	0.00035721736
0.18983991	0.023584269	0.00035891136
0.18997140	0.023462131	0.00035830925
0.19010288	0.023870515	0.00035682038
0.19023437	0.023173766	0.00035414063
0.19036586	0.023746396	0.00035662261
0.19049735	0.023277830	0.00035348114
0.19062884	0.023022892	0.00035179457
0.19076033	0.023567537	0.00035326084
0.19089182	0.023958337	0.00035734438
0.19102330	0.023567299	0.00035387311
0.19115479	0.023430092	0.00035285381
0.19128628	0.023825230	0.00035607957
0.19141777	0.023552296	0.00035248725
0.19154926	0.023087525	0.00035045364
0.19168075	0.023166161	0.00035043053
0.19181224	0.022834340	0.00035002504
0.19194373	0.022929476	0.00034970189
0.19207521	0.023793930	0.00035315020
0.19220670	0.023367695	0.00035078411
0.19233819	0.023457606	0.00035108056
0.19246968	0.023383116	0.00035061399
0.19260117	0.023841682	0.00035396367
0.19273266	0.023704840	0.00035255123
0.19286415	0.023159729	0.00034862762
0.19299564	0.023070310	0.00034998847
0.19312712	0.023761090	0.00035095219
0.19325861	0.023344535	0.00035098697
0.19339010	0.022692409	0.00034609591
0.19352159	0.022848594	0.00034684358
0.19365308	0.024553871	0.00035716746
0.19378457	0.023613857	0.00035065836
0.19391606	0.023415654	0.00034933840
0.19404754	0.023407600	0.00034967321
0.19417903	0.023894670	0.00035246881
0.19431052	0.023498619	0.00035033266
0.19444201	0.023757839	0.00035108045
0.19457350	0.023779864	0.00035118268
0.19470499	0.023226170	0.00034735000
0.19483648	0.023391805	0.00034817323
0.19496797	0.024201021	0.00035444236
0.19509945	0.023241793	0.00034637803
0.19523094	0.023438854	0.00034853406
0.19536243	0.023138825	0.00034713429
0.19549392	0.023197281	0.00034678340
0.19562541	0.023077455	0.00034705698
0.19575690	0.022735706	0.00034269235
0.19588839	0.023122618	0.00034560510
0.19601988	0.023047320	0.00034372242
0.19615136	0.022838030	0.00034313053
0.19628285	0.023237070	0.00034656996
0.19641434	0.023554073	0.00034727794
0.19654583	0.023662299	0.00034928378
0.19667732	0.023402551	0.00034634598
0.19680881	0.023186907	0.00034598158
0.19694030	0.023188674	0.00034501010
0.19707178	0.023542294	0.00034612777
0.19720327	0.022837815	0.00034361455
0.19733476	0.022972628	0.00034231205
0.19746625	0.022709480	0.00034089013
0.19759774	0.022949154	0.00034353375
0.19772923	0.023318924	0.00034616361
0.19786072	0.023620154	0.00034676766
0.19799221	0.023558541	0.00034722079
0.19812369	0.023085408	0.00034256476
0.19825518	0.023380214	0.00034612844
0.19838667	0.023852213	0.00034704390
0.19851816	0.023989639	0.00034720833
0.19864965	0.024120238	0.00034872250
0.19878114	0.023350968	0.00034310515
0.19891263	0.023400038	0.00034517815
0.19904412	0.023785885	0.00034584023
0.19917560	0.023694289	0.00034670706
0.19930709	0.022847183	0.00034205172
0.19943858	0.023927799	0.00034591959
0.19957007	0.023604265	0.00034578952
0.19970156	0.023489957	0.00034399438
0.19983305	0.023429590	0.00034415190
0.19996454	0.023068066	0.00034214038
0.20009602	0.023247923	0.00034236680
0.20022751	0.023345196	0.00034421491
0.20035900	0.023883379	0.00034659757
0.20049049	0.023737670	0.00034427886
0.20062198	0.023231689	0.00034233402
0.20075347	0.023174838	0.00034185088
0.20088496	0.024128989	0.00034692986
0.20101645	0.023625310	0.00034425084
0.20114793	0.023445563	0.00034180147
0.20127942	0.023434494	0.00034284819
0.20141091	0.023605675	0.00034328071
0.20154240	0.022971903	0.00034062566
0.20167389	0.022714428	0.00033900973
0.20180538	0.023386084	0.00033981200
0.20193687	0.023201657	0.00034179798
0.20206836	0.023569143	0.00034217569
0.20219984	0.023269297	0.00034142329
0.20233133	0.023041557	0.00034088069
0.20246282	0.023869452	0.00034277043
0.20259431	0.023016198	0.00033924298
0.20272580	0.023589625	0.00034187003
0.20285729	0.023705789	0.00034208238
0.20298878	0.023440945	0.00034292100
0.20312027	0.023055093	0.00033664687
0.20325175	0.023115081	0.00033975469
0.20338324	0.023181779	0.00033877545
0.20351473	0.023586698	0.00034175109
0.20364622	0.022946837	0.00033815323
0.20377771	0.023429657	0.00033932684
0.20390920	0.023120443	0.00033899746
0.20404069	0.023167555	0.00033798697
0.20417217	0.022946114	0.00033760966
0.20430366	0.023247598	0.00033856664
0.20443515	0.022857666	0.00033427616
0.20456664	0.023278985	0.00033835835
0.20469813	0.023415783	0.00033962919
0.20482962	0.022890535	0.00033655858
0.20496111	0.023304735	0.00033890435
0.20509260	0.023198792	0.00033699410
0.20522408	0.023981432	0.00034212051
0.20535557	0.023422029	0.00033902676
0.20548706	0.023301707	0.00033780644
0.20561855	0.023248413	0.00033912182
0.20575004	0.023244447	0.00033618775
0.20588153	0.022929788	0.00033588508
0.20601302	0.023143509	0.00033733191
0.20614451	0.023420175	0.00033654998
0.20627599	0.023672595	0.00034056700
0.20640748	0.023378665	0.00033669495
0.20653897	0.023185366	0.00033601666
0.20667046	0.023327710	0.00033802474
0.20680195	0.023532746	0.00033734835
0.20693344	0.023939556	0.00034109484
0.20706493	0.023421353	0.00033752638
0.20719641	0.022975210	0.00033539012
0.20732790	0.023262836	0.00033744146
0.20745939	0.023767254	0.00033825607
0.20759088	0.022802285	0.00033363494
0.20772237	0.023324736	0.00033667098
0.20785386	0.023210590	0.00033564215
0.20798535	0.023254015	0.00033804971
0.20811684	0.023060721	0.00033387927
0.20824832	0.023119367	0.00033503867
0.20837981	0.023552499	0.00033723808
0.20851130	0.022988145	0.00033412644
0.20864279	0.023679271	0.00033916680
0.20877428	0.023072003	0.00033290666
0.20890577	0.023603280	0.00033685830
0.20903726	0.023722718	0.00033814784
0.20916875	0.023244298	0.00033564508
0.20930023	0.024039183	0.00034004550
0.20943172	0.023246864	0.00033431475
0.20956321	0.023972303	0.00033872114
0.20969470	0.022605816	0.00033111558
0.20982619	0.023003433	0.00033271554
0.20995768	0.023200352	0.00033441339
0.21008917	0.022891388	0.00033130684
0.21022065	0.023328383	0.00033493595
0.21035214	0.023418663	0.00033642060
0.21048363	0.023403603	0.00033344508
0.21061512	0.023074424	0.00033576951
0.21074661	0.022893658	0.00033104873
0.21087810	0.023448473	0.00033474467
0.21100959	0.023440358	0.00033722135
0.21114108	0.023612323	0.00033437199
0.21127256	0.023684082	0.00033804611
0.21140405	0.023433034	0.00033345608
0.21153554	0.023595336	0.00033564481
0.21166703	0.023264296	0.00033442397
0.21179852	0.023190121	0.00033312878
0.21193001	0.023290102	0.00033366548
0.21206150	0.023474560	0.00033337616
0.21219299	0.023497547	0.00033383237
0.21232447	0.023223202	0.00033395830
0.21245596	0.023567322	0.00033463420
0.21258745	0.022973234	0.00033221807
0.21271894	0.023728461	0.00033483572
0.21285043	0.022662057	0.00032867515
0.21298192	0.023585671	0.00033541923
0.21311341	0.023137958	0.00033161270
0.21324489	0.022972536	0.00033146490
0.21337638	0.023077706	0.00033076473
0.21350787	0.022850936	0.00033092867
0.21363936	0.023199145	0.00033333344
0.21377085	0.022880575	0.00032894176
0.21390234	0.023468514	0.00033545137
0.21403383	0.023593905	0.00033395289
0.21416532	0.023098288	0.00033026838
0.21429680	0.022950131	0.00033114117
0.21442829	0.023017206	0.00033022669
0.21455978	0.023013756	0.00032991459
0.21469127	0.023319628	0.00033143582
0.21482276	0.023707217	0.00033313071
0.21495425	0.024238457	0.00033531306
0.21508574	0.023127733	0.00033046218
0.21521723	0.022970516	0.00032981371
0.21534871	0.023193762	0.00033182160
0.21548020	0.022772140	0.00032668917
0.21561169	0.023252633	0.00033095491
0.21574318	0.023032389	0.00032997966
0.21587467	0.022870867	0.00032740186
0.21600616	0.024143969	0.00033577506
0.21613765	0.023591118	0.00033180888
0.21626913	0.024001097	0.00033493687
0.21640062	0.023477961	0.00033136697
0.21653211	0.023268759	0.00033026864
0.21666360	0.023764250	0.00033250916
0.21679509	0.023733433	0.00033183349
0.21692658	0.023109438	0.00033063236
0.21705807	0.023378322	0.00032980147
0.21718956	0.022717137	0.00032594117
0.21732104	0.023334517	0.00033058351
0.21745253	0.023504425	0.00033092672
0.21758402	0.023320466	0.00033025546
0.21771551	0.022947316	0.00032637555
0.21784700	0.023186960	0.00032769441
0.21797849	0.023637064	0.00033201425
0.21810998	0.023290614	0.00032924209
0.21824147	0.023852635	0.00033286293
0.21837295	0.023285373	0.00033075964
0.21850444	0.023225346	0.00032692621
0.21863593	0.023760657	0.00033221340
0.21876742	0.023119133	0.00032659036
0.21889891	0.023538320	0.00033162676
0.21903040	0.023154536	0.00032861827
0.21916189	0.023307423	0.00032712286
0.21929337	0.023302350	0.00032830405
0.21942486	0.023435989	0.00032897750
0.21955635	0.023752260	0.00033165837
0.21968784	0.022859098	0.00032572899
0.21981933	0.022907179	0.00032357510
0.21995082	0.023132295	0.00032734438
0.22008231	0.023576395	0.00032898079
0.22021380	0.023287834	0.00032839522
0.22034528	0.023632793	0.00033057797
0.22047677	0.023167489	0.00032549788
0.22060826	0.023181390	0.00032708342
0.22073975	0.023241244	0.00032750476
0.22087124	0.023116126	0.00032694334
0.22100273	0.022512730	0.00032364090
0.22113422	0.022541196	0.00032169314
0.22126571	0.022966555	0.00032592193
0.22139719	0.023543666	0.00032825183
0.22152868	0.022828067	0.00032420378
0.22166017	0.022629207	0.00032439882
0.22179166	0.022681245	0.00032193526
0.22192315	0.023524285	0.00032844460
0.22205464	0.023771607	0.00032963780
0.22218613	0.023221573	0.00032630028
0.22231761	0.023589611	0.00032741828
0.22244910	0.022958581	0.00032409086
0.22258059	0.023327987	0.00032666180
0.22271208	0.023332722	0.00032648919
0.22284357	0.023700100	0.00032817552
0.22297506	0.023117475	0.00032536915
0.22310655	0.023693620	0.00032733394
0.22323804	0.023131816	0.00032624860
0.22336952	0.023117615	0.00032660168
0.22350101	0.023492280	0.00032632512
0.22363250	0.023222348	0.00032494487
0.22376399	0.023066598	0.00032325357
0.22389548	0.023301203	0.00032618317
0.22402697	0.023311514	0.00032699066
0.22415846	0.022561997	0.00032026957
0.22428995	0.023754293	0.00032787473
0.22442143	0.022775266	0.00032063497
0.22455292	0.023596351	0.00032678392
0.22468441	0.023039849	0.00032452034
0.22481590	0.022827523	0.00032297523
0.22494739	0.023334705	0.00032442590
0.22507888	0.023171652	0.00032353781
0.22521037	0.022514760	0.00032004646
0.22534186	0.022962982	0.00032425829
0.22547334	0.022934906	0.00032179587
0.22560483	0.023047945	0.00032107312
0.22573632	0.022904828	0.00032186450
0.22586781	0.022741698	0.00032120215
0.22599930	0.023261726	0.00032449515
0.22613079	0.023049858	0.00032130748
0.22626228	0.023051499	0.00032367732
0.22639376	0.023095670	0.00032224334
0.22652525	0.022982478	0.00032177239
0.22665674	0.023561792	0.00032665783
0.22678823	0.023519423	0.00032391463
0.22691972	0.023197295	0.00032367557
0.22705121	0.023381761	0.00032367835
0.22718270	0.022626182	0.00032005791
0.22731419	0.022712259	0.00032056263
0.22744567	0.022939903	0.00032149148
0.22757716	0.023790078	0.00032528414
0.22770865	0.023077858	0.00032217537
0.22784014	0.022721246	0.00031855369
0.22797163	0.022570775	0.00031986805
0.22810312	0.023230448	0.00032122483
0.22823461	0.023888382	0.00032543440
0.22836610	0.023302108	0.00032452212
0.22849758	0.023035420	0.00032088360
0.22862907	0.022631381	0.00032066617
0.22876056	0.023849844	0.00032352416
0.22889205	0.022916779	0.00032021306
0.22902354	0.023765941	0.00032588682
0.22915503	0.023403049	0.00032208997
0.22928652	0.023039445	0.00032143082
0.22941800	0.023139757	0.00032038640
0.22954949	0.023641620	0.00032382334
0.22968098	0.022908118	0.00031941164
0.22981247	0.023020980	0.00031934904
0.22994396	0.023595837	0.00032333082
0.23007545	0.023368851	0.00032408990
0.23020694	0.023091127	0.00032661586
0.23033843	0.023165838	0.00033129921
0.23046991	0.022836134	0.00033016130
0.23060140	0.023171775	0.00033357347
0.23073289	0.022764446	0.00033145135
0.23086438	0.022970840	0.00033435916
0.23099587	0.023045849	0.00033860777
0.23112736	0.023400096	0.00033925375
0.23125885	0.023117543	0.00034008156
0.23139034	0.023086465	0.00033970993
0.23152182	0.023462842	0.00034312742
0.23165331	0.023031428	0.00034315035
0.23178480	0.023096964	0.00034384865
0.23191629	0.022935196	0.00034469998
0.23204778	0.023470011	0.00034762246
0.23217927	0.022982699	0.00034404883
0.23231076	0.022751935	0.00034630904
0.23244224	0.023578854	0.00035000187
0.23257373	0.023094612	0.00034814625
0.23270522	0.023335728	0.00034952974
0.23283671	0.022784127	0.00034559788
0.23296820	0.023519384	0.00035166091
0.23309969	0.022743647	0.00034534633
0.23323118	0.022778767	0.00034630165
0.23336267	0.023326153	0.00035119777
0.23349415	0.023540605	0.00035003807
0.23362564	0.023579576	0.00035263743
0.23375713	0.022808262	0.00034804896
0.23388862	0.023114882	0.00034799998
0.23402011	0.022807832	0.00034824510
0.23415160	0.023764024	0.00035229350
0.23428309	0.024025991	0.00035659367
0.23441458	0.022757989	0.00034676329
0.23454606	0.023895117	0.00035571636
0.23467755	0.024066023	0.00035586874
0.23480904	0.023553027	0.00035372684
0.23494053	0.023033164	0.00035055079
0.23507202	0.023451844	0.00035376172
0.23520351	0.022790121	0.00034969967
0.23533500	0.023435598	0.00035359176
0.23546648	0.023019699	0.00035064646
0.23559797	0.023829687	0.00035575096
0.23572946	0.023057525	0.00035127112
0.23586095	0.022747290	0.00035070314
0.23599244	0.023030274	0.00035224506
0.23612393	0.022751041	0.00035135340
0.23625542	0.022883955	0.00035293315
0.23638691	0.023446387	0.00035662366
0.23651839	0.023713518	0.00035633672
0.23664988	0.023509049	0.00035631070
0.23678137	0.023594247	0.00035659160
0.23691286	0.023067991	0.00035448568
0.23704435	0.022906273	0.00035301451
0.23717584	0.023387862	0.00035444531
0.23730733	0.022910873	0.00035412369
0.23743882	0.023884846	0.00035984151
0.23757030	0.023468025	0.00035778488
0.23770179	0.023358389	0.00035716893
0.23783328	0.023270799	0.00035596856
0.23796477	0.022884761	0.00035475187
0.23809626	0.023589917	0.00035841653
0.23822775	0.023189149	0.00035558097
0.23835924	0.023467187	0.00036088709
0.23849072	0.022809892	0.00035439134
0.23862221	0.023288891	0.00035714015
0.23875370	0.023191193	0.00035683304
0.23888519	0.023356164	0.00035823777
0.23901668	0.023093482	0.00035965795
0.23914817	0.022987890	0.00035387429
0.23927966	0.022183137	0.00035261595
0.23941115	0.023139268	0.00035723658
0.23954263	0.023353718	0.00035902261
0.23967412	0.023357893	0.00035941284
0.23980561	0.022555106	0.00035265289
0.23993710	0.023345915	0.00036067680
0.24006859	0.022863243	0.00035739399
0.24020008	0.022911763	0.00035800418
0.24033157	0.022948846	0.00035796215
0.24046306	0.023621748	0.00036032410
0.24059454	0.022994937	0.00035791415
0.24072603	0.023651001	0.00036311782
0.24085752	0.024145513	0.00036451126
0.24098901	0.022702526	0.00035904874
0.24112050	0.023312269	0.00035832393
0.24125199	0.022483851	0.00035606779
0.24138348	0.023002657	0.00036010328
0.24151496	0.023317778	0.00036029234
0.24164645	0.023546065	0.00036393712
0.24177794	0.022177631	0.00035225648
0.24190943	0.023161589	0.00036074223
0.24204092	0.023173851	0.00036085647
0.24217241	0.022771430	0.00035806676
0.24230390	0.023196840	0.00036157498
0.24243539	0.023190475	0.00036068951
0.24256687	0.023522184	0.00036280175
0.24269836	0.023048928	0.00035978205
0.24282985	0.022906446	0.00035851664
0.24296134	0.022980569	0.00036041575
0.24309283	0.023689313	0.00036460304
0.24322432	0.023200032	0.00036206624
0.24335581	0.023524811	0.00036510041
0.24348730	0.023530459	0.00036317495
0.24361878	0.023133564	0.00036168155
0.24375027	0.023968519	0.00036555723
0.24388176	0.022831840	0.00035961890
0.24401325	0.023165860	0.00036316879
0.24414474	0.023751001	0.00036351032
0.24427623	0.022832727	0.00036085733
0.24440772	0.022801738	0.00036046744
0.24453920	0.022882211	0.00036031791
0.24467069	0.022844449	0.00036147466
0.24480218	0.022531387	0.00035880435
0.24493367	0.023397284	0.00036492406
0.24506516	0.022941766	0.00036200525
0.24519665	0.022733807	0.00036037086
0.24532814	0.023025735	0.00036350917
0.24545963	0.022855178	0.00036030073
0.24559111	0.023651867	0.00036642726
0.24572260	0.023255219	0.00036360621
0.24585409	0.022794894	0.00036015980
0.24598558	0.023366075	0.00036510544
0.24611707	0.022952410	0.00036271414
0.24624856	0.023548152	0.00036444767
0.24638005	0.023279852	0.00036513425
0.24651154	0.023010281	0.00036278187
0.24664302	0.022573428	0.00036142708
0.24677451	0.023141333	0.00036267004
0.24690600	0.022730155	0.00036200883
0.24703749	0.023229295	0.00036592755
0.24716898	0.022751382	0.00036050043
0.24730047	0.023414088	0.00036799593
0.24743196	0.023181023	0.00036360283
0.24756345	0.023086932	0.00036373130
0.24769493	0.022626181	0.00036226465
0.24782642	0.022887970	0.00036269560
0.24795791	0.022948639	0.00036503640
0.24808940	0.023344667	0.00036712456
0.24822089	0.022644605	0.00036237338
0.24835238	0.023267188	0.00036796208
0.24848387	0.023535023	0.00036644430
0.24861535	0.023659041	0.00036965756
0.24874684	0.023277685	0.00036609180
0.24887833	0.023327467	0.00036537739
0.24900982	0.023758443	0.00037109478
0.24914131	0.022711778	0.00036309208
0.24927280	0.023759881	0.00037112203
0.24940429	0.023334437	0.00036743599
0.24953578	0.023370732	0.00036747461
0.24966726	0.023169106	0.00036778955
0.24979875	0.023382400	0.00036675366
0.24993024	0.023234595	0.00036861432
0.25006173	0.023469916	0.00036744139
0.25019322	0.023074149	0.00036564873
0.25032471	0.022928683	0.00036678427
0.25045620	0.023641811	0.00036805502
0.25058769	0.023017939	0.00036633058
0.25071917	0.023235223	0.00036654644
0.25085066	0.023158328	0.00036612758
0.25098215	0.023231150	0.00036849778
0.25111364	0.023455435	0.00036717699
0.25124513	0.023068116	0.00036844678
0.25137662	0.023176149	0.00036788070
0.25150811	0.023430046	0.00036848136
0.25163959	0.023934214	0.00037325859
0.25177108	0.022693377	0.00036325144
0.25190257	0.024260342	0.00037520856
0.25203406	0.023115642	0.00036806665
0.25216555	0.022674528	0.00036439613
0.25229704	0.023585261	0.00037124340
0.25242853	0.022904160	0.00036508327
0.25256002	0.023153259	0.00036903301
0.25269150	0.023218637	0.00036757368
0.25282299	0.022749570	0.00036369494
0.25295448	0.023077092	0.00036988634
0.25308597	0.022865433	0.00036345933
0.25321746	0.022984835	0.00036862471
0.25334895	0.023079955	0.00036955598
0.25348044	0.022949506	0.00036621709
0.25361193	0.022545546	0.00036496543
0.25374341	0.023044129	0.00036788770
0.25387490	0.022885871	0.00036660523
0.25400639	0.023588354	0.00037852656
0.25413788	0.023648100	0.00038134427
0.25426937	0.023194372	0.00038446054
0.25440086	0.023270850	0.00038760801
0.25453235	0.023030599	0.00038947149
0.25466383	0.022935994	0.00039050689
0.25479532	0.023316564	0.00039502011
0.25492681	0.022753194	0.00039450341
0.25505830	0.023243167	0.00039770111
0.25518979	0.022704958	0.00039616976
0.25532128	0.022888018	0.00039870803
0.25545277	0.023047645	0.00040274675
0.25558426	0.023367992	0.00040751099
0.25571574	0.022984354	0.00040464389
0.25584723	0.023445688	0.00040890466
0.25597872	0.023786581	0.00041480680
0.25611021	0.023349182	0.00041214903
0.25624170	0.023630839	0.00041674315
0.25637319	0.023165239	0.00041768193
0.25650468	0.022646611	0.00041336508
0.25663617	0.023461996	0.00042126260
0.25676765	0.022986449	0.00041956315
0.25689914	0.022778832	0.00042049487
0.25703063	0.023161603	0.00042470290
0.25716212	0.023143268	0.00042372323
0.25729361	0.023147435	0.00042616738
0.25742510	0.023797874	0.00043124248
0.25755659	0.023400615	0.00043278823
0.25768807	0.023010829	0.00043087107
0.25781956	0.022618610	0.00042857747
0.25795105	0.023435450	0.00043580842
0.25808254	0.023718585	0.00044282214
0.25821403	0.022645889	0.00043199861
0.25834552	0.023318201	0.00044012383
0.25847701	0.023959001	0.00044344232
0.25860850	0.022639300	0.00043471306
0.25873998	0.022310568	0.00043398625
0.25887147	0.023315452	0.00044233562
0.25900296	0.023755747	0.00044687942
0.25913445	0.023286324	0.00044208772
0.25926594	0.023054740	0.00044057569
0.25939743	0.023522824	0.00044861115
0.25952892	0.024022431	0.00044913148
0.25966041	0.023359807	0.00044964705
0.25979189	0.023242783	0.00044606269
0.25992338	0.022284123	0.00044099758
0.26005487	0.023172833	0.00044905846
0.26018636	0.022670057	0.00044591311
0.26031785	0.023430583	0.00045070254
0.26044934	0.023406628	0.00045035814
0.26058083	0.022647726	0.00044671749
0.26071231	0.022525129	0.00044735102
0.26084380	0.022774162	0.00044819670
0.26097529	0.023283002	0.00045475799
0.26110678	0.023328111	0.00045315647
0.26123827	0.023434392	0.00045827517
0.26136976	0.023102774	0.00045390535
0.26150125	0.022868821	0.00045393762
0.26163274	0.022490936	0.00045048078
0.26176422	0.022977966	0.00045315674
0.26189571	0.022373904	0.00045192614
0.26202720	0.023630585	0.00046118828
0.26215869	0.022580558	0.00045525254
0.26229018	0.022877068	0.00045970322
0.26242167	0.022946166	0.00045886214
0.26255316	0.023264356	0.00046070603
0.26268465	0.023286237	0.00046607558
0.26281613	0.023163083	0.00046252172
0.26294762	0.023273358	0.00046275588
0.26307911	0.023105865	0.00046242921
0.26321060	0.023168507	0.00046730816
0.26334209	0.023375907	0.00047017785
0.26347358	0.023031668	0.00046361762
0.26360507	0.023551743	0.00046946622
0.26373655	0.023629101	0.00047225785
0.26386804	0.023541596	0.00047098030
0.26399953	0.021851573	0.00046074723
0.26413102	0.022271615	0.00046200871
0.26426251	0.024390446	0.00047928403
0.26439400	0.022980496	0.00046729304
0.26452549	0.023449839	0.00047619464
0.26465698	0.023286132	0.00047518492
0.26478846	0.022372025	0.00046223302
0.26491995	0.023150615	0.00047655224
0.26505144	0.022622737	0.00046797062
0.26518293	0.022676728	0.00047011074
0.26531442	0.023108163	0.00047796914
0.26544591	0.022242718	0.00046901208
[truncated: 567 more rows]
