# Supplementary material for: Invariant surface glycoprotein 65 of Trypanosoma brucei is a complement C3 receptor
Source: Nat Commun. 2022 Aug 29;13:5085. doi: 10.1038/s41467-022-32728-9 (PMC9424271; doi:10.1038/s41467-022-32728-9)
Supplement: Supplementary file 4 — supplementary data 2 [file 41467_2022_32728_MOESM4_ESM.zip › b21-414646_00006.dat]

0.0026000000	39.352624	0.13625882
0.0027314887	28.663685	0.10681954
0.0028629774	21.949581	0.089379677
0.0029944661	17.180257	0.075889678
0.0031259548	12.234652	0.058850377
0.0032574435	10.800759	0.057235066
0.0033889322	8.7207453	0.048616935
0.0035204209	11.383729	0.048362210
0.0036519096	12.201392	0.046462028
0.0037833983	9.9829218	0.039622881
0.0039148870	8.2664304	0.034790375
0.0040463757	6.7007404	0.030134030
0.0041778644	5.4443548	0.025458984
0.0043093531	4.6247771	0.023037942
0.0044408418	3.8062747	0.020101071
0.0045723305	3.1188185	0.018195509
0.0047038192	2.8582944	0.016671613
0.0048353079	2.4712764	0.015049187
0.0049667966	2.1862972	0.014104263
0.0050982853	1.8906115	0.012425065
0.0052297740	1.7233065	0.012017643
0.0053612627	1.4989276	0.010823217
0.0054927514	1.3780583	0.010102513
0.0056242401	1.2315887	0.0095229094
0.0057557288	1.1695792	0.0090229621
0.0058872175	1.0704442	0.0085165355
0.0060187062	1.0169267	0.0082789224
0.0061501949	0.88897725	0.0074143249
0.0062816836	0.87934758	0.0075406205
0.0064131723	0.81545334	0.0071184027
0.0065446610	0.78381303	0.0068789943
0.0066761496	0.74499569	0.0066749348
0.0068076383	0.70975991	0.0063674166
0.0069391270	0.69313039	0.0063935280
0.0070706157	0.65869155	0.0061340683
0.0072021044	0.63491617	0.0059559463
0.0073335931	0.62856443	0.0059002580
0.0074650818	0.58351966	0.0055194127
0.0075965705	0.56378712	0.0054703108
0.0077280592	0.54707351	0.0053663034
0.0078595479	0.50573065	0.0050361987
0.0079910366	0.49786945	0.0050266769
0.0081225253	0.46294597	0.0047085203
0.0082540140	0.45200083	0.0046789873
0.0083855027	0.44550790	0.0046630234
0.0085169914	0.41704733	0.0044194516
0.0086484801	0.40961857	0.0043480592
0.0087799688	0.38491835	0.0041405829
0.0089114575	0.37261421	0.0040954035
0.0090429462	0.35596962	0.0039748958
0.0091744349	0.33691759	0.0038338107
0.0093059236	0.32127600	0.0036996770
0.0094374123	0.31413390	0.0036340958
0.0095689010	0.30080114	0.0034988705
0.0097003897	0.29513776	0.0034937944
0.0098318784	0.28454831	0.0033814948
0.0099633671	0.26554417	0.0032313827
0.010094856	0.26125796	0.0031951139
0.010226345	0.24199565	0.0030027416
0.010357833	0.24865698	0.0031221466
0.010489322	0.22770666	0.0028996045
0.010620811	0.21473602	0.0027958617
0.010752299	0.20778679	0.0027383067
0.010883788	0.19955954	0.0026282874
0.011015277	0.18917690	0.0026054360
0.011146765	0.17739655	0.0024455116
0.011278254	0.17088425	0.0023902818
0.011409743	0.16461919	0.0023218065
0.011541231	0.15276773	0.0022031771
0.011672720	0.15200104	0.0022033763
0.011804209	0.13944469	0.0020307715
0.011935698	0.13479959	0.0019918461
0.012067186	0.12921818	0.0019388059
0.012198675	0.12074444	0.0018137069
0.012330164	0.11708026	0.0017894147
0.012461652	0.11683723	0.0017670184
0.012593141	0.10629964	0.0016483029
0.012724630	0.10548275	0.0016421634
0.012856118	0.10224403	0.0015650409
0.012987607	0.097523796	0.0015462442
0.013119096	0.093174454	0.0014772856
0.013250585	0.088803656	0.0014273119
0.013382073	0.090647185	0.0014468862
0.013513562	0.085415719	0.0013821744
0.013645051	0.082234298	0.0013658369
0.013776539	0.080311561	0.0013431961
0.013908028	0.079594665	0.0013140434
0.014039517	0.076646141	0.0012836870
0.014171005	0.075225548	0.0012632654
0.014302494	0.072737506	0.0012452320
0.014433983	0.072369818	0.0012418602
0.014565472	0.071532256	0.0012104929
0.014696960	0.067877483	0.0011853623
0.014828449	0.066472821	0.0011550376
0.014959938	0.067009217	0.0011659445
0.015091426	0.066293688	0.0011625040
0.015222915	0.062204718	0.0010989374
0.015354404	0.062737271	0.0011076616
0.015485892	0.062296888	0.0010939283
0.015617381	0.061576482	0.0010910770
0.015748870	0.060638216	0.0010821215
0.015880359	0.061570085	0.0010742202
0.016011847	0.057874086	0.0010417888
0.016143336	0.054591569	0.0010012058
0.016274825	0.050770757	0.00097024301
0.016406313	0.053755279	0.00098852465
0.016537802	0.054388333	0.00098754332
0.016669291	0.055466204	0.00099393823
0.016800779	0.053879387	0.00097909269
0.016932268	0.057942576	0.0010095251
0.017063757	0.059897678	0.0010240265
0.017195246	0.060470254	0.0010189131
0.017326734	0.058543264	0.0010026580
0.017458223	0.056019821	0.00097470721
0.017589712	0.056206852	0.00097180310
0.017721200	0.057349237	0.00098525458
0.017852689	0.055667334	0.00095019237
0.017984178	0.053937472	0.00094868238
0.018115666	0.053574005	0.00093797852
0.018247155	0.053537726	0.00093080943
0.018378644	0.052696194	0.00092602461
0.018510133	0.050607867	0.00089933559
0.018641621	0.051174083	0.00090105436
0.018773110	0.051794643	0.00090306703
0.018904599	0.050985809	0.00089552127
0.019036087	0.048693169	0.00087138786
0.019167576	0.049398309	0.00086951435
0.019299065	0.048263492	0.00085498618
0.019430553	0.049451639	0.00087194332
0.019562042	0.048502175	0.00085311179
0.019693531	0.046723407	0.00083776900
0.019825019	0.045973268	0.00082651640
0.019956508	0.046107467	0.00082143083
0.020087997	0.046055318	0.00082617210
0.020219486	0.045569243	0.00081494758
0.020350974	0.044360341	0.00080808337
0.020482463	0.045539492	0.00080641703
0.020613952	0.043496005	0.00078319883
0.020745440	0.041900317	0.00077779573
0.020876929	0.042457792	0.00077236014
0.021008418	0.041716882	0.00076795042
0.021139906	0.041545299	0.00076247489
0.021271395	0.041613173	0.00075657063
0.021402884	0.041060625	0.00075408349
0.021534373	0.040419941	0.00074308173
0.021665861	0.040453182	0.00074218972
0.021797350	0.039306581	0.00072844009
0.021928839	0.039782667	0.00072450638
0.022060327	0.038693927	0.00072546798
0.022191816	0.039213065	0.00071928305
0.022323305	0.038164245	0.00071232517
0.022454793	0.038730425	0.00071316076
0.022586282	0.036886664	0.00069067284
0.022717771	0.035446969	0.00068533136
0.022849260	0.035223355	0.00067345283
0.022980748	0.035607746	0.00067943825
0.023112237	0.035534442	0.00067126543
0.023243726	0.035859992	0.00067151523
0.023375214	0.036373353	0.00068170292
0.023506703	0.038277555	0.00069235622
0.023638192	0.037202591	0.00068308801
0.023769680	0.037205507	0.00068199947
0.023901169	0.038095931	0.00068408313
0.024032658	0.037913904	0.00068477164
0.024164147	0.037000865	0.00067051072
0.024295635	0.036778681	0.00066630596
0.024427124	0.036618144	0.00066404627
0.024558613	0.036006469	0.00065287114
0.024690101	0.037754234	0.00067700982
0.024821590	0.036500888	0.00065795097
0.024953079	0.036144774	0.00065259220
0.025084567	0.037308140	0.00066325503
0.025216056	0.035980353	0.00064510171
0.025347545	0.037768446	0.00066504236
0.025479034	0.036425571	0.00064918154
0.025610522	0.036301751	0.00064201661
0.025742011	0.035880079	0.00064018171
0.025873500	0.035428470	0.00063178786
0.026004988	0.034537110	0.00062900689
0.026136477	0.035081279	0.00062954467
0.026267966	0.035188587	0.00062478046
0.026399454	0.035258297	0.00062934577
0.026530943	0.034970196	0.00062094470
0.026662432	0.036086170	0.00063277814
0.026793920	0.035144220	0.00062226750
0.026925409	0.033360118	0.00060456805
0.027056898	0.033713562	0.00061004302
0.027188387	0.034979806	0.00061245633
0.027319875	0.034931171	0.00061714873
0.027451364	0.036404179	0.00062435654
0.027582853	0.033884341	0.00059977209
0.027714341	0.033478233	0.00059839122
0.027845830	0.034147102	0.00059881000
0.027977319	0.032264256	0.00058690697
0.028108807	0.034287623	0.00059693608
0.028240296	0.034118389	0.00059461595
0.028371785	0.034228820	0.00059610506
0.028503274	0.034411012	0.00059510438
0.028634762	0.032519522	0.00057793970
0.028766251	0.033707684	0.00058881627
0.028897740	0.032768296	0.00057629103
0.029029228	0.032172619	0.00057331318
0.029160717	0.032556063	0.00057588755
0.029292206	0.032712729	0.00057488950
0.029423694	0.034634519	0.00059146687
0.029555183	0.032851984	0.00056743621
0.029686672	0.032016302	0.00056604506
0.029818161	0.032343179	0.00056801830
0.029949649	0.032179047	0.00056026674
0.030081138	0.032346785	0.00056308282
0.030212627	0.032678527	0.00056098570
0.030344115	0.032180098	0.00055897765
0.030475604	0.031701831	0.00055593136
0.030607093	0.032251537	0.00055773505
0.030738581	0.032461955	0.00055965599
0.030870070	0.032287271	0.00055140790
0.031001559	0.031451274	0.00054543390
0.031133048	0.031543637	0.00054779988
0.031264536	0.031847392	0.00054633684
0.031396025	0.031696726	0.00054730315
0.031527514	0.031595154	0.00054234895
0.031659002	0.032053175	0.00054467262
0.031790491	0.031775253	0.00054468879
0.031921980	0.031798680	0.00053996384
0.032053468	0.031910068	0.00054423212
0.032184957	0.031422824	0.00053428943
0.032316446	0.031364203	0.00053165328
0.032447935	0.031927094	0.00054130299
0.032579423	0.031473320	0.00053292682
0.032710912	0.031270831	0.00053369158
0.032842401	0.031653443	0.00053237466
0.032973889	0.032665653	0.00053753562
0.033105378	0.031782660	0.00053255818
0.033236867	0.030146147	0.00051780253
0.033368355	0.029871406	0.00052518893
0.033499844	0.030477008	0.00052749782
0.033631333	0.030477017	0.00052735163
0.033762822	0.030261949	0.00053344893
0.033894310	0.030267511	0.00053098157
0.034025799	0.029975256	0.00052961534
0.034157288	0.029727409	0.00052682485
0.034288776	0.030085256	0.00052894749
0.034420265	0.029219507	0.00052777597
0.034551754	0.030523451	0.00053331100
0.034683242	0.031182167	0.00054029274
0.034814731	0.031249111	0.00053778904
0.034946220	0.031052030	0.00053648015
0.035077708	0.029761099	0.00053244868
0.035209197	0.030801256	0.00053863157
0.035340686	0.029389587	0.00052356657
0.035472175	0.029652918	0.00053805581
0.035603663	0.028592376	0.00052905458
0.035735152	0.029080664	0.00054007926
0.035866641	0.029339391	0.00054316120
0.035998129	0.028846659	0.00053556556
0.036129618	0.029485791	0.00054759299
0.036261107	0.028911648	0.00053702769
0.036392595	0.029816829	0.00055291493
0.036524084	0.029120771	0.00054693939
0.036655573	0.028949910	0.00053934903
0.036787062	0.028739380	0.00054509555
0.036918550	0.029395000	0.00054473034
0.037050039	0.028908408	0.00054875822
0.037181528	0.028753488	0.00054188374
0.037313016	0.028525449	0.00054258940
0.037444505	0.028670531	0.00054460212
0.037575994	0.029044863	0.00054829268
0.037707482	0.028052276	0.00054545514
0.037838971	0.028428220	0.00054851603
0.037970460	0.028951733	0.00054883153
0.038101949	0.028821732	0.00055149131
0.038233437	0.029770778	0.00055267795
0.038364926	0.029510962	0.00054623826
0.038496415	0.029411518	0.00054595383
0.038627903	0.029074866	0.00053388362
0.038759392	0.029864937	0.00054456875
0.038890881	0.029459965	0.00053495588
0.039022369	0.029145025	0.00053390943
0.039153858	0.029656562	0.00053577260
0.039285347	0.029262515	0.00053001480
0.039416836	0.031152735	0.00054968260
0.039548324	0.029497458	0.00053153324
0.039679813	0.028977623	0.00052529202
0.039811302	0.029491671	0.00053283665
0.039942790	0.028806478	0.00052266691
0.040074279	0.029445669	0.00053140403
0.040205768	0.029232243	0.00052604654
0.040337256	0.029099016	0.00052153362
0.040468745	0.028530135	0.00051951289
0.040600234	0.030375460	0.00053227212
0.040731723	0.028328438	0.00051668816
0.040863211	0.028848029	0.00052129979
0.040994700	0.029487888	0.00052193791
0.041126189	0.028928385	0.00052138000
0.041257677	0.028309500	0.00051089322
0.041389166	0.029851613	0.00052444212
0.041520655	0.029500100	0.00052294724
0.041652143	0.028826387	0.00051604464
0.041783632	0.028855163	0.00051534731
0.041915121	0.028626263	0.00051222365
0.042046610	0.028498360	0.00051153857
0.042178098	0.029453632	0.00051835451
0.042309587	0.029745467	0.00052044166
0.042441076	0.029840941	0.00051921393
0.042572564	0.029287400	0.00051613708
0.042704053	0.028862675	0.00050734507
0.042835542	0.029030396	0.00051242578
0.042967030	0.029204739	0.00051426407
0.043098519	0.029875451	0.00051953161
0.043230008	0.029068094	0.00051221048
0.043361496	0.029158400	0.00050712083
0.043492985	0.028114744	0.00050565408
0.043624474	0.028686970	0.00050546398
0.043755963	0.028639956	0.00050748062
0.043887451	0.028388670	0.00050158845
0.044018940	0.029223158	0.00050800868
0.044150429	0.029098890	0.00051094583
0.044281917	0.029027307	0.00050599965
0.044413406	0.029515200	0.00051136386
0.044544895	0.029189221	0.00050546338
0.044676383	0.028728742	0.00050211310
0.044807872	0.028983841	0.00050532143
0.044939361	0.028486166	0.00049982864
0.045070850	0.029171183	0.00050441516
0.045202338	0.028938837	0.00050266503
0.045333827	0.029298225	0.00049948409
0.045465316	0.028575378	0.00050120583
0.045596804	0.029562142	0.00050516829
0.045728293	0.029161388	0.00050272317
0.045859782	0.028870574	0.00049977719
0.045991270	0.028643439	0.00049329414
0.046122759	0.029009835	0.00049958560
0.046254248	0.028602103	0.00050518147
0.046385737	0.029008644	0.00050908387
0.046517225	0.029181690	0.00051389381
0.046648714	0.028539921	0.00050980484
0.046780203	0.028746428	0.00051709970
0.046911691	0.028442074	0.00051370585
0.047043180	0.029374329	0.00051931863
0.047174669	0.028844162	0.00051764914
0.047306157	0.029662812	0.00052690027
0.047437646	0.029125356	0.00052485918
0.047569135	0.029000016	0.00052679323
0.047700624	0.028612313	0.00051939619
0.047832112	0.029468767	0.00053093145
0.047963601	0.029327195	0.00052554521
0.048095090	0.028689341	0.00052606021
0.048226578	0.028633829	0.00052716950
0.048358067	0.029713433	0.00053130024
0.048489556	0.028788456	0.00052576106
0.048621044	0.029371263	0.00053204770
0.048752533	0.029264292	0.00053479729
0.048884022	0.028934112	0.00052975268
0.049015511	0.029524215	0.00053418489
0.049146999	0.030361750	0.00054170122
0.049278488	0.028748393	0.00053328110
0.049409977	0.029169225	0.00053786125
0.049541465	0.029108353	0.00053417486
0.049672954	0.029316227	0.00053802913
0.049804443	0.029179655	0.00053571020
0.049935931	0.029586348	0.00054132523
0.050067420	0.029223964	0.00053901436
0.050198909	0.028575773	0.00053468620
0.050330398	0.028875252	0.00053450652
0.050461886	0.029513829	0.00053935114
0.050593375	0.029008531	0.00053909082
0.050724864	0.030457700	0.00055089764
0.050856352	0.029677625	0.00054621357
0.050987841	0.029649552	0.00054226417
0.051119330	0.028762377	0.00053566241
0.051250818	0.029484641	0.00054305033
0.051382307	0.028559832	0.00053833734
0.051513796	0.028305071	0.00053495825
0.051645284	0.029568803	0.00054515964
0.051776773	0.030063773	0.00054834287
0.051908262	0.028870219	0.00054140194
0.052039751	0.030102326	0.00055123566
0.052171239	0.029878146	0.00054963249
0.052302728	0.028871460	0.00054696737
0.052434217	0.030003771	0.00054940506
0.052565705	0.029228774	0.00054699912
0.052697194	0.029638216	0.00054894802
0.052828683	0.029516059	0.00054860219
0.052960171	0.029576187	0.00054996499
0.053091660	0.030068951	0.00055101264
0.053223149	0.029341871	0.00055017540
0.053354638	0.029356879	0.00054920281
0.053486126	0.028805572	0.00054497487
0.053617615	0.028630175	0.00054124735
0.053749104	0.028841483	0.00054466149
0.053880592	0.028829083	0.00054335470
0.054012081	0.029589877	0.00055357549
0.054143570	0.029022891	0.00054894996
0.054275058	0.029126651	0.00054833343
0.054406547	0.029251508	0.00054724831
0.054538036	0.029090959	0.00054989818
0.054669525	0.028055279	0.00053869862
0.054801013	0.029139759	0.00055513046
0.054932502	0.028577511	0.00054648357
0.055063991	0.029204132	0.00054876575
0.055195479	0.029408942	0.00055555863
0.055326968	0.027878423	0.00054077084
0.055458457	0.029635599	0.00055898716
0.055589945	0.029257873	0.00055098560
0.055721434	0.029931308	0.00055369458
0.055852923	0.028870333	0.00055322326
0.055984412	0.029786821	0.00055938612
0.056115900	0.029182701	0.00055242611
0.056247389	0.028788379	0.00055276547
0.056378878	0.029388348	0.00055113450
0.056510366	0.028495348	0.00054979335
0.056641855	0.027586477	0.00053806343
0.056773344	0.028492984	0.00055019437
0.056904832	0.029011466	0.00055313644
0.057036321	0.027896111	0.00053942902
0.057167810	0.027950952	0.00054451715
0.057299299	0.028556495	0.00054805382
0.057430787	0.028465260	0.00054476269
0.057562276	0.029334418	0.00055529347
0.057693765	0.029125606	0.00054691065
0.057825253	0.029441082	0.00055636326
0.057956742	0.029085476	0.00055253811
0.058088231	0.028287817	0.00054519137
0.058219719	0.029151739	0.00055276978
0.058351208	0.028758583	0.00054310888
0.058482697	0.029298080	0.00054999900
0.058614186	0.028835349	0.00054922496
0.058745674	0.029366879	0.00054920911
0.058877163	0.029371247	0.00055137849
0.059008652	0.028628685	0.00054062857
0.059140140	0.028388185	0.00054204257
0.059271629	0.028303615	0.00053992015
0.059403118	0.028417934	0.00053852302
0.059534606	0.028672556	0.00054203329
0.059666095	0.029027084	0.00053836695
0.059797584	0.028953009	0.00054050963
0.059929072	0.027815244	0.00053441200
0.060060561	0.028984474	0.00053935015
0.060192050	0.029597174	0.00054702684
0.060323539	0.028717809	0.00053549959
0.060455027	0.029233622	0.00054215334
0.060586516	0.028459123	0.00053736125
0.060718005	0.029401809	0.00054131326
0.060849493	0.029886676	0.00054516566
0.060980982	0.028874492	0.00053930989
0.061112471	0.028965314	0.00053652615
0.061243959	0.028665393	0.00054055887
0.061375448	0.029701850	0.00053926821
0.061506937	0.029579562	0.00054501074
0.061638426	0.029305305	0.00054049915
0.061769914	0.028467435	0.00053279910
0.061901403	0.028829552	0.00054006272
0.062032892	0.029730315	0.00053968092
0.062164380	0.029546276	0.00054056898
0.062295869	0.028565242	0.00053473705
0.062427358	0.029404927	0.00053790582
0.062558846	0.029321870	0.00054376011
0.062690335	0.029217147	0.00053399275
0.062821824	0.029023166	0.00053466150
0.062953313	0.028660870	0.00053241679
0.063084801	0.029365816	0.00053735910
0.063216290	0.028269292	0.00053148845
0.063347779	0.028762312	0.00053212111
0.063479267	0.029080708	0.00053129559
0.063610756	0.029378762	0.00053808821
0.063742245	0.028693888	0.00053140727
0.063873733	0.027500794	0.00052409690
0.064005222	0.028548464	0.00052913029
0.064136711	0.028428689	0.00052818714
0.064268200	0.029393587	0.00053554497
0.064399688	0.029808312	0.00053813039
0.064531177	0.030159107	0.00054433269
0.064662666	0.029074163	0.00053258800
0.064794154	0.029693284	0.00053835348
0.064925643	0.028898908	0.00053391858
0.065057132	0.028642415	0.00053120797
0.065188620	0.029126269	0.00053546510
0.065320109	0.029940870	0.00053876279
0.065451598	0.028893096	0.00052958857
0.065583087	0.029422516	0.00053583760
0.065714575	0.028975681	0.00052894153
0.065846064	0.028880802	0.00053134185
0.065977553	0.028140155	0.00052365970
0.066109041	0.028670614	0.00052628233
0.066240530	0.028838569	0.00053097458
0.066372019	0.028553027	0.00052561259
0.066503507	0.028529386	0.00052554302
0.066634996	0.027928226	0.00051801025
0.066766485	0.028906827	0.00052955101
0.066897973	0.028638412	0.00052656158
0.067029462	0.028647662	0.00052664283
0.067160951	0.028598672	0.00052858579
0.067292440	0.028256284	0.00052159493
0.067423928	0.028292124	0.00051901858
0.067555417	0.027800871	0.00051952467
0.067686906	0.028250364	0.00052111494
0.067818394	0.028884077	0.00052699755
0.067949883	0.028408611	0.00052262902
0.068081372	0.028302250	0.00051967997
0.068212860	0.028711917	0.00052332246
0.068344349	0.028526823	0.00052317223
0.068475838	0.028513779	0.00052315295
0.068607327	0.029813357	0.00053261177
0.068738815	0.028888263	0.00052071976
0.068870304	0.028753200	0.00052526897
0.069001793	0.028530660	0.00051925862
0.069133281	0.030008838	0.00053140820
0.069264770	0.027302667	0.00051443040
0.069396259	0.028150414	0.00051349429
0.069527747	0.028043971	0.00051742819
0.069659236	0.028902420	0.00052397138
0.069790725	0.029067461	0.00052337778
0.069922214	0.028415236	0.00051978774
0.070053702	0.029374847	0.00052202772
0.070185191	0.028818445	0.00052257796
0.070316680	0.030188948	0.00052972245
0.070448168	0.029602349	0.00052649852
0.070579657	0.027995212	0.00051723685
0.070711146	0.027477730	0.00050797708
0.070842634	0.028572036	0.00051870592
0.070974123	0.028972460	0.00051915047
0.071105612	0.027288883	0.00050632024
0.071237101	0.027799647	0.00051127834
0.071368589	0.027897881	0.00050856900
0.071500078	0.028606132	0.00051711377
0.071631567	0.027339964	0.00050715334
0.071763055	0.027137614	0.00050498936
0.071894544	0.027113201	0.00050569646
0.072026033	0.028003503	0.00050644462
0.072157521	0.027521590	0.00050975495
0.072289010	0.027582856	0.00050835445
0.072420499	0.027752392	0.00050725471
0.072551988	0.027269094	0.00050288824
0.072683476	0.027540644	0.00050446334
0.072814965	0.027753062	0.00050743970
0.072946454	0.027324747	0.00050569824
0.073077942	0.028717245	0.00051355413
0.073209431	0.026562699	0.00050026456
0.073340920	0.028285827	0.00050989273
0.073472408	0.028170565	0.00050933284
0.073603897	0.027952079	0.00050962445
0.073735386	0.028473024	0.00050909660
0.073866875	0.027199331	0.00050100720
0.073998363	0.028515837	0.00051272576
0.074129852	0.027211699	0.00050189012
0.074261341	0.027386428	0.00050459110
0.074392829	0.027786682	0.00050244371
0.074524318	0.027500130	0.00050391940
0.074655807	0.028184319	0.00050608300
0.074787295	0.027192401	0.00049895061
0.074918784	0.028089484	0.00050700400
0.075050273	0.027834719	0.00050309708
0.075181761	0.027247757	0.00049917998
0.075313250	0.028497353	0.00051054074
0.075444739	0.027744236	0.00050203427
0.075576228	0.027204068	0.00049869270
0.075707716	0.026839174	0.00049504476
0.075839205	0.027168804	0.00049771665
0.075970694	0.027476152	0.00049969671
0.076102182	0.027396293	0.00049665877
0.076233671	0.027485200	0.00050058971
0.076365160	0.026716284	0.00049143663
0.076496648	0.026740787	0.00049340590
0.076628137	0.027683419	0.00050148467
0.076759626	0.027681031	0.00049723422
0.076891115	0.026196784	0.00048896548
0.077022603	0.026632033	0.00049006765
0.077154092	0.026002156	0.00048593215
0.077285581	0.027195469	0.00049760550
0.077417069	0.027246479	0.00049511336
0.077548558	0.027524356	0.00049770882
0.077680047	0.026676840	0.00048966601
0.077811535	0.027692318	0.00049874292
0.077943024	0.027326961	0.00049508026
0.078074513	0.027372495	0.00049431885
0.078206002	0.026525667	0.00049010847
0.078337490	0.026722815	0.00048772205
0.078468979	0.027125677	0.00048998434
0.078600468	0.025917423	0.00048700848
0.078731956	0.027907800	0.00049613562
0.078863445	0.026613751	0.00048986145
0.078994934	0.026113292	0.00048121522
0.079126422	0.026687582	0.00048795294
0.079257911	0.026698441	0.00048833977
0.079389400	0.026152744	0.00048187318
0.079520889	0.027505038	0.00049546365
0.079652377	0.026628672	0.00048751757
0.079783866	0.025942169	0.00048090069
0.079915355	0.026033320	0.00048473719
0.080046843	0.026656118	0.00048390771
0.080178332	0.026711690	0.00048720792
0.080309821	0.027116443	0.00049147245
0.080441309	0.026767582	0.00048179888
0.080572798	0.026087889	0.00048192907
0.080704287	0.027090099	0.00048971351
0.080835776	0.026791100	0.00048640231
0.080967264	0.026535474	0.00048632474
0.081098753	0.027446209	0.00048655920
0.081230242	0.026882824	0.00048633200
0.081361730	0.025665364	0.00047616210
0.081493219	0.026245551	0.00048159467
0.081624708	0.026276117	0.00048160483
0.081756196	0.026916748	0.00048210387
0.081887685	0.026571746	0.00048270926
0.082019174	0.027165801	0.00048797513
0.082150663	0.026685010	0.00048280784
0.082282151	0.025914635	0.00047943002
0.082413640	0.026154920	0.00047637489
0.082545129	0.026250005	0.00047867776
0.082676617	0.026036320	0.00047794512
0.082808106	0.025450175	0.00047274261
0.082939595	0.026429374	0.00048208320
0.083071083	0.026523243	0.00047687883
0.083202572	0.025311062	0.00047127588
0.083334061	0.026046868	0.00047966943
0.083465549	0.026325592	0.00047612262
0.083597038	0.026201611	0.00047930110
0.083728527	0.026604861	0.00047636894
0.083860016	0.026443160	0.00047776788
0.083991504	0.025892686	0.00047501549
0.084122993	0.027059723	0.00048142946
0.084254482	0.025466912	0.00047154502
0.084385970	0.026594453	0.00047721400
0.084517459	0.025410241	0.00047073106
0.084648948	0.026448379	0.00047952579
0.084780436	0.026553219	0.00047561699
0.084911925	0.024777768	0.00046407729
0.085043414	0.025604067	0.00047007556
0.085174903	0.025894710	0.00047264396
0.085306391	0.025850761	0.00047377896
0.085437880	0.026086007	0.00047236206
0.085569369	0.026185532	0.00047390720
0.085700857	0.026060128	0.00047026496
0.085832346	0.026214610	0.00047365946
0.085963835	0.026100738	0.00047394640
0.086095323	0.025699392	0.00046658196
0.086226812	0.025499613	0.00046645001
0.086358301	0.026714620	0.00047660913
0.086489790	0.026604136	0.00047579670
0.086621278	0.025483645	0.00046619327
0.086752767	0.025563401	0.00046684803
0.086884256	0.025929371	0.00046895456
0.087015744	0.026186704	0.00047126101
0.087147233	0.025913495	0.00046922536
0.087278722	0.025532010	0.00046759750
0.087410210	0.025229722	0.00046216213
0.087541699	0.025578934	0.00046464174
0.087673188	0.026553615	0.00047420453
0.087804677	0.025791145	0.00046425002
0.087936165	0.025579411	0.00046490563
0.088067654	0.025793484	0.00046589910
0.088199143	0.025334905	0.00046109967
0.088330631	0.026480619	0.00047421664
0.088462120	0.025899768	0.00046550214
0.088593609	0.025978318	0.00046841677
0.088725097	0.025444811	0.00046199699
0.088856586	0.026032876	0.00046561313
0.088988075	0.025174198	0.00046231822
0.089119564	0.025350730	0.00046110226
0.089251052	0.024954451	0.00045975286
0.089382541	0.025169842	0.00045860393
0.089514030	0.026187210	0.00046613340
0.089645518	0.024983505	0.00045723655
0.089777007	0.025671174	0.00046230838
0.089908496	0.025199416	0.00046173681
0.090039984	0.026673855	0.00046941441
0.090171473	0.025901970	0.00046167179
0.090302962	0.026310095	0.00046956438
0.090434451	0.025398773	0.00046004866
0.090565939	0.025185922	0.00046120710
0.090697428	0.025789340	0.00046275946
0.090828917	0.025514931	0.00045708537
0.090960405	0.025907754	0.00046502458
0.091091894	0.025608279	0.00045982809
0.091223383	0.025727595	0.00046358855
0.091354871	0.024981610	0.00045820568
0.091486360	0.024943387	0.00046506136
0.091617849	0.025525691	0.00047573243
0.091749337	0.025584913	0.00047647056
0.091880826	0.024379406	0.00047252328
0.092012315	0.025303689	0.00048275360
0.092143804	0.024670994	0.00047617122
0.092275292	0.025082790	0.00048303783
0.092406781	0.025080317	0.00048540044
0.092538270	0.024574413	0.00048530895
0.092669758	0.024185100	0.00048378953
0.092801247	0.024589533	0.00047045682
0.092932736	0.024801864	0.00047603481
0.093064224	0.024898615	0.00047085135
0.093195713	0.024670104	0.00046799016
0.093327202	0.024009972	0.00046262738
0.093458691	0.024549803	0.00046081390
0.093590179	0.025089380	0.00046957148
0.093721668	0.026270427	0.00047790249
0.093853157	0.025078465	0.00046577129
0.093984645	0.025581713	0.00046904768
0.094116134	0.024978673	0.00046425528
0.094247623	0.024923869	0.00046225485
0.094379111	0.024463876	0.00046014558
0.094510600	0.024988337	0.00046161783
0.094642089	0.024916991	0.00046193988
0.094773578	0.024147771	0.00045178295
0.094905066	0.024798341	0.00046155600
0.095036555	0.025025581	0.00046425946
0.095168044	0.024615669	0.00045350704
0.095299532	0.024772717	0.00045986518
0.095431021	0.024541452	0.00045129558
0.095562510	0.024711366	0.00045654705
0.095693998	0.024977300	0.00046012328
0.095825487	0.023852455	0.00044877663
0.095956976	0.024869712	0.00045871495
0.096088465	0.024036616	0.00044894852
0.096219953	0.023868824	0.00045005931
0.096351442	0.024071110	0.00045143569
0.096482931	0.024279428	0.00044999496
0.096614419	0.025082447	0.00045611041
0.096745908	0.024629544	0.00045427898
0.096877397	0.024003416	0.00044645287
0.097008885	0.025002113	0.00045890129
0.097140374	0.024822385	0.00045206796
0.097271863	0.024049788	0.00044652076
0.097403352	0.024349977	0.00044799051
0.097534840	0.024489887	0.00044862344
0.097666329	0.024400287	0.00045156070
0.097797818	0.023779380	0.00043933679
0.097929306	0.024395639	0.00044602255
0.098060795	0.024309131	0.00044507026
0.098192284	0.024768043	0.00044536340
0.098323772	0.024621373	0.00044724784
0.098455261	0.024865973	0.00044540575
0.098586750	0.024772708	0.00044474711
0.098718239	0.024668292	0.00044301741
0.098849727	0.024991272	0.00044351381
0.098981216	0.024648486	0.00044315700
0.099112705	0.024431154	0.00044129063
0.099244193	0.024735694	0.00044112232
0.099375682	0.024670779	0.00044229036
0.099507171	0.024279152	0.00043928800
0.099638659	0.024492338	0.00044334840
0.099770148	0.024761434	0.00044318028
0.099901637	0.024890564	0.00044209320
0.10003313	0.025151287	0.00044774629
0.10016461	0.023894851	0.00043629091
0.10029610	0.024041740	0.00044128580
0.10042759	0.024416626	0.00044012236
0.10055908	0.024747214	0.00044218592
0.10069057	0.024125420	0.00044040462
0.10082206	0.024018475	0.00043665015
0.10095355	0.024341828	0.00044197886
0.10108504	0.024650182	0.00044077453
0.10121652	0.023853833	0.00043394680
0.10134801	0.023772230	0.00043578624
0.10147950	0.024358462	0.00043962397
0.10161099	0.023768869	0.00043515350
0.10174248	0.023721608	0.00043515933
0.10187397	0.023988694	0.00043342352
0.10200546	0.023762561	0.00043465359
0.10213694	0.024369292	0.00043589060
0.10226843	0.024700807	0.00044165216
0.10239992	0.023616588	0.00043339897
0.10253141	0.024340193	0.00043270068
0.10266290	0.024051604	0.00043719781
0.10279439	0.024269251	0.00043599930
0.10292588	0.024537011	0.00043864749
0.10305737	0.024378913	0.00043673401
0.10318885	0.024467240	0.00043633042
0.10332034	0.023914453	0.00043422806
0.10345183	0.024664312	0.00043802331
0.10358332	0.023961647	0.00043342169
0.10371481	0.024225865	0.00043329802
0.10384630	0.024051378	0.00043348902
0.10397779	0.024323474	0.00043536691
0.10410928	0.023983521	0.00043439540
0.10424076	0.025139646	0.00044080110
0.10437225	0.024057872	0.00043409611
0.10450374	0.024007512	0.00042897871
0.10463523	0.024334081	0.00043509362
0.10476672	0.023276409	0.00042605763
0.10489821	0.024308642	0.00043398705
0.10502970	0.023943825	0.00042977762
0.10516118	0.023551425	0.00042661748
0.10529267	0.023492928	0.00042927488
0.10542416	0.023288937	0.00042704002
0.10555565	0.023434210	0.00042679925
0.10568714	0.024165378	0.00043096528
0.10581863	0.023284846	0.00042436318
0.10595012	0.024461743	0.00043357343
0.10608161	0.025214122	0.00043929601
0.10621309	0.024954209	0.00043574536
0.10634458	0.023910838	0.00042724508
0.10647607	0.024136614	0.00043144696
0.10660756	0.023956115	0.00042772994
0.10673905	0.023655269	0.00042903006
0.10687054	0.024295089	0.00043465623
0.10700203	0.023665542	0.00043550202
0.10713352	0.023953398	0.00044102549
0.10726500	0.023683100	0.00044472789
0.10739649	0.024319352	0.00045527758
0.10752798	0.023876755	0.00044814299
0.10765947	0.022738923	0.00044430896
0.10779096	0.023873439	0.00045314219
0.10792245	0.023759472	0.00045541833
0.10805394	0.023763217	0.00045629150
0.10818542	0.023931847	0.00045628092
0.10831691	0.023640928	0.00045813591
0.10844840	0.024092513	0.00046198535
0.10857989	0.024253073	0.00046756776
0.10871138	0.024102618	0.00046935036
0.10884287	0.024991824	0.00047305225
0.10897436	0.024559748	0.00047162463
0.10910585	0.024043849	0.00047317401
0.10923733	0.023653718	0.00046402372
0.10936882	0.023870553	0.00047449412
0.10950031	0.024358826	0.00047539310
0.10963180	0.023350561	0.00046900015
0.10976329	0.023899025	0.00047480930
0.10989478	0.023714992	0.00047607672
0.11002627	0.023624711	0.00048079969
0.11015776	0.023757500	0.00047532773
0.11028924	0.023705380	0.00047792497
0.11042073	0.024140554	0.00048595510
0.11055222	0.023900377	0.00047934006
0.11068371	0.024482433	0.00048826583
0.11081520	0.023716346	0.00048064414
0.11094669	0.023135281	0.00047918413
0.11107818	0.022998120	0.00048057455
0.11120966	0.023089270	0.00047922604
0.11134115	0.023271198	0.00048346261
0.11147264	0.023664783	0.00048410082
0.11160413	0.024424455	0.00049224324
0.11173562	0.023533940	0.00048969899
0.11186711	0.023573370	0.00047183192
0.11199860	0.024010119	0.00047806523
0.11213009	0.023883356	0.00046885148
0.11226157	0.024501977	0.00047057028
0.11239306	0.024083359	0.00046593290
0.11252455	0.023364162	0.00045962027
0.11265604	0.024228805	0.00046542013
0.11278753	0.023731542	0.00045609047
0.11291902	0.024422176	0.00046128966
0.11305051	0.023809905	0.00045881682
0.11318200	0.023241227	0.00044877064
0.11331348	0.023733585	0.00045636250
0.11344497	0.024236413	0.00045751262
0.11357646	0.024038212	0.00045240774
0.11370795	0.023519795	0.00045113921
0.11383944	0.024105098	0.00045379035
0.11397093	0.023752408	0.00045000405
0.11410242	0.023320941	0.00044764038
0.11423390	0.023866521	0.00044624545
0.11436539	0.024117425	0.00045224230
0.11449688	0.024218759	0.00044953102
0.11462837	0.024049851	0.00045054118
0.11475986	0.023364571	0.00044147590
0.11489135	0.023444677	0.00043931758
0.11502284	0.023732445	0.00044667687
0.11515433	0.023449299	0.00044195977
0.11528581	0.024259617	0.00044858939
0.11541730	0.023334241	0.00043892842
0.11554879	0.023515897	0.00043783230
0.11568028	0.023362184	0.00044143108
0.11581177	0.023879654	0.00044181557
0.11594326	0.023588978	0.00044064238
0.11607475	0.023826899	0.00044101731
0.11620624	0.024248835	0.00044226887
0.11633772	0.023103131	0.00043489819
0.11646921	0.024039361	0.00044269314
0.11660070	0.023444786	0.00043661903
0.11673219	0.023544317	0.00043445681
0.11686368	0.024243513	0.00044080094
0.11699517	0.024582998	0.00044431165
0.11712666	0.023798728	0.00043591158
0.11725814	0.024141431	0.00043708087
0.11738963	0.023985504	0.00043349492
0.11752112	0.024524457	0.00043714664
0.11765261	0.023356592	0.00042873472
0.11778410	0.024003223	0.00043578773
0.11791559	0.023887168	0.00043167495
0.11804708	0.023879143	0.00043093140
0.11817857	0.023237283	0.00042870608
0.11831005	0.023545126	0.00042666335
0.11844154	0.023266298	0.00042735944
0.11857303	0.024312753	0.00042987865
0.11870452	0.024445715	0.00043200017
0.11883601	0.024522226	0.00043336627
0.11896750	0.023785455	0.00042659941
0.11909899	0.023540316	0.00042594874
0.11923048	0.023552836	0.00042104087
0.11936196	0.024453351	0.00043091898
0.11949345	0.023890440	0.00042364794
0.11962494	0.023851403	0.00042218513
0.11975643	0.023983255	0.00042515091
0.11988792	0.023668007	0.00042022918
0.12001941	0.023185008	0.00041733982
0.12015090	0.023655299	0.00041910348
0.12028239	0.023770106	0.00042201296
0.12041387	0.023213672	0.00041555305
0.12054536	0.023971277	0.00041828313
0.12067685	0.023329227	0.00041635251
0.12080834	0.023119043	0.00041651629
0.12093983	0.023872455	0.00041551110
0.12107132	0.023664319	0.00041916130
0.12120281	0.024170112	0.00041844093
0.12133429	0.023518833	0.00041514364
0.12146578	0.023163492	0.00041369930
0.12159727	0.024311932	0.00041909904
0.12172876	0.024393579	0.00042252843
0.12186025	0.023845793	0.00041724517
0.12199174	0.023120206	0.00041130332
0.12212323	0.024056082	0.00041835194
0.12225472	0.023671367	0.00041431355
0.12238620	0.023687806	0.00041717310
0.12251769	0.023958696	0.00041478006
0.12264918	0.023659958	0.00041529644
0.12278067	0.024130276	0.00041867919
0.12291216	0.023632353	0.00041426036
0.12304365	0.023286000	0.00041128644
0.12317514	0.023882282	0.00041327677
0.12330663	0.024281353	0.00041811976
0.12343811	0.024647006	0.00042075947
0.12356960	0.024167662	0.00041452606
0.12370109	0.023979702	0.00041467446
0.12383258	0.024071438	0.00041459900
0.12396407	0.023799051	0.00041032673
0.12409556	0.023822597	0.00041574695
0.12422705	0.024081053	0.00041281458
0.12435853	0.023697396	0.00041306558
0.12449002	0.023581502	0.00041039048
0.12462151	0.023727902	0.00041349931
0.12475300	0.023764106	0.00041108002
0.12488449	0.023269870	0.00040901514
0.12501598	0.023946491	0.00041465254
0.12514747	0.024547194	0.00041614837
0.12527896	0.023987536	0.00041084035
0.12541044	0.023634096	0.00041189110
0.12554193	0.024272681	0.00041417897
0.12567342	0.024235347	0.00041343849
0.12580491	0.023636230	0.00041087502
0.12593640	0.023117018	0.00040459892
0.12606789	0.023370058	0.00041029105
0.12619938	0.023742939	0.00040896356
0.12633087	0.023026105	0.00040568208
0.12646235	0.024058946	0.00041136736
0.12659384	0.023480366	0.00040569070
0.12672533	0.023869956	0.00041145666
0.12685682	0.023336641	0.00040548385
0.12698831	0.024471049	0.00041463105
0.12711980	0.023096578	0.00040324552
0.12725129	0.024172765	0.00041050899
0.12738277	0.024285815	0.00041227413
0.12751426	0.024297243	0.00041207989
0.12764575	0.024765266	0.00041521923
0.12777724	0.023223639	0.00040160513
0.12790873	0.023641034	0.00040678163
0.12804022	0.023668778	0.00040777112
0.12817171	0.023656822	0.00040672877
0.12830320	0.023965116	0.00040835031
0.12843468	0.024557671	0.00041153811
0.12856617	0.022836202	0.00039912410
0.12869766	0.024232443	0.00041014989
0.12882915	0.023781830	0.00040791877
0.12896064	0.022890214	0.00039930908
0.12909213	0.023340792	0.00040148901
0.12922362	0.023691931	0.00040569214
0.12935511	0.024258282	0.00041020260
0.12948659	0.023708513	0.00040529162
0.12961808	0.023776263	0.00040410951
0.12974957	0.023537299	0.00040200393
0.12988106	0.023554491	0.00040356542
0.13001255	0.023254210	0.00040165498
0.13014404	0.023399696	0.00040397155
0.13027553	0.023891600	0.00040270456
0.13040701	0.022835260	0.00039755508
0.13053850	0.024750903	0.00041262118
0.13066999	0.023127464	0.00039846385
0.13080148	0.023908408	0.00040483106
0.13093297	0.023287154	0.00039879191
0.13106446	0.024070980	0.00040560076
0.13119595	0.023441443	0.00039947480
0.13132744	0.023459395	0.00040056960
0.13145892	0.023697633	0.00040261345
0.13159041	0.023737865	0.00040081883
0.13172190	0.022953099	0.00039563274
0.13185339	0.023533324	0.00040211242
0.13198488	0.024136782	0.00040438847
0.13211637	0.023297596	0.00039933028
0.13224786	0.023409624	0.00039807415
0.13237935	0.023509285	0.00040052429
0.13251083	0.023613227	0.00040032863
0.13264232	0.023708412	0.00040126442
0.13277381	0.024970102	0.00041049305
0.13290530	0.024099705	0.00040238397
0.13303679	0.024482685	0.00040690999
0.13316828	0.023553935	0.00040156596
0.13329977	0.023537857	0.00039735020
0.13343125	0.023603878	0.00040296919
0.13356274	0.023158972	0.00039303068
0.13369423	0.023308373	0.00039648145
0.13382572	0.023921401	0.00040111246
0.13395721	0.023931276	0.00039995692
0.13408870	0.023884686	0.00040242749
0.13422019	0.023828967	0.00039738984
0.13435168	0.024316029	0.00040350094
0.13448316	0.023329981	0.00039847049
0.13461465	0.023880430	0.00039844579
0.13474614	0.023742146	0.00039914877
0.13487763	0.023607640	0.00039860721
0.13500912	0.024179564	0.00040088183
0.13514061	0.024196104	0.00040251165
0.13527210	0.023796890	0.00039856493
0.13540359	0.023768153	0.00039916681
0.13553507	0.024044855	0.00039796121
0.13566656	0.023402608	0.00039515774
0.13579805	0.023741291	0.00039957526
0.13592954	0.024594171	0.00040173363
0.13606103	0.023947328	0.00040064782
0.13619252	0.023341393	0.00039374062
0.13632401	0.023407448	0.00039341770
0.13645549	0.023329811	0.00039596799
0.13658698	0.023351702	0.00039275122
0.13671847	0.024592191	0.00040312263
0.13684996	0.023724994	0.00039587498
0.13698145	0.024093464	0.00039903053
0.13711294	0.023904043	0.00039850886
0.13724443	0.024031757	0.00039813717
0.13737592	0.023429863	0.00039328163
0.13750740	0.023805953	0.00039716331
0.13763889	0.023975642	0.00039635191
0.13777038	0.024149381	0.00039864827
0.13790187	0.024334954	0.00039802834
0.13803336	0.023809101	0.00039448312
0.13816485	0.023580569	0.00039445925
0.13829634	0.024010818	0.00039413391
0.13842783	0.024105306	0.00039834306
0.13855931	0.023901307	0.00039528497
0.13869080	0.023498458	0.00039212052
0.13882229	0.023335317	0.00039040321
0.13895378	0.023475341	0.00039115173
0.13908527	0.024487386	0.00039931971
0.13921676	0.023123240	0.00038956318
0.13934825	0.023922559	0.00039406068
0.13947973	0.023778888	0.00039221631
0.13961122	0.023500387	0.00038973067
0.13974271	0.023461889	0.00039115469
0.13987420	0.023904630	0.00039477166
0.14000569	0.023395444	0.00038864840
0.14013718	0.023830595	0.00039252636
0.14026867	0.023855333	0.00039202333
0.14040016	0.023105028	0.00038957887
0.14053164	0.023893453	0.00039537250
0.14066313	0.024420863	0.00039358473
0.14079462	0.023582982	0.00039047031
0.14092611	0.023618335	0.00039032546
0.14105760	0.024233490	0.00039393924
0.14118909	0.023151273	0.00038834982
0.14132058	0.023334934	0.00038526067
0.14145207	0.023668523	0.00038928122
0.14158355	0.023726659	0.00038891697
0.14171504	0.023080159	0.00038516974
0.14184653	0.023491659	0.00038955804
0.14197802	0.024009233	0.00039023380
0.14210951	0.023924167	0.00038931372
0.14224100	0.024681165	0.00039556781
0.14237249	0.023647834	0.00038686325
0.14250398	0.023473091	0.00038852216
0.14263546	0.023639691	0.00038668112
0.14276695	0.023596651	0.00038864632
0.14289844	0.023343965	0.00038628447
0.14302993	0.023675631	0.00038802175
0.14316142	0.023856847	0.00038877784
0.14329291	0.024454122	0.00039050463
0.14342440	0.023642215	0.00038819808
0.14355588	0.023081556	0.00038303364
0.14368737	0.024395859	0.00039125992
0.14381886	0.023721952	0.00038829232
0.14395035	0.023875779	0.00038609168
0.14408184	0.023694185	0.00038703593
0.14421333	0.023736219	0.00038851098
0.14434482	0.023426912	0.00038426773
0.14447631	0.023731047	0.00038735201
0.14460779	0.023845312	0.00038624037
0.14473928	0.023874395	0.00038746261
0.14487077	0.023265961	0.00038606635
0.14500226	0.023487913	0.00038422775
0.14513375	0.023709696	0.00038834306
0.14526524	0.023335342	0.00038248781
0.14539673	0.023900701	0.00038762876
0.14552822	0.023639295	0.00038732128
0.14565970	0.023598556	0.00038366448
0.14579119	0.023685415	0.00038567863
0.14592268	0.023990563	0.00038701328
0.14605417	0.023385639	0.00038261085
0.14618566	0.023017392	0.00038244916
0.14631715	0.023632704	0.00038358077
0.14644864	0.023358724	0.00038231787
0.14658012	0.023500096	0.00038401526
0.14671161	0.024060225	0.00038727607
0.14684310	0.023912723	0.00038824138
0.14697459	0.023936343	0.00038478899
0.14710608	0.023506522	0.00038302067
0.14723757	0.023227086	0.00038162404
0.14736906	0.023958564	0.00038452110
0.14750055	0.023396552	0.00038292972
0.14763203	0.023863300	0.00038438816
0.14776352	0.022637221	0.00037692913
0.14789501	0.023331276	0.00038154940
0.14802650	0.023894265	0.00038320406
0.14815799	0.023501728	0.00038402279
0.14828948	0.023244346	0.00037964219
0.14842097	0.023223026	0.00038120544
0.14855246	0.023613117	0.00038246480
0.14868394	0.023591894	0.00038142920
0.14881543	0.023773465	0.00038404760
0.14894692	0.024143153	0.00038635984
0.14907841	0.023807048	0.00038313039
0.14920990	0.023504692	0.00038101357
0.14934139	0.023412625	0.00037995339
0.14947288	0.024397590	0.00038727900
0.14960436	0.023637346	0.00038076015
0.14973585	0.023553819	0.00038160721
0.14986734	0.023514464	0.00038080318
0.14999883	0.023336266	0.00037826974
0.15013032	0.023973891	0.00038352739
0.15026181	0.023248840	0.00037850158
0.15039330	0.023575304	0.00038000116
0.15052479	0.023359933	0.00037868876
0.15065627	0.023258235	0.00037856920
0.15078776	0.023968800	0.00038384612
0.15091925	0.023873085	0.00038139095
0.15105074	0.023890851	0.00038204187
0.15118223	0.023575498	0.00038110194
0.15131372	0.024451742	0.00038522037
0.15144521	0.024347464	0.00038444704
0.15157670	0.024206027	0.00038320980
0.15170818	0.023362229	0.00037758116
0.15183967	0.024228062	0.00038226953
0.15197116	0.023046981	0.00037638133
0.15210265	0.023500666	0.00037858029
0.15223414	0.023690601	0.00038065467
0.15236563	0.023665032	0.00037812143
0.15249712	0.023903192	0.00038053360
0.15262860	0.023589963	0.00037795844
0.15276009	0.023823192	0.00038062133
0.15289158	0.023045469	0.00037457039
0.15302307	0.023803730	0.00037926688
0.15315456	0.023002599	0.00037431371
0.15328605	0.023740395	0.00037825120
0.15341754	0.023880969	0.00038062009
0.15354903	0.023575715	0.00037758131
0.15368051	0.023606392	0.00037771265
0.15381200	0.023365636	0.00037467830
0.15394349	0.024102415	0.00038140805
0.15407498	0.023679023	0.00037841412
0.15420647	0.024196581	0.00037968407
0.15433796	0.023275224	0.00037476033
0.15446945	0.023002327	0.00037223693
0.15460094	0.023421593	0.00037660153
0.15473242	0.022550880	0.00037128994
0.15486391	0.023796778	0.00037643376
0.15499540	0.023628811	0.00037485131
0.15512689	0.023449928	0.00037460268
0.15525838	0.023471224	0.00037521580
0.15538987	0.023998371	0.00037800331
0.15552136	0.023110247	0.00037201538
0.15565284	0.023347813	0.00037226195
0.15578433	0.023630627	0.00037586543
0.15591582	0.023770176	0.00037724601
0.15604731	0.023473182	0.00037517902
0.15617880	0.023576765	0.00037461228
0.15631029	0.023527328	0.00037611449
0.15644178	0.024489308	0.00037937617
0.15657327	0.023603876	0.00037506013
0.15670475	0.023862704	0.00037487735
0.15683624	0.023689861	0.00037445243
0.15696773	0.024628309	0.00038068148
0.15709922	0.024310977	0.00037755822
0.15723071	0.023878323	0.00037642480
0.15736220	0.023789121	0.00037336130
0.15749369	0.024110189	0.00037691718
0.15762518	0.024166853	0.00037765653
0.15775666	0.023803717	0.00037432470
0.15788815	0.023480976	0.00037465790
0.15801964	0.023809563	0.00037423451
0.15815113	0.023827052	0.00037511514
0.15828262	0.023610247	0.00037308878
0.15841411	0.022851329	0.00036838821
0.15854560	0.024163108	0.00037670489
0.15867708	0.023905478	0.00037271157
0.15880857	0.023785849	0.00037360971
0.15894006	0.023004407	0.00036819782
0.15907155	0.023596598	0.00037234001
0.15920304	0.023610284	0.00037242147
0.15933453	0.023546999	0.00037017611
0.15946602	0.023846259	0.00037296231
0.15959751	0.023459048	0.00037147236
0.15972899	0.023826845	0.00037272428
0.15986048	0.023671140	0.00037230452
0.15999197	0.023923249	0.00037188467
0.16012346	0.023808284	0.00037380148
0.16025495	0.023502078	0.00037041645
0.16038644	0.023636179	0.00037079959
0.16051793	0.023641921	0.00037143772
0.16064942	0.023340092	0.00036731963
0.16078090	0.023104106	0.00036856567
0.16091239	0.024066990	0.00037400480
0.16104388	0.024057760	0.00037192295
0.16117537	0.023862372	0.00037311267
0.16130686	0.023316193	0.00036790002
0.16143835	0.023116380	0.00036721661
0.16156984	0.023586681	0.00037073357
0.16170133	0.022675524	0.00036140006
0.16183281	0.023230765	0.00036795564
0.16196430	0.023776258	0.00037060340
0.16209579	0.023266747	0.00036674613
0.16222728	0.023846693	0.00037263446
0.16235877	0.023712027	0.00036771838
0.16249026	0.023985176	0.00037190733
0.16262175	0.023387684	0.00036725577
0.16275323	0.023510111	0.00036744902
0.16288472	0.023726705	0.00036802774
0.16301621	0.023319032	0.00036555065
0.16314770	0.023101092	0.00036743964
0.16327919	0.023997338	0.00037022791
0.16341068	0.023311133	0.00036631264
0.16354217	0.023827081	0.00036933188
0.16367366	0.023725169	0.00036772250
0.16380514	0.023835696	0.00036914427
0.16393663	0.023448098	0.00036703673
0.16406812	0.023216748	0.00036277824
0.16419961	0.023538742	0.00036848539
0.16433110	0.024061817	0.00037028083
0.16446259	0.023457587	0.00036612924
0.16459408	0.023926274	0.00037024236
0.16472557	0.023549724	0.00036403584
0.16485705	0.024253894	0.00037285489
0.16498854	0.023504605	0.00036560676
0.16512003	0.023995378	0.00036933807
0.16525152	0.024251413	0.00037257871
0.16538301	0.023664675	0.00036467353
0.16551450	0.023435745	0.00036602239
0.16564599	0.023548419	0.00036628774
0.16577747	0.022865868	0.00036431991
0.16590896	0.023419936	0.00036670413
0.16604045	0.023800847	0.00036508241
0.16617194	0.024009889	0.00036936428
0.16630343	0.023600213	0.00036490023
0.16643492	0.023597137	0.00036568413
0.16656641	0.023563156	0.00036508842
0.16669790	0.023919905	0.00036492085
0.16682938	0.023852028	0.00036744806
0.16696087	0.023529024	0.00036569019
0.16709236	0.023160237	0.00036176103
0.16722385	0.023756943	0.00036650931
0.16735534	0.023660858	0.00036456529
0.16748683	0.023304537	0.00036270668
0.16761832	0.023459304	0.00036393344
0.16774981	0.023256471	0.00036055915
0.16788129	0.022611474	0.00035926983
0.16801278	0.023194302	0.00035995844
0.16814427	0.024018018	0.00036779345
0.16827576	0.023970570	0.00036750156
0.16840725	0.024358712	0.00036657989
0.16853874	0.024545430	0.00036948075
0.16867023	0.023151563	0.00035952179
0.16880171	0.023119059	0.00036108172
0.16893320	0.023319937	0.00036246477
0.16906469	0.023525931	0.00036101623
0.16919618	0.023621240	0.00036442794
0.16932767	0.023440169	0.00036119846
0.16945916	0.023544150	0.00036221443
0.16959065	0.023556533	0.00036398213
0.16972214	0.023672004	0.00036304081
0.16985362	0.023838756	0.00036588235
0.16998511	0.023530133	0.00036008232
0.17011660	0.023740494	0.00036339072
0.17024809	0.023397946	0.00036225653
0.17037958	0.023740772	0.00036264339
0.17051107	0.023179970	0.00036064432
0.17064256	0.022941107	0.00035865148
0.17077405	0.023797381	0.00036232802
0.17090553	0.023417625	0.00036007676
0.17103702	0.023256720	0.00035936055
0.17116851	0.023596715	0.00036131151
0.17130000	0.023488381	0.00036088094
0.17143149	0.023024990	0.00035755246
0.17156298	0.023153292	0.00035818456
0.17169447	0.023379397	0.00035762736
0.17182595	0.023429666	0.00036016009
0.17195744	0.023009952	0.00035746872
0.17208893	0.023530408	0.00035902015
0.17222042	0.023712711	0.00036063127
0.17235191	0.023401583	0.00035894616
0.17248340	0.023497270	0.00035955619
0.17261489	0.024127712	0.00036435713
0.17274638	0.023740609	0.00036043095
0.17287786	0.022983589	0.00035690067
0.17300935	0.022902519	0.00035473623
0.17314084	0.022956096	0.00035655109
0.17327233	0.023190452	0.00035610076
0.17340382	0.023519202	0.00035810405
0.17353531	0.023270187	0.00035766593
0.17366680	0.023799960	0.00036093106
0.17379829	0.023741604	0.00036008210
0.17392977	0.023014239	0.00035765480
0.17406126	0.023859255	0.00036072489
0.17419275	0.023482573	0.00035778750
0.17432424	0.023153275	0.00035630750
0.17445573	0.023709310	0.00035824754
0.17458722	0.023781017	0.00036009581
0.17471871	0.023514677	0.00035719535
0.17485019	0.023624049	0.00035948377
0.17498168	0.023427124	0.00035638444
0.17511317	0.024085994	0.00036110012
0.17524466	0.023729979	0.00035999310
0.17537615	0.023999431	0.00035960391
0.17550764	0.023718834	0.00035740914
0.17563913	0.023616815	0.00035852268
0.17577062	0.022944820	0.00035272604
0.17590210	0.024176420	0.00036146256
0.17603359	0.023147749	0.00035472952
0.17616508	0.023335556	0.00035670983
0.17629657	0.023677607	0.00035797560
0.17642806	0.023536444	0.00035546361
0.17655955	0.023639736	0.00035769513
0.17669104	0.022850871	0.00035230202
0.17682253	0.023509513	0.00035470670
0.17695401	0.023902399	0.00035954863
0.17708550	0.023286175	0.00035315769
0.17721699	0.023197799	0.00035424655
0.17734848	0.023135622	0.00035342381
0.17747997	0.023443897	0.00035557192
0.17761146	0.023951439	0.00035965959
0.17774295	0.024319685	0.00035756547
0.17787443	0.023845601	0.00035833890
0.17800592	0.023348235	0.00035340697
0.17813741	0.023144471	0.00035377964
0.17826890	0.023547645	0.00035658007
0.17840039	0.023803053	0.00035616501
0.17853188	0.023525196	0.00035554226
0.17866337	0.023624067	0.00035530038
0.17879486	0.023496247	0.00035464843
0.17892634	0.023336008	0.00035381531
0.17905783	0.023410786	0.00035284562
0.17918932	0.024037056	0.00035840554
0.17932081	0.023186647	0.00035188193
0.17945230	0.023731411	0.00035601830
0.17958379	0.023487657	0.00035520086
0.17971528	0.023467152	0.00035335675
0.17984677	0.023368533	0.00035393453
0.17997825	0.023369445	0.00035295041
0.18010974	0.023530054	0.00035352779
0.18024123	0.023917629	0.00035586560
0.18037272	0.023867177	0.00035301708
0.18050421	0.023307802	0.00035950706
0.18063570	0.023460507	0.00036262925
0.18076719	0.023633405	0.00036488733
0.18089867	0.023379442	0.00036699143
0.18103016	0.023635283	0.00036949132
0.18116165	0.023413742	0.00037038568
0.18129314	0.023752337	0.00037425404
0.18142463	0.023595481	0.00037351158
0.18155612	0.023283781	0.00037545411
0.18168761	0.023425743	0.00037512824
0.18181910	0.023397377	0.00037659294
0.18195058	0.023299753	0.00037736128
0.18208207	0.023014914	0.00037471483
0.18221356	0.023827442	0.00038281041
0.18234505	0.023922812	0.00038340694
0.18247654	0.023489030	0.00038326045
0.18260803	0.023153438	0.00038247339
0.18273952	0.022124081	0.00037484960
0.18287101	0.023784934	0.00038854057
0.18300249	0.022785794	0.00038162722
0.18313398	0.023057807	0.00038307319
0.18326547	0.023569587	0.00039009712
0.18339696	0.023413580	0.00038793523
0.18352845	0.023108339	0.00038764828
0.18365994	0.024027525	0.00039415427
0.18379143	0.022933270	0.00038723396
0.18392292	0.023088876	0.00039121330
0.18405440	0.024180856	0.00039614357
0.18418589	0.023590801	0.00039442557
0.18431738	0.023300408	0.00039455819
0.18444887	0.023193134	0.00039200969
0.18458036	0.023100675	0.00039338618
0.18471185	0.023765395	0.00039839037
0.18484334	0.023432223	0.00039748040
0.18497482	0.023627914	0.00040040813
0.18510631	0.023067888	0.00039375334
0.18523780	0.023085159	0.00039871679
0.18536929	0.023500926	0.00039499868
0.18550078	0.022970822	0.00038570268
0.18563227	0.023543866	0.00038916413
0.18576376	0.023191639	0.00037954902
0.18589525	0.023575219	0.00038563160
0.18602673	0.023560332	0.00038245870
0.18615822	0.023930311	0.00038374021
0.18628971	0.023708148	0.00038036515
0.18642120	0.023628265	0.00037793890
0.18655269	0.024045097	0.00038050956
0.18668418	0.023078903	0.00037122625
0.18681567	0.023593275	0.00037450562
0.18694716	0.023070091	0.00037159803
0.18707864	0.022967793	0.00036723831
0.18721013	0.023287426	0.00036965739
0.18734162	0.023062084	0.00036795441
0.18747311	0.023645542	0.00036925348
0.18760460	0.023385910	0.00036991113
0.18773609	0.024154133	0.00037064207
0.18786758	0.023553654	0.00036706878
0.18799906	0.023168897	0.00036675495
0.18813055	0.023250059	0.00036368621
0.18826204	0.023489152	0.00036541040
0.18839353	0.023792236	0.00036354587
0.18852502	0.022539787	0.00035908077
0.18865651	0.023560215	0.00036470210
0.18878800	0.023891792	0.00036196636
0.18891949	0.023716464	0.00036295824
0.18905097	0.023102390	0.00035835906
0.18918246	0.023620123	0.00036088914
0.18931395	0.023870903	0.00036279582
0.18944544	0.022806797	0.00035276422
0.18957693	0.023608413	0.00036002591
0.18970842	0.023158805	0.00035508729
0.18983991	0.023433493	0.00035789058
0.18997140	0.023901245	0.00036103809
0.19010288	0.023069745	0.00035303810
0.19023437	0.023289179	0.00035443206
0.19036586	0.023384815	0.00035535327
0.19049735	0.023703835	0.00035573321
0.19062884	0.023460136	0.00035601216
0.19076033	0.023421577	0.00035249249
0.19089182	0.022846963	0.00035147952
0.19102330	0.023268988	0.00035143080
0.19115479	0.023386672	0.00035204621
0.19128628	0.023933903	0.00035615778
0.19141777	0.023937435	0.00035444061
0.19154926	0.024142557	0.00035666387
0.19168075	0.023220420	0.00035104953
0.19181224	0.023001554	0.00035048067
0.19194373	0.023379577	0.00035239732
0.19207521	0.022714384	0.00034736556
0.19220670	0.023673573	0.00035352657
0.19233819	0.023866611	0.00035363905
0.19246968	0.023466319	0.00035186508
0.19260117	0.023375750	0.00035115951
0.19273266	0.023807119	0.00035206367
0.19286415	0.023406446	0.00034973763
0.19299564	0.023241711	0.00035044042
0.19312712	0.023588913	0.00034987671
0.19325861	0.023471419	0.00035193571
0.19339010	0.023072181	0.00034733487
0.19352159	0.023056162	0.00034898307
0.19365308	0.022357636	0.00034498499
0.19378457	0.023494591	0.00034978114
0.19391606	0.023478921	0.00034971332
0.19404754	0.023000403	0.00034584299
0.19417903	0.023448424	0.00034925363
0.19431052	0.022824188	0.00034633749
0.19444201	0.023504878	0.00034902958
0.19457350	0.022985169	0.00034781002
0.19470499	0.023054880	0.00034666977
0.19483648	0.023516522	0.00034782396
0.19496797	0.023393412	0.00034915563
0.19509945	0.023780901	0.00035007184
0.19523094	0.023663829	0.00034906668
0.19536243	0.023887023	0.00035000609
0.19549392	0.022941534	0.00034624052
0.19562541	0.023517815	0.00034834816
0.19575690	0.023068924	0.00034490157
0.19588839	0.023013919	0.00034466510
0.19601988	0.023394413	0.00034579005
0.19615136	0.023619074	0.00034748077
0.19628285	0.023156576	0.00034684337
0.19641434	0.023611611	0.00034767564
0.19654583	0.022779381	0.00034434861
0.19667732	0.024036534	0.00034998079
0.19680881	0.023533750	0.00034761274
0.19694030	0.022976139	0.00034459712
0.19707178	0.023792549	0.00034728908
0.19720327	0.023215600	0.00034533410
0.19733476	0.023612503	0.00034633176
0.19746625	0.023621946	0.00034661928
0.19759774	0.023980122	0.00034969786
0.19772923	0.023465424	0.00034620585
0.19786072	0.022804564	0.00034233867
0.19799221	0.023644122	0.00034793485
0.19812369	0.023509735	0.00034462489
0.19825518	0.023815551	0.00034902834
0.19838667	0.023750127	0.00034683397
0.19851816	0.022665617	0.00034046352
0.19864965	0.022833193	0.00034129661
0.19878114	0.022658002	0.00033955965
0.19891263	0.023278487	0.00034486804
0.19904412	0.023549424	0.00034556901
0.19917560	0.023320369	0.00034503726
0.19930709	0.023407744	0.00034481909
0.19943858	0.022803388	0.00033926562
0.19957007	0.023375928	0.00034485075
0.19970156	0.022937661	0.00034088310
0.19983305	0.023021349	0.00034053512
0.19996454	0.023561157	0.00034431956
0.20009602	0.023220782	0.00034234555
0.20022751	0.023196804	0.00034321475
0.20035900	0.023279310	0.00034280940
0.20049049	0.023636474	0.00034456939
0.20062198	0.023032701	0.00034234419
0.20075347	0.023351029	0.00034170502
0.20088496	0.023289807	0.00034259954
0.20101645	0.023575024	0.00034410501
0.20114793	0.022867680	0.00033889991
0.20127942	0.023324145	0.00034207698
0.20141091	0.024382691	0.00034671595
0.20154240	0.023699010	0.00034506914
0.20167389	0.023243146	0.00034292105
0.20180538	0.023331913	0.00034123406
0.20193687	0.023437553	0.00034298840
0.20206836	0.023266665	0.00034033084
0.20219984	0.023413060	0.00034211898
0.20233133	0.023296725	0.00034073378
0.20246282	0.023378650	0.00033934953
0.20259431	0.023411509	0.00034212696
0.20272580	0.023183832	0.00033909252
0.20285729	0.022182635	0.00033343368
0.20298878	0.023137802	0.00034023224
0.20312027	0.024097415	0.00034234657
0.20325175	0.023362848	0.00033998038
0.20338324	0.023168863	0.00033851224
0.20351473	0.023176627	0.00033885363
0.20364622	0.023414062	0.00034090523
0.20377771	0.022784154	0.00033512854
0.20390920	0.023258103	0.00033992867
0.20404069	0.023513022	0.00034069581
0.20417217	0.023558832	0.00034139862
0.20430366	0.023494931	0.00034121587
0.20443515	0.023010854	0.00033599708
0.20456664	0.023415629	0.00034015417
0.20469813	0.023579913	0.00034024556
0.20482962	0.023189148	0.00033780746
0.20496111	0.023690903	0.00034048852
0.20509260	0.023420129	0.00033790544
0.20522408	0.023349489	0.00033804754
0.20535557	0.023708534	0.00034145640
0.20548706	0.023311409	0.00033799663
0.20561855	0.023385011	0.00033904111
0.20575004	0.023446143	0.00033690914
0.20588153	0.022583856	0.00033474691
0.20601302	0.023497682	0.00033904232
0.20614451	0.022690360	0.00033273582
0.20627599	0.023768063	0.00034012838
0.20640748	0.023504431	0.00033691229
0.20653897	0.023352376	0.00033782584
0.20667046	0.023328403	0.00033686547
0.20680195	0.023292488	0.00033587963
0.20693344	0.023697356	0.00033982714
0.20706493	0.023109040	0.00033512869
0.20719641	0.023241016	0.00033768011
0.20732790	0.023448877	0.00033899230
0.20745939	0.023870197	0.00033879142
0.20759088	0.024452558	0.00034282331
0.20772237	0.023405862	0.00033688849
0.20785386	0.023309312	0.00033600687
0.20798535	0.024145292	0.00034310032
0.20811684	0.023110303	0.00033504120
0.20824832	0.023446255	0.00033760152
0.20837981	0.023330241	0.00033565242
0.20851130	0.022854443	0.00033416640
0.20864279	0.022921605	0.00033457422
0.20877428	0.023616981	0.00033633987
0.20890577	0.023626207	0.00033730795
0.20903726	0.022811839	0.00033341747
0.20916875	0.023512633	0.00033792971
0.20930023	0.022738630	0.00033445260
0.20943172	0.023402598	0.00033470598
0.20956321	0.023467667	0.00033684055
0.20969470	0.022980149	0.00033365552
0.20982619	0.023283680	0.00033573018
0.20995768	0.022987370	0.00033528139
0.21008917	0.023574428	0.00033535746
0.21022065	0.023342356	0.00033509214
0.21035214	0.023356907	0.00033696250
0.21048363	0.023215519	0.00033278961
0.21061512	0.022798440	0.00033324954
0.21074661	0.022885570	0.00033149373
0.21087810	0.022833474	0.00033062706
0.21100959	0.022808715	0.00033261316
0.21114108	0.023744280	0.00033629424
0.21127256	0.023479800	0.00033643690
0.21140405	0.023718120	0.00033515516
0.21153554	0.023498916	0.00033556769
0.21166703	0.023843301	0.00033719056
0.21179852	0.023146847	0.00033331269
0.21193001	0.022981663	0.00033209357
0.21206150	0.023126313	0.00033123914
0.21219299	0.023231170	0.00033214406
0.21232447	0.023409436	0.00033484363
0.21245596	0.022921366	0.00033013550
0.21258745	0.023339701	0.00033406435
0.21271894	0.023003610	0.00033091444
0.21285043	0.023126038	0.00033143425
0.21298192	0.023449421	0.00033551647
0.21311341	0.023508898	0.00033324921
0.21324489	0.023521453	0.00033470873
0.21337638	0.023473972	0.00033308023
0.21350787	0.022654656	0.00032940093
0.21363936	0.023794590	0.00033644401
0.21377085	0.023398026	0.00033225995
0.21390234	0.023535136	0.00033494272
0.21403383	0.023050851	0.00033023063
0.21416532	0.023604441	0.00033370975
0.21429680	0.023409917	0.00033342363
0.21442829	0.023461294	0.00033280159
0.21455978	0.022866689	0.00032998162
0.21469127	0.022917275	0.00032959884
0.21482276	0.023344250	0.00033150493
0.21495425	0.023517308	0.00033354186
0.21508574	0.022928588	0.00032878306
0.21521723	0.023057964	0.00032959518
0.21534871	0.023412403	0.00033311736
0.21548020	0.023264532	0.00032879071
0.21561169	0.022914936	0.00032976839
0.21574318	0.023020041	0.00032967477
0.21587467	0.022398194	0.00032528376
0.21600616	0.023533812	0.00033227298
0.21613765	0.023355858	0.00033012259
0.21626913	0.023221968	0.00033111422
0.21640062	0.023146638	0.00032966107
0.21653211	0.023265134	0.00033041945
0.21666360	0.023081660	0.00032872061
0.21679509	0.023434627	0.00033029500
0.21692658	0.023594378	0.00033306450
0.21705807	0.023564121	0.00033056891
0.21718956	0.023098366	0.00032751766
0.21732104	0.023205762	0.00033005786
0.21745253	0.023178842	0.00032945734
0.21758402	0.023303957	0.00033006923
0.21771551	0.023089388	0.00032815216
0.21784700	0.023170602	0.00032770414
0.21797849	0.023573346	0.00033152378
0.21810998	0.023837530	0.00033107203
0.21824147	0.023540780	0.00033041290
0.21837295	0.023393831	0.00033191910
0.21850444	0.023255650	0.00032740093
0.21863593	0.023138212	0.00032889886
0.21876742	0.023323295	0.00032797268
0.21889891	0.023346147	0.00032955284
0.21903040	0.023485584	0.00033116682
0.21916189	0.022885331	0.00032540685
0.21929337	0.023396989	0.00032914589
0.21942486	0.022913887	0.00032623004
0.21955635	0.022994071	0.00032731645
0.21968784	0.022846949	0.00032666355
0.21981933	0.022760664	0.00032311977
0.21995082	0.022783516	0.00032523889
0.22008231	0.023094635	0.00032617477
0.22021380	0.023587151	0.00033066929
0.22034528	0.023778590	0.00033146804
0.22047677	0.023365193	0.00032558851
0.22060826	0.024146936	0.00033210856
0.22073975	0.023292838	0.00032858413
0.22087124	0.022853107	0.00032551126
0.22100273	0.023230062	0.00032688476
0.22113422	0.023263339	0.00032634543
0.22126571	0.022586215	0.00032258751
0.22139719	0.022964746	0.00032563370
0.22152868	0.022456928	0.00032205878
0.22166017	0.023033681	0.00032615805
0.22179166	0.023468963	0.00032664659
0.22192315	0.023444492	0.00032785274
0.22205464	0.023649863	0.00032962055
0.22218613	0.023159010	0.00032570999
0.22231761	0.023464430	0.00032688983
0.22244910	0.023089427	0.00032502393
0.22258059	0.023164600	0.00032631912
0.22271208	0.022632484	0.00032386711
0.22284357	0.022301201	0.00032025765
0.22297506	0.022822587	0.00032444595
0.22310655	0.022893671	0.00032220350
0.22323804	0.023263315	0.00032642199
0.22336952	0.023160527	0.00032611970
0.22350101	0.023088214	0.00032438142
0.22363250	0.023361420	0.00032592712
0.22376399	0.022896476	0.00032240300
0.22389548	0.023327114	0.00032695020
0.22402697	0.022932803	0.00032460034
0.22415846	0.023301264	0.00032524244
0.22428995	0.022656816	0.00032173819
0.22442143	0.023165771	0.00032248967
0.22455292	0.023663841	0.00032751265
0.22468441	0.023203972	0.00032488154
0.22481590	0.023245765	0.00032438537
0.22494739	0.023223607	0.00032321794
0.22507888	0.022922863	0.00032245015
0.22521037	0.022860540	0.00032169929
0.22534186	0.023667019	0.00032741480
0.22547334	0.023461938	0.00032427792
0.22560483	0.023126816	0.00032163596
0.22573632	0.023059656	0.00032397029
0.22586781	0.023613570	0.00032620933
0.22599930	0.023725164	0.00032616085
0.22613079	0.023338880	0.00032321241
0.22626228	0.023384828	0.00032507273
0.22639376	0.023257522	0.00032270305
0.22652525	0.022768481	0.00032010910
0.22665674	0.023624904	0.00032666754
0.22678823	0.022808886	0.00032043560
0.22691972	0.022880090	0.00032143946
0.22705121	0.023225775	0.00032305709
0.22718270	0.022726131	0.00031982676
0.22731419	0.023156983	0.00032354011
0.22744567	0.023150935	0.00032290019
0.22757716	0.023352717	0.00032249931
0.22770865	0.024680418	0.00033033488
0.22784014	0.023193501	0.00032147942
0.22797163	0.022943979	0.00032164027
0.22810312	0.022838983	0.00031935884
0.22823461	0.022917890	0.00031990698
0.22836610	0.023551320	0.00032492800
0.22849758	0.023420585	0.00032219388
0.22862907	0.022830291	0.00032096810
0.22876056	0.023187247	0.00032006022
0.22889205	0.023520659	0.00032307557
0.22902354	0.022702838	0.00031989401
0.22915503	0.022870824	0.00031905374
0.22928652	0.023423102	0.00032422436
0.22941800	0.022944926	0.00031878653
0.22954949	0.023777562	0.00032520443
0.22968098	0.022998958	0.00031968392
0.22981247	0.023400605	0.00032156040
0.22994396	0.023210315	0.00032184899
0.23007545	0.023111226	0.00032377800
0.23020694	0.022972979	0.00032621171
0.23033843	0.023571734	0.00033356474
0.23046991	0.023330511	0.00033276253
0.23060140	0.023123754	0.00033455187
0.23073289	0.022906823	0.00033240638
0.23086438	0.024011220	0.00033992063
0.23099587	0.022772279	0.00033691677
0.23112736	0.023418900	0.00033899188
0.23125885	0.023122838	0.00034027899
0.23139034	0.023187928	0.00033987441
0.23152182	0.022907860	0.00033962010
0.23165331	0.023474946	0.00034705127
0.23178480	0.023036632	0.00034437104
0.23191629	0.022893210	0.00034425351
0.23204778	0.022794033	0.00034250642
0.23217927	0.022774787	0.00034369958
0.23231076	0.023469646	0.00035047378
0.23244224	0.023598717	0.00034902734
0.23257373	0.022623868	0.00034464938
0.23270522	0.023413711	0.00035103895
0.23283671	0.023506841	0.00034890035
0.23296820	0.022998380	0.00034706279
0.23309969	0.023254242	0.00034859130
0.23323118	0.023456203	0.00034925961
0.23336267	0.023055716	0.00034862908
0.23349415	0.022862550	0.00034647294
0.23362564	0.023405248	0.00035137202
0.23375713	0.023322152	0.00035080973
0.23388862	0.022922416	0.00034723894
0.23402011	0.022730331	0.00034818689
0.23415160	0.023099105	0.00034805198
0.23428309	0.023292093	0.00035251164
0.23441458	0.022947635	0.00034825987
0.23454606	0.023063902	0.00035009466
0.23467755	0.023315415	0.00035197878
0.23480904	0.023519393	0.00035336308
0.23494053	0.022935748	0.00035038959
0.23507202	0.022946547	0.00035103295
0.23520351	0.023589701	0.00035407905
0.23533500	0.023165895	0.00035278104
0.23546648	0.023236537	0.00035223626
0.23559797	0.022199192	0.00034721116
0.23572946	0.023112499	0.00035159345
0.23586095	0.022851771	0.00034991146
0.23599244	0.023333541	0.00035448370
0.23612393	0.022480687	0.00034803067
0.23625542	0.023164264	0.00035484593
0.23638691	0.023899712	0.00035784620
0.23651839	0.023022990	0.00035249553
0.23664988	0.023424893	0.00035639120
0.23678137	0.023410768	0.00035548868
0.23691286	0.023163588	0.00035435540
0.23704435	0.023256221	0.00035467836
0.23717584	0.023338953	0.00035469873
0.23730733	0.022951785	0.00035431270
0.23743882	0.023095040	0.00035484355
0.23757030	0.022457269	0.00035221620
0.23770179	0.023055916	0.00035606990
0.23783328	0.022907249	0.00035387481
0.23796477	0.022819910	0.00035383005
0.23809626	0.023510565	0.00035748307
0.23822775	0.023764044	0.00035974110
0.23835924	0.022762775	0.00035667750
0.23849072	0.023714404	0.00035838994
0.23862221	0.023365346	0.00035740068
0.23875370	0.023614650	0.00035900216
0.23888519	0.023240226	0.00035817663
0.23901668	0.022659683	0.00035561394
0.23914817	0.023053414	0.00035342756
0.23927966	0.023089673	0.00035776708
0.23941115	0.023337646	0.00035825271
0.23954263	0.023150843	0.00035740647
0.23967412	0.022654309	0.00035570865
0.23980561	0.022550740	0.00035295102
0.23993710	0.023361969	0.00036072385
0.24006859	0.022828269	0.00035645976
0.24020008	0.023430383	0.00036112312
0.24033157	0.022750412	0.00035698839
0.24046306	0.023241361	0.00035796250
0.24059454	0.022775639	0.00035733934
0.24072603	0.022839496	0.00035755523
0.24085752	0.023127770	0.00035854502
0.24098901	0.022983615	0.00036111879
0.24112050	0.022735080	0.00035520149
0.24125199	0.023422228	0.00036120311
0.24138348	0.022688367	0.00035758787
0.24151496	0.023440959	0.00036145787
0.24164645	0.023138021	0.00036084542
0.24177794	0.023272949	0.00035832272
0.24190943	0.023208674	0.00035946144
0.24204092	0.023334222	0.00036226150
0.24217241	0.023198955	0.00035999265
0.24230390	0.022938512	0.00036073121
0.24243539	0.023662778	0.00036320498
0.24256687	0.023450505	0.00036336462
0.24269836	0.023236333	0.00036262286
0.24282985	0.022907127	0.00035878519
0.24296134	0.022732190	0.00035922928
0.24309283	0.023064965	0.00036004774
0.24322432	0.023273159	0.00036229875
0.24335581	0.023342412	0.00036477381
0.24348730	0.022625317	0.00035738510
0.24361878	0.022671878	0.00035978441
0.24375027	0.022610630	0.00035811953
0.24388176	0.022294187	0.00035573429
0.24401325	0.023014275	0.00036230550
0.24414474	0.022831819	0.00035994027
0.24427623	0.023758236	0.00036690763
0.24440772	0.023377920	0.00036367059
0.24453920	0.022809949	0.00036059219
0.24467069	0.022439811	0.00035817425
0.24480218	0.023675025	0.00036470924
0.24493367	0.022808991	0.00036025198
0.24506516	0.022895499	0.00036163996
0.24519665	0.023236094	0.00036354949
0.24532814	0.022568837	0.00036069336
0.24545963	0.022756620	0.00036076542
0.24559111	0.023091412	0.00036334770
0.24572260	0.022852417	0.00036161026
0.24585409	0.023061728	0.00036303263
0.24598558	0.023587856	0.00036772524
0.24611707	0.023363345	0.00036424706
0.24624856	0.023147332	0.00036330024
0.24638005	0.023027035	0.00036361409
0.24651154	0.022927155	0.00036203557
0.24664302	0.022876644	0.00036318738
0.24677451	0.022853924	0.00036169598
0.24690600	0.023189560	0.00036519274
0.24703749	0.022991430	0.00036513116
0.24716898	0.022955761	0.00036168219
0.24730047	0.023196798	0.00036526986
0.24743196	0.022750767	0.00036121302
0.24756345	0.023710324	0.00036849612
0.24769493	0.022850249	0.00036461068
0.24782642	0.023035742	0.00036251610
0.24795791	0.023092754	0.00036578094
0.24808940	0.022614992	0.00036144549
0.24822089	0.023487893	0.00036550854
0.24835238	0.023140063	0.00036615719
0.24848387	0.023240075	0.00036546508
0.24861535	0.022753240	0.00036354123
0.24874684	0.023304883	0.00036640962
0.24887833	0.022757506	0.00036339618
0.24900982	0.023250444	0.00036858611
0.24914131	0.023814690	0.00037049084
0.24927280	0.023323145	0.00036739523
0.24940429	0.023038003	0.00036517976
0.24953578	0.022532752	0.00036219548
0.24966726	0.023787155	0.00037193013
0.24979875	0.023007314	0.00036419692
0.24993024	0.023235286	0.00036870338
0.25006173	0.023004275	0.00036438248
0.25019322	0.023559892	0.00036902410
0.25032471	0.023074862	0.00036849339
0.25045620	0.023525734	0.00036798940
0.25058769	0.022949096	0.00036575541
0.25071917	0.022255540	0.00036026890
0.25085066	0.023935950	0.00037177966
0.25098215	0.023237215	0.00036792021
0.25111364	0.022680809	0.00036290038
0.25124513	0.023133495	0.00036806310
0.25137662	0.023241233	0.00036824370
0.25150811	0.023009287	0.00036601241
0.25163959	0.023084910	0.00036811658
0.25177108	0.022635685	0.00036233100
0.25190257	0.023053938	0.00036727993
0.25203406	0.022960247	0.00036665827
0.25216555	0.023102532	0.00036635923
0.25229704	0.023386401	0.00037078399
0.25242853	0.023440125	0.00036907495
0.25256002	0.022932249	0.00036880621
0.25269150	0.023138797	0.00036781975
0.25282299	0.022979939	0.00036527143
0.25295448	0.023267920	0.00037069435
0.25308597	0.023707288	0.00036969432
0.25321746	0.023007202	0.00036747787
0.25334895	0.024285459	0.00037622072
0.25348044	0.024091801	0.00037348995
0.25361193	0.023271418	0.00036964107
0.25374341	0.023372721	0.00036883995
0.25387490	0.023242384	0.00036906579
0.25400639	0.023280811	0.00037608204
0.25413788	0.023671651	0.00038156944
0.25426937	0.022409582	0.00037898115
0.25440086	0.023307170	0.00038766502
0.25453235	0.023049376	0.00038793926
0.25466383	0.023896190	0.00039649834
0.25479532	0.022875107	0.00039109821
0.25492681	0.023190245	0.00039682326
0.25505830	0.022557994	0.00039350950
0.25518979	0.023041778	0.00039931664
0.25532128	0.023253841	0.00040230602
0.25545277	0.023171341	0.00040447226
0.25558426	0.022874386	0.00040313988
0.25571574	0.023496252	0.00040919503
0.25584723	0.022686426	0.00040505395
0.25597872	0.022508545	0.00040558580
0.25611021	0.023115305	0.00040953742
0.25624170	0.023882148	0.00041977177
0.25637319	0.023041972	0.00041547452
0.25650468	0.023767961	0.00041883023
0.25663617	0.023365337	0.00041897306
0.25676765	0.022952133	0.00041881589
0.25689914	0.023669775	0.00042546440
0.25703063	0.023857662	0.00043024559
0.25716212	0.023549616	0.00042552500
0.25729361	0.023061318	0.00042740611
0.25742510	0.023464312	0.00043021325
0.25755659	0.022532960	0.00042618150
0.25768807	0.022833875	0.00042884477
0.25781956	0.022597078	0.00042769452
0.25795105	0.023391477	0.00043569417
0.25808254	0.023963503	0.00044552334
0.25821403	0.023406463	0.00043909460
0.25834552	0.023326513	0.00044013691
0.25847701	0.023580844	0.00043942341
0.25860850	0.023090784	0.00043860334
0.25873998	0.023381000	0.00044217896
0.25887147	0.023409285	0.00044357280
0.25900296	0.022435356	0.00043643243
0.25913445	0.023596170	0.00044291082
0.25926594	0.023636850	0.00044398582
0.25939743	0.023720077	0.00044945043
0.25952892	0.023516163	0.00044615503
0.25966041	0.022667098	0.00044597228
0.25979189	0.023416229	0.00044800702
0.25992338	0.023000315	0.00044621136
0.26005487	0.022532705	0.00044447612
0.26018636	0.023287130	0.00045021696
0.26031785	0.022726820	0.00044463214
0.26044934	0.022849057	0.00044689807
0.26058083	0.022608170	0.00044447911
0.26071231	0.022761798	0.00044994747
0.26084380	0.022758686	0.00044799168
0.26097529	0.023283693	0.00045469821
0.26110678	0.022921385	0.00045155540
0.26123827	0.022981718	0.00045374416
0.26136976	0.022018174	0.00044565278
0.26150125	0.023356788	0.00045731958
0.26163274	0.022929056	0.00045433401
0.26176422	0.023274829	0.00045577657
0.26189571	0.022961828	0.00045988993
0.26202720	0.023156830	0.00045932028
0.26215869	0.023666865	0.00046157948
0.26229018	0.022953502	0.00045987096
0.26242167	0.022955259	0.00045764058
0.26255316	0.022684262	0.00045631599
0.26268465	0.022918926	0.00046238180
0.26281613	0.023655535	0.00046555632
0.26294762	0.022714455	0.00045737887
0.26307911	0.022638979	0.00045851922
0.26321060	0.022460287	0.00046128559
0.26334209	0.023272435	0.00046762070
0.26347358	0.023684535	0.00046663945
0.26360507	0.023604244	0.00047019409
0.26373655	0.023569080	0.00047131490
0.26386804	0.022025687	0.00046039047
0.26399953	0.022372514	0.00046445918
0.26413102	0.023436272	0.00046891202
0.26426251	0.022937334	0.00046837150
0.26439400	0.023795680	0.00047455496
0.26452549	0.023236376	0.00047604155
0.26465698	0.023197466	0.00047612233
0.26478846	0.023074303	0.00046992046
0.26491995	0.023630608	0.00048032702
0.26505144	0.023465252	0.00047522763
0.26518293	0.021872605	0.00046387494
0.26531442	0.022844905	0.00047459181
0.26544591	0.023374855	0.00047746073
[truncated: 567 more rows]
