# Supplementary material for: Invariant surface glycoprotein 65 of Trypanosoma brucei is a complement C3 receptor
Source: Nat Commun. 2022 Aug 29;13:5085. doi: 10.1038/s41467-022-32728-9 (PMC9424271; doi:10.1038/s41467-022-32728-9)
Supplement: Supplementary file 4 — supplementary data 2 [file 41467_2022_32728_MOESM4_ESM.zip › b21-414646_00007.dat]

0.0026000000	39.317571	0.13621505
0.0027314887	28.863526	0.10720458
0.0028629774	22.073352	0.089642457
0.0029944661	17.082592	0.075683068
0.0031259548	12.289792	0.058990171
0.0032574435	10.847736	0.057366526
0.0033889322	8.6730301	0.048489774
0.0035204209	11.435058	0.048477142
0.0036519096	12.190267	0.046446611
0.0037833983	9.8628620	0.039388791
0.0039148870	8.2033115	0.034661605
0.0040463757	6.7123007	0.030163760
0.0041778644	5.4988180	0.025589187
0.0043093531	4.5641693	0.022889331
0.0044408418	3.8007435	0.020088957
0.0045723305	3.0864651	0.018103135
0.0047038192	2.9155156	0.016839755
0.0048353079	2.4919655	0.015113929
0.0049667966	2.1710044	0.014056594
0.0050982853	1.8704169	0.012360063
0.0052297740	1.7094842	0.011970837
0.0053612627	1.5172792	0.010890623
0.0054927514	1.3794379	0.010108824
0.0056242401	1.2397755	0.0095556950
0.0057557288	1.1743956	0.0090426449
0.0058872175	1.0645426	0.0084940818
0.0060187062	1.0154266	0.0082738417
0.0061501949	0.89748646	0.0074506506
0.0062816836	0.88144179	0.0075505323
0.0064131723	0.82243085	0.0071496807
0.0065446610	0.78122999	0.0068685034
0.0066761496	0.74930842	0.0066950590
0.0068076383	0.70490816	0.0063464046
0.0069391270	0.67483894	0.0063093864
0.0070706157	0.65799817	0.0061316006
0.0072021044	0.62529412	0.0059113777
0.0073335931	0.61719768	0.0058473919
0.0074650818	0.57499612	0.0054796338
0.0075965705	0.56307778	0.0054675477
0.0077280592	0.53441509	0.0053045151
0.0078595479	0.50866553	0.0050514183
0.0079910366	0.49814546	0.0050286948
0.0081225253	0.45084620	0.0046471582
0.0082540140	0.45569828	0.0046986696
0.0083855027	0.44552097	0.0046636712
0.0085169914	0.41696358	0.0044195569
0.0086484801	0.39651698	0.0042784896
0.0087799688	0.38581593	0.0041459228
0.0089114575	0.37576842	0.0041132119
0.0090429462	0.35543653	0.0039724118
0.0091744349	0.34511762	0.0038806667
0.0093059236	0.32553206	0.0037245646
0.0094374123	0.31509505	0.0036401034
0.0095689010	0.30217855	0.0035073080
0.0097003897	0.29210840	0.0034762495
0.0098318784	0.28104169	0.0033610118
0.0099633671	0.26321125	0.0032173183
0.010094856	0.25960314	0.0031853746
0.010226345	0.24492454	0.0030207686
0.010357833	0.24044644	0.0030705578
0.010489322	0.22074606	0.0028555361
0.010620811	0.21409768	0.0027918134
0.010752299	0.21000416	0.0027532207
0.010883788	0.19531572	0.0026005137
0.011015277	0.19324384	0.0026338647
0.011146765	0.17710355	0.0024433306
0.011278254	0.16798374	0.0023702037
0.011409743	0.16436531	0.0023205348
0.011541231	0.15557012	0.0022235650
0.011672720	0.15072951	0.0021941853
0.011804209	0.13726210	0.0020146429
0.011935698	0.13677525	0.0020066326
0.012067186	0.13128665	0.0019545014
0.012198675	0.12115561	0.0018166075
0.012330164	0.11440241	0.0017692736
0.012461652	0.11368750	0.0017432710
0.012593141	0.11015624	0.0016777220
0.012724630	0.10563663	0.0016433652
0.012856118	0.10001807	0.0015477408
0.012987607	0.096567895	0.0015388447
0.013119096	0.095118242	0.0014933483
0.013250585	0.092675755	0.0014576992
0.013382073	0.090600462	0.0014465092
0.013513562	0.085079281	0.0013805285
0.013645051	0.083116277	0.0013740549
0.013776539	0.080825038	0.0013485769
0.013908028	0.079072702	0.0013109715
0.014039517	0.077394515	0.0012899054
0.014171005	0.076747010	0.0012766299
0.014302494	0.073286489	0.0012489764
0.014433983	0.071239127	0.0012324778
0.014565472	0.071917583	0.0012145759
0.014696960	0.069894275	0.0012016823
0.014828449	0.067509483	0.0011634347
0.014959938	0.066884293	0.0011655325
0.015091426	0.064359265	0.0011466993
0.015222915	0.064153681	0.0011155835
0.015354404	0.062655298	0.0011093106
0.015485892	0.061987128	0.0010915208
0.015617381	0.059282092	0.0010706141
0.015748870	0.061979354	0.0010942683
0.015880359	0.060355913	0.0010636130
0.016011847	0.059492853	0.0010571349
0.016143336	0.057804298	0.0010307267
0.016274825	0.051022398	0.00097257193
0.016406313	0.052630007	0.00097997664
0.016537802	0.053440874	0.00097844696
0.016669291	0.053834169	0.00097942753
0.016800779	0.054509600	0.00098487035
0.016932268	0.059630319	0.0010242650
0.017063757	0.058525698	0.0010115858
0.017195246	0.058711319	0.0010040668
0.017326734	0.057244398	0.00099226167
0.017458223	0.056420878	0.00097814076
0.017589712	0.055637097	0.00096774286
0.017721200	0.055899103	0.00097378666
0.017852689	0.054603260	0.00094236054
0.017984178	0.054115712	0.00094920442
0.018115666	0.052594660	0.00092913559
0.018247155	0.052170932	0.00092088944
0.018378644	0.052741547	0.00092611429
0.018510133	0.053001654	0.00091938306
0.018641621	0.052581664	0.00091372895
0.018773110	0.050096155	0.00088761374
0.018904599	0.050889707	0.00089398996
0.019036087	0.049551648	0.00087904432
0.019167576	0.048428117	0.00086075300
0.019299065	0.047692232	0.00085087248
0.019430553	0.048142662	0.00086231979
0.019562042	0.046640862	0.00083816399
0.019693531	0.046541959	0.00083745065
0.019825019	0.044888775	0.00081632563
0.019956508	0.044560463	0.00080770469
0.020087997	0.043682234	0.00080579176
0.020219486	0.044129688	0.00080239266
0.020350974	0.044502125	0.00081037076
0.020482463	0.043277478	0.00078546670
0.020613952	0.042403076	0.00077789238
0.020745440	0.041485528	0.00077306744
0.020876929	0.042537442	0.00077267567
0.021008418	0.041782830	0.00076952247
0.021139906	0.041349221	0.00076080012
0.021271395	0.039102103	0.00073246473
0.021402884	0.040322106	0.00074723589
0.021534373	0.041155790	0.00075064300
0.021665861	0.039739720	0.00073666957
0.021797350	0.038824229	0.00072631091
0.021928839	0.039119201	0.00071817852
0.022060327	0.039035363	0.00072758785
0.022191816	0.039960908	0.00072514933
0.022323305	0.038173729	0.00071273940
0.022454793	0.038212887	0.00070892099
0.022586282	0.036769171	0.00069107665
0.022717771	0.036203028	0.00069056791
0.022849260	0.035093745	0.00067420711
0.022980748	0.035996572	0.00068125749
0.023112237	0.035270054	0.00066936169
0.023243726	0.036163514	0.00067615407
0.023375214	0.037989146	0.00069449649
0.023506703	0.039683779	0.00070381586
0.023638192	0.037419519	0.00068314854
0.023769680	0.037275660	0.00068151605
0.023901169	0.036961273	0.00067453935
0.024032658	0.037185188	0.00067806643
0.024164147	0.036628635	0.00066855561
0.024295635	0.037884029	0.00067486167
0.024427124	0.036262852	0.00066171033
0.024558613	0.036235305	0.00065497892
0.024690101	0.035191518	0.00065460260
0.024821590	0.036846188	0.00066117122
0.024953079	0.035214995	0.00064385919
0.025084567	0.036834412	0.00065801553
0.025216056	0.035706893	0.00064397535
0.025347545	0.035916515	0.00064944241
0.025479034	0.035477002	0.00064197099
0.025610522	0.036421476	0.00064341541
0.025742011	0.036122691	0.00064323522
0.025873500	0.035856129	0.00063644683
0.026004988	0.035212813	0.00063376391
0.026136477	0.035816225	0.00063649029
0.026267966	0.035878779	0.00063163963
0.026399454	0.035048687	0.00062703538
0.026530943	0.034325176	0.00061421938
0.026662432	0.035900438	0.00063117684
0.026793920	0.036041681	0.00062847144
0.026925409	0.034977034	0.00061609445
0.027056898	0.035872356	0.00062757940
0.027188387	0.035248752	0.00061305062
0.027319875	0.033794978	0.00060674443
0.027451364	0.034204469	0.00060625516
0.027582853	0.034387998	0.00060557256
0.027714341	0.034684344	0.00060834619
0.027845830	0.033543481	0.00059398594
0.027977319	0.034497237	0.00060406719
0.028108807	0.033850476	0.00059311933
0.028240296	0.033167681	0.00058942632
0.028371785	0.033381141	0.00058828738
0.028503274	0.034179147	0.00059415549
0.028634762	0.035097931	0.00059891191
0.028766251	0.034214967	0.00059367706
0.028897740	0.033488123	0.00057972254
0.029029228	0.033087943	0.00058245917
0.029160717	0.032780788	0.00057737575
0.029292206	0.033294737	0.00057741312
0.029423694	0.032797587	0.00057676754
0.029555183	0.033561720	0.00057152261
0.029686672	0.033666528	0.00057914136
0.029818161	0.032861670	0.00057044057
0.029949649	0.033599671	0.00057215181
0.030081138	0.032592726	0.00056770682
0.030212627	0.032462447	0.00056081398
0.030344115	0.032253728	0.00055919516
0.030475604	0.030620480	0.00054768186
0.030607093	0.031776263	0.00055352126
0.030738581	0.032796026	0.00056111086
0.030870070	0.032231126	0.00055291447
0.031001559	0.031914491	0.00054746682
0.031133048	0.032637870	0.00055630310
0.031264536	0.031846244	0.00054692330
0.031396025	0.031704602	0.00054782004
0.031527514	0.032468100	0.00054917855
0.031659002	0.032320636	0.00054715440
0.031790491	0.032008754	0.00054661486
0.031921980	0.032196738	0.00054307419
0.032053468	0.032213287	0.00054399952
0.032184957	0.031544480	0.00053571222
0.032316446	0.032530374	0.00054097795
0.032447935	0.031687264	0.00053882815
0.032579423	0.031568178	0.00053419494
0.032710912	0.031365997	0.00053275004
0.032842401	0.031609546	0.00053096731
0.032973889	0.031182757	0.00052656070
0.033105378	0.030588139	0.00052369424
0.033236867	0.030846334	0.00052305971
0.033368355	0.030461228	0.00052820198
0.033499844	0.030730638	0.00052865243
0.033631333	0.030001267	0.00052277686
0.033762822	0.030467721	0.00053449386
0.033894310	0.029567630	0.00052404639
0.034025799	0.030475547	0.00053337230
0.034157288	0.030307479	0.00053179588
0.034288776	0.030155370	0.00052862472
0.034420265	0.030933640	0.00054207851
0.034551754	0.029525307	0.00052652083
0.034683242	0.029351485	0.00052487520
0.034814731	0.030559896	0.00053247730
0.034946220	0.030745013	0.00053427264
0.035077708	0.029457262	0.00053013669
0.035209197	0.030453948	0.00053521732
0.035340686	0.029289209	0.00052431135
0.035472175	0.028445850	0.00052671644
0.035603663	0.030905132	0.00054890175
0.035735152	0.029010606	0.00054090406
0.035866641	0.029317788	0.00054261278
0.035998129	0.029416968	0.00054052372
0.036129618	0.028747560	0.00053875495
0.036261107	0.028440519	0.00053502734
0.036392595	0.030358050	0.00055771506
0.036524084	0.029157390	0.00054523108
0.036655573	0.029410463	0.00054283579
0.036787062	0.029495489	0.00055046052
0.036918550	0.029111385	0.00054331018
0.037050039	0.029470898	0.00055202069
0.037181528	0.028212998	0.00053812276
0.037313016	0.029417420	0.00054804171
0.037444505	0.028438924	0.00054455579
0.037575994	0.029249177	0.00054878299
0.037707482	0.028300617	0.00054373366
0.037838971	0.029375044	0.00055595508
0.037970460	0.029088342	0.00055059022
0.038101949	0.028375610	0.00054580358
0.038233437	0.029067527	0.00054687991
0.038364926	0.029265587	0.00054498903
0.038496415	0.029186267	0.00054324504
0.038627903	0.028684485	0.00053351259
0.038759392	0.028983357	0.00053871582
0.038890881	0.029027895	0.00053214065
0.039022369	0.029387366	0.00053684984
0.039153858	0.029803548	0.00053776163
0.039285347	0.029242226	0.00053038526
0.039416836	0.029358807	0.00053381605
0.039548324	0.028933133	0.00052821631
0.039679813	0.029285610	0.00052708017
0.039811302	0.029250413	0.00052921824
0.039942790	0.029295682	0.00052728710
0.040074279	0.028569120	0.00052495682
0.040205768	0.029747390	0.00053061371
0.040337256	0.029906018	0.00052865954
0.040468745	0.029404178	0.00052758543
0.040600234	0.029084590	0.00052229285
0.040731723	0.029387604	0.00052527489
0.040863211	0.030134848	0.00052977273
0.040994700	0.028926119	0.00051803849
0.041126189	0.028800781	0.00051879274
0.041257677	0.028528909	0.00051346600
0.041389166	0.029620442	0.00052121240
0.041520655	0.030040216	0.00052735587
0.041652143	0.029150790	0.00051939735
0.041783632	0.028906425	0.00051615378
0.041915121	0.030566173	0.00052743087
0.042046610	0.030028902	0.00052446399
0.042178098	0.029688652	0.00052018170
0.042309587	0.029018220	0.00051584782
0.042441076	0.028492404	0.00050920631
0.042572564	0.029729576	0.00051875057
0.042704053	0.029503973	0.00051322661
0.042835542	0.029063669	0.00051343557
0.042967030	0.028513186	0.00050864429
0.043098519	0.028581734	0.00051001488
0.043230008	0.029307782	0.00051399897
0.043361496	0.028928733	0.00050526706
0.043492985	0.029306076	0.00051398766
0.043624474	0.029970905	0.00051467957
0.043755963	0.029239948	0.00051166301
0.043887451	0.029411067	0.00050971157
0.044018940	0.029331418	0.00050820462
0.044150429	0.029278551	0.00051288757
0.044281917	0.029084986	0.00050591569
0.044413406	0.029445875	0.00051227048
0.044544895	0.029422674	0.00050739046
0.044676383	0.029332270	0.00050775676
0.044807872	0.028721360	0.00050291130
0.044939361	0.028443110	0.00049925410
0.045070850	0.029195143	0.00050564635
0.045202338	0.029604841	0.00050801888
0.045333827	0.029478036	0.00050122682
0.045465316	0.028818142	0.00050379705
0.045596804	0.028739351	0.00049891178
0.045728293	0.029508769	0.00050448782
0.045859782	0.029316293	0.00050290546
0.045991270	0.028853984	0.00049522498
0.046122759	0.028760036	0.00049936576
0.046254248	0.029494471	0.00051122307
0.046385737	0.029264364	0.00051179960
0.046517225	0.028437851	0.00050760147
0.046648714	0.029851721	0.00052094009
0.046780203	0.029825134	0.00052556311
0.046911691	0.028750848	0.00051673698
0.047043180	0.029045130	0.00051914568
0.047174669	0.029349995	0.00052356489
0.047306157	0.028944335	0.00051989795
0.047437646	0.028824887	0.00052240903
0.047569135	0.029162732	0.00052779686
0.047700624	0.028646363	0.00051867084
0.047832112	0.029788006	0.00053351416
0.047963601	0.029117123	0.00052497319
0.048095090	0.029231646	0.00053110307
0.048226578	0.028743035	0.00052721882
0.048358067	0.028897526	0.00052589224
0.048489556	0.029450265	0.00053159980
0.048621044	0.029249100	0.00053193884
0.048752533	0.029215056	0.00053567585
0.048884022	0.028801579	0.00052980245
0.049015511	0.028703738	0.00053025433
0.049146999	0.029807940	0.00053932601
0.049278488	0.028643100	0.00052936598
0.049409977	0.028815918	0.00053463765
0.049541465	0.028927501	0.00053356223
0.049672954	0.029786714	0.00054155613
0.049804443	0.029883850	0.00054086864
0.049935931	0.030363973	0.00054884156
0.050067420	0.028954831	0.00053619174
0.050198909	0.028707148	0.00053490450
0.050330398	0.029546610	0.00054100034
0.050461886	0.028846991	0.00053343468
0.050593375	0.029886308	0.00054488099
0.050724864	0.029270930	0.00054417334
0.050856352	0.030611751	0.00055430833
0.050987841	0.029437381	0.00053945131
0.051119330	0.029554583	0.00054191910
0.051250818	0.030244954	0.00055000519
0.051382307	0.029383405	0.00054475088
0.051513796	0.030000220	0.00054865734
0.051645284	0.028459706	0.00053621622
0.051776773	0.029047953	0.00054129575
0.051908262	0.028276589	0.00053437968
0.052039751	0.029876170	0.00055051261
0.052171239	0.030206085	0.00055139676
0.052302728	0.029332329	0.00054870119
0.052434217	0.029197232	0.00054344159
0.052565705	0.028008870	0.00053762821
0.052697194	0.029518640	0.00054760642
0.052828683	0.028715882	0.00054545927
0.052960171	0.029241248	0.00054661334
0.053091660	0.029086493	0.00054210313
0.053223149	0.027801877	0.00053446410
0.053354638	0.028424283	0.00054342742
0.053486126	0.029585030	0.00055181328
0.053617615	0.028529299	0.00054236012
0.053749104	0.028819153	0.00054497427
0.053880592	0.029081871	0.00054658909
0.054012081	0.028828859	0.00054901743
0.054143570	0.029059969	0.00054899611
0.054275058	0.028619820	0.00054480454
0.054406547	0.028738054	0.00054233509
0.054538036	0.030091540	0.00056064041
0.054669525	0.029177634	0.00054788763
0.054801013	0.028875445	0.00055014387
0.054932502	0.029371711	0.00055231018
0.055063991	0.029300087	0.00054854810
0.055195479	0.028493859	0.00054786317
0.055326968	0.028781345	0.00054646527
0.055458457	0.029279742	0.00055556443
0.055589945	0.029285086	0.00055049076
0.055721434	0.029224738	0.00054928555
0.055852923	0.029100892	0.00055568482
0.055984412	0.028465562	0.00054873765
0.056115900	0.029440210	0.00055383136
0.056247389	0.029653144	0.00055903673
0.056378878	0.029485181	0.00055163036
0.056510366	0.028451821	0.00055011624
0.056641855	0.029208796	0.00055259590
0.056773344	0.029420400	0.00055854063
0.056904832	0.029302080	0.00055493789
0.057036321	0.029480953	0.00055334292
0.057167810	0.028545418	0.00054775217
0.057299299	0.029653266	0.00055794537
0.057430787	0.029241316	0.00055298318
0.057562276	0.028002460	0.00054485976
0.057693765	0.029251110	0.00054828804
0.057825253	0.029387909	0.00055558757
0.057956742	0.029465429	0.00055496583
0.058088231	0.028664648	0.00054888724
0.058219719	0.028704950	0.00055069329
0.058351208	0.029169493	0.00054813122
0.058482697	0.029724151	0.00055579945
0.058614186	0.028091147	0.00054265213
0.058745674	0.029158190	0.00054573694
0.058877163	0.028311671	0.00054061456
0.059008652	0.029121812	0.00054276850
0.059140140	0.029562709	0.00055210660
0.059271629	0.029560372	0.00055044350
0.059403118	0.027464889	0.00052887749
0.059534606	0.028198248	0.00053679986
0.059666095	0.029130184	0.00054046063
0.059797584	0.028805388	0.00053977739
0.059929072	0.028701676	0.00054226074
0.060060561	0.029654289	0.00054594123
0.060192050	0.028523929	0.00053948782
0.060323539	0.029279002	0.00054021298
0.060455027	0.029115099	0.00054220173
0.060586516	0.028194442	0.00053468341
0.060718005	0.028414143	0.00053464326
0.060849493	0.029242565	0.00053954671
0.060980982	0.028285376	0.00053392868
0.061112471	0.029067753	0.00053750395
0.061243959	0.029335014	0.00054567343
0.061375448	0.029860712	0.00054205449
0.061506937	0.029211542	0.00054070986
0.061638426	0.028722529	0.00053431399
0.061769914	0.029486342	0.00054124449
0.061901403	0.030497216	0.00055323818
0.062032892	0.028842273	0.00053277457
0.062164380	0.028820254	0.00053488415
0.062295869	0.028333522	0.00053230459
0.062427358	0.027847753	0.00052868450
0.062558846	0.028634061	0.00053812408
0.062690335	0.029355880	0.00053667852
0.062821824	0.028556645	0.00053058133
0.062953313	0.029131907	0.00053598845
0.063084801	0.029354248	0.00053782360
0.063216290	0.028362293	0.00053273512
0.063347779	0.028703432	0.00053216975
0.063479267	0.028425573	0.00052624363
0.063610756	0.028568198	0.00053417382
0.063742245	0.028982954	0.00053328113
0.063873733	0.029194686	0.00053833443
0.064005222	0.028790158	0.00053142035
0.064136711	0.028154026	0.00052664649
0.064268200	0.027387773	0.00051922239
0.064399688	0.028948116	0.00053052828
0.064531177	0.028833637	0.00053402673
0.064662666	0.029090724	0.00053140984
0.064794154	0.029205497	0.00053286556
0.064925643	0.029179232	0.00053388512
0.065057132	0.029766235	0.00053939976
0.065188620	0.029951124	0.00054239838
0.065320109	0.028659114	0.00052588983
0.065451598	0.028724055	0.00052841945
0.065583087	0.029327056	0.00053548196
0.065714575	0.029325053	0.00053189428
0.065846064	0.028962722	0.00053229444
0.065977553	0.029824670	0.00053658881
0.066109041	0.029544526	0.00053219628
0.066240530	0.029022989	0.00053192526
0.066372019	0.028283287	0.00052363341
0.066503507	0.028564280	0.00052714221
0.066634996	0.028256050	0.00052072807
0.066766485	0.028626908	0.00052765456
0.066897973	0.028451603	0.00052352567
0.067029462	0.028645546	0.00052661179
0.067160951	0.028801262	0.00053002667
0.067292440	0.028052591	0.00051865887
0.067423928	0.029324092	0.00052677728
0.067555417	0.029188961	0.00052919247
0.067686906	0.028339660	0.00052244556
0.067818394	0.028955478	0.00052728818
0.067949883	0.028753192	0.00052466561
0.068081372	0.029055702	0.00052716919
0.068212860	0.028846854	0.00052456573
0.068344349	0.028579654	0.00052314228
0.068475838	0.028775922	0.00052439177
0.068607327	0.028147804	0.00051891664
0.068738815	0.028635364	0.00051829501
0.068870304	0.028714636	0.00052452390
0.069001793	0.029035554	0.00052355068
0.069133281	0.028902233	0.00052353151
0.069264770	0.027419312	0.00051390628
0.069396259	0.029082937	0.00052127462
0.069527747	0.028078209	0.00051747695
0.069659236	0.029308981	0.00052793891
0.069790725	0.028101322	0.00051647847
0.069922214	0.028141516	0.00051722753
0.070053702	0.028508791	0.00051572970
0.070185191	0.029251913	0.00052615911
0.070316680	0.027859926	0.00051183588
0.070448168	0.028808713	0.00052020728
0.070579657	0.028680516	0.00052028236
0.070711146	0.027928287	0.00050972826
0.070842634	0.028534073	0.00051922607
0.070974123	0.028211632	0.00051309920
0.071105612	0.028631505	0.00051790487
0.071237101	0.027060613	0.00050600698
0.071368589	0.027298378	0.00050411932
0.071500078	0.028451584	0.00051911015
0.071631567	0.027757854	0.00051049673
0.071763055	0.028462391	0.00051552748
0.071894544	0.028404145	0.00051678826
0.072026033	0.028133084	0.00050921380
0.072157521	0.028736601	0.00051736652
0.072289010	0.028106239	0.00051213309
0.072420499	0.028280714	0.00051243555
0.072551988	0.027892374	0.00050800012
0.072683476	0.027169040	0.00050143186
0.072814965	0.026916866	0.00050234066
0.072946454	0.027153423	0.00050299366
0.073077942	0.027149963	0.00050132022
0.073209431	0.027065591	0.00050297205
0.073340920	0.028599625	0.00051287335
0.073472408	0.027571124	0.00050496667
0.073603897	0.028304417	0.00051251316
0.073735386	0.027974174	0.00050562432
0.073866875	0.026943144	0.00049921179
0.073998363	0.027724773	0.00050499289
0.074129852	0.028079193	0.00050706035
0.074261341	0.027384414	0.00050425395
0.074392829	0.028069883	0.00050397582
0.074524318	0.026901354	0.00049959280
0.074655807	0.026900448	0.00049670411
0.074787295	0.027722890	0.00050454075
0.074918784	0.027215451	0.00050040874
0.075050273	0.026820718	0.00049550225
0.075181761	0.026752380	0.00049538549
0.075313250	0.026351347	0.00049256567
0.075444739	0.026684780	0.00049439068
0.075576228	0.027793669	0.00050349762
0.075707716	0.027433772	0.00049997535
0.075839205	0.027166904	0.00049934167
0.075970694	0.026947653	0.00049637844
0.076102182	0.026915897	0.00049324002
0.076233671	0.027274254	0.00050056254
0.076365160	0.026961292	0.00049177986
0.076496648	0.026126602	0.00049096079
0.076628137	0.026636910	0.00049464995
0.076759626	0.026946269	0.00049140471
0.076891115	0.027357168	0.00049854680
0.077022603	0.027269051	0.00049497763
0.077154092	0.026929277	0.00049325078
0.077285581	0.027477780	0.00049884522
0.077417069	0.027193578	0.00049428169
0.077548558	0.027007691	0.00049553406
0.077680047	0.026946152	0.00048934770
0.077811535	0.026925527	0.00049134821
0.077943024	0.026582073	0.00049031702
0.078074513	0.026780058	0.00048944611
0.078206002	0.027250734	0.00049616367
0.078337490	0.026712576	0.00048798924
0.078468979	0.026820551	0.00048865436
0.078600468	0.026401566	0.00048869547
0.078731956	0.026263773	0.00048468614
0.078863445	0.025973785	0.00048597840
0.078994934	0.027078768	0.00049007646
0.079126422	0.026812218	0.00048887414
0.079257911	0.026358804	0.00048670564
0.079389400	0.026477645	0.00048402788
0.079520889	0.026584696	0.00048617925
0.079652377	0.026542571	0.00048742013
0.079783866	0.026801034	0.00048614718
0.079915355	0.027234586	0.00049373601
0.080046843	0.027203822	0.00048752280
0.080178332	0.025999149	0.00048060988
0.080309821	0.026550394	0.00048760930
0.080441309	0.026568278	0.00048276285
0.080572798	0.026901414	0.00048968529
0.080704287	0.027155446	0.00048876046
0.080835776	0.027131167	0.00048730796
0.080967264	0.026238826	0.00048322600
0.081098753	0.026384818	0.00047793056
0.081230242	0.026622777	0.00048545207
0.081361730	0.026982710	0.00048777765
0.081493219	0.025845771	0.00047921006
0.081624708	0.026633415	0.00048554635
0.081756196	0.025701126	0.00047213492
0.081887685	0.026752934	0.00048646573
0.082019174	0.026210691	0.00047985669
0.082150663	0.025953662	0.00047827833
0.082282151	0.027083455	0.00048625846
0.082413640	0.025956521	0.00047578788
0.082545129	0.027411386	0.00048836515
0.082676617	0.027199146	0.00048781121
0.082808106	0.026550783	0.00048081026
0.082939595	0.025804934	0.00047789496
0.083071083	0.026668010	0.00047872547
0.083202572	0.026727059	0.00048251926
0.083334061	0.026003588	0.00047820967
0.083465549	0.025805492	0.00047215712
0.083597038	0.025679499	0.00047462910
0.083728527	0.026345116	0.00047484378
0.083860016	0.026777994	0.00048167663
0.083991504	0.026562570	0.00048074831
0.084122993	0.026237385	0.00047609911
0.084254482	0.026308698	0.00047752861
0.084385970	0.025992620	0.00047512142
0.084517459	0.026440041	0.00047676651
0.084648948	0.025972316	0.00047466642
0.084780436	0.025996598	0.00047238946
0.084911925	0.025384257	0.00046821595
0.085043414	0.026503536	0.00047450962
0.085174903	0.026449659	0.00047523231
0.085306391	0.025685729	0.00047262902
0.085437880	0.026703216	0.00047642648
0.085569369	0.025925680	0.00047292418
0.085700857	0.025762200	0.00046819399
0.085832346	0.026076479	0.00047138589
0.085963835	0.026651463	0.00047911750
0.086095323	0.027528770	0.00048046696
0.086226812	0.026411723	0.00047211029
0.086358301	0.026017647	0.00046997471
0.086489790	0.026266505	0.00047287520
0.086621278	0.025145085	0.00046388852
0.086752767	0.026096143	0.00046981596
0.086884256	0.025259159	0.00046411371
0.087015744	0.025537982	0.00046825233
0.087147233	0.025681114	0.00046839584
0.087278722	0.025739508	0.00046944074
0.087410210	0.025426572	0.00046431855
0.087541699	0.025664600	0.00046475721
0.087673188	0.025801579	0.00046870969
0.087804677	0.026617275	0.00047192949
0.087936165	0.027425840	0.00048131438
0.088067654	0.025617254	0.00046642064
0.088199143	0.026462770	0.00046836118
0.088330631	0.026359589	0.00047218390
0.088462120	0.025568741	0.00046123200
0.088593609	0.026136312	0.00047015956
0.088725097	0.026500827	0.00047020751
0.088856586	0.026078561	0.00046671841
0.088988075	0.026459739	0.00047269565
0.089119564	0.026172721	0.00046750932
0.089251052	0.025751297	0.00046668133
0.089382541	0.025403970	0.00046180332
0.089514030	0.024841834	0.00045571828
0.089645518	0.025889468	0.00046524583
0.089777007	0.025069524	0.00045740252
0.089908496	0.025901880	0.00046724090
0.090039984	0.026077667	0.00046573018
0.090171473	0.025978053	0.00046159196
0.090302962	0.025750176	0.00046597648
0.090434451	0.025412856	0.00046134272
0.090565939	0.025741886	0.00046431971
0.090697428	0.025075941	0.00045988922
0.090828917	0.025429358	0.00045617125
0.090960405	0.025435752	0.00046162208
0.091091894	0.025761854	0.00046026854
0.091223383	0.024776518	0.00045566437
0.091354871	0.025412140	0.00046174214
0.091486360	0.026031892	0.00047179132
0.091617849	0.025193588	0.00047052246
0.091749337	0.025624767	0.00047761784
0.091880826	0.025227222	0.00047834225
0.092012315	0.026076424	0.00048814352
0.092143804	0.024891262	0.00047705912
0.092275292	0.024521200	0.00048086219
0.092406781	0.024875591	0.00048448558
0.092538270	0.025705119	0.00049509766
0.092669758	0.024741728	0.00049093057
0.092801247	0.024198667	0.00046844648
0.092932736	0.024722659	0.00047462009
0.093064224	0.024469345	0.00046813073
0.093195713	0.024875773	0.00046950720
0.093327202	0.025076684	0.00047163569
0.093458691	0.024918680	0.00046338934
0.093590179	0.024601283	0.00046576981
0.093721668	0.024721622	0.00046472942
0.093853157	0.024410028	0.00046139800
0.093984645	0.024739981	0.00046314638
0.094116134	0.024534847	0.00046074052
0.094247623	0.024914031	0.00046160473
0.094379111	0.025627915	0.00046861377
0.094510600	0.024826314	0.00046284315
0.094642089	0.024443121	0.00045871749
0.094773578	0.024484214	0.00045387707
0.094905066	0.025028111	0.00046291231
0.095036555	0.023887028	0.00045696805
0.095168044	0.024637453	0.00045483570
0.095299532	0.025150952	0.00046310260
0.095431021	0.024906364	0.00045769897
0.095562510	0.024717507	0.00045809215
0.095693998	0.025078743	0.00046064800
0.095825487	0.024519388	0.00045130661
0.095956976	0.025175792	0.00045964271
0.096088465	0.024809658	0.00045635373
0.096219953	0.024259325	0.00045357901
0.096351442	0.025130072	0.00045981395
0.096482931	0.024690090	0.00045419114
0.096614419	0.024786500	0.00045450986
0.096745908	0.024845759	0.00045492456
0.096877397	0.024310463	0.00044962296
0.097008885	0.024166400	0.00045086687
0.097140374	0.024458439	0.00044914594
0.097271863	0.024488089	0.00045180601
0.097403352	0.025184777	0.00045565978
0.097534840	0.024419375	0.00044742551
0.097666329	0.023693077	0.00044577894
0.097797818	0.025091592	0.00045008598
0.097929306	0.024683758	0.00044950733
0.098060795	0.025848629	0.00045687208
0.098192284	0.024617210	0.00044428069
0.098323772	0.024346944	0.00044658723
0.098455261	0.025469502	0.00044993715
0.098586750	0.023612713	0.00043558352
0.098718239	0.024087290	0.00043993747
0.098849727	0.023927322	0.00043737941
0.098981216	0.022972436	0.00043121001
0.099112705	0.024717519	0.00044028954
0.099244193	0.024521194	0.00043926599
0.099375682	0.023987735	0.00043878572
0.099507171	0.023990819	0.00043760634
0.099638659	0.023833478	0.00043903083
0.099770148	0.024383135	0.00044106529
0.099901637	0.023742693	0.00043462346
0.10003313	0.023521516	0.00043596928
0.10016461	0.023715741	0.00043608535
0.10029610	0.023621098	0.00043814729
0.10042759	0.023589180	0.00043350644
0.10055908	0.024649917	0.00044068813
0.10069057	0.025075850	0.00044680878
0.10082206	0.024068701	0.00043831308
0.10095355	0.023682144	0.00043770045
0.10108504	0.023812918	0.00043467975
0.10121652	0.024116003	0.00043811073
0.10134801	0.024361877	0.00044069054
0.10147950	0.023796870	0.00043513636
0.10161099	0.024430885	0.00044053623
0.10174248	0.024244442	0.00044025066
0.10187397	0.024918086	0.00044114716
0.10200546	0.023635846	0.00043382414
0.10213694	0.024302802	0.00043666231
0.10226843	0.024075504	0.00043672987
0.10239992	0.023981817	0.00043610439
0.10253141	0.023966504	0.00043167995
0.10266290	0.023961910	0.00043650070
0.10279439	0.024862237	0.00044083800
0.10292588	0.023396303	0.00042972547
0.10305737	0.023809236	0.00043366990
0.10318885	0.025152934	0.00044096659
0.10332034	0.024721139	0.00043936998
0.10345183	0.023458559	0.00042828253
0.10358332	0.024693893	0.00043927096
0.10371481	0.024383199	0.00043478112
0.10384630	0.024115063	0.00043449588
0.10397779	0.023794804	0.00043192358
0.10410928	0.023887800	0.00043273941
0.10424076	0.023707126	0.00043022977
0.10437225	0.024431953	0.00043480346
0.10450374	0.024312223	0.00043108517
0.10463523	0.023778100	0.00043088558
0.10476672	0.023923120	0.00043070276
0.10489821	0.024056015	0.00043266538
0.10502970	0.024114108	0.00043118873
0.10516118	0.024454020	0.00043197331
0.10529267	0.024033486	0.00043216938
0.10542416	0.024290103	0.00043399426
0.10555565	0.023468549	0.00042565348
0.10568714	0.024307137	0.00043296305
0.10581863	0.023994041	0.00042955227
0.10595012	0.023627542	0.00042637009
0.10608161	0.024495086	0.00043403233
0.10621309	0.024072267	0.00042943597
0.10634458	0.024249056	0.00042945127
0.10647607	0.024533614	0.00043324895
0.10660756	0.024444145	0.00043070470
0.10673905	0.023725816	0.00042823342
0.10687054	0.023614654	0.00043029757
0.10700203	0.023567307	0.00043472059
0.10713352	0.023748784	0.00043952966
0.10726500	0.023880955	0.00044490467
0.10739649	0.023986008	0.00045175110
0.10752798	0.024466332	0.00045322541
0.10765947	0.024661741	0.00045866607
0.10779096	0.024324674	0.00045582835
0.10792245	0.023830286	0.00045769419
0.10805394	0.024200253	0.00045987131
0.10818542	0.023467790	0.00045350753
0.10831691	0.024149751	0.00046392603
0.10844840	0.023619667	0.00046054885
0.10857989	0.023833648	0.00046439878
0.10871138	0.024117106	0.00047054252
0.10884287	0.024745954	0.00047137579
0.10897436	0.023696936	0.00046551545
0.10910585	0.023396577	0.00046874287
0.10923733	0.024048429	0.00046781908
0.10936882	0.023054665	0.00046853377
0.10950031	0.023951185	0.00047261247
0.10963180	0.023914752	0.00047476211
0.10976329	0.023957348	0.00047668955
0.10989478	0.023526813	0.00047357315
0.11002627	0.024170709	0.00048285311
0.11015776	0.023113314	0.00047063295
0.11028924	0.023987605	0.00048061321
0.11042073	0.023891612	0.00048376791
0.11055222	0.023380020	0.00047562677
0.11068371	0.024307321	0.00048645061
0.11081520	0.023658956	0.00048152798
0.11094669	0.023886049	0.00048384565
0.11107818	0.023972321	0.00048902856
0.11120966	0.024175584	0.00049049922
0.11134115	0.024408823	0.00049336199
0.11147264	0.024257161	0.00049033930
0.11160413	0.024190011	0.00048957692
0.11173562	0.023681423	0.00049272442
0.11186711	0.022999411	0.00046842007
0.11199860	0.023865598	0.00047711766
0.11213009	0.023214790	0.00046404574
0.11226157	0.023842040	0.00046445469
0.11239306	0.024754051	0.00047186084
0.11252455	0.024290046	0.00046653231
0.11265604	0.024593551	0.00046977715
0.11278753	0.023924540	0.00045729043
0.11291902	0.023467720	0.00045467760
0.11305051	0.024375419	0.00046399394
0.11318200	0.023038293	0.00044881038
0.11331348	0.023723306	0.00045626087
0.11344497	0.023993589	0.00045437618
0.11357646	0.023358335	0.00044761821
0.11370795	0.023995993	0.00045524757
0.11383944	0.024301942	0.00045557189
0.11397093	0.023379441	0.00044775669
0.11410242	0.023572031	0.00044789143
0.11423390	0.023563423	0.00044374115
0.11436539	0.024543576	0.00045705388
0.11449688	0.024086219	0.00044653509
0.11462837	0.023937869	0.00044914111
0.11475986	0.023548070	0.00044609068
0.11489135	0.023824307	0.00044403786
0.11502284	0.024041484	0.00044746349
0.11515433	0.023786131	0.00044474235
0.11528581	0.023497259	0.00044280667
0.11541730	0.023233429	0.00043916956
0.11554879	0.024119046	0.00044235699
0.11568028	0.024435406	0.00044941718
0.11581177	0.024417054	0.00044672552
0.11594326	0.023321188	0.00043792420
0.11607475	0.023507896	0.00043892094
0.11620624	0.023425443	0.00043595839
0.11633772	0.024067965	0.00044248058
0.11646921	0.023697946	0.00043944168
0.11660070	0.023368224	0.00043807418
0.11673219	0.023720929	0.00043740943
0.11686368	0.023596951	0.00043469264
0.11699517	0.023452511	0.00043557977
0.11712666	0.023166886	0.00043196500
0.11725814	0.023737159	0.00043392384
0.11738963	0.023115330	0.00042784783
0.11752112	0.023565581	0.00043101061
0.11765261	0.023603472	0.00043403653
0.11778410	0.024206885	0.00043761458
0.11791559	0.023575492	0.00042838994
0.11804708	0.024338045	0.00043384776
0.11817857	0.023829748	0.00043179963
0.11831005	0.023458032	0.00042556991
0.11844154	0.023771854	0.00043198275
0.11857303	0.023198570	0.00042392198
0.11870452	0.023500137	0.00042445274
0.11883601	0.023717349	0.00042676762
0.11896750	0.024203275	0.00042918046
0.11909899	0.023439041	0.00042551555
0.11923048	0.024475208	0.00042829657
0.11936196	0.023317189	0.00042269881
0.11949345	0.023688642	0.00042125652
0.11962494	0.023662916	0.00042143295
0.11975643	0.023540687	0.00042369449
0.11988792	0.023790779	0.00042044607
0.12001941	0.024143247	0.00042327980
0.12015090	0.024114747	0.00042335552
0.12028239	0.023533259	0.00041954584
0.12041387	0.023315446	0.00041588252
0.12054536	0.023299145	0.00041463366
0.12067685	0.023567554	0.00041886374
0.12080834	0.023501748	0.00041841993
0.12093983	0.023945518	0.00041621030
0.12107132	0.023649605	0.00042038799
0.12120281	0.023587118	0.00041563278
0.12133429	0.023099289	0.00041105340
0.12146578	0.024356544	0.00042238949
0.12159727	0.024137195	0.00041689764
0.12172876	0.023871568	0.00041783434
0.12186025	0.022831325	0.00041037985
0.12199174	0.023159623	0.00041112985
0.12212323	0.023065367	0.00041173657
0.12225472	0.023757512	0.00041403852
0.12238620	0.023808481	0.00041776817
0.12251769	0.023538374	0.00041295393
0.12264918	0.023679250	0.00041523722
0.12278067	0.023947708	0.00041720998
0.12291216	0.023945736	0.00041624642
0.12304365	0.022937665	0.00040899430
0.12317514	0.023881570	0.00041343290
0.12330663	0.023686049	0.00041333827
0.12343811	0.023367579	0.00041187351
0.12356960	0.024041355	0.00041394238
0.12370109	0.023752662	0.00041290347
0.12383258	0.023347801	0.00040995388
0.12396407	0.023877102	0.00041147518
0.12409556	0.024292709	0.00041845411
0.12422705	0.024502104	0.00041585015
0.12435853	0.023211680	0.00040935866
0.12449002	0.023804666	0.00041154745
0.12462151	0.023767067	0.00041365558
0.12475300	0.023717276	0.00041060054
0.12488449	0.024495136	0.00041705847
0.12501598	0.024051884	0.00041475558
0.12514747	0.024114140	0.00041303984
0.12527896	0.023777752	0.00040948372
0.12541044	0.023580272	0.00041135222
0.12554193	0.023092948	0.00040696554
0.12567342	0.023855444	0.00040974743
0.12580491	0.024124057	0.00041314561
0.12593640	0.023492571	0.00040698123
0.12606789	0.023784351	0.00041239778
0.12619938	0.024309938	0.00041377289
0.12633087	0.024235031	0.00041546831
0.12646235	0.023469679	0.00040823332
0.12659384	0.024109501	0.00040943824
0.12672533	0.023374903	0.00040944182
0.12685682	0.024121387	0.00041043838
0.12698831	0.023751058	0.00040954322
0.12711980	0.023842319	0.00040941142
0.12725129	0.023558140	0.00040559275
0.12738277	0.023209895	0.00040520608
0.12751426	0.024296790	0.00041131244
0.12764575	0.024233193	0.00041089448
0.12777724	0.023788459	0.00040610087
0.12790873	0.023368634	0.00040461192
0.12804022	0.023668149	0.00040740444
0.12817171	0.023397772	0.00040523593
0.12830320	0.023958187	0.00040809601
0.12843468	0.023565246	0.00040580193
0.12856617	0.023417884	0.00040335725
0.12869766	0.023248877	0.00040211915
0.12882915	0.024079256	0.00041063453
0.12896064	0.023540048	0.00040396503
0.12909213	0.023512579	0.00040255176
0.12922362	0.023274987	0.00040325641
0.12935511	0.023210457	0.00040278842
0.12948659	0.024009552	0.00040772133
0.12961808	0.023788527	0.00040396004
0.12974957	0.024517479	0.00040979599
0.12988106	0.023808952	0.00040667444
0.13001255	0.023476184	0.00040235818
0.13014404	0.023842037	0.00040681626
0.13027553	0.024403706	0.00040710489
0.13040701	0.023334451	0.00040126170
0.13053850	0.023510893	0.00040336573
0.13066999	0.023095267	0.00039906427
0.13080148	0.023907962	0.00040613891
0.13093297	0.023481446	0.00039983022
0.13106446	0.023670814	0.00040266255
0.13119595	0.023327350	0.00039912520
0.13132744	0.024001970	0.00040482742
0.13145892	0.024153870	0.00040733255
0.13159041	0.023989064	0.00040460184
0.13172190	0.023629819	0.00040037467
0.13185339	0.023273693	0.00040071953
0.13198488	0.023753583	0.00040116300
0.13211637	0.024085632	0.00040354311
0.13224786	0.023845826	0.00040085112
0.13237935	0.023276586	0.00039830563
0.13251083	0.023474501	0.00039978605
0.13264232	0.024066185	0.00040425574
0.13277381	0.023591183	0.00040210815
0.13290530	0.023028275	0.00039444935
0.13303679	0.023390758	0.00039821089
0.13316828	0.023396091	0.00039864436
0.13329977	0.023759591	0.00039854826
0.13343125	0.023375168	0.00040112007
0.13356274	0.024581342	0.00040285081
0.13369423	0.023879019	0.00040025478
0.13382572	0.024177828	0.00040369675
0.13395721	0.024098374	0.00040130274
0.13408870	0.023965729	0.00040252749
0.13422019	0.024092829	0.00039872024
0.13435168	0.024346985	0.00040422550
0.13448316	0.023610906	0.00039964713
0.13461465	0.024483523	0.00040218931
0.13474614	0.023928144	0.00040131949
0.13487763	0.023996863	0.00039980748
0.13500912	0.023445387	0.00039755094
0.13514061	0.024649039	0.00040689540
0.13527210	0.023908071	0.00039938467
0.13540359	0.024236230	0.00040116367
0.13553507	0.023062524	0.00039181058
0.13566656	0.024287931	0.00040062670
0.13579805	0.024397374	0.00040325615
0.13592954	0.023682590	0.00039696030
0.13606103	0.023785600	0.00039891461
0.13619252	0.023298273	0.00039326837
0.13632401	0.023851237	0.00039595270
0.13645549	0.023564389	0.00039722307
0.13658698	0.023534502	0.00039370129
0.13671847	0.023531210	0.00039621297
0.13684996	0.024226686	0.00040039567
0.13698145	0.023119155	0.00039224319
0.13711294	0.023726531	0.00039601965
0.13724443	0.024576115	0.00040137243
0.13737592	0.023447829	0.00039295747
0.13750740	0.023363746	0.00039507427
0.13763889	0.023722502	0.00039309352
0.13777038	0.023641958	0.00039592663
0.13790187	0.023576362	0.00039445651
0.13803336	0.023168757	0.00039067892
0.13816485	0.022958676	0.00039181759
0.13829634	0.023716500	0.00039216792
0.13842783	0.023587403	0.00039498093
0.13855931	0.023737649	0.00039445420
0.13869080	0.023298650	0.00039062909
0.13882229	0.023425554	0.00039309988
0.13895378	0.023936539	0.00039335366
0.13908527	0.024020343	0.00039590303
0.13921676	0.023647926	0.00039324111
0.13934825	0.023524977	0.00039194369
0.13947973	0.023513900	0.00039157408
0.13961122	0.023278651	0.00038849115
0.13974271	0.023756405	0.00039295851
0.13987420	0.023825931	0.00039449934
0.14000569	0.023258929	0.00038656763
0.14013718	0.023052342	0.00038891009
0.14026867	0.023268918	0.00038905028
0.14040016	0.024164269	0.00039658945
0.14053164	0.023977947	0.00039570152
0.14066313	0.023553698	0.00038847505
0.14079462	0.023308023	0.00039024730
0.14092611	0.023927079	0.00039200011
0.14105760	0.024132415	0.00039336276
0.14118909	0.023954304	0.00039459577
0.14132058	0.023861757	0.00038854489
0.14145207	0.023644848	0.00038897392
0.14158355	0.023555710	0.00038699857
0.14171504	0.023310834	0.00038866113
0.14184653	0.024119907	0.00039279836
0.14197802	0.022958037	0.00038265548
0.14210951	0.023641797	0.00038762825
0.14224100	0.023838046	0.00038986573
0.14237249	0.024322325	0.00039124703
0.14250398	0.024487113	0.00039583715
0.14263546	0.024042382	0.00038866554
0.14276695	0.023437914	0.00038713945
0.14289844	0.023602545	0.00038883228
0.14302993	0.023393861	0.00038633822
0.14316142	0.023598482	0.00038758612
0.14329291	0.023430602	0.00038404969
0.14342440	0.023800583	0.00038864875
0.14355588	0.023462314	0.00038678582
0.14368737	0.023740987	0.00038850578
0.14381886	0.023974522	0.00038967450
0.14395035	0.023956921	0.00038653414
0.14408184	0.023449372	0.00038426785
0.14421333	0.023660005	0.00038696642
0.14434482	0.023764000	0.00038607297
0.14447631	0.024216124	0.00039126342
0.14460779	0.023415360	0.00038374861
0.14473928	0.023723411	0.00038462826
0.14487077	0.023360005	0.00038629675
0.14500226	0.023621434	0.00038598490
0.14513375	0.022898822	0.00038302410
0.14526524	0.023861117	0.00038588404
0.14539673	0.023378733	0.00038327285
0.14552822	0.023868459	0.00038924027
0.14565970	0.022840748	0.00037955027
0.14579119	0.023842683	0.00038682754
0.14592268	0.023695410	0.00038472000
0.14605417	0.023014543	0.00038178231
0.14618566	0.023338098	0.00038334385
0.14631715	0.023459715	0.00038184967
0.14644864	0.023612965	0.00038437186
0.14658012	0.023759804	0.00038553805
0.14671161	0.022502712	0.00037675254
0.14684310	0.023778414	0.00038732524
0.14697459	0.023452968	0.00038320191
0.14710608	0.023546873	0.00038281352
0.14723757	0.023048058	0.00038110679
0.14736906	0.023740711	0.00038328720
0.14750055	0.023437079	0.00038302488
0.14763203	0.023422219	0.00038195542
0.14776352	0.023783298	0.00038260030
0.14789501	0.023555931	0.00038398375
0.14802650	0.023945662	0.00038338352
0.14815799	0.023530700	0.00038390051
0.14828948	0.023837506	0.00038386770
0.14842097	0.024144133	0.00038802040
0.14855246	0.023361324	0.00038066980
0.14868394	0.024147728	0.00038421081
0.14881543	0.023338484	0.00038058469
0.14894692	0.023971332	0.00038444983
0.14907841	0.023209816	0.00037825092
0.14920990	0.023174668	0.00037919023
0.14934139	0.023475243	0.00037962312
0.14947288	0.023407352	0.00038153368
0.14960436	0.023472593	0.00037949335
0.14973585	0.023735830	0.00038204028
0.14986734	0.023981825	0.00038365783
0.14999883	0.024264208	0.00038494666
0.15013032	0.023723105	0.00038145279
0.15026181	0.024136984	0.00038508815
0.15039330	0.023677551	0.00038115135
0.15052479	0.023121931	0.00037810329
0.15065627	0.023891703	0.00038231910
0.15078776	0.023934978	0.00038305738
0.15091925	0.023205492	0.00037832367
0.15105074	0.023468348	0.00037879566
0.15118223	0.023524656	0.00038157597
0.15131372	0.023739966	0.00038114769
0.15144521	0.024184393	0.00038396363
0.15157670	0.024268441	0.00038284834
0.15170818	0.023435297	0.00037663370
0.15183967	0.023829619	0.00038000512
0.15197116	0.024035357	0.00038139851
0.15210265	0.023910436	0.00038016751
0.15223414	0.023376569	0.00037813411
0.15236563	0.023799437	0.00037932834
0.15249712	0.022971409	0.00037474277
0.15262860	0.023427963	0.00037751368
0.15276009	0.023654890	0.00037921964
0.15289158	0.023848194	0.00038079326
0.15302307	0.023820792	0.00037952485
0.15315456	0.024136119	0.00038109088
0.15328605	0.023611945	0.00037809664
0.15341754	0.023437690	0.00037830533
0.15354903	0.023576018	0.00037718434
0.15368051	0.023774101	0.00037891777
0.15381200	0.023975255	0.00037916722
0.15394349	0.023594747	0.00037772548
0.15407498	0.023841170	0.00037912478
0.15420647	0.023275968	0.00037347796
0.15433796	0.023935250	0.00037820080
0.15446945	0.024018718	0.00037785897
0.15460094	0.023678661	0.00037962151
0.15473242	0.023206030	0.00037489271
0.15486391	0.024222609	0.00038011816
0.15499540	0.023259617	0.00037335889
0.15512689	0.023317324	0.00037395858
0.15525838	0.024579448	0.00038203540
0.15538987	0.023783707	0.00037696908
0.15552136	0.023330638	0.00037259595
0.15565284	0.023419632	0.00037328804
0.15578433	0.023515258	0.00037571641
0.15591582	0.023555166	0.00037478479
0.15604731	0.023412596	0.00037514978
0.15617880	0.023368436	0.00037301114
0.15631029	0.023080295	0.00037237773
0.15644178	0.023753274	0.00037449435
0.15657327	0.023703672	0.00037653422
0.15670475	0.024010450	0.00037619830
0.15683624	0.024008256	0.00037770222
0.15696773	0.022975342	0.00037052015
0.15709922	0.022878271	0.00036873865
0.15723071	0.023653491	0.00037595668
0.15736220	0.023501870	0.00037211001
0.15749369	0.023416209	0.00037181926
0.15762518	0.023721487	0.00037286479
0.15775666	0.024349398	0.00037868068
0.15788815	0.024583812	0.00038001260
0.15801964	0.023777445	0.00037337984
0.15815113	0.023740365	0.00037421842
0.15828262	0.022953777	0.00036845220
0.15841411	0.023444340	0.00037179568
0.15854560	0.024212749	0.00037798105
0.15867708	0.023906034	0.00037342605
0.15880857	0.023851607	0.00037441475
0.15894006	0.023490851	0.00037085500
0.15907155	0.023727171	0.00037475399
0.15920304	0.024302256	0.00037784862
0.15933453	0.023299304	0.00036924493
0.15946602	0.023306405	0.00036967388
0.15959751	0.023832023	0.00037348189
0.15972899	0.023794987	0.00037277784
0.15986048	0.024078603	0.00037527242
0.15999197	0.022770811	0.00036443952
0.16012346	0.024220863	0.00037624593
0.16025495	0.024041087	0.00037323831
0.16038644	0.023197492	0.00036782374
0.16051793	0.023333575	0.00037026388
0.16064942	0.023063203	0.00036675215
0.16078090	0.023622561	0.00037090219
0.16091239	0.023571899	0.00037168443
0.16104388	0.023105660	0.00036610451
0.16117537	0.023070896	0.00036795700
0.16130686	0.023460840	0.00036876567
0.16143835	0.023782603	0.00037059026
0.16156984	0.023484419	0.00037058918
0.16170133	0.024366742	0.00037206108
0.16183281	0.023989573	0.00037230662
0.16196430	0.022976082	0.00036632626
0.16209579	0.022872657	0.00036399790
0.16222728	0.023423036	0.00036919034
0.16235877	0.023649126	0.00036853234
0.16249026	0.023281434	0.00036726218
0.16262175	0.023750120	0.00036973018
0.16275323	0.022898513	0.00036397716
0.16288472	0.023461705	0.00036727515
0.16301621	0.023710492	0.00036743097
0.16314770	0.023470299	0.00036954653
0.16327919	0.023844480	0.00036910700
0.16341068	0.022602818	0.00036221782
0.16354217	0.023763921	0.00036988200
0.16367366	0.023567220	0.00036743395
0.16380514	0.022963720	0.00036382962
0.16393663	0.023835894	0.00036987743
0.16406812	0.023002449	0.00036233838
0.16419961	0.023772050	0.00036766483
0.16433110	0.023556389	0.00036625977
0.16446259	0.023537350	0.00036667686
0.16459408	0.024001158	0.00037094135
0.16472557	0.023722562	0.00036543269
0.16485705	0.023504111	0.00036671590
0.16498854	0.023515701	0.00036599953
0.16512003	0.023153553	0.00036375703
0.16525152	0.024575223	0.00037398624
0.16538301	0.023060006	0.00036270533
0.16551450	0.023272925	0.00036501168
0.16564599	0.022876941	0.00036137832
0.16577747	0.023744952	0.00036792592
0.16590896	0.023872611	0.00036732231
0.16604045	0.023343838	0.00036264544
0.16617194	0.023821502	0.00036803436
0.16630343	0.023762375	0.00036606763
0.16643492	0.024297054	0.00036914696
0.16656641	0.023920084	0.00036821160
0.16669790	0.023439887	0.00036387482
0.16682938	0.023093244	0.00036276862
0.16696087	0.023665708	0.00036566874
0.16709236	0.023791542	0.00036508640
0.16722385	0.023386654	0.00036450935
0.16735534	0.023174004	0.00036173014
0.16748683	0.023247835	0.00036234800
0.16761832	0.023580082	0.00036484788
0.16774981	0.022958336	0.00035932202
0.16788129	0.023352906	0.00036365304
0.16801278	0.024010751	0.00036566910
0.16814427	0.023617771	0.00036488679
0.16827576	0.023669135	0.00036511075
0.16840725	0.023926920	0.00036467552
0.16853874	0.023367139	0.00036248372
0.16867023	0.023674655	0.00036201074
0.16880171	0.023192314	0.00036147000
0.16893320	0.023590148	0.00036447744
0.16906469	0.023220199	0.00035896824
0.16919618	0.023190533	0.00036240038
0.16932767	0.023671190	0.00036230185
0.16945916	0.023524162	0.00036285688
0.16959065	0.023168990	0.00036130224
0.16972214	0.023350590	0.00036027496
0.16985362	0.023400241	0.00036204802
0.16998511	0.023678716	0.00036182745
0.17011660	0.023241371	0.00036062036
0.17024809	0.023666898	0.00036337366
0.17037958	0.023358471	0.00036056921
0.17051107	0.023345419	0.00036069715
0.17064256	0.023669340	0.00036227328
0.17077405	0.023716216	0.00036328578
0.17090553	0.023925631	0.00036328776
0.17103702	0.022649791	0.00035488789
0.17116851	0.023480233	0.00036032109
0.17130000	0.023361251	0.00036053563
0.17143149	0.023255103	0.00035873048
0.17156298	0.023066880	0.00035820038
0.17169447	0.023370035	0.00035814497
0.17182595	0.023256709	0.00035868904
0.17195744	0.023547116	0.00036093749
0.17208893	0.023581789	0.00035853867
0.17222042	0.024084914	0.00036293853
0.17235191	0.024163950	0.00036469935
0.17248340	0.022883403	0.00035672813
0.17261489	0.023435584	0.00036000303
0.17274638	0.023721322	0.00035949846
0.17287786	0.023723978	0.00036155379
0.17300935	0.022837491	0.00035507599
0.17314084	0.023392365	0.00035829064
0.17327233	0.023201266	0.00035665459
0.17340382	0.023525046	0.00035829929
0.17353531	0.023296232	0.00035868600
0.17366680	0.023629423	0.00035989256
0.17379829	0.023626651	0.00035960793
0.17392977	0.023390919	0.00035918446
0.17406126	0.023572546	0.00035940068
0.17419275	0.023100213	0.00035702313
0.17432424	0.023068602	0.00035494142
0.17445573	0.023248920	0.00035615521
0.17458722	0.023781872	0.00036057505
0.17471871	0.023044396	0.00035453166
0.17485019	0.023363454	0.00035816439
0.17498168	0.024015005	0.00035925208
0.17511317	0.023599075	0.00035915299
0.17524466	0.022573096	0.00035457497
0.17537615	0.023355384	0.00035532260
0.17550764	0.023874789	0.00035892983
0.17563913	0.022823608	0.00035272100
0.17577062	0.023951619	0.00035846353
0.17590210	0.023866678	0.00035960180
0.17603359	0.023228093	0.00035485252
0.17616508	0.023651972	0.00035778197
0.17629657	0.023834086	0.00036044935
0.17642806	0.023616480	0.00035531106
0.17655955	0.023154247	0.00035591715
0.17669104	0.023134381	0.00035273864
0.17682253	0.023743131	0.00035627755
0.17695401	0.024068596	0.00035963798
0.17708550	0.023025090	0.00035238011
0.17721699	0.023258266	0.00035492732
0.17734848	0.023453690	0.00035510701
0.17747997	0.023206334	0.00035413085
0.17761146	0.023396047	0.00035698015
0.17774295	0.023924055	0.00035539972
0.17787443	0.023424187	0.00035541866
0.17800592	0.023669966	0.00035487080
0.17813741	0.023734299	0.00035813449
0.17826890	0.023255352	0.00035388869
0.17840039	0.023965961	0.00035594936
0.17853188	0.024245758	0.00036027598
0.17866337	0.023491664	0.00035483928
0.17879486	0.022802736	0.00035016001
0.17892634	0.022925697	0.00035160763
0.17905783	0.023098443	0.00035054928
0.17918932	0.023705653	0.00035632512
0.17932081	0.023585501	0.00035470262
0.17945230	0.024249907	0.00035875748
0.17958379	0.024006689	0.00035750960
0.17971528	0.022920506	0.00034939728
0.17984677	0.023999822	0.00035733006
0.17997825	0.024041716	0.00035642303
0.18010974	0.023252218	0.00035185229
0.18024123	0.023394117	0.00035256198
0.18037272	0.023522963	0.00035186354
0.18050421	0.023640802	0.00036205942
0.18063570	0.023165951	0.00036068003
0.18076719	0.023015001	0.00036125136
0.18089867	0.023555404	0.00036781361
0.18103016	0.023124089	0.00036595172
0.18116165	0.023722376	0.00037275954
0.18129314	0.023443273	0.00037205550
0.18142463	0.022490693	0.00036607063
0.18155612	0.023223214	0.00037334285
0.18168761	0.023093981	0.00037374936
0.18181910	0.023073096	0.00037556301
0.18195058	0.022927371	0.00037559357
0.18208207	0.023188626	0.00037689371
0.18221356	0.023059220	0.00037775134
0.18234505	0.023153921	0.00037821815
0.18247654	0.023776553	0.00038400169
0.18260803	0.023136061	0.00038090414
0.18273952	0.022697301	0.00037846174
0.18287101	0.022953304	0.00038245341
0.18300249	0.023272387	0.00038566667
0.18313398	0.024047956	0.00038890523
0.18326547	0.023575444	0.00038866158
0.18339696	0.023100043	0.00038563565
0.18352845	0.023114082	0.00038696706
0.18365994	0.022999022	0.00038735650
0.18379143	0.023196980	0.00038946222
0.18392292	0.023185993	0.00039343863
0.18405440	0.023035396	0.00039042073
0.18418589	0.022913056	0.00038991689
0.18431738	0.023373824	0.00039570827
0.18444887	0.023461480	0.00039353106
0.18458036	0.024174099	0.00040053541
0.18471185	0.023567441	0.00039676181
0.18484334	0.023071438	0.00039475287
0.18497482	0.022744073	0.00039458264
0.18510631	0.024194481	0.00040299495
0.18523780	0.023191840	0.00039696521
0.18536929	0.023359926	0.00039286396
0.18550078	0.023570699	0.00038885197
0.18563227	0.023229312	0.00038676570
0.18576376	0.022809447	0.00037650093
0.18589525	0.023198023	0.00038208614
0.18602673	0.023285500	0.00038113584
0.18615822	0.023686566	0.00038206963
0.18628971	0.023240097	0.00037688680
0.18642120	0.023160004	0.00037410284
0.18655269	0.023199111	0.00037561891
0.18668418	0.023870614	0.00037612816
0.18681567	0.022918763	0.00037002999
0.18694716	0.022856159	0.00037051202
0.18707864	0.023328761	0.00036917852
0.18721013	0.023260711	0.00037026475
0.18734162	0.023695658	0.00037220111
0.18747311	0.023614054	0.00036915234
0.18760460	0.023962777	0.00037371040
0.18773609	0.023591041	0.00036708375
0.18786758	0.023993930	0.00037043250
0.18799906	0.024094621	0.00037163265
0.18813055	0.023742076	0.00036725420
0.18826204	0.023274675	0.00036437020
0.18839353	0.022555924	0.00035722315
0.18852502	0.023238211	0.00036341357
0.18865651	0.023889966	0.00036654665
0.18878800	0.023372336	0.00035996619
0.18891949	0.022803045	0.00035755791
0.18905097	0.022975560	0.00035717656
0.18918246	0.023100177	0.00035833398
0.18931395	0.023437978	0.00036123174
0.18944544	0.023552247	0.00035741604
0.18957693	0.023629486	0.00036065002
0.18970842	0.023384603	0.00035637058
0.18983991	0.023201943	0.00035676614
0.18997140	0.023130944	0.00035638291
0.19010288	0.023090324	0.00035329916
0.19023437	0.023714067	0.00035777028
0.19036586	0.023648758	0.00035596116
0.19049735	0.023076543	0.00035184505
0.19062884	0.023272442	0.00035450671
0.19076033	0.022918851	0.00034975437
0.19089182	0.023487573	0.00035434663
0.19102330	0.023122775	0.00035203067
0.19115479	0.023745504	0.00035532787
0.19128628	0.023777863	0.00035570477
0.19141777	0.022337098	0.00034497711
0.19154926	0.023689607	0.00035433881
0.19168075	0.023557436	0.00035262035
0.19181224	0.023237539	0.00035210498
0.19194373	0.023453793	0.00035285723
0.19207521	0.023146422	0.00034886799
0.19220670	0.023849045	0.00035411203
0.19233819	0.023036274	0.00034959277
0.19246968	0.023200291	0.00035024083
0.19260117	0.023556593	0.00035158312
0.19273266	0.023058295	0.00034904669
0.19286415	0.023600448	0.00035231159
0.19299564	0.023457275	0.00035134143
0.19312712	0.023604382	0.00035035902
0.19325861	0.023700567	0.00035335963
0.19339010	0.023370709	0.00034920709
0.19352159	0.023485399	0.00035003055
0.19365308	0.022867697	0.00034799079
0.19378457	0.023342032	0.00034934085
0.19391606	0.022536314	0.00034489554
0.19404754	0.023130917	0.00034725841
0.19417903	0.023377335	0.00034967100
0.19431052	0.023905512	0.00035291114
0.19444201	0.023295288	0.00034855785
0.19457350	0.023589977	0.00035072412
0.19470499	0.022778683	0.00034494035
0.19483648	0.022902101	0.00034581019
0.19496797	0.023028649	0.00034761375
0.19509945	0.023200600	0.00034709664
0.19523094	0.022824875	0.00034498516
0.19536243	0.023254798	0.00034693681
0.19549392	0.023346234	0.00034687988
0.19562541	0.023361131	0.00034859864
0.19575690	0.023041395	0.00034515087
0.19588839	0.023614276	0.00034879680
0.19601988	0.023485664	0.00034756541
0.19615136	0.023402602	0.00034553294
0.19628285	0.023415497	0.00034788190
0.19641434	0.023996496	0.00034985342
0.19654583	0.022913341	0.00034417186
0.19667732	0.022714166	0.00034189737
0.19680881	0.022813917	0.00034281227
0.19694030	0.022697478	0.00034301690
0.19707178	0.022865928	0.00034219639
0.19720327	0.023023339	0.00034400109
0.19733476	0.023928644	0.00034794558
0.19746625	0.022842729	0.00034227880
0.19759774	0.023905717	0.00034956109
0.19772923	0.023179570	0.00034417622
0.19786072	0.023298250	0.00034396359
0.19799221	0.023904705	0.00034913825
0.19812369	0.023459699	0.00034408092
0.19825518	0.023287483	0.00034544990
0.19838667	0.023629841	0.00034587973
0.19851816	0.023373580	0.00034457994
0.19864965	0.023869333	0.00034746464
0.19878114	0.023310899	0.00034304262
0.19891263	0.023256054	0.00034495374
0.19904412	0.023015700	0.00034140351
0.19917560	0.023789877	0.00034696164
0.19930709	0.023198886	0.00034310039
0.19943858	0.023341652	0.00034271474
0.19957007	0.023891357	0.00034645404
0.19970156	0.023752142	0.00034624957
0.19983305	0.023226941	0.00034336786
0.19996454	0.023232464	0.00034255085
0.20009602	0.023444620	0.00034406125
0.20022751	0.023771099	0.00034629175
0.20035900	0.023057084	0.00034219926
0.20049049	0.023554320	0.00034403166
0.20062198	0.023586516	0.00034459606
0.20075347	0.022964164	0.00033969179
0.20088496	0.023133142	0.00034192944
0.20101645	0.023919342	0.00034571728
0.20114793	0.022997375	0.00033973011
0.20127942	0.023515063	0.00034316210
0.20141091	0.022440590	0.00033594880
0.20154240	0.022881105	0.00034059468
0.20167389	0.023299886	0.00034197212
0.20180538	0.022834644	0.00033833382
0.20193687	0.023171208	0.00034014585
0.20206836	0.023492996	0.00034208580
0.20219984	0.022929543	0.00034008004
0.20233133	0.022349124	0.00033661319
0.20246282	0.022656113	0.00033661388
0.20259431	0.023270452	0.00033989563
0.20272580	0.023449997	0.00034071168
0.20285729	0.023415752	0.00033970361
0.20298878	0.023300114	0.00034221186
0.20312027	0.023070529	0.00033664990
0.20325175	0.023029978	0.00033839772
0.20338324	0.023850490	0.00034119935
0.20351473	0.023469998	0.00033992027
0.20364622	0.023575433	0.00034190947
0.20377771	0.022771736	0.00033496794
0.20390920	0.023478528	0.00034175689
0.20404069	0.023704911	0.00034117299
0.20417217	0.023569255	0.00034236857
0.20430366	0.023445947	0.00034117834
0.20443515	0.023756871	0.00033977388
0.20456664	0.023326258	0.00033911964
0.20469813	0.023953591	0.00034232372
0.20482962	0.023664498	0.00034059578
0.20496111	0.023456375	0.00034039183
0.20509260	0.022944007	0.00033527750
0.20522408	0.023522535	0.00033918731
0.20535557	0.023905012	0.00034265479
0.20548706	0.023267639	0.00033744951
0.20561855	0.023300195	0.00033839801
0.20575004	0.023255382	0.00033577634
0.20588153	0.022949675	0.00033531412
0.20601302	0.023412862	0.00033997379
0.20614451	0.023618275	0.00033729163
0.20627599	0.023751401	0.00033994331
0.20640748	0.023358362	0.00033574975
0.20653897	0.023407638	0.00033758058
0.20667046	0.023986622	0.00034216612
0.20680195	0.023574999	0.00033791416
0.20693344	0.023091316	0.00033598773
0.20706493	0.023463651	0.00033735354
0.20719641	0.023422086	0.00033806296
0.20732790	0.023364268	0.00033880508
0.20745939	0.023564895	0.00033635780
0.20759088	0.023889204	0.00034152800
0.20772237	0.023116686	0.00033530814
0.20785386	0.024068354	0.00034014440
0.20798535	0.023242397	0.00033901943
0.20811684	0.022991550	0.00033361681
0.20824832	0.023581701	0.00033792198
0.20837981	0.023157629	0.00033431070
0.20851130	0.023926510	0.00033931637
0.20864279	0.023658928	0.00033914238
0.20877428	0.023313013	0.00033440832
0.20890577	0.022689463	0.00033213585
0.20903726	0.023151096	0.00033559959
0.20916875	0.022974130	0.00033466943
0.20930023	0.023594116	0.00033780884
0.20943172	0.023528047	0.00033604760
0.20956321	0.023105478	0.00033375837
0.20969470	0.023573188	0.00033713212
0.20982619	0.023076413	0.00033407843
0.20995768	0.023741114	0.00033860047
0.21008917	0.022955002	0.00033236303
0.21022065	0.022887659	0.00033179491
0.21035214	0.023335940	0.00033589243
0.21048363	0.023317897	0.00033379792
0.21061512	0.023121015	0.00033518007
0.21074661	0.022908798	0.00033070499
0.21087810	0.023459396	0.00033417255
0.21100959	0.023032639	0.00033459866
0.21114108	0.023912104	0.00033669081
0.21127256	0.022995329	0.00033406141
0.21140405	0.022883761	0.00033011472
0.21153554	0.023279555	0.00033434146
0.21166703	0.022687895	0.00033097179
0.21179852	0.023385664	0.00033409081
0.21193001	0.022881360	0.00033170584
0.21206150	0.023873751	0.00033548918
0.21219299	0.023806261	0.00033567243
0.21232447	0.023419672	0.00033565478
0.21245596	0.023294175	0.00033286762
0.21258745	0.023865661	0.00033738822
0.21271894	0.022908773	0.00032966585
0.21285043	0.023337265	0.00033249531
0.21298192	0.023079646	0.00033329369
0.21311341	0.024041938	0.00033613925
0.21324489	0.023887030	0.00033591099
0.21337638	0.022758018	0.00032847677
0.21350787	0.023089325	0.00033162814
0.21363936	0.022963232	0.00033214242
0.21377085	0.023247468	0.00033171745
0.21390234	0.023492628	0.00033482400
0.21403383	0.023452531	0.00033313776
0.21416532	0.023697478	0.00033407712
0.21429680	0.023411361	0.00033276006
0.21442829	0.023149707	0.00033166092
0.21455978	0.023320082	0.00033186189
0.21469127	0.023217743	0.00033096073
0.21482276	0.023324068	0.00033104959
0.21495425	0.023762385	0.00033390817
0.21508574	0.023499170	0.00033254732
0.21521723	0.023436879	0.00033249234
0.21534871	0.023719070	0.00033396949
0.21548020	0.023159115	0.00032851069
0.21561169	0.023068169	0.00032976469
0.21574318	0.023112667	0.00033075721
0.21587467	0.022752406	0.00032661491
0.21600616	0.023240648	0.00033116685
0.21613765	0.023464652	0.00033037188
0.21626913	0.023392412	0.00033198938
0.21640062	0.023613885	0.00033338978
0.21653211	0.023188885	0.00033002182
0.21666360	0.023766563	0.00033321220
0.21679509	0.023624482	0.00033009975
0.21692658	0.023435900	0.00033179712
0.21705807	0.023328852	0.00033073516
0.21718956	0.023245246	0.00032932547
0.21732104	0.022956884	0.00032830097
0.21745253	0.023588261	0.00033071225
0.21758402	0.023481808	0.00033135399
0.21771551	0.023579399	0.00033038096
0.21784700	0.023440648	0.00032889240
0.21797849	0.023312869	0.00032951276
0.21810998	0.023591616	0.00033027283
0.21824147	0.023101222	0.00032854680
0.21837295	0.023278916	0.00033107635
0.21850444	0.022537816	0.00032266226
0.21863593	0.023126768	0.00032917712
0.21876742	0.023240048	0.00032734096
0.21889891	0.024089334	0.00033392793
0.21903040	0.022671752	0.00032631987
0.21916189	0.023656448	0.00032947420
0.21929337	0.023475416	0.00033069296
0.21942486	0.022396653	0.00032341793
0.21955635	0.023501552	0.00032958140
0.21968784	0.022784192	0.00032565113
0.21981933	0.023006098	0.00032429325
0.21995082	0.023185623	0.00032754643
0.22008231	0.023151171	0.00032633820
0.22021380	0.023119361	0.00032818157
0.22034528	0.023310688	0.00032856938
0.22047677	0.022951713	0.00032461508
0.22060826	0.022741429	0.00032490139
0.22073975	0.023014342	0.00032632943
0.22087124	0.023411855	0.00032978995
0.22100273	0.022960127	0.00032600160
0.22113422	0.022857946	0.00032322911
0.22126571	0.023629315	0.00032929635
0.22139719	0.023169350	0.00032648346
0.22152868	0.023109124	0.00032632547
0.22166017	0.023417797	0.00032899781
0.22179166	0.023688354	0.00032785283
0.22192315	0.023624055	0.00032943657
0.22205464	0.022773031	0.00032383418
0.22218613	0.022911690	0.00032475172
0.22231761	0.023210039	0.00032562138
0.22244910	0.022775973	0.00032235310
0.22258059	0.022896824	0.00032455028
0.22271208	0.023128037	0.00032647076
0.22284357	0.023122330	0.00032458502
0.22297506	0.023305520	0.00032677246
0.22310655	0.023107915	0.00032368411
0.22323804	0.023007408	0.00032497175
0.22336952	0.023706900	0.00032954676
0.22350101	0.023160733	0.00032413972
0.22363250	0.023610503	0.00032748881
0.22376399	0.023043846	0.00032302113
0.22389548	0.023509484	0.00032705847
0.22402697	0.022879470	0.00032476314
0.22415846	0.023194360	0.00032395484
0.22428995	0.023506127	0.00032676699
0.22442143	0.023710786	0.00032686210
0.22455292	0.022964097	0.00032336269
0.22468441	0.023025300	0.00032409599
0.22481590	0.022867288	0.00032333497
0.22494739	0.023109276	0.00032316560
0.22507888	0.022566726	0.00032021588
0.22521037	0.023569093	0.00032634295
0.22534186	0.023794342	0.00032856537
0.22547334	0.022854232	0.00032196547
0.22560483	0.022688024	0.00032013212
0.22573632	0.023248743	0.00032471996
0.22586781	0.023109039	0.00032273529
0.22599930	0.023405805	0.00032525438
0.22613079	0.023229317	0.00032289868
0.22626228	0.022825005	0.00032175763
0.22639376	0.023081428	0.00032362905
0.22652525	0.023521576	0.00032444761
0.22665674	0.023485111	0.00032627128
0.22678823	0.023727465	0.00032561867
0.22691972	0.023141806	0.00032297460
0.22705121	0.022984096	0.00032113095
0.22718270	0.023207598	0.00032363053
0.22731419	0.023320477	0.00032412594
0.22744567	0.022801891	0.00032033474
0.22757716	0.023469088	0.00032242345
0.22770865	0.022373993	0.00031781572
0.22784014	0.022678348	0.00031953864
0.22797163	0.022862735	0.00032169356
0.22810312	0.022717993	0.00031705127
0.22823461	0.023322866	0.00032285945
0.22836610	0.023971474	0.00032782204
0.22849758	0.023851893	0.00032524666
0.22862907	0.022798785	0.00032088836
0.22876056	0.023176727	0.00032029497
0.22889205	0.023822022	0.00032588121
0.22902354	0.023368370	0.00032341049
0.22915503	0.023006719	0.00031856180
0.22928652	0.023190020	0.00032186306
0.22941800	0.023166567	0.00032127740
0.22954949	0.023615404	0.00032349815
0.22968098	0.023988480	0.00032600831
0.22981247	0.023190410	0.00032052803
0.22994396	0.022529752	0.00031810247
0.23007545	0.022583533	0.00032070589
0.23020694	0.023687619	0.00032915215
0.23033843	0.023085121	0.00033164920
0.23046991	0.022982331	0.00033045549
0.23060140	0.023350963	0.00033484013
0.23073289	0.022766350	0.00033272491
0.23086438	0.022981694	0.00033421384
0.23099587	0.022320733	0.00033519683
0.23112736	0.022496425	0.00033371200
0.23125885	0.023036384	0.00033923776
0.23139034	0.022982922	0.00033841148
0.23152182	0.023474002	0.00034353528
0.23165331	0.022514784	0.00034110437
0.23178480	0.023239541	0.00034343126
0.23191629	0.023534321	0.00034849335
0.23204778	0.023344012	0.00034652520
0.23217927	0.022495928	0.00034168552
0.23231076	0.023350327	0.00034963434
0.23244224	0.023412908	0.00034908118
0.23257373	0.023659197	0.00035033110
0.23270522	0.023458183	0.00035019411
0.23283671	0.023139617	0.00034635514
0.23296820	0.022965441	0.00034772021
0.23309969	0.023255209	0.00034861153
0.23323118	0.023044354	0.00034659756
0.23336267	0.022640122	0.00034618448
0.23349415	0.022982979	0.00034589881
0.23362564	0.022394673	0.00034442435
0.23375713	0.023051906	0.00034868430
0.23388862	0.023275873	0.00034940123
0.23402011	0.023532619	0.00035266939
0.23415160	0.023495635	0.00035083584
0.23428309	0.022538593	0.00034800960
0.23441458	0.023234438	0.00034992745
0.23454606	0.023407381	0.00035287396
0.23467755	0.023018653	0.00034945241
0.23480904	0.022941399	0.00035129911
0.23494053	0.023108259	0.00035064832
0.23507202	0.023355180	0.00035372366
0.23520351	0.023561246	0.00035304555
0.23533500	0.023599481	0.00035403183
0.23546648	0.023193174	0.00035235807
0.23559797	0.023327057	0.00035409383
0.23572946	0.022871411	0.00035188865
0.23586095	0.023401321	0.00035457828
0.23599244	0.022867988	0.00035118836
0.23612393	0.023072829	0.00035196924
0.23625542	0.023394779	0.00035630201
0.23638691	0.023562365	0.00035585449
0.23651839	0.022939816	0.00035112746
0.23664988	0.023420728	0.00035525396
0.23678137	0.023033198	0.00035361945
0.23691286	0.023364213	0.00035602478
0.23704435	0.022169020	0.00034817583
0.23717584	0.023190939	0.00035377929
0.23730733	0.023284447	0.00035667805
0.23743882	0.023250915	0.00035546056
0.23757030	0.023865212	0.00035924860
0.23770179	0.023107132	0.00035662426
0.23783328	0.023177456	0.00035441986
0.23796477	0.022618855	0.00035398980
0.23809626	0.023761630	0.00035858610
0.23822775	0.023654072	0.00035880620
0.23835924	0.022676439	0.00035614328
0.23849072	0.023125916	0.00035448995
0.23862221	0.023846052	0.00036157157
0.23875370	0.023101995	0.00035554506
0.23888519	0.022830079	0.00035530918
0.23901668	0.022384107	0.00035507708
0.23914817	0.022769780	0.00035164464
0.23927966	0.022667812	0.00035578628
0.23941115	0.023313025	0.00035862859
0.23954263	0.024011797	0.00036267666
0.23967412	0.023109155	0.00035915025
0.23980561	0.022425349	0.00035141721
0.23993710	0.022850539	0.00035697708
0.24006859	0.023761157	0.00036171572
0.24020008	0.023574700	0.00036266674
0.24033157	0.023343351	0.00035980556
0.24046306	0.023384363	0.00035959921
0.24059454	0.022576616	0.00035467031
0.24072603	0.023662724	0.00036267253
0.24085752	0.023681268	0.00036291972
0.24098901	0.023275005	0.00036325673
0.24112050	0.023602696	0.00036028371
0.24125199	0.023335792	0.00036060147
0.24138348	0.023236307	0.00036175528
0.24151496	0.023125175	0.00035854394
0.24164645	0.023361132	0.00036223136
0.24177794	0.023365308	0.00035992817
0.24190943	0.023431013	0.00036297321
0.24204092	0.023221517	0.00036121419
0.24217241	0.023611099	0.00036308254
0.24230390	0.023260291	0.00036293538
0.24243539	0.023314860	0.00035984127
0.24256687	0.022773741	0.00035804373
0.24269836	0.023325115	0.00036249030
0.24282985	0.023293328	0.00036052824
0.24296134	0.022691128	0.00035838023
0.24309283	0.023602898	0.00036323744
0.24322432	0.022512984	0.00035683988
0.24335581	0.022469122	0.00035945875
0.24348730	0.023324728	0.00036264823
0.24361878	0.023353056	0.00036323475
0.24375027	0.023375808	0.00036257934
0.24388176	0.022895146	0.00035960715
0.24401325	0.022920204	0.00036239553
0.24414474	0.022806478	0.00035902638
0.24427623	0.023356487	0.00036318321
0.24440772	0.023160730	0.00036205646
0.24453920	0.023482680	0.00036517179
0.24467069	0.023082472	0.00036447704
0.24480218	0.023597762	0.00036435543
0.24493367	0.023398580	0.00036372012
0.24506516	0.023057724	0.00036334445
0.24519665	0.023179151	0.00036262434
0.24532814	0.023410925	0.00036603794
0.24545963	0.023242911	0.00036360527
0.24559111	0.022866336	0.00036237641
0.24572260	0.023004857	0.00036268620
0.24585409	0.023004818	0.00036229645
0.24598558	0.023693759	0.00036736411
0.24611707	0.022611573	0.00036117118
0.24624856	0.023246969	0.00036264110
0.24638005	0.022636552	0.00036178109
0.24651154	0.023703044	0.00036758039
0.24664302	0.023370769	0.00036705987
0.24677451	0.022691942	0.00036121634
0.24690600	0.023232241	0.00036478819
0.24703749	0.022541124	0.00036228462
0.24716898	0.022945792	0.00036165888
0.24730047	0.023436556	0.00036817514
0.24743196	0.023823538	0.00036804677
0.24756345	0.023383672	0.00036570391
0.24769493	0.023180465	0.00036644341
0.24782642	0.022789246	0.00036111830
0.24795791	0.023013474	0.00036571746
0.24808940	0.022895892	0.00036419980
0.24822089	0.022840541	0.00036293322
0.24835238	0.023625244	0.00036895002
0.24848387	0.023129674	0.00036421847
0.24861535	0.022982910	0.00036589332
0.24874684	0.023496269	0.00036814650
0.24887833	0.023376239	0.00036616625
0.24900982	0.023631150	0.00036988185
0.24914131	0.022723397	0.00036373419
0.24927280	0.022907398	0.00036456946
0.24940429	0.023139257	0.00036469173
0.24953578	0.022511805	0.00036107741
0.24966726	0.023100377	0.00036738208
0.24979875	0.023108323	0.00036547797
0.24993024	0.022656008	0.00036518390
0.25006173	0.023004691	0.00036458865
0.25019322	0.022803325	0.00036446583
0.25032471	0.023263861	0.00036949034
0.25045620	0.022947538	0.00036473406
0.25058769	0.022821061	0.00036478877
0.25071917	0.023055157	0.00036579530
0.25085066	0.023697050	0.00037003902
0.25098215	0.023259120	0.00036887469
0.25111364	0.023403531	0.00036697173
0.25124513	0.023651532	0.00037114391
0.25137662	0.022415033	0.00036452183
0.25150811	0.023063031	0.00036688033
0.25163959	0.023504997	0.00037059891
0.25177108	0.022927908	0.00036486109
0.25190257	0.022978812	0.00036665870
0.25203406	0.023332029	0.00036895541
0.25216555	0.022905241	0.00036512353
0.25229704	0.023068519	0.00036851434
0.25242853	0.022985491	0.00036592984
0.25256002	0.023408497	0.00037111158
0.25269150	0.023166027	0.00036747982
0.25282299	0.024043566	0.00037167570
0.25295448	0.022708569	0.00036778799
0.25308597	0.022914396	0.00036437853
0.25321746	0.023262353	0.00036976247
0.25334895	0.022524348	0.00036504782
0.25348044	0.023727878	0.00037064781
0.25361193	0.023066082	0.00036921740
0.25374341	0.023179585	0.00036787219
0.25387490	0.023091769	0.00036769720
0.25400639	0.023499618	0.00037717663
0.25413788	0.023254721	0.00037926169
0.25426937	0.023669884	0.00038719561
0.25440086	0.023312962	0.00038907834
0.25453235	0.022789686	0.00038770731
0.25466383	0.022606157	0.00038927387
0.25479532	0.023126492	0.00039359923
0.25492681	0.024249805	0.00040304592
0.25505830	0.023671324	0.00040128183
0.25518979	0.023294917	0.00040032170
0.25532128	0.023323696	0.00040342500
0.25545277	0.023280712	0.00040514248
0.25558426	0.023426538	0.00040580333
0.25571574	0.022453184	0.00040107655
0.25584723	0.023009342	0.00040794881
0.25597872	0.023250770	0.00041232010
0.25611021	0.022960161	0.00040941972
0.25624170	0.023251247	0.00041393102
0.25637319	0.022820390	0.00041426274
0.25650468	0.023258091	0.00041632975
0.25663617	0.023301587	0.00041849953
0.25676765	0.023657984	0.00042438411
0.25689914	0.023110268	0.00041960127
0.25703063	0.022931419	0.00042318397
0.25716212	0.022345305	0.00041715276
0.25729361	0.023103226	0.00042818533
0.25742510	0.023143058	0.00042841294
0.25755659	0.023708916	0.00043565333
0.25768807	0.023342982	0.00043276772
0.25781956	0.022358379	0.00042561714
0.25795105	0.022935599	0.00043055393
0.25808254	0.022809153	0.00043631801
0.25821403	0.022697343	0.00043185659
0.25834552	0.022501734	0.00043299867
0.25847701	0.023594283	0.00043933651
0.25860850	0.023906659	0.00044413773
0.25873998	0.022917226	0.00043885889
0.25887147	0.023772229	0.00044699893
0.25900296	0.022565300	0.00043950660
0.25913445	0.023486072	0.00044389687
0.25926594	0.023386834	0.00044355424
0.25939743	0.023741699	0.00045024941
0.25952892	0.023459594	0.00044537849
0.25966041	0.023326445	0.00044956014
0.25979189	0.022455947	0.00043921905
0.25992338	0.022743604	0.00044525831
0.26005487	0.023147231	0.00044982606
0.26018636	0.023533133	0.00045160838
0.26031785	0.022540294	0.00044373234
0.26044934	0.023197757	0.00044942274
0.26058083	0.022742551	0.00044771056
0.26071231	0.024045428	0.00045996150
0.26084380	0.023184408	0.00045013721
0.26097529	0.023656951	0.00045678628
0.26110678	0.022804825	0.00044930825
0.26123827	0.023168823	0.00045512834
0.26136976	0.023331248	0.00045729703
0.26150125	0.023436943	0.00045862523
0.26163274	0.023050335	0.00045557038
0.26176422	0.023535721	0.00045892494
0.26189571	0.022547959	0.00045376213
0.26202720	0.023270821	0.00045935899
0.26215869	0.022720490	0.00045652693
0.26229018	0.022437215	0.00045502737
0.26242167	0.023078756	0.00045759963
0.26255316	0.022235260	0.00045331272
0.26268465	0.023583768	0.00046722583
0.26281613	0.023373066	0.00046327183
0.26294762	0.022677696	0.00045851329
0.26307911	0.023758554	0.00046869194
0.26321060	0.023218190	0.00046767808
0.26334209	0.023521332	0.00047054904
0.26347358	0.023269830	0.00046549092
0.26360507	0.022107491	0.00045883330
0.26373655	0.022837407	0.00046597061
0.26386804	0.022257836	0.00046174112
0.26399953	0.022783824	0.00046965478
0.26413102	0.022903397	0.00046749694
0.26426251	0.022995595	0.00047036789
0.26439400	0.022881768	0.00046766927
0.26452549	0.023224299	0.00047666151
0.26465698	0.023614382	0.00047866684
0.26478846	0.023720419	0.00047370659
0.26491995	0.023555068	0.00048231616
0.26505144	0.023311536	0.00047319220
0.26518293	0.022557816	0.00047100650
0.26531442	0.022586571	0.00047418569
0.26544591	0.023461503	0.00047707231
[truncated: 567 more rows]
