# Supplementary material for: Invariant surface glycoprotein 65 of Trypanosoma brucei is a complement C3 receptor
Source: Nat Commun. 2022 Aug 29;13:5085. doi: 10.1038/s41467-022-32728-9 (PMC9424271; doi:10.1038/s41467-022-32728-9)
Supplement: Supplementary file 4 — supplementary data 2 [file 41467_2022_32728_MOESM4_ESM.zip › b21-414646_00008.dat]

0.0026000000	39.571156	0.13670282
0.0027314887	28.796654	0.10711887
0.0028629774	22.212023	0.089955976
0.0029944661	17.122411	0.075798508
0.0031259548	12.324429	0.059094511
0.0032574435	10.890158	0.057499286
0.0033889322	8.7880664	0.048827866
0.0035204209	11.444323	0.048514239
0.0036519096	12.272896	0.046620540
0.0037833983	9.9242753	0.039525459
0.0039148870	8.2417569	0.034755241
0.0040463757	6.6646398	0.030067302
0.0041778644	5.5244671	0.025658033
0.0043093531	4.5643552	0.022898039
0.0044408418	3.7996558	0.020093314
0.0045723305	3.0970825	0.018140775
0.0047038192	2.8789736	0.016739916
0.0048353079	2.4652315	0.015038051
0.0049667966	2.1890531	0.014119985
0.0050982853	1.8698024	0.012362482
0.0052297740	1.7297579	0.012045948
0.0053612627	1.4989720	0.010828619
0.0054927514	1.3758352	0.010099250
0.0056242401	1.2417003	0.0095665534
0.0057557288	1.1703640	0.0090303610
0.0058872175	1.0735839	0.0085331475
0.0060187062	1.0119077	0.0082624669
0.0061501949	0.88649616	0.0074075574
0.0062816836	0.88252974	0.0075579111
0.0064131723	0.82675519	0.0071710337
0.0065446610	0.77931503	0.0068625503
0.0066761496	0.74571756	0.0066814025
0.0068076383	0.70501564	0.0063491737
0.0069391270	0.68500625	0.0063590270
0.0070706157	0.65995876	0.0061429398
0.0072021044	0.63396547	0.0059543682
0.0073335931	0.61864013	0.0058563288
0.0074650818	0.57436512	0.0054785982
0.0075965705	0.55747980	0.0054422602
0.0077280592	0.53169133	0.0052928852
0.0078595479	0.51851978	0.0051019499
0.0079910366	0.50170469	0.0050484449
0.0081225253	0.46679797	0.0047303587
0.0082540140	0.45714161	0.0047077992
0.0083855027	0.43162535	0.0045920189
0.0085169914	0.41688889	0.0044207522
0.0086484801	0.39726457	0.0042840631
0.0087799688	0.38529132	0.0041445950
0.0089114575	0.37567863	0.0041142013
0.0090429462	0.35058329	0.0039466189
0.0091744349	0.33824839	0.0038432355
0.0093059236	0.32623563	0.0037299299
0.0094374123	0.30391773	0.0035762452
0.0095689010	0.29457456	0.0034641450
0.0097003897	0.29322958	0.0034841686
0.0098318784	0.27078596	0.0033005502
0.0099633671	0.26111826	0.0032056550
0.010094856	0.26115909	0.0031960566
0.010226345	0.23466161	0.0029578672
0.010357833	0.24313058	0.0030885088
0.010489322	0.22537712	0.0028861315
0.010620811	0.21272178	0.0027840685
0.010752299	0.20751854	0.0027378641
0.010883788	0.19126384	0.0025743248
0.011015277	0.19025816	0.0026143835
0.011146765	0.17780457	0.0024490430
0.011278254	0.16964422	0.0023832170
0.011409743	0.16363145	0.0023159516
0.011541231	0.15154845	0.0021954323
0.011672720	0.14971958	0.0021876112
0.011804209	0.13558590	0.0020030278
0.011935698	0.13172038	0.0019697090
0.012067186	0.12427795	0.0019025352
0.012198675	0.12274138	0.0018295165
0.012330164	0.11782304	0.0017969911
0.012461652	0.11360900	0.0017430924
0.012593141	0.10826801	0.0016640862
0.012724630	0.10456283	0.0016359901
0.012856118	0.098244581	0.0015352583
0.012987607	0.095411398	0.0015305535
0.013119096	0.091108325	0.0014620901
0.013250585	0.089554770	0.0014343895
0.013382073	0.090550221	0.0014475511
0.013513562	0.087690751	0.0014018391
0.013645051	0.083652602	0.0013793431
0.013776539	0.080501623	0.0013459961
0.013908028	0.080821109	0.0013261762
0.014039517	0.077579058	0.0012919050
0.014171005	0.073137976	0.0012459035
0.014302494	0.071957922	0.0012388061
0.014433983	0.072056774	0.0012403265
0.014565472	0.070702461	0.0012040604
0.014696960	0.069036782	0.0011950907
0.014828449	0.068699090	0.0011742107
0.014959938	0.065070422	0.0011497466
0.015091426	0.065747829	0.0011588223
0.015222915	0.065225385	0.0011249060
0.015354404	0.063989193	0.0011201963
0.015485892	0.063735735	0.0011073050
0.015617381	0.062599212	0.0011004253
0.015748870	0.062350944	0.0010984290
0.015880359	0.059914700	0.0010596343
0.016011847	0.058079516	0.0010441343
0.016143336	0.054827407	0.0010048439
0.016274825	0.051555939	0.00097709126
0.016406313	0.054006316	0.00099129911
0.016537802	0.053568409	0.00097979930
0.016669291	0.052987459	0.00097274534
0.016800779	0.052979237	0.00097031329
0.016932268	0.059080200	0.0010187500
0.017063757	0.060077154	0.0010245782
0.017195246	0.058497562	0.0010023221
0.017326734	0.057388047	0.00099414940
0.017458223	0.057286878	0.00098764635
0.017589712	0.054609023	0.00095948203
0.017721200	0.055063471	0.00096894036
0.017852689	0.054803587	0.00094496135
0.017984178	0.054072213	0.00094902835
0.018115666	0.055010126	0.00095053708
0.018247155	0.052176391	0.00092029253
0.018378644	0.054603415	0.00094280596
0.018510133	0.051950943	0.00090942743
0.018641621	0.050690416	0.00089700481
0.018773110	0.050614877	0.00089192946
0.018904599	0.049900059	0.00088676105
0.019036087	0.048848149	0.00087236813
0.019167576	0.046844540	0.00084704366
0.019299065	0.047756515	0.00085122225
0.019430553	0.045472112	0.00083919376
0.019562042	0.048266477	0.00085303059
0.019693531	0.046679511	0.00083858076
0.019825019	0.045008844	0.00081638994
0.019956508	0.045184623	0.00081266047
0.020087997	0.046685525	0.00083342639
0.020219486	0.045814654	0.00081712938
0.020350974	0.044170694	0.00080729677
0.020482463	0.044502306	0.00079724248
0.020613952	0.043244541	0.00078545239
0.020745440	0.043515297	0.00079085517
0.020876929	0.043439357	0.00078306391
0.021008418	0.040714414	0.00075869380
0.021139906	0.041613094	0.00076482686
0.021271395	0.040924862	0.00075054194
0.021402884	0.039806232	0.00074316854
0.021534373	0.039894185	0.00074051084
0.021665861	0.039875608	0.00073878359
0.021797350	0.039238187	0.00072890290
0.021928839	0.039613880	0.00072497681
0.022060327	0.039036915	0.00072665666
0.022191816	0.037657174	0.00070679848
0.022323305	0.038266281	0.00071301538
0.022454793	0.038536349	0.00071211025
0.022586282	0.037087181	0.00069481909
0.022717771	0.037002680	0.00069705282
0.022849260	0.036818330	0.00069059187
0.022980748	0.036390076	0.00068585973
0.023112237	0.035817433	0.00067489757
0.023243726	0.035599915	0.00066890267
0.023375214	0.037617647	0.00069152311
0.023506703	0.037959084	0.00069041926
0.023638192	0.038986874	0.00069802777
0.023769680	0.037046511	0.00068124387
0.023901169	0.036831218	0.00067620766
0.024032658	0.036860801	0.00067552264
0.024164147	0.037287207	0.00067443825
0.024295635	0.037616424	0.00067411047
0.024427124	0.036418365	0.00066239587
0.024558613	0.036632010	0.00066105424
0.024690101	0.035216866	0.00065518147
0.024821590	0.036745100	0.00066022170
0.024953079	0.035400751	0.00064564568
0.025084567	0.035836708	0.00065039464
0.025216056	0.035789132	0.00064572678
0.025347545	0.035206520	0.00064408678
0.025479034	0.035660395	0.00064322431
0.025610522	0.034941056	0.00063165919
0.025742011	0.035001661	0.00063369853
0.025873500	0.035793711	0.00063766893
0.026004988	0.036250703	0.00064371437
0.026136477	0.034950101	0.00062842056
0.026267966	0.035439171	0.00062912176
0.026399454	0.034964667	0.00062672551
0.026530943	0.036151580	0.00062917862
0.026662432	0.036922144	0.00063946666
0.026793920	0.034535356	0.00061740859
0.026925409	0.035563533	0.00062224240
0.027056898	0.034956040	0.00062105716
0.027188387	0.034315718	0.00060628537
0.027319875	0.034296694	0.00061271649
0.027451364	0.032998818	0.00059648245
0.027582853	0.034144320	0.00060362929
0.027714341	0.033975667	0.00060128402
0.027845830	0.033976006	0.00059782319
0.027977319	0.034305613	0.00060388675
0.028108807	0.034503296	0.00060051601
0.028240296	0.035222470	0.00060564905
0.028371785	0.034030146	0.00059472115
0.028503274	0.034203765	0.00059365315
0.028634762	0.034016576	0.00059225318
0.028766251	0.033151213	0.00058607871
0.028897740	0.032985413	0.00057734423
0.029029228	0.033062429	0.00058045055
0.029160717	0.033336523	0.00058372727
0.029292206	0.032686023	0.00057396279
0.029423694	0.033666054	0.00058308844
0.029555183	0.033282293	0.00057067380
0.029686672	0.031960318	0.00056609847
0.029818161	0.033174484	0.00057490526
0.029949649	0.032238689	0.00056177183
0.030081138	0.032806662	0.00056843489
0.030212627	0.032784979	0.00056323865
0.030344115	0.031929794	0.00055509612
0.030475604	0.032550059	0.00056207474
0.030607093	0.032794327	0.00056144290
0.030738581	0.032894217	0.00056306019
0.030870070	0.031226899	0.00054673363
0.031001559	0.031673155	0.00054634268
0.031133048	0.031564988	0.00054902687
0.031264536	0.031687798	0.00054656533
0.031396025	0.031535483	0.00054554094
0.031527514	0.031427374	0.00054152458
0.031659002	0.031923051	0.00054380139
0.031790491	0.031977625	0.00054782795
0.031921980	0.031669768	0.00053924730
0.032053468	0.031726078	0.00054262097
0.032184957	0.031532145	0.00053552471
0.032316446	0.031516615	0.00053295297
0.032447935	0.032383074	0.00054406601
0.032579423	0.031007350	0.00052829871
0.032710912	0.032096997	0.00053813178
0.032842401	0.032245276	0.00053658416
0.032973889	0.031419597	0.00052889006
0.033105378	0.030696738	0.00052606954
0.033236867	0.031039711	0.00052455461
0.033368355	0.031269090	0.00053386692
0.033499844	0.030902271	0.00053063877
0.033631333	0.030506548	0.00052771609
0.033762822	0.030597881	0.00053541071
0.033894310	0.030234112	0.00052952840
0.034025799	0.029995334	0.00052914166
0.034157288	0.029621894	0.00052543117
0.034288776	0.029962179	0.00052877806
0.034420265	0.030864579	0.00054054298
0.034551754	0.030795653	0.00053609198
0.034683242	0.030849868	0.00053715896
0.034814731	0.030680270	0.00053420966
0.034946220	0.030218226	0.00053200028
0.035077708	0.030293763	0.00053586949
0.035209197	0.030421234	0.00053745827
0.035340686	0.030334011	0.00053209063
0.035472175	0.028905720	0.00053081334
0.035603663	0.029213389	0.00053614180
0.035735152	0.029292524	0.00054275929
0.035866641	0.028702779	0.00053750122
0.035998129	0.028941471	0.00053514766
0.036129618	0.029262433	0.00054485937
0.036261107	0.028326979	0.00053163368
0.036392595	0.028124422	0.00054029802
0.036524084	0.028590315	0.00054093797
0.036655573	0.028784903	0.00053935361
0.036787062	0.029447700	0.00055165093
0.036918550	0.028181330	0.00053453072
0.037050039	0.029432585	0.00055045397
0.037181528	0.029104295	0.00054461140
0.037313016	0.029271343	0.00054914206
0.037444505	0.029405068	0.00055109560
0.037575994	0.027396476	0.00053373065
0.037707482	0.029246919	0.00055372065
0.037838971	0.028435542	0.00054886124
0.037970460	0.028720771	0.00054664683
0.038101949	0.028456529	0.00054860982
0.038233437	0.029611957	0.00055180085
0.038364926	0.029442291	0.00054633480
0.038496415	0.029653349	0.00054605249
0.038627903	0.030097771	0.00054529038
0.038759392	0.030343478	0.00054886065
0.038890881	0.029563355	0.00053816446
0.039022369	0.029813195	0.00053888246
0.039153858	0.029042597	0.00053255787
0.039285347	0.029024254	0.00052829320
0.039416836	0.028856813	0.00053125185
0.039548324	0.028797115	0.00052633710
0.039679813	0.029698919	0.00053076187
0.039811302	0.029778227	0.00053462472
0.039942790	0.029526124	0.00052962572
0.040074279	0.028773969	0.00052815522
0.040205768	0.029088127	0.00052428305
0.040337256	0.029495911	0.00052666569
0.040468745	0.029362096	0.00052494026
0.040600234	0.028657485	0.00051788443
0.040731723	0.028688850	0.00051906438
0.040863211	0.029507249	0.00052630531
0.040994700	0.029943591	0.00052614388
0.041126189	0.029936617	0.00052949986
0.041257677	0.029806909	0.00052381123
0.041389166	0.029774422	0.00052383186
0.041520655	0.029919674	0.00052623730
0.041652143	0.029224697	0.00051819809
0.041783632	0.029324355	0.00051848181
0.041915121	0.029607967	0.00052006239
0.042046610	0.029045909	0.00051739046
0.042178098	0.029482171	0.00051885677
0.042309587	0.030133121	0.00052395150
0.042441076	0.029434942	0.00051635785
0.042572564	0.029307074	0.00051597686
0.042704053	0.030031174	0.00051737670
0.042835542	0.029866914	0.00051907232
0.042967030	0.029233037	0.00051447268
0.043098519	0.029591900	0.00051771147
0.043230008	0.029604604	0.00051617008
0.043361496	0.028907234	0.00050541826
0.043492985	0.028340961	0.00050732559
0.043624474	0.029217338	0.00050924152
0.043755963	0.029553361	0.00051440858
0.043887451	0.029931820	0.00051413867
0.044018940	0.028788235	0.00050331271
0.044150429	0.028747467	0.00050910689
0.044281917	0.028600916	0.00050248767
0.044413406	0.029236939	0.00051015314
0.044544895	0.029284574	0.00050435301
0.044676383	0.028100919	0.00049815144
0.044807872	0.028860119	0.00050517788
0.044939361	0.029500461	0.00050524979
0.045070850	0.029684433	0.00050876663
0.045202338	0.028215792	0.00049653367
0.045333827	0.029088186	0.00049868201
0.045465316	0.029858030	0.00051253292
0.045596804	0.028768358	0.00050065148
0.045728293	0.028816056	0.00050032574
0.045859782	0.028799184	0.00049943842
0.045991270	0.028817766	0.00049531401
0.046122759	0.029261951	0.00050404562
0.046254248	0.030035328	0.00051596937
0.046385737	0.029328320	0.00051252707
0.046517225	0.028155953	0.00050516753
0.046648714	0.029168173	0.00051443924
0.046780203	0.029238960	0.00052281986
0.046911691	0.029002439	0.00051825162
0.047043180	0.029774978	0.00052470854
0.047174669	0.028863199	0.00051830395
0.047306157	0.028606480	0.00051864692
0.047437646	0.029524903	0.00052747125
0.047569135	0.029009807	0.00052611040
0.047700624	0.029655513	0.00052599932
0.047832112	0.028882219	0.00052634645
0.047963601	0.028965895	0.00052307926
0.048095090	0.029409675	0.00053260739
0.048226578	0.029144530	0.00053134564
0.048358067	0.029064808	0.00052603212
0.048489556	0.029369979	0.00053198269
0.048621044	0.029584801	0.00053552973
0.048752533	0.029047600	0.00053622737
0.048884022	0.029046042	0.00053083920
0.049015511	0.029292199	0.00053413508
0.049146999	0.030278817	0.00054125524
0.049278488	0.029601374	0.00053724543
0.049409977	0.029624769	0.00053963689
0.049541465	0.029588287	0.00053725376
0.049672954	0.029902767	0.00054120262
0.049804443	0.029632051	0.00053928521
0.049935931	0.029491302	0.00053975653
0.050067420	0.029662404	0.00054306582
0.050198909	0.029024383	0.00053759284
0.050330398	0.028865251	0.00053544554
0.050461886	0.028725235	0.00053297250
0.050593375	0.028940903	0.00053842291
0.050724864	0.028405252	0.00053562046
0.050856352	0.028421520	0.00053579393
0.050987841	0.029544552	0.00054346157
0.051119330	0.028838150	0.00053643818
0.051250818	0.028779002	0.00053978608
0.051382307	0.029492111	0.00054644338
0.051513796	0.029268869	0.00054307974
0.051645284	0.030213866	0.00054983700
0.051776773	0.030517972	0.00055192633
0.051908262	0.029237601	0.00054469590
0.052039751	0.028572800	0.00053924374
0.052171239	0.029965414	0.00055007920
0.052302728	0.029846957	0.00055492019
0.052434217	0.028238825	0.00053617056
0.052565705	0.028932890	0.00054620543
0.052697194	0.029461728	0.00054826215
0.052828683	0.029091338	0.00054789438
0.052960171	0.028821907	0.00054481392
0.053091660	0.028534424	0.00053900485
0.053223149	0.028354473	0.00054045730
0.053354638	0.029751651	0.00055302389
0.053486126	0.028942476	0.00054622235
0.053617615	0.028648092	0.00054355044
0.053749104	0.028849750	0.00054492279
0.053880592	0.028080286	0.00053915054
0.054012081	0.030087891	0.00055805706
0.054143570	0.029758359	0.00055576802
0.054275058	0.028689899	0.00054438852
0.054406547	0.028857073	0.00054521367
0.054538036	0.029982680	0.00055969480
0.054669525	0.028941828	0.00054676754
0.054801013	0.029288773	0.00055521240
0.054932502	0.028266207	0.00054254239
0.055063991	0.029577616	0.00055168286
0.055195479	0.028263552	0.00054475803
0.055326968	0.029359985	0.00055218716
0.055458457	0.028977735	0.00055366778
0.055589945	0.030074505	0.00055789149
0.055721434	0.029821375	0.00055387558
0.055852923	0.029579104	0.00055987838
0.055984412	0.029483279	0.00055683911
0.056115900	0.028589894	0.00054739834
0.056247389	0.030017793	0.00056153110
0.056378878	0.029566148	0.00055346198
0.056510366	0.029282625	0.00055579840
0.056641855	0.028697653	0.00054887626
0.056773344	0.028986152	0.00055415769
0.056904832	0.027925397	0.00054536428
0.057036321	0.028282924	0.00054464822
0.057167810	0.029447895	0.00055679558
0.057299299	0.029169782	0.00055431581
0.057430787	0.029432275	0.00055302038
0.057562276	0.028855186	0.00055304259
0.057693765	0.028857949	0.00054378589
0.057825253	0.029570498	0.00055799789
0.057956742	0.028730584	0.00054883108
0.058088231	0.028785313	0.00054900934
0.058219719	0.028543882	0.00055016420
0.058351208	0.028904709	0.00054586369
0.058482697	0.028747722	0.00054735776
0.058614186	0.029254282	0.00055130896
0.058745674	0.028638836	0.00054373878
0.058877163	0.029844557	0.00055526679
0.059008652	0.028364608	0.00053782005
0.059140140	0.029811724	0.00055409880
0.059271629	0.028971123	0.00054624366
0.059403118	0.030046802	0.00054925721
0.059534606	0.029850711	0.00055314600
0.059666095	0.029678918	0.00054449775
0.059797584	0.028632477	0.00053790496
0.059929072	0.029250441	0.00054590206
0.060060561	0.029185538	0.00054226234
0.060192050	0.029021839	0.00054241948
0.060323539	0.028640480	0.00053422533
0.060455027	0.028710019	0.00053921214
0.060586516	0.029059735	0.00054242257
0.060718005	0.027716563	0.00052882491
0.060849493	0.028285616	0.00053368419
0.060980982	0.028883221	0.00053940330
0.061112471	0.029689145	0.00054192912
0.061243959	0.029190400	0.00054536973
0.061375448	0.028252625	0.00052929532
0.061506937	0.028876205	0.00054032724
0.061638426	0.029981328	0.00054469879
0.061769914	0.029526686	0.00054230780
0.061901403	0.028673926	0.00053755604
0.062032892	0.029740257	0.00054160196
0.062164380	0.029250848	0.00053839991
0.062295869	0.028334810	0.00053303100
0.062427358	0.030164035	0.00054523967
0.062558846	0.029157060	0.00054153632
0.062690335	0.028484248	0.00052827781
0.062821824	0.028008324	0.00052824755
0.062953313	0.029010773	0.00053478226
0.063084801	0.029214921	0.00053655290
0.063216290	0.028535676	0.00053448845
0.063347779	0.029148879	0.00053480700
0.063479267	0.028726120	0.00052885221
0.063610756	0.029302543	0.00054003705
0.063742245	0.029173113	0.00053622797
0.063873733	0.029568630	0.00054175345
0.064005222	0.028369529	0.00052789183
0.064136711	0.028484428	0.00052919983
0.064268200	0.028709942	0.00053104499
0.064399688	0.029669151	0.00053597537
0.064531177	0.029090917	0.00053616697
0.064662666	0.028457692	0.00052891246
0.064794154	0.029114339	0.00053300343
0.064925643	0.029077718	0.00053468521
0.065057132	0.029214835	0.00053494703
0.065188620	0.029210919	0.00053598393
0.065320109	0.028614786	0.00052773978
0.065451598	0.027658811	0.00051810282
0.065583087	0.028394528	0.00052946753
0.065714575	0.028966739	0.00052904948
0.065846064	0.028927485	0.00053062259
0.065977553	0.028761006	0.00052939257
0.066109041	0.029575034	0.00053329861
0.066240530	0.028362375	0.00052770384
0.066372019	0.029208637	0.00053104241
0.066503507	0.029094967	0.00053239143
0.066634996	0.028248878	0.00052199081
0.066766485	0.028832888	0.00052852241
0.066897973	0.029895239	0.00053535113
0.067029462	0.028204119	0.00052439187
0.067160951	0.029008316	0.00053057201
0.067292440	0.028677893	0.00052515029
0.067423928	0.028528303	0.00052150002
0.067555417	0.028233247	0.00052295874
0.067686906	0.028479002	0.00052137915
0.067818394	0.029352769	0.00052910380
0.067949883	0.028700872	0.00052297609
0.068081372	0.029131285	0.00052652552
0.068212860	0.028054588	0.00051878682
0.068344349	0.028041784	0.00051893625
0.068475838	0.028459366	0.00052119444
0.068607327	0.029311634	0.00053061011
0.068738815	0.029580376	0.00052560992
0.068870304	0.028918287	0.00052593709
0.069001793	0.028476788	0.00052039273
0.069133281	0.029530335	0.00052898044
0.069264770	0.027457385	0.00051501036
0.069396259	0.027491950	0.00050739148
0.069527747	0.028817040	0.00052443866
0.069659236	0.028258258	0.00051830759
0.069790725	0.028283907	0.00051732241
0.069922214	0.028297745	0.00051807603
0.070053702	0.028698772	0.00051756310
0.070185191	0.027502989	0.00051274409
0.070316680	0.028531478	0.00051746441
0.070448168	0.029063630	0.00052252604
0.070579657	0.028818839	0.00052167885
0.070711146	0.028836500	0.00051746400
0.070842634	0.028067591	0.00051567137
0.070974123	0.028053212	0.00051284620
0.071105612	0.028910576	0.00051781796
0.071237101	0.028096395	0.00051563149
0.071368589	0.027995274	0.00050890980
0.071500078	0.028526002	0.00051784886
0.071631567	0.028010372	0.00051273974
0.071763055	0.029071086	0.00052080201
0.071894544	0.028406755	0.00051453568
0.072026033	0.027373258	0.00050275044
0.072157521	0.028318462	0.00051509881
0.072289010	0.027983890	0.00051133833
0.072420499	0.027947320	0.00050936116
0.072551988	0.027251449	0.00050345267
0.072683476	0.027805131	0.00050602634
0.072814965	0.028410509	0.00051418189
0.072946454	0.027440344	0.00050658035
0.073077942	0.027887270	0.00050714939
0.073209431	0.027457572	0.00050691571
0.073340920	0.027058961	0.00050057002
0.073472408	0.027415076	0.00050233637
0.073603897	0.027323333	0.00050617667
0.073735386	0.026737329	0.00049801969
0.073866875	0.027830896	0.00050622598
0.073998363	0.027358545	0.00050245181
0.074129852	0.027809371	0.00050605353
0.074261341	0.027245274	0.00050330334
0.074392829	0.026794033	0.00049567871
0.074524318	0.027228145	0.00050195461
0.074655807	0.027240607	0.00049872252
0.074787295	0.027227484	0.00050156842
0.074918784	0.027261241	0.00050099737
0.075050273	0.027324889	0.00049842253
0.075181761	0.027274159	0.00049898717
0.075313250	0.026876275	0.00049737719
0.075444739	0.027094410	0.00049664484
0.075576228	0.026777748	0.00049605389
0.075707716	0.028889803	0.00051026167
0.075839205	0.027030625	0.00049706913
0.075970694	0.026483194	0.00049137141
0.076102182	0.027251767	0.00049588748
0.076233671	0.027328768	0.00049978401
0.076365160	0.027653739	0.00049675792
0.076496648	0.027405233	0.00049808734
0.076628137	0.026621534	0.00049425154
0.076759626	0.026854778	0.00049279348
0.076891115	0.027471662	0.00049912910
0.077022603	0.027297217	0.00049460000
0.077154092	0.026675689	0.00049042601
0.077285581	0.026515208	0.00049042547
0.077417069	0.027486149	0.00049596007
0.077548558	0.027825849	0.00050084890
0.077680047	0.027228432	0.00049459473
0.077811535	0.026085610	0.00048629903
0.077943024	0.026857658	0.00049371348
0.078074513	0.026757117	0.00048834003
0.078206002	0.026782474	0.00049289271
0.078337490	0.027086552	0.00049219659
0.078468979	0.026350645	0.00048528204
0.078600468	0.026326680	0.00048971755
0.078731956	0.026763163	0.00048802909
0.078863445	0.026682107	0.00049107467
0.078994934	0.027342401	0.00049136779
0.079126422	0.026013341	0.00048381544
0.079257911	0.027138444	0.00049267024
0.079389400	0.026739883	0.00048683787
0.079520889	0.026266447	0.00048491816
0.079652377	0.026764128	0.00048915496
0.079783866	0.026452363	0.00048491335
0.079915355	0.026109424	0.00048565127
0.080046843	0.026540331	0.00048408999
0.080178332	0.026687361	0.00048566538
0.080309821	0.026367212	0.00048584448
0.080441309	0.027007867	0.00048458550
0.080572798	0.026727297	0.00048685025
0.080704287	0.026529777	0.00048493135
0.080835776	0.027042272	0.00048837180
0.080967264	0.026544326	0.00048890788
0.081098753	0.026625841	0.00048137502
0.081230242	0.026141477	0.00048141370
0.081361730	0.026014059	0.00047993891
0.081493219	0.026370556	0.00048120355
0.081624708	0.026234716	0.00048265073
0.081756196	0.026706345	0.00047904425
0.081887685	0.026256393	0.00048116733
0.082019174	0.026188081	0.00047955664
0.082150663	0.026661080	0.00048505333
0.082282151	0.025831732	0.00047823739
0.082413640	0.026803603	0.00048077038
0.082545129	0.026564362	0.00048141173
0.082676617	0.027218737	0.00048760243
0.082808106	0.026001787	0.00047733725
0.082939595	0.025906607	0.00047838351
0.083071083	0.025670485	0.00047253499
0.083202572	0.026656089	0.00048196041
0.083334061	0.025217419	0.00047093969
0.083465549	0.025378137	0.00046977626
0.083597038	0.027334600	0.00048900415
0.083728527	0.027301050	0.00048186640
0.083860016	0.026608394	0.00048153360
0.083991504	0.026171871	0.00047850408
0.084122993	0.026085471	0.00047512100
0.084254482	0.026286664	0.00047878553
0.084385970	0.026084407	0.00047407542
0.084517459	0.025873815	0.00047370467
0.084648948	0.025196967	0.00046925988
0.084780436	0.025508060	0.00046797438
0.084911925	0.025678566	0.00047079844
0.085043414	0.026136140	0.00047266186
0.085174903	0.026057028	0.00047206783
0.085306391	0.026758217	0.00048018328
0.085437880	0.025741366	0.00046925022
0.085569369	0.026210905	0.00047429762
0.085700857	0.026229674	0.00047330740
0.085832346	0.026030927	0.00047042126
0.085963835	0.026751947	0.00048063260
0.086095323	0.025580269	0.00046696550
0.086226812	0.026005609	0.00047088152
0.086358301	0.026236420	0.00047235069
0.086489790	0.025772694	0.00046899240
0.086621278	0.026158487	0.00047295315
0.086752767	0.026952980	0.00047607864
0.086884256	0.026161622	0.00047244113
0.087015744	0.025348471	0.00046468433
0.087147233	0.026902538	0.00047598833
0.087278722	0.026007656	0.00047266814
0.087410210	0.025460779	0.00046512840
0.087541699	0.025564035	0.00046353181
0.087673188	0.026379560	0.00047183017
0.087804677	0.025469081	0.00046262005
0.087936165	0.025317226	0.00046371462
0.088067654	0.026565456	0.00047227097
0.088199143	0.026230669	0.00046784342
0.088330631	0.025811894	0.00046893781
0.088462120	0.026262571	0.00046846153
0.088593609	0.025524605	0.00046511935
0.088725097	0.025500823	0.00046098058
0.088856586	0.025571473	0.00046268143
0.088988075	0.024960043	0.00046112371
0.089119564	0.026073840	0.00046758263
0.089251052	0.026442377	0.00047088876
0.089382541	0.026334419	0.00046923951
0.089514030	0.026024904	0.00046389048
0.089645518	0.025782842	0.00046373391
0.089777007	0.024666334	0.00045526584
0.089908496	0.025603853	0.00046495606
0.090039984	0.025736067	0.00046329181
0.090171473	0.026252318	0.00046451371
0.090302962	0.026091522	0.00046757322
0.090434451	0.025773353	0.00046200242
0.090565939	0.025477518	0.00046125249
0.090697428	0.025250595	0.00045948725
0.090828917	0.026014882	0.00046028082
0.090960405	0.024449410	0.00045476393
0.091091894	0.025803669	0.00046079579
0.091223383	0.025092807	0.00045889164
0.091354871	0.024423920	0.00045363398
0.091486360	0.025371693	0.00046893774
0.091617849	0.023956104	0.00046245310
0.091749337	0.025383440	0.00047604793
0.091880826	0.024973113	0.00047694431
0.092012315	0.025405769	0.00048252924
0.092143804	0.025500634	0.00048115855
0.092275292	0.024871059	0.00048239818
0.092406781	0.025518045	0.00048809517
0.092538270	0.025946929	0.00049625870
0.092669758	0.025229267	0.00049360391
0.092801247	0.024892288	0.00047544223
0.092932736	0.024415833	0.00047326867
0.093064224	0.025073584	0.00047294382
0.093195713	0.025634178	0.00047642924
0.093327202	0.025625501	0.00047466349
0.093458691	0.025017303	0.00046442434
0.093590179	0.024684961	0.00046727055
0.093721668	0.024919649	0.00046765426
0.093853157	0.024956346	0.00046522807
0.093984645	0.024458735	0.00046072303
0.094116134	0.024954624	0.00046324148
0.094247623	0.024611101	0.00045886225
0.094379111	0.024793373	0.00046227550
0.094510600	0.024258967	0.00045696004
0.094642089	0.024772992	0.00046072071
0.094773578	0.024738050	0.00045699325
0.094905066	0.024982204	0.00046248682
0.095036555	0.025082100	0.00046498933
0.095168044	0.025541062	0.00046226415
0.095299532	0.024891788	0.00046024259
0.095431021	0.024487172	0.00045274338
0.095562510	0.024529841	0.00045671602
0.095693998	0.024675879	0.00045967807
0.095825487	0.024373623	0.00045096070
0.095956976	0.024680569	0.00045643442
0.096088465	0.024501870	0.00045158559
0.096219953	0.025022931	0.00045877202
0.096351442	0.024519075	0.00045568875
0.096482931	0.024022625	0.00044975740
0.096614419	0.024238327	0.00045032063
0.096745908	0.025058328	0.00045731206
0.096877397	0.024412955	0.00045074201
0.097008885	0.025143357	0.00045735426
0.097140374	0.024113390	0.00044834204
0.097271863	0.024358940	0.00044994801
0.097403352	0.024849677	0.00045300381
0.097534840	0.024582604	0.00045042991
0.097666329	0.024749789	0.00045359353
0.097797818	0.024626060	0.00044607919
0.097929306	0.024053102	0.00044390558
0.098060795	0.024423847	0.00044634275
0.098192284	0.023939208	0.00043877211
0.098323772	0.024220312	0.00044432484
0.098455261	0.024142842	0.00044022909
0.098586750	0.024016240	0.00044012295
0.098718239	0.024476509	0.00044194727
0.098849727	0.024808687	0.00044302104
0.098981216	0.024093937	0.00043935100
0.099112705	0.024196475	0.00043918226
0.099244193	0.022897535	0.00042961040
0.099375682	0.024034675	0.00043916438
0.099507171	0.024575162	0.00044026834
0.099638659	0.024321676	0.00044289535
0.099770148	0.024504278	0.00044001666
0.099901637	0.024966174	0.00044307147
0.10003313	0.024476127	0.00044370939
0.10016461	0.023577270	0.00043438315
0.10029610	0.023683051	0.00044025044
0.10042759	0.024263128	0.00043968220
0.10055908	0.024756404	0.00044310824
0.10069057	0.024193448	0.00044051717
0.10082206	0.024514167	0.00044116799
0.10095355	0.024208218	0.00044190020
0.10108504	0.023910800	0.00043493092
0.10121652	0.023920905	0.00043584765
0.10134801	0.023684348	0.00043551854
0.10147950	0.024795194	0.00044368348
0.10161099	0.024234540	0.00043794276
0.10174248	0.023870225	0.00043670797
0.10187397	0.023982833	0.00043286608
0.10200546	0.024493403	0.00044059992
0.10213694	0.024233189	0.00043504275
0.10226843	0.024790869	0.00044226324
0.10239992	0.024439441	0.00043930934
0.10253141	0.023761495	0.00042894549
0.10266290	0.023934981	0.00043675301
0.10279439	0.023212283	0.00042691996
0.10292588	0.024078342	0.00043454651
0.10305737	0.024198330	0.00043606079
0.10318885	0.023557615	0.00043029317
0.10332034	0.024651528	0.00043914299
0.10345183	0.023258893	0.00042627462
0.10358332	0.023614190	0.00042968177
0.10371481	0.023412906	0.00042835009
0.10384630	0.024543904	0.00043624464
0.10397779	0.023667321	0.00042883408
0.10410928	0.024297486	0.00043633230
0.10424076	0.023977433	0.00043242014
0.10437225	0.023532241	0.00042968727
0.10450374	0.023859939	0.00042850848
0.10463523	0.024444187	0.00043515690
0.10476672	0.024495260	0.00043634209
0.10489821	0.023994248	0.00043124211
0.10502970	0.024031376	0.00043102512
0.10516118	0.024578466	0.00043427467
0.10529267	0.023898942	0.00043084534
0.10542416	0.023497823	0.00042787408
0.10555565	0.024141790	0.00042935185
0.10568714	0.024574898	0.00043327490
0.10581863	0.023890449	0.00042833002
0.10595012	0.023402271	0.00042554503
0.10608161	0.023679109	0.00042956259
0.10621309	0.023854966	0.00042738597
0.10634458	0.024620261	0.00043208364
0.10647607	0.023797174	0.00042951470
0.10660756	0.023731020	0.00042673137
0.10673905	0.023879523	0.00042872280
0.10687054	0.023754593	0.00042945233
0.10700203	0.024440133	0.00044279433
0.10713352	0.023916402	0.00044158109
0.10726500	0.024543636	0.00045095745
0.10739649	0.023853215	0.00045159325
0.10752798	0.023549453	0.00044477565
0.10765947	0.024283110	0.00045521523
0.10779096	0.023578268	0.00045162255
0.10792245	0.023985485	0.00046010628
0.10805394	0.024014173	0.00045818220
0.10818542	0.023614443	0.00045528090
0.10831691	0.023028509	0.00045522731
0.10844840	0.023504493	0.00045753624
0.10857989	0.023608716	0.00046112012
0.10871138	0.023853843	0.00046718093
0.10884287	0.024158348	0.00046870785
0.10897436	0.023089285	0.00046116099
0.10910585	0.023903717	0.00047159738
0.10923733	0.023642802	0.00046478134
0.10936882	0.024401128	0.00047864634
0.10950031	0.023977061	0.00047192942
0.10963180	0.023757355	0.00047285237
0.10976329	0.023904707	0.00047599160
0.10989478	0.024400056	0.00047995994
0.11002627	0.023287257	0.00047703122
0.11015776	0.024202503	0.00048015417
0.11028924	0.024441984	0.00048524198
0.11042073	0.024145722	0.00048676720
0.11055222	0.022816625	0.00046964922
0.11068371	0.023037417	0.00047785403
0.11081520	0.024164535	0.00048382418
0.11094669	0.024403322	0.00048844379
0.11107818	0.024008048	0.00048824786
0.11120966	0.023835600	0.00048612481
0.11134115	0.024110745	0.00049188082
0.11147264	0.023678542	0.00048396206
0.11160413	0.023031777	0.00048137155
0.11173562	0.023329963	0.00049026455
0.11186711	0.024273152	0.00048056270
0.11199860	0.023847353	0.00047680343
0.11213009	0.024000483	0.00046946130
0.11226157	0.024407604	0.00046860216
0.11239306	0.023357307	0.00046341058
0.11252455	0.023370060	0.00046082644
0.11265604	0.024277327	0.00046684253
0.11278753	0.024234837	0.00046050702
0.11291902	0.024120003	0.00046080156
0.11305051	0.023882387	0.00046103005
0.11318200	0.023858193	0.00045526983
0.11331348	0.023562320	0.00045493636
0.11344497	0.023753812	0.00045363782
0.11357646	0.023596052	0.00044932786
0.11370795	0.023462806	0.00045023541
0.11383944	0.024502478	0.00045687135
0.11397093	0.023530560	0.00044821842
0.11410242	0.023858236	0.00045142009
0.11423390	0.024353523	0.00044874720
0.11436539	0.024267725	0.00045559077
0.11449688	0.024673610	0.00045174343
0.11462837	0.023301932	0.00044545084
0.11475986	0.023487718	0.00044412991
0.11489135	0.023070418	0.00043941180
0.11502284	0.023304289	0.00044268981
0.11515433	0.023394987	0.00044151525
0.11528581	0.023383464	0.00044152154
0.11541730	0.023501640	0.00044113449
0.11554879	0.024333142	0.00044441806
0.11568028	0.024468376	0.00045000343
0.11581177	0.023978771	0.00044374226
0.11594326	0.023794400	0.00044211763
0.11607475	0.023267726	0.00043701836
0.11620624	0.023995659	0.00044054500
0.11633772	0.023730105	0.00044001741
0.11646921	0.023586540	0.00044008277
0.11660070	0.023744826	0.00043762015
0.11673219	0.023529982	0.00043494123
0.11686368	0.023658474	0.00043582788
0.11699517	0.023982355	0.00043911468
0.11712666	0.024207687	0.00043972863
0.11725814	0.023204389	0.00042950682
0.11738963	0.023665345	0.00043280630
0.11752112	0.023945587	0.00043375861
0.11765261	0.024439257	0.00043918254
0.11778410	0.024004499	0.00043534755
0.11791559	0.024199260	0.00043438168
0.11804708	0.024391551	0.00043517262
0.11817857	0.023977381	0.00043495848
0.11831005	0.024698400	0.00043379624
0.11844154	0.023528037	0.00042942837
0.11857303	0.024485308	0.00043158017
0.11870452	0.024355689	0.00043089760
0.11883601	0.023762907	0.00042784564
0.11896750	0.023865358	0.00042630245
0.11909899	0.023763237	0.00042952438
0.11923048	0.024138472	0.00042583637
0.11936196	0.023792619	0.00042599397
0.11949345	0.023878941	0.00042252702
0.11962494	0.024298363	0.00042606445
0.11975643	0.023992467	0.00042608265
0.11988792	0.023684059	0.00041990409
0.12001941	0.023559729	0.00042092966
0.12015090	0.023760747	0.00041967864
0.12028239	0.024022185	0.00042230782
0.12041387	0.024299841	0.00042397337
0.12054536	0.023716287	0.00041698027
0.12067685	0.024652198	0.00042543233
0.12080834	0.023669568	0.00041844035
0.12093983	0.023767946	0.00041564235
0.12107132	0.023391845	0.00041793324
0.12120281	0.024017382	0.00041780400
0.12133429	0.024372741	0.00042105800
0.12146578	0.023796985	0.00041786780
0.12159727	0.023859768	0.00041741309
0.12172876	0.023082534	0.00041177482
0.12186025	0.023942796	0.00041613388
0.12199174	0.023803055	0.00041652751
0.12212323	0.023883953	0.00041788873
0.12225472	0.023654144	0.00041379575
0.12238620	0.023676973	0.00041499983
0.12251769	0.023675304	0.00041335886
0.12264918	0.023984875	0.00041699689
0.12278067	0.023991914	0.00041951815
0.12291216	0.023989743	0.00041686842
0.12304365	0.023843469	0.00041444489
0.12317514	0.024091665	0.00041687333
0.12330663	0.023870268	0.00041718750
0.12343811	0.024134855	0.00041661214
0.12356960	0.023330423	0.00040907663
0.12370109	0.024289401	0.00041683676
0.12383258	0.022880068	0.00040549625
0.12396407	0.024064926	0.00041297258
0.12409556	0.023933200	0.00041691147
0.12422705	0.023576938	0.00041115811
0.12435853	0.024159131	0.00041501289
0.12449002	0.023729556	0.00041052378
0.12462151	0.023637698	0.00041363209
0.12475300	0.023787132	0.00041073740
0.12488449	0.024189548	0.00041469167
0.12501598	0.023797202	0.00041393936
0.12514747	0.023534617	0.00040894223
0.12527896	0.023827590	0.00040925605
0.12541044	0.023444588	0.00041138084
0.12554193	0.023457044	0.00040847051
0.12567342	0.023525698	0.00040920574
0.12580491	0.023044695	0.00040679105
0.12593640	0.023899044	0.00040949358
0.12606789	0.023920160	0.00041164013
0.12619938	0.024601670	0.00041489372
0.12633087	0.022956301	0.00040532821
0.12646235	0.024049528	0.00041223396
0.12659384	0.023593143	0.00040567628
0.12672533	0.023424722	0.00041016132
0.12685682	0.023424212	0.00040592873
0.12698831	0.023735436	0.00041109090
0.12711980	0.023677606	0.00040764124
0.12725129	0.023031665	0.00040303908
0.12738277	0.023526647	0.00040759084
0.12751426	0.023827094	0.00040841828
0.12764575	0.023582246	0.00040764186
0.12777724	0.023439056	0.00040404632
0.12790873	0.024000702	0.00040912818
0.12804022	0.023339855	0.00040623734
0.12817171	0.024319912	0.00041166787
0.12830320	0.023672447	0.00040640066
0.12843468	0.023330796	0.00040404219
0.12856617	0.024427478	0.00041035008
0.12869766	0.023799356	0.00040797078
0.12882915	0.024135496	0.00041159453
0.12896064	0.022988980	0.00040051045
0.12909213	0.023510348	0.00040289236
0.12922362	0.023093005	0.00040124860
0.12935511	0.023985981	0.00040761825
0.12948659	0.023975478	0.00040740828
0.12961808	0.024009182	0.00040579899
0.12974957	0.023757661	0.00040385423
0.12988106	0.024438499	0.00040995614
0.13001255	0.023664900	0.00040310026
0.13014404	0.023538003	0.00040507677
0.13027553	0.024237665	0.00040577119
0.13040701	0.024427645	0.00040847963
0.13053850	0.023630150	0.00040426372
0.13066999	0.023776401	0.00040284654
0.13080148	0.023727031	0.00040522332
0.13093297	0.023617831	0.00039947537
0.13106446	0.024081603	0.00040604344
0.13119595	0.023558898	0.00040165364
0.13132744	0.023785447	0.00040348934
0.13145892	0.024088750	0.00040663631
0.13159041	0.023446153	0.00040096026
0.13172190	0.023345606	0.00039903783
0.13185339	0.023745891	0.00040190515
0.13198488	0.024279525	0.00040555947
0.13211637	0.022650994	0.00039515460
0.13224786	0.023700710	0.00040016738
0.13237935	0.023393863	0.00039972946
0.13251083	0.024315559	0.00040542985
0.13264232	0.023460995	0.00040047015
0.13277381	0.023683782	0.00040170663
0.13290530	0.023745069	0.00039951946
0.13303679	0.024493849	0.00040672310
0.13316828	0.024024099	0.00040466186
0.13329977	0.023338452	0.00039615146
0.13343125	0.024134306	0.00040614422
0.13356274	0.023440284	0.00039682481
0.13369423	0.023591847	0.00039856340
0.13382572	0.023274056	0.00039821108
0.13395721	0.024059908	0.00040140014
0.13408870	0.023707396	0.00040017916
0.13422019	0.024214662	0.00040042486
0.13435168	0.023454514	0.00039832273
0.13448316	0.023358844	0.00039885659
0.13461465	0.023540087	0.00039678057
0.13474614	0.023330120	0.00039638131
0.13487763	0.023426323	0.00039634582
0.13500912	0.023561037	0.00039860272
0.13514061	0.024207125	0.00040136643
0.13527210	0.023472935	0.00039755307
0.13540359	0.023217678	0.00039331842
0.13553507	0.023244996	0.00039362966
0.13566656	0.023616083	0.00039683145
0.13579805	0.023318133	0.00039629739
0.13592954	0.024415964	0.00040016062
0.13606103	0.024169405	0.00040367587
0.13619252	0.023994311	0.00039856282
0.13632401	0.023734496	0.00039544219
0.13645549	0.023482358	0.00039697906
0.13658698	0.023404867	0.00039455257
0.13671847	0.023769096	0.00039787336
0.13684996	0.024164507	0.00040016871
0.13698145	0.023336882	0.00039200515
0.13711294	0.024245419	0.00040039425
0.13724443	0.023920349	0.00039899296
0.13737592	0.024382162	0.00039948058
0.13750740	0.023110279	0.00039306132
0.13763889	0.024203888	0.00039641507
0.13777038	0.023879184	0.00039739038
0.13790187	0.024309950	0.00039901525
0.13803336	0.023940966	0.00039532768
0.13816485	0.023761994	0.00039737705
0.13829634	0.022765969	0.00038632812
0.13842783	0.023714123	0.00039728174
0.13855931	0.023524412	0.00039226402
0.13869080	0.023630178	0.00039347933
0.13882229	0.024317595	0.00039752837
0.13895378	0.022946462	0.00038784045
0.13908527	0.022945024	0.00038957638
0.13921676	0.023858191	0.00039500412
0.13934825	0.023837251	0.00039462665
0.13947973	0.023109137	0.00038855436
0.13961122	0.023924700	0.00039290646
0.13974271	0.023911944	0.00039388583
0.13987420	0.023939893	0.00039649502
0.14000569	0.023168858	0.00038698261
0.14013718	0.024153204	0.00039531957
0.14026867	0.023866472	0.00039390778
0.14040016	0.023585265	0.00039213736
0.14053164	0.024128256	0.00039686287
0.14066313	0.023558854	0.00038704722
0.14079462	0.023348728	0.00038892306
0.14092611	0.023177667	0.00038793671
0.14105760	0.024179567	0.00039472531
0.14118909	0.024511458	0.00039737824
0.14132058	0.023293102	0.00038469835
0.14145207	0.023904413	0.00039091365
0.14158355	0.023743750	0.00038991904
0.14171504	0.024115479	0.00039289073
0.14184653	0.024427948	0.00039495672
0.14197802	0.023227300	0.00038553824
0.14210951	0.023122999	0.00038530673
0.14224100	0.023920136	0.00039032505
0.14237249	0.023981819	0.00038954417
0.14250398	0.023525510	0.00039084099
0.14263546	0.023621719	0.00038643855
0.14276695	0.024031312	0.00039057660
0.14289844	0.024466672	0.00039349025
0.14302993	0.024086302	0.00039167167
0.14316142	0.023339241	0.00038670575
0.14329291	0.023697786	0.00038630500
0.14342440	0.023301225	0.00038652979
0.14355588	0.023954192	0.00038976454
0.14368737	0.023266420	0.00038573349
0.14381886	0.024162237	0.00039092840
0.14395035	0.022851020	0.00038012591
0.14408184	0.024108054	0.00038907686
0.14421333	0.024234638	0.00039166791
0.14434482	0.022676100	0.00037968361
0.14447631	0.023888542	0.00038821213
0.14460779	0.023624150	0.00038643960
0.14473928	0.023699788	0.00038604603
0.14487077	0.023117742	0.00038513723
0.14500226	0.023365473	0.00038380987
0.14513375	0.023720909	0.00038836337
0.14526524	0.024167387	0.00038875024
0.14539673	0.024086409	0.00038861190
0.14552822	0.023691602	0.00038742893
0.14565970	0.023279837	0.00038184798
0.14579119	0.024116226	0.00038907440
0.14592268	0.023683503	0.00038434238
0.14605417	0.023756464	0.00038622094
0.14618566	0.023156441	0.00038281974
0.14631715	0.024152157	0.00038779702
0.14644864	0.023682008	0.00038412692
0.14658012	0.022876190	0.00037927971
0.14671161	0.022814459	0.00037968654
0.14684310	0.023748757	0.00038711863
0.14697459	0.023562035	0.00038265486
0.14710608	0.022924951	0.00037952717
0.14723757	0.023243813	0.00038155640
0.14736906	0.023482158	0.00038364924
0.14750055	0.023592913	0.00038478457
0.14763203	0.024178909	0.00038697680
0.14776352	0.023416181	0.00038231709
0.14789501	0.023653588	0.00038291805
0.14802650	0.024196056	0.00038571909
0.14815799	0.022858986	0.00038032201
0.14828948	0.023483730	0.00038172027
0.14842097	0.023637275	0.00038374312
0.14855246	0.023939684	0.00038514397
0.14868394	0.023433188	0.00037947291
0.14881543	0.023641791	0.00038275065
0.14894692	0.023684364	0.00038476956
0.14907841	0.023881363	0.00038290935
0.14920990	0.023493287	0.00038053088
0.14934139	0.023924138	0.00038273496
0.14947288	0.024008671	0.00038582899
0.14960436	0.024297716	0.00038581762
0.14973585	0.023707433	0.00038307594
0.14986734	0.023582863	0.00038164098
0.14999883	0.023783482	0.00038087287
0.15013032	0.024488139	0.00038728070
0.15026181	0.024296788	0.00038742327
0.15039330	0.023456298	0.00038041168
0.15052479	0.022962691	0.00037684097
0.15065627	0.023060074	0.00037690236
0.15078776	0.023264132	0.00037930501
0.15091925	0.023029632	0.00037728049
0.15105074	0.023400631	0.00037789126
0.15118223	0.023337335	0.00037884589
0.15131372	0.023700501	0.00038079256
0.15144521	0.023682799	0.00038028549
0.15157670	0.023247434	0.00037835525
0.15170818	0.023390475	0.00037769719
0.15183967	0.023323975	0.00037610073
0.15197116	0.024205259	0.00038413391
0.15210265	0.023035003	0.00037522756
0.15223414	0.023814656	0.00038036057
0.15236563	0.024331049	0.00038226949
0.15249712	0.023802732	0.00038123375
0.15262860	0.023965585	0.00038080280
0.15276009	0.024076864	0.00038173659
0.15289158	0.023095883	0.00037472292
0.15302307	0.023927188	0.00037975726
0.15315456	0.023231614	0.00037517597
0.15328605	0.024452436	0.00038355856
0.15341754	0.023533241	0.00037795175
0.15354903	0.024377023	0.00038189419
0.15368051	0.023975523	0.00037984815
0.15381200	0.023282949	0.00037508231
0.15394349	0.023388251	0.00037696380
0.15407498	0.023160240	0.00037526486
0.15420647	0.023789498	0.00037711467
0.15433796	0.023769392	0.00037725113
0.15446945	0.024511323	0.00038078755
0.15460094	0.023583970	0.00037791759
0.15473242	0.023517196	0.00037696839
0.15486391	0.023985712	0.00037938599
0.15499540	0.024441017	0.00038081595
0.15512689	0.023910406	0.00037826758
0.15525838	0.022967320	0.00037233323
0.15538987	0.023254390	0.00037407761
0.15552136	0.023672401	0.00037618521
0.15565284	0.023453017	0.00037384078
0.15578433	0.023526681	0.00037493396
0.15591582	0.023737939	0.00037668012
0.15604731	0.023263293	0.00037378203
0.15617880	0.024017302	0.00037898153
0.15631029	0.024439956	0.00038055432
0.15644178	0.023349910	0.00037244947
0.15657327	0.023372399	0.00037481226
0.15670475	0.022990653	0.00036956025
0.15683624	0.023509814	0.00037481527
0.15696773	0.023457646	0.00037284618
0.15709922	0.023674632	0.00037400804
0.15723071	0.023621043	0.00037602652
0.15736220	0.023844769	0.00037466960
0.15749369	0.023996739	0.00037549215
0.15762518	0.024141291	0.00037629489
0.15775666	0.024263270	0.00037694494
0.15788815	0.024239248	0.00037857912
0.15801964	0.023609696	0.00037230115
0.15815113	0.023523052	0.00037166009
0.15828262	0.023622259	0.00037281745
0.15841411	0.023727893	0.00037345392
0.15854560	0.023334998	0.00037277855
0.15867708	0.023378930	0.00037041625
0.15880857	0.023041219	0.00036962654
0.15894006	0.023459123	0.00037112211
0.15907155	0.023630314	0.00037380509
0.15920304	0.023758492	0.00037417368
0.15933453	0.022905800	0.00036662078
0.15946602	0.023918034	0.00037355861
0.15959751	0.023681693	0.00037210699
0.15972899	0.023893138	0.00037386644
0.15986048	0.023791828	0.00037467786
0.15999197	0.024306002	0.00037478964
0.16012346	0.024086379	0.00037565578
0.16025495	0.023217653	0.00036979484
0.16038644	0.023230281	0.00036801061
0.16051793	0.023209424	0.00037005432
0.16064942	0.023795054	0.00037095412
0.16078090	0.023801601	0.00037234629
0.16091239	0.024106485	0.00037463888
0.16104388	0.023585708	0.00036949121
0.16117537	0.022974286	0.00036790609
0.16130686	0.023718234	0.00037076864
0.16143835	0.023278492	0.00036780802
0.16156984	0.023999061	0.00037399967
0.16170133	0.023286283	0.00036488669
0.16183281	0.023597767	0.00037085999
0.16196430	0.023265081	0.00036608375
0.16209579	0.023006512	0.00036570300
0.16222728	0.022886419	0.00036560641
0.16235877	0.023634386	0.00036746466
0.16249026	0.023506461	0.00036946128
0.16262175	0.023383712	0.00036656820
0.16275323	0.022994905	0.00036416142
0.16288472	0.023537074	0.00036911226
0.16301621	0.023368061	0.00036567561
0.16314770	0.022711607	0.00036525871
0.16327919	0.023093461	0.00036497745
0.16341068	0.023667210	0.00036815478
0.16354217	0.023866122	0.00037033936
0.16367366	0.023250980	0.00036769859
0.16380514	0.023672436	0.00036938685
0.16393663	0.023730956	0.00037021998
0.16406812	0.023207783	0.00036381056
0.16419961	0.023942685	0.00036944971
0.16433110	0.023531148	0.00036640963
0.16446259	0.023258355	0.00036495666
0.16459408	0.023758413	0.00036991657
0.16472557	0.023180885	0.00036296386
0.16485705	0.023933597	0.00036922203
0.16498854	0.023222376	0.00036425683
0.16512003	0.023344125	0.00036535154
0.16525152	0.023384478	0.00036732330
0.16538301	0.023468276	0.00036476530
0.16551450	0.023722150	0.00036793006
0.16564599	0.024023115	0.00036908184
0.16577747	0.024372823	0.00037145181
0.16590896	0.023511020	0.00036611570
0.16604045	0.023116010	0.00036185994
0.16617194	0.023465441	0.00036524827
0.16630343	0.023862909	0.00036629420
0.16643492	0.023421559	0.00036600121
0.16656641	0.023428678	0.00036536693
0.16669790	0.023730967	0.00036461437
0.16682938	0.024095284	0.00036918339
0.16696087	0.024201239	0.00036932684
0.16709236	0.023989753	0.00036717631
0.16722385	0.024093682	0.00036905625
0.16735534	0.023450216	0.00036329075
0.16748683	0.023410504	0.00036343199
0.16761832	0.023367004	0.00036334675
0.16774981	0.024026448	0.00036569914
0.16788129	0.023401060	0.00036455141
0.16801278	0.023221943	0.00036300204
0.16814427	0.023525338	0.00036563278
0.16827576	0.023561053	0.00036466625
0.16840725	0.023124537	0.00036002668
0.16853874	0.023829083	0.00036605291
0.16867023	0.023871112	0.00036314077
0.16880171	0.023536418	0.00036403747
0.16893320	0.023503372	0.00036348313
0.16906469	0.023165363	0.00035904492
0.16919618	0.023498498	0.00036511461
0.16932767	0.023713849	0.00036303280
0.16945916	0.023856573	0.00036594296
0.16959065	0.023750298	0.00036433482
0.16972214	0.023633529	0.00036176731
0.16985362	0.024466934	0.00036838491
0.16998511	0.024154892	0.00036530796
0.17011660	0.023469548	0.00036176336
0.17024809	0.023518720	0.00036315853
0.17037958	0.023809780	0.00036410876
0.17051107	0.023186965	0.00036073603
0.17064256	0.023958174	0.00036459563
0.17077405	0.023497503	0.00036220787
0.17090553	0.023932608	0.00036549722
0.17103702	0.023345679	0.00035894585
0.17116851	0.024308271	0.00036484969
0.17130000	0.023429255	0.00036097676
0.17143149	0.023399440	0.00035946014
0.17156298	0.023411429	0.00036039414
0.17169447	0.023386867	0.00035840293
0.17182595	0.023247902	0.00035891099
0.17195744	0.023512938	0.00036260649
0.17208893	0.023872178	0.00036015182
0.17222042	0.023679683	0.00036076522
0.17235191	0.023932377	0.00036318916
0.17248340	0.023560704	0.00036126610
0.17261489	0.023197490	0.00035885201
0.17274638	0.023163725	0.00035652890
0.17287786	0.023495997	0.00036123738
0.17300935	0.023222960	0.00035633713
0.17314084	0.023409215	0.00035944343
0.17327233	0.023258418	0.00035651748
0.17340382	0.024202376	0.00036257474
0.17353531	0.023485362	0.00035944513
0.17366680	0.023570765	0.00035877100
0.17379829	0.023447142	0.00035777930
0.17392977	0.023163672	0.00035785685
0.17406126	0.023074514	0.00035581128
0.17419275	0.023858487	0.00036064843
0.17432424	0.023899635	0.00036035383
0.17445573	0.023230543	0.00035574010
0.17458722	0.023895088	0.00036150746
0.17471871	0.022770099	0.00035293879
0.17485019	0.023807940	0.00035979692
0.17498168	0.023826426	0.00036042144
0.17511317	0.023364410	0.00035672313
0.17524466	0.023788387	0.00036158283
0.17537615	0.024207821	0.00036127150
0.17550764	0.023661726	0.00035733497
0.17563913	0.024239437	0.00036143619
0.17577062	0.023425596	0.00035656847
0.17590210	0.023282007	0.00035606604
0.17603359	0.023473739	0.00035580481
0.17616508	0.024110202	0.00036132419
0.17629657	0.023866323	0.00035955279
0.17642806	0.024286815	0.00035892696
0.17655955	0.023757975	0.00035927011
0.17669104	0.023766683	0.00035708893
0.17682253	0.023675994	0.00035656860
0.17695401	0.023750152	0.00035877867
0.17708550	0.023457107	0.00035429469
0.17721699	0.023827408	0.00035872135
0.17734848	0.023009209	0.00035244194
0.17747997	0.023232990	0.00035449048
0.17761146	0.024039850	0.00036101989
0.17774295	0.023416774	0.00035297684
0.17787443	0.023764281	0.00035813418
0.17800592	0.023331339	0.00035430085
0.17813741	0.023414566	0.00035516021
0.17826890	0.022854397	0.00035204265
0.17840039	0.023354799	0.00035342045
0.17853188	0.023617527	0.00035633705
0.17866337	0.023429514	0.00035416516
0.17879486	0.023247944	0.00035296774
0.17892634	0.023834517	0.00035860577
0.17905783	0.023311013	0.00035182622
0.17918932	0.023638323	0.00035644348
0.17932081	0.023405801	0.00035444686
0.17945230	0.023177316	0.00035289886
0.17958379	0.024078300	0.00035817582
0.17971528	0.022858731	0.00034923791
0.17984677	0.023736178	0.00035568029
0.17997825	0.023387184	0.00035319028
0.18010974	0.023038920	0.00035022964
0.18024123	0.023759286	0.00035489042
0.18037272	0.023106775	0.00034931445
0.18050421	0.022982477	0.00035726373
0.18063570	0.023410680	0.00036331348
0.18076719	0.023255439	0.00036252226
0.18089867	0.023455306	0.00036780920
0.18103016	0.023839555	0.00037004164
0.18116165	0.023209153	0.00036892349
0.18129314	0.023307996	0.00037164866
0.18142463	0.022730272	0.00036787064
0.18155612	0.023931606	0.00037853729
0.18168761	0.023404136	0.00037512398
0.18181910	0.023660799	0.00037878291
0.18195058	0.023429649	0.00037785359
0.18208207	0.023098856	0.00037633166
0.18221356	0.022540374	0.00037505038
0.18234505	0.023193404	0.00038003334
0.18247654	0.023287430	0.00038220575
0.18260803	0.023731398	0.00038441518
0.18273952	0.024116585	0.00038837289
0.18287101	0.023257032	0.00038585762
0.18300249	0.022936995	0.00038321247
0.18313398	0.022681407	0.00038119594
0.18326547	0.023444194	0.00038826302
0.18339696	0.023637488	0.00038997626
0.18352845	0.023327308	0.00038852654
0.18365994	0.024014695	0.00039444437
0.18379143	0.023213688	0.00039089740
0.18392292	0.023800135	0.00039682483
0.18405440	0.023293307	0.00039102785
0.18418589	0.023674740	0.00039518555
0.18431738	0.023402964	0.00039599329
0.18444887	0.023441713	0.00039376709
0.18458036	0.023209523	0.00039545891
0.18471185	0.022960031	0.00039424633
0.18484334	0.023293255	0.00039664890
0.18497482	0.023149201	0.00039799072
0.18510631	0.023437275	0.00039849544
0.18523780	0.023637864	0.00040169151
0.18536929	0.022378739	0.00038714140
0.18550078	0.023183350	0.00038644253
0.18563227	0.023073850	0.00038581259
0.18576376	0.023739368	0.00038201307
0.18589525	0.023487710	0.00038403393
0.18602673	0.023571696	0.00038282929
0.18615822	0.023737701	0.00038263993
0.18628971	0.023358468	0.00037871878
0.18642120	0.024053067	0.00038097258
0.18655269	0.023692589	0.00037922261
0.18668418	0.024234327	0.00037868285
0.18681567	0.023764388	0.00037563177
0.18694716	0.023642003	0.00037511137
0.18707864	0.023232446	0.00036814627
0.18721013	0.023445514	0.00037061074
0.18734162	0.023317332	0.00036997985
0.18747311	0.023903482	0.00037103663
0.18760460	0.023144402	0.00036845971
0.18773609	0.023982429	0.00036912270
0.18786758	0.023502253	0.00036799775
0.18799906	0.023515961	0.00036845780
0.18813055	0.023989392	0.00036770489
0.18826204	0.023559157	0.00036704297
0.18839353	0.023464534	0.00036210236
0.18852502	0.024318390	0.00036868461
0.18865651	0.023598727	0.00036591545
0.18878800	0.023225824	0.00035804885
0.18891949	0.024145466	0.00036559298
0.18905097	0.023390108	0.00036066071
0.18918246	0.023566379	0.00036127494
0.18931395	0.023337407	0.00035946635
0.18944544	0.023589356	0.00035894760
0.18957693	0.023271163	0.00035819076
0.18970842	0.023371419	0.00035757411
0.18983991	0.023693742	0.00036047647
0.18997140	0.023167782	0.00035710303
0.19010288	0.023176286	0.00035275503
0.19023437	0.023371660	0.00035603804
0.19036586	0.023427345	0.00035600966
0.19049735	0.023197121	0.00035449149
0.19062884	0.023214719	0.00035389215
0.19076033	0.023468739	0.00035334267
0.19089182	0.023859126	0.00035675047
0.19102330	0.023237562	0.00035221588
0.19115479	0.023222882	0.00035252394
0.19128628	0.022925519	0.00035046146
0.19141777	0.022879259	0.00034935895
0.19154926	0.023779959	0.00035375148
0.19168075	0.023101551	0.00034945699
0.19181224	0.023072870	0.00035143641
0.19194373	0.022981714	0.00034977782
0.19207521	0.023405538	0.00035140156
0.19220670	0.023357090	0.00035096700
0.19233819	0.022979884	0.00034960766
0.19246968	0.023722247	0.00035334336
0.19260117	0.023004291	0.00034814997
0.19273266	0.022958706	0.00034852550
0.19286415	0.023134571	0.00034850777
0.19299564	0.023552288	0.00035260998
0.19312712	0.023241634	0.00034872804
0.19325861	0.023654482	0.00035271194
0.19339010	0.023142571	0.00034816879
0.19352159	0.023054422	0.00034759058
0.19365308	0.023558946	0.00035174279
0.19378457	0.023392468	0.00035035063
0.19391606	0.023964189	0.00035325359
0.19404754	0.023651934	0.00035123979
0.19417903	0.023249854	0.00034896258
0.19431052	0.023010423	0.00034831585
0.19444201	0.023307276	0.00034933492
0.19457350	0.023693300	0.00035064888
0.19470499	0.023249365	0.00034779552
0.19483648	0.022804004	0.00034391155
0.19496797	0.023112662	0.00034839715
0.19509945	0.023322237	0.00034767392
0.19523094	0.023973350	0.00035187746
0.19536243	0.023476478	0.00034924137
0.19549392	0.023372557	0.00034784499
0.19562541	0.023693682	0.00035015923
0.19575690	0.023443162	0.00034820314
0.19588839	0.023250442	0.00034676814
0.19601988	0.024086819	0.00035085125
0.19615136	0.023405256	0.00034662337
0.19628285	0.023064290	0.00034615779
0.19641434	0.023250460	0.00034577698
0.19654583	0.023148586	0.00034579573
0.19667732	0.023463768	0.00034665960
0.19680881	0.023271767	0.00034561082
0.19694030	0.023159660	0.00034535466
0.19707178	0.023655356	0.00034781724
0.19720327	0.023516480	0.00034644073
0.19733476	0.023381340	0.00034532403
0.19746625	0.023574267	0.00034606092
0.19759774	0.023260644	0.00034659938
0.19772923	0.023987207	0.00034889984
0.19786072	0.023296248	0.00034510706
0.19799221	0.023813358	0.00034833595
0.19812369	0.023537175	0.00034480140
0.19825518	0.023266424	0.00034615124
0.19838667	0.023445751	0.00034438656
0.19851816	0.023409158	0.00034549600
0.19864965	0.023188116	0.00034323135
0.19878114	0.023392929	0.00034417415
0.19891263	0.023277511	0.00034545876
0.19904412	0.023930667	0.00034580988
0.19917560	0.023469524	0.00034451170
0.19930709	0.023850743	0.00034723227
0.19943858	0.023655080	0.00034405587
0.19957007	0.023319039	0.00034410509
0.19970156	0.023620402	0.00034549843
0.19983305	0.023276232	0.00034282718
0.19996454	0.023430542	0.00034418237
0.20009602	0.023494008	0.00034405852
0.20022751	0.023680962	0.00034585016
0.20035900	0.023185451	0.00034295194
0.20049049	0.023283831	0.00034236982
0.20062198	0.023227001	0.00034277047
0.20075347	0.023415262	0.00034315898
0.20088496	0.023210187	0.00034337160
0.20101645	0.023556109	0.00034534349
0.20114793	0.023161023	0.00034016118
0.20127942	0.023059600	0.00034156170
0.20141091	0.023270604	0.00034065749
0.20154240	0.023059684	0.00034112308
0.20167389	0.023608764	0.00034428511
0.20180538	0.023455206	0.00034131932
0.20193687	0.023571055	0.00034356894
0.20206836	0.023726026	0.00034365745
0.20219984	0.023417268	0.00034322860
0.20233133	0.022883943	0.00033955117
0.20246282	0.023200863	0.00033983104
0.20259431	0.023190758	0.00034045043
0.20272580	0.022941134	0.00033744482
0.20285729	0.023460019	0.00034065311
0.20298878	0.022662549	0.00033771302
0.20312027	0.022572594	0.00033324428
0.20325175	0.023197706	0.00034024816
0.20338324	0.023595311	0.00033996339
0.20351473	0.023605685	0.00034096181
0.20364622	0.023487111	0.00034163460
0.20377771	0.023330928	0.00033924382
0.20390920	0.023573133	0.00034099387
0.20404069	0.023458609	0.00033972343
0.20417217	0.022991890	0.00033828683
0.20430366	0.023599991	0.00034169946
0.20443515	0.022844575	0.00033560260
0.20456664	0.023510897	0.00034033264
0.20469813	0.023816340	0.00034232908
0.20482962	0.023939098	0.00034215640
0.20496111	0.023727477	0.00034181459
0.20509260	0.022888415	0.00033618440
0.20522408	0.023498768	0.00033961241
0.20535557	0.023499913	0.00034072979
0.20548706	0.023401631	0.00033847433
0.20561855	0.024096931	0.00034370449
0.20575004	0.023455448	0.00033714667
0.20588153	0.023457341	0.00033928616
0.20601302	0.023334464	0.00033897648
0.20614451	0.023599617	0.00033703359
0.20627599	0.023348426	0.00033808245
0.20640748	0.023934081	0.00034001345
0.20653897	0.023303011	0.00033716385
0.20667046	0.023589650	0.00033896098
0.20680195	0.023033669	0.00033421138
0.20693344	0.023306068	0.00033728333
0.20706493	0.022746504	0.00033350683
0.20719641	0.023654859	0.00033994707
0.20732790	0.023267969	0.00033777846
0.20745939	0.022905558	0.00033296328
0.20759088	0.023080814	0.00033637082
0.20772237	0.023119918	0.00033551984
0.20785386	0.023340818	0.00033668717
0.20798535	0.023539696	0.00033941447
0.20811684	0.023648832	0.00033850936
0.20824832	0.023392935	0.00033668310
0.20837981	0.023187699	0.00033591835
0.20851130	0.022692750	0.00033358738
0.20864279	0.022903389	0.00033658102
0.20877428	0.023086186	0.00033329801
0.20890577	0.023631302	0.00033725343
0.20903726	0.023661839	0.00033763577
0.20916875	0.022963886	0.00033476162
0.20930023	0.022742759	0.00033345746
0.20943172	0.022773463	0.00033140154
0.20956321	0.023783260	0.00033833280
0.20969470	0.023777178	0.00033825529
0.20982619	0.023115243	0.00033446656
0.20995768	0.023080937	0.00033367808
0.21008917	0.023597271	0.00033545095
0.21022065	0.022749057	0.00033286073
0.21035214	0.023647448	0.00033870471
0.21048363	0.023782929	0.00033691655
0.21061512	0.023338672	0.00033619387
0.21074661	0.023763494	0.00033608245
0.21087810	0.023088909	0.00033333949
0.21100959	0.023236440	0.00033620164
0.21114108	0.023425690	0.00033479187
0.21127256	0.023154629	0.00033513422
0.21140405	0.023390744	0.00033364542
0.21153554	0.023132824	0.00033431956
0.21166703	0.023420096	0.00033548630
0.21179852	0.023662145	0.00033496800
0.21193001	0.023693518	0.00033653401
0.21206150	0.022943518	0.00033037939
0.21219299	0.023621812	0.00033476872
0.21232447	0.023153533	0.00033391140
0.21245596	0.023547123	0.00033419661
0.21258745	0.023569648	0.00033540491
0.21271894	0.022680271	0.00032972920
0.21285043	0.023900956	0.00033571286
0.21298192	0.023578271	0.00033645237
0.21311341	0.022842776	0.00032958739
0.21324489	0.022951578	0.00033153444
0.21337638	0.023253047	0.00033175202
0.21350787	0.024039131	0.00033660471
0.21363936	0.023764727	0.00033671225
0.21377085	0.022759981	0.00032866719
0.21390234	0.023131214	0.00033321172
0.21403383	0.022485362	0.00032894068
0.21416532	0.022824760	0.00033022396
0.21429680	0.022911779	0.00033118281
0.21442829	0.023270812	0.00033269751
0.21455978	0.023093288	0.00033144507
0.21469127	0.023043593	0.00032991820
0.21482276	0.023505545	0.00033179784
0.21495425	0.022743527	0.00032891947
0.21508574	0.023076908	0.00032973303
0.21521723	0.023375595	0.00033151110
0.21534871	0.023116570	0.00033152190
0.21548020	0.023432592	0.00033008188
0.21561169	0.023883807	0.00033510564
0.21574318	0.023529371	0.00033335780
0.21587467	0.022639573	0.00032665143
0.21600616	0.023135961	0.00033126348
0.21613765	0.023352722	0.00032960427
0.21626913	0.023587064	0.00033296358
0.21640062	0.023462564	0.00033136077
0.21653211	0.023616037	0.00033332575
0.21666360	0.023478267	0.00033128095
0.21679509	0.023838510	0.00033230292
0.21692658	0.022877173	0.00032840595
0.21705807	0.023492157	0.00033158987
0.21718956	0.022902465	0.00032567661
0.21732104	0.022809292	0.00032873611
0.21745253	0.023123949	0.00032876704
0.21758402	0.023184487	0.00032996815
0.21771551	0.022875882	0.00032729210
0.21784700	0.023261306	0.00032890807
0.21797849	0.023325362	0.00033047784
0.21810998	0.023339504	0.00032948785
0.21824147	0.022929284	0.00032755204
0.21837295	0.023222331	0.00033004805
0.21850444	0.023295122	0.00032607243
0.21863593	0.023608014	0.00033223898
0.21876742	0.023205870	0.00032730181
0.21889891	0.022909716	0.00032754839
0.21903040	0.023486868	0.00033115371
0.21916189	0.023593080	0.00032943981
0.21929337	0.022581869	0.00032519476
0.21942486	0.022638274	0.00032401420
0.21955635	0.023539937	0.00033112854
0.21968784	0.023151579	0.00032851723
0.21981933	0.023249991	0.00032610658
0.21995082	0.023095675	0.00032686502
0.22008231	0.023379657	0.00032802622
0.22021380	0.024045568	0.00033359628
0.22034528	0.023455627	0.00032974809
0.22047677	0.023052163	0.00032349116
0.22060826	0.023017339	0.00032655200
0.22073975	0.023561682	0.00032980576
0.22087124	0.023760799	0.00033076811
0.22100273	0.023553946	0.00032884932
0.22113422	0.023907285	0.00032916154
0.22126571	0.022531821	0.00032389960
0.22139719	0.023207213	0.00032688325
0.22152868	0.023489488	0.00032781788
0.22166017	0.023536776	0.00032992134
0.22179166	0.023395322	0.00032664069
0.22192315	0.022742074	0.00032494907
0.22205464	0.023491037	0.00032833886
0.22218613	0.023755499	0.00032966662
0.22231761	0.023121754	0.00032485283
0.22244910	0.023279916	0.00032655823
0.22258059	0.023043864	0.00032554761
0.22271208	0.022844609	0.00032492399
0.22284357	0.023244161	0.00032541765
0.22297506	0.022536161	0.00032371350
0.22310655	0.022648711	0.00032189384
0.22323804	0.023260513	0.00032646515
0.22336952	0.024049424	0.00033135131
0.22350101	0.023524095	0.00032547389
0.22363250	0.023682076	0.00032831553
0.22376399	0.022630927	0.00032125721
0.22389548	0.023194052	0.00032585776
0.22402697	0.023140690	0.00032554447
0.22415846	0.023762417	0.00032790705
0.22428995	0.022708027	0.00032158853
0.22442143	0.023333507	0.00032556619
0.22455292	0.022704870	0.00032156609
0.22468441	0.023486531	0.00032759534
0.22481590	0.023117821	0.00032491482
0.22494739	0.022926988	0.00032228109
0.22507888	0.023481971	0.00032580733
0.22521037	0.023590231	0.00032498286
0.22534186	0.022944008	0.00032330813
0.22547334	0.022928772	0.00032203709
0.22560483	0.023173940	0.00032202665
0.22573632	0.023486508	0.00032570222
0.22586781	0.023374838	0.00032453898
0.22599930	0.023026236	0.00032361077
0.22613079	0.023361495	0.00032365692
0.22626228	0.022537614	0.00032123531
0.22639376	0.023309013	0.00032290977
0.22652525	0.022910384	0.00032198768
0.22665674	0.023247973	0.00032432084
0.22678823	0.023106703	0.00032156341
0.22691972	0.022538601	0.00031991453
0.22705121	0.023227644	0.00032329110
0.22718270	0.022913773	0.00032219183
0.22731419	0.023270810	0.00032435940
0.22744567	0.023061897	0.00032205080
0.22757716	0.023363050	0.00032236928
0.22770865	0.022927339	0.00032114393
0.22784014	0.023560766	0.00032432033
0.22797163	0.023459262	0.00032547846
0.22810312	0.022807957	0.00031943284
0.22823461	0.022952455	0.00032071997
0.22836610	0.022943948	0.00032213624
0.22849758	0.022526182	0.00031808385
0.22862907	0.023472503	0.00032506008
0.22876056	0.022513178	0.00031583251
0.22889205	0.022906807	0.00032069072
0.22902354	0.023645220	0.00032422188
0.22915503	0.023646312	0.00032230877
0.22928652	0.023371602	0.00032301670
0.22941800	0.023171021	0.00032109489
0.22954949	0.023739069	0.00032502806
0.22968098	0.023008936	0.00032078152
0.22981247	0.023614971	0.00032220773
0.22994396	0.022829758	0.00032000096
0.23007545	0.023362996	0.00032551078
0.23020694	0.022676628	0.00032436515
0.23033843	0.023393955	0.00033251791
0.23046991	0.023821054	0.00033577279
0.23060140	0.022760539	0.00033178168
0.23073289	0.023660371	0.00033741914
0.23086438	0.023261774	0.00033537786
0.23099587	0.023164946	0.00033953216
0.23112736	0.022571538	0.00033444392
0.23125885	0.022896122	0.00033913712
0.23139034	0.022683095	0.00033703724
0.23152182	0.023588247	0.00034393892
0.23165331	0.023884370	0.00034834639
0.23178480	0.023613346	0.00034693874
0.23191629	0.023214351	0.00034582649
0.23204778	0.023744489	0.00034906397
0.23217927	0.023489682	0.00034771116
0.23231076	0.023256355	0.00034922237
0.23244224	0.023074921	0.00034741845
0.23257373	0.023965148	0.00035298911
0.23270522	0.023001226	0.00034796919
0.23283671	0.023433891	0.00034930401
0.23296820	0.023586390	0.00035177957
0.23309969	0.023450122	0.00034926117
0.23323118	0.023166648	0.00034688047
0.23336267	0.023470606	0.00035041091
0.23349415	0.023272255	0.00034713854
0.23362564	0.022858532	0.00034944934
0.23375713	0.023121820	0.00034913732
0.23388862	0.023002628	0.00034868270
0.23402011	0.023314807	0.00035210912
0.23415160	0.022517982	0.00034533150
0.23428309	0.022790131	0.00034953450
0.23441458	0.023207523	0.00034960804
0.23454606	0.023683857	0.00035472132
0.23467755	0.023396608	0.00035218443
0.23480904	0.023394890	0.00035312571
0.23494053	0.023203459	0.00035237476
0.23507202	0.023809642	0.00035588595
0.23520351	0.023475190	0.00035435421
0.23533500	0.023198184	0.00035212705
0.23546648	0.023234466	0.00035288605
0.23559797	0.023180580	0.00035275629
0.23572946	0.023688195	0.00035572774
0.23586095	0.022977818	0.00035202835
0.23599244	0.022949007	0.00035273666
0.23612393	0.023617235	0.00035603588
0.23625542	0.023586566	0.00035816651
0.23638691	0.023260696	0.00035485566
0.23651839	0.023425844	0.00035442567
0.23664988	0.023102846	0.00035371477
0.23678137	0.023627776	0.00035760787
0.23691286	0.024241079	0.00036098699
0.23704435	0.022939138	0.00035283725
0.23717584	0.023485698	0.00035538944
0.23730733	0.023145172	0.00035700593
0.23743882	0.023768472	0.00035936434
0.23757030	0.022463992	0.00035255748
0.23770179	0.023073198	0.00035691697
0.23783328	0.023044317	0.00035397113
0.23796477	0.023033759	0.00035650147
0.23809626	0.023112659	0.00035543827
0.23822775	0.023504730	0.00035778808
0.23835924	0.023234902	0.00035910510
0.23849072	0.023042604	0.00035478048
0.23862221	0.023585160	0.00035981305
0.23875370	0.023436018	0.00035821821
0.23888519	0.022932813	0.00035513007
0.23901668	0.023474704	0.00036077984
0.23914817	0.023555040	0.00035671698
0.23927966	0.022699421	0.00035596964
0.23941115	0.023502329	0.00035842032
0.23954263	0.023137617	0.00035873070
0.23967412	0.022717127	0.00035630974
0.23980561	0.023142325	0.00035626658
0.23993710	0.023405105	0.00036132787
0.24006859	0.022993140	0.00035800512
0.24020008	0.022631793	0.00035666663
0.24033157	0.023222180	0.00035850181
0.24046306	0.023314741	0.00035935466
0.24059454	0.022418770	0.00035584809
0.24072603	0.024019373	0.00036471668
0.24085752	0.023385831	0.00035987825
0.24098901	0.022735595	0.00035910649
0.24112050	0.023046330	0.00035756747
0.24125199	0.022762759	0.00035782301
0.24138348	0.023402929	0.00036223714
0.24151496	0.023867248	0.00036270861
0.24164645	0.023217410	0.00036145488
0.24177794	0.022673741	0.00035568852
0.24190943	0.023133118	0.00036032740
0.24204092	0.023212463	0.00036044326
0.24217241	0.022922865	0.00035883075
0.24230390	0.023038518	0.00036055911
0.24243539	0.023203373	0.00035885532
0.24256687	0.023002314	0.00035919738
0.24269836	0.023632651	0.00036379015
0.24282985	0.023248357	0.00036115468
0.24296134	0.022764603	0.00035965237
0.24309283	0.022870143	0.00036002549
0.24322432	0.023073007	0.00036157572
0.24335581	0.023097971	0.00036324495
0.24348730	0.024040996	0.00036651616
0.24361878	0.022933057	0.00036103298
0.24375027	0.023589135	0.00036401760
0.24388176	0.022792467	0.00036001533
0.24401325	0.023162716	0.00036425266
0.24414474	0.022983265	0.00035991749
0.24427623	0.023483141	0.00036494695
0.24440772	0.023753475	0.00036645645
0.24453920	0.023030228	0.00036244551
0.24467069	0.023141250	0.00036405389
0.24480218	0.023333941	0.00036272162
0.24493367	0.023801517	0.00036633028
0.24506516	0.023105662	0.00036255484
0.24519665	0.023023250	0.00036205538
0.24532814	0.023564669	0.00036596093
0.24545963	0.023839967	0.00036659869
0.24559111	0.023050791	0.00036332071
0.24572260	0.023456783	0.00036476218
0.24585409	0.023266908	0.00036334684
0.24598558	0.023289299	0.00036592558
0.24611707	0.023370189	0.00036577643
0.24624856	0.023874406	0.00036652526
0.24638005	0.022927757	0.00036312079
0.24651154	0.023484174	0.00036552103
0.24664302	0.023392915	0.00036690135
0.24677451	0.023211633	0.00036416636
0.24690600	0.023628981	0.00036835533
0.24703749	0.023533732	0.00036809505
0.24716898	0.022340162	0.00035934232
0.24730047	0.023309746	0.00036697688
0.24743196	0.023167350	0.00036438389
0.24756345	0.022972649	0.00036363445
0.24769493	0.023042761	0.00036539090
0.24782642	0.023147456	0.00036435026
0.24795791	0.023726641	0.00036882842
0.24808940	0.022949466	0.00036477000
0.24822089	0.023204908	0.00036460733
0.24835238	0.022682710	0.00036468533
0.24848387	0.023051211	0.00036448080
0.24861535	0.023426467	0.00036836767
0.24874684	0.022929476	0.00036514878
0.24887833	0.023414232	0.00036662079
0.24900982	0.023787529	0.00037162002
0.24914131	0.023042113	0.00036607727
0.24927280	0.022934576	0.00036565176
0.24940429	0.022757599	0.00036328891
0.24953578	0.023473771	0.00036768809
0.24966726	0.023095521	0.00036819608
0.24979875	0.023522304	0.00036818870
0.24993024	0.023177230	0.00036741532
0.25006173	0.023313004	0.00036696589
0.25019322	0.023353295	0.00036837844
0.25032471	0.023383104	0.00037011040
0.25045620	0.023426323	0.00036746351
0.25058769	0.023367483	0.00036883939
0.25071917	0.022911765	0.00036535878
0.25085066	0.022861859	0.00036463048
0.25098215	0.022759348	0.00036567346
0.25111364	0.023441650	0.00036785106
0.25124513	0.023679360	0.00037254639
0.25137662	0.023075752	0.00036738524
0.25150811	0.022679140	0.00036382865
0.25163959	0.022864951	0.00036551010
0.25177108	0.022933800	0.00036520114
0.25190257	0.023405320	0.00036988460
0.25203406	0.022847810	0.00036705309
0.25216555	0.023156999	0.00036780401
0.25229704	0.023419859	0.00036972698
0.25242853	0.024137950	0.00037318247
0.25256002	0.023192620	0.00036928258
0.25269150	0.023682479	0.00037227124
0.25282299	0.023205386	0.00036648446
0.25295448	0.023839692	0.00037474097
0.25308597	0.023053470	0.00036619530
0.25321746	0.022866704	0.00036891304
0.25334895	0.023346365	0.00037051754
0.25348044	0.022934872	0.00036713203
0.25361193	0.023158537	0.00036904625
0.25374341	0.023395367	0.00037001982
0.25387490	0.023416010	0.00037001418
0.25400639	0.022624576	0.00037109993
0.25413788	0.023505900	0.00038086769
0.25426937	0.023405295	0.00038538086
0.25440086	0.023169269	0.00038616967
0.25453235	0.022896650	0.00038822130
0.25466383	0.022812081	0.00039027409
0.25479532	0.023407466	0.00039546238
0.25492681	0.023618314	0.00039974835
0.25505830	0.023360856	0.00039944129
0.25518979	0.023045059	0.00039874450
0.25532128	0.023725229	0.00040595000
0.25545277	0.023161390	0.00040299268
0.25558426	0.022453854	0.00040052593
0.25571574	0.022856419	0.00040387749
0.25584723	0.022986227	0.00040663179
0.25597872	0.024024783	0.00041716337
0.25611021	0.023473129	0.00041343241
0.25624170	0.023166299	0.00041361842
0.25637319	0.022795468	0.00041255048
0.25650468	0.023529476	0.00041951839
0.25663617	0.022991217	0.00041746839
0.25676765	0.022610033	0.00041622491
0.25689914	0.023317870	0.00042363921
0.25703063	0.023507642	0.00042826456
0.25716212	0.023394341	0.00042510250
0.25729361	0.023199516	0.00042634712
0.25742510	0.022876049	0.00042618413
0.25755659	0.022915728	0.00042969929
0.25768807	0.023789503	0.00043560691
0.25781956	0.023485799	0.00043428283
0.25795105	0.023868714	0.00043789538
0.25808254	0.023253371	0.00043969546
0.25821403	0.022766409	0.00043308534
0.25834552	0.022937340	0.00043658589
0.25847701	0.022951406	0.00043518136
0.25860850	0.023617946	0.00044214840
0.25873998	0.022702624	0.00043822805
0.25887147	0.023284352	0.00044189039
0.25900296	0.022884922	0.00044126532
0.25913445	0.023038808	0.00044137813
0.25926594	0.022581136	0.00043758895
0.25939743	0.023758799	0.00044981708
0.25952892	0.023804396	0.00044869789
0.25966041	0.023598539	0.00045059076
0.25979189	0.023360318	0.00044719948
0.25992338	0.023587622	0.00045206975
0.26005487	0.022891293	0.00044821793
0.26018636	0.023966757	0.00045540114
0.26031785	0.023558151	0.00045093912
0.26044934	0.022232560	0.00044195649
0.26058083	0.023854195	0.00045713289
0.26071231	0.022816437	0.00044964621
0.26084380	0.023734651	0.00045450541
0.26097529	0.023600443	0.00045769927
0.26110678	0.023384034	0.00045507323
0.26123827	0.022904974	0.00045425875
0.26136976	0.022714355	0.00045166747
0.26150125	0.022924728	0.00045454135
0.26163274	0.023116509	0.00045537419
0.26176422	0.023075031	0.00045569762
0.26189571	0.022631380	0.00045695293
0.26202720	0.023695844	0.00046277530
0.26215869	0.023313636	0.00045975259
0.26229018	0.022790387	0.00045799757
0.26242167	0.022573354	0.00045536769
0.26255316	0.023127508	0.00046116613
0.26268465	0.023069630	0.00046417560
0.26281613	0.022422395	0.00045860692
0.26294762	0.022957124	0.00046166048
0.26307911	0.023214036	0.00046351636
0.26321060	0.022932037	0.00046625154
0.26334209	0.022686760	0.00046345412
0.26347358	0.023329539	0.00046717058
0.26360507	0.022953042	0.00046594505
0.26373655	0.022506532	0.00046175680
0.26386804	0.023294644	0.00047072355
0.26399953	0.023215105	0.00047057294
0.26413102	0.022798164	0.00046524087
0.26426251	0.022854361	0.00046668945
0.26439400	0.023678472	0.00047290683
0.26452549	0.023553647	0.00047725565
0.26465698	0.022397049	0.00046777298
0.26478846	0.023131776	0.00047021191
0.26491995	0.023427199	0.00047976875
0.26505144	0.022840472	0.00047128463
0.26518293	0.023343838	0.00047650185
0.26531442	0.022721275	0.00047461469
0.26544591	0.022543580	0.00047119831
[truncated: 567 more rows]
