# Supplementary material for: Invariant surface glycoprotein 65 of Trypanosoma brucei is a complement C3 receptor
Source: Nat Commun. 2022 Aug 29;13:5085. doi: 10.1038/s41467-022-32728-9 (PMC9424271; doi:10.1038/s41467-022-32728-9)
Supplement: Supplementary file 4 — supplementary data 2 [file 41467_2022_32728_MOESM4_ESM.zip › b21-414646_00009.dat]

0.0026000000	39.579863	0.13665952
0.0027314887	28.592532	0.10669301
0.0028629774	22.133013	0.089757530
0.0029944661	17.142000	0.075809495
0.0031259548	12.254178	0.058900705
0.0032574435	10.811404	0.057266557
0.0033889322	8.7277114	0.048639145
0.0035204209	11.539150	0.048694033
0.0036519096	12.292506	0.046637864
0.0037833983	9.8821496	0.039424654
0.0039148870	8.2133456	0.034680482
0.0040463757	6.6533970	0.030029113
0.0041778644	5.4705798	0.025521695
0.0043093531	4.5340629	0.022812191
0.0044408418	3.7898318	0.020058760
0.0045723305	3.1031459	0.018150777
0.0047038192	2.8773927	0.016728179
0.0048353079	2.4617535	0.015021027
0.0049667966	2.2274076	0.014237069
0.0050982853	1.8798039	0.012390212
0.0052297740	1.7483980	0.012105511
0.0053612627	1.5106676	0.010866144
0.0054927514	1.3785871	0.010105032
0.0056242401	1.2644272	0.0096495861
0.0057557288	1.1714541	0.0090307105
0.0058872175	1.0654848	0.0084972725
0.0060187062	1.0088199	0.0082463312
0.0061501949	0.90219054	0.0074696524
0.0062816836	0.88746778	0.0075757924
0.0064131723	0.81797081	0.0071297921
0.0065446610	0.79899795	0.0069457078
0.0066761496	0.75620643	0.0067253563
0.0068076383	0.72109614	0.0064184341
0.0069391270	0.68135479	0.0063393499
0.0070706157	0.66230935	0.0061512442
0.0072021044	0.63850944	0.0059731196
0.0073335931	0.60537232	0.0057907171
0.0074650818	0.57930527	0.0054997611
0.0075965705	0.55711035	0.0054381353
0.0077280592	0.53692334	0.0053165939
0.0078595479	0.50919952	0.0050537317
0.0079910366	0.48792755	0.0049765213
0.0081225253	0.47047079	0.0047469055
0.0082540140	0.44880725	0.0046626965
0.0083855027	0.44458288	0.0046584477
0.0085169914	0.41564329	0.0044122596
0.0086484801	0.39618709	0.0042764240
0.0087799688	0.38260170	0.0041283412
0.0089114575	0.37621345	0.0041153722
0.0090429462	0.36040519	0.0039998137
0.0091744349	0.34424257	0.0038754851
0.0093059236	0.33124079	0.0037568300
0.0094374123	0.31833260	0.0036585121
0.0095689010	0.29786440	0.0034819490
0.0097003897	0.29049759	0.0034664201
0.0098318784	0.27766846	0.0033405575
0.0099633671	0.27257386	0.0032738209
0.010094856	0.25702830	0.0031693267
0.010226345	0.24254500	0.0030058581
0.010357833	0.23759194	0.0030520763
0.010489322	0.22271068	0.0028680214
0.010620811	0.21152110	0.0027747781
0.010752299	0.20661968	0.0027307626
0.010883788	0.19151610	0.0025749228
0.011015277	0.18962930	0.0026091930
0.011146765	0.17906844	0.0024569143
0.011278254	0.16615564	0.0023575884
0.011409743	0.16175605	0.0023016593
0.011541231	0.15453269	0.0022157644
0.011672720	0.14802727	0.0021747558
0.011804209	0.13895822	0.0020266983
0.011935698	0.13228473	0.0019733001
0.012067186	0.12809865	0.0019305017
0.012198675	0.12277278	0.0018281584
0.012330164	0.11854270	0.0018010692
0.012461652	0.11233689	0.0017329824
0.012593141	0.10871179	0.0016663867
0.012724630	0.10603103	0.0016457223
0.012856118	0.10084288	0.0015551125
0.012987607	0.099225518	0.0015603331
0.013119096	0.093114909	0.0014776410
0.013250585	0.091632263	0.0014491956
0.013382073	0.091557721	0.0014547624
0.013513562	0.085380838	0.0013823333
0.013645051	0.082039731	0.0013646766
0.013776539	0.081262842	0.0013517507
0.013908028	0.081488828	0.0013296425
0.014039517	0.077041016	0.0012870554
0.014171005	0.075213034	0.0012627015
0.014302494	0.072618469	0.0012442886
0.014433983	0.070782970	0.0012290051
0.014565472	0.070825892	0.0012044184
0.014696960	0.067019456	0.0011772246
0.014828449	0.068540478	0.0011728679
0.014959938	0.065783357	0.0011551556
0.015091426	0.066280991	0.0011628152
0.015222915	0.065401727	0.0011261057
0.015354404	0.064871085	0.0011270356
0.015485892	0.063203127	0.0011022182
0.015617381	0.062815233	0.0011023460
0.015748870	0.059838122	0.0010748853
0.015880359	0.058205880	0.0010450431
0.016011847	0.060436222	0.0010640476
0.016143336	0.054012935	0.00099714141
0.016274825	0.053809954	0.00099867574
0.016406313	0.053291611	0.00098483234
0.016537802	0.050818102	0.00095622222
0.016669291	0.053066115	0.00097239854
0.016800779	0.052317296	0.00096466932
0.016932268	0.058158378	0.0010114446
0.017063757	0.059748563	0.0010209121
0.017195246	0.058618206	0.0010026281
0.017326734	0.057577857	0.00099447190
0.017458223	0.058214130	0.00099366854
0.017589712	0.058214382	0.00099019697
0.017721200	0.055083813	0.00096767476
0.017852689	0.055384186	0.00094839366
0.017984178	0.054190895	0.00095007893
0.018115666	0.053417456	0.00093808637
0.018247155	0.052869970	0.00092536863
0.018378644	0.052379718	0.00092261420
0.018510133	0.050219499	0.00089514438
0.018641621	0.051211308	0.00090020370
0.018773110	0.049451682	0.00088229958
0.018904599	0.050727546	0.00089251934
0.019036087	0.049929700	0.00088215339
0.019167576	0.050265423	0.00087602547
0.019299065	0.047596146	0.00084904883
0.019430553	0.046602557	0.00084804822
0.019562042	0.048284762	0.00085139481
0.019693531	0.045021181	0.00082406799
0.019825019	0.045861672	0.00082480180
0.019956508	0.044900793	0.00081119763
0.020087997	0.045095227	0.00081767754
0.020219486	0.043893986	0.00080074120
0.020350974	0.043290444	0.00080109493
0.020482463	0.043861005	0.00079023487
0.020613952	0.044450932	0.00079392953
0.020745440	0.043435657	0.00079132334
0.020876929	0.041965226	0.00076922884
0.021008418	0.040818612	0.00075995388
0.021139906	0.041054776	0.00075833091
0.021271395	0.041402251	0.00075449264
0.021402884	0.040697841	0.00075232551
0.021534373	0.040478344	0.00074498762
0.021665861	0.040899922	0.00074805535
0.021797350	0.038021122	0.00072022270
0.021928839	0.038803242	0.00071749880
0.022060327	0.038140992	0.00071982439
0.022191816	0.039839047	0.00072458997
0.022323305	0.039936662	0.00072626888
0.022454793	0.036832202	0.00069754458
0.022586282	0.037448131	0.00069572633
0.022717771	0.036971111	0.00069681544
0.022849260	0.035831087	0.00067937597
0.022980748	0.036751621	0.00069156485
0.023112237	0.035451606	0.00067076817
0.023243726	0.036355068	0.00067539500
0.023375214	0.036875687	0.00068767055
0.023506703	0.036407672	0.00067698433
0.023638192	0.037023644	0.00068043103
0.023769680	0.037794423	0.00068641409
0.023901169	0.037763140	0.00068129451
0.024032658	0.037216521	0.00067905464
0.024164147	0.036874022	0.00067016406
0.024295635	0.036464698	0.00066324860
0.024427124	0.036211000	0.00066099536
0.024558613	0.036716472	0.00065998324
0.024690101	0.037213411	0.00067198614
0.024821590	0.036818084	0.00066118460
0.024953079	0.036950205	0.00065776666
0.025084567	0.036289068	0.00065399732
0.025216056	0.036266855	0.00064783966
0.025347545	0.036049577	0.00065179005
0.025479034	0.034672479	0.00063322758
0.025610522	0.035608585	0.00063662899
0.025742011	0.035383494	0.00063637612
0.025873500	0.035134976	0.00062974242
0.026004988	0.035330401	0.00063552947
0.026136477	0.034645234	0.00062547004
0.026267966	0.035527903	0.00062895707
0.026399454	0.034771080	0.00062504778
0.026530943	0.036035016	0.00063010125
0.026662432	0.036144395	0.00063349746
0.026793920	0.034066940	0.00061212542
0.026925409	0.033935362	0.00060786971
0.027056898	0.034423451	0.00061627137
0.027188387	0.034557069	0.00060799965
0.027319875	0.035178970	0.00061949072
0.027451364	0.033554032	0.00059960426
0.027582853	0.035074583	0.00061013158
0.027714341	0.035175286	0.00061080070
0.027845830	0.033875617	0.00059696466
0.027977319	0.033369999	0.00059683122
0.028108807	0.034028251	0.00059459465
0.028240296	0.033980977	0.00059545503
0.028371785	0.033839970	0.00059181911
0.028503274	0.034525144	0.00059643564
0.028634762	0.033828176	0.00058863762
0.028766251	0.034090678	0.00059116140
0.028897740	0.034312214	0.00058721828
0.029029228	0.032580617	0.00057676090
0.029160717	0.032589344	0.00057586961
0.029292206	0.032813745	0.00057396770
0.029423694	0.032822655	0.00057752524
0.029555183	0.033642555	0.00057380022
0.029686672	0.032869986	0.00057290879
0.029818161	0.032799504	0.00057109560
0.029949649	0.032486089	0.00056305085
0.030081138	0.032388564	0.00056322793
0.030212627	0.031888345	0.00055573800
0.030344115	0.031968177	0.00055675769
0.030475604	0.031677310	0.00055448712
0.030607093	0.032283124	0.00055648169
0.030738581	0.032139726	0.00055707976
0.030870070	0.033060908	0.00055851020
0.031001559	0.032383784	0.00055154443
0.031133048	0.031749785	0.00055117837
0.031264536	0.032530664	0.00055185743
0.031396025	0.032102218	0.00055108686
0.031527514	0.032364654	0.00054836550
0.031659002	0.032146330	0.00054561622
0.031790491	0.031156322	0.00053957069
0.031921980	0.032227905	0.00054321879
0.032053468	0.031815321	0.00054304319
0.032184957	0.031881765	0.00053885179
0.032316446	0.032360571	0.00053964243
0.032447935	0.030860213	0.00053349994
0.032579423	0.030597986	0.00052561941
0.032710912	0.031973492	0.00053696212
0.032842401	0.031889982	0.00053334345
0.032973889	0.031812619	0.00053120990
0.033105378	0.030869484	0.00052618973
0.033236867	0.032099163	0.00053213666
0.033368355	0.030915960	0.00053231577
0.033499844	0.030726535	0.00052967616
0.033631333	0.030533241	0.00052638660
0.033762822	0.030779013	0.00053646938
0.033894310	0.029921813	0.00052740738
0.034025799	0.031035931	0.00053652757
0.034157288	0.030115547	0.00052908379
0.034288776	0.030974467	0.00053555019
0.034420265	0.029524039	0.00052949095
0.034551754	0.030024163	0.00053041690
0.034683242	0.030832603	0.00053830244
0.034814731	0.030332455	0.00053075441
0.034946220	0.029940692	0.00052872530
0.035077708	0.029535703	0.00053101331
0.035209197	0.030022165	0.00053227519
0.035340686	0.030541409	0.00053254442
0.035472175	0.030823899	0.00054448425
0.035603663	0.030148241	0.00054225544
0.035735152	0.029277192	0.00054375668
0.035866641	0.029467955	0.00054450252
0.035998129	0.029069476	0.00053791779
0.036129618	0.028172527	0.00053554199
0.036261107	0.029163662	0.00054031625
0.036392595	0.029385358	0.00054987807
0.036524084	0.028487580	0.00054012147
0.036655573	0.029464405	0.00054507205
0.036787062	0.028821513	0.00054613688
0.036918550	0.029388684	0.00054487925
0.037050039	0.029248837	0.00054917944
0.037181528	0.028776350	0.00054150483
0.037313016	0.028745004	0.00054300785
0.037444505	0.028733502	0.00054548139
0.037575994	0.028860985	0.00054480301
0.037707482	0.029744865	0.00055725471
0.037838971	0.029502469	0.00055597268
0.037970460	0.028566871	0.00054563600
0.038101949	0.028724329	0.00054860422
0.038233437	0.029290629	0.00054831878
0.038364926	0.028425910	0.00053820211
0.038496415	0.029288946	0.00054412220
0.038627903	0.028794242	0.00053302130
0.038759392	0.030288917	0.00054780904
0.038890881	0.028107963	0.00052604147
0.039022369	0.028838087	0.00053289352
0.039153858	0.029846103	0.00053599582
0.039285347	0.029872141	0.00053490876
0.039416836	0.029961587	0.00053853840
0.039548324	0.029805077	0.00053565573
0.039679813	0.030621386	0.00053823732
0.039811302	0.029734410	0.00053456508
0.039942790	0.029182644	0.00052627470
0.040074279	0.028740215	0.00052553216
0.040205768	0.029834100	0.00053023280
0.040337256	0.029102362	0.00052143879
0.040468745	0.028804302	0.00052176492
0.040600234	0.030011863	0.00052946439
0.040731723	0.030067023	0.00053003135
0.040863211	0.028265669	0.00051627393
0.040994700	0.029340133	0.00052252768
0.041126189	0.029291112	0.00052544989
0.041257677	0.028365842	0.00051278718
0.041389166	0.028229320	0.00051116064
0.041520655	0.028890870	0.00051747676
0.041652143	0.028873756	0.00051617918
0.041783632	0.029167080	0.00051856444
0.041915121	0.029101758	0.00051548178
0.042046610	0.029619866	0.00052142876
0.042178098	0.029378210	0.00051885764
0.042309587	0.029084303	0.00051555653
0.042441076	0.028697180	0.00051106325
0.042572564	0.029195103	0.00051458216
0.042704053	0.029440057	0.00051251392
0.042835542	0.028208666	0.00050589274
0.042967030	0.029078705	0.00051142149
0.043098519	0.029514615	0.00051690610
0.043230008	0.028460221	0.00050659590
0.043361496	0.029457854	0.00051013401
0.043492985	0.029656556	0.00051660157
0.043624474	0.029711577	0.00051277774
0.043755963	0.030060806	0.00051904272
0.043887451	0.029111039	0.00050816681
0.044018940	0.029445317	0.00050827613
0.044150429	0.029360845	0.00051455502
0.044281917	0.028475597	0.00050064830
0.044413406	0.029561177	0.00051227290
0.044544895	0.028840759	0.00050224903
0.044676383	0.029412342	0.00050727199
0.044807872	0.028919762	0.00050509845
0.044939361	0.028965658	0.00050260157
0.045070850	0.028999088	0.00050287946
0.045202338	0.028975518	0.00050286111
0.045333827	0.028858004	0.00049791787
0.045465316	0.029664249	0.00050876582
0.045596804	0.029341433	0.00050392926
0.045728293	0.029969342	0.00050741248
0.045859782	0.028584328	0.00049784505
0.045991270	0.029647456	0.00049935210
0.046122759	0.028996591	0.00050033021
0.046254248	0.029286270	0.00050959361
0.046385737	0.028317954	0.00050472538
0.046517225	0.028736177	0.00050929242
0.046648714	0.028108358	0.00050644001
0.046780203	0.028785448	0.00051923595
0.046911691	0.029030931	0.00051758138
0.047043180	0.029572495	0.00052193798
0.047174669	0.029319366	0.00052030524
0.047306157	0.029254067	0.00052313836
0.047437646	0.029581154	0.00052880500
0.047569135	0.029378354	0.00053033559
0.047700624	0.028750285	0.00051968865
0.047832112	0.028380594	0.00052131765
0.047963601	0.028877795	0.00052098294
0.048095090	0.029089355	0.00052990897
0.048226578	0.029648608	0.00053436832
0.048358067	0.029972950	0.00053465735
0.048489556	0.030017928	0.00053638380
0.048621044	0.029078767	0.00053162667
0.048752533	0.029107570	0.00053485878
0.048884022	0.029635961	0.00053575622
0.049015511	0.028300005	0.00052378270
0.049146999	0.029336228	0.00053403583
0.049278488	0.029154540	0.00053301319
0.049409977	0.028944890	0.00053649901
0.049541465	0.029158715	0.00053572371
0.049672954	0.029811093	0.00054197857
0.049804443	0.029889278	0.00054120623
0.049935931	0.028676955	0.00053466607
0.050067420	0.030056401	0.00054618903
0.050198909	0.029783394	0.00054397910
0.050330398	0.029020878	0.00053582924
0.050461886	0.029270375	0.00053807465
0.050593375	0.028858820	0.00053838859
0.050724864	0.029815960	0.00054673640
0.050856352	0.030038175	0.00054797924
0.050987841	0.029233029	0.00053997003
0.051119330	0.030115421	0.00054873670
0.051250818	0.028474530	0.00053733526
0.051382307	0.029350326	0.00054493821
0.051513796	0.029986570	0.00054773555
0.051645284	0.030611512	0.00055130305
0.051776773	0.029536348	0.00054602227
0.051908262	0.029890895	0.00054861226
0.052039751	0.028363486	0.00053755138
0.052171239	0.028580271	0.00053921608
0.052302728	0.029210074	0.00054836199
0.052434217	0.028679811	0.00053885824
0.052565705	0.029153606	0.00054732615
0.052697194	0.029387776	0.00054718501
0.052828683	0.029224061	0.00054760402
0.052960171	0.029227566	0.00054758906
0.053091660	0.029829811	0.00054756183
0.053223149	0.028704734	0.00054500789
0.053354638	0.029657022	0.00055352527
0.053486126	0.028086187	0.00054088584
0.053617615	0.030331647	0.00055632077
0.053749104	0.029267542	0.00054808500
0.053880592	0.028930634	0.00054448166
0.054012081	0.029313909	0.00055165767
0.054143570	0.029145677	0.00054910330
0.054275058	0.028912538	0.00054786171
0.054406547	0.028645804	0.00054217371
0.054538036	0.028763231	0.00054941208
0.054669525	0.028996091	0.00054567667
0.054801013	0.028489451	0.00054924250
0.054932502	0.028979275	0.00054844965
0.055063991	0.028497996	0.00054269052
0.055195479	0.029412323	0.00055526065
0.055326968	0.029404616	0.00055216487
0.055458457	0.029124511	0.00055282735
0.055589945	0.029161539	0.00055356845
0.055721434	0.029706694	0.00055340304
0.055852923	0.028234047	0.00054776369
0.055984412	0.029015297	0.00055289415
0.056115900	0.028275243	0.00054353221
0.056247389	0.028862306	0.00055209217
0.056378878	0.028954083	0.00054912991
0.056510366	0.029510649	0.00055716549
0.056641855	0.029415581	0.00055415923
0.056773344	0.029133330	0.00055405415
0.056904832	0.029055282	0.00055467919
0.057036321	0.028618270	0.00054610405
0.057167810	0.028835329	0.00055206317
0.057299299	0.029316395	0.00055384289
0.057430787	0.029447107	0.00055444009
0.057562276	0.028485656	0.00054798891
0.057693765	0.028774204	0.00054358998
0.057825253	0.029212621	0.00055413984
0.057956742	0.029481640	0.00055489175
0.058088231	0.029730106	0.00055496638
0.058219719	0.028812090	0.00054997248
0.058351208	0.029697316	0.00055044112
0.058482697	0.028842835	0.00054752654
0.058614186	0.029619983	0.00055753763
0.058745674	0.028329731	0.00053864360
0.058877163	0.028406663	0.00054207431
0.059008652	0.028806918	0.00054165072
0.059140140	0.028628869	0.00054417692
0.059271629	0.028995601	0.00054595498
0.059403118	0.029565419	0.00054604036
0.059534606	0.029009864	0.00054502516
0.059666095	0.029193406	0.00053962252
0.059797584	0.029633566	0.00054531259
0.059929072	0.029792213	0.00054901300
0.060060561	0.029266258	0.00054086300
0.060192050	0.029678447	0.00054855983
0.060323539	0.029284645	0.00053954939
0.060455027	0.027582607	0.00052990587
0.060586516	0.028045115	0.00053337757
0.060718005	0.027989455	0.00053087892
0.060849493	0.028654271	0.00053631809
0.060980982	0.028396996	0.00053558678
0.061112471	0.028892461	0.00053641881
0.061243959	0.027753005	0.00053212906
0.061375448	0.028938495	0.00053641467
0.061506937	0.028601356	0.00053581968
0.061638426	0.028338063	0.00053143867
0.061769914	0.029024279	0.00053787984
0.061901403	0.028977658	0.00054003855
0.062032892	0.028555693	0.00052952610
0.062164380	0.029064003	0.00053760331
0.062295869	0.029074756	0.00053777556
0.062427358	0.028270655	0.00053039620
0.062558846	0.029064615	0.00054116040
0.062690335	0.028920038	0.00053322808
0.062821824	0.029282285	0.00053865266
0.062953313	0.028266578	0.00053011667
0.063084801	0.028605254	0.00053251586
0.063216290	0.029905855	0.00054569282
0.063347779	0.029350363	0.00053709037
0.063479267	0.029065396	0.00053388871
0.063610756	0.029239508	0.00053924107
0.063742245	0.029044861	0.00053312714
0.063873733	0.028733342	0.00053487723
0.064005222	0.028758167	0.00053159787
0.064136711	0.029051677	0.00053347941
0.064268200	0.029228449	0.00053372132
0.064399688	0.029121480	0.00053274886
0.064531177	0.029311860	0.00053662606
0.064662666	0.028872143	0.00053183065
0.064794154	0.028697156	0.00053098973
0.064925643	0.028459609	0.00052964401
0.065057132	0.028195333	0.00052752737
0.065188620	0.027973829	0.00052562483
0.065320109	0.028525459	0.00052663675
0.065451598	0.028831503	0.00052777891
0.065583087	0.028996187	0.00053279632
0.065714575	0.027952634	0.00052102247
0.065846064	0.028734658	0.00053016989
0.065977553	0.028940339	0.00052983310
0.066109041	0.029559022	0.00053316260
0.066240530	0.029308280	0.00053470953
0.066372019	0.027393759	0.00051627722
0.066503507	0.029422285	0.00053371008
0.066634996	0.028793123	0.00052467791
0.066766485	0.029595401	0.00053668871
0.066897973	0.029371136	0.00053233813
0.067029462	0.029121854	0.00052920632
0.067160951	0.028927723	0.00053060937
0.067292440	0.028818312	0.00052486215
0.067423928	0.028576517	0.00051971166
0.067555417	0.029433643	0.00053048173
0.067686906	0.028143925	0.00051989078
0.067818394	0.029281859	0.00052857280
0.067949883	0.028630781	0.00052332537
0.068081372	0.028533041	0.00052085419
0.068212860	0.029135084	0.00052584412
0.068344349	0.029133818	0.00052729438
0.068475838	0.028863160	0.00052345087
0.068607327	0.028262875	0.00051989303
0.068738815	0.028918485	0.00052201334
0.068870304	0.029195257	0.00052786797
0.069001793	0.028868782	0.00052394993
0.069133281	0.028364058	0.00051945097
0.069264770	0.030253332	0.00053696265
0.069396259	0.029239221	0.00052196403
0.069527747	0.029255969	0.00052729126
0.069659236	0.028597173	0.00052135275
0.069790725	0.028620233	0.00051860635
0.069922214	0.029115834	0.00052557451
0.070053702	0.029137638	0.00052102210
0.070185191	0.028912450	0.00052161411
0.070316680	0.028203964	0.00051401539
0.070448168	0.027716024	0.00051063214
0.070579657	0.027817563	0.00051579220
0.070711146	0.028465835	0.00051281747
0.070842634	0.029584604	0.00052753580
0.070974123	0.029136520	0.00052204342
0.071105612	0.027888616	0.00050950043
0.071237101	0.028099383	0.00051511320
0.071368589	0.027778060	0.00050519977
0.071500078	0.029121266	0.00052213870
0.071631567	0.028406451	0.00051564234
0.071763055	0.028013369	0.00051299159
0.071894544	0.028837282	0.00051810231
0.072026033	0.027796541	0.00050665424
0.072157521	0.028124285	0.00051434809
0.072289010	0.027862066	0.00051105725
0.072420499	0.028170900	0.00051084087
0.072551988	0.026761480	0.00049930961
0.072683476	0.028159806	0.00050940934
0.072814965	0.027871608	0.00050873773
0.072946454	0.027185417	0.00050544273
0.073077942	0.027329997	0.00050048977
0.073209431	0.027762010	0.00051072877
0.073340920	0.027395186	0.00050267030
0.073472408	0.026864416	0.00049820136
0.073603897	0.026821851	0.00050083721
0.073735386	0.027229097	0.00050140201
0.073866875	0.027509187	0.00050259525
0.073998363	0.027878927	0.00050652227
0.074129852	0.027162137	0.00050171731
0.074261341	0.026878116	0.00050101489
0.074392829	0.027392756	0.00049930247
0.074524318	0.027283897	0.00050374807
0.074655807	0.027996986	0.00050398691
0.074787295	0.028033387	0.00050695869
0.074918784	0.028371809	0.00051035203
0.075050273	0.027439988	0.00049927296
0.075181761	0.026930597	0.00049494099
0.075313250	0.027498314	0.00050227451
0.075444739	0.026785238	0.00049553925
0.075576228	0.026876674	0.00049783908
0.075707716	0.026479176	0.00049245305
0.075839205	0.027440100	0.00049979934
0.075970694	0.027090819	0.00049691250
0.076102182	0.026937943	0.00049295198
0.076233671	0.026808990	0.00049775992
0.076365160	0.027349248	0.00049545744
0.076496648	0.026778348	0.00049376380
0.076628137	0.026417525	0.00049337688
0.076759626	0.027062001	0.00049340482
0.076891115	0.027344907	0.00049877758
0.077022603	0.026660649	0.00049041996
0.077154092	0.026891588	0.00049222651
0.077285581	0.027508552	0.00049907579
0.077417069	0.027079142	0.00049377450
0.077548558	0.027201446	0.00049658124
0.077680047	0.026391842	0.00048781306
0.077811535	0.026836925	0.00049091475
0.077943024	0.026458955	0.00049032596
0.078074513	0.026936821	0.00048908964
0.078206002	0.026323466	0.00048874524
0.078337490	0.027139393	0.00049199384
0.078468979	0.026378730	0.00048618461
0.078600468	0.025476882	0.00048211038
0.078731956	0.026832973	0.00048950018
0.078863445	0.026795447	0.00049293630
0.078994934	0.027605049	0.00049432333
0.079126422	0.027255309	0.00049105596
0.079257911	0.026017506	0.00048362738
0.079389400	0.027035429	0.00048951506
0.079520889	0.026749703	0.00048764611
0.079652377	0.026775005	0.00048677175
0.079783866	0.026897727	0.00048615409
0.079915355	0.025832971	0.00048353265
0.080046843	0.027067019	0.00048696006
0.080178332	0.026279967	0.00048337441
0.080309821	0.025544605	0.00047888324
0.080441309	0.027034248	0.00048473230
0.080572798	0.026385083	0.00048395938
0.080704287	0.026565750	0.00048567366
0.080835776	0.026694171	0.00048438348
0.080967264	0.026858570	0.00048928878
0.081098753	0.027170024	0.00048640702
0.081230242	0.027085934	0.00048695879
0.081361730	0.026157788	0.00047902683
0.081493219	0.025933519	0.00047821271
0.081624708	0.027439862	0.00049140618
0.081756196	0.027180567	0.00048270971
0.081887685	0.026616364	0.00048333693
0.082019174	0.025950178	0.00047921923
0.082150663	0.026198921	0.00048029415
0.082282151	0.026067044	0.00047847797
0.082413640	0.026788930	0.00048259186
0.082545129	0.026187040	0.00047951371
0.082676617	0.026543087	0.00048183721
0.082808106	0.026127682	0.00047693001
0.082939595	0.026150158	0.00048006152
0.083071083	0.025778615	0.00047213185
0.083202572	0.025264803	0.00047083112
0.083334061	0.026273715	0.00048072655
0.083465549	0.026190900	0.00047355150
0.083597038	0.026394572	0.00047971179
0.083728527	0.026139840	0.00047402530
0.083860016	0.025781558	0.00047648229
0.083991504	0.026116784	0.00047549346
0.084122993	0.026152612	0.00047492430
0.084254482	0.025527168	0.00047294839
0.084385970	0.026264940	0.00047478091
0.084517459	0.026745140	0.00047829153
0.084648948	0.026770407	0.00048166880
0.084780436	0.025679376	0.00046999120
0.084911925	0.025551209	0.00047011695
0.085043414	0.026258650	0.00047376371
0.085174903	0.025397638	0.00046834346
0.085306391	0.026784369	0.00047984306
0.085437880	0.026169354	0.00047193784
0.085569369	0.025768881	0.00046912733
0.085700857	0.026279383	0.00047297142
0.085832346	0.025864092	0.00046974514
0.085963835	0.026379883	0.00047698359
0.086095323	0.026397869	0.00047187925
0.086226812	0.026167759	0.00047272716
0.086358301	0.025534502	0.00046629380
0.086489790	0.025246418	0.00046502357
0.086621278	0.025727166	0.00046844876
0.086752767	0.025701907	0.00046839753
0.086884256	0.026075625	0.00046988570
0.087015744	0.025782248	0.00046791706
0.087147233	0.026648758	0.00047344598
0.087278722	0.025269460	0.00046695876
0.087410210	0.024994430	0.00046084938
0.087541699	0.025946650	0.00046678794
0.087673188	0.024672310	0.00046172615
0.087804677	0.026826506	0.00047318089
0.087936165	0.027223064	0.00047946735
0.088067654	0.026487214	0.00047286898
0.088199143	0.026380817	0.00046797024
0.088330631	0.026132781	0.00047097453
0.088462120	0.025588869	0.00046323533
0.088593609	0.025375234	0.00046581599
0.088725097	0.026270148	0.00046719956
0.088856586	0.026349554	0.00046908783
0.088988075	0.025455161	0.00046284893
0.089119564	0.025337960	0.00046162180
0.089251052	0.025977116	0.00046688682
0.089382541	0.025251302	0.00046160797
0.089514030	0.025416703	0.00046091917
0.089645518	0.025870366	0.00046314011
0.089777007	0.025868981	0.00046295242
0.089908496	0.026080360	0.00046744633
0.090039984	0.026332501	0.00046855387
0.090171473	0.025665088	0.00046029638
0.090302962	0.027084028	0.00047512036
0.090434451	0.025564873	0.00046075725
0.090565939	0.025204522	0.00045911659
0.090697428	0.026512018	0.00046905165
0.090828917	0.025969712	0.00045995189
0.090960405	0.025236301	0.00045982502
0.091091894	0.026238722	0.00046449060
0.091223383	0.025306811	0.00046004199
0.091354871	0.024465937	0.00045481048
0.091486360	0.025438881	0.00046714362
0.091617849	0.025982578	0.00047892673
0.091749337	0.026224202	0.00048150148
0.091880826	0.025427890	0.00048023887
0.092012315	0.024807182	0.00047810242
0.092143804	0.025821451	0.00048439589
0.092275292	0.025234161	0.00048506341
0.092406781	0.025399597	0.00048807456
0.092538270	0.026665501	0.00050134610
0.092669758	0.025207743	0.00049268706
0.092801247	0.025039955	0.00047571175
0.092932736	0.024873001	0.00047693049
0.093064224	0.024382348	0.00046769363
0.093195713	0.025204972	0.00047274509
0.093327202	0.025363345	0.00047331660
0.093458691	0.024512322	0.00046072588
0.093590179	0.025594769	0.00047272202
0.093721668	0.024841095	0.00046646606
0.093853157	0.025414575	0.00046801764
0.093984645	0.024534780	0.00046018826
0.094116134	0.024362832	0.00045800839
0.094247623	0.024750404	0.00046098602
0.094379111	0.025528010	0.00046786086
0.094510600	0.025808230	0.00046795149
0.094642089	0.025407853	0.00046667920
0.094773578	0.025220409	0.00046152373
0.094905066	0.025471926	0.00046580279
0.095036555	0.025552404	0.00046980785
0.095168044	0.024822152	0.00045612206
0.095299532	0.024506438	0.00045560655
0.095431021	0.024653463	0.00045416884
0.095562510	0.023616675	0.00044958193
0.095693998	0.025972079	0.00046871753
0.095825487	0.025674662	0.00046006980
0.095956976	0.024399109	0.00045638623
0.096088465	0.023868942	0.00044772847
0.096219953	0.024483659	0.00045399345
0.096351442	0.025056004	0.00045995393
0.096482931	0.024671233	0.00045512912
0.096614419	0.024132429	0.00044799805
0.096745908	0.024624595	0.00045366455
0.096877397	0.024453879	0.00045082028
0.097008885	0.024389216	0.00045100879
0.097140374	0.024493722	0.00044981335
0.097271863	0.024430787	0.00044949786
0.097403352	0.024736405	0.00045118438
0.097534840	0.023826391	0.00044453786
0.097666329	0.024581387	0.00045247669
0.097797818	0.024597500	0.00044672057
0.097929306	0.024131669	0.00044542215
0.098060795	0.024273974	0.00044395500
0.098192284	0.024613924	0.00044510091
0.098323772	0.025427826	0.00045329841
0.098455261	0.024682185	0.00044483088
0.098586750	0.024938945	0.00044504618
0.098718239	0.024626542	0.00044431293
0.098849727	0.024263582	0.00043844029
0.098981216	0.024614273	0.00044215381
0.099112705	0.024935475	0.00044422819
0.099244193	0.023363358	0.00043131769
0.099375682	0.025073728	0.00044635668
0.099507171	0.024384958	0.00043933851
0.099638659	0.024771555	0.00044565907
0.099770148	0.024557296	0.00044150179
0.099901637	0.024665585	0.00044189962
0.10003313	0.023979375	0.00043938503
0.10016461	0.023031690	0.00043167149
0.10029610	0.024426163	0.00044197056
0.10042759	0.023976919	0.00043819130
0.10055908	0.023819162	0.00043608436
0.10069057	0.024276904	0.00044108242
0.10082206	0.023785228	0.00043607712
0.10095355	0.024449335	0.00044202968
0.10108504	0.023941730	0.00043449798
0.10121652	0.023593048	0.00043238860
0.10134801	0.024602433	0.00044131251
0.10147950	0.023609417	0.00043414067
0.10161099	0.023727375	0.00043432875
0.10174248	0.023975386	0.00043720919
0.10187397	0.024602144	0.00043898627
0.10200546	0.024045232	0.00043768954
0.10213694	0.023799059	0.00043090287
0.10226843	0.023529031	0.00043208078
0.10239992	0.023795293	0.00043487309
0.10253141	0.024221205	0.00043233516
0.10266290	0.024253044	0.00043829937
0.10279439	0.023685166	0.00043004888
0.10292588	0.023648803	0.00043343801
0.10305737	0.023638461	0.00043146374
0.10318885	0.023711012	0.00043065475
0.10332034	0.023495049	0.00043134034
0.10345183	0.023635743	0.00042907489
0.10358332	0.023869997	0.00043286280
0.10371481	0.023652292	0.00042865115
0.10384630	0.023729574	0.00043064937
0.10397779	0.023553206	0.00042962402
0.10410928	0.023470679	0.00043011450
0.10424076	0.024173848	0.00043368104
0.10437225	0.024075071	0.00043204157
0.10450374	0.023868031	0.00042855618
0.10463523	0.023710085	0.00042980278
0.10476672	0.023523901	0.00042841221
0.10489821	0.024476674	0.00043492789
0.10502970	0.023696539	0.00042714711
0.10516118	0.023447392	0.00042595383
0.10529267	0.024023053	0.00043319755
0.10542416	0.023792818	0.00042936375
0.10555565	0.023579465	0.00042690784
0.10568714	0.024668236	0.00043455263
0.10581863	0.023962421	0.00042843604
0.10595012	0.024023111	0.00042939386
0.10608161	0.023450680	0.00042745079
0.10621309	0.023117089	0.00042178892
0.10634458	0.024380125	0.00043003349
0.10647607	0.024196255	0.00043079342
0.10660756	0.023774570	0.00042595464
0.10673905	0.023866335	0.00043082009
0.10687054	0.024290657	0.00043380464
0.10700203	0.024337488	0.00044022404
0.10713352	0.024452418	0.00044515914
0.10726500	0.022956438	0.00043890885
0.10739649	0.024116965	0.00045279249
0.10752798	0.023832815	0.00044880197
0.10765947	0.023248489	0.00044759589
0.10779096	0.023963642	0.00045375190
0.10792245	0.024005585	0.00045784877
0.10805394	0.024375958	0.00046031319
0.10818542	0.023723935	0.00045489248
0.10831691	0.024228967	0.00046437662
0.10844840	0.023674296	0.00046078322
0.10857989	0.023905536	0.00046185790
0.10871138	0.023791009	0.00046678236
0.10884287	0.023700855	0.00046376413
0.10897436	0.023617858	0.00046353864
0.10910585	0.024218498	0.00047478663
0.10923733	0.023267658	0.00046253528
0.10936882	0.024764940	0.00048364017
0.10950031	0.023637758	0.00046907934
0.10963180	0.024487322	0.00047916659
0.10976329	0.023657342	0.00047164334
0.10989478	0.023117940	0.00047004699
0.11002627	0.024554523	0.00048596658
0.11015776	0.023558204	0.00047359370
0.11028924	0.024831121	0.00048499182
0.11042073	0.024261679	0.00048771329
0.11055222	0.023287708	0.00047739976
0.11068371	0.024204433	0.00048714427
0.11081520	0.023682915	0.00048001900
0.11094669	0.023573991	0.00048155835
0.11107818	0.023849229	0.00048817989
0.11120966	0.023870202	0.00048769099
0.11134115	0.023654196	0.00048715273
0.11147264	0.023264341	0.00048076313
0.11160413	0.024639995	0.00049351475
0.11173562	0.023706585	0.00049238718
0.11186711	0.023540944	0.00047229476
0.11199860	0.023756199	0.00047507926
0.11213009	0.023510481	0.00046664634
0.11226157	0.023476385	0.00046262970
0.11239306	0.024649791	0.00047097204
0.11252455	0.024838776	0.00047057538
0.11265604	0.024106471	0.00046472566
0.11278753	0.024344301	0.00046240899
0.11291902	0.023798284	0.00045730460
0.11305051	0.024495590	0.00046436960
0.11318200	0.024295333	0.00045735304
0.11331348	0.023582654	0.00045454824
0.11344497	0.023781704	0.00045367699
0.11357646	0.024521795	0.00045465152
0.11370795	0.024136268	0.00045532636
0.11383944	0.024282795	0.00045481658
0.11397093	0.023186910	0.00044511571
0.11410242	0.024344228	0.00045524807
0.11423390	0.024077832	0.00044636361
0.11436539	0.023914110	0.00045284960
0.11449688	0.024136880	0.00044773419
0.11462837	0.024005439	0.00045182617
0.11475986	0.023969786	0.00044703337
0.11489135	0.023622808	0.00044181106
0.11502284	0.024869861	0.00045470196
0.11515433	0.024729655	0.00045188506
0.11528581	0.024500574	0.00045054464
0.11541730	0.023435906	0.00043871468
0.11554879	0.023533720	0.00043983603
0.11568028	0.024324649	0.00044837212
0.11581177	0.023146039	0.00043708008
0.11594326	0.023720897	0.00044029963
0.11607475	0.023383872	0.00043808122
0.11620624	0.024012543	0.00043978854
0.11633772	0.024261076	0.00044409371
0.11646921	0.024313958	0.00044479974
0.11660070	0.023477437	0.00043609090
0.11673219	0.024022122	0.00043873486
0.11686368	0.024661528	0.00044296663
0.11699517	0.024080738	0.00044005843
0.11712666	0.023571606	0.00043431918
0.11725814	0.023638761	0.00043330900
0.11738963	0.024433570	0.00043794759
0.11752112	0.023780069	0.00043095308
0.11765261	0.024133538	0.00043643047
0.11778410	0.023940093	0.00043583784
0.11791559	0.023774435	0.00043021367
0.11804708	0.024593600	0.00043396852
0.11817857	0.024000377	0.00043368131
0.11831005	0.024412827	0.00043218635
0.11844154	0.023877312	0.00043198580
0.11857303	0.023436502	0.00042481285
0.11870452	0.023880450	0.00042876959
0.11883601	0.023443895	0.00042504752
0.11896750	0.023731382	0.00042717996
0.11909899	0.024135704	0.00042998883
0.11923048	0.023791586	0.00042325838
0.11936196	0.024590111	0.00043039152
0.11949345	0.024253211	0.00042685272
0.11962494	0.023590333	0.00042177684
0.11975643	0.023803822	0.00042456417
0.11988792	0.023732603	0.00042016502
0.12001941	0.023470618	0.00041892535
0.12015090	0.023974101	0.00042223803
0.12028239	0.024313761	0.00042676411
0.12041387	0.023353473	0.00041639191
0.12054536	0.023207894	0.00041313436
0.12067685	0.023673819	0.00041903107
0.12080834	0.024067402	0.00042299690
0.12093983	0.024170535	0.00041826049
0.12107132	0.024140656	0.00042351435
0.12120281	0.023834430	0.00041761217
0.12133429	0.024021133	0.00041863518
0.12146578	0.024326158	0.00042206062
0.12159727	0.023792549	0.00041517213
0.12172876	0.024247460	0.00041931130
0.12186025	0.024331815	0.00041890952
0.12199174	0.024429164	0.00042136909
0.12212323	0.023957845	0.00041829166
0.12225472	0.024142221	0.00041624576
0.12238620	0.023980838	0.00041798511
0.12251769	0.023934811	0.00041472082
0.12264918	0.023642563	0.00041431456
0.12278067	0.023937778	0.00041720862
0.12291216	0.023735332	0.00041490067
0.12304365	0.024578039	0.00042135662
0.12317514	0.023738821	0.00041524326
0.12330663	0.023108352	0.00041024819
0.12343811	0.023940203	0.00041641818
0.12356960	0.023733865	0.00041383426
0.12370109	0.023869303	0.00041381307
0.12383258	0.024710879	0.00042023103
0.12396407	0.024254219	0.00041418027
0.12409556	0.023986773	0.00041671868
0.12422705	0.023688573	0.00041080734
0.12435853	0.023773187	0.00041284598
0.12449002	0.023801488	0.00041175580
0.12462151	0.023697366	0.00041386780
0.12475300	0.024379793	0.00041627248
0.12488449	0.023839365	0.00041218300
0.12501598	0.023684098	0.00041214949
0.12514747	0.023698041	0.00040948587
0.12527896	0.023388902	0.00040644373
0.12541044	0.023709766	0.00041236534
0.12554193	0.023803849	0.00041037613
0.12567342	0.024100789	0.00041250209
0.12580491	0.023737966	0.00041250986
0.12593640	0.023314285	0.00040506121
0.12606789	0.024472872	0.00041788339
0.12619938	0.023804380	0.00040984212
0.12633087	0.023778189	0.00041075719
0.12646235	0.023963608	0.00041162255
0.12659384	0.023887835	0.00040877813
0.12672533	0.023497012	0.00040906869
0.12685682	0.023572977	0.00040646428
0.12698831	0.024205709	0.00041318029
0.12711980	0.023222551	0.00040449131
0.12725129	0.024201401	0.00040958820
0.12738277	0.023213313	0.00040441754
0.12751426	0.024313017	0.00041182051
0.12764575	0.023646416	0.00040672599
0.12777724	0.024119382	0.00040822658
0.12790873	0.024135522	0.00041015955
0.12804022	0.023489211	0.00040776603
0.12817171	0.024079496	0.00040999524
0.12830320	0.023420366	0.00040343999
0.12843468	0.023774661	0.00040671802
0.12856617	0.023382762	0.00040340493
0.12869766	0.023515625	0.00040472616
0.12882915	0.023065586	0.00040263459
0.12896064	0.023205310	0.00040128499
0.12909213	0.023828602	0.00040527234
0.12922362	0.023496079	0.00040411745
0.12935511	0.023400111	0.00040432033
0.12948659	0.023319901	0.00040365937
0.12961808	0.023785351	0.00040445561
0.12974957	0.023941147	0.00040606373
0.12988106	0.023314999	0.00040285623
0.13001255	0.023740078	0.00040455886
0.13014404	0.023575689	0.00040457846
0.13027553	0.023546401	0.00040195511
0.13040701	0.023590714	0.00040205514
0.13053850	0.023558872	0.00040472666
0.13066999	0.023971103	0.00040413854
0.13080148	0.023904770	0.00040538099
0.13093297	0.023603964	0.00040022091
0.13106446	0.024321211	0.00040826914
0.13119595	0.023936371	0.00040467094
0.13132744	0.024289200	0.00040634608
0.13145892	0.023364228	0.00040105830
0.13159041	0.023388416	0.00039829143
0.13172190	0.023839857	0.00040257381
0.13185339	0.023036742	0.00039851688
0.13198488	0.023775518	0.00040051972
0.13211637	0.023981496	0.00040422810
0.13224786	0.023817696	0.00040123407
0.13237935	0.023781880	0.00040101266
0.13251083	0.023446224	0.00039953494
0.13264232	0.023484959	0.00040101537
0.13277381	0.023493606	0.00040012780
0.13290530	0.023415248	0.00039691559
0.13303679	0.023211978	0.00039677145
0.13316828	0.023430739	0.00040042627
0.13329977	0.022960838	0.00039335544
0.13343125	0.023669982	0.00040411081
0.13356274	0.024171607	0.00040000980
0.13369423	0.023987545	0.00040058616
0.13382572	0.024237213	0.00040514547
0.13395721	0.023791489	0.00039918593
0.13408870	0.024187824	0.00040383379
0.13422019	0.024421206	0.00040163532
0.13435168	0.024281459	0.00040393157
0.13448316	0.023864089	0.00040130198
0.13461465	0.023489226	0.00039586819
0.13474614	0.023993254	0.00039938779
0.13487763	0.024432605	0.00040398643
0.13500912	0.024361199	0.00040201747
0.13514061	0.024546446	0.00040432428
0.13527210	0.023502440	0.00039711738
0.13540359	0.024072797	0.00040054183
0.13553507	0.023225164	0.00039453708
0.13566656	0.024026406	0.00039981724
0.13579805	0.023700680	0.00039923732
0.13592954	0.023422509	0.00039444848
0.13606103	0.023068331	0.00039599932
0.13619252	0.023551960	0.00039383335
0.13632401	0.023677754	0.00039566617
0.13645549	0.023740533	0.00039803523
0.13658698	0.024074486	0.00039844435
0.13671847	0.022927144	0.00039124162
0.13684996	0.024321374	0.00040127673
0.13698145	0.023292620	0.00039185992
0.13711294	0.024114677	0.00039925755
0.13724443	0.023508440	0.00039525891
0.13737592	0.023268651	0.00039088322
0.13750740	0.023833241	0.00039682942
0.13763889	0.024020571	0.00039593938
0.13777038	0.023968816	0.00039850670
0.13790187	0.023385115	0.00039093464
0.13803336	0.023787683	0.00039374197
0.13816485	0.024229231	0.00039890425
0.13829634	0.024019584	0.00039422496
0.13842783	0.023913167	0.00039652199
0.13855931	0.024854888	0.00040222864
0.13869080	0.024015210	0.00039620173
0.13882229	0.024435550	0.00039887949
0.13895378	0.023855463	0.00039398496
0.13908527	0.023337864	0.00039127048
0.13921676	0.023868003	0.00039489764
0.13934825	0.023612166	0.00039244620
0.13947973	0.024491881	0.00039781006
0.13961122	0.023634826	0.00039266258
0.13974271	0.023560802	0.00039106098
0.13987420	0.023242445	0.00039039618
0.14000569	0.024423952	0.00039479624
0.14013718	0.023827350	0.00039248023
0.14026867	0.023427338	0.00039028429
0.14040016	0.023480874	0.00039073793
0.14053164	0.023708897	0.00039282442
0.14066313	0.023981213	0.00039136888
0.14079462	0.023227248	0.00038863717
0.14092611	0.024066395	0.00039325001
0.14105760	0.023766304	0.00039051085
0.14118909	0.023267816	0.00038885667
0.14132058	0.023653702	0.00038694656
0.14145207	0.024102705	0.00039267633
0.14158355	0.023069255	0.00038447006
0.14171504	0.023532632	0.00038937472
0.14184653	0.023861829	0.00039077321
0.14197802	0.024710802	0.00039445336
0.14210951	0.023979866	0.00039064533
0.14224100	0.024241743	0.00039380733
0.14237249	0.024295621	0.00039242360
0.14250398	0.024027255	0.00039163144
0.14263546	0.023659913	0.00038795606
0.14276695	0.024057832	0.00039148084
0.14289844	0.023287870	0.00038579194
0.14302993	0.023402478	0.00038642041
0.14316142	0.023501374	0.00038740088
0.14329291	0.023037792	0.00038187833
0.14342440	0.023357582	0.00038642257
0.14355588	0.023400593	0.00038553405
0.14368737	0.023813845	0.00038867397
0.14381886	0.023630720	0.00038860328
0.14395035	0.023525668	0.00038409428
0.14408184	0.023988384	0.00038769449
0.14421333	0.024090810	0.00039089411
0.14434482	0.023377307	0.00038453150
0.14447631	0.023056001	0.00038296496
0.14460779	0.024341983	0.00038985229
0.14473928	0.024283905	0.00039076120
0.14487077	0.024245272	0.00039109876
0.14500226	0.023142433	0.00038264728
0.14513375	0.023782925	0.00038869865
0.14526524	0.022922100	0.00037994960
0.14539673	0.023393013	0.00038405482
0.14552822	0.023530383	0.00038638435
0.14565970	0.023647546	0.00038557898
0.14579119	0.023274804	0.00038497540
0.14592268	0.023993321	0.00038701446
0.14605417	0.023405721	0.00038532481
0.14618566	0.023060865	0.00038151364
0.14631715	0.023058525	0.00037978852
0.14644864	0.023638696	0.00038327714
0.14658012	0.023260501	0.00038284431
0.14671161	0.023756124	0.00038641073
0.14684310	0.023307799	0.00038479722
0.14697459	0.022816680	0.00037871508
0.14710608	0.023572484	0.00038310787
0.14723757	0.023841826	0.00038665839
0.14736906	0.023599833	0.00038289225
0.14750055	0.023647986	0.00038428217
0.14763203	0.023608187	0.00038280612
0.14776352	0.023820234	0.00038374898
0.14789501	0.023737063	0.00038582804
0.14802650	0.023760653	0.00038316388
0.14815799	0.023955438	0.00038528373
0.14828948	0.023446589	0.00038186318
0.14842097	0.023761010	0.00038483891
0.14855246	0.023747509	0.00038396270
0.14868394	0.023401859	0.00037880996
0.14881543	0.023781923	0.00038349395
0.14894692	0.024266372	0.00038687220
0.14907841	0.023741513	0.00038194761
0.14920990	0.023917208	0.00038389496
0.14934139	0.023369883	0.00037961493
0.14947288	0.023444303	0.00038208371
0.14960436	0.023691245	0.00038237181
0.14973585	0.024204246	0.00038451625
0.14986734	0.023380440	0.00038054859
0.14999883	0.024323191	0.00038447940
0.15013032	0.023514570	0.00038263708
0.15026181	0.023353968	0.00038012514
0.15039330	0.024343351	0.00038616891
0.15052479	0.023493010	0.00038000308
0.15065627	0.024256029	0.00038530843
0.15078776	0.023613602	0.00038085083
0.15091925	0.024045604	0.00038340281
0.15105074	0.023786502	0.00038096158
0.15118223	0.023793638	0.00038068170
0.15131372	0.023601159	0.00037920633
0.15144521	0.023245483	0.00037613719
0.15157670	0.023413692	0.00037862084
0.15170818	0.024099097	0.00038163734
0.15183967	0.023888223	0.00038140468
0.15197116	0.023659469	0.00037988159
0.15210265	0.024154058	0.00038197472
0.15223414	0.023726996	0.00038061570
0.15236563	0.022650866	0.00037146013
0.15249712	0.023316433	0.00037699908
0.15262860	0.022831802	0.00037388061
0.15276009	0.023123515	0.00037603309
0.15289158	0.023295043	0.00037704359
0.15302307	0.022446734	0.00037090745
0.15315456	0.023301113	0.00037655630
0.15328605	0.023575210	0.00037870854
0.15341754	0.024607974	0.00038576373
0.15354903	0.023367309	0.00037627365
0.15368051	0.023921588	0.00037944203
0.15381200	0.023340628	0.00037504872
0.15394349	0.023625092	0.00037825222
0.15407498	0.023837987	0.00037788127
0.15420647	0.023802291	0.00037618706
0.15433796	0.024442073	0.00038114544
0.15446945	0.024087299	0.00037849396
0.15460094	0.023915548	0.00037985809
0.15473242	0.024296468	0.00038035085
0.15486391	0.023617206	0.00037631487
0.15499540	0.023901760	0.00037832666
0.15512689	0.023137043	0.00037267693
0.15525838	0.023761946	0.00037790667
0.15538987	0.024232759	0.00038013279
0.15552136	0.024318077	0.00038015039
0.15565284	0.023499016	0.00037441185
0.15578433	0.023633344	0.00037586826
0.15591582	0.024004839	0.00037837894
0.15604731	0.024040364	0.00037871570
0.15617880	0.023881495	0.00037578045
0.15631029	0.024032552	0.00037777562
0.15644178	0.023651895	0.00037360868
0.15657327	0.022755802	0.00037060103
0.15670475	0.023543679	0.00037309137
0.15683624	0.023972160	0.00037745281
0.15696773	0.022682110	0.00036738338
0.15709922	0.023469166	0.00037305276
0.15723071	0.024315070	0.00037946247
0.15736220	0.023547587	0.00037233741
0.15749369	0.023850507	0.00037564962
0.15762518	0.022929885	0.00036982911
0.15775666	0.023413950	0.00037197864
0.15788815	0.023450770	0.00037409847
0.15801964	0.023426567	0.00037206286
0.15815113	0.024004090	0.00037547447
0.15828262	0.024182930	0.00037517927
0.15841411	0.023087770	0.00037075053
0.15854560	0.023418712	0.00037234071
0.15867708	0.023515141	0.00037064823
0.15880857	0.024338012	0.00037774848
0.15894006	0.023401304	0.00037037261
0.15907155	0.023116808	0.00036953048
0.15920304	0.023547664	0.00037310044
0.15933453	0.023306981	0.00037006146
0.15946602	0.024448738	0.00037713036
0.15959751	0.023807247	0.00037311973
0.15972899	0.023640717	0.00037076984
0.15986048	0.023711844	0.00037431888
0.15999197	0.023995708	0.00037208201
0.16012346	0.023426098	0.00037088445
0.16025495	0.023741712	0.00037053730
0.16038644	0.023317571	0.00036898141
0.16051793	0.023330461	0.00037013519
0.16064942	0.024270727	0.00037407485
0.16078090	0.023743521	0.00037327888
0.16091239	0.023838110	0.00037338773
0.16104388	0.024321302	0.00037356132
0.16117537	0.024290701	0.00037447538
0.16130686	0.023425670	0.00036867778
0.16143835	0.024021034	0.00037267402
0.16156984	0.023075875	0.00036836481
0.16170133	0.023197519	0.00036465243
0.16183281	0.023701331	0.00037120650
0.16196430	0.023795005	0.00037076130
0.16209579	0.023429349	0.00036705937
0.16222728	0.023929971	0.00037337281
0.16235877	0.023148604	0.00036508656
0.16249026	0.023401040	0.00036841276
0.16262175	0.023347796	0.00036799137
0.16275323	0.023677798	0.00036910629
0.16288472	0.023617903	0.00036753323
0.16301621	0.023966163	0.00036969121
0.16314770	0.023349590	0.00036829709
0.16327919	0.023899523	0.00036989192
0.16341068	0.023223900	0.00036547562
0.16354217	0.023553533	0.00036826448
0.16367366	0.022861220	0.00036344899
0.16380514	0.023891635	0.00037128884
0.16393663	0.023509143	0.00036830330
0.16406812	0.023575673	0.00036650809
0.16419961	0.023462113	0.00036696837
0.16433110	0.023653404	0.00036821628
0.16446259	0.024025275	0.00037010959
0.16459408	0.023785864	0.00036914430
0.16472557	0.023474166	0.00036508576
0.16485705	0.023691222	0.00036814920
0.16498854	0.023565104	0.00036595067
0.16512003	0.023397920	0.00036587421
0.16525152	0.023205657	0.00036513300
0.16538301	0.024022199	0.00036783719
0.16551450	0.024144544	0.00037055022
0.16564599	0.023913371	0.00036809368
0.16577747	0.023762825	0.00036847816
0.16590896	0.023296474	0.00036587888
0.16604045	0.023897196	0.00036671358
0.16617194	0.023608238	0.00036633237
0.16630343	0.024222822	0.00036956025
0.16643492	0.023208519	0.00036314889
0.16656641	0.024456527	0.00037065169
0.16669790	0.024062221	0.00036594984
0.16682938	0.023053502	0.00036256893
0.16696087	0.023018919	0.00036246083
0.16709236	0.023809043	0.00036478139
0.16722385	0.023028286	0.00036220721
0.16735534	0.022937542	0.00036071389
0.16748683	0.024114326	0.00036794349
0.16761832	0.023399311	0.00036521043
0.16774981	0.023681476	0.00036316615
0.16788129	0.022661034	0.00035904583
0.16801278	0.023398322	0.00036166197
0.16814427	0.023598997	0.00036502383
0.16827576	0.023692022	0.00036617535
0.16840725	0.023861921	0.00036400793
0.16853874	0.023545016	0.00036376104
0.16867023	0.023471757	0.00036109179
0.16880171	0.023126909	0.00036112323
0.16893320	0.023120443	0.00036150427
0.16906469	0.023482672	0.00036062404
0.16919618	0.023592776	0.00036517306
0.16932767	0.023581034	0.00036221734
0.16945916	0.023898226	0.00036497295
0.16959065	0.023683455	0.00036446522
0.16972214	0.022938406	0.00035815229
0.16985362	0.022994075	0.00035866527
0.16998511	0.023899823	0.00036271147
0.17011660	0.023140368	0.00036020388
0.17024809	0.022451404	0.00035670894
0.17037958	0.023656679	0.00036254123
0.17051107	0.023522572	0.00036208052
0.17064256	0.024024836	0.00036511238
0.17077405	0.023989617	0.00036442687
0.17090553	0.023128267	0.00035894989
0.17103702	0.023371709	0.00036005394
0.17116851	0.023171274	0.00035882784
0.17130000	0.023849021	0.00036456257
0.17143149	0.023369278	0.00035915346
0.17156298	0.023673033	0.00036161200
0.17169447	0.023225328	0.00035616400
0.17182595	0.023120814	0.00035853204
0.17195744	0.023329379	0.00035958489
0.17208893	0.023735462	0.00035991566
0.17222042	0.023064306	0.00035732092
0.17235191	0.023587040	0.00036024170
0.17248340	0.024373539	0.00036444273
0.17261489	0.023580214	0.00036110706
0.17274638	0.023471354	0.00035810699
0.17287786	0.023123966	0.00035865088
0.17300935	0.022763732	0.00035427332
0.17314084	0.023743779	0.00036074030
0.17327233	0.022768854	0.00035351755
0.17340382	0.024040697	0.00036114319
0.17353531	0.023926224	0.00036248002
0.17366680	0.023843023	0.00035980921
0.17379829	0.023306302	0.00035711932
0.17392977	0.023321744	0.00035967524
0.17406126	0.023019514	0.00035543612
0.17419275	0.023344130	0.00035669063
0.17432424	0.023587912	0.00035832544
0.17445573	0.023045292	0.00035638984
0.17458722	0.023495738	0.00035903669
0.17471871	0.023903240	0.00036014182
0.17485019	0.023692116	0.00035980615
0.17498168	0.023444868	0.00035751837
0.17511317	0.023485288	0.00035762303
0.17524466	0.023570951	0.00035989253
0.17537615	0.023697226	0.00035908885
0.17550764	0.023336454	0.00035650427
0.17563913	0.023424781	0.00035570121
0.17577062	0.023594848	0.00035664691
0.17590210	0.023903582	0.00035948394
0.17603359	0.023503434	0.00035574457
0.17616508	0.023769038	0.00035871488
0.17629657	0.023670291	0.00035805194
0.17642806	0.023618273	0.00035550448
0.17655955	0.023847997	0.00035987263
0.17669104	0.023974595	0.00035884744
0.17682253	0.023541922	0.00035557570
0.17695401	0.023659786	0.00035759719
0.17708550	0.023204848	0.00035423376
0.17721699	0.023200466	0.00035351884
0.17734848	0.023990849	0.00035778252
0.17747997	0.023948203	0.00035909844
0.17761146	0.023362855	0.00035749492
0.17774295	0.023176395	0.00035127855
0.17787443	0.023122956	0.00035307150
0.17800592	0.023775392	0.00035585180
0.17813741	0.023354996	0.00035499523
0.17826890	0.023555321	0.00035641336
0.17840039	0.023810695	0.00035532669
0.17853188	0.024078754	0.00035978322
0.17866337	0.024021796	0.00035800709
0.17879486	0.023454629	0.00035479175
0.17892634	0.023249537	0.00035402928
0.17905783	0.023501572	0.00035322540
0.17918932	0.023762017	0.00035738101
0.17932081	0.023493919	0.00035400812
0.17945230	0.023310315	0.00035407561
0.17958379	0.023401546	0.00035383411
0.17971528	0.023010328	0.00035057979
0.17984677	0.023775020	0.00035578602
0.17997825	0.023435829	0.00035292297
0.18010974	0.023513197	0.00035309461
0.18024123	0.023714507	0.00035448600
0.18037272	0.023344773	0.00034928731
0.18050421	0.023724549	0.00036211935
0.18063570	0.023639269	0.00036403624
0.18076719	0.023995034	0.00036707312
0.18089867	0.023546942	0.00036795660
0.18103016	0.023014404	0.00036652344
0.18116165	0.023967917	0.00037486046
0.18129314	0.023081781	0.00036886213
0.18142463	0.023369560	0.00037152616
0.18155612	0.024148919	0.00037958571
0.18168761	0.023611039	0.00037631221
0.18181910	0.023567890	0.00037725888
0.18195058	0.023347581	0.00037677119
0.18208207	0.023409491	0.00037684339
0.18221356	0.023221194	0.00037996685
0.18234505	0.023281851	0.00037979457
0.18247654	0.023210083	0.00038010197
0.18260803	0.023167663	0.00038129191
0.18273952	0.023088148	0.00038136985
0.18287101	0.022897534	0.00038258168
0.18300249	0.023292737	0.00038610537
0.18313398	0.023195212	0.00038432490
0.18326547	0.023744098	0.00038924137
0.18339696	0.023126525	0.00038590144
0.18352845	0.023426443	0.00038928858
0.18365994	0.023356767	0.00039051282
0.18379143	0.022695930	0.00038546192
0.18392292	0.023554458	0.00039465731
0.18405440	0.023369879	0.00039088020
0.18418589	0.023398223	0.00039428204
0.18431738	0.023026475	0.00039335677
0.18444887	0.023519406	0.00039475552
0.18458036	0.022955233	0.00039343141
0.18471185	0.023107216	0.00039294024
0.18484334	0.023055932	0.00039494458
0.18497482	0.022991627	0.00039686081
0.18510631	0.023175801	0.00039593462
0.18523780	0.023359064	0.00040080312
0.18536929	0.023577038	0.00039518617
0.18550078	0.023104162	0.00038579277
0.18563227	0.022603286	0.00038162942
0.18576376	0.023296986	0.00038040618
0.18589525	0.023647567	0.00038449536
0.18602673	0.024290437	0.00038697904
0.18615822	0.023223808	0.00037807954
0.18628971	0.022926717	0.00037531323
0.18642120	0.023815032	0.00038019783
0.18655269	0.023801274	0.00038009912
0.18668418	0.023240929	0.00037220325
0.18681567	0.023343624	0.00037297840
0.18694716	0.023561433	0.00037463042
0.18707864	0.023298737	0.00036905077
0.18721013	0.023799236	0.00037313573
0.18734162	0.022880737	0.00036656141
0.18747311	0.024043198	0.00037309430
0.18760460	0.023275481	0.00036802712
0.18773609	0.023846057	0.00036790347
0.18786758	0.023000163	0.00036404080
0.18799906	0.023713896	0.00036940835
0.18813055	0.023514116	0.00036504051
0.18826204	0.022930650	0.00036292199
0.18839353	0.023099213	0.00035951034
0.18852502	0.023750750	0.00036544953
0.18865651	0.024006916	0.00036857631
0.18878800	0.024078147	0.00036379994
0.18891949	0.023472705	0.00036121581
0.18905097	0.022947002	0.00035672837
0.18918246	0.023714717	0.00036161574
0.18931395	0.023868545	0.00036298100
0.18944544	0.023503817	0.00035743917
0.18957693	0.023519906	0.00035981757
0.18970842	0.023221471	0.00035445863
0.18983991	0.023219045	0.00035625355
0.18997140	0.022744828	0.00035415458
0.19010288	0.023522663	0.00035549730
0.19023437	0.022852859	0.00035320684
0.19036586	0.023223712	0.00035445711
0.19049735	0.023256468	0.00035436169
0.19062884	0.023477718	0.00035511852
0.19076033	0.023150474	0.00034998099
0.19089182	0.022869275	0.00035000089
0.19102330	0.024036436	0.00035602316
0.19115479	0.023374654	0.00035246192
0.19128628	0.023318238	0.00035280110
0.19141777	0.023852583	0.00035504888
0.19154926	0.023310547	0.00035118363
0.19168075	0.023476361	0.00035210197
0.19181224	0.022651493	0.00034883963
0.19194373	0.023997845	0.00035520369
0.19207521	0.023622962	0.00035280235
0.19220670	0.023652072	0.00035213705
0.19233819	0.023480445	0.00035220660
0.19246968	0.023206902	0.00034979016
0.19260117	0.023592339	0.00035348043
0.19273266	0.023306763	0.00034953608
0.19286415	0.023413962	0.00035064190
0.19299564	0.022839497	0.00034884740
0.19312712	0.023894205	0.00035309971
0.19325861	0.023692549	0.00035304561
0.19339010	0.023444377	0.00034863234
0.19352159	0.023376401	0.00034978529
0.19365308	0.023650405	0.00035277900
0.19378457	0.023482894	0.00034959083
0.19391606	0.023067636	0.00034705988
0.19404754	0.023847724	0.00035182506
0.19417903	0.024321104	0.00035474105
0.19431052	0.023299457	0.00034931957
0.19444201	0.023162937	0.00034749079
0.19457350	0.023356806	0.00034926652
0.19470499	0.023143531	0.00034723595
0.19483648	0.022813172	0.00034461021
0.19496797	0.023092944	0.00034770056
0.19509945	0.023259452	0.00034760602
0.19523094	0.023594963	0.00034930248
0.19536243	0.023842152	0.00034962504
0.19549392	0.023694571	0.00034945758
0.19562541	0.023267199	0.00034694261
0.19575690	0.023812756	0.00034939521
0.19588839	0.022959487	0.00034509831
0.19601988	0.022775395	0.00034272227
0.19615136	0.023200817	0.00034513046
0.19628285	0.023612967	0.00034920992
0.19641434	0.023339576	0.00034593634
0.19654583	0.023679976	0.00034981863
0.19667732	0.023226329	0.00034529796
0.19680881	0.023868423	0.00034887969
0.19694030	0.023419495	0.00034703932
0.19707178	0.023677557	0.00034771189
0.19720327	0.023543561	0.00034774666
0.19733476	0.022632818	0.00034090644
0.19746625	0.023206318	0.00034503004
0.19759774	0.024053778	0.00034973807
0.19772923	0.023740952	0.00034761692
0.19786072	0.023539118	0.00034519548
0.19799221	0.023613827	0.00034659787
0.19812369	0.023093405	0.00034112421
0.19825518	0.023123726	0.00034456251
0.19838667	0.023336961	0.00034374352
0.19851816	0.023431321	0.00034523299
0.19864965	0.023285415	0.00034431086
0.19878114	0.022925998	0.00034128611
0.19891263	0.023295270	0.00034471532
0.19904412	0.023152155	0.00034208588
0.19917560	0.023379250	0.00034434519
0.19930709	0.023013806	0.00034232390
0.19943858	0.023630268	0.00034413639
0.19957007	0.023682477	0.00034678611
0.19970156	0.023149438	0.00034228175
0.19983305	0.023130890	0.00034209300
0.19996454	0.022695088	0.00034013372
0.20009602	0.023186339	0.00034307565
0.20022751	0.023162196	0.00034277951
0.20035900	0.023440178	0.00034401493
0.20049049	0.023273231	0.00034198362
0.20062198	0.023643742	0.00034473781
0.20075347	0.022794814	0.00033936365
0.20088496	0.022707736	0.00033900533
0.20101645	0.023030709	0.00034002971
0.20114793	0.023164225	0.00033983994
0.20127942	0.023604472	0.00034457974
0.20141091	0.023907708	0.00034400593
0.20154240	0.023377814	0.00034264917
0.20167389	0.023380160	0.00034299176
0.20180538	0.023490068	0.00034019938
0.20193687	0.023675480	0.00034308984
0.20206836	0.024633801	0.00034906427
0.20219984	0.023171117	0.00034100443
0.20233133	0.022748732	0.00033938770
0.20246282	0.023135554	0.00033908320
0.20259431	0.022982814	0.00033839081
0.20272580	0.023483409	0.00034118641
0.20285729	0.023293988	0.00034020951
0.20298878	0.023366066	0.00034182526
0.20312027	0.023374113	0.00033778111
0.20325175	0.023200796	0.00033977304
0.20338324	0.023643212	0.00034112366
0.20351473	0.023635757	0.00034198337
0.20364622	0.023252073	0.00033919070
0.20377771	0.023030822	0.00033726294
0.20390920	0.023438863	0.00034002908
0.20404069	0.023606467	0.00034082559
0.20417217	0.023419934	0.00034125448
0.20430366	0.023762575	0.00034305417
0.20443515	0.022807141	0.00033396316
0.20456664	0.023033077	0.00033743470
0.20469813	0.023255719	0.00033913169
0.20482962	0.023855469	0.00034138720
0.20496111	0.023416960	0.00033919606
0.20509260	0.023521899	0.00033962055
0.20522408	0.022968018	0.00033684561
0.20535557	0.023584219	0.00034104324
0.20548706	0.023214976	0.00033722395
0.20561855	0.023242716	0.00033789752
0.20575004	0.023377362	0.00033611767
0.20588153	0.023207727	0.00033686754
0.20601302	0.022874916	0.00033640511
0.20614451	0.023294373	0.00033544700
0.20627599	0.023730177	0.00034034707
0.20640748	0.022770023	0.00033358784
0.20653897	0.023112294	0.00033627571
0.20667046	0.023722486	0.00034007331
0.20680195	0.023259465	0.00033633300
0.20693344	0.022975761	0.00033597300
0.20706493	0.023308468	0.00033713059
0.20719641	0.023994209	0.00034125879
0.20732790	0.023062747	0.00033782325
0.20745939	0.023952963	0.00033859698
0.20759088	0.023935329	0.00034053941
0.20772237	0.023462181	0.00033686795
0.20785386	0.023365470	0.00033545398
0.20798535	0.023121742	0.00033743289
0.20811684	0.023379699	0.00033537450
0.20824832	0.023676871	0.00033923369
0.20837981	0.023475633	0.00033660808
0.20851130	0.022995951	0.00033519426
0.20864279	0.023776943	0.00033995727
0.20877428	0.022553115	0.00032985201
0.20890577	0.023660044	0.00033761027
0.20903726	0.023508235	0.00033629076
0.20916875	0.023680404	0.00033858634
0.20930023	0.022911189	0.00033368284
0.20943172	0.023719840	0.00033873712
0.20956321	0.023900404	0.00033830569
0.20969470	0.023151848	0.00033431609
0.20982619	0.023792293	0.00033816528
0.20995768	0.023826985	0.00033861381
0.21008917	0.023180884	0.00033330884
0.21022065	0.023969286	0.00033844801
0.21035214	0.023332824	0.00033670581
0.21048363	0.023323566	0.00033308842
0.21061512	0.023541906	0.00033685444
0.21074661	0.023541523	0.00033450503
0.21087810	0.023465060	0.00033473531
0.21100959	0.023185440	0.00033532383
0.21114108	0.022600573	0.00032934348
0.21127256	0.023094764	0.00033452189
0.21140405	0.023979015	0.00033667559
0.21153554	0.022799616	0.00033083860
0.21166703	0.023254416	0.00033447236
0.21179852	0.023312192	0.00033317698
0.21193001	0.022555889	0.00033098449
0.21206150	0.023019914	0.00033064474
0.21219299	0.022979871	0.00033134425
0.21232447	0.022661030	0.00033074708
0.21245596	0.023072575	0.00033152977
0.21258745	0.022941298	0.00033159308
0.21271894	0.023202964	0.00033236405
0.21285043	0.022984443	0.00033077987
0.21298192	0.023200276	0.00033468127
0.21311341	0.023250216	0.00033211814
0.21324489	0.023282907	0.00033293176
0.21337638	0.023154953	0.00033146899
0.21350787	0.022880506	0.00033126589
0.21363936	0.022770705	0.00033095619
0.21377085	0.023609187	0.00033343151
0.21390234	0.023340045	0.00033414388
0.21403383	0.022627149	0.00032834316
0.21416532	0.023581007	0.00033380501
0.21429680	0.022529279	0.00032855147
0.21442829	0.023507467	0.00033266945
0.21455978	0.022704165	0.00032812536
0.21469127	0.022707528	0.00032855212
0.21482276	0.023732297	0.00033362877
0.21495425	0.022880692	0.00032886899
0.21508574	0.023535135	0.00033241776
0.21521723	0.023663706	0.00033388878
0.21534871	0.022944265	0.00033060732
0.21548020	0.023801741	0.00033134916
0.21561169	0.023108478	0.00033040509
0.21574318	0.023300750	0.00033202327
0.21587467	0.022986073	0.00032852219
0.21600616	0.022912575	0.00032961669
0.21613765	0.023358543	0.00032976999
0.21626913	0.023332961	0.00033123732
0.21640062	0.023313173	0.00033020625
0.21653211	0.023988723	0.00033466012
0.21666360	0.023110101	0.00032895500
0.21679509	0.023390250	0.00032947262
0.21692658	0.023523580	0.00033223157
0.21705807	0.023493641	0.00033102713
0.21718956	0.023387540	0.00032964230
0.21732104	0.022923611	0.00032808690
0.21745253	0.023241618	0.00032927134
0.21758402	0.023435664	0.00033094665
0.21771551	0.023280584	0.00032969701
0.21784700	0.023407684	0.00032984134
0.21797849	0.022480794	0.00032628977
0.21810998	0.023780520	0.00033130258
0.21824147	0.023342223	0.00033011776
0.21837295	0.023086118	0.00032846761
0.21850444	0.022839446	0.00032480365
0.21863593	0.023329988	0.00033000201
0.21876742	0.023325976	0.00032751685
0.21889891	0.023241667	0.00032906068
0.21903040	0.023844427	0.00033176033
0.21916189	0.023568723	0.00032828854
0.21929337	0.023220306	0.00032862919
0.21942486	0.023294851	0.00032836540
0.21955635	0.022838057	0.00032659492
0.21968784	0.023020637	0.00032740011
0.21981933	0.022986203	0.00032463166
0.21995082	0.023301871	0.00032869318
0.22008231	0.023347013	0.00032752765
0.22021380	0.023180273	0.00032755475
0.22034528	0.023550852	0.00032985357
0.22047677	0.023535571	0.00032646147
0.22060826	0.022755397	0.00032510824
0.22073975	0.022582778	0.00032457133
0.22087124	0.023276862	0.00032787486
0.22100273	0.023516887	0.00032908841
0.22113422	0.023089820	0.00032411036
0.22126571	0.023287435	0.00032695755
0.22139719	0.023580922	0.00032846289
0.22152868	0.023308873	0.00032663744
0.22166017	0.022726005	0.00032477978
0.22179166	0.022667780	0.00032211793
0.22192315	0.023142129	0.00032679364
0.22205464	0.023416098	0.00032661505
0.22218613	0.022609200	0.00032292327
0.22231761	0.023060062	0.00032414132
0.22244910	0.022907311	0.00032394728
0.22258059	0.023512290	0.00032689867
0.22271208	0.022647755	0.00032324299
0.22284357	0.023270569	0.00032654991
0.22297506	0.023319300	0.00032743764
0.22310655	0.023676195	0.00032610371
0.22323804	0.023088741	0.00032522970
0.22336952	0.023310995	0.00032719444
0.22350101	0.023466466	0.00032562439
0.22363250	0.023133443	0.00032528941
0.22376399	0.022836611	0.00032249390
0.22389548	0.022913643	0.00032383838
0.22402697	0.022830039	0.00032422675
0.22415846	0.023041022	0.00032350806
0.22428995	0.023227368	0.00032436626
0.22442143	0.023608079	0.00032668685
0.22455292	0.023320058	0.00032533467
0.22468441	0.023307228	0.00032543209
0.22481590	0.023189972	0.00032469134
0.22494739	0.023255263	0.00032378511
0.22507888	0.022555397	0.00032133226
0.22521037	0.023112675	0.00032419927
0.22534186	0.023217532	0.00032516902
0.22547334	0.023000400	0.00032258892
0.22560483	0.023215902	0.00032288175
0.22573632	0.022645644	0.00032099295
0.22586781	0.023184785	0.00032319860
0.22599930	0.023094148	0.00032381819
0.22613079	0.023234455	0.00032269784
0.22626228	0.022938396	0.00032286831
0.22639376	0.023243665	0.00032255486
0.22652525	0.023291345	0.00032321971
0.22665674	0.023498621	0.00032543056
0.22678823	0.023518714	0.00032325624
0.22691972	0.023308005	0.00032332719
0.22705121	0.022469696	0.00031850923
0.22718270	0.023150719	0.00032258084
0.22731419	0.023192849	0.00032325773
0.22744567	0.023145347	0.00032156446
0.22757716	0.022638853	0.00031856141
0.22770865	0.022920165	0.00032174544
0.22784014	0.022974705	0.00032091422
0.22797163	0.023091509	0.00032244882
0.22810312	0.022951915	0.00032054315
0.22823461	0.022949336	0.00032108005
0.22836610	0.023143924	0.00032289937
0.22849758	0.023157383	0.00032134688
0.22862907	0.022828785	0.00032137681
0.22876056	0.023548058	0.00032318683
0.22889205	0.023359208	0.00032214699
0.22902354	0.022907512	0.00032149499
0.22915503	0.022568312	0.00031687801
0.22928652	0.022915106	0.00032089642
0.22941800	0.022890531	0.00031858885
0.22954949	0.023505687	0.00032306522
0.22968098	0.023038490	0.00032056025
0.22981247	0.023028386	0.00031996666
0.22994396	0.023410227	0.00032335149
0.23007545	0.023334730	0.00032461854
0.23020694	0.023238782	0.00032704895
0.23033843	0.022986172	0.00033034276
0.23046991	0.023062283	0.00033173776
0.23060140	0.023210557	0.00033382743
0.23073289	0.023148605	0.00033385751
0.23086438	0.023326720	0.00033604134
0.23099587	0.023218326	0.00033958113
0.23112736	0.022511533	0.00033345235
0.23125885	0.023402062	0.00034171995
0.23139034	0.023378428	0.00034056121
0.23152182	0.022952175	0.00034019546
0.23165331	0.022954665	0.00034394304
0.23178480	0.023879548	0.00034689693
0.23191629	0.023080754	0.00034426045
0.23204778	0.023075873	0.00034502144
0.23217927	0.022900680	0.00034390256
0.23231076	0.023789993	0.00035242532
0.23244224	0.023266047	0.00034751861
0.23257373	0.023487651	0.00034965602
0.23270522	0.023044407	0.00034874476
0.23283671	0.023079140	0.00034620983
0.23296820	0.022933389	0.00034730437
0.23309969	0.023208805	0.00034819956
0.23323118	0.023847722	0.00035219039
0.23336267	0.022884049	0.00034782757
0.23349415	0.023443620	0.00034871518
0.23362564	0.023096742	0.00034972634
0.23375713	0.023523364	0.00035105050
0.23388862	0.022495237	0.00034481885
0.23402011	0.023294916	0.00035129927
0.23415160	0.023400844	0.00035029112
0.23428309	0.023745385	0.00035475681
0.23441458	0.023129572	0.00034897348
0.23454606	0.023658757	0.00035404677
0.23467755	0.023069252	0.00035012046
0.23480904	0.022854942	0.00034970734
0.23494053	0.023218002	0.00035275698
0.23507202	0.023700893	0.00035507281
0.23520351	0.023259090	0.00035136100
0.23533500	0.023360319	0.00035326673
0.23546648	0.023342385	0.00035296133
0.23559797	0.023225071	0.00035363216
0.23572946	0.023672921	0.00035514995
0.23586095	0.023561337	0.00035459988
0.23599244	0.023276693	0.00035504473
0.23612393	0.022798688	0.00035019256
0.23625542	0.022667533	0.00035241854
0.23638691	0.023056795	0.00035311924
0.23651839	0.023119458	0.00035232851
0.23664988	0.023497474	0.00035639721
0.23678137	0.023393547	0.00035556441
0.23691286	0.023186236	0.00035365587
0.23704435	0.023822777	0.00035980723
0.23717584	0.022910027	0.00035275664
0.23730733	0.022929277	0.00035567160
0.23743882	0.023287842	0.00035523695
0.23757030	0.023080814	0.00035495168
0.23770179	0.023690239	0.00035960746
0.23783328	0.023453812	0.00035581017
0.23796477	0.023311552	0.00035776365
0.23809626	0.023102949	0.00035517029
0.23822775	0.022854994	0.00035520404
0.23835924	0.023674987	0.00036173426
0.23849072	0.023622242	0.00035756028
0.23862221	0.022984121	0.00035572433
0.23875370	0.023521728	0.00035914928
0.23888519	0.023440688	0.00035882760
0.23901668	0.023321759	0.00036043579
0.23914817	0.023774384	0.00035936759
0.23927966	0.024074655	0.00036391031
0.23941115	0.023046294	0.00035609940
0.23954263	0.022944823	0.00035741133
0.23967412	0.023575643	0.00036159648
0.23980561	0.022764911	0.00035428330
0.23993710	0.022709236	0.00035685596
0.24006859	0.023462538	0.00036037371
0.24020008	0.022602226	0.00035614083
0.24033157	0.023375978	0.00036037302
0.24046306	0.023056007	0.00035753447
0.24059454	0.022721978	0.00035631674
0.24072603	0.023032344	0.00035973346
0.24085752	0.023217443	0.00035935257
0.24098901	0.023515991	0.00036383891
0.24112050	0.023523500	0.00035962864
0.24125199	0.022692092	0.00035645101
0.24138348	0.022861391	0.00035911725
0.24151496	0.023377299	0.00036059744
0.24164645	0.022731890	0.00035876610
0.24177794	0.023779735	0.00036189185
0.24190943	0.022628738	0.00035735204
0.24204092	0.022399307	0.00035628312
0.24217241	0.023952551	0.00036535845
0.24230390	0.023091396	0.00036077269
0.24243539	0.022773429	0.00035707998
0.24256687	0.022863769	0.00035810794
0.24269836	0.022673592	0.00035841050
0.24282985	0.023171969	0.00035981955
0.24296134	0.022926811	0.00035968261
0.24309283	0.022509654	0.00035793311
0.24322432	0.022815286	0.00035802844
0.24335581	0.022874218	0.00036146131
0.24348730	0.023311260	0.00036178589
0.24361878	0.022819967	0.00036031311
0.24375027	0.023419185	0.00036267816
0.24388176	0.022545239	0.00035784072
0.24401325	0.023132452	0.00036390401
0.24414474	0.023309946	0.00036216416
0.24427623	0.023457881	0.00036560786
0.24440772	0.023546538	0.00036356452
0.24453920	0.023302380	0.00036310969
0.24467069	0.023721654	0.00036779701
0.24480218	0.022810030	0.00036061988
0.24493367	0.023291199	0.00036340995
0.24506516	0.022830308	0.00036005989
0.24519665	0.023264894	0.00036359129
0.24532814	0.023649768	0.00036712136
0.24545963	0.023861416	0.00036665820
0.24559111	0.023330095	0.00036448556
0.24572260	0.023043712	0.00036267565
0.24585409	0.023074819	0.00036292428
0.24598558	0.022553447	0.00036072917
0.24611707	0.023455455	0.00036550222
0.24624856	0.022915313	0.00036120237
0.24638005	0.023478656	0.00036705410
0.24651154	0.023275546	0.00036487088
0.24664302	0.023001368	0.00036562621
0.24677451	0.023459005	0.00036652352
0.24690600	0.023487534	0.00036576731
0.24703749	0.022909244	0.00036444114
0.24716898	0.023564356	0.00036562549
0.24730047	0.023529138	0.00036847144
0.24743196	0.022422252	0.00035960664
0.24756345	0.023285550	0.00036508330
0.24769493	0.023081618	0.00036658753
0.24782642	0.022991106	0.00036293827
0.24795791	0.023456690	0.00036751663
0.24808940	0.023400977	0.00036633737
0.24822089	0.023106106	0.00036456269
0.24835238	0.023323818	0.00036759110
0.24848387	0.023395868	0.00036626905
0.24861535	0.022585201	0.00036252547
0.24874684	0.023344677	0.00036740940
0.24887833	0.023040198	0.00036401377
0.24900982	0.023585152	0.00037029747
0.24914131	0.023960523	0.00037030594
0.24927280	0.023256468	0.00036712747
0.24940429	0.023274136	0.00036618423
0.24953578	0.023602387	0.00036840855
0.24966726	0.023059711	0.00036760760
0.24979875	0.023179345	0.00036558250
0.24993024	0.023549228	0.00036987660
0.25006173	0.023669408	0.00036886780
0.25019322	0.023152121	0.00036589586
0.25032471	0.023217640	0.00036920508
0.25045620	0.023273618	0.00036665072
0.25058769	0.023112199	0.00036689079
0.25071917	0.022913533	0.00036442426
0.25085066	0.022762523	0.00036416387
0.25098215	0.022815194	0.00036587527
0.25111364	0.023257009	0.00036699961
0.25124513	0.022888133	0.00036648285
0.25137662	0.023152669	0.00036762067
0.25150811	0.023582830	0.00036988399
0.25163959	0.023141369	0.00036851258
0.25177108	0.023142421	0.00036546793
0.25190257	0.023584766	0.00037156789
0.25203406	0.022871379	0.00036630514
0.25216555	0.022784654	0.00036542641
0.25229704	0.022531418	0.00036425579
0.25242853	0.022714749	0.00036568512
0.25256002	0.023048451	0.00036801515
0.25269150	0.023066288	0.00036758765
0.25282299	0.023132165	0.00036768853
0.25295448	0.023623756	0.00037232608
0.25308597	0.022772901	0.00036436880
0.25321746	0.022646591	0.00036779996
0.25334895	0.023256203	0.00036929335
0.25348044	0.023676468	0.00036989990
0.25361193	0.023306570	0.00037051473
0.25374341	0.022568988	0.00036474567
0.25387490	0.022856830	0.00036689608
0.25400639	0.023098520	0.00037520535
0.25413788	0.022766018	0.00037649019
0.25426937	0.023578787	0.00038625516
0.25440086	0.023666179	0.00038898106
0.25453235	0.022907273	0.00038793698
0.25466383	0.022786507	0.00038979739
0.25479532	0.022398687	0.00038819076
0.25492681	0.022818833	0.00039416623
0.25505830	0.023403856	0.00040028949
0.25518979	0.023431355	0.00040167306
0.25532128	0.023570445	0.00040418439
0.25545277	0.022798455	0.00040035158
0.25558426	0.023169727	0.00040444357
0.25571574	0.023315419	0.00040713691
0.25584723	0.023310290	0.00040821549
0.25597872	0.022812442	0.00040794689
0.25611021	0.023057637	0.00040936507
0.25624170	0.023282014	0.00041448511
0.25637319	0.023526726	0.00041870642
0.25650468	0.023282490	0.00041808751
0.25663617	0.022853371	0.00041560200
0.25676765	0.022688751	0.00041569301
0.25689914	0.023290910	0.00042292372
0.25703063	0.022698931	0.00042062970
0.25716212	0.022776499	0.00041964000
0.25729361	0.023158020	0.00042690390
0.25742510	0.021737326	0.00041723748
0.25755659	0.022425155	0.00042419232
0.25768807	0.023539732	0.00043441615
0.25781956	0.023006810	0.00043156974
0.25795105	0.022701723	0.00043023884
0.25808254	0.023393817	0.00044004907
0.25821403	0.023574696	0.00043727157
0.25834552	0.023466335	0.00044091221
0.25847701	0.022666586	0.00043249249
0.25860850	0.022803052	0.00043537995
0.25873998	0.022352282	0.00043466284
0.25887147	0.023435264	0.00044423461
0.25900296	0.023440531	0.00044470851
0.25913445	0.023181477	0.00044181373
0.25926594	0.023569789	0.00044423989
0.25939743	0.022653430	0.00044138229
0.25952892	0.021958743	0.00043410989
0.25966041	0.023139997	0.00044801348
0.25979189	0.022845621	0.00044279685
0.25992338	0.023957109	0.00045384841
0.26005487	0.023096075	0.00044962330
0.26018636	0.023321832	0.00045019754
0.26031785	0.023113727	0.00044791476
0.26044934	0.022987279	0.00044709177
0.26058083	0.023214260	0.00044866210
0.26071231	0.023570163	0.00045490378
0.26084380	0.022575530	0.00044782473
0.26097529	0.023310865	0.00045431048
0.26110678	0.022907722	0.00045226858
0.26123827	0.022530939	0.00045109246
0.26136976	0.023385693	0.00045797476
0.26150125	0.023541195	0.00045997532
0.26163274	0.023633346	0.00045826868
0.26176422	0.023688914	0.00045834698
0.26189571	0.023123885	0.00045940679
0.26202720	0.023692278	0.00046163048
0.26215869	0.023268690	0.00046057358
0.26229018	0.023604335	0.00046307168
0.26242167	0.023496303	0.00046376071
0.26255316	0.022291218	0.00045411130
0.26268465	0.022818850	0.00046172151
0.26281613	0.022945963	0.00045962580
0.26294762	0.022310042	0.00045664482
0.26307911	0.023389784	0.00046444579
0.26321060	0.022454223	0.00046085225
0.26334209	0.023474786	0.00047088655
0.26347358	0.022768948	0.00046193404
0.26360507	0.023045710	0.00046458566
0.26373655	0.023129331	0.00046582764
0.26386804	0.022403057	0.00046274811
0.26399953	0.022330989	0.00046375843
0.26413102	0.022622338	0.00046443787
0.26426251	0.023167707	0.00046948874
0.26439400	0.023561921	0.00047404340
0.26452549	0.023426460	0.00047643075
0.26465698	0.022753290	0.00047077922
0.26478846	0.022559457	0.00046635924
0.26491995	0.023027342	0.00047756424
0.26505144	0.022661461	0.00046677802
0.26518293	0.022492202	0.00046958301
0.26531442	0.022738300	0.00047438445
0.26544591	0.022596195	0.00047062495
[truncated: 567 more rows]
