# Supplementary material for: Invariant surface glycoprotein 65 of Trypanosoma brucei is a complement C3 receptor
Source: Nat Commun. 2022 Aug 29;13:5085. doi: 10.1038/s41467-022-32728-9 (PMC9424271; doi:10.1038/s41467-022-32728-9)
Supplement: Supplementary file 4 — supplementary data 2 [file 41467_2022_32728_MOESM4_ESM.zip › b21-414646_00010.dat]

0.0026000000	39.590876	0.13669755
0.0027314887	28.598497	0.10671898
0.0028629774	22.159197	0.089823103
0.0029944661	17.161526	0.075863211
0.0031259548	12.354439	0.059149398
0.0032574435	10.725815	0.057047363
0.0033889322	8.6447312	0.048414105
0.0035204209	11.376901	0.048357210
0.0036519096	12.360706	0.046773567
0.0037833983	9.9454706	0.039556264
0.0039148870	8.2209043	0.034701263
0.0040463757	6.6960549	0.030129415
0.0041778644	5.4641225	0.025510176
0.0043093531	4.5502494	0.022856054
0.0044408418	3.7733640	0.020017917
0.0045723305	3.0896729	0.018113851
0.0047038192	2.8500797	0.016650912
0.0048353079	2.4722483	0.015055106
0.0049667966	2.2071826	0.014174257
0.0050982853	1.8663581	0.012347538
0.0052297740	1.7195408	0.012006866
0.0053612627	1.5082734	0.010859040
0.0054927514	1.3906029	0.010150386
0.0056242401	1.2560869	0.0096190467
0.0057557288	1.1723371	0.0090353705
0.0058872175	1.0621209	0.0084850286
0.0060187062	1.0137530	0.0082676190
0.0061501949	0.88932686	0.0074172408
0.0062816836	0.88066373	0.0075477453
0.0064131723	0.80390078	0.0070691891
0.0065446610	0.79360345	0.0069231839
0.0066761496	0.75216900	0.0067083119
0.0068076383	0.71106766	0.0063745331
0.0069391270	0.68502527	0.0063572864
0.0070706157	0.65706478	0.0061276935
0.0072021044	0.63214765	0.0059441153
0.0073335931	0.61734242	0.0058485006
0.0074650818	0.56907315	0.0054517327
0.0075965705	0.56830980	0.0054932882
0.0077280592	0.53970572	0.0053310931
0.0078595479	0.50673229	0.0050421747
0.0079910366	0.49090651	0.0049923843
0.0081225253	0.46911655	0.0047407281
0.0082540140	0.44868986	0.0046627353
0.0083855027	0.44866149	0.0046804183
0.0085169914	0.41828892	0.0044268955
0.0086484801	0.40276146	0.0043123596
0.0087799688	0.37664828	0.0040966660
0.0089114575	0.37118469	0.0040883437
0.0090429462	0.36174875	0.0040078198
0.0091744349	0.32880168	0.0037880981
0.0093059236	0.31829104	0.0036831742
0.0094374123	0.31850530	0.0036600135
0.0095689010	0.29403871	0.0034599974
0.0097003897	0.29016467	0.0034651622
0.0098318784	0.27625830	0.0033325276
0.0099633671	0.26832318	0.0032486456
0.010094856	0.26061798	0.0031918256
0.010226345	0.24294785	0.0030087719
0.010357833	0.24189284	0.0030797512
0.010489322	0.22107351	0.0028576210
0.010620811	0.21689585	0.0028102014
0.010752299	0.21007065	0.0027540925
0.010883788	0.19492844	0.0025983530
0.011015277	0.19248207	0.0026286143
0.011146765	0.17540981	0.0024322624
0.011278254	0.17489829	0.0024188992
0.011409743	0.16648573	0.0023356212
0.011541231	0.15870703	0.0022464787
0.011672720	0.14979316	0.0021872860
0.011804209	0.13952910	0.0020315701
0.011935698	0.13379309	0.0019847896
0.012067186	0.12883257	0.0019365108
0.012198675	0.12212619	0.0018242015
0.012330164	0.11264143	0.0017557406
0.012461652	0.10940265	0.0017108772
0.012593141	0.10764390	0.0016584166
0.012724630	0.10509008	0.0016382373
0.012856118	0.098307849	0.0015353099
0.012987607	0.095332018	0.0015298695
0.013119096	0.092039809	0.0014693013
0.013250585	0.091680681	0.0014505046
0.013382073	0.090705920	0.0014480074
0.013513562	0.087282603	0.0013978183
0.013645051	0.081472997	0.0013609066
0.013776539	0.078211729	0.0013258110
0.013908028	0.077740431	0.0012991048
0.014039517	0.078692951	0.0013016356
0.014171005	0.072630199	0.0012417634
0.014302494	0.073233378	0.0012487960
0.014433983	0.073823694	0.0012539528
0.014565472	0.070947713	0.0012054457
0.014696960	0.069739425	0.0012006173
0.014828449	0.067019112	0.0011611929
0.014959938	0.065154366	0.0011510421
0.015091426	0.064937674	0.0011520763
0.015222915	0.064240318	0.0011167500
0.015354404	0.064635435	0.0011258279
0.015485892	0.062914560	0.0010996985
0.015617381	0.061234944	0.0010884462
0.015748870	0.061257920	0.0010874844
0.015880359	0.062544483	0.0010825274
0.016011847	0.060453039	0.0010653245
0.016143336	0.054686173	0.0010034335
0.016274825	0.052574468	0.00098789069
0.016406313	0.053523353	0.00098775630
0.016537802	0.052540890	0.00097127769
0.016669291	0.052302102	0.00096685438
0.016800779	0.052790132	0.00096975524
0.016932268	0.057895630	0.0010100726
0.017063757	0.062209892	0.0010410214
0.017195246	0.060186959	0.0010163115
0.017326734	0.056826188	0.00098829106
0.017458223	0.056715229	0.00098232962
0.017589712	0.056362398	0.00097375806
0.017721200	0.055738850	0.00097247159
0.017852689	0.054900792	0.00094373228
0.017984178	0.054107058	0.00094919865
0.018115666	0.053188188	0.00093523701
0.018247155	0.053125432	0.00092868238
0.018378644	0.052265243	0.00092484258
0.018510133	0.052804291	0.00091829795
0.018641621	0.051758505	0.00090657287
0.018773110	0.050383487	0.00089060129
0.018904599	0.049451751	0.00088242746
0.019036087	0.050559231	0.00088775165
0.019167576	0.049765429	0.00087300322
0.019299065	0.048447004	0.00085689038
0.019430553	0.046752227	0.00084801218
0.019562042	0.046543522	0.00083894449
0.019693531	0.046340756	0.00083493383
0.019825019	0.046371321	0.00082929173
0.019956508	0.046948241	0.00082781484
0.020087997	0.045912488	0.00082494150
0.020219486	0.044811334	0.00080980622
0.020350974	0.043840138	0.00080526072
0.020482463	0.042160947	0.00077675477
0.020613952	0.043457217	0.00078636750
0.020745440	0.042866551	0.00078644990
0.020876929	0.042280984	0.00077204551
0.021008418	0.041566522	0.00076598657
0.021139906	0.039992754	0.00075101403
0.021271395	0.039809005	0.00074145370
0.021402884	0.040681935	0.00075006751
0.021534373	0.040839120	0.00074676949
0.021665861	0.038847648	0.00072893532
0.021797350	0.040093581	0.00073729656
0.021928839	0.038956500	0.00071723089
0.022060327	0.040076443	0.00073564106
0.022191816	0.037506007	0.00070472792
0.022323305	0.038218265	0.00071189306
0.022454793	0.037871211	0.00070446090
0.022586282	0.036989845	0.00069245244
0.022717771	0.036311352	0.00069186881
0.022849260	0.034746578	0.00067089285
0.022980748	0.035710423	0.00068005950
0.023112237	0.036256404	0.00067827288
0.023243726	0.036696669	0.00067814387
0.023375214	0.037533726	0.00069258335
0.023506703	0.036895694	0.00068093174
0.023638192	0.037852578	0.00068890497
0.023769680	0.037622189	0.00068530675
0.023901169	0.034678040	0.00065566003
0.024032658	0.036694373	0.00067545947
0.024164147	0.036264379	0.00066492251
0.024295635	0.036015077	0.00065996763
0.024427124	0.036068244	0.00065950489
0.024558613	0.036275274	0.00065701377
0.024690101	0.037875774	0.00067727607
0.024821590	0.036283326	0.00065790323
0.024953079	0.036548288	0.00065485391
0.025084567	0.037000766	0.00066051849
0.025216056	0.036130076	0.00064752733
0.025347545	0.036174521	0.00065247757
0.025479034	0.035087766	0.00063740006
0.025610522	0.035419199	0.00063458847
0.025742011	0.035627070	0.00063703952
0.025873500	0.034880175	0.00062895226
0.026004988	0.035362473	0.00063531715
0.026136477	0.036448696	0.00064122664
0.026267966	0.034380242	0.00061881621
0.026399454	0.035523327	0.00063110673
0.026530943	0.034233680	0.00061552260
0.026662432	0.033936720	0.00061568819
0.026793920	0.034997404	0.00062140586
0.026925409	0.034717481	0.00061436274
0.027056898	0.034486530	0.00061727808
0.027188387	0.033577578	0.00060045542
0.027319875	0.035019124	0.00061657158
0.027451364	0.034980512	0.00061275564
0.027582853	0.035032748	0.00060977771
0.027714341	0.035412274	0.00061288785
0.027845830	0.034364597	0.00060017406
0.027977319	0.034440416	0.00060503237
0.028108807	0.035415437	0.00060654882
0.028240296	0.033445132	0.00059098012
0.028371785	0.034101242	0.00059454983
0.028503274	0.033843455	0.00059093847
0.028634762	0.032602059	0.00057979599
0.028766251	0.033251901	0.00058574164
0.028897740	0.032673928	0.00057279523
0.029029228	0.032826412	0.00057877347
0.029160717	0.032677200	0.00057628237
0.029292206	0.032657496	0.00057412741
0.029423694	0.033695782	0.00058382729
0.029555183	0.032988171	0.00056813433
0.029686672	0.033623091	0.00057849948
0.029818161	0.033511811	0.00057755442
0.029949649	0.032438236	0.00056416454
0.030081138	0.032283366	0.00056418800
0.030212627	0.032513860	0.00055964871
0.030344115	0.033402444	0.00056785804
0.030475604	0.033010293	0.00056464854
0.030607093	0.032496605	0.00055632600
0.030738581	0.032316353	0.00055801293
0.030870070	0.031667355	0.00054795537
0.031001559	0.032037531	0.00054958816
0.031133048	0.032661010	0.00055615498
0.031264536	0.032258732	0.00055111729
0.031396025	0.031782275	0.00054805163
0.031527514	0.032571939	0.00055014465
0.031659002	0.031743602	0.00054105162
0.031790491	0.032500763	0.00055077633
0.031921980	0.031651554	0.00053922896
0.032053468	0.032253747	0.00054635520
0.032184957	0.032319816	0.00054113247
0.032316446	0.030531583	0.00052655723
0.032447935	0.031921950	0.00054202186
0.032579423	0.030171255	0.00052294769
0.032710912	0.031991130	0.00053831925
0.032842401	0.031363900	0.00052935919
0.032973889	0.031692917	0.00053066612
0.033105378	0.031907632	0.00053375020
0.033236867	0.031842951	0.00053035716
0.033368355	0.030553892	0.00052827843
0.033499844	0.030497783	0.00052836357
0.033631333	0.030365957	0.00052557861
0.033762822	0.030571271	0.00053426722
0.033894310	0.030297325	0.00053066166
0.034025799	0.030596465	0.00053397621
0.034157288	0.030804087	0.00053480123
0.034288776	0.030517713	0.00053367700
0.034420265	0.030764667	0.00053930572
0.034551754	0.029960670	0.00052965157
0.034683242	0.029274215	0.00052495117
0.034814731	0.029849364	0.00052727919
0.034946220	0.030047954	0.00053055212
0.035077708	0.029681250	0.00053139772
0.035209197	0.029384212	0.00052836133
0.035340686	0.028988308	0.00052184669
0.035472175	0.029262823	0.00053370712
0.035603663	0.029940150	0.00054240633
0.035735152	0.028937509	0.00054072344
0.035866641	0.028811497	0.00053986277
0.035998129	0.028743450	0.00053611626
0.036129618	0.029400547	0.00054463211
0.036261107	0.028224579	0.00053037951
0.036392595	0.028879420	0.00054610734
0.036524084	0.029426093	0.00054829321
0.036655573	0.029009532	0.00054059511
0.036787062	0.029056226	0.00054637776
0.036918550	0.030454024	0.00055393271
0.037050039	0.029058624	0.00054870521
0.037181528	0.028011689	0.00053633111
0.037313016	0.028802170	0.00054342593
0.037444505	0.028990213	0.00054879839
0.037575994	0.028307209	0.00054236361
0.037707482	0.027902372	0.00054176199
0.037838971	0.029288338	0.00055805250
0.037970460	0.028614646	0.00054578783
0.038101949	0.028490535	0.00054810916
0.038233437	0.029387624	0.00055006808
0.038364926	0.029716987	0.00054740336
0.038496415	0.029151725	0.00054263175
0.038627903	0.028537145	0.00053114812
0.038759392	0.029217005	0.00054023386
0.038890881	0.029162997	0.00053320235
0.039022369	0.030031181	0.00054160262
0.039153858	0.030115064	0.00054073196
0.039285347	0.028447073	0.00052325106
0.039416836	0.028933581	0.00053111047
0.039548324	0.029758041	0.00053461313
0.039679813	0.029745651	0.00053264537
0.039811302	0.029107314	0.00052929483
0.039942790	0.029263536	0.00052649973
0.040074279	0.030018954	0.00053606041
0.040205768	0.028608795	0.00052201506
0.040337256	0.029137423	0.00052328462
0.040468745	0.029742621	0.00052835705
0.040600234	0.028766386	0.00051952004
0.040731723	0.029625697	0.00052635078
0.040863211	0.029346072	0.00052561639
0.040994700	0.028423381	0.00051412910
0.041126189	0.028751025	0.00051933464
0.041257677	0.029701264	0.00052433222
0.041389166	0.028652557	0.00051457683
0.041520655	0.027771017	0.00050986770
0.041652143	0.028881791	0.00051564537
0.041783632	0.028725397	0.00051517265
0.041915121	0.029293542	0.00051695893
0.042046610	0.029945174	0.00052387400
0.042178098	0.028913400	0.00051521878
0.042309587	0.029206106	0.00051725543
0.042441076	0.028852951	0.00051327095
0.042572564	0.029342414	0.00051575348
0.042704053	0.029559666	0.00051344397
0.042835542	0.029406682	0.00051585602
0.042967030	0.029457824	0.00051352480
0.043098519	0.029071701	0.00051251753
0.043230008	0.027994533	0.00050446367
0.043361496	0.029821472	0.00051202720
0.043492985	0.029855023	0.00051790136
0.043624474	0.028706765	0.00050530432
0.043755963	0.028444971	0.00050578558
0.043887451	0.029263000	0.00050936374
0.044018940	0.028190857	0.00049885047
0.044150429	0.028713688	0.00051012754
0.044281917	0.029005074	0.00050570913
0.044413406	0.029586440	0.00051298165
0.044544895	0.029410175	0.00050753307
0.044676383	0.029067682	0.00050546208
0.044807872	0.029669548	0.00050992793
0.044939361	0.029023860	0.00050364358
0.045070850	0.029316367	0.00050654746
0.045202338	0.030184627	0.00051000562
0.045333827	0.030024619	0.00050592467
0.045465316	0.028914908	0.00050436192
0.045596804	0.029582070	0.00050666112
0.045728293	0.029131370	0.00050319457
0.045859782	0.029246056	0.00050168305
0.045991270	0.028874436	0.00049469455
0.046122759	0.029104162	0.00050129303
0.046254248	0.029345500	0.00051009075
0.046385737	0.029782836	0.00051509236
0.046517225	0.030039345	0.00051986435
0.046648714	0.029429775	0.00051788318
0.046780203	0.029329316	0.00052221379
0.046911691	0.028364509	0.00051459713
0.047043180	0.029509872	0.00052223344
0.047174669	0.029550175	0.00052341341
0.047306157	0.029351831	0.00052313041
0.047437646	0.028783801	0.00052115006
0.047569135	0.028361843	0.00052125113
0.047700624	0.029342073	0.00052462161
0.047832112	0.029039940	0.00052676341
0.047963601	0.028804309	0.00052199312
0.048095090	0.029706530	0.00053469561
0.048226578	0.029072075	0.00053030943
0.048358067	0.030036185	0.00053323870
0.048489556	0.029555968	0.00053335358
0.048621044	0.029604780	0.00053378146
0.048752533	0.029219284	0.00053691141
0.048884022	0.029476516	0.00053460810
0.049015511	0.028838129	0.00052943283
0.049146999	0.030429834	0.00054384967
0.049278488	0.029331331	0.00053521641
0.049409977	0.028155813	0.00052972352
0.049541465	0.028677736	0.00053106368
0.049672954	0.028911759	0.00053499251
0.049804443	0.028795510	0.00053234942
0.049935931	0.029521895	0.00054162163
0.050067420	0.030179151	0.00054575860
0.050198909	0.030040264	0.00054605897
0.050330398	0.030196185	0.00054571891
0.050461886	0.029762855	0.00054198152
0.050593375	0.029632296	0.00054310882
0.050724864	0.029313699	0.00054237330
0.050856352	0.029930673	0.00055084610
0.050987841	0.029651666	0.00054407110
0.051119330	0.029108823	0.00053945413
0.051250818	0.029003827	0.00054068387
0.051382307	0.029134902	0.00054335334
0.051513796	0.028875773	0.00053906775
0.051645284	0.028675595	0.00053870725
0.051776773	0.028859055	0.00053939024
0.051908262	0.029627842	0.00054601936
0.052039751	0.029052915	0.00054479414
0.052171239	0.029122492	0.00054354868
0.052302728	0.028922272	0.00054495507
0.052434217	0.029879885	0.00054868036
0.052565705	0.030693445	0.00055777128
0.052697194	0.029171333	0.00054532965
0.052828683	0.030364842	0.00055636641
0.052960171	0.029059639	0.00054555378
0.053091660	0.028896570	0.00054096379
0.053223149	0.028791576	0.00054524864
0.053354638	0.029734540	0.00055394449
0.053486126	0.028014780	0.00053985693
0.053617615	0.029957154	0.00055326119
0.053749104	0.028941331	0.00054345396
0.053880592	0.029498788	0.00054975052
0.054012081	0.029192322	0.00055190142
0.054143570	0.028745555	0.00054663261
0.054275058	0.029414952	0.00055068351
0.054406547	0.029803464	0.00055097970
0.054538036	0.029172647	0.00055349080
0.054669525	0.029635973	0.00055080523
0.054801013	0.029553582	0.00055598611
0.054932502	0.029096951	0.00055013858
0.055063991	0.028229935	0.00054167692
0.055195479	0.028708559	0.00054904238
0.055326968	0.028616243	0.00054545490
0.055458457	0.030232530	0.00056356028
0.055589945	0.030306522	0.00056050594
0.055721434	0.029000850	0.00054882760
0.055852923	0.029612869	0.00056001696
0.055984412	0.028741493	0.00054992393
0.056115900	0.029134108	0.00055237124
0.056247389	0.029253795	0.00055592135
0.056378878	0.029171074	0.00055027298
0.056510366	0.029073446	0.00055455557
0.056641855	0.029032387	0.00055139886
0.056773344	0.028949251	0.00055420833
0.056904832	0.029498660	0.00055640126
0.057036321	0.028786045	0.00054762405
0.057167810	0.029015582	0.00055258840
0.057299299	0.028951185	0.00055187917
0.057430787	0.028696195	0.00054607419
0.057562276	0.029203893	0.00055449146
0.057693765	0.028644214	0.00054400920
0.057825253	0.029119919	0.00055273277
0.057956742	0.028814812	0.00055036292
0.058088231	0.028598824	0.00054696082
0.058219719	0.029052201	0.00055225009
0.058351208	0.029882867	0.00055375663
0.058482697	0.028751134	0.00054858610
0.058614186	0.029237457	0.00055208404
0.058745674	0.028278701	0.00053950878
0.058877163	0.028720845	0.00054563484
0.059008652	0.029038531	0.00054345606
0.059140140	0.029656045	0.00055209784
0.059271629	0.028649366	0.00054210149
0.059403118	0.028312717	0.00053575787
0.059534606	0.029627185	0.00054923549
0.059666095	0.029786519	0.00054561922
0.059797584	0.029245039	0.00054262402
0.059929072	0.028500579	0.00053986761
0.060060561	0.028784575	0.00053750678
0.060192050	0.028946729	0.00054306847
0.060323539	0.028509359	0.00053613600
0.060455027	0.028558023	0.00053794537
0.060586516	0.028868298	0.00054184983
0.060718005	0.028418255	0.00053326328
0.060849493	0.030166749	0.00054932272
0.060980982	0.029770796	0.00054583040
0.061112471	0.028852873	0.00053529829
0.061243959	0.027945864	0.00053441337
0.061375448	0.028880264	0.00053589511
0.061506937	0.029552690	0.00054377852
0.061638426	0.029002721	0.00053802410
0.061769914	0.029242389	0.00053946753
0.061901403	0.029381596	0.00054320065
0.062032892	0.028280831	0.00053093028
0.062164380	0.027976648	0.00052907753
0.062295869	0.028786668	0.00053545901
0.062427358	0.028809574	0.00053291155
0.062558846	0.028580272	0.00053707484
0.062690335	0.029350736	0.00053560454
0.062821824	0.029337814	0.00053813551
0.062953313	0.029060371	0.00053548029
0.063084801	0.028811326	0.00053349881
0.063216290	0.028576590	0.00053435191
0.063347779	0.029434002	0.00053798478
0.063479267	0.028700268	0.00052961758
0.063610756	0.028762561	0.00053458970
0.063742245	0.028893157	0.00053236355
0.063873733	0.029027321	0.00053832794
0.064005222	0.029319906	0.00053611763
0.064136711	0.028233239	0.00052630385
0.064268200	0.028431218	0.00052767384
0.064399688	0.028812349	0.00053109705
0.064531177	0.028724350	0.00053410402
0.064662666	0.029001562	0.00053173275
0.064794154	0.029134970	0.00053236896
0.064925643	0.029258816	0.00053777113
0.065057132	0.029038481	0.00053290660
0.065188620	0.029194119	0.00053385842
0.065320109	0.028431358	0.00052514731
0.065451598	0.029609445	0.00053537083
0.065583087	0.029050976	0.00053146804
0.065714575	0.028931581	0.00052809764
0.065846064	0.029219206	0.00053498919
0.065977553	0.028707387	0.00052738019
0.066109041	0.028359103	0.00052381696
0.066240530	0.028663300	0.00052913075
0.066372019	0.028868818	0.00052687118
0.066503507	0.030097872	0.00053850581
0.066634996	0.028516883	0.00052305871
0.066766485	0.028658840	0.00052642869
0.066897973	0.028815920	0.00052693057
0.067029462	0.028363380	0.00052425301
0.067160951	0.027827871	0.00052144838
0.067292440	0.028505631	0.00052220215
0.067423928	0.028212535	0.00051636194
0.067555417	0.029055047	0.00052886831
0.067686906	0.029294650	0.00052777437
0.067818394	0.028693563	0.00052416152
0.067949883	0.029532853	0.00053034295
0.068081372	0.028222341	0.00051780768
0.068212860	0.029353183	0.00052796771
0.068344349	0.029013829	0.00052561260
0.068475838	0.028934965	0.00052415106
0.068607327	0.029212488	0.00052833075
0.068738815	0.028182066	0.00051510050
0.068870304	0.028508498	0.00052308375
0.069001793	0.027998743	0.00051629824
0.069133281	0.029006062	0.00052329375
0.069264770	0.028723483	0.00052415629
0.069396259	0.029549977	0.00052543677
0.069527747	0.029545933	0.00052829911
0.069659236	0.028741302	0.00052205063
0.069790725	0.029105934	0.00052335078
0.069922214	0.028489822	0.00051920250
0.070053702	0.029805313	0.00052639973
0.070185191	0.029619014	0.00052818646
0.070316680	0.028327763	0.00051384887
0.070448168	0.027903760	0.00051314809
0.070579657	0.027915763	0.00051553907
0.070711146	0.028677901	0.00051670919
0.070842634	0.029214250	0.00052420664
0.070974123	0.028680171	0.00051665947
0.071105612	0.027709332	0.00051034221
0.071237101	0.028754378	0.00051916183
0.071368589	0.028014334	0.00050838919
0.071500078	0.028491631	0.00051716115
0.071631567	0.028083644	0.00051252280
0.071763055	0.028074606	0.00051228331
0.071894544	0.027730383	0.00051113629
0.072026033	0.028408716	0.00051071692
0.072157521	0.026896912	0.00050402963
0.072289010	0.027789657	0.00051050062
0.072420499	0.027780984	0.00050760813
0.072551988	0.026795352	0.00049859339
0.072683476	0.026680039	0.00049731546
0.072814965	0.028252154	0.00051142737
0.072946454	0.027950074	0.00051065768
0.073077942	0.026882704	0.00049871458
0.073209431	0.027264508	0.00050437060
0.073340920	0.027981371	0.00050722288
0.073472408	0.027935516	0.00050633855
0.073603897	0.027874497	0.00050890072
0.073735386	0.027629259	0.00050366158
0.073866875	0.027017173	0.00049797410
0.073998363	0.027913001	0.00050613136
0.074129852	0.027749456	0.00050667706
0.074261341	0.028332196	0.00051145044
0.074392829	0.027201762	0.00049772138
0.074524318	0.027265155	0.00050227996
0.074655807	0.027874803	0.00050412715
0.074787295	0.027098333	0.00050067142
0.074918784	0.027655598	0.00050328670
0.075050273	0.027101499	0.00049708257
0.075181761	0.026297326	0.00049234513
0.075313250	0.026546962	0.00049448493
0.075444739	0.026263774	0.00049164129
0.075576228	0.027301770	0.00049941960
0.075707716	0.027264798	0.00049825005
0.075839205	0.027551573	0.00050225452
0.075970694	0.027599220	0.00050168015
0.076102182	0.026834306	0.00049264433
0.076233671	0.027130092	0.00049904048
0.076365160	0.026011578	0.00048569571
0.076496648	0.027699931	0.00050018556
0.076628137	0.027720213	0.00050286965
0.076759626	0.026395990	0.00048798778
0.076891115	0.026930515	0.00049660674
0.077022603	0.026668067	0.00049077835
0.077154092	0.027333889	0.00049442605
0.077285581	0.026680816	0.00049383697
0.077417069	0.027402134	0.00049538145
0.077548558	0.025981605	0.00048766358
0.077680047	0.026450035	0.00048787520
0.077811535	0.027269549	0.00049391423
0.077943024	0.026406517	0.00048844939
0.078074513	0.026893670	0.00048980798
0.078206002	0.026595980	0.00049179150
0.078337490	0.027239798	0.00049198593
0.078468979	0.026622112	0.00048675809
0.078600468	0.025509566	0.00048284791
0.078731956	0.025778954	0.00048248163
0.078863445	0.026981589	0.00049277970
0.078994934	0.027208888	0.00049137339
0.079126422	0.027187023	0.00049148188
0.079257911	0.026379513	0.00048560206
0.079389400	0.026598801	0.00048576338
0.079520889	0.026993189	0.00049025233
0.079652377	0.026782456	0.00048952735
0.079783866	0.026855062	0.00048693541
0.079915355	0.026746980	0.00048913088
0.080046843	0.027241061	0.00049064018
0.080178332	0.026730559	0.00048632193
0.080309821	0.026790125	0.00048891533
0.080441309	0.026638039	0.00048276242
0.080572798	0.026291530	0.00048416706
0.080704287	0.026171154	0.00048240415
0.080835776	0.027460214	0.00049163763
0.080967264	0.026470088	0.00048782716
0.081098753	0.027021438	0.00048466476
0.081230242	0.027618668	0.00049269775
0.081361730	0.026422319	0.00048216879
0.081493219	0.026463199	0.00048328062
0.081624708	0.026202922	0.00048027129
0.081756196	0.026544287	0.00047932335
0.081887685	0.025650946	0.00047880148
0.082019174	0.026106675	0.00047906555
0.082150663	0.026106694	0.00047971149
0.082282151	0.025791964	0.00047861111
0.082413640	0.026796384	0.00048237803
0.082545129	0.026969844	0.00048430745
0.082676617	0.025930907	0.00047627403
0.082808106	0.026044435	0.00047606810
0.082939595	0.025866796	0.00047854086
0.083071083	0.027184009	0.00048366969
0.083202572	0.026042366	0.00047600007
0.083334061	0.025957593	0.00047734327
0.083465549	0.025241991	0.00046775458
0.083597038	0.025716259	0.00047634817
0.083728527	0.026486162	0.00047621429
0.083860016	0.026158081	0.00047619065
0.083991504	0.026181394	0.00047780771
0.084122993	0.025607102	0.00047149584
0.084254482	0.025902908	0.00047442569
0.084385970	0.026564343	0.00047912229
0.084517459	0.026248889	0.00047531052
0.084648948	0.025534277	0.00047197768
0.084780436	0.026394671	0.00047485038
0.084911925	0.026101941	0.00047449844
0.085043414	0.026451042	0.00047485112
0.085174903	0.026622905	0.00047775957
0.085306391	0.025395479	0.00047170897
0.085437880	0.026072155	0.00047213757
0.085569369	0.025872924	0.00047209622
0.085700857	0.025397386	0.00046606333
0.085832346	0.026554439	0.00047520698
0.085963835	0.026086630	0.00047413280
0.086095323	0.026469189	0.00047316073
0.086226812	0.026038753	0.00046999575
0.086358301	0.025845484	0.00046820250
0.086489790	0.026382402	0.00047274027
0.086621278	0.025910807	0.00047083965
0.086752767	0.025541548	0.00046559890
0.086884256	0.025668867	0.00046649669
0.087015744	0.025925283	0.00047042921
0.087147233	0.025812220	0.00046785432
0.087278722	0.025686902	0.00046895664
0.087410210	0.026073553	0.00046931718
0.087541699	0.026628100	0.00047274323
0.087673188	0.026444256	0.00047304446
0.087804677	0.025651510	0.00046336093
0.087936165	0.025119428	0.00046310542
0.088067654	0.025176208	0.00046193626
0.088199143	0.025619418	0.00046161438
0.088330631	0.026746291	0.00047547493
0.088462120	0.025949200	0.00046502326
0.088593609	0.026004488	0.00047049816
0.088725097	0.026175607	0.00046732956
0.088856586	0.025070419	0.00045854009
0.088988075	0.025740390	0.00046657860
0.089119564	0.025925491	0.00046440783
0.089251052	0.025501981	0.00046264477
0.089382541	0.025195458	0.00046039689
0.089514030	0.025572270	0.00046336012
0.089645518	0.026448796	0.00046780675
0.089777007	0.025330432	0.00045965583
0.089908496	0.024797875	0.00045742373
0.090039984	0.025353260	0.00046196489
0.090171473	0.025509698	0.00046003400
0.090302962	0.025368342	0.00046143777
0.090434451	0.025486488	0.00046042645
0.090565939	0.025949817	0.00046644129
0.090697428	0.024915242	0.00045708457
0.090828917	0.026145470	0.00046084456
0.090960405	0.025808121	0.00046567019
0.091091894	0.026207278	0.00046500741
0.091223383	0.025243210	0.00045950009
0.091354871	0.025297934	0.00045959694
0.091486360	0.025058212	0.00046447219
0.091617849	0.025147699	0.00047138651
0.091749337	0.024857947	0.00047177659
0.091880826	0.025537011	0.00048052302
0.092012315	0.024934668	0.00047986146
0.092143804	0.024886298	0.00047828038
0.092275292	0.025616874	0.00048989548
0.092406781	0.024325343	0.00047918272
0.092538270	0.025191092	0.00048974862
0.092669758	0.025232812	0.00049282415
0.092801247	0.025317243	0.00047561911
0.092932736	0.024845770	0.00047507255
0.093064224	0.025302050	0.00047504037
0.093195713	0.024804536	0.00046905951
0.093327202	0.025519592	0.00047460766
0.093458691	0.025406058	0.00046764562
0.093590179	0.024835565	0.00046830852
0.093721668	0.024274907	0.00046284572
0.093853157	0.025242792	0.00046835959
0.093984645	0.025090925	0.00046553213
0.094116134	0.025237658	0.00046589607
0.094247623	0.025374620	0.00046679445
0.094379111	0.024779113	0.00046200964
0.094510600	0.024653638	0.00046005844
0.094642089	0.024846768	0.00046115056
0.094773578	0.024527102	0.00045435178
0.094905066	0.024600428	0.00045966042
0.095036555	0.024672590	0.00046099985
0.095168044	0.024962253	0.00045745830
0.095299532	0.024481586	0.00045580210
0.095431021	0.025417062	0.00046068094
0.095562510	0.025171276	0.00046168489
0.095693998	0.024701375	0.00045852143
0.095825487	0.024795154	0.00045550753
0.095956976	0.025132076	0.00046119763
0.096088465	0.025169717	0.00045609074
0.096219953	0.024404128	0.00045411978
0.096351442	0.024725031	0.00045799629
0.096482931	0.024444626	0.00045318899
0.096614419	0.024743592	0.00045272239
0.096745908	0.024896050	0.00045465750
0.096877397	0.023827547	0.00044549241
0.097008885	0.024520751	0.00045341921
0.097140374	0.024585368	0.00045092878
0.097271863	0.024406700	0.00044922498
0.097403352	0.025119350	0.00045339330
0.097534840	0.025097067	0.00045296515
0.097666329	0.024464162	0.00045253617
0.097797818	0.023750972	0.00044112863
0.097929306	0.024908434	0.00044937840
0.098060795	0.025108308	0.00045096988
0.098192284	0.024284321	0.00044403037
0.098323772	0.025298399	0.00045170907
0.098455261	0.024479950	0.00044313351
0.098586750	0.024968171	0.00044609882
0.098718239	0.024529331	0.00044312930
0.098849727	0.024373674	0.00044029819
0.098981216	0.024850880	0.00044506257
0.099112705	0.025244880	0.00044679466
0.099244193	0.024885185	0.00044343640
0.099375682	0.025273405	0.00044807744
0.099507171	0.024185657	0.00043884397
0.099638659	0.023552976	0.00043686335
0.099770148	0.024290537	0.00043957705
0.099901637	0.024812132	0.00044196144
0.10003313	0.024819052	0.00044382827
0.10016461	0.023689561	0.00043658803
0.10029610	0.023474805	0.00043609575
0.10042759	0.024101627	0.00043744320
0.10055908	0.024845628	0.00044273005
0.10069057	0.024268784	0.00044045225
0.10082206	0.024654992	0.00044140774
0.10095355	0.024074596	0.00043980467
0.10108504	0.024454500	0.00043843952
0.10121652	0.024580795	0.00043988386
0.10134801	0.024542767	0.00044100208
0.10147950	0.024087864	0.00043806294
0.10161099	0.024213229	0.00043738027
0.10174248	0.023405957	0.00043243871
0.10187397	0.023649065	0.00043127036
0.10200546	0.024309832	0.00043867866
0.10213694	0.024531243	0.00043642405
0.10226843	0.023623699	0.00043375782
0.10239992	0.023728565	0.00043406549
0.10253141	0.023840986	0.00042965598
0.10266290	0.023722485	0.00043370032
0.10279439	0.023981652	0.00043284648
0.10292588	0.023925689	0.00043386626
0.10305737	0.023674194	0.00043170687
0.10318885	0.023601914	0.00043083528
0.10332034	0.024273324	0.00043604302
0.10345183	0.023526886	0.00043004238
0.10358332	0.024733786	0.00043963468
0.10371481	0.024343489	0.00043490375
0.10384630	0.024024763	0.00043275835
0.10397779	0.023899425	0.00043156273
0.10410928	0.023172122	0.00042752751
0.10424076	0.023717788	0.00043144490
0.10437225	0.023807458	0.00043167920
0.10450374	0.024201918	0.00043073653
0.10463523	0.023226639	0.00042658748
0.10476672	0.023566459	0.00042883395
0.10489821	0.024425995	0.00043493019
0.10502970	0.023281522	0.00042492904
0.10516118	0.024621274	0.00043303151
0.10529267	0.023820155	0.00043265466
0.10542416	0.023491471	0.00042744804
0.10555565	0.024299026	0.00043164455
0.10568714	0.024746561	0.00043549513
0.10581863	0.024047257	0.00042884974
0.10595012	0.023873111	0.00042850836
0.10608161	0.025274314	0.00044023108
0.10621309	0.024061538	0.00043020299
0.10634458	0.024068727	0.00042951343
0.10647607	0.024124776	0.00042997371
0.10660756	0.024064801	0.00042948134
0.10673905	0.023434610	0.00042593763
0.10687054	0.023892700	0.00043199517
0.10700203	0.024470704	0.00044260216
0.10713352	0.023849998	0.00044010772
0.10726500	0.023707774	0.00044304293
0.10739649	0.024392067	0.00045463500
0.10752798	0.024360911	0.00045242155
0.10765947	0.024189911	0.00045357142
0.10779096	0.024550878	0.00045803972
0.10792245	0.024271945	0.00046005643
0.10805394	0.023536626	0.00045450919
0.10818542	0.024200609	0.00045947239
0.10831691	0.023922352	0.00046274579
0.10844840	0.023639599	0.00046024533
0.10857989	0.023628512	0.00046160956
0.10871138	0.024103598	0.00047022674
0.10884287	0.023892336	0.00046662555
0.10897436	0.023362874	0.00046228377
0.10910585	0.023752424	0.00046944084
0.10923733	0.023071234	0.00046088406
0.10936882	0.023355299	0.00047031167
0.10950031	0.024247728	0.00047417186
0.10963180	0.023700061	0.00047346579
0.10976329	0.022930431	0.00046730885
0.10989478	0.024262505	0.00048130392
0.11002627	0.023832077	0.00048056727
0.11015776	0.024153439	0.00047745885
0.11028924	0.024240705	0.00048068277
0.11042073	0.023048179	0.00047927454
0.11055222	0.023865168	0.00048209446
0.11068371	0.024220229	0.00048711130
0.11081520	0.023987885	0.00048219145
0.11094669	0.023844071	0.00048391568
0.11107818	0.024446266	0.00049343003
0.11120966	0.023547130	0.00048402898
0.11134115	0.024514421	0.00049439211
0.11147264	0.024764766	0.00049373917
0.11160413	0.023305338	0.00048613897
0.11173562	0.023599857	0.00049125503
0.11186711	0.024434919	0.00048044703
0.11199860	0.023780517	0.00047603548
0.11213009	0.023713425	0.00046716657
0.11226157	0.023575669	0.00046490439
0.11239306	0.024000262	0.00046755723
0.11252455	0.023774897	0.00046374138
0.11265604	0.023771089	0.00046290400
0.11278753	0.023944275	0.00045757367
0.11291902	0.023902601	0.00045721446
0.11305051	0.024510637	0.00046551858
0.11318200	0.024109411	0.00045507882
0.11331348	0.023678202	0.00045668529
0.11344497	0.024061290	0.00045741080
0.11357646	0.023692864	0.00044858468
0.11370795	0.024326369	0.00045615043
0.11383944	0.023780537	0.00045124350
0.11397093	0.023817009	0.00045128712
0.11410242	0.023575443	0.00044907336
0.11423390	0.023520473	0.00044178286
0.11436539	0.024586772	0.00045835606
0.11449688	0.023535387	0.00044460448
0.11462837	0.023587404	0.00044803406
0.11475986	0.023991909	0.00044742472
0.11489135	0.023545454	0.00044173637
0.11502284	0.024643561	0.00045349779
0.11515433	0.024105228	0.00044719889
0.11528581	0.023008821	0.00043777396
0.11541730	0.022406635	0.00043338351
0.11554879	0.024651872	0.00044736945
0.11568028	0.023194722	0.00043912655
0.11581177	0.023592900	0.00043904422
0.11594326	0.023187718	0.00043679830
0.11607475	0.024153684	0.00044306391
0.11620624	0.024392891	0.00044206395
0.11633772	0.023474761	0.00043650920
0.11646921	0.023784459	0.00043957018
0.11660070	0.023918442	0.00043986316
0.11673219	0.023308536	0.00043614735
0.11686368	0.023882206	0.00043721592
0.11699517	0.023827396	0.00043684494
0.11712666	0.023615250	0.00043614609
0.11725814	0.024026360	0.00043546867
0.11738963	0.023695547	0.00043378834
0.11752112	0.022843346	0.00042417735
0.11765261	0.023343859	0.00043076625
0.11778410	0.024210388	0.00043675797
0.11791559	0.024336952	0.00043479167
0.11804708	0.024140219	0.00043283666
0.11817857	0.023796976	0.00043167981
0.11831005	0.024026332	0.00043088494
0.11844154	0.023297181	0.00042722054
0.11857303	0.023918124	0.00042799664
0.11870452	0.023801860	0.00042658890
0.11883601	0.023165826	0.00042385411
0.11896750	0.023922661	0.00042824235
0.11909899	0.022978156	0.00042281088
0.11923048	0.023860705	0.00042269219
0.11936196	0.023976388	0.00042738109
0.11949345	0.024647787	0.00042814935
0.11962494	0.025096877	0.00043222645
0.11975643	0.023768390	0.00042474015
0.11988792	0.023807976	0.00042078799
0.12001941	0.023056065	0.00041676141
0.12015090	0.023568377	0.00041847882
0.12028239	0.023800265	0.00042314665
0.12041387	0.023682320	0.00041932167
0.12054536	0.024231633	0.00041938087
0.12067685	0.023906129	0.00042020676
0.12080834	0.024601919	0.00042488775
0.12093983	0.023687136	0.00041491469
0.12107132	0.023838407	0.00042128889
0.12120281	0.023624387	0.00041717923
0.12133429	0.023149904	0.00041177794
0.12146578	0.023600090	0.00041696545
0.12159727	0.023524616	0.00041388156
0.12172876	0.024315147	0.00042002876
0.12186025	0.023546323	0.00041410224
0.12199174	0.024206959	0.00041943635
0.12212323	0.022361489	0.00040680854
0.12225472	0.023801087	0.00041550088
0.12238620	0.023433746	0.00041481613
0.12251769	0.023961457	0.00041547756
0.12264918	0.024614960	0.00041992923
0.12278067	0.023331515	0.00041289863
0.12291216	0.023902400	0.00041566189
0.12304365	0.023863169	0.00041533700
0.12317514	0.024184172	0.00041525240
0.12330663	0.023435542	0.00041134056
0.12343811	0.023471409	0.00041383382
0.12356960	0.023952201	0.00041267833
0.12370109	0.023949184	0.00041515800
0.12383258	0.023981397	0.00041497420
0.12396407	0.023637882	0.00040901831
0.12409556	0.023408078	0.00041202821
0.12422705	0.023457949	0.00040885604
0.12435853	0.022955914	0.00040801375
0.12449002	0.023221964	0.00040625057
0.12462151	0.023291370	0.00041065343
0.12475300	0.024136052	0.00041440026
0.12488449	0.023865777	0.00041277182
0.12501598	0.024492977	0.00041829841
0.12514747	0.023219529	0.00040696841
0.12527896	0.024258517	0.00041369773
0.12541044	0.023722998	0.00041290664
0.12554193	0.023889099	0.00040991472
0.12567342	0.023819645	0.00041079768
0.12580491	0.024748235	0.00041886458
0.12593640	0.024131874	0.00041084962
0.12606789	0.023214514	0.00040801206
0.12619938	0.023497788	0.00040813447
0.12633087	0.023219283	0.00040786101
0.12646235	0.022629144	0.00040259207
0.12659384	0.023695254	0.00040478027
0.12672533	0.023200279	0.00040843826
0.12685682	0.024196292	0.00040972699
0.12698831	0.024029265	0.00041142701
0.12711980	0.023612051	0.00040605965
0.12725129	0.023057214	0.00040202811
0.12738277	0.023682604	0.00040808599
0.12751426	0.024099048	0.00041116700
0.12764575	0.024411811	0.00041360662
0.12777724	0.023599099	0.00040575267
0.12790873	0.023850977	0.00040719888
0.12804022	0.024010205	0.00040990193
0.12817171	0.023782453	0.00040770907
0.12830320	0.022692376	0.00039967608
0.12843468	0.023929467	0.00040785031
0.12856617	0.023600502	0.00040544184
0.12869766	0.023400059	0.00040361261
0.12882915	0.023920764	0.00040967055
0.12896064	0.023026788	0.00039972067
0.12909213	0.023254197	0.00040159615
0.12922362	0.023656396	0.00040468668
0.12935511	0.023496599	0.00040371729
0.12948659	0.022825851	0.00039982586
0.12961808	0.023251676	0.00040025076
0.12974957	0.023521079	0.00040327005
0.12988106	0.024016413	0.00040568263
0.13001255	0.023314232	0.00040070422
0.13014404	0.024384804	0.00041035557
0.13027553	0.023287176	0.00040007009
0.13040701	0.023666886	0.00040311183
0.13053850	0.023654909	0.00040504105
0.13066999	0.023408531	0.00040012309
0.13080148	0.023036224	0.00040037903
0.13093297	0.023453422	0.00039964111
0.13106446	0.023382279	0.00040161900
0.13119595	0.023381226	0.00039998073
0.13132744	0.024232804	0.00040685149
0.13145892	0.023047193	0.00039799735
0.13159041	0.023747201	0.00040240492
0.13172190	0.023514070	0.00039999029
0.13185339	0.023795453	0.00040296541
0.13198488	0.023487055	0.00040004042
0.13211637	0.023748414	0.00040211933
0.13224786	0.023643411	0.00039930423
0.13237935	0.022959762	0.00039627993
0.13251083	0.023974619	0.00040402418
0.13264232	0.023874849	0.00040304236
0.13277381	0.024274666	0.00040618860
0.13290530	0.023465115	0.00039852052
0.13303679	0.024034220	0.00040367002
0.13316828	0.023764701	0.00040246348
0.13329977	0.023429903	0.00039592363
0.13343125	0.023346847	0.00040017468
0.13356274	0.023784088	0.00039740904
0.13369423	0.024217711	0.00040271241
0.13382572	0.024074857	0.00040336639
0.13395721	0.024349824	0.00040417542
0.13408870	0.023862779	0.00040243972
0.13422019	0.023629500	0.00039688125
0.13435168	0.023596759	0.00039921305
0.13448316	0.024414809	0.00040543685
0.13461465	0.023237161	0.00039401080
0.13474614	0.023509248	0.00039712598
0.13487763	0.024006520	0.00040034325
0.13500912	0.024269272	0.00040198735
0.13514061	0.023268187	0.00039717676
0.13527210	0.023942496	0.00040054518
0.13540359	0.023444689	0.00039545257
0.13553507	0.023108838	0.00039244399
0.13566656	0.023965427	0.00039793666
0.13579805	0.023478130	0.00039650500
0.13592954	0.023092491	0.00039303705
0.13606103	0.023503325	0.00039781029
0.13619252	0.023546282	0.00039508068
0.13632401	0.023477492	0.00039272512
0.13645549	0.023815165	0.00039881780
0.13658698	0.023354781	0.00039304790
0.13671847	0.023694090	0.00039726592
0.13684996	0.023758812	0.00039593602
0.13698145	0.024705817	0.00040173406
0.13711294	0.023393587	0.00039442082
0.13724443	0.023215155	0.00039270837
0.13737592	0.023748765	0.00039502633
0.13750740	0.023385547	0.00039479742
0.13763889	0.023593355	0.00039213297
0.13777038	0.023296934	0.00039380740
0.13790187	0.023925733	0.00039577217
0.13803336	0.024162784	0.00039689718
0.13816485	0.023882430	0.00039724205
0.13829634	0.023990228	0.00039406009
0.13842783	0.023706577	0.00039409730
0.13855931	0.023583578	0.00039311346
0.13869080	0.023894857	0.00039455366
0.13882229	0.023296237	0.00039023053
0.13895378	0.023922025	0.00039318233
0.13908527	0.023514224	0.00039245928
0.13921676	0.022884897	0.00038831200
0.13934825	0.024166889	0.00039641850
0.13947973	0.023372804	0.00039028630
0.13961122	0.023994796	0.00039295449
0.13974271	0.023645555	0.00039246262
0.13987420	0.023327517	0.00039218642
0.14000569	0.023630032	0.00038848443
0.14013718	0.023552594	0.00039048390
0.14026867	0.023918572	0.00039368124
0.14040016	0.023168302	0.00038968556
0.14053164	0.024489089	0.00039874708
0.14066313	0.024513082	0.00039409312
0.14079462	0.023562378	0.00039140015
0.14092611	0.023989938	0.00039277605
0.14105760	0.023558693	0.00038930284
0.14118909	0.023849853	0.00039278128
0.14132058	0.023197734	0.00038380778
0.14145207	0.023441348	0.00038880554
0.14158355	0.023906964	0.00039045221
0.14171504	0.024444988	0.00039319998
0.14184653	0.023933683	0.00039101680
0.14197802	0.023049470	0.00038464433
0.14210951	0.024127775	0.00039137392
0.14224100	0.023528879	0.00038858145
0.14237249	0.024220260	0.00039156738
0.14250398	0.023707715	0.00039025578
0.14263546	0.023561443	0.00038665704
0.14276695	0.024088044	0.00039101557
0.14289844	0.023811741	0.00038888856
0.14302993	0.023749527	0.00038839631
0.14316142	0.023672386	0.00038773122
0.14329291	0.023881961	0.00038752662
0.14342440	0.022871342	0.00038335682
0.14355588	0.023553618	0.00038701934
0.14368737	0.023756124	0.00038842988
0.14381886	0.023972118	0.00038964235
0.14395035	0.024000891	0.00038693634
0.14408184	0.023610206	0.00038622093
0.14421333	0.023282140	0.00038416680
0.14434482	0.023802315	0.00038678453
0.14447631	0.023565044	0.00038556018
0.14460779	0.023604750	0.00038521003
0.14473928	0.023988410	0.00038739701
0.14487077	0.023051482	0.00038433045
0.14500226	0.024036981	0.00038968929
0.14513375	0.023066688	0.00038528207
0.14526524	0.023569874	0.00038403186
0.14539673	0.023817268	0.00038678160
0.14552822	0.023971820	0.00039022704
0.14565970	0.023422677	0.00038407697
0.14579119	0.024201351	0.00038911216
0.14592268	0.023606175	0.00038477568
0.14605417	0.023534022	0.00038385812
0.14618566	0.023726513	0.00038574458
0.14631715	0.023093794	0.00038046353
0.14644864	0.023864854	0.00038564157
0.14658012	0.023445861	0.00038255934
0.14671161	0.023096707	0.00038215462
0.14684310	0.023273372	0.00038410473
0.14697459	0.023968787	0.00038597233
0.14710608	0.022934775	0.00038018027
0.14723757	0.022722171	0.00037909958
0.14736906	0.023755627	0.00038394373
0.14750055	0.024568808	0.00039035300
0.14763203	0.023815367	0.00038402638
0.14776352	0.023637715	0.00038269860
0.14789501	0.024452176	0.00038893284
0.14802650	0.023693383	0.00038056424
0.14815799	0.024141400	0.00038850316
0.14828948	0.023481631	0.00038162862
0.14842097	0.022777304	0.00037843205
0.14855246	0.023513598	0.00038261521
0.14868394	0.023924398	0.00038242098
0.14881543	0.024195134	0.00038658129
0.14894692	0.023997749	0.00038450547
0.14907841	0.023133503	0.00037881897
0.14920990	0.023576564	0.00038133345
0.14934139	0.024353479	0.00038671013
0.14947288	0.024853868	0.00039084449
0.14960436	0.024141532	0.00038521791
0.14973585	0.023648332	0.00038069821
0.14986734	0.024270224	0.00038645405
0.14999883	0.023130435	0.00037697755
0.15013032	0.023258627	0.00038048245
0.15026181	0.023030243	0.00037740706
0.15039330	0.023652624	0.00038074228
0.15052479	0.023204668	0.00037798790
0.15065627	0.023595411	0.00037989868
0.15078776	0.023745207	0.00038142286
0.15091925	0.023950402	0.00038263118
0.15105074	0.023528127	0.00037922789
0.15118223	0.023868308	0.00038259901
0.15131372	0.023754709	0.00038162180
0.15144521	0.023900345	0.00038156936
0.15157670	0.024345283	0.00038472751
0.15170818	0.024060955	0.00038063052
0.15183967	0.023259996	0.00037810328
0.15197116	0.023191602	0.00037720656
0.15210265	0.023700681	0.00037943510
0.15223414	0.023789733	0.00038109387
0.15236563	0.022903078	0.00037336650
0.15249712	0.023452087	0.00037810626
0.15262860	0.023627221	0.00037806566
0.15276009	0.024321578	0.00038279849
0.15289158	0.023952688	0.00038105517
0.15302307	0.024353791	0.00038210898
0.15315456	0.023648220	0.00037876615
0.15328605	0.024242418	0.00038161693
0.15341754	0.024126231	0.00038225781
0.15354903	0.023590544	0.00037674741
0.15368051	0.023124497	0.00037475662
0.15381200	0.023701707	0.00037711169
0.15394349	0.023687506	0.00037716060
0.15407498	0.023850202	0.00037880974
0.15420647	0.023968891	0.00037838854
0.15433796	0.024160522	0.00038169484
0.15446945	0.023204699	0.00037303820
0.15460094	0.023213025	0.00037509067
0.15473242	0.023453698	0.00037564523
0.15486391	0.023922183	0.00037751319
0.15499540	0.023345730	0.00037365734
0.15512689	0.023974188	0.00037837439
0.15525838	0.023109244	0.00037401159
0.15538987	0.023842314	0.00037666024
0.15552136	0.023730346	0.00037608973
0.15565284	0.023780667	0.00037657173
0.15578433	0.023480079	0.00037488043
0.15591582	0.024232467	0.00037969152
0.15604731	0.023648484	0.00037736220
0.15617880	0.023141121	0.00037091582
0.15631029	0.023763053	0.00037727468
0.15644178	0.024062335	0.00037653135
0.15657327	0.023651842	0.00037650761
0.15670475	0.023713887	0.00037446889
0.15683624	0.024115915	0.00037739854
0.15696773	0.023498918	0.00037367655
0.15709922	0.023017847	0.00036883229
0.15723071	0.023904199	0.00037757388
0.15736220	0.022924292	0.00036713924
0.15749369	0.022724996	0.00036941151
0.15762518	0.023039606	0.00036869043
0.15775666	0.023965761	0.00037577980
0.15788815	0.023643812	0.00037440357
0.15801964	0.023476561	0.00037232506
0.15815113	0.024326772	0.00037798186
0.15828262	0.023673830	0.00037256347
0.15841411	0.024198321	0.00037706369
0.15854560	0.023005168	0.00037044127
0.15867708	0.023494754	0.00037086873
0.15880857	0.023713583	0.00037328103
0.15894006	0.023607698	0.00037102668
0.15907155	0.023313042	0.00037007063
0.15920304	0.023929994	0.00037427560
0.15933453	0.023858401	0.00037282865
0.15946602	0.023682692	0.00037271735
0.15959751	0.023597873	0.00037244145
0.15972899	0.023658091	0.00037236262
0.15986048	0.023018286	0.00036911406
0.15999197	0.023053017	0.00036700930
0.16012346	0.023476000	0.00037158170
0.16025495	0.023602888	0.00037220265
0.16038644	0.023961533	0.00037264347
0.16051793	0.022914319	0.00036852936
0.16064942	0.023402617	0.00036765764
0.16078090	0.023631377	0.00037056295
0.16091239	0.023683084	0.00037123015
0.16104388	0.023540202	0.00036866426
0.16117537	0.023774760	0.00037216869
0.16130686	0.023688569	0.00036982326
0.16143835	0.022975096	0.00036692895
0.16156984	0.023082297	0.00036941820
0.16170133	0.023553862	0.00036594623
0.16183281	0.023616473	0.00037072477
0.16196430	0.023241022	0.00036715650
0.16209579	0.023163917	0.00036623101
0.16222728	0.023496243	0.00036955609
0.16235877	0.023266190	0.00036606918
0.16249026	0.023882534	0.00037074989
0.16262175	0.023178617	0.00036674395
0.16275323	0.023801504	0.00036993748
0.16288472	0.023640412	0.00036886173
0.16301621	0.023919994	0.00036926521
0.16314770	0.023190365	0.00036586973
0.16327919	0.023969712	0.00037022209
0.16341068	0.022992292	0.00036450389
0.16354217	0.023081764	0.00036602077
0.16367366	0.022872868	0.00036254956
0.16380514	0.023451288	0.00036790662
0.16393663	0.023261002	0.00036618299
0.16406812	0.023414537	0.00036465721
0.16419961	0.023659100	0.00036802238
0.16433110	0.023617802	0.00036771432
0.16446259	0.023213289	0.00036405777
0.16459408	0.023140125	0.00036468611
0.16472557	0.023830378	0.00036749233
0.16485705	0.023052903	0.00036470610
0.16498854	0.023729331	0.00036740826
0.16512003	0.023957416	0.00036869427
0.16525152	0.023471675	0.00036791372
0.16538301	0.022943303	0.00036166738
0.16551450	0.023529297	0.00036654551
0.16564599	0.023473658	0.00036556530
0.16577747	0.023295838	0.00036529798
0.16590896	0.023355536	0.00036530021
0.16604045	0.023014279	0.00036224997
0.16617194	0.024029839	0.00036906110
0.16630343	0.023510492	0.00036347846
0.16643492	0.023397650	0.00036392423
0.16656641	0.023640551	0.00036650812
0.16669790	0.023148558	0.00036008723
0.16682938	0.023484236	0.00036583401
0.16696087	0.023805223	0.00036788770
0.16709236	0.024296531	0.00036783834
0.16722385	0.023510228	0.00036497385
0.16735534	0.023135859	0.00036159650
0.16748683	0.022824094	0.00035969536
0.16761832	0.023426725	0.00036422654
0.16774981	0.023832317	0.00036505285
0.16788129	0.023518083	0.00036486475
0.16801278	0.023616571	0.00036334421
0.16814427	0.023444096	0.00036400915
0.16827576	0.023771565	0.00036583219
0.16840725	0.023064871	0.00036004084
0.16853874	0.024234372	0.00036792095
0.16867023	0.023565377	0.00036184562
0.16880171	0.023393036	0.00036390224
0.16893320	0.023635046	0.00036408736
0.16906469	0.023841697	0.00036299618
0.16919618	0.023219880	0.00036181862
0.16932767	0.023792349	0.00036210111
0.16945916	0.023527566	0.00036276214
0.16959065	0.023400132	0.00036224348
0.16972214	0.023594363	0.00036202925
0.16985362	0.022519789	0.00035697348
0.16998511	0.023258974	0.00035961005
0.17011660	0.023775601	0.00036415421
0.17024809	0.023288461	0.00036052041
0.17037958	0.023566197	0.00036054902
0.17051107	0.023178782	0.00036078614
0.17064256	0.023524138	0.00036090931
0.17077405	0.023110007	0.00035879531
0.17090553	0.023211580	0.00035919606
0.17103702	0.022995214	0.00035779316
0.17116851	0.023310283	0.00035914490
0.17130000	0.023558996	0.00036098663
0.17143149	0.023289072	0.00035950677
0.17156298	0.023577200	0.00036102320
0.17169447	0.023267197	0.00035773224
0.17182595	0.023730079	0.00036272026
0.17195744	0.023867393	0.00036268614
0.17208893	0.023519421	0.00035944639
0.17222042	0.024403880	0.00036650482
0.17235191	0.023146717	0.00035696243
0.17248340	0.024177110	0.00036479186
0.17261489	0.023816119	0.00036138727
0.17274638	0.023593763	0.00035884383
0.17287786	0.024130523	0.00036465347
0.17300935	0.023780497	0.00036033596
0.17314084	0.023380553	0.00035755375
0.17327233	0.022825711	0.00035404875
0.17340382	0.023785400	0.00036064591
0.17353531	0.023892353	0.00036091351
0.17366680	0.023421070	0.00035863556
0.17379829	0.024002753	0.00036099740
0.17392977	0.023495953	0.00035966761
0.17406126	0.023283277	0.00035764166
0.17419275	0.023244739	0.00035646908
0.17432424	0.023061892	0.00035545472
0.17445573	0.024014490	0.00036069634
0.17458722	0.023598307	0.00035902989
0.17471871	0.023528937	0.00035673765
0.17485019	0.023276325	0.00035750969
0.17498168	0.023837815	0.00036052864
0.17511317	0.023280547	0.00035662441
0.17524466	0.023223569	0.00035649578
0.17537615	0.023203739	0.00035572571
0.17550764	0.023212876	0.00035604156
0.17563913	0.023436294	0.00035611560
0.17577062	0.023526694	0.00035705901
0.17590210	0.023744817	0.00035909451
0.17603359	0.023624366	0.00035698870
0.17616508	0.023349744	0.00035487465
0.17629657	0.023777289	0.00035853844
0.17642806	0.023496234	0.00035488017
0.17655955	0.023598886	0.00035836246
0.17669104	0.023584307	0.00035646939
0.17682253	0.022944285	0.00035300985
0.17695401	0.023145459	0.00035456188
0.17708550	0.023582014	0.00035567431
0.17721699	0.023853493	0.00035885987
0.17734848	0.023357922	0.00035460423
0.17747997	0.023090465	0.00035397300
0.17761146	0.023865617	0.00036001048
0.17774295	0.023133853	0.00035100041
0.17787443	0.023591580	0.00035612956
0.17800592	0.023426537	0.00035309754
0.17813741	0.022955553	0.00035134731
0.17826890	0.023293506	0.00035515901
0.17840039	0.023213792	0.00035284210
0.17853188	0.023117470	0.00035276033
0.17866337	0.023351831	0.00035454678
0.17879486	0.023313385	0.00035317717
0.17892634	0.022577252	0.00035046988
0.17905783	0.023659872	0.00035376431
0.17918932	0.023996887	0.00035912974
0.17932081	0.023598744	0.00035485607
0.17945230	0.023252717	0.00035328105
0.17958379	0.022879983	0.00035141172
0.17971528	0.023799114	0.00035484596
0.17984677	0.023594456	0.00035489508
0.17997825	0.023481560	0.00035424388
0.18010974	0.023549091	0.00035386974
0.18024123	0.023936842	0.00035587047
0.18037272	0.023453410	0.00035120792
0.18050421	0.023981706	0.00036333725
0.18063570	0.023801241	0.00036446896
0.18076719	0.023559450	0.00036387948
0.18089867	0.023500315	0.00036840461
0.18103016	0.023703223	0.00036871273
0.18116165	0.023433766	0.00037080752
0.18129314	0.023739953	0.00037345457
0.18142463	0.023457741	0.00037158965
0.18155612	0.023657927	0.00037629322
0.18168761	0.023551189	0.00037503079
0.18181910	0.023009288	0.00037486639
0.18195058	0.023032303	0.00037564793
0.18208207	0.023079971	0.00037473666
0.18221356	0.021986570	0.00037070475
0.18234505	0.023305424	0.00037981477
0.18247654	0.023331532	0.00038094604
0.18260803	0.022214064	0.00037641047
0.18273952	0.023279978	0.00038266211
0.18287101	0.023349097	0.00038568020
0.18300249	0.023979660	0.00039015725
0.18313398	0.023131341	0.00038394015
0.18326547	0.023158123	0.00038677073
0.18339696	0.023878232	0.00039096190
0.18352845	0.022974543	0.00038606026
0.18365994	0.023230930	0.00039048251
0.18379143	0.022744253	0.00038640889
0.18392292	0.023414784	0.00039391989
0.18405440	0.024039628	0.00039616174
0.18418589	0.023685542	0.00039495827
0.18431738	0.023137409	0.00039428210
0.18444887	0.023354941	0.00039287658
0.18458036	0.023134450	0.00039412134
0.18471185	0.023224858	0.00039460046
0.18484334	0.023938605	0.00040097359
0.18497482	0.023800135	0.00040276532
0.18510631	0.023157476	0.00039444343
0.18523780	0.022961730	0.00039762391
0.18536929	0.022708546	0.00038937877
0.18550078	0.022825349	0.00038466275
0.18563227	0.023612467	0.00038954325
0.18576376	0.023200760	0.00037952675
0.18589525	0.023561272	0.00038552115
0.18602673	0.023999281	0.00038542968
0.18615822	0.023292702	0.00037941780
0.18628971	0.023914976	0.00038155936
0.18642120	0.023832817	0.00037878659
0.18655269	0.023740627	0.00037941886
0.18668418	0.023142950	0.00037226624
0.18681567	0.023108662	0.00037105873
0.18694716	0.023694316	0.00037642140
0.18707864	0.023622847	0.00037048572
0.18721013	0.023334509	0.00037134733
0.18734162	0.023471732	0.00037142753
0.18747311	0.024156659	0.00037357975
0.18760460	0.023416660	0.00037068369
0.18773609	0.023209735	0.00036421265
0.18786758	0.023297986	0.00036686893
0.18799906	0.023683266	0.00036859139
0.18813055	0.022830414	0.00035974793
0.18826204	0.023220334	0.00036400730
0.18839353	0.023657248	0.00036354267
0.18852502	0.023647950	0.00036525409
0.18865651	0.023391834	0.00036364636
0.18878800	0.022952283	0.00035707843
0.18891949	0.023453553	0.00036106066
0.18905097	0.023330759	0.00035947796
0.18918246	0.023006511	0.00035754837
0.18931395	0.023681245	0.00036171636
0.18944544	0.023696587	0.00036032657
0.18957693	0.023384511	0.00035766158
0.18970842	0.022757772	0.00035303699
0.18983991	0.023139635	0.00035617364
0.18997140	0.023018344	0.00035504140
0.19010288	0.022999628	0.00035185665
0.19023437	0.023557819	0.00035733461
0.19036586	0.024138728	0.00036000598
0.19049735	0.023564734	0.00035614813
0.19062884	0.023950760	0.00035818645
0.19076033	0.023626411	0.00035337642
0.19089182	0.023166076	0.00035206543
0.19102330	0.023160449	0.00035126108
0.19115479	0.023346831	0.00035163800
0.19128628	0.023206900	0.00035224983
0.19141777	0.023041357	0.00034966673
0.19154926	0.023414696	0.00035317689
0.19168075	0.022591324	0.00034710861
0.19181224	0.023691706	0.00035497418
0.19194373	0.023921445	0.00035483170
0.19207521	0.023149772	0.00035026203
0.19220670	0.022980200	0.00034905369
0.19233819	0.024211526	0.00035637531
0.19246968	0.022960882	0.00034897672
0.19260117	0.024036551	0.00035521349
0.19273266	0.023085826	0.00034849305
0.19286415	0.023681080	0.00035213117
0.19299564	0.023831513	0.00035493174
0.19312712	0.023756728	0.00035179021
0.19325861	0.023407818	0.00035170564
0.19339010	0.023081255	0.00034710650
0.19352159	0.022949711	0.00034765733
0.19365308	0.023783130	0.00035394285
0.19378457	0.022778938	0.00034577790
0.19391606	0.023974482	0.00035291905
0.19404754	0.023604727	0.00035031487
0.19417903	0.023558610	0.00035005194
0.19431052	0.023571274	0.00035160790
0.19444201	0.023370480	0.00034880554
0.19457350	0.023540663	0.00035100408
0.19470499	0.023412821	0.00034907080
0.19483648	0.023406471	0.00034730571
0.19496797	0.023364105	0.00034949187
0.19509945	0.023752120	0.00035004728
0.19523094	0.023062093	0.00034651798
0.19536243	0.023086692	0.00034541427
0.19549392	0.022874545	0.00034415421
0.19562541	0.023727864	0.00035005580
0.19575690	0.023173046	0.00034536436
0.19588839	0.024302816	0.00035198037
0.19601988	0.023408361	0.00034748603
0.19615136	0.022970705	0.00034389463
0.19628285	0.023495324	0.00034858761
0.19641434	0.023436100	0.00034716624
0.19654583	0.022940420	0.00034418886
0.19667732	0.023232791	0.00034513508
0.19680881	0.023267870	0.00034524914
0.19694030	0.023298027	0.00034603377
0.19707178	0.023165996	0.00034450755
0.19720327	0.023196436	0.00034540554
0.19733476	0.023052873	0.00034342379
0.19746625	0.023259793	0.00034477357
0.19759774	0.022755561	0.00034315834
0.19772923	0.023554642	0.00034682110
0.19786072	0.023625452	0.00034599250
0.19799221	0.024158191	0.00035103215
0.19812369	0.023449122	0.00034384697
0.19825518	0.023872179	0.00035006009
0.19838667	0.023993183	0.00034766236
0.19851816	0.024416564	0.00035081031
0.19864965	0.023409010	0.00034517046
0.19878114	0.023626310	0.00034470060
0.19891263	0.024331846	0.00035082223
0.19904412	0.023921555	0.00034598652
0.19917560	0.023212424	0.00034383519
0.19930709	0.022852179	0.00034111240
0.19943858	0.022923523	0.00034021984
0.19957007	0.023380445	0.00034476446
0.19970156	0.023444107	0.00034420268
0.19983305	0.023527829	0.00034448574
0.19996454	0.023077824	0.00034076749
0.20009602	0.023628990	0.00034429873
0.20022751	0.023667342	0.00034555697
0.20035900	0.023302427	0.00034297580
0.20049049	0.023173132	0.00034185902
0.20062198	0.023264743	0.00034367399
0.20075347	0.023549645	0.00034380088
0.20088496	0.023832813	0.00034561445
0.20101645	0.023227238	0.00034179554
0.20114793	0.022908829	0.00033794220
0.20127942	0.023356461	0.00034293074
0.20141091	0.023151527	0.00034027544
0.20154240	0.023578725	0.00034324423
0.20167389	0.023349596	0.00034283678
0.20180538	0.022901985	0.00033764004
0.20193687	0.023645159	0.00034315430
0.20206836	0.023611281	0.00034256710
0.20219984	0.023533077	0.00034349696
0.20233133	0.023241083	0.00034196599
0.20246282	0.023096463	0.00033868830
0.20259431	0.023214144	0.00034037848
0.20272580	0.023316317	0.00034020915
0.20285729	0.023565197	0.00034122120
0.20298878	0.023059399	0.00034055294
0.20312027	0.022776140	0.00033497172
0.20325175	0.023394923	0.00034122115
0.20338324	0.023618034	0.00034052422
0.20351473	0.023961948	0.00034365942
0.20364622	0.023272271	0.00034057854
0.20377771	0.023380799	0.00033880753
0.20390920	0.022974925	0.00033923311
0.20404069	0.023976104	0.00034263792
0.20417217	0.022837020	0.00033707182
0.20430366	0.022645154	0.00033620418
0.20443515	0.022508350	0.00033181834
0.20456664	0.022957883	0.00033719352
0.20469813	0.023430230	0.00034004592
0.20482962	0.023613732	0.00034046543
0.20496111	0.022860914	0.00033593739
0.20509260	0.023258158	0.00033731718
0.20522408	0.022929202	0.00033614990
0.20535557	0.023649782	0.00034159068
0.20548706	0.023712633	0.00034031463
0.20561855	0.023602680	0.00034119704
0.20575004	0.023200657	0.00033615180
0.20588153	0.023047565	0.00033650961
0.20601302	0.023375447	0.00033853876
0.20614451	0.022868615	0.00033268766
0.20627599	0.022874528	0.00033589171
0.20640748	0.023410897	0.00033790276
0.20653897	0.023082750	0.00033555669
0.20667046	0.023621085	0.00033939314
0.20680195	0.023248082	0.00033583377
0.20693344	0.023031656	0.00033618699
0.20706493	0.023247855	0.00033692757
0.20719641	0.023353550	0.00033727409
0.20732790	0.023584728	0.00034044986
0.20745939	0.022652254	0.00033253401
0.20759088	0.022946461	0.00033488880
0.20772237	0.023379305	0.00033743578
0.20785386	0.023697387	0.00033784905
0.20798535	0.023661833	0.00034009242
0.20811684	0.023595209	0.00033664470
0.20824832	0.023683459	0.00033923974
0.20837981	0.023986247	0.00033955608
0.20851130	0.023029238	0.00033594572
0.20864279	0.023752135	0.00033898346
0.20877428	0.023719233	0.00033740275
0.20890577	0.023030715	0.00033449758
0.20903726	0.023443600	0.00033614894
0.20916875	0.023834256	0.00033903317
0.20930023	0.023633319	0.00033868596
0.20943172	0.023801776	0.00033880239
0.20956321	0.023277338	0.00033492418
0.20969470	0.022570878	0.00033107624
0.20982619	0.022462694	0.00033050936
0.20995768	0.022849454	0.00033378336
0.21008917	0.023213759	0.00033316880
0.21022065	0.023307251	0.00033455046
0.21035214	0.024035480	0.00034003606
0.21048363	0.022640519	0.00032971841
0.21061512	0.023253822	0.00033546629
0.21074661	0.023815616	0.00033640421
0.21087810	0.024030333	0.00033767787
0.21100959	0.023370086	0.00033594922
0.21114108	0.023180240	0.00033299231
0.21127256	0.023208181	0.00033547505
0.21140405	0.023092790	0.00033204296
0.21153554	0.023278508	0.00033532179
0.21166703	0.023207891	0.00033357292
0.21179852	0.023921218	0.00033750872
0.21193001	0.023781503	0.00033692025
0.21206150	0.023445218	0.00033283140
0.21219299	0.023393606	0.00033351372
0.21232447	0.023498192	0.00033506277
0.21245596	0.023555436	0.00033386137
0.21258745	0.023124033	0.00033343877
0.21271894	0.022872736	0.00033075568
0.21285043	0.023209466	0.00033176636
0.21298192	0.023379092	0.00033561932
0.21311341	0.023369984	0.00033278166
0.21324489	0.022740936	0.00033067494
0.21337638	0.023731081	0.00033425954
0.21350787	0.023110181	0.00033190728
0.21363936	0.023610025	0.00033602761
0.21377085	0.022885910	0.00032916692
0.21390234	0.022449611	0.00032937212
0.21403383	0.022663907	0.00032817495
0.21416532	0.023007797	0.00033190003
0.21429680	0.023734062	0.00033547085
0.21442829	0.022896477	0.00032924818
0.21455978	0.023319110	0.00033202378
0.21469127	0.023203762	0.00033078141
0.21482276	0.023790875	0.00033380592
0.21495425	0.023835430	0.00033423973
0.21508574	0.023146208	0.00033131530
0.21521723	0.023318752	0.00033168976
0.21534871	0.022719529	0.00032810148
0.21548020	0.022982814	0.00032721900
0.21561169	0.023327569	0.00033154971
0.21574318	0.022959559	0.00033003341
0.21587467	0.023104396	0.00032844437
0.21600616	0.023070646	0.00033027766
0.21613765	0.023219119	0.00032927488
0.21626913	0.023278776	0.00033107426
0.21640062	0.023043586	0.00032936728
0.21653211	0.023511776	0.00033251780
0.21666360	0.023150925	0.00032859687
0.21679509	0.023452404	0.00033025850
0.21692658	0.023819927	0.00033327970
0.21705807	0.023366680	0.00033050259
0.21718956	0.023355549	0.00032912305
0.21732104	0.023555903	0.00033235322
0.21745253	0.022827189	0.00032708691
0.21758402	0.023136736	0.00032899172
0.21771551	0.022922733	0.00032772110
0.21784700	0.023158398	0.00032738917
0.21797849	0.023440837	0.00033084616
0.21810998	0.023176664	0.00032891072
0.21824147	0.023502920	0.00032970918
0.21837295	0.023114104	0.00032821924
0.21850444	0.023074344	0.00032679055
0.21863593	0.022962443	0.00032840968
0.21876742	0.023094986	0.00032694859
0.21889891	0.022905115	0.00032736001
0.21903040	0.023121410	0.00032850503
0.21916189	0.022640560	0.00032454418
0.21929337	0.023414734	0.00032958003
0.21942486	0.023735043	0.00033002184
0.21955635	0.023041717	0.00032865093
0.21968784	0.023390650	0.00032877386
0.21981933	0.023320764	0.00032673267
0.21995082	0.022920380	0.00032609225
0.22008231	0.022722677	0.00032348932
0.22021380	0.023515341	0.00032977916
0.22034528	0.023002411	0.00032778394
0.22047677	0.023261158	0.00032544650
0.22060826	0.023271986	0.00032826995
0.22073975	0.022529651	0.00032430090
0.22087124	0.022985489	0.00032727532
0.22100273	0.022386500	0.00032238520
0.22113422	0.022932591	0.00032403757
0.22126571	0.022967800	0.00032575709
0.22139719	0.023714458	0.00032918070
0.22152868	0.022879992	0.00032596188
0.22166017	0.022915173	0.00032631402
0.22179166	0.022837421	0.00032329446
0.22192315	0.023326569	0.00032820066
0.22205464	0.023680284	0.00032880187
0.22218613	0.022855947	0.00032416802
0.22231761	0.023683543	0.00032833587
0.22244910	0.023006096	0.00032414631
0.22258059	0.022576059	0.00032226958
0.22271208	0.022877937	0.00032501174
0.22284357	0.022730438	0.00032315825
0.22297506	0.022797769	0.00032372030
0.22310655	0.023265613	0.00032501859
0.22323804	0.023285128	0.00032625008
0.22336952	0.023169636	0.00032668521
0.22350101	0.023635799	0.00032654321
0.22363250	0.023181831	0.00032459474
0.22376399	0.022692930	0.00032190988
0.22389548	0.022411246	0.00032184780
0.22402697	0.022929171	0.00032481015
0.22415846	0.023039085	0.00032386723
0.22428995	0.023200414	0.00032531588
0.22442143	0.023340831	0.00032426618
0.22455292	0.023155336	0.00032386749
0.22468441	0.023351444	0.00032581946
0.22481590	0.023396934	0.00032620236
0.22494739	0.022789541	0.00032081482
0.22507888	0.023347838	0.00032450217
0.22521037	0.022927765	0.00032281890
0.22534186	0.023077402	0.00032455764
0.22547334	0.023570671	0.00032477617
0.22560483	0.023403498	0.00032344351
0.22573632	0.023227101	0.00032535478
0.22586781	0.023407047	0.00032443198
0.22599930	0.023075551	0.00032329018
0.22613079	0.023554096	0.00032464976
0.22626228	0.022765913	0.00032172354
0.22639376	0.023506446	0.00032451962
0.22652525	0.023132623	0.00032270236
0.22665674	0.022543642	0.00032074915
0.22678823	0.023179783	0.00032169411
0.22691972	0.023054293	0.00032164543
0.22705121	0.023218410	0.00032191820
0.22718270	0.023082674	0.00032253789
0.22731419	0.023257426	0.00032414627
0.22744567	0.023688186	0.00032552103
0.22757716	0.022923660	0.00031935994
0.22770865	0.023463465	0.00032439544
0.22784014	0.023095962	0.00032139647
0.22797163	0.023304979	0.00032375898
0.22810312	0.022504694	0.00031793868
0.22823461	0.022737527	0.00031942319
0.22836610	0.022677992	0.00032021307
0.22849758	0.023073807	0.00032104541
0.22862907	0.023508582	0.00032471546
0.22876056	0.023098662	0.00032047064
0.22889205	0.023115303	0.00032137262
0.22902354	0.023111882	0.00032240351
0.22915503	0.023140279	0.00032078379
0.22928652	0.023049191	0.00032185692
0.22941800	0.023182144	0.00032054782
0.22954949	0.023573725	0.00032419370
0.22968098	0.023512276	0.00032276545
0.22981247	0.023682915	0.00032289840
0.22994396	0.022606999	0.00031822815
0.23007545	0.023107811	0.00032291155
0.23020694	0.022820678	0.00032573183
0.23033843	0.022678737	0.00032887861
0.23046991	0.023103667	0.00033125387
0.23060140	0.022813897	0.00033268391
0.23073289	0.023128467	0.00033371527
0.23086438	0.023476058	0.00033731842
0.23099587	0.023307096	0.00034072050
0.23112736	0.023052210	0.00033718420
0.23125885	0.023422407	0.00034237432
0.23139034	0.023032074	0.00033886352
0.23152182	0.023630271	0.00034430252
0.23165331	0.022814953	0.00034261548
0.23178480	0.023050387	0.00034338466
0.23191629	0.023229456	0.00034598534
0.23204778	0.023716631	0.00034876685
0.23217927	0.023011391	0.00034507544
0.23231076	0.023262236	0.00034878903
0.23244224	0.022879533	0.00034539474
0.23257373	0.023325752	0.00034952148
0.23270522	0.023248950	0.00034961081
0.23283671	0.023597406	0.00034982339
0.23296820	0.023461677	0.00035141116
0.23309969	0.023330761	0.00034939188
0.23323118	0.023124514	0.00034794224
0.23336267	0.022832295	0.00034728322
0.23349415	0.023158452	0.00034677409
0.23362564	0.022894024	0.00034867213
0.23375713	0.023108522	0.00034920535
0.23388862	0.022593280	0.00034515152
0.23402011	0.023208525	0.00035143102
0.23415160	0.023006858	0.00034818885
0.23428309	0.023110179	0.00035084189
0.23441458	0.023436539	0.00035111754
0.23454606	0.022842879	0.00034937590
0.23467755	0.023402675	0.00035221867
0.23480904	0.022571794	0.00034859800
0.23494053	0.023239184	0.00035292337
0.23507202	0.023668172	0.00035489951
0.23520351	0.022711504	0.00034867742
0.23533500	0.023568469	0.00035531064
0.23546648	0.023353795	0.00035247759
0.23559797	0.022796375	0.00035091968
0.23572946	0.022874722	0.00035204346
0.23586095	0.022821197	0.00035109535
0.23599244	0.023159112	0.00035316189
0.23612393	0.023342375	0.00035270988
0.23625542	0.022284204	0.00034910232
0.23638691	0.023207511	0.00035475627
0.23651839	0.023451886	0.00035429070
0.23664988	0.023264329	0.00035530538
0.23678137	0.023200864	0.00035461594
0.23691286	0.023007785	0.00035424810
0.23704435	0.023390154	0.00035649912
0.23717584	0.023015650	0.00035264537
0.23730733	0.022900441	0.00035312858
0.23743882	0.022633632	0.00035129413
0.23757030	0.023127310	0.00035529771
0.23770179	0.023317722	0.00035724850
0.23783328	0.023215752	0.00035447115
0.23796477	0.023338210	0.00035736543
0.23809626	0.023514805	0.00035748353
0.23822775	0.023380357	0.00035786622
0.23835924	0.023492449	0.00036103975
0.23849072	0.023379038	0.00035675156
0.23862221	0.023505909	0.00035885986
0.23875370	0.023377226	0.00035740980
0.23888519	0.022853675	0.00035615632
0.23901668	0.023031660	0.00035879120
0.23914817	0.023426729	0.00035591772
0.23927966	0.022818738	0.00035576492
0.23941115	0.022804229	0.00035536731
0.23954263	0.023236317	0.00035819890
0.23967412	0.022969547	0.00035793007
0.23980561	0.023013118	0.00035591903
0.23993710	0.023227744	0.00035897063
0.24006859	0.023097108	0.00035765407
0.24020008	0.023347256	0.00036049940
0.24033157	0.023453989	0.00036162936
0.24046306	0.022726933	0.00035618605
0.24059454	0.022636179	0.00035568025
0.24072603	0.023583867	0.00036279792
0.24085752	0.023080546	0.00035813749
0.24098901	0.022784858	0.00035863668
0.24112050	0.022957008	0.00035710986
0.24125199	0.023052107	0.00035875432
0.24138348	0.023358477	0.00036206566
0.24151496	0.023327642	0.00035935830
0.24164645	0.023157473	0.00036061606
0.24177794	0.023134391	0.00035788419
0.24190943	0.023547863	0.00036331868
0.24204092	0.023327940	0.00036060433
0.24217241	0.022534114	0.00035662605
0.24230390	0.022885345	0.00035986698
0.24243539	0.022954127	0.00035894212
0.24256687	0.022073659	0.00035532104
0.24269836	0.022327068	0.00035662788
0.24282985	0.022710425	0.00035678298
0.24296134	0.022959145	0.00036015697
0.24309283	0.023280745	0.00036159531
0.24322432	0.022728464	0.00035895006
0.24335581	0.023236456	0.00036424114
0.24348730	0.023436847	0.00036244186
0.24361878	0.023132955	0.00036235672
0.24375027	0.022795228	0.00035878180
0.24388176	0.023027916	0.00035995730
0.24401325	0.023427797	0.00036646058
0.24414474	0.023057935	0.00036052692
0.24427623	0.023124648	0.00036316055
0.24440772	0.023039601	0.00036088093
0.24453920	0.023006558	0.00036182434
0.24467069	0.023312247	0.00036490994
0.24480218	0.023471244	0.00036370329
0.24493367	0.023292466	0.00036440753
0.24506516	0.023275025	0.00036324712
0.24519665	0.023449092	0.00036522933
0.24532814	0.022635590	0.00036002870
0.24545963	0.022765570	0.00036094512
0.24559111	0.022743728	0.00036071595
0.24572260	0.023097304	0.00036300375
0.24585409	0.023044694	0.00036204787
0.24598558	0.022717704	0.00036140549
0.24611707	0.022425425	0.00035880105
0.24624856	0.023271200	0.00036333078
0.24638005	0.023268566	0.00036570878
0.24651154	0.022385955	0.00035852026
0.24664302	0.023007768	0.00036348538
0.24677451	0.023109200	0.00036312605
0.24690600	0.023525719	0.00036594513
0.24703749	0.023212604	0.00036581334
0.24716898	0.023090193	0.00036287930
0.24730047	0.023046357	0.00036556831
0.24743196	0.023085679	0.00036440197
0.24756345	0.023218121	0.00036461206
0.24769493	0.023199783	0.00036610997
0.24782642	0.022545541	0.00036017508
0.24795791	0.023181553	0.00036611770
0.24808940	0.022978624	0.00036432946
0.24822089	0.023728940	0.00036803563
0.24835238	0.022786875	0.00036505922
0.24848387	0.022684093	0.00036084747
0.24861535	0.022698175	0.00036297930
0.24874684	0.023388297	0.00036647698
0.24887833	0.023305619	0.00036610478
0.24900982	0.023564930	0.00036985780
0.24914131	0.023214406	0.00036586673
0.24927280	0.022713253	0.00036427056
0.24940429	0.023195685	0.00036674734
0.24953578	0.023800120	0.00036980959
0.24966726	0.023039274	0.00036763144
0.24979875	0.022846929	0.00036241139
0.24993024	0.023276633	0.00036818369
0.25006173	0.023617680	0.00036782611
0.25019322	0.023147898	0.00036657989
0.25032471	0.022711963	0.00036634493
0.25045620	0.023811118	0.00037031075
0.25058769	0.022781562	0.00036440978
0.25071917	0.023005192	0.00036580942
0.25085066	0.023375742	0.00036709396
0.25098215	0.023025882	0.00036704217
0.25111364	0.022827855	0.00036490407
0.25124513	0.023282819	0.00037041319
0.25137662	0.022810168	0.00036611280
0.25150811	0.023818882	0.00037144674
0.25163959	0.023276975	0.00036853654
0.25177108	0.022830372	0.00036305603
0.25190257	0.023850100	0.00037210111
0.25203406	0.023227721	0.00036865511
0.25216555	0.023400179	0.00036898810
0.25229704	0.023395598	0.00036986872
0.25242853	0.023433279	0.00036855936
0.25256002	0.023871684	0.00037320943
0.25269150	0.023249941	0.00036851273
0.25282299	0.023592824	0.00036937907
0.25295448	0.023152071	0.00037060112
0.25308597	0.023626069	0.00036949440
0.25321746	0.023471802	0.00037164067
0.25334895	0.022981620	0.00036816829
0.25348044	0.023806377	0.00037174694
0.25361193	0.022457629	0.00036588168
0.25374341	0.022731220	0.00036437128
0.25387490	0.023300066	0.00036952595
0.25400639	0.022645204	0.00037131004
0.25413788	0.023418093	0.00037983276
0.25426937	0.023016532	0.00038372807
0.25440086	0.023904442	0.00039130507
0.25453235	0.023209267	0.00038930914
0.25466383	0.022957924	0.00039024126
0.25479532	0.023099121	0.00039399161
0.25492681	0.022931200	0.00039412791
0.25505830	0.022547981	0.00039311026
0.25518979	0.023412496	0.00040098246
0.25532128	0.022609315	0.00039856767
0.25545277	0.023426572	0.00040638993
0.25558426	0.023085083	0.00040518349
0.25571574	0.022994076	0.00040550473
0.25584723	0.023567991	0.00041120880
0.25597872	0.024024361	0.00041595399
0.25611021	0.023231670	0.00041194162
0.25624170	0.023308819	0.00041482185
0.25637319	0.023209483	0.00041666432
0.25650468	0.023316481	0.00041735459
0.25663617	0.022838860	0.00041560123
0.25676765	0.023122217	0.00042160563
0.25689914	0.023417554	0.00042392625
0.25703063	0.023192916	0.00042530601
0.25716212	0.022334300	0.00041715238
0.25729361	0.022657899	0.00042320386
0.25742510	0.022622996	0.00042475871
0.25755659	0.023049786	0.00043014570
0.25768807	0.023013158	0.00043137119
0.25781956	0.023568551	0.00043453805
0.25795105	0.023661346	0.00043656489
0.25808254	0.023430865	0.00044215339
0.25821403	0.023445775	0.00043713412
0.25834552	0.024463603	0.00044796018
0.25847701	0.024484602	0.00044589086
0.25860850	0.023321538	0.00043884241
0.25873998	0.023182317	0.00043898993
0.25887147	0.023146725	0.00044218199
0.25900296	0.022654083	0.00043819310
0.25913445	0.023211123	0.00044146296
0.25926594	0.023157557	0.00044144382
0.25939743	0.024342893	0.00045380412
0.25952892	0.022479837	0.00043876385
0.25966041	0.023178329	0.00044778335
0.25979189	0.022663443	0.00044103513
0.25992338	0.022532152	0.00044368618
0.26005487	0.022918195	0.00044738639
0.26018636	0.023328322	0.00045138967
0.26031785	0.022655673	0.00044516732
0.26044934	0.023687794	0.00045357603
0.26058083	0.023293159	0.00045015620
0.26071231	0.023462746	0.00045284025
0.26084380	0.022775716	0.00044896822
0.26097529	0.023856387	0.00045976323
0.26110678	0.023166796	0.00045290823
0.26123827	0.023518522	0.00045883969
0.26136976	0.022775317	0.00045170734
0.26150125	0.022969380	0.00045555548
0.26163274	0.023681207	0.00046010345
0.26176422	0.023374518	0.00045729099
0.26189571	0.022593186	0.00045761460
0.26202720	0.023382441	0.00046108269
0.26215869	0.022088850	0.00045136585
0.26229018	0.022558349	0.00045563820
0.26242167	0.023225149	0.00045974985
0.26255316	0.022608979	0.00045587374
0.26268465	0.022893693	0.00046145304
0.26281613	0.023495197	0.00046674241
0.26294762	0.022579194	0.00045771596
0.26307911	0.023574890	0.00046496408
0.26321060	0.023584792	0.00047029740
0.26334209	0.023654996	0.00047109762
0.26347358	0.023436308	0.00046745402
0.26360507	0.023207588	0.00046743587
0.26373655	0.021851411	0.00045698157
0.26386804	0.023324845	0.00046964407
0.26399953	0.022663615	0.00046881060
0.26413102	0.022628633	0.00046342786
0.26426251	0.022683510	0.00046477231
0.26439400	0.023139164	0.00047043712
0.26452549	0.022290341	0.00046897827
0.26465698	0.023144014	0.00047504961
0.26478846	0.023127246	0.00047084153
0.26491995	0.023323255	0.00047898046
0.26505144	0.023164206	0.00047242968
0.26518293	0.022543189	0.00046809235
0.26531442	0.023400198	0.00048085115
0.26544591	0.022809104	0.00047229629
[truncated: 567 more rows]
