# Supplementary material for: Invariant surface glycoprotein 65 of Trypanosoma brucei is a complement C3 receptor
Source: Nat Commun. 2022 Aug 29;13:5085. doi: 10.1038/s41467-022-32728-9 (PMC9424271; doi:10.1038/s41467-022-32728-9)
Supplement: Supplementary file 4 — supplementary data 2 [file 41467_2022_32728_MOESM4_ESM.zip › b21-414646_00011.dat]

0.0026000000	39.511611	0.13658598
0.0027314887	28.624250	0.10678683
0.0028629774	22.155766	0.089832815
0.0029944661	16.996800	0.075512254
0.0031259548	12.371773	0.059201861
0.0032574435	10.785645	0.057216868
0.0033889322	8.6989328	0.048574655
0.0035204209	11.450416	0.048522198
0.0036519096	12.237280	0.046548091
0.0037833983	9.8827450	0.039438644
0.0039148870	8.2347989	0.034737021
0.0040463757	6.7286478	0.030208257
0.0041778644	5.4719885	0.025533268
0.0043093531	4.5846703	0.022946597
0.0044408418	3.7623349	0.019992349
0.0045723305	3.1250275	0.018220573
0.0047038192	2.8490939	0.016651121
0.0048353079	2.4883904	0.015106979
0.0049667966	2.2184736	0.014213102
0.0050982853	1.8701561	0.012362389
0.0052297740	1.7237854	0.012023907
0.0053612627	1.5118052	0.010873764
0.0054927514	1.3986050	0.010181438
0.0056242401	1.2604587	0.0096375594
0.0057557288	1.1662936	0.0090137236
0.0058872175	1.0772977	0.0085470211
0.0060187062	1.0125105	0.0082640838
0.0061501949	0.89188479	0.0074292784
0.0062816836	0.88170242	0.0075535964
0.0064131723	0.81856429	0.0071346940
0.0065446610	0.78852076	0.0069022588
0.0066761496	0.74077721	0.0066585539
0.0068076383	0.71824881	0.0064078296
0.0069391270	0.68828953	0.0063735977
0.0070706157	0.66039568	0.0061443456
0.0072021044	0.62617587	0.0059170700
0.0073335931	0.60670779	0.0057989832
0.0074650818	0.57565851	0.0054842033
0.0075965705	0.57085792	0.0055066111
0.0077280592	0.54570071	0.0053616147
0.0078595479	0.50531428	0.0050360493
0.0079910366	0.50144988	0.0050466474
0.0081225253	0.46890726	0.0047405500
0.0082540140	0.44875945	0.0046639622
0.0083855027	0.44882801	0.0046821555
0.0085169914	0.41778801	0.0044250650
0.0086484801	0.39459684	0.0042692187
0.0087799688	0.37567371	0.0040921217
0.0089114575	0.37776418	0.0041251842
0.0090429462	0.36365978	0.0040191377
0.0091744349	0.34132275	0.0038602675
0.0093059236	0.32344028	0.0037135364
0.0094374123	0.31450030	0.0036376044
0.0095689010	0.30090893	0.0035008350
0.0097003897	0.29511507	0.0034949955
0.0098318784	0.27640105	0.0033340071
0.0099633671	0.26496026	0.0032288227
0.010094856	0.25879856	0.0031812549
0.010226345	0.23904951	0.0029855541
0.010357833	0.24668969	0.0031107149
0.010489322	0.22566366	0.0028876707
0.010620811	0.21056577	0.0027694038
0.010752299	0.20650108	0.0027308652
0.010883788	0.19184835	0.0025784576
0.011015277	0.19373856	0.0026376693
0.011146765	0.17486785	0.0024287202
0.011278254	0.17690390	0.0024334077
0.011409743	0.16363081	0.0023157106
0.011541231	0.15504635	0.0022208473
0.011672720	0.15234091	0.0022066807
0.011804209	0.14218379	0.0020511781
0.011935698	0.13198791	0.0019717263
0.012067186	0.12902592	0.0019385410
0.012198675	0.11993784	0.0018077201
0.012330164	0.11681413	0.0017880643
0.012461652	0.11505573	0.0017537679
0.012593141	0.10643201	0.0016493653
0.012724630	0.10518018	0.0016396416
0.012856118	0.099183043	0.0015427810
0.012987607	0.095440949	0.0015300445
0.013119096	0.091769322	0.0014670417
0.013250585	0.092333783	0.0014552035
0.013382073	0.090277690	0.0014450426
0.013513562	0.086062529	0.0013881046
0.013645051	0.083816993	0.0013812984
0.013776539	0.081988953	0.0013576470
0.013908028	0.080045777	0.0013186177
0.014039517	0.078722158	0.0013005259
0.014171005	0.075367770	0.0012654722
0.014302494	0.074004214	0.0012555676
0.014433983	0.073489287	0.0012518881
0.014565472	0.070851465	0.0012057201
0.014696960	0.068898915	0.0011934213
0.014828449	0.067464262	0.0011640349
0.014959938	0.067202099	0.0011680635
0.015091426	0.065897063	0.0011596557
0.015222915	0.060917472	0.0010881467
0.015354404	0.065694131	0.0011343386
0.015485892	0.061617134	0.0010883871
0.015617381	0.059582281	0.0010735872
0.015748870	0.063684196	0.0011087590
0.015880359	0.059511069	0.0010569559
0.016011847	0.060270159	0.0010642478
0.016143336	0.055456375	0.0010109458
0.016274825	0.052189270	0.00098259098
0.016406313	0.052404002	0.00097714158
0.016537802	0.052667220	0.00097326818
0.016669291	0.053277644	0.00097528290
0.016800779	0.053656092	0.00097634467
0.016932268	0.057184653	0.0010028943
0.017063757	0.062250327	0.0010424183
0.017195246	0.058451486	0.0010028437
0.017326734	0.057308065	0.00099438586
0.017458223	0.058066694	0.00099188653
0.017589712	0.057384501	0.00098421424
0.017721200	0.056146873	0.00097676024
0.017852689	0.055790378	0.00095132748
0.017984178	0.054094156	0.00094897790
0.018115666	0.053924315	0.00094123384
0.018247155	0.052791919	0.00092638719
0.018378644	0.051590740	0.00091826398
0.018510133	0.051640559	0.00090855702
0.018641621	0.050538939	0.00089448815
0.018773110	0.048689944	0.00087473921
0.018904599	0.050434010	0.00088984549
0.019036087	0.048484052	0.00087069385
0.019167576	0.048453103	0.00086225867
0.019299065	0.046205581	0.00083845926
0.019430553	0.047939579	0.00085941310
0.019562042	0.047483087	0.00084556023
0.019693531	0.045347590	0.00082634164
0.019825019	0.045131232	0.00081857661
0.019956508	0.045319774	0.00081467230
0.020087997	0.045095244	0.00081938601
0.020219486	0.045172907	0.00081163529
0.020350974	0.043173198	0.00079871037
0.020482463	0.043805252	0.00079112199
0.020613952	0.042592697	0.00077892113
0.020745440	0.041336764	0.00077242565
0.020876929	0.041411751	0.00076374410
0.021008418	0.040859027	0.00076159035
0.021139906	0.041315485	0.00076032065
0.021271395	0.040363397	0.00074454521
0.021402884	0.040765135	0.00075121072
0.021534373	0.040195338	0.00074340665
0.021665861	0.038955903	0.00073092889
0.021797350	0.038910798	0.00072656379
0.021928839	0.039657615	0.00072320594
0.022060327	0.038218884	0.00072175942
0.022191816	0.039411471	0.00072227726
0.022323305	0.038167407	0.00071227608
0.022454793	0.037435018	0.00070142705
0.022586282	0.037054263	0.00069282536
0.022717771	0.035809218	0.00068766994
0.022849260	0.034734305	0.00066901462
0.022980748	0.036686785	0.00069085275
0.023112237	0.035263400	0.00067039829
0.023243726	0.035592646	0.00067011804
0.023375214	0.037896589	0.00069351253
0.023506703	0.037264876	0.00068393630
0.023638192	0.037145475	0.00068185968
0.023769680	0.036222360	0.00067309731
0.023901169	0.036739350	0.00067305622
0.024032658	0.036562710	0.00067440739
0.024164147	0.037112634	0.00067493300
0.024295635	0.035250089	0.00065247814
0.024427124	0.037681078	0.00067282762
0.024558613	0.035663469	0.00065295977
0.024690101	0.036786936	0.00066727872
0.024821590	0.035531184	0.00065157193
0.024953079	0.036115139	0.00065148205
0.025084567	0.036473722	0.00065553378
0.025216056	0.035623598	0.00064321631
0.025347545	0.036107479	0.00065373124
0.025479034	0.036205438	0.00064830746
0.025610522	0.036318430	0.00064155208
0.025742011	0.037455153	0.00065464413
0.025873500	0.035554811	0.00063524541
0.026004988	0.035809449	0.00063933864
0.026136477	0.034095262	0.00062169888
0.026267966	0.034717669	0.00062263022
0.026399454	0.035438194	0.00063171890
0.026530943	0.034921879	0.00061947389
0.026662432	0.035150583	0.00062497757
0.026793920	0.035085385	0.00062006519
0.026925409	0.034200940	0.00061120658
0.027056898	0.034659892	0.00061713598
0.027188387	0.035350263	0.00061539751
0.027319875	0.035276063	0.00061962083
0.027451364	0.033554978	0.00060080812
0.027582853	0.035190269	0.00061070238
0.027714341	0.034536941	0.00060540729
0.027845830	0.035051017	0.00060592417
0.027977319	0.033783304	0.00060085373
0.028108807	0.034161828	0.00059739248
0.028240296	0.033396934	0.00058998994
0.028371785	0.033650313	0.00059057197
0.028503274	0.034307029	0.00059513757
0.028634762	0.033072671	0.00058546702
0.028766251	0.034052921	0.00059095539
0.028897740	0.034246714	0.00058581589
0.029029228	0.033815465	0.00058667282
0.029160717	0.033122821	0.00058077380
0.029292206	0.033808237	0.00058106200
0.029423694	0.033148448	0.00057915095
0.029555183	0.033389324	0.00057047842
0.029686672	0.032620704	0.00057001246
0.029818161	0.032946078	0.00057317012
0.029949649	0.032175193	0.00056221754
0.030081138	0.032514332	0.00056544043
0.030212627	0.033198878	0.00056560029
0.030344115	0.033180318	0.00056612907
0.030475604	0.033294993	0.00056673005
0.030607093	0.031801956	0.00055404100
0.030738581	0.031946260	0.00055376827
0.030870070	0.032807230	0.00055759209
0.031001559	0.032368367	0.00055220352
0.031133048	0.032332307	0.00055498710
0.031264536	0.032007752	0.00054788119
0.031396025	0.032324124	0.00055303278
0.031527514	0.032034049	0.00054701538
0.031659002	0.031737478	0.00054295275
0.031790491	0.031925951	0.00054547899
0.031921980	0.031840736	0.00054088623
0.032053468	0.031701694	0.00054088256
0.032184957	0.030097499	0.00052528223
0.032316446	0.030786910	0.00052941286
0.032447935	0.030756311	0.00053274415
0.032579423	0.030792023	0.00052790362
0.032710912	0.031941795	0.00053795084
0.032842401	0.031237437	0.00052878130
0.032973889	0.032381984	0.00053493211
0.033105378	0.031581931	0.00053226215
0.033236867	0.030785243	0.00052367919
0.033368355	0.030874239	0.00053119615
0.033499844	0.029823307	0.00052238092
0.033631333	0.029084767	0.00051560388
0.033762822	0.031096536	0.00053915988
0.033894310	0.030433998	0.00053251920
0.034025799	0.030670579	0.00053417440
0.034157288	0.029562129	0.00052540017
0.034288776	0.030690190	0.00053357472
0.034420265	0.030410791	0.00053617198
0.034551754	0.029684290	0.00052801687
0.034683242	0.029837800	0.00053128555
0.034814731	0.029252506	0.00052214441
0.034946220	0.030949813	0.00053673953
0.035077708	0.029252653	0.00052922281
0.035209197	0.030260216	0.00053510618
0.035340686	0.030211103	0.00053054060
0.035472175	0.029825136	0.00053814262
0.035603663	0.029687624	0.00054072543
0.035735152	0.028600290	0.00053615360
0.035866641	0.029265461	0.00054434467
0.035998129	0.029078807	0.00053894446
0.036129618	0.029605211	0.00054706895
0.036261107	0.029421884	0.00054185194
0.036392595	0.028158242	0.00054118277
0.036524084	0.028907854	0.00054419057
0.036655573	0.029058903	0.00054096796
0.036787062	0.029727625	0.00055391278
0.036918550	0.029339856	0.00054497412
0.037050039	0.028037594	0.00054050601
0.037181528	0.029421233	0.00054774312
0.037313016	0.029078462	0.00054522731
0.037444505	0.029229875	0.00055116281
0.037575994	0.029313568	0.00055012747
0.037707482	0.029784310	0.00055807041
0.037838971	0.029713724	0.00056090823
0.037970460	0.028694987	0.00054698881
0.038101949	0.028632126	0.00054988489
0.038233437	0.028509761	0.00054367551
0.038364926	0.028522170	0.00053837606
0.038496415	0.030578014	0.00055558328
0.038627903	0.029002379	0.00053546590
0.038759392	0.029600848	0.00054347243
0.038890881	0.029005457	0.00053200423
0.039022369	0.029364893	0.00053720922
0.039153858	0.029437109	0.00053488672
0.039285347	0.028227838	0.00052045066
0.039416836	0.029476693	0.00053669840
0.039548324	0.028994185	0.00052856934
0.039679813	0.029975557	0.00053268696
0.039811302	0.029154964	0.00052820766
0.039942790	0.029665694	0.00053115708
0.040074279	0.029799803	0.00053530912
0.040205768	0.030089402	0.00053305437
0.040337256	0.030245117	0.00053114365
0.040468745	0.029247676	0.00052646384
0.040600234	0.028974166	0.00052048453
0.040731723	0.029114857	0.00052245625
0.040863211	0.030078265	0.00053119509
0.040994700	0.028914354	0.00051822941
0.041126189	0.029175274	0.00052556052
0.041257677	0.029119105	0.00051911919
0.041389166	0.029511948	0.00052178102
0.041520655	0.029522655	0.00052244137
0.041652143	0.030179757	0.00052561475
0.041783632	0.028083167	0.00051081242
0.041915121	0.029339416	0.00051737283
0.042046610	0.029815318	0.00052325311
0.042178098	0.028941655	0.00051481381
0.042309587	0.029225696	0.00051655883
0.042441076	0.028481014	0.00050961746
0.042572564	0.029562163	0.00051667830
0.042704053	0.028901890	0.00050903430
0.042835542	0.029600098	0.00051874799
0.042967030	0.029641392	0.00051624727
0.043098519	0.029125884	0.00051351510
0.043230008	0.029185075	0.00051216763
0.043361496	0.028994452	0.00050673131
0.043492985	0.028430317	0.00050700071
0.043624474	0.028913298	0.00050842476
0.043755963	0.029280825	0.00051401606
0.043887451	0.027648476	0.00049565036
0.044018940	0.029228660	0.00050637062
0.044150429	0.029630068	0.00051525039
0.044281917	0.029074746	0.00050470557
0.044413406	0.028523631	0.00050532819
0.044544895	0.028574501	0.00049998229
0.044676383	0.028103585	0.00049953656
0.044807872	0.028795202	0.00050394733
0.044939361	0.028457785	0.00049853129
0.045070850	0.029243647	0.00050563086
0.045202338	0.029061088	0.00050256476
0.045333827	0.029452145	0.00050229318
0.045465316	0.029102478	0.00050609273
0.045596804	0.029509993	0.00050589555
0.045728293	0.029789602	0.00050590696
0.045859782	0.028056500	0.00049339915
0.045991270	0.029104967	0.00049681637
0.046122759	0.028667041	0.00049845147
0.046254248	0.029092380	0.00050857154
0.046385737	0.029090840	0.00051069806
0.046517225	0.028703016	0.00050976960
0.046648714	0.029136109	0.00051418693
0.046780203	0.029143647	0.00052095403
0.046911691	0.029422676	0.00052102820
0.047043180	0.028519668	0.00051310355
0.047174669	0.028126741	0.00051265409
0.047306157	0.030384817	0.00053147879
0.047437646	0.030424361	0.00053446745
0.047569135	0.029324217	0.00053028530
0.047700624	0.029838137	0.00052803656
0.047832112	0.029280187	0.00052911288
0.047963601	0.028987165	0.00052320790
0.048095090	0.030188383	0.00053759597
0.048226578	0.029073579	0.00053107482
0.048358067	0.029159550	0.00052687950
0.048489556	0.029419334	0.00053315262
0.048621044	0.030235655	0.00053987832
0.048752533	0.030059353	0.00054286591
0.048884022	0.029226505	0.00053513124
0.049015511	0.028886057	0.00053101740
0.049146999	0.028774917	0.00052985430
0.049278488	0.030420287	0.00054509373
0.049409977	0.029286459	0.00053852356
0.049541465	0.029459927	0.00053739124
0.049672954	0.029575090	0.00053902165
0.049804443	0.029022927	0.00053504216
0.049935931	0.029608968	0.00054324093
0.050067420	0.028864876	0.00053494070
0.050198909	0.029161923	0.00054003000
0.050330398	0.028973275	0.00053651333
0.050461886	0.030543425	0.00054814273
0.050593375	0.030054873	0.00054700757
0.050724864	0.029247485	0.00054025901
0.050856352	0.029429874	0.00054363640
0.050987841	0.028554857	0.00053267071
0.051119330	0.028104271	0.00053229314
0.051250818	0.028966299	0.00054071204
0.051382307	0.029126266	0.00054416364
0.051513796	0.029465571	0.00054305463
0.051645284	0.028686238	0.00053683844
0.051776773	0.029632802	0.00054765599
0.051908262	0.029124982	0.00054372095
0.052039751	0.029979243	0.00055079664
0.052171239	0.029794096	0.00054996688
0.052302728	0.028558022	0.00054300963
0.052434217	0.029920062	0.00054794128
0.052565705	0.029349346	0.00054768165
0.052697194	0.028703444	0.00053972742
0.052828683	0.029469656	0.00054866789
0.052960171	0.029011717	0.00054514193
0.053091660	0.029460777	0.00054576218
0.053223149	0.030370067	0.00055761477
0.053354638	0.029626792	0.00055237907
0.053486126	0.029293196	0.00055058502
0.053617615	0.029084253	0.00054759567
0.053749104	0.028932398	0.00054490034
0.053880592	0.029686677	0.00055232148
0.054012081	0.029153237	0.00055165472
0.054143570	0.030897751	0.00056521413
0.054275058	0.029406088	0.00055150912
0.054406547	0.028222058	0.00053922074
0.054538036	0.028781913	0.00054958559
0.054669525	0.027898966	0.00053775196
0.054801013	0.028880280	0.00055217263
0.054932502	0.029327055	0.00055259514
0.055063991	0.028713715	0.00054518731
0.055195479	0.029461521	0.00055589289
0.055326968	0.028427652	0.00054474747
0.055458457	0.029395796	0.00055621761
0.055589945	0.027574307	0.00053963949
0.055721434	0.028614738	0.00054543342
0.055852923	0.028922884	0.00055355303
0.055984412	0.029547754	0.00055854419
0.056115900	0.029114875	0.00055203139
0.056247389	0.029870338	0.00056096248
0.056378878	0.030137379	0.00055860509
0.056510366	0.029053856	0.00055503861
0.056641855	0.028571323	0.00054738503
0.056773344	0.029304035	0.00055680971
0.056904832	0.028122232	0.00054638026
0.057036321	0.029636051	0.00055281631
0.057167810	0.028854058	0.00055167749
0.057299299	0.028951835	0.00055162235
0.057430787	0.029566153	0.00055462023
0.057562276	0.028554914	0.00055022081
0.057693765	0.028980244	0.00054608386
0.057825253	0.028343956	0.00054711103
0.057956742	0.028009120	0.00054435113
0.058088231	0.028929433	0.00054953449
0.058219719	0.029042795	0.00055466415
0.058351208	0.029953076	0.00055229478
0.058482697	0.028522373	0.00054515048
0.058614186	0.029278379	0.00055283442
0.058745674	0.028269551	0.00054069137
0.058877163	0.028731505	0.00054494181
0.059008652	0.028592223	0.00053920327
0.059140140	0.028894937	0.00054605781
0.059271629	0.029171961	0.00054577703
0.059403118	0.029400265	0.00054492842
0.059534606	0.028438892	0.00054030576
0.059666095	0.028780658	0.00053758147
0.059797584	0.028433011	0.00053631180
0.059929072	0.029352022	0.00054605328
0.060060561	0.028478193	0.00053469342
0.060192050	0.029834086	0.00055003839
0.060323539	0.028128078	0.00053188826
0.060455027	0.028742881	0.00053910204
0.060586516	0.029063512	0.00054135467
0.060718005	0.028486235	0.00053457643
0.060849493	0.028816678	0.00053606677
0.060980982	0.028376950	0.00053385738
0.061112471	0.028930285	0.00053693636
0.061243959	0.029096711	0.00054325069
0.061375448	0.029497221	0.00054084309
0.061506937	0.028215479	0.00053217482
0.061638426	0.028556430	0.00053280586
0.061769914	0.028250438	0.00053183620
0.061901403	0.029151024	0.00054254313
0.062032892	0.029338107	0.00053679020
0.062164380	0.028139498	0.00052875896
0.062295869	0.027956274	0.00052818728
0.062427358	0.029076405	0.00053722932
0.062558846	0.028262471	0.00053579611
0.062690335	0.028722721	0.00053150228
0.062821824	0.030277699	0.00054472397
0.062953313	0.029611090	0.00054068082
0.063084801	0.028491709	0.00053202536
0.063216290	0.028663658	0.00053591563
0.063347779	0.029831863	0.00054090820
0.063479267	0.028328232	0.00052758958
0.063610756	0.029439284	0.00054001061
0.063742245	0.029599680	0.00053784723
0.063873733	0.029991727	0.00054540749
0.064005222	0.028692346	0.00053127989
0.064136711	0.029361816	0.00053547709
0.064268200	0.028647871	0.00053002664
0.064399688	0.028496357	0.00052726136
0.064531177	0.028574216	0.00053312888
0.064662666	0.028984304	0.00053160196
0.064794154	0.028164287	0.00052513157
0.064925643	0.028873885	0.00053407743
0.065057132	0.028542258	0.00053020278
0.065188620	0.028123637	0.00052722543
0.065320109	0.028191362	0.00052353607
0.065451598	0.029286370	0.00053226327
0.065583087	0.029127192	0.00053297846
0.065714575	0.029395699	0.00053144428
0.065846064	0.027837253	0.00052321705
0.065977553	0.028727315	0.00052855292
0.066109041	0.027954464	0.00051968906
0.066240530	0.028813948	0.00052982068
0.066372019	0.027965507	0.00052080304
0.066503507	0.029997768	0.00053854604
0.066634996	0.029288811	0.00053004292
0.066766485	0.028289564	0.00052482756
0.066897973	0.029833699	0.00053548100
0.067029462	0.029436427	0.00053156126
0.067160951	0.028676419	0.00052857983
0.067292440	0.028598707	0.00052319953
0.067423928	0.027941683	0.00051599528
0.067555417	0.029351422	0.00053122586
0.067686906	0.029662238	0.00053097236
0.067818394	0.028621597	0.00052363243
0.067949883	0.029771987	0.00053195101
0.068081372	0.028888546	0.00052262282
0.068212860	0.028532933	0.00052252659
0.068344349	0.029152741	0.00052882640
0.068475838	0.027988746	0.00051805051
0.068607327	0.028573923	0.00052287740
0.068738815	0.027878478	0.00051278569
0.068870304	0.028921529	0.00052590925
0.069001793	0.029231648	0.00052616384
0.069133281	0.029542429	0.00052988076
0.069264770	0.029182971	0.00052825651
0.069396259	0.029943813	0.00052540550
0.069527747	0.029020328	0.00052354228
0.069659236	0.029923481	0.00053202290
0.069790725	0.029297082	0.00052695073
0.069922214	0.028609142	0.00052176148
0.070053702	0.029192229	0.00052013917
0.070185191	0.029203480	0.00052525595
0.070316680	0.029203772	0.00052073320
0.070448168	0.029156745	0.00052327228
0.070579657	0.028785806	0.00052047213
0.070711146	0.027267880	0.00050478593
0.070842634	0.028079895	0.00051588141
0.070974123	0.027859845	0.00051196236
0.071105612	0.027479042	0.00050788112
0.071237101	0.028171585	0.00051576141
0.071368589	0.027796102	0.00050804545
0.071500078	0.028592062	0.00051930025
0.071631567	0.027933121	0.00051247907
0.071763055	0.027568233	0.00050866376
0.071894544	0.029230766	0.00052111931
0.072026033	0.028077493	0.00050690759
0.072157521	0.027524724	0.00051014469
0.072289010	0.027024780	0.00050529822
0.072420499	0.027296127	0.00050369977
0.072551988	0.027254696	0.00050273245
0.072683476	0.027552895	0.00050538632
0.072814965	0.028555655	0.00051476658
0.072946454	0.027318908	0.00050694697
0.073077942	0.027531525	0.00050492683
0.073209431	0.028116985	0.00051036775
0.073340920	0.027930371	0.00050703210
0.073472408	0.026714788	0.00049704922
0.073603897	0.027308893	0.00050537469
0.073735386	0.027089690	0.00049997883
0.073866875	0.027790136	0.00050551448
0.073998363	0.027309082	0.00050280890
0.074129852	0.026608591	0.00049833802
0.074261341	0.026772038	0.00049908324
0.074392829	0.027082278	0.00049685583
0.074524318	0.027327963	0.00050208256
0.074655807	0.027997834	0.00050468659
0.074787295	0.027763394	0.00050578222
0.074918784	0.027508770	0.00050362476
0.075050273	0.026912463	0.00049485020
0.075181761	0.026965413	0.00049745441
0.075313250	0.027830147	0.00050486575
0.075444739	0.027696057	0.00050339056
0.075576228	0.026537283	0.00049396297
0.075707716	0.026911598	0.00049572525
0.075839205	0.028401465	0.00050763387
0.075970694	0.027566269	0.00050089886
0.076102182	0.026314050	0.00048798043
0.076233671	0.027105300	0.00049990994
0.076365160	0.027912137	0.00050130911
0.076496648	0.026916520	0.00049641387
0.076628137	0.026737041	0.00049392403
0.076759626	0.028418631	0.00050400551
0.076891115	0.027440207	0.00049954751
0.077022603	0.026891048	0.00049177366
0.077154092	0.027054048	0.00049195511
0.077285581	0.027061184	0.00049574512
0.077417069	0.025672383	0.00048398022
0.077548558	0.027141836	0.00049660694
0.077680047	0.026112254	0.00048510191
0.077811535	0.026343978	0.00048605090
0.077943024	0.027048737	0.00049531134
0.078074513	0.027064094	0.00049108002
0.078206002	0.026965275	0.00049271775
0.078337490	0.026405473	0.00048501730
0.078468979	0.026488629	0.00048693875
0.078600468	0.026833392	0.00049095470
0.078731956	0.027558322	0.00049242124
0.078863445	0.026991604	0.00049259502
0.078994934	0.026865493	0.00048859260
0.079126422	0.027003149	0.00049014312
0.079257911	0.026837153	0.00048864008
0.079389400	0.026650589	0.00048644960
0.079520889	0.026514080	0.00048525902
0.079652377	0.027273091	0.00049253285
0.079783866	0.026547299	0.00048495852
0.079915355	0.026816254	0.00048975291
0.080046843	0.026992985	0.00048770322
0.080178332	0.027075154	0.00048872768
0.080309821	0.026151136	0.00048384068
0.080441309	0.026293499	0.00047919917
0.080572798	0.026023724	0.00048237087
0.080704287	0.026398692	0.00048483234
0.080835776	0.026819923	0.00048691706
0.080967264	0.026513623	0.00048757140
0.081098753	0.026743724	0.00048253901
0.081230242	0.025944330	0.00048066474
0.081361730	0.025784605	0.00047710429
0.081493219	0.026979087	0.00048523626
0.081624708	0.026212647	0.00048284148
0.081756196	0.025828527	0.00047294104
0.081887685	0.026533838	0.00048436559
0.082019174	0.026108068	0.00047845282
0.082150663	0.026041718	0.00047981782
0.082282151	0.026939596	0.00048650934
0.082413640	0.025699308	0.00047518506
0.082545129	0.026096756	0.00047904375
0.082676617	0.026717343	0.00048342328
0.082808106	0.026539786	0.00048049454
0.082939595	0.026773556	0.00048352335
0.083071083	0.025673376	0.00047201837
0.083202572	0.026175035	0.00047800901
0.083334061	0.026382039	0.00048318024
0.083465549	0.025835019	0.00047205283
0.083597038	0.026188588	0.00048002337
0.083728527	0.026286028	0.00047529463
0.083860016	0.026668648	0.00048297319
0.083991504	0.025781363	0.00047240266
0.084122993	0.026283451	0.00047641417
0.084254482	0.026428806	0.00047924863
0.084385970	0.026533619	0.00047633571
0.084517459	0.027014451	0.00048025540
0.084648948	0.027246126	0.00048426939
0.084780436	0.026001960	0.00047105373
0.084911925	0.026103512	0.00047550659
0.085043414	0.025462640	0.00046725585
0.085174903	0.026083990	0.00047204044
0.085306391	0.027095843	0.00048216564
0.085437880	0.026556193	0.00047517823
0.085569369	0.026254007	0.00047625925
0.085700857	0.025943802	0.00047096562
0.085832346	0.026057772	0.00047128632
0.085963835	0.026047549	0.00047368170
0.086095323	0.026439014	0.00047374177
0.086226812	0.025438910	0.00046715097
0.086358301	0.025839077	0.00046871773
0.086489790	0.025655295	0.00046786934
0.086621278	0.026570441	0.00047604632
0.086752767	0.027266665	0.00047964622
0.086884256	0.026458941	0.00047288157
0.087015744	0.025958889	0.00046985622
0.087147233	0.025758082	0.00046585424
0.087278722	0.025728637	0.00047009670
0.087410210	0.026186515	0.00047029736
0.087541699	0.025828608	0.00046756270
0.087673188	0.025255608	0.00046443766
0.087804677	0.025590057	0.00046460497
0.087936165	0.025790244	0.00046825490
0.088067654	0.026186619	0.00047056759
0.088199143	0.025966356	0.00046404710
0.088330631	0.025367736	0.00046399550
0.088462120	0.025990239	0.00046618880
0.088593609	0.026141817	0.00047087568
0.088725097	0.025675880	0.00046321300
0.088856586	0.025448544	0.00046138734
0.088988075	0.026568791	0.00047407409
0.089119564	0.025864488	0.00046451392
0.089251052	0.025432341	0.00046463820
0.089382541	0.024984680	0.00045962742
0.089514030	0.025699037	0.00046333424
0.089645518	0.025597534	0.00046357313
0.089777007	0.025940378	0.00046489156
0.089908496	0.025986483	0.00046795083
0.090039984	0.025660317	0.00046253446
0.090171473	0.024884284	0.00045483278
0.090302962	0.025550931	0.00046328385
0.090434451	0.025768091	0.00046386727
0.090565939	0.025794452	0.00046562112
0.090697428	0.025793402	0.00046483023
0.090828917	0.026316106	0.00046114297
0.090960405	0.025268387	0.00045972200
0.091091894	0.025023209	0.00045479419
0.091223383	0.025715857	0.00046281200
0.091354871	0.024937816	0.00045740886
0.091486360	0.024873567	0.00046358928
0.091617849	0.025974677	0.00047788372
0.091749337	0.025219067	0.00047269481
0.091880826	0.025070098	0.00047866465
0.092012315	0.025211024	0.00048204584
0.092143804	0.024946954	0.00047761290
0.092275292	0.024944643	0.00048403884
0.092406781	0.025275383	0.00048847076
0.092538270	0.024861102	0.00048887126
0.092669758	0.025486020	0.00049556473
0.092801247	0.024819600	0.00047429234
0.092932736	0.025410172	0.00048074328
0.093064224	0.025462254	0.00047580720
0.093195713	0.024597464	0.00046797847
0.093327202	0.025844135	0.00047644605
0.093458691	0.025221907	0.00046551893
0.093590179	0.025405316	0.00047223835
0.093721668	0.026306893	0.00047735536
0.093853157	0.024821126	0.00046456393
0.093984645	0.025003263	0.00046437081
0.094116134	0.023928391	0.00045583063
0.094247623	0.024686278	0.00046016853
0.094379111	0.024305578	0.00045817217
0.094510600	0.023725010	0.00045376261
0.094642089	0.024727908	0.00046069619
0.094773578	0.024575564	0.00045547372
0.094905066	0.025248768	0.00046507694
0.095036555	0.024955990	0.00046405396
0.095168044	0.024540434	0.00045581224
0.095299532	0.024181767	0.00045521390
0.095431021	0.025137736	0.00045760248
0.095562510	0.024927785	0.00045832850
0.095693998	0.025290193	0.00046320546
0.095825487	0.025045554	0.00045614133
0.095956976	0.024746595	0.00045818200
0.096088465	0.024450355	0.00045308784
0.096219953	0.024719430	0.00045625217
0.096351442	0.025292417	0.00045978239
0.096482931	0.024383630	0.00045134732
0.096614419	0.024900067	0.00045421543
0.096745908	0.023947694	0.00044919434
0.096877397	0.024608795	0.00045144361
0.097008885	0.025419010	0.00046057488
0.097140374	0.024170184	0.00044765261
0.097271863	0.024910098	0.00045408023
0.097403352	0.024368594	0.00044984247
0.097534840	0.024585249	0.00044948941
0.097666329	0.024930903	0.00045680587
0.097797818	0.025316072	0.00045196285
0.097929306	0.025565981	0.00045533108
0.098060795	0.024403669	0.00044747803
0.098192284	0.024173663	0.00044236525
0.098323772	0.024458127	0.00044733256
0.098455261	0.025370582	0.00044961104
0.098586750	0.023825547	0.00043770501
0.098718239	0.024151769	0.00044041562
0.098849727	0.024508252	0.00044058539
0.098981216	0.024734061	0.00044330987
0.099112705	0.024671232	0.00044242892
0.099244193	0.024938573	0.00044170485
0.099375682	0.024355997	0.00044101104
0.099507171	0.024584870	0.00044263481
0.099638659	0.024324185	0.00044280491
0.099770148	0.024654614	0.00044246923
0.099901637	0.024027058	0.00043658561
0.10003313	0.023972629	0.00043853579
0.10016461	0.024224161	0.00043794141
0.10029610	0.024823935	0.00044585661
0.10042759	0.024339354	0.00044070611
0.10055908	0.023457596	0.00043391838
0.10069057	0.024672129	0.00044393267
0.10082206	0.023918758	0.00043642277
0.10095355	0.024173339	0.00044104867
0.10108504	0.024338837	0.00043884769
0.10121652	0.024523993	0.00043876498
0.10134801	0.024285731	0.00044023562
0.10147950	0.023934536	0.00043865981
0.10161099	0.023108466	0.00043197417
0.10174248	0.023813631	0.00043568004
0.10187397	0.024465352	0.00043733946
0.10200546	0.024532631	0.00044174181
0.10213694	0.023204819	0.00042700833
0.10226843	0.024102619	0.00043800372
0.10239992	0.024317048	0.00043774616
0.10253141	0.023398215	0.00042579138
0.10266290	0.024327702	0.00043926342
0.10279439	0.025092567	0.00044094626
0.10292588	0.024256133	0.00043800843
0.10305737	0.023952768	0.00043444471
0.10318885	0.023748113	0.00043002282
0.10332034	0.024653778	0.00043899291
0.10345183	0.024091350	0.00043243620
0.10358332	0.024524967	0.00043757102
0.10371481	0.023876721	0.00043206841
0.10384630	0.024358459	0.00043537859
0.10397779	0.022903381	0.00042544230
0.10410928	0.023696657	0.00043125184
0.10424076	0.024551235	0.00043558750
0.10437225	0.023881287	0.00043147698
0.10450374	0.023278617	0.00042390491
0.10463523	0.023675021	0.00043026318
0.10476672	0.024814489	0.00043797510
0.10489821	0.024075616	0.00043109412
0.10502970	0.024040766	0.00042980908
0.10516118	0.024053638	0.00043084493
0.10529267	0.024089264	0.00043408140
0.10542416	0.024316965	0.00043380421
0.10555565	0.024258116	0.00043121526
0.10568714	0.024205300	0.00043147248
0.10581863	0.024304990	0.00043100677
0.10595012	0.023618358	0.00042742222
0.10608161	0.023839528	0.00043109453
0.10621309	0.023771898	0.00042759427
0.10634458	0.024410107	0.00043170578
0.10647607	0.024453806	0.00043265472
0.10660756	0.023825477	0.00042688002
0.10673905	0.023802758	0.00042977917
0.10687054	0.023764203	0.00043191354
0.10700203	0.024226804	0.00043969229
0.10713352	0.023587984	0.00043853175
0.10726500	0.023370851	0.00044080369
0.10739649	0.024748580	0.00045617281
0.10752798	0.023965084	0.00044943080
0.10765947	0.023794649	0.00045172761
0.10779096	0.024058766	0.00045481271
0.10792245	0.023623395	0.00045627234
0.10805394	0.024269709	0.00046111522
0.10818542	0.023966360	0.00045892730
0.10831691	0.023461020	0.00045848619
0.10844840	0.023838353	0.00046034205
0.10857989	0.023086413	0.00045791782
0.10871138	0.023636415	0.00046522464
0.10884287	0.024783943	0.00047236772
0.10897436	0.025000547	0.00047551905
0.10910585	0.024096632	0.00047110879
0.10923733	0.023663346	0.00046484034
0.10936882	0.023477682	0.00047259568
0.10950031	0.023747965	0.00046970074
0.10963180	0.023796151	0.00047194922
0.10976329	0.024275445	0.00047917014
0.10989478	0.023733123	0.00047611360
0.11002627	0.024687559	0.00048877813
0.11015776	0.024109666	0.00047755519
0.11028924	0.023509457	0.00047545480
0.11042073	0.023630647	0.00048229991
0.11055222	0.022767342	0.00047073928
0.11068371	0.024528344	0.00048897532
0.11081520	0.023761614	0.00048203108
0.11094669	0.024080179	0.00048758202
0.11107818	0.023227958	0.00048200328
0.11120966	0.023968166	0.00048645715
0.11134115	0.024607060	0.00049422707
0.11147264	0.023774564	0.00048464445
0.11160413	0.023276967	0.00048358154
0.11173562	0.024506103	0.00049846985
0.11186711	0.023617762	0.00047390752
0.11199860	0.023328790	0.00047348644
0.11213009	0.022919241	0.00046176357
0.11226157	0.023795296	0.00046568849
0.11239306	0.024522690	0.00047097710
0.11252455	0.023892514	0.00046624758
0.11265604	0.023546202	0.00046043546
0.11278753	0.023676435	0.00045730914
0.11291902	0.024432704	0.00046192962
0.11305051	0.024577369	0.00046583691
0.11318200	0.024182610	0.00045645049
0.11331348	0.023185250	0.00045246151
0.11344497	0.024118408	0.00045574430
0.11357646	0.023441373	0.00044743223
0.11370795	0.023138967	0.00044695219
0.11383944	0.023900752	0.00045148110
0.11397093	0.024765616	0.00045721985
0.11410242	0.024003784	0.00045209106
0.11423390	0.023335960	0.00044208200
0.11436539	0.023858259	0.00045265757
0.11449688	0.023567228	0.00044289846
0.11462837	0.023423063	0.00044744005
0.11475986	0.023714814	0.00044531568
0.11489135	0.023958721	0.00044321668
0.11502284	0.023361746	0.00044273605
0.11515433	0.023775298	0.00044463843
0.11528581	0.024201287	0.00044781193
0.11541730	0.023214940	0.00043906574
0.11554879	0.023617089	0.00044051161
0.11568028	0.024532529	0.00044951775
0.11581177	0.022925588	0.00043551297
0.11594326	0.024055729	0.00044392070
0.11607475	0.023482224	0.00044038215
0.11620624	0.023893571	0.00043943871
0.11633772	0.023370136	0.00043830241
0.11646921	0.024367530	0.00044617759
0.11660070	0.024234560	0.00044219060
0.11673219	0.023896589	0.00043782419
0.11686368	0.024551413	0.00044201064
0.11699517	0.024029486	0.00043946520
0.11712666	0.024054351	0.00043869871
0.11725814	0.024291830	0.00043772203
0.11738963	0.023697037	0.00043216265
0.11752112	0.023904402	0.00043342695
0.11765261	0.023696050	0.00043315188
0.11778410	0.023230379	0.00042923682
0.11791559	0.024143764	0.00043260826
0.11804708	0.023631234	0.00042831092
0.11817857	0.023342012	0.00042921743
0.11831005	0.023784882	0.00042812653
0.11844154	0.024226176	0.00043577539
0.11857303	0.024338435	0.00043143374
0.11870452	0.023775167	0.00042763364
0.11883601	0.023836347	0.00042829087
0.11896750	0.024308135	0.00043244817
0.11909899	0.023815548	0.00042866319
0.11923048	0.023570844	0.00042210658
0.11936196	0.024211031	0.00042910825
0.11949345	0.024033411	0.00042521534
0.11962494	0.024876943	0.00043070943
0.11975643	0.023328453	0.00042170369
0.11988792	0.023108225	0.00041534152
0.12001941	0.024183326	0.00042366706
0.12015090	0.023707764	0.00041919841
0.12028239	0.024065856	0.00042489336
0.12041387	0.023464695	0.00041756521
0.12054536	0.023426500	0.00041495852
0.12067685	0.023805520	0.00042019561
0.12080834	0.023417870	0.00041638326
0.12093983	0.023601896	0.00041348975
0.12107132	0.023332121	0.00041745256
0.12120281	0.024114082	0.00042007359
0.12133429	0.024435321	0.00042075515
0.12146578	0.023330539	0.00041412688
0.12159727	0.023660627	0.00041468498
0.12172876	0.023951621	0.00042002083
0.12186025	0.023373715	0.00041294708
0.12199174	0.024087924	0.00041997055
0.12212323	0.023670201	0.00041622483
0.12225472	0.023896916	0.00041576282
0.12238620	0.023543779	0.00041458497
0.12251769	0.023323943	0.00040998396
0.12264918	0.023651209	0.00041387726
0.12278067	0.024229581	0.00041981116
0.12291216	0.023984844	0.00041699792
0.12304365	0.023564517	0.00041349657
0.12317514	0.023860642	0.00041503375
0.12330663	0.023651475	0.00041419939
0.12343811	0.023928956	0.00041631153
0.12356960	0.023749281	0.00041261919
0.12370109	0.024091285	0.00041616577
0.12383258	0.023333302	0.00041118417
0.12396407	0.023436696	0.00040790562
0.12409556	0.024830253	0.00042335103
0.12422705	0.023394147	0.00040916711
0.12435853	0.023921562	0.00041487491
0.12449002	0.022927518	0.00040581348
0.12462151	0.024351844	0.00041754696
0.12475300	0.023102970	0.00040799694
0.12488449	0.023287662	0.00040831710
0.12501598	0.024276548	0.00041576397
0.12514747	0.023818360	0.00041153224
0.12527896	0.024607658	0.00041653062
0.12541044	0.023366800	0.00041038565
0.12554193	0.023537464	0.00040970000
0.12567342	0.024044453	0.00041131476
0.12580491	0.023700540	0.00041267208
0.12593640	0.023952585	0.00040987284
0.12606789	0.023572499	0.00041065766
0.12619938	0.023369426	0.00040692691
0.12633087	0.024155439	0.00041396141
0.12646235	0.024005351	0.00041110927
0.12659384	0.024237663	0.00040949811
0.12672533	0.023650775	0.00040901547
0.12685682	0.023211603	0.00040579387
0.12698831	0.023121945	0.00040391149
0.12711980	0.023393505	0.00040386728
0.12725129	0.023453866	0.00040306060
0.12738277	0.023652267	0.00040802906
0.12751426	0.024244379	0.00041178081
0.12764575	0.023006486	0.00040387540
0.12777724	0.023434270	0.00040258012
0.12790873	0.023348317	0.00040544157
0.12804022	0.023087537	0.00040374396
0.12817171	0.023733095	0.00040657740
0.12830320	0.023906094	0.00040881498
0.12843468	0.023861004	0.00040835791
0.12856617	0.023705312	0.00040427595
0.12869766	0.024038806	0.00040722825
0.12882915	0.023735198	0.00040823065
0.12896064	0.023354383	0.00040210295
0.12909213	0.024208160	0.00040889193
0.12922362	0.023511340	0.00040448152
0.12935511	0.023903933	0.00040672280
0.12948659	0.022725191	0.00039914915
0.12961808	0.023699060	0.00040361785
0.12974957	0.024313499	0.00040777357
0.12988106	0.023731947	0.00040477942
0.13001255	0.023602811	0.00040256578
0.13014404	0.023173520	0.00040146452
0.13027553	0.024245377	0.00040677346
0.13040701	0.024561926	0.00040971878
0.13053850	0.023785172	0.00040579630
0.13066999	0.024163837	0.00040548854
0.13080148	0.023242886	0.00040180020
0.13093297	0.023965067	0.00040264617
0.13106446	0.023708424	0.00040386974
0.13119595	0.023598291	0.00040152198
0.13132744	0.023224615	0.00039982899
0.13145892	0.023265172	0.00040061570
0.13159041	0.024076957	0.00040343869
0.13172190	0.024018476	0.00040259090
0.13185339	0.023159216	0.00039837434
0.13198488	0.023841206	0.00040235156
0.13211637	0.023485825	0.00040152514
0.13224786	0.023427522	0.00039847625
0.13237935	0.023853853	0.00040284290
0.13251083	0.023813689	0.00040294869
0.13264232	0.024022021	0.00040490382
0.13277381	0.024296274	0.00040580191
0.13290530	0.023176452	0.00039649637
0.13303679	0.023785759	0.00040196139
0.13316828	0.023628637	0.00040147783
0.13329977	0.023518826	0.00039640698
0.13343125	0.023000295	0.00039977003
0.13356274	0.023460148	0.00039602526
0.13369423	0.023139883	0.00039542140
0.13382572	0.023012427	0.00039679649
0.13395721	0.023174406	0.00039552686
0.13408870	0.023220364	0.00039675095
0.13422019	0.023933211	0.00039769367
0.13435168	0.024116512	0.00040284662
0.13448316	0.023629344	0.00040014687
0.13461465	0.023824775	0.00039875043
0.13474614	0.022877987	0.00039410236
0.13487763	0.023328745	0.00039587839
0.13500912	0.023975881	0.00040071339
0.13514061	0.023481768	0.00039717854
0.13527210	0.023715958	0.00039925440
0.13540359	0.023977454	0.00039932924
0.13553507	0.022920880	0.00039206084
0.13566656	0.023660490	0.00039684585
0.13579805	0.023028383	0.00039368968
0.13592954	0.023364269	0.00039399210
0.13606103	0.023891075	0.00040042419
0.13619252	0.023928230	0.00039796445
0.13632401	0.023887888	0.00039578281
0.13645549	0.023712648	0.00039795731
0.13658698	0.022929888	0.00039205409
0.13671847	0.023396090	0.00039437019
0.13684996	0.023902360	0.00039674524
0.13698145	0.023983954	0.00039807904
0.13711294	0.022986229	0.00039051439
0.13724443	0.023976677	0.00039782985
0.13737592	0.023350585	0.00039325405
0.13750740	0.023510921	0.00039656434
0.13763889	0.024042202	0.00039481815
0.13777038	0.024106692	0.00039951510
0.13790187	0.024359631	0.00039994900
0.13803336	0.023778962	0.00039501592
0.13816485	0.023037598	0.00039102255
0.13829634	0.023464349	0.00039029433
0.13842783	0.024166401	0.00039892708
0.13855931	0.023465067	0.00039269864
0.13869080	0.023595095	0.00039367816
0.13882229	0.024155735	0.00039698884
0.13895378	0.024212656	0.00039683024
0.13908527	0.023177025	0.00039157165
0.13921676	0.023563530	0.00039330502
0.13934825	0.023723917	0.00039367079
0.13947973	0.023357386	0.00039010581
0.13961122	0.023362565	0.00039076439
0.13974271	0.024033427	0.00039518219
0.13987420	0.022785737	0.00038801845
0.14000569	0.023490466	0.00038948827
0.14013718	0.023669140	0.00039168341
0.14026867	0.023466500	0.00039136277
0.14040016	0.023207016	0.00039001627
0.14053164	0.023264805	0.00039177551
0.14066313	0.023465495	0.00038809225
0.14079462	0.023415696	0.00038939468
0.14092611	0.023446256	0.00038876668
0.14105760	0.022674506	0.00038431799
0.14118909	0.023924679	0.00039352168
0.14132058	0.024079072	0.00039041853
0.14145207	0.023450048	0.00038827478
0.14158355	0.024004305	0.00039153110
0.14171504	0.023767050	0.00039115505
0.14184653	0.023408796	0.00038754835
0.14197802	0.024121609	0.00039115058
0.14210951	0.023589238	0.00038675443
0.14224100	0.023726432	0.00039024536
0.14237249	0.023167129	0.00038443677
0.14250398	0.024238669	0.00039417010
0.14263546	0.024124848	0.00038978543
0.14276695	0.024349894	0.00039292547
0.14289844	0.023026560	0.00038469602
0.14302993	0.023840571	0.00039004695
0.14316142	0.023310970	0.00038591164
0.14329291	0.024123623	0.00038876108
0.14342440	0.024094533	0.00038982217
0.14355588	0.023327850	0.00038489247
0.14368737	0.023700569	0.00038822136
0.14381886	0.023428647	0.00038787765
0.14395035	0.023378876	0.00038312139
0.14408184	0.023385637	0.00038614405
0.14421333	0.024528966	0.00039364906
0.14434482	0.023636708	0.00038688439
0.14447631	0.023988904	0.00038861696
0.14460779	0.023154150	0.00038332968
0.14473928	0.023258845	0.00038297721
0.14487077	0.024349327	0.00039289956
0.14500226	0.024185266	0.00038840414
0.14513375	0.023627880	0.00038863998
0.14526524	0.023439891	0.00038339081
0.14539673	0.024203379	0.00038900915
0.14552822	0.022869574	0.00038254621
0.14565970	0.024068092	0.00038769198
0.14579119	0.023493810	0.00038588558
0.14592268	0.023087714	0.00038093004
0.14605417	0.023380313	0.00038334265
0.14618566	0.023560238	0.00038504834
0.14631715	0.023852818	0.00038569274
0.14644864	0.023336120	0.00038226068
0.14658012	0.023350655	0.00038278840
0.14671161	0.023122660	0.00038172531
0.14684310	0.023901772	0.00038888999
0.14697459	0.023753054	0.00038378879
0.14710608	0.023403650	0.00038123451
0.14723757	0.023007948	0.00038090922
0.14736906	0.023856309	0.00038485792
0.14750055	0.022939785	0.00038063446
0.14763203	0.023382699	0.00038163595
0.14776352	0.022815077	0.00037882630
0.14789501	0.023130145	0.00038053449
0.14802650	0.023668064	0.00038163827
0.14815799	0.023646987	0.00038527339
0.14828948	0.023667223	0.00038257951
0.14842097	0.024410021	0.00038851957
0.14855246	0.024106659	0.00038617172
0.14868394	0.023785786	0.00038273112
0.14881543	0.024032250	0.00038446930
0.14894692	0.023570485	0.00038297477
0.14907841	0.023011149	0.00037677238
0.14920990	0.023477098	0.00038100700
0.14934139	0.023686256	0.00038215010
0.14947288	0.023808989	0.00038370287
0.14960436	0.023427798	0.00038037082
0.14973585	0.023310297	0.00037858360
0.14986734	0.023566647	0.00038143528
0.14999883	0.023744664	0.00038092128
0.15013032	0.023227301	0.00037942322
0.15026181	0.023750744	0.00038190409
0.15039330	0.022946626	0.00037612236
0.15052479	0.023774892	0.00038294854
0.15065627	0.023423120	0.00037830906
0.15078776	0.023754020	0.00038190315
0.15091925	0.023891338	0.00038247987
0.15105074	0.023373291	0.00037806662
0.15118223	0.023338243	0.00037889596
0.15131372	0.023916218	0.00038193096
0.15144521	0.023023689	0.00037756297
0.15157670	0.023225759	0.00037726656
0.15170818	0.023189417	0.00037686975
0.15183967	0.023819432	0.00037961913
0.15197116	0.023946052	0.00038213873
0.15210265	0.023698251	0.00037949292
0.15223414	0.023472863	0.00037782877
0.15236563	0.023845262	0.00038005902
0.15249712	0.024005738	0.00038169377
0.15262860	0.023524025	0.00037837169
0.15276009	0.023560257	0.00037962357
0.15289158	0.023663954	0.00037953849
0.15302307	0.023732709	0.00037849033
0.15315456	0.022902878	0.00037389118
0.15328605	0.023467305	0.00037633800
0.15341754	0.023112699	0.00037502392
0.15354903	0.024110757	0.00037986857
0.15368051	0.023953877	0.00037989371
0.15381200	0.023655080	0.00037684430
0.15394349	0.024176703	0.00038182226
0.15407498	0.023725046	0.00037890920
0.15420647	0.023630123	0.00037639095
0.15433796	0.023636951	0.00037705170
0.15446945	0.023721674	0.00037619178
0.15460094	0.023618258	0.00037792301
0.15473242	0.024062294	0.00037990822
0.15486391	0.023687826	0.00037692432
0.15499540	0.023525470	0.00037473179
0.15512689	0.024027406	0.00037827149
0.15525838	0.023577849	0.00037697237
0.15538987	0.023547643	0.00037485525
0.15552136	0.023772194	0.00037526090
0.15565284	0.023800502	0.00037687231
0.15578433	0.023472253	0.00037570802
0.15591582	0.023854659	0.00037700837
0.15604731	0.023092411	0.00037239042
0.15617880	0.023825574	0.00037618508
0.15631029	0.023329811	0.00037497975
0.15644178	0.024033049	0.00037623563
0.15657327	0.023234950	0.00037342861
0.15670475	0.023629915	0.00037373235
0.15683624	0.023576324	0.00037377394
0.15696773	0.023584337	0.00037473740
0.15709922	0.022677423	0.00036828363
0.15723071	0.023951552	0.00037647187
0.15736220	0.023546586	0.00037261884
0.15749369	0.023510361	0.00037325629
0.15762518	0.023178742	0.00036974919
0.15775666	0.023314603	0.00037249995
0.15788815	0.023905028	0.00037630735
0.15801964	0.023811458	0.00037440225
0.15815113	0.023828919	0.00037492686
0.15828262	0.023660890	0.00037186960
0.15841411	0.023766576	0.00037298101
0.15854560	0.023564900	0.00037266248
0.15867708	0.023013145	0.00036896614
0.15880857	0.023417553	0.00037226722
0.15894006	0.023335440	0.00037065257
0.15907155	0.024303603	0.00037702159
0.15920304	0.023644680	0.00037389888
0.15933453	0.023694540	0.00037296703
0.15946602	0.023988842	0.00037344320
0.15959751	0.023903740	0.00037433779
0.15972899	0.023753267	0.00037210925
0.15986048	0.023325456	0.00037171780
0.15999197	0.023635698	0.00037011334
0.16012346	0.023294839	0.00037088736
0.16025495	0.023735580	0.00037113018
0.16038644	0.023804300	0.00037166306
0.16051793	0.023996061	0.00037518332
0.16064942	0.023758177	0.00037168376
0.16078090	0.023262165	0.00037018888
0.16091239	0.023319920	0.00036972106
0.16104388	0.024054853	0.00037144459
0.16117537	0.023735068	0.00037132989
0.16130686	0.024247717	0.00037349355
0.16143835	0.022827820	0.00036477761
0.16156984	0.023372130	0.00036919888
0.16170133	0.023695187	0.00036895182
0.16183281	0.023625239	0.00037066709
0.16196430	0.024082854	0.00037246019
0.16209579	0.023743292	0.00037023005
0.16222728	0.023531827	0.00036992741
0.16235877	0.024169604	0.00037261721
0.16249026	0.023421578	0.00036803298
0.16262175	0.022782482	0.00036307247
0.16275323	0.023315066	0.00036815390
0.16288472	0.023356893	0.00036788713
0.16301621	0.023632866	0.00036845561
0.16314770	0.023551930	0.00036946637
0.16327919	0.023358883	0.00036647571
0.16341068	0.024032847	0.00036956051
0.16354217	0.023377431	0.00036596357
0.16367366	0.023537075	0.00036750940
0.16380514	0.023694220	0.00036908116
0.16393663	0.023460718	0.00036701043
0.16406812	0.023580500	0.00036648376
0.16419961	0.023064541	0.00036418124
0.16433110	0.023631843	0.00036819104
0.16446259	0.023671020	0.00036800574
0.16459408	0.023488278	0.00036785674
0.16472557	0.023144826	0.00036300241
0.16485705	0.023992168	0.00037058316
0.16498854	0.023065164	0.00036288982
0.16512003	0.023349896	0.00036516294
0.16525152	0.023416797	0.00036759221
0.16538301	0.023672327	0.00036603380
0.16551450	0.023110928	0.00036462858
0.16564599	0.023792317	0.00036739500
0.16577747	0.023630862	0.00036679599
0.16590896	0.024084802	0.00036995031
0.16604045	0.023350678	0.00036357819
0.16617194	0.024075547	0.00036968405
0.16630343	0.024003989	0.00036784805
0.16643492	0.023066960	0.00036233300
0.16656641	0.023303315	0.00036442604
0.16669790	0.022815767	0.00035854586
0.16682938	0.023644926	0.00036761696
0.16696087	0.023845475	0.00036664342
0.16709236	0.023762437	0.00036505497
0.16722385	0.022844595	0.00036127190
0.16735534	0.024083716	0.00036760148
0.16748683	0.023806935	0.00036596360
0.16761832	0.023372688	0.00036484892
0.16774981	0.022934105	0.00035980281
0.16788129	0.022915930	0.00036139737
0.16801278	0.023460016	0.00036318523
0.16814427	0.023108899	0.00036238790
0.16827576	0.022909866	0.00036133528
0.16840725	0.023496041	0.00036230679
0.16853874	0.023658628	0.00036487903
0.16867023	0.023302509	0.00035983316
0.16880171	0.023562788	0.00036533276
0.16893320	0.024167739	0.00036778816
0.16906469	0.023794331	0.00036298703
0.16919618	0.023478099	0.00036426144
0.16932767	0.023381279	0.00036005728
0.16945916	0.023432888	0.00036366949
0.16959065	0.023952606	0.00036605998
0.16972214	0.023485437	0.00036027922
0.16985362	0.023546748	0.00036411198
0.16998511	0.023420616	0.00035988811
0.17011660	0.024202058	0.00036828111
0.17024809	0.024179844	0.00036655406
0.17037958	0.023559612	0.00036097237
0.17051107	0.022939998	0.00035900143
0.17064256	0.023425202	0.00036151619
0.17077405	0.023661828	0.00036256882
0.17090553	0.023491926	0.00036053438
0.17103702	0.023621882	0.00036093913
0.17116851	0.024109493	0.00036420423
0.17130000	0.023388654	0.00036057646
0.17143149	0.023261999	0.00035895183
0.17156298	0.023908695	0.00036329456
0.17169447	0.023614851	0.00036032485
0.17182595	0.023059172	0.00035851002
0.17195744	0.023165588	0.00035869066
0.17208893	0.023690134	0.00036022058
0.17222042	0.023959903	0.00036309010
0.17235191	0.023424555	0.00035860941
0.17248340	0.024145426	0.00036308238
0.17261489	0.023687302	0.00036166518
0.17274638	0.023466438	0.00035880006
0.17287786	0.023669860	0.00036256775
0.17300935	0.023349623	0.00035823062
0.17314084	0.023576750	0.00036001273
0.17327233	0.023829831	0.00035993898
0.17340382	0.022629969	0.00035356096
0.17353531	0.023713700	0.00036097631
0.17366680	0.023863554	0.00036004291
0.17379829	0.023850442	0.00036004030
0.17392977	0.023199616	0.00035832525
0.17406126	0.023125331	0.00035634701
0.17419275	0.023692204	0.00036011583
0.17432424	0.023467525	0.00035778231
0.17445573	0.023421438	0.00035676242
0.17458722	0.023758750	0.00036065478
0.17471871	0.023497555	0.00035817116
0.17485019	0.024366465	0.00036343240
0.17498168	0.023791439	0.00035922701
0.17511317	0.023953443	0.00036092043
0.17524466	0.023151258	0.00035720157
0.17537615	0.023587551	0.00035764659
0.17550764	0.023021306	0.00035285316
0.17563913	0.023469977	0.00035750710
0.17577062	0.023022161	0.00035478500
0.17590210	0.023568094	0.00035733285
0.17603359	0.023458995	0.00035493100
0.17616508	0.024245629	0.00036184111
0.17629657	0.024102525	0.00036133408
0.17642806	0.023133824	0.00035324866
0.17655955	0.023758141	0.00035947689
0.17669104	0.023890890	0.00035777439
0.17682253	0.023581984	0.00035563415
0.17695401	0.024030908	0.00036083384
0.17708550	0.022962800	0.00035110261
0.17721699	0.022912032	0.00035332832
0.17734848	0.023366591	0.00035477052
0.17747997	0.023446912	0.00035563550
0.17761146	0.023744095	0.00035853460
0.17774295	0.023539419	0.00035402602
0.17787443	0.023416386	0.00035535867
0.17800592	0.023687117	0.00035625416
0.17813741	0.023810926	0.00035701641
0.17826890	0.024336256	0.00036009344
0.17840039	0.024155034	0.00035842588
0.17853188	0.023568012	0.00035664479
0.17866337	0.022935582	0.00035097668
0.17879486	0.023435371	0.00035457737
0.17892634	0.023626445	0.00035636783
0.17905783	0.023766599	0.00035403113
0.17918932	0.023191702	0.00035460313
0.17932081	0.023199459	0.00035287087
0.17945230	0.023986262	0.00035724480
0.17958379	0.023535237	0.00035615748
0.17971528	0.023308993	0.00035261045
0.17984677	0.023839739	0.00035639204
0.17997825	0.023362797	0.00035171981
0.18010974	0.023044003	0.00035022651
0.18024123	0.023440521	0.00035311879
0.18037272	0.022956088	0.00034927702
0.18050421	0.023591616	0.00036213786
0.18063570	0.022799637	0.00035855214
0.18076719	0.023333970	0.00036341865
0.18089867	0.024211275	0.00037319646
0.18103016	0.023530687	0.00036788435
0.18116165	0.022787828	0.00036765589
0.18129314	0.024080193	0.00037556341
0.18142463	0.023183194	0.00036952596
0.18155612	0.024214393	0.00037926781
0.18168761	0.024085945	0.00038004147
0.18181910	0.023398473	0.00037538134
0.18195058	0.023328862	0.00037756534
0.18208207	0.023351861	0.00037733780
0.18221356	0.023674805	0.00038208579
0.18234505	0.023496483	0.00038119374
0.18247654	0.023345943	0.00038182459
0.18260803	0.023333135	0.00038337748
0.18273952	0.023508869	0.00038346177
0.18287101	0.023012026	0.00038283017
0.18300249	0.023266790	0.00038497224
0.18313398	0.023368570	0.00038511039
0.18326547	0.023267494	0.00038754953
0.18339696	0.023721417	0.00038985173
0.18352845	0.023804958	0.00039117702
0.18365994	0.023287693	0.00039067380
0.18379143	0.024385605	0.00039785497
0.18392292	0.023478330	0.00039326394
0.18405440	0.023306646	0.00039099453
0.18418589	0.023028694	0.00039135881
0.18431738	0.024462299	0.00040268714
0.18444887	0.023473585	0.00039477560
0.18458036	0.023038065	0.00039504050
0.18471185	0.023313828	0.00039585828
0.18484334	0.023568260	0.00039836686
0.18497482	0.022893722	0.00039538302
0.18510631	0.023649343	0.00039903987
0.18523780	0.023683536	0.00040230337
0.18536929	0.023023051	0.00039187316
0.18550078	0.023826595	0.00039149750
0.18563227	0.023371899	0.00038719285
0.18576376	0.023209371	0.00037880844
0.18589525	0.023465493	0.00038369197
0.18602673	0.023400677	0.00038124633
0.18615822	0.023624977	0.00038125346
0.18628971	0.023556922	0.00037889385
0.18642120	0.023735625	0.00037966623
0.18655269	0.023962539	0.00038055265
0.18668418	0.023569477	0.00037467123
0.18681567	0.023265461	0.00037374516
0.18694716	0.023549265	0.00037386575
0.18707864	0.023119992	0.00036822867
0.18721013	0.023738817	0.00037306327
0.18734162	0.023946154	0.00037478723
0.18747311	0.023305809	0.00036791145
0.18760460	0.023635565	0.00037172118
0.18773609	0.023719199	0.00036761355
0.18786758	0.023916200	0.00037009259
0.18799906	0.023367507	0.00036707391
0.18813055	0.023382919	0.00036512776
0.18826204	0.023349663	0.00036523756
0.18839353	0.023872313	0.00036491870
0.18852502	0.023359650	0.00036404904
0.18865651	0.023217577	0.00036302956
0.18878800	0.024211167	0.00036550002
0.18891949	0.023565028	0.00036177901
0.18905097	0.022824166	0.00035666832
0.18918246	0.023801627	0.00036242694
0.18931395	0.023894259	0.00036267811
0.18944544	0.023136413	0.00035568110
0.18957693	0.023514898	0.00035983694
0.18970842	0.023386661	0.00035655445
0.18983991	0.023966824	0.00036248685
0.18997140	0.023036973	0.00035531636
0.19010288	0.023513185	0.00035445102
0.19023437	0.023406823	0.00035596534
0.19036586	0.023521894	0.00035638715
0.19049735	0.024122851	0.00035857615
0.19062884	0.022395768	0.00034954460
0.19076033	0.022994276	0.00035054988
0.19089182	0.023913349	0.00035633751
0.19102330	0.023468285	0.00035333785
0.19115479	0.023811716	0.00035544350
0.19128628	0.022901193	0.00035045874
0.19141777	0.023648924	0.00035313682
0.19154926	0.022969085	0.00034953934
0.19168075	0.023862017	0.00035444800
0.19181224	0.023254430	0.00035174057
0.19194373	0.023343676	0.00035198842
0.19207521	0.023851613	0.00035452620
0.19220670	0.023488062	0.00035153105
0.19233819	0.023160043	0.00035024640
0.19246968	0.023469689	0.00035122849
0.19260117	0.023057969	0.00034936820
0.19273266	0.022668424	0.00034612667
0.19286415	0.024095402	0.00035430704
0.19299564	0.023659749	0.00035348294
0.19312712	0.023208053	0.00034772814
0.19325861	0.023426221	0.00035136649
0.19339010	0.023555652	0.00035050762
0.19352159	0.023362694	0.00035001248
0.19365308	0.023554135	0.00035170446
0.19378457	0.023671033	0.00035054236
0.19391606	0.023414985	0.00035037826
0.19404754	0.023224492	0.00034737119
0.19417903	0.022744902	0.00034522535
0.19431052	0.023295287	0.00034914644
0.19444201	0.023843767	0.00035070575
0.19457350	0.023722029	0.00035103611
0.19470499	0.023995216	0.00035187377
0.19483648	0.023510633	0.00034854787
0.19496797	0.023358331	0.00035008550
0.19509945	0.022678509	0.00034335789
0.19523094	0.023366736	0.00034805820
0.19536243	0.023781401	0.00034936507
0.19549392	0.023134915	0.00034513372
0.19562541	0.023459273	0.00034894242
0.19575690	0.023638054	0.00034855380
0.19588839	0.023150504	0.00034663199
0.19601988	0.023668743	0.00034855446
0.19615136	0.023315281	0.00034454283
0.19628285	0.023790796	0.00035061132
0.19641434	0.022928121	0.00034384903
0.19654583	0.023267471	0.00034716049
0.19667732	0.022886692	0.00034360708
0.19680881	0.023622925	0.00034875133
0.19694030	0.023486868	0.00034668147
0.19707178	0.022835315	0.00034298852
0.19720327	0.023856051	0.00034822825
0.19733476	0.022807438	0.00034161391
0.19746625	0.023287240	0.00034525414
0.19759774	0.023615351	0.00034804233
0.19772923	0.022847916	0.00034257984
0.19786072	0.023160034	0.00034356413
0.19799221	0.023157243	0.00034527840
0.19812369	0.023877131	0.00034680261
0.19825518	0.023488617	0.00034720907
0.19838667	0.023380175	0.00034460189
0.19851816	0.023680771	0.00034637713
0.19864965	0.023291168	0.00034431133
0.19878114	0.022857027	0.00034169841
0.19891263	0.023606839	0.00034772012
0.19904412	0.022808840	0.00034148453
0.19917560	0.023047643	0.00034229867
0.19930709	0.023715134	0.00034606061
0.19943858	0.023395398	0.00034317322
0.19957007	0.022921340	0.00034186545
0.19970156	0.023276087	0.00034411052
0.19983305	0.023229624	0.00034250469
0.19996454	0.023811616	0.00034583494
0.20009602	0.023150335	0.00034166252
0.20022751	0.023181902	0.00034328724
0.20035900	0.023096914	0.00034240746
0.20049049	0.023237358	0.00034195449
0.20062198	0.023640510	0.00034449185
0.20075347	0.024228576	0.00034686638
0.20088496	0.023307613	0.00034377231
0.20101645	0.023245137	0.00034333551
0.20114793	0.023188462	0.00034074309
0.20127942	0.023578130	0.00034352645
0.20141091	0.023307227	0.00034238263
0.20154240	0.023064237	0.00034205782
0.20167389	0.023413888	0.00034346488
0.20180538	0.023111816	0.00033934233
0.20193687	0.022929316	0.00033938114
0.20206836	0.023528102	0.00034164427
0.20219984	0.022659629	0.00033776990
0.20233133	0.023291384	0.00034268783
0.20246282	0.022909192	0.00033737218
0.20259431	0.022364019	0.00033516776
0.20272580	0.023599221	0.00034134682
0.20285729	0.023350212	0.00034000154
0.20298878	0.023735992	0.00034381130
0.20312027	0.022495781	0.00033329845
0.20325175	0.023760774	0.00034330782
0.20338324	0.023971717	0.00034297054
0.20351473	0.023468404	0.00034135090
0.20364622	0.022923867	0.00033795716
0.20377771	0.023353298	0.00033790593
0.20390920	0.023161654	0.00033868160
0.20404069	0.023267677	0.00033892506
0.20417217	0.023023762	0.00033852649
0.20430366	0.023476327	0.00034132376
0.20443515	0.023145161	0.00033550404
0.20456664	0.023252123	0.00033890033
0.20469813	0.024006839	0.00034295205
0.20482962	0.023387581	0.00033860862
0.20496111	0.023699940	0.00034068839
0.20509260	0.023658851	0.00033945250
0.20522408	0.023313073	0.00033779174
0.20535557	0.022755075	0.00033673483
0.20548706	0.023446442	0.00033879534
0.20561855	0.023194341	0.00033866366
0.20575004	0.023508771	0.00033722600
0.20588153	0.023290374	0.00033846822
0.20601302	0.023143751	0.00033826940
0.20614451	0.023144567	0.00033587202
0.20627599	0.022869470	0.00033553045
0.20640748	0.023424056	0.00033711062
0.20653897	0.023653643	0.00033924938
0.20667046	0.023724389	0.00034091894
0.20680195	0.022832481	0.00033315697
0.20693344	0.023607431	0.00033943083
0.20706493	0.023252008	0.00033723082
0.20719641	0.023739971	0.00034014531
0.20732790	0.023462281	0.00033922132
0.20745939	0.023056578	0.00033431895
0.20759088	0.022972922	0.00033561327
0.20772237	0.023768093	0.00033924522
0.20785386	0.023130920	0.00033531622
0.20798535	0.023105090	0.00033759144
0.20811684	0.022687566	0.00033245229
0.20824832	0.023549148	0.00033791883
0.20837981	0.023321304	0.00033584977
0.20851130	0.023257449	0.00033756207
0.20864279	0.023985492	0.00034145034
0.20877428	0.022691762	0.00033196218
0.20890577	0.023488571	0.00033677347
0.20903726	0.022744727	0.00033281068
0.20916875	0.023477041	0.00033786382
0.20930023	0.023087175	0.00033521651
0.20943172	0.023203265	0.00033490321
0.20956321	0.023485609	0.00033566468
0.20969470	0.023389473	0.00033645305
0.20982619	0.022990619	0.00033363069
0.20995768	0.023165321	0.00033541942
0.21008917	0.023204752	0.00033308856
0.21022065	0.023692465	0.00033698305
0.21035214	0.022923877	0.00033446073
0.21048363	0.023883519	0.00033681910
0.21061512	0.023463415	0.00033730982
0.21074661	0.023280398	0.00033316584
0.21087810	0.023577128	0.00033521287
0.21100959	0.023338651	0.00033636925
0.21114108	0.023333336	0.00033348980
0.21127256	0.023377342	0.00033728431
0.21140405	0.023092604	0.00033228162
0.21153554	0.023649422	0.00033611473
0.21166703	0.023578780	0.00033582490
0.21179852	0.023058951	0.00033161776
0.21193001	0.022813614	0.00033193583
0.21206150	0.023423364	0.00033384080
0.21219299	0.023349709	0.00033363750
0.21232447	0.023400808	0.00033512881
0.21245596	0.022899537	0.00033085055
0.21258745	0.023719200	0.00033649456
0.21271894	0.023620458	0.00033541557
0.21285043	0.022531336	0.00032852879
0.21298192	0.022994289	0.00033249708
0.21311341	0.023326347	0.00033253393
0.21324489	0.023293640	0.00033398546
0.21337638	0.023165642	0.00033117035
0.21350787	0.023583061	0.00033430516
0.21363936	0.022957444	0.00033219677
0.21377085	0.023772283	0.00033421369
0.21390234	0.023240848	0.00033357892
0.21403383	0.023042356	0.00033054047
0.21416532	0.022793935	0.00032923367
0.21429680	0.023734119	0.00033585201
0.21442829	0.023192104	0.00033117549
0.21455978	0.023536514	0.00033348248
0.21469127	0.022609511	0.00032793483
0.21482276	0.022881165	0.00032871715
0.21495425	0.022982592	0.00033083328
0.21508574	0.023285224	0.00033243474
0.21521723	0.023301357	0.00033206840
0.21534871	0.023674597	0.00033442645
0.21548020	0.023325110	0.00032912555
0.21561169	0.023127829	0.00033096160
0.21574318	0.023141982	0.00033098498
0.21587467	0.023362748	0.00033067619
0.21600616	0.022563254	0.00032719851
0.21613765	0.023326487	0.00033012381
0.21626913	0.023018598	0.00032991756
0.21640062	0.022745755	0.00032756234
0.21653211	0.023149013	0.00032948495
0.21666360	0.023331548	0.00032981424
0.21679509	0.022835936	0.00032624836
0.21692658	0.023123467	0.00033066858
0.21705807	0.023009169	0.00032845700
0.21718956	0.023355660	0.00032968983
0.21732104	0.023033502	0.00032861224
0.21745253	0.023110635	0.00032968124
0.21758402	0.022813938	0.00032795810
0.21771551	0.023411476	0.00032968817
0.21784700	0.023205378	0.00032795470
0.21797849	0.023548390	0.00033041037
0.21810998	0.022817992	0.00032571801
0.21824147	0.022714638	0.00032622122
0.21837295	0.023929388	0.00033423937
0.21850444	0.023806895	0.00033010397
0.21863593	0.023362345	0.00032979597
0.21876742	0.023010228	0.00032618836
0.21889891	0.023496966	0.00033100202
0.21903040	0.023288857	0.00032938341
0.21916189	0.023258239	0.00032724596
0.21929337	0.023094359	0.00032747911
0.21942486	0.023190879	0.00032758599
0.21955635	0.022792819	0.00032680705
0.21968784	0.023352260	0.00032920198
0.21981933	0.022824363	0.00032322984
0.21995082	0.022579153	0.00032431181
0.22008231	0.023256294	0.00032683605
0.22021380	0.023716189	0.00033053633
0.22034528	0.022938344	0.00032556099
0.22047677	0.023261402	0.00032594545
0.22060826	0.022302268	0.00032303095
0.22073975	0.023425269	0.00032902712
0.22087124	0.022772678	0.00032556541
0.22100273	0.023286018	0.00032793200
0.22113422	0.023272730	0.00032554110
0.22126571	0.023438139	0.00032851139
0.22139719	0.023592005	0.00032807571
0.22152868	0.023044936	0.00032575370
0.22166017	0.023025770	0.00032701665
0.22179166	0.022891983	0.00032444400
0.22192315	0.023487855	0.00032856875
0.22205464	0.022725622	0.00032477191
0.22218613	0.023784409	0.00032973437
0.22231761	0.023494968	0.00032746302
0.22244910	0.023241546	0.00032570642
0.22258059	0.023169680	0.00032534494
0.22271208	0.023799180	0.00032971346
0.22284357	0.023231003	0.00032627434
0.22297506	0.023376704	0.00032784101
0.22310655	0.022819363	0.00032212562
0.22323804	0.022981272	0.00032538614
0.22336952	0.023237396	0.00032672449
0.22350101	0.023193563	0.00032438760
0.22363250	0.023761173	0.00032832896
0.22376399	0.023084919	0.00032420807
0.22389548	0.023037890	0.00032562826
0.22402697	0.023781443	0.00032987765
0.22415846	0.023469417	0.00032685452
0.22428995	0.023259170	0.00032420013
0.22442143	0.023208385	0.00032497010
0.22455292	0.023226592	0.00032431071
0.22468441	0.022894587	0.00032401903
0.22481590	0.023276075	0.00032605575
0.22494739	0.023386388	0.00032386291
0.22507888	0.023805907	0.00032717287
0.22521037	0.023185944	0.00032331381
0.22534186	0.022893236	0.00032288893
0.22547334	0.023442547	0.00032410151
0.22560483	0.023502785	0.00032379934
0.22573632	0.023048101	0.00032317078
0.22586781	0.022772216	0.00032188596
0.22599930	0.022646047	0.00032114173
0.22613079	0.022800220	0.00032124547
0.22626228	0.023111422	0.00032428169
0.22639376	0.022832792	0.00032053104
0.22652525	0.023438685	0.00032424670
0.22665674	0.023680442	0.00032736779
0.22678823	0.023352959	0.00032241786
0.22691972	0.022943032	0.00032157907
0.22705121	0.022641091	0.00032018184
0.22718270	0.023074682	0.00032249823
0.22731419	0.023062553	0.00032317427
0.22744567	0.022945741	0.00032137595
0.22757716	0.023272238	0.00032201686
0.22770865	0.022790443	0.00032089221
0.22784014	0.023802185	0.00032529123
0.22797163	0.022853819	0.00032172622
0.22810312	0.022664305	0.00031831930
0.22823461	0.023680845	0.00032582306
0.22836610	0.023378649	0.00032427691
0.22849758	0.023332065	0.00032220630
0.22862907	0.023199059	0.00032227537
0.22876056	0.022712205	0.00031778372
0.22889205	0.023123882	0.00032122952
0.22902354	0.022918265	0.00032109455
0.22915503	0.023234363	0.00032072203
0.22928652	0.023057745	0.00032158052
0.22941800	0.022644508	0.00031814356
0.22954949	0.023139534	0.00032110847
0.22968098	0.023414369	0.00032270287
0.22981247	0.023088198	0.00031994070
0.22994396	0.022648285	0.00031906245
0.23007545	0.022557658	0.00032062744
0.23020694	0.023636131	0.00032986929
0.23033843	0.023419701	0.00033336381
0.23046991	0.023431423	0.00033290212
0.23060140	0.023495956	0.00033621245
0.23073289	0.022973084	0.00033319142
0.23086438	0.022904239	0.00033492258
0.23099587	0.023183089	0.00034026324
0.23112736	0.022684726	0.00033514210
0.23125885	0.023288115	0.00034135034
0.23139034	0.023453208	0.00034072073
0.23152182	0.023101474	0.00034123557
0.23165331	0.022912998	0.00034319631
0.23178480	0.023256228	0.00034399352
0.23191629	0.022882248	0.00034405907
0.23204778	0.023124011	0.00034514809
0.23217927	0.022744756	0.00034320896
0.23231076	0.023126391	0.00034845287
0.23244224	0.023381839	0.00034926129
0.23257373	0.022881875	0.00034685608
0.23270522	0.022517939	0.00034523454
0.23283671	0.022897931	0.00034590549
0.23296820	0.023252843	0.00035044297
0.23309969	0.023296093	0.00034942208
0.23323118	0.023161917	0.00034803823
0.23336267	0.022404692	0.00034520887
0.23349415	0.022899165	0.00034568032
0.23362564	0.022634911	0.00034740735
0.23375713	0.023068645	0.00034896513
0.23388862	0.023379700	0.00035031556
0.23402011	0.023305157	0.00035183340
0.23415160	0.023213307	0.00034932007
0.23428309	0.023153065	0.00035097211
0.23441458	0.023445238	0.00035251748
0.23454606	0.023585970	0.00035308999
0.23467755	0.023167238	0.00035068791
0.23480904	0.023134859	0.00035096583
0.23494053	0.023449067	0.00035322493
0.23507202	0.023234489	0.00035229755
0.23520351	0.022685598	0.00034818550
0.23533500	0.023218048	0.00035243313
0.23546648	0.023485371	0.00035336163
0.23559797	0.022577282	0.00034912769
0.23572946	0.023125231	0.00035238188
0.23586095	0.022918711	0.00035181739
0.23599244	0.023172672	0.00035451152
0.23612393	0.022734591	0.00034916851
0.23625542	0.022572318	0.00035040974
0.23638691	0.023594432	0.00035694164
0.23651839	0.023465531	0.00035548834
0.23664988	0.023203030	0.00035526170
0.23678137	0.023523319	0.00035555115
0.23691286	0.022771364	0.00035300170
0.23704435	0.023783323	0.00035865321
0.23717584	0.022979514	0.00035329979
0.23730733	0.023306526	0.00035689756
0.23743882	0.023463194	0.00035698084
0.23757030	0.023125872	0.00035507616
0.23770179	0.023124111	0.00035720219
0.23783328	0.022759981	0.00035269908
0.23796477	0.023326693	0.00035749807
0.23809626	0.023548568	0.00035733566
0.23822775	0.023293261	0.00035668359
0.23835924	0.023818199	0.00036297909
0.23849072	0.024037374	0.00036012321
0.23862221	0.023226514	0.00035720932
0.23875370	0.023380865	0.00035793250
0.23888519	0.023653833	0.00036077799
0.23901668	0.023004400	0.00035823107
0.23914817	0.022846419	0.00035271019
0.23927966	0.023586077	0.00036128609
0.23941115	0.022848203	0.00035571631
0.23954263	0.023117613	0.00035746211
0.23967412	0.023136400	0.00035780785
0.23980561	0.022951088	0.00035605113
0.23993710	0.022790595	0.00035734497
0.24006859	0.023024125	0.00035753256
0.24020008	0.022437286	0.00035529891
0.24033157	0.022767805	0.00035689577
0.24046306	0.023157429	0.00035805569
0.24059454	0.023601971	0.00036093213
0.24072603	0.023042160	0.00036000388
0.24085752	0.023145453	0.00035914800
0.24098901	0.023312998	0.00036314680
0.24112050	0.022437935	0.00035300296
0.24125199	0.022983743	0.00035760291
0.24138348	0.023584179	0.00036381833
0.24151496	0.022856192	0.00035643088
0.24164645	0.022813968	0.00035832636
0.24177794	0.022709875	0.00035532375
0.24190943	0.022937507	0.00036032771
0.24204092	0.023254118	0.00036158433
0.24217241	0.023273306	0.00036166216
0.24230390	0.022976787	0.00036093256
0.24243539	0.023496184	0.00036115823
0.24256687	0.022992444	0.00036046323
0.24269836	0.022792132	0.00035939376
0.24282985	0.022806314	0.00035761920
0.24296134	0.023372703	0.00036345751
0.24309283	0.023749488	0.00036459957
0.24322432	0.024067663	0.00036673011
0.24335581	0.023297434	0.00036467709
0.24348730	0.023347122	0.00036235429
0.24361878	0.022933573	0.00036125869
0.24375027	0.023108703	0.00036143786
0.24388176	0.023419800	0.00036390855
0.24401325	0.022511644	0.00035998386
0.24414474	0.023397492	0.00036254698
0.24427623	0.023080941	0.00036261733
0.24440772	0.023935417	0.00036839684
0.24453920	0.023432226	0.00036472715
0.24467069	0.022699290	0.00036176178
0.24480218	0.023017219	0.00036152770
0.24493367	0.023061162	0.00036169533
0.24506516	0.023471603	0.00036543867
0.24519665	0.022568846	0.00035944201
0.24532814	0.022954544	0.00036223335
0.24545963	0.022821062	0.00036043535
0.24559111	0.022857139	0.00036256337
0.24572260	0.023163563	0.00036310061
0.24585409	0.023236043	0.00036278426
0.24598558	0.023026412	0.00036452098
0.24611707	0.023765455	0.00036774163
0.24624856	0.023180685	0.00036312831
0.24638005	0.023145065	0.00036427575
0.24651154	0.022991863	0.00036219859
0.24664302	0.023319084	0.00036674951
0.24677451	0.023715380	0.00036694885
0.24690600	0.022843192	0.00036287234
0.24703749	0.022844545	0.00036375051
0.24716898	0.022236284	0.00035747726
0.24730047	0.023177288	0.00036709479
0.24743196	0.023515003	0.00036699509
0.24756345	0.022952115	0.00036375195
0.24769493	0.023581005	0.00036871322
0.24782642	0.022716886	0.00036096021
0.24795791	0.022615985	0.00036385342
0.24808940	0.022955374	0.00036511836
0.24822089	0.023152737	0.00036518000
0.24835238	0.022608792	0.00036344037
0.24848387	0.023247277	0.00036528627
0.24861535	0.022797319	0.00036409303
0.24874684	0.022993764	0.00036445689
0.24887833	0.023552224	0.00036753629
0.24900982	0.023182479	0.00036762017
0.24914131	0.023339694	0.00036742137
0.24927280	0.023191492	0.00036748228
0.24940429	0.023422001	0.00036768951
0.24953578	0.023739896	0.00036883916
0.24966726	0.023590444	0.00037069930
0.24979875	0.023565172	0.00036872273
0.24993024	0.022968429	0.00036647568
0.25006173	0.023387794	0.00036662256
0.25019322	0.023263178	0.00036776200
0.25032471	0.023194970	0.00036964164
0.25045620	0.022661893	0.00036306156
0.25058769	0.023298484	0.00036677780
0.25071917	0.022869761	0.00036551761
0.25085066	0.023134119	0.00036583743
0.25098215	0.023131256	0.00036804429
0.25111364	0.022974504	0.00036534887
0.25124513	0.023027091	0.00036787005
0.25137662	0.023506039	0.00036993125
0.25150811	0.023101626	0.00036613659
0.25163959	0.023350222	0.00036910551
0.25177108	0.023916801	0.00037125328
0.25190257	0.023341218	0.00036976975
0.25203406	0.023419475	0.00036942074
0.25216555	0.022745997	0.00036315436
0.25229704	0.023404281	0.00037122448
0.25242853	0.023934815	0.00037179644
0.25256002	0.023090479	0.00036948468
0.25269150	0.023441243	0.00036923631
0.25282299	0.023505357	0.00036866448
0.25295448	0.023959870	0.00037576733
0.25308597	0.023464343	0.00036824657
0.25321746	0.023713801	0.00037343747
0.25334895	0.023682233	0.00037244886
0.25348044	0.023321745	0.00036932311
0.25361193	0.023852485	0.00037359284
0.25374341	0.023352933	0.00036880821
0.25387490	0.022806929	0.00036606234
0.25400639	0.023736091	0.00037990521
0.25413788	0.023020903	0.00037902650
0.25426937	0.022021944	0.00037658472
0.25440086	0.023116997	0.00038768823
0.25453235	0.022898010	0.00038748456
0.25466383	0.023828834	0.00039821310
0.25479532	0.023384250	0.00039509496
0.25492681	0.023831846	0.00040034784
0.25505830	0.023450544	0.00040000462
0.25518979	0.022805507	0.00039805629
0.25532128	0.023585755	0.00040470089
0.25545277	0.023726830	0.00040705674
0.25558426	0.023731526	0.00040959684
0.25571574	0.023127232	0.00040666149
0.25584723	0.022994760	0.00040665632
0.25597872	0.024013178	0.00041621624
0.25611021	0.022375070	0.00040521433
0.25624170	0.023107342	0.00041414459
0.25637319	0.022680546	0.00041361614
0.25650468	0.022451303	0.00041116808
0.25663617	0.022986523	0.00041831042
0.25676765	0.022885621	0.00041819844
0.25689914	0.022931274	0.00042065061
0.25703063	0.022534318	0.00041998477
0.25716212	0.022812660	0.00041924762
0.25729361	0.024172087	0.00043454010
0.25742510	0.023860411	0.00043299194
0.25755659	0.023360287	0.00043143824
0.25768807	0.023021700	0.00043006663
0.25781956	0.023866181	0.00043734190
0.25795105	0.022478054	0.00042806148
0.25808254	0.022416133	0.00043379523
0.25821403	0.022784349	0.00043221059
0.25834552	0.023016520	0.00043529667
0.25847701	0.023303128	0.00043844978
0.25860850	0.022343765	0.00043283503
0.25873998	0.023306452	0.00044224885
0.25887147	0.023807797	0.00044743188
0.25900296	0.023160225	0.00044397679
0.25913445	0.022848470	0.00044060963
0.25926594	0.022700657	0.00043880465
0.25939743	0.022738957	0.00044166898
0.25952892	0.023073608	0.00044272760
0.25966041	0.023107169	0.00044773645
0.25979189	0.023599161	0.00044883138
0.25992338	0.022548472	0.00044434977
0.26005487	0.022710260	0.00044625830
0.26018636	0.023353003	0.00044920589
0.26031785	0.023264933	0.00045020598
0.26044934	0.023289538	0.00045135142
0.26058083	0.023076354	0.00044981911
0.26071231	0.024326590	0.00046084691
0.26084380	0.022800334	0.00045000670
0.26097529	0.022925665	0.00045017893
0.26110678	0.023004148	0.00045234189
0.26123827	0.023090033	0.00045603517
0.26136976	0.024075591	0.00046187754
0.26150125	0.023325053	0.00045789308
0.26163274	0.023896499	0.00046108880
0.26176422	0.023597265	0.00045953068
0.26189571	0.023617466	0.00046321850
0.26202720	0.023041253	0.00045929392
0.26215869	0.023609743	0.00046193239
0.26229018	0.022516180	0.00045674039
0.26242167	0.023646253	0.00046390921
0.26255316	0.023560814	0.00046345122
0.26268465	0.023398947	0.00046730995
0.26281613	0.022850560	0.00046094074
0.26294762	0.022248165	0.00045646847
0.26307911	0.022137313	0.00045403319
0.26321060	0.023489725	0.00046967577
0.26334209	0.023159921	0.00046741346
0.26347358	0.022672094	0.00046095586
0.26360507	0.023579091	0.00047118776
0.26373655	0.022284905	0.00046239656
0.26386804	0.022853749	0.00046427942
0.26399953	0.023025036	0.00046948255
0.26413102	0.023680213	0.00047224037
0.26426251	0.023507050	0.00047362082
0.26439400	0.022911103	0.00046881267
0.26452549	0.023039818	0.00047439253
0.26465698	0.023259915	0.00047573050
0.26478846	0.023504458	0.00047256742
0.26491995	0.022761737	0.00047555484
0.26505144	0.023500929	0.00047501184
0.26518293	0.022820027	0.00047269182
0.26531442	0.022188341	0.00046968504
0.26544591	0.021864965	0.00046506318
[truncated: 567 more rows]
