# Supplementary material for: Invariant surface glycoprotein 65 of Trypanosoma brucei is a complement C3 receptor
Source: Nat Commun. 2022 Aug 29;13:5085. doi: 10.1038/s41467-022-32728-9 (PMC9424271; doi:10.1038/s41467-022-32728-9)
Supplement: Supplementary file 4 — supplementary data 2 [file 41467_2022_32728_MOESM4_ESM.zip › b21-414646_00012.dat]

0.0026000000	39.299017	0.13619655
0.0027314887	28.785676	0.10707063
0.0028629774	22.211043	0.089930622
0.0029944661	17.015587	0.075542058
0.0031259548	12.401006	0.059262416
0.0032574435	10.809552	0.057271212
0.0033889322	8.6077929	0.048311903
0.0035204209	11.508471	0.048637376
0.0036519096	12.304222	0.046667873
0.0037833983	9.8903269	0.039447547
0.0039148870	8.2200433	0.034700411
0.0040463757	6.6634822	0.030056880
0.0041778644	5.5164755	0.025632807
0.0043093531	4.5369547	0.022823274
0.0044408418	3.7699631	0.020009450
0.0045723305	3.0895262	0.018113925
0.0047038192	2.8985887	0.016792482
0.0048353079	2.4788955	0.015075751
0.0049667966	2.1892814	0.014117053
0.0050982853	1.8722622	0.012367397
0.0052297740	1.7179596	0.012001678
0.0053612627	1.5132830	0.010877362
0.0054927514	1.3881611	0.010141753
0.0056242401	1.2397292	0.0095564741
0.0057557288	1.1756755	0.0090484776
0.0058872175	1.0766867	0.0085432497
0.0060187062	1.0087522	0.0082474311
0.0061501949	0.89710951	0.0074498321
0.0062816836	0.87366133	0.0075178875
0.0064131723	0.81961163	0.0071381310
0.0065446610	0.77631299	0.0068475403
0.0066761496	0.74760377	0.0066881092
0.0068076383	0.72247991	0.0064256621
0.0069391270	0.69668663	0.0064113473
0.0070706157	0.65498681	0.0061181666
0.0072021044	0.62748757	0.0059223301
0.0073335931	0.61516037	0.0058383179
0.0074650818	0.56790351	0.0054462787
0.0075965705	0.56138517	0.0054598707
0.0077280592	0.53520679	0.0053089746
0.0078595479	0.49973608	0.0050073856
0.0079910366	0.49570658	0.0050168722
0.0081225253	0.46660338	0.0047281440
0.0082540140	0.46528723	0.0047483233
0.0083855027	0.43740704	0.0046214710
0.0085169914	0.41250230	0.0043962903
0.0086484801	0.39539588	0.0042728650
0.0087799688	0.38223929	0.0041270744
0.0089114575	0.38007680	0.0041371392
0.0090429462	0.35808325	0.0039875739
0.0091744349	0.34365920	0.0038728464
0.0093059236	0.32657762	0.0037309149
0.0094374123	0.31288693	0.0036276898
0.0095689010	0.29486941	0.0034649778
0.0097003897	0.29419444	0.0034889894
0.0098318784	0.27213278	0.0033076428
0.0099633671	0.26566338	0.0032325940
0.010094856	0.26047611	0.0031910455
0.010226345	0.23927223	0.0029860079
0.010357833	0.24112204	0.0030749259
0.010489322	0.22418877	0.0028777647
0.010620811	0.20871516	0.0027570128
0.010752299	0.20712191	0.0027345358
0.010883788	0.19448908	0.0025954958
0.011015277	0.18843614	0.0026011613
0.011146765	0.17214921	0.0024093903
0.011278254	0.17286760	0.0024046526
0.011409743	0.16597080	0.0023320721
0.011541231	0.15738104	0.0022364650
0.011672720	0.14909880	0.0021827387
0.011804209	0.13737832	0.0020161310
0.011935698	0.13271152	0.0019772477
0.012067186	0.13305875	0.0019676273
0.012198675	0.12308609	0.0018307952
0.012330164	0.11984030	0.0018109870
0.012461652	0.11429807	0.0017481179
0.012593141	0.10890133	0.0016687031
0.012724630	0.10343584	0.0016265410
0.012856118	0.098672652	0.0015378229
0.012987607	0.094258956	0.0015207006
0.013119096	0.093591116	0.0014818427
0.013250585	0.090470945	0.0014415020
0.013382073	0.086255071	0.0014121201
0.013513562	0.085476423	0.0013826141
0.013645051	0.082815458	0.0013718960
0.013776539	0.082165028	0.0013599979
0.013908028	0.080670751	0.0013238914
0.014039517	0.079298073	0.0013054158
0.014171005	0.074497199	0.0012585021
0.014302494	0.074809255	0.0012630545
0.014433983	0.071083194	0.0012318064
0.014565472	0.070073445	0.0011994423
0.014696960	0.068423503	0.0011896538
0.014828449	0.067623045	0.0011669310
0.014959938	0.067666402	0.0011724166
0.015091426	0.066648664	0.0011663957
0.015222915	0.062406695	0.0011007906
0.015354404	0.063897400	0.0011197844
0.015485892	0.061081037	0.0010841666
0.015617381	0.061623377	0.0010927545
0.015748870	0.060511660	0.0010805575
0.015880359	0.059920837	0.0010610487
0.016011847	0.060792272	0.0010681580
0.016143336	0.054908631	0.0010061511
0.016274825	0.052485442	0.00098674679
0.016406313	0.051682466	0.00096910862
0.016537802	0.052793005	0.00097426284
0.016669291	0.051242982	0.00095713789
0.016800779	0.053286628	0.00097332707
0.016932268	0.057654774	0.0010063605
0.017063757	0.060912907	0.0010313595
0.017195246	0.060139125	0.0010160816
0.017326734	0.059013125	0.0010086062
0.017458223	0.056987751	0.00098454574
0.017589712	0.058083690	0.00098827769
0.017721200	0.055051700	0.00096858331
0.017852689	0.053584352	0.00093330103
0.017984178	0.053170314	0.00094163260
0.018115666	0.053044660	0.00093387172
0.018247155	0.054268000	0.00093715655
0.018378644	0.054397594	0.00094024255
0.018510133	0.050504405	0.00089932448
0.018641621	0.052325712	0.00091040994
0.018773110	0.048705709	0.00087722800
0.018904599	0.049687632	0.00088480013
0.019036087	0.050100290	0.00088325299
0.019167576	0.048755297	0.00086384074
0.019299065	0.047028668	0.00084603292
0.019430553	0.048273829	0.00086209121
0.019562042	0.046843531	0.00084057119
0.019693531	0.047487064	0.00084652676
0.019825019	0.047528499	0.00083906801
0.019956508	0.043790005	0.00080113420
0.020087997	0.044349424	0.00081217179
0.020219486	0.043362658	0.00079700384
0.020350974	0.044220406	0.00080740063
0.020482463	0.042514186	0.00077920353
0.020613952	0.043319894	0.00078355043
0.020745440	0.041139435	0.00077074928
0.020876929	0.042711837	0.00077554523
0.021008418	0.041693916	0.00076791798
0.021139906	0.043050343	0.00077611026
0.021271395	0.040418098	0.00074565313
0.021402884	0.039036679	0.00073764810
0.021534373	0.039644920	0.00073731265
0.021665861	0.040498145	0.00074373125
0.021797350	0.039829748	0.00073469264
0.021928839	0.038958668	0.00071633472
0.022060327	0.039667133	0.00073280166
0.022191816	0.038039113	0.00070974788
0.022323305	0.038116355	0.00071335653
0.022454793	0.037371770	0.00070096992
0.022586282	0.035851741	0.00068186448
0.022717771	0.038065899	0.00070733503
0.022849260	0.037340182	0.00069263670
0.022980748	0.036687882	0.00068900627
0.023112237	0.036208735	0.00067785553
0.023243726	0.035581420	0.00066956907
0.023375214	0.037124702	0.00068835126
0.023506703	0.036248268	0.00067510052
0.023638192	0.037011569	0.00068043885
0.023769680	0.036015991	0.00066934582
0.023901169	0.036751854	0.00067402900
0.024032658	0.037144227	0.00067863414
0.024164147	0.036182943	0.00066602738
0.024295635	0.035934555	0.00065989905
0.024427124	0.036705125	0.00066579923
0.024558613	0.035883729	0.00065265119
0.024690101	0.037308824	0.00067210598
0.024821590	0.035647539	0.00065198550
0.024953079	0.035702977	0.00064946215
0.025084567	0.036059638	0.00065289988
0.025216056	0.036199876	0.00064746479
0.025347545	0.034969883	0.00064354698
0.025479034	0.035439038	0.00064051566
0.025610522	0.036738806	0.00064563656
0.025742011	0.034426947	0.00062796713
0.025873500	0.034804943	0.00062840728
0.026004988	0.035197627	0.00063311001
0.026136477	0.034733842	0.00062693596
0.026267966	0.034988008	0.00062337337
0.026399454	0.035601749	0.00063142522
0.026530943	0.034910864	0.00061983483
0.026662432	0.034522824	0.00062007925
0.026793920	0.035277804	0.00062180946
0.026925409	0.035523887	0.00062182905
0.027056898	0.034445646	0.00061684852
0.027188387	0.034464486	0.00060766767
0.027319875	0.035190717	0.00061951614
0.027451364	0.034857409	0.00061172555
0.027582853	0.034828308	0.00060858800
0.027714341	0.033792770	0.00059919414
0.027845830	0.033866521	0.00059820921
0.027977319	0.033937494	0.00059836248
0.028108807	0.033674904	0.00059453431
0.028240296	0.034891111	0.00060136218
0.028371785	0.034173663	0.00059458291
0.028503274	0.034666924	0.00059739147
0.028634762	0.033151921	0.00058264690
0.028766251	0.033233791	0.00058415666
0.028897740	0.033787364	0.00058278290
0.029029228	0.032788782	0.00057838524
0.029160717	0.033880597	0.00058624370
0.029292206	0.033272223	0.00057810213
0.029423694	0.033452191	0.00058245458
0.029555183	0.032857250	0.00056729482
0.029686672	0.032832650	0.00057244810
0.029818161	0.032049439	0.00056606450
0.029949649	0.032667624	0.00056491268
0.030081138	0.032466005	0.00056446019
0.030212627	0.032618449	0.00056115977
0.030344115	0.032185167	0.00055852046
0.030475604	0.033181182	0.00056779545
0.030607093	0.031745447	0.00055214739
0.030738581	0.031721910	0.00055304460
0.030870070	0.031586598	0.00054706462
0.031001559	0.032112192	0.00054976971
0.031133048	0.032349735	0.00055610969
0.031264536	0.032097367	0.00054928130
0.031396025	0.031345516	0.00054632801
0.031527514	0.032150131	0.00054765932
0.031659002	0.031512670	0.00054063743
0.031790491	0.032367181	0.00054947420
0.031921980	0.033001396	0.00054930297
0.032053468	0.032255541	0.00054682523
0.032184957	0.031191671	0.00053294805
0.032316446	0.030907870	0.00052773816
0.032447935	0.032419354	0.00054306263
0.032579423	0.030930304	0.00052909958
0.032710912	0.031346059	0.00053500340
0.032842401	0.031210327	0.00052805082
0.032973889	0.031274713	0.00052610801
0.033105378	0.030369311	0.00052107663
0.033236867	0.031288744	0.00052588445
0.033368355	0.030776242	0.00053051494
0.033499844	0.029673269	0.00052147596
0.033631333	0.030174279	0.00052428335
0.033762822	0.030410734	0.00053361230
0.033894310	0.029922848	0.00052872257
0.034025799	0.029692949	0.00052787859
0.034157288	0.031172750	0.00053826469
0.034288776	0.030098763	0.00052933630
0.034420265	0.030574659	0.00053802056
0.034551754	0.031022155	0.00053679117
0.034683242	0.030408109	0.00053527282
0.034814731	0.029761651	0.00052601935
0.034946220	0.030535313	0.00053354644
0.035077708	0.030076599	0.00053527798
0.035209197	0.029231089	0.00052744886
0.035340686	0.030192599	0.00053014540
0.035472175	0.029105608	0.00053226263
0.035603663	0.030073594	0.00054259982
0.035735152	0.028398020	0.00053659382
0.035866641	0.029583761	0.00054306338
0.035998129	0.028229528	0.00053170799
0.036129618	0.028947011	0.00054112084
0.036261107	0.028293127	0.00053239025
0.036392595	0.028673392	0.00054479355
0.036524084	0.028663628	0.00054242901
0.036655573	0.028683118	0.00053959116
0.036787062	0.029284549	0.00054906882
0.036918550	0.028137592	0.00053451709
0.037050039	0.029010650	0.00054694013
0.037181528	0.029128300	0.00054424058
0.037313016	0.028095725	0.00053845054
0.037444505	0.029081368	0.00054918953
0.037575994	0.028693200	0.00054373558
0.037707482	0.028225815	0.00054755110
0.037838971	0.029178791	0.00055551510
0.037970460	0.028705850	0.00054862634
0.038101949	0.030436597	0.00056456011
0.038233437	0.030149411	0.00055521271
0.038364926	0.029349223	0.00054431747
0.038496415	0.029104887	0.00054361315
0.038627903	0.029106856	0.00053596656
0.038759392	0.029782733	0.00054397364
0.038890881	0.029781762	0.00053820988
0.039022369	0.029026427	0.00053398347
0.039153858	0.028869245	0.00052975136
0.039285347	0.029762661	0.00053350707
0.039416836	0.029644798	0.00053717868
0.039548324	0.028671489	0.00052557844
0.039679813	0.029373527	0.00052805216
0.039811302	0.028906340	0.00052651319
0.039942790	0.030202159	0.00053378753
0.040074279	0.029679899	0.00053434736
0.040205768	0.028274754	0.00051904065
0.040337256	0.030082782	0.00052998629
0.040468745	0.028723594	0.00052170462
0.040600234	0.030756310	0.00053574004
0.040731723	0.029753266	0.00052845078
0.040863211	0.028491430	0.00051919194
0.040994700	0.028842977	0.00051943832
0.041126189	0.029606485	0.00052554850
0.041257677	0.028906355	0.00051698943
0.041389166	0.029484963	0.00052071711
0.041520655	0.029522225	0.00052265404
0.041652143	0.030064470	0.00052396842
0.041783632	0.028303632	0.00051209652
0.041915121	0.029767534	0.00052089510
0.042046610	0.028458307	0.00051275261
0.042178098	0.028696022	0.00051300885
0.042309587	0.028989045	0.00051498631
0.042441076	0.029054513	0.00051381461
0.042572564	0.030857793	0.00052588155
0.042704053	0.028729926	0.00050750047
0.042835542	0.029121620	0.00051412602
0.042967030	0.028769141	0.00051028067
0.043098519	0.029116698	0.00051408577
0.043230008	0.029167259	0.00051186123
0.043361496	0.029332285	0.00050925066
0.043492985	0.029286009	0.00051409065
0.043624474	0.028802013	0.00050497371
0.043755963	0.028721566	0.00050814468
0.043887451	0.028198306	0.00050109951
0.044018940	0.028554406	0.00050114586
0.044150429	0.029715578	0.00051667343
0.044281917	0.029368430	0.00050706494
0.044413406	0.028889491	0.00050731939
0.044544895	0.028984460	0.00050353353
0.044676383	0.029069299	0.00050709350
0.044807872	0.029991513	0.00051225013
0.044939361	0.029058905	0.00050256097
0.045070850	0.030045098	0.00051144700
0.045202338	0.029010217	0.00050254471
0.045333827	0.028892292	0.00049808413
0.045465316	0.028866007	0.00050424947
0.045596804	0.028479412	0.00049721251
0.045728293	0.029274051	0.00050370121
0.045859782	0.029181474	0.00050212036
0.045991270	0.028892320	0.00049485595
0.046122759	0.028235095	0.00049504079
0.046254248	0.028316960	0.00050390011
0.046385737	0.029364510	0.00051261920
0.046517225	0.029730158	0.00051694483
0.046648714	0.029666307	0.00051798506
0.046780203	0.029857905	0.00052756191
0.046911691	0.028738858	0.00051699292
0.047043180	0.029662083	0.00052331287
0.047174669	0.029489474	0.00052389697
0.047306157	0.029012875	0.00052061971
0.047437646	0.029238004	0.00052384496
0.047569135	0.029497958	0.00053240288
0.047700624	0.028652103	0.00051760715
0.047832112	0.029729744	0.00053298956
0.047963601	0.030146564	0.00053475628
0.048095090	0.028471495	0.00052345655
0.048226578	0.029370742	0.00053317478
0.048358067	0.029900613	0.00053279721
0.048489556	0.029631391	0.00053473692
0.048621044	0.029578680	0.00053397139
0.048752533	0.028749909	0.00053254379
0.048884022	0.029254554	0.00053293039
0.049015511	0.029667713	0.00053588024
0.049146999	0.029130795	0.00053257244
0.049278488	0.030073316	0.00054103986
0.049409977	0.029258241	0.00053885536
0.049541465	0.028839236	0.00053209183
0.049672954	0.029055193	0.00053518934
0.049804443	0.029673177	0.00053801635
0.049935931	0.029181126	0.00053897279
0.050067420	0.028493526	0.00053264361
0.050198909	0.029888953	0.00054483234
0.050330398	0.029827747	0.00054235563
0.050461886	0.028463382	0.00053116951
0.050593375	0.028677085	0.00053746221
0.050724864	0.029026319	0.00054103290
0.050856352	0.028986090	0.00054337916
0.050987841	0.030054294	0.00054652500
0.051119330	0.028746562	0.00053684315
0.051250818	0.030637239	0.00055341030
0.051382307	0.028786535	0.00054033107
0.051513796	0.029272960	0.00054202531
0.051645284	0.028657938	0.00053571857
0.051776773	0.030318660	0.00055172410
0.051908262	0.029067335	0.00054277117
0.052039751	0.028879269	0.00054098269
0.052171239	0.030037277	0.00055116491
0.052302728	0.029042260	0.00054694610
0.052434217	0.028757234	0.00054034367
0.052565705	0.028348339	0.00054032961
0.052697194	0.029075290	0.00054404661
0.052828683	0.029312617	0.00054690063
0.052960171	0.029119946	0.00054540874
0.053091660	0.028141021	0.00053424598
0.053223149	0.028103167	0.00053738117
0.053354638	0.029696612	0.00055202749
0.053486126	0.029254247	0.00054934122
0.053617615	0.028574293	0.00054149034
0.053749104	0.029660860	0.00054994131
0.053880592	0.029313717	0.00054784556
0.054012081	0.029433487	0.00055409375
0.054143570	0.029274899	0.00055153840
0.054275058	0.028862865	0.00054589966
0.054406547	0.029903392	0.00055276016
0.054538036	0.030519076	0.00056317231
0.054669525	0.029173608	0.00054817525
0.054801013	0.029776539	0.00055864985
0.054932502	0.029317805	0.00055251073
0.055063991	0.029660824	0.00055192466
0.055195479	0.028740241	0.00055117509
0.055326968	0.029364647	0.00055306681
0.055458457	0.029346158	0.00055558411
0.055589945	0.029640012	0.00055429188
0.055721434	0.029627345	0.00055296548
0.055852923	0.028324721	0.00054841698
0.055984412	0.028169237	0.00054662704
0.056115900	0.028855385	0.00055067528
0.056247389	0.028619655	0.00055015184
0.056378878	0.030038326	0.00055656436
0.056510366	0.028457522	0.00054957416
0.056641855	0.028201018	0.00054527633
0.056773344	0.028971093	0.00055386979
0.056904832	0.029115603	0.00055394009
0.057036321	0.029796512	0.00055552312
0.057167810	0.028004027	0.00054457314
0.057299299	0.029901406	0.00055887778
0.057430787	0.028258285	0.00054308158
0.057562276	0.029804241	0.00055951394
0.057693765	0.028665523	0.00054332457
0.057825253	0.029524885	0.00055579038
0.057956742	0.028796264	0.00055140707
0.058088231	0.028650399	0.00054671714
0.058219719	0.028246487	0.00054644132
0.058351208	0.029106390	0.00054629096
0.058482697	0.029111769	0.00055015553
0.058614186	0.029148902	0.00055238748
0.058745674	0.029782663	0.00055103280
0.058877163	0.029335030	0.00055038581
0.059008652	0.029574867	0.00054876509
0.059140140	0.029291551	0.00055124104
0.059271629	0.028139160	0.00053854609
0.059403118	0.029119392	0.00054415170
0.059534606	0.029363501	0.00054988107
0.059666095	0.029644319	0.00054311519
0.059797584	0.027998215	0.00053325237
0.059929072	0.030036747	0.00055223226
0.060060561	0.028968671	0.00053925023
0.060192050	0.028675701	0.00054073681
0.060323539	0.028338963	0.00053300661
0.060455027	0.029672576	0.00054721049
0.060586516	0.028656341	0.00053786535
0.060718005	0.029663802	0.00054501135
0.060849493	0.029622176	0.00054431478
0.060980982	0.029127943	0.00054305645
0.061112471	0.029159313	0.00053971746
0.061243959	0.029487061	0.00054812650
0.061375448	0.028768238	0.00053248383
0.061506937	0.028630160	0.00053694872
0.061638426	0.028623576	0.00053552200
0.061769914	0.029473156	0.00054076328
0.061901403	0.028823182	0.00053987358
0.062032892	0.028357824	0.00052894734
0.062164380	0.028997499	0.00053803588
0.062295869	0.028253207	0.00053292542
0.062427358	0.028668923	0.00053395279
0.062558846	0.028697735	0.00053901089
0.062690335	0.029023623	0.00053406731
0.062821824	0.029396305	0.00053824888
0.062953313	0.029175622	0.00053768255
0.063084801	0.028624240	0.00053060090
0.063216290	0.028339312	0.00053249910
0.063347779	0.028756356	0.00053252717
0.063479267	0.029383021	0.00053447439
0.063610756	0.029724870	0.00054201472
0.063742245	0.028781968	0.00053347080
0.063873733	0.028390205	0.00053326933
0.064005222	0.028242160	0.00052686569
0.064136711	0.028535380	0.00052942506
0.064268200	0.029500435	0.00053758306
0.064399688	0.029420464	0.00053512776
0.064531177	0.029567492	0.00054062244
0.064662666	0.028667015	0.00053003783
0.064794154	0.028491811	0.00052770341
0.064925643	0.028506795	0.00052990462
0.065057132	0.027960714	0.00052477391
0.065188620	0.029327340	0.00053636481
0.065320109	0.028933880	0.00052925722
0.065451598	0.028572107	0.00052730274
0.065583087	0.028547980	0.00052795343
0.065714575	0.029858165	0.00053496780
0.065846064	0.028062091	0.00052463565
0.065977553	0.029126131	0.00053082006
0.066109041	0.028969398	0.00052829275
0.066240530	0.029084791	0.00053235905
0.066372019	0.029359597	0.00053212901
0.066503507	0.028551464	0.00052789937
0.066634996	0.029004476	0.00052796799
0.066766485	0.028697487	0.00052767899
0.066897973	0.028207922	0.00052346763
0.067029462	0.028983796	0.00052930245
0.067160951	0.029440155	0.00053469184
0.067292440	0.028937895	0.00052703270
0.067423928	0.028794716	0.00052304179
0.067555417	0.029065874	0.00052961891
0.067686906	0.029415147	0.00052891141
0.067818394	0.028337273	0.00052048270
0.067949883	0.028603845	0.00052238577
0.068081372	0.029088838	0.00052680299
0.068212860	0.028569587	0.00052339814
0.068344349	0.028512179	0.00052284692
0.068475838	0.028180361	0.00051980701
0.068607327	0.028692922	0.00052375111
0.068738815	0.027806895	0.00051278089
0.068870304	0.028482653	0.00052191278
0.069001793	0.028624944	0.00051996479
0.069133281	0.028482240	0.00051986128
0.069264770	0.028413747	0.00052234268
0.069396259	0.028830633	0.00051863655
0.069527747	0.029474845	0.00052817203
0.069659236	0.028479621	0.00051986478
0.069790725	0.029612361	0.00052717003
0.069922214	0.028283044	0.00051748979
0.070053702	0.028354060	0.00051429048
0.070185191	0.028913032	0.00052414898
0.070316680	0.028614773	0.00051611760
0.070448168	0.028751474	0.00052116736
0.070579657	0.028188709	0.00051754813
0.070711146	0.028954664	0.00051681418
0.070842634	0.027178607	0.00050873849
0.070974123	0.028386999	0.00051637929
0.071105612	0.028174058	0.00051292926
0.071237101	0.029502069	0.00052537914
0.071368589	0.028859798	0.00051513677
0.071500078	0.027379358	0.00050893324
0.071631567	0.028013698	0.00051286299
0.071763055	0.028102890	0.00051269884
0.071894544	0.027874644	0.00050983996
0.072026033	0.028559225	0.00051187107
0.072157521	0.027444433	0.00050856782
0.072289010	0.027221127	0.00050466742
0.072420499	0.027941641	0.00050932671
0.072551988	0.027563222	0.00050657240
0.072683476	0.027693854	0.00050629943
0.072814965	0.028253726	0.00051330114
0.072946454	0.028111963	0.00051200500
0.073077942	0.028065250	0.00050650829
0.073209431	0.027735824	0.00050827811
0.073340920	0.028210859	0.00050883946
0.073472408	0.027365670	0.00050391902
0.073603897	0.027636883	0.00050746226
0.073735386	0.027133494	0.00049883026
0.073866875	0.026843344	0.00049831035
0.073998363	0.027747873	0.00050570318
0.074129852	0.026872526	0.00049895478
0.074261341	0.027513399	0.00050342844
0.074392829	0.027272363	0.00049902104
0.074524318	0.028574700	0.00051165645
0.074655807	0.027131137	0.00049891514
0.074787295	0.026401391	0.00049511154
0.074918784	0.027124934	0.00049936708
0.075050273	0.027250118	0.00049823874
0.075181761	0.027459157	0.00050022923
0.075313250	0.027402872	0.00050206385
0.075444739	0.026742155	0.00049653828
0.075576228	0.027442503	0.00050164044
0.075707716	0.026972292	0.00049617216
0.075839205	0.026886778	0.00049515007
0.075970694	0.027756204	0.00050178239
0.076102182	0.027716362	0.00049835050
0.076233671	0.026966059	0.00049823095
0.076365160	0.027264716	0.00049525703
0.076496648	0.027192635	0.00049850045
0.076628137	0.027048143	0.00049700512
0.076759626	0.027386511	0.00049723819
0.076891115	0.027276523	0.00049797683
0.077022603	0.026320206	0.00048791265
0.077154092	0.026593619	0.00048913193
0.077285581	0.027672767	0.00050072607
0.077417069	0.026840921	0.00049209619
0.077548558	0.027622550	0.00049999960
0.077680047	0.026587112	0.00048723938
0.077811535	0.026089065	0.00048470558
0.077943024	0.025989354	0.00048570430
0.078074513	0.026388666	0.00048611130
0.078206002	0.026956770	0.00049397190
0.078337490	0.026675721	0.00049019950
0.078468979	0.026294803	0.00048605459
0.078600468	0.026287407	0.00048797359
0.078731956	0.026319586	0.00048507600
0.078863445	0.026591661	0.00048808268
0.078994934	0.027479645	0.00049463154
0.079126422	0.026657410	0.00048766216
0.079257911	0.025831905	0.00048231166
0.079389400	0.026600280	0.00048564580
0.079520889	0.027272900	0.00049172715
0.079652377	0.027500545	0.00049432239
0.079783866	0.026346675	0.00048386791
0.079915355	0.026078909	0.00048421362
0.080046843	0.026393328	0.00048383849
0.080178332	0.026037816	0.00048150597
0.080309821	0.025780611	0.00048096554
0.080441309	0.027677746	0.00048921557
0.080572798	0.026604103	0.00048674260
0.080704287	0.026189360	0.00048235829
0.080835776	0.027236646	0.00048897169
0.080967264	0.026159833	0.00048500880
0.081098753	0.026496948	0.00048147579
0.081230242	0.026769839	0.00048712140
0.081361730	0.026100131	0.00048090843
0.081493219	0.026696891	0.00048408963
0.081624708	0.026747346	0.00048564365
0.081756196	0.025795930	0.00047384447
0.081887685	0.025752156	0.00047759915
0.082019174	0.025544165	0.00047541707
0.082150663	0.025428074	0.00047324226
0.082282151	0.026889577	0.00048564641
0.082413640	0.026830666	0.00048212619
0.082545129	0.026657820	0.00048271537
0.082676617	0.025180568	0.00047212679
0.082808106	0.026037655	0.00047716024
0.082939595	0.026366500	0.00048086761
0.083071083	0.026323780	0.00047646914
0.083202572	0.026019223	0.00047630881
0.083334061	0.026182965	0.00048052935
0.083465549	0.026637252	0.00047956535
0.083597038	0.025643338	0.00047458042
0.083728527	0.027052749	0.00048127764
0.083860016	0.026766943	0.00048177315
0.083991504	0.025289882	0.00047218260
0.084122993	0.026185734	0.00047556954
0.084254482	0.026191083	0.00047776479
0.084385970	0.026371081	0.00047694532
0.084517459	0.026526584	0.00047700045
0.084648948	0.026042975	0.00047659106
0.084780436	0.025526999	0.00046911386
0.084911925	0.025868081	0.00047285691
0.085043414	0.025269514	0.00046683110
0.085174903	0.025301235	0.00046648089
0.085306391	0.026115518	0.00047581713
0.085437880	0.026660342	0.00047591150
0.085569369	0.026084264	0.00047315671
0.085700857	0.026200023	0.00047217862
0.085832346	0.025703941	0.00047024557
0.085963835	0.025559983	0.00047038541
0.086095323	0.026334709	0.00047237541
0.086226812	0.026384946	0.00047295297
0.086358301	0.025487048	0.00046644950
0.086489790	0.026271768	0.00047195216
0.086621278	0.025527175	0.00046784921
0.086752767	0.026189121	0.00047200446
0.086884256	0.025909163	0.00046902994
0.087015744	0.025511130	0.00046595331
0.087147233	0.026076411	0.00046808355
0.087278722	0.026557485	0.00047617771
0.087410210	0.025447552	0.00046454740
0.087541699	0.024646443	0.00045789458
0.087673188	0.026629434	0.00047609535
0.087804677	0.026244200	0.00046832288
0.087936165	0.026531033	0.00047383536
0.088067654	0.025908316	0.00046799917
0.088199143	0.026013079	0.00046575423
0.088330631	0.026157462	0.00047126686
0.088462120	0.026123334	0.00046762560
0.088593609	0.025646958	0.00046685839
0.088725097	0.025393554	0.00046040787
0.088856586	0.025597412	0.00046270714
0.088988075	0.025415976	0.00046470558
0.089119564	0.026036760	0.00046615307
0.089251052	0.025345240	0.00046219719
0.089382541	0.025464075	0.00046249724
0.089514030	0.025495534	0.00046067543
0.089645518	0.025769448	0.00046382318
0.089777007	0.025978977	0.00046415594
0.089908496	0.026389761	0.00046940667
0.090039984	0.026184687	0.00046648117
0.090171473	0.025828458	0.00046233280
0.090302962	0.025700253	0.00046473936
0.090434451	0.025721098	0.00046150063
0.090565939	0.026116205	0.00046785387
0.090697428	0.025104442	0.00045871485
0.090828917	0.025541708	0.00045671266
0.090960405	0.026091972	0.00046615840
0.091091894	0.025635274	0.00046003452
0.091223383	0.024836431	0.00045710566
0.091354871	0.025597998	0.00046150017
0.091486360	0.026206758	0.00047319790
0.091617849	0.025949972	0.00047616080
0.091749337	0.024859330	0.00047128213
0.091880826	0.025461893	0.00048017335
0.092012315	0.024849920	0.00047857222
0.092143804	0.025341744	0.00048037411
0.092275292	0.026256135	0.00049318427
0.092406781	0.025443246	0.00048910748
0.092538270	0.025415673	0.00049277693
0.092669758	0.025405755	0.00049376036
0.092801247	0.024752636	0.00047165260
0.092932736	0.025735161	0.00048286182
0.093064224	0.025085686	0.00047417993
0.093195713	0.024240444	0.00046597953
0.093327202	0.024808181	0.00046829513
0.093458691	0.025471978	0.00046697601
0.093590179	0.024869909	0.00046833458
0.093721668	0.024964016	0.00046784137
0.093853157	0.024927120	0.00046647660
0.093984645	0.025431624	0.00046960582
0.094116134	0.024411157	0.00045928807
0.094247623	0.025031271	0.00046371171
0.094379111	0.024836793	0.00046210535
0.094510600	0.025119745	0.00046383648
0.094642089	0.024680095	0.00046020312
0.094773578	0.024127135	0.00045410441
0.094905066	0.025025139	0.00046058727
0.095036555	0.024367555	0.00046017855
0.095168044	0.024407328	0.00045323678
0.095299532	0.024372094	0.00045548347
0.095431021	0.024536866	0.00045405246
0.095562510	0.025212169	0.00046123741
0.095693998	0.024559867	0.00045682606
0.095825487	0.024469854	0.00045293571
0.095956976	0.024604598	0.00045653863
0.096088465	0.024659635	0.00045248061
0.096219953	0.024711633	0.00045617582
0.096351442	0.024419880	0.00045443364
0.096482931	0.024819563	0.00045514803
0.096614419	0.025271952	0.00045710419
0.096745908	0.024165845	0.00045053402
0.096877397	0.024454323	0.00045044166
0.097008885	0.024561101	0.00045398043
0.097140374	0.025273128	0.00045600360
0.097271863	0.024106914	0.00044825349
0.097403352	0.024215081	0.00044628176
0.097534840	0.025121448	0.00045266631
0.097666329	0.024574086	0.00045202955
0.097797818	0.024945572	0.00044878027
0.097929306	0.024162601	0.00044661346
0.098060795	0.024183372	0.00044501104
0.098192284	0.023694980	0.00043656369
0.098323772	0.024238065	0.00044519349
0.098455261	0.025056377	0.00044772854
0.098586750	0.025162719	0.00044779070
0.098718239	0.023489999	0.00043503701
0.098849727	0.024485759	0.00044050828
0.098981216	0.024185187	0.00043868466
0.099112705	0.023962576	0.00043671642
0.099244193	0.025327951	0.00044565222
0.099375682	0.024622558	0.00044354298
0.099507171	0.024150200	0.00043738447
0.099638659	0.024465969	0.00044298052
0.099770148	0.023774253	0.00043629267
0.099901637	0.024548835	0.00044112911
0.10003313	0.023868375	0.00043808188
0.10016461	0.023165238	0.00043143467
0.10029610	0.024104935	0.00044046725
0.10042759	0.024553009	0.00044167763
0.10055908	0.024122737	0.00043872702
0.10069057	0.024099061	0.00043884092
0.10082206	0.023992369	0.00043628512
0.10095355	0.024330311	0.00044318884
0.10108504	0.023436255	0.00043272000
0.10121652	0.024025641	0.00043562122
0.10134801	0.024019401	0.00043773231
0.10147950	0.023978602	0.00043759061
0.10161099	0.023256021	0.00043158605
0.10174248	0.023673167	0.00043441379
0.10187397	0.024254003	0.00043526163
0.10200546	0.024296446	0.00043907427
0.10213694	0.024060967	0.00043402898
0.10226843	0.023955484	0.00043465138
0.10239992	0.024404738	0.00043809964
0.10253141	0.023369336	0.00042613942
0.10266290	0.024032958	0.00043739408
0.10279439	0.023388666	0.00043049765
0.10292588	0.024474967	0.00043835762
0.10305737	0.024776189	0.00044002010
0.10318885	0.023849094	0.00043152626
0.10332034	0.023575703	0.00043160721
0.10345183	0.023290099	0.00042727324
0.10358332	0.023543807	0.00043007249
0.10371481	0.024099810	0.00043271304
0.10384630	0.024538368	0.00043798354
0.10397779	0.023857391	0.00043146569
0.10410928	0.024713463	0.00043845889
0.10424076	0.024232540	0.00043340376
0.10437225	0.023888193	0.00043236668
0.10450374	0.023876001	0.00042804943
0.10463523	0.023934210	0.00043121289
0.10476672	0.024813866	0.00043789621
0.10489821	0.023794931	0.00043137741
0.10502970	0.023875964	0.00042895978
0.10516118	0.024565696	0.00043334803
0.10529267	0.023582976	0.00042879812
0.10542416	0.024137397	0.00043218618
0.10555565	0.024093596	0.00043113823
0.10568714	0.023611662	0.00042729178
0.10581863	0.024041488	0.00042905021
0.10595012	0.024102358	0.00042947819
0.10608161	0.022855169	0.00042292288
0.10621309	0.023984705	0.00042975712
0.10634458	0.023857933	0.00042561987
0.10647607	0.023379510	0.00042604043
0.10660756	0.024059050	0.00042827431
0.10673905	0.023407167	0.00042801766
0.10687054	0.023395334	0.00042733873
0.10700203	0.024129903	0.00043974238
0.10713352	0.023460197	0.00043658296
0.10726500	0.024346558	0.00044803226
0.10739649	0.024306587	0.00045520824
0.10752798	0.024043144	0.00044841174
0.10765947	0.024040705	0.00045338898
0.10779096	0.024289781	0.00045550326
0.10792245	0.024451835	0.00046215303
0.10805394	0.024180693	0.00046032312
0.10818542	0.024688264	0.00046312928
0.10831691	0.024913287	0.00046970019
0.10844840	0.024152873	0.00046351856
0.10857989	0.023721610	0.00046261449
0.10871138	0.023866950	0.00046631895
0.10884287	0.024826552	0.00047348844
0.10897436	0.024283890	0.00046774456
0.10910585	0.023151949	0.00046559386
0.10923733	0.024864886	0.00047571506
0.10936882	0.024169838	0.00047679660
0.10950031	0.023593929	0.00046994808
0.10963180	0.024696209	0.00048051667
0.10976329	0.024765545	0.00048124259
0.10989478	0.023655052	0.00047530874
0.11002627	0.023167113	0.00047473857
0.11015776	0.024110849	0.00047772790
0.11028924	0.023921085	0.00047938479
0.11042073	0.023941934	0.00048343616
0.11055222	0.024223379	0.00048302854
0.11068371	0.024910256	0.00049283612
0.11081520	0.023754120	0.00048204869
0.11094669	0.023509164	0.00048094710
0.11107818	0.022980768	0.00048202786
0.11120966	0.022852336	0.00047689725
0.11134115	0.024079661	0.00049066105
0.11147264	0.023666241	0.00048353693
0.11160413	0.023158597	0.00048360607
0.11173562	0.023431174	0.00049110078
0.11186711	0.023575165	0.00047514128
0.11199860	0.023746424	0.00047581490
0.11213009	0.024594333	0.00047431859
0.11226157	0.023484224	0.00046316814
0.11239306	0.024052092	0.00046591411
0.11252455	0.024303279	0.00046804855
0.11265604	0.024473318	0.00046786661
0.11278753	0.024092063	0.00045882719
0.11291902	0.024164464	0.00046034624
0.11305051	0.024306225	0.00046503485
0.11318200	0.023123199	0.00044933091
0.11331348	0.023291198	0.00045166720
0.11344497	0.023050986	0.00044904482
0.11357646	0.023583793	0.00044840170
0.11370795	0.024519091	0.00045777582
0.11383944	0.023105787	0.00044676004
0.11397093	0.023384126	0.00044652235
0.11410242	0.022999009	0.00044447195
0.11423390	0.024155417	0.00044804787
0.11436539	0.023898308	0.00045202827
0.11449688	0.023952458	0.00044708887
0.11462837	0.023510061	0.00044695301
0.11475986	0.023660970	0.00044477266
0.11489135	0.024103768	0.00044445444
0.11502284	0.023750873	0.00044755315
0.11515433	0.023221147	0.00044014256
0.11528581	0.024232081	0.00044753873
0.11541730	0.023542746	0.00044162838
0.11554879	0.024486872	0.00044489473
0.11568028	0.023925689	0.00044535390
0.11581177	0.023616995	0.00044064191
0.11594326	0.023789642	0.00044136439
0.11607475	0.023822481	0.00043985382
0.11620624	0.024177510	0.00044018926
0.11633772	0.023476067	0.00043913968
0.11646921	0.024337184	0.00044456342
0.11660070	0.023320467	0.00043481912
0.11673219	0.024230642	0.00043812684
0.11686368	0.024321152	0.00044087406
0.11699517	0.024073919	0.00043989173
0.11712666	0.024128355	0.00043906184
0.11725814	0.024723834	0.00044088469
0.11738963	0.024098508	0.00043436530
0.11752112	0.025130530	0.00044159689
0.11765261	0.023929700	0.00043492215
0.11778410	0.024116529	0.00043579880
0.11791559	0.023782374	0.00043162727
0.11804708	0.024493942	0.00043589673
0.11817857	0.023457807	0.00042969320
0.11831005	0.023870344	0.00042972053
0.11844154	0.024146089	0.00043503515
0.11857303	0.023231584	0.00042275977
0.11870452	0.023888425	0.00042802956
0.11883601	0.024312663	0.00043227446
0.11896750	0.024371502	0.00043020577
0.11909899	0.023250873	0.00042536097
0.11923048	0.023868977	0.00042362747
0.11936196	0.023928356	0.00042635631
0.11949345	0.024669936	0.00042901257
0.11962494	0.023542653	0.00042226047
0.11975643	0.023797751	0.00042493726
0.11988792	0.023259115	0.00041640488
0.12001941	0.024645130	0.00042650485
0.12015090	0.022896072	0.00041544275
0.12028239	0.023586535	0.00042060360
0.12041387	0.023759085	0.00041850277
0.12054536	0.024558530	0.00042295368
0.12067685	0.024454698	0.00042449542
0.12080834	0.024466184	0.00042529830
0.12093983	0.023346019	0.00041341387
0.12107132	0.023819135	0.00042170381
0.12120281	0.023984590	0.00041786136
0.12133429	0.024143965	0.00041872051
0.12146578	0.023832124	0.00041770583
0.12159727	0.024336240	0.00041923370
0.12172876	0.024573817	0.00042298921
0.12186025	0.023245482	0.00041232509
0.12199174	0.023568409	0.00041538373
0.12212323	0.024221804	0.00041902727
0.12225472	0.023461230	0.00041320187
0.12238620	0.023948324	0.00041812468
0.12251769	0.023722962	0.00041362724
0.12264918	0.024307787	0.00041925567
0.12278067	0.023420378	0.00041347063
0.12291216	0.023576099	0.00041282508
0.12304365	0.023309819	0.00041038426
0.12317514	0.023773340	0.00041356918
0.12330663	0.023710844	0.00041331305
0.12343811	0.023459322	0.00041217372
0.12356960	0.023814577	0.00041259519
0.12370109	0.023670861	0.00041309355
0.12383258	0.023796973	0.00041420110
0.12396407	0.025062535	0.00041942712
0.12409556	0.024297577	0.00041929451
0.12422705	0.024032557	0.00041452167
0.12435853	0.023761191	0.00041325102
0.12449002	0.023605261	0.00040983447
0.12462151	0.023079704	0.00040894711
0.12475300	0.024045091	0.00041447576
0.12488449	0.024163795	0.00041442379
0.12501598	0.023486451	0.00041079139
0.12514747	0.024309092	0.00041462836
0.12527896	0.023239775	0.00040673718
0.12541044	0.023558460	0.00041116712
0.12554193	0.024611203	0.00041735899
0.12567342	0.023075133	0.00040483816
0.12580491	0.023851547	0.00041238334
0.12593640	0.023704932	0.00040711451
0.12606789	0.023808886	0.00041195368
0.12619938	0.022970512	0.00040412033
0.12633087	0.023628300	0.00041115739
0.12646235	0.023343532	0.00040758064
0.12659384	0.024050061	0.00040916709
0.12672533	0.023412553	0.00040883331
0.12685682	0.024152191	0.00041087985
0.12698831	0.023788530	0.00040878846
0.12711980	0.023113439	0.00040290378
0.12725129	0.023097294	0.00040126974
0.12738277	0.023905571	0.00040951212
0.12751426	0.023613447	0.00040753432
0.12764575	0.024192647	0.00041020840
0.12777724	0.024358813	0.00041073316
0.12790873	0.023515718	0.00040613980
0.12804022	0.023438442	0.00040675684
0.12817171	0.023757925	0.00040696269
0.12830320	0.023370196	0.00040419148
0.12843468	0.023595742	0.00040475650
0.12856617	0.024203543	0.00040923671
0.12869766	0.023921962	0.00040715054
0.12882915	0.023669397	0.00040820476
0.12896064	0.022887732	0.00039862161
0.12909213	0.022872369	0.00039958291
0.12922362	0.023619266	0.00040562128
0.12935511	0.024005656	0.00040821685
0.12948659	0.023886012	0.00040760099
0.12961808	0.023888645	0.00040533903
0.12974957	0.023707102	0.00040344335
0.12988106	0.023628824	0.00040379694
0.13001255	0.024205921	0.00040609082
0.13014404	0.023885339	0.00040649230
0.13027553	0.023579578	0.00040243778
0.13040701	0.023598591	0.00040159149
0.13053850	0.024180356	0.00040862852
0.13066999	0.023194774	0.00039944484
0.13080148	0.023669983	0.00040481120
0.13093297	0.023354171	0.00040000910
0.13106446	0.023428011	0.00040184191
0.13119595	0.024588267	0.00040891985
0.13132744	0.023728879	0.00040283435
0.13145892	0.024330004	0.00040766108
0.13159041	0.023685612	0.00040163978
0.13172190	0.024098715	0.00040353781
0.13185339	0.023619755	0.00040149730
0.13198488	0.023519755	0.00040114513
0.13211637	0.023573063	0.00040159682
0.13224786	0.023569863	0.00039893639
0.13237935	0.023639134	0.00040090081
0.13251083	0.024038833	0.00040482875
0.13264232	0.023605928	0.00040055804
0.13277381	0.023791126	0.00040248442
0.13290530	0.023590286	0.00039849457
0.13303679	0.023790808	0.00040168757
0.13316828	0.024043104	0.00040445163
0.13329977	0.023400359	0.00039584952
0.13343125	0.023842756	0.00040479247
0.13356274	0.024315208	0.00040311986
0.13369423	0.023604424	0.00039850145
0.13382572	0.023193068	0.00039839826
0.13395721	0.023222891	0.00039569359
0.13408870	0.023181739	0.00039672461
0.13422019	0.023815094	0.00039790028
0.13435168	0.024345634	0.00040368209
0.13448316	0.023915836	0.00040342847
0.13461465	0.023761843	0.00039748165
0.13474614	0.023504345	0.00039724521
0.13487763	0.023754295	0.00039845034
0.13500912	0.023240324	0.00039532659
0.13514061	0.023182562	0.00039520446
0.13527210	0.023107715	0.00039482859
0.13540359	0.023951401	0.00039915571
0.13553507	0.023570608	0.00039628926
0.13566656	0.023806818	0.00039824398
0.13579805	0.024321748	0.00040252776
0.13592954	0.023589429	0.00039529128
0.13606103	0.023175419	0.00039481443
0.13619252	0.023205081	0.00039229964
0.13632401	0.024361003	0.00039836194
0.13645549	0.024274143	0.00040108726
0.13658698	0.023172943	0.00039273781
0.13671847	0.023548194	0.00039443663
0.13684996	0.023429537	0.00039453561
0.13698145	0.024189540	0.00039860533
0.13711294	0.023914774	0.00039850005
0.13724443	0.024232242	0.00039972355
0.13737592	0.024071936	0.00039723593
0.13750740	0.023362288	0.00039567780
0.13763889	0.023691095	0.00039266387
0.13777038	0.024154109	0.00039920190
0.13790187	0.023799599	0.00039528190
0.13803336	0.024429934	0.00039811273
0.13816485	0.023353415	0.00039421238
0.13829634	0.023216672	0.00039072571
0.13842783	0.024323290	0.00039935942
0.13855931	0.023996854	0.00039601890
0.13869080	0.023587653	0.00039392581
0.13882229	0.023418183	0.00039127664
0.13895378	0.023384002	0.00039082224
0.13908527	0.023309255	0.00039219967
0.13921676	0.023224152	0.00039029844
0.13934825	0.023571859	0.00039197594
0.13947973	0.023855796	0.00039285408
0.13961122	0.023337226	0.00038930702
0.13974271	0.023532577	0.00039128405
0.13987420	0.023794424	0.00039443936
0.14000569	0.023927925	0.00039211175
0.14013718	0.024362185	0.00039570348
0.14026867	0.023321456	0.00038852954
0.14040016	0.023759669	0.00039350304
0.14053164	0.023481097	0.00039230431
0.14066313	0.023995122	0.00039132160
0.14079462	0.023802732	0.00039260626
0.14092611	0.024306087	0.00039450086
0.14105760	0.023792093	0.00039136584
0.14118909	0.023809210	0.00039243689
0.14132058	0.023960225	0.00038884325
0.14145207	0.023821046	0.00039008377
0.14158355	0.024102862	0.00039122994
0.14171504	0.023860204	0.00039165869
0.14184653	0.023199831	0.00038688135
0.14197802	0.023755668	0.00038872599
0.14210951	0.023834860	0.00038935509
0.14224100	0.023105477	0.00038482402
0.14237249	0.023687781	0.00038925340
0.14250398	0.024527610	0.00039413506
0.14263546	0.023457693	0.00038584067
0.14276695	0.023472010	0.00038685974
0.14289844	0.023454401	0.00038739606
0.14302993	0.024155992	0.00039129201
0.14316142	0.023009900	0.00038431120
0.14329291	0.023179300	0.00038280252
0.14342440	0.022919545	0.00038310877
0.14355588	0.024164461	0.00039088245
0.14368737	0.023324534	0.00038486673
0.14381886	0.024073317	0.00039059281
0.14395035	0.023111112	0.00038234433
0.14408184	0.023599856	0.00038637446
0.14421333	0.023940464	0.00038956978
0.14434482	0.024251229	0.00039024130
0.14447631	0.024296959	0.00039195241
0.14460779	0.023966462	0.00038881103
0.14473928	0.023402644	0.00038501263
0.14487077	0.023470621	0.00038798443
0.14500226	0.024926477	0.00039409617
0.14513375	0.023585165	0.00038785003
0.14526524	0.023328482	0.00038261589
0.14539673	0.023395023	0.00038295424
0.14552822	0.022879993	0.00038301220
0.14565970	0.023817466	0.00038614155
0.14579119	0.023795048	0.00038672970
0.14592268	0.023566946	0.00038540684
0.14605417	0.023645526	0.00038414226
0.14618566	0.023792010	0.00038708731
0.14631715	0.023660626	0.00038383974
0.14644864	0.023438555	0.00038349221
0.14658012	0.023897296	0.00038690860
0.14671161	0.023561341	0.00038427673
0.14684310	0.022865519	0.00038117982
0.14697459	0.023664952	0.00038448778
0.14710608	0.024006055	0.00038538858
0.14723757	0.023485889	0.00038384347
0.14736906	0.023728249	0.00038387928
0.14750055	0.023910496	0.00038697166
0.14763203	0.023472769	0.00038099851
0.14776352	0.023438408	0.00038138689
0.14789501	0.024073340	0.00038685860
0.14802650	0.023848156	0.00038240589
0.14815799	0.023512279	0.00038332340
0.14828948	0.023762428	0.00038373272
0.14842097	0.023711365	0.00038358698
0.14855246	0.023709623	0.00038267936
0.14868394	0.022700804	0.00037565482
0.14881543	0.023795591	0.00038413464
0.14894692	0.023809754	0.00038405577
0.14907841	0.023738059	0.00038237174
0.14920990	0.023987826	0.00038271241
0.14934139	0.023303833	0.00037940157
0.14947288	0.023194416	0.00037971456
0.14960436	0.023568315	0.00038211858
0.14973585	0.023541658	0.00037969983
0.14986734	0.022909540	0.00037815048
0.14999883	0.023539130	0.00037932687
0.15013032	0.023562368	0.00038088854
0.15026181	0.023840047	0.00038263185
0.15039330	0.024629360	0.00038604801
0.15052479	0.023444144	0.00037847658
0.15065627	0.023879522	0.00038176777
0.15078776	0.023752212	0.00038165575
0.15091925	0.023991362	0.00038281994
0.15105074	0.024065093	0.00038267060
0.15118223	0.023364909	0.00037970931
0.15131372	0.023908675	0.00038181050
0.15144521	0.023941144	0.00038167390
0.15157670	0.023641510	0.00038034023
0.15170818	0.023905317	0.00038180594
0.15183967	0.024014192	0.00038082807
0.15197116	0.023249378	0.00037722755
0.15210265	0.023163318	0.00037473866
0.15223414	0.023948242	0.00038024585
0.15236563	0.023681245	0.00037800205
0.15249712	0.023717355	0.00038033141
0.15262860	0.024149013	0.00038277952
0.15276009	0.023946311	0.00038087517
0.15289158	0.024223482	0.00038202622
0.15302307	0.023541264	0.00037783674
0.15315456	0.023543434	0.00037841658
0.15328605	0.023583082	0.00037763320
0.15341754	0.023919771	0.00038103939
0.15354903	0.023147252	0.00037384685
0.15368051	0.023393714	0.00037726331
0.15381200	0.023597753	0.00037688840
0.15394349	0.023437528	0.00037709890
0.15407498	0.023471959	0.00037594115
0.15420647	0.023589570	0.00037570562
0.15433796	0.024050956	0.00037925089
0.15446945	0.023962768	0.00037825751
0.15460094	0.023778340	0.00037953327
0.15473242	0.023177363	0.00037472106
0.15486391	0.023033774	0.00037244397
0.15499540	0.024240749	0.00037969744
0.15512689	0.023676451	0.00037624118
0.15525838	0.023165937	0.00037337519
0.15538987	0.023540216	0.00037639830
0.15552136	0.023643588	0.00037594948
0.15565284	0.024029604	0.00037895705
0.15578433	0.023404217	0.00037400876
0.15591582	0.023626174	0.00037583545
0.15604731	0.023882312	0.00037709886
0.15617880	0.023872991	0.00037718807
0.15631029	0.024035053	0.00037753823
0.15644178	0.023463310	0.00037237600
0.15657327	0.023907374	0.00037770287
0.15670475	0.023835228	0.00037512500
0.15683624	0.023716948	0.00037590267
0.15696773	0.023976693	0.00037701348
0.15709922	0.023024579	0.00037066083
0.15723071	0.023553816	0.00037518776
0.15736220	0.023729211	0.00037246174
0.15749369	0.023984272	0.00037736396
0.15762518	0.023182310	0.00036999258
0.15775666	0.023705338	0.00037449275
0.15788815	0.023326934	0.00037228815
0.15801964	0.023325696	0.00037155169
0.15815113	0.023701533	0.00037445200
0.15828262	0.023903211	0.00037510808
0.15841411	0.023166191	0.00037031548
0.15854560	0.023219218	0.00037166507
0.15867708	0.023140550	0.00036778629
0.15880857	0.023948895	0.00037409420
0.15894006	0.023382105	0.00036958921
0.15907155	0.023542113	0.00037199361
0.15920304	0.023457492	0.00037330449
0.15933453	0.023676275	0.00037269319
0.15946602	0.023202979	0.00036919450
0.15959751	0.023809797	0.00037351769
0.15972899	0.023788959	0.00037273529
0.15986048	0.024034578	0.00037412902
0.15999197	0.023547784	0.00037003549
0.16012346	0.023596618	0.00037219552
0.16025495	0.023722707	0.00037191142
0.16038644	0.023593218	0.00037061775
0.16051793	0.023294902	0.00037089266
0.16064942	0.023286553	0.00036721337
0.16078090	0.023643488	0.00037097651
0.16091239	0.024401131	0.00037641675
0.16104388	0.023759785	0.00037002761
0.16117537	0.023565914	0.00037078225
0.16130686	0.023406784	0.00036872351
0.16143835	0.023636985	0.00037015833
0.16156984	0.023672972	0.00037282636
0.16170133	0.023396124	0.00036646546
0.16183281	0.023520949	0.00036933750
0.16196430	0.023941774	0.00037053904
0.16209579	0.023714473	0.00037072745
0.16222728	0.023277345	0.00036910804
0.16235877	0.023775601	0.00036849217
0.16249026	0.023099298	0.00036644291
0.16262175	0.023770851	0.00036953592
0.16275323	0.022855187	0.00036346571
0.16288472	0.023641727	0.00036872919
0.16301621	0.023308364	0.00036491221
0.16314770	0.023100770	0.00036651447
0.16327919	0.023219137	0.00036524872
0.16341068	0.023665496	0.00036891320
0.16354217	0.022902338	0.00036430055
0.16367366	0.023011586	0.00036403125
0.16380514	0.023569670	0.00036907987
0.16393663	0.023325971	0.00036566477
0.16406812	0.023284820	0.00036384809
0.16419961	0.023729196	0.00036948513
0.16433110	0.023613843	0.00036743218
0.16446259	0.023420580	0.00036656010
0.16459408	0.023438438	0.00036693658
0.16472557	0.023262791	0.00036382508
0.16485705	0.023926450	0.00036918164
0.16498854	0.023184032	0.00036539307
0.16512003	0.023532137	0.00036611006
0.16525152	0.023409412	0.00036701779
0.16538301	0.023513497	0.00036479990
0.16551450	0.023451538	0.00036720963
0.16564599	0.023516978	0.00036520824
0.16577747	0.023470797	0.00036630248
0.16590896	0.023898428	0.00036904782
0.16604045	0.023468171	0.00036469012
0.16617194	0.023726452	0.00036777051
0.16630343	0.023313784	0.00036278832
0.16643492	0.023717340	0.00036547578
0.16656641	0.023589458	0.00036604109
0.16669790	0.024152990	0.00036661942
0.16682938	0.022752111	0.00036117341
0.16696087	0.023010902	0.00036284626
0.16709236	0.022787991	0.00035839711
0.16722385	0.023130042	0.00036345702
0.16735534	0.023204586	0.00036191418
0.16748683	0.023377506	0.00036369107
0.16761832	0.023443706	0.00036390925
0.16774981	0.023643015	0.00036270241
0.16788129	0.023373244	0.00036312619
0.16801278	0.023808977	0.00036406112
0.16814427	0.023638131	0.00036484837
0.16827576	0.023402903	0.00036425322
0.16840725	0.023370131	0.00036068697
0.16853874	0.023552878	0.00036292521
0.16867023	0.023725507	0.00036161180
0.16880171	0.022994390	0.00036083282
0.16893320	0.023734889	0.00036447670
0.16906469	0.023955419	0.00036427243
0.16919618	0.023574662	0.00036499897
0.16932767	0.023916532	0.00036291641
0.16945916	0.023378977	0.00036197131
0.16959065	0.023504980	0.00036322425
0.16972214	0.023104631	0.00035841791
0.16985362	0.023880472	0.00036593711
0.16998511	0.022939050	0.00035658106
0.17011660	0.023354269	0.00036190591
0.17024809	0.023356844	0.00036194121
0.17037958	0.023685014	0.00036215814
0.17051107	0.023638624	0.00036333565
0.17064256	0.023817593	0.00036245461
0.17077405	0.023761955	0.00036404419
0.17090553	0.023510144	0.00036241949
0.17103702	0.023333551	0.00035981193
0.17116851	0.023490037	0.00036064568
0.17130000	0.023386392	0.00036060788
0.17143149	0.024009584	0.00036273288
0.17156298	0.023814093	0.00036223994
0.17169447	0.023617519	0.00036003357
0.17182595	0.023588346	0.00036111775
0.17195744	0.023418946	0.00036086506
0.17208893	0.023439763	0.00035911003
0.17222042	0.023621583	0.00036072139
0.17235191	0.023879315	0.00036189750
0.17248340	0.023929507	0.00036342981
0.17261489	0.024556483	0.00036622707
0.17274638	0.023413691	0.00035822657
0.17287786	0.023575643	0.00036177023
0.17300935	0.023771715	0.00035932737
0.17314084	0.023944234	0.00036153590
0.17327233	0.022700670	0.00035460876
0.17340382	0.023051104	0.00035577609
0.17353531	0.023797418	0.00035979387
0.17366680	0.023689625	0.00035975270
0.17379829	0.023837883	0.00036066599
0.17392977	0.022917834	0.00035658588
0.17406126	0.023355223	0.00035755473
0.17419275	0.023230904	0.00035752165
0.17432424	0.022816967	0.00035401552
0.17445573	0.023825264	0.00035896926
0.17458722	0.023705765	0.00036025747
0.17471871	0.023680632	0.00035833881
0.17485019	0.023845858	0.00035978576
0.17498168	0.023236890	0.00035689748
0.17511317	0.024121961	0.00036178724
0.17524466	0.022891127	0.00035489827
0.17537615	0.023445082	0.00035676347
0.17550764	0.023319231	0.00035585040
0.17563913	0.023377656	0.00035592516
0.17577062	0.023513058	0.00035704413
0.17590210	0.023425312	0.00035714980
0.17603359	0.023272539	0.00035516750
0.17616508	0.023927303	0.00036092782
0.17629657	0.023517529	0.00035736120
0.17642806	0.023566797	0.00035634498
0.17655955	0.023023484	0.00035464364
0.17669104	0.022980224	0.00035200578
0.17682253	0.023500257	0.00035462394
0.17695401	0.023707759	0.00035918653
0.17708550	0.023519067	0.00035586580
0.17721699	0.023839899	0.00035843147
0.17734848	0.023215426	0.00035417303
0.17747997	0.023350091	0.00035507179
0.17761146	0.024162713	0.00036090197
0.17774295	0.023664279	0.00035404999
0.17787443	0.023915947	0.00035818957
0.17800592	0.023487089	0.00035528515
0.17813741	0.023496466	0.00035390383
0.17826890	0.023578097	0.00035563055
0.17840039	0.023818646	0.00035510647
0.17853188	0.023183292	0.00035459160
0.17866337	0.023150618	0.00035253084
0.17879486	0.023309756	0.00035305939
0.17892634	0.024030232	0.00035869333
0.17905783	0.023612230	0.00035375012
0.17918932	0.023447395	0.00035553177
0.17932081	0.023757324	0.00035535192
0.17945230	0.023357538	0.00035330071
0.17958379	0.023434039	0.00035384902
0.17971528	0.023560820	0.00035344773
0.17984677	0.023413506	0.00035327011
0.17997825	0.023022130	0.00035075375
0.18010974	0.023971119	0.00035648355
0.18024123	0.023536098	0.00035310957
0.18037272	0.023551997	0.00035206848
0.18050421	0.023834745	0.00036346540
0.18063570	0.023030730	0.00036119832
0.18076719	0.023482711	0.00036427155
0.18089867	0.023278253	0.00036777197
0.18103016	0.023405969	0.00036784561
0.18116165	0.023170053	0.00036845407
0.18129314	0.023056899	0.00036926502
0.18142463	0.023802110	0.00037423433
0.18155612	0.023310824	0.00037399057
0.18168761	0.023856938	0.00037781900
0.18181910	0.023547780	0.00037862748
0.18195058	0.023953799	0.00038252076
0.18208207	0.023344496	0.00037696923
0.18221356	0.022972746	0.00037692515
0.18234505	0.023238339	0.00037919418
0.18247654	0.023131585	0.00037940197
0.18260803	0.023580260	0.00038434605
0.18273952	0.023455101	0.00038355971
0.18287101	0.023321105	0.00038601294
0.18300249	0.023681818	0.00038743524
0.18313398	0.022622737	0.00038009528
0.18326547	0.022578648	0.00038213358
0.18339696	0.023021860	0.00038466831
0.18352845	0.023112760	0.00038754800
0.18365994	0.022925428	0.00038696683
0.18379143	0.023165620	0.00038907768
0.18392292	0.022697091	0.00039001104
0.18405440	0.023293265	0.00039054550
0.18418589	0.023662441	0.00039629905
0.18431738	0.023851981	0.00039683702
0.18444887	0.023087498	0.00039247094
0.18458036	0.022882651	0.00039215642
0.18471185	0.022904852	0.00039307145
0.18484334	0.023548396	0.00039853208
0.18497482	0.023350247	0.00040019554
0.18510631	0.023307417	0.00039606683
0.18523780	0.024035750	0.00040395472
0.18536929	0.022654733	0.00038997704
0.18550078	0.023064334	0.00038532629
0.18563227	0.022788872	0.00038478927
0.18576376	0.023162106	0.00037989088
0.18589525	0.023748343	0.00038549889
0.18602673	0.023651121	0.00038138439
0.18615822	0.023895646	0.00038210404
0.18628971	0.023967096	0.00038158059
0.18642120	0.023332019	0.00037587928
0.18655269	0.022727239	0.00037300761
0.18668418	0.024507604	0.00038071534
0.18681567	0.023296539	0.00037221393
0.18694716	0.023124390	0.00037176486
0.18707864	0.022978104	0.00036669246
0.18721013	0.023628385	0.00037294560
0.18734162	0.023489278	0.00037160596
0.18747311	0.022978131	0.00036542414
0.18760460	0.022895288	0.00036680682
0.18773609	0.023047643	0.00036335483
0.18786758	0.023739092	0.00036914010
0.18799906	0.023567570	0.00036899543
0.18813055	0.022941502	0.00036101997
0.18826204	0.023940415	0.00036857408
0.18839353	0.022689331	0.00035759217
0.18852502	0.023164714	0.00036202712
0.18865651	0.023419262	0.00036445404
0.18878800	0.022984171	0.00035779010
0.18891949	0.023501090	0.00036202952
0.18905097	0.023530954	0.00036086996
0.18918246	0.023023109	0.00035815110
0.18931395	0.023932660	0.00036263557
0.18944544	0.023637503	0.00035936091
0.18957693	0.023375673	0.00035897250
0.18970842	0.022388892	0.00035056754
0.18983991	0.023838030	0.00036071390
0.18997140	0.023690147	0.00036067203
0.19010288	0.024000732	0.00035829269
0.19023437	0.024197886	0.00036168370
0.19036586	0.023107341	0.00035325203
0.19049735	0.023427509	0.00035396169
0.19062884	0.023421037	0.00035527177
0.19076033	0.023358729	0.00035251505
0.19089182	0.023398743	0.00035359612
0.19102330	0.023436363	0.00035264721
0.19115479	0.023328514	0.00035220426
0.19128628	0.023075630	0.00035220100
0.19141777	0.023290933	0.00035154524
0.19154926	0.023347631	0.00035252069
0.19168075	0.023430606	0.00035198357
0.19181224	0.024403570	0.00035859461
0.19194373	0.023600222	0.00035367158
0.19207521	0.023398225	0.00035148639
0.19220670	0.023277106	0.00034890485
0.19233819	0.023434793	0.00035249197
0.19246968	0.023219507	0.00035061374
0.19260117	0.023079875	0.00034949492
0.19273266	0.023459717	0.00035058913
0.19286415	0.023494174	0.00035055971
0.19299564	0.023354621	0.00035151346
0.19312712	0.023810900	0.00035187539
0.19325861	0.023365420	0.00035149052
0.19339010	0.023437803	0.00034987046
0.19352159	0.023244614	0.00034910656
0.19365308	0.023444814	0.00035018461
0.19378457	0.023058656	0.00034755896
0.19391606	0.023205354	0.00034967144
0.19404754	0.023077941	0.00034709566
0.19417903	0.023492607	0.00035033548
0.19431052	0.023509867	0.00035059994
0.19444201	0.023908072	0.00035115058
0.19457350	0.023009870	0.00034664284
0.19470499	0.023461918	0.00034768055
0.19483648	0.023102351	0.00034676724
0.19496797	0.022927363	0.00034664887
0.19509945	0.022833431	0.00034470294
0.19523094	0.023531232	0.00034853745
0.19536243	0.023097504	0.00034631910
0.19549392	0.023023097	0.00034571110
0.19562541	0.023179345	0.00034758501
0.19575690	0.023335929	0.00034590639
0.19588839	0.023295460	0.00034701231
0.19601988	0.023732490	0.00034825043
0.19615136	0.023459339	0.00034721790
0.19628285	0.024003066	0.00035209268
0.19641434	0.022897197	0.00034370792
0.19654583	0.023592828	0.00034873919
0.19667732	0.023423210	0.00034654402
0.19680881	0.023117357	0.00034546384
0.19694030	0.023597972	0.00034760803
0.19707178	0.023643067	0.00034709354
0.19720327	0.023395796	0.00034597160
0.19733476	0.023505552	0.00034591247
0.19746625	0.022875519	0.00034279915
0.19759774	0.023466057	0.00034770760
0.19772923	0.023028932	0.00034308546
0.19786072	0.023359240	0.00034428854
0.19799221	0.023900059	0.00034876178
0.19812369	0.022854269	0.00034142877
0.19825518	0.023405585	0.00034658430
0.19838667	0.023620553	0.00034569629
0.19851816	0.022872484	0.00034058418
0.19864965	0.023349409	0.00034420273
0.19878114	0.023464611	0.00034453094
0.19891263	0.023232491	0.00034518316
0.19904412	0.023164538	0.00034317913
0.19917560	0.023115332	0.00034436459
0.19930709	0.023371574	0.00034421515
0.19943858	0.023026707	0.00034102617
0.19957007	0.022797202	0.00034169363
0.19970156	0.023375676	0.00034513111
0.19983305	0.023687208	0.00034437940
0.19996454	0.023199940	0.00034258797
0.20009602	0.023105908	0.00034108154
0.20022751	0.023738574	0.00034595319
0.20035900	0.023015162	0.00034144408
0.20049049	0.023192957	0.00034181523
0.20062198	0.023781719	0.00034516571
0.20075347	0.023574058	0.00034372686
0.20088496	0.023188844	0.00034247027
0.20101645	0.023330553	0.00034379066
0.20114793	0.022786067	0.00033911430
0.20127942	0.023015217	0.00034050440
0.20141091	0.023267706	0.00034110024
0.20154240	0.024144773	0.00034717369
0.20167389	0.022984807	0.00034049900
0.20180538	0.023708327	0.00034276351
0.20193687	0.023125098	0.00034152553
0.20206836	0.023336854	0.00034280186
0.20219984	0.023585177	0.00034478601
0.20233133	0.022663748	0.00033918529
0.20246282	0.023516631	0.00034084258
0.20259431	0.023853550	0.00034415338
0.20272580	0.023427279	0.00034077995
0.20285729	0.023251558	0.00033918865
0.20298878	0.023295572	0.00034209446
0.20312027	0.023688685	0.00033999544
0.20325175	0.023602218	0.00034292468
0.20338324	0.023301762	0.00033927146
0.20351473	0.023314885	0.00034093760
0.20364622	0.022573436	0.00033682635
0.20377771	0.023327849	0.00033888669
0.20390920	0.022957932	0.00033857478
0.20404069	0.023532655	0.00034039520
0.20417217	0.023473449	0.00034170468
0.20430366	0.023162767	0.00033952911
0.20443515	0.023039135	0.00033596815
0.20456664	0.023271992	0.00033855067
0.20469813	0.023763090	0.00034187982
0.20482962	0.023298914	0.00033774782
0.20496111	0.022993760	0.00033748441
0.20509260	0.022840484	0.00033528416
0.20522408	0.024191835	0.00034389279
0.20535557	0.023283463	0.00033891563
0.20548706	0.023191181	0.00033751712
0.20561855	0.023477090	0.00033937495
0.20575004	0.023304730	0.00033676403
0.20588153	0.023373098	0.00033806163
0.20601302	0.022841749	0.00033602840
0.20614451	0.023043684	0.00033428419
0.20627599	0.022979638	0.00033648633
0.20640748	0.023465826	0.00033700430
0.20653897	0.023196464	0.00033656831
0.20667046	0.023230867	0.00033710683
0.20680195	0.023427942	0.00033730310
0.20693344	0.023181450	0.00033779831
0.20706493	0.023794924	0.00033901876
0.20719641	0.023008685	0.00033512877
0.20732790	0.023364426	0.00033950618
0.20745939	0.023565170	0.00033627821
0.20759088	0.023651822	0.00033855077
0.20772237	0.023648835	0.00033775054
0.20785386	0.023301944	0.00033562521
0.20798535	0.023328464	0.00033914768
0.20811684	0.023485343	0.00033707439
0.20824832	0.022839851	0.00033331564
0.20837981	0.023545928	0.00033680913
0.20851130	0.022663035	0.00033275080
0.20864279	0.023762436	0.00034007079
0.20877428	0.023437217	0.00033552842
0.20890577	0.024166030	0.00034002831
0.20903726	0.023044517	0.00033380439
0.20916875	0.023063525	0.00033512300
0.20930023	0.024059637	0.00034091349
0.20943172	0.023178219	0.00033423980
0.20956321	0.022848451	0.00033261526
0.20969470	0.023448851	0.00033611131
0.20982619	0.023018883	0.00033393886
0.20995768	0.022917528	0.00033406920
0.21008917	0.023505734	0.00033530560
0.21022065	0.023370551	0.00033509627
0.21035214	0.023617311	0.00033788095
0.21048363	0.023397237	0.00033331542
0.21061512	0.023103326	0.00033509857
0.21074661	0.023536226	0.00033455923
0.21087810	0.023697285	0.00033594371
0.21100959	0.023464943	0.00033673502
0.21114108	0.022958294	0.00033090416
0.21127256	0.022986562	0.00033412835
0.21140405	0.022581943	0.00032916381
0.21153554	0.022727731	0.00033077221
0.21166703	0.023703841	0.00033702376
0.21179852	0.023539894	0.00033545782
0.21193001	0.023349849	0.00033475946
0.21206150	0.023014510	0.00033135911
0.21219299	0.022895559	0.00033122326
0.21232447	0.023132665	0.00033324005
0.21245596	0.023259500	0.00033230239
0.21258745	0.022966594	0.00033331155
0.21271894	0.022646624	0.00032918055
0.21285043	0.023543089	0.00033322249
0.21298192	0.023208023	0.00033388743
0.21311341	0.023249264	0.00033091169
0.21324489	0.023093229	0.00033214567
0.21337638	0.022923491	0.00032974931
0.21350787	0.023085194	0.00033198350
0.21363936	0.023501150	0.00033456892
0.21377085	0.023365085	0.00033300481
0.21390234	0.023721580	0.00033555433
0.21403383	0.023609551	0.00033368733
0.21416532	0.022490305	0.00032689920
0.21429680	0.023892859	0.00033617325
0.21442829	0.023458779	0.00033238244
0.21455978	0.023285627	0.00033189991
0.21469127	0.023421841	0.00033114061
0.21482276	0.022917262	0.00032838503
0.21495425	0.022736062	0.00032883494
0.21508574	0.023642954	0.00033374780
0.21521723	0.023081337	0.00033099758
0.21534871	0.023662769	0.00033466211
0.21548020	0.023236477	0.00032888268
0.21561169	0.022452135	0.00032730812
0.21574318	0.022978221	0.00033045215
0.21587467	0.022929172	0.00032880105
0.21600616	0.023427349	0.00033174328
0.21613765	0.022748277	0.00032724483
0.21626913	0.023332084	0.00033026889
0.21640062	0.023437433	0.00033169395
0.21653211	0.024052871	0.00033499460
0.21666360	0.023380081	0.00033052214
0.21679509	0.023453709	0.00033019365
0.21692658	0.023864508	0.00033514572
0.21705807	0.023665140	0.00033192090
0.21718956	0.023258460	0.00032933590
0.21732104	0.022926949	0.00032910370
0.21745253	0.023635938	0.00033172527
0.21758402	0.023452095	0.00033189479
0.21771551	0.022855425	0.00032717823
0.21784700	0.023398446	0.00032906881
0.21797849	0.023601115	0.00033128277
0.21810998	0.023370071	0.00032931668
0.21824147	0.023409988	0.00032964404
0.21837295	0.022701383	0.00032698859
0.21850444	0.023524273	0.00032877617
0.21863593	0.023062610	0.00032870926
0.21876742	0.023316802	0.00032798286
0.21889891	0.023579603	0.00033106428
0.21903040	0.023684989	0.00033142669
0.21916189	0.022802550	0.00032425892
0.21929337	0.022561593	0.00032437939
0.21942486	0.022979454	0.00032632109
0.21955635	0.023141656	0.00032897697
0.21968784	0.023533125	0.00032993124
0.21981933	0.023254742	0.00032631714
0.21995082	0.023194532	0.00032761207
0.22008231	0.022584219	0.00032309145
0.22021380	0.023273373	0.00032827508
0.22034528	0.023311089	0.00032796895
0.22047677	0.022671141	0.00032236978
0.22060826	0.023681510	0.00033015569
0.22073975	0.023231149	0.00032755157
0.22087124	0.023284634	0.00032759766
0.22100273	0.022621084	0.00032554211
0.22113422	0.023244407	0.00032533018
0.22126571	0.023244385	0.00032734086
0.22139719	0.023677683	0.00032938944
0.22152868	0.023210978	0.00032701982
0.22166017	0.023435247	0.00032964024
0.22179166	0.023651218	0.00032751708
0.22192315	0.023387203	0.00032835572
0.22205464	0.023225373	0.00032680602
0.22218613	0.023198938	0.00032637469
0.22231761	0.022719332	0.00032261495
0.22244910	0.023251019	0.00032622635
0.22258059	0.023153955	0.00032535126
0.22271208	0.023153794	0.00032670009
0.22284357	0.022807391	0.00032366825
0.22297506	0.023935399	0.00033039491
0.22310655	0.023125062	0.00032452757
0.22323804	0.023442623	0.00032746776
0.22336952	0.022862542	0.00032431856
0.22350101	0.023741482	0.00032789287
0.22363250	0.022700663	0.00032251859
0.22376399	0.023415238	0.00032504243
0.22389548	0.022303164	0.00032115075
0.22402697	0.022715355	0.00032359380
0.22415846	0.023069590	0.00032331975
0.22428995	0.023715534	0.00032728602
0.22442143	0.022819359	0.00032210046
0.22455292	0.023081454	0.00032420842
0.22468441	0.023419825	0.00032626888
0.22481590	0.023594579	0.00032720869
0.22494739	0.023486712	0.00032436966
0.22507888	0.023087068	0.00032379957
0.22521037	0.022895762	0.00032195123
0.22534186	0.023346751	0.00032651573
0.22547334	0.022941738	0.00032240348
0.22560483	0.022630815	0.00031932166
0.22573632	0.022986648	0.00032306885
0.22586781	0.022744282	0.00032205199
0.22599930	0.022355293	0.00031968298
0.22613079	0.022945504	0.00032066787
0.22626228	0.022392788	0.00031969108
0.22639376	0.023536694	0.00032445867
0.22652525	0.023369337	0.00032411811
0.22665674	0.023148480	0.00032441952
0.22678823	0.023419629	0.00032312867
0.22691972	0.022960578	0.00032070726
0.22705121	0.023170202	0.00032204180
0.22718270	0.022752887	0.00032055857
0.22731419	0.022893357	0.00032200345
0.22744567	0.022839471	0.00032042550
0.22757716	0.023469695	0.00032308576
0.22770865	0.023010427	0.00032195887
0.22784014	0.023171093	0.00032191144
0.22797163	0.023389098	0.00032441196
0.22810312	0.023503122	0.00032391507
0.22823461	0.023208143	0.00032192527
0.22836610	0.023304974	0.00032420111
0.22849758	0.023566137	0.00032355700
0.22862907	0.023518154	0.00032439164
0.22876056	0.023702484	0.00032231918
0.22889205	0.023243852	0.00032319454
0.22902354	0.022729531	0.00031942557
0.22915503	0.023113078	0.00032033660
0.22928652	0.023326502	0.00032387244
0.22941800	0.023273087	0.00032113500
0.22954949	0.023193736	0.00032150429
0.22968098	0.023525885	0.00032317377
0.22981247	0.022767029	0.00031848608
0.22994396	0.023278283	0.00032233439
0.23007545	0.022471346	0.00031992948
0.23020694	0.022787980	0.00032555619
0.23033843	0.022937181	0.00033053931
0.23046991	0.023013162	0.00033176216
0.23060140	0.023094264	0.00033293829
0.23073289	0.023196205	0.00033420397
0.23086438	0.023200582	0.00033564923
0.23099587	0.022787075	0.00033812107
0.23112736	0.022935734	0.00033653312
0.23125885	0.023349935	0.00034192735
0.23139034	0.022721723	0.00033732943
0.23152182	0.022978370	0.00034018290
0.23165331	0.023259256	0.00034470291
0.23178480	0.023356897	0.00034522895
0.23191629	0.023373036	0.00034778788
0.23204778	0.023348690	0.00034678857
0.23217927	0.023349419	0.00034587599
0.23231076	0.023037250	0.00034801010
0.23244224	0.023000627	0.00034650952
0.23257373	0.023158606	0.00034808007
0.23270522	0.023612698	0.00035166175
0.23283671	0.023919236	0.00035163718
0.23296820	0.022612420	0.00034661270
0.23309969	0.023226180	0.00034821608
0.23323118	0.023053773	0.00034729831
0.23336267	0.023095130	0.00034965899
0.23349415	0.023207561	0.00034682635
0.23362564	0.023089861	0.00034960634
0.23375713	0.023705596	0.00035253472
0.23388862	0.023241890	0.00034920401
0.23402011	0.023400461	0.00035233336
0.23415160	0.023177033	0.00034920989
0.23428309	0.023483835	0.00035331597
0.23441458	0.023825646	0.00035340509
0.23454606	0.023035089	0.00035059384
0.23467755	0.023101360	0.00035044138
0.23480904	0.023024511	0.00035126670
0.23494053	0.023225755	0.00035106172
0.23507202	0.022642304	0.00034863640
0.23520351	0.022943230	0.00035072504
0.23533500	0.023338607	0.00035362421
0.23546648	0.023856403	0.00035543160
0.23559797	0.023514706	0.00035502688
0.23572946	0.023251254	0.00035258204
0.23586095	0.023321940	0.00035375175
0.23599244	0.022480526	0.00034936060
0.23612393	0.023343674	0.00035283285
0.23625542	0.023704199	0.00035829401
0.23638691	0.023492444	0.00035613445
0.23651839	0.022904896	0.00035095457
0.23664988	0.022975989	0.00035303691
0.23678137	0.022699168	0.00035126280
0.23691286	0.023233959	0.00035476098
0.23704435	0.022987122	0.00035364178
0.23717584	0.023597564	0.00035600127
0.23730733	0.023188490	0.00035628803
0.23743882	0.023370700	0.00035732431
0.23757030	0.023524343	0.00035834151
0.23770179	0.023137038	0.00035622976
0.23783328	0.023496587	0.00035746587
0.23796477	0.023677397	0.00036032652
0.23809626	0.023305880	0.00035718790
0.23822775	0.023230484	0.00035714034
0.23835924	0.023023472	0.00035815329
0.23849072	0.022755865	0.00035201777
0.23862221	0.022809883	0.00035501694
0.23875370	0.023272786	0.00035565195
0.23888519	0.023752910	0.00036066420
0.23901668	0.023273294	0.00035997542
0.23914817	0.023143603	0.00035467607
0.23927966	0.023033849	0.00035778280
0.23941115	0.024053030	0.00036347242
0.23954263	0.023487093	0.00036063499
0.23967412	0.023598833	0.00036160910
0.23980561	0.023200852	0.00035739841
0.23993710	0.023818086	0.00036320476
0.24006859	0.023383747	0.00035944814
0.24020008	0.022655947	0.00035589015
0.24033157	0.022837243	0.00035787842
0.24046306	0.022667195	0.00035504321
0.24059454	0.023835079	0.00036270096
0.24072603	0.023225179	0.00035996382
0.24085752	0.023522167	0.00036161760
0.24098901	0.023279669	0.00036329238
0.24112050	0.022730072	0.00035583108
0.24125199	0.023448122	0.00036081943
0.24138348	0.023271957	0.00036057180
0.24151496	0.023053220	0.00035803374
0.24164645	0.022775715	0.00035817594
0.24177794	0.023013429	0.00035833880
0.24190943	0.023868938	0.00036578319
0.24204092	0.023148870	0.00036102920
0.24217241	0.022432466	0.00035627457
0.24230390	0.022186959	0.00035624885
0.24243539	0.023109261	0.00035778781
0.24256687	0.023078291	0.00036027529
0.24269836	0.022982126	0.00036066420
0.24282985	0.023997450	0.00036486636
0.24296134	0.023837725	0.00036537677
0.24309283	0.023313049	0.00036135683
0.24322432	0.022807375	0.00035848451
0.24335581	0.023263918	0.00036369697
0.24348730	0.023075652	0.00036027281
0.24361878	0.024043811	0.00036608530
0.24375027	0.023618224	0.00036401196
0.24388176	0.023148306	0.00036120446
0.24401325	0.022672645	0.00036136254
0.24414474	0.022940303	0.00035991623
0.24427623	0.023057978	0.00036238987
0.24440772	0.024628120	0.00037093764
0.24453920	0.022986988	0.00036101758
0.24467069	0.023808569	0.00036712751
0.24480218	0.023134703	0.00036208579
0.24493367	0.024169820	0.00036854576
0.24506516	0.023250225	0.00036274211
0.24519665	0.022849239	0.00036084640
0.24532814	0.023526116	0.00036633810
0.24545963	0.023226667	0.00036322739
0.24559111	0.022445924	0.00036012500
0.24572260	0.023690996	0.00036585202
0.24585409	0.023829142	0.00036737470
0.24598558	0.023282466	0.00036516630
0.24611707	0.022989707	0.00036288776
0.24624856	0.023392483	0.00036361307
0.24638005	0.023671429	0.00036854276
0.24651154	0.023367165	0.00036435260
0.24664302	0.023200215	0.00036659538
0.24677451	0.023094765	0.00036254076
0.24690600	0.023089193	0.00036497567
0.24703749	0.023288146	0.00036598744
0.24716898	0.022892910	0.00036082437
0.24730047	0.022962533	0.00036566602
0.24743196	0.023323563	0.00036518003
0.24756345	0.023314444	0.00036638631
0.24769493	0.023695959	0.00036947934
0.24782642	0.022930459	0.00036290727
0.24795791	0.022794867	0.00036385512
0.24808940	0.023498804	0.00036745292
0.24822089	0.023224465	0.00036384616
0.24835238	0.022303289	0.00036254355
0.24848387	0.023873760	0.00036912225
0.24861535	0.023430301	0.00036821494
0.24874684	0.022859222	0.00036364641
0.24887833	0.023655806	0.00036787641
0.24900982	0.023255525	0.00036801147
0.24914131	0.023501984	0.00036745849
0.24927280	0.023168166	0.00036713369
0.24940429	0.023467696	0.00036715168
0.24953578	0.023557164	0.00036845505
0.24966726	0.022917029	0.00036607939
0.24979875	0.023245331	0.00036516751
0.24993024	0.023567829	0.00037003906
0.25006173	0.023306194	0.00036612327
0.25019322	0.023458482	0.00036845729
0.25032471	0.022815660	0.00036688061
0.25045620	0.022904341	0.00036438171
0.25058769	0.023398147	0.00036915221
0.25071917	0.023091760	0.00036676064
0.25085066	0.023206680	0.00036765444
0.25098215	0.023737015	0.00037207071
0.25111364	0.022946006	0.00036496305
0.25124513	0.023397379	0.00037011954
0.25137662	0.022516160	0.00036376387
0.25150811	0.022875511	0.00036504697
0.25163959	0.022551666	0.00036488382
0.25177108	0.023574825	0.00036854559
0.25190257	0.023269159	0.00036925975
0.25203406	0.023191321	0.00036875426
0.25216555	0.023000680	0.00036722429
0.25229704	0.023116309	0.00036906184
0.25242853	0.023295346	0.00036838529
0.25256002	0.022791072	0.00036714301
0.25269150	0.023288832	0.00036739645
0.25282299	0.023198674	0.00036680051
0.25295448	0.023881658	0.00037470399
0.25308597	0.022727242	0.00036394523
0.25321746	0.023212779	0.00036935904
0.25334895	0.023280185	0.00037024615
0.25348044	0.022847887	0.00036647086
0.25361193	0.022762084	0.00036678228
0.25374341	0.022651815	0.00036462958
0.25387490	0.023096397	0.00036709785
0.25400639	0.022960453	0.00037491160
0.25413788	0.022710756	0.00037553036
0.25426937	0.023176152	0.00038339077
0.25440086	0.022788903	0.00038459501
0.25453235	0.022896821	0.00038778500
0.25466383	0.022298856	0.00038766791
0.25479532	0.023260144	0.00039348630
0.25492681	0.023456363	0.00039885862
0.25505830	0.023417967	0.00039982891
0.25518979	0.023077503	0.00039894123
0.25532128	0.022713115	0.00039936196
0.25545277	0.022844932	0.00040241860
0.25558426	0.023346643	0.00040541497
0.25571574	0.023467459	0.00040922118
0.25584723	0.023456910	0.00040990091
0.25597872	0.022974113	0.00040983832
0.25611021	0.023588330	0.00041376127
0.25624170	0.023343997	0.00041440196
0.25637319	0.023272780	0.00041731355
0.25650468	0.022781263	0.00041487648
0.25663617	0.023118415	0.00041707748
0.25676765	0.023137509	0.00041964713
0.25689914	0.023369376	0.00042300590
0.25703063	0.022936015	0.00042351175
0.25716212	0.023040426	0.00042254860
0.25729361	0.023180226	0.00042747549
0.25742510	0.022696955	0.00042378579
0.25755659	0.022535714	0.00042688102
0.25768807	0.023688285	0.00043563241
0.25781956	0.023332905	0.00043424666
0.25795105	0.023215776	0.00043378479
0.25808254	0.023409263	0.00044039461
0.25821403	0.022483604	0.00042950963
0.25834552	0.022948289	0.00043669176
0.25847701	0.023735465	0.00044073042
0.25860850	0.023192883	0.00043880025
0.25873998	0.022675431	0.00043644106
0.25887147	0.023466386	0.00044512862
0.25900296	0.022888582	0.00044110459
0.25913445	0.023436652	0.00044290721
0.25926594	0.022453067	0.00043646672
0.25939743	0.023022815	0.00044460171
0.25952892	0.023105346	0.00044293177
0.25966041	0.023083934	0.00044795022
0.25979189	0.022468304	0.00043944754
0.25992338	0.023416290	0.00045113426
0.26005487	0.023304132	0.00044984482
0.26018636	0.023001259	0.00044884991
0.26031785	0.022496759	0.00044461542
0.26044934	0.022851337	0.00044538677
0.26058083	0.023085175	0.00044996531
0.26071231	0.023919980	0.00045730791
0.26084380	0.022785064	0.00044687995
0.26097529	0.023424829	0.00045321275
0.26110678	0.023526774	0.00045811248
0.26123827	0.023330154	0.00045767798
0.26136976	0.023187863	0.00045553582
0.26150125	0.023251594	0.00045677815
0.26163274	0.023666010	0.00045968427
0.26176422	0.023408742	0.00045694592
0.26189571	0.023022495	0.00046009638
0.26202720	0.023591931	0.00046215991
0.26215869	0.023702554	0.00046306975
0.26229018	0.022963807	0.00045984617
0.26242167	0.023276934	0.00046223332
0.26255316	0.023679697	0.00046498563
0.26268465	0.024093656	0.00046982269
0.26281613	0.023504987	0.00046491489
0.26294762	0.022351421	0.00045498226
0.26307911	0.023099915	0.00046257238
0.26321060	0.023326632	0.00046745183
0.26334209	0.023169986	0.00046694313
0.26347358	0.022793721	0.00046256655
0.26360507	0.022811557	0.00046321324
0.26373655	0.023145733	0.00046864252
0.26386804	0.022707019	0.00046298474
0.26399953	0.022814858	0.00046858759
0.26413102	0.021978110	0.00045993670
0.26426251	0.023000203	0.00046833594
0.26439400	0.022851305	0.00046702382
0.26452549	0.023086115	0.00047382259
0.26465698	0.023467136	0.00047549643
0.26478846	0.023067115	0.00046840888
0.26491995	0.023225029	0.00047789501
0.26505144	0.024149563	0.00048078364
0.26518293	0.023304871	0.00047591808
0.26531442	0.023419711	0.00048113646
0.26544591	0.023906421	0.00048079084
[truncated: 567 more rows]
