# Supplementary material for: Invariant surface glycoprotein 65 of Trypanosoma brucei is a complement C3 receptor
Source: Nat Commun. 2022 Aug 29;13:5085. doi: 10.1038/s41467-022-32728-9 (PMC9424271; doi:10.1038/s41467-022-32728-9)
Supplement: Supplementary file 4 — supplementary data 2 [file 41467_2022_32728_MOESM4_ESM.zip › b21-414646_00013.dat]

0.0026000000	39.718613	0.13697051
0.0027314887	28.839678	0.10720922
0.0028629774	22.358422	0.090260652
0.0029944661	17.188478	0.075951934
0.0031259548	12.189073	0.058774781
0.0032574435	10.795397	0.057254101
0.0033889322	8.8082153	0.048888529
0.0035204209	11.470600	0.048574593
0.0036519096	12.300773	0.046677964
0.0037833983	9.9126513	0.039506119
0.0039148870	8.2474531	0.034770607
0.0040463757	6.7048653	0.030160815
0.0041778644	5.4895386	0.025579262
0.0043093531	4.5037679	0.022747753
0.0044408418	3.7963511	0.020086514
0.0045723305	3.0877968	0.018115309
0.0047038192	2.8969559	0.016793736
0.0048353079	2.4615788	0.015028357
0.0049667966	2.2104278	0.014190124
0.0050982853	1.8838979	0.012410190
0.0052297740	1.7496415	0.012116155
0.0053612627	1.5202301	0.010906187
0.0054927514	1.3964173	0.010175493
0.0056242401	1.2311035	0.0095265646
0.0057557288	1.1589518	0.0089870931
0.0058872175	1.0636157	0.0084942602
0.0060187062	1.0206728	0.0082989758
0.0061501949	0.89973026	0.0074633652
0.0062816836	0.88218228	0.0075571528
0.0064131723	0.82367986	0.0071583752
0.0065446610	0.78605376	0.0068928221
0.0066761496	0.75364531	0.0067174724
0.0068076383	0.71601788	0.0063991413
0.0069391270	0.69275513	0.0063955104
0.0070706157	0.65573978	0.0061238643
0.0072021044	0.64935838	0.0060268036
0.0073335931	0.61404641	0.0058351085
0.0074650818	0.57604408	0.0054871296
0.0075965705	0.55503679	0.0054308468
0.0077280592	0.54338797	0.0053513041
0.0078595479	0.50526404	0.0050367994
0.0079910366	0.48518664	0.0049651216
0.0081225253	0.45960049	0.0046942020
0.0082540140	0.45427189	0.0046934524
0.0083855027	0.44353366	0.0046553831
0.0085169914	0.41776648	0.0044258301
0.0086484801	0.40431867	0.0043223484
0.0087799688	0.38527655	0.0041449157
0.0089114575	0.37985209	0.0041373903
0.0090429462	0.35802751	0.0039886848
0.0091744349	0.35001887	0.0039099102
0.0093059236	0.32710905	0.0037352802
0.0094374123	0.31782414	0.0036575027
0.0095689010	0.30257684	0.0035112214
0.0097003897	0.28984942	0.0034643632
0.0098318784	0.28214330	0.0033691304
0.0099633671	0.26616770	0.0032368142
0.010094856	0.26285260	0.0032067120
0.010226345	0.23806308	0.0029795152
0.010357833	0.24078382	0.0030738639
0.010489322	0.22660356	0.0028942531
0.010620811	0.21494916	0.0027988741
0.010752299	0.21106309	0.0027614139
0.010883788	0.19168200	0.0025773862
0.011015277	0.18756460	0.0025958167
0.011146765	0.17652308	0.0024406704
0.011278254	0.16867278	0.0023766159
0.011409743	0.16297456	0.0023117540
0.011541231	0.15450369	0.0022171724
0.011672720	0.15134666	0.0021994437
0.011804209	0.14049447	0.0020391521
0.011935698	0.13575151	0.0019995916
0.012067186	0.12686427	0.0019224065
0.012198675	0.12301035	0.0018312897
0.012330164	0.11568374	0.0017795392
0.012461652	0.11352399	0.0017428139
0.012593141	0.10603982	0.0016470489
0.012724630	0.10486417	0.0016381015
0.012856118	0.098455336	0.0015376118
0.012987607	0.096042969	0.0015363402
0.013119096	0.091219696	0.0014638750
0.013250585	0.092095222	0.0014543354
0.013382073	0.088557660	0.0014320758
0.013513562	0.085940109	0.0013875742
0.013645051	0.084213388	0.0013833371
0.013776539	0.080606983	0.0013464433
0.013908028	0.079426902	0.0013137815
0.014039517	0.076155523	0.0012799675
0.014171005	0.076690011	0.0012763904
0.014302494	0.072418188	0.0012423228
0.014433983	0.071836487	0.0012383717
0.014565472	0.069408072	0.0011927917
0.014696960	0.067584915	0.0011829660
0.014828449	0.066449975	0.0011560334
0.014959938	0.066378576	0.0011613161
0.015091426	0.066919930	0.0011698827
0.015222915	0.064463873	0.0011199518
0.015354404	0.063630471	0.0011175151
0.015485892	0.064016134	0.0011095037
0.015617381	0.060569210	0.0010839889
0.015748870	0.059458356	0.0010720490
0.015880359	0.060690732	0.0010660531
0.016011847	0.061302435	0.0010725017
0.016143336	0.054472043	0.0010025365
0.016274825	0.052927736	0.00099155762
0.016406313	0.052497186	0.00097836646
0.016537802	0.054843412	0.00099237459
0.016669291	0.052377733	0.00096711108
0.016800779	0.053518658	0.00097673266
0.016932268	0.056073349	0.00099369029
0.017063757	0.059759075	0.0010212444
0.017195246	0.057774725	0.00099741450
0.017326734	0.058269848	0.0010009154
0.017458223	0.058157158	0.00099342420
0.017589712	0.054803193	0.00096126304
0.017721200	0.056303964	0.00097758401
0.017852689	0.055007405	0.00094486945
0.017984178	0.054297138	0.00095107382
0.018115666	0.053636273	0.00093892744
0.018247155	0.052507714	0.00092396724
0.018378644	0.054081220	0.00093827792
0.018510133	0.050224735	0.00089566461
0.018641621	0.051421805	0.00090278333
0.018773110	0.047806116	0.00086896921
0.018904599	0.048774324	0.00087747252
0.019036087	0.049750943	0.00087984736
0.019167576	0.048033625	0.00085767860
0.019299065	0.046837667	0.00084305572
0.019430553	0.047730617	0.00085773658
0.019562042	0.047650772	0.00084798811
0.019693531	0.047803343	0.00084921431
0.019825019	0.045324674	0.00081916308
0.019956508	0.046088840	0.00082200497
0.020087997	0.045391370	0.00081997314
0.020219486	0.044126868	0.00080170866
0.020350974	0.043292150	0.00079995357
0.020482463	0.044286169	0.00079541472
0.020613952	0.042735480	0.00077910518
0.020745440	0.043637192	0.00079278688
0.020876929	0.042839118	0.00077535824
0.021008418	0.042099157	0.00077260754
0.021139906	0.042502584	0.00077176351
0.021271395	0.041202682	0.00075323016
0.021402884	0.040168184	0.00074667633
0.021534373	0.039350312	0.00073587341
0.021665861	0.039762613	0.00073843933
0.021797350	0.038673319	0.00072575447
0.021928839	0.038804993	0.00071778222
0.022060327	0.038738900	0.00072399904
0.022191816	0.038597634	0.00071402815
0.022323305	0.039783275	0.00072446246
0.022454793	0.036960858	0.00069815642
0.022586282	0.037715541	0.00069921860
0.022717771	0.035397900	0.00068600671
0.022849260	0.036384794	0.00068450133
0.022980748	0.035015256	0.00067536699
0.023112237	0.036408578	0.00067936311
0.023243726	0.037253205	0.00068486516
0.023375214	0.037400509	0.00069131951
0.023506703	0.037426841	0.00068464753
0.023638192	0.038945493	0.00069698370
0.023769680	0.037980313	0.00068767355
0.023901169	0.037682141	0.00068200794
0.024032658	0.036795249	0.00067597869
0.024164147	0.038117605	0.00068160037
0.024295635	0.037163568	0.00066968353
0.024427124	0.036954837	0.00066731193
0.024558613	0.035723976	0.00065260272
0.024690101	0.037026967	0.00066996425
0.024821590	0.036612940	0.00065902228
0.024953079	0.036163867	0.00065184167
0.025084567	0.036188944	0.00065306116
0.025216056	0.036745782	0.00065215455
0.025347545	0.036225329	0.00065439535
0.025479034	0.034877933	0.00063599347
0.025610522	0.035302379	0.00063362467
0.025742011	0.035643318	0.00063898709
0.025873500	0.034752532	0.00062730500
0.026004988	0.035567717	0.00063804171
0.026136477	0.035463472	0.00063114181
0.026267966	0.035597587	0.00062849771
0.026399454	0.035408563	0.00062960318
0.026530943	0.035246821	0.00062222138
0.026662432	0.035619265	0.00062887105
0.026793920	0.035860260	0.00062804048
0.026925409	0.034606463	0.00061383044
0.027056898	0.035284042	0.00062274422
0.027188387	0.034926685	0.00061210487
0.027319875	0.036107080	0.00062619148
0.027451364	0.033943727	0.00060339438
0.027582853	0.033655225	0.00059966945
0.027714341	0.034943405	0.00060898964
0.027845830	0.035330434	0.00060976648
0.027977319	0.034301928	0.00060329900
0.028108807	0.034793825	0.00060217010
0.028240296	0.033683065	0.00059221096
0.028371785	0.033714095	0.00059158036
0.028503274	0.033919603	0.00059215718
0.028634762	0.035100080	0.00059912721
0.028766251	0.033946606	0.00059059942
0.028897740	0.034377419	0.00058669823
0.029029228	0.033888131	0.00058773551
0.029160717	0.033816050	0.00058591611
0.029292206	0.033549074	0.00058055870
0.029423694	0.032493476	0.00057486442
0.029555183	0.033402593	0.00057228079
0.029686672	0.034325784	0.00058336826
0.029818161	0.033556851	0.00057638836
0.029949649	0.033042023	0.00056904644
0.030081138	0.032298657	0.00056373727
0.030212627	0.032370549	0.00055851575
0.030344115	0.031982884	0.00055789351
0.030475604	0.032283789	0.00055974260
0.030607093	0.032465770	0.00055884802
0.030738581	0.032369163	0.00055867529
0.030870070	0.031994485	0.00055052168
0.031001559	0.032490626	0.00055370024
0.031133048	0.032354371	0.00055451895
0.031264536	0.031820911	0.00054621915
0.031396025	0.032510677	0.00055385654
0.031527514	0.031658935	0.00054395232
0.031659002	0.032968147	0.00055246664
0.031790491	0.032489616	0.00055045915
0.031921980	0.031711385	0.00054153772
0.032053468	0.031947157	0.00054479105
0.032184957	0.030451314	0.00052760681
0.032316446	0.031086824	0.00053105621
0.032447935	0.030361120	0.00052874446
0.032579423	0.031422784	0.00053247835
0.032710912	0.032006974	0.00053802242
0.032842401	0.031344835	0.00052990683
0.032973889	0.031451396	0.00052975649
0.033105378	0.030468890	0.00052381498
0.033236867	0.031020027	0.00052479555
0.033368355	0.030701030	0.00053059924
0.033499844	0.030213375	0.00052568820
0.033631333	0.031629500	0.00053610770
0.033762822	0.030621830	0.00053551412
0.033894310	0.030714971	0.00053491277
0.034025799	0.029642369	0.00052711164
0.034157288	0.030845679	0.00053513739
0.034288776	0.030415783	0.00053152781
0.034420265	0.030788315	0.00053941090
0.034551754	0.030478036	0.00053150457
0.034683242	0.029985626	0.00053234627
0.034814731	0.030766690	0.00053416310
0.034946220	0.030107054	0.00053126501
0.035077708	0.030299614	0.00053722453
0.035209197	0.029333920	0.00052868900
0.035340686	0.029926715	0.00052839033
0.035472175	0.030080097	0.00054005898
0.035603663	0.029322645	0.00053657616
0.035735152	0.029346528	0.00054217476
0.035866641	0.028168475	0.00053526628
0.035998129	0.028622242	0.00053456851
0.036129618	0.028696291	0.00053924712
0.036261107	0.028782476	0.00053645689
0.036392595	0.030267050	0.00055743480
0.036524084	0.030615289	0.00055809213
0.036655573	0.028471856	0.00053642538
0.036787062	0.029285702	0.00054937177
0.036918550	0.029836825	0.00054983655
0.037050039	0.028247240	0.00054263036
0.037181528	0.028551992	0.00054162984
0.037313016	0.029572227	0.00055056895
0.037444505	0.029131972	0.00054958111
0.037575994	0.028871480	0.00054635384
0.037707482	0.027339977	0.00054030627
0.037838971	0.028097152	0.00054728758
0.037970460	0.028676498	0.00054711545
0.038101949	0.029107285	0.00055424546
0.038233437	0.028442058	0.00054236415
0.038364926	0.028796172	0.00054139427
0.038496415	0.028524311	0.00053896280
0.038627903	0.029383448	0.00054001895
0.038759392	0.028770637	0.00053656998
0.038890881	0.029653280	0.00053916232
0.039022369	0.030157804	0.00054177371
0.039153858	0.030147529	0.00054122780
0.039285347	0.029232158	0.00052935449
0.039416836	0.029189412	0.00053266725
0.039548324	0.028885735	0.00052619603
0.039679813	0.028737611	0.00052407939
0.039811302	0.029654963	0.00053401283
0.039942790	0.029240514	0.00052658978
0.040074279	0.029267940	0.00053082314
0.040205768	0.027795646	0.00051486944
0.040337256	0.029438647	0.00052615274
0.040468745	0.029955303	0.00053115283
0.040600234	0.029173899	0.00052384453
0.040731723	0.029567463	0.00052729340
0.040863211	0.028493705	0.00051995345
0.040994700	0.030109578	0.00052684726
0.041126189	0.029222846	0.00052399690
0.041257677	0.029192676	0.00051932548
0.041389166	0.029656346	0.00052273717
0.041520655	0.029276638	0.00052007322
0.041652143	0.029636073	0.00052293059
0.041783632	0.030424488	0.00052751853
0.041915121	0.029972586	0.00052266115
0.042046610	0.030162105	0.00052583033
0.042178098	0.029303785	0.00051777113
0.042309587	0.029088498	0.00051520479
0.042441076	0.029623326	0.00051726300
0.042572564	0.029591323	0.00051710353
0.042704053	0.029265036	0.00051204589
0.042835542	0.029385817	0.00051669161
0.042967030	0.029437292	0.00051449958
0.043098519	0.029571569	0.00051613462
0.043230008	0.028851966	0.00051077431
0.043361496	0.029505639	0.00051010610
0.043492985	0.028813683	0.00050904402
0.043624474	0.029453016	0.00051126017
0.043755963	0.028828047	0.00050887050
0.043887451	0.029480279	0.00051024750
0.044018940	0.030057419	0.00051366684
0.044150429	0.028692613	0.00050891265
0.044281917	0.029911324	0.00051076760
0.044413406	0.029958730	0.00051528379
0.044544895	0.028644554	0.00050200518
0.044676383	0.029224546	0.00050661860
0.044807872	0.029017528	0.00050527544
0.044939361	0.029255256	0.00050562412
0.045070850	0.028795279	0.00050298905
0.045202338	0.029022554	0.00050241790
0.045333827	0.029356947	0.00050154990
0.045465316	0.029392041	0.00050832225
0.045596804	0.029081345	0.00050377220
0.045728293	0.028605729	0.00049772838
0.045859782	0.028854438	0.00050008382
0.045991270	0.029393446	0.00049854626
0.046122759	0.029226112	0.00050263826
0.046254248	0.028737585	0.00050641406
0.046385737	0.028527729	0.00050619947
0.046517225	0.028921809	0.00051099607
0.046648714	0.028990980	0.00051350642
0.046780203	0.030102640	0.00052884518
0.046911691	0.028874813	0.00051835171
0.047043180	0.028734858	0.00051491190
0.047174669	0.029653106	0.00052585911
0.047306157	0.029239855	0.00052291752
0.047437646	0.029150149	0.00052656118
0.047569135	0.029042877	0.00052780273
0.047700624	0.029292722	0.00052456305
0.047832112	0.029503017	0.00053186569
0.047963601	0.029796397	0.00053136216
0.048095090	0.030403563	0.00054018335
0.048226578	0.028936502	0.00052974059
0.048358067	0.028832364	0.00052373819
0.048489556	0.028840374	0.00052806842
0.048621044	0.028813035	0.00052814367
0.048752533	0.028346205	0.00052814984
0.048884022	0.028716010	0.00052913775
0.049015511	0.029307166	0.00053358891
0.049146999	0.028823809	0.00053080881
0.049278488	0.029260096	0.00053488840
0.049409977	0.029174636	0.00053789985
0.049541465	0.029575176	0.00053933250
0.049672954	0.029861234	0.00054345290
0.049804443	0.029062741	0.00053200751
0.049935931	0.029934836	0.00054337345
0.050067420	0.029028980	0.00053752874
0.050198909	0.028503736	0.00053342306
0.050330398	0.028851831	0.00053639035
0.050461886	0.028322108	0.00053188799
0.050593375	0.028850738	0.00053852689
0.050724864	0.028275770	0.00053511636
0.050856352	0.028504308	0.00053676780
0.050987841	0.028996131	0.00053884418
0.051119330	0.028882050	0.00053765307
0.051250818	0.029335322	0.00054436796
0.051382307	0.029050281	0.00054333568
0.051513796	0.029206936	0.00054258362
0.051645284	0.028957737	0.00054032493
0.051776773	0.028620351	0.00053711731
0.051908262	0.030426557	0.00055328267
0.052039751	0.029659870	0.00054954902
0.052171239	0.029446243	0.00054613388
0.052302728	0.029852722	0.00055441247
0.052434217	0.030513908	0.00055430296
0.052565705	0.029675451	0.00055036099
0.052697194	0.029565154	0.00054871631
0.052828683	0.028643548	0.00054372861
0.052960171	0.029013457	0.00054430337
0.053091660	0.029394772	0.00054615187
0.053223149	0.028941944	0.00054540022
0.053354638	0.029529636	0.00055055405
0.053486126	0.028739948	0.00054470749
0.053617615	0.028918936	0.00054480864
0.053749104	0.029622960	0.00054989327
0.053880592	0.028252886	0.00053952359
0.054012081	0.029634256	0.00055466871
0.054143570	0.029475134	0.00055274061
0.054275058	0.029071449	0.00054852467
0.054406547	0.028508624	0.00054131412
0.054538036	0.029074555	0.00055172687
0.054669525	0.028868380	0.00054731916
0.054801013	0.029072959	0.00055174958
0.054932502	0.029697715	0.00055604341
0.055063991	0.029770752	0.00055407717
0.055195479	0.029673931	0.00055674724
0.055326968	0.030282398	0.00055952765
0.055458457	0.028942936	0.00055137540
0.055589945	0.029431601	0.00055387846
0.055721434	0.029985948	0.00055646679
0.055852923	0.028985193	0.00055349316
0.055984412	0.028350519	0.00054701679
0.056115900	0.028855920	0.00054915179
0.056247389	0.030063985	0.00056063994
0.056378878	0.029283109	0.00055240356
0.056510366	0.028862785	0.00055322220
0.056641855	0.029376083	0.00055537555
0.056773344	0.029609242	0.00055996660
0.056904832	0.029257933	0.00055405727
0.057036321	0.029487893	0.00055330693
0.057167810	0.028297745	0.00054834631
0.057299299	0.028852254	0.00055174915
0.057430787	0.028158483	0.00054475426
0.057562276	0.029866112	0.00056239384
0.057693765	0.029652682	0.00055108919
0.057825253	0.029445028	0.00055664417
0.057956742	0.028927707	0.00055161596
0.058088231	0.028760861	0.00054820337
0.058219719	0.029236115	0.00055552749
0.058351208	0.028673725	0.00054445438
0.058482697	0.028823137	0.00054900780
0.058614186	0.029661028	0.00055559357
0.058745674	0.028516622	0.00054242150
0.058877163	0.029276847	0.00054935642
0.059008652	0.029595954	0.00054725706
0.059140140	0.029064865	0.00055012092
0.059271629	0.028228169	0.00053893008
0.059403118	0.029285758	0.00054583590
0.059534606	0.028784554	0.00054462011
0.059666095	0.028648135	0.00053642317
0.059797584	0.029015715	0.00054304114
0.059929072	0.028864836	0.00054310855
0.060060561	0.028979714	0.00053989147
0.060192050	0.029037188	0.00054479458
0.060323539	0.029229258	0.00054087553
0.060455027	0.028279745	0.00053626409
0.060586516	0.028239627	0.00053719588
0.060718005	0.028296463	0.00053332945
0.060849493	0.028463702	0.00053464806
0.060980982	0.028985063	0.00054019409
0.061112471	0.029713944	0.00054278771
0.061243959	0.028747467	0.00054215269
0.061375448	0.029044608	0.00053488193
0.061506937	0.028650573	0.00053672671
0.061638426	0.029282211	0.00053810051
0.061769914	0.028290327	0.00053221909
0.061901403	0.028302612	0.00053461212
0.062032892	0.029217687	0.00053708638
0.062164380	0.028579661	0.00053443837
0.062295869	0.029200817	0.00054028814
0.062427358	0.029154392	0.00053861462
0.062558846	0.028911455	0.00053948176
0.062690335	0.029420295	0.00053683975
0.062821824	0.029625899	0.00054129753
0.062953313	0.029063757	0.00053656178
0.063084801	0.029107269	0.00053449291
0.063216290	0.028894964	0.00053732094
0.063347779	0.028899595	0.00053399298
0.063479267	0.029114507	0.00053338631
0.063610756	0.029032158	0.00053728210
0.063742245	0.029658475	0.00053929289
0.063873733	0.028792051	0.00053586212
0.064005222	0.029342444	0.00053587162
0.064136711	0.028978704	0.00053337588
0.064268200	0.027825156	0.00052398868
0.064399688	0.029600180	0.00053534647
0.064531177	0.028084070	0.00052785659
0.064662666	0.028911722	0.00053173111
0.064794154	0.028886179	0.00053228557
0.064925643	0.028743949	0.00053345732
0.065057132	0.028356355	0.00052883102
0.065188620	0.027457546	0.00052220851
0.065320109	0.028378947	0.00052522293
0.065451598	0.029762172	0.00053714783
0.065583087	0.029222929	0.00053417340
0.065714575	0.028935308	0.00052882772
0.065846064	0.029335180	0.00053425588
0.065977553	0.029536513	0.00053515283
0.066109041	0.029396155	0.00053076000
0.066240530	0.028283813	0.00052615119
0.066372019	0.028530795	0.00052630454
0.066503507	0.028915054	0.00053014577
0.066634996	0.029181156	0.00052666829
0.066766485	0.029162901	0.00053186562
0.066897973	0.028560782	0.00052701151
0.067029462	0.028791874	0.00052830710
0.067160951	0.028650546	0.00052887196
0.067292440	0.028720111	0.00052573176
0.067423928	0.027753060	0.00051299708
0.067555417	0.029584277	0.00053462402
0.067686906	0.029170766	0.00052778363
0.067818394	0.029514551	0.00053135287
0.067949883	0.028395976	0.00052148089
0.068081372	0.029091357	0.00052725733
0.068212860	0.029247828	0.00052805745
0.068344349	0.028624076	0.00052370025
0.068475838	0.028419274	0.00052161394
0.068607327	0.028997038	0.00052707156
0.068738815	0.029532231	0.00052578806
0.068870304	0.027999699	0.00052019672
0.069001793	0.029161731	0.00052371565
0.069133281	0.029264067	0.00052596665
0.069264770	0.028562295	0.00052359788
0.069396259	0.028984801	0.00051992278
0.069527747	0.028549664	0.00052073888
0.069659236	0.028345481	0.00052079046
0.069790725	0.028929849	0.00052297565
0.069922214	0.029010337	0.00052542145
0.070053702	0.028401037	0.00051473447
0.070185191	0.028806546	0.00052271250
0.070316680	0.027760411	0.00051144736
0.070448168	0.028069340	0.00051519901
0.070579657	0.027665635	0.00051386620
0.070711146	0.029250672	0.00051939010
0.070842634	0.027982803	0.00051355734
0.070974123	0.028192710	0.00051473346
0.071105612	0.028158492	0.00051329498
0.071237101	0.027894926	0.00051439569
0.071368589	0.027991884	0.00050779036
0.071500078	0.027947217	0.00051316854
0.071631567	0.028579318	0.00051873366
0.071763055	0.027374172	0.00050917809
0.071894544	0.027867740	0.00050973476
0.072026033	0.027571413	0.00050376375
0.072157521	0.028108949	0.00051277859
0.072289010	0.027561432	0.00050792951
0.072420499	0.027421970	0.00050467577
0.072551988	0.027053961	0.00050099713
0.072683476	0.026876731	0.00050088391
0.072814965	0.027740905	0.00050942537
0.072946454	0.028586612	0.00051600147
0.073077942	0.028216582	0.00050845470
0.073209431	0.028066065	0.00051041643
0.073340920	0.027108051	0.00050189495
0.073472408	0.026690216	0.00049732455
0.073603897	0.028028888	0.00051044772
0.073735386	0.028331501	0.00051036087
0.073866875	0.027344991	0.00050289204
0.073998363	0.026951220	0.00049877747
0.074129852	0.027366400	0.00050354892
0.074261341	0.026606127	0.00049967160
0.074392829	0.026436239	0.00049229740
0.074524318	0.027672652	0.00050587998
0.074655807	0.027358598	0.00049979773
0.074787295	0.027433690	0.00050219756
0.074918784	0.026751385	0.00049612548
0.075050273	0.027165631	0.00050039560
0.075181761	0.027591389	0.00050275635
0.075313250	0.028486850	0.00051068714
0.075444739	0.026709158	0.00049598226
0.075576228	0.027209565	0.00049934823
0.075707716	0.027649220	0.00050229925
0.075839205	0.026888629	0.00049625927
0.075970694	0.026937702	0.00049615497
0.076102182	0.027026038	0.00049361649
0.076233671	0.026575493	0.00049406777
0.076365160	0.026798461	0.00049186022
0.076496648	0.027393265	0.00049915443
0.076628137	0.026514326	0.00049093583
0.076759626	0.027679074	0.00049781214
0.076891115	0.027511443	0.00050026601
0.077022603	0.027106375	0.00049388653
0.077154092	0.027107461	0.00049451176
0.077285581	0.026890941	0.00049609189
0.077417069	0.027005110	0.00049318569
0.077548558	0.027075313	0.00049472062
0.077680047	0.026775697	0.00048876560
0.077811535	0.026609737	0.00048995306
0.077943024	0.026281472	0.00048822636
0.078074513	0.026762284	0.00048931020
0.078206002	0.027541022	0.00049838479
0.078337490	0.026508891	0.00048638524
0.078468979	0.027536849	0.00049524686
0.078600468	0.026493990	0.00048884375
0.078731956	0.026591281	0.00048768628
0.078863445	0.026993814	0.00049411331
0.078994934	0.028282285	0.00049919147
0.079126422	0.026338955	0.00048552411
0.079257911	0.025427657	0.00047826802
0.079389400	0.025965088	0.00048148465
0.079520889	0.026980192	0.00048983065
0.079652377	0.026533072	0.00048676998
0.079783866	0.026683318	0.00048615972
0.079915355	0.026826911	0.00049148676
0.080046843	0.026628776	0.00048447015
0.080178332	0.027462572	0.00049092392
0.080309821	0.026802287	0.00048841873
0.080441309	0.026386406	0.00047988576
0.080572798	0.028078758	0.00049815639
0.080704287	0.026241558	0.00048211977
0.080835776	0.026096411	0.00048186686
0.080967264	0.026304952	0.00048550105
0.081098753	0.026408922	0.00047921483
0.081230242	0.026346754	0.00048338222
0.081361730	0.027214981	0.00048949301
0.081493219	0.026898514	0.00048698745
0.081624708	0.025236669	0.00047515728
0.081756196	0.026368943	0.00047691015
0.081887685	0.025445994	0.00047568884
0.082019174	0.027230573	0.00048847179
0.082150663	0.026151661	0.00048129827
0.082282151	0.025986307	0.00047876269
0.082413640	0.026800576	0.00048240020
0.082545129	0.025842919	0.00047652374
0.082676617	0.026041779	0.00047971319
0.082808106	0.025636224	0.00047436554
0.082939595	0.027648470	0.00049227750
0.083071083	0.026375090	0.00047701703
0.083202572	0.027030393	0.00048414302
0.083334061	0.026732804	0.00048536320
0.083465549	0.025845285	0.00047175275
0.083597038	0.026174193	0.00047921679
0.083728527	0.025472436	0.00046843072
0.083860016	0.026925667	0.00048393255
0.083991504	0.026701612	0.00048146676
0.084122993	0.025781360	0.00047269913
0.084254482	0.026390119	0.00047915862
0.084385970	0.026868962	0.00047997163
0.084517459	0.025626772	0.00047225899
0.084648948	0.025455652	0.00047127481
0.084780436	0.026632401	0.00047630597
0.084911925	0.025626686	0.00047109935
0.085043414	0.025464706	0.00046744153
0.085174903	0.025908659	0.00047091483
0.085306391	0.025995215	0.00047482214
0.085437880	0.025191356	0.00046574325
0.085569369	0.026506807	0.00047610591
0.085700857	0.025793753	0.00047047005
0.085832346	0.026100300	0.00047298057
0.085963835	0.025838380	0.00047254286
0.086095323	0.025225080	0.00046561363
0.086226812	0.025802033	0.00046809355
0.086358301	0.026657638	0.00047561701
0.086489790	0.026154280	0.00047119982
0.086621278	0.026123399	0.00047092795
0.086752767	0.025832599	0.00046915976
0.086884256	0.025417689	0.00046569793
0.087015744	0.025881228	0.00046908937
0.087147233	0.026636824	0.00047367377
0.087278722	0.025996572	0.00047172937
0.087410210	0.026077700	0.00046940886
0.087541699	0.026545372	0.00047244018
0.087673188	0.026576484	0.00047428446
0.087804677	0.026120908	0.00046805881
0.087936165	0.026159275	0.00046993132
0.088067654	0.025743982	0.00046684673
0.088199143	0.026557598	0.00046918327
0.088330631	0.025713101	0.00046746325
0.088462120	0.026039843	0.00046584455
0.088593609	0.025745074	0.00046828124
0.088725097	0.026336860	0.00046913249
0.088856586	0.025804072	0.00046516170
0.088988075	0.025282989	0.00046326535
0.089119564	0.025804113	0.00046522869
0.089251052	0.025347484	0.00046239132
0.089382541	0.025041798	0.00045960824
0.089514030	0.025740536	0.00046351837
0.089645518	0.025631199	0.00046309569
0.089777007	0.024616481	0.00045495251
0.089908496	0.024516029	0.00045564726
0.090039984	0.025631334	0.00046212074
0.090171473	0.026288370	0.00046428049
0.090302962	0.025757951	0.00046493737
0.090434451	0.025334950	0.00045887237
0.090565939	0.025796842	0.00046447794
0.090697428	0.026226535	0.00046547631
0.090828917	0.025260928	0.00045562152
0.090960405	0.025576745	0.00046224383
0.091091894	0.024707442	0.00045378370
0.091223383	0.025105509	0.00045945057
0.091354871	0.025545465	0.00046169527
0.091486360	0.024438815	0.00046044994
0.091617849	0.025547096	0.00047528099
0.091749337	0.025237470	0.00047540155
0.091880826	0.024739646	0.00047551574
0.092012315	0.025936472	0.00048851341
0.092143804	0.025394106	0.00048300467
0.092275292	0.024683501	0.00048272897
0.092406781	0.024845528	0.00048476852
0.092538270	0.025442728	0.00049434060
0.092669758	0.025974991	0.00050002424
0.092801247	0.025099992	0.00047500772
0.092932736	0.024753788	0.00047459238
0.093064224	0.024324062	0.00046863335
0.093195713	0.025439408	0.00047601234
0.093327202	0.025655334	0.00047721243
0.093458691	0.024957582	0.00046346158
0.093590179	0.025126787	0.00047033418
0.093721668	0.025981416	0.00047655999
0.093853157	0.023496690	0.00045539651
0.093984645	0.024900017	0.00046420349
0.094116134	0.024959443	0.00046388918
0.094247623	0.024800392	0.00046153850
0.094379111	0.024806210	0.00046292489
0.094510600	0.025041435	0.00046326597
0.094642089	0.024857859	0.00046247678
0.094773578	0.024522331	0.00045531435
0.094905066	0.024267633	0.00045652822
0.095036555	0.024514035	0.00046107187
0.095168044	0.023985634	0.00045029493
0.095299532	0.025300710	0.00046284790
0.095431021	0.025108688	0.00045858256
0.095562510	0.025356613	0.00046258034
0.095693998	0.023775079	0.00045194605
0.095825487	0.024300494	0.00045098062
0.095956976	0.024930214	0.00046046933
0.096088465	0.024413539	0.00045013888
0.096219953	0.025349841	0.00046013645
0.096351442	0.024972128	0.00045848330
0.096482931	0.024915144	0.00045627093
0.096614419	0.025701001	0.00046220433
0.096745908	0.024619227	0.00045420639
0.096877397	0.024780844	0.00045360180
0.097008885	0.024703457	0.00045376775
0.097140374	0.023909667	0.00044643175
0.097271863	0.024394553	0.00044943747
0.097403352	0.024493487	0.00044890561
0.097534840	0.023928009	0.00044526747
0.097666329	0.024599368	0.00045295051
0.097797818	0.024464545	0.00044552476
0.097929306	0.025568510	0.00045717052
0.098060795	0.024808479	0.00045106062
0.098192284	0.024048585	0.00044044864
0.098323772	0.024520971	0.00044789627
0.098455261	0.024020451	0.00044006032
0.098586750	0.025054274	0.00044637982
0.098718239	0.024644891	0.00044359470
0.098849727	0.025108965	0.00044495007
0.098981216	0.024803227	0.00044398196
0.099112705	0.025131394	0.00044610073
0.099244193	0.023947306	0.00043582948
0.099375682	0.024558525	0.00044249370
0.099507171	0.025147080	0.00044525450
0.099638659	0.024730192	0.00044474474
0.099770148	0.024131607	0.00043829372
0.099901637	0.025110786	0.00044376737
0.10003313	0.023431355	0.00043522340
0.10016461	0.023366972	0.00043275816
0.10029610	0.024391810	0.00044344697
0.10042759	0.023603347	0.00043409086
0.10055908	0.024250874	0.00043972453
0.10069057	0.024994551	0.00044672115
0.10082206	0.024149752	0.00043883772
0.10095355	0.023696292	0.00043835613
0.10108504	0.024341168	0.00043969660
0.10121652	0.024423821	0.00043771428
0.10134801	0.024376737	0.00044053475
0.10147950	0.024497454	0.00044155522
0.10161099	0.024674567	0.00044186378
0.10174248	0.024170499	0.00043822841
0.10187397	0.024213075	0.00043599737
0.10200546	0.023812303	0.00043640672
0.10213694	0.024150735	0.00043445982
0.10226843	0.023810886	0.00043558169
0.10239992	0.024598313	0.00043914885
0.10253141	0.024640997	0.00043498073
0.10266290	0.024970848	0.00044410514
0.10279439	0.024652854	0.00043866996
0.10292588	0.024134171	0.00043622631
0.10305737	0.024108176	0.00043394348
0.10318885	0.024799612	0.00043779554
0.10332034	0.024160832	0.00043467169
0.10345183	0.023927640	0.00043115957
0.10358332	0.024411130	0.00043629381
0.10371481	0.023965541	0.00043121605
0.10384630	0.023328432	0.00042782288
0.10397779	0.024358978	0.00043461100
0.10410928	0.024207675	0.00043544675
0.10424076	0.024286001	0.00043461741
0.10437225	0.024013590	0.00043213182
0.10450374	0.023437377	0.00042621937
0.10463523	0.023648369	0.00042940578
0.10476672	0.023981014	0.00043290023
0.10489821	0.024085183	0.00043276195
0.10502970	0.024450801	0.00043429962
0.10516118	0.024084567	0.00042936473
0.10529267	0.024561720	0.00043689595
0.10542416	0.023222827	0.00042717572
0.10555565	0.023375821	0.00042502530
0.10568714	0.023392498	0.00042591865
0.10581863	0.024335983	0.00043164698
0.10595012	0.024511557	0.00043331598
0.10608161	0.023583054	0.00042898368
0.10621309	0.023809792	0.00042959288
0.10634458	0.024709930	0.00043291954
0.10647607	0.024812189	0.00043556701
0.10660756	0.024168450	0.00042945989
0.10673905	0.023805025	0.00043001011
0.10687054	0.023968928	0.00043141880
0.10700203	0.023819589	0.00043759379
0.10713352	0.023913494	0.00044018869
0.10726500	0.024279374	0.00044881261
0.10739649	0.024387118	0.00045409201
0.10752798	0.023694203	0.00044656301
0.10765947	0.023494858	0.00044897580
0.10779096	0.023821595	0.00045255042
0.10792245	0.023381025	0.00045544108
0.10805394	0.024075805	0.00045928217
0.10818542	0.023870442	0.00045796190
0.10831691	0.024774251	0.00046887450
0.10844840	0.024236200	0.00046473145
0.10857989	0.023997368	0.00046504796
0.10871138	0.023926496	0.00046781275
0.10884287	0.023481773	0.00046272363
0.10897436	0.023879016	0.00046571113
0.10910585	0.023323315	0.00046664013
0.10923733	0.024112701	0.00046984886
0.10936882	0.024449594	0.00047961771
0.10950031	0.024292246	0.00047280819
0.10963180	0.023604753	0.00047237899
0.10976329	0.023463646	0.00047205636
0.10989478	0.023495329	0.00047433461
0.11002627	0.024436070	0.00048789195
0.11015776	0.023960973	0.00047766404
0.11028924	0.024312872	0.00048377500
0.11042073	0.024059252	0.00048703176
0.11055222	0.023713874	0.00047806646
0.11068371	0.023576880	0.00048222830
0.11081520	0.024504005	0.00048905105
0.11094669	0.023944245	0.00048454375
0.11107818	0.023864971	0.00048598026
0.11120966	0.023794375	0.00048561357
0.11134115	0.024951130	0.00049824549
0.11147264	0.023903253	0.00048743301
0.11160413	0.023156592	0.00048403945
0.11173562	0.024128351	0.00049588382
0.11186711	0.023363354	0.00047197094
0.11199860	0.023727914	0.00047574180
0.11213009	0.023372730	0.00046509818
0.11226157	0.023661299	0.00046572068
0.11239306	0.023808168	0.00046426455
0.11252455	0.024764322	0.00047017456
0.11265604	0.023755961	0.00046333508
0.11278753	0.024858330	0.00046532162
0.11291902	0.024287611	0.00046132244
0.11305051	0.023812868	0.00045927623
0.11318200	0.024834989	0.00046155339
0.11331348	0.024109289	0.00045811063
0.11344497	0.024192270	0.00045825572
0.11357646	0.023655842	0.00044913748
0.11370795	0.023802471	0.00045208627
0.11383944	0.024196791	0.00045355017
0.11397093	0.024127630	0.00045301391
0.11410242	0.023458926	0.00044830060
0.11423390	0.023059121	0.00044083574
0.11436539	0.023764588	0.00045116595
0.11449688	0.023499545	0.00044233695
0.11462837	0.023849541	0.00044886182
0.11475986	0.023832497	0.00044636426
0.11489135	0.024388201	0.00044810154
0.11502284	0.023651109	0.00044611191
0.11515433	0.024031300	0.00044588151
0.11528581	0.024295504	0.00044838582
0.11541730	0.023734838	0.00044121969
0.11554879	0.023369170	0.00043905918
0.11568028	0.023543062	0.00044247853
0.11581177	0.023717426	0.00044161043
0.11594326	0.024012030	0.00044513868
0.11607475	0.024270573	0.00044392022
0.11620624	0.024112479	0.00044024907
0.11633772	0.023810276	0.00044062138
0.11646921	0.024278948	0.00044462347
0.11660070	0.023779398	0.00043757625
0.11673219	0.023423059	0.00043369031
0.11686368	0.024152930	0.00043924856
0.11699517	0.024299278	0.00044089560
0.11712666	0.023870924	0.00043673372
0.11725814	0.024169490	0.00043518604
0.11738963	0.023560299	0.00043128315
0.11752112	0.023536275	0.00043042528
0.11765261	0.024312361	0.00043743783
0.11778410	0.023393516	0.00043196397
0.11791559	0.024153358	0.00043253888
0.11804708	0.023971666	0.00043137223
0.11817857	0.024090757	0.00043443801
0.11831005	0.023007153	0.00042366824
0.11844154	0.023648576	0.00043213420
0.11857303	0.024078440	0.00042850196
0.11870452	0.023599797	0.00042602821
0.11883601	0.024109270	0.00043040903
0.11896750	0.023912617	0.00042904289
0.11909899	0.024353980	0.00043280677
0.11923048	0.023892946	0.00042404344
0.11936196	0.023486693	0.00042549137
0.11949345	0.023148888	0.00041642545
0.11962494	0.023503841	0.00042113039
0.11975643	0.024081276	0.00042668419
0.11988792	0.023716162	0.00042060501
0.12001941	0.024027137	0.00042202994
0.12015090	0.024061113	0.00042228822
0.12028239	0.024679388	0.00042828136
0.12041387	0.023460292	0.00041846356
0.12054536	0.023931267	0.00041865927
0.12067685	0.023554857	0.00041807117
0.12080834	0.024264106	0.00042343985
0.12093983	0.023940516	0.00041659052
0.12107132	0.024138450	0.00042261937
0.12120281	0.024042349	0.00042056820
0.12133429	0.023613752	0.00041694281
0.12146578	0.024134328	0.00042020428
0.12159727	0.023978303	0.00041674000
0.12172876	0.024056008	0.00042100656
0.12186025	0.024787327	0.00042283277
0.12199174	0.024009869	0.00041824065
0.12212323	0.024097523	0.00041975923
0.12225472	0.023471263	0.00041251985
0.12238620	0.023634236	0.00041595939
0.12251769	0.023546544	0.00041209278
0.12264918	0.023439105	0.00041273388
0.12278067	0.023747145	0.00041579197
0.12291216	0.023820406	0.00041511949
0.12304365	0.023179312	0.00041035003
0.12317514	0.023643929	0.00041311479
0.12330663	0.022617602	0.00040739756
0.12343811	0.024052394	0.00041631518
0.12356960	0.023652771	0.00041187927
0.12370109	0.024347397	0.00041771520
0.12383258	0.024139249	0.00041582351
0.12396407	0.023892351	0.00041153712
0.12409556	0.023870487	0.00041644797
0.12422705	0.023475982	0.00040869179
0.12435853	0.024748941	0.00042001684
0.12449002	0.024320736	0.00041460390
0.12462151	0.024008552	0.00041664973
0.12475300	0.023395857	0.00041028658
0.12488449	0.023864329	0.00041245635
0.12501598	0.023688993	0.00041231420
0.12514747	0.023591646	0.00040896859
0.12527896	0.024375320	0.00041453255
0.12541044	0.023442476	0.00041076340
0.12554193	0.024320564	0.00041455665
0.12567342	0.023772483	0.00041080054
0.12580491	0.023650486	0.00041241276
0.12593640	0.023890672	0.00040962414
0.12606789	0.023258737	0.00040901737
0.12619938	0.024149296	0.00041141310
0.12633087	0.023743861	0.00041155580
0.12646235	0.024021437	0.00041200157
0.12659384	0.024105799	0.00040829538
0.12672533	0.023851514	0.00041246293
0.12685682	0.023298793	0.00040439236
0.12698831	0.023635265	0.00040792567
0.12711980	0.023558733	0.00040553991
0.12725129	0.024246156	0.00041078230
0.12738277	0.024470612	0.00041270175
0.12751426	0.023246949	0.00040522892
0.12764575	0.023976235	0.00040916458
0.12777724	0.023488605	0.00040468695
0.12790873	0.023260433	0.00040549923
0.12804022	0.023546394	0.00040683812
0.12817171	0.024007698	0.00041006771
0.12830320	0.023702810	0.00040699025
0.12843468	0.023548086	0.00040607027
0.12856617	0.023836445	0.00040590517
0.12869766	0.023591704	0.00040647516
0.12882915	0.023491751	0.00040581103
0.12896064	0.023325363	0.00040165448
0.12909213	0.023355141	0.00040241250
0.12922362	0.023135939	0.00040132609
0.12935511	0.023964887	0.00040774771
0.12948659	0.023569095	0.00040449014
0.12961808	0.024669031	0.00041019137
0.12974957	0.023564656	0.00040352970
0.12988106	0.024239047	0.00040874261
0.13001255	0.023236687	0.00040050686
0.13014404	0.023889519	0.00040698507
0.13027553	0.024217015	0.00040663934
0.13040701	0.023811737	0.00040421623
0.13053850	0.023525974	0.00040413937
0.13066999	0.023078387	0.00039812269
0.13080148	0.023757186	0.00040625849
0.13093297	0.023144410	0.00039756764
0.13106446	0.023495530	0.00040162646
0.13119595	0.023209680	0.00039793839
0.13132744	0.024049178	0.00040509864
0.13145892	0.023509320	0.00040228063
0.13159041	0.023872478	0.00040241889
0.13172190	0.023281068	0.00039792852
0.13185339	0.023959258	0.00040391981
0.13198488	0.023951210	0.00040397994
0.13211637	0.023589871	0.00040292348
0.13224786	0.023574181	0.00039956240
0.13237935	0.024278019	0.00040515236
0.13251083	0.022961089	0.00039766984
0.13264232	0.023037851	0.00039692660
0.13277381	0.023285042	0.00039885777
0.13290530	0.024437601	0.00040404176
0.13303679	0.024203416	0.00040549071
0.13316828	0.023921608	0.00040292072
0.13329977	0.023089835	0.00039274968
0.13343125	0.023840720	0.00040453399
0.13356274	0.023155065	0.00039493361
0.13369423	0.023646106	0.00039907586
0.13382572	0.023360032	0.00039887935
0.13395721	0.023791588	0.00040085407
0.13408870	0.023768357	0.00040196873
0.13422019	0.023487841	0.00039637686
0.13435168	0.023976477	0.00040165433
0.13448316	0.024195749	0.00040521719
0.13461465	0.023686357	0.00039690503
0.13474614	0.024378903	0.00040360531
0.13487763	0.023758854	0.00039916647
0.13500912	0.024022452	0.00039977767
0.13514061	0.023627784	0.00039850045
0.13527210	0.023973297	0.00040003771
0.13540359	0.023629244	0.00039862994
0.13553507	0.023796315	0.00039719008
0.13566656	0.023392871	0.00039364840
0.13579805	0.023502375	0.00039753518
0.13592954	0.023667484	0.00039495649
0.13606103	0.023658144	0.00039961759
0.13619252	0.023454210	0.00039552648
0.13632401	0.023057166	0.00039085164
0.13645549	0.023734449	0.00039936422
0.13658698	0.023574328	0.00039557331
0.13671847	0.023681612	0.00039586171
0.13684996	0.024144667	0.00039742269
0.13698145	0.023755805	0.00039650809
0.13711294	0.023105536	0.00039172299
0.13724443	0.023490192	0.00039491390
0.13737592	0.023274786	0.00039223519
0.13750740	0.023483398	0.00039490975
0.13763889	0.023677832	0.00039252707
0.13777038	0.023339314	0.00039349236
0.13790187	0.023245602	0.00039195634
0.13803336	0.023238285	0.00039112926
0.13816485	0.024218002	0.00039801517
0.13829634	0.023894457	0.00039317004
0.13842783	0.023480906	0.00039411735
0.13855931	0.023953338	0.00039537272
0.13869080	0.023658958	0.00039332244
0.13882229	0.023809163	0.00039461507
0.13895378	0.023304722	0.00039050272
0.13908527	0.023884433	0.00039491361
0.13921676	0.023228632	0.00039029645
0.13934825	0.023498242	0.00039142075
0.13947973	0.023848704	0.00039405661
0.13961122	0.023617616	0.00039215857
0.13974271	0.023952681	0.00039409985
0.13987420	0.024192614	0.00039638688
0.14000569	0.023434507	0.00038896427
0.14013718	0.023846309	0.00039394057
0.14026867	0.023415938	0.00038931358
0.14040016	0.024011604	0.00039479650
0.14053164	0.023715580	0.00039435055
0.14066313	0.023303557	0.00038815663
0.14079462	0.022988436	0.00038660034
0.14092611	0.023199976	0.00038691735
0.14105760	0.023267130	0.00038832561
0.14118909	0.023592184	0.00039166107
0.14132058	0.024035904	0.00038920872
0.14145207	0.023684198	0.00039107866
0.14158355	0.023394323	0.00038640729
0.14171504	0.023195857	0.00038652667
0.14184653	0.024052945	0.00039275407
0.14197802	0.023619766	0.00038740085
0.14210951	0.023657506	0.00038989966
0.14224100	0.023546965	0.00038879053
0.14237249	0.023152854	0.00038619909
0.14250398	0.023904017	0.00039037528
0.14263546	0.023994255	0.00038976531
0.14276695	0.023665264	0.00038905353
0.14289844	0.023912421	0.00039047525
0.14302993	0.023562128	0.00038673579
0.14316142	0.023261449	0.00038525856
0.14329291	0.023364673	0.00038422412
0.14342440	0.023640342	0.00038718342
0.14355588	0.023859112	0.00038807102
0.14368737	0.022662064	0.00038071075
0.14381886	0.023537894	0.00038798726
0.14395035	0.023411329	0.00038454009
0.14408184	0.023044794	0.00038342173
0.14421333	0.022871490	0.00038293521
0.14434482	0.023477408	0.00038445040
0.14447631	0.023647497	0.00038678639
0.14460779	0.023704334	0.00038620770
0.14473928	0.023983582	0.00038834885
0.14487077	0.023098649	0.00038516659
0.14500226	0.023544258	0.00038423546
0.14513375	0.023543167	0.00038701095
0.14526524	0.023229459	0.00038249547
0.14539673	0.023702027	0.00038646873
0.14552822	0.023372700	0.00038665479
0.14565970	0.023145357	0.00038240431
0.14579119	0.023602218	0.00038656642
0.14592268	0.023589545	0.00038502783
0.14605417	0.023407015	0.00038402164
0.14618566	0.023785621	0.00038753927
0.14631715	0.022903647	0.00037961561
0.14644864	0.023565142	0.00038372208
0.14658012	0.023348384	0.00038211225
0.14671161	0.022859437	0.00037869685
0.14684310	0.023542775	0.00038639735
0.14697459	0.023595395	0.00038303226
0.14710608	0.023464761	0.00038355226
0.14723757	0.023577778	0.00038376907
0.14736906	0.023739424	0.00038428179
0.14750055	0.023771193	0.00038572921
0.14763203	0.023896772	0.00038521948
0.14776352	0.023678830	0.00038290685
0.14789501	0.023571686	0.00038346892
0.14802650	0.024280355	0.00038516419
0.14815799	0.023118081	0.00038162652
0.14828948	0.024041938	0.00038489616
0.14842097	0.023768606	0.00038463814
0.14855246	0.023961501	0.00038564443
0.14868394	0.022768065	0.00037652188
0.14881543	0.023526005	0.00038303901
0.14894692	0.023924334	0.00038514354
0.14907841	0.023327839	0.00038009282
0.14920990	0.023691550	0.00038200921
0.14934139	0.023667242	0.00038170970
0.14947288	0.024254014	0.00038692351
0.14960436	0.023875451	0.00038298382
0.14973585	0.024167028	0.00038479282
0.14986734	0.023456250	0.00038120312
0.14999883	0.023108578	0.00037769204
0.15013032	0.023641985	0.00038278227
0.15026181	0.023104925	0.00037907000
0.15039330	0.023580005	0.00038133067
0.15052479	0.023341682	0.00037878895
0.15065627	0.023641848	0.00038078008
0.15078776	0.023575764	0.00038146172
0.15091925	0.024167089	0.00038526483
0.15105074	0.024274097	0.00038505769
0.15118223	0.023903681	0.00038272484
0.15131372	0.023999270	0.00038208273
0.15144521	0.023896147	0.00038173759
0.15157670	0.023776913	0.00038082068
0.15170818	0.024113112	0.00038137730
0.15183967	0.022625645	0.00037372819
0.15197116	0.023226387	0.00037766576
0.15210265	0.023252832	0.00037685112
0.15223414	0.023240627	0.00037622145
0.15236563	0.023496777	0.00037669698
0.15249712	0.023250925	0.00037655596
0.15262860	0.023062929	0.00037510924
0.15276009	0.024537156	0.00038441206
0.15289158	0.023532913	0.00037943987
0.15302307	0.023624991	0.00037806499
0.15315456	0.024018461	0.00038004466
0.15328605	0.023661530	0.00037889803
0.15341754	0.023728876	0.00037998333
0.15354903	0.023575309	0.00037662661
0.15368051	0.023862850	0.00037959286
0.15381200	0.023636757	0.00037760517
0.15394349	0.024437786	0.00038352426
0.15407498	0.023550140	0.00037736855
0.15420647	0.024048043	0.00037875987
0.15433796	0.023202385	0.00037388028
0.15446945	0.024294942	0.00038118187
0.15460094	0.022929096	0.00037421244
0.15473242	0.023705111	0.00037790010
0.15486391	0.023160803	0.00037361109
0.15499540	0.023551381	0.00037431116
0.15512689	0.023249948	0.00037479227
0.15525838	0.024003073	0.00037923583
0.15538987	0.024600421	0.00038248814
0.15552136	0.023467637	0.00037516744
0.15565284	0.023964141	0.00037802602
0.15578433	0.024667518	0.00038263657
0.15591582	0.023493766	0.00037520863
0.15604731	0.023240086	0.00037348462
0.15617880	0.023901006	0.00037697638
0.15631029	0.023394362	0.00037435408
0.15644178	0.023589274	0.00037332132
0.15657327	0.023891238	0.00037691877
0.15670475	0.023972330	0.00037590820
0.15683624	0.023393627	0.00037351959
0.15696773	0.023221033	0.00037199078
0.15709922	0.023690114	0.00037336372
0.15723071	0.024269039	0.00037950138
0.15736220	0.024110201	0.00037643221
0.15749369	0.023503283	0.00037436618
0.15762518	0.022937567	0.00036873286
0.15775666	0.024120612	0.00037658304
0.15788815	0.023623557	0.00037408758
0.15801964	0.023712150	0.00037399784
0.15815113	0.023031416	0.00036924426
0.15828262	0.023931122	0.00037494265
0.15841411	0.024091728	0.00037605578
0.15854560	0.023628860	0.00037313024
0.15867708	0.023890140	0.00037275522
0.15880857	0.023296166	0.00037113894
0.15894006	0.023982665	0.00037483745
0.15907155	0.023157296	0.00036979799
0.15920304	0.023397915	0.00037209670
0.15933453	0.023153203	0.00036954280
0.15946602	0.023360149	0.00037040669
0.15959751	0.023545759	0.00037127537
0.15972899	0.023946369	0.00037413368
0.15986048	0.023867035	0.00037447457
0.15999197	0.023161990	0.00036807505
0.16012346	0.023835956	0.00037415723
0.16025495	0.023475489	0.00036970910
0.16038644	0.023417043	0.00037006744
0.16051793	0.023143413	0.00036992712
0.16064942	0.024018534	0.00037294124
0.16078090	0.023033726	0.00036796455
0.16091239	0.023323794	0.00036884440
0.16104388	0.023920569	0.00037067450
0.16117537	0.023280720	0.00036982975
0.16130686	0.023065332	0.00036568054
0.16143835	0.022788520	0.00036571331
0.16156984	0.023408473	0.00036966257
0.16170133	0.023073259	0.00036607377
0.16183281	0.023139323	0.00036783212
0.16196430	0.023777177	0.00037103414
0.16209579	0.023411192	0.00036806325
0.16222728	0.023310066	0.00036870587
0.16235877	0.023464161	0.00036749746
0.16249026	0.023585775	0.00036987984
0.16262175	0.022679656	0.00036278670
0.16275323	0.023089916	0.00036493242
0.16288472	0.023169463	0.00036549009
0.16301621	0.023510060	0.00036696743
0.16314770	0.023727138	0.00037085013
0.16327919	0.023516534	0.00036681275
0.16341068	0.023841206	0.00037001054
0.16354217	0.024088802	0.00037086885
0.16367366	0.023361273	0.00036590052
0.16380514	0.023772867	0.00036949657
0.16393663	0.023576240	0.00036815325
0.16406812	0.023616094	0.00036565282
0.16419961	0.023211365	0.00036471047
0.16433110	0.023741498	0.00036761842
0.16446259	0.023130702	0.00036387721
0.16459408	0.024001853	0.00037135609
0.16472557	0.024548592	0.00037175885
0.16485705	0.024223891	0.00037159754
0.16498854	0.023258419	0.00036428922
0.16512003	0.023353904	0.00036542210
0.16525152	0.022890680	0.00036447593
0.16538301	0.023253436	0.00036262312
0.16551450	0.023378585	0.00036538321
0.16564599	0.023507469	0.00036678877
0.16577747	0.023461200	0.00036573047
0.16590896	0.023115654	0.00036448118
0.16604045	0.022776870	0.00036054175
0.16617194	0.023554095	0.00036607470
0.16630343	0.023596355	0.00036577068
0.16643492	0.023551438	0.00036629540
0.16656641	0.023627256	0.00036761385
0.16669790	0.023776947	0.00036501504
0.16682938	0.023591412	0.00036656537
0.16696087	0.023242077	0.00036517719
0.16709236	0.023461407	0.00036354662
0.16722385	0.023245898	0.00036352814
0.16735534	0.022842159	0.00036008262
0.16748683	0.022445480	0.00035777619
0.16761832	0.023627772	0.00036607881
0.16774981	0.023515511	0.00036248468
0.16788129	0.024063714	0.00036834406
0.16801278	0.024136052	0.00036687789
0.16814427	0.023654985	0.00036551760
0.16827576	0.023320508	0.00036331732
0.16840725	0.023804416	0.00036417020
0.16853874	0.023662853	0.00036484044
0.16867023	0.023773185	0.00036306614
0.16880171	0.024190693	0.00036816625
0.16893320	0.023824464	0.00036551100
0.16906469	0.023410124	0.00036103787
0.16919618	0.023950415	0.00036681179
0.16932767	0.023667200	0.00036190843
0.16945916	0.023762901	0.00036480548
0.16959065	0.024086468	0.00036723021
0.16972214	0.023883790	0.00036425486
0.16985362	0.023276784	0.00036219414
0.16998511	0.023440128	0.00036075350
0.17011660	0.023742297	0.00036421506
0.17024809	0.023208242	0.00036205198
0.17037958	0.023093505	0.00035802635
0.17051107	0.023263627	0.00036267964
0.17064256	0.022911351	0.00035848173
0.17077405	0.023450771	0.00036195117
0.17090553	0.023131970	0.00035947216
0.17103702	0.023897019	0.00036328200
0.17116851	0.023578219	0.00036248637
0.17130000	0.022778576	0.00035629806
0.17143149	0.022699544	0.00035672851
0.17156298	0.023846447	0.00036354732
0.17169447	0.023710289	0.00036170987
0.17182595	0.023753433	0.00036436469
0.17195744	0.023967574	0.00036379283
0.17208893	0.023431156	0.00035797186
0.17222042	0.023735179	0.00036166039
0.17235191	0.023362714	0.00035871592
0.17248340	0.023239866	0.00035889535
0.17261489	0.023436591	0.00036054843
0.17274638	0.023334587	0.00035745222
0.17287786	0.024256310	0.00036482657
0.17300935	0.023480247	0.00035837298
0.17314084	0.023809204	0.00036140269
0.17327233	0.023647170	0.00036033041
0.17340382	0.023692758	0.00035993566
0.17353531	0.023261742	0.00035790212
0.17366680	0.023444119	0.00035798776
0.17379829	0.023703677	0.00035993645
0.17392977	0.023295303	0.00035893644
0.17406126	0.023801134	0.00036036650
0.17419275	0.023610789	0.00035905536
0.17432424	0.023210354	0.00035558578
0.17445573	0.023415691	0.00035665714
0.17458722	0.023520343	0.00035873577
0.17471871	0.023050399	0.00035531618
0.17485019	0.023872925	0.00036000712
0.17498168	0.023253458	0.00035658651
0.17511317	0.023595462	0.00035828058
0.17524466	0.023342624	0.00035913043
0.17537615	0.023331678	0.00035575282
0.17550764	0.023135593	0.00035628007
0.17563913	0.023324341	0.00035596841
0.17577062	0.023410180	0.00035653280
0.17590210	0.023316602	0.00035652323
0.17603359	0.023607684	0.00035601273
0.17616508	0.023518129	0.00035663120
0.17629657	0.023564444	0.00035916565
0.17642806	0.023291529	0.00035435856
0.17655955	0.023757544	0.00035958472
0.17669104	0.023915282	0.00035791656
0.17682253	0.023621092	0.00035618949
0.17695401	0.023554234	0.00035758539
0.17708550	0.023619927	0.00035687453
0.17721699	0.023563227	0.00035646990
0.17734848	0.024130097	0.00036028195
0.17747997	0.023496003	0.00035654022
0.17761146	0.022960910	0.00035376709
0.17774295	0.023509550	0.00035352132
0.17787443	0.023908131	0.00035837595
0.17800592	0.023311140	0.00035336896
0.17813741	0.023755982	0.00035695205
0.17826890	0.023261675	0.00035442142
0.17840039	0.023968213	0.00035664659
0.17853188	0.023751252	0.00035699398
0.17866337	0.023458753	0.00035475046
0.17879486	0.023005959	0.00035134550
0.17892634	0.023571377	0.00035561187
0.17905783	0.023188134	0.00035254156
0.17918932	0.023791866	0.00035737592
0.17932081	0.023484094	0.00035390073
0.17945230	0.023393925	0.00035448071
0.17958379	0.023544590	0.00035509883
0.17971528	0.023895707	0.00035535468
0.17984677	0.023425270	0.00035448303
0.17997825	0.023705618	0.00035580324
0.18010974	0.023616148	0.00035387096
0.18024123	0.023081822	0.00035137980
0.18037272	0.022814316	0.00034662453
0.18050421	0.023380948	0.00036039751
0.18063570	0.023544795	0.00036330968
0.18076719	0.023369279	0.00036430808
0.18089867	0.023688687	0.00036964687
0.18103016	0.023785469	0.00037034377
0.18116165	0.023213636	0.00036911380
0.18129314	0.022508056	0.00036623570
0.18142463	0.022898142	0.00036898938
0.18155612	0.023327446	0.00037290442
0.18168761	0.023508362	0.00037658408
0.18181910	0.024130164	0.00038067273
0.18195058	0.024168611	0.00038316852
0.18208207	0.023574127	0.00037769575
0.18221356	0.023610146	0.00038274683
0.18234505	0.023032510	0.00037860662
0.18247654	0.023953630	0.00038607143
0.18260803	0.024557857	0.00039058355
0.18273952	0.023216696	0.00038286845
0.18287101	0.023894650	0.00038846171
0.18300249	0.023763277	0.00038890957
0.18313398	0.024052330	0.00039031948
0.18326547	0.023911291	0.00039257143
0.18339696	0.023263212	0.00038585176
0.18352845	0.022956455	0.00038525288
0.18365994	0.023495603	0.00039189391
0.18379143	0.022755730	0.00038581882
0.18392292	0.023182784	0.00039195267
0.18405440	0.023134884	0.00038961096
0.18418589	0.023551018	0.00039540348
0.18431738	0.024065896	0.00039973341
0.18444887	0.023116184	0.00039232250
0.18458036	0.023461094	0.00039592098
0.18471185	0.023898132	0.00039971518
0.18484334	0.022874837	0.00039319986
0.18497482	0.023467238	0.00039890651
0.18510631	0.024154601	0.00040197968
0.18523780	0.023351951	0.00040077534
0.18536929	0.023375141	0.00039327054
0.18550078	0.023211616	0.00038752241
0.18563227	0.023137695	0.00038547558
0.18576376	0.023978080	0.00038442665
0.18589525	0.023201788	0.00038314046
0.18602673	0.023358375	0.00038144093
0.18615822	0.023236767	0.00037873109
0.18628971	0.023300859	0.00037727337
0.18642120	0.023544065	0.00037689238
0.18655269	0.023702775	0.00037933734
0.18668418	0.023996947	0.00037807617
0.18681567	0.023208803	0.00037154696
0.18694716	0.023360744	0.00037247633
0.18707864	0.023635619	0.00037131812
0.18721013	0.023211475	0.00036992813
0.18734162	0.023029297	0.00036806327
0.18747311	0.023384525	0.00036933504
0.18760460	0.023429268	0.00037018401
0.18773609	0.023449092	0.00036624372
0.18786758	0.023533305	0.00036867947
0.18799906	0.023626955	0.00036971857
0.18813055	0.023078222	0.00036305439
0.18826204	0.023432447	0.00036628694
0.18839353	0.023500021	0.00036191497
0.18852502	0.023139519	0.00036295997
0.18865651	0.023598056	0.00036591140
0.18878800	0.023679599	0.00036206323
0.18891949	0.023502425	0.00036155753
0.18905097	0.023823323	0.00036253097
0.18918246	0.023821305	0.00036296680
0.18931395	0.023541112	0.00036087563
0.18944544	0.023357167	0.00035788437
0.18957693	0.023503950	0.00036030152
0.18970842	0.023205744	0.00035507687
0.18983991	0.023258524	0.00035709206
0.18997140	0.023560730	0.00035937437
0.19010288	0.023438326	0.00035455728
0.19023437	0.023555952	0.00035659668
0.19036586	0.023367278	0.00035555806
0.19049735	0.023652166	0.00035652505
0.19062884	0.023497336	0.00035618362
0.19076033	0.023086618	0.00035174635
0.19089182	0.023203590	0.00035243937
0.19102330	0.022820002	0.00034957306
0.19115479	0.024473881	0.00035915653
0.19128628	0.023111735	0.00035152629
0.19141777	0.023911665	0.00035501976
0.19154926	0.023022195	0.00035093945
0.19168075	0.023803240	0.00035472291
0.19181224	0.023263671	0.00035218774
0.19194373	0.023313827	0.00035151642
0.19207521	0.023395508	0.00035073252
0.19220670	0.023405250	0.00035147004
0.19233819	0.023339573	0.00035068961
0.19246968	0.022944519	0.00034883912
0.19260117	0.023475916	0.00035170235
0.19273266	0.023946167	0.00035399974
0.19286415	0.022994149	0.00034800581
0.19299564	0.023244308	0.00035098364
0.19312712	0.023486517	0.00035011834
0.19325861	0.023945738	0.00035431607
0.19339010	0.023430493	0.00034952611
0.19352159	0.023376795	0.00034991957
0.19365308	0.023398410	0.00035046793
0.19378457	0.023440225	0.00035012176
0.19391606	0.023723057	0.00035164191
0.19404754	0.023478742	0.00035071581
0.19417903	0.022792433	0.00034633318
0.19431052	0.023521802	0.00035065056
0.19444201	0.023752617	0.00035045224
0.19457350	0.023117421	0.00034652494
0.19470499	0.023956924	0.00035191611
0.19483648	0.023004208	0.00034632371
0.19496797	0.023213467	0.00034952824
0.19509945	0.023713135	0.00034973125
0.19523094	0.023094153	0.00034652099
0.19536243	0.022937602	0.00034561405
0.19549392	0.023862013	0.00034956497
0.19562541	0.024009258	0.00035182466
0.19575690	0.024194401	0.00035237067
0.19588839	0.023731078	0.00034992624
0.19601988	0.023108049	0.00034547405
0.19615136	0.023570766	0.00034743321
0.19628285	0.022848814	0.00034470277
0.19641434	0.023065268	0.00034506263
0.19654583	0.023642943	0.00034889060
0.19667732	0.023368938	0.00034643588
0.19680881	0.023437671	0.00034688163
0.19694030	0.023870965	0.00034930845
0.19707178	0.023513788	0.00034599486
0.19720327	0.023365284	0.00034653977
0.19733476	0.023908155	0.00034889861
0.19746625	0.023578819	0.00034615973
0.19759774	0.023563225	0.00034805202
0.19772923	0.023167783	0.00034420086
0.19786072	0.023488618	0.00034536538
0.19799221	0.023289194	0.00034464041
0.19812369	0.023210803	0.00034271966
0.19825518	0.023412814	0.00034702487
0.19838667	0.023263163	0.00034353067
0.19851816	0.023198100	0.00034406588
0.19864965	0.023492640	0.00034610324
0.19878114	0.023840227	0.00034663034
0.19891263	0.023865704	0.00034912996
0.19904412	0.023586106	0.00034593932
0.19917560	0.023380291	0.00034537465
0.19930709	0.023252777	0.00034373136
0.19943858	0.024081480	0.00034651801
0.19957007	0.023449893	0.00034502947
0.19970156	0.023029454	0.00034184963
0.19983305	0.023206288	0.00034254603
0.19996454	0.023216482	0.00034245349
0.20009602	0.023196687	0.00034242869
0.20022751	0.023466311	0.00034430942
0.20035900	0.023203901	0.00034295492
0.20049049	0.023283690	0.00034265566
0.20062198	0.022971138	0.00034125691
0.20075347	0.023202463	0.00034138271
0.20088496	0.023061361	0.00034252548
0.20101645	0.023857661	0.00034609534
0.20114793	0.023445927	0.00034186907
0.20127942	0.023763526	0.00034534469
0.20141091	0.023279698	0.00034010198
0.20154240	0.023008550	0.00034112606
0.20167389	0.023200601	0.00034146680
0.20180538	0.023867134	0.00034437963
0.20193687	0.023155438	0.00034120718
0.20206836	0.023394884	0.00034116064
0.20219984	0.023514203	0.00034354357
0.20233133	0.022744760	0.00033930068
0.20246282	0.023091436	0.00033827425
0.20259431	0.023544383	0.00034196961
0.20272580	0.023133043	0.00033924019
0.20285729	0.023350356	0.00034169727
0.20298878	0.023215393	0.00034143744
0.20312027	0.023484365	0.00033915793
0.20325175	0.022863200	0.00033892363
0.20338324	0.022782635	0.00033670893
0.20351473	0.023870701	0.00034273770
0.20364622	0.023496227	0.00034080958
0.20377771	0.023226855	0.00033822181
0.20390920	0.023536545	0.00034206910
0.20404069	0.023004413	0.00033771862
0.20417217	0.023362150	0.00034017036
0.20430366	0.023055818	0.00033835279
0.20443515	0.023203757	0.00033656741
0.20456664	0.023515437	0.00034076101
0.20469813	0.023580049	0.00034124692
0.20482962	0.023790062	0.00034099679
0.20496111	0.023446022	0.00033988500
0.20509260	0.023582596	0.00033913823
0.20522408	0.023734041	0.00034148097
0.20535557	0.023695212	0.00034106787
0.20548706	0.023685762	0.00034024762
0.20561855	0.023471152	0.00033991964
0.20575004	0.023115636	0.00033542789
0.20588153	0.023461871	0.00033821261
0.20601302	0.023407027	0.00033958796
0.20614451	0.023635391	0.00033777644
0.20627599	0.022810790	0.00033508560
0.20640748	0.023370757	0.00033614573
0.20653897	0.022771965	0.00033448514
0.20667046	0.022963706	0.00033559911
0.20680195	0.022846021	0.00033436546
0.20693344	0.022860210	0.00033538878
0.20706493	0.023932762	0.00033985071
0.20719641	0.023304019	0.00033687311
0.20732790	0.023136684	0.00033766175
0.20745939	0.023444013	0.00033675331
0.20759088	0.022968588	0.00033430385
0.20772237	0.023151225	0.00033555482
0.20785386	0.023269486	0.00033595339
0.20798535	0.023978737	0.00034248380
0.20811684	0.023261771	0.00033528296
0.20824832	0.023205084	0.00033600438
0.20837981	0.023035926	0.00033491378
0.20851130	0.023899036	0.00034018847
0.20864279	0.023932127	0.00034158602
0.20877428	0.023728605	0.00033699298
0.20890577	0.023226433	0.00033445875
0.20903726	0.023537303	0.00033728990
0.20916875	0.023030844	0.00033488583
0.20930023	0.023154550	0.00033552897
0.20943172	0.023567281	0.00033682208
0.20956321	0.023290793	0.00033479946
0.20969470	0.023964364	0.00033960790
0.20982619	0.023426252	0.00033676570
0.20995768	0.023214636	0.00033496028
0.21008917	0.022830526	0.00033143813
0.21022065	0.023515740	0.00033565720
0.21035214	0.023986966	0.00033962274
0.21048363	0.023066688	0.00033169451
0.21061512	0.023825679	0.00033918426
0.21074661	0.022631253	0.00032937335
0.21087810	0.023529259	0.00033462269
0.21100959	0.022853058	0.00033323842
0.21114108	0.023237482	0.00033278736
0.21127256	0.023391094	0.00033611807
0.21140405	0.023837673	0.00033634430
0.21153554	0.022982601	0.00033365310
0.21166703	0.023358323	0.00033420946
0.21179852	0.023556678	0.00033563929
0.21193001	0.023910316	0.00033770061
0.21206150	0.023266730	0.00033228476
0.21219299	0.022539298	0.00032872366
0.21232447	0.023724128	0.00033787740
0.21245596	0.023407316	0.00033340136
0.21258745	0.023141808	0.00033270185
0.21271894	0.023708611	0.00033463456
0.21285043	0.023489861	0.00033354621
0.21298192	0.023339566	0.00033468123
0.21311341	0.023204788	0.00033209390
0.21324489	0.022956010	0.00033162754
0.21337638	0.022883259	0.00033035730
0.21350787	0.023500412	0.00033423700
0.21363936	0.023535549	0.00033521397
0.21377085	0.023073061	0.00033082277
0.21390234	0.023879297	0.00033691602
0.21403383	0.023160390	0.00033181701
0.21416532	0.023199984	0.00033155299
0.21429680	0.023095681	0.00033095740
0.21442829	0.023196968	0.00033136426
0.21455978	0.023010734	0.00033068012
0.21469127	0.023065399	0.00032986780
0.21482276	0.023362714	0.00033197513
0.21495425	0.023261652	0.00033159412
0.21508574	0.023168350	0.00033036978
0.21521723	0.023480007	0.00033200156
0.21534871	0.023902210	0.00033612119
0.21548020	0.023908000	0.00033260644
0.21561169	0.023779835	0.00033373203
0.21574318	0.022890223	0.00032939820
0.21587467	0.022889513	0.00032762221
0.21600616	0.023183804	0.00033107183
0.21613765	0.022803153	0.00032725274
0.21626913	0.022481222	0.00032689845
0.21640062	0.023307367	0.00033103091
0.21653211	0.023637884	0.00033240845
0.21666360	0.023366635	0.00033033779
0.21679509	0.023132019	0.00032825609
0.21692658	0.022877262	0.00032795556
0.21705807	0.023216561	0.00032957526
0.21718956	0.022675722	0.00032528913
0.21732104	0.022658179	0.00032680703
0.21745253	0.023467970	0.00033084689
0.21758402	0.023132994	0.00032944161
0.21771551	0.023467965	0.00033048797
0.21784700	0.023705259	0.00033112265
0.21797849	0.023179379	0.00032961754
0.21810998	0.023634530	0.00033107112
0.21824147	0.023276646	0.00032999047
0.21837295	0.023291551	0.00032999893
0.21850444	0.023375861	0.00032800031
0.21863593	0.023505009	0.00033127092
0.21876742	0.023265523	0.00032783235
0.21889891	0.023317498	0.00032890180
0.21903040	0.023268044	0.00032909410
0.21916189	0.022945792	0.00032509691
0.21929337	0.023732002	0.00033160194
0.21942486	0.023263924	0.00032785428
0.21955635	0.023171034	0.00032803407
0.21968784	0.023275919	0.00032824584
0.21981933	0.023566057	0.00032785016
0.21995082	0.023816947	0.00033228571
0.22008231	0.023248588	0.00032702083
0.22021380	0.022260648	0.00032290852
0.22034528	0.022357858	0.00032428615
0.22047677	0.022767043	0.00032295431
0.22060826	0.023026040	0.00032600463
0.22073975	0.022975909	0.00032577051
0.22087124	0.023646156	0.00033069493
0.22100273	0.023439620	0.00032885803
0.22113422	0.023298776	0.00032626559
0.22126571	0.023316059	0.00032760167
0.22139719	0.022656816	0.00032369256
0.22152868	0.023261369	0.00032719831
0.22166017	0.022996620	0.00032709124
0.22179166	0.023362119	0.00032624642
0.22192315	0.022950052	0.00032531610
0.22205464	0.023444846	0.00032742132
0.22218613	0.023671430	0.00032910808
0.22231761	0.023575721	0.00032718887
0.22244910	0.023389505	0.00032708085
0.22258059	0.022972497	0.00032503787
0.22271208	0.022536194	0.00032352624
0.22284357	0.022680584	0.00032318759
0.22297506	0.023398676	0.00032737136
0.22310655	0.022799207	0.00032290203
0.22323804	0.023408643	0.00032723798
0.22336952	0.023386135	0.00032745522
0.22350101	0.022279514	0.00031939374
0.22363250	0.023073702	0.00032462714
0.22376399	0.023285953	0.00032473893
0.22389548	0.023013381	0.00032458690
0.22402697	0.022929914	0.00032484056
0.22415846	0.023044262	0.00032333443
0.22428995	0.023339481	0.00032561962
0.22442143	0.023607889	0.00032536426
0.22455292	0.023210747	0.00032476241
0.22468441	0.022555452	0.00032226881
0.22481590	0.023026134	0.00032425077
0.22494739	0.023607089	0.00032520913
0.22507888	0.022961994	0.00032250268
0.22521037	0.023228460	0.00032469891
0.22534186	0.023116099	0.00032515851
0.22547334	0.022982992	0.00032225960
0.22560483	0.023359690	0.00032251015
0.22573632	0.023282494	0.00032547127
0.22586781	0.023624401	0.00032611274
0.22599930	0.023531531	0.00032664661
0.22613079	0.023003103	0.00032190188
0.22626228	0.022804228	0.00032156692
0.22639376	0.023474868	0.00032466366
0.22652525	0.023216536	0.00032329407
0.22665674	0.023031686	0.00032309709
0.22678823	0.023300500	0.00032267726
0.22691972	0.023365478	0.00032392957
0.22705121	0.023058756	0.00032129175
0.22718270	0.023365463	0.00032440235
0.22731419	0.023537058	0.00032527229
0.22744567	0.022901178	0.00032097287
0.22757716	0.023404452	0.00032201443
0.22770865	0.023398834	0.00032395995
0.22784014	0.022965920	0.00032001495
0.22797163	0.023298029	0.00032429924
0.22810312	0.023900223	0.00032512494
0.22823461	0.023805617	0.00032579627
0.22836610	0.023383793	0.00032408757
0.22849758	0.023828638	0.00032500247
0.22862907	0.023109045	0.00032232389
0.22876056	0.023487161	0.00032195667
0.22889205	0.023478157	0.00032355541
0.22902354	0.023422742	0.00032446837
0.22915503	0.023133630	0.00032009895
0.22928652	0.022823665	0.00032043778
0.22941800	0.023089857	0.00032040517
0.22954949	0.023419523	0.00032311711
0.22968098	0.023136468	0.00032128914
0.22981247	0.022505866	0.00031735270
0.22994396	0.023442968	0.00032311455
0.23007545	0.022883639	0.00032270179
0.23020694	0.023071913	0.00032675665
0.23033843	0.023106210	0.00032942035
0.23046991	0.022928966	0.00033116204
0.23060140	0.022986598	0.00033299866
0.23073289	0.023687108	0.00033838578
0.23086438	0.022989287	0.00033419086
0.23099587	0.022858237	0.00033802158
0.23112736	0.023020073	0.00033805162
0.23125885	0.023588068	0.00034384710
0.23139034	0.023210293	0.00034085613
0.23152182	0.023875601	0.00034640241
0.23165331	0.023021150	0.00034430321
0.23178480	0.022866043	0.00034274784
0.23191629	0.022131935	0.00033974927
0.23204778	0.023185312	0.00034509019
0.23217927	0.023247410	0.00034631780
0.23231076	0.023294571	0.00034912364
0.23244224	0.023084173	0.00034728689
0.23257373	0.023242544	0.00034866104
0.23270522	0.023020177	0.00034897594
0.23283671	0.023227777	0.00034762879
0.23296820	0.022860680	0.00034797066
0.23309969	0.022876713	0.00034786476
0.23323118	0.023204758	0.00034757915
0.23336267	0.022617179	0.00034683960
0.23349415	0.022956120	0.00034548641
0.23362564	0.023184206	0.00034978788
0.23375713	0.022525225	0.00034616372
0.23388862	0.023442170	0.00035005441
0.23402011	0.023280175	0.00035258458
0.23415160	0.022454725	0.00034529690
0.23428309	0.022745501	0.00034949884
0.23441458	0.022838478	0.00034765079
0.23454606	0.023002520	0.00034950713
0.23467755	0.023445086	0.00035299667
0.23480904	0.023060571	0.00035162004
0.23494053	0.023031155	0.00035114038
0.23507202	0.022943708	0.00035047602
0.23520351	0.023420841	0.00035387875
0.23533500	0.023143599	0.00035202304
0.23546648	0.023047139	0.00035116778
0.23559797	0.023323623	0.00035465908
0.23572946	0.023169009	0.00035279884
0.23586095	0.023358365	0.00035469513
0.23599244	0.023688426	0.00035704346
0.23612393	0.023113641	0.00035187599
0.23625542	0.023801087	0.00035879335
0.23638691	0.023140696	0.00035397973
0.23651839	0.023153554	0.00035276673
0.23664988	0.023127297	0.00035543801
0.23678137	0.023547618	0.00035632032
0.23691286	0.022930449	0.00035346056
0.23704435	0.023418125	0.00035680813
0.23717584	0.022824760	0.00035186661
0.23730733	0.022792177	0.00035411659
0.23743882	0.022620976	0.00035199212
0.23757030	0.023120023	0.00035535874
0.23770179	0.022703312	0.00035443198
0.23783328	0.023373469	0.00035632285
0.23796477	0.022957460	0.00035603420
0.23809626	0.022761475	0.00035299247
0.23822775	0.023277304	0.00035675405
0.23835924	0.022819924	0.00035679881
0.23849072	0.023397010	0.00035646531
0.23862221	0.022138429	0.00035201628
0.23875370	0.023052556	0.00035544153
0.23888519	0.023409389	0.00035938270
0.23901668	0.022962366	0.00035851956
0.23914817	0.023404789	0.00035605127
0.23927966	0.023152175	0.00035868988
0.23941115	0.023506868	0.00036010235
0.23954263	0.024135635	0.00036418605
0.23967412	0.023130267	0.00035758520
0.23980561	0.022899694	0.00035579973
0.23993710	0.023281479	0.00035975816
0.24006859	0.023420817	0.00035945133
0.24020008	0.023591102	0.00036263478
0.24033157	0.023293115	0.00035998912
0.24046306	0.023125935	0.00035812572
0.24059454	0.023257948	0.00036012986
0.24072603	0.023241739	0.00036055121
0.24085752	0.022888211	0.00035811967
0.24098901	0.023036323	0.00036202411
0.24112050	0.022898530	0.00035481674
0.24125199	0.023233989	0.00036009139
0.24138348	0.023614229	0.00036414643
0.24151496	0.023309807	0.00036043220
0.24164645	0.023107933	0.00036104193
0.24177794	0.022759678	0.00035535529
0.24190943	0.023122102	0.00035910119
0.24204092	0.023015822	0.00036025458
0.24217241	0.022638964	0.00035753098
0.24230390	0.023317845	0.00036248863
0.24243539	0.023680017	0.00036192088
0.24256687	0.023213792	0.00036160801
0.24269836	0.023232184	0.00036155583
0.24282985	0.023201380	0.00036049038
0.24296134	0.023033937	0.00036050867
0.24309283	0.023283126	0.00036113339
0.24322432	0.023269128	0.00036209047
0.24335581	0.023144331	0.00036342833
0.24348730	0.023169839	0.00036082751
0.24361878	0.023462811	0.00036341773
0.24375027	0.023112714	0.00036002470
0.24388176	0.023268456	0.00036168483
0.24401325	0.022520590	0.00036131438
0.24414474	0.023344703	0.00036169328
0.24427623	0.022650700	0.00036090857
0.24440772	0.023716536	0.00036446310
0.24453920	0.023311133	0.00036326529
0.24467069	0.023177338	0.00036511439
0.24480218	0.022750694	0.00035919439
0.24493367	0.023018143	0.00036285362
0.24506516	0.022781099	0.00036009625
0.24519665	0.023341569	0.00036524795
0.24532814	0.023200622	0.00036420904
0.24545963	0.022950400	0.00036080601
0.24559111	0.022750710	0.00036198466
0.24572260	0.023513776	0.00036618805
0.24585409	0.023177354	0.00036262743
0.24598558	0.022824759	0.00036279506
0.24611707	0.022874455	0.00036287915
0.24624856	0.022479896	0.00035813456
0.24638005	0.023297027	0.00036564597
0.24651154	0.023771896	0.00036566684
0.24664302	0.023657817	0.00036800956
0.24677451	0.023284290	0.00036385897
0.24690600	0.023665217	0.00036816164
0.24703749	0.022646634	0.00036226584
0.24716898	0.023735450	0.00036679199
0.24730047	0.022968260	0.00036670022
0.24743196	0.023277055	0.00036506144
0.24756345	0.022998219	0.00036443305
0.24769493	0.023116439	0.00036689413
0.24782642	0.023383340	0.00036487576
0.24795791	0.022720706	0.00036349254
0.24808940	0.023595040	0.00036782943
0.24822089	0.023161937	0.00036467775
0.24835238	0.022831051	0.00036432685
0.24848387	0.024096921	0.00037025419
0.24861535	0.023324220	0.00036870946
0.24874684	0.022668527	0.00036227643
0.24887833	0.023344694	0.00036585117
0.24900982	0.022966530	0.00036667054
0.24914131	0.024288021	0.00037228485
0.24927280	0.022693326	0.00036408079
0.24940429	0.022894795	0.00036552701
0.24953578	0.022548312	0.00036222683
0.24966726	0.023008614	0.00036799255
0.24979875	0.023261905	0.00036673175
0.24993024	0.023176334	0.00036854503
0.25006173	0.022967346	0.00036372416
0.25019322	0.023058963	0.00036620127
0.25032471	0.022837323	0.00036690430
0.25045620	0.023680620	0.00036895331
0.25058769	0.022900807	0.00036543596
0.25071917	0.023316263	0.00036717717
0.25085066	0.023132657	0.00036664143
0.25098215	0.023377234	0.00037030818
0.25111364	0.023696057	0.00037052500
0.25124513	0.022847331	0.00036742206
0.25137662	0.022478490	0.00036398359
0.25150811	0.022224188	0.00036063094
0.25163959	0.022772416	0.00036688768
0.25177108	0.022826672	0.00036317974
0.25190257	0.023247984	0.00037050639
0.25203406	0.023590434	0.00037133104
0.25216555	0.023680211	0.00037193410
0.25229704	0.022749405	0.00036583473
0.25242853	0.022840358	0.00036520404
0.25256002	0.023391987	0.00037081889
0.25269150	0.023547305	0.00037051533
0.25282299	0.022915733	0.00036686720
0.25295448	0.023343914	0.00037184189
0.25308597	0.023169853	0.00036634358
0.25321746	0.023120781	0.00037002066
0.25334895	0.023156148	0.00037019414
0.25348044	0.022982228	0.00036661437
0.25361193	0.023650652	0.00037279751
0.25374341	0.023136180	0.00036895478
0.25387490	0.022524517	0.00036413341
0.25400639	0.023610860	0.00037897776
0.25413788	0.023687726	0.00038162747
0.25426937	0.023180940	0.00038321503
0.25440086	0.023013228	0.00038638149
0.25453235	0.023166731	0.00038843708
0.25466383	0.022944978	0.00039178545
0.25479532	0.022987767	0.00039203516
0.25492681	0.023048687	0.00039556494
0.25505830	0.023573256	0.00040080769
0.25518979	0.023201903	0.00040038542
0.25532128	0.022819099	0.00039877091
0.25545277	0.023321425	0.00040530533
0.25558426	0.023434916	0.00040690410
0.25571574	0.022637737	0.00040256751
0.25584723	0.023433940	0.00041013983
0.25597872	0.023506607	0.00041269678
0.25611021	0.022880488	0.00040962891
0.25624170	0.023353861	0.00041514073
0.25637319	0.023951240	0.00042247708
0.25650468	0.023334404	0.00041716463
0.25663617	0.023448191	0.00042078679
0.25676765	0.023567470	0.00042204609
0.25689914	0.023690212	0.00042642854
0.25703063	0.022916483	0.00042423890
0.25716212	0.023249232	0.00042398891
0.25729361	0.022791191	0.00042544435
0.25742510	0.023513409	0.00043071327
0.25755659	0.022514945	0.00042572166
0.25768807	0.022297241	0.00042406711
0.25781956	0.023349541	0.00043417703
0.25795105	0.023277049	0.00043326144
0.25808254	0.023701014	0.00044255923
0.25821403	0.023539123	0.00043954041
0.25834552	0.023445147	0.00043959112
0.25847701	0.023342735	0.00043823023
0.25860850	0.023109972	0.00043817926
0.25873998	0.022760945	0.00043770275
0.25887147	0.023063499	0.00044115524
0.25900296	0.023006044	0.00044237796
0.25913445	0.023314082	0.00044214099
0.25926594	0.023159835	0.00044253246
0.25939743	0.022535469	0.00044205478
0.25952892	0.022442456	0.00043777989
0.25966041	0.023196146	0.00044897924
0.25979189	0.022625834	0.00043912797
0.25992338	0.023050926	0.00044665907
0.26005487	0.023304709	0.00045045121
0.26018636	0.022713108	0.00044622877
0.26031785	0.023210062	0.00044859863
0.26044934	0.023737941	0.00045230668
0.26058083	0.022416963	0.00044463106
0.26071231	0.022666043	0.00044973305
0.26084380	0.022963020	0.00045163539
0.26097529	0.021831356	0.00044265243
0.26110678	0.023184604	0.00045435624
0.26123827	0.023099209	0.00045531980
0.26136976	0.022512957	0.00045025236
0.26150125	0.023036649	0.00045643025
0.26163274	0.022831755	0.00045298168
0.26176422	0.022964173	0.00045421999
0.26189571	0.023391675	0.00046164856
0.26202720	0.023217078	0.00045864439
0.26215869	0.022498785	0.00045441285
0.26229018	0.022971754	0.00045824102
0.26242167	0.022577713	0.00045545563
0.26255316	0.022348269	0.00045560111
0.26268465	0.022431473	0.00046005576
0.26281613	0.023419884	0.00046609741
0.26294762	0.023190749	0.00046112502
0.26307911	0.023797281	0.00046788314
0.26321060	0.022806637	0.00046360265
0.26334209	0.023568892	0.00047105908
0.26347358	0.022629556	0.00046225812
0.26360507	0.023355083	0.00046835384
0.26373655	0.023170921	0.00046696197
0.26386804	0.022295622	0.00046042967
0.26399953	0.023669856	0.00047544227
0.26413102	0.022933017	0.00046581807
0.26426251	0.022928920	0.00046866987
0.26439400	0.022885135	0.00046702769
0.26452549	0.022620156	0.00047120561
0.26465698	0.023349675	0.00047667571
0.26478846	0.023197706	0.00046956449
0.26491995	0.023422669	0.00047917760
0.26505144	0.022419038	0.00046777189
0.26518293	0.023097673	0.00047262535
0.26531442	0.023427297	0.00048078923
0.26544591	0.022305193	0.00046939899
[truncated: 567 more rows]
