# Supplementary material for: Invariant surface glycoprotein 65 of Trypanosoma brucei is a complement C3 receptor
Source: Nat Commun. 2022 Aug 29;13:5085. doi: 10.1038/s41467-022-32728-9 (PMC9424271; doi:10.1038/s41467-022-32728-9)
Supplement: Supplementary file 4 — supplementary data 2 [file 41467_2022_32728_MOESM4_ESM.zip › b21-414646_00014.dat]

0.0026000000	39.748902	0.13701713
0.0027314887	28.877173	0.10727451
0.0028629774	22.072037	0.089677060
0.0029944661	17.077002	0.075702147
0.0031259548	12.314467	0.059073914
0.0032574435	10.850990	0.057398987
0.0033889322	8.6810581	0.048532382
0.0035204209	11.474188	0.048580205
0.0036519096	12.288610	0.046652975
0.0037833983	9.9134160	0.039506029
0.0039148870	8.2256722	0.034723245
0.0040463757	6.6725725	0.030086867
0.0041778644	5.4541703	0.025495686
0.0043093531	4.6033505	0.022996926
0.0044408418	3.8058178	0.020110721
0.0045723305	3.1233573	0.018218578
0.0047038192	2.8491172	0.016653817
0.0048353079	2.5020200	0.015150685
0.0049667966	2.1914832	0.014128607
0.0050982853	1.8866051	0.012418597
0.0052297740	1.7077180	0.011969627
0.0053612627	1.5089966	0.010865373
0.0054927514	1.3902237	0.010152487
0.0056242401	1.2459666	0.0095835078
0.0057557288	1.1747452	0.0090477515
0.0058872175	1.0743818	0.0085367936
0.0060187062	1.0058130	0.0082380059
0.0061501949	0.90225676	0.0074735314
0.0062816836	0.87511911	0.0075265315
0.0064131723	0.82355037	0.0071575201
0.0065446610	0.77831399	0.0068585235
0.0066761496	0.75047051	0.0067030347
0.0068076383	0.70972620	0.0063707043
0.0069391270	0.68437411	0.0063564464
0.0070706157	0.65551466	0.0061225630
0.0072021044	0.63095990	0.0059405678
0.0073335931	0.61504970	0.0058396350
0.0074650818	0.57824436	0.0054973745
0.0075965705	0.56482137	0.0054782833
0.0077280592	0.54128846	0.0053407379
0.0078595479	0.50406803	0.0050306291
0.0079910366	0.49200583	0.0049996875
0.0081225253	0.46128883	0.0047026240
0.0082540140	0.45253770	0.0046842939
0.0083855027	0.44515866	0.0046637128
0.0085169914	0.41815431	0.0044277031
0.0086484801	0.39476761	0.0042708163
0.0087799688	0.38640438	0.0041508085
0.0089114575	0.38211918	0.0041495491
0.0090429462	0.35342165	0.0039627836
0.0091744349	0.34095010	0.0038587686
0.0093059236	0.32682643	0.0037335137
0.0094374123	0.30807611	0.0036008288
0.0095689010	0.30255213	0.0035109346
0.0097003897	0.28978434	0.0034638328
0.0098318784	0.27974679	0.0033546542
0.0099633671	0.26964892	0.0032577796
0.010094856	0.25594643	0.0031641759
0.010226345	0.23565723	0.0029643005
0.010357833	0.23946930	0.0030653366
0.010489322	0.22122538	0.0028595840
0.010620811	0.22320241	0.0028517429
0.010752299	0.20826418	0.0027429312
0.010883788	0.19277524	0.0025848524
0.011015277	0.18776481	0.0025970957
0.011146765	0.17816175	0.0024518703
0.011278254	0.17213996	0.0024008103
0.011409743	0.16692792	0.0023395236
0.011541231	0.15703518	0.0022347112
0.011672720	0.15328390	0.0022138465
0.011804209	0.14808707	0.0020936392
0.011935698	0.13544591	0.0019972580
0.012067186	0.13066797	0.0019507028
0.012198675	0.12084766	0.0018160755
0.012330164	0.11972440	0.0018102696
0.012461652	0.11517226	0.0017553398
0.012593141	0.10705339	0.0016546293
0.012724630	0.10385892	0.0016295729
0.012856118	0.099765677	0.0015471724
0.012987607	0.097580122	0.0015486918
0.013119096	0.092900058	0.0014768367
0.013250585	0.090849160	0.0014449627
0.013382073	0.091299579	0.0014526807
0.013513562	0.087141208	0.0013982416
0.013645051	0.083049265	0.0013736994
0.013776539	0.079567636	0.0013382595
0.013908028	0.081740999	0.0013321625
0.014039517	0.077523296	0.0012916922
0.014171005	0.073739260	0.0012521495
0.014302494	0.071222051	0.0012327302
0.014433983	0.071702882	0.0012379044
0.014565472	0.071589109	0.0012112838
0.014696960	0.067847649	0.0011862841
0.014828449	0.067845909	0.0011673244
0.014959938	0.066069525	0.0011582182
0.015091426	0.065917865	0.0011612692
0.015222915	0.062446090	0.0011016555
0.015354404	0.061574735	0.0010997063
0.015485892	0.061311073	0.0010853579
0.015617381	0.062529133	0.0010998734
0.015748870	0.061165360	0.0010872110
0.015880359	0.059138334	0.0010528419
0.016011847	0.059635694	0.0010575199
0.016143336	0.053845525	0.00099541736
0.016274825	0.054432356	0.0010052136
0.016406313	0.053596298	0.00098826932
0.016537802	0.052024853	0.00096720090
0.016669291	0.052532860	0.00096784274
0.016800779	0.053038055	0.00097106238
0.016932268	0.057935402	0.0010089583
0.017063757	0.061489217	0.0010365220
0.017195246	0.057377361	0.00099396686
0.017326734	0.056899367	0.00098941189
0.017458223	0.056282502	0.00097793923
0.017589712	0.057569532	0.00098381720
0.017721200	0.056450980	0.00097967913
0.017852689	0.055856295	0.00095176400
0.017984178	0.057097249	0.00097362187
0.018115666	0.057019512	0.00096737681
0.018247155	0.051893107	0.00091815021
0.018378644	0.051671596	0.00091869568
0.018510133	0.051009769	0.00090293192
0.018641621	0.050476465	0.00089586974
0.018773110	0.049935404	0.00088835204
0.018904599	0.050729863	0.00089365166
0.019036087	0.049700675	0.00087991029
0.019167576	0.048816330	0.00086345896
0.019299065	0.048555123	0.00085891479
0.019430553	0.047331529	0.00085361644
0.019562042	0.047126068	0.00084254848
0.019693531	0.045480809	0.00082940387
0.019825019	0.045935196	0.00082624544
0.019956508	0.046056190	0.00082295225
0.020087997	0.045519433	0.00082160382
0.020219486	0.045618480	0.00081456032
0.020350974	0.044757256	0.00081260751
0.020482463	0.043987615	0.00079361182
0.020613952	0.043445121	0.00078603756
0.020745440	0.041732813	0.00077682505
0.020876929	0.041812101	0.00076723355
0.021008418	0.041887117	0.00077116634
0.021139906	0.039758567	0.00074849548
0.021271395	0.041887546	0.00075726787
0.021402884	0.041350231	0.00075821059
0.021534373	0.042024046	0.00075678706
0.021665861	0.039558222	0.00073422735
0.021797350	0.040014631	0.00073527693
0.021928839	0.038374148	0.00071232092
0.022060327	0.038563045	0.00072272012
0.022191816	0.038503762	0.00071444016
0.022323305	0.038973234	0.00071947770
0.022454793	0.038283276	0.00071067665
0.022586282	0.037319490	0.00069547438
0.022717771	0.036568395	0.00069354379
0.022849260	0.035387302	0.00067523747
0.022980748	0.035544808	0.00067910841
0.023112237	0.035262103	0.00067245036
0.023243726	0.036635878	0.00067894327
0.023375214	0.036811561	0.00068573331
0.023506703	0.036663537	0.00067774883
0.023638192	0.038049756	0.00069013678
0.023769680	0.036575162	0.00067430246
0.023901169	0.037425940	0.00067896307
0.024032658	0.037300892	0.00068003379
0.024164147	0.036766467	0.00066943066
0.024295635	0.035886457	0.00065894425
0.024427124	0.036293015	0.00066205171
0.024558613	0.036473934	0.00065756713
0.024690101	0.035968149	0.00066262252
0.024821590	0.035983345	0.00065394317
0.024953079	0.035542190	0.00064724066
0.025084567	0.036876560	0.00065876397
0.025216056	0.036855835	0.00065317840
0.025347545	0.035739405	0.00064977914
0.025479034	0.036498754	0.00064841409
0.025610522	0.035609723	0.00063676182
0.025742011	0.036097049	0.00064270959
0.025873500	0.036205871	0.00063935994
0.026004988	0.036288126	0.00064340129
0.026136477	0.035460575	0.00063300905
0.026267966	0.034771931	0.00062179100
0.026399454	0.034892069	0.00062584204
0.026530943	0.035512079	0.00062410893
0.026662432	0.036200941	0.00063410904
0.026793920	0.034935714	0.00061961255
0.026925409	0.035228556	0.00061787920
0.027056898	0.035377527	0.00062361328
0.027188387	0.034288285	0.00060858661
0.027319875	0.034830990	0.00061617363
0.027451364	0.034222492	0.00060460525
0.027582853	0.034385623	0.00060298964
0.027714341	0.035002557	0.00060999131
0.027845830	0.034265680	0.00059893506
0.027977319	0.034371291	0.00060483329
0.028108807	0.033990142	0.00059732306
0.028240296	0.033579263	0.00059138609
0.028371785	0.033025823	0.00058618182
0.028503274	0.034849219	0.00059919615
0.028634762	0.033950571	0.00059131126
0.028766251	0.032196210	0.00057593152
0.028897740	0.033555006	0.00058053282
0.029029228	0.034151866	0.00058975610
0.029160717	0.032975594	0.00057978568
0.029292206	0.033799440	0.00058230424
0.029423694	0.032480997	0.00057582415
0.029555183	0.032498448	0.00056510954
0.029686672	0.032427965	0.00057011042
0.029818161	0.033428800	0.00057682471
0.029949649	0.033020347	0.00056915817
0.030081138	0.034077015	0.00057791384
0.030212627	0.031909781	0.00055501597
0.030344115	0.032411930	0.00056115304
0.030475604	0.032055607	0.00055922329
0.030607093	0.032323592	0.00055810518
0.030738581	0.032058888	0.00055668171
0.030870070	0.032845110	0.00055746621
0.031001559	0.033062254	0.00055597643
0.031133048	0.031070928	0.00054575340
0.031264536	0.030793377	0.00053851413
0.031396025	0.031036201	0.00054276064
0.031527514	0.031972010	0.00054636986
0.031659002	0.031263896	0.00053875032
0.031790491	0.032017315	0.00054669663
0.031921980	0.031912910	0.00054054727
0.032053468	0.031505724	0.00054127561
0.032184957	0.031588247	0.00053615781
0.032316446	0.031354507	0.00053179926
0.032447935	0.031137975	0.00053386809
0.032579423	0.030644947	0.00052670342
0.032710912	0.030876028	0.00053060414
0.032842401	0.031489056	0.00053063681
0.032973889	0.031474556	0.00052762636
0.033105378	0.031254251	0.00053073812
0.033236867	0.029947629	0.00051645066
0.033368355	0.031316732	0.00053538522
0.033499844	0.030509938	0.00052843385
0.033631333	0.030668258	0.00052828761
0.033762822	0.030240533	0.00053333944
0.033894310	0.029269595	0.00052379272
0.034025799	0.029568202	0.00052638145
0.034157288	0.029571461	0.00052503164
0.034288776	0.030090896	0.00052936752
0.034420265	0.030374714	0.00053750695
0.034551754	0.029603789	0.00052680548
0.034683242	0.029747517	0.00052975013
0.034814731	0.029735723	0.00052650334
0.034946220	0.029708600	0.00052816332
0.035077708	0.029445117	0.00052986530
0.035209197	0.030634135	0.00053736376
0.035340686	0.030094907	0.00053032800
0.035472175	0.029554063	0.00053619731
0.035603663	0.029009434	0.00053454455
0.035735152	0.029295788	0.00054325014
0.035866641	0.029361453	0.00054272181
0.035998129	0.029116645	0.00053852183
0.036129618	0.028684256	0.00054007318
0.036261107	0.028416304	0.00053332824
0.036392595	0.029364259	0.00054996415
0.036524084	0.028270023	0.00053930831
0.036655573	0.028305413	0.00053446684
0.036787062	0.029125502	0.00054701991
0.036918550	0.028970608	0.00054246133
0.037050039	0.027887654	0.00053903462
0.037181528	0.028363701	0.00053741300
0.037313016	0.029766615	0.00055175381
0.037444505	0.028522311	0.00054618949
0.037575994	0.029401726	0.00055038951
0.037707482	0.029511880	0.00055606450
0.037838971	0.029702878	0.00055953370
0.037970460	0.028913273	0.00054888226
0.038101949	0.028127015	0.00054541968
0.038233437	0.028489126	0.00054366767
0.038364926	0.028054519	0.00053696231
0.038496415	0.029346316	0.00054421561
0.038627903	0.029021009	0.00053555113
0.038759392	0.029533655	0.00054187330
0.038890881	0.028761987	0.00053027700
0.039022369	0.028602397	0.00052940735
0.039153858	0.028691843	0.00052795329
0.039285347	0.029055072	0.00052763153
0.039416836	0.030317511	0.00054083658
0.039548324	0.029898446	0.00053609344
0.039679813	0.029246113	0.00052830675
0.039811302	0.028943017	0.00052853508
0.039942790	0.030011861	0.00053373652
0.040074279	0.029652562	0.00053476408
0.040205768	0.029835671	0.00053167528
0.040337256	0.029679071	0.00052841088
0.040468745	0.030205928	0.00053318185
0.040600234	0.030112533	0.00052982396
0.040731723	0.029205048	0.00052478653
0.040863211	0.030331276	0.00053212766
0.040994700	0.029110371	0.00051984241
0.041126189	0.029337377	0.00052495659
0.041257677	0.029615392	0.00052297050
0.041389166	0.029618548	0.00052299367
0.041520655	0.029967444	0.00052637097
0.041652143	0.029677750	0.00052229250
0.041783632	0.029124633	0.00051756227
0.041915121	0.029042324	0.00051471577
0.042046610	0.029859984	0.00052364085
0.042178098	0.030020121	0.00052341063
0.042309587	0.027886965	0.00050638792
0.042441076	0.029386027	0.00051700122
0.042572564	0.028866376	0.00051331042
0.042704053	0.028585111	0.00050774841
0.042835542	0.029435576	0.00051694188
0.042967030	0.029719825	0.00051597695
0.043098519	0.028562100	0.00051051292
0.043230008	0.029090885	0.00051138639
0.043361496	0.029740339	0.00051209895
0.043492985	0.029520798	0.00051659338
0.043624474	0.029697665	0.00051404988
0.043755963	0.029178274	0.00051013530
0.043887451	0.028876628	0.00050540444
0.044018940	0.029600096	0.00050995089
0.044150429	0.028975015	0.00051018618
0.044281917	0.030110911	0.00051321724
0.044413406	0.029248721	0.00051063712
0.044544895	0.028885371	0.00050287372
0.044676383	0.029037209	0.00050601885
0.044807872	0.027969263	0.00049778664
0.044939361	0.029704454	0.00050847938
0.045070850	0.029043810	0.00050392038
0.045202338	0.029879855	0.00050980969
0.045333827	0.029214766	0.00050002377
0.045465316	0.028917924	0.00050393457
0.045596804	0.029635625	0.00050700917
0.045728293	0.029226108	0.00050429266
0.045859782	0.028852081	0.00049928808
0.045991270	0.029448051	0.00049870506
0.046122759	0.028535033	0.00049764132
0.046254248	0.028743757	0.00050565555
0.046385737	0.028911340	0.00050985038
0.046517225	0.028625673	0.00050765616
0.046648714	0.027700229	0.00050498179
0.046780203	0.028554061	0.00051696363
0.046911691	0.029094482	0.00052119268
0.047043180	0.029202228	0.00051995529
0.047174669	0.029320935	0.00052248241
0.047306157	0.029641051	0.00052663021
0.047437646	0.028830747	0.00052268662
0.047569135	0.029946877	0.00053501547
0.047700624	0.029973381	0.00052965404
0.047832112	0.029335338	0.00053102907
0.047963601	0.028271181	0.00051721459
0.048095090	0.029893164	0.00053593883
0.048226578	0.028590459	0.00052659344
0.048358067	0.029946955	0.00053368354
0.048489556	0.030083820	0.00053626681
0.048621044	0.029310449	0.00053222038
0.048752533	0.028004555	0.00052667471
0.048884022	0.029030634	0.00053171625
0.049015511	0.029230300	0.00053159272
0.049146999	0.030001280	0.00054082941
0.049278488	0.029876619	0.00054211185
0.049409977	0.029305200	0.00053710091
0.049541465	0.028819793	0.00053117839
0.049672954	0.029697958	0.00054093208
0.049804443	0.029248887	0.00053595758
0.049935931	0.028904506	0.00053594334
0.050067420	0.029312773	0.00054161647
0.050198909	0.029266803	0.00054003100
0.050330398	0.030302394	0.00054584603
0.050461886	0.028985025	0.00053573594
0.050593375	0.029269666	0.00054094582
0.050724864	0.029844744	0.00054717932
0.050856352	0.029149313	0.00054165805
0.050987841	0.028563871	0.00053403644
0.051119330	0.029425856	0.00054228521
0.051250818	0.029526160	0.00054389459
0.051382307	0.029709414	0.00054866454
0.051513796	0.029165932	0.00054167962
0.051645284	0.029244348	0.00054156729
0.051776773	0.029332981	0.00054234874
0.051908262	0.029153573	0.00054302720
0.052039751	0.028614955	0.00053983162
0.052171239	0.029920150	0.00054996871
0.052302728	0.029238273	0.00054889138
0.052434217	0.029085739	0.00054406653
0.052565705	0.029397912	0.00054864694
0.052697194	0.029728877	0.00055110309
0.052828683	0.029518383	0.00055096086
0.052960171	0.028942572	0.00054302536
0.053091660	0.029178679	0.00054229313
0.053223149	0.028880399	0.00054589059
0.053354638	0.029012330	0.00054729388
0.053486126	0.029351991	0.00055049131
0.053617615	0.029928605	0.00055442538
0.053749104	0.029492611	0.00055064032
0.053880592	0.029106061	0.00054589364
0.054012081	0.029511990	0.00055453348
0.054143570	0.030259862	0.00055965686
0.054275058	0.029088863	0.00054954973
0.054406547	0.029784605	0.00055249692
0.054538036	0.029714882	0.00055704822
0.054669525	0.030110758	0.00055655770
0.054801013	0.029130980	0.00055481789
0.054932502	0.027990153	0.00054141041
0.055063991	0.029906411	0.00055473388
0.055195479	0.029500924	0.00055570612
0.055326968	0.029094235	0.00055089877
0.055458457	0.029293998	0.00055593484
0.055589945	0.029209651	0.00055040611
0.055721434	0.029249047	0.00055036923
0.055852923	0.029084449	0.00055484566
0.055984412	0.028791459	0.00055020948
0.056115900	0.030025739	0.00055862109
0.056247389	0.028173217	0.00054780674
0.056378878	0.028344849	0.00054413203
0.056510366	0.029387188	0.00055797931
0.056641855	0.028861527	0.00055077150
0.056773344	0.030143289	0.00056320489
0.056904832	0.029660745	0.00055926605
0.057036321	0.028935755	0.00054991107
0.057167810	0.028528610	0.00054933155
0.057299299	0.028900387	0.00055244289
0.057430787	0.029605472	0.00055488534
0.057562276	0.027589119	0.00054322908
0.057693765	0.029906716	0.00055359838
0.057825253	0.028615243	0.00054830592
0.057956742	0.030296500	0.00056324179
0.058088231	0.029768811	0.00055604225
0.058219719	0.029395295	0.00055529851
0.058351208	0.028533398	0.00054351700
0.058482697	0.028241972	0.00054119788
0.058614186	0.028816373	0.00054899497
0.058745674	0.028612550	0.00054228819
0.058877163	0.028463747	0.00054214708
0.059008652	0.029544895	0.00054703939
0.059140140	0.028854548	0.00054506217
0.059271629	0.029417534	0.00055002032
0.059403118	0.029089244	0.00054267545
0.059534606	0.028703536	0.00054475316
0.059666095	0.028981675	0.00054039916
0.059797584	0.028577563	0.00053787774
0.059929072	0.028627744	0.00054262364
0.060060561	0.028689015	0.00053710265
0.060192050	0.028888668	0.00054256741
0.060323539	0.028538504	0.00053548108
0.060455027	0.028064386	0.00053306293
0.060586516	0.028800707	0.00053978038
0.060718005	0.028705877	0.00053688400
0.060849493	0.028279179	0.00053408812
0.060980982	0.029098203	0.00054203352
0.061112471	0.029044271	0.00053702127
0.061243959	0.029261907	0.00054473279
0.061375448	0.028407380	0.00053020167
0.061506937	0.028850524	0.00053935617
0.061638426	0.028222546	0.00053135445
0.061769914	0.029224262	0.00053941527
0.061901403	0.028551514	0.00053692090
0.062032892	0.028951164	0.00053346800
0.062164380	0.028272298	0.00053183820
0.062295869	0.028452696	0.00053471685
0.062427358	0.028867323	0.00053327763
0.062558846	0.029150647	0.00054271593
0.062690335	0.029840833	0.00054056754
0.062821824	0.028912287	0.00053666528
0.062953313	0.029772046	0.00054275723
0.063084801	0.029727961	0.00054025415
0.063216290	0.029122062	0.00053999230
0.063347779	0.028529057	0.00053060064
0.063479267	0.029541621	0.00053668304
0.063610756	0.029515203	0.00054093523
0.063742245	0.029693675	0.00054006849
0.063873733	0.027807149	0.00052820678
0.064005222	0.028353906	0.00052903551
0.064136711	0.029333490	0.00053688157
0.064268200	0.028225842	0.00052586984
0.064399688	0.028439995	0.00052709713
0.064531177	0.028412929	0.00052992931
0.064662666	0.028376771	0.00052756665
0.064794154	0.029790821	0.00053958370
0.064925643	0.028524790	0.00053057420
0.065057132	0.029274442	0.00053673499
0.065188620	0.028819133	0.00053123600
0.065320109	0.028543714	0.00052698168
0.065451598	0.028627274	0.00052796212
0.065583087	0.028622105	0.00052969162
0.065714575	0.028562721	0.00052699945
0.065846064	0.028107857	0.00052496683
0.065977553	0.029116691	0.00053066898
0.066109041	0.029098432	0.00053039558
0.066240530	0.028626969	0.00052801036
0.066372019	0.029498193	0.00053238482
0.066503507	0.028745728	0.00052758068
0.066634996	0.029857775	0.00053384998
0.066766485	0.029040021	0.00053020422
0.066897973	0.029344037	0.00053188936
0.067029462	0.029639806	0.00053509194
0.067160951	0.029225828	0.00053364865
0.067292440	0.029341267	0.00052848017
0.067423928	0.028549638	0.00051989648
0.067555417	0.029858327	0.00053505673
0.067686906	0.028097899	0.00051894289
0.067818394	0.028768368	0.00052644704
0.067949883	0.028968834	0.00052526073
0.068081372	0.029098090	0.00052595336
0.068212860	0.029117530	0.00052738159
0.068344349	0.029235192	0.00052843838
0.068475838	0.029556548	0.00053049853
0.068607327	0.029406395	0.00052940573
0.068738815	0.028632256	0.00051880377
0.068870304	0.028793417	0.00052424211
0.069001793	0.027728104	0.00051282698
0.069133281	0.029207287	0.00052529834
0.069264770	0.029173859	0.00052842327
0.069396259	0.028866646	0.00051926958
0.069527747	0.029029489	0.00052441820
0.069659236	0.029324275	0.00052657884
0.069790725	0.028927486	0.00052448651
0.069922214	0.028590978	0.00052003343
0.070053702	0.029228202	0.00052060906
0.070185191	0.029194543	0.00052495102
0.070316680	0.028606060	0.00051621198
0.070448168	0.028562454	0.00052025024
0.070579657	0.029120771	0.00052400933
0.070711146	0.028511080	0.00051599504
0.070842634	0.027493429	0.00051192851
0.070974123	0.028789253	0.00051901923
0.071105612	0.027443151	0.00050639691
0.071237101	0.028198468	0.00051529658
0.071368589	0.028869220	0.00051546196
0.071500078	0.028493226	0.00051853016
0.071631567	0.028308655	0.00051575250
0.071763055	0.028084979	0.00051456868
0.071894544	0.027642326	0.00051023988
0.072026033	0.027648055	0.00050448477
0.072157521	0.028214135	0.00051601201
0.072289010	0.027478964	0.00050820076
0.072420499	0.027693927	0.00050749456
0.072551988	0.027280929	0.00050296840
0.072683476	0.027728953	0.00050554585
0.072814965	0.027489941	0.00050744413
0.072946454	0.027577098	0.00050820243
0.073077942	0.027452675	0.00050310995
0.073209431	0.027318717	0.00050510661
0.073340920	0.027833923	0.00050772290
0.073472408	0.027638039	0.00050531014
0.073603897	0.027494785	0.00050576728
0.073735386	0.027910142	0.00050642127
0.073866875	0.027842769	0.00050742104
0.073998363	0.028098961	0.00050845304
0.074129852	0.028480531	0.00051293418
0.074261341	0.026656914	0.00049994257
0.074392829	0.027272297	0.00050030716
0.074524318	0.027266316	0.00050239467
0.074655807	0.027685853	0.00050290620
0.074787295	0.027370296	0.00050093918
0.074918784	0.027561104	0.00050226860
0.075050273	0.028089929	0.00050646138
0.075181761	0.027025915	0.00049783771
0.075313250	0.027001408	0.00050002700
0.075444739	0.026871834	0.00049677596
0.075576228	0.026972271	0.00049885180
0.075707716	0.026548006	0.00049406643
0.075839205	0.027553181	0.00050267412
0.075970694	0.026200976	0.00048959929
0.076102182	0.027314685	0.00049712180
0.076233671	0.026913336	0.00049816417
0.076365160	0.027401211	0.00049556967
0.076496648	0.026579825	0.00049303355
0.076628137	0.027186199	0.00049806908
0.076759626	0.025757182	0.00048473234
0.076891115	0.027276506	0.00049687314
0.077022603	0.027274681	0.00049443463
0.077154092	0.026798105	0.00049099979
0.077285581	0.027267945	0.00049777026
0.077417069	0.027668378	0.00049821173
0.077548558	0.026600696	0.00049138829
0.077680047	0.027367157	0.00049472254
0.077811535	0.026845815	0.00049138868
0.077943024	0.026501597	0.00049005421
0.078074513	0.026633393	0.00048575763
0.078206002	0.027162115	0.00049539440
0.078337490	0.027630179	0.00049434875
0.078468979	0.026944090	0.00049102128
0.078600468	0.026150326	0.00048626223
0.078731956	0.026673412	0.00048910168
0.078863445	0.026651021	0.00049046465
0.078994934	0.026789782	0.00048881935
0.079126422	0.026699546	0.00048767825
0.079257911	0.026980868	0.00049120023
0.079389400	0.027271178	0.00049005940
0.079520889	0.026244066	0.00048445833
0.079652377	0.027037059	0.00049066199
0.079783866	0.026998970	0.00048698269
0.079915355	0.026443084	0.00048821627
0.080046843	0.026909863	0.00048728775
0.080178332	0.026648487	0.00048679992
0.080309821	0.026783237	0.00048801488
0.080441309	0.025403086	0.00047112525
0.080572798	0.025914148	0.00048252315
0.080704287	0.026918237	0.00048693647
0.080835776	0.026678231	0.00048542489
0.080967264	0.026564145	0.00048714208
0.081098753	0.026620585	0.00048065539
0.081230242	0.026444708	0.00048413398
0.081361730	0.026216258	0.00048042320
0.081493219	0.026746939	0.00048482156
0.081624708	0.025451931	0.00047695305
0.081756196	0.026619610	0.00047999917
0.081887685	0.027224490	0.00048892782
0.082019174	0.027128763	0.00048737322
0.082150663	0.025991847	0.00047781211
0.082282151	0.026449523	0.00048288835
0.082413640	0.026921428	0.00048319702
0.082545129	0.026781975	0.00048449948
0.082676617	0.026634844	0.00048308103
0.082808106	0.026482288	0.00047972835
0.082939595	0.026200332	0.00048023749
0.083071083	0.026739001	0.00047926176
0.083202572	0.026404773	0.00047949486
0.083334061	0.026290781	0.00047997253
0.083465549	0.025583688	0.00047150508
0.083597038	0.025461128	0.00047271653
0.083728527	0.025841950	0.00047110136
0.083860016	0.026332104	0.00047821357
0.083991504	0.026264960	0.00047750307
0.084122993	0.025909411	0.00047349981
0.084254482	0.026707669	0.00048058993
0.084385970	0.026119791	0.00047482294
0.084517459	0.026673404	0.00047868425
0.084648948	0.025797430	0.00047456715
0.084780436	0.026163170	0.00047305662
0.084911925	0.026517718	0.00047848945
0.085043414	0.024834515	0.00046427128
0.085174903	0.026285978	0.00047521633
0.085306391	0.026540572	0.00048141716
0.085437880	0.025173213	0.00046556629
0.085569369	0.026060340	0.00047359322
0.085700857	0.026208545	0.00047213646
0.085832346	0.026234892	0.00047287355
0.085963835	0.025307837	0.00046878287
0.086095323	0.025703154	0.00046804478
0.086226812	0.026714475	0.00047616638
0.086358301	0.025767211	0.00046749793
0.086489790	0.026376488	0.00047313287
0.086621278	0.027132721	0.00047929889
0.086752767	0.026620730	0.00047344772
0.086884256	0.025144725	0.00046436307
0.087015744	0.025943092	0.00047020861
0.087147233	0.025455489	0.00046572878
0.087278722	0.025801182	0.00046969317
0.087410210	0.026099412	0.00046896664
0.087541699	0.024836628	0.00046037854
0.087673188	0.026102769	0.00047242390
0.087804677	0.026734077	0.00047278293
0.087936165	0.025878108	0.00046813125
0.088067654	0.025535245	0.00046531784
0.088199143	0.025487874	0.00046319696
0.088330631	0.025758895	0.00046865030
0.088462120	0.025205137	0.00046101384
0.088593609	0.026181998	0.00047142997
0.088725097	0.025770226	0.00046329289
0.088856586	0.025778415	0.00046426181
0.088988075	0.025948932	0.00046818413
0.089119564	0.026013948	0.00046881912
0.089251052	0.025551152	0.00046384088
0.089382541	0.025645299	0.00046385708
0.089514030	0.026090371	0.00046552155
0.089645518	0.025441175	0.00045926851
0.089777007	0.025917360	0.00046412121
0.089908496	0.026279733	0.00046936919
0.090039984	0.026232558	0.00046808903
0.090171473	0.025573691	0.00045943701
0.090302962	0.025574745	0.00046369759
0.090434451	0.025986231	0.00046349190
0.090565939	0.025354606	0.00046009716
0.090697428	0.025175103	0.00045887081
0.090828917	0.025143877	0.00045306207
0.090960405	0.026218340	0.00046843001
0.091091894	0.025147423	0.00045652106
0.091223383	0.024506505	0.00045366973
0.091354871	0.025629886	0.00046232691
0.091486360	0.025261349	0.00046710523
0.091617849	0.025801121	0.00047394781
0.091749337	0.025361125	0.00047551046
0.091880826	0.024609980	0.00047410423
0.092012315	0.025951592	0.00048870158
0.092143804	0.025640637	0.00048372544
0.092275292	0.025756874	0.00048906117
0.092406781	0.025890374	0.00049209713
0.092538270	0.025074405	0.00049138589
0.092669758	0.025123670	0.00049266597
0.092801247	0.024540022	0.00047376380
0.092932736	0.024521080	0.00047486117
0.093064224	0.024104166	0.00046679277
0.093195713	0.024888143	0.00047085453
0.093327202	0.024492083	0.00046675213
0.093458691	0.025318621	0.00046678293
0.093590179	0.025520530	0.00047310653
0.093721668	0.024717606	0.00046670070
0.093853157	0.025040480	0.00046755027
0.093984645	0.024558466	0.00046240243
0.094116134	0.024386352	0.00045823884
0.094247623	0.024950799	0.00046407379
0.094379111	0.025158299	0.00046393536
0.094510600	0.024534273	0.00046155984
0.094642089	0.024663644	0.00046007570
0.094773578	0.024748681	0.00045717982
0.094905066	0.025616407	0.00046727894
0.095036555	0.024641128	0.00046244410
0.095168044	0.024273768	0.00045236933
0.095299532	0.024736099	0.00045776383
0.095431021	0.025223739	0.00045914281
0.095562510	0.024674838	0.00045704035
0.095693998	0.024559485	0.00045849253
0.095825487	0.024236245	0.00045013709
0.095956976	0.025267820	0.00046158203
0.096088465	0.024419300	0.00045050274
0.096219953	0.024876476	0.00045794823
0.096351442	0.024466755	0.00045390364
0.096482931	0.024656112	0.00045403493
0.096614419	0.025287906	0.00045627387
0.096745908	0.024749609	0.00045463643
0.096877397	0.024307504	0.00044833558
0.097008885	0.024131886	0.00044995851
0.097140374	0.024254986	0.00044998299
0.097271863	0.024114406	0.00044893557
0.097403352	0.024399327	0.00044998447
0.097534840	0.025466951	0.00045631306
0.097666329	0.023953327	0.00044803507
0.097797818	0.024220717	0.00044394733
0.097929306	0.023971858	0.00044434822
0.098060795	0.025292705	0.00045249322
0.098192284	0.024181294	0.00044199860
0.098323772	0.024207833	0.00044463346
0.098455261	0.024145532	0.00044091191
0.098586750	0.024873814	0.00044572387
0.098718239	0.023980875	0.00043923402
0.098849727	0.024626787	0.00044337816
0.098981216	0.024971784	0.00044518301
0.099112705	0.024745461	0.00044330681
0.099244193	0.024041042	0.00043784059
0.099375682	0.024890268	0.00044561646
0.099507171	0.024047601	0.00043772255
0.099638659	0.024414116	0.00044395339
0.099770148	0.024336821	0.00044031445
0.099901637	0.024071427	0.00043826980
0.10003313	0.024389542	0.00044018690
0.10016461	0.024313297	0.00044095153
0.10029610	0.023813032	0.00043972566
0.10042759	0.024206773	0.00043942124
0.10055908	0.024618654	0.00044173614
0.10069057	0.023995191	0.00043886559
0.10082206	0.024147779	0.00043867766
0.10095355	0.024061188	0.00044156884
0.10108504	0.024845634	0.00044173889
0.10121652	0.024070116	0.00043589621
0.10134801	0.024500465	0.00044105710
0.10147950	0.024052764	0.00043730704
0.10161099	0.025004568	0.00044514191
0.10174248	0.023643765	0.00043437374
0.10187397	0.024807824	0.00043995206
0.10200546	0.024488758	0.00044071071
0.10213694	0.024010810	0.00043296571
0.10226843	0.024110227	0.00043517401
0.10239992	0.023854965	0.00043603490
0.10253141	0.023979268	0.00043102616
0.10266290	0.023790339	0.00043437308
0.10279439	0.024280969	0.00043405360
0.10292588	0.024044472	0.00043477935
0.10305737	0.023070478	0.00042860348
0.10318885	0.024225947	0.00043355334
0.10332034	0.023962149	0.00043335199
0.10345183	0.024322762	0.00043347546
0.10358332	0.024925232	0.00044047682
0.10371481	0.024086178	0.00043280600
0.10384630	0.023940192	0.00043070222
0.10397779	0.023272205	0.00042741601
0.10410928	0.023849517	0.00043303835
0.10424076	0.023734081	0.00043180192
0.10437225	0.024062195	0.00043300131
0.10450374	0.023948025	0.00043026750
0.10463523	0.024035857	0.00043304912
0.10476672	0.024591685	0.00043746074
0.10489821	0.024068834	0.00043194913
0.10502970	0.024119864	0.00043154738
0.10516118	0.023740699	0.00042867921
0.10529267	0.024624801	0.00043763776
0.10542416	0.024159801	0.00043138871
0.10555565	0.024808025	0.00043493600
0.10568714	0.024298752	0.00043149019
0.10581863	0.024326885	0.00043172887
0.10595012	0.024188842	0.00043104746
0.10608161	0.024342968	0.00043308332
0.10621309	0.023878957	0.00042855601
0.10634458	0.023943749	0.00042852530
0.10647607	0.024219614	0.00043085696
0.10660756	0.024031666	0.00042825088
0.10673905	0.023400370	0.00042665467
0.10687054	0.024118842	0.00043313802
0.10700203	0.023244531	0.00043355154
0.10713352	0.023813697	0.00044073150
0.10726500	0.023516561	0.00044348047
0.10739649	0.024906479	0.00045836339
0.10752798	0.024011591	0.00044997728
0.10765947	0.024040024	0.00045298182
0.10779096	0.024456325	0.00045724757
0.10792245	0.023906952	0.00045821883
0.10805394	0.023984284	0.00045938895
0.10818542	0.022903371	0.00044958933
0.10831691	0.023715984	0.00046055702
0.10844840	0.023945030	0.00046085787
0.10857989	0.024905463	0.00047074599
0.10871138	0.024103146	0.00047001141
0.10884287	0.023547132	0.00046383081
0.10897436	0.024037484	0.00046689613
0.10910585	0.024869862	0.00047881306
0.10923733	0.024153031	0.00046828463
0.10936882	0.023581343	0.00047298773
0.10950031	0.024031488	0.00047316285
0.10963180	0.024135482	0.00047611887
0.10976329	0.024099609	0.00047748599
0.10989478	0.023846561	0.00047675464
0.11002627	0.023758353	0.00048157210
0.11015776	0.024090900	0.00047738218
0.11028924	0.024391178	0.00048340629
0.11042073	0.024075512	0.00048485586
0.11055222	0.024185104	0.00048159885
0.11068371	0.023312003	0.00047902418
0.11081520	0.023769115	0.00048014153
0.11094669	0.024442413	0.00048883663
0.11107818	0.023844559	0.00048969642
0.11120966	0.023829091	0.00048591975
0.11134115	0.022618529	0.00047960089
0.11147264	0.024258994	0.00049048997
0.11160413	0.023552801	0.00048612040
0.11173562	0.024050779	0.00049512235
0.11186711	0.024214309	0.00047916642
0.11199860	0.024009482	0.00047817157
0.11213009	0.024071518	0.00047106624
0.11226157	0.023735306	0.00046491759
0.11239306	0.023435698	0.00046108448
0.11252455	0.024360477	0.00046879269
0.11265604	0.023845864	0.00046292090
0.11278753	0.022983732	0.00045132661
0.11291902	0.023145075	0.00045330220
0.11305051	0.023703852	0.00046063985
0.11318200	0.023394882	0.00045104783
0.11331348	0.024390649	0.00045828775
0.11344497	0.024150124	0.00045892205
0.11357646	0.024048405	0.00045083011
0.11370795	0.023585102	0.00045282322
0.11383944	0.023327303	0.00044972618
0.11397093	0.023912367	0.00045180437
0.11410242	0.024225183	0.00045506782
0.11423390	0.024147469	0.00044759667
0.11436539	0.024325968	0.00045722758
0.11449688	0.024807330	0.00045225334
0.11462837	0.023257306	0.00044556999
0.11475986	0.023722300	0.00044619383
0.11489135	0.024775595	0.00044962342
0.11502284	0.024349316	0.00045207237
0.11515433	0.024722713	0.00045297694
0.11528581	0.023063079	0.00043807469
0.11541730	0.023298482	0.00043973303
0.11554879	0.023526171	0.00043895810
0.11568028	0.024048392	0.00044536986
0.11581177	0.023837068	0.00044209709
0.11594326	0.023865521	0.00044301691
0.11607475	0.023164442	0.00043680527
0.11620624	0.022921437	0.00043200569
0.11633772	0.023694958	0.00044162145
0.11646921	0.024110685	0.00044317147
0.11660070	0.023297709	0.00043657627
0.11673219	0.024015591	0.00043922128
0.11686368	0.023171263	0.00043232339
0.11699517	0.023390234	0.00043403590
0.11712666	0.023854130	0.00043587736
0.11725814	0.024739441	0.00044006483
0.11738963	0.023879891	0.00043470093
0.11752112	0.023839334	0.00043173567
0.11765261	0.023974051	0.00043525811
0.11778410	0.023999845	0.00043545772
0.11791559	0.023804611	0.00043032589
0.11804708	0.024048863	0.00043049583
0.11817857	0.023414622	0.00043014774
0.11831005	0.023914036	0.00043034888
0.11844154	0.023226195	0.00042763691
0.11857303	0.024190008	0.00042964053
0.11870452	0.023939043	0.00042806379
0.11883601	0.023174620	0.00042378658
0.11896750	0.023576597	0.00042634996
0.11909899	0.023329879	0.00042712724
0.11923048	0.023731165	0.00042109462
0.11936196	0.023520058	0.00042446057
0.11949345	0.023937044	0.00042359577
0.11962494	0.024182935	0.00042718719
0.11975643	0.023875901	0.00042462661
0.11988792	0.023287561	0.00041768942
0.12001941	0.023645248	0.00042012559
0.12015090	0.024224219	0.00042420978
0.12028239	0.024080395	0.00042434672
0.12041387	0.023115217	0.00041520869
0.12054536	0.023325311	0.00041425650
0.12067685	0.024155275	0.00042266251
0.12080834	0.023521296	0.00041826204
0.12093983	0.024072934	0.00041693560
0.12107132	0.023449417	0.00041961420
0.12120281	0.023240846	0.00041348775
0.12133429	0.024064597	0.00041920278
0.12146578	0.023215680	0.00041503598
0.12159727	0.024311396	0.00041853386
0.12172876	0.023484877	0.00041520703
0.12186025	0.023958902	0.00041688468
0.12199174	0.023515887	0.00041570060
0.12212323	0.023468733	0.00041400376
0.12225472	0.023342159	0.00041248616
0.12238620	0.023247107	0.00041388911
0.12251769	0.024264558	0.00041704355
0.12264918	0.023725792	0.00041585350
0.12278067	0.023819346	0.00041646763
0.12291216	0.023330048	0.00041254350
0.12304365	0.023224228	0.00041020751
0.12317514	0.023861522	0.00041489821
0.12330663	0.023612131	0.00041330357
0.12343811	0.023943211	0.00041644295
0.12356960	0.024107700	0.00041581825
0.12370109	0.024465337	0.00042001273
0.12383258	0.024555498	0.00041900970
0.12396407	0.023614741	0.00040950973
0.12409556	0.023787741	0.00041679481
0.12422705	0.023533409	0.00041003920
0.12435853	0.023782840	0.00041473949
0.12449002	0.023784924	0.00041215331
0.12462151	0.023214140	0.00041034157
0.12475300	0.023004706	0.00040646939
0.12488449	0.023967936	0.00041326606
0.12501598	0.023859569	0.00041292071
0.12514747	0.023524119	0.00040919819
0.12527896	0.023647037	0.00040893539
0.12541044	0.024117689	0.00041627186
0.12554193	0.023689140	0.00041003907
0.12567342	0.024110963	0.00041326344
0.12580491	0.024335743	0.00041591073
0.12593640	0.024291303	0.00041230952
0.12606789	0.023751383	0.00041089313
0.12619938	0.024493404	0.00041586375
0.12633087	0.023636636	0.00041136432
0.12646235	0.024320619	0.00041331812
0.12659384	0.023563616	0.00040505833
0.12672533	0.023084269	0.00040669045
0.12685682	0.023738660	0.00040675293
0.12698831	0.024157065	0.00041300883
0.12711980	0.024173989	0.00041000939
0.12725129	0.023571266	0.00040634244
0.12738277	0.023046550	0.00040280578
0.12751426	0.024291013	0.00041201326
0.12764575	0.022877457	0.00040191231
0.12777724	0.024116942	0.00040882308
0.12790873	0.023841454	0.00040886608
0.12804022	0.023466271	0.00040633486
0.12817171	0.023811724	0.00040804039
0.12830320	0.023849166	0.00040818094
0.12843468	0.023752481	0.00040659980
0.12856617	0.023866525	0.00040748623
0.12869766	0.023364684	0.00040460608
0.12882915	0.024021482	0.00040907946
0.12896064	0.024095800	0.00040841183
0.12909213	0.023481021	0.00040470642
0.12922362	0.023191756	0.00040313317
0.12935511	0.023191176	0.00040312345
0.12948659	0.023239669	0.00040076989
0.12961808	0.024183598	0.00040783317
0.12974957	0.023371527	0.00040218587
0.12988106	0.023988253	0.00040510819
0.13001255	0.023521167	0.00040259227
0.13014404	0.024202384	0.00040907638
0.13027553	0.024392343	0.00040857374
0.13040701	0.023917443	0.00040482757
0.13053850	0.024042119	0.00040758380
0.13066999	0.023880318	0.00040418195
0.13080148	0.023889492	0.00040627560
0.13093297	0.023733660	0.00040272418
0.13106446	0.023925503	0.00040544249
0.13119595	0.022936164	0.00039690183
0.13132744	0.023914496	0.00040397946
0.13145892	0.024199354	0.00040742416
0.13159041	0.023379521	0.00039951991
0.13172190	0.023793831	0.00040124803
0.13185339	0.023463858	0.00040105284
0.13198488	0.023559733	0.00039903137
0.13211637	0.023789982	0.00040274213
0.13224786	0.024127852	0.00040336425
0.13237935	0.023321078	0.00040026736
0.13251083	0.023286393	0.00039967310
0.13264232	0.023369277	0.00040021843
0.13277381	0.023106705	0.00039727906
0.13290530	0.023908842	0.00039893872
0.13303679	0.025105696	0.00041033959
0.13316828	0.023762122	0.00040308487
0.13329977	0.024217654	0.00040202022
0.13343125	0.023807046	0.00040445117
0.13356274	0.023837412	0.00039815951
0.13369423	0.023401893	0.00039773548
0.13382572	0.023558677	0.00039997769
0.13395721	0.024267298	0.00040288015
0.13408870	0.023390563	0.00039746899
0.13422019	0.023092544	0.00039227243
0.13435168	0.022858699	0.00039415043
0.13448316	0.022842026	0.00039480559
0.13461465	0.023826134	0.00039830485
0.13474614	0.023655922	0.00039807868
0.13487763	0.023880680	0.00039865384
0.13500912	0.022853727	0.00039243258
0.13514061	0.023719041	0.00039914532
0.13527210	0.024033312	0.00039990900
0.13540359	0.023886345	0.00039883588
0.13553507	0.023714504	0.00039734767
0.13566656	0.023575626	0.00039673243
0.13579805	0.023072837	0.00039435000
0.13592954	0.024186009	0.00039987719
0.13606103	0.023612703	0.00039881074
0.13619252	0.024015346	0.00039771355
0.13632401	0.023365771	0.00039327772
0.13645549	0.024048119	0.00040067196
0.13658698	0.023468559	0.00039473834
0.13671847	0.024127738	0.00039909937
0.13684996	0.024265216	0.00040217767
0.13698145	0.023296825	0.00039290039
0.13711294	0.023978833	0.00039959613
0.13724443	0.023494396	0.00039488164
0.13737592	0.023947373	0.00039641699
0.13750740	0.023788669	0.00039706995
0.13763889	0.023645745	0.00039328180
0.13777038	0.022878612	0.00039131444
0.13790187	0.023316586	0.00039131205
0.13803336	0.023327060	0.00039170414
0.13816485	0.023301060	0.00039370593
0.13829634	0.024283200	0.00039702436
0.13842783	0.024003318	0.00039723244
0.13855931	0.023824077	0.00039547983
0.13869080	0.024086822	0.00039704595
0.13882229	0.023994344	0.00039559731
0.13895378	0.024490147	0.00039727245
0.13908527	0.023627509	0.00039492801
0.13921676	0.024054104	0.00039615446
0.13934825	0.022929710	0.00038873399
0.13947973	0.024298627	0.00039755546
0.13961122	0.023987304	0.00039395465
0.13974271	0.023619664	0.00039231685
0.13987420	0.023373796	0.00039198913
0.14000569	0.023533493	0.00038911360
0.14013718	0.024263734	0.00039599859
0.14026867	0.023869132	0.00039240122
0.14040016	0.023569817	0.00039227360
0.14053164	0.023798312	0.00039468920
0.14066313	0.023992554	0.00039152411
0.14079462	0.023261632	0.00038823025
0.14092611	0.023102982	0.00038747881
0.14105760	0.023991710	0.00039265280
0.14118909	0.023584257	0.00039139923
0.14132058	0.022985166	0.00038393734
0.14145207	0.023581690	0.00038744998
0.14158355	0.023876189	0.00039089856
0.14171504	0.023555350	0.00038848782
0.14184653	0.023220408	0.00038803368
0.14197802	0.024070443	0.00039092068
0.14210951	0.023107909	0.00038539466
0.14224100	0.023781141	0.00038893797
0.14237249	0.023426849	0.00038799235
0.14250398	0.023373809	0.00038912308
0.14263546	0.023332332	0.00038568647
0.14276695	0.023857486	0.00039026549
0.14289844	0.023492741	0.00038830976
0.14302993	0.023947977	0.00039047961
0.14316142	0.023529940	0.00038830913
0.14329291	0.024265139	0.00039057962
0.14342440	0.023714720	0.00038826270
0.14355588	0.023757465	0.00038786201
0.14368737	0.023567558	0.00038595408
0.14381886	0.023430165	0.00038657264
0.14395035	0.024046329	0.00038733200
0.14408184	0.023293822	0.00038533927
0.14421333	0.024008407	0.00038910792
0.14434482	0.023638353	0.00038538586
0.14447631	0.023955537	0.00038873963
0.14460779	0.023679131	0.00038560628
0.14473928	0.022952094	0.00038146083
0.14487077	0.024186232	0.00039271462
0.14500226	0.023397120	0.00038372077
0.14513375	0.023400103	0.00038568127
0.14526524	0.023817358	0.00038633486
0.14539673	0.022881445	0.00038019325
0.14552822	0.023406076	0.00038622045
0.14565970	0.023855662	0.00038647207
0.14579119	0.023547844	0.00038578740
0.14592268	0.023547050	0.00038390431
0.14605417	0.023225198	0.00038403412
0.14618566	0.023602702	0.00038658303
0.14631715	0.023762180	0.00038373462
0.14644864	0.023459134	0.00038308025
0.14658012	0.023057749	0.00038006846
0.14671161	0.023396553	0.00038403858
0.14684310	0.023347846	0.00038476885
0.14697459	0.022654339	0.00037697321
0.14710608	0.023088683	0.00037996209
0.14723757	0.023668330	0.00038551822
0.14736906	0.024024655	0.00038643330
0.14750055	0.023462364	0.00038430434
0.14763203	0.023969383	0.00038578540
0.14776352	0.023091856	0.00037950976
0.14789501	0.023079804	0.00038135226
0.14802650	0.023630038	0.00038125007
0.14815799	0.023121981	0.00038137582
0.14828948	0.023600497	0.00038197607
0.14842097	0.023346066	0.00038300662
0.14855246	0.023695937	0.00038317813
0.14868394	0.023662781	0.00038065889
0.14881543	0.023254746	0.00038046993
0.14894692	0.023107171	0.00038089556
0.14907841	0.023377187	0.00037997643
0.14920990	0.024430271	0.00038737844
0.14934139	0.024040498	0.00038332597
0.14947288	0.024062922	0.00038655223
0.14960436	0.023332732	0.00038066117
0.14973585	0.023795383	0.00038240035
0.14986734	0.023625408	0.00038215181
0.14999883	0.024193798	0.00038376613
0.15013032	0.023240343	0.00038018676
0.15026181	0.023900676	0.00038359336
0.15039330	0.023719944	0.00038277457
0.15052479	0.023095767	0.00037743792
0.15065627	0.023198473	0.00037745385
0.15078776	0.023221226	0.00038002879
0.15091925	0.022941565	0.00037634329
0.15105074	0.023871528	0.00038207993
0.15118223	0.023498827	0.00038033021
0.15131372	0.023686171	0.00038079298
0.15144521	0.023510534	0.00037848202
0.15157670	0.023741103	0.00038045473
0.15170818	0.023370642	0.00037753094
0.15183967	0.023697640	0.00037940587
0.15197116	0.023693614	0.00038071013
0.15210265	0.023879791	0.00038164197
0.15223414	0.023789223	0.00038019552
0.15236563	0.024020570	0.00038001442
0.15249712	0.023676129	0.00038086185
0.15262860	0.023906655	0.00037960805
0.15276009	0.023370829	0.00037761294
0.15289158	0.023047900	0.00037547968
0.15302307	0.023433407	0.00037646703
0.15315456	0.023642114	0.00037749926
0.15328605	0.023418687	0.00037803768
0.15341754	0.023372888	0.00037824444
0.15354903	0.023545578	0.00037651372
0.15368051	0.023738021	0.00037836819
0.15381200	0.023324353	0.00037401628
0.15394349	0.023318215	0.00037467961
0.15407498	0.023520289	0.00037708961
0.15420647	0.024040558	0.00037844722
0.15433796	0.023561177	0.00037602605
0.15446945	0.023563339	0.00037610751
0.15460094	0.023592186	0.00037829001
0.15473242	0.023980989	0.00037954042
0.15486391	0.023584708	0.00037610948
0.15499540	0.023847552	0.00037820877
0.15512689	0.023757899	0.00037717146
0.15525838	0.024233971	0.00037989325
0.15538987	0.024361039	0.00037961777
0.15552136	0.023548346	0.00037541978
0.15565284	0.023009643	0.00037107446
0.15578433	0.023518271	0.00037493517
0.15591582	0.023757167	0.00037741084
0.15604731	0.024091271	0.00037916225
0.15617880	0.024140903	0.00037850528
0.15631029	0.022983415	0.00037268746
0.15644178	0.023783954	0.00037544192
0.15657327	0.023303114	0.00037432340
0.15670475	0.022938625	0.00036927877
0.15683624	0.023243564	0.00037248003
0.15696773	0.023624663	0.00037469544
0.15709922	0.023060930	0.00037065410
0.15723071	0.023794144	0.00037638992
0.15736220	0.023352982	0.00037059178
0.15749369	0.023671028	0.00037381510
0.15762518	0.023055433	0.00037046611
0.15775666	0.024036792	0.00037647320
0.15788815	0.023220889	0.00037272535
0.15801964	0.023927737	0.00037526983
0.15815113	0.023629262	0.00037405318
0.15828262	0.022989171	0.00036943856
0.15841411	0.023904706	0.00037531535
0.15854560	0.023277548	0.00037157902
0.15867708	0.023737271	0.00037151469
0.15880857	0.023642751	0.00037274285
0.15894006	0.022813025	0.00036744422
0.15907155	0.023643801	0.00037290029
0.15920304	0.023341505	0.00037162700
0.15933453	0.023291688	0.00036939427
0.15946602	0.023001296	0.00036847624
0.15959751	0.023857250	0.00037312796
0.15972899	0.023766167	0.00037402512
0.15986048	0.023403426	0.00037227122
0.15999197	0.023433833	0.00036863158
0.16012346	0.023741755	0.00037392983
0.16025495	0.023608322	0.00037195098
0.16038644	0.023575948	0.00036992070
0.16051793	0.023537335	0.00037191811
0.16064942	0.023664251	0.00037007258
0.16078090	0.023707027	0.00037246612
0.16091239	0.023618468	0.00037148516
0.16104388	0.023982540	0.00037052935
0.16117537	0.023720992	0.00037203376
0.16130686	0.022977930	0.00036525981
0.16143835	0.023007001	0.00036659059
0.16156984	0.022838441	0.00036708918
0.16170133	0.023013019	0.00036554379
0.16183281	0.023153583	0.00036815647
0.16196430	0.024427050	0.00037364883
0.16209579	0.024407122	0.00037500748
0.16222728	0.023507010	0.00036883240
0.16235877	0.023557576	0.00036689450
0.16249026	0.023567826	0.00036884575
0.16262175	0.023684640	0.00036900092
0.16275323	0.023375698	0.00036757592
0.16288472	0.022992139	0.00036441478
0.16301621	0.023238478	0.00036560167
0.16314770	0.023190247	0.00036674584
0.16327919	0.023371555	0.00036639989
0.16341068	0.023611612	0.00036842409
0.16354217	0.023539043	0.00036850489
0.16367366	0.023586822	0.00036762542
0.16380514	0.023611174	0.00036942801
0.16393663	0.023776077	0.00036957535
0.16406812	0.024038937	0.00036828343
0.16419961	0.023225351	0.00036697912
0.16433110	0.023523217	0.00036656442
0.16446259	0.023662636	0.00036812191
0.16459408	0.023129484	0.00036605412
0.16472557	0.024525696	0.00037132470
0.16485705	0.023068740	0.00036407384
0.16498854	0.023724595	0.00036717131
0.16512003	0.023636584	0.00036607572
0.16525152	0.023577913	0.00036953766
0.16538301	0.023763363	0.00036667045
0.16551450	0.023730068	0.00036827335
0.16564599	0.023568608	0.00036641983
0.16577747	0.023827892	0.00036845779
0.16590896	0.023297919	0.00036410944
0.16604045	0.023863004	0.00036695685
0.16617194	0.023578457	0.00036706269
0.16630343	0.024027210	0.00036811192
0.16643492	0.024035233	0.00036827080
0.16656641	0.023399823	0.00036488041
0.16669790	0.022988541	0.00036163244
0.16682938	0.023751990	0.00036694754
0.16696087	0.023821576	0.00036698351
0.16709236	0.023469839	0.00036373780
0.16722385	0.023861051	0.00036768705
0.16735534	0.023811006	0.00036606502
0.16748683	0.023277596	0.00036388334
0.16761832	0.023291169	0.00036361292
0.16774981	0.023023831	0.00035976868
0.16788129	0.023387999	0.00036421775
0.16801278	0.023152180	0.00036108776
0.16814427	0.023366381	0.00036411001
0.16827576	0.023631465	0.00036515393
0.16840725	0.023075561	0.00035925392
0.16853874	0.023236463	0.00036189786
0.16867023	0.022981773	0.00035808012
0.16880171	0.023336343	0.00036374400
0.16893320	0.022846994	0.00035983861
0.16906469	0.023142384	0.00035933956
0.16919618	0.023241033	0.00036273912
0.16932767	0.022825202	0.00035735520
0.16945916	0.023678205	0.00036532530
0.16959065	0.023965348	0.00036547858
0.16972214	0.023513323	0.00036151788
0.16985362	0.023445566	0.00036319720
0.16998511	0.023310665	0.00035877045
0.17011660	0.023523739	0.00036367366
0.17024809	0.023572979	0.00036367591
0.17037958	0.023689741	0.00036141187
0.17051107	0.023973189	0.00036556995
0.17064256	0.023653127	0.00036188479
0.17077405	0.023812841	0.00036427400
0.17090553	0.023160853	0.00035977195
0.17103702	0.022724843	0.00035657726
0.17116851	0.022693649	0.00035600774
0.17130000	0.023933466	0.00036405200
0.17143149	0.023973701	0.00036407266
0.17156298	0.023332045	0.00036050714
0.17169447	0.023404658	0.00035829989
0.17182595	0.023940645	0.00036296943
0.17195744	0.023817302	0.00036300735
0.17208893	0.023646977	0.00036026313
0.17222042	0.023809619	0.00036241864
0.17235191	0.023960452	0.00036244673
0.17248340	0.023431151	0.00035918997
0.17261489	0.023424477	0.00036012195
0.17274638	0.024008260	0.00036219147
0.17287786	0.023662013	0.00036174643
0.17300935	0.022709873	0.00035385773
0.17314084	0.023239454	0.00035815836
0.17327233	0.023791852	0.00036051373
0.17340382	0.023342947	0.00035714126
0.17353531	0.023746534	0.00036112586
0.17366680	0.023386702	0.00035749593
0.17379829	0.023978924	0.00036152651
0.17392977	0.023395118	0.00035836620
0.17406126	0.023066985	0.00035592258
0.17419275	0.023285935	0.00035714193
0.17432424	0.023479961	0.00035793056
0.17445573	0.023473994	0.00035733337
0.17458722	0.023842116	0.00036115840
0.17471871	0.023931333	0.00036014036
0.17485019	0.023755243	0.00035980183
0.17498168	0.023593050	0.00035832130
0.17511317	0.023397216	0.00035683389
0.17524466	0.023517810	0.00035899414
0.17537615	0.023865226	0.00035852864
0.17550764	0.023584263	0.00035783033
0.17563913	0.023487383	0.00035702564
0.17577062	0.023074291	0.00035440657
0.17590210	0.023299650	0.00035617636
0.17603359	0.023247414	0.00035556591
0.17616508	0.023059923	0.00035455160
0.17629657	0.023416823	0.00035751620
0.17642806	0.023324276	0.00035460611
0.17655955	0.022676716	0.00035269662
0.17669104	0.023322446	0.00035616090
0.17682253	0.022860931	0.00035119540
0.17695401	0.023807933	0.00035909860
0.17708550	0.023855415	0.00035701673
0.17721699	0.023003874	0.00035315941
0.17734848	0.023607161	0.00035633624
0.17747997	0.023593508	0.00035706522
0.17761146	0.023069391	0.00035427128
0.17774295	0.022429073	0.00034735382
0.17787443	0.023374046	0.00035477439
0.17800592	0.023768701	0.00035643510
0.17813741	0.023387451	0.00035436972
0.17826890	0.023642714	0.00035672277
0.17840039	0.022856570	0.00034989498
0.17853188	0.022726020	0.00035146146
0.17866337	0.023684189	0.00035626757
0.17879486	0.022885781	0.00035097084
0.17892634	0.022880315	0.00035144578
0.17905783	0.023666327	0.00035573181
0.17918932	0.023442335	0.00035499301
0.17932081	0.023673967	0.00035441813
0.17945230	0.023209496	0.00035286923
0.17958379	0.023799478	0.00035763650
0.17971528	0.023360390	0.00035289143
0.17984677	0.023965565	0.00035732143
0.17997825	0.023576163	0.00035367200
0.18010974	0.023398833	0.00035204287
0.18024123	0.023168253	0.00035247980
0.18037272	0.023454919	0.00035282827
0.18050421	0.022974804	0.00035777953
0.18063570	0.023345904	0.00036176070
0.18076719	0.023752660	0.00036565247
0.18089867	0.023851723	0.00037045854
0.18103016	0.023404739	0.00036722624
0.18116165	0.023319978	0.00037031162
0.18129314	0.023984530	0.00037485547
0.18142463	0.024187661	0.00037688106
0.18155612	0.023652042	0.00037581904
0.18168761	0.023351357	0.00037410125
0.18181910	0.023041893	0.00037470575
0.18195058	0.023319279	0.00037878135
0.18208207	0.023785169	0.00038023436
0.18221356	0.024308944	0.00038613480
0.18234505	0.022979310	0.00037844684
0.18247654	0.023267011	0.00038125115
0.18260803	0.023201604	0.00038354217
0.18273952	0.023794590	0.00038676830
0.18287101	0.024361643	0.00039212772
0.18300249	0.023121518	0.00038392885
0.18313398	0.023528424	0.00038785671
0.18326547	0.023221470	0.00038653640
0.18339696	0.022793717	0.00038395427
0.18352845	0.024110352	0.00039234223
0.18365994	0.023890963	0.00039412075
0.18379143	0.022765882	0.00038634777
0.18392292	0.023516227	0.00039400184
0.18405440	0.023259700	0.00039079205
0.18418589	0.023445247	0.00039560708
0.18431738	0.023030245	0.00039243634
0.18444887	0.024061603	0.00039721084
0.18458036	0.023199755	0.00039468217
0.18471185	0.023611775	0.00039661021
0.18484334	0.023668983	0.00039965554
0.18497482	0.023258384	0.00039852873
0.18510631	0.023464678	0.00039733324
0.18523780	0.023299529	0.00040064310
0.18536929	0.023826368	0.00039727027
0.18550078	0.023477319	0.00038935710
0.18563227	0.024192831	0.00039336796
0.18576376	0.023787694	0.00038252471
0.18589525	0.023379961	0.00038258037
0.18602673	0.023413797	0.00038171127
0.18615822	0.023626755	0.00038069657
0.18628971	0.022926263	0.00037635397
0.18642120	0.023419323	0.00037582643
0.18655269	0.023224017	0.00037651683
0.18668418	0.023329377	0.00037276558
0.18681567	0.023953746	0.00037695579
0.18694716	0.023694104	0.00037531417
0.18707864	0.024290927	0.00037509836
0.18721013	0.023209579	0.00036957992
0.18734162	0.023054501	0.00036799334
0.18747311	0.023793960	0.00037026957
0.18760460	0.023551365	0.00037129084
0.18773609	0.023378618	0.00036644157
0.18786758	0.023499569	0.00036765661
0.18799906	0.023353595	0.00036749823
0.18813055	0.023908341	0.00036744791
0.18826204	0.023535532	0.00036576754
0.18839353	0.023441355	0.00036247324
0.18852502	0.023179337	0.00036229318
0.18865651	0.023491559	0.00036513360
0.18878800	0.023851240	0.00036253723
0.18891949	0.023459385	0.00036112583
0.18905097	0.022540493	0.00035557451
0.18918246	0.023655863	0.00036236129
0.18931395	0.023283828	0.00036008637
0.18944544	0.023274672	0.00035700344
0.18957693	0.023446230	0.00035927074
0.18970842	0.023203848	0.00035578795
0.18983991	0.023327390	0.00035870490
0.18997140	0.023311615	0.00035671502
0.19010288	0.024313048	0.00036090561
0.19023437	0.024233135	0.00036094619
0.19036586	0.023593906	0.00035660349
0.19049735	0.023491806	0.00035491104
0.19062884	0.023222272	0.00035441904
0.19076033	0.023099414	0.00035127471
0.19089182	0.022960318	0.00035096160
0.19102330	0.023357922	0.00035181051
0.19115479	0.023362870	0.00035310920
0.19128628	0.023999066	0.00035644105
0.19141777	0.023101029	0.00034977126
0.19154926	0.023816814	0.00035500367
0.19168075	0.022967616	0.00034878111
0.19181224	0.023423583	0.00035341979
0.19194373	0.023018507	0.00035073849
0.19207521	0.023286910	0.00035067034
0.19220670	0.022758363	0.00034774149
0.19233819	0.023347399	0.00035120076
0.19246968	0.023870650	0.00035491585
0.19260117	0.023765964	0.00035338641
0.19273266	0.023464843	0.00035131135
0.19286415	0.023393102	0.00035078101
0.19299564	0.023178932	0.00035143019
0.19312712	0.023109614	0.00034800398
0.19325861	0.023992369	0.00035438706
0.19339010	0.023135542	0.00034764379
0.19352159	0.023413418	0.00034929373
0.19365308	0.023148891	0.00035047293
0.19378457	0.024024388	0.00035278547
0.19391606	0.022921260	0.00034719438
0.19404754	0.023049274	0.00034771323
0.19417903	0.023574794	0.00035078767
0.19431052	0.023722638	0.00035277554
0.19444201	0.023352995	0.00034878196
0.19457350	0.022659842	0.00034493261
0.19470499	0.023156308	0.00034724199
0.19483648	0.023284069	0.00034757710
0.19496797	0.023095970	0.00034803622
0.19509945	0.023343915	0.00034846434
0.19523094	0.023011057	0.00034695340
0.19536243	0.023202645	0.00034630819
0.19549392	0.023379915	0.00034791623
0.19562541	0.023036097	0.00034681588
0.19575690	0.023155675	0.00034579788
0.19588839	0.023238750	0.00034536584
0.19601988	0.023120413	0.00034384162
0.19615136	0.023549902	0.00034756611
0.19628285	0.023984754	0.00035108023
0.19641434	0.022570253	0.00034271337
0.19654583	0.023008492	0.00034527792
0.19667732	0.023064238	0.00034465852
0.19680881	0.023112963	0.00034493147
0.19694030	0.023589151	0.00034795682
0.19707178	0.023653278	0.00034807949
0.19720327	0.022782949	0.00034292627
0.19733476	0.023139284	0.00034433541
0.19746625	0.023459268	0.00034568347
0.19759774	0.022406891	0.00034025081
0.19772923	0.023523737	0.00034673980
0.19786072	0.022739972	0.00034106347
0.19799221	0.023055976	0.00034457992
0.19812369	0.023535137	0.00034480833
0.19825518	0.023732505	0.00034860434
0.19838667	0.023658851	0.00034588289
0.19851816	0.023472686	0.00034537558
0.19864965	0.023481345	0.00034540758
0.19878114	0.023279023	0.00034285316
0.19891263	0.023501327	0.00034636184
0.19904412	0.023714530	0.00034509561
0.19917560	0.023289312	0.00034442250
0.19930709	0.023788011	0.00034648482
0.19943858	0.023495486	0.00034353180
0.19957007	0.023363751	0.00034430246
0.19970156	0.024018457	0.00034772212
0.19983305	0.022962486	0.00034080782
0.19996454	0.023233187	0.00034245709
0.20009602	0.023524488	0.00034491056
0.20022751	0.023632297	0.00034500713
0.20035900	0.023798123	0.00034626279
0.20049049	0.023536817	0.00034372409
0.20062198	0.023685163	0.00034497667
0.20075347	0.023168203	0.00034079076
0.20088496	0.022882954	0.00034063377
0.20101645	0.022547151	0.00033874090
0.20114793	0.023361269	0.00034143910
0.20127942	0.023594837	0.00034488130
0.20141091	0.023038672	0.00034060233
0.20154240	0.022904769	0.00034046863
0.20167389	0.023574299	0.00034391733
0.20180538	0.023434934	0.00034148008
0.20193687	0.023767589	0.00034475294
0.20206836	0.022721581	0.00033867530
0.20219984	0.022967096	0.00034102080
0.20233133	0.023409904	0.00034357748
0.20246282	0.023176113	0.00033882909
0.20259431	0.023478148	0.00034255823
0.20272580	0.023611243	0.00034133210
0.20285729	0.023193157	0.00033974065
0.20298878	0.023264191	0.00034131622
0.20312027	0.022791786	0.00033599118
0.20325175	0.023305642	0.00034065582
0.20338324	0.022985065	0.00033695678
0.20351473	0.023009769	0.00033866542
0.20364622	0.023187521	0.00034056634
0.20377771	0.023396861	0.00033831518
0.20390920	0.023155253	0.00033928148
0.20404069	0.022970745	0.00033750776
0.20417217	0.023675735	0.00034173690
0.20430366	0.023579759	0.00034314174
0.20443515	0.023188390	0.00033542966
0.20456664	0.023472686	0.00034031009
0.20469813	0.023428146	0.00033964157
0.20482962	0.023169013	0.00033735624
0.20496111	0.023589384	0.00034094711
0.20509260	0.023693367	0.00034036660
0.20522408	0.023465195	0.00034037253
0.20535557	0.023279996	0.00033885578
0.20548706	0.023625204	0.00033989092
0.20561855	0.023088285	0.00033810208
0.20575004	0.023574323	0.00033739172
0.20588153	0.023108461	0.00033683122
0.20601302	0.023908695	0.00034281776
0.20614451	0.023673593	0.00033848395
0.20627599	0.023644667	0.00034019608
0.20640748	0.023789183	0.00033999253
0.20653897	0.023089607	0.00033672065
0.20667046	0.023457183	0.00033971583
0.20680195	0.023675014	0.00033875528
0.20693344	0.023290652	0.00033825145
0.20706493	0.022802756	0.00033369415
0.20719641	0.022951234	0.00033603359
0.20732790	0.023080487	0.00033784641
0.20745939	0.023548896	0.00033801707
0.20759088	0.023307757	0.00033739453
0.20772237	0.022438079	0.00033123580
0.20785386	0.023004397	0.00033491743
0.20798535	0.022650770	0.00033495764
0.20811684	0.022966175	0.00033315215
0.20824832	0.023395542	0.00033764050
0.20837981	0.023534008	0.00033778952
0.20851130	0.023085417	0.00033572757
0.20864279	0.023121569	0.00033622862
0.20877428	0.023288105	0.00033553560
0.20890577	0.023286836	0.00033576107
0.20903726	0.022707391	0.00033249881
0.20916875	0.022707442	0.00033309707
0.20930023	0.023439156	0.00033773400
0.20943172	0.022984425	0.00033359712
0.20956321	0.022348104	0.00033036059
0.20969470	0.022626461	0.00033217045
0.20982619	0.023446550	0.00033635705
0.20995768	0.023564786	0.00033782567
0.21008917	0.023533794	0.00033574874
0.21022065	0.022680687	0.00033150858
0.21035214	0.023315159	0.00033661643
0.21048363	0.023201048	0.00033227836
0.21061512	0.023332337	0.00033626101
0.21074661	0.023296525	0.00033335770
0.21087810	0.023417272	0.00033427660
0.21100959	0.023118665	0.00033440188
0.21114108	0.023130465	0.00033177867
0.21127256	0.023331190	0.00033685950
0.21140405	0.023371451	0.00033374008
0.21153554	0.023568500	0.00033642409
0.21166703	0.023122188	0.00033268850
0.21179852	0.023479935	0.00033460034
0.21193001	0.023143543	0.00033315712
0.21206150	0.022343494	0.00032757648
0.21219299	0.022958226	0.00033250295
0.21232447	0.023567404	0.00033570101
0.21245596	0.022744927	0.00032936142
0.21258745	0.023536980	0.00033599307
0.21271894	0.023111601	0.00033236826
0.21285043	0.023199156	0.00033236889
0.21298192	0.023289012	0.00033503357
0.21311341	0.023032828	0.00033152233
0.21324489	0.022624839	0.00033023146
0.21337638	0.023394893	0.00033281479
0.21350787	0.023393334	0.00033305884
0.21363936	0.023524806	0.00033605592
0.21377085	0.023097260	0.00033082432
0.21390234	0.023437373	0.00033414800
0.21403383	0.023310914	0.00033196132
0.21416532	0.023141381	0.00033184144
0.21429680	0.023877302	0.00033601505
0.21442829	0.023856546	0.00033520131
0.21455978	0.023504791	0.00033370120
0.21469127	0.023345518	0.00033248383
0.21482276	0.023837556	0.00033347240
0.21495425	0.022902781	0.00033036456
0.21508574	0.023466530	0.00033333496
0.21521723	0.023530204	0.00033305218
0.21534871	0.023271878	0.00033164498
0.21548020	0.023208342	0.00032897893
0.21561169	0.023482569	0.00033277086
0.21574318	0.023014471	0.00032968696
0.21587467	0.022861797	0.00032816144
0.21600616	0.023346721	0.00033178265
0.21613765	0.023759039	0.00033289837
0.21626913	0.023472590	0.00033198233
0.21640062	0.023383162	0.00033195948
0.21653211	0.023402619	0.00033114317
0.21666360	0.023369027	0.00033039484
0.21679509	0.023262913	0.00032945673
0.21692658	0.023377483	0.00033162146
0.21705807	0.022960411	0.00032929465
0.21718956	0.023033433	0.00032680802
0.21732104	0.022794555	0.00032814785
0.21745253	0.022808488	0.00032725517
0.21758402	0.023182765	0.00032983640
0.21771551	0.023298770	0.00032906627
0.21784700	0.023413217	0.00032916597
0.21797849	0.023310764	0.00032973079
0.21810998	0.023025978	0.00032705077
0.21824147	0.023176159	0.00032887595
0.21837295	0.022866749	0.00032926579
0.21850444	0.023416303	0.00032761783
0.21863593	0.022517878	0.00032626120
0.21876742	0.023497023	0.00032873817
0.21889891	0.022380223	0.00032476278
0.21903040	0.023017032	0.00032830955
0.21916189	0.023337532	0.00032704815
0.21929337	0.023229898	0.00032819558
0.21942486	0.023823683	0.00033082368
0.21955635	0.023310783	0.00033024627
0.21968784	0.023453806	0.00032969518
0.21981933	0.022591591	0.00032184832
0.21995082	0.023328633	0.00032923172
0.22008231	0.023212795	0.00032696666
0.22021380	0.022762770	0.00032518987
0.22034528	0.023577860	0.00033019964
0.22047677	0.022920448	0.00032328218
0.22060826	0.023398604	0.00032926618
0.22073975	0.023419924	0.00032847284
0.22087124	0.022813930	0.00032575168
0.22100273	0.022541970	0.00032330419
0.22113422	0.023179297	0.00032518329
0.22126571	0.023267535	0.00032801329
0.22139719	0.023472391	0.00032839784
0.22152868	0.023517484	0.00032848137
0.22166017	0.023956402	0.00033110845
0.22179166	0.023397929	0.00032613900
0.22192315	0.023397726	0.00032804254
0.22205464	0.023472520	0.00032815773
0.22218613	0.022766112	0.00032408843
0.22231761	0.023132731	0.00032499763
0.22244910	0.023551526	0.00032651346
0.22258059	0.022713707	0.00032309545
0.22271208	0.022551262	0.00032344458
0.22284357	0.023175223	0.00032624171
0.22297506	0.023954736	0.00033030609
0.22310655	0.023411007	0.00032550966
0.22323804	0.023808037	0.00033038616
0.22336952	0.023210915	0.00032628046
0.22350101	0.022315291	0.00032067632
0.22363250	0.023164171	0.00032633328
0.22376399	0.023634375	0.00032674154
0.22389548	0.023259751	0.00032616558
0.22402697	0.022257038	0.00032136887
0.22415846	0.022971364	0.00032365866
0.22428995	0.023228892	0.00032521714
0.22442143	0.023016434	0.00032281142
0.22455292	0.023033343	0.00032408996
0.22468441	0.023115772	0.00032528668
0.22481590	0.022476654	0.00032127365
0.22494739	0.023261135	0.00032343441
0.22507888	0.023534537	0.00032634838
0.22521037	0.023193263	0.00032349623
0.22534186	0.023172887	0.00032550992
0.22547334	0.022371217	0.00031936248
0.22560483	0.023452531	0.00032348213
0.22573632	0.023059548	0.00032397153
0.22586781	0.023149026	0.00032409654
0.22599930	0.022982894	0.00032329684
0.22613079	0.022588868	0.00031842331
0.22626228	0.023226944	0.00032443747
0.22639376	0.023129585	0.00032260111
0.22652525	0.023024526	0.00032273885
0.22665674	0.022725739	0.00032229108
0.22678823	0.023356216	0.00032288706
0.22691972	0.023301576	0.00032350735
0.22705121	0.023271509	0.00032279976
0.22718270	0.023421529	0.00032379382
0.22731419	0.023132150	0.00032314279
0.22744567	0.022853889	0.00032054801
0.22757716	0.023070560	0.00032091687
0.22770865	0.023653169	0.00032559031
0.22784014	0.023468974	0.00032305499
0.22797163	0.023627626	0.00032533005
0.22810312	0.023043592	0.00032061798
0.22823461	0.023053885	0.00032141643
0.22836610	0.022602349	0.00032032571
0.22849758	0.022975007	0.00031993240
0.22862907	0.023053410	0.00032219148
0.22876056	0.023033054	0.00032004326
0.22889205	0.022794340	0.00032075275
0.22902354	0.022785156	0.00031976045
0.22915503	0.022797796	0.00031859260
0.22928652	0.023151595	0.00032307899
0.22941800	0.022847386	0.00031954752
0.22954949	0.023491457	0.00032337712
0.22968098	0.023265862	0.00032139385
0.22981247	0.023352466	0.00032058711
0.22994396	0.023264186	0.00032277382
0.23007545	0.023069463	0.00032340245
0.23020694	0.023235725	0.00032730954
0.23033843	0.022903681	0.00033083424
0.23046991	0.023005820	0.00033159682
0.23060140	0.023020184	0.00033370835
0.23073289	0.023428062	0.00033529522
0.23086438	0.022741721	0.00033278729
0.23099587	0.023254469	0.00034015527
0.23112736	0.024196521	0.00034365838
0.23125885	0.023913726	0.00034545588
0.23139034	0.022969938	0.00033962302
0.23152182	0.022974333	0.00034061853
0.23165331	0.023349397	0.00034524279
0.23178480	0.023324654	0.00034480717
0.23191629	0.023335585	0.00034729476
0.23204778	0.022596017	0.00034189338
0.23217927	0.022623796	0.00034289059
0.23231076	0.022719385	0.00034652612
0.23244224	0.023144633	0.00034801936
0.23257373	0.023659613	0.00035128330
0.23270522	0.023434173	0.00035055211
0.23283671	0.023020044	0.00034604779
0.23296820	0.023090931	0.00034901593
0.23309969	0.022711109	0.00034579682
0.23323118	0.022938594	0.00034621965
0.23336267	0.022712269	0.00034745418
0.23349415	0.023365765	0.00034885497
0.23362564	0.022861079	0.00034870791
0.23375713	0.023638164	0.00035152309
0.23388862	0.023106706	0.00034935757
0.23402011	0.022999462	0.00035020663
0.23415160	0.023500693	0.00035086195
0.23428309	0.022920141	0.00035070615
0.23441458	0.023617559	0.00035202774
0.23454606	0.023451346	0.00035262341
0.23467755	0.023174551	0.00035025422
0.23480904	0.023495702	0.00035388117
0.23494053	0.022449860	0.00034707124
0.23507202	0.022917245	0.00035120571
0.23520351	0.023629909	0.00035412187
0.23533500	0.022866095	0.00035085699
0.23546648	0.022769855	0.00034923981
0.23559797	0.023687898	0.00035559547
0.23572946	0.023216524	0.00035332317
0.23586095	0.022574609	0.00034962481
0.23599244	0.023026050	0.00035396224
0.23612393	0.023545869	0.00035463741
0.23625542	0.023579197	0.00035684355
0.23638691	0.023183619	0.00035444080
0.23651839	0.023156605	0.00035325697
0.23664988	0.023220348	0.00035484651
0.23678137	0.023261651	0.00035492952
0.23691286	0.023178614	0.00035554806
0.23704435	0.023191440	0.00035481556
0.23717584	0.022947041	0.00035320192
0.23730733	0.022729903	0.00035329944
0.23743882	0.022478886	0.00035089260
0.23757030	0.022667000	0.00035391263
0.23770179	0.023106119	0.00035670578
0.23783328	0.022692241	0.00035295183
0.23796477	0.023475353	0.00035896134
0.23809626	0.023200383	0.00035660527
0.23822775	0.023280445	0.00035700989
0.23835924	0.023058466	0.00035823334
0.23849072	0.022645256	0.00035113862
0.23862221	0.022657423	0.00035372647
0.23875370	0.022652639	0.00035304759
0.23888519	0.023189190	0.00035816812
0.23901668	0.023139590	0.00035870933
0.23914817	0.022648912	0.00035299814
0.23927966	0.022987254	0.00035753710
0.23941115	0.022961980	0.00035633481
0.23954263	0.023751560	0.00036197581
0.23967412	0.023021088	0.00035828524
0.23980561	0.024153396	0.00036263686
0.23993710	0.023674234	0.00036187664
0.24006859	0.023245544	0.00036021675
0.24020008	0.023250354	0.00036118511
0.24033157	0.022810771	0.00035642257
0.24046306	0.023312253	0.00035917866
0.24059454	0.023517237	0.00036071901
0.24072603	0.023327324	0.00036041155
0.24085752	0.023506276	0.00036039210
0.24098901	0.023434724	0.00036288928
0.24112050	0.023140240	0.00035703075
0.24125199	0.023365462	0.00036075557
0.24138348	0.023565778	0.00036404329
0.24151496	0.023011572	0.00035800464
0.24164645	0.023194099	0.00036268063
0.24177794	0.022788401	0.00035580118
0.24190943	0.023527914	0.00036206340
0.24204092	0.023663674	0.00036513737
0.24217241	0.022992348	0.00035898151
0.24230390	0.023668583	0.00036497304
0.24243539	0.023652424	0.00036301753
0.24256687	0.023434439	0.00036250326
0.24269836	0.023142018	0.00036160086
0.24282985	0.022787782	0.00035839778
0.24296134	0.023291777	0.00036327528
0.24309283	0.023110571	0.00036188066
0.24322432	0.023458876	0.00036257923
0.24335581	0.022964382	0.00036165862
0.24348730	0.023230129	0.00036269085
0.24361878	0.023128043	0.00036219514
0.24375027	0.022841916	0.00035925166
0.24388176	0.024111199	0.00036714500
0.24401325	0.022849909	0.00036185800
0.24414474	0.023016866	0.00036055194
0.24427623	0.023009766	0.00036144726
0.24440772	0.024420483	0.00036993590
0.24453920	0.023653469	0.00036495411
0.24467069	0.023196523	0.00036497046
0.24480218	0.022676024	0.00035987981
0.24493367	0.022838853	0.00036090536
0.24506516	0.022768794	0.00036101234
0.24519665	0.023658739	0.00036562992
0.24532814	0.023751578	0.00036811647
0.24545963	0.023487075	0.00036477063
0.24559111	0.023499622	0.00036578061
0.24572260	0.022877109	0.00036238087
0.24585409	0.022600777	0.00036006728
0.24598558	0.022975714	0.00036276542
0.24611707	0.022324992	0.00035854528
0.24624856	0.022989636	0.00036155107
0.24638005	0.023453738	0.00036710398
0.24651154	0.023686054	0.00036590009
0.24664302	0.023507106	0.00036782602
0.24677451	0.022878617	0.00036223864
0.24690600	0.022612873	0.00036090848
0.24703749	0.023053420	0.00036548715
0.24716898	0.023242004	0.00036403096
0.24730047	0.023503952	0.00036940277
0.24743196	0.022680648	0.00036206229
0.24756345	0.023070301	0.00036467125
0.24769493	0.023332864	0.00036701869
0.24782642	0.023034337	0.00036336477
0.24795791	0.023410201	0.00036760225
0.24808940	0.022846058	0.00036334570
0.24822089	0.023803234	0.00036908004
0.24835238	0.022823855	0.00036472597
0.24848387	0.023577008	0.00036734573
0.24861535	0.023258257	0.00036782815
0.24874684	0.023261072	0.00036580595
0.24887833	0.023342787	0.00036566829
0.24900982	0.022643020	0.00036455773
0.24914131	0.023299318	0.00036742248
0.24927280	0.022910430	0.00036541945
0.24940429	0.023153192	0.00036638377
0.24953578	0.022610236	0.00036172918
0.24966726	0.023581768	0.00037034871
0.24979875	0.022867922	0.00036370387
0.24993024	0.022760803	0.00036572445
0.25006173	0.023761224	0.00036987123
0.25019322	0.023387914	0.00036725837
0.25032471	0.023013481	0.00036762714
0.25045620	0.023784964	0.00036827201
0.25058769	0.023605661	0.00037008301
0.25071917	0.023581052	0.00036884802
0.25085066	0.023157404	0.00036626298
0.25098215	0.022842600	0.00036646560
0.25111364	0.023912084	0.00037038029
0.25124513	0.023439134	0.00037035319
0.25137662	0.023320066	0.00036946266
0.25150811	0.023247774	0.00036710780
0.25163959	0.023497620	0.00037059424
0.25177108	0.022782314	0.00036388744
0.25190257	0.022846872	0.00036676535
0.25203406	0.022796476	0.00036546923
0.25216555	0.023576676	0.00037016971
0.25229704	0.023714034	0.00037247829
0.25242853	0.022795623	0.00036548860
0.25256002	0.023054463	0.00036904594
0.25269150	0.023636748	0.00037196344
0.25282299	0.022764133	0.00036492244
0.25295448	0.023265868	0.00037089558
0.25308597	0.023407795	0.00036947925
0.25321746	0.023368534	0.00037070616
0.25334895	0.023770838	0.00037315485
0.25348044	0.023398858	0.00036955657
0.25361193	0.023421173	0.00037178148
0.25374341	0.023564795	0.00037029574
0.25387490	0.023445606	0.00036934627
0.25400639	0.022902011	0.00037296031
0.25413788	0.022553540	0.00037520134
0.25426937	0.023096893	0.00038336342
0.25440086	0.023819806	0.00039039893
0.25453235	0.023551221	0.00039237329
0.25466383	0.023487621	0.00039375489
0.25479532	0.023348598	0.00039421433
0.25492681	0.023015601	0.00039518785
0.25505830	0.022909922	0.00039569344
0.25518979	0.022603182	0.00039615193
0.25532128	0.023336683	0.00040421865
0.25545277	0.023565808	0.00040764921
0.25558426	0.023699952	0.00040759956
0.25571574	0.023567567	0.00041010979
0.25584723	0.023233561	0.00040753711
0.25597872	0.024141398	0.00041623973
0.25611021	0.022590120	0.00040672802
0.25624170	0.023257026	0.00041338656
0.25637319	0.022177560	0.00040988065
0.25650468	0.022499686	0.00041187336
0.25663617	0.023300084	0.00041936797
0.25676765	0.022920874	0.00041850648
0.25689914	0.022563632	0.00041756080
0.25703063	0.022649080	0.00042121922
0.25716212	0.022164404	0.00041676963
0.25729361	0.022832779	0.00042355649
0.25742510	0.022383926	0.00042299121
0.25755659	0.023036153	0.00043050423
0.25768807	0.022295420	0.00042480861
0.25781956	0.023406911	0.00043388857
0.25795105	0.022358452	0.00042683241
0.25808254	0.022873966	0.00043761559
0.25821403	0.023266051	0.00043808236
0.25834552	0.022817876	0.00043583461
0.25847701	0.023409098	0.00043970195
0.25860850	0.023620578	0.00044226382
0.25873998	0.022782198	0.00043962917
0.25887147	0.022812972	0.00043961111
0.25900296	0.023074182	0.00044452559
0.25913445	0.022461085	0.00043672352
0.25926594	0.023049294	0.00044126962
0.25939743	0.022525757	0.00044103656
0.25952892	0.022877879	0.00044086670
0.25966041	0.023393720	0.00045113513
0.25979189	0.023292171	0.00044607333
0.25992338	0.023407195	0.00044902721
0.26005487	0.023631578	0.00045354430
0.26018636	0.022903585	0.00044662391
0.26031785	0.023248235	0.00045070446
0.26044934	0.022722052	0.00044473728
0.26058083	0.023075585	0.00044873397
0.26071231	0.023413690	0.00045519716
0.26084380	0.023357306	0.00045253836
0.26097529	0.023701146	0.00045847929
0.26110678	0.023019566	0.00045115925
0.26123827	0.022891022	0.00045423442
0.26136976	0.023309501	0.00045693670
0.26150125	0.022976891	0.00045429115
0.26163274	0.023019932	0.00045594932
0.26176422	0.022970533	0.00045313620
0.26189571	0.023515742	0.00046404923
0.26202720	0.023006862	0.00045913655
0.26215869	0.023449995	0.00046101822
0.26229018	0.022523287	0.00045672913
0.26242167	0.022373773	0.00045541844
0.26255316	0.023172217	0.00046090954
0.26268465	0.022438208	0.00045969895
0.26281613	0.022747431	0.00045936431
0.26294762	0.023715102	0.00046698702
0.26307911	0.022535783	0.00045814597
0.26321060	0.022917283	0.00046622317
0.26334209	0.023314961	0.00047045915
0.26347358	0.022782339	0.00046277884
0.26360507	0.022800028	0.00046294123
0.26373655	0.023742174	0.00047286191
0.26386804	0.023105278	0.00046899368
0.26399953	0.022961680	0.00047045976
0.26413102	0.023609426	0.00047206919
0.26426251	0.023268980	0.00047165636
0.26439400	0.023076151	0.00047010668
0.26452549	0.022216324	0.00046708473
0.26465698	0.022113288	0.00046679766
0.26478846	0.022388084	0.00046548659
0.26491995	0.023583714	0.00048161244
0.26505144	0.023047052	0.00047183778
0.26518293	0.023068931	0.00047411041
0.26531442	0.022277348	0.00047335403
0.26544591	0.022528114	0.00047116507
[truncated: 567 more rows]
