# Supplementary material for: Invariant surface glycoprotein 65 of Trypanosoma brucei is a complement C3 receptor
Source: Nat Commun. 2022 Aug 29;13:5085. doi: 10.1038/s41467-022-32728-9 (PMC9424271; doi:10.1038/s41467-022-32728-9)
Supplement: Supplementary file 4 — supplementary data 2 [file 41467_2022_32728_MOESM4_ESM.zip › b21-414646_00015.dat]

0.0026000000	39.771930	0.13706801
0.0027314887	28.796198	0.10713275
0.0028629774	22.304493	0.090155415
0.0029944661	17.226132	0.076038185
0.0031259548	12.232017	0.058880630
0.0032574435	10.939006	0.057636018
0.0033889322	8.7408210	0.048703129
0.0035204209	11.479354	0.048595110
0.0036519096	12.279635	0.046639745
0.0037833983	9.8947232	0.039471990
0.0039148870	8.2507657	0.034779010
0.0040463757	6.7345853	0.030228822
0.0041778644	5.4411151	0.025467235
0.0043093531	4.5926122	0.022971964
0.0044408418	3.7846509	0.020056356
0.0045723305	3.0873050	0.018114606
0.0047038192	2.8522115	0.016664219
0.0048353079	2.4678360	0.015048060
0.0049667966	2.1956676	0.014143245
0.0050982853	1.8707251	0.012367231
0.0052297740	1.7332541	0.012059773
0.0053612627	1.5097126	0.010868839
0.0054927514	1.3889677	0.010148729
0.0056242401	1.2671080	0.0096652613
0.0057557288	1.1849037	0.0090875294
0.0058872175	1.0855479	0.0085817414
0.0060187062	1.0154925	0.0082782268
0.0061501949	0.90098014	0.0074688524
0.0062816836	0.88568573	0.0075724533
0.0064131723	0.82953329	0.0071840588
0.0065446610	0.78224935	0.0068764025
0.0066761496	0.74466504	0.0066776032
0.0068076383	0.72219620	0.0064269528
0.0069391270	0.68029352	0.0063379855
0.0070706157	0.66448693	0.0061648251
0.0072021044	0.63559416	0.0059628311
0.0073335931	0.61187842	0.0058250364
0.0074650818	0.56490490	0.0054340392
0.0075965705	0.56204392	0.0054652437
0.0077280592	0.53731869	0.0053215522
0.0078595479	0.51017609	0.0050614302
0.0079910366	0.49554159	0.0050180302
0.0081225253	0.47037859	0.0047491189
0.0082540140	0.44931393	0.0046679605
0.0083855027	0.44185954	0.0046467786
0.0085169914	0.41831642	0.0044289231
0.0086484801	0.39635709	0.0042797552
0.0087799688	0.38584317	0.0041481320
0.0089114575	0.37348338	0.0041027269
0.0090429462	0.35867893	0.0039924748
0.0091744349	0.34297139	0.0038705060
0.0093059236	0.32201694	0.0037062440
0.0094374123	0.31027323	0.0036139413
0.0095689010	0.29909715	0.0034911158
0.0097003897	0.29157093	0.0034747779
0.0098318784	0.27629207	0.0033346337
0.0099633671	0.26591389	0.0032354027
0.010094856	0.25364081	0.0031501492
0.010226345	0.23737395	0.0029753212
0.010357833	0.24190234	0.0030811210
0.010489322	0.22891418	0.0029093253
0.010620811	0.21245228	0.0027826870
0.010752299	0.21021318	0.0027559610
0.010883788	0.19907997	0.0026267598
0.011015277	0.19286133	0.0026328117
0.011146765	0.17609886	0.0024378361
0.011278254	0.16895437	0.0023782241
0.011409743	0.16302066	0.0023119429
0.011541231	0.15562954	0.0022250962
0.011672720	0.15062381	0.0021947402
0.011804209	0.13985491	0.0020345895
0.011935698	0.13426034	0.0019888784
0.012067186	0.13156292	0.0019581797
0.012198675	0.12471009	0.0018441697
0.012330164	0.11602163	0.0017824185
0.012461652	0.11671519	0.0017665879
0.012593141	0.11021476	0.0016795864
0.012724630	0.10402925	0.0016314418
0.012856118	0.099158640	0.0015427752
0.012987607	0.095781010	0.0015331339
0.013119096	0.093126248	0.0014785658
0.013250585	0.090634607	0.0014433770
0.013382073	0.087432706	0.0014237807
0.013513562	0.086461783	0.0013920106
0.013645051	0.084810332	0.0013893941
0.013776539	0.082814161	0.0013642241
0.013908028	0.079411699	0.0013146048
0.014039517	0.077385658	0.0012897602
0.014171005	0.076039484	0.0012712090
0.014302494	0.074103443	0.0012565288
0.014433983	0.071224861	0.0012327854
0.014565472	0.070824092	0.0012045648
0.014696960	0.068808096	0.0011936363
0.014828449	0.065374177	0.0011469016
0.014959938	0.065574190	0.0011546863
0.015091426	0.067027107	0.0011690938
0.015222915	0.064256242	0.0011178673
0.015354404	0.064202101	0.0011225452
0.015485892	0.062546747	0.0010976307
0.015617381	0.061922819	0.0010959963
0.015748870	0.059405501	0.0010723091
0.015880359	0.062728203	0.0010842500
0.016011847	0.061064678	0.0010701481
0.016143336	0.054384998	0.0010021173
0.016274825	0.052195870	0.00098426702
0.016406313	0.053822153	0.00099058081
0.016537802	0.051338625	0.00096044561
0.016669291	0.054738051	0.00098868939
0.016800779	0.053311337	0.00097330160
0.016932268	0.057630804	0.0010071603
0.017063757	0.058566596	0.0010115513
0.017195246	0.058906349	0.0010063705
0.017326734	0.057864826	0.00099793444
0.017458223	0.057117287	0.00098604823
0.017589712	0.056977941	0.00097886634
0.017721200	0.055836799	0.00097388179
0.017852689	0.054464357	0.00094192281
0.017984178	0.055011075	0.00095714354
0.018115666	0.055416188	0.00095358496
0.018247155	0.052608386	0.00092432194
0.018378644	0.052293547	0.00092351468
0.018510133	0.051097030	0.00090156062
0.018641621	0.052131976	0.00090829275
0.018773110	0.051641052	0.00090110062
0.018904599	0.049104949	0.00088084636
0.019036087	0.049277483	0.00087627119
0.019167576	0.048733526	0.00086293711
0.019299065	0.047575029	0.00084947990
0.019430553	0.047810527	0.00085672833
0.019562042	0.047535603	0.00084648884
0.019693531	0.046499090	0.00083828418
0.019825019	0.045957328	0.00082663929
0.019956508	0.046034827	0.00082283319
0.020087997	0.045204712	0.00082004012
0.020219486	0.043957919	0.00080177415
0.020350974	0.043193883	0.00079896070
0.020482463	0.044444303	0.00079597564
0.020613952	0.042207531	0.00077451102
0.020745440	0.043314444	0.00079081804
0.020876929	0.042635114	0.00077381577
0.021008418	0.040892512	0.00076030309
0.021139906	0.040316017	0.00075354337
0.021271395	0.041354513	0.00075413762
0.021402884	0.039585518	0.00074174739
0.021534373	0.040349138	0.00074461416
0.021665861	0.039658568	0.00073764668
0.021797350	0.040207562	0.00073888381
0.021928839	0.039015555	0.00071748970
0.022060327	0.039379794	0.00073036924
0.022191816	0.039210000	0.00072006122
0.022323305	0.039409093	0.00072300040
0.022454793	0.037375731	0.00070081830
0.022586282	0.036717018	0.00068932029
0.022717771	0.036509887	0.00069341729
0.022849260	0.036274449	0.00068409393
0.022980748	0.036628291	0.00068920411
0.023112237	0.035243001	0.00067025852
0.023243726	0.037035070	0.00068370759
0.023375214	0.037690325	0.00069216248
0.023506703	0.037638388	0.00068766258
0.023638192	0.037896999	0.00068916544
0.023769680	0.038568714	0.00069429249
0.023901169	0.036419401	0.00067229869
0.024032658	0.037222199	0.00068036058
0.024164147	0.036784406	0.00066985889
0.024295635	0.037980730	0.00067501797
0.024427124	0.037216714	0.00066881702
0.024558613	0.036294540	0.00065614236
0.024690101	0.037219828	0.00067190725
0.024821590	0.036906073	0.00066254121
0.024953079	0.036693967	0.00065581145
0.025084567	0.035708420	0.00065026780
0.025216056	0.037234998	0.00065650643
0.025347545	0.035894758	0.00065049562
0.025479034	0.036470886	0.00064802959
0.025610522	0.036003390	0.00063994345
0.025742011	0.035122676	0.00063485074
0.025873500	0.036443489	0.00064146021
0.026004988	0.036327444	0.00064369888
0.026136477	0.035565498	0.00063435679
0.026267966	0.035048297	0.00062405669
0.026399454	0.034963347	0.00062699302
0.026530943	0.036268788	0.00063099500
0.026662432	0.034626054	0.00062094978
0.026793920	0.035177223	0.00062239595
0.026925409	0.034927098	0.00061552369
0.027056898	0.034708626	0.00061854515
0.027188387	0.033908329	0.00060438939
0.027319875	0.034401621	0.00061334401
0.027451364	0.034363661	0.00060793297
0.027582853	0.035651221	0.00061534375
0.027714341	0.034253743	0.00060304581
0.027845830	0.034056828	0.00059746409
0.027977319	0.033314873	0.00059634731
0.028108807	0.033529306	0.00059258316
0.028240296	0.033736351	0.00059337933
0.028371785	0.033989084	0.00059556778
0.028503274	0.033591473	0.00059007944
0.028634762	0.033906256	0.00059022960
0.028766251	0.034918221	0.00059552566
0.028897740	0.033667836	0.00058128338
0.029029228	0.033150492	0.00058253721
0.029160717	0.034104661	0.00058877595
0.029292206	0.033298667	0.00057872542
0.029423694	0.034186283	0.00058729078
0.029555183	0.033528694	0.00057264218
0.029686672	0.031833722	0.00056517965
0.029818161	0.032691921	0.00057092694
0.029949649	0.033557191	0.00057248535
0.030081138	0.034082582	0.00057682970
0.030212627	0.032485406	0.00056113847
0.030344115	0.032182591	0.00055927944
0.030475604	0.031713073	0.00055447614
0.030607093	0.031873013	0.00055282111
0.030738581	0.031224995	0.00055041293
0.030870070	0.032767892	0.00055604507
0.031001559	0.031517753	0.00054634071
0.031133048	0.031315618	0.00054724117
0.031264536	0.033229623	0.00055604392
0.031396025	0.031553293	0.00054775515
0.031527514	0.031553277	0.00054407154
0.031659002	0.033526177	0.00055649063
0.031790491	0.030992766	0.00053965089
0.031921980	0.031651844	0.00053888406
0.032053468	0.032173693	0.00054520356
0.032184957	0.031540811	0.00053531313
0.032316446	0.031516559	0.00053452332
0.032447935	0.032684273	0.00054594275
0.032579423	0.032314008	0.00053819317
0.032710912	0.031738395	0.00053607142
0.032842401	0.031589194	0.00053051270
0.032973889	0.031445388	0.00052785197
0.033105378	0.031571085	0.00053146009
0.033236867	0.030757191	0.00052252958
0.033368355	0.031463177	0.00053510831
0.033499844	0.030075100	0.00052329702
0.033631333	0.030374189	0.00052639321
0.033762822	0.030010943	0.00053067379
0.033894310	0.030798151	0.00053615659
0.034025799	0.031017151	0.00053638383
0.034157288	0.030472001	0.00053224982
0.034288776	0.030400354	0.00053179758
0.034420265	0.029548233	0.00053087555
0.034551754	0.030597378	0.00053473049
0.034683242	0.030785824	0.00053837617
0.034814731	0.030894427	0.00053644849
0.034946220	0.030766612	0.00053593947
0.035077708	0.029999709	0.00053523300
0.035209197	0.029955841	0.00053209670
0.035340686	0.029614778	0.00052621495
0.035472175	0.030250875	0.00054188110
0.035603663	0.029211998	0.00053661999
0.035735152	0.030093527	0.00055051990
0.035866641	0.029346969	0.00054409322
0.035998129	0.028051324	0.00053152984
0.036129618	0.028475715	0.00053640935
0.036261107	0.029416829	0.00054177316
0.036392595	0.029458113	0.00055005401
0.036524084	0.029186411	0.00054594984
0.036655573	0.028281071	0.00053437974
0.036787062	0.028380548	0.00054273413
0.036918550	0.027956108	0.00053361921
0.037050039	0.028378587	0.00054466816
0.037181528	0.029092716	0.00054440916
0.037313016	0.029043185	0.00054593228
0.037444505	0.029034782	0.00055007678
0.037575994	0.028005749	0.00053913734
0.037707482	0.029244890	0.00055569960
0.037838971	0.028473702	0.00054854599
0.037970460	0.029326556	0.00055068762
0.038101949	0.029371821	0.00055557319
0.038233437	0.029442257	0.00055035855
0.038364926	0.029440654	0.00054605176
0.038496415	0.028710935	0.00054005310
0.038627903	0.028959417	0.00053429576
0.038759392	0.029662874	0.00054373282
0.038890881	0.029412393	0.00053611167
0.039022369	0.028682377	0.00053049700
0.039153858	0.029786627	0.00053708604
0.039285347	0.029170173	0.00052819829
0.039416836	0.030397219	0.00054342122
0.039548324	0.030198673	0.00053982264
0.039679813	0.029360377	0.00052894418
0.039811302	0.029463848	0.00053182523
0.039942790	0.029106338	0.00052623917
0.040074279	0.029205818	0.00053062646
0.040205768	0.029568195	0.00052834142
0.040337256	0.029333110	0.00052534932
0.040468745	0.029966790	0.00053104237
0.040600234	0.030233979	0.00053089515
0.040731723	0.029119805	0.00052301651
0.040863211	0.029894224	0.00052960907
0.040994700	0.029293147	0.00052122099
0.041126189	0.029755947	0.00052696517
0.041257677	0.029407646	0.00052177938
0.041389166	0.030207187	0.00052687959
0.041520655	0.029465691	0.00052261610
0.041652143	0.029259192	0.00051856563
0.041783632	0.030453455	0.00053006647
0.041915121	0.029265929	0.00051710224
0.042046610	0.029485822	0.00051977988
0.042178098	0.028403237	0.00051154210
0.042309587	0.028968313	0.00051487489
0.042441076	0.029416930	0.00051613322
0.042572564	0.028670840	0.00051050692
0.042704053	0.028950049	0.00050956706
0.042835542	0.028892617	0.00051328424
0.042967030	0.028705647	0.00050944341
0.043098519	0.029391643	0.00051661478
0.043230008	0.028750903	0.00050914110
0.043361496	0.028135976	0.00050020796
0.043492985	0.029006413	0.00051179958
0.043624474	0.029855887	0.00051582557
0.043755963	0.029716301	0.00051634394
0.043887451	0.029618201	0.00051057026
0.044018940	0.029385886	0.00050884995
0.044150429	0.029989467	0.00051945520
0.044281917	0.029728543	0.00051025395
0.044413406	0.028383825	0.00050513874
0.044544895	0.030265410	0.00051388347
0.044676383	0.029126035	0.00050700871
0.044807872	0.029272979	0.00050602041
0.044939361	0.029257646	0.00050538866
0.045070850	0.029868238	0.00051110121
0.045202338	0.027822858	0.00049293811
0.045333827	0.028767224	0.00049861565
0.045465316	0.029293344	0.00050759527
0.045596804	0.029690325	0.00050600149
0.045728293	0.029230883	0.00050355405
0.045859782	0.029337190	0.00050326971
0.045991270	0.029868265	0.00050183644
0.046122759	0.028921442	0.00050034478
0.046254248	0.028799577	0.00050688530
0.046385737	0.029859632	0.00051652855
0.046517225	0.030030325	0.00052059346
0.046648714	0.029167483	0.00051421220
0.046780203	0.029801188	0.00052699666
0.046911691	0.029578894	0.00052331719
0.047043180	0.029366552	0.00052169955
0.047174669	0.029040491	0.00051898250
0.047306157	0.029080783	0.00052095626
0.047437646	0.028907932	0.00052324277
0.047569135	0.028303552	0.00052064871
0.047700624	0.029726587	0.00052660441
0.047832112	0.029918669	0.00053436089
0.047963601	0.028330194	0.00051864779
0.048095090	0.028069252	0.00052224159
0.048226578	0.028845965	0.00052929492
0.048358067	0.029127737	0.00052729097
0.048489556	0.028824270	0.00052633422
0.048621044	0.028417360	0.00052272421
0.048752533	0.029027301	0.00053413309
0.048884022	0.029054025	0.00053131246
0.049015511	0.028862655	0.00052955580
0.049146999	0.029603478	0.00053807275
0.049278488	0.029647025	0.00053919066
0.049409977	0.029158024	0.00053710470
0.049541465	0.029775278	0.00054052540
0.049672954	0.029286460	0.00053594893
0.049804443	0.029329086	0.00053770064
0.049935931	0.028842596	0.00053526969
0.050067420	0.030204817	0.00054630605
0.050198909	0.029979691	0.00054719313
0.050330398	0.028901677	0.00053609774
0.050461886	0.029103819	0.00053691828
0.050593375	0.029111653	0.00053916651
0.050724864	0.028808354	0.00053862281
0.050856352	0.029289362	0.00054338157
0.050987841	0.029724657	0.00054277060
0.051119330	0.029545665	0.00054330435
0.051250818	0.028825565	0.00053915562
0.051382307	0.029568325	0.00054754529
0.051513796	0.029373473	0.00054382940
0.051645284	0.029489979	0.00054447581
0.051776773	0.028661343	0.00053785609
0.051908262	0.029449338	0.00054639763
0.052039751	0.029633060	0.00054846973
0.052171239	0.029400038	0.00054617849
0.052302728	0.028403868	0.00054237198
0.052434217	0.029041991	0.00054207650
0.052565705	0.028872052	0.00054334238
0.052697194	0.029264563	0.00054579343
0.052828683	0.029059904	0.00054680243
0.052960171	0.029231194	0.00054636866
0.053091660	0.029212591	0.00054498560
0.053223149	0.028727275	0.00054446256
0.053354638	0.029551856	0.00055068809
0.053486126	0.028940519	0.00054745014
0.053617615	0.029795915	0.00055224729
0.053749104	0.028916733	0.00054737807
0.053880592	0.029032138	0.00054527377
0.054012081	0.029436902	0.00055255139
0.054143570	0.028869655	0.00054936179
0.054275058	0.028549347	0.00054390836
0.054406547	0.028924013	0.00054571811
0.054538036	0.029709693	0.00055768217
0.054669525	0.029868666	0.00055392361
0.054801013	0.029306890	0.00055563869
0.054932502	0.028403627	0.00054534258
0.055063991	0.029309520	0.00054909407
0.055195479	0.029836931	0.00055895924
0.055326968	0.029298297	0.00055188924
0.055458457	0.029349282	0.00055648410
0.055589945	0.028914993	0.00054759294
0.055721434	0.029095000	0.00054983226
0.055852923	0.028652151	0.00055138798
0.055984412	0.028896919	0.00055140514
0.056115900	0.029088743	0.00055001874
0.056247389	0.029470566	0.00055666905
0.056378878	0.028598422	0.00054776225
0.056510366	0.028966460	0.00055382373
0.056641855	0.029649669	0.00055641898
0.056773344	0.028811893	0.00055264345
0.056904832	0.028247154	0.00054739267
0.057036321	0.029780207	0.00055623420
0.057167810	0.028807044	0.00055203494
0.057299299	0.028814213	0.00055133189
0.057430787	0.029280417	0.00055163465
0.057562276	0.029035767	0.00055310135
0.057693765	0.029181570	0.00054830151
0.057825253	0.028458452	0.00054885958
0.057956742	0.028647728	0.00055009210
0.058088231	0.030183863	0.00056070377
0.058219719	0.029097108	0.00055401008
0.058351208	0.029030945	0.00054672514
0.058482697	0.030093094	0.00055912125
0.058614186	0.028780968	0.00054743383
0.058745674	0.029000491	0.00054610329
0.058877163	0.029724212	0.00055233004
0.059008652	0.029520533	0.00054643620
0.059140140	0.029403964	0.00055016586
0.059271629	0.028752532	0.00054363443
0.059403118	0.029462889	0.00054657061
0.059534606	0.029445848	0.00054996646
0.059666095	0.028842438	0.00053946380
0.059797584	0.030141616	0.00055029264
0.059929072	0.029111748	0.00054666510
0.060060561	0.027684377	0.00052991671
0.060192050	0.029643739	0.00054857359
0.060323539	0.029547199	0.00054294439
0.060455027	0.029027850	0.00054325969
0.060586516	0.028766552	0.00053881859
0.060718005	0.028892522	0.00053842150
0.060849493	0.028629074	0.00053640936
0.060980982	0.029276247	0.00054280550
0.061112471	0.027895446	0.00052840825
0.061243959	0.028954615	0.00054298576
0.061375448	0.030572776	0.00054843869
0.061506937	0.029134637	0.00054219045
0.061638426	0.029494187	0.00054033240
0.061769914	0.028999715	0.00053933416
0.061901403	0.029570866	0.00054640408
0.062032892	0.029786171	0.00054043468
0.062164380	0.029049146	0.00053821024
0.062295869	0.028438220	0.00053334897
0.062427358	0.029175756	0.00053857500
0.062558846	0.029416330	0.00054426503
0.062690335	0.028680081	0.00053125817
0.062821824	0.028509195	0.00053187099
0.062953313	0.029151425	0.00053744184
0.063084801	0.028514802	0.00053186137
0.063216290	0.029490188	0.00054328779
0.063347779	0.029449592	0.00053769672
0.063479267	0.028883428	0.00053179259
0.063610756	0.028710867	0.00053462075
0.063742245	0.029030616	0.00053397766
0.063873733	0.028574963	0.00053420460
0.064005222	0.028255212	0.00052786979
0.064136711	0.028896469	0.00053408168
0.064268200	0.029261446	0.00053506319
0.064399688	0.028556702	0.00052668677
0.064531177	0.028786631	0.00053321640
0.064662666	0.029297238	0.00053570156
0.064794154	0.028795018	0.00052994136
0.064925643	0.029670252	0.00053781544
0.065057132	0.029166504	0.00053591791
0.065188620	0.029341241	0.00053629628
0.065320109	0.029690313	0.00053630818
0.065451598	0.028566963	0.00052714986
0.065583087	0.028149825	0.00052563468
0.065714575	0.029409783	0.00053266505
0.065846064	0.029272112	0.00053470861
0.065977553	0.029826523	0.00053688247
0.066109041	0.028540137	0.00052637085
0.066240530	0.028407524	0.00052727032
0.066372019	0.028994977	0.00052869280
0.066503507	0.028982358	0.00053051365
0.066634996	0.028999996	0.00052711092
0.066766485	0.028868625	0.00052907393
0.066897973	0.029099251	0.00052996470
0.067029462	0.028285821	0.00052510583
0.067160951	0.028951062	0.00053259590
0.067292440	0.028988406	0.00052769068
0.067423928	0.028381797	0.00052006069
0.067555417	0.028517518	0.00052504770
0.067686906	0.029365318	0.00052956901
0.067818394	0.028350611	0.00052452690
0.067949883	0.028781810	0.00052479076
0.068081372	0.028692817	0.00052350797
0.068212860	0.029250217	0.00052691340
0.068344349	0.028626415	0.00052390313
0.068475838	0.028357768	0.00051998034
0.068607327	0.027791479	0.00051603651
0.068738815	0.028412507	0.00051639761
0.068870304	0.029182462	0.00052798832
0.069001793	0.029363433	0.00052828376
0.069133281	0.029465919	0.00052811507
0.069264770	0.027941466	0.00051775370
0.069396259	0.027811292	0.00051173513
0.069527747	0.028115254	0.00051751230
0.069659236	0.029011063	0.00052415095
0.069790725	0.029166774	0.00052309617
0.069922214	0.028631915	0.00052035541
0.070053702	0.028519325	0.00051624301
0.070185191	0.028509280	0.00052022599
0.070316680	0.027896582	0.00051024122
0.070448168	0.028666218	0.00052103667
0.070579657	0.029053100	0.00052417315
0.070711146	0.028293654	0.00051385734
0.070842634	0.028282803	0.00051738859
0.070974123	0.027801678	0.00051127069
0.071105612	0.028570858	0.00051611591
0.071237101	0.028158094	0.00051506661
0.071368589	0.027862206	0.00050745067
0.071500078	0.028228186	0.00051564555
0.071631567	0.028179094	0.00051459416
0.071763055	0.027697330	0.00051085567
0.071894544	0.027852163	0.00051040132
0.072026033	0.028432877	0.00051100086
0.072157521	0.027269162	0.00050968105
0.072289010	0.028419478	0.00051650372
0.072420499	0.028167318	0.00051088171
0.072551988	0.028175798	0.00051033654
0.072683476	0.027125603	0.00050154422
0.072814965	0.028071861	0.00051163100
0.072946454	0.027608348	0.00050859807
0.073077942	0.027500938	0.00050372508
0.073209431	0.027482861	0.00050721022
0.073340920	0.027127813	0.00050109178
0.073472408	0.026736385	0.00049922914
0.073603897	0.028412374	0.00051340609
0.073735386	0.027067743	0.00049983720
0.073866875	0.027434961	0.00050438503
0.073998363	0.027541657	0.00050580040
0.074129852	0.027289511	0.00050374352
0.074261341	0.027349872	0.00050521884
0.074392829	0.027924964	0.00050381067
0.074524318	0.026998415	0.00050116932
0.074655807	0.027759754	0.00050298836
0.074787295	0.027907759	0.00050549622
0.074918784	0.026954397	0.00049938243
0.075050273	0.026942678	0.00049780674
0.075181761	0.027342319	0.00050055178
0.075313250	0.027616614	0.00050405140
0.075444739	0.026945650	0.00049670553
0.075576228	0.027229204	0.00050090509
0.075707716	0.026933146	0.00049656650
0.075839205	0.027375813	0.00049991369
0.075970694	0.027812835	0.00050195802
0.076102182	0.026805791	0.00049254338
0.076233671	0.026708460	0.00049610454
0.076365160	0.026826215	0.00049116170
0.076496648	0.027343715	0.00049979180
0.076628137	0.026680708	0.00049453845
0.076759626	0.026384306	0.00048959402
0.076891115	0.026022504	0.00048957378
0.077022603	0.026673693	0.00049178754
0.077154092	0.026853682	0.00049204285
0.077285581	0.026194950	0.00049131694
0.077417069	0.026725723	0.00049041303
0.077548558	0.027601550	0.00049951132
0.077680047	0.026922079	0.00049247144
0.077811535	0.027148064	0.00049374788
0.077943024	0.025770601	0.00048413119
0.078074513	0.026358949	0.00048524900
0.078206002	0.026832644	0.00049295383
0.078337490	0.027017960	0.00049138863
0.078468979	0.026906307	0.00048899517
0.078600468	0.027119493	0.00049311588
0.078731956	0.026534432	0.00048772612
0.078863445	0.025957056	0.00048422067
0.078994934	0.026322609	0.00048569806
0.079126422	0.026957026	0.00049066821
0.079257911	0.027382616	0.00049432609
0.079389400	0.026789168	0.00048827007
0.079520889	0.027176454	0.00049059672
0.079652377	0.026594301	0.00048790526
0.079783866	0.026902997	0.00048856853
0.079915355	0.026328655	0.00048593283
0.080046843	0.025706034	0.00047809018
0.080178332	0.026234298	0.00048196136
0.080309821	0.025767374	0.00047949802
0.080441309	0.026479272	0.00048119853
0.080572798	0.027088075	0.00049053371
0.080704287	0.026780143	0.00048773679
0.080835776	0.027583690	0.00049276262
0.080967264	0.025607264	0.00047912895
0.081098753	0.026139648	0.00047663529
0.081230242	0.026148662	0.00048183506
0.081361730	0.026286985	0.00048035811
0.081493219	0.026485705	0.00048262223
0.081624708	0.026626484	0.00048581388
0.081756196	0.026599489	0.00047986966
0.081887685	0.026313540	0.00048065165
0.082019174	0.026228479	0.00048011911
0.082150663	0.026784609	0.00048433394
0.082282151	0.025822210	0.00047829663
0.082413640	0.026523826	0.00048041240
0.082545129	0.026984523	0.00048507085
0.082676617	0.025390742	0.00047163319
0.082808106	0.026848994	0.00048353850
0.082939595	0.025905417	0.00047714171
0.083071083	0.026084345	0.00047476094
0.083202572	0.025998881	0.00047682854
0.083334061	0.027340904	0.00048900869
0.083465549	0.026334012	0.00047540235
0.083597038	0.025762934	0.00047789899
0.083728527	0.026864183	0.00047982705
0.083860016	0.026467842	0.00047822116
0.083991504	0.026777583	0.00048185499
0.084122993	0.026304180	0.00047685071
0.084254482	0.026121711	0.00047737064
0.084385970	0.026278351	0.00047531692
0.084517459	0.025880926	0.00047362552
0.084648948	0.025940848	0.00047499772
0.084780436	0.026352686	0.00047381892
0.084911925	0.027082376	0.00048097302
0.085043414	0.025555380	0.00046872689
0.085174903	0.025708915	0.00047143758
0.085306391	0.026332419	0.00047829463
0.085437880	0.026078240	0.00047281288
0.085569369	0.025999961	0.00047125266
0.085700857	0.025892083	0.00047016672
0.085832346	0.025893292	0.00047034425
0.085963835	0.025986850	0.00047390865
0.086095323	0.026851858	0.00047578977
0.086226812	0.026020780	0.00047032703
0.086358301	0.026475734	0.00047592513
0.086489790	0.026388812	0.00047259910
0.086621278	0.026639372	0.00047586820
0.086752767	0.026201952	0.00047028357
0.086884256	0.025770383	0.00046675740
0.087015744	0.025635387	0.00046680357
0.087147233	0.026232602	0.00047028192
0.087278722	0.024790578	0.00046218293
0.087410210	0.026628293	0.00047300038
0.087541699	0.025761594	0.00046643746
0.087673188	0.026714547	0.00047539969
0.087804677	0.025823231	0.00046522915
0.087936165	0.025627181	0.00046623461
0.088067654	0.025205568	0.00046314837
0.088199143	0.025295764	0.00046080468
0.088330631	0.025531579	0.00046634113
0.088462120	0.025366372	0.00046041947
0.088593609	0.025547587	0.00046654685
0.088725097	0.025782278	0.00046436274
0.088856586	0.025806180	0.00046447039
0.088988075	0.025324823	0.00046493887
0.089119564	0.026073155	0.00046632533
0.089251052	0.025032982	0.00045991643
0.089382541	0.025783204	0.00046579607
0.089514030	0.025578374	0.00046282971
0.089645518	0.025641125	0.00046445601
0.089777007	0.024384402	0.00045371660
0.089908496	0.025682163	0.00046535346
0.090039984	0.025899872	0.00046619373
0.090171473	0.025190561	0.00045689302
0.090302962	0.025618300	0.00046290329
0.090434451	0.025943801	0.00046239123
0.090565939	0.025185812	0.00045976932
0.090697428	0.025328021	0.00045994705
0.090828917	0.025477670	0.00045507784
0.090960405	0.025304047	0.00046054494
0.091091894	0.025337667	0.00045705650
0.091223383	0.024109856	0.00045210873
0.091354871	0.025728461	0.00046407190
0.091486360	0.025031013	0.00046465623
0.091617849	0.025739232	0.00047560702
0.091749337	0.024862322	0.00047254970
0.091880826	0.024801244	0.00047608742
0.092012315	0.024524857	0.00047693135
0.092143804	0.025962064	0.00048683396
0.092275292	0.024886639	0.00048363875
0.092406781	0.024953142	0.00048368903
0.092538270	0.024363760	0.00048401991
0.092669758	0.024694070	0.00049017163
0.092801247	0.024882220	0.00047399204
0.092932736	0.024858355	0.00047647379
0.093064224	0.024921208	0.00047262800
0.093195713	0.025017046	0.00047122552
0.093327202	0.024844488	0.00046771197
0.093458691	0.024741739	0.00046286678
0.093590179	0.024914416	0.00046674369
0.093721668	0.024942886	0.00046821319
0.093853157	0.024792335	0.00046435899
0.093984645	0.024643329	0.00046304301
0.094116134	0.024736242	0.00046225022
0.094247623	0.024521576	0.00045898836
0.094379111	0.024767989	0.00046163124
0.094510600	0.025348205	0.00046717397
0.094642089	0.025252330	0.00046534892
0.094773578	0.025571777	0.00046412079
0.094905066	0.024093749	0.00045488284
0.095036555	0.024427270	0.00046259006
0.095168044	0.025375565	0.00046112610
0.095299532	0.024811460	0.00045886617
0.095431021	0.024642256	0.00045595361
0.095562510	0.025161064	0.00046140089
0.095693998	0.024507888	0.00045698202
0.095825487	0.024240206	0.00045108464
0.095956976	0.024553053	0.00045676486
0.096088465	0.025105808	0.00045555524
0.096219953	0.024110635	0.00045212333
0.096351442	0.024659534	0.00045703402
0.096482931	0.024114907	0.00045082401
0.096614419	0.025152431	0.00045595280
0.096745908	0.024800387	0.00045444380
0.096877397	0.024504669	0.00045053464
0.097008885	0.024728886	0.00045481008
0.097140374	0.023903902	0.00044580057
0.097271863	0.024303812	0.00044927485
0.097403352	0.023896351	0.00044571078
0.097534840	0.024727374	0.00045101016
0.097666329	0.024089172	0.00045098874
0.097797818	0.025010748	0.00044989949
0.097929306	0.024334420	0.00044774937
0.098060795	0.024202592	0.00044484579
0.098192284	0.024058033	0.00044054819
0.098323772	0.024333227	0.00044574121
0.098455261	0.024254117	0.00044130054
0.098586750	0.025152977	0.00044740585
0.098718239	0.024632026	0.00044313163
0.098849727	0.023574361	0.00043317767
0.098981216	0.025443188	0.00044815045
0.099112705	0.024284344	0.00043979907
0.099244193	0.024317372	0.00044019600
0.099375682	0.023440434	0.00043481564
0.099507171	0.024434587	0.00043971111
0.099638659	0.023655273	0.00043851223
0.099770148	0.024251990	0.00043957726
0.099901637	0.025009825	0.00044447407
0.10003313	0.024721057	0.00044607293
0.10016461	0.024117219	0.00043996425
0.10029610	0.023801939	0.00044100827
0.10042759	0.023745563	0.00043512979
0.10055908	0.024755812	0.00044347680
0.10069057	0.024832828	0.00044644746
0.10082206	0.024232945	0.00043961827
0.10095355	0.023990244	0.00043979644
0.10108504	0.023821937	0.00043412040
0.10121652	0.023817553	0.00043436303
0.10134801	0.024008905	0.00043726774
0.10147950	0.024477317	0.00044134460
0.10161099	0.024233821	0.00043899445
0.10174248	0.025333048	0.00044733463
0.10187397	0.023931198	0.00043353526
0.10200546	0.024028127	0.00043762473
0.10213694	0.023956639	0.00043370571
0.10226843	0.023731985	0.00043256858
0.10239992	0.023433074	0.00043138463
0.10253141	0.023818230	0.00043085788
0.10266290	0.023698460	0.00043313049
0.10279439	0.024342965	0.00043660197
0.10292588	0.025159790	0.00044270922
0.10305737	0.024453013	0.00043855335
0.10318885	0.024186482	0.00043464965
0.10332034	0.024483422	0.00043768948
0.10345183	0.024232867	0.00043444733
0.10358332	0.023577059	0.00043145684
0.10371481	0.024003562	0.00043233559
0.10384630	0.024218494	0.00043486840
0.10397779	0.023970382	0.00043277679
0.10410928	0.024609511	0.00043796338
0.10424076	0.024273511	0.00043429126
0.10437225	0.024123925	0.00043451604
0.10450374	0.023624414	0.00042750116
0.10463523	0.024176824	0.00043401977
0.10476672	0.023918096	0.00043251530
0.10489821	0.023619649	0.00042889518
0.10502970	0.024181021	0.00043185485
0.10516118	0.024371498	0.00043345833
0.10529267	0.024296100	0.00043453025
0.10542416	0.023905696	0.00042954954
0.10555565	0.024069929	0.00043059482
0.10568714	0.024402851	0.00043303976
0.10581863	0.024089044	0.00043003863
0.10595012	0.024335357	0.00043335138
0.10608161	0.024195990	0.00043249747
0.10621309	0.023996654	0.00042827184
0.10634458	0.024329805	0.00043075156
0.10647607	0.024394360	0.00043227667
0.10660756	0.024532342	0.00043171702
0.10673905	0.023598389	0.00042781404
0.10687054	0.023891320	0.00043023971
0.10700203	0.023665206	0.00043598025
0.10713352	0.023644451	0.00043925818
0.10726500	0.024081511	0.00044634135
0.10739649	0.023875572	0.00045095672
0.10752798	0.023664980	0.00044734614
0.10765947	0.024908329	0.00046117255
0.10779096	0.023672306	0.00045076385
0.10792245	0.024138271	0.00046008939
0.10805394	0.023556643	0.00045627828
0.10818542	0.024115739	0.00045914718
0.10831691	0.024165534	0.00046475433
0.10844840	0.023312617	0.00045654145
0.10857989	0.024299946	0.00046740410
0.10871138	0.023724298	0.00046630179
0.10884287	0.022928561	0.00045923178
0.10897436	0.023619188	0.00046375452
0.10910585	0.023583338	0.00046968248
0.10923733	0.023522380	0.00046467803
0.10936882	0.023637705	0.00047419694
0.10950031	0.024225213	0.00047284681
0.10963180	0.023798818	0.00047120511
0.10976329	0.023587916	0.00047152833
0.10989478	0.024133025	0.00047862791
0.11002627	0.023284647	0.00047801244
0.11015776	0.024217948	0.00047988344
0.11028924	0.024047171	0.00048183572
0.11042073	0.023678425	0.00048330504
0.11055222	0.024072976	0.00048126355
0.11068371	0.023823664	0.00048252343
0.11081520	0.023664405	0.00048090162
0.11094669	0.024755625	0.00049169997
0.11107818	0.024734809	0.00049428102
0.11120966	0.024062148	0.00048867163
0.11134115	0.023300148	0.00048397498
0.11147264	0.023538280	0.00048392123
0.11160413	0.024991902	0.00049864954
0.11173562	0.023761704	0.00049158197
0.11186711	0.023567521	0.00047307323
0.11199860	0.024332403	0.00048209244
0.11213009	0.024494229	0.00047369434
0.11226157	0.023857331	0.00046629360
0.11239306	0.024357569	0.00046848513
0.11252455	0.025218470	0.00047459059
0.11265604	0.024250596	0.00046764236
0.11278753	0.023516777	0.00045534918
0.11291902	0.024485151	0.00046250994
0.11305051	0.024210217	0.00046306572
0.11318200	0.024145985	0.00045709314
0.11331348	0.024783264	0.00046447156
0.11344497	0.024129964	0.00045730591
0.11357646	0.023728796	0.00044841104
0.11370795	0.024179477	0.00045737452
0.11383944	0.023689320	0.00045260830
0.11397093	0.024414036	0.00045682440
0.11410242	0.024300427	0.00045548664
0.11423390	0.024337016	0.00044940316
0.11436539	0.023552273	0.00044966501
0.11449688	0.023717216	0.00044478240
0.11462837	0.023678310	0.00044862232
0.11475986	0.023385905	0.00044270111
0.11489135	0.023573115	0.00044217799
0.11502284	0.023512990	0.00044608051
0.11515433	0.023817510	0.00044571816
0.11528581	0.023743700	0.00044331413
0.11541730	0.024079794	0.00044616637
0.11554879	0.023499742	0.00044046265
0.11568028	0.024106129	0.00044775800
0.11581177	0.024114560	0.00044418941
0.11594326	0.024493358	0.00044699209
0.11607475	0.024000256	0.00044311805
0.11620624	0.023725506	0.00043894882
0.11633772	0.023789543	0.00044117580
0.11646921	0.024326288	0.00044388804
0.11660070	0.024313647	0.00044493629
0.11673219	0.024405967	0.00044073654
0.11686368	0.024221712	0.00044109955
0.11699517	0.024115361	0.00043980151
0.11712666	0.023858028	0.00043790338
0.11725814	0.023460108	0.00043224569
0.11738963	0.023956876	0.00043514035
0.11752112	0.023589036	0.00043180621
0.11765261	0.024972480	0.00044136771
0.11778410	0.023820532	0.00043305496
0.11791559	0.023302706	0.00042655793
0.11804708	0.023361868	0.00042791131
0.11817857	0.024767003	0.00043832807
0.11831005	0.024239998	0.00043338396
0.11844154	0.024716304	0.00043772897
0.11857303	0.024037825	0.00042994509
0.11870452	0.023743904	0.00042831076
0.11883601	0.024253657	0.00043120922
0.11896750	0.023978551	0.00042901904
0.11909899	0.024877832	0.00043636983
0.11923048	0.023693341	0.00042362220
0.11936196	0.023453322	0.00042447125
0.11949345	0.024155828	0.00042457122
0.11962494	0.023193000	0.00041846075
0.11975643	0.024069213	0.00042671905
0.11988792	0.023601092	0.00041838089
0.12001941	0.024160369	0.00042578014
0.12015090	0.023581541	0.00042018834
0.12028239	0.024473122	0.00042797860
0.12041387	0.023819153	0.00041939750
0.12054536	0.023885708	0.00041913339
0.12067685	0.024617898	0.00042631948
0.12080834	0.024053409	0.00042230578
0.12093983	0.024117186	0.00041824715
0.12107132	0.022649255	0.00041259061
0.12120281	0.023651255	0.00041665315
0.12133429	0.024244261	0.00042046811
0.12146578	0.023579413	0.00041660106
0.12159727	0.024027176	0.00041574890
0.12172876	0.023312515	0.00041350161
0.12186025	0.023384913	0.00041254335
0.12199174	0.024173617	0.00041925146
0.12212323	0.022771492	0.00040982440
0.12225472	0.023084862	0.00040851363
0.12238620	0.023582095	0.00041566378
0.12251769	0.023061764	0.00040958393
0.12264918	0.024333819	0.00041996459
0.12278067	0.024214225	0.00041974173
0.12291216	0.023561377	0.00041347820
0.12304365	0.023455420	0.00041228663
0.12317514	0.023539408	0.00041239785
0.12330663	0.023896893	0.00041579875
0.12343811	0.023880101	0.00041688830
0.12356960	0.023336835	0.00041004556
0.12370109	0.023802958	0.00041320698
0.12383258	0.023948676	0.00041431756
0.12396407	0.023900867	0.00041094208
0.12409556	0.023596338	0.00041380573
0.12422705	0.023200913	0.00040797963
0.12435853	0.023826625	0.00041368637
0.12449002	0.023788810	0.00041206252
0.12462151	0.022971501	0.00040813247
0.12475300	0.023529735	0.00041238401
0.12488449	0.023734311	0.00041249004
0.12501598	0.024268271	0.00041649219
0.12514747	0.024138142	0.00041251282
0.12527896	0.023637812	0.00040968226
0.12541044	0.023650219	0.00041261726
0.12554193	0.023797934	0.00041083943
0.12567342	0.023302996	0.00040595273
0.12580491	0.023685461	0.00041170455
0.12593640	0.023606874	0.00040609013
0.12606789	0.023537628	0.00041117188
0.12619938	0.023282659	0.00040780229
0.12633087	0.023594428	0.00041095750
0.12646235	0.024075781	0.00041291870
0.12659384	0.023921236	0.00040787254
0.12672533	0.023655508	0.00041244385
0.12685682	0.023807515	0.00040888973
0.12698831	0.024069344	0.00041219316
0.12711980	0.023723100	0.00040796031
0.12725129	0.023478046	0.00040532541
0.12738277	0.023109035	0.00040534694
0.12751426	0.023872630	0.00040935647
0.12764575	0.023835390	0.00040827024
0.12777724	0.024101586	0.00040742004
0.12790873	0.023288246	0.00040532534
0.12804022	0.023241987	0.00040535464
0.12817171	0.023679785	0.00040764549
0.12830320	0.023982033	0.00040819670
0.12843468	0.024362524	0.00041073605
0.12856617	0.023876831	0.00040694813
0.12869766	0.023986001	0.00040711859
0.12882915	0.023856808	0.00040924906
0.12896064	0.023933752	0.00040592633
0.12909213	0.023165336	0.00040148022
0.12922362	0.023824012	0.00040599431
0.12935511	0.023233559	0.00040298403
0.12948659	0.024393115	0.00041059592
0.12961808	0.023913992	0.00040586067
0.12974957	0.024051044	0.00040687185
0.12988106	0.024049600	0.00040747909
0.13001255	0.024072399	0.00040686191
0.13014404	0.023300288	0.00040324719
0.13027553	0.023490650	0.00040290699
0.13040701	0.023699681	0.00040166107
0.13053850	0.023822155	0.00040558735
0.13066999	0.024561562	0.00040946813
0.13080148	0.023701583	0.00040442598
0.13093297	0.023737538	0.00040121542
0.13106446	0.023249707	0.00039989727
0.13119595	0.023868627	0.00040374611
0.13132744	0.023785664	0.00040379817
0.13145892	0.023708067	0.00040451195
0.13159041	0.024245892	0.00040676247
0.13172190	0.024230861	0.00040517364
0.13185339	0.023701799	0.00040355619
0.13198488	0.023513313	0.00040087340
0.13211637	0.023964366	0.00040359911
0.13224786	0.024394028	0.00040511765
0.13237935	0.023727042	0.00040126864
0.13251083	0.024020180	0.00040348541
0.13264232	0.024140457	0.00040568336
0.13277381	0.023406688	0.00040018271
0.13290530	0.023435485	0.00039712191
0.13303679	0.023520809	0.00039924995
0.13316828	0.023413075	0.00040102692
0.13329977	0.023289298	0.00039476638
0.13343125	0.023614204	0.00040342060
0.13356274	0.023952283	0.00039889216
0.13369423	0.023542411	0.00039765487
0.13382572	0.023130014	0.00039787638
0.13395721	0.024016886	0.00040045449
0.13408870	0.024446944	0.00040593690
0.13422019	0.024030743	0.00039959026
0.13435168	0.023585653	0.00040028154
0.13448316	0.023615629	0.00040072983
0.13461465	0.023250761	0.00039444218
0.13474614	0.023833847	0.00039930676
0.13487763	0.023748417	0.00039794962
0.13500912	0.023610733	0.00039732345
0.13514061	0.023903106	0.00039993518
0.13527210	0.023466989	0.00039732404
0.13540359	0.023230228	0.00039410293
0.13553507	0.024093203	0.00040001674
0.13566656	0.023425565	0.00039387307
0.13579805	0.023801818	0.00039877381
0.13592954	0.023644921	0.00039607917
0.13606103	0.023952253	0.00040080892
0.13619252	0.023278614	0.00039408787
0.13632401	0.023345233	0.00039239827
0.13645549	0.023792093	0.00039949275
0.13658698	0.023674005	0.00039555845
0.13671847	0.024150096	0.00039855045
0.13684996	0.023546190	0.00039432591
0.13698145	0.023544426	0.00039353137
0.13711294	0.023254331	0.00039261483
0.13724443	0.024331115	0.00039905563
0.13737592	0.023325307	0.00039193754
0.13750740	0.024351730	0.00040049583
0.13763889	0.023643577	0.00039292965
0.13777038	0.023904102	0.00039726410
0.13790187	0.022761533	0.00038768145
0.13803336	0.023796400	0.00039566735
0.13816485	0.023683114	0.00039711154
0.13829634	0.023150961	0.00038839330
0.13842783	0.023775522	0.00039598489
0.13855931	0.023112524	0.00039002256
0.13869080	0.024211848	0.00039655660
0.13882229	0.023599803	0.00039325949
0.13895378	0.023972358	0.00039461211
0.13908527	0.023679944	0.00039503921
0.13921676	0.023617101	0.00039312241
0.13934825	0.024175384	0.00039593030
0.13947973	0.024031430	0.00039528482
0.13961122	0.024117114	0.00039506652
0.13974271	0.024111164	0.00039509642
0.13987420	0.023843594	0.00039438158
0.14000569	0.023246461	0.00038745295
0.14013718	0.024153851	0.00039560977
0.14026867	0.024088644	0.00039519778
0.14040016	0.023549565	0.00039205993
0.14053164	0.023499759	0.00039182317
0.14066313	0.023972850	0.00039132075
0.14079462	0.023157777	0.00038907592
0.14092611	0.023457490	0.00038922542
0.14105760	0.023471526	0.00038926961
0.14118909	0.023390093	0.00039017335
0.14132058	0.024700052	0.00039458543
0.14145207	0.024153584	0.00039254031
0.14158355	0.023461141	0.00038814698
0.14171504	0.023369588	0.00038769193
0.14184653	0.024304122	0.00039386032
0.14197802	0.024086134	0.00039098455
0.14210951	0.023247151	0.00038491726
0.14224100	0.023666958	0.00038913588
0.14237249	0.024152794	0.00038987231
0.14250398	0.024184982	0.00039400133
0.14263546	0.024142249	0.00039040942
0.14276695	0.023449473	0.00038676453
0.14289844	0.024090908	0.00039196749
0.14302993	0.023458280	0.00038712435
0.14316142	0.024686076	0.00039494703
0.14329291	0.023552909	0.00038592830
0.14342440	0.023319371	0.00038547535
0.14355588	0.023890389	0.00038973927
0.14368737	0.023659231	0.00038756804
0.14381886	0.023351686	0.00038659110
0.14395035	0.023552227	0.00038544256
0.14408184	0.023595269	0.00038725366
0.14421333	0.023736394	0.00038846230
0.14434482	0.023322255	0.00038426169
0.14447631	0.024152484	0.00039125951
0.14460779	0.023991327	0.00038842363
0.14473928	0.023898279	0.00038623976
0.14487077	0.023607075	0.00038851608
0.14500226	0.023081416	0.00038263850
0.14513375	0.023474509	0.00038610287
0.14526524	0.024081497	0.00038747846
0.14539673	0.024331114	0.00039032025
0.14552822	0.023309908	0.00038641788
0.14565970	0.023865351	0.00038605772
0.14579119	0.023575005	0.00038633432
0.14592268	0.023782754	0.00038523375
0.14605417	0.023844254	0.00038650146
0.14618566	0.023694142	0.00038655801
0.14631715	0.023176965	0.00037951480
0.14644864	0.023526584	0.00038388414
0.14658012	0.023384944	0.00038353752
0.14671161	0.023371394	0.00038361992
0.14684310	0.022883692	0.00038242343
0.14697459	0.023885447	0.00038466390
0.14710608	0.023886960	0.00038565191
0.14723757	0.023585485	0.00038488725
0.14736906	0.023132463	0.00037986561
0.14750055	0.024027950	0.00038736581
0.14763203	0.023336536	0.00038143075
0.14776352	0.024082328	0.00038661580
0.14789501	0.023867633	0.00038514340
0.14802650	0.023838670	0.00038330114
0.14815799	0.024080890	0.00038844557
0.14828948	0.023410266	0.00038092803
0.14842097	0.024202739	0.00038776485
0.14855246	0.023711272	0.00038332644
0.14868394	0.023774480	0.00038131286
0.14881543	0.023447686	0.00038173877
0.14894692	0.023799968	0.00038496096
0.14907841	0.023671489	0.00038157197
0.14920990	0.023573821	0.00038208291
0.14934139	0.024340077	0.00038586794
0.14947288	0.024210143	0.00038580733
0.14960436	0.023518728	0.00037991373
0.14973585	0.023668443	0.00038271654
0.14986734	0.023372615	0.00038093551
0.14999883	0.023427591	0.00037992390
0.15013032	0.023752428	0.00038336696
0.15026181	0.023636759	0.00038093806
0.15039330	0.023706793	0.00038051623
0.15052479	0.023973577	0.00038325811
0.15065627	0.023768310	0.00038223888
0.15078776	0.023549249	0.00038072880
0.15091925	0.024152067	0.00038537960
0.15105074	0.024174507	0.00038322409
0.15118223	0.023826176	0.00038254565
0.15131372	0.023378851	0.00037942356
0.15144521	0.023006505	0.00037630805
0.15157670	0.023479644	0.00037993013
0.15170818	0.023711107	0.00037884114
0.15183967	0.023470964	0.00037800684
0.15197116	0.023188713	0.00037883712
0.15210265	0.023990392	0.00038087723
0.15223414	0.023899856	0.00038112822
0.15236563	0.023571414	0.00037797150
0.15249712	0.023146032	0.00037738285
0.15262860	0.022706351	0.00037291725
0.15276009	0.023549043	0.00037876244
0.15289158	0.023343815	0.00037684157
0.15302307	0.023705027	0.00037801355
0.15315456	0.023623622	0.00037842856
0.15328605	0.023203978	0.00037576702
0.15341754	0.023725193	0.00038001437
0.15354903	0.024227986	0.00038074183
0.15368051	0.023339685	0.00037623836
0.15381200	0.023322619	0.00037514442
0.15394349	0.023702062	0.00037909144
0.15407498	0.023306264	0.00037665443
0.15420647	0.023812599	0.00037717791
0.15433796	0.023725975	0.00037841446
0.15446945	0.023495322	0.00037649381
0.15460094	0.024585263	0.00038408724
0.15473242	0.023484759	0.00037633416
0.15486391	0.023505600	0.00037437768
0.15499540	0.024066774	0.00037855251
0.15512689	0.024155316	0.00037970890
0.15525838	0.023472697	0.00037666349
0.15538987	0.023332556	0.00037405820
0.15552136	0.023568722	0.00037511718
0.15565284	0.023597135	0.00037426778
0.15578433	0.023284907	0.00037389929
0.15591582	0.022594557	0.00037015494
0.15604731	0.023541167	0.00037552318
0.15617880	0.024166837	0.00037824766
0.15631029	0.023108795	0.00037332188
0.15644178	0.024405068	0.00037764245
0.15657327	0.023799165	0.00037763872
0.15670475	0.023592098	0.00037331299
0.15683624	0.023532740	0.00037322745
0.15696773	0.023688814	0.00037459630
0.15709922	0.023730236	0.00037375271
0.15723071	0.022714553	0.00037009000
0.15736220	0.023112252	0.00037021385
0.15749369	0.023236979	0.00037166566
0.15762518	0.023391261	0.00037172434
0.15775666	0.023085639	0.00037099625
0.15788815	0.023411359	0.00037347297
0.15801964	0.023235454	0.00037136934
0.15815113	0.022984221	0.00037019928
0.15828262	0.023732005	0.00037414540
0.15841411	0.024142689	0.00037695224
0.15854560	0.023396011	0.00037300091
0.15867708	0.023795057	0.00037321418
0.15880857	0.024049619	0.00037644559
0.15894006	0.023887302	0.00037342258
0.15907155	0.023761642	0.00037398660
0.15920304	0.024086613	0.00037574218
0.15933453	0.023414293	0.00036988846
0.15946602	0.023713651	0.00037177726
0.15959751	0.023542278	0.00037055761
0.15972899	0.023224419	0.00037008603
0.15986048	0.023553919	0.00037336091
0.15999197	0.023593340	0.00037048518
0.16012346	0.024375232	0.00037837623
0.16025495	0.023703825	0.00037275316
0.16038644	0.023762091	0.00037129960
0.16051793	0.024191940	0.00037622392
0.16064942	0.023737525	0.00036970922
0.16078090	0.023754119	0.00037205661
0.16091239	0.023212442	0.00036804564
0.16104388	0.023799980	0.00036997658
0.16117537	0.023789586	0.00037322631
0.16130686	0.023526958	0.00036847406
0.16143835	0.023951401	0.00037235837
0.16156984	0.023280508	0.00037020730
0.16170133	0.023361660	0.00036614213
0.16183281	0.023819620	0.00037384216
0.16196430	0.022854672	0.00036450398
0.16209579	0.023098225	0.00036556985
0.16222728	0.023629104	0.00037002658
0.16235877	0.024122916	0.00037056872
0.16249026	0.023176412	0.00036751129
0.16262175	0.023203658	0.00036690114
0.16275323	0.023336893	0.00036663077
0.16288472	0.023150088	0.00036671679
0.16301621	0.023094202	0.00036393649
0.16314770	0.023392001	0.00036902331
0.16327919	0.023491959	0.00036718705
0.16341068	0.023573111	0.00036791320
0.16354217	0.023952470	0.00037131848
0.16367366	0.023474284	0.00036631266
0.16380514	0.023188960	0.00036702355
0.16393663	0.023296716	0.00036556989
0.16406812	0.024000905	0.00036811948
0.16419961	0.023414471	0.00036654223
0.16433110	0.022825154	0.00036288276
0.16446259	0.023455052	0.00036658473
0.16459408	0.023101414	0.00036607545
0.16472557	0.023093232	0.00036249953
0.16485705	0.023231229	0.00036551437
0.16498854	0.023128816	0.00036412906
0.16512003	0.023308373	0.00036594578
0.16525152	0.023205348	0.00036589108
0.16538301	0.023103852	0.00036227636
0.16551450	0.023565133	0.00036685724
0.16564599	0.023220318	0.00036360412
0.16577747	0.023636918	0.00036678272
0.16590896	0.023454334	0.00036651867
0.16604045	0.023596161	0.00036449687
0.16617194	0.023629632	0.00036659514
0.16630343	0.023791241	0.00036624639
0.16643492	0.023804097	0.00036695792
0.16656641	0.023324970	0.00036456291
0.16669790	0.023416643	0.00036368515
0.16682938	0.023399349	0.00036445201
0.16696087	0.023505909	0.00036543239
0.16709236	0.023551298	0.00036420188
0.16722385	0.023535453	0.00036565848
0.16735534	0.023015356	0.00036145686
0.16748683	0.023281399	0.00036323273
0.16761832	0.023425728	0.00036449878
0.16774981	0.023491651	0.00036313713
0.16788129	0.023626888	0.00036502557
0.16801278	0.023357544	0.00036280738
0.16814427	0.022843678	0.00036139784
0.16827576	0.023583174	0.00036480376
0.16840725	0.023429955	0.00036159915
0.16853874	0.023462877	0.00036431889
0.16867023	0.024246835	0.00036590858
0.16880171	0.023828792	0.00036572951
0.16893320	0.023644767	0.00036506162
0.16906469	0.023698360	0.00036233218
0.16919618	0.023739069	0.00036565935
0.16932767	0.023156815	0.00035950043
0.16945916	0.023692420	0.00036435821
0.16959065	0.023528843	0.00036369752
0.16972214	0.023604190	0.00036197534
0.16985362	0.023542511	0.00036406599
0.16998511	0.023901291	0.00036312096
0.17011660	0.023837088	0.00036475583
0.17024809	0.023705948	0.00036333176
0.17037958	0.023095391	0.00035882141
0.17051107	0.023425375	0.00036175506
0.17064256	0.023672381	0.00036274268
0.17077405	0.023683419	0.00036277877
0.17090553	0.023939185	0.00036480517
0.17103702	0.023812084	0.00036244784
0.17116851	0.023600557	0.00036140094
0.17130000	0.023230927	0.00035936634
0.17143149	0.023635591	0.00036158260
0.17156298	0.022884824	0.00035852027
0.17169447	0.023509730	0.00035878726
0.17182595	0.023867861	0.00036371223
0.17195744	0.023125535	0.00035926329
0.17208893	0.023448263	0.00035800111
0.17222042	0.023171827	0.00035852095
0.17235191	0.023715321	0.00036100637
0.17248340	0.023353625	0.00035932062
0.17261489	0.023872080	0.00036183846
0.17274638	0.023059158	0.00035598464
0.17287786	0.023482027	0.00035941879
0.17300935	0.023522616	0.00035890127
0.17314084	0.023679315	0.00036061324
0.17327233	0.023992942	0.00036205866
0.17340382	0.022943362	0.00035552286
0.17353531	0.023162232	0.00035775174
0.17366680	0.023546965	0.00035819480
0.17379829	0.024305436	0.00036326803
0.17392977	0.023770271	0.00036126501
0.17406126	0.023459644	0.00035926173
0.17419275	0.023264507	0.00035791255
0.17432424	0.023549170	0.00035798905
0.17445573	0.023533036	0.00035932466
0.17458722	0.022996175	0.00035525296
0.17471871	0.024321538	0.00036249771
0.17485019	0.023688667	0.00035950853
0.17498168	0.022953992	0.00035509141
0.17511317	0.023753464	0.00035951045
0.17524466	0.023243319	0.00035758762
0.17537615	0.022943190	0.00035362786
0.17550764	0.023758355	0.00035757343
0.17563913	0.023361242	0.00035638340
0.17577062	0.022659276	0.00035168377
0.17590210	0.023950636	0.00035995971
0.17603359	0.023007302	0.00035398285
0.17616508	0.023645424	0.00035796247
0.17629657	0.024088949	0.00036161196
0.17642806	0.023897427	0.00035909387
0.17655955	0.023784580	0.00035943894
0.17669104	0.024418822	0.00036103308
0.17682253	0.022661447	0.00035079786
0.17695401	0.023475950	0.00035796580
0.17708550	0.023438819	0.00035494408
0.17721699	0.023609953	0.00035729746
0.17734848	0.023764852	0.00035660169
0.17747997	0.023920547	0.00035874663
0.17761146	0.023228688	0.00035663038
0.17774295	0.023374177	0.00035280137
0.17787443	0.023298281	0.00035500663
0.17800592	0.023698466	0.00035652759
0.17813741	0.023901609	0.00035838821
0.17826890	0.023780875	0.00035764682
0.17840039	0.023552743	0.00035409699
0.17853188	0.023738288	0.00035674649
0.17866337	0.024034087	0.00035844536
0.17879486	0.023924799	0.00035700093
0.17892634	0.023950158	0.00035863577
0.17905783	0.023234125	0.00035243415
0.17918932	0.023038924	0.00035275112
0.17932081	0.023697509	0.00035549827
0.17945230	0.024589804	0.00036080515
0.17958379	0.024005885	0.00035731959
0.17971528	0.023750837	0.00035426992
0.17984677	0.023841301	0.00035560722
0.17997825	0.023447571	0.00035389981
0.18010974	0.023740477	0.00035481307
0.18024123	0.023260369	0.00035216150
0.18037272	0.022869727	0.00034832364
0.18050421	0.022748260	0.00035644462
0.18063570	0.023417114	0.00036389372
0.18076719	0.023740919	0.00036604574
0.18089867	0.023408527	0.00036752508
0.18103016	0.023616663	0.00036856308
0.18116165	0.023388742	0.00036993679
0.18129314	0.023472042	0.00037194947
0.18142463	0.023276048	0.00037122624
0.18155612	0.022510195	0.00036917841
0.18168761	0.023682011	0.00037645184
0.18181910	0.023320077	0.00037643707
0.18195058	0.023837237	0.00038219887
0.18208207	0.023407893	0.00037697723
0.18221356	0.023555096	0.00038146117
0.18234505	0.023171263	0.00037842274
0.18247654	0.023242040	0.00038179076
0.18260803	0.023651096	0.00038556502
0.18273952	0.023305575	0.00038303145
0.18287101	0.024142838	0.00039008275
0.18300249	0.023553868	0.00038703138
0.18313398	0.023485345	0.00038716550
0.18326547	0.022827897	0.00038335595
0.18339696	0.023093435	0.00038615564
0.18352845	0.023607813	0.00039095599
0.18365994	0.022979770	0.00038900193
0.18379143	0.023364218	0.00039031226
0.18392292	0.022977345	0.00039013043
0.18405440	0.022991943	0.00038950257
0.18418589	0.023070276	0.00039025716
0.18431738	0.023021701	0.00039269339
0.18444887	0.024016633	0.00039802744
0.18458036	0.023549499	0.00039624238
0.18471185	0.022953974	0.00039338385
0.18484334	0.022727429	0.00039328117
0.18497482	0.022917234	0.00039577129
0.18510631	0.024032599	0.00040172568
0.18523780	0.024332725	0.00040751829
0.18536929	0.023242313	0.00039273004
0.18550078	0.023510893	0.00038923900
0.18563227	0.023127707	0.00038601003
0.18576376	0.022940657	0.00037743775
0.18589525	0.023499975	0.00038413948
0.18602673	0.023635514	0.00038276274
0.18615822	0.023119377	0.00037799453
0.18628971	0.023387479	0.00037844377
0.18642120	0.023691161	0.00037836788
0.18655269	0.023693490	0.00037774682
0.18668418	0.023778835	0.00037501221
0.18681567	0.023199715	0.00037323787
0.18694716	0.023511074	0.00037412566
0.18707864	0.023244219	0.00036954598
0.18721013	0.023245906	0.00037031582
0.18734162	0.022836137	0.00036689524
0.18747311	0.023129969	0.00036700032
0.18760460	0.023441967	0.00037037132
0.18773609	0.023493205	0.00036737339
0.18786758	0.023763262	0.00036924312
0.18799906	0.023187074	0.00036632278
0.18813055	0.023137677	0.00036266891
0.18826204	0.023507873	0.00036545028
0.18839353	0.023228482	0.00036080270
0.18852502	0.023422986	0.00036444735
0.18865651	0.023291453	0.00036309054
0.18878800	0.022920743	0.00035628618
0.18891949	0.023226735	0.00036085540
0.18905097	0.023912036	0.00036403055
0.18918246	0.023378673	0.00036017997
0.18931395	0.023400010	0.00035880239
0.18944544	0.023132385	0.00035606538
0.18957693	0.022876747	0.00035630800
0.18970842	0.023167592	0.00035492941
0.18983991	0.023422201	0.00035819314
0.18997140	0.023441562	0.00035915573
0.19010288	0.024208042	0.00035987529
0.19023437	0.023168325	0.00035476755
0.19036586	0.023861118	0.00035790569
0.19049735	0.023015333	0.00035278650
0.19062884	0.023196264	0.00035426809
0.19076033	0.023832505	0.00035502919
0.19089182	0.023525731	0.00035473354
0.19102330	0.023224317	0.00035279095
0.19115479	0.023548281	0.00035374616
0.19128628	0.023511626	0.00035384819
0.19141777	0.023635893	0.00035360826
0.19154926	0.023610552	0.00035411861
0.19168075	0.023532122	0.00035185810
0.19181224	0.023417602	0.00035272828
0.19194373	0.023545613	0.00035297130
0.19207521	0.022999703	0.00034901308
0.19220670	0.023082197	0.00034911477
0.19233819	0.023317146	0.00035162883
0.19246968	0.023383745	0.00035136317
0.19260117	0.023657909	0.00035337713
0.19273266	0.023241061	0.00034899110
0.19286415	0.023614278	0.00035110421
0.19299564	0.023255975	0.00035138582
0.19312712	0.023748083	0.00035153080
0.19325861	0.023160452	0.00035106428
0.19339010	0.023369946	0.00034876127
0.19352159	0.023152289	0.00034941723
0.19365308	0.023550853	0.00035197348
0.19378457	0.023836125	0.00035241758
0.19391606	0.023561142	0.00035110883
0.19404754	0.023475855	0.00035011863
0.19417903	0.023232184	0.00034802877
0.19431052	0.023460955	0.00035044645
0.19444201	0.023495782	0.00034933233
0.19457350	0.023623051	0.00035113875
0.19470499	0.023427950	0.00034841683
0.19483648	0.023464586	0.00034962945
0.19496797	0.022704713	0.00034588594
0.19509945	0.023357271	0.00034858657
0.19523094	0.024147163	0.00035210385
0.19536243	0.023130162	0.00034665990
0.19549392	0.023236339	0.00034735533
0.19562541	0.023288682	0.00034763081
0.19575690	0.024148813	0.00035124194
0.19588839	0.023223500	0.00034581591
0.19601988	0.022915137	0.00034363513
0.19615136	0.023264893	0.00034607129
0.19628285	0.023610936	0.00034947334
0.19641434	0.023574592	0.00034788196
0.19654583	0.023021765	0.00034553083
0.19667732	0.022736773	0.00034253194
0.19680881	0.023506055	0.00034664996
0.19694030	0.023090118	0.00034479742
0.19707178	0.023081979	0.00034334711
0.19720327	0.023183125	0.00034476370
0.19733476	0.022936010	0.00034390908
0.19746625	0.023533688	0.00034689093
0.19759774	0.023058830	0.00034520597
0.19772923	0.023956126	0.00034912280
0.19786072	0.023669030	0.00034603180
0.19799221	0.023919054	0.00034903896
0.19812369	0.023604239	0.00034480166
0.19825518	0.022582203	0.00034143084
0.19838667	0.024116510	0.00034911973
0.19851816	0.023349975	0.00034530481
0.19864965	0.023227309	0.00034412513
0.19878114	0.023487921	0.00034515116
0.19891263	0.023674641	0.00034791857
0.19904412	0.024007086	0.00034768658
0.19917560	0.023175902	0.00034326413
0.19930709	0.023137889	0.00034271037
0.19943858	0.023355612	0.00034324373
0.19957007	0.023503290	0.00034622998
0.19970156	0.023305850	0.00034235214
0.19983305	0.023436171	0.00034342607
0.19996454	0.023064892	0.00034210227
0.20009602	0.023746616	0.00034524817
0.20022751	0.022824496	0.00034023720
0.20035900	0.023452667	0.00034449778
0.20049049	0.023679792	0.00034490453
0.20062198	0.023526301	0.00034468827
0.20075347	0.023407824	0.00034231757
0.20088496	0.022914570	0.00034068943
0.20101645	0.023576507	0.00034396998
0.20114793	0.023645541	0.00034313129
0.20127942	0.023802528	0.00034571450
0.20141091	0.023433376	0.00034223777
0.20154240	0.023737758	0.00034456540
0.20167389	0.023861052	0.00034615514
0.20180538	0.023814149	0.00034373778
0.20193687	0.022963391	0.00034042177
0.20206836	0.022798883	0.00033832447
0.20219984	0.023322043	0.00034204554
0.20233133	0.022450124	0.00033860026
0.20246282	0.023312043	0.00033949659
0.20259431	0.023367124	0.00034116329
0.20272580	0.023349865	0.00034071338
0.20285729	0.023471034	0.00034062422
0.20298878	0.022765574	0.00033846559
0.20312027	0.023612700	0.00033939591
0.20325175	0.023451469	0.00034154207
0.20338324	0.023147740	0.00033777565
0.20351473	0.023095785	0.00033933673
0.20364622	0.023630956	0.00034237232
0.20377771	0.023007052	0.00033688497
0.20390920	0.022948750	0.00033862794
0.20404069	0.023533189	0.00033993821
0.20417217	0.023405216	0.00034124161
0.20430366	0.024301592	0.00034526345
0.20443515	0.023614345	0.00033904290
0.20456664	0.023476521	0.00033991173
0.20469813	0.022836516	0.00033707153
0.20482962	0.023028167	0.00033665371
0.20496111	0.023697673	0.00034100281
0.20509260	0.023665678	0.00033958521
0.20522408	0.022867259	0.00033686145
0.20535557	0.023501830	0.00033921541
0.20548706	0.023520819	0.00033823674
0.20561855	0.022901551	0.00033681615
0.20575004	0.023238277	0.00033518687
0.20588153	0.023644070	0.00033958883
0.20601302	0.023626739	0.00034158030
0.20614451	0.023597183	0.00033759788
0.20627599	0.023246405	0.00033757116
0.20640748	0.023251912	0.00033572664
0.20653897	0.023565958	0.00033854542
0.20667046	0.022816952	0.00033565675
0.20680195	0.023473368	0.00033718661
0.20693344	0.023483623	0.00033965318
0.20706493	0.023218377	0.00033667871
0.20719641	0.023859326	0.00034125870
0.20732790	0.023708891	0.00034064919
0.20745939	0.023098780	0.00033471593
0.20759088	0.023351959	0.00033744966
0.20772237	0.023130746	0.00033492546
0.20785386	0.023057233	0.00033500186
0.20798535	0.023876590	0.00034230235
0.20811684	0.023263672	0.00033501485
0.20824832	0.022652196	0.00033349052
0.20837981	0.023774482	0.00033905209
0.20851130	0.022770749	0.00033410079
0.20864279	0.022945628	0.00033511095
0.20877428	0.023229881	0.00033383093
0.20890577	0.023433064	0.00033646417
0.20903726	0.023356683	0.00033693526
0.20916875	0.023184580	0.00033538934
0.20930023	0.023281804	0.00033680857
0.20943172	0.023400664	0.00033471122
0.20956321	0.022760088	0.00033157512
0.20969470	0.023365048	0.00033667318
0.20982619	0.023485926	0.00033629463
0.20995768	0.023390356	0.00033705677
0.21008917	0.022872062	0.00033131864
0.21022065	0.023943159	0.00033772669
0.21035214	0.023015255	0.00033453154
0.21048363	0.023024616	0.00033210000
0.21061512	0.023555080	0.00033791478
0.21074661	0.022795520	0.00033045154
0.21087810	0.023632457	0.00033543128
0.21100959	0.023398878	0.00033735640
0.21114108	0.023160528	0.00033229520
0.21127256	0.023509010	0.00033791752
0.21140405	0.023164997	0.00033226760
0.21153554	0.023201063	0.00033338748
0.21166703	0.023329291	0.00033493748
0.21179852	0.023985580	0.00033745142
0.21193001	0.023249022	0.00033447067
0.21206150	0.023652948	0.00033457130
0.21219299	0.023303908	0.00033324998
0.21232447	0.023027200	0.00033253553
0.21245596	0.023439852	0.00033360074
0.21258745	0.023483463	0.00033506155
0.21271894	0.023736805	0.00033580448
0.21285043	0.023360492	0.00033340117
0.21298192	0.023620137	0.00033695154
0.21311341	0.023102011	0.00033108853
0.21324489	0.023502411	0.00033457803
0.21337638	0.023181094	0.00033055626
0.21350787	0.023335804	0.00033334379
0.21363936	0.023347796	0.00033483482
0.21377085	0.022983637	0.00033030651
0.21390234	0.023934053	0.00033746037
0.21403383	0.023654447	0.00033426480
0.21416532	0.023502920	0.00033338348
0.21429680	0.023526598	0.00033449799
0.21442829	0.023486128	0.00033287433
0.21455978	0.023086582	0.00033093604
0.21469127	0.023223496	0.00033111959
0.21482276	0.022944146	0.00032916020
0.21495425	0.023250491	0.00033119219
0.21508574	0.023187641	0.00033116889
0.21521723	0.023143118	0.00033009097
0.21534871	0.023044363	0.00033121068
0.21548020	0.023190728	0.00032878193
0.21561169	0.023082442	0.00033089217
0.21574318	0.022870345	0.00032850492
0.21587467	0.023253302	0.00032968233
0.21600616	0.023606468	0.00033361829
0.21613765	0.022890927	0.00032758941
0.21626913	0.023211816	0.00033058830
0.21640062	0.023041597	0.00033007119
0.21653211	0.023523129	0.00033170442
0.21666360	0.023463205	0.00033089674
0.21679509	0.022971114	0.00032761135
0.21692658	0.023268747	0.00033125160
0.21705807	0.023127946	0.00032985571
0.21718956	0.022758918	0.00032613163
0.21732104	0.023571616	0.00033283221
0.21745253	0.022966961	0.00032756258
0.21758402	0.022644026	0.00032703991
0.21771551	0.022972257	0.00032802786
0.21784700	0.023583454	0.00032963427
0.21797849	0.023211373	0.00032967251
0.21810998	0.023867185	0.00033302237
0.21824147	0.023094206	0.00032878997
0.21837295	0.023371141	0.00033050531
0.21850444	0.023237987	0.00032712333
0.21863593	0.023102454	0.00032891422
0.21876742	0.023174049	0.00032662052
0.21889891	0.022843059	0.00032744163
0.21903040	0.023128186	0.00032928914
0.21916189	0.023083126	0.00032644355
0.21929337	0.022972881	0.00032746859
0.21942486	0.023431797	0.00032868101
0.21955635	0.023366106	0.00032954614
0.21968784	0.023294946	0.00032852384
0.21981933	0.023134268	0.00032611466
0.21995082	0.023562868	0.00032853818
0.22008231	0.022746239	0.00032420780
0.22021380	0.023424283	0.00032978312
0.22034528	0.022795513	0.00032571697
0.22047677	0.022571642	0.00032232556
0.22060826	0.022606600	0.00032438836
0.22073975	0.022875851	0.00032601853
0.22087124	0.023405347	0.00032887978
0.22100273	0.023352371	0.00032811659
0.22113422	0.023078089	0.00032507368
0.22126571	0.023462085	0.00032959685
0.22139719	0.023260187	0.00032702796
0.22152868	0.022603319	0.00032306937
0.22166017	0.022892104	0.00032611981
0.22179166	0.024168817	0.00033055294
0.22192315	0.023265814	0.00032760223
0.22205464	0.023438306	0.00032772088
0.22218613	0.023356705	0.00032775096
0.22231761	0.023136511	0.00032521359
0.22244910	0.023240070	0.00032591671
0.22258059	0.022848002	0.00032416249
0.22271208	0.023294800	0.00032726027
0.22284357	0.022657187	0.00032195132
0.22297506	0.023607747	0.00032813429
0.22310655	0.023965966	0.00032913091
0.22323804	0.023266906	0.00032742831
0.22336952	0.023400729	0.00032718164
0.22350101	0.023041733	0.00032446233
0.22363250	0.022983218	0.00032449073
0.22376399	0.023367108	0.00032626208
0.22389548	0.023372967	0.00032705926
0.22402697	0.023261012	0.00032661724
0.22415846	0.023200733	0.00032529845
0.22428995	0.023144890	0.00032419375
0.22442143	0.023165525	0.00032345105
0.22455292	0.023049645	0.00032368454
0.22468441	0.023195075	0.00032609656
0.22481590	0.023203610	0.00032492344
0.22494739	0.022630663	0.00031988111
0.22507888	0.022768202	0.00032156031
0.22521037	0.022901470	0.00032312026
0.22534186	0.022786833	0.00032317958
0.22547334	0.023640513	0.00032603094
0.22560483	0.023633532	0.00032463501
0.22573632	0.023751586	0.00032744321
0.22586781	0.022616979	0.00031994393
0.22599930	0.023262139	0.00032453292
0.22613079	0.023730848	0.00032495204
0.22626228	0.022910171	0.00032309873
0.22639376	0.023679529	0.00032600568
0.22652525	0.023222567	0.00032281805
0.22665674	0.023308520	0.00032486439
0.22678823	0.022820796	0.00032022632
0.22691972	0.023127637	0.00032260825
0.22705121	0.023428058	0.00032335360
0.22718270	0.022870371	0.00032209404
0.22731419	0.022462794	0.00032035177
0.22744567	0.022989772	0.00032158297
0.22757716	0.023635919	0.00032360228
0.22770865	0.023098987	0.00032290342
0.22784014	0.022491524	0.00031784764
0.22797163	0.023374532	0.00032501348
0.22810312	0.023120978	0.00032142589
0.22823461	0.023634505	0.00032454376
0.22836610	0.022751191	0.00032099480
0.22849758	0.023376006	0.00032220454
0.22862907	0.023110932	0.00032282727
0.22876056	0.023309805	0.00032149279
0.22889205	0.023007598	0.00032112071
0.22902354	0.023110896	0.00032265129
0.22915503	0.023229202	0.00032079812
0.22928652	0.022495681	0.00031849513
0.22941800	0.023316054	0.00032164889
0.22954949	0.022678745	0.00031926460
0.22968098	0.022547487	0.00031860537
0.22981247	0.023127819	0.00031970378
0.22994396	0.023004701	0.00032119731
0.23007545	0.023311014	0.00032498502
0.23020694	0.023447738	0.00032854678
0.23033843	0.023086285	0.00033120448
0.23046991	0.023258923	0.00033294669
0.23060140	0.024256500	0.00033983285
0.23073289	0.022540725	0.00033095420
0.23086438	0.023339651	0.00033680616
0.23099587	0.023500828	0.00034140927
0.23112736	0.023099011	0.00033747096
0.23125885	0.023045468	0.00034067106
0.23139034	0.023450685	0.00034165447
0.23152182	0.023446365	0.00034375216
0.23165331	0.023353211	0.00034648916
0.23178480	0.023192179	0.00034402996
0.23191629	0.023144785	0.00034676723
0.23204778	0.022666040	0.00034250678
0.23217927	0.022917041	0.00034320932
0.23231076	0.023306111	0.00034991599
0.23244224	0.023033296	0.00034625374
0.23257373	0.023379305	0.00035001762
0.23270522	0.022857614	0.00034796400
0.23283671	0.023191373	0.00034769016
0.23296820	0.022973789	0.00034910645
0.23309969	0.023302438	0.00034879226
0.23323118	0.023168209	0.00034840390
0.23336267	0.023055313	0.00034815277
0.23349415	0.023723740	0.00035107163
0.23362564	0.023731312	0.00035348908
0.23375713	0.023050612	0.00034916598
0.23388862	0.022767209	0.00034743552
0.23402011	0.022851562	0.00034862005
0.23415160	0.023736342	0.00035254384
0.23428309	0.023095509	0.00035127719
0.23441458	0.023388551	0.00035131568
0.23454606	0.022832907	0.00034798685
0.23467755	0.022914559	0.00035054977
0.23480904	0.022807078	0.00035017103
0.23494053	0.022920082	0.00035041276
0.23507202	0.023186597	0.00035280938
0.23520351	0.023285349	0.00035264656
0.23533500	0.022864908	0.00035081072
0.23546648	0.022660445	0.00034929688
0.23559797	0.023340376	0.00035389299
0.23572946	0.023195610	0.00035310438
0.23586095	0.023157355	0.00035399830
0.23599244	0.022990080	0.00035265879
0.23612393	0.023490509	0.00035431767
0.23625542	0.023498057	0.00035637620
0.23638691	0.023077845	0.00035383345
0.23651839	0.023432283	0.00035517735
0.23664988	0.022344554	0.00034994352
0.23678137	0.023105963	0.00035446231
0.23691286	0.023087372	0.00035532466
0.23704435	0.023355093	0.00035638237
0.23717584	0.023298455	0.00035406175
0.23730733	0.023559379	0.00035837968
0.23743882	0.023088706	0.00035503770
0.23757030	0.022851187	0.00035400596
0.23770179	0.023145307	0.00035604592
0.23783328	0.023335412	0.00035614179
0.23796477	0.023701262	0.00036018881
0.23809626	0.022878554	0.00035394424
0.23822775	0.023485975	0.00035848996
0.23835924	0.023558471	0.00036080318
0.23849072	0.023598912	0.00035789410
0.23862221	0.023106156	0.00035677167
0.23875370	0.022731929	0.00035360833
0.23888519	0.023157438	0.00035815468
0.23901668	0.023025658	0.00035887744
0.23914817	0.023631429	0.00035751328
0.23927966	0.023347696	0.00035947837
0.23941115	0.023082464	0.00035635689
0.23954263	0.022884103	0.00035650628
0.23967412	0.023397867	0.00036037820
0.23980561	0.023405893	0.00035896015
0.23993710	0.023242371	0.00035993359
0.24006859	0.023142249	0.00035781290
0.24020008	0.023264421	0.00036022098
0.24033157	0.022932072	0.00035794390
0.24046306	0.022730998	0.00035587129
0.24059454	0.023387903	0.00035986777
0.24072603	0.023408340	0.00036138791
0.24085752	0.022884956	0.00035708426
0.24098901	0.022809434	0.00036018220
0.24112050	0.022783665	0.00035524478
0.24125199	0.023276931	0.00035953560
0.24138348	0.023523100	0.00036410277
0.24151496	0.023444570	0.00036046164
0.24164645	0.023063197	0.00036211048
0.24177794	0.023057209	0.00035811599
0.24190943	0.023087860	0.00035972352
0.24204092	0.023863524	0.00036366427
0.24217241	0.023222667	0.00036044051
0.24230390	0.023179707	0.00036214700
0.24243539	0.023805134	0.00036448896
0.24256687	0.023878253	0.00036535997
0.24269836	0.023654726	0.00036503707
0.24282985	0.022740034	0.00035716059
0.24296134	0.022916327	0.00036139802
0.24309283	0.022705747	0.00035792637
0.24322432	0.023467890	0.00036237935
0.24335581	0.022837187	0.00036186938
0.24348730	0.023311664	0.00036182335
0.24361878	0.023017385	0.00036113221
0.24375027	0.022607726	0.00035748161
0.24388176	0.023037136	0.00036104544
0.24401325	0.023726360	0.00036771302
0.24414474	0.023512189	0.00036323702
0.24427623	0.022914127	0.00036093806
0.24440772	0.023131871	0.00036163523
0.24453920	0.023359987	0.00036411800
0.24467069	0.023137068	0.00036323745
0.24480218	0.023486003	0.00036311949
0.24493367	0.023046117	0.00036205673
0.24506516	0.023811901	0.00036714017
0.24519665	0.023856174	0.00036755601
0.24532814	0.022570583	0.00036075793
0.24545963	0.023313110	0.00036370410
0.24559111	0.023104386	0.00036266107
0.24572260	0.022571291	0.00035931258
0.24585409	0.023346456	0.00036359692
0.24598558	0.023369487	0.00036480986
0.24611707	0.023050108	0.00036397708
0.24624856	0.023150024	0.00036292695
0.24638005	0.022918194	0.00036383595
0.24651154	0.023207420	0.00036377367
0.24664302	0.023649121	0.00036861472
0.24677451	0.023155077	0.00036396427
0.24690600	0.022980840	0.00036358319
0.24703749	0.023057187	0.00036570098
0.24716898	0.023261491	0.00036318792
0.24730047	0.023358740	0.00036615019
0.24743196	0.023326315	0.00036512919
0.24756345	0.022868005	0.00036404129
0.24769493	0.023278095	0.00036812024
0.24782642	0.022969723	0.00036403264
0.24795791	0.023142759	0.00036615873
0.24808940	0.023167738	0.00036644456
0.24822089	0.023801850	0.00036906502
0.24835238	0.022875574	0.00036540859
0.24848387	0.023073404	0.00036366012
0.24861535	0.023112565	0.00036649090
0.24874684	0.023774438	0.00036988655
0.24887833	0.023023886	0.00036469344
0.24900982	0.023563526	0.00037040523
0.24914131	0.023128033	0.00036560084
0.24927280	0.022043542	0.00035997345
0.24940429	0.023385411	0.00036782732
0.24953578	0.022741483	0.00036330751
0.24966726	0.023940373	0.00037239284
0.24979875	0.022871659	0.00036302916
0.24993024	0.022990179	0.00036779110
0.25006173	0.023621847	0.00036810069
0.25019322	0.023658581	0.00036913613
0.25032471	0.023864335	0.00037357811
0.25045620	0.023634722	0.00036913653
0.25058769	0.023481002	0.00037010473
0.25071917	0.023056766	0.00036666425
0.25085066	0.023384967	0.00036871737
0.25098215	0.023142339	0.00036837792
0.25111364	0.022772830	0.00036358519
0.25124513	0.023637288	0.00037119947
0.25137662	0.023313130	0.00036995245
0.25150811	0.022220662	0.00036125324
0.25163959	0.023404502	0.00037018481
0.25177108	0.023168548	0.00036615042
0.25190257	0.022985497	0.00036734079
0.25203406	0.023333697	0.00036888992
0.25216555	0.023906773	0.00037223353
0.25229704	0.023037477	0.00036820853
0.25242853	0.023206670	0.00036782004
0.25256002	0.022727976	0.00036631628
0.25269150	0.023221336	0.00036870860
0.25282299	0.023056662	0.00036709203
0.25295448	0.022752928	0.00036827457
0.25308597	0.022830593	0.00036450742
0.25321746	0.023323501	0.00037009069
0.25334895	0.023358191	0.00037018485
0.25348044	0.023445612	0.00036875891
0.25361193	0.024113173	0.00037549610
0.25374341	0.023186510	0.00036780542
0.25387490	0.022542552	0.00036364267
0.25400639	0.023304163	0.00037654991
0.25413788	0.022545786	0.00037504466
0.25426937	0.022942202	0.00038324634
0.25440086	0.022967543	0.00038590959
0.25453235	0.022908981	0.00038781126
0.25466383	0.022855065	0.00039038135
0.25479532	0.023100321	0.00039399099
0.25492681	0.023025603	0.00039515385
0.25505830	0.023348376	0.00039920323
0.25518979	0.023127595	0.00040026703
0.25532128	0.023513673	0.00040479317
0.25545277	0.023809504	0.00040848806
0.25558426	0.023384734	0.00040573717
0.25571574	0.023230184	0.00040775499
0.25584723	0.023640967	0.00041102630
0.25597872	0.023749847	0.00041425188
0.25611021	0.022573680	0.00040662841
0.25624170	0.023823698	0.00041743930
0.25637319	0.022656938	0.00041381432
0.25650468	0.023301891	0.00041782296
0.25663617	0.023234265	0.00041943650
0.25676765	0.023113847	0.00041992218
0.25689914	0.022355087	0.00041756910
0.25703063	0.023090619	0.00042427356
0.25716212	0.022951852	0.00042390378
0.25729361	0.023415933	0.00042873388
0.25742510	0.022314825	0.00042193266
0.25755659	0.022855714	0.00042874245
0.25768807	0.022639958	0.00042732690
0.25781956	0.023670114	0.00043547549
0.25795105	0.023025514	0.00043278360
0.25808254	0.023565409	0.00044047959
0.25821403	0.023043859	0.00043542561
0.25834552	0.022821604	0.00043623936
0.25847701	0.022221792	0.00043064804
0.25860850	0.023104210	0.00043921563
0.25873998	0.023903255	0.00044646861
0.25887147	0.023150868	0.00044317172
0.25900296	0.022937897	0.00044172937
0.25913445	0.023060617	0.00044122809
0.25926594	0.023006488	0.00044106861
0.25939743	0.023568531	0.00044966518
0.25952892	0.023779701	0.00044848138
0.25966041	0.022415995	0.00044208392
0.25979189	0.023280253	0.00044732239
0.25992338	0.022527435	0.00044141579
0.26005487	0.022408354	0.00044502908
0.26018636	0.022506570	0.00044604925
0.26031785	0.023155853	0.00045191681
0.26044934	0.022773676	0.00044716895
0.26058083	0.023232413	0.00045118672
0.26071231	0.022741227	0.00045021240
0.26084380	0.022520154	0.00044730820
0.26097529	0.022977520	0.00045313081
0.26110678	0.022215635	0.00044514398
0.26123827	0.023150616	0.00045692500
0.26136976	0.023313310	0.00045604650
0.26150125	0.022691217	0.00045383831
0.26163274	0.023585650	0.00045923240
0.26176422	0.023773320	0.00045960322
0.26189571	0.022444403	0.00045460195
0.26202720	0.023485668	0.00046094772
0.26215869	0.023002309	0.00045820361
0.26229018	0.023395011	0.00046298125
0.26242167	0.023724958	0.00046573337
0.26255316	0.021616890	0.00044753849
0.26268465	0.022870319	0.00046398680
0.26281613	0.022369132	0.00045644932
0.26294762	0.023871784	0.00046652297
0.26307911	0.023041667	0.00046262690
0.26321060	0.023111460	0.00046565618
0.26334209	0.023492596	0.00047141816
0.26347358	0.023421871	0.00046674572
0.26360507	0.024186847	0.00047567407
0.26373655	0.022738541	0.00046530090
0.26386804	0.023100326	0.00046728089
0.26399953	0.023203827	0.00047293292
0.26413102	0.022517418	0.00046349569
0.26426251	0.022781722	0.00046821573
0.26439400	0.023264070	0.00047034699
0.26452549	0.023140201	0.00047604726
0.26465698	0.023110014	0.00047444237
0.26478846	0.023190820	0.00047050506
0.26491995	0.022944682	0.00047569652
0.26505144	0.023175034	0.00047208166
0.26518293	0.022463875	0.00047087984
0.26531442	0.022836874	0.00047631685
0.26544591	0.022046273	0.00046779851
[truncated: 567 more rows]
