# Supplementary material for: Invariant surface glycoprotein 65 of Trypanosoma brucei is a complement C3 receptor
Source: Nat Commun. 2022 Aug 29;13:5085. doi: 10.1038/s41467-022-32728-9 (PMC9424271; doi:10.1038/s41467-022-32728-9)
Supplement: Supplementary file 4 — supplementary data 2 [file 41467_2022_32728_MOESM4_ESM.zip › b21-414646_00016.dat]

0.0026000000	39.707093	0.13700330
0.0027314887	28.915706	0.10739172
0.0028629774	22.258564	0.090093494
0.0029944661	17.274584	0.076171216
0.0031259548	12.330619	0.059137788
0.0032574435	10.960201	0.057711654
0.0033889322	8.6944196	0.048590378
0.0035204209	11.382053	0.048405350
0.0036519096	12.364123	0.046816004
0.0037833983	9.9105069	0.039517035
0.0039148870	8.1722303	0.034624986
0.0040463757	6.6604637	0.030072342
0.0041778644	5.4507004	0.025498417
0.0043093531	4.5982990	0.022994082
0.0044408418	3.7872526	0.020070144
0.0045723305	3.1084658	0.018182827
0.0047038192	2.8433577	0.016644053
0.0048353079	2.4844075	0.015103688
0.0049667966	2.2143161	0.014208060
0.0050982853	1.8716021	0.012374381
0.0052297740	1.7121101	0.011990108
0.0053612627	1.5177976	0.010901648
0.0054927514	1.3919261	0.010163023
0.0056242401	1.2375098	0.0095549921
0.0057557288	1.1774885	0.0090621628
0.0058872175	1.0577807	0.0084741857
0.0060187062	1.0129491	0.0082706951
0.0061501949	0.88889832	0.0074211556
0.0062816836	0.86886673	0.0075027865
0.0064131723	0.80656953	0.0070863583
0.0065446610	0.77752457	0.0068579604
0.0066761496	0.75782028	0.0067386432
0.0068076383	0.70929994	0.0063715001
0.0069391270	0.66823438	0.0062837184
0.0070706157	0.66517267	0.0061701250
0.0072021044	0.63692677	0.0059711301
0.0073335931	0.61268750	0.0058308895
0.0074650818	0.57612102	0.0054896061
0.0075965705	0.55631461	0.0054391854
0.0077280592	0.55034576	0.0053875262
0.0078595479	0.50716015	0.0050481818
0.0079910366	0.49496697	0.0050168434
0.0081225253	0.46739121	0.0047356409
0.0082540140	0.45801836	0.0047145788
0.0083855027	0.45776273	0.0047312872
0.0085169914	0.42240479	0.0044520428
0.0086484801	0.40005158	0.0043011326
0.0087799688	0.38914302	0.0041672639
0.0089114575	0.37509312	0.0041129719
0.0090429462	0.35790267	0.0039895228
0.0091744349	0.33892363	0.0038489206
0.0093059236	0.32501292	0.0037247248
0.0094374123	0.30699034	0.0035960070
0.0095689010	0.30060763	0.0035011228
0.0097003897	0.29065252	0.0034707407
0.0098318784	0.27962248	0.0033553355
0.0099633671	0.26467856	0.0032289881
0.010094856	0.25659489	0.0031695294
0.010226345	0.23865671	0.0029843749
0.010357833	0.23735607	0.0030533321
0.010489322	0.21771415	0.0028380068
0.010620811	0.21299946	0.0027869867
0.010752299	0.20363260	0.0027134136
0.010883788	0.19099706	0.0025740001
0.011015277	0.18785268	0.0025988084
0.011146765	0.17551085	0.0024343658
0.011278254	0.17315742	0.0024084511
0.011409743	0.16546226	0.0023302233
0.011541231	0.15643675	0.0022316249
0.011672720	0.14784844	0.0021749473
0.011804209	0.14051370	0.0020400759
0.011935698	0.13559064	0.0019998267
0.012067186	0.12888508	0.0019381763
0.012198675	0.12067778	0.0018145493
0.012330164	0.11588228	0.0017817503
0.012461652	0.11379861	0.0017457957
0.012593141	0.10888376	0.0016694149
0.012724630	0.10584004	0.0016463304
0.012856118	0.10280147	0.0015709989
0.012987607	0.097859516	0.0015502040
0.013119096	0.091102168	0.0014625567
0.013250585	0.091247845	0.0014480130
0.013382073	0.087423447	0.0014226942
0.013513562	0.083319220	0.0013668062
0.013645051	0.083301620	0.0013769300
0.013776539	0.082601447	0.0013638668
0.013908028	0.079943827	0.0013189067
0.014039517	0.076837223	0.0012863470
0.014171005	0.073568794	0.0012516000
0.014302494	0.074388378	0.0012593704
0.014433983	0.073553735	0.0012537111
0.014565472	0.070381887	0.0012012208
0.014696960	0.069433669	0.0011992678
0.014828449	0.068003825	0.0011691765
0.014959938	0.067321035	0.0011694265
0.015091426	0.065831466	0.0011606519
0.015222915	0.063506344	0.0011120778
0.015354404	0.064500329	0.0011251858
0.015485892	0.063260486	0.0011037221
0.015617381	0.061386993	0.0010911433
0.015748870	0.059773602	0.0010758056
0.015880359	0.060158964	0.0010629496
0.016011847	0.060639481	0.0010671272
0.016143336	0.055337970	0.0010101357
0.016274825	0.052931614	0.00099112322
0.016406313	0.052591879	0.00098012273
0.016537802	0.054475605	0.00098961218
0.016669291	0.052240754	0.00096688047
0.016800779	0.053983502	0.00097987216
0.016932268	0.060132284	0.0010296968
0.017063757	0.058676318	0.0010134375
0.017195246	0.059220221	0.0010086555
0.017326734	0.058622219	0.0010045955
0.017458223	0.058185033	0.00099404537
0.017589712	0.057568404	0.00098536273
0.017721200	0.055082748	0.00096884655
0.017852689	0.056661243	0.00095855304
0.017984178	0.054933313	0.00095694724
0.018115666	0.052438693	0.00093055699
0.018247155	0.052548103	0.00092313975
0.018378644	0.053395797	0.00093356340
0.018510133	0.052964511	0.00091876070
0.018641621	0.049546079	0.00088682045
0.018773110	0.051598633	0.00090172008
0.018904599	0.049823567	0.00088624877
0.019036087	0.051053211	0.00089258484
0.019167576	0.048812449	0.00086485660
0.019299065	0.048791187	0.00086068927
0.019430553	0.046945856	0.00085054212
0.019562042	0.047746998	0.00084785594
0.019693531	0.047840114	0.00084960712
0.019825019	0.046413390	0.00083056759
0.019956508	0.044028390	0.00080492198
0.020087997	0.043858346	0.00080754722
0.020219486	0.045614131	0.00081626874
0.020350974	0.044664363	0.00081238702
0.020482463	0.042267981	0.00077896507
0.020613952	0.042152578	0.00077479072
0.020745440	0.042492386	0.00078342612
0.020876929	0.042705953	0.00077484252
0.021008418	0.043272864	0.00078130233
0.021139906	0.041846112	0.00076543891
0.021271395	0.040491535	0.00074749124
0.021402884	0.040949065	0.00075393928
0.021534373	0.040053753	0.00074110128
0.021665861	0.040048197	0.00073937286
0.021797350	0.038862942	0.00072655706
0.021928839	0.038705133	0.00071551826
0.022060327	0.039061192	0.00072978220
0.022191816	0.038899712	0.00071774886
0.022323305	0.038185897	0.00071263136
0.022454793	0.038934059	0.00071766595
0.022586282	0.036145959	0.00068499370
0.022717771	0.036612418	0.00069581149
0.022849260	0.036841167	0.00068849520
0.022980748	0.036932591	0.00069177526
0.023112237	0.035304549	0.00067106529
0.023243726	0.036089136	0.00067337442
0.023375214	0.037167273	0.00068971054
0.023506703	0.036854278	0.00068054232
0.023638192	0.037666070	0.00068670155
0.023769680	0.037631262	0.00068787791
0.023901169	0.036335864	0.00066994278
0.024032658	0.037744747	0.00068330541
0.024164147	0.037036545	0.00067360763
0.024295635	0.037369260	0.00067175690
0.024427124	0.035487920	0.00065578003
0.024558613	0.036922304	0.00066067422
0.024690101	0.036402436	0.00066552043
0.024821590	0.037035967	0.00066330176
0.024953079	0.036547179	0.00065706334
0.025084567	0.035721449	0.00065112254
0.025216056	0.035936730	0.00064674433
0.025347545	0.034285163	0.00063799459
0.025479034	0.035999415	0.00064552253
0.025610522	0.035673293	0.00063740014
0.025742011	0.035280586	0.00063538496
0.025873500	0.035640465	0.00063579497
0.026004988	0.035149580	0.00063463540
0.026136477	0.035193157	0.00063191572
0.026267966	0.034270613	0.00061872559
0.026399454	0.033751505	0.00061568467
0.026530943	0.035241729	0.00062195934
0.026662432	0.035191600	0.00062589445
0.026793920	0.035834216	0.00062705763
0.026925409	0.034739091	0.00061558183
0.027056898	0.033650110	0.00061178528
0.027188387	0.034181903	0.00060749570
0.027319875	0.033777540	0.00060804407
0.027451364	0.034429030	0.00060754472
0.027582853	0.034146179	0.00060306015
0.027714341	0.033708416	0.00060026086
0.027845830	0.034356153	0.00060083677
0.027977319	0.034328313	0.00060288075
0.028108807	0.032791417	0.00058530265
0.028240296	0.033102152	0.00058764013
0.028371785	0.033275901	0.00058919134
0.028503274	0.033624600	0.00059150729
0.028634762	0.035226872	0.00060050086
0.028766251	0.033023201	0.00058391184
0.028897740	0.032792555	0.00057550215
0.029029228	0.033232555	0.00058168072
0.029160717	0.032618974	0.00057539631
0.029292206	0.033185154	0.00057715289
0.029423694	0.033393627	0.00058282072
0.029555183	0.033418790	0.00057138092
0.029686672	0.032997453	0.00057394987
0.029818161	0.032810870	0.00057197069
0.029949649	0.033779691	0.00057515708
0.030081138	0.031875491	0.00056183077
0.030212627	0.032554525	0.00056191393
0.030344115	0.032167147	0.00056013654
0.030475604	0.032120508	0.00055930387
0.030607093	0.033021394	0.00056313876
0.030738581	0.032571334	0.00056065982
0.030870070	0.032019095	0.00055293109
0.031001559	0.033364090	0.00056054798
0.031133048	0.031042034	0.00054442424
0.031264536	0.031772764	0.00054633771
0.031396025	0.032553983	0.00055382930
0.031527514	0.031981164	0.00054772808
0.031659002	0.030833378	0.00053509576
0.031790491	0.030534986	0.00053424119
0.031921980	0.032641753	0.00054688123
0.032053468	0.032688786	0.00054939364
0.032184957	0.032439717	0.00054331220
0.032316446	0.032114027	0.00053864843
0.032447935	0.031651971	0.00053886117
0.032579423	0.031961335	0.00053792768
0.032710912	0.031462571	0.00053450785
0.032842401	0.031178831	0.00052968038
0.032973889	0.030642992	0.00052309901
0.033105378	0.030578978	0.00052414628
0.033236867	0.031763448	0.00053013600
0.033368355	0.030185462	0.00052709390
0.033499844	0.030905606	0.00053093064
0.033631333	0.031064061	0.00053297005
0.033762822	0.030789811	0.00053653384
0.033894310	0.030406724	0.00053178074
0.034025799	0.030266552	0.00053207917
0.034157288	0.030403317	0.00053155879
0.034288776	0.030268877	0.00053163452
0.034420265	0.029806265	0.00053437839
0.034551754	0.031113128	0.00053871468
0.034683242	0.030308052	0.00053406711
0.034814731	0.029984794	0.00052846953
0.034946220	0.030598605	0.00053539942
0.035077708	0.030011163	0.00053497268
0.035209197	0.030049370	0.00053316449
0.035340686	0.028232929	0.00051658558
0.035472175	0.029204910	0.00053247660
0.035603663	0.030335000	0.00054446626
0.035735152	0.028923968	0.00053930282
0.035866641	0.030148595	0.00054991037
0.035998129	0.029571659	0.00054244569
0.036129618	0.029562166	0.00054693391
0.036261107	0.029647864	0.00054408984
0.036392595	0.029191206	0.00054918380
0.036524084	0.028382376	0.00054119190
0.036655573	0.029237744	0.00054263248
0.036787062	0.029584628	0.00055112204
0.036918550	0.029772353	0.00054888598
0.037050039	0.028765612	0.00054666932
0.037181528	0.028162537	0.00053885062
0.037313016	0.028422993	0.00054256632
0.037444505	0.028616330	0.00054647263
0.037575994	0.029041759	0.00054766446
0.037707482	0.027854634	0.00054194046
0.037838971	0.029606690	0.00055900270
0.037970460	0.029576066	0.00055555890
0.038101949	0.028191310	0.00054700166
0.038233437	0.028809972	0.00054475869
0.038364926	0.028857266	0.00054049702
0.038496415	0.029215987	0.00054337990
0.038627903	0.030515533	0.00055000028
0.038759392	0.030047125	0.00054637671
0.038890881	0.029488799	0.00053705203
0.039022369	0.028937590	0.00053303019
0.039153858	0.028445878	0.00052724974
0.039285347	0.029153417	0.00052872159
0.039416836	0.029978629	0.00054089282
0.039548324	0.029369742	0.00053207964
0.039679813	0.030211397	0.00053486931
0.039811302	0.029622439	0.00053290953
0.039942790	0.028552384	0.00052335980
0.040074279	0.029318120	0.00052986881
0.040205768	0.029061616	0.00052447305
0.040337256	0.029848347	0.00052970249
0.040468745	0.030177356	0.00053286830
0.040600234	0.029115613	0.00052371006
0.040731723	0.028734478	0.00052065599
0.040863211	0.028930855	0.00052261905
0.040994700	0.029723012	0.00052740296
0.041126189	0.029938427	0.00052962718
0.041257677	0.029348088	0.00052115909
0.041389166	0.028873669	0.00051688653
0.041520655	0.029521526	0.00052327784
0.041652143	0.029358750	0.00051944739
0.041783632	0.028919755	0.00051694724
0.041915121	0.029067038	0.00051574933
0.042046610	0.029744258	0.00052349225
0.042178098	0.029528092	0.00051987452
0.042309587	0.029557654	0.00051901325
0.042441076	0.028165984	0.00050678335
0.042572564	0.028795101	0.00051204522
0.042704053	0.029390551	0.00051258352
0.042835542	0.030078376	0.00052117217
0.042967030	0.028820441	0.00051169449
0.043098519	0.028377872	0.00050805789
0.043230008	0.029572728	0.00051508091
0.043361496	0.029375778	0.00050887774
0.043492985	0.029485303	0.00051550791
0.043624474	0.028759456	0.00050694289
0.043755963	0.029065394	0.00051071447
0.043887451	0.029782645	0.00051218504
0.044018940	0.028900249	0.00050534664
0.044150429	0.028731956	0.00050988951
0.044281917	0.029546778	0.00050963068
0.044413406	0.029452785	0.00051199667
0.044544895	0.028683371	0.00050133890
0.044676383	0.030037941	0.00051249413
0.044807872	0.029309987	0.00050924519
0.044939361	0.028750458	0.00050023463
0.045070850	0.029060155	0.00050400182
0.045202338	0.029270421	0.00050571037
0.045333827	0.028778771	0.00049678193
0.045465316	0.028057310	0.00049926439
0.045596804	0.029053823	0.00050244242
0.045728293	0.029317458	0.00050485859
0.045859782	0.029067265	0.00050313804
0.045991270	0.028674337	0.00049424737
0.046122759	0.028559316	0.00049903311
0.046254248	0.029825496	0.00051463279
0.046385737	0.029253543	0.00051100570
0.046517225	0.028926760	0.00051146224
0.046648714	0.028490518	0.00051071566
0.046780203	0.029615946	0.00052477346
0.046911691	0.029803667	0.00052480726
0.047043180	0.029182727	0.00051926258
0.047174669	0.029203170	0.00052163218
0.047306157	0.029441870	0.00052431956
0.047437646	0.029308553	0.00052649814
0.047569135	0.029046891	0.00052892354
0.047700624	0.029252288	0.00052388653
0.047832112	0.029213270	0.00052909226
0.047963601	0.029737670	0.00053084149
0.048095090	0.028550683	0.00052642804
0.048226578	0.028549712	0.00052663143
0.048358067	0.029706709	0.00053311496
0.048489556	0.028483881	0.00052815169
0.048621044	0.030039366	0.00053804221
0.048752533	0.030566129	0.00054668325
0.048884022	0.028924710	0.00053192328
0.049015511	0.028901130	0.00052975601
0.049146999	0.029352050	0.00053582645
0.049278488	0.029273218	0.00053422916
0.049409977	0.029548735	0.00054115874
0.049541465	0.028712436	0.00053171385
0.049672954	0.029136151	0.00053615016
0.049804443	0.030094536	0.00054456468
0.049935931	0.029938811	0.00054495818
0.050067420	0.029156326	0.00054039337
0.050198909	0.029569399	0.00054319809
0.050330398	0.029282709	0.00053865081
0.050461886	0.029199917	0.00053779228
0.050593375	0.030502004	0.00055073924
0.050724864	0.029648237	0.00054449141
0.050856352	0.030276488	0.00055143927
0.050987841	0.028196166	0.00053114519
0.051119330	0.029872857	0.00054494507
0.051250818	0.029715674	0.00054581556
0.051382307	0.029559442	0.00054852690
0.051513796	0.029886459	0.00054881595
0.051645284	0.028825760	0.00054031068
0.051776773	0.029599690	0.00054418664
0.051908262	0.028683339	0.00054001093
0.052039751	0.029809451	0.00055040380
0.052171239	0.029138110	0.00054316647
0.052302728	0.029154479	0.00054882519
0.052434217	0.029168730	0.00054236230
0.052565705	0.028547715	0.00054139879
0.052697194	0.027709920	0.00053394538
0.052828683	0.029346216	0.00055019311
0.052960171	0.028496986	0.00054056617
0.053091660	0.028970192	0.00054004889
0.053223149	0.029161645	0.00054902420
0.053354638	0.029264954	0.00054963902
0.053486126	0.029932373	0.00055575930
0.053617615	0.029324703	0.00054955603
0.053749104	0.029113895	0.00054695686
0.053880592	0.028737169	0.00054351439
0.054012081	0.029627064	0.00055653344
0.054143570	0.029497807	0.00055397417
0.054275058	0.028172870	0.00053994096
0.054406547	0.029780426	0.00055270427
0.054538036	0.029428594	0.00055461562
0.054669525	0.029108106	0.00054675767
0.054801013	0.029558752	0.00055775211
0.054932502	0.029860279	0.00055682898
0.055063991	0.028776838	0.00054385591
0.055195479	0.029214699	0.00055208370
0.055326968	0.029298493	0.00055190839
0.055458457	0.028439662	0.00054743226
0.055589945	0.028755089	0.00054806040
0.055721434	0.028588527	0.00054380646
0.055852923	0.029536377	0.00056060181
0.055984412	0.028160593	0.00054548425
0.056115900	0.028707655	0.00055012277
0.056247389	0.029076459	0.00055493908
0.056378878	0.029584640	0.00055309781
0.056510366	0.028844432	0.00055290459
0.056641855	0.028825782	0.00054940454
0.056773344	0.028152949	0.00054677115
0.056904832	0.029685985	0.00056194135
0.057036321	0.028890354	0.00055046993
0.057167810	0.029232717	0.00055566643
0.057299299	0.029147324	0.00055429678
0.057430787	0.029220517	0.00055165118
0.057562276	0.028517094	0.00055067534
0.057693765	0.029655747	0.00055124796
0.057825253	0.029043537	0.00055395147
0.057956742	0.028606878	0.00055037777
0.058088231	0.029583902	0.00055462113
0.058219719	0.028854340	0.00055282264
0.058351208	0.028537950	0.00054362163
0.058482697	0.028915224	0.00054906684
0.058614186	0.028088261	0.00054365828
0.058745674	0.029443294	0.00055027039
0.058877163	0.028834297	0.00054701155
0.059008652	0.029326622	0.00054568378
0.059140140	0.029354804	0.00055214735
0.059271629	0.028673729	0.00054472208
0.059403118	0.028181417	0.00053596623
0.059534606	0.029151155	0.00054663609
0.059666095	0.029380923	0.00054222181
0.059797584	0.028931419	0.00054155409
0.059929072	0.029112183	0.00054563779
0.060060561	0.029146294	0.00054184585
0.060192050	0.028016111	0.00053500209
0.060323539	0.028859421	0.00053619296
0.060455027	0.028301498	0.00053833691
0.060586516	0.027590543	0.00053079748
0.060718005	0.028883635	0.00053828005
0.060849493	0.029656501	0.00054495287
0.060980982	0.029623922	0.00054607563
0.061112471	0.028572896	0.00053535735
0.061243959	0.029208736	0.00054475945
0.061375448	0.028981598	0.00053571323
0.061506937	0.029414976	0.00054350461
0.061638426	0.029543063	0.00054137575
0.061769914	0.029421241	0.00054274554
0.061901403	0.028827239	0.00054093347
0.062032892	0.028503728	0.00053116006
0.062164380	0.028811530	0.00053646367
0.062295869	0.029873961	0.00054500480
0.062427358	0.028882390	0.00053575570
0.062558846	0.029107760	0.00054162606
0.062690335	0.029649873	0.00053947157
0.062821824	0.028604719	0.00053367317
0.062953313	0.029266301	0.00053822922
0.063084801	0.029318628	0.00053765079
0.063216290	0.028477022	0.00053337452
0.063347779	0.028666716	0.00053381873
0.063479267	0.029277073	0.00053420542
0.063610756	0.028606765	0.00053379960
0.063742245	0.028645785	0.00053168464
0.063873733	0.029138812	0.00053763240
0.064005222	0.028415633	0.00052856710
0.064136711	0.029132689	0.00053527602
0.064268200	0.029478524	0.00053764440
0.064399688	0.029239813	0.00053510590
0.064531177	0.029630273	0.00054192070
0.064662666	0.030056157	0.00054013287
0.064794154	0.029731946	0.00053898770
0.064925643	0.029671780	0.00054000141
0.065057132	0.028754161	0.00053198538
0.065188620	0.028627142	0.00053110438
0.065320109	0.028716650	0.00052971621
0.065451598	0.028261437	0.00052529873
0.065583087	0.029254766	0.00053474810
0.065714575	0.028123854	0.00052279062
0.065846064	0.029441972	0.00053548525
0.065977553	0.028120263	0.00052220177
0.066109041	0.029215560	0.00053173013
0.066240530	0.028641984	0.00052969758
0.066372019	0.029116586	0.00053082972
0.066503507	0.028064628	0.00052236805
0.066634996	0.028781160	0.00052747328
0.066766485	0.028257637	0.00052715698
0.066897973	0.029433758	0.00053354609
0.067029462	0.029008272	0.00052960281
0.067160951	0.030211113	0.00054129830
0.067292440	0.029503889	0.00053257936
0.067423928	0.028046973	0.00051779443
0.067555417	0.028085177	0.00052085535
0.067686906	0.028762815	0.00052532418
0.067818394	0.029243168	0.00052945355
0.067949883	0.028390406	0.00052092120
0.068081372	0.028639598	0.00052227845
0.068212860	0.028493075	0.00052305640
0.068344349	0.029379200	0.00052960208
0.068475838	0.029271466	0.00052772562
0.068607327	0.028726310	0.00052404789
0.068738815	0.027911010	0.00051377689
0.068870304	0.028973592	0.00052604493
0.069001793	0.029311090	0.00052552805
0.069133281	0.029513394	0.00052816653
0.069264770	0.028465049	0.00052271514
0.069396259	0.028766411	0.00051825686
0.069527747	0.028790145	0.00052312413
0.069659236	0.030112964	0.00053403869
0.069790725	0.029331269	0.00052485519
0.069922214	0.028878416	0.00052237032
0.070053702	0.028779954	0.00051829193
0.070185191	0.028774191	0.00052264096
0.070316680	0.028487474	0.00051541414
0.070448168	0.028893271	0.00052061491
0.070579657	0.027650676	0.00051553676
0.070711146	0.027930855	0.00050996690
0.070842634	0.028311274	0.00051750808
0.070974123	0.029296813	0.00052368017
0.071105612	0.028456690	0.00051508214
0.071237101	0.027997404	0.00051455517
0.071368589	0.028779339	0.00051409464
0.071500078	0.027797789	0.00051230106
0.071631567	0.027670304	0.00050978659
0.071763055	0.028322972	0.00051531550
0.071894544	0.029595401	0.00052530954
0.072026033	0.028557705	0.00051285524
0.072157521	0.027942316	0.00051356437
0.072289010	0.028028665	0.00051245201
0.072420499	0.026681740	0.00049944677
0.072551988	0.027815821	0.00050831971
0.072683476	0.027338201	0.00050227600
0.072814965	0.027708906	0.00050911922
0.072946454	0.026851228	0.00050281274
0.073077942	0.027002916	0.00049825084
0.073209431	0.027306455	0.00050452216
0.073340920	0.027225478	0.00050235773
0.073472408	0.027776007	0.00050749950
0.073603897	0.027935124	0.00050991521
0.073735386	0.027829042	0.00050572126
0.073866875	0.027480160	0.00050381463
0.073998363	0.028008658	0.00050812675
0.074129852	0.027343462	0.00050362898
0.074261341	0.027536526	0.00050756902
0.074392829	0.027632806	0.00050073291
0.074524318	0.027817022	0.00050802182
0.074655807	0.027561884	0.00050033272
0.074787295	0.027157511	0.00049999123
0.074918784	0.026955451	0.00049987848
0.075050273	0.027212526	0.00049822434
0.075181761	0.027916143	0.00050299357
0.075313250	0.027199018	0.00049923225
0.075444739	0.027711007	0.00050322922
0.075576228	0.027971165	0.00050509743
0.075707716	0.026596578	0.00049327190
0.075839205	0.026510655	0.00049383530
0.075970694	0.027581139	0.00050058759
0.076102182	0.027483480	0.00049835451
0.076233671	0.026569758	0.00049583175
0.076365160	0.026298895	0.00048845690
0.076496648	0.026421063	0.00049216639
0.076628137	0.026742294	0.00049397066
0.076759626	0.026428061	0.00048933493
0.076891115	0.027627486	0.00049975839
0.077022603	0.026879761	0.00049153341
0.077154092	0.027674806	0.00049885428
0.077285581	0.026894374	0.00049497265
0.077417069	0.027034421	0.00049341730
0.077548558	0.026915613	0.00049592142
0.077680047	0.026422825	0.00048774033
0.077811535	0.026740917	0.00049173310
0.077943024	0.028089929	0.00050132188
0.078074513	0.025861363	0.00048218531
0.078206002	0.026225650	0.00048918342
0.078337490	0.026487011	0.00048741968
0.078468979	0.026781272	0.00048809150
0.078600468	0.026856160	0.00049182460
0.078731956	0.026620173	0.00048980865
0.078863445	0.026290213	0.00048806296
0.078994934	0.026745169	0.00048843644
0.079126422	0.027389268	0.00049288927
0.079257911	0.026140923	0.00048435849
0.079389400	0.026455074	0.00048498799
0.079520889	0.025920232	0.00048450289
0.079652377	0.027169826	0.00049115209
0.079783866	0.027164254	0.00049012120
0.079915355	0.026109090	0.00048448568
0.080046843	0.026849379	0.00048613171
0.080178332	0.026847073	0.00048699809
0.080309821	0.026493840	0.00048762784
0.080441309	0.026307678	0.00047897705
0.080572798	0.025767783	0.00048079996
0.080704287	0.027209549	0.00049030123
0.080835776	0.026826172	0.00048547912
0.080967264	0.027295505	0.00049372342
0.081098753	0.026519775	0.00048183834
0.081230242	0.025874413	0.00048064583
0.081361730	0.026354924	0.00048197993
0.081493219	0.026902593	0.00048516303
0.081624708	0.026544400	0.00048441727
0.081756196	0.026503501	0.00047943584
0.081887685	0.026165079	0.00048054934
0.082019174	0.026661803	0.00048388304
0.082150663	0.027293068	0.00048842434
0.082282151	0.026255796	0.00048215299
0.082413640	0.025959169	0.00047552700
0.082545129	0.025490968	0.00047473792
0.082676617	0.026318293	0.00048029602
0.082808106	0.025359248	0.00047171623
0.082939595	0.027212317	0.00048793016
0.083071083	0.026541929	0.00047939313
0.083202572	0.026189160	0.00047786209
0.083334061	0.027143745	0.00048800371
0.083465549	0.026619938	0.00047793930
0.083597038	0.026583187	0.00048264443
0.083728527	0.026187341	0.00047481787
0.083860016	0.025935273	0.00047649801
0.083991504	0.026541651	0.00048043805
0.084122993	0.027006169	0.00048084572
0.084254482	0.026984736	0.00048351138
0.084385970	0.026182649	0.00047501852
0.084517459	0.026273000	0.00047736113
0.084648948	0.025835770	0.00047482961
0.084780436	0.025935588	0.00047112109
0.084911925	0.025800796	0.00047146172
0.085043414	0.026403082	0.00047551338
0.085174903	0.026219467	0.00047431492
0.085306391	0.025761683	0.00047377773
0.085437880	0.026152514	0.00047443709
0.085569369	0.026114856	0.00047226920
0.085700857	0.025998148	0.00047219746
0.085832346	0.026184772	0.00047252237
0.085963835	0.026354590	0.00047667125
0.086095323	0.026197559	0.00047273674
0.086226812	0.025829909	0.00047147150
0.086358301	0.026365790	0.00047395710
0.086489790	0.026086188	0.00047258393
0.086621278	0.025886396	0.00047108470
0.086752767	0.025980294	0.00047074247
0.086884256	0.025843917	0.00046857337
0.087015744	0.025316840	0.00046478712
0.087147233	0.026242662	0.00047134776
0.087278722	0.025629705	0.00046947063
0.087410210	0.026097758	0.00046855623
0.087541699	0.026534014	0.00047253654
0.087673188	0.025541049	0.00046765529
0.087804677	0.025430433	0.00046178473
0.087936165	0.026187376	0.00047063111
0.088067654	0.025206987	0.00046251018
0.088199143	0.025580270	0.00046399037
0.088330631	0.025437283	0.00046563481
0.088462120	0.025619646	0.00046421026
0.088593609	0.025357433	0.00046522415
0.088725097	0.024301279	0.00045422930
0.088856586	0.025635367	0.00046419173
0.088988075	0.025270600	0.00046348503
0.089119564	0.026122505	0.00046743885
0.089251052	0.025873846	0.00046686278
0.089382541	0.025084673	0.00045955753
0.089514030	0.025674233	0.00046367674
0.089645518	0.025556870	0.00046185883
0.089777007	0.026322025	0.00046693808
0.089908496	0.025993033	0.00046909970
0.090039984	0.025164849	0.00045846969
0.090171473	0.025068351	0.00045635208
0.090302962	0.025588627	0.00046422598
0.090434451	0.025401145	0.00045803615
0.090565939	0.025108732	0.00046082448
0.090697428	0.025752966	0.00046352120
0.090828917	0.026093627	0.00046225448
0.090960405	0.025384294	0.00046032550
0.091091894	0.024586750	0.00045307046
0.091223383	0.025895231	0.00046568031
0.091354871	0.024722914	0.00045753657
0.091486360	0.025339479	0.00046820226
0.091617849	0.025376568	0.00047240129
0.091749337	0.025038790	0.00047584118
0.091880826	0.025687020	0.00048231622
0.092012315	0.025033413	0.00048083191
0.092143804	0.025576657	0.00048466896
0.092275292	0.025227514	0.00048618116
0.092406781	0.024618106	0.00048330026
0.092538270	0.024666602	0.00048911500
0.092669758	0.024991340	0.00049000834
0.092801247	0.024222483	0.00047052996
0.092932736	0.024550498	0.00047418703
0.093064224	0.024829293	0.00047235744
0.093195713	0.024967619	0.00046955964
0.093327202	0.024438215	0.00046515373
0.093458691	0.024912177	0.00046374778
0.093590179	0.025575258	0.00047314941
0.093721668	0.025394620	0.00047111103
0.093853157	0.024223138	0.00046109766
0.093984645	0.024757358	0.00046399660
0.094116134	0.025026941	0.00046403659
0.094247623	0.024707055	0.00045979494
0.094379111	0.025558289	0.00046794908
0.094510600	0.025076747	0.00046410819
0.094642089	0.024436183	0.00045879023
0.094773578	0.024359933	0.00045470945
0.094905066	0.025486216	0.00046438110
0.095036555	0.025405029	0.00046934349
0.095168044	0.024388589	0.00045377315
0.095299532	0.024701639	0.00045774142
0.095431021	0.024416980	0.00045351580
0.095562510	0.024608822	0.00045770277
0.095693998	0.024898371	0.00046114947
0.095825487	0.024584034	0.00045360731
0.095956976	0.024846621	0.00045762544
0.096088465	0.024696200	0.00045388205
0.096219953	0.025054877	0.00045806815
0.096351442	0.024534802	0.00045544767
0.096482931	0.025487712	0.00046099158
0.096614419	0.024603151	0.00045328602
0.096745908	0.024544631	0.00045174032
0.096877397	0.023779142	0.00044611078
0.097008885	0.025144131	0.00045792763
0.097140374	0.025102063	0.00045543709
0.097271863	0.024792238	0.00045401777
0.097403352	0.024335537	0.00044846113
0.097534840	0.023677871	0.00044329200
0.097666329	0.024610524	0.00045263319
0.097797818	0.024173256	0.00044471120
0.097929306	0.024626044	0.00044896721
0.098060795	0.024819958	0.00045006056
0.098192284	0.024748510	0.00044666360
0.098323772	0.025238584	0.00045323207
0.098455261	0.024659722	0.00044293205
0.098586750	0.025066106	0.00044771342
0.098718239	0.024127839	0.00044130645
0.098849727	0.024418566	0.00043954798
0.098981216	0.024198779	0.00043908422
0.099112705	0.024707410	0.00044239024
0.099244193	0.023987828	0.00043808931
0.099375682	0.024391842	0.00044196222
0.099507171	0.023220338	0.00043235173
0.099638659	0.023881084	0.00043919643
0.099770148	0.024750036	0.00044323309
0.099901637	0.024401159	0.00044006181
0.10003313	0.023471726	0.00043555818
0.10016461	0.024689877	0.00044288106
0.10029610	0.024148174	0.00044213853
0.10042759	0.024197817	0.00043911192
0.10055908	0.023336939	0.00043240237
0.10069057	0.023523976	0.00043626026
0.10082206	0.024604260	0.00044183979
0.10095355	0.023257462	0.00043451427
0.10108504	0.025035739	0.00044272469
0.10121652	0.024215269	0.00043780536
0.10134801	0.023981001	0.00043756834
0.10147950	0.023593244	0.00043511761
0.10161099	0.023763108	0.00043586929
0.10174248	0.024810462	0.00044315794
0.10187397	0.024450200	0.00043784979
0.10200546	0.024207009	0.00043891944
0.10213694	0.024176578	0.00043655149
0.10226843	0.023733591	0.00043448741
0.10239992	0.023801802	0.00043442284
0.10253141	0.023970965	0.00043109434
0.10266290	0.024024363	0.00043704906
0.10279439	0.024374217	0.00043581544
0.10292588	0.024240536	0.00043686832
0.10305737	0.024776426	0.00044067255
0.10318885	0.024514520	0.00043555096
0.10332034	0.023902330	0.00043261605
0.10345183	0.023151216	0.00042576618
0.10358332	0.023942473	0.00043553708
0.10371481	0.023218913	0.00042699703
0.10384630	0.024300175	0.00043426657
0.10397779	0.023646672	0.00042942985
0.10410928	0.024051691	0.00043438272
0.10424076	0.024101901	0.00043380465
0.10437225	0.023591040	0.00042979690
0.10450374	0.023426906	0.00042607090
0.10463523	0.023991352	0.00043124871
0.10476672	0.024237508	0.00043538982
0.10489821	0.024917003	0.00043903443
0.10502970	0.023997250	0.00042989381
0.10516118	0.024195770	0.00043152438
0.10529267	0.024160802	0.00043597206
0.10542416	0.023821708	0.00043002435
0.10555565	0.024686317	0.00043466135
0.10568714	0.024526982	0.00043587144
0.10581863	0.023835155	0.00042891946
0.10595012	0.025193781	0.00044005508
0.10608161	0.024018405	0.00043243597
0.10621309	0.024682160	0.00043396906
0.10634458	0.024396102	0.00043052383
0.10647607	0.024909607	0.00043625091
0.10660756	0.023831975	0.00042814443
0.10673905	0.024039257	0.00043094233
0.10687054	0.023278022	0.00042815597
0.10700203	0.023703823	0.00043666139
0.10713352	0.023864093	0.00043981826
0.10726500	0.023336589	0.00044138509
0.10739649	0.024152884	0.00045347748
0.10752798	0.023735814	0.00044812849
0.10765947	0.023925577	0.00045315889
0.10779096	0.023847884	0.00045317861
0.10792245	0.024065463	0.00046248136
0.10805394	0.023760247	0.00045673734
0.10818542	0.023807632	0.00045665791
0.10831691	0.024545540	0.00046639195
0.10844840	0.023419610	0.00045976500
0.10857989	0.024592407	0.00046958783
0.10871138	0.023783168	0.00046801780
0.10884287	0.023146328	0.00046024068
0.10897436	0.023897384	0.00046614596
0.10910585	0.023883674	0.00047189421
0.10923733	0.023165999	0.00046112695
0.10936882	0.024188161	0.00047774444
0.10950031	0.023654813	0.00047072408
0.10963180	0.024287113	0.00047948011
0.10976329	0.024723557	0.00048195616
0.10989478	0.023751982	0.00047805949
0.11002627	0.024166313	0.00048601388
0.11015776	0.023143425	0.00047076774
0.11028924	0.023501175	0.00047834874
0.11042073	0.023986554	0.00048629583
0.11055222	0.025018795	0.00049005777
0.11068371	0.024375467	0.00048878829
0.11081520	0.023635395	0.00048020869
0.11094669	0.023999067	0.00048500186
0.11107818	0.023051800	0.00048362593
0.11120966	0.024372220	0.00048978124
0.11134115	0.024347690	0.00049296777
0.11147264	0.023884921	0.00048694349
0.11160413	0.024240000	0.00049223601
0.11173562	0.024061787	0.00049617511
0.11186711	0.023698121	0.00047511292
0.11199860	0.024260459	0.00048095479
0.11213009	0.024682115	0.00047479087
0.11226157	0.023713279	0.00046485319
0.11239306	0.023607349	0.00046538547
0.11252455	0.023878502	0.00046490805
0.11265604	0.022662821	0.00045510316
0.11278753	0.023915925	0.00045806026
0.11291902	0.024012759	0.00045943981
0.11305051	0.022668889	0.00045082267
0.11318200	0.023680137	0.00045257597
0.11331348	0.024160242	0.00045882082
0.11344497	0.024452103	0.00045860822
0.11357646	0.023910937	0.00045017607
0.11370795	0.023908621	0.00045320855
0.11383944	0.023578156	0.00044940349
0.11397093	0.024367569	0.00045446410
0.11410242	0.023762308	0.00045108924
0.11423390	0.024531738	0.00045130730
0.11436539	0.023727282	0.00045039434
0.11449688	0.024257848	0.00044761900
0.11462837	0.023387378	0.00044851589
0.11475986	0.023626405	0.00044374835
0.11489135	0.024223565	0.00044537576
0.11502284	0.023770518	0.00044659083
0.11515433	0.024304239	0.00044848386
0.11528581	0.023421363	0.00044308440
0.11541730	0.024645553	0.00044777438
0.11554879	0.023841560	0.00044290746
0.11568028	0.023361175	0.00044201643
0.11581177	0.024283241	0.00044572921
0.11594326	0.024365526	0.00044548108
0.11607475	0.023630731	0.00043920352
0.11620624	0.023981330	0.00044014245
0.11633772	0.023518441	0.00043946541
0.11646921	0.023397432	0.00043848820
0.11660070	0.023407563	0.00043636771
0.11673219	0.023731115	0.00043713478
0.11686368	0.023450969	0.00043580443
0.11699517	0.023358050	0.00043446897
0.11712666	0.023272740	0.00043294717
0.11725814	0.024364208	0.00043866272
0.11738963	0.024368269	0.00043703339
0.11752112	0.023612521	0.00042971286
0.11765261	0.024104217	0.00043501347
0.11778410	0.024416327	0.00043927070
0.11791559	0.024381625	0.00043449904
0.11804708	0.023766840	0.00043038035
0.11817857	0.023318463	0.00042977954
0.11831005	0.022924586	0.00042357053
0.11844154	0.024312488	0.00043501519
0.11857303	0.023869698	0.00042794853
0.11870452	0.023518357	0.00042599967
0.11883601	0.024177695	0.00043085797
0.11896750	0.023703368	0.00042760132
0.11909899	0.023757494	0.00042802907
0.11923048	0.024300805	0.00042754931
0.11936196	0.024288722	0.00042931860
0.11949345	0.023985158	0.00042395623
0.11962494	0.022555171	0.00041474395
0.11975643	0.024001519	0.00042672378
0.11988792	0.023755067	0.00042030824
0.12001941	0.023720678	0.00042059676
0.12015090	0.023439425	0.00041855695
0.12028239	0.024100886	0.00042459416
0.12041387	0.023890480	0.00042041595
0.12054536	0.024037975	0.00041892624
0.12067685	0.024360797	0.00042307765
0.12080834	0.024310232	0.00042304199
0.12093983	0.024927241	0.00042432855
0.12107132	0.023434989	0.00041861798
0.12120281	0.023592918	0.00041611150
0.12133429	0.023199047	0.00041263324
0.12146578	0.023391743	0.00041538915
0.12159727	0.023969920	0.00041727621
0.12172876	0.023125095	0.00041284008
0.12186025	0.023192533	0.00041249823
0.12199174	0.024412845	0.00041975655
0.12212323	0.024304940	0.00042127199
0.12225472	0.024092295	0.00041710978
0.12238620	0.022658162	0.00040907386
0.12251769	0.023711435	0.00041257163
0.12264918	0.024135591	0.00041783045
0.12278067	0.024015006	0.00041894549
0.12291216	0.024039618	0.00041775295
0.12304365	0.023625479	0.00041360020
0.12317514	0.023216038	0.00040971684
0.12330663	0.023525140	0.00041343864
0.12343811	0.023775794	0.00041533782
0.12356960	0.023419146	0.00041022041
0.12370109	0.023639276	0.00041322210
0.12383258	0.023347241	0.00040983699
0.12396407	0.024127502	0.00041331787
0.12409556	0.024320127	0.00041942931
0.12422705	0.023210263	0.00040820675
0.12435853	0.023916204	0.00041445184
0.12449002	0.023580898	0.00040980566
0.12462151	0.023247224	0.00041020374
0.12475300	0.024153377	0.00041472256
0.12488449	0.023744024	0.00041081494
0.12501598	0.023567761	0.00041097150
0.12514747	0.023025457	0.00040504837
0.12527896	0.023798134	0.00041163425
0.12541044	0.024138212	0.00041646712
0.12554193	0.023571492	0.00041070267
0.12567342	0.023705592	0.00041043722
0.12580491	0.024601140	0.00041924829
0.12593640	0.024123509	0.00041050548
0.12606789	0.022801459	0.00040489219
0.12619938	0.023828031	0.00040933667
0.12633087	0.023748953	0.00041076511
0.12646235	0.023987497	0.00041190179
0.12659384	0.023178163	0.00040278865
0.12672533	0.023949096	0.00041378241
0.12685682	0.023992938	0.00040922248
0.12698831	0.023260313	0.00040650057
0.12711980	0.023199729	0.00040423397
0.12725129	0.023105639	0.00040327105
0.12738277	0.023777798	0.00041032714
0.12751426	0.023934556	0.00040974108
0.12764575	0.023000854	0.00040298789
0.12777724	0.023474489	0.00040423028
0.12790873	0.023382044	0.00040467049
0.12804022	0.024190631	0.00041337222
0.12817171	0.024207396	0.00041206410
0.12830320	0.022836989	0.00040112232
0.12843468	0.023650088	0.00040689463
0.12856617	0.023732974	0.00040596438
0.12869766	0.024137661	0.00040876907
0.12882915	0.024333930	0.00041265448
0.12896064	0.023841602	0.00040590386
0.12909213	0.024076537	0.00040716545
0.12922362	0.023654288	0.00040581701
0.12935511	0.024021941	0.00040861940
0.12948659	0.023780035	0.00040683699
0.12961808	0.023497533	0.00040217871
0.12974957	0.023767770	0.00040384010
0.12988106	0.023778795	0.00040520144
0.13001255	0.023069849	0.00039939540
0.13014404	0.024177968	0.00041003000
0.13027553	0.024013820	0.00040512200
0.13040701	0.024032862	0.00040591490
0.13053850	0.023729709	0.00040525995
0.13066999	0.024109683	0.00040650500
0.13080148	0.023641099	0.00040480514
0.13093297	0.024118913	0.00040360709
0.13106446	0.024276413	0.00040688140
0.13119595	0.023739626	0.00040347919
0.13132744	0.023713461	0.00040243872
0.13145892	0.023470221	0.00040243963
0.13159041	0.023657729	0.00040213662
0.13172190	0.023958559	0.00040335428
0.13185339	0.024306930	0.00040640647
0.13198488	0.023925617	0.00040321348
0.13211637	0.023538507	0.00040258923
0.13224786	0.023885969	0.00040147731
0.13237935	0.023869112	0.00040296972
0.13251083	0.023639965	0.00040134930
0.13264232	0.023250692	0.00039842690
0.13277381	0.023517378	0.00040070605
0.13290530	0.024754118	0.00040601412
0.13303679	0.024127760	0.00040468167
0.13316828	0.023738196	0.00040327997
0.13329977	0.023978765	0.00039931480
0.13343125	0.023668541	0.00040399752
0.13356274	0.023543049	0.00039792481
0.13369423	0.023819736	0.00040025306
0.13382572	0.023553634	0.00039933399
0.13395721	0.024070648	0.00040188241
0.13408870	0.023736483	0.00040012250
0.13422019	0.023665854	0.00039763463
0.13435168	0.023608106	0.00039885252
0.13448316	0.023725815	0.00040159186
0.13461465	0.023655243	0.00039721034
0.13474614	0.024061736	0.00040141709
0.13487763	0.023665645	0.00039904115
0.13500912	0.023274784	0.00039509232
0.13514061	0.023900885	0.00040175274
0.13527210	0.023383880	0.00039614309
0.13540359	0.023628902	0.00039668579
0.13553507	0.023328857	0.00039439217
0.13566656	0.023035060	0.00039395120
0.13579805	0.024165529	0.00040259937
0.13592954	0.023887921	0.00039795900
0.13606103	0.023744771	0.00039963458
0.13619252	0.023649886	0.00039426363
0.13632401	0.023349096	0.00039205296
0.13645549	0.023610252	0.00039707143
0.13658698	0.023934825	0.00039776138
0.13671847	0.024381705	0.00040235705
0.13684996	0.023298734	0.00039488269
0.13698145	0.023847267	0.00039582757
0.13711294	0.023643966	0.00039654442
0.13724443	0.023710496	0.00039673520
0.13737592	0.024065058	0.00039722017
0.13750740	0.023556803	0.00039697948
0.13763889	0.023665867	0.00039231863
0.13777038	0.023296042	0.00039288970
0.13790187	0.023761943	0.00039521407
0.13803336	0.023849059	0.00039566192
0.13816485	0.023858124	0.00039794687
0.13829634	0.023491730	0.00039176722
0.13842783	0.023511172	0.00039522213
0.13855931	0.023662332	0.00039530453
0.13869080	0.024840414	0.00040138189
0.13882229	0.023924140	0.00039403963
0.13895378	0.024042853	0.00039337540
0.13908527	0.023842046	0.00039624356
0.13921676	0.023633337	0.00039413492
0.13934825	0.023208638	0.00039162890
0.13947973	0.022926356	0.00038920872
0.13961122	0.023419821	0.00039057593
0.13974271	0.023549397	0.00039306642
0.13987420	0.024126442	0.00039650684
0.14000569	0.023927762	0.00039125274
0.14013718	0.024110494	0.00039456266
0.14026867	0.023793550	0.00039282659
0.14040016	0.023571784	0.00039260741
0.14053164	0.023219316	0.00039073524
0.14066313	0.023599260	0.00038903925
0.14079462	0.023281426	0.00038971122
0.14092611	0.023051257	0.00038762601
0.14105760	0.023356545	0.00038885274
0.14118909	0.023706406	0.00039297291
0.14132058	0.023538355	0.00038645031
0.14145207	0.023980711	0.00039142427
0.14158355	0.023601269	0.00038863816
0.14171504	0.023462736	0.00038823022
0.14184653	0.024498961	0.00039502460
0.14197802	0.024061511	0.00039187206
0.14210951	0.023970397	0.00039019958
0.14224100	0.023116107	0.00038647973
0.14237249	0.023458534	0.00038738814
0.14250398	0.023803594	0.00038981649
0.14263546	0.023825660	0.00038896863
0.14276695	0.024213431	0.00039210381
0.14289844	0.023389074	0.00038617887
0.14302993	0.023786065	0.00038974870
0.14316142	0.023249926	0.00038438614
0.14329291	0.023907050	0.00038838516
0.14342440	0.024357648	0.00039243780
0.14355588	0.023155506	0.00038534160
0.14368737	0.022972437	0.00038253210
0.14381886	0.023714843	0.00038864209
0.14395035	0.023695909	0.00038431194
0.14408184	0.023664050	0.00038773985
0.14421333	0.023717461	0.00038837402
0.14434482	0.023437253	0.00038509829
0.14447631	0.023665687	0.00038937854
0.14460779	0.023251026	0.00038311412
0.14473928	0.023635276	0.00038553956
0.14487077	0.024277542	0.00039282778
0.14500226	0.023899555	0.00038768224
0.14513375	0.023543619	0.00038793426
0.14526524	0.024080690	0.00038843522
0.14539673	0.023667961	0.00038602319
0.14552822	0.023449538	0.00038668353
0.14565970	0.023887552	0.00038658382
0.14579119	0.023608708	0.00038690773
0.14592268	0.023491682	0.00038436232
0.14605417	0.023175262	0.00038233680
0.14618566	0.023009284	0.00038158115
0.14631715	0.023545444	0.00038305970
0.14644864	0.023797398	0.00038614815
0.14658012	0.023539727	0.00038310431
0.14671161	0.023851498	0.00038706945
0.14684310	0.023964785	0.00038982753
0.14697459	0.023838436	0.00038566190
0.14710608	0.023621080	0.00038393375
0.14723757	0.023925644	0.00038662603
0.14736906	0.023401291	0.00038250975
0.14750055	0.023609825	0.00038550355
0.14763203	0.023920894	0.00038500257
0.14776352	0.023633898	0.00038375996
0.14789501	0.022660993	0.00037905174
0.14802650	0.024048585	0.00038503998
0.14815799	0.023431289	0.00038323568
0.14828948	0.023392085	0.00038166042
0.14842097	0.023948351	0.00038519307
0.14855246	0.023956990	0.00038423260
0.14868394	0.023285362	0.00037932830
0.14881543	0.023979997	0.00038508882
0.14894692	0.024241519	0.00038753262
0.14907841	0.024024041	0.00038442043
0.14920990	0.024650637	0.00038837843
0.14934139	0.023787859	0.00038234212
0.14947288	0.023521319	0.00038329333
0.14960436	0.024269828	0.00038463097
0.14973585	0.023901013	0.00038462578
0.14986734	0.023542780	0.00038158172
0.14999883	0.023698703	0.00038182863
0.15013032	0.023871627	0.00038358793
0.15026181	0.023504749	0.00038179655
0.15039330	0.023910513	0.00038238395
0.15052479	0.023263086	0.00037861203
0.15065627	0.024271785	0.00038500988
0.15078776	0.023400366	0.00038056508
0.15091925	0.023749134	0.00038217000
0.15105074	0.023733731	0.00038081745
0.15118223	0.023643772	0.00038166938
0.15131372	0.024012069	0.00038229279
0.15144521	0.023067497	0.00037665142
0.15157670	0.023721760	0.00038119734
0.15170818	0.024255182	0.00038294874
0.15183967	0.023858481	0.00038052004
0.15197116	0.024013593	0.00038237548
0.15210265	0.023433686	0.00037872861
0.15223414	0.023955641	0.00038225943
0.15236563	0.023442084	0.00037781692
0.15249712	0.023375677	0.00037806090
0.15262860	0.023971837	0.00038133411
0.15276009	0.023711600	0.00038031663
0.15289158	0.024045760	0.00038362398
0.15302307	0.023765985	0.00037921977
0.15315456	0.023533603	0.00037819283
0.15328605	0.023393757	0.00037827627
0.15341754	0.023960864	0.00038218427
0.15354903	0.024122195	0.00037974123
0.15368051	0.023417221	0.00037703613
0.15381200	0.023710428	0.00037720243
0.15394349	0.023500244	0.00037774085
0.15407498	0.023417319	0.00037695482
0.15420647	0.023530624	0.00037516590
0.15433796	0.022742610	0.00037085585
0.15446945	0.023240400	0.00037393963
0.15460094	0.023349406	0.00037600063
0.15473242	0.023973591	0.00037929308
0.15486391	0.023106669	0.00037287302
0.15499540	0.023608171	0.00037642809
0.15512689	0.024327226	0.00038162612
0.15525838	0.023927203	0.00037932466
0.15538987	0.024105520	0.00037929752
0.15552136	0.023480175	0.00037509156
0.15565284	0.023806232	0.00037735232
0.15578433	0.023797735	0.00037687485
0.15591582	0.022859038	0.00037123474
0.15604731	0.024089595	0.00037899860
0.15617880	0.023996408	0.00037846771
0.15631029	0.024103884	0.00038027728
0.15644178	0.024093889	0.00037817867
0.15657327	0.022786085	0.00037048985
0.15670475	0.023690271	0.00037504501
0.15683624	0.024180476	0.00037889567
0.15696773	0.023875126	0.00037641546
0.15709922	0.023227947	0.00037104984
0.15723071	0.023770362	0.00037683080
0.15736220	0.023356540	0.00037126575
0.15749369	0.024151301	0.00037700935
0.15762518	0.023843132	0.00037484070
0.15775666	0.023330886	0.00037233431
0.15788815	0.023383499	0.00037352773
0.15801964	0.023545336	0.00037289788
0.15815113	0.023905835	0.00037595882
0.15828262	0.023780948	0.00037436311
0.15841411	0.023058909	0.00036974268
0.15854560	0.022947678	0.00037076973
0.15867708	0.024501914	0.00037638141
0.15880857	0.023156042	0.00037106442
0.15894006	0.023573681	0.00037230583
0.15907155	0.023099071	0.00036932444
0.15920304	0.023405003	0.00037174321
0.15933453	0.024084236	0.00037375398
0.15946602	0.023843623	0.00037222967
0.15959751	0.022590381	0.00036572923
0.15972899	0.023040363	0.00036772709
0.15986048	0.023526624	0.00037167484
0.15999197	0.024119891	0.00037395617
0.16012346	0.023751095	0.00037286609
0.16025495	0.023283156	0.00036928491
0.16038644	0.022866347	0.00036683787
0.16051793	0.023150361	0.00037033098
0.16064942	0.023540134	0.00036830079
0.16078090	0.023435274	0.00037069970
0.16091239	0.023649360	0.00037144859
0.16104388	0.024024275	0.00037245088
0.16117537	0.023552284	0.00037101814
0.16130686	0.023799907	0.00037070115
0.16143835	0.023591352	0.00037035582
0.16156984	0.023155715	0.00036959003
0.16170133	0.023712218	0.00036942051
0.16183281	0.023372637	0.00036909949
0.16196430	0.023517407	0.00036873085
0.16209579	0.023856448	0.00037112347
0.16222728	0.023430194	0.00036953792
0.16235877	0.023953974	0.00036991310
0.16249026	0.022898365	0.00036542593
0.16262175	0.023091648	0.00036664975
0.16275323	0.023331609	0.00036765683
0.16288472	0.024091791	0.00037175906
0.16301621	0.023887999	0.00036960608
0.16314770	0.023927429	0.00037321503
0.16327919	0.023497503	0.00036717151
0.16341068	0.023801260	0.00036968811
0.16354217	0.022957588	0.00036480190
0.16367366	0.022802173	0.00036279844
0.16380514	0.023412754	0.00036785543
0.16393663	0.022919491	0.00036396384
0.16406812	0.023697242	0.00036679878
0.16419961	0.023292803	0.00036595127
0.16433110	0.024224498	0.00037257171
0.16446259	0.023783280	0.00036771293
0.16459408	0.023266028	0.00036651962
0.16472557	0.023333874	0.00036436455
0.16485705	0.023077782	0.00036522883
0.16498854	0.023318420	0.00036525278
0.16512003	0.023345495	0.00036577925
0.16525152	0.023290269	0.00036602728
0.16538301	0.023694723	0.00036646093
0.16551450	0.024214815	0.00037118604
0.16564599	0.023967345	0.00036880008
0.16577747	0.022683429	0.00036200571
0.16590896	0.023201893	0.00036438122
0.16604045	0.022997585	0.00036157063
0.16617194	0.023808988	0.00036869147
0.16630343	0.022988264	0.00036144742
0.16643492	0.024045232	0.00036821334
0.16656641	0.023267523	0.00036401976
0.16669790	0.023308456	0.00036194017
0.16682938	0.023541353	0.00036658462
0.16696087	0.023301893	0.00036451691
0.16709236	0.024059449	0.00036661650
0.16722385	0.023483595	0.00036459747
0.16735534	0.023857245	0.00036586045
0.16748683	0.023427820	0.00036437975
0.16761832	0.022829487	0.00036112668
0.16774981	0.023801906	0.00036444755
0.16788129	0.023826086	0.00036662054
0.16801278	0.023859797	0.00036544379
0.16814427	0.024007047	0.00036824560
0.16827576	0.023526323	0.00036490530
0.16840725	0.023580216	0.00036283965
0.16853874	0.023178525	0.00036157541
0.16867023	0.023770948	0.00036374368
0.16880171	0.023683916	0.00036498144
0.16893320	0.023702569	0.00036542331
0.16906469	0.024098384	0.00036430992
0.16919618	0.023614824	0.00036565138
0.16932767	0.023644392	0.00036276689
0.16945916	0.022885632	0.00036054381
0.16959065	0.024079071	0.00036692701
0.16972214	0.023118400	0.00035938773
0.16985362	0.023864115	0.00036567450
0.16998511	0.023621559	0.00036131977
0.17011660	0.023776046	0.00036438554
0.17024809	0.023406982	0.00036273570
0.17037958	0.023699667	0.00036157464
0.17051107	0.023673675	0.00036380122
0.17064256	0.023483335	0.00036241091
0.17077405	0.023253311	0.00036084605
0.17090553	0.023503940	0.00036131988
0.17103702	0.023833569	0.00036273307
0.17116851	0.023948693	0.00036351913
0.17130000	0.023687451	0.00036233955
0.17143149	0.023662056	0.00036262363
0.17156298	0.024198169	0.00036534216
0.17169447	0.023439772	0.00035881942
0.17182595	0.023638672	0.00036244861
0.17195744	0.023699366	0.00036241369
0.17208893	0.023667099	0.00036039158
0.17222042	0.023411990	0.00035952671
0.17235191	0.023401029	0.00035985550
0.17248340	0.023542676	0.00036057423
0.17261489	0.024016101	0.00036287787
0.17274638	0.023347490	0.00035754919
0.17287786	0.023631043	0.00036115143
0.17300935	0.023604566	0.00035925492
0.17314084	0.022670645	0.00035525268
0.17327233	0.023513561	0.00035886387
0.17340382	0.023635293	0.00035946956
0.17353531	0.023370968	0.00035918233
0.17366680	0.024012599	0.00036152271
0.17379829	0.023520150	0.00035971856
0.17392977	0.023481199	0.00036047262
0.17406126	0.023147262	0.00035640467
0.17419275	0.023174451	0.00035644559
0.17432424	0.023218143	0.00035657017
0.17445573	0.023041969	0.00035608249
0.17458722	0.023138534	0.00035646892
0.17471871	0.023253880	0.00035590830
0.17485019	0.022944500	0.00035464344
0.17498168	0.023286424	0.00035760334
0.17511317	0.023306288	0.00035752823
0.17524466	0.023902436	0.00036210794
0.17537615	0.023504888	0.00035778360
0.17550764	0.023844834	0.00036016196
0.17563913	0.023137174	0.00035444630
0.17577062	0.023986951	0.00035930952
0.17590210	0.023896816	0.00035943667
0.17603359	0.023491351	0.00035691280
0.17616508	0.023470980	0.00035891092
0.17629657	0.023456863	0.00035771442
0.17642806	0.023007239	0.00035223530
0.17655955	0.023981735	0.00036010656
0.17669104	0.023958526	0.00035870862
0.17682253	0.023976540	0.00035746279
0.17695401	0.023853275	0.00036010368
0.17708550	0.023128206	0.00035217400
0.17721699	0.023352214	0.00035514075
0.17734848	0.023786155	0.00035777851
0.17747997	0.023190670	0.00035441283
0.17761146	0.023294860	0.00035616857
0.17774295	0.023635581	0.00035433724
0.17787443	0.023518372	0.00035688579
0.17800592	0.023343905	0.00035426247
0.17813741	0.023476767	0.00035525994
0.17826890	0.023543373	0.00035664446
0.17840039	0.023052934	0.00035215268
0.17853188	0.022854736	0.00035172541
0.17866337	0.022878253	0.00035208191
0.17879486	0.023502184	0.00035519674
0.17892634	0.023167735	0.00035342083
0.17905783	0.023588406	0.00035424072
0.17918932	0.023949321	0.00035892612
0.17932081	0.023487392	0.00035424134
0.17945230	0.022745406	0.00034952723
0.17958379	0.023256242	0.00035295751
0.17971528	0.023252936	0.00035152403
0.17984677	0.023231155	0.00035317426
0.17997825	0.023645313	0.00035475492
0.18010974	0.024104649	0.00035795216
0.18024123	0.023767422	0.00035611338
0.18037272	0.023586919	0.00035178197
0.18050421	0.022825354	0.00035801074
0.18063570	0.024009056	0.00036727153
0.18076719	0.023418521	0.00036373076
0.18089867	0.023749518	0.00036935562
0.18103016	0.022949435	0.00036555528
0.18116165	0.023502318	0.00037110140
0.18129314	0.023531695	0.00037220516
0.18142463	0.023624715	0.00037232113
0.18155612	0.023716479	0.00037748213
0.18168761	0.022816882	0.00037054205
0.18181910	0.024115100	0.00038117160
0.18195058	0.023961047	0.00038246161
0.18208207	0.023564214	0.00037827750
0.18221356	0.023234882	0.00037967387
0.18234505	0.023449711	0.00038138245
0.18247654	0.023373185	0.00038266028
0.18260803	0.023881671	0.00038561263
0.18273952	0.023373822	0.00038307507
0.18287101	0.023707693	0.00038703023
0.18300249	0.023822680	0.00038836536
0.18313398	0.023695183	0.00038752057
0.18326547	0.023312450	0.00038709288
0.18339696	0.023796489	0.00039192171
0.18352845	0.023230507	0.00038803103
0.18365994	0.023820926	0.00039418001
0.18379143	0.023632715	0.00039191937
0.18392292	0.022627008	0.00038872585
0.18405440	0.023913566	0.00039580501
0.18418589	0.023734210	0.00039627401
0.18431738	0.023148373	0.00039440824
0.18444887	0.023103380	0.00039291006
0.18458036	0.023083494	0.00039525983
0.18471185	0.024640507	0.00040421247
0.18484334	0.023297002	0.00039761568
0.18497482	0.023353490	0.00039911467
0.18510631	0.023670736	0.00039829977
0.18523780	0.023407831	0.00040023635
0.18536929	0.023190876	0.00039237830
0.18550078	0.023211616	0.00038736354
0.18563227	0.023648795	0.00038900914
0.18576376	0.023316461	0.00038006768
0.18589525	0.023417298	0.00038444752
0.18602673	0.023336176	0.00038134602
0.18615822	0.023709388	0.00038186762
0.18628971	0.023590062	0.00038030309
0.18642120	0.023293979	0.00037610474
0.18655269	0.022839541	0.00037415091
0.18668418	0.023211589	0.00037214728
0.18681567	0.023627873	0.00037446372
0.18694716	0.024214846	0.00037868231
0.18707864	0.023653799	0.00037129068
0.18721013	0.023267312	0.00036993422
0.18734162	0.023334354	0.00037041532
0.18747311	0.023477366	0.00036865109
0.18760460	0.023020975	0.00036687476
0.18773609	0.023361565	0.00036690529
0.18786758	0.024044936	0.00037048644
0.18799906	0.023272261	0.00036719330
0.18813055	0.023394493	0.00036438898
0.18826204	0.023460980	0.00036592793
0.18839353	0.023074067	0.00036020064
0.18852502	0.023110357	0.00036342651
0.18865651	0.023480152	0.00036525693
0.18878800	0.023856208	0.00036295364
0.18891949	0.023736571	0.00036322269
0.18905097	0.022687360	0.00035584044
0.18918246	0.023916333	0.00036432420
0.18931395	0.023364981	0.00036039278
0.18944544	0.023415461	0.00035755607
0.18957693	0.023527107	0.00036029261
0.18970842	0.023954967	0.00035984117
0.18983991	0.023994791	0.00036160282
0.18997140	0.024280665	0.00036296693
0.19010288	0.023842998	0.00035786398
0.19023437	0.023684021	0.00035816342
0.19036586	0.023509562	0.00035607467
0.19049735	0.023511797	0.00035555849
0.19062884	0.023470676	0.00035683860
0.19076033	0.023089682	0.00035174420
0.19089182	0.023384136	0.00035302045
0.19102330	0.023358153	0.00035183577
0.19115479	0.023142096	0.00035211050
0.19128628	0.023768722	0.00035569237
0.19141777	0.023632638	0.00035280848
0.19154926	0.023563205	0.00035344966
0.19168075	0.023226254	0.00035118593
0.19181224	0.023394440	0.00035303899
0.19194373	0.023277922	0.00035243314
0.19207521	0.023476601	0.00035170629
0.19220670	0.023826098	0.00035414320
0.19233819	0.023396488	0.00035173572
0.19246968	0.023618647	0.00035241084
0.19260117	0.023732615	0.00035405577
0.19273266	0.023227960	0.00035007064
0.19286415	0.024051018	0.00035524696
0.19299564	0.023281736	0.00035138958
0.19312712	0.023634496	0.00035075087
0.19325861	0.023803683	0.00035341962
0.19339010	0.023607179	0.00035124585
0.19352159	0.023134460	0.00034749070
0.19365308	0.023348380	0.00035120843
0.19378457	0.022938991	0.00034707667
0.19391606	0.023929384	0.00035421788
0.19404754	0.023342945	0.00034923584
0.19417903	0.023320385	0.00034956387
0.19431052	0.023076055	0.00034818207
0.19444201	0.023598252	0.00034980266
0.19457350	0.023653693	0.00035134735
0.19470499	0.022951050	0.00034601797
0.19483648	0.023657551	0.00035035911
0.19496797	0.023052955	0.00034823231
0.19509945	0.023554739	0.00034951156
0.19523094	0.023417908	0.00034889049
0.19536243	0.023136522	0.00034742263
0.19549392	0.022938285	0.00034514313
0.19562541	0.023261597	0.00034790274
0.19575690	0.022946910	0.00034478043
0.19588839	0.023463425	0.00034850552
0.19601988	0.023106806	0.00034511810
0.19615136	0.023750010	0.00034898967
0.19628285	0.022885529	0.00034549844
0.19641434	0.024051130	0.00035066724
0.19654583	0.023294622	0.00034763077
0.19667732	0.023235389	0.00034721934
0.19680881	0.023498459	0.00034851122
0.19694030	0.023438315	0.00034747542
0.19707178	0.023305426	0.00034510207
0.19720327	0.023114050	0.00034458019
0.19733476	0.023728767	0.00034754376
0.19746625	0.023766482	0.00034799073
0.19759774	0.024092753	0.00035072540
0.19772923	0.023628580	0.00034642639
0.19786072	0.023487885	0.00034601437
0.19799221	0.023231512	0.00034471129
0.19812369	0.022953458	0.00034104308
0.19825518	0.023288818	0.00034528600
0.19838667	0.023117205	0.00034315684
0.19851816	0.023117453	0.00034449021
0.19864965	0.023510710	0.00034586066
0.19878114	0.023513397	0.00034529394
0.19891263	0.023488349	0.00034697653
0.19904412	0.022956600	0.00034156537
0.19917560	0.023853386	0.00034802046
0.19930709	0.023177169	0.00034285038
0.19943858	0.023260330	0.00034238146
0.19957007	0.023088585	0.00034341592
0.19970156	0.023726944	0.00034561150
0.19983305	0.023699051	0.00034517277
0.19996454	0.023248303	0.00034290648
0.20009602	0.023223825	0.00034212434
0.20022751	0.022760832	0.00034053510
0.20035900	0.024056092	0.00034815241
0.20049049	0.023412980	0.00034367208
0.20062198	0.023319147	0.00034269002
0.20075347	0.024168929	0.00034822557
0.20088496	0.023497536	0.00034467553
0.20101645	0.022886790	0.00034029917
0.20114793	0.023275331	0.00034058182
0.20127942	0.023332129	0.00034298872
0.20141091	0.023500112	0.00034244211
0.20154240	0.023262677	0.00034308395
0.20167389	0.023069938	0.00034179248
0.20180538	0.022891409	0.00033806639
0.20193687	0.023727744	0.00034523190
0.20206836	0.023555557	0.00034315587
0.20219984	0.023481424	0.00034293600
0.20233133	0.023531814	0.00034471255
0.20246282	0.023797731	0.00034247298
0.20259431	0.023038371	0.00033953530
0.20272580	0.023416255	0.00034097831
0.20285729	0.022892905	0.00033818108
0.20298878	0.023477714	0.00034229107
0.20312027	0.023398516	0.00033845523
0.20325175	0.023884772	0.00034431935
0.20338324	0.023313594	0.00033968336
0.20351473	0.022608639	0.00033653891
0.20364622	0.023010193	0.00033872374
0.20377771	0.023380549	0.00033914750
0.20390920	0.022950801	0.00033790214
0.20404069	0.023417553	0.00033989849
0.20417217	0.023773678	0.00034273113
0.20430366	0.023393892	0.00034144616
0.20443515	0.023590131	0.00033876957
0.20456664	0.024005740	0.00034361283
0.20469813	0.023943881	0.00034371360
0.20482962	0.023202298	0.00033836956
0.20496111	0.023464056	0.00034029814
0.20509260	0.023424780	0.00033912910
0.20522408	0.023584772	0.00034084265
0.20535557	0.023377078	0.00034026930
0.20548706	0.023518935	0.00033961081
0.20561855	0.023098854	0.00033823755
0.20575004	0.023509351	0.00033868568
0.20588153	0.023921914	0.00034238657
0.20601302	0.023420491	0.00033893797
0.20614451	0.023019835	0.00033477986
0.20627599	0.023271429	0.00033777297
0.20640748	0.023142583	0.00033616604
0.20653897	0.023465059	0.00033943615
0.20667046	0.023972918	0.00034113817
0.20680195	0.023140783	0.00033551745
0.20693344	0.023833289	0.00034113945
0.20706493	0.023848127	0.00033978738
0.20719641	0.023168866	0.00033728252
0.20732790	0.023362835	0.00033877038
0.20745939	0.023145835	0.00033500524
0.20759088	0.023138959	0.00033654476
0.20772237	0.023518247	0.00033854751
0.20785386	0.023524009	0.00033748405
0.20798535	0.023743531	0.00034193820
0.20811684	0.023555796	0.00033713321
0.20824832	0.022761788	0.00033323892
0.20837981	0.022700692	0.00033275071
0.20851130	0.023351911	0.00033735941
0.20864279	0.023464961	0.00033831206
0.20877428	0.023622714	0.00033710645
0.20890577	0.022923627	0.00033441958
0.20903726	0.023274722	0.00033628263
0.20916875	0.023164763	0.00033567942
0.20930023	0.023494945	0.00033822918
0.20943172	0.023532148	0.00033713959
0.20956321	0.022997807	0.00033331565
0.20969470	0.023069125	0.00033477529
0.20982619	0.023470948	0.00033702474
0.20995768	0.023433196	0.00033658002
0.21008917	0.023125970	0.00033347724
0.21022065	0.023338674	0.00033541724
0.21035214	0.023299244	0.00033663595
0.21048363	0.023682656	0.00033554404
0.21061512	0.023607041	0.00033859017
0.21074661	0.023215317	0.00033216335
0.21087810	0.023472450	0.00033508294
0.21100959	0.022513701	0.00033256824
0.21114108	0.023211519	0.00033307219
0.21127256	0.023342114	0.00033637661
0.21140405	0.023115167	0.00033197545
0.21153554	0.022491620	0.00033028675
0.21166703	0.023159557	0.00033399826
0.21179852	0.022737875	0.00033092179
0.21193001	0.023256156	0.00033484681
0.21206150	0.022895676	0.00033081286
0.21219299	0.024030581	0.00033746576
0.21232447	0.023538770	0.00033572418
0.21245596	0.023289611	0.00033354291
0.21258745	0.023141946	0.00033313339
0.21271894	0.022872891	0.00033132244
0.21285043	0.023735652	0.00033617863
0.21298192	0.023215878	0.00033493867
0.21311341	0.023414667	0.00033386464
0.21324489	0.023382343	0.00033388395
0.21337638	0.022979258	0.00033046794
0.21350787	0.022878231	0.00033172296
0.21363936	0.023355018	0.00033518129
0.21377085	0.022951576	0.00033039036
0.21390234	0.022748358	0.00033037812
0.21403383	0.023069244	0.00033135641
0.21416532	0.023257123	0.00033252532
0.21429680	0.022846214	0.00033115403
0.21442829	0.023371609	0.00033313164
0.21455978	0.023511731	0.00033381484
0.21469127	0.023204723	0.00033052109
0.21482276	0.023463102	0.00033265499
0.21495425	0.023362329	0.00033230652
0.21508574	0.023086062	0.00033099615
0.21521723	0.022720015	0.00032764739
0.21534871	0.023248006	0.00033293135
0.21548020	0.023082434	0.00032856138
0.21561169	0.022698414	0.00032897293
0.21574318	0.022816425	0.00032835593
0.21587467	0.023653014	0.00033265849
0.21600616	0.023041027	0.00032975885
0.21613765	0.022605769	0.00032583589
0.21626913	0.022776327	0.00032878732
0.21640062	0.022806859	0.00032857004
0.21653211	0.023725261	0.00033260791
0.21666360	0.023091816	0.00032862323
0.21679509	0.022836861	0.00032702269
0.21692658	0.022977168	0.00032900736
0.21705807	0.023191289	0.00032994155
0.21718956	0.023618542	0.00033184916
0.21732104	0.023177108	0.00033038465
0.21745253	0.023412897	0.00033017804
0.21758402	0.023525647	0.00033112781
0.21771551	0.023743585	0.00033271429
0.21784700	0.023147058	0.00032803184
0.21797849	0.022844367	0.00032744864
0.21810998	0.023165289	0.00032794284
0.21824147	0.023140112	0.00032783924
0.21837295	0.023348338	0.00033076072
0.21850444	0.023224291	0.00032754026
0.21863593	0.023342242	0.00032981561
0.21876742	0.022935145	0.00032587778
0.21889891	0.023129306	0.00032923882
0.21903040	0.022954944	0.00032830762
0.21916189	0.023658148	0.00032956638
0.21929337	0.023784485	0.00033166388
0.21942486	0.022685614	0.00032463346
0.21955635	0.023206041	0.00032896027
0.21968784	0.023460911	0.00033055930
0.21981933	0.023331361	0.00032535804
0.21995082	0.023690087	0.00033009237
0.22008231	0.022655869	0.00032329256
0.22021380	0.022743671	0.00032622353
0.22034528	0.023050627	0.00032839959
0.22047677	0.023338945	0.00032670396
0.22060826	0.023955110	0.00033168578
0.22073975	0.023121088	0.00032685116
0.22087124	0.023536499	0.00032993257
0.22100273	0.023755066	0.00033023353
0.22113422	0.023249455	0.00032546000
0.22126571	0.023020103	0.00032595481
0.22139719	0.023068468	0.00032584962
0.22152868	0.022894026	0.00032522587
0.22166017	0.023252800	0.00032808998
0.22179166	0.023510119	0.00032746588
0.22192315	0.023150225	0.00032650577
0.22205464	0.023056743	0.00032512336
0.22218613	0.023719213	0.00032946961
0.22231761	0.023059924	0.00032538285
0.22244910	0.023180321	0.00032565200
0.22258059	0.022952231	0.00032569732
0.22271208	0.023069668	0.00032556675
0.22284357	0.023468668	0.00032784725
0.22297506	0.023556286	0.00032871398
0.22310655	0.023167707	0.00032428285
0.22323804	0.023756423	0.00033007214
0.22336952	0.023509891	0.00032841636
0.22350101	0.023320969	0.00032546507
0.22363250	0.023221697	0.00032598884
0.22376399	0.023412391	0.00032616603
0.22389548	0.023359557	0.00032714861
0.22402697	0.023015132	0.00032588517
0.22415846	0.023112159	0.00032414987
0.22428995	0.022934883	0.00032379557
0.22442143	0.022757627	0.00032139842
0.22455292	0.023525546	0.00032686370
0.22468441	0.023475546	0.00032713014
0.22481590	0.023554258	0.00032729302
0.22494739	0.023056914	0.00032288455
0.22507888	0.023696209	0.00032713050
0.22521037	0.023213000	0.00032470824
0.22534186	0.022894782	0.00032375521
0.22547334	0.023096178	0.00032304171
0.22560483	0.022759202	0.00031976856
0.22573632	0.022732712	0.00032211763
0.22586781	0.022832042	0.00032210070
0.22599930	0.023562163	0.00032633700
0.22613079	0.023107466	0.00032220236
0.22626228	0.023071733	0.00032393759
0.22639376	0.023385274	0.00032414743
0.22652525	0.023660449	0.00032520433
0.22665674	0.023503803	0.00032564856
0.22678823	0.023157777	0.00032163560
0.22691972	0.023817780	0.00032602083
0.22705121	0.023254131	0.00032302162
0.22718270	0.023051874	0.00032250193
0.22731419	0.023230837	0.00032485791
0.22744567	0.022679110	0.00031951397
0.22757716	0.022839970	0.00031914029
0.22770865	0.022792218	0.00032100025
0.22784014	0.022897304	0.00032031380
0.22797163	0.023166648	0.00032340727
0.22810312	0.022936323	0.00032060357
0.22823461	0.023576535	0.00032531607
0.22836610	0.022762682	0.00032132269
0.22849758	0.023941224	0.00032605184
0.22862907	0.023081303	0.00032206716
0.22876056	0.022897720	0.00031969222
0.22889205	0.022723288	0.00031925696
0.22902354	0.023680373	0.00032616016
0.22915503	0.023245172	0.00032114802
0.22928652	0.023101155	0.00032264241
0.22941800	0.023621846	0.00032362464
0.22954949	0.023330779	0.00032247807
0.22968098	0.023770179	0.00032516015
0.22981247	0.023168213	0.00032078199
0.22994396	0.022958765	0.00032123352
0.23007545	0.022533887	0.00032094729
0.23020694	0.023281011	0.00032786393
0.23033843	0.023774441	0.00033497822
0.23046991	0.023121701	0.00033219641
0.23060140	0.023350342	0.00033546250
0.23073289	0.022680448	0.00033168654
0.23086438	0.022850491	0.00033378986
0.23099587	0.022871240	0.00033775416
0.23112736	0.022838201	0.00033587026
0.23125885	0.023149049	0.00034027917
0.23139034	0.023072099	0.00033888796
0.23152182	0.022789740	0.00034005489
0.23165331	0.022840613	0.00034349951
0.23178480	0.022808388	0.00034281800
0.23191629	0.023265194	0.00034615934
0.23204778	0.023696226	0.00034827227
0.23217927	0.023507540	0.00034824025
0.23231076	0.023240166	0.00034835932
0.23244224	0.023159529	0.00034758717
0.23257373	0.023024252	0.00034799592
0.23270522	0.023337957	0.00035028245
0.23283671	0.023135452	0.00034792918
0.23296820	0.023459053	0.00035075173
0.23309969	0.022889490	0.00034622530
0.23323118	0.022640720	0.00034661437
0.23336267	0.023517451	0.00035165273
0.23349415	0.023127032	0.00034737363
0.23362564	0.022992573	0.00034903864
0.23375713	0.022882120	0.00034829298
0.23388862	0.022840918	0.00034770803
0.23402011	0.023489010	0.00035346656
0.23415160	0.023216231	0.00035006142
0.23428309	0.023057410	0.00035107317
0.23441458	0.023807572	0.00035372928
0.23454606	0.023088858	0.00035155846
0.23467755	0.022793443	0.00034925481
0.23480904	0.022621264	0.00034840721
0.23494053	0.022056148	0.00034537932
0.23507202	0.023059797	0.00035202111
0.23520351	0.023537071	0.00035428711
0.23533500	0.023309177	0.00035325675
0.23546648	0.022705555	0.00034957166
0.23559797	0.022955262	0.00035177348
0.23572946	0.022939584	0.00035171711
0.23586095	0.023693299	0.00035641611
0.23599244	0.023095343	0.00035353060
0.23612393	0.022361196	0.00034779320
0.23625542	0.022778766	0.00035242030
0.23638691	0.023118628	0.00035456735
0.23651839	0.023413763	0.00035507707
0.23664988	0.022955045	0.00035437296
0.23678137	0.023251521	0.00035449554
0.23691286	0.022958097	0.00035436923
0.23704435	0.023106192	0.00035465976
0.23717584	0.022742916	0.00035224248
0.23730733	0.023358915	0.00035702971
0.23743882	0.023831453	0.00035887093
0.23757030	0.023689663	0.00035859221
0.23770179	0.023125781	0.00035754733
0.23783328	0.023186479	0.00035494610
0.23796477	0.023727657	0.00035986981
0.23809626	0.023320386	0.00035616865
0.23822775	0.022851106	0.00035552729
0.23835924	0.023170237	0.00035857474
0.23849072	0.023084795	0.00035498094
0.23862221	0.023248556	0.00035719622
0.23875370	0.023236697	0.00035607220
0.23888519	0.023874503	0.00036230504
0.23901668	0.023799464	0.00036293835
0.23914817	0.023112953	0.00035509650
0.23927966	0.022996617	0.00035784135
0.23941115	0.023601131	0.00036062977
0.23954263	0.023593306	0.00036149353
0.23967412	0.023373045	0.00036102448
0.23980561	0.023406843	0.00035810620
0.23993710	0.023242961	0.00035955950
0.24006859	0.023153056	0.00035867657
0.24020008	0.022833406	0.00035715778
0.24033157	0.023684459	0.00036218572
0.24046306	0.023846283	0.00036153328
0.24059454	0.022532611	0.00035556306
0.24072603	0.023620150	0.00036258869
0.24085752	0.023064778	0.00035843182
0.24098901	0.023236144	0.00036174178
0.24112050	0.023444352	0.00035942195
0.24125199	0.022666585	0.00035610090
0.24138348	0.023084006	0.00036040163
0.24151496	0.022734572	0.00035819982
0.24164645	0.023301964	0.00036169134
0.24177794	0.022664957	0.00035625008
0.24190943	0.023656403	0.00036420743
0.24204092	0.023998632	0.00036566668
0.24217241	0.022950081	0.00035891731
0.24230390	0.023413636	0.00036332399
0.24243539	0.022362831	0.00035580638
0.24256687	0.022667043	0.00035797255
0.24269836	0.022745974	0.00035902419
0.24282985	0.023646732	0.00036344183
0.24296134	0.022854099	0.00036131000
0.24309283	0.023885891	0.00036524511
0.24322432	0.023141872	0.00036210932
0.24335581	0.023544763	0.00036649208
0.24348730	0.023265455	0.00036314764
0.24361878	0.022944719	0.00036168025
0.24375027	0.023125317	0.00036082171
0.24388176	0.023078904	0.00036084667
0.24401325	0.023453319	0.00036524793
0.24414474	0.023134833	0.00036204555
0.24427623	0.023003171	0.00036114824
0.24440772	0.023895816	0.00036710331
0.24453920	0.023433468	0.00036373206
0.24467069	0.022662490	0.00036179972
0.24480218	0.022830659	0.00036011082
0.24493367	0.023072405	0.00036253139
0.24506516	0.023263793	0.00036380597
0.24519665	0.022542830	0.00035944231
0.24532814	0.023186849	0.00036372649
0.24545963	0.022936654	0.00036119728
0.24559111	0.023503855	0.00036545023
0.24572260	0.023190593	0.00036416830
0.24585409	0.023362506	0.00036403469
0.24598558	0.023728371	0.00036737731
0.24611707	0.023113382	0.00036334941
0.24624856	0.022956954	0.00036136808
0.24638005	0.023097990	0.00036427830
0.24651154	0.023218125	0.00036443966
0.24664302	0.022899577	0.00036497566
0.24677451	0.023459648	0.00036470572
0.24690600	0.022642682	0.00036264219
0.24703749	0.022855267	0.00036339946
0.24716898	0.022937321	0.00036185168
0.24730047	0.023177699	0.00036798613
0.24743196	0.023121196	0.00036401172
0.24756345	0.023037059	0.00036432992
0.24769493	0.023187513	0.00036767877
0.24782642	0.023159207	0.00036530813
0.24795791	0.023584477	0.00036833834
0.24808940	0.023167757	0.00036654307
0.24822089	0.023137541	0.00036427103
0.24835238	0.022992684	0.00036542613
0.24848387	0.023195059	0.00036536807
0.24861535	0.023539840	0.00036914775
0.24874684	0.022792196	0.00036379806
0.24887833	0.023315004	0.00036609430
0.24900982	0.023365120	0.00036847904
0.24914131	0.023834162	0.00036976103
0.24927280	0.022978030	0.00036537872
0.24940429	0.022938986	0.00036460874
0.24953578	0.023187901	0.00036727267
0.24966726	0.023343657	0.00036933461
0.24979875	0.022855565	0.00036327872
0.24993024	0.022828560	0.00036544289
0.25006173	0.023351371	0.00036697356
0.25019322	0.022969887	0.00036453210
0.25032471	0.023610780	0.00037125268
0.25045620	0.023119129	0.00036577364
0.25058769	0.023116688	0.00036681461
0.25071917	0.023147354	0.00036645000
0.25085066	0.023358389	0.00036750407
0.25098215	0.023303661	0.00036922082
0.25111364	0.023666398	0.00036874292
0.25124513	0.022978339	0.00036750626
0.25137662	0.023377546	0.00037032389
0.25150811	0.022743730	0.00036531462
0.25163959	0.022536592	0.00036419038
0.25177108	0.023343965	0.00036751892
0.25190257	0.023265867	0.00036996492
0.25203406	0.023031577	0.00036768328
0.25216555	0.023206047	0.00036808020
0.25229704	0.022923619	0.00036731064
0.25242853	0.023667769	0.00037176636
0.25256002	0.023550841	0.00037272201
0.25269150	0.022903801	0.00036652302
0.25282299	0.023666585	0.00036963752
0.25295448	0.023089714	0.00037097168
0.25308597	0.022947637	0.00036545938
0.25321746	0.023361261	0.00037229170
0.25334895	0.023125241	0.00036877444
0.25348044	0.023220078	0.00036807345
0.25361193	0.022920551	0.00036792599
0.25374341	0.023439428	0.00036951343
0.25387490	0.022838945	0.00036593174
0.25400639	0.023224724	0.00037705972
0.25413788	0.022715814	0.00037630486
0.25426937	0.022893369	0.00038188743
0.25440086	0.022989282	0.00038644977
0.25453235	0.023764618	0.00039414559
0.25466383	0.023146329	0.00039399480
0.25479532	0.022919310	0.00039083823
0.25492681	0.022641689	0.00039230543
0.25505830	0.023131161	0.00039818211
0.25518979	0.023480289	0.00040275405
0.25532128	0.023042040	0.00040139355
0.25545277	0.023248550	0.00040452638
0.25558426	0.023557207	0.00040836258
0.25571574	0.023147653	0.00040559736
0.25584723	0.023379133	0.00041056209
0.25597872	0.022498377	0.00040681222
0.25611021	0.022830938	0.00040961389
0.25624170	0.023405756	0.00041557089
0.25637319	0.023383186	0.00041895626
0.25650468	0.023683006	0.00041997866
0.25663617	0.023055150	0.00041943559
0.25676765	0.023185843	0.00042132136
0.25689914	0.023304917	0.00042333726
0.25703063	0.023379433	0.00042753193
0.25716212	0.023295638	0.00042527261
0.25729361	0.022518812	0.00042130666
0.25742510	0.023735357	0.00043122901
0.25755659	0.023623486	0.00043282179
0.25768807	0.022774177	0.00043012122
0.25781956	0.022433098	0.00042684933
0.25795105	0.023556025	0.00043710927
0.25808254	0.023054006	0.00043671796
0.25821403	0.022954164	0.00043317434
0.25834552	0.022585411	0.00043473385
0.25847701	0.022237068	0.00042940320
0.25860850	0.023066504	0.00043838264
0.25873998	0.023410759	0.00044216017
0.25887147	0.022288016	0.00043500876
0.25900296	0.022860232	0.00044169003
0.25913445	0.023726948	0.00044713216
0.25926594	0.023356298	0.00044396134
0.25939743	0.022426766	0.00043965114
0.25952892	0.022709793	0.00043985562
0.25966041	0.022287665	0.00044152212
0.25979189	0.022847797	0.00044290322
0.25992338	0.023307628	0.00044870282
0.26005487	0.023057787	0.00044893636
0.26018636	0.022682455	0.00044671605
0.26031785	0.022417826	0.00044513017
0.26044934	0.022166061	0.00044021153
0.26058083	0.023208077	0.00045041614
0.26071231	0.023482537	0.00045543858
0.26084380	0.022600370	0.00044673717
0.26097529	0.024023966	0.00046163154
0.26110678	0.022443175	0.00044828396
0.26123827	0.022960056	0.00045447090
0.26136976	0.022785644	0.00045202715
0.26150125	0.023236420	0.00045835271
0.26163274	0.023833417	0.00046125633
0.26176422	0.023154942	0.00045546537
0.26189571	0.023182717	0.00045955027
0.26202720	0.022342568	0.00045274165
0.26215869	0.023821372	0.00046420906
0.26229018	0.023579761	0.00046375982
0.26242167	0.022426523	0.00045526024
0.26255316	0.022188357	0.00045305661
0.26268465	0.023280480	0.00046706881
0.26281613	0.022562907	0.00045692108
0.26294762	0.023225578	0.00046335249
0.26307911	0.022955294	0.00046106048
0.26321060	0.023040729	0.00046661992
0.26334209	0.022299824	0.00046324750
0.26347358	0.023412179	0.00046793628
0.26360507	0.022966485	0.00046559065
0.26373655	0.022806321	0.00046683597
0.26386804	0.023098741	0.00046898641
0.26399953	0.022928207	0.00047094300
0.26413102	0.022846217	0.00046536323
0.26426251	0.022595558	0.00046680883
0.26439400	0.023183537	0.00047067033
0.26452549	0.022789545	0.00047122893
0.26465698	0.022570808	0.00047095438
0.26478846	0.023531886	0.00047328205
0.26491995	0.023322893	0.00047894659
0.26505144	0.023119936	0.00047315651
0.26518293	0.023357346	0.00047569655
0.26531442	0.022898169	0.00047751582
0.26544591	0.022583273	0.00047053488
[truncated: 567 more rows]
