# Supplementary material for: Invariant surface glycoprotein 65 of Trypanosoma brucei is a complement C3 receptor
Source: Nat Commun. 2022 Aug 29;13:5085. doi: 10.1038/s41467-022-32728-9 (PMC9424271; doi:10.1038/s41467-022-32728-9)
Supplement: Supplementary file 4 — supplementary data 2 [file 41467_2022_32728_MOESM4_ESM.zip › b21-414646_00017.dat]

0.0026000000	39.668086	0.13687116
0.0027314887	28.744882	0.10702334
0.0028629774	22.181022	0.089893848
0.0029944661	17.098171	0.075745397
0.0031259548	12.268224	0.058960047
0.0032574435	10.873623	0.057456043
0.0033889322	8.7171167	0.048630724
0.0035204209	11.409325	0.048440361
0.0036519096	12.310800	0.046692825
0.0037833983	9.9549624	0.039586815
0.0039148870	8.2207742	0.034711230
0.0040463757	6.6707075	0.030081210
0.0041778644	5.4586488	0.025504920
0.0043093531	4.5888913	0.022959672
0.0044408418	3.8086381	0.020117200
0.0045723305	3.1296438	0.018236023
0.0047038192	2.8675307	0.016706740
0.0048353079	2.4592137	0.015019797
0.0049667966	2.1943683	0.014137222
0.0050982853	1.8691764	0.012360504
0.0052297740	1.7275186	0.012038238
0.0053612627	1.5322409	0.010948209
0.0054927514	1.3995786	0.010186097
0.0056242401	1.2395076	0.0095581741
0.0057557288	1.1744228	0.0090460730
0.0058872175	1.0795685	0.0085569615
0.0060187062	1.0147563	0.0082741501
0.0061501949	0.90452179	0.0074825450
0.0062816836	0.89386996	0.0076063710
0.0064131723	0.82334646	0.0071562885
0.0065446610	0.78198561	0.0068743498
0.0066761496	0.74752458	0.0066895425
0.0068076383	0.71120153	0.0063770145
0.0069391270	0.69263166	0.0063943706
0.0070706157	0.66151242	0.0061502121
0.0072021044	0.63861674	0.0059762157
0.0073335931	0.61504576	0.0058393344
0.0074650818	0.57233558	0.0054689509
0.0075965705	0.56412928	0.0054746616
0.0077280592	0.53538756	0.0053112905
0.0078595479	0.50386876	0.0050293918
0.0079910366	0.49089150	0.0049937814
0.0081225253	0.45889541	0.0046901818
0.0082540140	0.45123345	0.0046773130
0.0083855027	0.44741185	0.0046752750
0.0085169914	0.41450426	0.0044081233
0.0086484801	0.40004245	0.0042990471
0.0087799688	0.38650082	0.0041511261
0.0089114575	0.37131370	0.0040902609
0.0090429462	0.36205116	0.0040106779
0.0091744349	0.34248923	0.0038672818
0.0093059236	0.32572873	0.0037270587
0.0094374123	0.31919832	0.0036650744
0.0095689010	0.29804170	0.0034844977
0.0097003897	0.29874010	0.0035167805
0.0098318784	0.28128853	0.0033637232
0.0099633671	0.26061053	0.0032025607
0.010094856	0.25991133	0.0031884361
0.010226345	0.24413522	0.0030170055
0.010357833	0.24136866	0.0030773204
0.010489322	0.22456735	0.0028814375
0.010620811	0.21243349	0.0027819638
0.010752299	0.20405390	0.0027149330
0.010883788	0.19500886	0.0025994251
0.011015277	0.19040466	0.0026151624
0.011146765	0.17605309	0.0024369690
0.011278254	0.16797337	0.0023710015
0.011409743	0.16333887	0.0023145938
0.011541231	0.14967461	0.0021818363
0.011672720	0.14815587	0.0021761759
0.011804209	0.13768845	0.0020187271
0.011935698	0.13737642	0.0020117752
0.012067186	0.12701634	0.0019236065
0.012198675	0.12459594	0.0018426836
0.012330164	0.12138198	0.0018224618
0.012461652	0.11299585	0.0017381920
0.012593141	0.10788632	0.0016611654
0.012724630	0.10709417	0.0016548643
0.012856118	0.10013954	0.0015498056
0.012987607	0.095805159	0.0015333238
0.013119096	0.092961408	0.0014774380
0.013250585	0.087308599	0.0014161444
0.013382073	0.086301188	0.0014126862
0.013513562	0.085276050	0.0013822677
0.013645051	0.084379890	0.0013849503
0.013776539	0.078841580	0.0013319016
0.013908028	0.079846458	0.0013173011
0.014039517	0.077065013	0.0012869209
0.014171005	0.073943954	0.0012547133
0.014302494	0.073064091	0.0012475437
0.014433983	0.072270720	0.0012419879
0.014565472	0.069170922	0.0011913530
0.014696960	0.068336289	0.0011901110
0.014828449	0.067078693	0.0011617059
0.014959938	0.068087140	0.0011767046
0.015091426	0.065484429	0.0011565174
0.015222915	0.063871906	0.0011133814
0.015354404	0.063462914	0.0011152664
0.015485892	0.061515759	0.0010879519
0.015617381	0.062792758	0.0011034718
0.015748870	0.060428618	0.0010802796
0.015880359	0.063271162	0.0010890859
0.016011847	0.059387235	0.0010575826
0.016143336	0.055688058	0.0010114983
0.016274825	0.052182305	0.00098383917
0.016406313	0.052415483	0.00097802487
0.016537802	0.052625333	0.00097168789
0.016669291	0.053572676	0.00097918710
0.016800779	0.053191663	0.00097224916
0.016932268	0.057528608	0.0010047810
0.017063757	0.060026002	0.0010248871
0.017195246	0.058891039	0.0010081342
0.017326734	0.058464302	0.0010030636
0.017458223	0.058096260	0.00099338997
0.017589712	0.057897775	0.00098669099
0.017721200	0.056782417	0.00098204345
0.017852689	0.052969002	0.00092948749
0.017984178	0.054930795	0.00095646813
0.018115666	0.052975311	0.00093437103
0.018247155	0.054682442	0.00094163744
0.018378644	0.053684203	0.00093532946
0.018510133	0.051320468	0.00090559900
0.018641621	0.050408855	0.00089399649
0.018773110	0.051830031	0.00090261372
0.018904599	0.049807499	0.00088500001
0.019036087	0.049788277	0.00088103750
0.019167576	0.048161199	0.00085779251
0.019299065	0.047398036	0.00084886341
0.019430553	0.047296563	0.00085380460
0.019562042	0.045752658	0.00083242167
0.019693531	0.046457282	0.00083872491
0.019825019	0.045316596	0.00082084263
0.019956508	0.045156414	0.00081421074
0.020087997	0.045236883	0.00081956553
0.020219486	0.044291512	0.00080516718
0.020350974	0.044040494	0.00080691589
0.020482463	0.042621176	0.00078025229
0.020613952	0.042643974	0.00077833868
0.020745440	0.042693283	0.00078473807
0.020876929	0.042070834	0.00076977289
0.021008418	0.041938695	0.00076933456
0.021139906	0.040525863	0.00075372498
0.021271395	0.041789048	0.00075923588
0.021402884	0.041673194	0.00076021532
0.021534373	0.039464356	0.00073697075
0.021665861	0.040895230	0.00074834496
0.021797350	0.039185529	0.00072952112
0.021928839	0.038720325	0.00071437090
0.022060327	0.038718713	0.00072338239
0.022191816	0.039912533	0.00072718499
0.022323305	0.037941562	0.00071005181
0.022454793	0.037546156	0.00070193462
0.022586282	0.036339894	0.00068645487
0.022717771	0.037338451	0.00070134260
0.022849260	0.036126557	0.00068159541
0.022980748	0.037569415	0.00069644654
0.023112237	0.036700365	0.00068207860
0.023243726	0.036460358	0.00067665115
0.023375214	0.037867499	0.00069578902
0.023506703	0.037199475	0.00068320657
0.023638192	0.038584009	0.00069374249
0.023769680	0.037546875	0.00068408396
0.023901169	0.037193334	0.00067686184
0.024032658	0.037624248	0.00068126085
0.024164147	0.036524352	0.00066862164
0.024295635	0.036449193	0.00066455802
0.024427124	0.036854145	0.00066605134
0.024558613	0.036829441	0.00066106407
0.024690101	0.035869783	0.00066160224
0.024821590	0.036003076	0.00065470304
0.024953079	0.036398013	0.00065373638
0.025084567	0.036573780	0.00065648489
0.025216056	0.037236625	0.00065575144
0.025347545	0.036632802	0.00065599400
0.025479034	0.035491809	0.00064065974
0.025610522	0.035528736	0.00063592882
0.025742011	0.036071291	0.00064274403
0.025873500	0.036003825	0.00063967875
0.026004988	0.035338841	0.00063637349
0.026136477	0.035181863	0.00063102933
0.026267966	0.036273191	0.00063367765
0.026399454	0.035522445	0.00063157382
0.026530943	0.034468379	0.00061681899
0.026662432	0.035883532	0.00063071265
0.026793920	0.035843153	0.00062563867
0.026925409	0.034219025	0.00061207396
0.027056898	0.035234927	0.00062208069
0.027188387	0.034774611	0.00060843867
0.027319875	0.034275987	0.00061125447
0.027451364	0.034511125	0.00060884720
0.027582853	0.034506204	0.00060443247
0.027714341	0.034089839	0.00060368556
0.027845830	0.034752418	0.00060347172
0.027977319	0.034295814	0.00060459916
0.028108807	0.034179449	0.00059743739
0.028240296	0.032888940	0.00058621367
0.028371785	0.034947947	0.00060093367
0.028503274	0.033231878	0.00058659483
0.028634762	0.033568439	0.00058745945
0.028766251	0.033481226	0.00058702238
0.028897740	0.033649329	0.00058244117
0.029029228	0.033724179	0.00058630316
0.029160717	0.033583375	0.00058489927
0.029292206	0.033319214	0.00057750957
0.029423694	0.032841346	0.00057710794
0.029555183	0.032068364	0.00056041609
0.029686672	0.031709438	0.00056387372
0.029818161	0.032953297	0.00057240379
0.029949649	0.031954538	0.00056186030
0.030081138	0.032150054	0.00056210616
0.030212627	0.031785168	0.00055496238
0.030344115	0.031085801	0.00054944519
0.030475604	0.032184068	0.00055948504
0.030607093	0.033055238	0.00056306672
0.030738581	0.033360769	0.00056599282
0.030870070	0.031924567	0.00055080567
0.031001559	0.031846806	0.00054756593
0.031133048	0.031887930	0.00055104135
0.031264536	0.032758451	0.00055382404
0.031396025	0.031270867	0.00054439916
0.031527514	0.033069123	0.00055495712
0.031659002	0.032299623	0.00054609023
0.031790491	0.032294179	0.00054924853
0.031921980	0.031519386	0.00053845161
0.032053468	0.032075784	0.00054645767
0.032184957	0.031278460	0.00053294485
0.032316446	0.032510709	0.00054172636
0.032447935	0.032144465	0.00054349729
0.032579423	0.031399764	0.00053224093
0.032710912	0.030995490	0.00053098525
0.032842401	0.031149314	0.00052727401
0.032973889	0.032011763	0.00053277675
0.033105378	0.031112724	0.00052849351
0.033236867	0.031878865	0.00053177323
0.033368355	0.030457130	0.00052844274
0.033499844	0.030014519	0.00052500561
0.033631333	0.030172823	0.00052500577
0.033762822	0.030426993	0.00053366906
0.033894310	0.029741704	0.00052626586
0.034025799	0.029843335	0.00052747525
0.034157288	0.031216281	0.00053594049
0.034288776	0.030311860	0.00053165937
0.034420265	0.030426588	0.00053675600
0.034551754	0.029960384	0.00052851468
0.034683242	0.029771834	0.00052962145
0.034814731	0.029974292	0.00052675620
0.034946220	0.029948705	0.00052880192
0.035077708	0.030010234	0.00053312995
0.035209197	0.030066463	0.00053374887
0.035340686	0.029005421	0.00052377385
0.035472175	0.028924847	0.00053221889
0.035603663	0.028987798	0.00053399489
0.035735152	0.030192050	0.00054935698
0.035866641	0.029657409	0.00054591232
0.035998129	0.029142489	0.00053855455
0.036129618	0.029698905	0.00054787473
0.036261107	0.029351744	0.00054078565
0.036392595	0.029025073	0.00054777131
0.036524084	0.027904641	0.00053568142
0.036655573	0.028186844	0.00053389190
0.036787062	0.029556621	0.00055165914
0.036918550	0.028880471	0.00054119221
0.037050039	0.028063584	0.00053980413
0.037181528	0.028400108	0.00053905164
0.037313016	0.029006119	0.00054649945
0.037444505	0.028748511	0.00054803857
0.037575994	0.028905783	0.00054572206
0.037707482	0.028331487	0.00054608453
0.037838971	0.028830347	0.00055212020
0.037970460	0.029189425	0.00055369024
0.038101949	0.029495233	0.00055561171
0.038233437	0.028604904	0.00054307651
0.038364926	0.027837823	0.00053168688
0.038496415	0.030225920	0.00055103192
0.038627903	0.029188735	0.00053733992
0.038759392	0.029636032	0.00054325471
0.038890881	0.029105368	0.00053384513
0.039022369	0.029051357	0.00053435185
0.039153858	0.029480817	0.00053540919
0.039285347	0.029861318	0.00053410892
0.039416836	0.029286971	0.00053453512
0.039548324	0.029775608	0.00053421205
0.039679813	0.029316261	0.00052754652
0.039811302	0.028792804	0.00052759983
0.039942790	0.028680086	0.00052199217
0.040074279	0.029041595	0.00053000826
0.040205768	0.029197471	0.00052570298
0.040337256	0.029046710	0.00052150426
0.040468745	0.028386493	0.00051797821
0.040600234	0.030002091	0.00052984860
0.040731723	0.029427207	0.00052550697
0.040863211	0.028623900	0.00051884291
0.040994700	0.029614785	0.00052404045
0.041126189	0.028920875	0.00052018564
0.041257677	0.029214039	0.00051877965
0.041389166	0.029403453	0.00052092047
0.041520655	0.029973437	0.00052617010
0.041652143	0.029657248	0.00052112403
0.041783632	0.029766031	0.00052193268
0.041915121	0.029302083	0.00051807794
0.042046610	0.029909976	0.00052321935
0.042178098	0.029561487	0.00051982583
0.042309587	0.028391896	0.00051040728
0.042441076	0.028835191	0.00051261544
0.042572564	0.029472893	0.00051649821
0.042704053	0.028951100	0.00050972326
0.042835542	0.029258885	0.00051403356
0.042967030	0.029880994	0.00051866493
0.043098519	0.028906569	0.00051289355
0.043230008	0.029613660	0.00051473753
0.043361496	0.029661261	0.00051239944
0.043492985	0.029318970	0.00051451100
0.043624474	0.028894077	0.00050667783
0.043755963	0.028590744	0.00050848907
0.043887451	0.028882307	0.00050556841
0.044018940	0.028729704	0.00050374286
0.044150429	0.028325131	0.00050676965
0.044281917	0.028416165	0.00050072964
0.044413406	0.028436116	0.00050428756
0.044544895	0.028958037	0.00050261544
0.044676383	0.029505142	0.00050965742
0.044807872	0.029644893	0.00051008954
0.044939361	0.028338591	0.00049843014
0.045070850	0.029643065	0.00050829295
0.045202338	0.029050764	0.00050281340
0.045333827	0.029565481	0.00050421636
0.045465316	0.028931977	0.00050367469
0.045596804	0.028262030	0.00049657580
0.045728293	0.029131963	0.00050362850
0.045859782	0.029122552	0.00050129578
0.045991270	0.029388207	0.00050011750
0.046122759	0.028391235	0.00049752410
0.046254248	0.027940255	0.00050092075
0.046385737	0.029294454	0.00051203224
0.046517225	0.029599181	0.00051548655
0.046648714	0.028985813	0.00051311966
0.046780203	0.028756838	0.00051776270
0.046911691	0.028150367	0.00051244460
0.047043180	0.029651357	0.00052359267
0.047174669	0.029523063	0.00052334319
0.047306157	0.029575416	0.00052627383
0.047437646	0.028411349	0.00051925081
0.047569135	0.030008066	0.00053433685
0.047700624	0.028541609	0.00051819568
0.047832112	0.028258358	0.00052322238
0.047963601	0.029192909	0.00052520275
0.048095090	0.028329741	0.00052194252
0.048226578	0.028801317	0.00052703385
0.048358067	0.029056086	0.00052611959
0.048489556	0.029102825	0.00053030747
0.048621044	0.030732744	0.00054189633
0.048752533	0.029227108	0.00053573814
0.048884022	0.028720214	0.00053092894
0.049015511	0.029422949	0.00053438628
0.049146999	0.030063923	0.00054166803
0.049278488	0.029451789	0.00053586061
0.049409977	0.030375335	0.00054752337
0.049541465	0.029729895	0.00053948270
0.049672954	0.029846452	0.00054121067
0.049804443	0.028869059	0.00053349689
0.049935931	0.029320443	0.00053951281
0.050067420	0.028775821	0.00053548279
0.050198909	0.029369209	0.00054183999
0.050330398	0.029008109	0.00053621069
0.050461886	0.029067748	0.00053635803
0.050593375	0.028788154	0.00053783479
0.050724864	0.029022561	0.00054054929
0.050856352	0.029445982	0.00054469871
0.050987841	0.028780815	0.00053586121
0.051119330	0.029978709	0.00054678456
0.051250818	0.029832454	0.00054777496
0.051382307	0.028763018	0.00054140696
0.051513796	0.028554948	0.00053808865
0.051645284	0.029135577	0.00054108655
0.051776773	0.029706920	0.00054743512
0.051908262	0.029354407	0.00054366713
0.052039751	0.028768064	0.00054171010
0.052171239	0.029120245	0.00054282632
0.052302728	0.028662981	0.00054411423
0.052434217	0.028452591	0.00053810441
0.052565705	0.028687706	0.00054346763
0.052697194	0.029354676	0.00054608890
0.052828683	0.029387419	0.00054914193
0.052960171	0.029664006	0.00054980966
0.053091660	0.029127301	0.00054449759
0.053223149	0.028887473	0.00054583789
0.053354638	0.029138240	0.00054902941
0.053486126	0.029715774	0.00055275206
0.053617615	0.030466068	0.00055836207
0.053749104	0.030158867	0.00055662093
0.053880592	0.029516202	0.00054981138
0.054012081	0.028870026	0.00054905791
0.054143570	0.028902003	0.00054921901
0.054275058	0.027888975	0.00053733915
0.054406547	0.029653911	0.00055025185
0.054538036	0.029892755	0.00055961305
0.054669525	0.028882991	0.00054624005
0.054801013	0.028866477	0.00055082425
0.054932502	0.029044333	0.00055109508
0.055063991	0.028453715	0.00054172742
0.055195479	0.029307442	0.00055501800
0.055326968	0.029420199	0.00055282414
0.055458457	0.030048439	0.00056053832
0.055589945	0.029196852	0.00055269990
0.055721434	0.029732502	0.00055361704
0.055852923	0.030819223	0.00057030155
0.055984412	0.029403133	0.00055493084
0.056115900	0.028640407	0.00054612170
0.056247389	0.028685442	0.00055081628
0.056378878	0.029307755	0.00055014766
0.056510366	0.029870545	0.00056113430
0.056641855	0.029220228	0.00055373097
0.056773344	0.029634328	0.00055895124
0.056904832	0.028422136	0.00054921540
0.057036321	0.028343309	0.00054364676
0.057167810	0.029428059	0.00055652696
0.057299299	0.028705754	0.00055100361
0.057430787	0.029302789	0.00055185338
0.057562276	0.028083966	0.00054714768
0.057693765	0.028996457	0.00054549069
0.057825253	0.028430878	0.00054890241
0.057956742	0.028700768	0.00054930197
0.058088231	0.028485681	0.00054545272
0.058219719	0.029584301	0.00055799230
0.058351208	0.029328910	0.00055030194
0.058482697	0.028877871	0.00054772960
0.058614186	0.029515383	0.00055440783
0.058745674	0.028206971	0.00053740792
0.058877163	0.029024486	0.00054845726
0.059008652	0.028812490	0.00054133528
0.059140140	0.029148795	0.00054886315
0.059271629	0.029946463	0.00055453280
0.059403118	0.029921081	0.00055020774
0.059534606	0.030028139	0.00055437628
0.059666095	0.028969281	0.00053932360
0.059797584	0.028787832	0.00053921869
0.059929072	0.029133521	0.00054608535
0.060060561	0.028695856	0.00053705080
0.060192050	0.029207374	0.00054548104
0.060323539	0.028965936	0.00053798353
0.060455027	0.029126820	0.00054208168
0.060586516	0.028807639	0.00054095037
0.060718005	0.029210532	0.00053896229
0.060849493	0.028650399	0.00053601272
0.060980982	0.029297512	0.00054223750
0.061112471	0.029451307	0.00053924848
0.061243959	0.029356580	0.00054607458
0.061375448	0.028565705	0.00053167221
0.061506937	0.028799579	0.00053852942
0.061638426	0.028162676	0.00052942182
0.061769914	0.028342601	0.00053332330
0.061901403	0.029543858	0.00054609118
0.062032892	0.029768997	0.00054029423
0.062164380	0.029194096	0.00054042885
0.062295869	0.029702282	0.00054314443
0.062427358	0.028503967	0.00053195827
0.062558846	0.028809691	0.00053938561
0.062690335	0.029001550	0.00053244874
0.062821824	0.028691418	0.00053358932
0.062953313	0.029428086	0.00053930329
0.063084801	0.028630105	0.00053096851
0.063216290	0.028172827	0.00053046305
0.063347779	0.028271435	0.00052777098
0.063479267	0.028409126	0.00052778776
0.063610756	0.028874711	0.00053625819
0.063742245	0.029841284	0.00053854022
0.063873733	0.028205077	0.00052970388
0.064005222	0.028961578	0.00053330139
0.064136711	0.028644615	0.00053128972
0.064268200	0.028860292	0.00053237392
0.064399688	0.028549280	0.00052943873
0.064531177	0.028921059	0.00053441932
0.064662666	0.029513850	0.00053572528
0.064794154	0.028722087	0.00052972113
0.064925643	0.029568284	0.00053808859
0.065057132	0.029459435	0.00053577863
0.065188620	0.028891589	0.00053326209
0.065320109	0.029097855	0.00053148883
0.065451598	0.028578102	0.00052840049
0.065583087	0.029806750	0.00053815457
0.065714575	0.028994934	0.00052938103
0.065846064	0.029161658	0.00053342373
0.065977553	0.028650135	0.00052785451
0.066109041	0.029012571	0.00052905830
0.066240530	0.027653260	0.00052123034
0.066372019	0.028036276	0.00052181676
0.066503507	0.029002650	0.00053029467
0.066634996	0.028946585	0.00052585457
0.066766485	0.029500626	0.00053450986
0.066897973	0.029100930	0.00052910112
0.067029462	0.028675846	0.00052699893
0.067160951	0.028850382	0.00052926982
0.067292440	0.028834180	0.00052539814
0.067423928	0.029037035	0.00052418663
0.067555417	0.027911154	0.00052101454
0.067686906	0.028516020	0.00052402888
0.067818394	0.028159613	0.00052245793
0.067949883	0.028874748	0.00052560656
0.068081372	0.028648923	0.00052273733
0.068212860	0.028849790	0.00052645951
0.068344349	0.028252769	0.00051991214
0.068475838	0.027994879	0.00051872502
0.068607327	0.028406360	0.00052235143
0.068738815	0.028566668	0.00051805450
0.068870304	0.028644259	0.00052283255
0.069001793	0.029736223	0.00052938770
0.069133281	0.028443084	0.00051903238
0.069264770	0.029198527	0.00052821337
0.069396259	0.029318058	0.00052165783
0.069527747	0.029081264	0.00052712182
0.069659236	0.028031591	0.00051608186
0.069790725	0.029105078	0.00052303799
0.069922214	0.029195513	0.00052634339
0.070053702	0.028761627	0.00051948816
0.070185191	0.028284022	0.00051882188
0.070316680	0.028549751	0.00051593063
0.070448168	0.029217173	0.00052508900
0.070579657	0.028158524	0.00051568457
0.070711146	0.027868889	0.00050987100
0.070842634	0.028870725	0.00052156105
0.070974123	0.028178749	0.00051448650
0.071105612	0.027315731	0.00050603420
0.071237101	0.028456567	0.00051736187
0.071368589	0.028329915	0.00051088963
0.071500078	0.028598326	0.00051941402
0.071631567	0.028323809	0.00051601281
0.071763055	0.028572437	0.00051644503
0.071894544	0.027255897	0.00050524900
0.072026033	0.027461317	0.00050313980
0.072157521	0.027781523	0.00051151248
0.072289010	0.028144726	0.00051328389
0.072420499	0.028266128	0.00051258342
0.072551988	0.027313549	0.00050376864
0.072683476	0.027021670	0.00049994196
0.072814965	0.027407357	0.00050505798
0.072946454	0.027529874	0.00050697971
0.073077942	0.027204936	0.00050077161
0.073209431	0.027990112	0.00051063363
0.073340920	0.027848778	0.00050752231
0.073472408	0.028127917	0.00050839040
0.073603897	0.027687110	0.00050842927
0.073735386	0.027619381	0.00050267205
0.073866875	0.027813767	0.00050630949
0.073998363	0.027437948	0.00050475398
0.074129852	0.026447421	0.00049619477
0.074261341	0.026742600	0.00050137247
0.074392829	0.027641208	0.00050174906
0.074524318	0.027825821	0.00050586607
0.074655807	0.026911554	0.00049600957
0.074787295	0.027166742	0.00050012854
0.074918784	0.026755346	0.00049772400
0.075050273	0.027030916	0.00049827951
0.075181761	0.026416819	0.00049332100
0.075313250	0.027801351	0.00050497636
0.075444739	0.027606690	0.00050230346
0.075576228	0.027422354	0.00050145546
0.075707716	0.027073236	0.00049734142
0.075839205	0.027559180	0.00050135624
0.075970694	0.026803292	0.00049403054
0.076102182	0.027072544	0.00049397306
0.076233671	0.026614344	0.00049605221
0.076365160	0.026742568	0.00049103405
0.076496648	0.027034595	0.00049689740
0.076628137	0.026293584	0.00049130444
0.076759626	0.027230536	0.00049515801
0.076891115	0.027041204	0.00049562800
0.077022603	0.027399926	0.00049644073
0.077154092	0.027409742	0.00049523253
0.077285581	0.026601776	0.00049149152
0.077417069	0.026804086	0.00049087895
0.077548558	0.027834851	0.00050151861
0.077680047	0.026669166	0.00048956059
0.077811535	0.026681568	0.00049089906
0.077943024	0.026943538	0.00049290616
0.078074513	0.026622376	0.00048790886
0.078206002	0.027176612	0.00049593785
0.078337490	0.026681537	0.00048958810
0.078468979	0.027059579	0.00049061145
0.078600468	0.027206348	0.00049402139
0.078731956	0.026535965	0.00048738073
0.078863445	0.025626783	0.00048221950
0.078994934	0.026770359	0.00048724735
0.079126422	0.026646358	0.00048690107
0.079257911	0.026640189	0.00048867406
0.079389400	0.025834683	0.00048096047
0.079520889	0.026680156	0.00048704823
0.079652377	0.025954758	0.00048161309
0.079783866	0.027397797	0.00049058479
0.079915355	0.026822130	0.00049030041
0.080046843	0.026590708	0.00048409718
0.080178332	0.026662652	0.00048581679
0.080309821	0.026907095	0.00049108859
0.080441309	0.027453460	0.00048718058
0.080572798	0.025861169	0.00048019742
0.080704287	0.027200549	0.00048983706
0.080835776	0.027209502	0.00048916201
0.080967264	0.026418278	0.00048563405
0.081098753	0.026330208	0.00047905886
0.081230242	0.026508886	0.00048466182
0.081361730	0.026753445	0.00048459229
0.081493219	0.027109467	0.00048661774
0.081624708	0.026310326	0.00048273026
0.081756196	0.026967694	0.00048216460
0.081887685	0.025882400	0.00047872281
0.082019174	0.025873147	0.00047855765
0.082150663	0.026586794	0.00048314035
0.082282151	0.026937189	0.00048633211
0.082413640	0.026205258	0.00047726661
0.082545129	0.026341871	0.00047978828
0.082676617	0.026169391	0.00048048164
0.082808106	0.025969239	0.00047684700
0.082939595	0.025042872	0.00047207136
0.083071083	0.026467998	0.00047741730
0.083202572	0.026279194	0.00047979922
0.083334061	0.025964619	0.00047899269
0.083465549	0.025516353	0.00047020289
0.083597038	0.025499998	0.00047324873
0.083728527	0.025992925	0.00047319784
0.083860016	0.026690916	0.00048126055
0.083991504	0.026205047	0.00047808978
0.084122993	0.026216003	0.00047700426
0.084254482	0.026893616	0.00048388745
0.084385970	0.026669328	0.00047940513
0.084517459	0.026215612	0.00047531315
0.084648948	0.026417096	0.00047705664
0.084780436	0.026321682	0.00047294241
0.084911925	0.026125468	0.00047338827
0.085043414	0.027118862	0.00047995110
0.085174903	0.024983798	0.00046435080
0.085306391	0.026464475	0.00047851923
0.085437880	0.025677415	0.00046939499
0.085569369	0.025952817	0.00047154546
0.085700857	0.026189982	0.00047209088
0.085832346	0.025991106	0.00047118375
0.085963835	0.025606164	0.00047112806
0.086095323	0.026228768	0.00047235697
0.086226812	0.025925779	0.00046965708
0.086358301	0.026244812	0.00047249323
0.086489790	0.026333884	0.00047240834
0.086621278	0.027065888	0.00047905092
0.086752767	0.025404978	0.00046498410
0.086884256	0.025986748	0.00046948353
0.087015744	0.025876615	0.00046893759
0.087147233	0.025875257	0.00046813051
0.087278722	0.025847003	0.00047226349
0.087410210	0.025755185	0.00046669402
0.087541699	0.025731088	0.00046773249
0.087673188	0.025684691	0.00046673389
0.087804677	0.026155692	0.00046890511
0.087936165	0.026322015	0.00047173722
0.088067654	0.026295663	0.00047087191
0.088199143	0.025461866	0.00046268646
0.088330631	0.025692555	0.00046778866
0.088462120	0.025132020	0.00045875619
0.088593609	0.025820301	0.00046853782
0.088725097	0.025610952	0.00046172006
0.088856586	0.025948603	0.00046481380
0.088988075	0.025024028	0.00046161024
0.089119564	0.025987889	0.00046646834
0.089251052	0.026300350	0.00047102869
0.089382541	0.025375465	0.00046207592
0.089514030	0.025344943	0.00046039073
0.089645518	0.026072925	0.00046736203
0.089777007	0.025446799	0.00045979486
0.089908496	0.025509227	0.00046374808
0.090039984	0.025642435	0.00046396065
0.090171473	0.025478292	0.00045834710
0.090302962	0.026202135	0.00046731495
0.090434451	0.025027123	0.00045588097
0.090565939	0.025729375	0.00046499322
0.090697428	0.025564161	0.00046089285
0.090828917	0.026283546	0.00046175325
0.090960405	0.024669547	0.00045652839
0.091091894	0.025439633	0.00045962696
0.091223383	0.026224141	0.00046702591
0.091354871	0.026342997	0.00046846093
0.091486360	0.025266993	0.00046733981
0.091617849	0.025897760	0.00047705953
0.091749337	0.025794450	0.00047921625
0.091880826	0.025279803	0.00047929851
0.092012315	0.024725317	0.00047774109
0.092143804	0.025218145	0.00048078380
0.092275292	0.025413443	0.00048603548
0.092406781	0.024075810	0.00047728196
0.092538270	0.024544998	0.00048578641
0.092669758	0.024443756	0.00048703780
0.092801247	0.024089669	0.00046726435
0.092932736	0.024552885	0.00047273566
0.093064224	0.025006914	0.00047347029
0.093195713	0.024353247	0.00046608017
0.093327202	0.024672168	0.00046847211
0.093458691	0.024961202	0.00046429108
0.093590179	0.025006880	0.00046916491
0.093721668	0.024551380	0.00046442128
0.093853157	0.024411704	0.00046015811
0.093984645	0.024709671	0.00046271092
0.094116134	0.024536800	0.00046156993
0.094247623	0.024049928	0.00045690148
0.094379111	0.025139776	0.00046563230
0.094510600	0.024868616	0.00046172412
0.094642089	0.024429063	0.00045758597
0.094773578	0.024612442	0.00045557351
0.094905066	0.024822739	0.00046083353
0.095036555	0.024477395	0.00046091910
0.095168044	0.025125942	0.00045940368
0.095299532	0.025922069	0.00046748831
0.095431021	0.024034786	0.00044957620
0.095562510	0.025367900	0.00046324000
0.095693998	0.025391039	0.00046364719
0.095825487	0.024233906	0.00045123592
0.095956976	0.024522978	0.00045712399
0.096088465	0.023990479	0.00044925641
0.096219953	0.024497076	0.00045472714
0.096351442	0.024472256	0.00045488057
0.096482931	0.024373399	0.00045292131
0.096614419	0.023726930	0.00044677532
0.096745908	0.024334506	0.00045057308
0.096877397	0.023895694	0.00044615693
0.097008885	0.024082748	0.00044964445
0.097140374	0.025232626	0.00045500592
0.097271863	0.024529268	0.00045068369
0.097403352	0.024504481	0.00045164164
0.097534840	0.024107714	0.00044657181
0.097666329	0.023927738	0.00044792462
0.097797818	0.024868232	0.00044870219
0.097929306	0.024648503	0.00044938475
0.098060795	0.024530568	0.00044634939
0.098192284	0.024717600	0.00044536195
0.098323772	0.024387606	0.00044517292
0.098455261	0.024965160	0.00044671976
0.098586750	0.023667237	0.00043622051
0.098718239	0.024038060	0.00043963221
0.098849727	0.024063085	0.00043676522
0.098981216	0.025110275	0.00044649697
0.099112705	0.023650598	0.00043526321
0.099244193	0.024553942	0.00043940402
0.099375682	0.025028768	0.00044612851
0.099507171	0.024354590	0.00043860869
0.099638659	0.025406174	0.00045134130
0.099770148	0.024645219	0.00044182340
0.099901637	0.023826352	0.00043500518
0.10003313	0.023568576	0.00043546390
0.10016461	0.024459097	0.00044103338
0.10029610	0.024784434	0.00044633154
0.10042759	0.024005131	0.00043645478
0.10055908	0.024039506	0.00043765172
0.10069057	0.024335205	0.00044184181
0.10082206	0.023901853	0.00043595631
0.10095355	0.024844858	0.00044607163
0.10108504	0.023940512	0.00043413165
0.10121652	0.024419468	0.00043867760
0.10134801	0.023433286	0.00043539945
0.10147950	0.024596372	0.00044104483
0.10161099	0.024161126	0.00043894235
0.10174248	0.024402680	0.00044026429
0.10187397	0.024383394	0.00043604111
0.10200546	0.024139853	0.00043893762
0.10213694	0.023471260	0.00043072693
0.10226843	0.024578154	0.00044055749
0.10239992	0.023992108	0.00043438373
0.10253141	0.023804869	0.00042889194
0.10266290	0.024053172	0.00043700781
0.10279439	0.023952299	0.00043188610
0.10292588	0.023238066	0.00042997925
0.10305737	0.024731091	0.00043989277
0.10318885	0.023695435	0.00043078592
0.10332034	0.023850563	0.00043331016
0.10345183	0.024233788	0.00043325323
0.10358332	0.023876198	0.00043275083
0.10371481	0.024307385	0.00043438315
0.10384630	0.024060603	0.00043259240
0.10397779	0.023877378	0.00043205961
0.10410928	0.024130678	0.00043427571
0.10424076	0.023746260	0.00043012028
0.10437225	0.024226001	0.00043446316
0.10450374	0.024557880	0.00043333571
0.10463523	0.024098433	0.00043258682
0.10476672	0.024459590	0.00043605092
0.10489821	0.023311511	0.00042587995
0.10502970	0.024031733	0.00043037868
0.10516118	0.023524740	0.00042620489
0.10529267	0.024101773	0.00043357390
0.10542416	0.023347681	0.00042625706
0.10555565	0.023642755	0.00042769543
0.10568714	0.024718268	0.00043522393
0.10581863	0.023997459	0.00043016198
0.10595012	0.023538018	0.00042549169
0.10608161	0.023916615	0.00043154815
0.10621309	0.024296164	0.00043215663
0.10634458	0.024479130	0.00043232169
0.10647607	0.025156371	0.00043699768
0.10660756	0.023270225	0.00042247023
0.10673905	0.023563493	0.00042812576
0.10687054	0.023754947	0.00042988467
0.10700203	0.024581900	0.00044261325
0.10713352	0.024616650	0.00044605405
0.10726500	0.023952302	0.00044523175
0.10739649	0.023869367	0.00045021638
0.10752798	0.024250690	0.00045020333
0.10765947	0.023474815	0.00044896578
0.10779096	0.023658196	0.00045043587
0.10792245	0.024562346	0.00046396590
0.10805394	0.024242465	0.00046042533
0.10818542	0.024255442	0.00046038688
0.10831691	0.023713694	0.00045940243
0.10844840	0.023653555	0.00045999797
0.10857989	0.023917956	0.00046248524
0.10871138	0.023556552	0.00046509338
0.10884287	0.024125071	0.00046538412
0.10897436	0.024626122	0.00047344543
0.10910585	0.024136318	0.00047363954
0.10923733	0.023507808	0.00046455726
0.10936882	0.024305249	0.00047785316
0.10950031	0.024210292	0.00047327438
0.10963180	0.024744339	0.00048013891
0.10976329	0.023538099	0.00047261876
0.10989478	0.023438173	0.00047425007
0.11002627	0.024206496	0.00048605494
0.11015776	0.023807248	0.00047506382
0.11028924	0.023407562	0.00047606071
0.11042073	0.024109634	0.00048566454
0.11055222	0.022986574	0.00047253185
0.11068371	0.023572679	0.00048034889
0.11081520	0.023721585	0.00048120207
0.11094669	0.024276392	0.00048768884
0.11107818	0.024516080	0.00049389386
0.11120966	0.023524373	0.00048630476
0.11134115	0.023999693	0.00049065995
0.11147264	0.024155774	0.00048691451
0.11160413	0.023282066	0.00048324435
0.11173562	0.024955589	0.00050285879
0.11186711	0.022796530	0.00046760882
0.11199860	0.024007165	0.00047861756
0.11213009	0.023291666	0.00046383634
0.11226157	0.023766761	0.00046356935
0.11239306	0.024081792	0.00046737838
0.11252455	0.024056788	0.00046619946
0.11265604	0.023568058	0.00046030927
0.11278753	0.024479422	0.00046116102
0.11291902	0.024397327	0.00046159976
0.11305051	0.023100377	0.00045548695
0.11318200	0.024131676	0.00045817311
0.11331348	0.023530293	0.00045335620
0.11344497	0.024894880	0.00046112234
0.11357646	0.023667405	0.00044912673
0.11370795	0.024627936	0.00045857609
0.11383944	0.024152688	0.00045430651
0.11397093	0.023744181	0.00045127710
0.11410242	0.024523749	0.00045701765
0.11423390	0.023487969	0.00044400006
0.11436539	0.024157020	0.00045449106
0.11449688	0.024365841	0.00044792449
0.11462837	0.023569850	0.00044836762
0.11475986	0.023031913	0.00043912856
0.11489135	0.023658599	0.00044206307
0.11502284	0.023973594	0.00044772488
0.11515433	0.024604775	0.00045168681
0.11528581	0.023768287	0.00044579288
0.11541730	0.024020192	0.00044455064
0.11554879	0.023917352	0.00044274685
0.11568028	0.023615715	0.00044359949
0.11581177	0.023903148	0.00044296761
0.11594326	0.023908859	0.00044440877
0.11607475	0.024273810	0.00044519183
0.11620624	0.023532397	0.00043826097
0.11633772	0.024629797	0.00044633887
0.11646921	0.023140999	0.00043630941
0.11660070	0.023070600	0.00043459940
0.11673219	0.023990983	0.00043880163
0.11686368	0.023733038	0.00043602387
0.11699517	0.023603568	0.00043697637
0.11712666	0.024608793	0.00044360078
0.11725814	0.023380694	0.00043144865
0.11738963	0.023629164	0.00043355216
0.11752112	0.023437691	0.00042949020
0.11765261	0.023386882	0.00043052426
0.11778410	0.023653136	0.00043281838
0.11791559	0.024329648	0.00043384721
0.11804708	0.023859464	0.00043219470
0.11817857	0.024514120	0.00043755423
0.11831005	0.023918881	0.00043072352
0.11844154	0.023310934	0.00042765706
0.11857303	0.024017387	0.00042918871
0.11870452	0.024306302	0.00043160676
0.11883601	0.023264930	0.00042428353
0.11896750	0.023943891	0.00042931953
0.11909899	0.023892236	0.00042905484
0.11923048	0.024298645	0.00042499153
0.11936196	0.024279840	0.00043024501
0.11949345	0.024177268	0.00042496966
0.11962494	0.023708106	0.00042260050
0.11975643	0.024083998	0.00042695391
0.11988792	0.024117914	0.00042467551
0.12001941	0.023311424	0.00041820697
0.12015090	0.024263144	0.00042416883
0.12028239	0.023134104	0.00041789904
0.12041387	0.024307065	0.00042303447
0.12054536	0.023621638	0.00041715209
0.12067685	0.023591724	0.00041760425
0.12080834	0.024143181	0.00042275279
0.12093983	0.023667530	0.00041434351
0.12107132	0.024250937	0.00042310217
0.12120281	0.024065165	0.00041901696
0.12133429	0.024035245	0.00041703276
0.12146578	0.023960288	0.00041886568
0.12159727	0.023384394	0.00041255095
0.12172876	0.023828141	0.00041830615
0.12186025	0.023943152	0.00041700680
0.12199174	0.023958414	0.00041784013
0.12212323	0.023271026	0.00041379917
0.12225472	0.024149808	0.00041698360
0.12238620	0.024062487	0.00041878459
0.12251769	0.024082249	0.00041636355
0.12264918	0.024213407	0.00041743488
0.12278067	0.023992271	0.00041871162
0.12291216	0.023689052	0.00041407388
0.12304365	0.023977553	0.00041671025
0.12317514	0.023639715	0.00041320181
0.12330663	0.023074936	0.00041049570
0.12343811	0.024235722	0.00041807062
0.12356960	0.023972962	0.00041429960
0.12370109	0.024336396	0.00041732182
0.12383258	0.024035380	0.00041527222
0.12396407	0.023822466	0.00041135909
0.12409556	0.024303836	0.00042054382
0.12422705	0.024025627	0.00041458605
0.12435853	0.023055892	0.00040825462
0.12449002	0.024019861	0.00041232421
0.12462151	0.023851125	0.00041444137
0.12475300	0.023681939	0.00041095534
0.12488449	0.023714949	0.00041180206
0.12501598	0.023830728	0.00041399868
0.12514747	0.023757985	0.00041104712
0.12527896	0.023343797	0.00040637572
0.12541044	0.024155188	0.00041660200
0.12554193	0.023778637	0.00041047096
0.12567342	0.023336216	0.00040737526
0.12580491	0.024155006	0.00041476698
0.12593640	0.023243643	0.00040411128
0.12606789	0.023511730	0.00041164626
0.12619938	0.023870765	0.00041061367
0.12633087	0.023469861	0.00040900250
0.12646235	0.024004064	0.00041234402
0.12659384	0.023625646	0.00040552939
0.12672533	0.024018779	0.00041381155
0.12685682	0.024366480	0.00041150992
0.12698831	0.023343029	0.00040680099
0.12711980	0.023561030	0.00040515529
0.12725129	0.023245506	0.00040377137
0.12738277	0.024081418	0.00041231876
0.12751426	0.023301270	0.00040526084
0.12764575	0.023361955	0.00040661354
0.12777724	0.023201474	0.00040266832
0.12790873	0.023074952	0.00040246779
0.12804022	0.022916664	0.00040314845
0.12817171	0.023298577	0.00040408772
0.12830320	0.023537415	0.00040507506
0.12843468	0.023788869	0.00040691819
0.12856617	0.024318960	0.00040935531
0.12869766	0.023446026	0.00040415795
0.12882915	0.023779295	0.00040919406
0.12896064	0.023608413	0.00040426200
0.12909213	0.023977078	0.00040642864
0.12922362	0.024343544	0.00041001982
0.12935511	0.023253244	0.00040487591
0.12948659	0.023237425	0.00040268124
0.12961808	0.024054060	0.00040530631
0.12974957	0.024235979	0.00040751425
0.12988106	0.023794559	0.00040516953
0.13001255	0.023582529	0.00040235218
0.13014404	0.023653989	0.00040528650
0.13027553	0.022857699	0.00039764339
0.13040701	0.022921044	0.00039784546
0.13053850	0.023617711	0.00040315535
0.13066999	0.023302105	0.00039890608
0.13080148	0.023561189	0.00040563245
0.13093297	0.022926489	0.00039575218
0.13106446	0.023440537	0.00040110265
0.13119595	0.023496087	0.00040136154
0.13132744	0.023109637	0.00039796467
0.13145892	0.023905028	0.00040495442
0.13159041	0.023477973	0.00039928294
0.13172190	0.023553054	0.00040042318
0.13185339	0.023151639	0.00039901353
0.13198488	0.023519766	0.00039993136
0.13211637	0.023711928	0.00040260426
0.13224786	0.024412657	0.00040626107
0.13237935	0.024411896	0.00040624753
0.13251083	0.023397389	0.00040027776
0.13264232	0.023442480	0.00039914094
0.13277381	0.022694932	0.00039543779
0.13290530	0.024513802	0.00040387469
0.13303679	0.024023292	0.00040429857
0.13316828	0.023835435	0.00040343974
0.13329977	0.023042512	0.00039350357
0.13343125	0.024566094	0.00040930948
0.13356274	0.023847439	0.00039845492
0.13369423	0.022958600	0.00039482453
0.13382572	0.023944935	0.00040340986
0.13395721	0.023464807	0.00039755376
0.13408870	0.023807967	0.00040218984
0.13422019	0.023846265	0.00039820789
0.13435168	0.023423698	0.00039871859
0.13448316	0.023922365	0.00040233245
0.13461465	0.024316698	0.00040092597
0.13474614	0.024144610	0.00040267102
0.13487763	0.023117286	0.00039412364
0.13500912	0.023974961	0.00039932493
0.13514061	0.024723066	0.00040543764
0.13527210	0.023665383	0.00039890893
0.13540359	0.023193356	0.00039453101
0.13553507	0.024148372	0.00040043144
0.13566656	0.023530265	0.00039631196
0.13579805	0.023126380	0.00039528457
0.13592954	0.023473470	0.00039422107
0.13606103	0.023660143	0.00039882067
0.13619252	0.024355720	0.00040105090
0.13632401	0.023783548	0.00039600991
0.13645549	0.023724031	0.00039814068
0.13658698	0.024339714	0.00039981819
0.13671847	0.023769450	0.00039697894
0.13684996	0.023968852	0.00039909495
0.13698145	0.023410348	0.00039238964
0.13711294	0.023211570	0.00039384626
0.13724443	0.023914582	0.00039824660
0.13737592	0.023410383	0.00039272969
0.13750740	0.022987759	0.00039114225
0.13763889	0.023565073	0.00039134376
0.13777038	0.023836722	0.00039781973
0.13790187	0.023630133	0.00039409194
0.13803336	0.023814393	0.00039500999
0.13816485	0.023250017	0.00039182092
0.13829634	0.024130603	0.00039497919
0.13842783	0.023336507	0.00039177702
0.13855931	0.023203502	0.00039039206
0.13869080	0.023376308	0.00039133779
0.13882229	0.023835098	0.00039352775
0.13895378	0.023936148	0.00039336875
0.13908527	0.023679860	0.00039577534
0.13921676	0.023610963	0.00039264894
0.13934825	0.023295156	0.00039172211
0.13947973	0.023242016	0.00039009826
0.13961122	0.023163913	0.00038896149
0.13974271	0.024496114	0.00039837255
0.13987420	0.023867648	0.00039571544
0.14000569	0.023430331	0.00038903077
0.14013718	0.024261392	0.00039559768
0.14026867	0.023717136	0.00039167743
0.14040016	0.023278370	0.00039061309
0.14053164	0.023596455	0.00039344463
0.14066313	0.023417495	0.00038655724
0.14079462	0.022727230	0.00038509512
0.14092611	0.023861466	0.00039138690
0.14105760	0.024090614	0.00039189184
0.14118909	0.023006078	0.00038738719
0.14132058	0.023662534	0.00038675062
0.14145207	0.023461102	0.00038863008
0.14158355	0.023431447	0.00038835985
0.14171504	0.023452371	0.00038912726
0.14184653	0.024113911	0.00039290804
0.14197802	0.024426643	0.00039273443
0.14210951	0.023988923	0.00039107337
0.14224100	0.023147340	0.00038584312
0.14237249	0.023776748	0.00038804368
0.14250398	0.023496185	0.00038826991
0.14263546	0.023207443	0.00038467526
0.14276695	0.023796353	0.00038818262
0.14289844	0.024384675	0.00039199807
0.14302993	0.023217191	0.00038510168
0.14316142	0.023739259	0.00038884952
0.14329291	0.023669033	0.00038600361
0.14342440	0.023624390	0.00038787010
0.14355588	0.023854860	0.00038928480
0.14368737	0.023454070	0.00038653776
0.14381886	0.023851086	0.00038925162
0.14395035	0.023557685	0.00038508134
0.14408184	0.023052356	0.00038228631
0.14421333	0.023970872	0.00039026388
0.14434482	0.023525568	0.00038473372
0.14447631	0.023725154	0.00038742427
0.14460779	0.024153755	0.00039036432
0.14473928	0.023764116	0.00038535018
0.14487077	0.023571497	0.00038801319
0.14500226	0.024080212	0.00038779395
0.14513375	0.022909776	0.00038474635
0.14526524	0.023994293	0.00038914277
0.14539673	0.023471391	0.00038425693
0.14552822	0.023156842	0.00038533161
0.14565970	0.022984911	0.00038075480
0.14579119	0.023487304	0.00038464845
0.14592268	0.023411493	0.00038246499
0.14605417	0.023524703	0.00038469793
0.14618566	0.023489514	0.00038424693
0.14631715	0.023742564	0.00038512856
0.14644864	0.023994579	0.00038599915
0.14658012	0.024106389	0.00038646902
0.14671161	0.023811533	0.00038596416
0.14684310	0.023281263	0.00038379719
0.14697459	0.023591190	0.00038439128
0.14710608	0.024191564	0.00038692406
0.14723757	0.023902994	0.00038638969
0.14736906	0.023166651	0.00038124037
0.14750055	0.023292196	0.00038234327
0.14763203	0.023588551	0.00038356769
0.14776352	0.023668875	0.00038356820
0.14789501	0.023867194	0.00038594812
0.14802650	0.023184204	0.00037840362
0.14815799	0.023895229	0.00038704883
0.14828948	0.023752305	0.00038296110
0.14842097	0.023424467	0.00038344600
0.14855246	0.023384228	0.00038159551
0.14868394	0.023983913	0.00038323523
0.14881543	0.023968755	0.00038412639
0.14894692	0.024046359	0.00038571616
0.14907841	0.023414789	0.00038100502
0.14920990	0.023903806	0.00038363677
0.14934139	0.023748286	0.00038337325
0.14947288	0.023424560	0.00038108252
0.14960436	0.023831354	0.00038333835
0.14973585	0.023508752	0.00038109270
0.14986734	0.023178376	0.00038049487
0.14999883	0.023846112	0.00038184507
0.15013032	0.023546418	0.00038164781
0.15026181	0.024006609	0.00038376781
0.15039330	0.024148884	0.00038424876
0.15052479	0.023575835	0.00038079851
0.15065627	0.024079037	0.00038389535
0.15078776	0.024060623	0.00038405540
0.15091925	0.023301848	0.00037949048
0.15105074	0.023852299	0.00038141773
0.15118223	0.023411446	0.00037868153
0.15131372	0.023689541	0.00038041993
0.15144521	0.023880605	0.00038179461
0.15157670	0.023654150	0.00038045987
0.15170818	0.023228153	0.00037557253
0.15183967	0.023419890	0.00037845177
0.15197116	0.023493522	0.00037987545
0.15210265	0.024051528	0.00038123325
0.15223414	0.023365670	0.00037699215
0.15236563	0.023011665	0.00037379612
0.15249712	0.023353547	0.00037657271
0.15262860	0.022717249	0.00037273622
0.15276009	0.023267336	0.00037669581
0.15289158	0.023764624	0.00037962165
0.15302307	0.023174580	0.00037435896
0.15315456	0.023399578	0.00037696626
0.15328605	0.024217515	0.00038151332
0.15341754	0.023466159	0.00037925011
0.15354903	0.023276399	0.00037495491
0.15368051	0.023735730	0.00037808425
0.15381200	0.023765592	0.00037713065
0.15394349	0.023466821	0.00037738325
0.15407498	0.024082093	0.00038124876
0.15420647	0.023254442	0.00037265043
0.15433796	0.024052718	0.00038026411
0.15446945	0.023367624	0.00037529877
0.15460094	0.023941913	0.00037928376
0.15473242	0.023650884	0.00037726046
0.15486391	0.022824918	0.00037046257
0.15499540	0.024165394	0.00037998064
0.15512689	0.023650320	0.00037717575
0.15525838	0.023494316	0.00037574857
0.15538987	0.024540839	0.00038090322
0.15552136	0.023375329	0.00037319516
0.15565284	0.023607519	0.00037522212
0.15578433	0.024232952	0.00037941502
0.15591582	0.023898574	0.00037838488
0.15604731	0.023252562	0.00037284249
0.15617880	0.023358135	0.00037356848
0.15631029	0.023141478	0.00037256950
0.15644178	0.023432169	0.00037213462
0.15657327	0.023588392	0.00037701382
0.15670475	0.022974620	0.00036972696
0.15683624	0.023433351	0.00037377531
0.15696773	0.023255252	0.00037127808
0.15709922	0.023473193	0.00037281880
0.15723071	0.023093542	0.00037170581
0.15736220	0.023638672	0.00037361014
0.15749369	0.023936898	0.00037613525
0.15762518	0.023581102	0.00037294042
0.15775666	0.023379730	0.00037186176
0.15788815	0.023163757	0.00037293182
0.15801964	0.023838426	0.00037432633
0.15815113	0.024068556	0.00037690620
0.15828262	0.023557414	0.00037258540
0.15841411	0.023129597	0.00037051348
0.15854560	0.023204340	0.00037106167
0.15867708	0.023346941	0.00037053935
0.15880857	0.023934477	0.00037587486
0.15894006	0.023616229	0.00037281646
0.15907155	0.023142316	0.00036989131
0.15920304	0.022979599	0.00037027022
0.15933453	0.023818499	0.00037359522
0.15946602	0.023496586	0.00037160195
0.15959751	0.024243974	0.00037663544
0.15972899	0.023515432	0.00037022629
0.15986048	0.023699859	0.00037263123
0.15999197	0.022669481	0.00036443092
0.16012346	0.023603808	0.00037176146
0.16025495	0.023309619	0.00036980033
0.16038644	0.023525431	0.00036945753
0.16051793	0.023741083	0.00037302652
0.16064942	0.024291813	0.00037321846
0.16078090	0.023326672	0.00036983644
0.16091239	0.023492176	0.00037160580
0.16104388	0.023399628	0.00036768779
0.16117537	0.023610865	0.00037234936
0.16130686	0.023686521	0.00036919154
0.16143835	0.023832329	0.00037183472
0.16156984	0.024037289	0.00037373122
0.16170133	0.023732206	0.00036800189
0.16183281	0.022925271	0.00036685943
0.16196430	0.023190636	0.00036729555
0.16209579	0.023764501	0.00036984962
0.16222728	0.024106599	0.00037416054
0.16235877	0.022993957	0.00036482766
0.16249026	0.023586911	0.00036904203
0.16262175	0.022936620	0.00036443889
0.16275323	0.023719675	0.00036984913
0.16288472	0.022958025	0.00036368103
0.16301621	0.023220374	0.00036560461
0.16314770	0.023904777	0.00037143938
0.16327919	0.023565323	0.00036678565
0.16341068	0.023667562	0.00036899655
0.16354217	0.023515499	0.00036839255
0.16367366	0.023505207	0.00036671366
0.16380514	0.023923041	0.00037058005
0.16393663	0.023253498	0.00036620679
0.16406812	0.023978937	0.00036925448
0.16419961	0.023445441	0.00036736347
0.16433110	0.023225483	0.00036504502
0.16446259	0.023470096	0.00036641324
0.16459408	0.023843676	0.00037049262
0.16472557	0.023797446	0.00036659511
0.16485705	0.023690647	0.00036892431
0.16498854	0.023485660	0.00036452788
0.16512003	0.022896554	0.00036276359
0.16525152	0.022886600	0.00036363924
0.16538301	0.023479069	0.00036492023
0.16551450	0.023121266	0.00036409782
0.16564599	0.023687186	0.00036755063
0.16577747	0.023867714	0.00036928658
0.16590896	0.023874378	0.00036826939
0.16604045	0.023756596	0.00036566395
0.16617194	0.023229240	0.00036525371
0.16630343	0.023414882	0.00036380512
0.16643492	0.023792688	0.00036734543
0.16656641	0.023182571	0.00036390190
0.16669790	0.023472640	0.00036170854
0.16682938	0.023844045	0.00036904002
0.16696087	0.023615021	0.00036664895
0.16709236	0.023824554	0.00036458474
0.16722385	0.023618225	0.00036645980
0.16735534	0.024104564	0.00036848715
0.16748683	0.023895538	0.00036697015
0.16761832	0.022917678	0.00036112564
0.16774981	0.023918554	0.00036526836
0.16788129	0.022978396	0.00036215495
0.16801278	0.023847544	0.00036546332
0.16814427	0.024052071	0.00036760154
0.16827576	0.023686536	0.00036571381
0.16840725	0.023485724	0.00036205604
0.16853874	0.024202096	0.00036730035
0.16867023	0.023630548	0.00036271178
0.16880171	0.023443224	0.00036285393
0.16893320	0.023711260	0.00036496674
0.16906469	0.023722871	0.00036198547
0.16919618	0.023009937	0.00036154618
0.16932767	0.023273721	0.00036028183
0.16945916	0.023608688	0.00036448373
0.16959065	0.024253118	0.00036836864
0.16972214	0.023244929	0.00035970342
0.16985362	0.023877724	0.00036488878
0.16998511	0.023558385	0.00036176987
0.17011660	0.023949506	0.00036575338
0.17024809	0.023704950	0.00036422684
0.17037958	0.023385866	0.00036105146
0.17051107	0.023991495	0.00036578902
0.17064256	0.023625203	0.00036224934
0.17077405	0.023820794	0.00036351671
0.17090553	0.022758623	0.00035713265
0.17103702	0.022937254	0.00035800438
0.17116851	0.023849498	0.00036274476
0.17130000	0.023460311	0.00036123599
0.17143149	0.023706001	0.00036213652
0.17156298	0.023360536	0.00035977972
0.17169447	0.023336605	0.00035805075
0.17182595	0.024081463	0.00036386914
0.17195744	0.023497947	0.00036163697
0.17208893	0.023138383	0.00035744220
0.17222042	0.023379643	0.00035951097
0.17235191	0.023328063	0.00035962253
0.17248340	0.023113725	0.00035774959
0.17261489	0.023315125	0.00036015939
0.17274638	0.023280017	0.00035792143
0.17287786	0.023542298	0.00036117059
0.17300935	0.024178726	0.00036347814
0.17314084	0.023074995	0.00035736956
0.17327233	0.022990841	0.00035558976
0.17340382	0.023219705	0.00035675077
0.17353531	0.022933166	0.00035607460
0.17366680	0.023631658	0.00035863441
0.17379829	0.023684334	0.00035898917
0.17392977	0.023484397	0.00035966429
0.17406126	0.022852692	0.00035409278
0.17419275	0.023026381	0.00035575057
0.17432424	0.023698897	0.00035920008
0.17445573	0.023331238	0.00035616973
0.17458722	0.023334090	0.00035838649
0.17471871	0.023191741	0.00035603091
0.17485019	0.023214596	0.00035662218
0.17498168	0.023892059	0.00035986670
0.17511317	0.023384891	0.00035789833
0.17524466	0.023252456	0.00035795979
0.17537615	0.023267475	0.00035579499
0.17550764	0.023672089	0.00035894946
0.17563913	0.023185241	0.00035467461
0.17577062	0.023994148	0.00035945347
0.17590210	0.023302416	0.00035645969
0.17603359	0.023165546	0.00035500877
0.17616508	0.023293338	0.00035582667
0.17629657	0.023288975	0.00035744638
0.17642806	0.023668489	0.00035605422
0.17655955	0.023552607	0.00035720226
0.17669104	0.023692563	0.00035726678
0.17682253	0.023359208	0.00035419015
0.17695401	0.023625212	0.00035839876
0.17708550	0.023586044	0.00035536843
0.17721699	0.022683154	0.00035133234
0.17734848	0.023029395	0.00035244719
0.17747997	0.023735382	0.00035772213
0.17761146	0.023358074	0.00035607875
0.17774295	0.023073979	0.00035120762
0.17787443	0.023699989	0.00035762129
0.17800592	0.023455186	0.00035537211
0.17813741	0.022627317	0.00034980551
0.17826890	0.023575786	0.00035648029
0.17840039	0.023659544	0.00035342571
0.17853188	0.023861259	0.00035813789
0.17866337	0.023701671	0.00035516891
0.17879486	0.023228575	0.00035245647
0.17892634	0.024157099	0.00035905626
0.17905783	0.023350546	0.00035268288
0.17918932	0.023862102	0.00035841441
0.17932081	0.023381563	0.00035215947
0.17945230	0.023478540	0.00035482917
0.17958379	0.023678664	0.00035548172
0.17971528	0.023901234	0.00035545976
0.17984677	0.022982443	0.00035163303
0.17997825	0.023539558	0.00035479209
0.18010974	0.023440626	0.00035323185
0.18024123	0.023215076	0.00035230916
0.18037272	0.023593789	0.00035279421
0.18050421	0.023141427	0.00035778157
0.18063570	0.023208896	0.00036235644
0.18076719	0.023588977	0.00036446632
0.18089867	0.023737676	0.00036984904
0.18103016	0.023743888	0.00037039303
0.18116165	0.023128327	0.00036865107
0.18129314	0.023476810	0.00037335876
0.18142463	0.023384415	0.00037272602
0.18155612	0.023052152	0.00037320733
0.18168761	0.022723284	0.00036961083
0.18181910	0.023817922	0.00037961523
0.18195058	0.023655938	0.00038109620
0.18208207	0.024007028	0.00037986711
0.18221356	0.023309725	0.00037987008
0.18234505	0.024009065	0.00038327560
0.18247654	0.023425846	0.00038186491
0.18260803	0.023575508	0.00038468214
0.18273952	0.023682143	0.00038546876
0.18287101	0.023093263	0.00038381017
0.18300249	0.024158157	0.00039082854
0.18313398	0.022992533	0.00038376381
0.18326547	0.022946480	0.00038394369
0.18339696	0.023880491	0.00038993715
0.18352845	0.023613592	0.00039067276
0.18365994	0.022660820	0.00038525086
0.18379143	0.023742444	0.00039228434
0.18392292	0.023776103	0.00039593998
0.18405440	0.023655637	0.00039340007
0.18418589	0.022990982	0.00039120621
0.18431738	0.023993932	0.00039928316
0.18444887	0.023093730	0.00039353577
0.18458036	0.023092522	0.00039522358
0.18471185	0.022731635	0.00039294134
0.18484334	0.023131927	0.00039587418
0.18497482	0.023406623	0.00039913103
0.18510631	0.024484942	0.00040419487
0.18523780	0.023290967	0.00039925886
0.18536929	0.022979112	0.00039128892
0.18550078	0.022904230	0.00038502759
0.18563227	0.023192949	0.00038577263
0.18576376	0.023145943	0.00037893445
0.18589525	0.023278966	0.00038170476
0.18602673	0.023726824	0.00038437695
0.18615822	0.023527932	0.00037968425
0.18628971	0.024019435	0.00038241038
0.18642120	0.023690586	0.00037835191
0.18655269	0.022817918	0.00037333348
0.18668418	0.023189615	0.00037142861
0.18681567	0.023709833	0.00037535633
0.18694716	0.023570911	0.00037507668
0.18707864	0.023389005	0.00036937138
0.18721013	0.023098918	0.00036982247
0.18734162	0.023306847	0.00037180465
0.18747311	0.023524581	0.00036926921
0.18760460	0.023764742	0.00037207614
0.18773609	0.024077704	0.00037085678
0.18786758	0.023704069	0.00036830862
0.18799906	0.022851107	0.00036273110
0.18813055	0.023565938	0.00036670390
0.18826204	0.023758986	0.00036768602
0.18839353	0.022835577	0.00035808071
0.18852502	0.023729679	0.00036569271
0.18865651	0.023306312	0.00036322199
0.18878800	0.023496716	0.00036088126
0.18891949	0.023369746	0.00036167572
0.18905097	0.023135324	0.00035838484
0.18918246	0.022539868	0.00035545401
0.18931395	0.023302007	0.00035961675
0.18944544	0.023020612	0.00035579467
0.18957693	0.022967174	0.00035567329
0.18970842	0.023346743	0.00035645695
0.18983991	0.023168458	0.00035684950
0.18997140	0.023218568	0.00035703708
0.19010288	0.023345008	0.00035490895
0.19023437	0.022917649	0.00035400698
0.19036586	0.023253824	0.00035452150
0.19049735	0.022558868	0.00034930864
0.19062884	0.023935104	0.00035777813
0.19076033	0.023155905	0.00035164961
0.19089182	0.023657533	0.00035597285
0.19102330	0.023532306	0.00035480901
0.19115479	0.023542161	0.00035406244
0.19128628	0.023014282	0.00035067318
0.19141777	0.023561554	0.00035274364
0.19154926	0.023648390	0.00035325024
0.19168075	0.022760655	0.00034724509
0.19181224	0.022984960	0.00035027689
0.19194373	0.023358570	0.00035196365
0.19207521	0.023594995	0.00035267577
0.19220670	0.023541698	0.00035154119
0.19233819	0.023583560	0.00035200854
0.19246968	0.023610861	0.00035331522
0.19260117	0.023442539	0.00035211063
0.19273266	0.023365745	0.00035144422
0.19286415	0.023405330	0.00035101296
0.19299564	0.023786993	0.00035584535
0.19312712	0.023910157	0.00035278476
0.19325861	0.023766573	0.00035351928
0.19339010	0.022739427	0.00034541288
0.19352159	0.023208881	0.00034935961
0.19365308	0.023384531	0.00035154696
0.19378457	0.022734743	0.00034594868
0.19391606	0.022981681	0.00034866207
0.19404754	0.023253598	0.00034880601
0.19417903	0.023360847	0.00034896777
0.19431052	0.023401760	0.00035092022
0.19444201	0.023178269	0.00034719822
0.19457350	0.022585710	0.00034403113
0.19470499	0.023111036	0.00034697789
0.19483648	0.023912091	0.00035184644
0.19496797	0.023252676	0.00034886806
0.19509945	0.023103189	0.00034600668
0.19523094	0.022693580	0.00034504046
0.19536243	0.023014535	0.00034561819
0.19549392	0.023130477	0.00034576526
0.19562541	0.023225224	0.00034770504
0.19575690	0.023101132	0.00034540461
0.19588839	0.023369803	0.00034654448
0.19601988	0.023707178	0.00034846900
0.19615136	0.023358263	0.00034708083
0.19628285	0.023571338	0.00034882615
0.19641434	0.023630101	0.00034714462
0.19654583	0.023282080	0.00034645419
0.19667732	0.022489600	0.00034172329
0.19680881	0.023063267	0.00034574630
0.19694030	0.023596359	0.00034811714
0.19707178	0.023627428	0.00034795013
0.19720327	0.022879837	0.00034302300
0.19733476	0.022850072	0.00034275589
0.19746625	0.023146501	0.00034375593
0.19759774	0.023232605	0.00034589355
0.19772923	0.022984747	0.00034226655
0.19786072	0.023136932	0.00034267547
0.19799221	0.023709867	0.00034843706
0.19812369	0.022875809	0.00034113423
0.19825518	0.023243125	0.00034589787
0.19838667	0.023132736	0.00034299145
0.19851816	0.023348593	0.00034435541
0.19864965	0.023169711	0.00034441866
0.19878114	0.023537737	0.00034465215
0.19891263	0.024270908	0.00035137622
0.19904412	0.023158303	0.00034257288
0.19917560	0.023676119	0.00034617102
0.19930709	0.023991206	0.00034795905
0.19943858	0.023660066	0.00034484049
0.19957007	0.023679657	0.00034579198
0.19970156	0.023383522	0.00034402872
0.19983305	0.023281229	0.00034330531
0.19996454	0.023096097	0.00034169711
0.20009602	0.023322561	0.00034258798
0.20022751	0.023177655	0.00034333078
0.20035900	0.023330154	0.00034346250
0.20049049	0.023311996	0.00034262597
0.20062198	0.023850213	0.00034644340
0.20075347	0.023535809	0.00034378632
0.20088496	0.023819013	0.00034656632
0.20101645	0.023329108	0.00034312852
0.20114793	0.023308453	0.00034112755
0.20127942	0.023499930	0.00034400725
0.20141091	0.023436482	0.00034301283
0.20154240	0.023009081	0.00034062473
0.20167389	0.023368017	0.00034316448
0.20180538	0.023304524	0.00034123233
0.20193687	0.023654501	0.00034422472
0.20206836	0.022659611	0.00033748559
0.20219984	0.023727141	0.00034397906
0.20233133	0.023815216	0.00034550556
0.20246282	0.022782101	0.00033698453
0.20259431	0.023581525	0.00034270989
0.20272580	0.022964334	0.00033816140
0.20285729	0.023565408	0.00034035191
0.20298878	0.023289594	0.00034159424
0.20312027	0.023430529	0.00033801429
0.20325175	0.024256047	0.00034551455
0.20338324	0.022742260	0.00033529962
0.20351473	0.023066939	0.00033866355
0.20364622	0.023350107	0.00034154764
0.20377771	0.023267949	0.00033782858
0.20390920	0.023564343	0.00034258784
0.20404069	0.023649681	0.00034136341
0.20417217	0.023431137	0.00034023263
0.20430366	0.023124860	0.00033878643
0.20443515	0.023401670	0.00033827011
0.20456664	0.023583826	0.00033973255
0.20469813	0.023189580	0.00033820732
0.20482962	0.023365594	0.00033937539
0.20496111	0.024054672	0.00034242200
0.20509260	0.023289918	0.00033640085
0.20522408	0.023336274	0.00033937638
0.20535557	0.023164220	0.00033827486
0.20548706	0.023979138	0.00034209413
0.20561855	0.023448830	0.00034001029
0.20575004	0.023366373	0.00033646910
0.20588153	0.022971053	0.00033522769
0.20601302	0.023257694	0.00033937589
0.20614451	0.023359198	0.00033624136
0.20627599	0.023764345	0.00034115151
0.20640748	0.023965735	0.00034051791
0.20653897	0.022619420	0.00033315175
0.20667046	0.023225277	0.00033773761
0.20680195	0.023105476	0.00033531883
0.20693344	0.024071888	0.00034241895
0.20706493	0.023337670	0.00033688869
0.20719641	0.023173921	0.00033642239
0.20732790	0.023118985	0.00033726781
0.20745939	0.023408689	0.00033581012
0.20759088	0.023054235	0.00033646558
0.20772237	0.022995021	0.00033418051
0.20785386	0.023247497	0.00033580466
0.20798535	0.023530995	0.00033957032
0.20811684	0.023181984	0.00033522320
0.20824832	0.023357500	0.00033600405
0.20837981	0.023804011	0.00033934580
0.20851130	0.023567451	0.00033834985
0.20864279	0.023379862	0.00033724477
0.20877428	0.023657934	0.00033669992
0.20890577	0.023226743	0.00033510887
0.20903726	0.023711154	0.00033764080
0.20916875	0.023616139	0.00033802633
0.20930023	0.023803934	0.00033870849
0.20943172	0.023594120	0.00033690798
0.20956321	0.023157962	0.00033409215
0.20969470	0.023643950	0.00033828962
0.20982619	0.023177773	0.00033399928
0.20995768	0.022907502	0.00033293844
0.21008917	0.023214243	0.00033435427
0.21022065	0.023192508	0.00033421963
0.21035214	0.023437934	0.00033705749
0.21048363	0.024200765	0.00033892179
0.21061512	0.023236282	0.00033536699
0.21074661	0.023601472	0.00033502565
0.21087810	0.023696749	0.00033641148
0.21100959	0.023522063	0.00033656104
0.21114108	0.023382244	0.00033459628
0.21127256	0.023373543	0.00033629491
0.21140405	0.023846564	0.00033608467
0.21153554	0.023040370	0.00033227398
0.21166703	0.023345322	0.00033473377
0.21179852	0.023196024	0.00033416260
0.21193001	0.023225298	0.00033394517
0.21206150	0.022751750	0.00032974901
0.21219299	0.022701819	0.00032898633
0.21232447	0.023680102	0.00033778824
0.21245596	0.023328794	0.00033328455
0.21258745	0.023953789	0.00033734795
0.21271894	0.023761262	0.00033551758
0.21285043	0.023218792	0.00033213515
0.21298192	0.023207166	0.00033450469
0.21311341	0.023113448	0.00033083012
0.21324489	0.023228501	0.00033333665
0.21337638	0.023292554	0.00033155714
0.21350787	0.023027438	0.00033210321
0.21363936	0.022631730	0.00033083249
0.21377085	0.023103724	0.00033050665
0.21390234	0.022911593	0.00033129442
0.21403383	0.023935685	0.00033570632
0.21416532	0.022947229	0.00033063191
0.21429680	0.023389182	0.00033380905
0.21442829	0.023218942	0.00033144805
0.21455978	0.022676040	0.00032820870
0.21469127	0.023764059	0.00033425824
0.21482276	0.023830921	0.00033436827
0.21495425	0.022639396	0.00032797250
0.21508574	0.023181615	0.00033111138
0.21521723	0.023106705	0.00033051907
0.21534871	0.022990378	0.00033181385
0.21548020	0.023184701	0.00032886362
0.21561169	0.022989591	0.00033037834
0.21574318	0.023307947	0.00033188468
0.21587467	0.023092191	0.00032942772
0.21600616	0.023231713	0.00033112644
0.21613765	0.023099699	0.00032801068
0.21626913	0.022988948	0.00032947650
0.21640062	0.023182359	0.00032939208
0.21653211	0.023283703	0.00033009482
0.21666360	0.023319453	0.00032966204
0.21679509	0.023217838	0.00032800191
0.21692658	0.023210764	0.00033105237
0.21705807	0.022884942	0.00032827455
0.21718956	0.022860006	0.00032618731
0.21732104	0.022965122	0.00032859909
0.21745253	0.022952397	0.00032851906
0.21758402	0.023202050	0.00033033787
0.21771551	0.022820469	0.00032718455
0.21784700	0.022754016	0.00032591166
0.21797849	0.023308513	0.00032992309
0.21810998	0.022882793	0.00032654458
0.21824147	0.023456792	0.00032984814
0.21837295	0.023516088	0.00033199339
0.21850444	0.022829645	0.00032508583
0.21863593	0.022537213	0.00032495087
0.21876742	0.022892216	0.00032631500
0.21889891	0.023519275	0.00033129685
0.21903040	0.023057756	0.00032833403
0.21916189	0.022759726	0.00032404563
0.21929337	0.023073773	0.00032755087
0.21942486	0.023498035	0.00032903599
0.21955635	0.023368617	0.00033013070
0.21968784	0.023490064	0.00033019088
0.21981933	0.023658681	0.00032830494
0.21995082	0.023629266	0.00033041389
0.22008231	0.023019921	0.00032583542
0.22021380	0.023384033	0.00032966975
0.22034528	0.023515780	0.00033016776
0.22047677	0.022855296	0.00032387671
0.22060826	0.023298489	0.00032857395
0.22073975	0.022704305	0.00032507524
0.22087124	0.023458869	0.00032915245
0.22100273	0.022730808	0.00032424690
0.22113422	0.023294625	0.00032607231
0.22126571	0.023133918	0.00032787209
0.22139719	0.023000045	0.00032609159
0.22152868	0.023109196	0.00032667490
0.22166017	0.023192493	0.00032819333
0.22179166	0.023521386	0.00032699480
0.22192315	0.023734716	0.00032992412
0.22205464	0.023529427	0.00032858849
0.22218613	0.023658769	0.00032894112
0.22231761	0.023206101	0.00032521045
0.22244910	0.023877084	0.00032936394
0.22258059	0.023027361	0.00032566138
0.22271208	0.023309879	0.00032755721
0.22284357	0.023564251	0.00032802288
0.22297506	0.022866174	0.00032418706
0.22310655	0.023020549	0.00032332984
0.22323804	0.022707532	0.00032471654
0.22336952	0.022925486	0.00032490461
0.22350101	0.022659821	0.00032192148
0.22363250	0.022708603	0.00032274562
0.22376399	0.023002405	0.00032355434
0.22389548	0.022584350	0.00032321737
0.22402697	0.023006003	0.00032565868
0.22415846	0.022777006	0.00032257445
0.22428995	0.022704185	0.00032221742
0.22442143	0.022715326	0.00032112098
0.22455292	0.022638353	0.00032162516
0.22468441	0.022811512	0.00032332899
0.22481590	0.022875739	0.00032332962
0.22494739	0.023113831	0.00032332350
0.22507888	0.022841364	0.00032236461
0.22521037	0.023856954	0.00032798548
0.22534186	0.022965303	0.00032407253
0.22547334	0.023194621	0.00032324209
0.22560483	0.023231953	0.00032205779
0.22573632	0.023582773	0.00032669337
0.22586781	0.023263064	0.00032422485
0.22599930	0.022588414	0.00032094091
0.22613079	0.023299995	0.00032329385
0.22626228	0.022875082	0.00032263913
0.22639376	0.022746791	0.00032110790
0.22652525	0.023290917	0.00032365885
0.22665674	0.022835996	0.00032263653
0.22678823	0.023432150	0.00032303942
0.22691972	0.022943926	0.00032183531
0.22705121	0.023620075	0.00032576285
0.22718270	0.022760911	0.00032072996
0.22731419	0.022440340	0.00032067237
0.22744567	0.023091140	0.00032295409
0.22757716	0.023035548	0.00031999490
0.22770865	0.023014464	0.00032191887
0.22784014	0.022670391	0.00031874445
0.22797163	0.022838109	0.00032134293
0.22810312	0.023303062	0.00032097794
0.22823461	0.023253506	0.00032270266
0.22836610	0.022707964	0.00032128612
0.22849758	0.022399595	0.00031737635
0.22862907	0.023295090	0.00032374790
0.22876056	0.022810869	0.00031824461
0.22889205	0.023071445	0.00032098470
0.22902354	0.022539443	0.00031826103
0.22915503	0.022954407	0.00031957525
0.22928652	0.023248289	0.00032304780
0.22941800	0.023350767	0.00032068521
0.22954949	0.022045214	0.00031578936
0.22968098	0.023452317	0.00032326849
0.22981247	0.023015763	0.00032042639
0.22994396	0.022900015	0.00032071852
0.23007545	0.023580211	0.00032756634
0.23020694	0.022991333	0.00032578565
0.23033843	0.023577480	0.00033369346
0.23046991	0.023646476	0.00033429355
0.23060140	0.022889420	0.00033226000
0.23073289	0.023248500	0.00033423573
0.23086438	0.023297853	0.00033568014
0.23099587	0.023211045	0.00034033778
0.23112736	0.023129261	0.00033668256
0.23125885	0.023491595	0.00034207905
0.23139034	0.023467517	0.00034208849
0.23152182	0.022564216	0.00033878301
0.23165331	0.022578493	0.00034106186
0.23178480	0.023195548	0.00034339459
0.23191629	0.023584841	0.00034858808
0.23204778	0.022456473	0.00034123633
0.23217927	0.023119885	0.00034518131
0.23231076	0.023006214	0.00034772938
0.23244224	0.023454096	0.00034851401
0.23257373	0.023204695	0.00034876515
0.23270522	0.023460923	0.00035105147
0.23283671	0.023443812	0.00034921081
0.23296820	0.023741471	0.00035228292
0.23309969	0.023094139	0.00034740253
0.23323118	0.023171797	0.00034778279
0.23336267	0.023475802	0.00035222120
0.23349415	0.023124276	0.00034714371
0.23362564	0.023209273	0.00035084120
0.23375713	0.023267556	0.00035045186
0.23388862	0.023829511	0.00035321476
0.23402011	0.023359172	0.00035177451
0.23415160	0.022923878	0.00034765763
0.23428309	0.022795372	0.00034953970
0.23441458	0.023125416	0.00034981504
0.23454606	0.022831871	0.00034910134
0.23467755	0.023401839	0.00035279858
0.23480904	0.022408366	0.00034748820
0.23494053	0.022977953	0.00035131805
0.23507202	0.023239580	0.00035206581
0.23520351	0.023205706	0.00035211086
0.23533500	0.023213292	0.00035264773
0.23546648	0.023151215	0.00035165573
0.23559797	0.023581705	0.00035734685
0.23572946	0.023263685	0.00035339267
0.23586095	0.023299775	0.00035401005
0.23599244	0.023570003	0.00035597702
0.23612393	0.023602788	0.00035559670
0.23625542	0.022797188	0.00035229948
0.23638691	0.022693457	0.00035149193
0.23651839	0.023302637	0.00035325744
0.23664988	0.023118179	0.00035410798
0.23678137	0.023663007	0.00035674432
0.23691286	0.023601402	0.00035698759
0.23704435	0.022949468	0.00035263035
0.23717584	0.023510874	0.00035577606
0.23730733	0.022929062	0.00035408926
0.23743882	0.022977534	0.00035437967
0.23757030	0.022995611	0.00035416230
0.23770179	0.023462989	0.00035967102
0.23783328	0.023204484	0.00035506702
0.23796477	0.022963460	0.00035561296
0.23809626	0.022657254	0.00035236055
0.23822775	0.023585750	0.00035882211
0.23835924	0.022979522	0.00035892829
0.23849072	0.022733042	0.00035213504
0.23862221	0.022629957	0.00035343928
0.23875370	0.023290267	0.00035715918
0.23888519	0.023242786	0.00035838525
0.23901668	0.023342020	0.00036031324
0.23914817	0.022891365	0.00035366956
0.23927966	0.023030882	0.00035742999
0.23941115	0.023954263	0.00036239022
0.23954263	0.023489462	0.00036010788
0.23967412	0.022993323	0.00035755796
0.23980561	0.023193088	0.00035662847
0.23993710	0.023000585	0.00035764365
0.24006859	0.022901712	0.00035761090
0.24020008	0.023299440	0.00036038335
0.24033157	0.023110093	0.00035770487
0.24046306	0.022928538	0.00035712144
0.24059454	0.023176990	0.00035951904
0.24072603	0.023479440	0.00036217233
0.24085752	0.023396425	0.00036017519
0.24098901	0.023084197	0.00036110014
0.24112050	0.023138006	0.00035825617
0.24125199	0.023024683	0.00035874617
0.24138348	0.023522155	0.00036305284
0.24151496	0.022958265	0.00035840726
0.24164645	0.022342492	0.00035667941
0.24177794	0.023698464	0.00036152436
0.24190943	0.022875449	0.00035888883
0.24204092	0.023537643	0.00036265456
0.24217241	0.023824073	0.00036549464
0.24230390	0.023723338	0.00036552678
0.24243539	0.023280687	0.00036043469
0.24256687	0.023054406	0.00036035646
0.24269836	0.023321496	0.00036331364
0.24282985	0.023536868	0.00036368070
0.24296134	0.023164874	0.00036175181
0.24309283	0.022808433	0.00035921301
0.24322432	0.023156218	0.00036098712
0.24335581	0.023014530	0.00036241903
0.24348730	0.022911824	0.00036031644
0.24361878	0.022839792	0.00036077608
0.24375027	0.022870735	0.00035869556
0.24388176	0.022549282	0.00035743879
0.24401325	0.023205108	0.00036403048
0.24414474	0.023231910	0.00036199862
0.24427623	0.022542059	0.00035905835
0.24440772	0.023286744	0.00036306525
0.24453920	0.023286118	0.00036305075
0.24467069	0.022888680	0.00036272232
0.24480218	0.023240680	0.00036220473
0.24493367	0.023473173	0.00036432390
0.24506516	0.023283543	0.00036259783
0.24519665	0.023321718	0.00036368158
0.24532814	0.022627894	0.00035997184
0.24545963	0.023317507	0.00036428549
0.24559111	0.023156127	0.00036275679
0.24572260	0.023541057	0.00036638571
0.24585409	0.022875461	0.00036010830
0.24598558	0.023431912	0.00036543752
0.24611707	0.023112560	0.00036460542
0.24624856	0.022710775	0.00036045954
0.24638005	0.023012684	0.00036489211
0.24651154	0.023526469	0.00036612766
0.24664302	0.022585682	0.00036222228
0.24677451	0.023411223	0.00036590396
0.24690600	0.023149039	0.00036494189
0.24703749	0.023162630	0.00036560594
0.24716898	0.023171792	0.00036407090
0.24730047	0.023187688	0.00036678933
0.24743196	0.022909926	0.00036298160
0.24756345	0.022011601	0.00035772159
0.24769493	0.022654439	0.00036372457
0.24782642	0.023053147	0.00036306322
0.24795791	0.023620643	0.00036860384
0.24808940	0.023034572	0.00036496773
0.24822089	0.023099822	0.00036358239
0.24835238	0.023440037	0.00036852788
0.24848387	0.022739761	0.00036206462
0.24861535	0.022839677	0.00036432924
0.24874684	0.023041255	0.00036619382
0.24887833	0.022801051	0.00036317646
0.24900982	0.023005317	0.00036629159
0.24914131	0.023551681	0.00036792272
0.24927280	0.022678602	0.00036295685
0.24940429	0.023294356	0.00036657931
0.24953578	0.023288154	0.00036788545
0.24966726	0.023310809	0.00036957142
0.24979875	0.022902800	0.00036470918
0.24993024	0.023553572	0.00037050955
0.25006173	0.023138301	0.00036597321
0.25019322	0.022542641	0.00036254175
0.25032471	0.022941135	0.00036786857
0.25045620	0.022751873	0.00036228493
0.25058769	0.023421364	0.00036876716
0.25071917	0.023125440	0.00036722793
0.25085066	0.022707725	0.00036432452
0.25098215	0.023426874	0.00037071105
0.25111364	0.022841331	0.00036422843
0.25124513	0.023242599	0.00036909649
0.25137662	0.023151297	0.00036813604
0.25150811	0.023421754	0.00036815838
0.25163959	0.023430730	0.00036993185
0.25177108	0.023178461	0.00036601672
0.25190257	0.023405669	0.00037020464
0.25203406	0.023074423	0.00036895143
0.25216555	0.023344484	0.00036846957
0.25229704	0.023053085	0.00036767707
0.25242853	0.022771990	0.00036509963
0.25256002	0.023090125	0.00036873234
0.25269150	0.023312031	0.00036923900
0.25282299	0.023804589	0.00037060137
0.25295448	0.023334316	0.00037153692
0.25308597	0.023661333	0.00036944358
0.25321746	0.023208910	0.00036963619
0.25334895	0.023638749	0.00037225558
0.25348044	0.023466343	0.00037041556
0.25361193	0.022866348	0.00036789689
0.25374341	0.022997536	0.00036703993
0.25387490	0.022504313	0.00036382844
0.25400639	0.022955899	0.00037448228
0.25413788	0.022065342	0.00037082629
0.25426937	0.022490306	0.00037958083
0.25440086	0.023080454	0.00038649550
0.25453235	0.023422178	0.00039159165
0.25466383	0.022671716	0.00038893509
0.25479532	0.024139309	0.00040083031
0.25492681	0.023649866	0.00040004641
0.25505830	0.022976994	0.00039665665
0.25518979	0.022931127	0.00039778903
0.25532128	0.023180534	0.00040147469
0.25545277	0.023531130	0.00040652654
0.25558426	0.023020587	0.00040416621
0.25571574	0.022718988	0.00040169296
0.25584723	0.024018484	0.00041394313
0.25597872	0.022738438	0.00040830130
0.25611021	0.023500313	0.00041316633
0.25624170	0.023837846	0.00041639353
0.25637319	0.022747554	0.00041473917
0.25650468	0.022580099	0.00041280997
0.25663617	0.023680679	0.00042140224
0.25676765	0.022603364	0.00041581810
0.25689914	0.023318217	0.00042246313
0.25703063	0.023278365	0.00042549657
0.25716212	0.023458804	0.00042552645
0.25729361	0.023446051	0.00042905037
0.25742510	0.022490873	0.00042351294
0.25755659	0.022378342	0.00042640997
0.25768807	0.023389778	0.00043302248
0.25781956	0.022937891	0.00043060827
0.25795105	0.023392134	0.00043548569
0.25808254	0.022963427	0.00043850589
0.25821403	0.023022807	0.00043354990
0.25834552	0.023715489	0.00044234816
0.25847701	0.023179293	0.00043834904
0.25860850	0.023450032	0.00044222112
0.25873998	0.022803110	0.00043850533
0.25887147	0.023401238	0.00044482414
0.25900296	0.023227530	0.00044243591
0.25913445	0.022559491	0.00043784485
0.25926594	0.022286593	0.00043573378
0.25939743	0.022208787	0.00043739800
0.25952892	0.022867863	0.00044227365
0.25966041	0.023223924	0.00045080929
0.25979189	0.023321363	0.00044665316
0.25992338	0.023182107	0.00044877223
0.26005487	0.023885876	0.00045427954
0.26018636	0.022580852	0.00044557321
0.26031785	0.023069703	0.00044765890
0.26044934	0.023454302	0.00045194411
0.26058083	0.022541824	0.00044767764
0.26071231	0.023623224	0.00045478859
0.26084380	0.023322714	0.00045271126
0.26097529	0.023257569	0.00045536560
0.26110678	0.023082595	0.00045273497
0.26123827	0.022979576	0.00045561238
0.26136976	0.022854603	0.00045406719
0.26150125	0.022801061	0.00045454812
0.26163274	0.023182948	0.00045590530
0.26176422	0.023355375	0.00045644792
0.26189571	0.023295132	0.00045988257
0.26202720	0.023479564	0.00045947009
0.26215869	0.023757023	0.00046331734
0.26229018	0.023574289	0.00046507942
0.26242167	0.023019943	0.00045894122
0.26255316	0.022554922	0.00045676493
0.26268465	0.023601106	0.00046764778
0.26281613	0.023220508	0.00046376773
0.26294762	0.023135694	0.00046330268
0.26307911	0.023035678	0.00046219342
0.26321060	0.022923724	0.00046473015
0.26334209	0.022582830	0.00046289050
0.26347358	0.023639119	0.00046922621
0.26360507	0.022780542	0.00046346089
0.26373655	0.023540169	0.00046961612
0.26386804	0.023076873	0.00046821738
0.26399953	0.023083044	0.00047182017
0.26413102	0.023320208	0.00047074050
0.26426251	0.023336867	0.00047299397
0.26439400	0.022951189	0.00047104126
0.26452549	0.023134187	0.00047441239
0.26465698	0.021914370	0.00046598060
0.26478846	0.023772972	0.00047454229
0.26491995	0.023183133	0.00047900667
0.26505144	0.022752110	0.00046995418
0.26518293	0.022753420	0.00047288011
0.26531442	0.023122475	0.00047697676
0.26544591	0.022741670	0.00047223303
[truncated: 567 more rows]
