# Supplementary material for: Invariant surface glycoprotein 65 of Trypanosoma brucei is a complement C3 receptor
Source: Nat Commun. 2022 Aug 29;13:5085. doi: 10.1038/s41467-022-32728-9 (PMC9424271; doi:10.1038/s41467-022-32728-9)
Supplement: Supplementary file 4 — supplementary data 2 [file 41467_2022_32728_MOESM4_ESM.zip › b21-414646_00018.dat]

0.0026000000	39.380669	0.13636656
0.0027314887	28.602126	0.10675111
0.0028629774	22.038953	0.089600345
0.0029944661	17.169010	0.075897778
0.0031259548	12.267946	0.058955986
0.0032574435	10.846265	0.057380418
0.0033889322	8.7115021	0.048612264
0.0035204209	11.462917	0.048551203
0.0036519096	12.228105	0.046533058
0.0037833983	9.8417464	0.039358800
0.0039148870	8.1906654	0.034645613
0.0040463757	6.6021229	0.029924449
0.0041778644	5.4984143	0.025596179
0.0043093531	4.5627492	0.022892863
0.0044408418	3.7909879	0.020069377
0.0045723305	3.0814727	0.018094095
0.0047038192	2.8275894	0.016589025
0.0048353079	2.4704879	0.015053320
0.0049667966	2.1718040	0.014063540
0.0050982853	1.8333278	0.012240696
0.0052297740	1.7240486	0.012025450
0.0053612627	1.5157952	0.010888670
0.0054927514	1.3944511	0.010166836
0.0056242401	1.2519672	0.0096055409
0.0057557288	1.1829964	0.0090785100
0.0058872175	1.0677119	0.0085093530
0.0060187062	1.0111317	0.0082588846
0.0061501949	0.88157982	0.0073866183
0.0062816836	0.88619501	0.0075732099
0.0064131723	0.81846285	0.0071346229
0.0065446610	0.78533984	0.0068886810
0.0066761496	0.74025568	0.0066565557
0.0068076383	0.72318323	0.0064301374
0.0069391270	0.67938917	0.0063325840
0.0070706157	0.66972642	0.0061879218
0.0072021044	0.63518810	0.0059598085
0.0073335931	0.61591735	0.0058431343
0.0074650818	0.57033638	0.0054590768
0.0075965705	0.57171414	0.0055110258
0.0077280592	0.54006755	0.0053341469
0.0078595479	0.50596918	0.0050395737
0.0079910366	0.49428910	0.0050107449
0.0081225253	0.46392328	0.0047155344
0.0082540140	0.45981055	0.0047212855
0.0083855027	0.44091229	0.0046409249
0.0085169914	0.42130011	0.0044438566
0.0086484801	0.40466204	0.0043235493
0.0087799688	0.38351413	0.0041348181
0.0089114575	0.37113582	0.0040890458
0.0090429462	0.35978831	0.0039978947
0.0091744349	0.33838916	0.0038438425
0.0093059236	0.32112867	0.0037004348
0.0094374123	0.31840418	0.0036603018
0.0095689010	0.29792594	0.0034836205
0.0097003897	0.29584947	0.0034995235
0.0098318784	0.28033111	0.0033578006
0.0099633671	0.26085600	0.0032038842
0.010094856	0.25718288	0.0031717151
0.010226345	0.24127387	0.0029991007
0.010357833	0.23494645	0.0030359298
0.010489322	0.22646320	0.0028931683
0.010620811	0.20701777	0.0027463571
0.010752299	0.20446384	0.0027179824
0.010883788	0.19758486	0.0026166163
0.011015277	0.19242988	0.0026291276
0.011146765	0.17414400	0.0024235805
0.011278254	0.17146772	0.0023956325
0.011409743	0.16325452	0.0023131668
0.011541231	0.15518965	0.0022213058
0.011672720	0.15120641	0.0021981020
0.011804209	0.13687390	0.0020121988
0.011935698	0.13206052	0.0019719313
0.012067186	0.12962152	0.0019424540
0.012198675	0.11839747	0.0017969966
0.012330164	0.11436390	0.0017695247
0.012461652	0.11480041	0.0017523203
0.012593141	0.10825716	0.0016637233
0.012724630	0.10429685	0.0016330303
0.012856118	0.10135026	0.0015590498
0.012987607	0.098491181	0.0015547571
0.013119096	0.094802225	0.0014911463
0.013250585	0.091793041	0.0014519184
0.013382073	0.091672913	0.0014562251
0.013513562	0.087256976	0.0013977668
0.013645051	0.081874693	0.0013645740
0.013776539	0.082311733	0.0013605685
0.013908028	0.079034995	0.0013108880
0.014039517	0.077936174	0.0012940917
0.014171005	0.076286300	0.0012726723
0.014302494	0.071865714	0.0012368580
0.014433983	0.072730673	0.0012462152
0.014565472	0.071185749	0.0012072295
0.014696960	0.069339323	0.0011985274
0.014828449	0.068952404	0.0011764791
0.014959938	0.066237683	0.0011592103
0.015091426	0.067306993	0.0011725410
0.015222915	0.063748475	0.0011124124
0.015354404	0.063533711	0.0011166754
0.015485892	0.060800364	0.0010820844
0.015617381	0.060994412	0.0010867472
0.015748870	0.062440849	0.0010989922
0.015880359	0.061642209	0.0010751533
0.016011847	0.060257760	0.0010625563
0.016143336	0.055334097	0.0010083999
0.016274825	0.051826741	0.00098045175
0.016406313	0.052337113	0.00097741054
0.016537802	0.051853583	0.00096486249
0.016669291	0.054239414	0.00098386679
0.016800779	0.053397156	0.00097517149
0.016932268	0.058463828	0.0010138585
0.017063757	0.059325233	0.0010184366
0.017195246	0.062451455	0.0010356715
0.017326734	0.056989735	0.00099228990
0.017458223	0.058359055	0.00099441737
0.017589712	0.056989954	0.00097906840
0.017721200	0.054855845	0.00096532340
0.017852689	0.056214733	0.00095563900
0.017984178	0.053571980	0.00094620582
0.018115666	0.052985499	0.00093355376
0.018247155	0.052219336	0.00092090058
0.018378644	0.053177720	0.00093089499
0.018510133	0.051125210	0.00090439423
0.018641621	0.049948267	0.00089030977
0.018773110	0.049691326	0.00088515750
0.018904599	0.050392610	0.00088993804
0.019036087	0.048057944	0.00086504742
0.019167576	0.046733976	0.00084749877
0.019299065	0.047003505	0.00084387063
0.019430553	0.048871544	0.00086699285
0.019562042	0.045955674	0.00083312327
0.019693531	0.046704554	0.00083796988
0.019825019	0.045706156	0.00082308909
0.019956508	0.044761361	0.00081026656
0.020087997	0.044543688	0.00081277620
0.020219486	0.044171423	0.00080301880
0.020350974	0.044515179	0.00081191511
0.020482463	0.042798813	0.00078104655
0.020613952	0.044288710	0.00079218754
0.020745440	0.041610525	0.00077562409
0.020876929	0.041734111	0.00076669718
0.021008418	0.042934943	0.00077948146
0.021139906	0.040479894	0.00075414119
0.021271395	0.039517610	0.00073848588
0.021402884	0.040047432	0.00074571128
0.021534373	0.040172620	0.00074202281
0.021665861	0.039697325	0.00073700438
0.021797350	0.039034624	0.00072870835
0.021928839	0.039972710	0.00072675460
0.022060327	0.038169735	0.00072061166
0.022191816	0.039998641	0.00072744759
0.022323305	0.039537428	0.00072436684
0.022454793	0.038802666	0.00071378026
0.022586282	0.036589188	0.00068871209
0.022717771	0.035812942	0.00068870740
0.022849260	0.035996538	0.00068221395
0.022980748	0.035524613	0.00067991034
0.023112237	0.036596728	0.00068313131
0.023243726	0.036812372	0.00067891073
0.023375214	0.037713583	0.00069156614
0.023506703	0.037440384	0.00068576299
0.023638192	0.037736100	0.00068684331
0.023769680	0.038176390	0.00069092111
0.023901169	0.037430072	0.00067946091
0.024032658	0.036639161	0.00067273638
0.024164147	0.037629351	0.00067721236
0.024295635	0.036150137	0.00066248973
0.024427124	0.036649953	0.00066535123
0.024558613	0.036095648	0.00065405366
0.024690101	0.035782633	0.00066067500
0.024821590	0.036532594	0.00066005360
0.024953079	0.035683589	0.00064710370
0.025084567	0.036431487	0.00065550097
0.025216056	0.036226367	0.00064813078
0.025347545	0.036835528	0.00065772962
0.025479034	0.035002982	0.00063660596
0.025610522	0.035535725	0.00063585564
0.025742011	0.035688541	0.00063782843
0.025873500	0.036672470	0.00064537984
0.026004988	0.035112264	0.00063278908
0.026136477	0.034726394	0.00062748884
0.026267966	0.036950888	0.00063949373
0.026399454	0.036206655	0.00063808240
0.026530943	0.033960422	0.00061178737
0.026662432	0.035002712	0.00062372926
0.026793920	0.034114041	0.00061417749
0.026925409	0.035199923	0.00061938007
0.027056898	0.034203172	0.00061356872
0.027188387	0.034978942	0.00061281131
0.027319875	0.034622082	0.00061403093
0.027451364	0.033402091	0.00059924052
0.027582853	0.034213166	0.00060153465
0.027714341	0.034809171	0.00060924926
0.027845830	0.034605505	0.00060400642
0.027977319	0.034941218	0.00060881989
0.028108807	0.034753216	0.00060250518
0.028240296	0.035057294	0.00060212324
0.028371785	0.034097289	0.00059491775
0.028503274	0.034360715	0.00059427032
0.028634762	0.034421884	0.00059487271
0.028766251	0.033577216	0.00058907397
0.028897740	0.033040639	0.00057745120
0.029029228	0.032318987	0.00057482859
0.029160717	0.032899644	0.00058091778
0.029292206	0.032974732	0.00057374020
0.029423694	0.032876858	0.00057729230
0.029555183	0.032614897	0.00056618335
0.029686672	0.033426408	0.00057699578
0.029818161	0.033113337	0.00057460526
0.029949649	0.032700302	0.00056538849
0.030081138	0.032689110	0.00056686044
0.030212627	0.033080814	0.00056558188
0.030344115	0.032761584	0.00056291381
0.030475604	0.033054167	0.00056686687
0.030607093	0.031768065	0.00055316133
0.030738581	0.032145306	0.00055718786
0.030870070	0.033039959	0.00056005895
0.031001559	0.031241639	0.00054499404
0.031133048	0.032667318	0.00055702904
0.031264536	0.032246857	0.00054973617
0.031396025	0.031057054	0.00054256881
0.031527514	0.031117648	0.00053928864
0.031659002	0.032430212	0.00054764004
0.031790491	0.031613230	0.00054291384
0.031921980	0.033503239	0.00055296090
0.032053468	0.032027324	0.00054492560
0.032184957	0.030775375	0.00052941382
0.032316446	0.031391448	0.00053318454
0.032447935	0.031883994	0.00054126650
0.032579423	0.030769099	0.00052838934
0.032710912	0.031411679	0.00053343887
0.032842401	0.030938552	0.00052643538
0.032973889	0.030884839	0.00052493004
0.033105378	0.031264949	0.00052836180
0.033236867	0.030874016	0.00052233367
0.033368355	0.030594900	0.00053022312
0.033499844	0.030169342	0.00052457684
0.033631333	0.030019868	0.00052347038
0.033762822	0.031343230	0.00054094724
0.033894310	0.029926442	0.00052848886
0.034025799	0.029741272	0.00052703334
0.034157288	0.029627879	0.00052499690
0.034288776	0.030738151	0.00053498061
0.034420265	0.030797553	0.00054149108
0.034551754	0.030819524	0.00053498293
0.034683242	0.029859027	0.00053172704
0.034814731	0.030015549	0.00052745397
0.034946220	0.030170209	0.00053103298
0.035077708	0.029677036	0.00053133454
0.035209197	0.029379961	0.00052774873
0.035340686	0.028472324	0.00051697369
0.035472175	0.029846933	0.00053795501
0.035603663	0.029897878	0.00054127337
0.035735152	0.028052273	0.00053350144
0.035866641	0.028054204	0.00053328373
0.035998129	0.028957673	0.00053993048
0.036129618	0.028416595	0.00053769418
0.036261107	0.028103981	0.00053123557
0.036392595	0.029476743	0.00055020355
0.036524084	0.028901060	0.00054389411
0.036655573	0.028550373	0.00053756937
0.036787062	0.029227809	0.00054805862
0.036918550	0.029993032	0.00055070209
0.037050039	0.027822219	0.00053955958
0.037181528	0.027956503	0.00053810063
0.037313016	0.028481361	0.00054207958
0.037444505	0.029621095	0.00055292490
0.037575994	0.029030649	0.00054663850
0.037707482	0.028539557	0.00054898118
0.037838971	0.028220357	0.00054750067
0.037970460	0.029923188	0.00055648674
0.038101949	0.028625025	0.00054929514
0.038233437	0.029846020	0.00055386292
0.038364926	0.028291723	0.00053667247
0.038496415	0.028903786	0.00054002474
0.038627903	0.028995923	0.00053493481
0.038759392	0.029010892	0.00054032127
0.038890881	0.030486493	0.00054353101
0.039022369	0.029132703	0.00053569716
0.039153858	0.029645069	0.00053591439
0.039285347	0.029030539	0.00052848018
0.039416836	0.029834712	0.00053756638
0.039548324	0.028554355	0.00052555606
0.039679813	0.029203443	0.00052622275
0.039811302	0.029766030	0.00053385622
0.039942790	0.029514065	0.00052996351
0.040074279	0.029710776	0.00053377711
0.040205768	0.029820283	0.00053133033
0.040337256	0.029115302	0.00052268321
0.040468745	0.029693500	0.00052845363
0.040600234	0.029030941	0.00052100116
0.040731723	0.029000910	0.00052165764
0.040863211	0.029855964	0.00052987106
0.040994700	0.029033030	0.00052011309
0.041126189	0.029277218	0.00052476847
0.041257677	0.028670559	0.00051697890
0.041389166	0.029762597	0.00052318196
0.041520655	0.029534611	0.00052249571
0.041652143	0.028763250	0.00051573967
0.041783632	0.029030232	0.00051775360
0.041915121	0.028668632	0.00051259390
0.042046610	0.029589318	0.00052100270
0.042178098	0.028909613	0.00051382224
0.042309587	0.028861189	0.00051371377
0.042441076	0.030258246	0.00052321913
0.042572564	0.029190994	0.00051636544
0.042704053	0.029496542	0.00051411717
0.042835542	0.028942625	0.00051382741
0.042967030	0.030240127	0.00052054156
0.043098519	0.029345905	0.00051627519
0.043230008	0.029532717	0.00051539884
0.043361496	0.029861042	0.00051269013
0.043492985	0.029661605	0.00051691851
0.043624474	0.028967409	0.00050826359
0.043755963	0.029369848	0.00051169140
0.043887451	0.029878022	0.00051192140
0.044018940	0.029374869	0.00050851971
0.044150429	0.028960257	0.00051051575
0.044281917	0.029044106	0.00050447733
0.044413406	0.028790811	0.00050674441
0.044544895	0.029826532	0.00050957022
0.044676383	0.028484736	0.00050015382
0.044807872	0.028789764	0.00050385863
0.044939361	0.028226638	0.00049774118
0.045070850	0.028837001	0.00050172813
0.045202338	0.028429924	0.00049753468
0.045333827	0.028756439	0.00049713893
0.045465316	0.029029709	0.00050621543
0.045596804	0.029014671	0.00050129000
0.045728293	0.029610076	0.00050684406
0.045859782	0.028564471	0.00049649734
0.045991270	0.029116136	0.00049780114
0.046122759	0.028769572	0.00049829619
0.046254248	0.028558810	0.00050461495
0.046385737	0.029616921	0.00051433745
0.046517225	0.029112015	0.00051121129
0.046648714	0.028703968	0.00051150802
0.046780203	0.028932233	0.00051916611
0.046911691	0.029363581	0.00052259322
0.047043180	0.029382124	0.00052037360
0.047174669	0.029145436	0.00052100220
0.047306157	0.028980214	0.00052122391
0.047437646	0.029757395	0.00052928098
0.047569135	0.028787220	0.00052350321
0.047700624	0.029625585	0.00052586986
0.047832112	0.029228154	0.00052868996
0.047963601	0.029008304	0.00052412482
0.048095090	0.028621934	0.00052546374
0.048226578	0.028909443	0.00052991084
0.048358067	0.028961209	0.00052772871
0.048489556	0.029865252	0.00053519989
0.048621044	0.029248729	0.00053218821
0.048752533	0.030307502	0.00054447416
0.048884022	0.028791475	0.00052980308
0.049015511	0.028907676	0.00052968442
0.049146999	0.029648549	0.00053795248
0.049278488	0.029026503	0.00053333247
0.049409977	0.030039544	0.00054473687
0.049541465	0.029011307	0.00053397596
0.049672954	0.029710592	0.00054023827
0.049804443	0.029977770	0.00054235147
0.049935931	0.028622442	0.00053362870
0.050067420	0.029592674	0.00054208941
0.050198909	0.028371026	0.00053275164
0.050330398	0.029878237	0.00054382773
0.050461886	0.029539467	0.00054107242
0.050593375	0.029655949	0.00054361981
0.050724864	0.029028859	0.00053997127
0.050856352	0.029809661	0.00054685870
0.050987841	0.029455632	0.00054122036
0.051119330	0.028643664	0.00053518542
0.051250818	0.029925618	0.00054796741
0.051382307	0.029459979	0.00054630206
0.051513796	0.028435834	0.00053594472
0.051645284	0.028496612	0.00053672150
0.051776773	0.029809758	0.00054634836
0.051908262	0.029525564	0.00054610669
0.052039751	0.029592727	0.00054722473
0.052171239	0.029651417	0.00054839030
0.052302728	0.029241956	0.00054842016
0.052434217	0.029389870	0.00054403782
0.052565705	0.029686395	0.00055046261
0.052697194	0.029712815	0.00054820721
0.052828683	0.029571260	0.00055049162
0.052960171	0.029327878	0.00054686470
0.053091660	0.029551243	0.00054694088
0.053223149	0.029574450	0.00055188817
0.053354638	0.028412207	0.00054277216
0.053486126	0.028761242	0.00054598788
0.053617615	0.030708149	0.00055907509
0.053749104	0.029663466	0.00055192866
0.053880592	0.029158888	0.00054595518
0.054012081	0.028746883	0.00054881309
0.054143570	0.029197526	0.00055131999
0.054275058	0.028776053	0.00054541151
0.054406547	0.028569081	0.00054178011
0.054538036	0.029768834	0.00055819589
0.054669525	0.029274739	0.00054813834
0.054801013	0.028832964	0.00055048497
0.054932502	0.029559403	0.00055534369
0.055063991	0.028440580	0.00054211375
0.055195479	0.029344199	0.00055495414
0.055326968	0.029426775	0.00055168232
0.055458457	0.029085885	0.00055388839
0.055589945	0.027766743	0.00053923430
0.055721434	0.028955093	0.00054702230
0.055852923	0.030754716	0.00056951136
0.055984412	0.029379606	0.00055714759
0.056115900	0.028747293	0.00054862512
0.056247389	0.029025398	0.00055352192
0.056378878	0.029403922	0.00055224156
0.056510366	0.027861788	0.00054483834
0.056641855	0.028423693	0.00054707357
0.056773344	0.028669532	0.00055095120
0.056904832	0.029654468	0.00055997261
0.057036321	0.029988887	0.00055853432
0.057167810	0.029161138	0.00055452096
0.057299299	0.028944751	0.00055223372
0.057430787	0.028919684	0.00054925041
0.057562276	0.029349748	0.00055762719
0.057693765	0.028431009	0.00054059231
0.057825253	0.029022791	0.00055262726
0.057956742	0.028677306	0.00054970105
0.058088231	0.028752426	0.00054913650
0.058219719	0.029076103	0.00055361828
0.058351208	0.028685024	0.00054474053
0.058482697	0.028784752	0.00054939065
0.058614186	0.029171155	0.00055252830
0.058745674	0.030404225	0.00055770360
0.058877163	0.029396760	0.00054910635
0.059008652	0.029558096	0.00054718302
0.059140140	0.028967242	0.00054719035
0.059271629	0.029342385	0.00054902169
0.059403118	0.029558588	0.00054791468
0.059534606	0.029611770	0.00055037525
0.059666095	0.028735679	0.00053652329
0.059797584	0.028678018	0.00053906970
0.059929072	0.029042162	0.00054523391
0.060060561	0.028903952	0.00053870573
0.060192050	0.029525472	0.00054776193
0.060323539	0.028570700	0.00053365842
0.060455027	0.029297744	0.00054417687
0.060586516	0.029047112	0.00054349734
0.060718005	0.029436923	0.00054313498
0.060849493	0.030037273	0.00054732122
0.060980982	0.029111293	0.00054012141
0.061112471	0.029238257	0.00053952322
0.061243959	0.028485572	0.00054094059
0.061375448	0.029500288	0.00053981978
0.061506937	0.028959989	0.00054070212
0.061638426	0.028607015	0.00053320154
0.061769914	0.029074806	0.00053938571
0.061901403	0.029038136	0.00054216944
0.062032892	0.029143098	0.00053460449
0.062164380	0.029371809	0.00053960979
0.062295869	0.028351088	0.00053297759
0.062427358	0.029003528	0.00053703384
0.062558846	0.028333031	0.00053436954
0.062690335	0.029063990	0.00053453921
0.062821824	0.029256950	0.00053797372
0.062953313	0.028136304	0.00052882176
0.063084801	0.029060979	0.00053550193
0.063216290	0.028810021	0.00053707831
0.063347779	0.029013820	0.00053375294
0.063479267	0.027873773	0.00052224960
0.063610756	0.028243336	0.00053025272
0.063742245	0.030909869	0.00054977310
0.063873733	0.028926667	0.00053604445
0.064005222	0.029765771	0.00054022152
0.064136711	0.028350020	0.00052755915
0.064268200	0.029269214	0.00053519071
0.064399688	0.029414137	0.00053592166
0.064531177	0.029239354	0.00053703046
0.064662666	0.029211519	0.00053305063
0.064794154	0.028083080	0.00052535257
0.064925643	0.029564882	0.00053604194
0.065057132	0.028948991	0.00053282899
0.065188620	0.028380463	0.00052870388
0.065320109	0.028092208	0.00052408378
0.065451598	0.029280136	0.00053248041
0.065583087	0.029607000	0.00053703589
0.065714575	0.028177279	0.00052182551
0.065846064	0.028924587	0.00053081645
0.065977553	0.029518578	0.00053507626
0.066109041	0.028317218	0.00052309027
0.066240530	0.028742265	0.00052913522
0.066372019	0.028993339	0.00052728327
0.066503507	0.028554169	0.00052681643
0.066634996	0.029291857	0.00053017742
0.066766485	0.029460163	0.00053267785
0.066897973	0.029411750	0.00053233847
0.067029462	0.028247494	0.00052303499
0.067160951	0.029070611	0.00053198866
0.067292440	0.028088318	0.00051922328
0.067423928	0.027890135	0.00051501038
0.067555417	0.028248845	0.00052168735
0.067686906	0.028778016	0.00052404843
0.067818394	0.028597033	0.00052481224
0.067949883	0.028451544	0.00052340147
0.068081372	0.028536327	0.00052164445
0.068212860	0.029266653	0.00052687423
0.068344349	0.029229006	0.00052832656
0.068475838	0.028811992	0.00052408318
0.068607327	0.028128666	0.00051851267
0.068738815	0.029433833	0.00052409961
0.068870304	0.029455095	0.00052945244
0.069001793	0.028564500	0.00052167874
0.069133281	0.029309863	0.00052542173
0.069264770	0.028929507	0.00052536465
0.069396259	0.028459821	0.00051501925
0.069527747	0.029159777	0.00052737499
0.069659236	0.029299905	0.00052521242
0.069790725	0.029065656	0.00052282228
0.069922214	0.028421793	0.00051865798
0.070053702	0.028107354	0.00051187210
0.070185191	0.027699904	0.00051333498
0.070316680	0.028617855	0.00051702767
0.070448168	0.027583817	0.00051054062
0.070579657	0.028834052	0.00052044759
0.070711146	0.027945602	0.00050849588
0.070842634	0.028524710	0.00051907817
0.070974123	0.028631247	0.00051497032
0.071105612	0.028417567	0.00051499808
0.071237101	0.027652932	0.00051227529
0.071368589	0.027236154	0.00050189567
0.071500078	0.027822197	0.00051301805
0.071631567	0.028302665	0.00051478971
0.071763055	0.028275081	0.00051499975
0.071894544	0.028171894	0.00051417447
0.072026033	0.027878838	0.00050605042
0.072157521	0.029220077	0.00052392332
0.072289010	0.027624639	0.00050903009
0.072420499	0.028254032	0.00051176096
0.072551988	0.028350299	0.00051204462
0.072683476	0.027229918	0.00050166546
0.072814965	0.026844752	0.00050084471
0.072946454	0.027437595	0.00050746936
0.073077942	0.028497129	0.00051003568
0.073209431	0.027321804	0.00050538888
0.073340920	0.027415831	0.00050266671
0.073472408	0.027473890	0.00050390025
0.073603897	0.028339690	0.00051283092
0.073735386	0.027232160	0.00050018316
0.073866875	0.027135255	0.00050121226
0.073998363	0.027092514	0.00050040445
0.074129852	0.027419894	0.00050355465
0.074261341	0.027754389	0.00050603078
0.074392829	0.028156403	0.00050488000
0.074524318	0.027673319	0.00050512120
0.074655807	0.027697333	0.00050279978
0.074787295	0.027443113	0.00050250593
0.074918784	0.027188683	0.00050011003
0.075050273	0.026941234	0.00049603616
0.075181761	0.027115490	0.00049652465
0.075313250	0.027021862	0.00049786248
0.075444739	0.027447365	0.00050021881
0.075576228	0.028307058	0.00050792871
0.075707716	0.027355616	0.00049991118
0.075839205	0.026066963	0.00049011014
0.075970694	0.028493580	0.00050878688
0.076102182	0.026539159	0.00049087077
0.076233671	0.027073253	0.00049866857
0.076365160	0.028042817	0.00050063705
0.076496648	0.027126391	0.00049713979
0.076628137	0.026852138	0.00049593593
0.076759626	0.026980036	0.00049370296
0.076891115	0.026822684	0.00049376998
0.077022603	0.027388249	0.00049557785
0.077154092	0.026980092	0.00049363031
0.077285581	0.027356955	0.00049736649
0.077417069	0.026775412	0.00049126699
0.077548558	0.027780124	0.00049939788
0.077680047	0.028048156	0.00049960718
0.077811535	0.027274001	0.00049436858
0.077943024	0.027085738	0.00049432947
0.078074513	0.027430053	0.00049445985
0.078206002	0.026659970	0.00049090738
0.078337490	0.026610905	0.00048792650
0.078468979	0.027081768	0.00049171368
0.078600468	0.026870326	0.00049159895
0.078731956	0.027072336	0.00049196732
0.078863445	0.027241285	0.00049426174
0.078994934	0.026733609	0.00048864342
0.079126422	0.027064996	0.00049200468
0.079257911	0.025969506	0.00048310568
0.079389400	0.026393451	0.00048498067
0.079520889	0.026137303	0.00048332668
0.079652377	0.026812051	0.00049005038
0.079783866	0.027662235	0.00049436232
0.079915355	0.026878396	0.00049075699
0.080046843	0.025929621	0.00047783834
0.080178332	0.026609378	0.00048633712
0.080309821	0.028075570	0.00049814209
0.080441309	0.026180828	0.00047754451
0.080572798	0.026674148	0.00048738255
0.080704287	0.027197419	0.00048942222
0.080835776	0.026714288	0.00048603831
0.080967264	0.025066661	0.00047671921
0.081098753	0.026697173	0.00048230895
0.081230242	0.026947878	0.00048474958
0.081361730	0.026733762	0.00048425193
0.081493219	0.026450884	0.00048201301
0.081624708	0.026499506	0.00048404729
0.081756196	0.026018751	0.00047523390
0.081887685	0.026619784	0.00048398722
0.082019174	0.025928249	0.00047814278
0.082150663	0.026459279	0.00048358326
0.082282151	0.025845760	0.00047818948
0.082413640	0.026563088	0.00048030230
0.082545129	0.026858848	0.00048495923
0.082676617	0.025802728	0.00047678697
0.082808106	0.026550779	0.00048188259
0.082939595	0.026053554	0.00047920056
0.083071083	0.025993235	0.00047185724
0.083202572	0.026210562	0.00047657921
0.083334061	0.026019711	0.00048015780
0.083465549	0.026340353	0.00047598419
0.083597038	0.027356656	0.00048888530
0.083728527	0.026361450	0.00047527545
0.083860016	0.025735294	0.00047293655
0.083991504	0.025956157	0.00047585179
0.084122993	0.025838864	0.00047437671
0.084254482	0.026980676	0.00048334562
0.084385970	0.025854501	0.00047437532
0.084517459	0.025781815	0.00047247018
0.084648948	0.026356759	0.00047952336
0.084780436	0.025513555	0.00046799675
0.084911925	0.025684111	0.00047235829
0.085043414	0.025763175	0.00047041501
0.085174903	0.026998769	0.00048131424
0.085306391	0.025505583	0.00047186240
0.085437880	0.026277525	0.00047372872
0.085569369	0.026070978	0.00047238961
0.085700857	0.026114828	0.00047169615
0.085832346	0.026052442	0.00047174668
0.085963835	0.026489171	0.00047831087
0.086095323	0.026561772	0.00047385859
0.086226812	0.025898735	0.00047069769
0.086358301	0.026049779	0.00047019804
0.086489790	0.025641942	0.00046771224
0.086621278	0.025184753	0.00046521573
0.086752767	0.026327797	0.00047354933
0.086884256	0.025832411	0.00046631034
0.087015744	0.026113505	0.00047004112
0.087147233	0.026007695	0.00046943025
0.087278722	0.026278788	0.00047481012
0.087410210	0.025418499	0.00046603108
0.087541699	0.026331254	0.00047130050
0.087673188	0.025593839	0.00046790991
0.087804677	0.026641665	0.00047090303
0.087936165	0.025474101	0.00046442115
0.088067654	0.025664920	0.00046772331
0.088199143	0.025843489	0.00046502342
0.088330631	0.025641715	0.00046678069
0.088462120	0.025341155	0.00046145115
0.088593609	0.025625795	0.00046596205
0.088725097	0.024941742	0.00045819369
0.088856586	0.025992705	0.00046621580
0.088988075	0.024790576	0.00046094039
0.089119564	0.026934513	0.00047297128
0.089251052	0.025031508	0.00046096762
0.089382541	0.024570562	0.00045507971
0.089514030	0.026397619	0.00046908683
0.089645518	0.025701971	0.00046269503
0.089777007	0.025670073	0.00046152505
0.089908496	0.025862525	0.00046558296
0.090039984	0.026093835	0.00046634803
0.090171473	0.025506334	0.00045862132
0.090302962	0.025514227	0.00046185837
0.090434451	0.026525075	0.00046742172
0.090565939	0.026103589	0.00046646444
0.090697428	0.025788256	0.00046395476
0.090828917	0.025276512	0.00045464889
0.090960405	0.025883170	0.00046489888
0.091091894	0.025715804	0.00045918155
0.091223383	0.024265729	0.00045309761
0.091354871	0.024846057	0.00045745643
0.091486360	0.025732837	0.00047125294
0.091617849	0.025399186	0.00047377553
0.091749337	0.026143413	0.00048251959
0.091880826	0.026467997	0.00048977580
0.092012315	0.026058123	0.00048844617
0.092143804	0.025403800	0.00048149190
0.092275292	0.024990944	0.00048369444
0.092406781	0.025700192	0.00049120620
0.092538270	0.025203062	0.00048908522
0.092669758	0.024359655	0.00048572373
0.092801247	0.024957406	0.00047441695
0.092932736	0.025626367	0.00048102087
0.093064224	0.024786174	0.00047066402
0.093195713	0.024616661	0.00046876594
0.093327202	0.024893219	0.00046959109
0.093458691	0.024272661	0.00045994266
0.093590179	0.025028735	0.00046997938
0.093721668	0.025637964	0.00047274453
0.093853157	0.025287322	0.00047027328
0.093984645	0.025393802	0.00046785230
0.094116134	0.025193362	0.00046535385
0.094247623	0.025924090	0.00046887239
0.094379111	0.024525358	0.00046054529
0.094510600	0.024617257	0.00045950859
0.094642089	0.024466282	0.00045844299
0.094773578	0.025420484	0.00046167021
0.094905066	0.024875819	0.00046147289
0.095036555	0.024426178	0.00046114837
0.095168044	0.024174568	0.00045240945
0.095299532	0.025206153	0.00046264435
0.095431021	0.024633016	0.00045477909
0.095562510	0.024250818	0.00045433995
0.095693998	0.025006939	0.00046072833
0.095825487	0.025320506	0.00045962677
0.095956976	0.024346423	0.00045556809
0.096088465	0.024398627	0.00045067424
0.096219953	0.024965451	0.00045710986
0.096351442	0.025067023	0.00045949395
0.096482931	0.023981287	0.00044944264
0.096614419	0.024390959	0.00045034225
0.096745908	0.025312760	0.00045759757
0.096877397	0.024286911	0.00044943727
0.097008885	0.023783560	0.00044837301
0.097140374	0.024535327	0.00045259220
0.097271863	0.025074912	0.00045557060
0.097403352	0.024286667	0.00044785340
0.097534840	0.025032348	0.00045259670
0.097666329	0.024964527	0.00045513762
0.097797818	0.024872926	0.00044954036
0.097929306	0.023875251	0.00044556198
0.098060795	0.024322651	0.00044597470
0.098192284	0.024512788	0.00044443027
0.098323772	0.024240646	0.00044337243
0.098455261	0.025178961	0.00044909880
0.098586750	0.025217870	0.00044884089
0.098718239	0.024749213	0.00044383857
0.098849727	0.024739736	0.00044279194
0.098981216	0.024810783	0.00044533580
0.099112705	0.023957867	0.00043727354
0.099244193	0.023962361	0.00043694298
0.099375682	0.024632888	0.00044341917
0.099507171	0.024661064	0.00044083966
0.099638659	0.024603325	0.00044467717
0.099770148	0.023865604	0.00043666375
0.099901637	0.024250214	0.00043805357
0.10003313	0.024756435	0.00044540871
0.10016461	0.023552688	0.00043396057
0.10029610	0.024062624	0.00044128800
0.10042759	0.024113081	0.00043845941
0.10055908	0.024864828	0.00044417288
0.10069057	0.024927693	0.00044646614
0.10082206	0.024113147	0.00043696712
0.10095355	0.023315103	0.00043688322
0.10108504	0.024561519	0.00044030211
0.10121652	0.024182235	0.00043598866
0.10134801	0.024443525	0.00044083979
0.10147950	0.024202583	0.00043963470
0.10161099	0.023981307	0.00043765029
0.10174248	0.024370315	0.00044070951
0.10187397	0.024322384	0.00043659758
0.10200546	0.024358246	0.00043851544
0.10213694	0.024259797	0.00043645038
0.10226843	0.023495334	0.00043228154
0.10239992	0.024165470	0.00043717620
0.10253141	0.024182104	0.00043117344
0.10266290	0.024344960	0.00043992585
0.10279439	0.024522360	0.00043643827
0.10292588	0.024273274	0.00043609838
0.10305737	0.023787536	0.00043332561
0.10318885	0.024553604	0.00043616982
0.10332034	0.024678194	0.00044042612
0.10345183	0.024425887	0.00043506353
0.10358332	0.023393801	0.00042951577
0.10371481	0.023908043	0.00043253419
0.10384630	0.024548663	0.00043494499
0.10397779	0.024489210	0.00043586505
0.10410928	0.024462203	0.00043689344
0.10424076	0.023309460	0.00042879108
0.10437225	0.023443217	0.00042934061
0.10450374	0.024234771	0.00043223234
0.10463523	0.023727953	0.00042964298
0.10476672	0.023440746	0.00042776506
0.10489821	0.024408844	0.00043388776
0.10502970	0.024243448	0.00043370109
0.10516118	0.023956440	0.00042917974
0.10529267	0.023469953	0.00042964778
0.10542416	0.024534457	0.00043461788
0.10555565	0.024488907	0.00043478546
0.10568714	0.024672528	0.00043540870
0.10581863	0.025082457	0.00043675960
0.10595012	0.023905832	0.00042823801
0.10608161	0.023705479	0.00042843627
0.10621309	0.023333578	0.00042360096
0.10634458	0.023634497	0.00042632698
0.10647607	0.024193148	0.00043188032
0.10660756	0.023778299	0.00042680653
0.10673905	0.023179726	0.00042656439
0.10687054	0.024280040	0.00043479338
0.10700203	0.023775396	0.00043645163
0.10713352	0.023658161	0.00043922243
0.10726500	0.024279937	0.00044802262
0.10739649	0.024506328	0.00045471390
0.10752798	0.023835202	0.00044887010
0.10765947	0.023939812	0.00045205269
0.10779096	0.023225808	0.00044890563
0.10792245	0.024072389	0.00045941499
0.10805394	0.023800138	0.00045748507
0.10818542	0.024382388	0.00046119008
0.10831691	0.023644964	0.00045971987
0.10844840	0.023981267	0.00046223904
0.10857989	0.024107193	0.00046558552
0.10871138	0.023494319	0.00046604939
0.10884287	0.024155927	0.00046722571
0.10897436	0.023407741	0.00046258047
0.10910585	0.023462687	0.00046784917
0.10923733	0.023885718	0.00046573428
0.10936882	0.023191434	0.00047004697
0.10950031	0.024604209	0.00047791158
0.10963180	0.024008152	0.00047553754
0.10976329	0.023220887	0.00046964829
0.10989478	0.023894477	0.00047738877
0.11002627	0.023735310	0.00048155445
0.11015776	0.024437420	0.00048091012
0.11028924	0.024091673	0.00048157247
0.11042073	0.023286899	0.00048088514
0.11055222	0.024376354	0.00048463055
0.11068371	0.023506509	0.00048191639
0.11081520	0.023809316	0.00048335264
0.11094669	0.023664487	0.00048200699
0.11107818	0.024153313	0.00048994065
0.11120966	0.023979821	0.00048555762
0.11134115	0.023653455	0.00048787324
0.11147264	0.023547794	0.00048365287
0.11160413	0.023038726	0.00048141232
0.11173562	0.024395273	0.00049941623
0.11186711	0.024323463	0.00047938752
0.11199860	0.023366647	0.00047328710
0.11213009	0.023630717	0.00046645066
0.11226157	0.023974925	0.00046711011
0.11239306	0.023683317	0.00046351710
0.11252455	0.023861521	0.00046471604
0.11265604	0.023598737	0.00046342480
0.11278753	0.023890534	0.00045706687
0.11291902	0.023775493	0.00045859052
0.11305051	0.023476505	0.00045654980
0.11318200	0.023719254	0.00045451503
0.11331348	0.023446651	0.00045481878
0.11344497	0.023486367	0.00045245305
0.11357646	0.024524498	0.00045595045
0.11370795	0.024186366	0.00045511056
0.11383944	0.024118080	0.00045383589
0.11397093	0.023314956	0.00044677950
0.11410242	0.023159093	0.00044641723
0.11423390	0.024582998	0.00045122567
0.11436539	0.023535511	0.00044914631
0.11449688	0.023700622	0.00044561530
0.11462837	0.022599272	0.00044261716
0.11475986	0.024482603	0.00044923653
0.11489135	0.023617710	0.00044220989
0.11502284	0.024017502	0.00044983019
0.11515433	0.023901012	0.00044641575
0.11528581	0.024980355	0.00045349877
0.11541730	0.024276499	0.00044528252
0.11554879	0.023506062	0.00043912598
0.11568028	0.023682154	0.00044408060
0.11581177	0.023999160	0.00044389287
0.11594326	0.023168312	0.00043878943
0.11607475	0.023651010	0.00044075234
0.11620624	0.024068024	0.00044100820
0.11633772	0.023372567	0.00043697806
0.11646921	0.023893998	0.00044243284
0.11660070	0.023292779	0.00043590444
0.11673219	0.023869359	0.00043761758
0.11686368	0.023952917	0.00043899433
0.11699517	0.024284719	0.00044020182
0.11712666	0.023967809	0.00043868158
0.11725814	0.023957139	0.00043536713
0.11738963	0.024152452	0.00043552901
0.11752112	0.023747170	0.00043280277
0.11765261	0.023903190	0.00043424411
0.11778410	0.024317139	0.00043770197
0.11791559	0.023619001	0.00042902051
0.11804708	0.023432248	0.00042847629
0.11817857	0.024105435	0.00043382656
0.11831005	0.023558425	0.00042745325
0.11844154	0.023902554	0.00043212905
0.11857303	0.025163920	0.00043767475
0.11870452	0.023507601	0.00042578468
0.11883601	0.023867299	0.00042803958
0.11896750	0.023685309	0.00042554832
0.11909899	0.024003824	0.00043001608
0.11923048	0.024552911	0.00042749078
0.11936196	0.023945450	0.00042764239
0.11949345	0.023031238	0.00041555307
0.11962494	0.023003665	0.00041726401
0.11975643	0.023492169	0.00042337682
0.11988792	0.023943134	0.00042143749
0.12001941	0.023398524	0.00041735964
0.12015090	0.024143451	0.00042361800
0.12028239	0.024248802	0.00042584336
0.12041387	0.023144634	0.00041404193
0.12054536	0.023435722	0.00041500168
0.12067685	0.023746407	0.00041906757
0.12080834	0.023488887	0.00041839842
0.12093983	0.023261772	0.00041145441
0.12107132	0.023884081	0.00042283035
0.12120281	0.024651762	0.00042332745
0.12133429	0.024336517	0.00041993017
0.12146578	0.023821756	0.00041738449
0.12159727	0.023683187	0.00041434914
0.12172876	0.023852497	0.00041809340
0.12186025	0.023967267	0.00041717520
0.12199174	0.023895010	0.00041817229
0.12212323	0.024023070	0.00041817275
0.12225472	0.023290371	0.00041147464
0.12238620	0.023100302	0.00041186645
0.12251769	0.023759573	0.00041315622
0.12264918	0.023908659	0.00041652292
0.12278067	0.024259055	0.00042007108
0.12291216	0.024040852	0.00041564416
0.12304365	0.024556447	0.00042008112
0.12317514	0.023856472	0.00041544973
0.12330663	0.023266165	0.00041110135
0.12343811	0.024005143	0.00041737776
0.12356960	0.024678519	0.00041856662
0.12370109	0.023101262	0.00040960001
0.12383258	0.024045889	0.00041511835
0.12396407	0.024141258	0.00041371254
0.12409556	0.023661538	0.00041545418
0.12422705	0.024695291	0.00041922961
0.12435853	0.023432142	0.00041154969
0.12449002	0.023463616	0.00040968862
0.12462151	0.022969546	0.00040944359
0.12475300	0.023936454	0.00041159568
0.12488449	0.023969460	0.00041338915
0.12501598	0.023350365	0.00041096373
0.12514747	0.023184653	0.00040768970
0.12527896	0.024021457	0.00041171728
0.12541044	0.023813916	0.00041315617
0.12554193	0.024123329	0.00041214766
0.12567342	0.024511661	0.00041519289
0.12580491	0.024409868	0.00041598012
0.12593640	0.023792779	0.00040904063
0.12606789	0.023561765	0.00041011793
0.12619938	0.023411027	0.00040785845
0.12633087	0.023947424	0.00041232832
0.12646235	0.023490775	0.00040937689
0.12659384	0.023005671	0.00040236103
0.12672533	0.024055591	0.00041318521
0.12685682	0.023909009	0.00040827169
0.12698831	0.023078533	0.00040448342
0.12711980	0.023805139	0.00040940772
0.12725129	0.023669780	0.00040507015
0.12738277	0.023048195	0.00040472231
0.12751426	0.023441486	0.00040609822
0.12764575	0.023047810	0.00040256005
0.12777724	0.023578164	0.00040563984
0.12790873	0.023907640	0.00040908719
0.12804022	0.023617671	0.00040791727
0.12817171	0.023334690	0.00040429981
0.12830320	0.023122156	0.00040224896
0.12843468	0.023811916	0.00040804412
0.12856617	0.023259494	0.00040370893
0.12869766	0.024060596	0.00040752431
0.12882915	0.023860827	0.00040775820
0.12896064	0.024428928	0.00040971936
0.12909213	0.023239695	0.00040056637
0.12922362	0.023058639	0.00040110596
0.12935511	0.024472251	0.00041196633
0.12948659	0.024088640	0.00040797412
0.12961808	0.023536181	0.00040230501
0.12974957	0.024016538	0.00040661945
0.12988106	0.023951284	0.00040647641
0.13001255	0.024406954	0.00040810050
0.13014404	0.024319309	0.00040999743
0.13027553	0.024121278	0.00040612550
0.13040701	0.023095676	0.00039860494
0.13053850	0.023525470	0.00040366647
0.13066999	0.023824642	0.00040275647
0.13080148	0.023679914	0.00040523312
0.13093297	0.023980134	0.00040337464
0.13106446	0.024041090	0.00040610206
0.13119595	0.024156503	0.00040497590
0.13132744	0.023833613	0.00040423980
0.13145892	0.023508772	0.00040196228
0.13159041	0.024337500	0.00040602506
0.13172190	0.023525244	0.00039865229
0.13185339	0.023420944	0.00040021902
0.13198488	0.023699216	0.00040254046
0.13211637	0.023639764	0.00040290423
0.13224786	0.024153953	0.00040361683
0.13237935	0.024132710	0.00040435109
0.13251083	0.023684064	0.00040225347
0.13264232	0.024470931	0.00040650492
0.13277381	0.024198002	0.00040564848
0.13290530	0.023823236	0.00039938332
0.13303679	0.023235748	0.00039816090
0.13316828	0.023914592	0.00040280256
0.13329977	0.023903932	0.00040003519
0.13343125	0.024017699	0.00040540925
0.13356274	0.024232964	0.00040050097
0.13369423	0.023893824	0.00040079180
0.13382572	0.023171469	0.00039723331
0.13395721	0.023734994	0.00039934231
0.13408870	0.024506670	0.00040597798
0.13422019	0.024384302	0.00040066760
0.13435168	0.023489558	0.00039799014
0.13448316	0.022805908	0.00039526714
0.13461465	0.023063400	0.00039357182
0.13474614	0.023949194	0.00040118348
0.13487763	0.023702391	0.00039861751
0.13500912	0.023817901	0.00039884941
0.13514061	0.023037011	0.00039537027
0.13527210	0.023166977	0.00039567401
0.13540359	0.023277013	0.00039429281
0.13553507	0.023562069	0.00039640793
0.13566656	0.023490633	0.00039631414
0.13579805	0.023687561	0.00039751519
0.13592954	0.023244264	0.00039360486
0.13606103	0.023632564	0.00039838724
0.13619252	0.023710441	0.00039593091
0.13632401	0.024133841	0.00039866848
0.13645549	0.023770799	0.00039972622
0.13658698	0.023231523	0.00039266519
0.13671847	0.024337410	0.00040066308
0.13684996	0.023218876	0.00039260469
0.13698145	0.023998634	0.00039667264
0.13711294	0.024034948	0.00039847936
0.13724443	0.023764907	0.00039721133
0.13737592	0.023760051	0.00039568071
0.13750740	0.023286095	0.00039393288
0.13763889	0.023755298	0.00039430645
0.13777038	0.023827864	0.00039683248
0.13790187	0.023603124	0.00039456092
0.13803336	0.023751217	0.00039362135
0.13816485	0.023594955	0.00039484901
0.13829634	0.023172328	0.00038810813
0.13842783	0.023358205	0.00039286850
0.13855931	0.023600846	0.00039348703
0.13869080	0.023754907	0.00039343991
0.13882229	0.023633200	0.00039195222
0.13895378	0.023585664	0.00039158331
0.13908527	0.023810664	0.00039512425
0.13921676	0.023095024	0.00039032211
0.13934825	0.024202479	0.00039633206
0.13947973	0.023323674	0.00039075044
0.13961122	0.024335789	0.00039569057
0.13974271	0.023656792	0.00039255687
0.13987420	0.023979840	0.00039516089
0.14000569	0.024044777	0.00039272483
0.14013718	0.024144795	0.00039582417
0.14026867	0.024079612	0.00039432308
0.14040016	0.024269606	0.00039500236
0.14053164	0.023896068	0.00039576214
0.14066313	0.023225877	0.00038669309
0.14079462	0.023579553	0.00039122086
0.14092611	0.023294193	0.00038807987
0.14105760	0.023427004	0.00038939683
0.14118909	0.023525282	0.00039191360
0.14132058	0.023495792	0.00038688355
0.14145207	0.023038446	0.00038582956
0.14158355	0.023782660	0.00038970145
0.14171504	0.023473365	0.00038732018
0.14184653	0.023512065	0.00038831414
0.14197802	0.023460043	0.00038590255
0.14210951	0.023238435	0.00038616682
0.14224100	0.023203689	0.00038602432
0.14237249	0.023521659	0.00038822088
0.14250398	0.022727970	0.00038324983
0.14263546	0.023385786	0.00038498541
0.14276695	0.023564208	0.00038751344
0.14289844	0.024117169	0.00039124611
0.14302993	0.023954658	0.00038960071
0.14316142	0.023601360	0.00038836038
0.14329291	0.023555719	0.00038582751
0.14342440	0.024120514	0.00039197724
0.14355588	0.023142650	0.00038345603
0.14368737	0.022883670	0.00038302132
0.14381886	0.023836588	0.00038849628
0.14395035	0.023607075	0.00038568924
0.14408184	0.024409000	0.00039113184
0.14421333	0.023475136	0.00038796170
0.14434482	0.023301880	0.00038442563
0.14447631	0.023079223	0.00038325356
0.14460779	0.023488030	0.00038508584
0.14473928	0.023592737	0.00038534972
0.14487077	0.023403927	0.00038698442
0.14500226	0.023392169	0.00038499977
0.14513375	0.023254040	0.00038591332
0.14526524	0.023199523	0.00038185853
0.14539673	0.023816977	0.00038674765
0.14552822	0.023889137	0.00038992515
0.14565970	0.024041651	0.00038742968
0.14579119	0.023263214	0.00038420685
0.14592268	0.023316091	0.00038321029
0.14605417	0.023411755	0.00038425962
0.14618566	0.023399261	0.00038415838
0.14631715	0.023197142	0.00038125679
0.14644864	0.024309782	0.00038845788
0.14658012	0.023560922	0.00038469557
0.14671161	0.023907296	0.00038665852
0.14684310	0.024249256	0.00039112211
0.14697459	0.023807367	0.00038538163
0.14710608	0.024056413	0.00038653694
0.14723757	0.023686435	0.00038430874
0.14736906	0.024364103	0.00038737430
0.14750055	0.023810534	0.00038483311
0.14763203	0.023528492	0.00038171872
0.14776352	0.022949343	0.00037973267
0.14789501	0.024411929	0.00038890423
0.14802650	0.023778558	0.00038265083
0.14815799	0.022735178	0.00037856305
0.14828948	0.023321601	0.00037902815
0.14842097	0.023496657	0.00038387759
0.14855246	0.022974752	0.00037939471
0.14868394	0.022840815	0.00037546968
0.14881543	0.023415977	0.00038069134
0.14894692	0.023796785	0.00038520168
0.14907841	0.023719550	0.00038185361
0.14920990	0.023456756	0.00038104663
0.14934139	0.023421595	0.00037973091
0.14947288	0.023616665	0.00038352886
0.14960436	0.023902596	0.00038350544
0.14973585	0.023921127	0.00038421744
0.14986734	0.023603305	0.00038228357
0.14999883	0.023798082	0.00038192701
0.15013032	0.022898598	0.00037830139
0.15026181	0.023861442	0.00038351220
0.15039330	0.023669538	0.00038172510
0.15052479	0.023658223	0.00038151476
0.15065627	0.024064949	0.00038301617
0.15078776	0.023659827	0.00038177353
0.15091925	0.024284596	0.00038377532
0.15105074	0.023731096	0.00038095645
0.15118223	0.023612997	0.00038050359
0.15131372	0.024224123	0.00038385037
0.15144521	0.023522482	0.00037953544
0.15157670	0.023290252	0.00037755894
0.15170818	0.023505914	0.00037782589
0.15183967	0.023209218	0.00037677652
0.15197116	0.023519074	0.00037941115
0.15210265	0.023279694	0.00037636401
0.15223414	0.023492152	0.00037782633
0.15236563	0.023959572	0.00038022191
0.15249712	0.023249725	0.00037627777
0.15262860	0.023968783	0.00038129940
0.15276009	0.023613320	0.00037849512
0.15289158	0.023587789	0.00037932859
0.15302307	0.023735177	0.00037778950
0.15315456	0.023374539	0.00037659152
0.15328605	0.024410776	0.00038339740
0.15341754	0.023648874	0.00037953933
0.15354903	0.023390479	0.00037692644
0.15368051	0.022806016	0.00037355986
0.15381200	0.023502337	0.00037537229
0.15394349	0.023184787	0.00037630449
0.15407498	0.023129998	0.00037522726
0.15420647	0.023080675	0.00037285271
0.15433796	0.024382822	0.00038248023
0.15446945	0.023585985	0.00037586546
0.15460094	0.023738035	0.00037882840
0.15473242	0.023203753	0.00037397167
0.15486391	0.024066239	0.00037805658
0.15499540	0.023549993	0.00037485203
0.15512689	0.023608814	0.00037578683
0.15525838	0.023735508	0.00037701158
0.15538987	0.024504901	0.00038205719
0.15552136	0.023846260	0.00037695298
0.15565284	0.023731414	0.00037618722
0.15578433	0.024461767	0.00038129021
0.15591582	0.024337930	0.00038051458
0.15604731	0.023565570	0.00037566826
0.15617880	0.023690667	0.00037610379
0.15631029	0.023415133	0.00037518159
0.15644178	0.023232907	0.00037136999
0.15657327	0.023569092	0.00037534521
0.15670475	0.023681493	0.00037257387
0.15683624	0.023655580	0.00037465723
0.15696773	0.023910047	0.00037573632
0.15709922	0.024026717	0.00037595326
0.15723071	0.023365776	0.00037405448
0.15736220	0.023771760	0.00037380406
0.15749369	0.023217323	0.00037192905
0.15762518	0.023611038	0.00037337365
0.15775666	0.023278839	0.00037097752
0.15788815	0.023517838	0.00037409867
0.15801964	0.023297423	0.00037202554
0.15815113	0.023357167	0.00037258105
0.15828262	0.023245060	0.00036971975
0.15841411	0.023284743	0.00037106983
0.15854560	0.023141632	0.00037005424
0.15867708	0.023861579	0.00037389065
0.15880857	0.023414545	0.00037206706
0.15894006	0.023727012	0.00037218537
0.15907155	0.023340396	0.00037076289
0.15920304	0.023794253	0.00037449310
0.15933453	0.023076240	0.00036939499
0.15946602	0.023780459	0.00037238449
0.15959751	0.023257922	0.00037053686
0.15972899	0.023847542	0.00037281346
0.15986048	0.023561379	0.00037274660
0.15999197	0.024051355	0.00037294197
0.16012346	0.024230455	0.00037698709
0.16025495	0.023398548	0.00037030714
0.16038644	0.023485208	0.00036964821
0.16051793	0.023987715	0.00037494813
0.16064942	0.023536491	0.00036879906
0.16078090	0.023966626	0.00037328684
0.16091239	0.023451734	0.00037074078
0.16104388	0.023364980	0.00036733673
0.16117537	0.023252327	0.00036869789
0.16130686	0.023106663	0.00036643154
0.16143835	0.023663021	0.00037019666
0.16156984	0.023255551	0.00036947496
0.16170133	0.023336989	0.00036592798
0.16183281	0.024112091	0.00037346938
0.16196430	0.023075793	0.00036659231
0.16209579	0.023414996	0.00036756836
0.16222728	0.023109798	0.00036797060
0.16235877	0.023399033	0.00036631969
0.16249026	0.023717682	0.00036988700
0.16262175	0.023796802	0.00037011273
0.16275323	0.023466621	0.00036907714
0.16288472	0.022955384	0.00036460895
0.16301621	0.023719906	0.00036708827
0.16314770	0.023693439	0.00037008496
0.16327919	0.023583801	0.00036731687
0.16341068	0.023791870	0.00036929563
0.16354217	0.023268201	0.00036619470
0.16367366	0.023417885	0.00036724311
0.16380514	0.023606178	0.00036904275
0.16393663	0.023739195	0.00036949715
0.16406812	0.023441393	0.00036441585
0.16419961	0.023252195	0.00036560107
0.16433110	0.023940280	0.00036909749
0.16446259	0.023419837	0.00036659966
0.16459408	0.022859278	0.00036420288
0.16472557	0.023408312	0.00036483814
0.16485705	0.023402333	0.00036717187
0.16498854	0.023808964	0.00036773326
0.16512003	0.024084719	0.00037055904
0.16525152	0.024214183	0.00037305296
0.16538301	0.023674789	0.00036551284
0.16551450	0.023635399	0.00036698500
0.16564599	0.023673953	0.00036713260
0.16577747	0.023101584	0.00036444630
0.16590896	0.023603351	0.00036672096
0.16604045	0.023498836	0.00036488024
0.16617194	0.023489371	0.00036517386
0.16630343	0.023646779	0.00036532881
0.16643492	0.023179015	0.00036323495
0.16656641	0.023352927	0.00036423759
0.16669790	0.023583746	0.00036421066
0.16682938	0.023359130	0.00036506856
0.16696087	0.023910796	0.00036772709
0.16709236	0.023201048	0.00036092789
0.16722385	0.023725298	0.00036664136
0.16735534	0.023707360	0.00036502957
0.16748683	0.023475903	0.00036462648
0.16761832	0.023735863	0.00036664303
0.16774981	0.023250901	0.00036094597
0.16788129	0.022829543	0.00036056635
0.16801278	0.023493457	0.00036362701
0.16814427	0.023601148	0.00036481539
0.16827576	0.023741156	0.00036611740
0.16840725	0.023921138	0.00036442808
0.16853874	0.024230363	0.00036765896
0.16867023	0.023474069	0.00036143660
0.16880171	0.023622398	0.00036426054
0.16893320	0.023231249	0.00036162789
0.16906469	0.023275484	0.00035959057
0.16919618	0.023111301	0.00036251318
0.16932767	0.023393954	0.00035958452
0.16945916	0.023316390	0.00036219700
0.16959065	0.023654687	0.00036400363
0.16972214	0.023846083	0.00036267091
0.16985362	0.023445776	0.00036234630
0.16998511	0.023846422	0.00036215956
0.17011660	0.024364426	0.00036763295
0.17024809	0.023867431	0.00036513513
0.17037958	0.023587618	0.00036090136
0.17051107	0.023586688	0.00036315902
0.17064256	0.023191773	0.00035995045
0.17077405	0.023715543	0.00036249784
0.17090553	0.023309778	0.00036060834
0.17103702	0.023660103	0.00036209575
0.17116851	0.022795966	0.00035648025
0.17130000	0.023406439	0.00036054134
0.17143149	0.023820642	0.00036266972
0.17156298	0.023660133	0.00036206581
0.17169447	0.024366259	0.00036358132
0.17182595	0.023828245	0.00036339618
0.17195744	0.023219129	0.00035898296
0.17208893	0.023115471	0.00035700645
0.17222042	0.023463497	0.00036029774
0.17235191	0.023416831	0.00035871868
0.17248340	0.024015787	0.00036255054
0.17261489	0.023669369	0.00036177467
0.17274638	0.023292460	0.00035724073
0.17287786	0.023549799	0.00036177796
0.17300935	0.023549179	0.00035869549
0.17314084	0.023219330	0.00035865607
0.17327233	0.023710999	0.00035887464
0.17340382	0.023010368	0.00035492456
0.17353531	0.023305607	0.00035776126
0.17366680	0.023250593	0.00035734908
0.17379829	0.023046741	0.00035492920
0.17392977	0.023771529	0.00036252299
0.17406126	0.023380167	0.00035759784
0.17419275	0.023291097	0.00035631723
0.17432424	0.023067825	0.00035629801
0.17445573	0.023734922	0.00035940009
0.17458722	0.023361745	0.00035870185
0.17471871	0.023610327	0.00035789233
0.17485019	0.023855862	0.00035947936
0.17498168	0.024240771	0.00036164225
0.17511317	0.022597089	0.00035279607
0.17524466	0.023583655	0.00035881121
0.17537615	0.023219769	0.00035596508
0.17550764	0.023409097	0.00035684313
0.17563913	0.023372472	0.00035593419
0.17577062	0.022590977	0.00035105702
0.17590210	0.023886491	0.00035964997
0.17603359	0.023784870	0.00035864572
0.17616508	0.023225487	0.00035666756
0.17629657	0.023276249	0.00035528119
0.17642806	0.023834029	0.00035786589
0.17655955	0.023494709	0.00035652632
0.17669104	0.022930293	0.00035246824
0.17682253	0.023411022	0.00035563663
0.17695401	0.023512249	0.00035804205
0.17708550	0.023469592	0.00035477653
0.17721699	0.023640909	0.00035785608
0.17734848	0.023160679	0.00035428689
0.17747997	0.023956310	0.00035854323
0.17761146	0.023581066	0.00035765886
0.17774295	0.023894775	0.00035521450
0.17787443	0.022707805	0.00035200568
0.17800592	0.023408032	0.00035478150
0.17813741	0.023129906	0.00035353228
0.17826890	0.023831626	0.00035730521
0.17840039	0.023190459	0.00035249740
0.17853188	0.023272480	0.00035467083
0.17866337	0.023120800	0.00035319761
0.17879486	0.023235758	0.00035358548
0.17892634	0.022959739	0.00035210485
0.17905783	0.022907056	0.00034994500
0.17918932	0.023695528	0.00035727112
0.17932081	0.023128121	0.00035115650
0.17945230	0.024225487	0.00035881047
0.17958379	0.023690752	0.00035550940
0.17971528	0.023218465	0.00035067340
0.17984677	0.024206899	0.00035789107
0.17997825	0.023850675	0.00035566510
0.18010974	0.023609223	0.00035468005
0.18024123	0.023236932	0.00035199528
0.18037272	0.022827090	0.00034717145
0.18050421	0.023338280	0.00036025550
0.18063570	0.024087212	0.00036680840
0.18076719	0.023003243	0.00036136287
0.18089867	0.023426353	0.00036723315
0.18103016	0.023234436	0.00036772925
0.18116165	0.022649518	0.00036605824
0.18129314	0.023245889	0.00037037782
0.18142463	0.023686798	0.00037466868
0.18155612	0.023398063	0.00037435197
0.18168761	0.024492693	0.00038205253
0.18181910	0.022633939	0.00037278141
0.18195058	0.023116670	0.00037565666
0.18208207	0.023046112	0.00037533322
0.18221356	0.024093057	0.00038500124
0.18234505	0.023624345	0.00038131862
0.18247654	0.023118281	0.00038095340
0.18260803	0.023428141	0.00038442021
0.18273952	0.023563485	0.00038490098
0.18287101	0.023559451	0.00038661933
0.18300249	0.022635396	0.00038037748
0.18313398	0.023599668	0.00038724234
0.18326547	0.023512989	0.00038876697
0.18339696	0.023096612	0.00038605621
0.18352845	0.023616831	0.00039017343
0.18365994	0.024228941	0.00039600859
0.18379143	0.023421502	0.00039048915
0.18392292	0.022651752	0.00038941205
0.18405440	0.023212552	0.00039042985
0.18418589	0.023183774	0.00039315862
0.18431738	0.024304902	0.00039990017
0.18444887	0.023384371	0.00039372763
0.18458036	0.024219965	0.00040201883
0.18471185	0.023526420	0.00039801708
0.18484334	0.023663974	0.00039908693
0.18497482	0.024187613	0.00040373631
0.18510631	0.023806713	0.00039941797
0.18523780	0.023155715	0.00039851350
0.18536929	0.023227477	0.00039215293
0.18550078	0.023365334	0.00038800138
0.18563227	0.023142784	0.00038527106
0.18576376	0.023166115	0.00037923475
0.18589525	0.023433089	0.00038390761
0.18602673	0.023334328	0.00038124290
0.18615822	0.023105030	0.00037738319
0.18628971	0.022921412	0.00037534140
0.18642120	0.023743675	0.00037859648
0.18655269	0.023213494	0.00037585179
0.18668418	0.023478433	0.00037422556
0.18681567	0.023514944	0.00037507211
0.18694716	0.023579189	0.00037511403
0.18707864	0.023160099	0.00036763623
0.18721013	0.023063738	0.00036822730
0.18734162	0.023201265	0.00036922853
0.18747311	0.023564602	0.00036972858
0.18760460	0.023460131	0.00036964332
0.18773609	0.022867497	0.00036216641
0.18786758	0.023377972	0.00036746413
0.18799906	0.023534889	0.00036892007
0.18813055	0.023605080	0.00036602667
0.18826204	0.023493810	0.00036591609
0.18839353	0.023250719	0.00035985519
0.18852502	0.023091034	0.00036206647
0.18865651	0.023455223	0.00036400689
0.18878800	0.023453180	0.00036022553
0.18891949	0.023480116	0.00036229077
0.18905097	0.023653071	0.00036170569
0.18918246	0.022843765	0.00035775474
0.18931395	0.023416767	0.00036037209
0.18944544	0.023405709	0.00035760218
0.18957693	0.023547774	0.00035944526
0.18970842	0.023674326	0.00035921524
0.18983991	0.023671154	0.00036086523
0.18997140	0.023720261	0.00035979963
0.19010288	0.023584955	0.00035555838
0.19023437	0.024133152	0.00036086981
0.19036586	0.023509439	0.00035625112
0.19049735	0.023462087	0.00035504302
0.19062884	0.023778428	0.00035766805
0.19076033	0.022889024	0.00034942353
0.19089182	0.023359310	0.00035357300
0.19102330	0.024088893	0.00035716861
0.19115479	0.023843630	0.00035632585
0.19128628	0.023664899	0.00035514496
0.19141777	0.023237387	0.00035084857
0.19154926	0.023210862	0.00035188943
0.19168075	0.023118733	0.00034976178
0.19181224	0.023153899	0.00035146958
0.19194373	0.023786135	0.00035476456
0.19207521	0.023034715	0.00034847771
0.19220670	0.023922013	0.00035439792
0.19233819	0.023420299	0.00035166529
0.19246968	0.023384693	0.00035146649
0.19260117	0.023517682	0.00035203650
0.19273266	0.023212982	0.00035000043
0.19286415	0.023349526	0.00034977494
0.19299564	0.023066628	0.00034914442
0.19312712	0.023710340	0.00035146474
0.19325861	0.023676400	0.00035260969
0.19339010	0.023875092	0.00035136568
0.19352159	0.023528853	0.00035074379
0.19365308	0.023260490	0.00034955724
0.19378457	0.023490986	0.00034998613
0.19391606	0.023431873	0.00035014969
0.19404754	0.023111637	0.00034734091
0.19417903	0.023290816	0.00034919276
0.19431052	0.023698312	0.00035260180
0.19444201	0.023161231	0.00034705910
0.19457350	0.023177782	0.00034834331
0.19470499	0.023247036	0.00034759629
0.19483648	0.023021333	0.00034625506
0.19496797	0.023317420	0.00034998941
0.19509945	0.023353282	0.00034747550
0.19523094	0.023631849	0.00035015251
0.19536243	0.023054775	0.00034689016
0.19549392	0.023165839	0.00034686708
0.19562541	0.023657825	0.00034950280
0.19575690	0.024001871	0.00035062700
0.19588839	0.023762199	0.00034878576
0.19601988	0.023376740	0.00034680664
0.19615136	0.023076293	0.00034470869
0.19628285	0.023994018	0.00035133122
0.19641434	0.023120132	0.00034580732
0.19654583	0.023250872	0.00034546673
0.19667732	0.023376275	0.00034594644
0.19680881	0.023672842	0.00034797944
0.19694030	0.023119401	0.00034541775
0.19707178	0.023587008	0.00034679115
0.19720327	0.023160280	0.00034476359
0.19733476	0.023487190	0.00034567373
0.19746625	0.022518201	0.00034116396
0.19759774	0.023348187	0.00034633861
0.19772923	0.023349289	0.00034496825
0.19786072	0.023345563	0.00034465694
0.19799221	0.022739596	0.00034181310
0.19812369	0.023287866	0.00034306242
0.19825518	0.023628186	0.00034750264
0.19838667	0.023130075	0.00034304763
0.19851816	0.023725400	0.00034698297
0.19864965	0.023415447	0.00034444281
0.19878114	0.023320692	0.00034309715
0.19891263	0.022748122	0.00034239773
0.19904412	0.023220800	0.00034303905
0.19917560	0.023410929	0.00034660684
0.19930709	0.023250627	0.00034280459
0.19943858	0.023036368	0.00034145239
0.19957007	0.023779855	0.00034707897
0.19970156	0.023487805	0.00034489978
0.19983305	0.023590171	0.00034486905
0.19996454	0.022577359	0.00033943613
0.20009602	0.023366304	0.00034311439
0.20022751	0.023650611	0.00034587838
0.20035900	0.023839649	0.00034606425
0.20049049	0.023374216	0.00034377640
0.20062198	0.023712685	0.00034556066
0.20075347	0.023422160	0.00034265723
0.20088496	0.022831669	0.00034040331
0.20101645	0.023312505	0.00034268103
0.20114793	0.023305771	0.00034130498
0.20127942	0.023700986	0.00034390531
0.20141091	0.023038395	0.00034009548
0.20154240	0.023187040	0.00034262584
0.20167389	0.022846098	0.00034051564
0.20180538	0.023265233	0.00033965519
0.20193687	0.023259429	0.00034204277
0.20206836	0.023912151	0.00034457518
0.20219984	0.023313298	0.00034222918
0.20233133	0.023951405	0.00034534163
0.20246282	0.023904561	0.00034431589
0.20259431	0.023004727	0.00033942349
0.20272580	0.023272541	0.00033923312
0.20285729	0.023389172	0.00034077198
0.20298878	0.023337598	0.00034236202
0.20312027	0.023251820	0.00033722123
0.20325175	0.023351086	0.00034070686
0.20338324	0.024373629	0.00034537046
0.20351473	0.023132806	0.00033970129
0.20364622	0.022949141	0.00033848799
0.20377771	0.023292408	0.00033878744
0.20390920	0.023406260	0.00034053071
0.20404069	0.023238314	0.00033838201
0.20417217	0.023346155	0.00034059254
0.20430366	0.023652483	0.00034227633
0.20443515	0.023403466	0.00033772430
0.20456664	0.022732936	0.00033616250
0.20469813	0.022596221	0.00033525588
0.20482962	0.022865919	0.00033628477
0.20496111	0.022744686	0.00033588242
0.20509260	0.023327800	0.00033753766
0.20522408	0.023740649	0.00034024039
0.20535557	0.023048040	0.00033744260
0.20548706	0.023484949	0.00033922030
0.20561855	0.023586691	0.00034042440
0.20575004	0.023685572	0.00033847377
0.20588153	0.023518066	0.00033838347
0.20601302	0.023826527	0.00034244496
0.20614451	0.023427841	0.00033679333
0.20627599	0.023838392	0.00034093281
0.20640748	0.023287901	0.00033613635
0.20653897	0.023656103	0.00033967223
0.20667046	0.022839913	0.00033528916
0.20680195	0.023486897	0.00033717852
0.20693344	0.022646401	0.00033438235
0.20706493	0.023030654	0.00033443305
0.20719641	0.023004846	0.00033638368
0.20732790	0.023650231	0.00034016056
0.20745939	0.023601749	0.00033697776
0.20759088	0.023244501	0.00033651660
0.20772237	0.023345691	0.00033670623
0.20785386	0.023650670	0.00033812727
0.20798535	0.023437794	0.00033859535
0.20811684	0.023415114	0.00033662832
0.20824832	0.023587376	0.00033807233
0.20837981	0.023640604	0.00033724588
0.20851130	0.023452654	0.00033753763
0.20864279	0.023381663	0.00033798273
0.20877428	0.023061728	0.00033443974
0.20890577	0.022805860	0.00033246088
0.20903726	0.023125395	0.00033450745
0.20916875	0.023291968	0.00033662827
0.20930023	0.023205941	0.00033563952
0.20943172	0.023595838	0.00033678167
0.20956321	0.023496926	0.00033613908
0.20969470	0.024153233	0.00034131343
0.20982619	0.023694748	0.00033742777
0.20995768	0.022824670	0.00033278085
0.21008917	0.023489159	0.00033561985
0.21022065	0.023579733	0.00033658097
0.21035214	0.022957514	0.00033500168
0.21048363	0.022994013	0.00033261463
0.21061512	0.023126418	0.00033544736
0.21074661	0.023462728	0.00033481463
0.21087810	0.023548768	0.00033472720
0.21100959	0.023029091	0.00033421227
0.21114108	0.023528440	0.00033504462
0.21127256	0.023446675	0.00033787915
0.21140405	0.023694932	0.00033550345
0.21153554	0.023073067	0.00033317460
0.21166703	0.023139388	0.00033384841
0.21179852	0.023496967	0.00033551201
0.21193001	0.023514345	0.00033638415
0.21206150	0.023128939	0.00033115300
0.21219299	0.023106741	0.00033223035
0.21232447	0.023482829	0.00033536776
0.21245596	0.023575376	0.00033476350
0.21258745	0.023011517	0.00033254578
0.21271894	0.023045466	0.00033154840
0.21285043	0.023089256	0.00033157790
0.21298192	0.022841925	0.00033273737
0.21311341	0.022644300	0.00032839885
0.21324489	0.022997564	0.00033094855
0.21337638	0.022876548	0.00032971546
0.21350787	0.022805755	0.00033070413
0.21363936	0.023356679	0.00033543461
0.21377085	0.023218417	0.00033064006
0.21390234	0.023445610	0.00033480050
0.21403383	0.023536733	0.00033323056
0.21416532	0.022979479	0.00033073767
0.21429680	0.023207066	0.00033290885
0.21442829	0.023586095	0.00033414042
0.21455978	0.023608553	0.00033346044
0.21469127	0.022802717	0.00032879971
0.21482276	0.023849845	0.00033461048
0.21495425	0.023990385	0.00033552963
0.21508574	0.022835458	0.00032990062
0.21521723	0.022517870	0.00032744352
0.21534871	0.023349847	0.00033240615
0.21548020	0.023160636	0.00032807303
0.21561169	0.023468916	0.00033221841
0.21574318	0.023327005	0.00033227348
0.21587467	0.023055078	0.00032840282
0.21600616	0.022791083	0.00032940876
0.21613765	0.023303150	0.00033049305
0.21626913	0.022860552	0.00032975236
0.21640062	0.022929380	0.00032881651
0.21653211	0.023056378	0.00032943425
0.21666360	0.023656564	0.00033197301
0.21679509	0.023172342	0.00032768446
0.21692658	0.023519670	0.00033180536
0.21705807	0.023270071	0.00033001340
0.21718956	0.022891612	0.00032643043
0.21732104	0.023467766	0.00033147184
0.21745253	0.023233352	0.00032935134
0.21758402	0.023276855	0.00033041202
0.21771551	0.023019391	0.00032824118
0.21784700	0.022934808	0.00032710010
0.21797849	0.023155388	0.00032940871
0.21810998	0.022726401	0.00032569588
0.21824147	0.023214110	0.00032911341
0.21837295	0.022326927	0.00032607140
0.21850444	0.023081074	0.00032672642
0.21863593	0.023390583	0.00032988635
0.21876742	0.023169602	0.00032751644
0.21889891	0.022988926	0.00032788059
0.21903040	0.023269809	0.00032944566
0.21916189	0.022930599	0.00032557954
0.21929337	0.023652384	0.00033067710
0.21942486	0.023474061	0.00032949282
0.21955635	0.022855268	0.00032692555
0.21968784	0.023226295	0.00032842855
0.21981933	0.024102138	0.00033095483
0.21995082	0.023630812	0.00033059608
0.22008231	0.023152818	0.00032730886
0.22021380	0.023458198	0.00032977006
0.22034528	0.023286699	0.00032857882
0.22047677	0.023498767	0.00032729960
0.22060826	0.023151166	0.00032759833
0.22073975	0.023427705	0.00032862282
0.22087124	0.023860587	0.00033026890
0.22100273	0.023644960	0.00033018314
0.22113422	0.022880515	0.00032340226
0.22126571	0.022999901	0.00032585680
0.22139719	0.023010101	0.00032531081
0.22152868	0.023694349	0.00032868401
0.22166017	0.023394028	0.00032848631
0.22179166	0.022961405	0.00032426125
0.22192315	0.023541180	0.00032931342
0.22205464	0.023074526	0.00032598576
0.22218613	0.023166466	0.00032593828
0.22231761	0.023434416	0.00032693111
0.22244910	0.023622188	0.00032725488
0.22258059	0.023268939	0.00032649398
0.22271208	0.023053628	0.00032642705
0.22284357	0.023317553	0.00032622692
0.22297506	0.022956519	0.00032486526
0.22310655	0.023410227	0.00032568156
0.22323804	0.023127258	0.00032656902
0.22336952	0.023028503	0.00032500464
0.22350101	0.023049800	0.00032355995
0.22363250	0.023243211	0.00032594013
0.22376399	0.023967116	0.00032852987
0.22389548	0.023625022	0.00032844874
0.22402697	0.023712189	0.00032899336
0.22415846	0.022895503	0.00032261843
0.22428995	0.023324278	0.00032547046
0.22442143	0.023082126	0.00032335642
0.22455292	0.022873888	0.00032269890
0.22468441	0.023194767	0.00032532602
0.22481590	0.023487459	0.00032662486
0.22494739	0.022729923	0.00032102077
0.22507888	0.023358933	0.00032617315
0.22521037	0.023013569	0.00032243562
0.22534186	0.023230838	0.00032522516
0.22547334	0.023391060	0.00032453310
0.22560483	0.022718564	0.00032070107
0.22573632	0.023313194	0.00032500155
0.22586781	0.023360040	0.00032538190
0.22599930	0.023236727	0.00032465264
0.22613079	0.023268455	0.00032386075
0.22626228	0.023746397	0.00032721293
0.22639376	0.022446378	0.00031989662
0.22652525	0.023069238	0.00032306717
0.22665674	0.023333096	0.00032562255
0.22678823	0.023133191	0.00032197847
0.22691972	0.023267720	0.00032335970
0.22705121	0.023452287	0.00032423186
0.22718270	0.022634088	0.00031972953
0.22731419	0.023160485	0.00032438010
0.22744567	0.023278376	0.00032283776
0.22757716	0.022983725	0.00032032522
0.22770865	0.022863060	0.00032039311
0.22784014	0.023299838	0.00032348171
0.22797163	0.023340911	0.00032396582
0.22810312	0.023234965	0.00032127937
0.22823461	0.022661836	0.00031907026
0.22836610	0.022701205	0.00032063334
0.22849758	0.022699957	0.00031836797
0.22862907	0.023081600	0.00032278564
0.22876056	0.023586168	0.00032175916
0.22889205	0.023200213	0.00032265125
0.22902354	0.023325082	0.00032318970
0.22915503	0.022707468	0.00031787394
0.22928652	0.023241492	0.00032253697
0.22941800	0.023225776	0.00032077787
0.22954949	0.023478282	0.00032328266
0.22968098	0.022657984	0.00031819525
0.22981247	0.022968255	0.00031942775
0.22994396	0.022757561	0.00031975742
0.23007545	0.022726807	0.00032141911
0.23020694	0.023158597	0.00032685409
0.23033843	0.023483189	0.00033331291
0.23046991	0.022957224	0.00033112267
0.23060140	0.022846898	0.00033266491
0.23073289	0.022948882	0.00033296071
0.23086438	0.022799434	0.00033471913
0.23099587	0.022746312	0.00033755063
0.23112736	0.023996565	0.00034166818
0.23125885	0.023516569	0.00034318868
0.23139034	0.023015510	0.00033849712
0.23152182	0.022913855	0.00033982031
0.23165331	0.022759783	0.00034242139
0.23178480	0.023150599	0.00034396514
0.23191629	0.023297434	0.00034670217
0.23204778	0.022965388	0.00034466374
0.23217927	0.023107735	0.00034598857
0.23231076	0.023167328	0.00034872202
0.23244224	0.023158915	0.00034768133
0.23257373	0.023221284	0.00034869178
0.23270522	0.023545249	0.00035164314
0.23283671	0.023264038	0.00034825107
0.23296820	0.023946634	0.00035383146
0.23309969	0.023399625	0.00034896055
0.23323118	0.023409324	0.00034992590
0.23336267	0.023584554	0.00035271367
0.23349415	0.023566538	0.00035064640
0.23362564	0.023036288	0.00034968530
0.23375713	0.023793075	0.00035278248
0.23388862	0.023198477	0.00034945080
0.23402011	0.023356485	0.00035200591
0.23415160	0.024012268	0.00035386355
0.23428309	0.023238801	0.00035199973
0.23441458	0.023355534	0.00035104999
0.23454606	0.023059447	0.00035121938
0.23467755	0.023164765	0.00035052039
0.23480904	0.023107809	0.00035182532
0.23494053	0.023235499	0.00035189456
0.23507202	0.023010732	0.00035054569
0.23520351	0.023526799	0.00035319632
0.23533500	0.023574748	0.00035445632
0.23546648	0.023772991	0.00035585257
0.23559797	0.023663097	0.00035548580
0.23572946	0.023453656	0.00035469601
0.23586095	0.022970568	0.00035157561
0.23599244	0.022753085	0.00035179166
0.23612393	0.023748035	0.00035589769
0.23625542	0.022844542	0.00035261329
0.23638691	0.023183692	0.00035485502
0.23651839	0.023354314	0.00035366589
0.23664988	0.023445241	0.00035614060
0.23678137	0.023640355	0.00035750262
0.23691286	0.022958722	0.00035420479
0.23704435	0.023396275	0.00035600366
0.23717584	0.023220213	0.00035448572
0.23730733	0.023570679	0.00035951594
0.23743882	0.023896288	0.00035943300
0.23757030	0.022852642	0.00035401515
0.23770179	0.023096173	0.00035619976
0.23783328	0.023007051	0.00035319503
0.23796477	0.023122265	0.00035610853
0.23809626	0.022589547	0.00035160752
0.23822775	0.023431798	0.00035860369
0.23835924	0.023022904	0.00035764605
0.23849072	0.023045293	0.00035485054
0.23862221	0.022859895	0.00035455375
0.23875370	0.022733481	0.00035329624
0.23888519	0.023006646	0.00035722808
0.23901668	0.023144925	0.00035921681
0.23914817	0.023422885	0.00035664630
0.23927966	0.023109730	0.00035851233
0.23941115	0.023160057	0.00035770147
0.23954263	0.023374699	0.00035905623
0.23967412	0.023470821	0.00036147221
0.23980561	0.022343466	0.00035206850
0.23993710	0.023202912	0.00035906809
0.24006859	0.023204941	0.00035873069
0.24020008	0.023845945	0.00036441285
0.24033157	0.023245404	0.00035868436
0.24046306	0.022824188	0.00035548331
0.24059454	0.023496900	0.00036173148
0.24072603	0.023101152	0.00035919481
0.24085752	0.023147860	0.00035918535
0.24098901	0.023596080	0.00036489123
0.24112050	0.022501152	0.00035362249
0.24125199	0.023801572	0.00036343976
0.24138348	0.022759756	0.00035827143
0.24151496	0.023006704	0.00035668748
0.24164645	0.023313474	0.00036219690
0.24177794	0.023099522	0.00035859777
0.24190943	0.022919254	0.00035836499
0.24204092	0.023746311	0.00036436778
0.24217241	0.022951452	0.00035853627
0.24230390	0.022989547	0.00035988862
0.24243539	0.022836768	0.00035793792
0.24256687	0.023294948	0.00036224183
0.24269836	0.022856797	0.00036029232
0.24282985	0.022690346	0.00035736020
0.24296134	0.022964862	0.00036066478
0.24309283	0.022671383	0.00035775481
0.24322432	0.022842837	0.00035904596
0.24335581	0.023446463	0.00036621529
0.24348730	0.023530876	0.00036442303
0.24361878	0.023123149	0.00036219315
0.24375027	0.023343768	0.00036206658
0.24388176	0.022557048	0.00035829771
0.24401325	0.023475718	0.00036557858
0.24414474	0.023772339	0.00036559741
0.24427623	0.023339590	0.00036416016
0.24440772	0.024373802	0.00036901939
0.24453920	0.023299082	0.00036342073
0.24467069	0.022664772	0.00036091608
0.24480218	0.023362802	0.00036380180
0.24493367	0.023814782	0.00036644214
0.24506516	0.023176442	0.00036368218
0.24519665	0.023847230	0.00036741820
0.24532814	0.022930610	0.00036280607
0.24545963	0.023152771	0.00036300357
0.24559111	0.023226948	0.00036358755
0.24572260	0.022678213	0.00036089689
0.24585409	0.023076538	0.00036304751
0.24598558	0.023218474	0.00036528150
0.24611707	0.023573151	0.00036766683
0.24624856	0.022943019	0.00036132383
0.24638005	0.022893743	0.00036435199
0.24651154	0.023020468	0.00036231213
0.24664302	0.022668082	0.00036280345
0.24677451	0.022622128	0.00035922823
0.24690600	0.023558007	0.00036756149
0.24703749	0.023780747	0.00037011757
0.24716898	0.023122077	0.00036323989
0.24730047	0.023291447	0.00036709441
0.24743196	0.023291269	0.00036491647
0.24756345	0.023831273	0.00036904306
0.24769493	0.023466339	0.00036875157
0.24782642	0.023497414	0.00036480665
0.24795791	0.023213837	0.00036652315
0.24808940	0.023053110	0.00036500262
0.24822089	0.023002288	0.00036373156
0.24835238	0.022771053	0.00036414199
0.24848387	0.023085890	0.00036363897
0.24861535	0.023690970	0.00037079711
0.24874684	0.022789223	0.00036232562
0.24887833	0.023084003	0.00036528478
0.24900982	0.023163453	0.00036711112
0.24914131	0.023299691	0.00036715324
0.24927280	0.022772100	0.00036526408
0.24940429	0.022973048	0.00036453123
0.24953578	0.022972026	0.00036433518
0.24966726	0.023813191	0.00037198168
0.24979875	0.023085569	0.00036524389
0.24993024	0.022304842	0.00036227880
0.25006173	0.022912875	0.00036361750
0.25019322	0.023126889	0.00036737440
0.25032471	0.023014004	0.00036695528
0.25045620	0.023068021	0.00036499887
0.25058769	0.023022559	0.00036673782
0.25071917	0.023165441	0.00036672069
0.25085066	0.023120547	0.00036653391
0.25098215	0.023564056	0.00037031684
0.25111364	0.022519800	0.00036247599
0.25124513	0.023148195	0.00036881727
0.25137662	0.023605160	0.00036993073
0.25150811	0.023023935	0.00036578516
0.25163959	0.023336497	0.00036886890
0.25177108	0.023908667	0.00037075979
0.25190257	0.022901367	0.00036716345
0.25203406	0.023405750	0.00037110487
0.25216555	0.023566341	0.00037024581
0.25229704	0.022812911	0.00036660287
0.25242853	0.023444414	0.00036896795
0.25256002	0.023076645	0.00036888846
0.25269150	0.023927278	0.00037269904
0.25282299	0.023245831	0.00036769363
0.25295448	0.023152198	0.00036985911
0.25308597	0.022960575	0.00036464339
0.25321746	0.023922448	0.00037536336
0.25334895	0.023944254	0.00037350672
0.25348044	0.023281256	0.00036838639
0.25361193	0.023432467	0.00037075438
0.25374341	0.023538288	0.00037092041
0.25387490	0.022728360	0.00036641842
0.25400639	0.023228113	0.00037619969
0.25413788	0.023920903	0.00038386441
0.25426937	0.023661091	0.00038667978
0.25440086	0.023363076	0.00038768301
0.25453235	0.023033182	0.00038944738
0.25466383	0.023054470	0.00039200477
0.25479532	0.022679858	0.00039085847
0.25492681	0.022642609	0.00039258369
0.25505830	0.023037328	0.00039870554
0.25518979	0.022617443	0.00039683042
0.25532128	0.023152221	0.00040163325
0.25545277	0.022945234	0.00040243095
0.25558426	0.022516700	0.00040016824
0.25571574	0.023424826	0.00040913000
0.25584723	0.022626764	0.00040362142
0.25597872	0.024216699	0.00041782067
0.25611021	0.023162216	0.00041098944
0.25624170	0.022560643	0.00040871481
0.25637319	0.023654734	0.00042009760
0.25650468	0.023341323	0.00041800629
0.25663617	0.022522593	0.00041463205
0.25676765	0.022698844	0.00041700792
0.25689914	0.023223602	0.00042247372
0.25703063	0.023670311	0.00042912234
0.25716212	0.023370628	0.00042488082
0.25729361	0.022560065	0.00042383805
0.25742510	0.023673794	0.00043193619
0.25755659	0.023141758	0.00043009792
0.25768807	0.023616735	0.00043524816
0.25781956	0.023587159	0.00043524918
0.25795105	0.023426699	0.00043415864
0.25808254	0.022815657	0.00043498194
0.25821403	0.023818371	0.00043947603
0.25834552	0.022782548	0.00043440615
0.25847701	0.022858099	0.00043678688
0.25860850	0.023860301	0.00044434729
0.25873998	0.022985356	0.00044000838
0.25887147	0.023165493	0.00044232390
0.25900296	0.023302637	0.00044551915
0.25913445	0.023013293	0.00044106264
0.25926594	0.023533237	0.00044294667
0.25939743	0.023575433	0.00044790960
0.25952892	0.023208718	0.00044353000
0.25966041	0.022471407	0.00044342754
0.25979189	0.023444429	0.00044798273
0.25992338	0.023895591	0.00045328337
0.26005487	0.022985205	0.00045010495
0.26018636	0.023571760	0.00045309427
0.26031785	0.023259341	0.00044789413
0.26044934	0.023052495	0.00044700128
0.26058083	0.023102913	0.00044863902
0.26071231	0.023221401	0.00045342137
0.26084380	0.022115634	0.00044295638
0.26097529	0.022764628	0.00044955792
0.26110678	0.023479557	0.00045765116
0.26123827	0.023183188	0.00045600798
0.26136976	0.022308858	0.00044974405
0.26150125	0.023641598	0.00046106357
0.26163274	0.022511142	0.00045224564
0.26176422	0.022735110	0.00045154118
0.26189571	0.022570335	0.00045528402
0.26202720	0.023193608	0.00045987024
0.26215869	0.022592487	0.00045543152
0.26229018	0.022754406	0.00045872591
0.26242167	0.023286699	0.00046173700
0.26255316	0.023158889	0.00046088900
0.26268465	0.022913137	0.00046278345
0.26281613	0.022530466	0.00045777508
0.26294762	0.023574307	0.00046611637
0.26307911	0.022701189	0.00046025651
0.26321060	0.023007614	0.00046636540
0.26334209	0.022901689	0.00046665402
0.26347358	0.023473211	0.00046728166
0.26360507	0.022942102	0.00046501607
0.26373655	0.023190173	0.00046730921
0.26386804	0.022646756	0.00046408179
0.26399953	0.022568471	0.00046678580
0.26413102	0.022821962	0.00046535672
0.26426251	0.023798762	0.00047415649
0.26439400	0.023106331	0.00047049738
0.26452549	0.023783495	0.00047895967
0.26465698	0.022886703	0.00047333597
0.26478846	0.023884348	0.00047424405
0.26491995	0.022718847	0.00047560430
0.26505144	0.022039956	0.00046290075
0.26518293	0.022732901	0.00047112854
0.26531442	0.023420427	0.00048073455
0.26544591	0.023197429	0.00047660600
[truncated: 567 more rows]
