# Supplementary material for: Invariant surface glycoprotein 65 of Trypanosoma brucei is a complement C3 receptor
Source: Nat Commun. 2022 Aug 29;13:5085. doi: 10.1038/s41467-022-32728-9 (PMC9424271; doi:10.1038/s41467-022-32728-9)
Supplement: Supplementary file 4 — supplementary data 2 [file 41467_2022_32728_MOESM4_ESM.zip › b21-414646_00019.dat]

0.0026000000	39.628213	0.13679956
0.0027314887	28.667603	0.10687719
0.0028629774	22.176473	0.089882791
0.0029944661	17.053851	0.075645619
0.0031259548	12.327509	0.059101126
0.0032574435	10.866196	0.057435244
0.0033889322	8.8385688	0.048967328
0.0035204209	11.460683	0.048548272
0.0036519096	12.262660	0.046600488
0.0037833983	9.9166187	0.039509695
0.0039148870	8.1808675	0.034626169
0.0040463757	6.7316103	0.030217599
0.0041778644	5.4932216	0.025585039
0.0043093531	4.5767573	0.022928829
0.0044408418	3.8117763	0.020125075
0.0045723305	3.0804262	0.018091693
0.0047038192	2.8486284	0.016651244
0.0048353079	2.4742487	0.015065333
0.0049667966	2.2124937	0.014195198
0.0050982853	1.8960723	0.012448861
0.0052297740	1.7347460	0.012063148
0.0053612627	1.5143431	0.010883857
0.0054927514	1.4018195	0.010194040
0.0056242401	1.2618625	0.0096437842
0.0057557288	1.1720755	0.0090368437
0.0058872175	1.0664347	0.0085045774
0.0060187062	1.0285448	0.0083300047
0.0061501949	0.88913463	0.0074184763
0.0062816836	0.87875282	0.0075416231
0.0064131723	0.82785325	0.0071757009
0.0065446610	0.79144103	0.0069156443
0.0066761496	0.75186393	0.0067087936
0.0068076383	0.71551794	0.0063962062
0.0069391270	0.68912056	0.0063780124
0.0070706157	0.66691724	0.0061751596
0.0072021044	0.64418299	0.0060020812
0.0073335931	0.61086283	0.0058193249
0.0074650818	0.57518628	0.0054824419
0.0075965705	0.57133154	0.0055093858
0.0077280592	0.55370120	0.0054012561
0.0078595479	0.50640832	0.0050419472
0.0079910366	0.49767851	0.0050280818
0.0081225253	0.46774453	0.0047350907
0.0082540140	0.45354211	0.0046891672
0.0083855027	0.45066670	0.0046921543
0.0085169914	0.42690974	0.0044735099
0.0086484801	0.40113484	0.0043048249
0.0087799688	0.39179033	0.0041793495
0.0089114575	0.37517325	0.0041113797
0.0090429462	0.36083683	0.0040038645
0.0091744349	0.34461489	0.0038791850
0.0093059236	0.32294355	0.0037110144
0.0094374123	0.30954869	0.0036091765
0.0095689010	0.29961825	0.0034936301
0.0097003897	0.28978592	0.0034636042
0.0098318784	0.27982901	0.0033549167
0.0099633671	0.27114665	0.0032668271
0.010094856	0.25841444	0.0031791764
0.010226345	0.23801092	0.0029788624
0.010357833	0.24312426	0.0030884285
0.010489322	0.23065628	0.0029196998
0.010620811	0.21854509	0.0028216402
0.010752299	0.21119745	0.0027619901
0.010883788	0.19403074	0.0025930763
0.011015277	0.18648191	0.0025880303
0.011146765	0.17004165	0.0023949528
0.011278254	0.17399040	0.0024137409
0.011409743	0.16182441	0.0023035647
0.011541231	0.15866704	0.0022463631
0.011672720	0.14862916	0.0021796038
0.011804209	0.14206121	0.0020504768
0.011935698	0.13554508	0.0019980688
0.012067186	0.13076646	0.0019519549
0.012198675	0.12369176	0.0018361514
0.012330164	0.12107603	0.0018209489
0.012461652	0.11483566	0.0017524503
0.012593141	0.10760083	0.0016587374
0.012724630	0.10611881	0.0016470847
0.012856118	0.10054289	0.0015534445
0.012987607	0.094795907	0.0015255952
0.013119096	0.091574729	0.0014663669
0.013250585	0.088015946	0.0014216464
0.013382073	0.090201383	0.0014447463
0.013513562	0.085429151	0.0013838393
0.013645051	0.083491611	0.0013781872
0.013776539	0.081981116	0.0013578890
0.013908028	0.081165963	0.0013275592
0.014039517	0.078092217	0.0012961444
0.014171005	0.075275299	0.0012641017
0.014302494	0.073507377	0.0012512880
0.014433983	0.072629636	0.0012448525
0.014565472	0.068861589	0.0011883215
0.014696960	0.067838325	0.0011850440
0.014828449	0.065975033	0.0011514386
0.014959938	0.067274792	0.0011694982
0.015091426	0.067088292	0.0011689191
0.015222915	0.064546492	0.0011197064
0.015354404	0.063050269	0.0011128251
0.015485892	0.060594279	0.0010809785
0.015617381	0.060652244	0.0010837514
0.015748870	0.061464663	0.0010904587
0.015880359	0.061143467	0.0010694000
0.016011847	0.057573953	0.0010402614
0.016143336	0.053838126	0.00099528057
0.016274825	0.052290567	0.00098328266
0.016406313	0.053046352	0.00098215684
0.016537802	0.053673865	0.00098074437
0.016669291	0.055872689	0.00099739411
0.016800779	0.053700926	0.00097810987
0.016932268	0.057491371	0.0010048913
0.017063757	0.060092940	0.0010241108
0.017195246	0.058939840	0.0010069363
0.017326734	0.059742100	0.0010135696
0.017458223	0.058733946	0.00099733989
0.017589712	0.055592276	0.00096726356
0.017721200	0.055466288	0.00097081658
0.017852689	0.055027553	0.00094521103
0.017984178	0.054747104	0.00095500557
0.018115666	0.053640806	0.00093914537
0.018247155	0.052913739	0.00092669143
0.018378644	0.052810443	0.00092914344
0.018510133	0.050923856	0.00090101313
0.018641621	0.052288815	0.00091072444
0.018773110	0.049648307	0.00088604422
0.018904599	0.050925037	0.00089501593
0.019036087	0.049185665	0.00087573689
0.019167576	0.048219732	0.00085815742
0.019299065	0.047800170	0.00085212055
0.019430553	0.047932925	0.00086131103
0.019562042	0.047357645	0.00084492531
0.019693531	0.046589132	0.00083790028
0.019825019	0.045694925	0.00082405879
0.019956508	0.043580584	0.00079983699
0.020087997	0.044751941	0.00081586286
0.020219486	0.044304076	0.00080474919
0.020350974	0.044038694	0.00080648985
0.020482463	0.043883272	0.00079201028
0.020613952	0.044264033	0.00079224632
0.020745440	0.042648988	0.00078406484
0.020876929	0.042318044	0.00077185048
0.021008418	0.040504783	0.00075803669
0.021139906	0.041116303	0.00075895869
0.021271395	0.040680926	0.00074809275
0.021402884	0.040186629	0.00074539325
0.021534373	0.040982610	0.00074959707
0.021665861	0.040236580	0.00074204212
0.021797350	0.040807718	0.00074248887
0.021928839	0.040195964	0.00072969064
0.022060327	0.039474207	0.00073063263
0.022191816	0.039405537	0.00072252218
0.022323305	0.038863791	0.00071843693
0.022454793	0.037686154	0.00070543489
0.022586282	0.037428434	0.00069757008
0.022717771	0.035854277	0.00068815491
0.022849260	0.035986622	0.00068110247
0.022980748	0.036439829	0.00068783002
0.023112237	0.035717080	0.00067373480
0.023243726	0.036409732	0.00067718080
0.023375214	0.037691453	0.00069453142
0.023506703	0.037602547	0.00068811141
0.023638192	0.038692458	0.00069532805
0.023769680	0.037447820	0.00068329527
0.023901169	0.035926376	0.00066721634
0.024032658	0.036932496	0.00067864522
0.024164147	0.036582498	0.00067008220
0.024295635	0.036683611	0.00066651687
0.024427124	0.037134945	0.00066820186
0.024558613	0.037812330	0.00066870267
0.024690101	0.037694944	0.00067473535
0.024821590	0.036651327	0.00066091777
0.024953079	0.036522544	0.00065591442
0.025084567	0.035340934	0.00064639485
0.025216056	0.035189094	0.00063894636
0.025347545	0.036343865	0.00065445400
0.025479034	0.036516287	0.00064950020
0.025610522	0.035638064	0.00063725232
0.025742011	0.035368242	0.00063563605
0.025873500	0.035175093	0.00063170986
0.026004988	0.035548798	0.00063838690
0.026136477	0.036061312	0.00063750298
0.026267966	0.035145998	0.00062667965
0.026399454	0.034428375	0.00062192875
0.026530943	0.035185479	0.00062245468
0.026662432	0.034312563	0.00061962955
0.026793920	0.035038063	0.00062220876
0.026925409	0.034387073	0.00061305598
0.027056898	0.034195004	0.00061211808
0.027188387	0.034710685	0.00061117225
0.027319875	0.034762556	0.00061636288
0.027451364	0.034103105	0.00060595894
0.027582853	0.033916291	0.00060016004
0.027714341	0.034367436	0.00060480945
0.027845830	0.035057263	0.00060732058
0.027977319	0.035108737	0.00060999832
0.028108807	0.033742211	0.00059448234
0.028240296	0.033796930	0.00059242595
0.028371785	0.033142242	0.00058757291
0.028503274	0.033150326	0.00058605669
0.028634762	0.034075508	0.00059215387
0.028766251	0.033839319	0.00058987875
0.028897740	0.032818706	0.00057485104
0.029029228	0.033219475	0.00058186005
0.029160717	0.032842962	0.00057802862
0.029292206	0.033765594	0.00058271219
0.029423694	0.031975534	0.00057035624
0.029555183	0.033964512	0.00057630918
0.029686672	0.033873576	0.00057930150
0.029818161	0.033135070	0.00057335328
0.029949649	0.033689408	0.00057443241
0.030081138	0.032891513	0.00057049028
0.030212627	0.033270232	0.00056539205
0.030344115	0.032989197	0.00056506272
0.030475604	0.032511627	0.00056135278
0.030607093	0.032737671	0.00056112008
0.030738581	0.033061137	0.00056281405
0.030870070	0.031739795	0.00054902334
0.031001559	0.031271300	0.00054396653
0.031133048	0.032126167	0.00055309453
0.031264536	0.031396767	0.00054232124
0.031396025	0.031626068	0.00054751411
0.031527514	0.031679052	0.00054286034
0.031659002	0.032387847	0.00054797340
0.031790491	0.033241055	0.00055594085
0.031921980	0.032396558	0.00054497036
0.032053468	0.030695503	0.00053396749
0.032184957	0.031715360	0.00053665687
0.032316446	0.032099745	0.00053818707
0.032447935	0.032019183	0.00054094441
0.032579423	0.031154609	0.00053014841
0.032710912	0.031387773	0.00053311990
0.032842401	0.031493362	0.00053168649
0.032973889	0.030201131	0.00051926531
0.033105378	0.030972948	0.00052783344
0.033236867	0.031038904	0.00052523859
0.033368355	0.030553018	0.00052864244
0.033499844	0.030294694	0.00052608776
0.033631333	0.030681631	0.00052916577
0.033762822	0.029839598	0.00052982396
0.033894310	0.029785292	0.00052746356
0.034025799	0.029501370	0.00052539167
0.034157288	0.029997208	0.00052770161
0.034288776	0.030991155	0.00053591875
0.034420265	0.030900312	0.00054052892
0.034551754	0.029680595	0.00052719278
0.034683242	0.029906556	0.00053192092
0.034814731	0.030241322	0.00053051602
0.034946220	0.030685370	0.00053517339
0.035077708	0.029880764	0.00053483674
0.035209197	0.029928616	0.00053170270
0.035340686	0.029974036	0.00052766366
0.035472175	0.028933013	0.00053030538
0.035603663	0.028948944	0.00053272595
0.035735152	0.029891131	0.00054745994
0.035866641	0.029097192	0.00054153341
0.035998129	0.028711485	0.00053470738
0.036129618	0.029484526	0.00054432803
0.036261107	0.028661295	0.00053616847
0.036392595	0.028647981	0.00054416414
0.036524084	0.029403056	0.00054850690
0.036655573	0.028716587	0.00053812894
0.036787062	0.029614582	0.00055242936
0.036918550	0.030004961	0.00054920193
0.037050039	0.028082283	0.00054169410
0.037181528	0.029905990	0.00055254033
0.037313016	0.028817995	0.00054345738
0.037444505	0.029483936	0.00055206927
0.037575994	0.029279345	0.00054934105
0.037707482	0.028954301	0.00055123127
0.037838971	0.029375214	0.00055707574
0.037970460	0.028889376	0.00054925871
0.038101949	0.029060588	0.00055458225
0.038233437	0.029324755	0.00054823914
0.038364926	0.029256726	0.00054493355
0.038496415	0.029196832	0.00054284329
0.038627903	0.029452797	0.00053831917
0.038759392	0.030247031	0.00054826254
0.038890881	0.029553230	0.00053733669
0.039022369	0.029407768	0.00053722254
0.039153858	0.029470298	0.00053571129
0.039285347	0.029041886	0.00052771921
0.039416836	0.028482400	0.00052885081
0.039548324	0.029266925	0.00053235436
0.039679813	0.029889689	0.00053332814
0.039811302	0.030357892	0.00053777704
0.039942790	0.029670980	0.00053132970
0.040074279	0.028819288	0.00052725675
0.040205768	0.030394260	0.00053592300
0.040337256	0.029791894	0.00052810864
0.040468745	0.028981777	0.00052414814
0.040600234	0.028988291	0.00052180979
0.040731723	0.028967066	0.00052208425
0.040863211	0.028803088	0.00052101149
0.040994700	0.029133066	0.00051908501
0.041126189	0.029045587	0.00052171664
0.041257677	0.029673308	0.00052304857
0.041389166	0.029702906	0.00052232332
0.041520655	0.029030304	0.00051927547
0.041652143	0.028853568	0.00051607939
0.041783632	0.028767653	0.00051688889
0.041915121	0.029318389	0.00051761303
0.042046610	0.029274272	0.00051902542
0.042178098	0.029139617	0.00051669239
0.042309587	0.028487005	0.00051166042
0.042441076	0.029190632	0.00051524433
0.042572564	0.029254088	0.00051419845
0.042704053	0.029987517	0.00051722109
0.042835542	0.028875235	0.00051335068
0.042967030	0.028377582	0.00050701673
0.043098519	0.029078993	0.00051191676
0.043230008	0.028983498	0.00051073508
0.043361496	0.029490708	0.00051027541
0.043492985	0.028816021	0.00051098702
0.043624474	0.028816235	0.00050644227
0.043755963	0.029268847	0.00051201823
0.043887451	0.028821857	0.00050426985
0.044018940	0.029511805	0.00050876662
0.044150429	0.028669072	0.00050902054
0.044281917	0.029029427	0.00050416360
0.044413406	0.028750329	0.00050484293
0.044544895	0.029635923	0.00050829611
0.044676383	0.030125957	0.00051198802
0.044807872	0.028741299	0.00050389601
0.044939361	0.028671897	0.00050078882
0.045070850	0.028897671	0.00050392051
0.045202338	0.028874328	0.00050175295
0.045333827	0.029827359	0.00050426278
0.045465316	0.028888683	0.00050449845
0.045596804	0.029772773	0.00050673526
0.045728293	0.030035661	0.00050891708
0.045859782	0.029576771	0.00050488678
0.045991270	0.028646020	0.00049409487
0.046122759	0.028945929	0.00049936798
0.046254248	0.029080528	0.00050830545
0.046385737	0.029507639	0.00051280062
0.046517225	0.029615250	0.00051640578
0.046648714	0.029472057	0.00051633686
0.046780203	0.029524148	0.00052440751
0.046911691	0.030422466	0.00053004771
0.047043180	0.030438807	0.00052782832
0.047174669	0.030020868	0.00052649852
0.047306157	0.029350024	0.00052280296
0.047437646	0.028663769	0.00052127908
0.047569135	0.028706970	0.00052490077
0.047700624	0.029654742	0.00052705924
0.047832112	0.028853927	0.00052617261
0.047963601	0.029101086	0.00052502486
0.048095090	0.029630516	0.00053451108
0.048226578	0.029273796	0.00053295273
0.048358067	0.029274595	0.00052848187
0.048489556	0.028778694	0.00052609501
0.048621044	0.029389704	0.00053303154
0.048752533	0.028688707	0.00053180554
0.048884022	0.028513971	0.00052852886
0.049015511	0.029691670	0.00053549811
0.049146999	0.029135816	0.00053488778
0.049278488	0.028756748	0.00053072830
0.049409977	0.029044811	0.00053744662
0.049541465	0.029596928	0.00053888575
0.049672954	0.028274928	0.00052948759
0.049804443	0.029037524	0.00053439006
0.049935931	0.029614245	0.00054083195
0.050067420	0.029489958	0.00054196181
0.050198909	0.028440094	0.00053416346
0.050330398	0.028665107	0.00053408292
0.050461886	0.028619966	0.00053422769
0.050593375	0.029227350	0.00053951421
0.050724864	0.029108120	0.00054232881
0.050856352	0.028787874	0.00053855968
0.050987841	0.029667958	0.00054386699
0.051119330	0.029364330	0.00054381650
0.051250818	0.030014782	0.00054851872
0.051382307	0.029744239	0.00054833040
0.051513796	0.029905211	0.00054767882
0.051645284	0.029625577	0.00054541863
0.051776773	0.029145403	0.00054227421
0.051908262	0.029585938	0.00054709337
0.052039751	0.028425933	0.00053746695
0.052171239	0.030110424	0.00055118004
0.052302728	0.028701288	0.00054319607
0.052434217	0.028839313	0.00054139265
0.052565705	0.028932137	0.00054362298
0.052697194	0.028825817	0.00054264623
0.052828683	0.029376363	0.00054938469
0.052960171	0.030152117	0.00055334684
0.053091660	0.028795904	0.00054091237
0.053223149	0.028836981	0.00054554822
0.053354638	0.027879691	0.00053909791
0.053486126	0.028793101	0.00054683685
0.053617615	0.028922425	0.00054380259
0.053749104	0.028337353	0.00054214777
0.053880592	0.028885762	0.00054537570
0.054012081	0.028629187	0.00054758058
0.054143570	0.030185967	0.00055780350
0.054275058	0.029144222	0.00054902875
0.054406547	0.029170940	0.00054652763
0.054538036	0.029319206	0.00055452263
0.054669525	0.029672011	0.00055234571
0.054801013	0.029720789	0.00055783723
0.054932502	0.029222610	0.00055188369
0.055063991	0.029764230	0.00055184479
0.055195479	0.029998518	0.00055960117
0.055326968	0.029907154	0.00055762803
0.055458457	0.028674086	0.00054995862
0.055589945	0.028906296	0.00054960635
0.055721434	0.030922126	0.00056460309
0.055852923	0.028795947	0.00055449019
0.055984412	0.029633601	0.00055764396
0.056115900	0.028979822	0.00055021818
0.056247389	0.028421759	0.00054977490
0.056378878	0.029137328	0.00055012517
0.056510366	0.029322378	0.00055606076
0.056641855	0.028877643	0.00055179318
0.056773344	0.028529971	0.00054968927
0.056904832	0.028552646	0.00054965975
0.057036321	0.029921156	0.00055705387
0.057167810	0.029842461	0.00056055157
0.057299299	0.028088689	0.00054568262
0.057430787	0.028691975	0.00054892739
0.057562276	0.029910333	0.00056190385
0.057693765	0.029024858	0.00054609214
0.057825253	0.028621399	0.00054971378
0.057956742	0.028850805	0.00055057303
0.058088231	0.029164625	0.00055144939
0.058219719	0.029865797	0.00056152086
0.058351208	0.028844829	0.00054540453
0.058482697	0.029076253	0.00055087920
0.058614186	0.029233471	0.00055266023
0.058745674	0.029571408	0.00055042883
0.058877163	0.029043070	0.00054745398
0.059008652	0.029540835	0.00054886370
0.059140140	0.028395151	0.00054246333
0.059271629	0.029058994	0.00054773630
0.059403118	0.028551483	0.00053763118
0.059534606	0.027490257	0.00053383294
0.059666095	0.029054455	0.00054015447
0.059797584	0.028563953	0.00053858773
0.059929072	0.028281537	0.00053830205
0.060060561	0.029405803	0.00054352402
0.060192050	0.028407345	0.00053871848
0.060323539	0.028343396	0.00053198305
0.060455027	0.029987391	0.00054944651
0.060586516	0.029097829	0.00054336410
0.060718005	0.029400812	0.00054080776
0.060849493	0.028927283	0.00053813050
0.060980982	0.029806401	0.00054613030
0.061112471	0.028868726	0.00053448887
0.061243959	0.028926407	0.00054430880
0.061375448	0.029417210	0.00053811123
0.061506937	0.029568927	0.00054382147
0.061638426	0.029713885	0.00054351774
0.061769914	0.028503830	0.00053526546
0.061901403	0.029349435	0.00054332736
0.062032892	0.028871729	0.00053422799
0.062164380	0.029478827	0.00054183363
0.062295869	0.029901816	0.00054538892
0.062427358	0.028977216	0.00053539480
0.062558846	0.028528350	0.00053797747
0.062690335	0.029197710	0.00053581642
0.062821824	0.028860908	0.00053499765
0.062953313	0.027882588	0.00052528469
0.063084801	0.029185844	0.00053612364
0.063216290	0.029290130	0.00054008732
0.063347779	0.028921581	0.00053454313
0.063479267	0.028576004	0.00052875605
0.063610756	0.028825948	0.00053564482
0.063742245	0.030244452	0.00054342285
0.063873733	0.028890662	0.00053667785
0.064005222	0.029129424	0.00053410574
0.064136711	0.029085125	0.00053400374
0.064268200	0.028802893	0.00053144434
0.064399688	0.029042898	0.00053204448
0.064531177	0.028390104	0.00053044732
0.064662666	0.028232735	0.00052666619
0.064794154	0.029150978	0.00053315354
0.064925643	0.029086387	0.00053417262
0.065057132	0.028876015	0.00053328209
0.065188620	0.029473483	0.00053712386
0.065320109	0.029133791	0.00053179117
0.065451598	0.028808965	0.00052943752
0.065583087	0.029085637	0.00053266336
0.065714575	0.029817382	0.00053627101
0.065846064	0.027786118	0.00052105048
0.065977553	0.028667513	0.00052718068
0.066109041	0.029352804	0.00053040297
0.066240530	0.028342966	0.00052636717
0.066372019	0.029050896	0.00052877574
0.066503507	0.028055462	0.00052292248
0.066634996	0.027890339	0.00051890438
0.066766485	0.027710734	0.00051957594
0.066897973	0.027981586	0.00052331831
0.067029462	0.028748602	0.00052470383
0.067160951	0.029510583	0.00053414420
0.067292440	0.028447950	0.00052401506
0.067423928	0.029135690	0.00052628274
0.067555417	0.027873156	0.00051870674
0.067686906	0.028478262	0.00052248801
0.067818394	0.029030667	0.00052773411
0.067949883	0.028307598	0.00052056687
0.068081372	0.028684188	0.00052438003
0.068212860	0.029442392	0.00052912593
0.068344349	0.028736817	0.00052502416
0.068475838	0.028011966	0.00051830318
0.068607327	0.028844313	0.00052647942
0.068738815	0.030378328	0.00053274962
0.068870304	0.028670533	0.00052417007
0.069001793	0.029408946	0.00052586776
0.069133281	0.029194210	0.00052600762
0.069264770	0.027878094	0.00051784115
0.069396259	0.029147655	0.00052102801
0.069527747	0.029325669	0.00052804125
0.069659236	0.029937897	0.00053180754
0.069790725	0.027742039	0.00051272882
0.069922214	0.029139937	0.00052522814
0.070053702	0.028805041	0.00051739595
0.070185191	0.029254068	0.00052769662
0.070316680	0.029467779	0.00052395136
0.070448168	0.028747658	0.00052056843
0.070579657	0.028501308	0.00051993505
0.070711146	0.028640373	0.00051615338
0.070842634	0.028409581	0.00051856797
0.070974123	0.028168660	0.00051415490
0.071105612	0.027590880	0.00050679767
0.071237101	0.027690958	0.00051120697
0.071368589	0.028337552	0.00050965600
0.071500078	0.028192735	0.00051478490
0.071631567	0.027812897	0.00051108593
0.071763055	0.028767329	0.00051780618
0.071894544	0.027415420	0.00050790112
0.072026033	0.028029908	0.00050767932
0.072157521	0.027986367	0.00051297904
0.072289010	0.028134663	0.00051287592
0.072420499	0.027601683	0.00050595839
0.072551988	0.027435819	0.00050490318
0.072683476	0.027751565	0.00050585987
0.072814965	0.027628257	0.00050683005
0.072946454	0.028500142	0.00051711856
0.073077942	0.027685230	0.00050402978
0.073209431	0.027980099	0.00051045870
0.073340920	0.027602054	0.00050423199
0.073472408	0.026754730	0.00050016277
0.073603897	0.027650529	0.00050825398
0.073735386	0.027103247	0.00049922921
0.073866875	0.027075872	0.00050071200
0.073998363	0.028024884	0.00050815583
0.074129852	0.027518608	0.00050351531
0.074261341	0.027747623	0.00050722136
0.074392829	0.026922940	0.00049559051
0.074524318	0.026700454	0.00049715444
0.074655807	0.027300586	0.00050043975
0.074787295	0.027549968	0.00050368062
0.074918784	0.026937561	0.00049953739
0.075050273	0.027384783	0.00050028597
0.075181761	0.027186812	0.00049799544
0.075313250	0.027023867	0.00049858666
0.075444739	0.026295555	0.00049175839
0.075576228	0.026280858	0.00049212996
0.075707716	0.026734701	0.00049619090
0.075839205	0.026666291	0.00049441005
0.075970694	0.027493419	0.00050039171
0.076102182	0.027533319	0.00049903657
0.076233671	0.027049111	0.00049901021
0.076365160	0.026732956	0.00049094007
0.076496648	0.027188804	0.00049665227
0.076628137	0.026923253	0.00049521954
0.076759626	0.026956446	0.00049329724
0.076891115	0.027557118	0.00049985940
0.077022603	0.027202735	0.00049495434
0.077154092	0.027673068	0.00049814257
0.077285581	0.026505901	0.00049132032
0.077417069	0.026342341	0.00048646583
0.077548558	0.027430077	0.00049840014
0.077680047	0.026388252	0.00048652028
0.077811535	0.026144486	0.00048784679
0.077943024	0.026403930	0.00048901667
0.078074513	0.027136484	0.00049232800
0.078206002	0.026696185	0.00049042125
0.078337490	0.027009835	0.00049029607
0.078468979	0.027471773	0.00049456328
0.078600468	0.027316208	0.00049547408
0.078731956	0.027183923	0.00049200382
0.078863445	0.026843170	0.00049231489
0.078994934	0.026003226	0.00048108013
0.079126422	0.026873006	0.00049001274
0.079257911	0.025971433	0.00048321544
0.079389400	0.027334509	0.00049185379
0.079520889	0.026232024	0.00048292078
0.079652377	0.027218908	0.00049175334
0.079783866	0.025933179	0.00048099077
0.079915355	0.026719278	0.00048947308
0.080046843	0.026639602	0.00048400572
0.080178332	0.026184566	0.00048297776
0.080309821	0.026450818	0.00048743791
0.080441309	0.026801066	0.00048351986
0.080572798	0.026861203	0.00048828911
0.080704287	0.026252568	0.00048404919
0.080835776	0.026532767	0.00048456916
0.080967264	0.026990385	0.00049092560
0.081098753	0.026378468	0.00047932148
0.081230242	0.026507803	0.00048442663
0.081361730	0.027383382	0.00048994893
0.081493219	0.027083466	0.00048794019
0.081624708	0.025899735	0.00047864186
0.081756196	0.026509945	0.00047917058
0.081887685	0.025989493	0.00047841399
0.082019174	0.026842914	0.00048553692
0.082150663	0.026585707	0.00048475673
0.082282151	0.026720068	0.00048538870
0.082413640	0.026876720	0.00048326983
0.082545129	0.026588436	0.00048161149
0.082676617	0.026498938	0.00048152724
0.082808106	0.025844676	0.00047689859
0.082939595	0.025656679	0.00047670867
0.083071083	0.026247307	0.00047545375
0.083202572	0.025909045	0.00047548415
0.083334061	0.025988451	0.00047868552
0.083465549	0.026334200	0.00047601950
0.083597038	0.026201521	0.00047904050
0.083728527	0.026428022	0.00047647595
0.083860016	0.025770052	0.00047460859
0.083991504	0.026695761	0.00048289406
0.084122993	0.025352759	0.00047091272
0.084254482	0.025835176	0.00047369462
0.084385970	0.025604756	0.00047134438
0.084517459	0.026165769	0.00047473734
0.084648948	0.026980846	0.00048449402
0.084780436	0.026030749	0.00047278598
0.084911925	0.026855039	0.00047931827
0.085043414	0.025563797	0.00046803220
0.085174903	0.026637533	0.00047576772
0.085306391	0.026038541	0.00047387366
0.085437880	0.025587910	0.00046799610
0.085569369	0.025685211	0.00046972408
0.085700857	0.026269073	0.00047186735
0.085832346	0.025990043	0.00047164460
0.085963835	0.024906058	0.00046716523
0.086095323	0.026379717	0.00047281180
0.086226812	0.026020975	0.00047155199
0.086358301	0.026195732	0.00047193163
0.086489790	0.026220651	0.00047177726
0.086621278	0.025563859	0.00046766714
0.086752767	0.025308166	0.00046331822
0.086884256	0.026814168	0.00047557505
0.087015744	0.025267850	0.00046432812
0.087147233	0.025977760	0.00046804358
0.087278722	0.026031135	0.00047361500
0.087410210	0.026095825	0.00046917145
0.087541699	0.026404636	0.00047113497
0.087673188	0.026282980	0.00047289943
0.087804677	0.025736590	0.00046441994
0.087936165	0.025308596	0.00046479750
0.088067654	0.026628337	0.00047366055
0.088199143	0.025586403	0.00046240119
0.088330631	0.026098547	0.00047156710
0.088462120	0.025405863	0.00046188616
0.088593609	0.025962908	0.00046879051
0.088725097	0.024590840	0.00045425444
0.088856586	0.025931845	0.00046572161
0.088988075	0.025905609	0.00047034301
0.089119564	0.026096708	0.00046618507
0.089251052	0.026101476	0.00046821015
0.089382541	0.026357323	0.00046902962
0.089514030	0.025687977	0.00046466867
0.089645518	0.024920939	0.00045706457
0.089777007	0.025149334	0.00045937884
0.089908496	0.024938169	0.00045986098
0.090039984	0.025484703	0.00046142132
0.090171473	0.026422000	0.00046475976
0.090302962	0.026082970	0.00046729586
0.090434451	0.025469384	0.00046002253
0.090565939	0.025516147	0.00046224355
0.090697428	0.025038544	0.00045833989
0.090828917	0.024504247	0.00044915772
0.090960405	0.025626083	0.00046300818
0.091091894	0.024996655	0.00045414780
0.091223383	0.024628794	0.00045577777
0.091354871	0.025288243	0.00045904199
0.091486360	0.025540766	0.00046787954
0.091617849	0.025326726	0.00047373867
0.091749337	0.025097862	0.00047485396
0.091880826	0.025202194	0.00047905229
0.092012315	0.024931132	0.00047888608
0.092143804	0.025431399	0.00048335507
0.092275292	0.024949089	0.00048246484
0.092406781	0.024277136	0.00047896163
0.092538270	0.025026301	0.00048952908
0.092669758	0.024605348	0.00048802205
0.092801247	0.025364962	0.00047864960
0.092932736	0.024748365	0.00047579395
0.093064224	0.025626012	0.00047721822
0.093195713	0.025367276	0.00047394043
0.093327202	0.024828723	0.00046918641
0.093458691	0.025347411	0.00046838912
0.093590179	0.025063570	0.00047008656
0.093721668	0.025082834	0.00046792899
0.093853157	0.025240393	0.00046847571
0.093984645	0.025347190	0.00046641863
0.094116134	0.025235441	0.00046476262
0.094247623	0.024281572	0.00045892043
0.094379111	0.025058278	0.00046415071
0.094510600	0.023625022	0.00045320580
0.094642089	0.025276762	0.00046458845
0.094773578	0.024603563	0.00045575895
0.094905066	0.024470096	0.00045796476
0.095036555	0.024581271	0.00046047645
0.095168044	0.024803504	0.00045717228
0.095299532	0.025144647	0.00046362720
0.095431021	0.025134410	0.00045814973
0.095562510	0.024821593	0.00045970253
0.095693998	0.024929376	0.00045980331
0.095825487	0.024186223	0.00044940197
0.095956976	0.024008633	0.00045340620
0.096088465	0.024338409	0.00045144070
0.096219953	0.024064114	0.00045150945
0.096351442	0.023920810	0.00045247674
0.096482931	0.024715017	0.00045470653
0.096614419	0.024586608	0.00045370050
0.096745908	0.024489246	0.00045256878
0.096877397	0.024273262	0.00045020033
0.097008885	0.024276790	0.00045124732
0.097140374	0.024807210	0.00045190174
0.097271863	0.024991792	0.00045553889
0.097403352	0.025225298	0.00045429187
0.097534840	0.024114394	0.00044707954
0.097666329	0.025206888	0.00045675552
0.097797818	0.024451629	0.00044568344
0.097929306	0.024250817	0.00044585616
0.098060795	0.025403179	0.00045364118
0.098192284	0.024544530	0.00044395932
0.098323772	0.024098280	0.00044450761
0.098455261	0.025031388	0.00044651398
0.098586750	0.024929859	0.00044615821
0.098718239	0.025658390	0.00045085717
0.098849727	0.024372295	0.00043936228
0.098981216	0.024745884	0.00044382275
0.099112705	0.023804638	0.00043599584
0.099244193	0.024118699	0.00043778043
0.099375682	0.024034050	0.00043802452
0.099507171	0.024780722	0.00044252991
0.099638659	0.024433191	0.00044288383
0.099770148	0.024585024	0.00044118544
0.099901637	0.024494755	0.00044104033
0.10003313	0.024951754	0.00044569033
0.10016461	0.024739565	0.00044287750
0.10029610	0.024124327	0.00044170190
0.10042759	0.024683234	0.00044127880
0.10055908	0.024866673	0.00044322008
0.10069057	0.025271858	0.00044724281
0.10082206	0.024328996	0.00043898988
0.10095355	0.024709106	0.00044429133
0.10108504	0.023572588	0.00043231118
0.10121652	0.024301250	0.00043767970
0.10134801	0.023543242	0.00043443879
0.10147950	0.023518305	0.00043518842
0.10161099	0.025104412	0.00044508074
0.10174248	0.024460802	0.00044030831
0.10187397	0.024142285	0.00043602329
0.10200546	0.024094629	0.00043811393
0.10213694	0.023571935	0.00043034208
0.10226843	0.024356726	0.00043838974
0.10239992	0.024813093	0.00044216977
0.10253141	0.024169558	0.00043298998
0.10266290	0.024781267	0.00044125095
0.10279439	0.023450975	0.00043009936
0.10292588	0.023332140	0.00043058256
0.10305737	0.024387315	0.00043641522
0.10318885	0.024924408	0.00043943026
0.10332034	0.023478076	0.00043034316
0.10345183	0.023720277	0.00043070231
0.10358332	0.023526360	0.00043046895
0.10371481	0.024436179	0.00043573969
0.10384630	0.024406112	0.00043509704
0.10397779	0.023645013	0.00042967557
0.10410928	0.024485822	0.00043698631
0.10424076	0.023709115	0.00043119665
0.10437225	0.024188897	0.00043360403
0.10450374	0.023738313	0.00042737258
0.10463523	0.024631024	0.00043770686
0.10476672	0.024213572	0.00043358462
0.10489821	0.023353699	0.00042810251
0.10502970	0.024488344	0.00043355645
0.10516118	0.024143388	0.00043086285
0.10529267	0.024324948	0.00043608142
0.10542416	0.024357129	0.00043323009
0.10555565	0.024426519	0.00043335220
0.10568714	0.023766319	0.00042839868
0.10581863	0.023761846	0.00042802371
0.10595012	0.023501426	0.00042547429
0.10608161	0.024619884	0.00043599505
0.10621309	0.024024988	0.00042849712
0.10634458	0.023834340	0.00042717955
0.10647607	0.023803669	0.00042737726
0.10660756	0.023318934	0.00042435484
0.10673905	0.024705784	0.00043683508
0.10687054	0.023717820	0.00043162724
0.10700203	0.023643204	0.00043584913
0.10713352	0.023787848	0.00043912607
0.10726500	0.024005111	0.00044574372
0.10739649	0.023473480	0.00044797545
0.10752798	0.023665650	0.00044714379
0.10765947	0.023109182	0.00044620928
0.10779096	0.023943694	0.00045266114
0.10792245	0.024699373	0.00046394694
0.10805394	0.023573979	0.00045599576
0.10818542	0.024562598	0.00046264783
0.10831691	0.022739133	0.00045274125
0.10844840	0.024387858	0.00046536353
0.10857989	0.024075590	0.00046666657
0.10871138	0.023436535	0.00046421838
0.10884287	0.024073634	0.00046824289
0.10897436	0.023552991	0.00046346131
0.10910585	0.022784922	0.00046415313
0.10923733	0.023278461	0.00046361321
0.10936882	0.023831819	0.00047453846
0.10950031	0.023950564	0.00047199595
0.10963180	0.023529734	0.00047130606
0.10976329	0.023493453	0.00047049503
0.10989478	0.023675560	0.00047488751
0.11002627	0.023728062	0.00048125304
0.11015776	0.023489795	0.00047349636
0.11028924	0.023808014	0.00047945556
0.11042073	0.023889976	0.00048470360
0.11055222	0.023922913	0.00048012408
0.11068371	0.024469254	0.00049023749
0.11081520	0.024670525	0.00048785466
0.11094669	0.024002643	0.00048690554
0.11107818	0.024035114	0.00048901976
0.11120966	0.024256514	0.00048929757
0.11134115	0.022689691	0.00048052251
0.11147264	0.023769630	0.00048429689
0.11160413	0.023808759	0.00048772557
0.11173562	0.023924638	0.00049288539
0.11186711	0.023191202	0.00047030899
0.11199860	0.023226647	0.00047082884
0.11213009	0.024367247	0.00047200784
0.11226157	0.024415405	0.00046942465
0.11239306	0.023575616	0.00046255634
0.11252455	0.024424091	0.00046925112
0.11265604	0.023792498	0.00046345919
0.11278753	0.023070118	0.00045214482
0.11291902	0.024200833	0.00046057354
0.11305051	0.024293521	0.00046380458
0.11318200	0.024476103	0.00046082258
0.11331348	0.024354921	0.00046150141
0.11344497	0.024580580	0.00046075351
0.11357646	0.023753215	0.00044896978
0.11370795	0.023494107	0.00045071819
0.11383944	0.023825434	0.00045184194
0.11397093	0.024161837	0.00045380914
0.11410242	0.023984307	0.00045147779
0.11423390	0.023494740	0.00044303856
0.11436539	0.024211563	0.00045461093
0.11449688	0.023633052	0.00044284342
0.11462837	0.023946618	0.00045062257
0.11475986	0.024422571	0.00045172436
0.11489135	0.024840896	0.00045085609
0.11502284	0.023863718	0.00044878637
0.11515433	0.024241722	0.00044817338
0.11528581	0.023536639	0.00044311409
0.11541730	0.024072552	0.00044446715
0.11554879	0.023477542	0.00043785310
0.11568028	0.023676226	0.00044524234
0.11581177	0.023689437	0.00044197104
0.11594326	0.023421053	0.00043888791
0.11607475	0.024061092	0.00044259738
0.11620624	0.023591255	0.00043837062
0.11633772	0.024009103	0.00044291674
0.11646921	0.024334087	0.00044568084
0.11660070	0.024343810	0.00044290404
0.11673219	0.024695809	0.00044297788
0.11686368	0.023910169	0.00043795940
0.11699517	0.023691809	0.00043714817
0.11712666	0.023991850	0.00043852580
0.11725814	0.023636336	0.00043391553
0.11738963	0.024030039	0.00043586760
0.11752112	0.023857839	0.00043204253
0.11765261	0.024153517	0.00043666940
0.11778410	0.024150418	0.00043779577
0.11791559	0.023873575	0.00043250444
0.11804708	0.023613861	0.00042917201
0.11817857	0.023839043	0.00043337412
0.11831005	0.023882131	0.00042963495
0.11844154	0.023926072	0.00043270780
0.11857303	0.023768082	0.00042681888
0.11870452	0.023388529	0.00042504460
0.11883601	0.024061275	0.00043049134
0.11896750	0.023751028	0.00042824183
0.11909899	0.024069925	0.00043040414
0.11923048	0.024117000	0.00042599532
0.11936196	0.023425101	0.00042399149
0.11949345	0.023615008	0.00042177672
0.11962494	0.023220765	0.00041937223
0.11975643	0.023935738	0.00042612928
0.11988792	0.023401333	0.00041853794
0.12001941	0.023469328	0.00041995428
0.12015090	0.023966440	0.00042253162
0.12028239	0.023369140	0.00042006652
0.12041387	0.023530637	0.00041730122
0.12054536	0.024529942	0.00042305370
0.12067685	0.023234879	0.00041573235
0.12080834	0.023284872	0.00041589232
0.12093983	0.023679998	0.00041606562
0.12107132	0.023487412	0.00041910636
0.12120281	0.023400248	0.00041514815
0.12133429	0.024399135	0.00042120967
0.12146578	0.024156197	0.00042202792
0.12159727	0.024207554	0.00041783221
0.12172876	0.024375931	0.00042135027
0.12186025	0.023599567	0.00041492839
0.12199174	0.024489823	0.00042247109
0.12212323	0.023660942	0.00041640809
0.12225472	0.024048423	0.00041669787
0.12238620	0.023906093	0.00041696466
0.12251769	0.023514724	0.00041324062
0.12264918	0.023937276	0.00041704004
0.12278067	0.023768899	0.00041739083
0.12291216	0.023467325	0.00041205261
0.12304365	0.024377742	0.00041910017
0.12317514	0.023738519	0.00041339900
0.12330663	0.023742610	0.00041518944
0.12343811	0.023564708	0.00041324723
0.12356960	0.023852817	0.00041354145
0.12370109	0.023662564	0.00041297526
0.12383258	0.023423748	0.00041056054
0.12396407	0.023552434	0.00040950604
0.12409556	0.024491341	0.00042165672
0.12422705	0.023510396	0.00040950547
0.12435853	0.023320866	0.00041045120
0.12449002	0.023649865	0.00041130565
0.12462151	0.023976658	0.00041613252
0.12475300	0.023707357	0.00041284007
0.12488449	0.024182323	0.00041468089
0.12501598	0.023504682	0.00041163623
0.12514747	0.023875077	0.00041212786
0.12527896	0.024212965	0.00041366644
0.12541044	0.023689569	0.00041286681
0.12554193	0.023377765	0.00040966812
0.12567342	0.023832732	0.00041050185
0.12580491	0.023671731	0.00041195173
0.12593640	0.022866135	0.00040268413
0.12606789	0.023484397	0.00041051913
0.12619938	0.023060202	0.00040521503
0.12633087	0.024133426	0.00041413972
0.12646235	0.023485973	0.00040893604
0.12659384	0.023058820	0.00040167095
0.12672533	0.023694569	0.00041184463
0.12685682	0.023865312	0.00041020934
0.12698831	0.024323934	0.00041362594
0.12711980	0.023748444	0.00040763064
0.12725129	0.023263964	0.00040354750
0.12738277	0.024034777	0.00041188899
0.12751426	0.024255196	0.00041077705
0.12764575	0.023834710	0.00040917786
0.12777724	0.023065489	0.00040116008
0.12790873	0.023877034	0.00040834799
0.12804022	0.023397889	0.00040680117
0.12817171	0.023860182	0.00040788182
0.12830320	0.023678277	0.00040685001
0.12843468	0.023175472	0.00040295022
0.12856617	0.023120321	0.00040134430
0.12869766	0.024737568	0.00041404684
0.12882915	0.023758876	0.00040902325
0.12896064	0.023830822	0.00040510103
0.12909213	0.023893048	0.00040686368
0.12922362	0.024124575	0.00040854692
0.12935511	0.024036800	0.00040623583
0.12948659	0.023968434	0.00040815592
0.12961808	0.023003697	0.00039864850
0.12974957	0.023011450	0.00039939464
0.12988106	0.023646870	0.00040409703
0.13001255	0.023638833	0.00040324042
0.13014404	0.023396064	0.00040281869
0.13027553	0.023692525	0.00040298481
0.13040701	0.023806520	0.00040482146
0.13053850	0.024396935	0.00040987927
0.13066999	0.023845395	0.00040462160
0.13080148	0.023611361	0.00040389994
0.13093297	0.022944415	0.00039683346
0.13106446	0.023134757	0.00039967611
0.13119595	0.024537249	0.00040814557
0.13132744	0.023923847	0.00040441792
0.13145892	0.024259502	0.00040692287
0.13159041	0.023288191	0.00039837263
0.13172190	0.024167094	0.00040388336
0.13185339	0.024099492	0.00040546277
0.13198488	0.024693489	0.00040821593
0.13211637	0.024102354	0.00040525169
0.13224786	0.024380450	0.00040427367
0.13237935	0.023964894	0.00040286573
0.13251083	0.022710708	0.00039503616
0.13264232	0.023793647	0.00040228215
0.13277381	0.024451813	0.00040719240
0.13290530	0.023242546	0.00039496630
0.13303679	0.024216950	0.00040520734
0.13316828	0.023368230	0.00039926923
0.13329977	0.023992120	0.00039872941
0.13343125	0.024704664	0.00041042210
0.13356274	0.024080675	0.00039967617
0.13369423	0.024218594	0.00040187899
0.13382572	0.023411312	0.00039879196
0.13395721	0.023358406	0.00039710180
0.13408870	0.023337242	0.00039864636
0.13422019	0.023943622	0.00039890237
0.13435168	0.024606966	0.00040670897
0.13448316	0.024159162	0.00040488673
0.13461465	0.023496351	0.00039653105
0.13474614	0.024354918	0.00040246269
0.13487763	0.024341458	0.00040375234
0.13500912	0.023690046	0.00039753952
0.13514061	0.023666089	0.00039865517
0.13527210	0.024060991	0.00040042979
0.13540359	0.023611734	0.00039706094
0.13553507	0.024079813	0.00039956603
0.13566656	0.023886275	0.00039782219
0.13579805	0.023552994	0.00039768953
0.13592954	0.023552099	0.00039567596
0.13606103	0.023764825	0.00039996481
0.13619252	0.024054880	0.00039855245
0.13632401	0.023447781	0.00039364749
0.13645549	0.024168565	0.00040118989
0.13658698	0.024015017	0.00039703988
0.13671847	0.023210014	0.00039386716
0.13684996	0.024231255	0.00039912564
0.13698145	0.023982136	0.00039782350
0.13711294	0.024134640	0.00039963493
0.13724443	0.023980950	0.00039733515
0.13737592	0.023707133	0.00039426152
0.13750740	0.023330823	0.00039381841
0.13763889	0.023974130	0.00039433571
0.13777038	0.024502440	0.00040070821
0.13790187	0.024394336	0.00039997417
0.13803336	0.023541439	0.00039234923
0.13816485	0.023230770	0.00039341552
0.13829634	0.024466169	0.00039719720
0.13842783	0.024000019	0.00039764540
0.13855931	0.023911722	0.00039463496
0.13869080	0.023702195	0.00039490962
0.13882229	0.023351285	0.00039039828
0.13895378	0.024067077	0.00039390064
0.13908527	0.022689489	0.00038676614
0.13921676	0.023712650	0.00039365308
0.13934825	0.023035045	0.00038905422
0.13947973	0.023198898	0.00039105793
0.13961122	0.024187770	0.00039553836
0.13974271	0.023339569	0.00039027257
0.13987420	0.023721476	0.00039291458
0.14000569	0.023678622	0.00038955768
0.14013718	0.024092674	0.00039499146
0.14026867	0.023440745	0.00039065328
0.14040016	0.023518385	0.00039152513
0.14053164	0.023353609	0.00039063030
0.14066313	0.023859362	0.00039035557
0.14079462	0.023820464	0.00039175210
0.14092611	0.024324032	0.00039447189
0.14105760	0.023428742	0.00038865120
0.14118909	0.023700991	0.00039162121
0.14132058	0.023561976	0.00038700094
0.14145207	0.023205784	0.00038676396
0.14158355	0.023943695	0.00038990890
0.14171504	0.023919374	0.00039180731
0.14184653	0.023009603	0.00038483876
0.14197802	0.022973976	0.00038409202
0.14210951	0.023369696	0.00038740548
0.14224100	0.023931317	0.00039138426
0.14237249	0.023916635	0.00039081417
0.14250398	0.023424009	0.00038956716
0.14263546	0.023457597	0.00038642850
0.14276695	0.023795381	0.00038914619
0.14289844	0.024177785	0.00039167293
0.14302993	0.024109174	0.00039100008
0.14316142	0.023979256	0.00038998678
0.14329291	0.024122101	0.00039082950
0.14342440	0.023482564	0.00038696508
0.14355588	0.022845313	0.00038128143
0.14368737	0.023669674	0.00038674348
0.14381886	0.022204466	0.00037962125
0.14395035	0.023961974	0.00038753831
0.14408184	0.024031581	0.00038937284
0.14421333	0.023647085	0.00038843415
0.14434482	0.023094242	0.00038229267
0.14447631	0.023238824	0.00038421765
0.14460779	0.023507221	0.00038559715
0.14473928	0.023420015	0.00038423566
0.14487077	0.023211353	0.00038575688
0.14500226	0.023411328	0.00038494072
0.14513375	0.023614451	0.00038835327
0.14526524	0.023958623	0.00038671418
0.14539673	0.024236718	0.00038933823
0.14552822	0.023408740	0.00038643590
0.14565970	0.023730806	0.00038476741
0.14579119	0.023398948	0.00038551431
0.14592268	0.023885701	0.00038646698
0.14605417	0.023808069	0.00038734259
0.14618566	0.023482717	0.00038516119
0.14631715	0.024226588	0.00038748595
0.14644864	0.023490600	0.00038320210
0.14658012	0.023585766	0.00038424724
0.14671161	0.024100296	0.00038785774
0.14684310	0.024531752	0.00039263459
0.14697459	0.023532618	0.00038329482
0.14710608	0.023678332	0.00038433112
0.14723757	0.023699751	0.00038468468
0.14736906	0.023579172	0.00038277870
0.14750055	0.023933881	0.00038681628
0.14763203	0.023868597	0.00038500697
0.14776352	0.024293011	0.00038756174
0.14789501	0.024062174	0.00038571711
0.14802650	0.023547183	0.00038157920
0.14815799	0.023419724	0.00038386180
0.14828948	0.024430433	0.00038788852
0.14842097	0.023446553	0.00038291066
0.14855246	0.023526517	0.00038351089
0.14868394	0.023086481	0.00037733623
0.14881543	0.023893288	0.00038470854
0.14894692	0.023465623	0.00038278488
0.14907841	0.023260094	0.00037872760
0.14920990	0.023937008	0.00038315555
0.14934139	0.023531327	0.00038107542
0.14947288	0.023704365	0.00038308625
0.14960436	0.023283994	0.00037924467
0.14973585	0.024428996	0.00038579966
0.14986734	0.024021281	0.00038498118
0.14999883	0.024281053	0.00038471439
0.15013032	0.023905146	0.00038393148
0.15026181	0.023481537	0.00038031185
0.15039330	0.023790445	0.00038175343
0.15052479	0.023671326	0.00038225958
0.15065627	0.023602716	0.00038153687
0.15078776	0.023792373	0.00038197121
0.15091925	0.023986217	0.00038275762
0.15105074	0.023710292	0.00038069225
0.15118223	0.023319707	0.00037913335
0.15131372	0.023354851	0.00037901412
0.15144521	0.023862705	0.00038065202
0.15157670	0.024093400	0.00038203177
0.15170818	0.023692757	0.00037885178
0.15183967	0.023891134	0.00038118195
0.15197116	0.023034805	0.00037728686
0.15210265	0.023623878	0.00038009991
0.15223414	0.023510745	0.00037843831
0.15236563	0.023184074	0.00037549190
0.15249712	0.023504306	0.00037781293
0.15262860	0.023360238	0.00037706968
0.15276009	0.023496969	0.00037772855
0.15289158	0.023398576	0.00037781523
0.15302307	0.023742515	0.00037794101
0.15315456	0.023672388	0.00037930359
0.15328605	0.023706762	0.00037927035
0.15341754	0.023925963	0.00038209617
0.15354903	0.023508981	0.00037744620
0.15368051	0.023958146	0.00038086326
0.15381200	0.023831142	0.00037817306
0.15394349	0.023337358	0.00037546044
0.15407498	0.023416533	0.00037703779
0.15420647	0.023700568	0.00037589113
0.15433796	0.024001801	0.00037955982
0.15446945	0.024792544	0.00038333591
0.15460094	0.023633641	0.00037770120
0.15473242	0.024277693	0.00038135428
0.15486391	0.023266310	0.00037373378
0.15499540	0.023281285	0.00037487984
0.15512689	0.022845896	0.00037112867
0.15525838	0.023698465	0.00037769102
0.15538987	0.023231707	0.00037300762
0.15552136	0.023732369	0.00037601412
0.15565284	0.023804743	0.00037673840
0.15578433	0.023586731	0.00037573450
0.15591582	0.023731795	0.00037703506
0.15604731	0.024547675	0.00038209246
0.15617880	0.023719904	0.00037645276
0.15631029	0.023726368	0.00037760332
0.15644178	0.023125420	0.00037071450
0.15657327	0.022990278	0.00037279876
0.15670475	0.023486754	0.00037288126
0.15683624	0.024002978	0.00037708739
0.15696773	0.023166631	0.00037057489
0.15709922	0.023215915	0.00037128468
0.15723071	0.023373008	0.00037230011
0.15736220	0.023078137	0.00037077973
0.15749369	0.023394160	0.00037219810
0.15762518	0.023825028	0.00037506321
0.15775666	0.023820707	0.00037515405
0.15788815	0.023239653	0.00037218877
0.15801964	0.023190404	0.00037038063
0.15815113	0.023020919	0.00036972643
0.15828262	0.023360872	0.00037114148
0.15841411	0.023678298	0.00037280924
0.15854560	0.024251392	0.00037788884
0.15867708	0.023302873	0.00036926792
0.15880857	0.022850067	0.00036857293
0.15894006	0.024647654	0.00037847892
0.15907155	0.023645977	0.00037193990
0.15920304	0.023812365	0.00037507544
0.15933453	0.023488227	0.00037135007
0.15946602	0.024263492	0.00037585104
0.15959751	0.023805345	0.00037362400
0.15972899	0.023406458	0.00037111608
0.15986048	0.023177558	0.00037011453
0.15999197	0.023301814	0.00036826823
0.16012346	0.024134586	0.00037529317
0.16025495	0.023443399	0.00037092236
0.16038644	0.024156934	0.00037450114
0.16051793	0.023458202	0.00037218301
0.16064942	0.023479525	0.00036766598
0.16078090	0.023746975	0.00037261069
0.16091239	0.023717662	0.00037194247
0.16104388	0.023515852	0.00036801982
0.16117537	0.023642249	0.00037221700
0.16130686	0.024187908	0.00037252654
0.16143835	0.023611042	0.00037026313
0.16156984	0.023213997	0.00036882850
0.16170133	0.022840121	0.00036290562
0.16183281	0.023317260	0.00036849920
0.16196430	0.023547603	0.00036925653
0.16209579	0.024249044	0.00037244224
0.16222728	0.023175995	0.00036646466
0.16235877	0.023999160	0.00036985120
0.16249026	0.023084005	0.00036557240
0.16262175	0.023132761	0.00036473527
0.16275323	0.023750664	0.00037025569
0.16288472	0.023222856	0.00036629810
0.16301621	0.023335733	0.00036593353
0.16314770	0.023973334	0.00037150121
0.16327919	0.023214709	0.00036604297
0.16341068	0.023862449	0.00036894349
0.16354217	0.023434774	0.00036695466
0.16367366	0.023488379	0.00036738459
0.16380514	0.023560011	0.00036849362
0.16393663	0.023156989	0.00036565268
0.16406812	0.023642380	0.00036617386
0.16419961	0.023322734	0.00036558988
0.16433110	0.023973712	0.00036882312
0.16446259	0.023273605	0.00036571162
0.16459408	0.023200599	0.00036511794
0.16472557	0.023081065	0.00036235288
0.16485705	0.023292999	0.00036636015
0.16498854	0.023447890	0.00036564912
0.16512003	0.023127472	0.00036412397
0.16525152	0.022959865	0.00036366300
0.16538301	0.023211787	0.00036265649
0.16551450	0.023373463	0.00036564561
0.16564599	0.023586387	0.00036652016
0.16577747	0.023440265	0.00036557453
0.16590896	0.023278935	0.00036493258
0.16604045	0.023406889	0.00036327029
0.16617194	0.023244060	0.00036432985
0.16630343	0.023690242	0.00036598773
0.16643492	0.023838714	0.00036595443
0.16656641	0.023627323	0.00036640947
0.16669790	0.023518241	0.00036287576
0.16682938	0.023743484	0.00036667241
0.16696087	0.022896574	0.00036158709
0.16709236	0.022799243	0.00035980354
0.16722385	0.023350605	0.00036371166
0.16735534	0.023465176	0.00036335544
0.16748683	0.023764275	0.00036654785
0.16761832	0.023512796	0.00036562494
0.16774981	0.023819638	0.00036423357
0.16788129	0.023405674	0.00036416770
0.16801278	0.024011919	0.00036646980
0.16814427	0.023696706	0.00036603160
0.16827576	0.023393604	0.00036364907
0.16840725	0.024180647	0.00036616440
0.16853874	0.023378187	0.00036266152
0.16867023	0.023224650	0.00035898361
0.16880171	0.023327939	0.00036242951
0.16893320	0.023876315	0.00036539410
0.16906469	0.023404995	0.00035925382
0.16919618	0.023539494	0.00036473449
0.16932767	0.023032053	0.00035840562
0.16945916	0.023271577	0.00036229771
0.16959065	0.023231694	0.00036181272
0.16972214	0.023750618	0.00036309473
0.16985362	0.023432001	0.00036288944
0.16998511	0.023389082	0.00035980763
0.17011660	0.023525664	0.00036285496
0.17024809	0.023130873	0.00036101398
0.17037958	0.023522919	0.00036103670
0.17051107	0.023913192	0.00036435471
0.17064256	0.023516552	0.00036172604
0.17077405	0.023522521	0.00036092675
0.17090553	0.024131974	0.00036552369
0.17103702	0.023728281	0.00036194235
0.17116851	0.022925190	0.00035701730
0.17130000	0.023766412	0.00036281284
0.17143149	0.023597862	0.00036086091
0.17156298	0.023410820	0.00036023904
0.17169447	0.023249616	0.00035735588
0.17182595	0.023323970	0.00035981051
0.17195744	0.023675962	0.00036245280
0.17208893	0.023572847	0.00036000008
0.17222042	0.023052852	0.00035837696
0.17235191	0.023733593	0.00036150532
0.17248340	0.023641421	0.00036039742
0.17261489	0.023666026	0.00036162179
0.17274638	0.023289146	0.00035744500
0.17287786	0.024077410	0.00036431762
0.17300935	0.023550926	0.00035989551
0.17314084	0.023104466	0.00035656315
0.17327233	0.023606605	0.00036014505
0.17340382	0.023319576	0.00035783860
0.17353531	0.024011929	0.00036182266
0.17366680	0.023302768	0.00035716187
0.17379829	0.023708561	0.00035900986
0.17392977	0.023264773	0.00035784755
0.17406126	0.023114305	0.00035637474
0.17419275	0.023555166	0.00035908303
0.17432424	0.023205269	0.00035639536
0.17445573	0.023440664	0.00035675545
0.17458722	0.023272452	0.00035794342
0.17471871	0.023842784	0.00035932167
0.17485019	0.024139376	0.00036161213
0.17498168	0.024066826	0.00036166907
0.17511317	0.023932546	0.00036070394
0.17524466	0.023246447	0.00035776635
0.17537615	0.023426637	0.00035644832
0.17550764	0.023140536	0.00035489833
0.17563913	0.023144312	0.00035451924
0.17577062	0.024097833	0.00035957697
0.17590210	0.023808017	0.00035887150
0.17603359	0.023478105	0.00035659506
0.17616508	0.023949145	0.00036103643
0.17629657	0.023956122	0.00036024458
0.17642806	0.023707116	0.00035758431
0.17655955	0.023100078	0.00035566913
0.17669104	0.023517830	0.00035704514
0.17682253	0.023031217	0.00035282127
0.17695401	0.024280754	0.00036204457
0.17708550	0.023777954	0.00035669350
0.17721699	0.023662568	0.00035753648
0.17734848	0.023782509	0.00035752846
0.17747997	0.023475943	0.00035615007
0.17761146	0.022785353	0.00035297764
0.17774295	0.023416166	0.00035378362
0.17787443	0.023644323	0.00035774493
0.17800592	0.023429528	0.00035473904
0.17813741	0.023077136	0.00035244647
0.17826890	0.023162101	0.00035382004
0.17840039	0.023280550	0.00035156505
0.17853188	0.023279174	0.00035476669
0.17866337	0.023063214	0.00035159533
0.17879486	0.023656398	0.00035518805
0.17892634	0.023541427	0.00035577578
0.17905783	0.024275346	0.00035780141
0.17918932	0.022937662	0.00035267997
0.17932081	0.023557621	0.00035433531
0.17945230	0.023477581	0.00035457462
0.17958379	0.023613501	0.00035508971
0.17971528	0.023533313	0.00035274116
0.17984677	0.023725704	0.00035556859
0.17997825	0.023263979	0.00035205582
0.18010974	0.023106843	0.00035042567
0.18024123	0.023586966	0.00035311358
0.18037272	0.023271636	0.00034947483
0.18050421	0.023519078	0.00036122547
0.18063570	0.023161303	0.00036115362
0.18076719	0.024275194	0.00036789303
0.18089867	0.023151403	0.00036606354
0.18103016	0.023726915	0.00036991665
0.18116165	0.023700967	0.00037321452
0.18129314	0.023133494	0.00037028569
0.18142463	0.023339873	0.00037171397
0.18155612	0.023327868	0.00037474756
0.18168761	0.023132166	0.00037433670
0.18181910	0.024281642	0.00038284755
0.18195058	0.023508116	0.00037990678
0.18208207	0.023305590	0.00037644701
0.18221356	0.023354342	0.00037989726
0.18234505	0.023016061	0.00037895279
0.18247654	0.023453652	0.00038219581
0.18260803	0.023574544	0.00038423093
0.18273952	0.024179726	0.00038762656
0.18287101	0.022728938	0.00038164034
0.18300249	0.023452878	0.00038615749
0.18313398	0.023718693	0.00038837927
0.18326547	0.024161003	0.00039275404
0.18339696	0.023926859	0.00039211569
0.18352845	0.023380313	0.00038773936
0.18365994	0.023556659	0.00039259310
0.18379143	0.023567346	0.00039139419
0.18392292	0.023506899	0.00039371178
0.18405440	0.024173492	0.00039587408
0.18418589	0.023729095	0.00039672989
0.18431738	0.023636133	0.00039579179
0.18444887	0.023178338	0.00039223655
0.18458036	0.023153336	0.00039486949
0.18471185	0.023824895	0.00039886184
0.18484334	0.023839834	0.00040124208
0.18497482	0.023236378	0.00039768393
0.18510631	0.023393287	0.00039727864
0.18523780	0.023542549	0.00040227599
0.18536929	0.023670028	0.00039503915
0.18550078	0.023402743	0.00038789348
0.18563227	0.023340440	0.00038653290
0.18576376	0.023476129	0.00038208845
0.18589525	0.023539370	0.00038490131
0.18602673	0.023582547	0.00038213204
0.18615822	0.023271427	0.00037839253
0.18628971	0.022787606	0.00037528431
0.18642120	0.022807677	0.00037311205
0.18655269	0.023989244	0.00038053780
0.18668418	0.023337171	0.00037243016
0.18681567	0.023725335	0.00037550159
0.18694716	0.023514994	0.00037429564
0.18707864	0.023328798	0.00036943483
0.18721013	0.023564162	0.00037309038
0.18734162	0.023408802	0.00037131573
0.18747311	0.022984136	0.00036579963
0.18760460	0.023650559	0.00037167015
0.18773609	0.022916651	0.00036368719
0.18786758	0.023114631	0.00036418786
0.18799906	0.022940636	0.00036462399
0.18813055	0.023376623	0.00036474281
0.18826204	0.023653030	0.00036639475
0.18839353	0.023628981	0.00036264360
0.18852502	0.023645305	0.00036519443
0.18865651	0.023441281	0.00036560706
0.18878800	0.024011305	0.00036367149
0.18891949	0.023702851	0.00036322776
0.18905097	0.023460934	0.00036112025
0.18918246	0.023376750	0.00036039764
0.18931395	0.023433824	0.00036097721
0.18944544	0.022949167	0.00035563753
0.18957693	0.023752403	0.00036143462
0.18970842	0.024261604	0.00036174293
0.18983991	0.023753774	0.00036057337
0.18997140	0.022804010	0.00035494987
0.19010288	0.023542136	0.00035447960
0.19023437	0.022961647	0.00035413332
0.19036586	0.023660208	0.00035617364
0.19049735	0.024038048	0.00035942494
0.19062884	0.023154529	0.00035416154
0.19076033	0.023722578	0.00035428094
0.19089182	0.023686118	0.00035548092
0.19102330	0.024031802	0.00035726249
0.19115479	0.023693298	0.00035489688
0.19128628	0.022875802	0.00034972866
0.19141777	0.022776374	0.00034747720
0.19154926	0.023745140	0.00035401211
0.19168075	0.023339808	0.00035097455
0.19181224	0.023410559	0.00035258811
0.19194373	0.023352726	0.00035218694
0.19207521	0.023186735	0.00034961491
0.19220670	0.023812266	0.00035292853
0.19233819	0.023645846	0.00035286733
0.19246968	0.023716772	0.00035276598
0.19260117	0.023757833	0.00035373960
0.19273266	0.023597179	0.00035146320
0.19286415	0.023486459	0.00035089895
0.19299564	0.023390563	0.00035216113
0.19312712	0.023563088	0.00035191784
0.19325861	0.023255506	0.00035058865
0.19339010	0.023314885	0.00034935048
0.19352159	0.022971952	0.00034664610
0.19365308	0.022917554	0.00034900973
0.19378457	0.023290991	0.00034895585
0.19391606	0.022759124	0.00034637690
0.19404754	0.023704155	0.00035175576
0.19417903	0.023302165	0.00034931805
0.19431052	0.022922940	0.00034703351
0.19444201	0.024149830	0.00035399220
0.19457350	0.023304200	0.00034787359
0.19470499	0.023444812	0.00034857452
0.19483648	0.024135519	0.00035241472
0.19496797	0.023107246	0.00034838809
0.19509945	0.022863783	0.00034398161
0.19523094	0.023695696	0.00034952639
0.19536243	0.023513994	0.00034919977
0.19549392	0.023875798	0.00035023104
0.19562541	0.023650014	0.00034920125
0.19575690	0.024127285	0.00035171537
0.19588839	0.023487858	0.00034679179
0.19601988	0.023373724	0.00034556162
0.19615136	0.023480391	0.00034680827
0.19628285	0.022991989	0.00034575251
0.19641434	0.023771364	0.00034880989
0.19654583	0.023333435	0.00034748274
0.19667732	0.023292861	0.00034584273
0.19680881	0.023522716	0.00034729246
0.19694030	0.023396198	0.00034784434
0.19707178	0.023701871	0.00034819118
0.19720327	0.023379038	0.00034559532
0.19733476	0.023474819	0.00034557132
0.19746625	0.023921778	0.00034917157
0.19759774	0.023089740	0.00034419313
0.19772923	0.023595831	0.00034579597
0.19786072	0.023427123	0.00034516197
0.19799221	0.023600336	0.00034665994
0.19812369	0.023112523	0.00034242270
0.19825518	0.023284735	0.00034649738
0.19838667	0.022930686	0.00034185956
0.19851816	0.023160220	0.00034462811
0.19864965	0.023510929	0.00034561447
0.19878114	0.022688687	0.00033972008
0.19891263	0.023013357	0.00034400417
0.19904412	0.022636025	0.00033982827
0.19917560	0.023136121	0.00034367269
0.19930709	0.023597938	0.00034530217
0.19943858	0.023089056	0.00034160350
0.19957007	0.023229537	0.00034393706
0.19970156	0.022931381	0.00034110940
0.19983305	0.023252369	0.00034313368
0.19996454	0.023383435	0.00034382776
0.20009602	0.024124840	0.00034760268
0.20022751	0.023848226	0.00034753479
0.20035900	0.022695913	0.00033995837
0.20049049	0.023705123	0.00034408314
0.20062198	0.023272878	0.00034276155
0.20075347	0.022665754	0.00033765679
0.20088496	0.022865875	0.00034112494
0.20101645	0.024279282	0.00034828282
0.20114793	0.023813086	0.00034308966
0.20127942	0.023563807	0.00034405553
0.20141091	0.023587255	0.00034324526
0.20154240	0.023119291	0.00034199336
0.20167389	0.023302153	0.00034211530
0.20180538	0.023587315	0.00034161713
0.20193687	0.023939740	0.00034529235
0.20206836	0.023215037	0.00034102391
0.20219984	0.023776986	0.00034412007
0.20233133	0.023832768	0.00034580172
0.20246282	0.023186594	0.00033862936
0.20259431	0.023341724	0.00034146249
0.20272580	0.023141690	0.00033928909
0.20285729	0.023600978	0.00034143921
0.20298878	0.023454529	0.00034288319
0.20312027	0.023235490	0.00033794020
0.20325175	0.024003162	0.00034425362
0.20338324	0.023798961	0.00034173783
0.20351473	0.023157365	0.00033905005
0.20364622	0.023133974	0.00033919354
0.20377771	0.023077026	0.00033559699
0.20390920	0.022982978	0.00033834095
0.20404069	0.024148207	0.00034342711
0.20417217	0.023983360	0.00034464388
0.20430366	0.023466796	0.00034117024
0.20443515	0.023557855	0.00033834566
0.20456664	0.023242659	0.00033795766
0.20469813	0.023561250	0.00034111164
0.20482962	0.023003167	0.00033588451
0.20496111	0.023268392	0.00033902133
0.20509260	0.023424183	0.00033873423
0.20522408	0.023918817	0.00034203482
0.20535557	0.023562875	0.00034087219
0.20548706	0.023216159	0.00033819513
0.20561855	0.023357181	0.00033854185
0.20575004	0.022958558	0.00033469807
0.20588153	0.023920819	0.00034082955
0.20601302	0.023152412	0.00033866402
0.20614451	0.023759510	0.00033840807
0.20627599	0.023140042	0.00033686453
0.20640748	0.022815699	0.00033323472
0.20653897	0.023585867	0.00033919048
0.20667046	0.023535006	0.00033934072
0.20680195	0.023680693	0.00033926777
0.20693344	0.023080331	0.00033579864
0.20706493	0.023524699	0.00033740968
0.20719641	0.022853625	0.00033447871
0.20732790	0.022737943	0.00033493903
0.20745939	0.023332094	0.00033597320
0.20759088	0.023614145	0.00033880707
0.20772237	0.023861783	0.00033912876
0.20785386	0.023518619	0.00033694420
0.20798535	0.023914659	0.00034181025
0.20811684	0.023888481	0.00033925999
0.20824832	0.023325236	0.00033587121
0.20837981	0.022678275	0.00033287127
0.20851130	0.022678709	0.00033273390
0.20864279	0.023486705	0.00033881263
0.20877428	0.023683543	0.00033624884
0.20890577	0.023492757	0.00033747939
0.20903726	0.023394167	0.00033674569
0.20916875	0.023659823	0.00033916067
0.20930023	0.023659732	0.00033839876
0.20943172	0.023482306	0.00033645624
0.20956321	0.022904103	0.00033245395
0.20969470	0.023286780	0.00033586434
0.20982619	0.023350052	0.00033613480
0.20995768	0.023548181	0.00033716155
0.21008917	0.022719769	0.00033066161
0.21022065	0.022987736	0.00033335307
0.21035214	0.023660228	0.00033863703
0.21048363	0.023729579	0.00033679314
0.21061512	0.023056668	0.00033478764
0.21074661	0.023468857	0.00033322521
0.21087810	0.023326015	0.00033434660
0.21100959	0.023106574	0.00033486062
0.21114108	0.023468874	0.00033386532
0.21127256	0.022525108	0.00033118412
0.21140405	0.023228100	0.00033216766
0.21153554	0.023463630	0.00033498185
0.21166703	0.023401812	0.00033492420
0.21179852	0.022807831	0.00033109251
0.21193001	0.023259711	0.00033360954
0.21206150	0.023484295	0.00033281387
0.21219299	0.023231163	0.00033297676
0.21232447	0.023236947	0.00033483834
0.21245596	0.023113542	0.00033131387
0.21258745	0.024288061	0.00034026331
0.21271894	0.023322797	0.00033307047
0.21285043	0.023707837	0.00033461909
0.21298192	0.023113357	0.00033375950
0.21311341	0.023143024	0.00033107509
0.21324489	0.023293402	0.00033300489
0.21337638	0.023291603	0.00033185752
0.21350787	0.023495263	0.00033399142
0.21363936	0.023486295	0.00033496641
0.21377085	0.023050619	0.00033009271
0.21390234	0.022673103	0.00033046204
0.21403383	0.023181440	0.00033154423
0.21416532	0.023269048	0.00033231146
0.21429680	0.022950572	0.00033056636
0.21442829	0.022996082	0.00033008935
0.21455978	0.023427616	0.00033337169
0.21469127	0.022943222	0.00032933875
0.21482276	0.023374929	0.00033130777
0.21495425	0.022599296	0.00032784354
0.21508574	0.022963253	0.00032969579
0.21521723	0.022589018	0.00032766929
0.21534871	0.023133422	0.00033180028
0.21548020	0.023513299	0.00032990678
0.21561169	0.023079842	0.00033073563
0.21574318	0.023520062	0.00033323567
0.21587467	0.024060382	0.00033413939
0.21600616	0.023412898	0.00033224686
0.21613765	0.023060106	0.00032850288
0.21626913	0.023152797	0.00033119939
0.21640062	0.023479218	0.00033205414
0.21653211	0.023788240	0.00033379275
0.21666360	0.023546480	0.00033099294
0.21679509	0.023358220	0.00033093915
0.21692658	0.023330993	0.00033163237
0.21705807	0.023982749	0.00033417471
0.21718956	0.022679314	0.00032561189
0.21732104	0.023314023	0.00033048199
0.21745253	0.023368290	0.00032968399
0.21758402	0.023343149	0.00033018411
0.21771551	0.023184065	0.00032879737
0.21784700	0.023064480	0.00032792992
0.21797849	0.022985158	0.00032887175
0.21810998	0.023223569	0.00032848103
0.21824147	0.022585829	0.00032537741
0.21837295	0.022941272	0.00032924882
0.21850444	0.023281813	0.00032677810
0.21863593	0.022914837	0.00032887156
0.21876742	0.023158593	0.00032679786
0.21889891	0.022630264	0.00032582153
0.21903040	0.023619384	0.00033111726
0.21916189	0.023279311	0.00032815126
0.21929337	0.022970246	0.00032667175
0.21942486	0.022663212	0.00032417332
0.21955635	0.023904110	0.00033361354
0.21968784	0.023232299	0.00032881525
0.21981933	0.023097843	0.00032446379
0.21995082	0.023154795	0.00032741277
0.22008231	0.023556966	0.00032848236
0.22021380	0.023442858	0.00032918579
0.22034528	0.022532365	0.00032480548
0.22047677	0.022585833	0.00032181860
0.22060826	0.022940160	0.00032554423
0.22073975	0.022830757	0.00032517286
0.22087124	0.022993861	0.00032745513
0.22100273	0.023124628	0.00032622793
0.22113422	0.023121531	0.00032551790
0.22126571	0.023069409	0.00032571562
0.22139719	0.023295539	0.00032723116
0.22152868	0.023023668	0.00032542726
0.22166017	0.023523400	0.00032952847
0.22179166	0.023336049	0.00032612110
0.22192315	0.023097680	0.00032607306
0.22205464	0.023832767	0.00033003962
0.22218613	0.023421435	0.00032765239
0.22231761	0.023142152	0.00032568500
0.22244910	0.023161632	0.00032514032
0.22258059	0.023291720	0.00032624653
0.22271208	0.022983488	0.00032590363
0.22284357	0.023041622	0.00032459233
0.22297506	0.023520344	0.00032874275
0.22310655	0.023236656	0.00032476829
0.22323804	0.023264132	0.00032700266
0.22336952	0.023440183	0.00032768344
0.22350101	0.023114161	0.00032436475
0.22363250	0.023333080	0.00032588324
0.22376399	0.022659528	0.00032149234
0.22389548	0.023340695	0.00032679845
0.22402697	0.023283554	0.00032725432
0.22415846	0.023573843	0.00032581695
0.22428995	0.022941491	0.00032285418
0.22442143	0.023137802	0.00032295386
0.22455292	0.023126277	0.00032469126
0.22468441	0.023603371	0.00032825754
0.22481590	0.023313659	0.00032619420
0.22494739	0.023204062	0.00032389412
0.22507888	0.023185867	0.00032430680
0.22521037	0.023581294	0.00032625112
0.22534186	0.022901506	0.00032400509
0.22547334	0.023297383	0.00032413272
0.22560483	0.022868533	0.00032053967
0.22573632	0.023156461	0.00032502566
0.22586781	0.022614329	0.00032049397
0.22599930	0.022975563	0.00032427426
0.22613079	0.023084647	0.00032230639
0.22626228	0.023311153	0.00032513960
0.22639376	0.023176043	0.00032276888
0.22652525	0.023306494	0.00032314399
0.22665674	0.023064122	0.00032372358
0.22678823	0.023307740	0.00032404684
0.22691972	0.022938856	0.00032046621
0.22705121	0.022777192	0.00032116833
0.22718270	0.023074654	0.00032266198
0.22731419	0.023506977	0.00032583712
0.22744567	0.023160379	0.00032209535
0.22757716	0.023030508	0.00032155242
0.22770865	0.022769710	0.00031985679
0.22784014	0.022295950	0.00031706204
0.22797163	0.022799887	0.00032116949
0.22810312	0.023224422	0.00032106897
0.22823461	0.023392606	0.00032308359
0.22836610	0.023590110	0.00032528723
0.22849758	0.023557303	0.00032348368
0.22862907	0.023058510	0.00032286253
0.22876056	0.023058402	0.00031961020
0.22889205	0.022618702	0.00031838582
0.22902354	0.023590952	0.00032473840
0.22915503	0.022375254	0.00031535776
0.22928652	0.022748593	0.00032042060
0.22941800	0.023622982	0.00032304787
0.22954949	0.023451310	0.00032317651
0.22968098	0.023217542	0.00032179445
0.22981247	0.022725251	0.00031733559
0.22994396	0.022804488	0.00031893376
0.23007545	0.023003737	0.00032290051
0.23020694	0.023453430	0.00032836554
0.23033843	0.023105509	0.00033067376
0.23046991	0.022775257	0.00033016401
0.23060140	0.023291825	0.00033422137
0.23073289	0.022835344	0.00033313287
0.23086438	0.023520222	0.00033747420
0.23099587	0.023571539	0.00034075416
0.23112736	0.022634391	0.00033550797
0.23125885	0.023264586	0.00034206507
0.23139034	0.023507824	0.00034176708
0.23152182	0.022985081	0.00034069786
0.23165331	0.023402773	0.00034564595
0.23178480	0.023189901	0.00034395858
0.23191629	0.023218493	0.00034536140
0.23204778	0.022749215	0.00034233824
0.23217927	0.022639668	0.00034313890
0.23231076	0.022595841	0.00034580821
0.23244224	0.023246946	0.00034731012
0.23257373	0.023102631	0.00034778561
0.23270522	0.023358426	0.00034930129
0.23283671	0.023270550	0.00034775031
0.23296820	0.023165120	0.00034983779
0.23309969	0.024051399	0.00035278581
0.23323118	0.023756967	0.00035103842
0.23336267	0.023072610	0.00034889050
0.23349415	0.023156822	0.00034689864
0.23362564	0.022969867	0.00034913514
0.23375713	0.022786831	0.00034666421
0.23388862	0.023321033	0.00034920923
0.23402011	0.023372890	0.00035271084
0.23415160	0.022922942	0.00034673709
0.23428309	0.023853279	0.00035552395
0.23441458	0.023192369	0.00035020397
0.23454606	0.022938701	0.00034997944
0.23467755	0.023557149	0.00035261513
0.23480904	0.023355005	0.00035294583
0.23494053	0.023232313	0.00035130368
0.23507202	0.022682987	0.00034953562
0.23520351	0.023322498	0.00035243807
0.23533500	0.023020425	0.00035129165
0.23546648	0.023238779	0.00035232829
0.23559797	0.023521369	0.00035395949
0.23572946	0.023129352	0.00035320552
0.23586095	0.023303770	0.00035468644
0.23599244	0.022953375	0.00035360002
0.23612393	0.023730067	0.00035633400
0.23625542	0.023720902	0.00035857544
0.23638691	0.023414428	0.00035564881
0.23651839	0.023608091	0.00035568905
0.23664988	0.022912392	0.00035409350
0.23678137	0.023507581	0.00035617256
0.23691286	0.022955425	0.00035341849
0.23704435	0.022938542	0.00035356958
0.23717584	0.023355994	0.00035510261
0.23730733	0.023033830	0.00035450387
0.23743882	0.023141857	0.00035489559
0.23757030	0.022819254	0.00035379301
0.23770179	0.022976505	0.00035626209
0.23783328	0.023128622	0.00035498225
0.23796477	0.022735470	0.00035484591
0.23809626	0.023427565	0.00035746952
0.23822775	0.023483953	0.00035831121
0.23835924	0.023791757	0.00036250302
0.23849072	0.023541831	0.00035701755
0.23862221	0.022952593	0.00035598292
0.23875370	0.022956827	0.00035511362
0.23888519	0.022734262	0.00035526590
0.23901668	0.023433162	0.00036127803
0.23914817	0.023599359	0.00035681250
0.23927966	0.023580092	0.00036124274
0.23941115	0.023324136	0.00035891343
0.23954263	0.023483408	0.00036113654
0.23967412	0.023426588	0.00036001622
0.23980561	0.023111472	0.00035643565
0.23993710	0.023281503	0.00035967934
0.24006859	0.023012934	0.00035755993
0.24020008	0.022703065	0.00035636174
0.24033157	0.023272681	0.00036034537
0.24046306	0.023049665	0.00035775817
0.24059454	0.022899528	0.00035723616
0.24072603	0.023149174	0.00036017830
0.24085752	0.022954914	0.00035862708
0.24098901	0.022313984	0.00035637839
0.24112050	0.022523117	0.00035255508
0.24125199	0.023321219	0.00036034117
0.24138348	0.022885485	0.00035915433
0.24151496	0.023468170	0.00036089596
0.24164645	0.023196091	0.00036133416
0.24177794	0.022994215	0.00035862438
0.24190943	0.023643362	0.00036340842
0.24204092	0.023191236	0.00036047076
0.24217241	0.023107583	0.00036025855
0.24230390	0.022851252	0.00036017669
0.24243539	0.022961607	0.00035847895
0.24256687	0.023053463	0.00036045318
0.24269836	0.022848109	0.00036020683
0.24282985	0.023196297	0.00035967602
0.24296134	0.023392449	0.00036411543
0.24309283	0.022838524	0.00035912389
0.24322432	0.023440115	0.00036245541
0.24335581	0.022882682	0.00036157101
0.24348730	0.022859077	0.00035974251
0.24361878	0.022594453	0.00035805277
0.24375027	0.023216234	0.00036094717
0.24388176	0.022859229	0.00035873610
0.24401325	0.023209416	0.00036496292
0.24414474	0.023293034	0.00036091040
0.24427623	0.023158273	0.00036287045
0.24440772	0.023337688	0.00036305041
0.24453920	0.022721941	0.00035972456
0.24467069	0.023656991	0.00036791290
0.24480218	0.023619345	0.00036571922
0.24493367	0.022460076	0.00035805399
0.24506516	0.023387021	0.00036385905
0.24519665	0.023660717	0.00036658838
0.24532814	0.023042867	0.00036409118
0.24545963	0.023081297	0.00036182391
0.24559111	0.023454397	0.00036603160
0.24572260	0.023534850	0.00036569428
0.24585409	0.023271527	0.00036326229
0.24598558	0.023109549	0.00036386184
0.24611707	0.023453815	0.00036553953
0.24624856	0.022955161	0.00036089801
0.24638005	0.023239059	0.00036583333
0.24651154	0.023195196	0.00036407976
0.24664302	0.023121353	0.00036612168
0.24677451	0.023378808	0.00036434557
0.24690600	0.023411979	0.00036648837
0.24703749	0.022917597	0.00036501293
0.24716898	0.023217898	0.00036337969
0.24730047	0.023569904	0.00036885327
0.24743196	0.023314039	0.00036536035
0.24756345	0.022776613	0.00036281844
0.24769493	0.022813232	0.00036316376
0.24782642	0.022989106	0.00036297222
0.24795791	0.022705093	0.00036278995
0.24808940	0.022985952	0.00036422156
0.24822089	0.023510040	0.00036729341
0.24835238	0.023028615	0.00036603695
0.24848387	0.023283126	0.00036630554
0.24861535	0.023281748	0.00036758390
0.24874684	0.023767288	0.00036954679
0.24887833	0.023545843	0.00036722113
0.24900982	0.022629189	0.00036482275
0.24914131	0.023386288	0.00036790769
0.24927280	0.023329117	0.00036847749
0.24940429	0.023612055	0.00036928576
0.24953578	0.023967276	0.00037237030
0.24966726	0.023073427	0.00036802962
0.24979875	0.022928353	0.00036407811
0.24993024	0.023434444	0.00036940265
0.25006173	0.023466222	0.00036749267
0.25019322	0.022568396	0.00036358540
0.25032471	0.022746018	0.00036559249
0.25045620	0.023298198	0.00036756918
0.25058769	0.022761959	0.00036433480
0.25071917	0.022335190	0.00036202554
0.25085066	0.023484463	0.00036775883
0.25098215	0.023307549	0.00036920919
0.25111364	0.023270947	0.00036745725
0.25124513	0.022988025	0.00036765851
0.25137662	0.023091266	0.00036847350
0.25150811	0.023458176	0.00036887842
0.25163959	0.023661324	0.00037218306
0.25177108	0.023081914	0.00036619438
0.25190257	0.023787689	0.00037320321
0.25203406	0.023633751	0.00037195259
0.25216555	0.022552224	0.00036435850
0.25229704	0.023154717	0.00036991439
0.25242853	0.023505091	0.00036973367
0.25256002	0.023181192	0.00036895552
0.25269150	0.023176736	0.00036785271
0.25282299	0.022958833	0.00036709845
0.25295448	0.023268109	0.00037104389
0.25308597	0.022845042	0.00036509848
0.25321746	0.023397880	0.00037231967
0.25334895	0.023302495	0.00036979683
0.25348044	0.022880627	0.00036641624
0.25361193	0.023439622	0.00037169091
0.25374341	0.023400140	0.00037012755
0.25387490	0.023285886	0.00036862461
0.25400639	0.022741792	0.00037429887
0.25413788	0.023316607	0.00038098652
0.25426937	0.022964637	0.00038232154
0.25440086	0.022960636	0.00038661680
0.25453235	0.023300493	0.00039022402
0.25466383	0.022958303	0.00039026394
0.25479532	0.022736862	0.00039083915
0.25492681	0.023611461	0.00040007873
0.25505830	0.023114616	0.00039709022
0.25518979	0.022390581	0.00039436403
0.25532128	0.022551205	0.00039671932
0.25545277	0.023886588	0.00040959739
0.25558426	0.023156358	0.00040530156
0.25571574	0.023944822	0.00041256464
0.25584723	0.022800421	0.00040554379
0.25597872	0.023280315	0.00041195282
0.25611021	0.022895600	0.00040992358
0.25624170	0.023009767	0.00041087607
0.25637319	0.023842598	0.00042170906
0.25650468	0.023019611	0.00041576534
0.25663617	0.023220316	0.00041792151
0.25676765	0.023548295	0.00042450532
0.25689914	0.023387986	0.00042179417
0.25703063	0.023148254	0.00042366011
0.25716212	0.023464969	0.00042622400
0.25729361	0.023778161	0.00043025307
0.25742510	0.023108209	0.00042796929
0.25755659	0.022907768	0.00042943552
0.25768807	0.023751841	0.00043546955
0.25781956	0.023825983	0.00043691764
0.25795105	0.023249594	0.00043303830
0.25808254	0.024131238	0.00044711954
0.25821403	0.023277916	0.00043627072
0.25834552	0.022730862	0.00043396970
0.25847701	0.023170760	0.00043708258
0.25860850	0.023166094	0.00043848364
0.25873998	0.023040985	0.00043855508
0.25887147	0.022607842	0.00043838194
0.25900296	0.022557631	0.00043760506
0.25913445	0.023177459	0.00044129884
0.25926594	0.022681424	0.00043888286
0.25939743	0.023097139	0.00044509960
0.25952892	0.022351661	0.00043824064
0.25966041	0.022417231	0.00044065302
0.25979189	0.023446169	0.00044732598
0.25992338	0.023260738	0.00044917705
0.26005487	0.023564189	0.00045184883
0.26018636	0.023445305	0.00045206396
0.26031785	0.022940556	0.00044756888
0.26044934	0.022511378	0.00044244937
0.26058083	0.022371786	0.00044358433
0.26071231	0.023304580	0.00045425907
0.26084380	0.023184336	0.00045420594
0.26097529	0.022954266	0.00045255207
0.26110678	0.022926686	0.00045220189
0.26123827	0.023374677	0.00045879512
0.26136976	0.023635483	0.00045850165
0.26150125	0.023469748	0.00045849669
0.26163274	0.023421587	0.00045738138
0.26176422	0.022679152	0.00045179989
0.26189571	0.023151425	0.00046047672
0.26202720	0.023353630	0.00045952686
0.26215869	0.021490785	0.00044687012
0.26229018	0.022899320	0.00045891464
0.26242167	0.022665382	0.00045551150
0.26255316	0.023497612	0.00046322745
0.26268465	0.023120429	0.00046353074
0.26281613	0.023202586	0.00046297159
0.26294762	0.023423296	0.00046607369
0.26307911	0.022388028	0.00045554690
0.26321060	0.023675632	0.00047158904
0.26334209	0.023685370	0.00047279571
0.26347358	0.023260217	0.00046518010
0.26360507	0.023082072	0.00046569247
0.26373655	0.022853261	0.00046540401
0.26386804	0.022639712	0.00046518099
0.26399953	0.022834949	0.00046915122
0.26413102	0.022388919	0.00046204922
0.26426251	0.023143054	0.00046881312
0.26439400	0.022652195	0.00046634896
0.26452549	0.022713449	0.00047101769
0.26465698	0.023648664	0.00048141478
0.26478846	0.023227738	0.00047028164
0.26491995	0.022910625	0.00047538111
0.26505144	0.023522858	0.00047451656
0.26518293	0.022815144	0.00047184314
0.26531442	0.023385724	0.00048042483
0.26544591	0.023109265	0.00047545336
[truncated: 567 more rows]
