# Supplementary material for: Invariant surface glycoprotein 65 of Trypanosoma brucei is a complement C3 receptor
Source: Nat Commun. 2022 Aug 29;13:5085. doi: 10.1038/s41467-022-32728-9 (PMC9424271; doi:10.1038/s41467-022-32728-9)
Supplement: Supplementary file 4 — supplementary data 2 [file 41467_2022_32728_MOESM4_ESM.zip › b21-414646_00020.dat]

0.0026000000	39.677599	0.13690561
0.0027314887	28.736517	0.10702187
0.0028629774	22.151522	0.089845890
0.0029944661	17.119125	0.075801786
0.0031259548	12.264940	0.058959924
0.0032574435	10.677884	0.056944061
0.0033889322	8.7036752	0.048599621
0.0035204209	11.479190	0.048594853
0.0036519096	12.324497	0.046724950
0.0037833983	9.9330227	0.039548380
0.0039148870	8.2614979	0.034801685
0.0040463757	6.7601188	0.030286128
0.0041778644	5.4627103	0.025517770
0.0043093531	4.5861943	0.022955950
0.0044408418	3.8108113	0.020125591
0.0045723305	3.1336574	0.018250118
0.0047038192	2.8544613	0.016670821
0.0048353079	2.4872060	0.015107028
0.0049667966	2.1856543	0.014110984
0.0050982853	1.8671346	0.012355380
0.0052297740	1.7179048	0.012006277
0.0053612627	1.4744283	0.010741097
0.0054927514	1.3929030	0.010163115
0.0056242401	1.2348948	0.0095416296
0.0057557288	1.1840717	0.0090843549
0.0058872175	1.0831774	0.0085723819
0.0060187062	1.0052387	0.0082363416
0.0061501949	0.90191216	0.0074727282
0.0062816836	0.87668965	0.0075339114
0.0064131723	0.83003406	0.0071862401
0.0065446610	0.78346116	0.0068817393
0.0066761496	0.75358988	0.0067175120
0.0068076383	0.71270450	0.0063845906
0.0069391270	0.68537417	0.0063616202
0.0070706157	0.66305949	0.0061582112
0.0072021044	0.64359599	0.0060002593
0.0073335931	0.61282338	0.0058295433
0.0074650818	0.57567507	0.0054856059
0.0075965705	0.55529674	0.0054323502
0.0077280592	0.54422492	0.0053556522
0.0078595479	0.50791831	0.0050502273
0.0079910366	0.48278896	0.0049530495
0.0081225253	0.46179743	0.0047056088
0.0082540140	0.44815167	0.0046619277
0.0083855027	0.44381586	0.0046570625
0.0085169914	0.41831795	0.0044289393
0.0086484801	0.39834565	0.0042904856
0.0087799688	0.37960114	0.0041144492
0.0089114575	0.38065068	0.0041419139
0.0090429462	0.35539163	0.0039741445
0.0091744349	0.33821156	0.0038435613
0.0093059236	0.32125029	0.0037018363
0.0094374123	0.31679892	0.0036517546
0.0095689010	0.30288791	0.0035131758
0.0097003897	0.30022681	0.0035259851
0.0098318784	0.27914976	0.0033513525
0.0099633671	0.26760758	0.0032456960
0.010094856	0.26217080	0.0032026871
0.010226345	0.23785964	0.0029783690
0.010357833	0.24276660	0.0030868753
0.010489322	0.22377626	0.0028762635
0.010620811	0.21602431	0.0028059837
0.010752299	0.20457741	0.0027187717
0.010883788	0.19696651	0.0026127843
0.011015277	0.18944887	0.0026089342
0.011146765	0.18126203	0.0024730839
0.011278254	0.17257043	0.0024042431
0.011409743	0.16505411	0.0023267836
0.011541231	0.15636166	0.0022305536
0.011672720	0.14704415	0.0021687546
0.011804209	0.13914520	0.0020298568
0.011935698	0.13228728	0.0019744368
0.012067186	0.12803990	0.0019313716
0.012198675	0.12362042	0.0018361039
0.012330164	0.11511884	0.0017752658
0.012461652	0.11577975	0.0017605132
0.012593141	0.10978064	0.0016762830
0.012724630	0.10569104	0.0016444110
0.012856118	0.098415790	0.0015368083
0.012987607	0.096492669	0.0015397960
0.013119096	0.092868686	0.0014768973
0.013250585	0.089327373	0.0014331376
0.013382073	0.087386815	0.0014222852
0.013513562	0.084783876	0.0013790059
0.013645051	0.084334050	0.0013845717
0.013776539	0.079266556	0.0013345217
0.013908028	0.078652793	0.0013072519
0.014039517	0.076784718	0.0012858267
0.014171005	0.074959231	0.0012619993
0.014302494	0.073444731	0.0012527516
0.014433983	0.072885976	0.0012483226
0.014565472	0.070374673	0.0012009219
0.014696960	0.068684518	0.0011922124
0.014828449	0.067857243	0.0011675194
0.014959938	0.064967072	0.0011486403
0.015091426	0.066844273	0.0011689211
0.015222915	0.062998444	0.0011081111
0.015354404	0.064299997	0.0011232288
0.015485892	0.062355467	0.0010954607
0.015617381	0.061961579	0.0010953228
0.015748870	0.061021677	0.0010860304
0.015880359	0.061329909	0.0010715119
0.016011847	0.062166684	0.0010803681
0.016143336	0.054220504	0.0010004488
0.016274825	0.054018138	0.0010016685
0.016406313	0.052393118	0.00097761333
0.016537802	0.056201928	0.0010042198
0.016669291	0.053073075	0.00097382220
0.016800779	0.053099838	0.00097138480
0.016932268	0.057107572	0.0010032268
0.017063757	0.059903001	0.0010241287
0.017195246	0.059470019	0.0010118633
0.017326734	0.056328344	0.00098411190
0.017458223	0.056763671	0.00098071126
0.017589712	0.056059955	0.00097115204
0.017721200	0.056999572	0.00098475576
0.017852689	0.055318081	0.00094837459
0.017984178	0.054070772	0.00094957941
0.018115666	0.052630911	0.00093020641
0.018247155	0.053973992	0.00093556331
0.018378644	0.051244312	0.00091543862
0.018510133	0.051791773	0.00090926974
0.018641621	0.050704533	0.00089684307
0.018773110	0.051283054	0.00089759819
0.018904599	0.050660566	0.00089380095
0.019036087	0.050109484	0.00088409241
0.019167576	0.048718575	0.00086254226
0.019299065	0.047814726	0.00085132771
0.019430553	0.047825904	0.00085740558
0.019562042	0.045690305	0.00083117672
0.019693531	0.047093880	0.00084236333
0.019825019	0.045021379	0.00081818772
0.019956508	0.045038317	0.00081263008
0.020087997	0.046361724	0.00082979119
0.020219486	0.044216911	0.00080306550
0.020350974	0.043513997	0.00080173850
0.020482463	0.043222383	0.00078725455
0.020613952	0.042487392	0.00077766409
0.020745440	0.041243220	0.00077318916
0.020876929	0.041099736	0.00076135292
0.021008418	0.042088842	0.00077229783
0.021139906	0.043938696	0.00078341814
0.021271395	0.041368162	0.00075365711
0.021402884	0.039626543	0.00074062272
0.021534373	0.040308923	0.00074230384
0.021665861	0.039323418	0.00073373739
0.021797350	0.039715098	0.00073443499
0.021928839	0.039521217	0.00072297434
0.022060327	0.039273650	0.00072928352
0.022191816	0.038134295	0.00070972298
0.022323305	0.040138074	0.00072883663
0.022454793	0.037594666	0.00070400455
0.022586282	0.037249653	0.00069454987
0.022717771	0.037748086	0.00070589990
0.022849260	0.037130767	0.00069112836
0.022980748	0.035461996	0.00068040414
0.023112237	0.035143679	0.00066899164
0.023243726	0.035990749	0.00067201617
0.023375214	0.036929921	0.00068528100
0.023506703	0.036829095	0.00067996670
0.023638192	0.038374062	0.00069263114
0.023769680	0.036812954	0.00067760437
0.023901169	0.035322488	0.00066173366
0.024032658	0.037888533	0.00068648147
0.024164147	0.037142483	0.00067409833
0.024295635	0.037225735	0.00066974069
0.024427124	0.037040356	0.00066767999
0.024558613	0.036792812	0.00066012112
0.024690101	0.035641942	0.00066081871
0.024821590	0.037022265	0.00066213692
0.024953079	0.036602424	0.00065581385
0.025084567	0.036122964	0.00065352257
0.025216056	0.035459879	0.00064093879
0.025347545	0.036607957	0.00065747595
0.025479034	0.036053757	0.00064527855
0.025610522	0.035017276	0.00063047319
0.025742011	0.036414985	0.00064474445
0.025873500	0.034921001	0.00063006937
0.026004988	0.036283058	0.00064360501
0.026136477	0.035940120	0.00063655463
0.026267966	0.035362422	0.00062687048
0.026399454	0.035520880	0.00063145662
0.026530943	0.035067466	0.00062042248
0.026662432	0.034647835	0.00062123518
0.026793920	0.034984423	0.00062091984
0.026925409	0.035986590	0.00062583213
0.027056898	0.034612369	0.00061928863
0.027188387	0.034085602	0.00060573759
0.027319875	0.034889865	0.00061709821
0.027451364	0.035636134	0.00061840079
0.027582853	0.034628905	0.00060644140
0.027714341	0.034677649	0.00060790036
0.027845830	0.033137875	0.00059238286
0.027977319	0.034366722	0.00060361476
0.028108807	0.034766378	0.00060051209
0.028240296	0.033685940	0.00059381171
0.028371785	0.034453019	0.00059778494
0.028503274	0.034714658	0.00059820470
0.028634762	0.032978941	0.00058362353
0.028766251	0.032880779	0.00058351283
0.028897740	0.033648441	0.00058300324
0.029029228	0.033081509	0.00058069613
0.029160717	0.033404948	0.00058255713
0.029292206	0.032305667	0.00057039534
0.029423694	0.034127449	0.00058803233
0.029555183	0.032124269	0.00056096535
0.029686672	0.032065920	0.00056584314
0.029818161	0.032952343	0.00057352787
0.029949649	0.032997393	0.00056814467
0.030081138	0.030948775	0.00055281496
0.030212627	0.032896971	0.00056378339
0.030344115	0.032023156	0.00055809899
0.030475604	0.033320467	0.00056661399
0.030607093	0.034208260	0.00057168045
0.030738581	0.032260042	0.00055778865
0.030870070	0.032226619	0.00055323857
0.031001559	0.031654625	0.00054657088
0.031133048	0.032403212	0.00055502555
0.031264536	0.032222783	0.00055001919
0.031396025	0.031379687	0.00054546303
0.031527514	0.032735066	0.00055216401
0.031659002	0.031663230	0.00054254985
0.031790491	0.032203327	0.00054745910
0.031921980	0.032149018	0.00054303670
0.032053468	0.031081047	0.00053787212
0.032184957	0.031970473	0.00053931964
0.032316446	0.032031055	0.00053700799
0.032447935	0.031532909	0.00053688791
0.032579423	0.032174729	0.00053784243
0.032710912	0.031589791	0.00053378429
0.032842401	0.031304332	0.00052896610
0.032973889	0.032157444	0.00053346916
0.033105378	0.030748583	0.00052578841
0.033236867	0.031553416	0.00052915093
0.033368355	0.030783148	0.00053123234
0.033499844	0.030004839	0.00052344679
0.033631333	0.029661784	0.00052107638
0.033762822	0.030290687	0.00053289439
0.033894310	0.030233569	0.00053126615
0.034025799	0.029931930	0.00052921302
0.034157288	0.030185485	0.00053074226
0.034288776	0.030015309	0.00052907699
0.034420265	0.030927995	0.00054192728
0.034551754	0.030130078	0.00053101766
0.034683242	0.031366119	0.00054195342
0.034814731	0.030456256	0.00053158136
0.034946220	0.030487682	0.00053435166
0.035077708	0.030293037	0.00053766092
0.035209197	0.030001504	0.00053303380
0.035340686	0.029093909	0.00052175145
0.035472175	0.029315870	0.00053506258
0.035603663	0.030135287	0.00054319644
0.035735152	0.029416724	0.00054548798
0.035866641	0.029655587	0.00054639656
0.035998129	0.029045074	0.00053835751
0.036129618	0.029415967	0.00054397596
0.036261107	0.028851963	0.00053727125
0.036392595	0.028191627	0.00054017666
0.036524084	0.029441422	0.00054972403
0.036655573	0.029671577	0.00054782085
0.036787062	0.028834427	0.00054631031
0.036918550	0.029208416	0.00054341962
0.037050039	0.028269504	0.00054213173
0.037181528	0.029807418	0.00055088518
0.037313016	0.028797245	0.00054442409
0.037444505	0.029005017	0.00054944761
0.037575994	0.028558274	0.00054219905
0.037707482	0.028922849	0.00055057141
0.037838971	0.028787372	0.00055087453
0.037970460	0.029167225	0.00055159049
0.038101949	0.029230766	0.00055401757
0.038233437	0.028849565	0.00054662323
0.038364926	0.029226718	0.00054509949
0.038496415	0.029942899	0.00055023756
0.038627903	0.029158525	0.00053698012
0.038759392	0.029328078	0.00054238601
0.038890881	0.029487365	0.00053521446
0.039022369	0.029190803	0.00053457560
0.039153858	0.030112834	0.00054006983
0.039285347	0.029271438	0.00053003828
0.039416836	0.029332069	0.00053492095
0.039548324	0.029414279	0.00053227647
0.039679813	0.029105017	0.00052665920
0.039811302	0.028533127	0.00052337536
0.039942790	0.029598077	0.00052875525
0.040074279	0.029095332	0.00052918582
0.040205768	0.028887425	0.00052419328
0.040337256	0.029423169	0.00052519720
0.040468745	0.029234677	0.00052422981
0.040600234	0.028244179	0.00051585271
0.040731723	0.029164919	0.00052433361
0.040863211	0.029262890	0.00052436109
0.040994700	0.030014237	0.00052704258
0.041126189	0.029441225	0.00052612193
0.041257677	0.029487473	0.00052117947
0.041389166	0.029614650	0.00052173308
0.041520655	0.029954673	0.00052623375
0.041652143	0.029347510	0.00051916738
0.041783632	0.029932766	0.00052452709
0.041915121	0.029301054	0.00051740047
0.042046610	0.029820897	0.00052461776
0.042178098	0.029420251	0.00051996287
0.042309587	0.029353614	0.00051717883
0.042441076	0.029121214	0.00051407761
0.042572564	0.028827665	0.00051206556
0.042704053	0.028830065	0.00050819532
0.042835542	0.028040635	0.00050571884
0.042967030	0.027945793	0.00050429552
0.043098519	0.028723165	0.00051067202
0.043230008	0.029785217	0.00051703264
0.043361496	0.029143964	0.00050754161
0.043492985	0.028954599	0.00051092282
0.043624474	0.029310681	0.00051137480
0.043755963	0.028374656	0.00050687477
0.043887451	0.028220820	0.00050042565
0.044018940	0.028888926	0.00050331188
0.044150429	0.029489031	0.00051506552
0.044281917	0.029349782	0.00050865572
0.044413406	0.029458238	0.00051292398
0.044544895	0.028756018	0.00050211806
0.044676383	0.029622228	0.00050805531
0.044807872	0.029703325	0.00051140823
0.044939361	0.029115563	0.00050379610
0.045070850	0.028898107	0.00050254498
0.045202338	0.028565907	0.00050065462
0.045333827	0.029449916	0.00050361120
0.045465316	0.029588323	0.00051108102
0.045596804	0.029141996	0.00050319808
0.045728293	0.029098122	0.00050252773
0.045859782	0.029295883	0.00050258952
0.045991270	0.029135309	0.00049798967
0.046122759	0.028473409	0.00049730916
0.046254248	0.028160636	0.00050221064
0.046385737	0.028161313	0.00050340044
0.046517225	0.030065002	0.00051858312
0.046648714	0.028462343	0.00050925144
0.046780203	0.028728664	0.00051704999
0.046911691	0.029250346	0.00052135542
0.047043180	0.028746175	0.00051647940
0.047174669	0.029441710	0.00052226552
0.047306157	0.029628063	0.00052580082
0.047437646	0.029524066	0.00052862825
0.047569135	0.029823684	0.00053463457
0.047700624	0.029771641	0.00052767932
0.047832112	0.028697417	0.00052352143
0.047963601	0.028774517	0.00052291069
0.048095090	0.029390157	0.00053171386
0.048226578	0.029422063	0.00053279114
0.048358067	0.029713880	0.00053172667
0.048489556	0.029904252	0.00053691200
0.048621044	0.029648579	0.00053535888
0.048752533	0.028838856	0.00053396862
0.048884022	0.029333857	0.00053351887
0.049015511	0.028872071	0.00052857464
0.049146999	0.030128041	0.00054253880
0.049278488	0.029225077	0.00053559143
0.049409977	0.029490553	0.00054070555
0.049541465	0.028871676	0.00053318190
0.049672954	0.028860753	0.00053478014
0.049804443	0.029810000	0.00054099839
0.049935931	0.028871258	0.00053569468
0.050067420	0.028773867	0.00053621839
0.050198909	0.028649704	0.00053526781
0.050330398	0.029642611	0.00054045695
0.050461886	0.028980362	0.00053658362
0.050593375	0.029303284	0.00054129037
0.050724864	0.029454433	0.00054454627
0.050856352	0.029569705	0.00054501367
0.050987841	0.029887196	0.00054369689
0.051119330	0.029660775	0.00054440402
0.051250818	0.029144560	0.00054105939
0.051382307	0.028877627	0.00054207386
0.051513796	0.028900436	0.00053996004
0.051645284	0.029345575	0.00054396615
0.051776773	0.029357208	0.00054364304
0.051908262	0.028935342	0.00054086107
0.052039751	0.028571013	0.00054018553
0.052171239	0.030411261	0.00055519186
0.052302728	0.029183921	0.00054711563
0.052434217	0.030070308	0.00054983394
0.052565705	0.029029392	0.00054529598
0.052697194	0.029450384	0.00054824060
0.052828683	0.028813571	0.00054502446
0.052960171	0.028820144	0.00054117163
0.053091660	0.030524210	0.00055468580
0.053223149	0.029496864	0.00055024317
0.053354638	0.029591578	0.00055229069
0.053486126	0.029000092	0.00054834857
0.053617615	0.029569999	0.00055014683
0.053749104	0.028788888	0.00054391814
0.053880592	0.030222252	0.00055512035
0.054012081	0.029526909	0.00055453616
0.054143570	0.030045678	0.00055627996
0.054275058	0.028826535	0.00054687299
0.054406547	0.029573215	0.00054978150
0.054538036	0.029478792	0.00055596309
0.054669525	0.028238492	0.00054009427
0.054801013	0.029760043	0.00055818871
0.054932502	0.030188937	0.00055805491
0.055063991	0.029497067	0.00055077731
0.055195479	0.028602612	0.00054868589
0.055326968	0.029119026	0.00055035960
0.055458457	0.029702875	0.00055767629
0.055589945	0.029374227	0.00055536264
0.055721434	0.029750267	0.00055358501
0.055852923	0.029983737	0.00056187593
0.055984412	0.030166560	0.00056098963
0.056115900	0.028657978	0.00054654131
0.056247389	0.029248483	0.00055538696
0.056378878	0.029255736	0.00055083299
0.056510366	0.029503546	0.00055862407
0.056641855	0.029027052	0.00055068034
0.056773344	0.029510532	0.00055928188
0.056904832	0.030222944	0.00056438363
0.057036321	0.028590703	0.00054681396
0.057167810	0.029233021	0.00055454560
0.057299299	0.028945614	0.00055299651
0.057430787	0.029140570	0.00055063938
0.057562276	0.029939753	0.00056198320
0.057693765	0.029832790	0.00055413012
0.057825253	0.028953049	0.00055329691
0.057956742	0.029041097	0.00055276784
0.058088231	0.028383140	0.00054596330
0.058219719	0.028501333	0.00054818170
0.058351208	0.028242432	0.00054154816
0.058482697	0.028745747	0.00054741921
0.058614186	0.028991667	0.00055228252
0.058745674	0.029776961	0.00055226027
0.058877163	0.028587162	0.00054448705
0.059008652	0.028878465	0.00054147799
0.059140140	0.028156206	0.00054172398
0.059271629	0.028969341	0.00054683954
0.059403118	0.029579490	0.00054691734
0.059534606	0.028246087	0.00054101377
0.059666095	0.029024910	0.00054074505
0.059797584	0.029260332	0.00054317385
0.059929072	0.029757480	0.00055206684
0.060060561	0.029443596	0.00054487793
0.060192050	0.029604868	0.00054762268
0.060323539	0.027653984	0.00052705180
0.060455027	0.029483183	0.00054507184
0.060586516	0.029903334	0.00055154525
0.060718005	0.029515108	0.00054308744
0.060849493	0.029032002	0.00053872142
0.060980982	0.028573567	0.00053627982
0.061112471	0.027962284	0.00052875409
0.061243959	0.029413081	0.00054726228
0.061375448	0.028800684	0.00053475966
0.061506937	0.028913151	0.00054004819
0.061638426	0.029103706	0.00053831506
0.061769914	0.028646282	0.00053534320
0.061901403	0.029136107	0.00054177180
0.062032892	0.028710691	0.00053238795
0.062164380	0.028305622	0.00053158519
0.062295869	0.028811255	0.00053642797
0.062427358	0.028293184	0.00052963802
0.062558846	0.028923587	0.00054039257
0.062690335	0.028529782	0.00053101056
0.062821824	0.028158387	0.00052899014
0.062953313	0.027881601	0.00052655454
0.063084801	0.028902029	0.00053478865
0.063216290	0.027979445	0.00052965423
0.063347779	0.028807642	0.00053428891
0.063479267	0.028472646	0.00052743111
0.063610756	0.029263106	0.00054027132
0.063742245	0.029425825	0.00053753098
0.063873733	0.028403331	0.00053215782
0.064005222	0.029692504	0.00053821745
0.064136711	0.028793171	0.00053068100
0.064268200	0.030001996	0.00054061847
0.064399688	0.028799605	0.00052850686
0.064531177	0.028351434	0.00053103061
0.064662666	0.029157166	0.00053325252
0.064794154	0.028916701	0.00053052063
0.064925643	0.028143002	0.00052620517
0.065057132	0.028734513	0.00052937644
0.065188620	0.029002686	0.00053298773
0.065320109	0.029356196	0.00053349020
0.065451598	0.029133396	0.00053260116
0.065583087	0.029290888	0.00053511870
0.065714575	0.028604521	0.00052611110
0.065846064	0.029580840	0.00053666982
0.065977553	0.029177219	0.00053051433
0.066109041	0.028835612	0.00052863398
0.066240530	0.028314243	0.00052743762
0.066372019	0.029078216	0.00052869474
0.066503507	0.028360881	0.00052578967
0.066634996	0.028926684	0.00052655332
0.066766485	0.028173433	0.00052237326
0.066897973	0.028637170	0.00052794741
0.067029462	0.027860711	0.00051938121
0.067160951	0.028932532	0.00053153714
0.067292440	0.028209004	0.00051966274
0.067423928	0.028672438	0.00052306556
0.067555417	0.028969259	0.00052827576
0.067686906	0.028550990	0.00052336763
0.067818394	0.029140530	0.00052949015
0.067949883	0.028854966	0.00052471324
0.068081372	0.029011834	0.00052651450
0.068212860	0.029021877	0.00052596365
0.068344349	0.028947034	0.00052622093
0.068475838	0.029424712	0.00052886064
0.068607327	0.028816493	0.00052368980
0.068738815	0.028834536	0.00051958886
0.068870304	0.028816529	0.00052576511
0.069001793	0.028249158	0.00051895836
0.069133281	0.028287386	0.00051853550
0.069264770	0.029252045	0.00052819364
0.069396259	0.028408243	0.00051490616
0.069527747	0.028870559	0.00052513679
0.069659236	0.028720421	0.00052407411
0.069790725	0.029816437	0.00053013023
0.069922214	0.028985614	0.00052335016
0.070053702	0.029010068	0.00052023734
0.070185191	0.028863482	0.00052370243
0.070316680	0.029057186	0.00052144328
0.070448168	0.028414074	0.00051861858
0.070579657	0.027830962	0.00051534357
0.070711146	0.028915598	0.00051753187
0.070842634	0.028138560	0.00051565717
0.070974123	0.027819659	0.00051017725
0.071105612	0.028018263	0.00051209885
0.071237101	0.028275148	0.00051593198
0.071368589	0.027457614	0.00050508285
0.071500078	0.027374249	0.00050926024
0.071631567	0.028179197	0.00051498469
0.071763055	0.028205559	0.00051264335
0.071894544	0.027700506	0.00050938731
0.072026033	0.028766146	0.00051474968
0.072157521	0.027206553	0.00050699912
0.072289010	0.028464154	0.00051496471
0.072420499	0.027840099	0.00050919572
0.072551988	0.028034845	0.00050965262
0.072683476	0.027989073	0.00050800399
0.072814965	0.028294052	0.00051278841
0.072946454	0.026868539	0.00050262729
0.073077942	0.027492283	0.00050349859
0.073209431	0.027030531	0.00050402129
0.073340920	0.027136686	0.00050255084
0.073472408	0.027941780	0.00050913289
0.073603897	0.027392998	0.00050507438
0.073735386	0.026963064	0.00049922854
0.073866875	0.027031475	0.00049971049
0.073998363	0.026014099	0.00049275655
0.074129852	0.027192901	0.00050305441
0.074261341	0.027632477	0.00050568328
0.074392829	0.027847281	0.00050150910
0.074524318	0.027385085	0.00050401242
0.074655807	0.028020023	0.00050597179
0.074787295	0.028012712	0.00050610183
0.074918784	0.028072142	0.00050733614
0.075050273	0.027185270	0.00050006348
0.075181761	0.027013097	0.00049724164
0.075313250	0.027599264	0.00050367548
0.075444739	0.027475117	0.00050138555
0.075576228	0.027316381	0.00050143646
0.075707716	0.027123647	0.00049799924
0.075839205	0.026847622	0.00049501538
0.075970694	0.027121503	0.00049732513
0.076102182	0.027208020	0.00049410329
0.076233671	0.027170704	0.00049908600
0.076365160	0.027073443	0.00049256609
0.076496648	0.027594122	0.00050105902
0.076628137	0.027242598	0.00049912604
0.076759626	0.027391311	0.00049631658
0.076891115	0.026600113	0.00049282760
0.077022603	0.026904031	0.00049245427
0.077154092	0.027067109	0.00049521607
0.077285581	0.027453512	0.00049978973
0.077417069	0.027348740	0.00049565768
0.077548558	0.026802724	0.00049326899
0.077680047	0.027286908	0.00049269233
0.077811535	0.026314145	0.00048628556
0.077943024	0.026916440	0.00049385097
0.078074513	0.027094057	0.00049247792
0.078206002	0.026473146	0.00049049586
0.078337490	0.026654777	0.00048803817
0.078468979	0.027286082	0.00049283968
0.078600468	0.025915605	0.00048529288
0.078731956	0.026526097	0.00048656040
0.078863445	0.026927990	0.00049158040
0.078994934	0.027274230	0.00049251345
0.079126422	0.026197769	0.00048475854
0.079257911	0.025455189	0.00047845824
0.079389400	0.027300896	0.00049028477
0.079520889	0.026467820	0.00048673806
0.079652377	0.026737833	0.00048878170
0.079783866	0.026434634	0.00048360351
0.079915355	0.026557770	0.00048800305
0.080046843	0.027122674	0.00048786752
0.080178332	0.026343215	0.00048406666
0.080309821	0.027040665	0.00049020389
0.080441309	0.025926857	0.00047679920
0.080572798	0.026322401	0.00048501880
0.080704287	0.026713186	0.00048672921
0.080835776	0.026649313	0.00048529085
0.080967264	0.025641085	0.00047942738
0.081098753	0.025736708	0.00047542900
0.081230242	0.026816244	0.00048650973
0.081361730	0.027134248	0.00048741650
0.081493219	0.026195296	0.00047954513
0.081624708	0.026944261	0.00048804040
0.081756196	0.027113470	0.00048256755
0.081887685	0.026954418	0.00048659602
0.082019174	0.026228575	0.00048019261
0.082150663	0.025821885	0.00047594179
0.082282151	0.026171367	0.00048146500
0.082413640	0.026277800	0.00047788565
0.082545129	0.025894668	0.00047770759
0.082676617	0.025481783	0.00047438078
0.082808106	0.026091388	0.00047810904
0.082939595	0.026404174	0.00048189700
0.083071083	0.026393614	0.00047698836
0.083202572	0.026351755	0.00047866182
0.083334061	0.026303473	0.00048198625
0.083465549	0.025798830	0.00047151410
0.083597038	0.026432735	0.00048188925
0.083728527	0.026823885	0.00047826174
0.083860016	0.026172208	0.00047673895
0.083991504	0.026728487	0.00048066948
0.084122993	0.026393774	0.00047699125
0.084254482	0.026572748	0.00047976032
0.084385970	0.026091672	0.00047469392
0.084517459	0.026694122	0.00047979878
0.084648948	0.026178407	0.00047697159
0.084780436	0.026578296	0.00047702702
0.084911925	0.026627717	0.00047677465
0.085043414	0.026554175	0.00047607493
0.085174903	0.026088508	0.00047385324
0.085306391	0.027010851	0.00048149758
0.085437880	0.025724404	0.00046910513
0.085569369	0.026072773	0.00047353450
0.085700857	0.025964346	0.00047051021
0.085832346	0.026239275	0.00047302094
0.085963835	0.026491072	0.00047759305
0.086095323	0.025547376	0.00046627200
0.086226812	0.026060994	0.00047005491
0.086358301	0.026235724	0.00047146432
0.086489790	0.026068363	0.00047110374
0.086621278	0.025603758	0.00046836040
0.086752767	0.025723034	0.00046838405
0.086884256	0.025571262	0.00046539671
0.087015744	0.026123395	0.00047083100
0.087147233	0.025905985	0.00046825392
0.087278722	0.025281972	0.00046783442
0.087410210	0.025610948	0.00046552946
0.087541699	0.026095121	0.00046973798
0.087673188	0.025195859	0.00046507424
0.087804677	0.025278929	0.00046261435
0.087936165	0.025866484	0.00046834523
0.088067654	0.025412329	0.00046566702
0.088199143	0.025759065	0.00046407194
0.088330631	0.026649381	0.00047480833
0.088462120	0.025437167	0.00046296087
0.088593609	0.025651468	0.00046675344
0.088725097	0.025351098	0.00046077548
0.088856586	0.025555042	0.00046147655
0.088988075	0.025102210	0.00046234807
0.089119564	0.025123277	0.00045906677
0.089251052	0.024344525	0.00045526406
0.089382541	0.026066458	0.00046738888
0.089514030	0.025922642	0.00046434921
0.089645518	0.025750864	0.00046313522
0.089777007	0.025461310	0.00046156795
0.089908496	0.025492194	0.00046602851
0.090039984	0.024865535	0.00045775410
0.090171473	0.025229384	0.00045728850
0.090302962	0.025972783	0.00046497706
0.090434451	0.025368229	0.00045976790
0.090565939	0.025531778	0.00046231749
0.090697428	0.024764223	0.00045781005
0.090828917	0.025516099	0.00045778412
0.090960405	0.025162819	0.00045927337
0.091091894	0.025624720	0.00046046715
0.091223383	0.025531874	0.00046256870
0.091354871	0.025343138	0.00046240415
0.091486360	0.024675366	0.00046211880
0.091617849	0.025755853	0.00047625434
0.091749337	0.025097122	0.00047418425
0.091880826	0.025660956	0.00048228712
0.092012315	0.025955927	0.00048885922
0.092143804	0.025627772	0.00048433778
0.092275292	0.025769921	0.00048883012
0.092406781	0.025094013	0.00048512917
0.092538270	0.024524666	0.00048484554
0.092669758	0.024712231	0.00048883916
0.092801247	0.025592509	0.00047991378
0.092932736	0.025285713	0.00047876887
0.093064224	0.024326138	0.00046829837
0.093195713	0.024992170	0.00047284129
0.093327202	0.024579128	0.00046808136
0.093458691	0.025040409	0.00046420310
0.093590179	0.024658847	0.00046579725
0.093721668	0.025074084	0.00046742552
0.093853157	0.025028389	0.00046734514
0.093984645	0.024643419	0.00046170162
0.094116134	0.025098327	0.00046344032
0.094247623	0.024104412	0.00045659909
0.094379111	0.024735882	0.00046331415
0.094510600	0.024402047	0.00045954271
0.094642089	0.025148306	0.00046265492
0.094773578	0.025351356	0.00046171075
0.094905066	0.025580716	0.00046626184
0.095036555	0.024459639	0.00045976760
0.095168044	0.025101199	0.00045945787
0.095299532	0.025041361	0.00046105229
0.095431021	0.024907821	0.00045528623
0.095562510	0.024394385	0.00045554196
0.095693998	0.025016409	0.00046110817
0.095825487	0.024769626	0.00045396523
0.095956976	0.025153542	0.00046030530
0.096088465	0.024493182	0.00045137831
0.096219953	0.024527102	0.00045410009
0.096351442	0.024439378	0.00045527238
0.096482931	0.024262988	0.00045042176
0.096614419	0.024159762	0.00044897465
0.096745908	0.024675852	0.00045424516
0.096877397	0.024419754	0.00045020479
0.097008885	0.024346609	0.00045185664
0.097140374	0.025262433	0.00045538759
0.097271863	0.024914397	0.00045377334
0.097403352	0.024272821	0.00044874675
0.097534840	0.024236749	0.00044780684
0.097666329	0.024034935	0.00044871433
0.097797818	0.024013127	0.00044344212
0.097929306	0.024609216	0.00044937366
0.098060795	0.023754342	0.00044217838
0.098192284	0.024978541	0.00044748603
0.098323772	0.023756481	0.00044178349
0.098455261	0.024396218	0.00044180824
0.098586750	0.023718088	0.00043747428
0.098718239	0.025145440	0.00044735959
0.098849727	0.024364941	0.00043993051
0.098981216	0.023811350	0.00043721384
0.099112705	0.023915256	0.00043687797
0.099244193	0.024265925	0.00043970480
0.099375682	0.025035366	0.00044593775
0.099507171	0.024066351	0.00043599467
0.099638659	0.024866921	0.00044672760
0.099770148	0.024629514	0.00044206379
0.099901637	0.024141670	0.00043722999
0.10003313	0.024021422	0.00043975670
0.10016461	0.024309949	0.00044071388
0.10029610	0.024124181	0.00044139156
0.10042759	0.024262502	0.00043980466
0.10055908	0.024230755	0.00043945095
0.10069057	0.024274625	0.00044045119
0.10082206	0.024351171	0.00044017758
0.10095355	0.023481174	0.00043582832
0.10108504	0.024225787	0.00043702956
0.10121652	0.024059481	0.00043566095
0.10134801	0.023801891	0.00043532577
0.10147950	0.023975609	0.00043856128
0.10161099	0.024108460	0.00043706912
0.10174248	0.023839912	0.00043689213
0.10187397	0.023399964	0.00042911540
0.10200546	0.024330596	0.00043861952
0.10213694	0.024276247	0.00043443621
0.10226843	0.024783074	0.00044208105
0.10239992	0.023991092	0.00043666349
0.10253141	0.023811145	0.00042984349
0.10266290	0.024192113	0.00043792923
0.10279439	0.023755513	0.00043193906
0.10292588	0.023887630	0.00043472902
0.10305737	0.023541217	0.00043127426
0.10318885	0.023593124	0.00043029130
0.10332034	0.023929718	0.00043446443
0.10345183	0.023850254	0.00043180055
0.10358332	0.024485916	0.00043669431
0.10371481	0.023650231	0.00042943960
0.10384630	0.024110270	0.00043396982
0.10397779	0.023644980	0.00043023224
0.10410928	0.023809880	0.00043311069
0.10424076	0.024244651	0.00043531677
0.10437225	0.024138463	0.00043457769
0.10450374	0.023930665	0.00042874607
0.10463523	0.023318604	0.00042768230
0.10476672	0.024386744	0.00043479362
0.10489821	0.024008123	0.00043214101
0.10502970	0.022979564	0.00042245606
0.10516118	0.024371587	0.00043170003
0.10529267	0.023095484	0.00042749147
0.10542416	0.023855607	0.00042901249
0.10555565	0.024583815	0.00043307280
0.10568714	0.023852229	0.00042864849
0.10581863	0.024238489	0.00043121486
0.10595012	0.023444429	0.00042554416
0.10608161	0.024569874	0.00043559432
0.10621309	0.024807540	0.00043588308
0.10634458	0.024004363	0.00042970550
0.10647607	0.024074219	0.00043081140
0.10660756	0.023446675	0.00042406863
0.10673905	0.023843019	0.00043100808
0.10687054	0.023978207	0.00043308959
0.10700203	0.024796820	0.00044460353
0.10713352	0.023787564	0.00044022626
0.10726500	0.023266837	0.00044115045
0.10739649	0.022943387	0.00044489654
0.10752798	0.023820860	0.00044870215
0.10765947	0.023679256	0.00045166731
0.10779096	0.024468371	0.00045884538
0.10792245	0.023651044	0.00045634809
0.10805394	0.023849865	0.00045910479
0.10818542	0.023969819	0.00045900554
0.10831691	0.023620906	0.00045900444
0.10844840	0.023263119	0.00045669269
0.10857989	0.023715498	0.00046298385
0.10871138	0.023877499	0.00046877973
0.10884287	0.023980032	0.00046709984
0.10897436	0.023593941	0.00046444765
0.10910585	0.024013621	0.00047227765
0.10923733	0.024199372	0.00047011746
0.10936882	0.023226471	0.00046908346
0.10950031	0.023440223	0.00047063970
0.10963180	0.023650436	0.00047209629
0.10976329	0.023535565	0.00047177296
0.10989478	0.024389191	0.00048187685
0.11002627	0.023500999	0.00047869318
0.11015776	0.024112512	0.00047746193
0.11028924	0.024225718	0.00048291034
0.11042073	0.023724082	0.00048330681
0.11055222	0.023751614	0.00048043626
0.11068371	0.023932577	0.00048448134
0.11081520	0.024370354	0.00048833873
0.11094669	0.024682958	0.00049085996
0.11107818	0.023349966	0.00048373622
0.11120966	0.022494753	0.00047436426
0.11134115	0.023346667	0.00048468901
0.11147264	0.024143795	0.00048712925
0.11160413	0.023371542	0.00048381501
0.11173562	0.023317557	0.00048939813
0.11186711	0.023866599	0.00047543933
0.11199860	0.023198275	0.00047213778
0.11213009	0.024203737	0.00047044678
0.11226157	0.023773027	0.00046667698
0.11239306	0.023018492	0.00045884837
0.11252455	0.024171975	0.00046707341
0.11265604	0.023507465	0.00045982439
0.11278753	0.024021727	0.00046020323
0.11291902	0.024387462	0.00046330047
0.11305051	0.023403021	0.00045553256
0.11318200	0.022723826	0.00044608576
0.11331348	0.025066732	0.00046489646
0.11344497	0.023607757	0.00045433297
0.11357646	0.023492146	0.00044667342
0.11370795	0.023660862	0.00045163161
0.11383944	0.023936171	0.00045267995
0.11397093	0.023837352	0.00045028835
0.11410242	0.023999531	0.00045258664
0.11423390	0.023424560	0.00044243062
0.11436539	0.024417322	0.00045702849
0.11449688	0.023509257	0.00044224047
0.11462837	0.023772858	0.00045000308
0.11475986	0.023037985	0.00043965261
0.11489135	0.023290659	0.00043900318
0.11502284	0.023925449	0.00044885559
0.11515433	0.024172049	0.00044704991
0.11528581	0.024097598	0.00044644078
0.11541730	0.023790223	0.00044316259
0.11554879	0.023870679	0.00044098414
0.11568028	0.023091542	0.00043808767
0.11581177	0.023704251	0.00044046953
0.11594326	0.023496666	0.00044112656
0.11607475	0.022896010	0.00043556668
0.11620624	0.023912586	0.00043875920
0.11633772	0.023729154	0.00043825331
0.11646921	0.024651435	0.00044741596
0.11660070	0.024171287	0.00044074928
0.11673219	0.023774353	0.00043651986
0.11686368	0.023687332	0.00043569639
0.11699517	0.023639535	0.00043550732
0.11712666	0.023917501	0.00043632921
0.11725814	0.023819540	0.00043460489
0.11738963	0.023533076	0.00043094830
0.11752112	0.022703078	0.00042310844
0.11765261	0.024606941	0.00043906133
0.11778410	0.023578748	0.00043237374
0.11791559	0.024336062	0.00043642099
0.11804708	0.023657037	0.00043002604
0.11817857	0.024230569	0.00043447509
0.11831005	0.023409897	0.00042593492
0.11844154	0.024513384	0.00043761046
0.11857303	0.023824999	0.00042777387
0.11870452	0.024099440	0.00042907859
0.11883601	0.023840734	0.00042802403
0.11896750	0.023829350	0.00042790007
0.11909899	0.023712664	0.00042797548
0.11923048	0.023394567	0.00042024639
0.11936196	0.024236835	0.00042896718
0.11949345	0.023947974	0.00042400660
0.11962494	0.023839461	0.00042311169
0.11975643	0.023550173	0.00042336284
0.11988792	0.022699530	0.00041285428
0.12001941	0.023462657	0.00041774629
0.12015090	0.023313342	0.00041798800
0.12028239	0.023709509	0.00042219715
0.12041387	0.023462295	0.00041708952
0.12054536	0.023553200	0.00041709640
0.12067685	0.023632173	0.00041956153
0.12080834	0.023765348	0.00041979206
0.12093983	0.024379346	0.00041970365
0.12107132	0.024154254	0.00042365978
0.12120281	0.024071509	0.00041978436
0.12133429	0.023081811	0.00041129745
0.12146578	0.023919065	0.00041881094
0.12159727	0.023611730	0.00041483104
0.12172876	0.024152938	0.00042000497
0.12186025	0.024130900	0.00041808992
0.12199174	0.023998436	0.00041773278
0.12212323	0.024564719	0.00042324490
0.12225472	0.023841501	0.00041580187
0.12238620	0.023230713	0.00041296382
0.12251769	0.023861913	0.00041433316
0.12264918	0.024172801	0.00041722104
0.12278067	0.023668278	0.00041675534
0.12291216	0.023641764	0.00041461527
0.12304365	0.024385166	0.00041858709
0.12317514	0.024743748	0.00041947672
0.12330663	0.023281665	0.00041114827
0.12343811	0.022821230	0.00040988094
0.12356960	0.023350165	0.00040940485
0.12370109	0.024022950	0.00041551260
0.12383258	0.023563671	0.00041250632
0.12396407	0.023513655	0.00041010384
0.12409556	0.023683968	0.00041555697
0.12422705	0.024196834	0.00041364522
0.12435853	0.024777653	0.00042105162
0.12449002	0.024250306	0.00041427238
0.12462151	0.023777488	0.00041476458
0.12475300	0.023721174	0.00041122253
0.12488449	0.024222678	0.00041401920
0.12501598	0.023697651	0.00041245618
0.12514747	0.023934836	0.00041078887
0.12527896	0.023546278	0.00040916074
0.12541044	0.023690143	0.00041229812
0.12554193	0.023607847	0.00040937289
0.12567342	0.024147728	0.00041457528
0.12580491	0.023718592	0.00041260677
0.12593640	0.023736847	0.00040857665
0.12606789	0.023511333	0.00041011421
0.12619938	0.023687662	0.00040957799
0.12633087	0.024529081	0.00041640379
0.12646235	0.023218121	0.00040743283
0.12659384	0.023123731	0.00040251341
0.12672533	0.023477436	0.00040910653
0.12685682	0.023632165	0.00040708025
0.12698831	0.023296801	0.00040669745
0.12711980	0.023937611	0.00041038664
0.12725129	0.023219278	0.00040309938
0.12738277	0.023343994	0.00040513834
0.12751426	0.023716771	0.00040734179
0.12764575	0.023192854	0.00040339202
0.12777724	0.024185294	0.00040929591
0.12790873	0.024000908	0.00040985691
0.12804022	0.023796075	0.00040947469
0.12817171	0.023492295	0.00040610461
0.12830320	0.023685488	0.00040697390
0.12843468	0.023666170	0.00040733184
0.12856617	0.023261897	0.00040182417
0.12869766	0.023683770	0.00040650986
0.12882915	0.023085226	0.00040324707
0.12896064	0.024150898	0.00040788097
0.12909213	0.023625534	0.00040467313
0.12922362	0.023535517	0.00040503233
0.12935511	0.023548829	0.00040523798
0.12948659	0.023423385	0.00040416760
0.12961808	0.024130382	0.00040641024
0.12974957	0.023706907	0.00040622365
0.12988106	0.023896546	0.00040617952
0.13001255	0.024027932	0.00040736097
0.13014404	0.023942965	0.00040676610
0.13027553	0.023598404	0.00040051196
0.13040701	0.023839103	0.00040310801
0.13053850	0.023822243	0.00040498303
0.13066999	0.022801823	0.00039669462
0.13080148	0.023733639	0.00040619253
0.13093297	0.023555221	0.00040077293
0.13106446	0.023548355	0.00040426440
0.13119595	0.024285690	0.00040626072
0.13132744	0.023318000	0.00039987217
0.13145892	0.024470065	0.00040917057
0.13159041	0.023698228	0.00040181251
0.13172190	0.023904523	0.00040249165
0.13185339	0.024170103	0.00040696579
0.13198488	0.023657923	0.00040146541
0.13211637	0.023042502	0.00039792910
0.13224786	0.024069446	0.00040251260
0.13237935	0.023042209	0.00039716556
0.13251083	0.023630104	0.00040092692
0.13264232	0.023121586	0.00039725935
0.13277381	0.024226074	0.00040589998
0.13290530	0.023906638	0.00040044704
0.13303679	0.023081252	0.00039801449
0.13316828	0.023375347	0.00040018563
0.13329977	0.023437566	0.00039630989
0.13343125	0.023341403	0.00040111936
0.13356274	0.023792072	0.00039789180
0.13369423	0.023337455	0.00039692752
0.13382572	0.024032736	0.00040322398
0.13395721	0.023253841	0.00039557187
0.13408870	0.023895691	0.00040229587
0.13422019	0.023914027	0.00039836030
0.13435168	0.024184267	0.00040395629
0.13448316	0.023747157	0.00040097562
0.13461465	0.024002662	0.00039960872
0.13474614	0.023989346	0.00040119096
0.13487763	0.023816587	0.00039920054
0.13500912	0.023975107	0.00039995479
0.13514061	0.023325341	0.00039659228
0.13527210	0.023299719	0.00039664804
0.13540359	0.023803977	0.00039885481
0.13553507	0.023521835	0.00039550934
0.13566656	0.023942801	0.00039936948
0.13579805	0.024099429	0.00040088927
0.13592954	0.023736869	0.00039679015
0.13606103	0.023597998	0.00039844114
0.13619252	0.024000994	0.00039792125
0.13632401	0.023960311	0.00039653529
0.13645549	0.023470330	0.00039646205
0.13658698	0.023619106	0.00039513504
0.13671847	0.023886215	0.00039793682
0.13684996	0.023840376	0.00039783424
0.13698145	0.023855351	0.00039522826
0.13711294	0.023670657	0.00039655701
0.13724443	0.024300583	0.00039957366
0.13737592	0.023629267	0.00039428791
0.13750740	0.023331783	0.00039561213
0.13763889	0.022944004	0.00038906984
0.13777038	0.022545927	0.00038941415
0.13790187	0.023794302	0.00039489729
0.13803336	0.024207606	0.00039686794
0.13816485	0.023664898	0.00039575165
0.13829634	0.023872449	0.00039347924
0.13842783	0.023757315	0.00039659624
0.13855931	0.023427891	0.00039274786
0.13869080	0.024217991	0.00039840251
0.13882229	0.023436881	0.00039107677
0.13895378	0.023834501	0.00039301508
0.13908527	0.023928975	0.00039648454
0.13921676	0.024444695	0.00039897348
0.13934825	0.024223703	0.00039726062
0.13947973	0.024182167	0.00039528627
0.13961122	0.023643611	0.00039159598
0.13974271	0.023984826	0.00039468485
0.13987420	0.024109956	0.00039775803
0.14000569	0.023430571	0.00038972152
0.14013718	0.023404933	0.00039021980
0.14026867	0.023663496	0.00039178068
0.14040016	0.023808769	0.00039344822
0.14053164	0.024473712	0.00039789402
0.14066313	0.023896158	0.00038917696
0.14079462	0.023062169	0.00038672585
0.14092611	0.024325494	0.00039356075
0.14105760	0.023733664	0.00039095315
0.14118909	0.023492188	0.00039049764
0.14132058	0.023323029	0.00038680818
0.14145207	0.023082674	0.00038579423
0.14158355	0.023048178	0.00038418116
0.14171504	0.023897031	0.00039044570
0.14184653	0.023550638	0.00038981836
0.14197802	0.023874578	0.00038943594
0.14210951	0.024024696	0.00039086596
0.14224100	0.023566686	0.00038900294
0.14237249	0.023477729	0.00038703438
0.14250398	0.023864502	0.00039072442
0.14263546	0.022979907	0.00038295444
0.14276695	0.024485224	0.00039403896
0.14289844	0.023814426	0.00039002058
0.14302993	0.024093011	0.00039164852
0.14316142	0.023986558	0.00039116729
0.14329291	0.023972232	0.00038772647
0.14342440	0.024153133	0.00039190588
0.14355588	0.024013653	0.00039035814
0.14368737	0.023512947	0.00038615174
0.14381886	0.023639848	0.00038775305
0.14395035	0.023146938	0.00038186000
0.14408184	0.024132276	0.00038957884
0.14421333	0.023683641	0.00038748645
0.14434482	0.023828462	0.00038658999
0.14447631	0.024058980	0.00038990308
0.14460779	0.023578372	0.00038580230
0.14473928	0.023694753	0.00038610971
0.14487077	0.023336221	0.00038713098
0.14500226	0.024040083	0.00038872191
0.14513375	0.024092192	0.00039100145
0.14526524	0.023352891	0.00038322696
0.14539673	0.022821391	0.00038193795
0.14552822	0.023115891	0.00038570238
0.14565970	0.023494803	0.00038414319
0.14579119	0.023953925	0.00038734554
0.14592268	0.023290143	0.00038291696
0.14605417	0.023409013	0.00038379116
0.14618566	0.024208052	0.00039024605
0.14631715	0.023460049	0.00038262363
0.14644864	0.023908371	0.00038713905
0.14658012	0.023835519	0.00038540425
0.14671161	0.023881572	0.00038532545
0.14684310	0.024065402	0.00038964898
0.14697459	0.023510972	0.00038367127
0.14710608	0.023725843	0.00038341213
0.14723757	0.023701187	0.00038488865
0.14736906	0.023712728	0.00038345502
0.14750055	0.023790596	0.00038571866
0.14763203	0.023812762	0.00038401175
0.14776352	0.024334828	0.00038912016
0.14789501	0.023844660	0.00038579149
0.14802650	0.023281325	0.00037897322
0.14815799	0.023241617	0.00038222935
0.14828948	0.023330433	0.00038024445
0.14842097	0.023338441	0.00038281045
0.14855246	0.024198539	0.00038703776
0.14868394	0.023513496	0.00038042625
0.14881543	0.024278847	0.00038618911
0.14894692	0.023673734	0.00038303057
0.14907841	0.023757012	0.00038310068
0.14920990	0.023893013	0.00038276357
0.14934139	0.023424781	0.00038038498
0.14947288	0.024118526	0.00038491364
0.14960436	0.023501735	0.00038000042
0.14973585	0.023526326	0.00038051352
0.14986734	0.023846086	0.00038327801
0.14999883	0.023506958	0.00037967198
0.15013032	0.023638292	0.00038191927
0.15026181	0.023631147	0.00038136541
0.15039330	0.023854445	0.00038237547
0.15052479	0.023814748	0.00038229173
0.15065627	0.023287256	0.00037836469
0.15078776	0.023105652	0.00037808649
0.15091925	0.022922735	0.00037738556
0.15105074	0.023694941	0.00038059907
0.15118223	0.023434645	0.00037929127
0.15131372	0.023254460	0.00037832651
0.15144521	0.023503175	0.00037829279
0.15157670	0.023671677	0.00038206469
0.15170818	0.023537259	0.00037900869
0.15183967	0.023797193	0.00038063403
0.15197116	0.023968919	0.00038253212
0.15210265	0.023771465	0.00037926060
0.15223414	0.024220183	0.00038203953
0.15236563	0.023465221	0.00037813840
0.15249712	0.023820602	0.00038092547
0.15262860	0.023966658	0.00038062049
0.15276009	0.023644766	0.00037905616
0.15289158	0.023765271	0.00038001256
0.15302307	0.023074688	0.00037395859
0.15315456	0.023858437	0.00038036461
0.15328605	0.023416996	0.00037822538
0.15341754	0.024006319	0.00038225385
0.15354903	0.023894355	0.00037817515
0.15368051	0.023138662	0.00037457716
0.15381200	0.023716406	0.00037775952
0.15394349	0.023791570	0.00037863940
0.15407498	0.024060510	0.00038175822
0.15420647	0.023718827	0.00037560003
0.15433796	0.023209916	0.00037424156
0.15446945	0.023511993	0.00037543841
0.15460094	0.023808503	0.00037975406
0.15473242	0.023851622	0.00037850393
0.15486391	0.023948146	0.00037791658
0.15499540	0.023553391	0.00037491270
0.15512689	0.023362788	0.00037429111
0.15525838	0.023927489	0.00037934927
0.15538987	0.023680478	0.00037661789
0.15552136	0.023447603	0.00037426799
0.15565284	0.023266806	0.00037280779
0.15578433	0.023737342	0.00037690002
0.15591582	0.023241464	0.00037401690
0.15604731	0.023918001	0.00037829358
0.15617880	0.024238392	0.00037856851
0.15631029	0.023523513	0.00037532368
0.15644178	0.023782465	0.00037399194
0.15657327	0.024042610	0.00037820670
0.15670475	0.023379249	0.00037143307
0.15683624	0.023691979	0.00037471876
0.15696773	0.023924584	0.00037675676
0.15709922	0.023866704	0.00037566018
0.15723071	0.023924617	0.00037637243
0.15736220	0.022481951	0.00036580152
0.15749369	0.024030792	0.00037639366
0.15762518	0.023494777	0.00037291956
0.15775666	0.024270027	0.00037704991
0.15788815	0.023532235	0.00037484400
0.15801964	0.023224661	0.00037037363
0.15815113	0.024063995	0.00037605791
0.15828262	0.024286402	0.00037748655
0.15841411	0.023103033	0.00037017112
0.15854560	0.024264237	0.00037753042
0.15867708	0.023455522	0.00037000924
0.15880857	0.023407075	0.00037149011
0.15894006	0.023222349	0.00036948892
0.15907155	0.023197265	0.00036974989
0.15920304	0.023825067	0.00037403968
0.15933453	0.022960780	0.00036708054
0.15946602	0.023567690	0.00037095135
0.15959751	0.023574792	0.00037146436
0.15972899	0.023143470	0.00036870477
0.15986048	0.023613760	0.00037348082
0.15999197	0.023942362	0.00037269680
0.16012346	0.024440453	0.00037783223
0.16025495	0.022852145	0.00036598805
0.16038644	0.023585248	0.00037040957
0.16051793	0.023806995	0.00037375487
0.16064942	0.023678882	0.00037067311
0.16078090	0.024202603	0.00037553250
0.16091239	0.023077695	0.00036891531
0.16104388	0.023768099	0.00037059125
0.16117537	0.023600909	0.00037131337
0.16130686	0.023184910	0.00036625835
0.16143835	0.023698859	0.00037057084
0.16156984	0.024081507	0.00037484676
0.16170133	0.023425416	0.00036694991
0.16183281	0.023620492	0.00037057233
0.16196430	0.024318914	0.00037428387
0.16209579	0.023632005	0.00036971607
0.16222728	0.022624036	0.00036400569
0.16235877	0.023519134	0.00036607538
0.16249026	0.023715982	0.00037033538
0.16262175	0.023182430	0.00036717318
0.16275323	0.023976348	0.00037090460
0.16288472	0.023336267	0.00036687228
0.16301621	0.023707736	0.00036980755
0.16314770	0.023397437	0.00036758672
0.16327919	0.023878898	0.00037053831
0.16341068	0.023626147	0.00036776211
0.16354217	0.023862130	0.00036979270
0.16367366	0.023347395	0.00036547252
0.16380514	0.023146438	0.00036667695
0.16393663	0.023726945	0.00037017075
0.16406812	0.023665314	0.00036692320
0.16419961	0.023959943	0.00037057540
0.16433110	0.023690749	0.00036799055
0.16446259	0.022789070	0.00036244632
0.16459408	0.023674789	0.00036853165
0.16472557	0.023500754	0.00036546193
0.16485705	0.023405906	0.00036605138
0.16498854	0.023365608	0.00036507900
0.16512003	0.024294139	0.00037182193
0.16525152	0.023555343	0.00036692802
0.16538301	0.023668084	0.00036654565
0.16551450	0.023470262	0.00036590911
0.16564599	0.023977247	0.00036903495
0.16577747	0.024258477	0.00037080796
0.16590896	0.023175514	0.00036405618
0.16604045	0.024179385	0.00036860275
0.16617194	0.023666525	0.00036704870
0.16630343	0.024359775	0.00037052974
0.16643492	0.023767619	0.00036606587
0.16656641	0.023508635	0.00036550632
0.16669790	0.023416728	0.00036276486
0.16682938	0.023776930	0.00036764493
0.16696087	0.024187024	0.00036976383
0.16709236	0.023846359	0.00036567089
0.16722385	0.023577380	0.00036588417
0.16735534	0.024256290	0.00036949730
0.16748683	0.023265845	0.00036218512
0.16761832	0.023896526	0.00036841898
0.16774981	0.023177207	0.00036126670
0.16788129	0.023757567	0.00036596015
0.16801278	0.024045075	0.00036650851
0.16814427	0.022765566	0.00036038256
0.16827576	0.023306853	0.00036398405
0.16840725	0.023507384	0.00036215149
0.16853874	0.023519912	0.00036376802
0.16867023	0.023482959	0.00036186420
0.16880171	0.023335043	0.00036302403
0.16893320	0.023208908	0.00036180207
0.16906469	0.023447913	0.00036110489
0.16919618	0.023047219	0.00036111722
0.16932767	0.023418183	0.00035946524
0.16945916	0.024044273	0.00036589863
0.16959065	0.023611832	0.00036355119
0.16972214	0.024187856	0.00036529167
0.16985362	0.023966788	0.00036553445
0.16998511	0.023845248	0.00036193719
0.17011660	0.023744324	0.00036259871
0.17024809	0.024057235	0.00036552892
0.17037958	0.023346014	0.00036071205
0.17051107	0.023435773	0.00036285718
0.17064256	0.023857128	0.00036419180
0.17077405	0.023673251	0.00036368484
0.17090553	0.023528915	0.00036256375
0.17103702	0.023249961	0.00035955474
0.17116851	0.023411838	0.00036078931
0.17130000	0.023635430	0.00036154874
0.17143149	0.022910782	0.00035785298
0.17156298	0.022772149	0.00035745755
0.17169447	0.023783186	0.00036014317
0.17182595	0.023653198	0.00036205654
0.17195744	0.023268844	0.00035933743
0.17208893	0.023585089	0.00036057236
0.17222042	0.023105707	0.00035899217
0.17235191	0.023181735	0.00035831423
0.17248340	0.024274029	0.00036450104
0.17261489	0.022846889	0.00035680720
0.17274638	0.023800486	0.00036035185
0.17287786	0.023865140	0.00036256299
0.17300935	0.023467081	0.00035918743
0.17314084	0.023892364	0.00036175350
0.17327233	0.023153653	0.00035744033
0.17340382	0.023866226	0.00036141155
0.17353531	0.023801207	0.00036054496
0.17366680	0.023925540	0.00036233152
0.17379829	0.023630092	0.00035876527
0.17392977	0.023307465	0.00035947130
0.17406126	0.023500134	0.00035897893
0.17419275	0.023703642	0.00035972376
0.17432424	0.023488912	0.00035806099
0.17445573	0.023994851	0.00036100442
0.17458722	0.023451530	0.00035919408
0.17471871	0.023624286	0.00035778175
0.17485019	0.023220716	0.00035643207
0.17498168	0.023692424	0.00035841635
0.17511317	0.023305466	0.00035604020
0.17524466	0.023339556	0.00035901844
0.17537615	0.023133466	0.00035518420
0.17550764	0.024148992	0.00036130630
0.17563913	0.023896243	0.00035987397
0.17577062	0.023611600	0.00035677229
0.17590210	0.023925638	0.00036083400
0.17603359	0.023639566	0.00035691198
0.17616508	0.023274403	0.00035620300
0.17629657	0.022878054	0.00035349245
0.17642806	0.023664827	0.00035717891
0.17655955	0.022710618	0.00035236257
0.17669104	0.023693843	0.00035653183
0.17682253	0.023305887	0.00035442219
0.17695401	0.023476036	0.00035772131
0.17708550	0.023478480	0.00035491090
0.17721699	0.023605062	0.00035632652
0.17734848	0.023437421	0.00035546175
0.17747997	0.023547729	0.00035629322
0.17761146	0.023494674	0.00035758321
0.17774295	0.023153612	0.00035116330
0.17787443	0.023651523	0.00035705791
0.17800592	0.023372426	0.00035439952
0.17813741	0.023827376	0.00035760091
0.17826890	0.023945107	0.00035875326
0.17840039	0.023577384	0.00035498259
0.17853188	0.022993135	0.00035313154
0.17866337	0.023455812	0.00035398778
0.17879486	0.024038275	0.00035737648
0.17892634	0.022522156	0.00034968103
0.17905783	0.023092120	0.00035048874
0.17918932	0.023461150	0.00035581564
0.17932081	0.023318867	0.00035328098
0.17945230	0.023968239	0.00035782567
0.17958379	0.024465347	0.00036058355
0.17971528	0.023574737	0.00035362834
0.17984677	0.023486430	0.00035471890
0.17997825	0.023732168	0.00035525836
0.18010974	0.023392950	0.00035196550
0.18024123	0.023584334	0.00035437820
0.18037272	0.023478310	0.00035144047
0.18050421	0.023362472	0.00036082772
0.18063570	0.023240936	0.00036226654
0.18076719	0.023543121	0.00036493414
0.18089867	0.023483129	0.00036860400
0.18103016	0.023691453	0.00036887331
0.18116165	0.023302222	0.00037084782
0.18129314	0.024026587	0.00037499690
0.18142463	0.023385130	0.00037226623
0.18155612	0.023246414	0.00037305945
0.18168761	0.022673878	0.00037144730
0.18181910	0.023818600	0.00037926073
0.18195058	0.022848575	0.00037554400
0.18208207	0.023307082	0.00037731185
0.18221356	0.023646349	0.00038273709
0.18234505	0.023102912	0.00037893946
0.18247654	0.023478057	0.00038313414
0.18260803	0.023101290	0.00038242531
0.18273952	0.024071112	0.00038739754
0.18287101	0.023310412	0.00038507351
0.18300249	0.022872933	0.00038250908
0.18313398	0.023526489	0.00038743341
0.18326547	0.023373622	0.00038778199
0.18339696	0.023685510	0.00038891519
0.18352845	0.023214634	0.00038749110
0.18365994	0.023467507	0.00039215850
0.18379143	0.023214147	0.00038901757
0.18392292	0.023276233	0.00039260227
0.18405440	0.023329967	0.00039146248
0.18418589	0.023711882	0.00039628591
0.18431738	0.023538714	0.00039767797
0.18444887	0.023937256	0.00039770020
0.18458036	0.023512519	0.00039696554
0.18471185	0.023263245	0.00039527622
0.18484334	0.023038507	0.00039524511
0.18497482	0.024008619	0.00040306053
0.18510631	0.022867315	0.00039321992
0.18523780	0.024017050	0.00040506571
0.18536929	0.023315892	0.00039463702
0.18550078	0.023118436	0.00038549632
0.18563227	0.023205003	0.00038582862
0.18576376	0.022975006	0.00037756872
0.18589525	0.023110813	0.00038198215
0.18602673	0.022976189	0.00037866198
0.18615822	0.023829518	0.00038299933
0.18628971	0.023455339	0.00037937117
0.18642120	0.024065350	0.00038042362
0.18655269	0.023704799	0.00037974293
0.18668418	0.023866951	0.00037650390
0.18681567	0.023507372	0.00037444961
0.18694716	0.023285778	0.00037303504
0.18707864	0.023928594	0.00037291011
0.18721013	0.023630984	0.00037300697
0.18734162	0.023578465	0.00037178425
0.18747311	0.023023193	0.00036520817
0.18760460	0.023199382	0.00036836501
0.18773609	0.023540763	0.00036638890
0.18786758	0.022989091	0.00036371931
0.18799906	0.023549126	0.00036863728
0.18813055	0.023184864	0.00036334932
0.18826204	0.022914615	0.00036226911
0.18839353	0.023847721	0.00036410917
0.18852502	0.023548217	0.00036441138
0.18865651	0.023176493	0.00036297888
0.18878800	0.023171021	0.00035927511
0.18891949	0.023576404	0.00036290166
0.18905097	0.023161839	0.00035866095
0.18918246	0.023271446	0.00035981860
0.18931395	0.023614635	0.00036087029
0.18944544	0.023313822	0.00035702754
0.18957693	0.023764710	0.00036133102
0.18970842	0.023302838	0.00035567129
0.18983991	0.022977400	0.00035637029
0.18997140	0.023265054	0.00035791447
0.19010288	0.022915247	0.00035177373
0.19023437	0.023383163	0.00035543614
0.19036586	0.023841328	0.00035801047
0.19049735	0.023802735	0.00035772261
0.19062884	0.023678158	0.00035614476
0.19076033	0.023098378	0.00035119698
0.19089182	0.023683477	0.00035541846
0.19102330	0.023037900	0.00035121835
0.19115479	0.022836713	0.00035015428
0.19128628	0.023059658	0.00035172794
0.19141777	0.023626235	0.00035324011
0.19154926	0.023317399	0.00035286985
0.19168075	0.023595598	0.00035330925
0.19181224	0.022721287	0.00034930360
0.19194373	0.023555481	0.00035375115
0.19207521	0.023421757	0.00035153288
0.19220670	0.024207536	0.00035615411
0.19233819	0.023390235	0.00035136056
0.19246968	0.023772589	0.00035377568
0.19260117	0.023881873	0.00035337842
0.19273266	0.023580150	0.00035153687
0.19286415	0.023981452	0.00035391822
0.19299564	0.023417221	0.00035169241
0.19312712	0.023209641	0.00034796247
0.19325861	0.023583317	0.00035264280
0.19339010	0.023124992	0.00034793417
0.19352159	0.022959678	0.00034685203
0.19365308	0.023822868	0.00035351222
0.19378457	0.024028401	0.00035268080
0.19391606	0.023484120	0.00035001699
0.19404754	0.023447113	0.00034995503
0.19417903	0.023222646	0.00034896025
0.19431052	0.023687974	0.00035210691
0.19444201	0.023232301	0.00034870854
0.19457350	0.023042634	0.00034715174
0.19470499	0.023949402	0.00035119778
0.19483648	0.023106469	0.00034714269
0.19496797	0.023297346	0.00034919272
0.19509945	0.023028178	0.00034668924
0.19523094	0.023937026	0.00035152116
0.19536243	0.023068274	0.00034633323
0.19549392	0.022936875	0.00034471059
0.19562541	0.022929890	0.00034578296
0.19575690	0.023478230	0.00034800768
0.19588839	0.023495011	0.00034826738
0.19601988	0.023000743	0.00034471861
0.19615136	0.023378627	0.00034600775
0.19628285	0.022788605	0.00034433404
0.19641434	0.023200025	0.00034710656
0.19654583	0.023159790	0.00034595744
0.19667732	0.023385129	0.00034685299
0.19680881	0.023648573	0.00034872584
0.19694030	0.023332159	0.00034629682
0.19707178	0.023331931	0.00034467286
0.19720327	0.023513590	0.00034737186
0.19733476	0.023538437	0.00034727439
0.19746625	0.023463187	0.00034548493
0.19759774	0.024189857	0.00035090077
0.19772923	0.023570051	0.00034670179
0.19786072	0.023838215	0.00034762345
0.19799221	0.022941791	0.00034428154
0.19812369	0.023273380	0.00034265381
0.19825518	0.023840536	0.00034866257
0.19838667	0.022554048	0.00033932943
0.19851816	0.022801695	0.00034111379
0.19864965	0.022964832	0.00034246146
0.19878114	0.023581232	0.00034556135
0.19891263	0.023505252	0.00034603565
0.19904412	0.023643993	0.00034502761
0.19917560	0.022960309	0.00034185356
0.19930709	0.023301477	0.00034426819
0.19943858	0.022943102	0.00034079433
0.19957007	0.022923046	0.00034251045
0.19970156	0.023315242	0.00034333214
0.19983305	0.022803474	0.00034038809
0.19996454	0.022985907	0.00034083647
0.20009602	0.023593439	0.00034484309
0.20022751	0.023244406	0.00034342129
0.20035900	0.023154645	0.00034260444
0.20049049	0.023401619	0.00034368765
0.20062198	0.023596130	0.00034431302
0.20075347	0.023185946	0.00034150578
0.20088496	0.023964676	0.00034790086
0.20101645	0.023627644	0.00034453435
0.20114793	0.023291609	0.00034168178
0.20127942	0.022866817	0.00033850145
0.20141091	0.023001126	0.00034006880
0.20154240	0.022917861	0.00034011560
0.20167389	0.023429830	0.00034319228
0.20180538	0.023498361	0.00034123018
0.20193687	0.023706913	0.00034484145
0.20206836	0.022992139	0.00033976075
0.20219984	0.023095699	0.00034063925
0.20233133	0.023163647	0.00034178744
0.20246282	0.023471614	0.00034090161
0.20259431	0.023550987	0.00034255384
0.20272580	0.022942950	0.00033821964
0.20285729	0.022909239	0.00033773381
0.20298878	0.023185109	0.00034162210
0.20312027	0.023892708	0.00034125393
0.20325175	0.023456136	0.00034163548
0.20338324	0.022889013	0.00033695189
0.20351473	0.023205545	0.00033952255
0.20364622	0.023177656	0.00033966750
0.20377771	0.023265034	0.00033755397
0.20390920	0.023611698	0.00034194554
0.20404069	0.023365213	0.00033987875
0.20417217	0.023217803	0.00033983035
0.20430366	0.024027292	0.00034468879
0.20443515	0.023353945	0.00033713502
0.20456664	0.023862288	0.00034250754
0.20469813	0.023332059	0.00033985033
0.20482962	0.023520906	0.00033946485
0.20496111	0.023116554	0.00033741796
0.20509260	0.022980454	0.00033654994
0.20522408	0.023532460	0.00034018876
0.20535557	0.023810792	0.00034248540
0.20548706	0.023877214	0.00034114239
0.20561855	0.023718092	0.00034178957
0.20575004	0.023385950	0.00033729987
0.20588153	0.024067822	0.00034188533
0.20601302	0.023717576	0.00034179245
0.20614451	0.023374275	0.00033677326
0.20627599	0.022966358	0.00033626967
0.20640748	0.023037321	0.00033483299
0.20653897	0.023147473	0.00033656631
0.20667046	0.023789890	0.00034030949
0.20680195	0.022941794	0.00033487119
0.20693344	0.023195455	0.00033656455
0.20706493	0.023599019	0.00033855015
0.20719641	0.022829090	0.00033515484
0.20732790	0.023600346	0.00034016896
0.20745939	0.023281341	0.00033542655
0.20759088	0.022889761	0.00033442275
0.20772237	0.022840017	0.00033327907
0.20785386	0.023512396	0.00033766634
0.20798535	0.023858572	0.00034191434
0.20811684	0.023575306	0.00033746094
0.20824832	0.023394976	0.00033751903
0.20837981	0.023511151	0.00033784594
0.20851130	0.022914355	0.00033479371
0.20864279	0.022927740	0.00033511217
0.20877428	0.023841398	0.00033774907
0.20890577	0.023669039	0.00033802196
0.20903726	0.023837616	0.00033922322
0.20916875	0.023099805	0.00033482506
0.20930023	0.022955048	0.00033451054
0.20943172	0.023037054	0.00033356440
0.20956321	0.023115245	0.00033403282
0.20969470	0.023431943	0.00033693945
0.20982619	0.023361606	0.00033606097
0.20995768	0.023898542	0.00033911451
0.21008917	0.023414307	0.00033339510
0.21022065	0.023353752	0.00033600757
0.21035214	0.023180596	0.00033569357
0.21048363	0.022967556	0.00033230480
0.21061512	0.023564102	0.00033779785
0.21074661	0.023072153	0.00033225550
0.21087810	0.023104146	0.00033290857
0.21100959	0.023220618	0.00033537777
0.21114108	0.023086141	0.00033166055
0.21127256	0.023344011	0.00033614676
0.21140405	0.023327168	0.00033408317
0.21153554	0.022918262	0.00033309556
0.21166703	0.023090690	0.00033347723
0.21179852	0.022942430	0.00033201138
0.21193001	0.022860001	0.00033215495
0.21206150	0.023653035	0.00033442997
0.21219299	0.023439889	0.00033388492
0.21232447	0.023009592	0.00033318331
0.21245596	0.022862470	0.00033025779
0.21258745	0.023205559	0.00033346092
0.21271894	0.023386790	0.00033320064
0.21285043	0.023115506	0.00033167461
0.21298192	0.023549452	0.00033605156
0.21311341	0.023987451	0.00033596588
0.21324489	0.023212668	0.00033299049
0.21337638	0.022967908	0.00033047150
0.21350787	0.023484888	0.00033435171
0.21363936	0.023365526	0.00033466167
0.21377085	0.022944589	0.00032976353
0.21390234	0.023274071	0.00033400096
0.21403383	0.023454183	0.00033290121
0.21416532	0.023171424	0.00033175347
0.21429680	0.023544195	0.00033409789
0.21442829	0.023608085	0.00033412525
0.21455978	0.022969188	0.00033025007
0.21469127	0.023275651	0.00033112080
0.21482276	0.023416726	0.00033217321
0.21495425	0.023324595	0.00033219360
0.21508574	0.023013742	0.00033011155
0.21521723	0.023416855	0.00033234228
0.21534871	0.023267036	0.00033195871
0.21548020	0.023190813	0.00032853218
0.21561169	0.023091214	0.00033103590
0.21574318	0.023131407	0.00033128757
0.21587467	0.022869924	0.00032880960
0.21600616	0.023237837	0.00033161118
0.21613765	0.023230360	0.00032863099
0.21626913	0.023376741	0.00033132864
0.21640062	0.023602936	0.00033223942
0.21653211	0.023458389	0.00033142398
0.21666360	0.023213727	0.00032972088
0.21679509	0.023733763	0.00033095675
0.21692658	0.023762348	0.00033381710
0.21705807	0.022895285	0.00032827622
0.21718956	0.022973063	0.00032736691
0.21732104	0.023135349	0.00033001753
0.21745253	0.023005732	0.00032815553
0.21758402	0.022812035	0.00032783379
0.21771551	0.023208285	0.00032945656
0.21784700	0.023007499	0.00032739086
0.21797849	0.023538259	0.00033143572
0.21810998	0.023739092	0.00033250241
0.21824147	0.023038559	0.00032859547
0.21837295	0.023345331	0.00033109780
0.21850444	0.023225364	0.00032745346
0.21863593	0.022762605	0.00032702419
0.21876742	0.023632523	0.00032953191
0.21889891	0.022701526	0.00032600549
0.21903040	0.023098200	0.00032889783
0.21916189	0.023362596	0.00032819659
0.21929337	0.023413355	0.00033000005
0.21942486	0.023355281	0.00032857200
0.21955635	0.023220234	0.00032912767
0.21968784	0.023333564	0.00032902681
0.21981933	0.023172249	0.00032508117
0.21995082	0.023277058	0.00032878868
0.22008231	0.023267521	0.00032704874
0.22021380	0.022958786	0.00032669944
0.22034528	0.022928055	0.00032694898
0.22047677	0.023188691	0.00032488514
0.22060826	0.022985447	0.00032625459
0.22073975	0.022999107	0.00032565986
0.22087124	0.022775155	0.00032541621
0.22100273	0.023348211	0.00032781547
0.22113422	0.023006776	0.00032379723
0.22126571	0.023152733	0.00032680596
0.22139719	0.023192495	0.00032675469
0.22152868	0.023419882	0.00032777271
0.22166017	0.023739100	0.00033058900
0.22179166	0.023271898	0.00032584319
0.22192315	0.022930802	0.00032597923
0.22205464	0.023079037	0.00032591733
0.22218613	0.022985244	0.00032567880
0.22231761	0.023027362	0.00032407301
0.22244910	0.023513420	0.00032683850
0.22258059	0.023315663	0.00032672627
0.22271208	0.022965121	0.00032561885
0.22284357	0.023044430	0.00032504550
0.22297506	0.022935619	0.00032501579
0.22310655	0.023168577	0.00032462561
0.22323804	0.023157142	0.00032628264
0.22336952	0.023561471	0.00032816471
0.22350101	0.023133734	0.00032395203
0.22363250	0.023289802	0.00032522450
0.22376399	0.023221201	0.00032396204
0.22389548	0.022889095	0.00032352162
0.22402697	0.023261098	0.00032680928
0.22415846	0.023434789	0.00032546059
0.22428995	0.023036274	0.00032470674
0.22442143	0.023369072	0.00032520653
0.22455292	0.023271241	0.00032586400
0.22468441	0.023006343	0.00032490781
0.22481590	0.022915217	0.00032360396
0.22494739	0.022999703	0.00032167706
0.22507888	0.023259538	0.00032443227
0.22521037	0.023347011	0.00032515333
0.22534186	0.023080346	0.00032434763
0.22547334	0.022893661	0.00032210005
0.22560483	0.023547094	0.00032413903
0.22573632	0.023142656	0.00032402566
0.22586781	0.023522575	0.00032603476
0.22599930	0.023445884	0.00032659449
0.22613079	0.023413368	0.00032369452
0.22626228	0.023297435	0.00032422449
0.22639376	0.023017596	0.00032199107
0.22652525	0.023317725	0.00032406069
0.22665674	0.022883676	0.00032296349
0.22678823	0.023261325	0.00032262603
0.22691972	0.022441537	0.00031962963
0.22705121	0.023436400	0.00032414442
0.22718270	0.022779336	0.00032145550
0.22731419	0.022949032	0.00032228734
0.22744567	0.022940300	0.00032182270
0.22757716	0.023320366	0.00032238089
0.22770865	0.023334692	0.00032382934
0.22784014	0.022832388	0.00031977878
0.22797163	0.023092796	0.00032350500
0.22810312	0.022851119	0.00031852550
0.22823461	0.023037135	0.00032157573
0.22836610	0.023016692	0.00032307883
0.22849758	0.023421140	0.00032269985
0.22862907	0.023193719	0.00032219223
0.22876056	0.023273220	0.00032102890
0.22889205	0.022703652	0.00031898588
0.22902354	0.023371072	0.00032389147
0.22915503	0.022394288	0.00031660873
0.22928652	0.023415219	0.00032378993
0.22941800	0.023626097	0.00032283725
0.22954949	0.023150705	0.00032168249
0.22968098	0.023171270	0.00032129037
0.22981247	0.022919838	0.00031889698
0.22994396	0.023152884	0.00032148815
0.23007545	0.022893936	0.00032227066
0.23020694	0.022886912	0.00032559437
0.23033843	0.023400470	0.00033266773
0.23046991	0.023385867	0.00033366556
0.23060140	0.022957525	0.00033355790
0.23073289	0.023915247	0.00033855985
0.23086438	0.023411221	0.00033742910
0.23099587	0.023459725	0.00034131848
0.23112736	0.023683826	0.00034065354
0.23125885	0.022607161	0.00033765857
0.23139034	0.023180168	0.00034119364
0.23152182	0.023177538	0.00034199796
0.23165331	0.022829722	0.00034313513
0.23178480	0.022976084	0.00034300253
0.23191629	0.022584760	0.00034294644
0.23204778	0.023206243	0.00034645047
0.23217927	0.023059526	0.00034491321
0.23231076	0.023701298	0.00035190207
0.23244224	0.023090940	0.00034731653
0.23257373	0.023567235	0.00035041635
0.23270522	0.023617042	0.00035167656
0.23283671	0.022803657	0.00034487822
0.23296820	0.022838448	0.00034742851
0.23309969	0.023726380	0.00035134495
0.23323118	0.022942426	0.00034631083
0.23336267	0.023118416	0.00034855878
0.23349415	0.023345739	0.00034953634
0.23362564	0.023590227	0.00035338981
0.23375713	0.022575624	0.00034639685
0.23388862	0.023202428	0.00034941593
0.23402011	0.023022873	0.00035047006
0.23415160	0.023465983	0.00035138549
0.23428309	0.023595752	0.00035410770
0.23441458	0.023801006	0.00035368726
0.23454606	0.022553703	0.00034836737
0.23467755	0.022958606	0.00034980150
0.23480904	0.023003606	0.00035017231
0.23494053	0.023308144	0.00035315652
0.23507202	0.023280137	0.00035270780
0.23520351	0.024041168	0.00035729507
0.23533500	0.023450769	0.00035366684
0.23546648	0.023477035	0.00035404512
0.23559797	0.023187036	0.00035358268
0.23572946	0.023195694	0.00035262126
0.23586095	0.022895131	0.00035153461
0.23599244	0.022945465	0.00035210009
0.23612393	0.023559671	0.00035510821
0.23625542	0.023033180	0.00035423179
0.23638691	0.023237293	0.00035407999
0.23651839	0.023506522	0.00035548814
0.23664988	0.023429132	0.00035701082
0.23678137	0.023385154	0.00035519868
0.23691286	0.022917402	0.00035395044
0.23704435	0.023055433	0.00035469897
0.23717584	0.022672743	0.00035091389
0.23730733	0.022794122	0.00035403941
0.23743882	0.023294180	0.00035532161
0.23757030	0.023327547	0.00035676552
0.23770179	0.022821610	0.00035500337
0.23783328	0.022496199	0.00035070547
0.23796477	0.023242059	0.00035699343
0.23809626	0.022593093	0.00035184769
0.23822775	0.022885923	0.00035539172
0.23835924	0.023057202	0.00035807399
0.23849072	0.023234014	0.00035572357
0.23862221	0.023743444	0.00035970002
0.23875370	0.023326643	0.00035760857
0.23888519	0.022817345	0.00035588150
0.23901668	0.023793437	0.00036258200
0.23914817	0.022462924	0.00035004205
0.23927966	0.023566890	0.00036074147
0.23941115	0.022930289	0.00035711637
0.23954263	0.023281641	0.00035864966
0.23967412	0.023684103	0.00036160911
0.23980561	0.022467924	0.00035364322
0.23993710	0.023160437	0.00035960622
0.24006859	0.023172932	0.00035843148
0.24020008	0.023418542	0.00036109946
0.24033157	0.023177529	0.00035885662
0.24046306	0.023295797	0.00035808401
0.24059454	0.023469944	0.00036117903
0.24072603	0.022986374	0.00035888824
0.24085752	0.023392344	0.00036143442
0.24098901	0.022866711	0.00036130759
0.24112050	0.023139031	0.00035755900
0.24125199	0.023241103	0.00035946370
0.24138348	0.023698963	0.00036432426
0.24151496	0.022928546	0.00035784560
0.24164645	0.023508799	0.00036318484
0.24177794	0.023342769	0.00035971023
0.24190943	0.023340864	0.00036186629
0.24204092	0.022991999	0.00035943529
0.24217241	0.023634685	0.00036377339
0.24230390	0.023470252	0.00036289044
0.24243539	0.022773559	0.00035730014
0.24256687	0.022724023	0.00035832665
0.24269836	0.023005668	0.00036072794
0.24282985	0.022379816	0.00035470561
0.24296134	0.022994341	0.00036012747
0.24309283	0.023067883	0.00036020003
0.24322432	0.023581948	0.00036356372
0.24335581	0.022832032	0.00036107375
0.24348730	0.022798663	0.00035921703
0.24361878	0.023178721	0.00036154538
0.24375027	0.023833627	0.00036485294
0.24388176	0.024053034	0.00036669393
0.24401325	0.023116594	0.00036389866
0.24414474	0.023258732	0.00036135388
0.24427623	0.023065926	0.00036230170
0.24440772	0.022675130	0.00035980622
0.24453920	0.023041858	0.00036179506
0.24467069	0.023632573	0.00036662596
0.24480218	0.022908690	0.00036087839
0.24493367	0.022816575	0.00036096565
0.24506516	0.023195666	0.00036310688
0.24519665	0.022564047	0.00035995787
0.24532814	0.023497506	0.00036644145
0.24545963	0.022664735	0.00036098835
0.24559111	0.023314511	0.00036569094
0.24572260	0.023400355	0.00036493921
0.24585409	0.022698607	0.00036005160
0.24598558	0.022647508	0.00036098386
0.24611707	0.023508353	0.00036690016
0.24624856	0.024335285	0.00036914663
0.24638005	0.023039902	0.00036468172
0.24651154	0.023821127	0.00036678706
0.24664302	0.023340971	0.00036765708
0.24677451	0.022819504	0.00036188135
0.24690600	0.023170980	0.00036507627
0.24703749	0.022967038	0.00036508549
0.24716898	0.023449844	0.00036510444
0.24730047	0.023305591	0.00036808128
0.24743196	0.022873869	0.00036223745
0.24756345	0.023766327	0.00036888022
0.24769493	0.023182319	0.00036692545
0.24782642	0.023564171	0.00036694826
0.24795791	0.022813067	0.00036391249
0.24808940	0.023326797	0.00036702017
0.24822089	0.023264100	0.00036520407
0.24835238	0.023632848	0.00036843214
0.24848387	0.022460311	0.00036057495
0.24861535	0.022819003	0.00036477711
0.24874684	0.023562205	0.00036862894
0.24887833	0.023092746	0.00036534653
0.24900982	0.023649395	0.00037029016
0.24914131	0.023451773	0.00036824913
0.24927280	0.023678066	0.00037001886
0.24940429	0.022716125	0.00036339009
0.24953578	0.023087021	0.00036648258
0.24966726	0.023204079	0.00036790618
0.24979875	0.023767323	0.00036916708
0.24993024	0.023237413	0.00036881138
0.25006173	0.023356638	0.00036775771
0.25019322	0.022970202	0.00036494701
0.25032471	0.023443572	0.00036958386
0.25045620	0.022417725	0.00036160011
0.25058769	0.022972375	0.00036609430
0.25071917	0.023584991	0.00036813737
0.25085066	0.023864581	0.00037151832
0.25098215	0.022980965	0.00036680331
0.25111364	0.023139790	0.00036579586
0.25124513	0.023135370	0.00036856188
0.25137662	0.022867261	0.00036634671
0.25150811	0.023459978	0.00036922265
0.25163959	0.022785133	0.00036569125
0.25177108	0.023078317	0.00036499366
0.25190257	0.023724788	0.00037296574
0.25203406	0.023015839	0.00036818210
0.25216555	0.023671535	0.00037042465
0.25229704	0.023674793	0.00037265791
0.25242853	0.023742708	0.00037050582
0.25256002	0.023090799	0.00036851152
0.25269150	0.023619196	0.00036996168
0.25282299	0.023489963	0.00036919129
0.25295448	0.023258875	0.00037071817
0.25308597	0.023038568	0.00036571503
0.25321746	0.023480995	0.00037148255
0.25334895	0.023401553	0.00037105474
0.25348044	0.023343737	0.00036868216
0.25361193	0.023289617	0.00036942731
0.25374341	0.023827078	0.00037133402
0.25387490	0.022650598	0.00036540268
0.25400639	0.022961951	0.00037466506
0.25413788	0.022746048	0.00037669958
0.25426937	0.023875471	0.00038829275
0.25440086	0.023050865	0.00038732820
0.25453235	0.022927179	0.00038982877
0.25466383	0.022934698	0.00039153209
0.25479532	0.023629188	0.00039757447
0.25492681	0.022969512	0.00039456330
0.25505830	0.023373662	0.00039960220
0.25518979	0.023375340	0.00040232851
0.25532128	0.023039122	0.00040147807
0.25545277	0.022804831	0.00040164288
0.25558426	0.022863855	0.00040311724
0.25571574	0.023289329	0.00040759805
0.25584723	0.023296992	0.00040969425
0.25597872	0.022663993	0.00040741752
0.25611021	0.023848738	0.00041550288
0.25624170	0.022704820	0.00040892583
0.25637319	0.022422591	0.00041110717
0.25650468	0.022606703	0.00041268922
0.25663617	0.023561595	0.00042093789
0.25676765	0.022378042	0.00041415250
0.25689914	0.022503732	0.00041763055
0.25703063	0.023399346	0.00042705887
0.25716212	0.023329600	0.00042486251
0.25729361	0.023177005	0.00042793939
0.25742510	0.022853317	0.00042574366
0.25755659	0.022789486	0.00042779331
0.25768807	0.022810490	0.00042886793
0.25781956	0.023077333	0.00043097672
0.25795105	0.022898879	0.00043227135
0.25808254	0.023206359	0.00043895417
0.25821403	0.022727550	0.00043274722
0.25834552	0.023065770	0.00043710698
0.25847701	0.022843994	0.00043477330
0.25860850	0.023341458	0.00044068063
0.25873998	0.023841697	0.00044493816
0.25887147	0.022964440	0.00043968455
0.25900296	0.023801657	0.00044765322
0.25913445	0.022124344	0.00043238707
0.25926594	0.023417959	0.00044304645
0.25939743	0.022993965	0.00044439928
0.25952892	0.023076937	0.00044280363
0.25966041	0.022958723	0.00044717004
0.25979189	0.022918671	0.00044434298
0.25992338	0.023482748	0.00044973671
0.26005487	0.023066092	0.00044841447
0.26018636	0.022739092	0.00044834937
0.26031785	0.023155937	0.00044928084
0.26044934	0.023779893	0.00045248622
0.26058083	0.023401665	0.00045298264
0.26071231	0.023050937	0.00045256736
0.26084380	0.023490587	0.00045391229
0.26097529	0.023165609	0.00045372189
0.26110678	0.023047887	0.00045410196
0.26123827	0.022812312	0.00045340979
0.26136976	0.023354555	0.00045612246
0.26150125	0.023485164	0.00045893441
0.26163274	0.023379134	0.00045811736
0.26176422	0.022817858	0.00045313705
0.26189571	0.022814081	0.00045808248
0.26202720	0.023277400	0.00045981787
0.26215869	0.022902056	0.00045682998
0.26229018	0.022602899	0.00045664992
0.26242167	0.022234335	0.00045393460
0.26255316	0.022265900	0.00045532814
0.26268465	0.022827558	0.00046113120
0.26281613	0.022997420	0.00046124140
0.26294762	0.022182503	0.00045431560
0.26307911	0.023433299	0.00046348916
0.26321060	0.022375783	0.00046169890
0.26334209	0.022328043	0.00046146004
0.26347358	0.024315532	0.00047474537
0.26360507	0.022656883	0.00046229176
0.26373655	0.022573600	0.00046546471
0.26386804	0.022236437	0.00046179028
0.26399953	0.022400428	0.00046621071
0.26413102	0.022934974	0.00046780228
0.26426251	0.022606425	0.00046566493
0.26439400	0.022887088	0.00046566606
0.26452549	0.023238565	0.00047445335
0.26465698	0.023208516	0.00047402212
0.26478846	0.023217248	0.00047042484
0.26491995	0.022618795	0.00047223859
0.26505144	0.022766980	0.00047225011
0.26518293	0.023019065	0.00047241123
0.26531442	0.022663812	0.00047509658
0.26544591	0.023080338	0.00047542813
[truncated: 567 more rows]
