# Supplementary material for: Invariant surface glycoprotein 65 of Trypanosoma brucei is a complement C3 receptor
Source: Nat Commun. 2022 Aug 29;13:5085. doi: 10.1038/s41467-022-32728-9 (PMC9424271; doi:10.1038/s41467-022-32728-9)
Supplement: Supplementary file 4 — supplementary data 2 [file 41467_2022_32728_MOESM4_ESM.zip › b21-414646_00021.dat]

0.0026000000	39.204279	0.13605955
0.0027314887	28.605976	0.10675730
0.0028629774	21.979167	0.089477900
0.0029944661	16.940880	0.075391151
0.0031259548	12.220970	0.058842455
0.0032574435	10.759550	0.057150049
0.0033889322	8.6741770	0.048507559
0.0035204209	11.485941	0.048599484
0.0036519096	12.312519	0.046692963
0.0037833983	9.9145967	0.039503834
0.0039148870	8.2230459	0.034713705
0.0040463757	6.6319746	0.029991746
0.0041778644	5.4725750	0.025535727
0.0043093531	4.5507190	0.022862451
0.0044408418	3.8235345	0.020155156
0.0045723305	3.1247632	0.018220581
0.0047038192	2.8756146	0.016729154
0.0048353079	2.4829162	0.015090997
0.0049667966	2.2109223	0.014189498
0.0050982853	1.8601000	0.012329634
0.0052297740	1.7269522	0.012035460
0.0053612627	1.5029394	0.010842296
0.0054927514	1.3691488	0.010074081
0.0056242401	1.2619665	0.0096437341
0.0057557288	1.1751715	0.0090483512
0.0058872175	1.0651150	0.0084989195
0.0060187062	1.0107081	0.0082570778
0.0061501949	0.89771674	0.0074538467
0.0062816836	0.89290915	0.0076017738
0.0064131723	0.81813666	0.0071331347
0.0065446610	0.78834641	0.0069017903
0.0066761496	0.74299530	0.0066687999
0.0068076383	0.71928208	0.0064127108
0.0069391270	0.67896335	0.0063305402
0.0070706157	0.66685535	0.0061745866
0.0072021044	0.63668608	0.0059667764
0.0073335931	0.61679281	0.0058472311
0.0074650818	0.57879052	0.0054993369
0.0075965705	0.55805104	0.0054447243
0.0077280592	0.54780196	0.0053721568
0.0078595479	0.50535744	0.0050364793
0.0079910366	0.49753074	0.0050271020
0.0081225253	0.47374030	0.0047651213
0.0082540140	0.44768281	0.0046585629
0.0083855027	0.44310225	0.0046523928
0.0085169914	0.42405776	0.0044583353
0.0086484801	0.39703260	0.0042825577
0.0087799688	0.37726603	0.0041009600
0.0089114575	0.37824695	0.0041279955
0.0090429462	0.37244217	0.0040675529
0.0091744349	0.33091661	0.0038011290
0.0093059236	0.32299886	0.0037111600
0.0094374123	0.31865072	0.0036616846
0.0095689010	0.30195295	0.0035070526
0.0097003897	0.29352590	0.0034857215
0.0098318784	0.27899867	0.0033500214
0.0099633671	0.26510094	0.0032298176
0.010094856	0.25764740	0.0031743073
0.010226345	0.24063564	0.0029953355
0.010357833	0.23568743	0.0030411912
0.010489322	0.22368738	0.0028751211
0.010620811	0.21000092	0.0027658049
0.010752299	0.20619366	0.0027289482
0.010883788	0.19439383	0.0025953805
0.011015277	0.18912222	0.0026061664
0.011146765	0.17845802	0.0024533934
0.011278254	0.16979138	0.0023843432
0.011409743	0.16636509	0.0023350781
0.011541231	0.15836617	0.0022443538
0.011672720	0.15008523	0.0021906163
0.011804209	0.14290588	0.0020562529
0.011935698	0.13076251	0.0019621982
0.012067186	0.12627165	0.0019173930
0.012198675	0.12024775	0.0018107458
0.012330164	0.11646844	0.0017859133
0.012461652	0.11493192	0.0017537140
0.012593141	0.10960929	0.0016736681
0.012724630	0.10746311	0.0016574025
0.012856118	0.10041373	0.0015516356
0.012987607	0.092604996	0.0015076161
0.013119096	0.091613104	0.0014656688
0.013250585	0.093098379	0.0014618168
0.013382073	0.090470174	0.0014460885
0.013513562	0.086114614	0.0013884033
0.013645051	0.084096381	0.0013821612
0.013776539	0.082602002	0.0013625784
0.013908028	0.077971071	0.0013022276
0.014039517	0.075702499	0.0012766847
0.014171005	0.075225957	0.0012636295
0.014302494	0.075625463	0.0012687318
0.014433983	0.071814084	0.0012383513
0.014565472	0.067241086	0.0011751399
0.014696960	0.069090471	0.0011960168
0.014828449	0.066209088	0.0011537648
0.014959938	0.067268550	0.0011699149
0.015091426	0.067285407	0.0011712843
0.015222915	0.064153569	0.0011164221
0.015354404	0.064059689	0.0011215937
0.015485892	0.060646086	0.0010813867
0.015617381	0.061128090	0.0010897944
0.015748870	0.060708990	0.0010838946
0.015880359	0.059348395	0.0010549075
0.016011847	0.059229962	0.0010538102
0.016143336	0.053448999	0.00099283194
0.016274825	0.053223988	0.00099312462
0.016406313	0.053475454	0.00098771076
0.016537802	0.052725138	0.00097481609
0.016669291	0.052184322	0.00096648509
0.016800779	0.054877430	0.00098955629
0.016932268	0.058358094	0.0010120378
0.017063757	0.060555712	0.0010289989
0.017195246	0.059241587	0.0010094434
0.017326734	0.056954539	0.00098947857
0.017458223	0.056707440	0.00098061104
0.017589712	0.054952980	0.00096270046
0.017721200	0.055663246	0.00097233233
0.017852689	0.054120967	0.00093630822
0.017984178	0.054197737	0.00095077721
0.018115666	0.053065927	0.00093438802
0.018247155	0.050580519	0.00090649155
0.018378644	0.051837225	0.00091890945
0.018510133	0.051771202	0.00090973001
0.018641621	0.049963019	0.00089208690
0.018773110	0.050764536	0.00089453668
0.018904599	0.051293468	0.00089803397
0.019036087	0.048395805	0.00086804109
0.019167576	0.047474182	0.00085366811
0.019299065	0.046838024	0.00084385492
0.019430553	0.047913281	0.00085868010
0.019562042	0.046892066	0.00084196032
0.019693531	0.046198459	0.00083544721
0.019825019	0.046860367	0.00083352634
0.019956508	0.046161099	0.00082149487
0.020087997	0.045421127	0.00082245742
0.020219486	0.043954995	0.00080094289
0.020350974	0.042638991	0.00079280310
0.020482463	0.042278487	0.00077825028
0.020613952	0.043952371	0.00078945437
0.020745440	0.043084670	0.00078680898
0.020876929	0.041567397	0.00076443494
0.021008418	0.041446465	0.00076557919
0.021139906	0.041718298	0.00076461205
0.021271395	0.040704134	0.00074777996
0.021402884	0.040468948	0.00075040999
0.021534373	0.040682931	0.00074480699
0.021665861	0.040487569	0.00074306253
0.021797350	0.038301929	0.00072075205
0.021928839	0.038300530	0.00071050488
0.022060327	0.039018996	0.00072632753
0.022191816	0.039350052	0.00072187396
0.022323305	0.039068341	0.00072083991
0.022454793	0.037515407	0.00070384252
0.022586282	0.036702569	0.00069032989
0.022717771	0.035863842	0.00068845323
0.022849260	0.036939816	0.00068832703
0.022980748	0.035612667	0.00067907035
0.023112237	0.035788325	0.00067435958
0.023243726	0.037069627	0.00068222333
0.023375214	0.036877864	0.00068614162
0.023506703	0.038101686	0.00069066372
0.023638192	0.037674278	0.00068650412
0.023769680	0.037627178	0.00068648588
0.023901169	0.039140570	0.00069246793
0.024032658	0.037268090	0.00067955372
0.024164147	0.036710297	0.00066948906
0.024295635	0.037222744	0.00066978628
0.024427124	0.036825696	0.00066637764
0.024558613	0.036477117	0.00065802740
0.024690101	0.035983589	0.00066183268
0.024821590	0.036578319	0.00065769223
0.024953079	0.037366839	0.00066281927
0.025084567	0.036511357	0.00065730425
0.025216056	0.035762275	0.00064416433
0.025347545	0.035156352	0.00064442059
0.025479034	0.034731781	0.00063389349
0.025610522	0.034859366	0.00062846808
0.025742011	0.034507560	0.00062742894
0.025873500	0.035260062	0.00063213250
0.026004988	0.035545499	0.00063774569
0.026136477	0.035694633	0.00063601596
0.026267966	0.035586485	0.00062932629
0.026399454	0.035659724	0.00063290540
0.026530943	0.034377987	0.00061673654
0.026662432	0.034828890	0.00062240159
0.026793920	0.033706274	0.00061088649
0.026925409	0.035474593	0.00062180791
0.027056898	0.034191831	0.00061402407
0.027188387	0.033926234	0.00060477979
0.027319875	0.035321504	0.00061921967
0.027451364	0.034777560	0.00061019234
0.027582853	0.034893889	0.00060830661
0.027714341	0.034426239	0.00060510626
0.027845830	0.034268000	0.00059949286
0.027977319	0.034074784	0.00060363905
0.028108807	0.034691760	0.00060078670
0.028240296	0.034551502	0.00059913821
0.028371785	0.034570359	0.00059856663
0.028503274	0.033638394	0.00059078329
0.028634762	0.034032472	0.00058991311
0.028766251	0.033786258	0.00058897839
0.028897740	0.032981495	0.00057735805
0.029029228	0.033127578	0.00058088474
0.029160717	0.033263592	0.00058165852
0.029292206	0.033314761	0.00057817010
0.029423694	0.032954827	0.00057920041
0.029555183	0.032690181	0.00056609334
0.029686672	0.033686774	0.00057827910
0.029818161	0.032765789	0.00057078363
0.029949649	0.033638850	0.00057304581
0.030081138	0.032612327	0.00056692987
0.030212627	0.032070687	0.00055536038
0.030344115	0.033126862	0.00056462070
0.030475604	0.032555588	0.00056185087
0.030607093	0.032790431	0.00056037395
0.030738581	0.032172668	0.00055647552
0.030870070	0.033819007	0.00056423923
0.031001559	0.031851662	0.00054840219
0.031133048	0.033394479	0.00056285388
0.031264536	0.031738442	0.00054612409
0.031396025	0.031979579	0.00055035472
0.031527514	0.032803215	0.00055135517
0.031659002	0.031650653	0.00054070594
0.031790491	0.031567494	0.00054335409
0.031921980	0.031754730	0.00053962107
0.032053468	0.031758123	0.00054218699
0.032184957	0.031800045	0.00053696469
0.032316446	0.031486727	0.00053303216
0.032447935	0.030847478	0.00053249529
0.032579423	0.031613289	0.00053543772
0.032710912	0.031594734	0.00053557497
0.032842401	0.031714878	0.00053128662
0.032973889	0.031904594	0.00053111608
0.033105378	0.031740431	0.00053308115
0.033236867	0.030650961	0.00052148217
0.033368355	0.031168250	0.00053446030
0.033499844	0.031786693	0.00053630088
0.033631333	0.030414994	0.00052750684
0.033762822	0.030134386	0.00053191902
0.033894310	0.030391797	0.00053165947
0.034025799	0.029893143	0.00052976212
0.034157288	0.030227217	0.00053053145
0.034288776	0.030146644	0.00052886685
0.034420265	0.030833512	0.00053877841
0.034551754	0.030495486	0.00053421789
0.034683242	0.029523187	0.00052776438
0.034814731	0.029702055	0.00052683755
0.034946220	0.031150408	0.00053934330
0.035077708	0.029649005	0.00053140359
0.035209197	0.030353871	0.00053662219
0.035340686	0.029486400	0.00052393469
0.035472175	0.028659253	0.00052959665
0.035603663	0.029633660	0.00053756469
0.035735152	0.029733696	0.00054672595
0.035866641	0.029952196	0.00054813155
0.035998129	0.029902634	0.00054454637
0.036129618	0.029016747	0.00054125109
0.036261107	0.029079804	0.00053918617
0.036392595	0.028210103	0.00054077688
0.036524084	0.029664931	0.00055107645
0.036655573	0.028964867	0.00054092806
0.036787062	0.028980746	0.00054733829
0.036918550	0.029681973	0.00054622856
0.037050039	0.029101658	0.00055056742
0.037181528	0.028415882	0.00053889075
0.037313016	0.027949582	0.00053767729
0.037444505	0.028535652	0.00054606376
0.037575994	0.029118856	0.00054769458
0.037707482	0.028327700	0.00054693808
0.037838971	0.027946835	0.00054327283
0.037970460	0.029474390	0.00055397456
0.038101949	0.028039908	0.00054426851
0.038233437	0.029776332	0.00055164690
0.038364926	0.029895887	0.00054946373
0.038496415	0.029727393	0.00054676189
0.038627903	0.029412174	0.00053826922
0.038759392	0.029938148	0.00054486378
0.038890881	0.028942453	0.00053237850
0.039022369	0.029207438	0.00053502564
0.039153858	0.029216102	0.00053151635
0.039285347	0.029296582	0.00053030601
0.039416836	0.029376463	0.00053617500
0.039548324	0.029725499	0.00053414064
0.039679813	0.029859554	0.00053359051
0.039811302	0.029350916	0.00053241357
0.039942790	0.028885568	0.00052413931
0.040074279	0.029387787	0.00053097737
0.040205768	0.029075596	0.00052492721
0.040337256	0.028692156	0.00051964841
0.040468745	0.029683911	0.00052990966
0.040600234	0.029012481	0.00052122255
0.040731723	0.028496485	0.00051759684
0.040863211	0.028556955	0.00052002588
0.040994700	0.029646417	0.00052525308
0.041126189	0.029582388	0.00052614350
0.041257677	0.029493470	0.00052300004
0.041389166	0.028683324	0.00051511542
0.041520655	0.029356359	0.00052180562
0.041652143	0.029882539	0.00052365910
0.041783632	0.029753229	0.00052268281
0.041915121	0.029079393	0.00051608327
0.042046610	0.027588574	0.00050625455
0.042178098	0.029759084	0.00051990407
0.042309587	0.028965664	0.00051362967
0.042441076	0.029761940	0.00051892696
0.042572564	0.029730048	0.00051950013
0.042704053	0.028441339	0.00050559983
0.042835542	0.029289739	0.00051499263
0.042967030	0.029462641	0.00051571369
0.043098519	0.029892167	0.00052033530
0.043230008	0.030152446	0.00051961999
0.043361496	0.029276315	0.00050980644
0.043492985	0.028839297	0.00050976671
0.043624474	0.028694320	0.00050560677
0.043755963	0.029592838	0.00051456299
0.043887451	0.028726054	0.00050351178
0.044018940	0.028818501	0.00050402743
0.044150429	0.029235772	0.00051399296
0.044281917	0.028875245	0.00050488898
0.044413406	0.028304472	0.00050284969
0.044544895	0.029867891	0.00051128165
0.044676383	0.029854204	0.00051118101
0.044807872	0.029050642	0.00050462489
0.044939361	0.028903339	0.00050248431
0.045070850	0.028803021	0.00050150976
0.045202338	0.030073243	0.00051064771
0.045333827	0.029125834	0.00050146087
0.045465316	0.028254384	0.00050042866
0.045596804	0.028848004	0.00050141829
0.045728293	0.028787730	0.00049992184
0.045859782	0.028572219	0.00049772916
0.045991270	0.028667788	0.00049451843
0.046122759	0.029283362	0.00050227603
0.046254248	0.028345348	0.00050302169
0.046385737	0.029950776	0.00051710786
0.046517225	0.029569309	0.00051635786
0.046648714	0.029686905	0.00051950665
0.046780203	0.027788008	0.00051187783
0.046911691	0.029087784	0.00051963337
0.047043180	0.029301832	0.00052149425
0.047174669	0.029670588	0.00052418275
0.047306157	0.028970708	0.00052021061
0.047437646	0.028633942	0.00052075851
0.047569135	0.028951442	0.00052525097
0.047700624	0.029993437	0.00052968456
0.047832112	0.029548894	0.00052979465
0.047963601	0.030330830	0.00053458677
0.048095090	0.028418281	0.00052382917
0.048226578	0.028556018	0.00052581659
0.048358067	0.029464095	0.00053096350
0.048489556	0.028499242	0.00052523652
0.048621044	0.029211173	0.00053064778
0.048752533	0.028704893	0.00053117134
0.048884022	0.030021241	0.00053897802
0.049015511	0.029633074	0.00053641814
0.049146999	0.029095666	0.00053319703
0.049278488	0.029438477	0.00053701795
0.049409977	0.029355418	0.00053831845
0.049541465	0.029161326	0.00053504282
0.049672954	0.029180347	0.00053690575
0.049804443	0.028639028	0.00053184159
0.049935931	0.029402161	0.00053885294
0.050067420	0.029677954	0.00054275000
0.050198909	0.030140067	0.00054672683
0.050330398	0.029507415	0.00053924029
0.050461886	0.028721823	0.00053409362
0.050593375	0.029291645	0.00053980375
0.050724864	0.029221070	0.00054296318
0.050856352	0.028630651	0.00053790293
0.050987841	0.028910681	0.00053706497
0.051119330	0.029122114	0.00053961541
0.051250818	0.029558001	0.00054625178
0.051382307	0.029216286	0.00054490492
0.051513796	0.029091653	0.00054086636
0.051645284	0.029410961	0.00054272576
0.051776773	0.029094400	0.00054127662
0.051908262	0.028536000	0.00053925327
0.052039751	0.029962322	0.00055015426
0.052171239	0.029194099	0.00054266675
0.052302728	0.029557215	0.00055071384
0.052434217	0.029709299	0.00054747312
0.052565705	0.029872484	0.00055202784
0.052697194	0.028735207	0.00054065708
0.052828683	0.028674030	0.00054462974
0.052960171	0.028250920	0.00053936120
0.053091660	0.028841787	0.00053998968
0.053223149	0.029396397	0.00054993622
0.053354638	0.028777962	0.00054582295
0.053486126	0.029147089	0.00054902539
0.053617615	0.028222288	0.00053902880
0.053749104	0.029456306	0.00054954567
0.053880592	0.029001052	0.00054541369
0.054012081	0.028676455	0.00054771182
0.054143570	0.028688950	0.00054742626
0.054275058	0.028923896	0.00054486287
0.054406547	0.028863476	0.00054479422
0.054538036	0.029547403	0.00055601427
0.054669525	0.028691475	0.00054428848
0.054801013	0.028802237	0.00054964618
0.054932502	0.028950728	0.00054894328
0.055063991	0.028962701	0.00054674780
0.055195479	0.028480899	0.00054616945
0.055326968	0.029515881	0.00055275025
0.055458457	0.029135821	0.00055415404
0.055589945	0.029681827	0.00055657468
0.055721434	0.028021817	0.00054113058
0.055852923	0.029524791	0.00055879679
0.055984412	0.029147411	0.00055275024
0.056115900	0.029177459	0.00055362104
0.056247389	0.028186923	0.00054544291
0.056378878	0.029891109	0.00055687647
0.056510366	0.028894294	0.00055434639
0.056641855	0.028192245	0.00054512524
0.056773344	0.028901751	0.00055446137
0.056904832	0.029664044	0.00055968737
0.057036321	0.029258856	0.00055141670
0.057167810	0.028978152	0.00055293361
0.057299299	0.029580238	0.00055617747
0.057430787	0.029238916	0.00055096465
0.057562276	0.029278138	0.00055844791
0.057693765	0.028016300	0.00053706286
0.057825253	0.027811729	0.00054389334
0.057956742	0.029301715	0.00055438400
0.058088231	0.029251924	0.00055275691
0.058219719	0.028469821	0.00054712632
0.058351208	0.029650166	0.00055137424
0.058482697	0.029742027	0.00055658101
0.058614186	0.029521462	0.00055532983
0.058745674	0.029165902	0.00054597677
0.058877163	0.029050259	0.00054918509
0.059008652	0.028662747	0.00054047588
0.059140140	0.028550913	0.00054511651
0.059271629	0.028160288	0.00053858203
0.059403118	0.028626465	0.00054142121
0.059534606	0.029630882	0.00055071613
0.059666095	0.029109325	0.00054035994
0.059797584	0.028261167	0.00053583305
0.059929072	0.028846055	0.00054452184
0.060060561	0.029883517	0.00054753573
0.060192050	0.028959946	0.00054314176
0.060323539	0.030003934	0.00054591983
0.060455027	0.028803426	0.00054079726
0.060586516	0.028522160	0.00053895664
0.060718005	0.028756706	0.00053607707
0.060849493	0.029317674	0.00054123150
0.060980982	0.029755518	0.00054472121
0.061112471	0.029790446	0.00054562280
0.061243959	0.028104851	0.00053563409
0.061375448	0.029016603	0.00053530220
0.061506937	0.028776468	0.00053888789
0.061638426	0.028654097	0.00053404133
0.061769914	0.028587147	0.00053487478
0.061901403	0.029201813	0.00054250347
0.062032892	0.028227725	0.00052865488
0.062164380	0.029180664	0.00053850463
0.062295869	0.029287296	0.00054130245
0.062427358	0.028822728	0.00053517696
0.062558846	0.027733590	0.00053041593
0.062690335	0.028321123	0.00052796425
0.062821824	0.027777468	0.00052519851
0.062953313	0.029518886	0.00053898150
0.063084801	0.029268080	0.00053657217
0.063216290	0.029535935	0.00054197934
0.063347779	0.028399792	0.00052946998
0.063479267	0.028498675	0.00052812984
0.063610756	0.028642473	0.00053415614
0.063742245	0.029150840	0.00053500856
0.063873733	0.028735387	0.00053501540
0.064005222	0.028037521	0.00052590471
0.064136711	0.028565614	0.00052997064
0.064268200	0.028640948	0.00053015470
0.064399688	0.029656292	0.00053672405
0.064531177	0.028396929	0.00052963840
0.064662666	0.028846656	0.00053057938
0.064794154	0.028297570	0.00052725239
0.064925643	0.029554908	0.00053785156
0.065057132	0.028892114	0.00053323260
0.065188620	0.029009974	0.00053468133
0.065320109	0.028332975	0.00052612425
0.065451598	0.027933936	0.00052102522
0.065583087	0.028419200	0.00052824783
0.065714575	0.029240901	0.00053165075
0.065846064	0.028363143	0.00052667444
0.065977553	0.029786964	0.00053490555
0.066109041	0.028879519	0.00052753719
0.066240530	0.028349671	0.00052673206
0.066372019	0.028604998	0.00052670723
0.066503507	0.029508826	0.00053635189
0.066634996	0.029566520	0.00053096062
0.066766485	0.029116738	0.00053153821
0.066897973	0.028293152	0.00052416639
0.067029462	0.028939976	0.00052830397
0.067160951	0.028799954	0.00052985443
0.067292440	0.028124464	0.00051945634
0.067423928	0.028298022	0.00051961830
0.067555417	0.028561576	0.00052516446
0.067686906	0.028109726	0.00051995113
0.067818394	0.027898802	0.00051850171
0.067949883	0.028733973	0.00052490179
0.068081372	0.028535796	0.00052123701
0.068212860	0.028809397	0.00052448365
0.068344349	0.028367994	0.00052161274
0.068475838	0.029203387	0.00052628806
0.068607327	0.028558068	0.00052188093
0.068738815	0.029648651	0.00052692466
0.068870304	0.029244157	0.00052801830
0.069001793	0.029551119	0.00052729871
0.069133281	0.028076768	0.00051753663
0.069264770	0.029121340	0.00052798385
0.069396259	0.029251806	0.00052143606
0.069527747	0.028486189	0.00052033807
0.069659236	0.029099551	0.00052488844
0.069790725	0.028442871	0.00051788946
0.069922214	0.030025398	0.00053193914
0.070053702	0.028766699	0.00051757844
0.070185191	0.028643274	0.00052160284
0.070316680	0.028777943	0.00051901634
0.070448168	0.028420799	0.00051770817
0.070579657	0.028543913	0.00052067391
0.070711146	0.027998362	0.00051142434
0.070842634	0.029462059	0.00052553035
0.070974123	0.028067751	0.00051294097
0.071105612	0.028096244	0.00051336697
0.071237101	0.027472564	0.00050917813
0.071368589	0.028246981	0.00051089703
0.071500078	0.027399321	0.00050889931
0.071631567	0.028382618	0.00051617626
0.071763055	0.027267614	0.00050478979
0.071894544	0.027412876	0.00050824582
0.072026033	0.027703039	0.00050490136
0.072157521	0.027437527	0.00050885052
0.072289010	0.027526104	0.00050816191
0.072420499	0.027333831	0.00050490573
0.072551988	0.028261647	0.00051173167
0.072683476	0.027150154	0.00050219691
0.072814965	0.027590173	0.00050732732
0.072946454	0.027392529	0.00050706857
0.073077942	0.027892709	0.00050761755
0.073209431	0.027862223	0.00050940894
0.073340920	0.027239919	0.00050135504
0.073472408	0.027710825	0.00050534688
0.073603897	0.027940394	0.00051036547
0.073735386	0.026734152	0.00049688848
0.073866875	0.027275072	0.00050327039
0.073998363	0.027767775	0.00050544899
0.074129852	0.027023912	0.00049961879
0.074261341	0.027753873	0.00050801812
0.074392829	0.027585677	0.00050078852
0.074524318	0.027075612	0.00050081812
0.074655807	0.027037988	0.00049700282
0.074787295	0.027320325	0.00050173695
0.074918784	0.027563488	0.00050381900
0.075050273	0.026724306	0.00049549783
0.075181761	0.026473929	0.00049500164
0.075313250	0.027047526	0.00049907420
0.075444739	0.027238661	0.00050073576
0.075576228	0.026139149	0.00049131385
0.075707716	0.026810081	0.00049501219
0.075839205	0.027165927	0.00049881630
0.075970694	0.025996236	0.00048803580
0.076102182	0.025743275	0.00048403388
0.076233671	0.027212210	0.00050033239
0.076365160	0.027352312	0.00049574842
0.076496648	0.027496883	0.00049974409
0.076628137	0.026989871	0.00049742951
0.076759626	0.027491318	0.00049670570
0.076891115	0.026632629	0.00049225496
0.077022603	0.027208734	0.00049306982
0.077154092	0.027670500	0.00049795025
0.077285581	0.027554618	0.00050003682
0.077417069	0.027261110	0.00049487308
0.077548558	0.026551637	0.00049239963
0.077680047	0.026758868	0.00049000890
0.077811535	0.026346228	0.00048794986
0.077943024	0.027136516	0.00049513239
0.078074513	0.027209971	0.00049249957
0.078206002	0.026573890	0.00049097285
0.078337490	0.026737086	0.00048850176
0.078468979	0.026608965	0.00048807459
0.078600468	0.026895432	0.00049225626
0.078731956	0.027147687	0.00049130796
0.078863445	0.026951345	0.00049190104
0.078994934	0.025950310	0.00048059343
0.079126422	0.026752437	0.00048880448
0.079257911	0.025935220	0.00048198672
0.079389400	0.026124671	0.00048111538
0.079520889	0.026423571	0.00048742113
0.079652377	0.026094666	0.00048317084
0.079783866	0.026357238	0.00048210784
0.079915355	0.026377645	0.00048913379
0.080046843	0.026353933	0.00048381743
0.080178332	0.026600515	0.00048596801
0.080309821	0.025276814	0.00047715544
0.080441309	0.026435879	0.00048122102
0.080572798	0.025891359	0.00048160468
0.080704287	0.025722280	0.00047846094
0.080835776	0.026296778	0.00048287040
0.080967264	0.027316590	0.00049153083
0.081098753	0.027214659	0.00048460714
0.081230242	0.026688829	0.00048545752
0.081361730	0.026077386	0.00048016907
0.081493219	0.026865235	0.00048584477
0.081624708	0.027301253	0.00049155430
0.081756196	0.026417795	0.00047759736
0.081887685	0.026502830	0.00048304797
0.082019174	0.026367501	0.00047964321
0.082150663	0.025579316	0.00047596974
0.082282151	0.026576357	0.00048299158
0.082413640	0.027079248	0.00048412880
0.082545129	0.026652000	0.00048192034
0.082676617	0.027066739	0.00048452301
0.082808106	0.026500890	0.00048039451
0.082939595	0.026127839	0.00047933566
0.083071083	0.026505124	0.00047714559
0.083202572	0.026054257	0.00047600551
0.083334061	0.026458965	0.00048371986
0.083465549	0.026810073	0.00047962060
0.083597038	0.026009001	0.00047771092
0.083728527	0.026062137	0.00047203042
0.083860016	0.025595220	0.00047428029
0.083991504	0.025324608	0.00047158919
0.084122993	0.025960377	0.00047394938
0.084254482	0.025718039	0.00047372156
0.084385970	0.025318270	0.00046849609
0.084517459	0.026577858	0.00047829790
0.084648948	0.026159824	0.00047621973
0.084780436	0.025939774	0.00047253641
0.084911925	0.026357382	0.00047686173
0.085043414	0.025625832	0.00046888815
0.085174903	0.025650371	0.00047014485
0.085306391	0.025701176	0.00047347742
0.085437880	0.026100141	0.00047201083
0.085569369	0.026740831	0.00047794045
0.085700857	0.026306713	0.00047134674
0.085832346	0.026381627	0.00047351625
0.085963835	0.026724386	0.00047995652
0.086095323	0.025657235	0.00046718412
0.086226812	0.025521288	0.00046781007
0.086358301	0.026473315	0.00047432305
0.086489790	0.026041987	0.00047078034
0.086621278	0.026331942	0.00047384942
0.086752767	0.025800602	0.00046731301
0.086884256	0.026739991	0.00047472969
0.087015744	0.025289491	0.00046552258
0.087147233	0.025553181	0.00046589402
0.087278722	0.025771089	0.00046917076
0.087410210	0.026752890	0.00047574273
0.087541699	0.025719713	0.00046571332
0.087673188	0.025441545	0.00046550713
0.087804677	0.025852502	0.00046624826
0.087936165	0.025967797	0.00046931122
0.088067654	0.026014051	0.00046946610
0.088199143	0.025599724	0.00046348915
0.088330631	0.025721043	0.00046827048
0.088462120	0.025717614	0.00046284361
0.088593609	0.025449748	0.00046656805
0.088725097	0.025819161	0.00046484131
0.088856586	0.025223128	0.00045955428
0.088988075	0.026435898	0.00047170856
0.089119564	0.025796066	0.00046408934
0.089251052	0.025157621	0.00046177298
0.089382541	0.025631534	0.00046274947
0.089514030	0.026076546	0.00046587393
0.089645518	0.026327785	0.00046769286
0.089777007	0.025880194	0.00046427652
0.089908496	0.025054597	0.00046219710
0.090039984	0.024698989	0.00045609473
0.090171473	0.025753639	0.00046076484
0.090302962	0.025608219	0.00046379131
0.090434451	0.025568111	0.00046148916
0.090565939	0.025065894	0.00046079589
0.090697428	0.025928693	0.00046579190
0.090828917	0.025222394	0.00045392930
0.090960405	0.026071041	0.00046707112
0.091091894	0.025847120	0.00046230377
0.091223383	0.025066268	0.00045970989
0.091354871	0.025954212	0.00046575123
0.091486360	0.026015221	0.00047221338
0.091617849	0.025390453	0.00047181868
0.091749337	0.025070396	0.00047288368
0.091880826	0.025582702	0.00048141947
0.092012315	0.024825415	0.00047922915
0.092143804	0.024846237	0.00047811482
0.092275292	0.025357600	0.00048589190
0.092406781	0.024767417	0.00048421812
0.092538270	0.025318693	0.00049175957
0.092669758	0.024874023	0.00048981221
0.092801247	0.024830171	0.00047523547
0.092932736	0.025019411	0.00047728102
0.093064224	0.024727058	0.00047169835
0.093195713	0.025780876	0.00047651790
0.093327202	0.025307358	0.00047257451
0.093458691	0.025603188	0.00046924786
0.093590179	0.025481680	0.00047256639
0.093721668	0.025408142	0.00047038823
0.093853157	0.024733778	0.00046545713
0.093984645	0.025765097	0.00047187500
0.094116134	0.024404862	0.00045961291
0.094247623	0.024961097	0.00046243915
0.094379111	0.025216878	0.00046619541
0.094510600	0.025506563	0.00046657716
0.094642089	0.024818084	0.00046136111
0.094773578	0.024121063	0.00045189277
0.094905066	0.025202979	0.00046415468
0.095036555	0.025304985	0.00046661054
0.095168044	0.025200969	0.00045940915
0.095299532	0.024714562	0.00045868559
0.095431021	0.024773048	0.00045670882
0.095562510	0.024416302	0.00045488087
0.095693998	0.024156777	0.00045444930
0.095825487	0.024215104	0.00044841609
0.095956976	0.024598669	0.00045631186
0.096088465	0.024948624	0.00045504586
0.096219953	0.025420466	0.00046133170
0.096351442	0.024445397	0.00045373103
0.096482931	0.024954090	0.00045526394
0.096614419	0.025127027	0.00045695873
0.096745908	0.024424685	0.00045252678
0.096877397	0.025113002	0.00045483993
0.097008885	0.024336939	0.00045261915
0.097140374	0.024658316	0.00045126659
0.097271863	0.023985259	0.00044663320
0.097403352	0.024808334	0.00045132008
0.097534840	0.025024218	0.00045330158
0.097666329	0.024614969	0.00045280925
0.097797818	0.024812020	0.00044743182
0.097929306	0.024950318	0.00045126283
0.098060795	0.025742639	0.00045512293
0.098192284	0.024833977	0.00044762090
0.098323772	0.023883610	0.00044290955
0.098455261	0.024162388	0.00044112688
0.098586750	0.024659986	0.00044413130
0.098718239	0.024228196	0.00044076701
0.098849727	0.024118948	0.00043795387
0.098981216	0.024817737	0.00044433872
0.099112705	0.024141936	0.00043850940
0.099244193	0.024366677	0.00043977653
0.099375682	0.025181135	0.00044625372
0.099507171	0.023821158	0.00043631887
0.099638659	0.024438399	0.00044391415
0.099770148	0.024190661	0.00043934200
0.099901637	0.025632522	0.00044769543
0.10003313	0.024369046	0.00044115366
0.10016461	0.023737410	0.00043772826
0.10029610	0.023672748	0.00043809085
0.10042759	0.023979780	0.00043795400
0.10055908	0.023873636	0.00043646750
0.10069057	0.024398921	0.00044140661
0.10082206	0.024334119	0.00044062133
0.10095355	0.023928410	0.00043924091
0.10108504	0.024384945	0.00043820982
0.10121652	0.024020622	0.00043659555
0.10134801	0.023563238	0.00043458720
0.10147950	0.023316959	0.00043062298
0.10161099	0.024349684	0.00044061596
0.10174248	0.023808276	0.00043621821
0.10187397	0.024583848	0.00043882668
0.10200546	0.024615820	0.00044079424
0.10213694	0.023881881	0.00043256161
0.10226843	0.024832005	0.00044227173
0.10239992	0.024282433	0.00043827529
0.10253141	0.023428890	0.00042624998
0.10266290	0.024049957	0.00043701144
0.10279439	0.024086861	0.00043365070
0.10292588	0.024155880	0.00043713025
0.10305737	0.024625694	0.00043850205
0.10318885	0.024516975	0.00043741978
0.10332034	0.024495638	0.00043751723
0.10345183	0.024497611	0.00043595264
0.10358332	0.024599734	0.00043803059
0.10371481	0.023352446	0.00042738799
0.10384630	0.024042951	0.00043229361
0.10397779	0.024293539	0.00043561700
0.10410928	0.024316402	0.00043694575
0.10424076	0.023743086	0.00043061006
0.10437225	0.023558334	0.00042854223
0.10450374	0.024013684	0.00042887116
0.10463523	0.022999320	0.00042501251
0.10476672	0.024096033	0.00043246517
0.10489821	0.023962640	0.00043155036
0.10502970	0.024271594	0.00043233561
0.10516118	0.023941751	0.00042911266
0.10529267	0.023831031	0.00043188493
0.10542416	0.024455183	0.00043425526
0.10555565	0.024666783	0.00043442613
0.10568714	0.023985741	0.00043032321
0.10581863	0.023368624	0.00042371117
0.10595012	0.024140522	0.00043047674
0.10608161	0.024552930	0.00043536202
0.10621309	0.023887679	0.00042928233
0.10634458	0.024412192	0.00043116274
0.10647607	0.024583935	0.00043403444
0.10660756	0.023075587	0.00042026406
0.10673905	0.023855118	0.00042981588
0.10687054	0.023961452	0.00043146604
0.10700203	0.023990752	0.00043922585
0.10713352	0.023732968	0.00043940758
0.10726500	0.023411263	0.00044070740
0.10739649	0.024095203	0.00045346926
0.10752798	0.024052783	0.00045041246
0.10765947	0.025239385	0.00046275967
0.10779096	0.024140387	0.00045554694
0.10792245	0.024291146	0.00045962160
0.10805394	0.024548523	0.00046244575
0.10818542	0.023522445	0.00045414233
0.10831691	0.023364024	0.00045577096
0.10844840	0.023286922	0.00045725808
0.10857989	0.024582536	0.00046937755
0.10871138	0.023417355	0.00046472015
0.10884287	0.023180178	0.00046028134
0.10897436	0.023812481	0.00046724637
0.10910585	0.024752330	0.00047707762
0.10923733	0.024299714	0.00047015902
0.10936882	0.024179528	0.00047890917
0.10950031	0.024120818	0.00047430997
0.10963180	0.024479129	0.00047744809
0.10976329	0.024303726	0.00047785544
0.10989478	0.023938166	0.00047721665
0.11002627	0.024527532	0.00048632376
0.11015776	0.024032613	0.00047888852
0.11028924	0.022583851	0.00046858548
0.11042073	0.023013150	0.00047636734
0.11055222	0.023697552	0.00047750044
0.11068371	0.023959332	0.00048471294
0.11081520	0.024116435	0.00048486493
0.11094669	0.023100400	0.00047950528
0.11107818	0.024125175	0.00048836430
0.11120966	0.023053920	0.00047752820
0.11134115	0.023355960	0.00048671469
0.11147264	0.023272270	0.00048190226
0.11160413	0.023732500	0.00048882087
0.11173562	0.024158619	0.00049428652
0.11186711	0.023997766	0.00047735948
0.11199860	0.023782517	0.00047707580
0.11213009	0.023083518	0.00046148681
0.11226157	0.024151630	0.00046702523
0.11239306	0.023051445	0.00045943815
0.11252455	0.024254437	0.00046628740
0.11265604	0.024658427	0.00046842622
0.11278753	0.024492430	0.00046310666
0.11291902	0.024491805	0.00046261482
0.11305051	0.024332438	0.00046536702
0.11318200	0.023606364	0.00045315610
0.11331348	0.024045117	0.00045775317
0.11344497	0.024040147	0.00045486224
0.11357646	0.024145414	0.00045395885
0.11370795	0.023499904	0.00045081753
0.11383944	0.023560643	0.00045018556
0.11397093	0.024309654	0.00045232135
0.11410242	0.023546619	0.00044899925
0.11423390	0.024698496	0.00045227553
0.11436539	0.023717515	0.00045165259
0.11449688	0.023954359	0.00044500749
0.11462837	0.023322770	0.00044803138
0.11475986	0.024513069	0.00045141776
0.11489135	0.024220297	0.00044639822
0.11502284	0.024530373	0.00045277062
0.11515433	0.023615578	0.00044494315
0.11528581	0.023619029	0.00044433861
0.11541730	0.024268428	0.00044533942
0.11554879	0.023815805	0.00044100370
0.11568028	0.023781604	0.00044400585
0.11581177	0.023740418	0.00044166876
0.11594326	0.024095813	0.00044454461
0.11607475	0.023968128	0.00044210396
0.11620624	0.023536728	0.00043590008
0.11633772	0.023840633	0.00044067836
0.11646921	0.024618974	0.00044685507
0.11660070	0.024506425	0.00044532910
0.11673219	0.023452898	0.00043457220
0.11686368	0.023173349	0.00043241490
0.11699517	0.023860575	0.00043805461
0.11712666	0.024264172	0.00044186245
0.11725814	0.023678127	0.00043362747
0.11738963	0.023516423	0.00043145801
0.11752112	0.023804806	0.00043224637
0.11765261	0.023559189	0.00043220098
0.11778410	0.024111545	0.00043566561
0.11791559	0.023286312	0.00042761182
0.11804708	0.023856275	0.00043039673
0.11817857	0.023133829	0.00042772180
0.11831005	0.024266229	0.00043268146
0.11844154	0.024235492	0.00043599336
0.11857303	0.023113201	0.00042090138
0.11870452	0.022881822	0.00042238311
0.11883601	0.023916681	0.00042838658
0.11896750	0.024011752	0.00042955614
0.11909899	0.023546034	0.00042750697
0.11923048	0.023565910	0.00042042404
0.11936196	0.024297759	0.00042926086
0.11949345	0.023453457	0.00041899677
0.11962494	0.024212106	0.00042459520
0.11975643	0.024599700	0.00043090965
0.11988792	0.024155971	0.00042299922
0.12001941	0.023667429	0.00042087965
0.12015090	0.023145925	0.00041714241
0.12028239	0.023304512	0.00041887930
0.12041387	0.024097967	0.00042214228
0.12054536	0.024344472	0.00042039445
0.12067685	0.024430286	0.00042394823
0.12080834	0.023824489	0.00042012938
0.12093983	0.024027090	0.00041673137
0.12107132	0.023045615	0.00041544891
0.12120281	0.024082271	0.00042016408
0.12133429	0.023396943	0.00041456164
0.12146578	0.023230702	0.00041371691
0.12159727	0.023676046	0.00041401633
0.12172876	0.024543024	0.00042229033
0.12186025	0.023953386	0.00041668044
0.12199174	0.024056289	0.00041767559
0.12212323	0.023719392	0.00041516812
0.12225472	0.024006037	0.00041531331
0.12238620	0.024356549	0.00042014342
0.12251769	0.024205656	0.00041662785
0.12264918	0.023666650	0.00041510747
0.12278067	0.024224911	0.00041930590
0.12291216	0.023532038	0.00041217724
0.12304365	0.024248455	0.00041654726
0.12317514	0.024241768	0.00041698294
0.12330663	0.023633438	0.00041434265
0.12343811	0.023462027	0.00041364315
0.12356960	0.023129062	0.00041015137
0.12370109	0.023840219	0.00041545438
0.12383258	0.023421574	0.00041041513
0.12396407	0.023012182	0.00040476166
0.12409556	0.023613978	0.00041566454
0.12422705	0.023745538	0.00041142629
0.12435853	0.023531415	0.00041191764
0.12449002	0.023766271	0.00041174223
0.12462151	0.024453789	0.00041816602
0.12475300	0.024556010	0.00041683942
0.12488449	0.023276459	0.00040781895
0.12501598	0.022958554	0.00040778512
0.12514747	0.023767926	0.00041010161
0.12527896	0.023844385	0.00040931199
0.12541044	0.023753740	0.00041309517
0.12554193	0.023834455	0.00041062543
0.12567342	0.023634169	0.00040884291
0.12580491	0.023596867	0.00041090579
0.12593640	0.022896472	0.00040374425
0.12606789	0.023785469	0.00041169681
0.12619938	0.023893688	0.00041112933
0.12633087	0.023236464	0.00040831232
0.12646235	0.023693236	0.00041067524
0.12659384	0.023763940	0.00040755991
0.12672533	0.023685774	0.00041217600
0.12685682	0.023577312	0.00040676302
0.12698831	0.023706435	0.00040984178
0.12711980	0.023941094	0.00040888455
0.12725129	0.023902217	0.00040773972
0.12738277	0.023621678	0.00040874085
0.12751426	0.023408574	0.00040541484
0.12764575	0.023053870	0.00040349274
0.12777724	0.023326966	0.00040271716
0.12790873	0.023823015	0.00040779631
0.12804022	0.023493444	0.00040634580
0.12817171	0.023224341	0.00040361963
0.12830320	0.022838103	0.00039965069
0.12843468	0.023398930	0.00040383989
0.12856617	0.023649701	0.00040481732
0.12869766	0.024201603	0.00040954066
0.12882915	0.023413123	0.00040501071
0.12896064	0.023656310	0.00040516396
0.12909213	0.023456452	0.00040365404
0.12922362	0.023571041	0.00040451606
0.12935511	0.023668072	0.00040665588
0.12948659	0.024178073	0.00040872356
0.12961808	0.023586617	0.00040365232
0.12974957	0.024111671	0.00040726043
0.12988106	0.023899811	0.00040636875
0.13001255	0.023668452	0.00040455612
0.13014404	0.023458126	0.00040482486
0.13027553	0.023519391	0.00040215088
0.13040701	0.023437117	0.00040175250
0.13053850	0.024196445	0.00040904232
0.13066999	0.024058327	0.00040522684
0.13080148	0.023922340	0.00040668459
0.13093297	0.024394649	0.00040610187
0.13106446	0.023697749	0.00040355468
0.13119595	0.024130792	0.00040408103
0.13132744	0.023491973	0.00040155685
0.13145892	0.023743164	0.00040375461
0.13159041	0.023852446	0.00040376754
0.13172190	0.024334275	0.00040433308
0.13185339	0.023281364	0.00039936107
0.13198488	0.024019114	0.00040395163
0.13211637	0.023702446	0.00040259994
0.13224786	0.023779031	0.00040080073
0.13237935	0.023648611	0.00040111072
0.13251083	0.024161699	0.00040523524
0.13264232	0.023395334	0.00039982980
0.13277381	0.023315579	0.00039853426
0.13290530	0.023587353	0.00039793149
0.13303679	0.023637115	0.00040022697
0.13316828	0.024304736	0.00040564240
0.13329977	0.023428257	0.00039504517
0.13343125	0.024575497	0.00040935308
0.13356274	0.023573083	0.00039701691
0.13369423	0.023707052	0.00039778941
0.13382572	0.024536989	0.00040616884
0.13395721	0.023883398	0.00040096894
0.13408870	0.024249441	0.00040432466
0.13422019	0.023916819	0.00039891269
0.13435168	0.023003010	0.00039479824
0.13448316	0.023675159	0.00040135316
0.13461465	0.024011609	0.00040039881
0.13474614	0.023700188	0.00039905286
0.13487763	0.024073163	0.00040086039
0.13500912	0.023731052	0.00039807720
0.13514061	0.023334710	0.00039648341
0.13527210	0.023426775	0.00039798842
0.13540359	0.024102822	0.00040069392
0.13553507	0.024016156	0.00039891469
0.13566656	0.023822517	0.00039759480
0.13579805	0.024015505	0.00040073004
0.13592954	0.023764171	0.00039658530
0.13606103	0.023458130	0.00039750651
0.13619252	0.023991461	0.00039677368
0.13632401	0.023354306	0.00039281013
0.13645549	0.023535251	0.00039654597
0.13658698	0.023945611	0.00039639194
0.13671847	0.023999456	0.00039829908
0.13684996	0.023708414	0.00039559563
0.13698145	0.023827599	0.00039624395
0.13711294	0.023422624	0.00039460091
0.13724443	0.022705410	0.00039059174
0.13737592	0.023826434	0.00039544009
0.13750740	0.023340943	0.00039296663
0.13763889	0.022856512	0.00038807319
0.13777038	0.024023128	0.00039898713
0.13790187	0.023960946	0.00039674362
0.13803336	0.023817253	0.00039463340
0.13816485	0.024076285	0.00039779756
0.13829634	0.023292083	0.00038967951
0.13842783	0.023924647	0.00039737482
0.13855931	0.023691318	0.00039431898
0.13869080	0.024190215	0.00039653911
0.13882229	0.024121589	0.00039615031
0.13895378	0.024040862	0.00039422894
0.13908527	0.023761666	0.00039558278
0.13921676	0.023957999	0.00039551061
0.13934825	0.023418597	0.00039250338
0.13947973	0.023449735	0.00039199474
0.13961122	0.024065677	0.00039427402
0.13974271	0.023776709	0.00039337900
0.13987420	0.023713225	0.00039399425
0.14000569	0.023421265	0.00038906928
0.14013718	0.023509440	0.00039107522
0.14026867	0.023540347	0.00039084635
0.14040016	0.023642699	0.00039273801
0.14053164	0.023484464	0.00039148225
0.14066313	0.024140529	0.00039161202
0.14079462	0.023333997	0.00038855504
0.14092611	0.023335355	0.00038879988
0.14105760	0.023902839	0.00039120578
0.14118909	0.023488856	0.00039176858
0.14132058	0.023753095	0.00038723095
0.14145207	0.023836511	0.00039041942
0.14158355	0.023882490	0.00039000655
0.14171504	0.024231075	0.00039391423
0.14184653	0.024175932	0.00039254197
0.14197802	0.023818082	0.00038990177
0.14210951	0.023461728	0.00038692186
0.14224100	0.024129735	0.00039210357
0.14237249	0.024325215	0.00039231719
0.14250398	0.023979639	0.00039326470
0.14263546	0.024296241	0.00038960001
0.14276695	0.023763762	0.00038853168
0.14289844	0.023504979	0.00038799750
0.14302993	0.024118685	0.00039118437
0.14316142	0.024194470	0.00039171788
0.14329291	0.024026736	0.00038922971
0.14342440	0.023580151	0.00038724058
0.14355588	0.024344183	0.00039139066
0.14368737	0.023813790	0.00038794562
0.14381886	0.024059461	0.00038959870
0.14395035	0.023467704	0.00038394043
0.14408184	0.023014273	0.00038281351
0.14421333	0.023691840	0.00038853110
0.14434482	0.023667803	0.00038564806
0.14447631	0.023529026	0.00038631191
0.14460779	0.023173573	0.00038309769
0.14473928	0.023801645	0.00038591254
0.14487077	0.023927494	0.00039001098
0.14500226	0.024042149	0.00038908792
0.14513375	0.023635777	0.00038849524
0.14526524	0.023129719	0.00038145738
0.14539673	0.024077743	0.00038752377
0.14552822	0.023512400	0.00038751674
0.14565970	0.023508627	0.00038342294
0.14579119	0.023437558	0.00038574259
0.14592268	0.023860308	0.00038716887
0.14605417	0.022912342	0.00038135042
0.14618566	0.024297658	0.00038991635
0.14631715	0.023173617	0.00038164290
0.14644864	0.023661852	0.00038490703
0.14658012	0.023837598	0.00038451509
0.14671161	0.023408551	0.00038368777
0.14684310	0.023611447	0.00038663073
0.14697459	0.023956690	0.00038451251
0.14710608	0.023595564	0.00038395056
0.14723757	0.023362400	0.00038282166
0.14736906	0.024174161	0.00038685606
0.14750055	0.023613266	0.00038351746
0.14763203	0.023155322	0.00037898832
0.14776352	0.023321649	0.00038084970
0.14789501	0.023183986	0.00038213455
0.14802650	0.023476768	0.00038116232
0.14815799	0.023562210	0.00038400061
0.14828948	0.023834723	0.00038367446
0.14842097	0.023611425	0.00038356779
0.14855246	0.023507146	0.00038081254
0.14868394	0.023623294	0.00038035978
0.14881543	0.023988469	0.00038373304
0.14894692	0.023704508	0.00038373787
0.14907841	0.023736189	0.00038197382
0.14920990	0.023763906	0.00038125235
0.14934139	0.024023597	0.00038349050
0.14947288	0.023444346	0.00038128993
0.14960436	0.022701353	0.00037599305
0.14973585	0.023511295	0.00038087203
0.14986734	0.023409026	0.00038180853
0.14999883	0.023095710	0.00037689470
0.15013032	0.023360588	0.00038108402
0.15026181	0.023040758	0.00037809461
0.15039330	0.022976952	0.00037662481
0.15052479	0.023986836	0.00038327528
0.15065627	0.023266690	0.00037838367
0.15078776	0.024119952	0.00038580996
0.15091925	0.023746133	0.00038142096
0.15105074	0.023414773	0.00037889752
0.15118223	0.023550151	0.00038058110
0.15131372	0.023177355	0.00037669311
0.15144521	0.023341539	0.00037877309
0.15157670	0.023820287	0.00038011589
0.15170818	0.023684950	0.00037902416
0.15183967	0.023422381	0.00037936017
0.15197116	0.023688160	0.00038146050
0.15210265	0.023509415	0.00037906840
0.15223414	0.023502947	0.00037806965
0.15236563	0.023383213	0.00037720164
0.15249712	0.023445940	0.00037723433
0.15262860	0.023766781	0.00037972709
0.15276009	0.023922171	0.00038131824
0.15289158	0.023053827	0.00037560323
0.15302307	0.024024728	0.00038040770
0.15315456	0.023279133	0.00037637727
0.15328605	0.023558929	0.00037840694
0.15341754	0.023227044	0.00037631636
0.15354903	0.023996061	0.00037892335
0.15368051	0.023821903	0.00037914564
0.15381200	0.023834473	0.00037830044
0.15394349	0.024290500	0.00038279365
0.15407498	0.023553964	0.00037807654
0.15420647	0.024520692	0.00038128711
0.15433796	0.023367130	0.00037503786
0.15446945	0.023955797	0.00037844951
0.15460094	0.023212450	0.00037426256
0.15473242	0.023892144	0.00037851667
0.15486391	0.023297322	0.00037333086
0.15499540	0.023869657	0.00037699225
0.15512689	0.023259319	0.00037340328
0.15525838	0.024422397	0.00038214457
0.15538987	0.023450312	0.00037484664
0.15552136	0.022876564	0.00037061710
0.15565284	0.023158479	0.00037237501
0.15578433	0.023601085	0.00037594236
0.15591582	0.023834591	0.00037797089
0.15604731	0.023709126	0.00037789992
0.15617880	0.023272584	0.00037214159
0.15631029	0.023597063	0.00037655587
0.15644178	0.023598298	0.00037392313
0.15657327	0.024232092	0.00038007237
0.15670475	0.023446371	0.00037348523
0.15683624	0.023731943	0.00037529234
0.15696773	0.023706886	0.00037584915
0.15709922	0.023797241	0.00037547138
0.15723071	0.023073962	0.00037234675
0.15736220	0.023602919	0.00037276942
0.15749369	0.023364630	0.00037180136
0.15762518	0.023012036	0.00036930001
0.15775666	0.023512991	0.00037277136
0.15788815	0.023780839	0.00037525742
0.15801964	0.024378926	0.00037718716
0.15815113	0.023160504	0.00037109589
0.15828262	0.023233762	0.00037058982
0.15841411	0.022462639	0.00036563685
0.15854560	0.023337683	0.00037157366
0.15867708	0.023548591	0.00037115544
0.15880857	0.023914946	0.00037515374
0.15894006	0.024007614	0.00037468157
0.15907155	0.023790268	0.00037360314
0.15920304	0.024017201	0.00037579186
0.15933453	0.022665574	0.00036530329
0.15946602	0.023266352	0.00036973809
0.15959751	0.023565428	0.00037127751
0.15972899	0.023701294	0.00037218021
0.15986048	0.023854162	0.00037502667
0.15999197	0.022543030	0.00036457972
0.16012346	0.024121496	0.00037490520
0.16025495	0.023683719	0.00037209955
0.16038644	0.022814849	0.00036463432
0.16051793	0.023401816	0.00037131844
0.16064942	0.023365269	0.00036921674
0.16078090	0.023555764	0.00037081080
0.16091239	0.023834066	0.00037253262
0.16104388	0.023353893	0.00036690494
0.16117537	0.023203375	0.00036845447
0.16130686	0.023207763	0.00036755297
0.16143835	0.023947349	0.00037159084
0.16156984	0.023990800	0.00037465883
0.16170133	0.023856324	0.00036997307
0.16183281	0.023702605	0.00037175214
0.16196430	0.023759078	0.00037014841
0.16209579	0.023542596	0.00036949221
0.16222728	0.023748757	0.00037139982
0.16235877	0.024203438	0.00037197128
0.16249026	0.023605116	0.00036849017
0.16262175	0.023775055	0.00037140648
0.16275323	0.023135975	0.00036625422
0.16288472	0.023374832	0.00036776496
0.16301621	0.023291278	0.00036578500
0.16314770	0.024334795	0.00037491590
0.16327919	0.023302608	0.00036620062
0.16341068	0.023193334	0.00036570593
0.16354217	0.023390062	0.00036703617
0.16367366	0.023639566	0.00036822501
0.16380514	0.023371491	0.00036761230
0.16393663	0.023361864	0.00036723365
0.16406812	0.024211661	0.00036957719
0.16419961	0.023992770	0.00037027693
0.16433110	0.022942782	0.00036346808
0.16446259	0.023884408	0.00036966473
0.16459408	0.023368242	0.00036712203
0.16472557	0.023512306	0.00036527946
0.16485705	0.023401897	0.00036651697
0.16498854	0.023692843	0.00036652149
0.16512003	0.023815555	0.00036822232
0.16525152	0.023641379	0.00036819614
0.16538301	0.023742228	0.00036673476
0.16551450	0.023207821	0.00036572575
0.16564599	0.023221687	0.00036425755
0.16577747	0.023822407	0.00036822247
0.16590896	0.024028996	0.00036904586
0.16604045	0.023404717	0.00036327386
0.16617194	0.023714941	0.00036818067
0.16630343	0.023370048	0.00036375649
0.16643492	0.023794729	0.00036603222
0.16656641	0.024065545	0.00036891769
0.16669790	0.023469503	0.00036295269
0.16682938	0.023363936	0.00036449703
0.16696087	0.023632811	0.00036678690
0.16709236	0.023454090	0.00036214244
0.16722385	0.023128860	0.00036247342
0.16735534	0.024059824	0.00036671595
0.16748683	0.023485888	0.00036432168
0.16761832	0.023568123	0.00036465528
0.16774981	0.023451481	0.00036222497
0.16788129	0.023873451	0.00036629894
0.16801278	0.023183017	0.00036104161
0.16814427	0.023522543	0.00036566361
0.16827576	0.022593820	0.00035955665
0.16840725	0.023152716	0.00035998391
0.16853874	0.023391542	0.00036251706
0.16867023	0.023514634	0.00036070235
0.16880171	0.023388129	0.00036247037
0.16893320	0.023516144	0.00036436440
0.16906469	0.023459044	0.00036023708
0.16919618	0.023532109	0.00036380968
0.16932767	0.023997817	0.00036489930
0.16945916	0.023807200	0.00036465505
0.16959065	0.024115212	0.00036762683
0.16972214	0.023871224	0.00036363756
0.16985362	0.023383287	0.00036245023
0.16998511	0.023458321	0.00036035231
0.17011660	0.023430665	0.00036289456
0.17024809	0.023350721	0.00036197589
0.17037958	0.023587179	0.00036100319
0.17051107	0.023534706	0.00036293273
0.17064256	0.022576050	0.00035627300
0.17077405	0.023889365	0.00036465869
0.17090553	0.023165776	0.00036012742
0.17103702	0.022913752	0.00035817521
0.17116851	0.023550462	0.00036089842
0.17130000	0.023528816	0.00036111520
0.17143149	0.023054768	0.00035749239
0.17156298	0.023019272	0.00035771939
0.17169447	0.023237338	0.00035836036
0.17182595	0.023429138	0.00036046624
0.17195744	0.023709557	0.00036111836
0.17208893	0.022603736	0.00035393569
0.17222042	0.023244160	0.00035830755
0.17235191	0.023568812	0.00036007661
0.17248340	0.023918770	0.00036254380
0.17261489	0.023204932	0.00035931622
0.17274638	0.023362592	0.00035879530
0.17287786	0.023712721	0.00036267058
0.17300935	0.023614449	0.00035940036
0.17314084	0.023700408	0.00036093427
0.17327233	0.024104807	0.00036226896
0.17340382	0.023468627	0.00035918737
0.17353531	0.023518052	0.00036025916
0.17366680	0.023598232	0.00035922459
0.17379829	0.023676130	0.00035911796
0.17392977	0.023379563	0.00035947240
0.17406126	0.022955656	0.00035591226
0.17419275	0.023452089	0.00035841127
0.17432424	0.022660235	0.00035262020
0.17445573	0.023282968	0.00035672234
0.17458722	0.023078143	0.00035726668
0.17471871	0.023028166	0.00035534694
0.17485019	0.023734682	0.00035933185
0.17498168	0.023587619	0.00035806286
0.17511317	0.023376732	0.00035823955
0.17524466	0.023441575	0.00035887585
0.17537615	0.023319398	0.00035620449
0.17550764	0.023273525	0.00035616895
0.17563913	0.023771815	0.00035844447
0.17577062	0.023348060	0.00035575901
0.17590210	0.023760673	0.00035901337
0.17603359	0.023645104	0.00035746352
0.17616508	0.023435600	0.00035599094
0.17629657	0.023346136	0.00035686878
0.17642806	0.023808841	0.00035659089
0.17655955	0.024041117	0.00036076558
0.17669104	0.024498569	0.00036174357
0.17682253	0.023603816	0.00035545740
0.17695401	0.023812474	0.00035988915
0.17708550	0.023647177	0.00035597412
0.17721699	0.023292156	0.00035472221
0.17734848	0.023373547	0.00035504346
0.17747997	0.023866403	0.00035784693
0.17761146	0.023675913	0.00035853014
0.17774295	0.023217937	0.00035150257
0.17787443	0.023517827	0.00035646559
0.17800592	0.023289052	0.00035253284
0.17813741	0.023302823	0.00035414964
0.17826890	0.023657159	0.00035712555
0.17840039	0.023631836	0.00035426388
0.17853188	0.023351508	0.00035532427
0.17866337	0.023362494	0.00035408861
0.17879486	0.023240254	0.00035296021
0.17892634	0.023395499	0.00035518984
0.17905783	0.023513948	0.00035311160
0.17918932	0.024166705	0.00035960226
0.17932081	0.023614435	0.00035460932
0.17945230	0.023243607	0.00035327027
0.17958379	0.023497747	0.00035529700
0.17971528	0.024245380	0.00035729275
0.17984677	0.023156780	0.00035293040
0.17997825	0.023575639	0.00035359059
0.18010974	0.023912213	0.00035585327
0.18024123	0.023727031	0.00035471262
0.18037272	0.023541975	0.00035163773
0.18050421	0.023122986	0.00035944881
0.18063570	0.023568546	0.00036341814
0.18076719	0.023299525	0.00036274074
0.18089867	0.022888553	0.00036432422
0.18103016	0.023068656	0.00036539404
0.18116165	0.023801570	0.00037263034
0.18129314	0.023767093	0.00037362509
0.18142463	0.023370394	0.00037227783
0.18155612	0.023812578	0.00037849232
0.18168761	0.022925133	0.00037191863
0.18181910	0.022935821	0.00037332054
0.18195058	0.023692310	0.00038154719
0.18208207	0.024227944	0.00038228805
0.18221356	0.023449000	0.00038020345
0.18234505	0.023202050	0.00037943187
0.18247654	0.023670056	0.00038358624
0.18260803	0.023028468	0.00038069376
0.18273952	0.022960203	0.00037961984
0.18287101	0.023236688	0.00038554464
0.18300249	0.022811031	0.00038199669
0.18313398	0.022866333	0.00038259100
0.18326547	0.022587701	0.00038233276
0.18339696	0.023569586	0.00038988501
0.18352845	0.023664041	0.00039052971
0.18365994	0.023410041	0.00039149426
0.18379143	0.023967418	0.00039465976
0.18392292	0.023748543	0.00039644980
0.18405440	0.023447379	0.00039153941
0.18418589	0.024142190	0.00039847555
0.18431738	0.023523213	0.00039752002
0.18444887	0.023628346	0.00039631946
0.18458036	0.023243817	0.00039507423
0.18471185	0.023525982	0.00039661526
0.18484334	0.023302923	0.00039713750
0.18497482	0.022952101	0.00039526766
0.18510631	0.022467865	0.00039188983
0.18523780	0.023401483	0.00040015271
0.18536929	0.023729052	0.00039618676
0.18550078	0.023697834	0.00039008383
0.18563227	0.023445139	0.00038763533
0.18576376	0.023268439	0.00037982876
0.18589525	0.023281662	0.00038205119
0.18602673	0.024027434	0.00038590374
0.18615822	0.023547500	0.00038077831
0.18628971	0.024038806	0.00038231758
0.18642120	0.023363699	0.00037619563
0.18655269	0.023347663	0.00037592847
0.18668418	0.023076522	0.00037215186
0.18681567	0.023102742	0.00037025251
0.18694716	0.023238065	0.00037308925
0.18707864	0.023305089	0.00036841762
0.18721013	0.023112091	0.00036937556
0.18734162	0.023574516	0.00037147871
0.18747311	0.022672230	0.00036263273
0.18760460	0.023330322	0.00036987221
0.18773609	0.023130699	0.00036483642
0.18786758	0.023743308	0.00036883125
0.18799906	0.023800498	0.00037033026
0.18813055	0.023510473	0.00036553350
0.18826204	0.023335910	0.00036485370
0.18839353	0.022966621	0.00035970062
0.18852502	0.023752569	0.00036679371
0.18865651	0.023825924	0.00036713940
0.18878800	0.023330249	0.00036021883
0.18891949	0.023561901	0.00036221112
0.18905097	0.023310800	0.00036061786
0.18918246	0.023548256	0.00036191758
0.18931395	0.023707376	0.00036134077
0.18944544	0.023244136	0.00035709882
0.18957693	0.022649666	0.00035399468
0.18970842	0.022738139	0.00035266607
0.18983991	0.023877908	0.00036018558
0.18997140	0.023326423	0.00035763008
0.19010288	0.023713258	0.00035624069
0.19023437	0.023289007	0.00035455765
0.19036586	0.023414627	0.00035496097
0.19049735	0.023649739	0.00035586352
0.19062884	0.023812741	0.00035755798
0.19076033	0.023554021	0.00035269033
0.19089182	0.022994432	0.00035246711
0.19102330	0.023117057	0.00035083881
0.19115479	0.023043507	0.00035149055
0.19128628	0.024086863	0.00035740676
0.19141777	0.023232084	0.00035084204
0.19154926	0.023513324	0.00035306785
0.19168075	0.023030568	0.00034961940
0.19181224	0.022844624	0.00034947445
0.19194373	0.023653686	0.00035381338
0.19207521	0.023155494	0.00034951522
0.19220670	0.023334922	0.00035065727
0.19233819	0.023220401	0.00035098507
0.19246968	0.023223958	0.00035001354
0.19260117	0.023069668	0.00034980424
0.19273266	0.023028593	0.00034858495
0.19286415	0.022639348	0.00034578013
0.19299564	0.023905856	0.00035442203
0.19312712	0.023575320	0.00035070149
0.19325861	0.022961892	0.00034832777
0.19339010	0.023600889	0.00035066914
0.19352159	0.023586201	0.00035057194
0.19365308	0.023274618	0.00035119822
0.19378457	0.023284027	0.00034872509
0.19391606	0.024004698	0.00035311306
0.19404754	0.022947911	0.00034713516
0.19417903	0.022963297	0.00034645898
0.19431052	0.023268317	0.00034957630
0.19444201	0.023615872	0.00034991695
0.19457350	0.023417133	0.00035018059
0.19470499	0.023031446	0.00034623893
0.19483648	0.022849036	0.00034522680
0.19496797	0.023981535	0.00035341160
0.19509945	0.023600826	0.00034871035
0.19523094	0.023894086	0.00035040647
0.19536243	0.023426037	0.00034740701
0.19549392	0.023003811	0.00034529407
0.19562541	0.023002095	0.00034680201
0.19575690	0.022660616	0.00034315857
0.19588839	0.023566598	0.00034842180
0.19601988	0.023338310	0.00034686522
0.19615136	0.023918428	0.00034967157
0.19628285	0.024098722	0.00035249317
0.19641434	0.023954040	0.00035012801
0.19654583	0.023250440	0.00034621205
0.19667732	0.023442061	0.00034703772
0.19680881	0.023216798	0.00034625344
0.19694030	0.022981442	0.00034387782
0.19707178	0.023897601	0.00034854139
0.19720327	0.023584453	0.00034726593
0.19733476	0.023322115	0.00034499451
0.19746625	0.023101072	0.00034448165
0.19759774	0.022770681	0.00034259741
0.19772923	0.023325317	0.00034553949
0.19786072	0.022870902	0.00034234000
0.19799221	0.023182819	0.00034443594
0.19812369	0.023445851	0.00034422478
0.19825518	0.022705711	0.00034172202
0.19838667	0.023471024	0.00034456786
0.19851816	0.023209606	0.00034367130
0.19864965	0.022927590	0.00034197234
0.19878114	0.023609141	0.00034564401
0.19891263	0.023448859	0.00034625014
0.19904412	0.023252948	0.00034353750
0.19917560	0.023743256	0.00034650531
0.19930709	0.023595749	0.00034523854
0.19943858	0.023643002	0.00034457634
0.19957007	0.023821517	0.00034785985
0.19970156	0.023566435	0.00034457963
0.19983305	0.023459505	0.00034461164
0.19996454	0.022688522	0.00033974808
0.20009602	0.024187597	0.00034788034
0.20022751	0.023384387	0.00034410728
0.20035900	0.023587777	0.00034473973
0.20049049	0.023559213	0.00034361369
0.20062198	0.023382262	0.00034386233
0.20075347	0.023689824	0.00034507420
0.20088496	0.023337469	0.00034389576
0.20101645	0.023205369	0.00034270605
0.20114793	0.023342104	0.00034188603
0.20127942	0.022968875	0.00034101843
0.20141091	0.022844872	0.00033859424
0.20154240	0.023061576	0.00034051623
0.20167389	0.022776134	0.00034028832
0.20180538	0.022912441	0.00033782519
0.20193687	0.022511237	0.00033695311
0.20206836	0.023428966	0.00034216799
0.20219984	0.023811733	0.00034390206
0.20233133	0.023270219	0.00034193403
0.20246282	0.023079679	0.00033829143
0.20259431	0.023233928	0.00034099810
0.20272580	0.023674376	0.00034201809
0.20285729	0.022694655	0.00033633113
0.20298878	0.023360202	0.00034229364
0.20312027	0.024027637	0.00034290498
0.20325175	0.023213268	0.00034026938
0.20338324	0.023079627	0.00033749016
0.20351473	0.023077560	0.00033871070
0.20364622	0.023566722	0.00034171669
0.20377771	0.023341725	0.00033905273
0.20390920	0.023456091	0.00034156527
0.20404069	0.023405877	0.00033913642
0.20417217	0.023569715	0.00034211665
0.20430366	0.023300050	0.00034012634
0.20443515	0.023358137	0.00033750907
0.20456664	0.023607887	0.00034080568
0.20469813	0.023227374	0.00033913752
0.20482962	0.022635076	0.00033429994
0.20496111	0.022943973	0.00033679495
0.20509260	0.023111038	0.00033560020
0.20522408	0.023283404	0.00033866726
0.20535557	0.023247393	0.00033832106
0.20548706	0.023268106	0.00033689913
0.20561855	0.023568116	0.00034035767
0.20575004	0.023394544	0.00033781731
0.20588153	0.023292363	0.00033852711
0.20601302	0.023168406	0.00033823747
0.20614451	0.023632479	0.00033820041
0.20627599	0.022970785	0.00033634844
0.20640748	0.023072878	0.00033490894
0.20653897	0.023111285	0.00033655294
0.20667046	0.022893514	0.00033470811
0.20680195	0.022990739	0.00033467860
0.20693344	0.023222260	0.00033679217
0.20706493	0.023110782	0.00033520450
0.20719641	0.023359715	0.00033760787
0.20732790	0.022934913	0.00033637176
0.20745939	0.022978467	0.00033375500
0.20759088	0.023549144	0.00033821073
0.20772237	0.023416813	0.00033669997
0.20785386	0.022802871	0.00033326250
0.20798535	0.023568571	0.00034063857
0.20811684	0.022698402	0.00033304575
0.20824832	0.023618244	0.00033880479
0.20837981	0.023278666	0.00033617481
0.20851130	0.023340135	0.00033750158
0.20864279	0.023066843	0.00033491885
0.20877428	0.023393467	0.00033501952
0.20890577	0.023152455	0.00033500500
0.20903726	0.022964745	0.00033378990
0.20916875	0.023599588	0.00033700667
0.20930023	0.023805228	0.00033975563
0.20943172	0.022908198	0.00033263511
0.20956321	0.023172613	0.00033466563
0.20969470	0.023480513	0.00033615763
0.20982619	0.023405622	0.00033548682
0.20995768	0.023229673	0.00033547766
0.21008917	0.023444661	0.00033474482
0.21022065	0.022679896	0.00033083947
0.21035214	0.023059773	0.00033511443
0.21048363	0.023169343	0.00033275352
0.21061512	0.023822715	0.00033896081
0.21074661	0.023027886	0.00033250014
0.21087810	0.023363465	0.00033446041
0.21100959	0.023140085	0.00033539265
0.21114108	0.022656594	0.00033016683
0.21127256	0.023325818	0.00033636825
0.21140405	0.023352933	0.00033346205
0.21153554	0.022670567	0.00033028479
0.21166703	0.023174304	0.00033357895
0.21179852	0.022664912	0.00033071072
0.21193001	0.023474128	0.00033518522
0.21206150	0.023595619	0.00033449661
0.21219299	0.023233389	0.00033274394
0.21232447	0.023314376	0.00033489484
0.21245596	0.022975834	0.00033142741
0.21258745	0.023275736	0.00033388248
0.21271894	0.023272512	0.00033303956
0.21285043	0.023403794	0.00033349957
0.21298192	0.023814231	0.00033786209
0.21311341	0.022792106	0.00032923088
0.21324489	0.023141994	0.00033280033
0.21337638	0.022767354	0.00032873190
0.21350787	0.023672687	0.00033530803
0.21363936	0.023788359	0.00033696087
0.21377085	0.024048131	0.00033643917
0.21390234	0.023392389	0.00033389728
0.21403383	0.023035616	0.00033134189
0.21416532	0.023114248	0.00033133481
0.21429680	0.022515205	0.00032925858
0.21442829	0.023172330	0.00033091788
0.21455978	0.023481983	0.00033245999
0.21469127	0.023162306	0.00033104612
0.21482276	0.023398758	0.00033170183
0.21495425	0.023141238	0.00033060380
0.21508574	0.023817653	0.00033571668
0.21521723	0.023060197	0.00033113029
0.21534871	0.023266521	0.00033205622
0.21548020	0.023519676	0.00033068016
0.21561169	0.023490190	0.00033238244
0.21574318	0.022987434	0.00033038443
0.21587467	0.023386278	0.00033115285
0.21600616	0.023532136	0.00033201789
0.21613765	0.023113786	0.00032883704
0.21626913	0.023497540	0.00033187759
0.21640062	0.023442514	0.00033104021
0.21653211	0.022559147	0.00032615440
0.21666360	0.023135689	0.00032905626
0.21679509	0.022992051	0.00032720230
0.21692658	0.023748583	0.00033303851
0.21705807	0.023265330	0.00033009162
0.21718956	0.023250666	0.00032930113
0.21732104	0.022914548	0.00032889559
0.21745253	0.023310262	0.00033018502
0.21758402	0.022906272	0.00032840944
0.21771551	0.023126167	0.00032823508
0.21784700	0.023437684	0.00032939410
0.21797849	0.023387066	0.00033007495
0.21810998	0.023874876	0.00033289132
0.21824147	0.022690866	0.00032638978
0.21837295	0.022809714	0.00032765979
0.21850444	0.023237311	0.00032754242
0.21863593	0.023084759	0.00032915033
0.21876742	0.023024921	0.00032696028
0.21889891	0.023310226	0.00032910690
0.21903040	0.023183495	0.00032882328
0.21916189	0.023289845	0.00032784785
0.21929337	0.023292933	0.00032948113
0.21942486	0.022941873	0.00032584157
0.21955635	0.023026490	0.00032807212
0.21968784	0.022819293	0.00032685718
0.21981933	0.023676564	0.00032772088
0.21995082	0.022828475	0.00032671483
0.22008231	0.022796588	0.00032410789
0.22021380	0.023240007	0.00032854545
0.22034528	0.023042811	0.00032734897
0.22047677	0.023385054	0.00032605426
0.22060826	0.023405980	0.00032872277
0.22073975	0.022909305	0.00032489311
0.22087124	0.023072609	0.00032781193
0.22100273	0.022973935	0.00032619766
0.22113422	0.023173961	0.00032562303
0.22126571	0.023359634	0.00032796515
0.22139719	0.023488159	0.00032856790
0.22152868	0.023943407	0.00033049553
0.22166017	0.022576796	0.00032482354
0.22179166	0.022688630	0.00032265408
0.22192315	0.023277859	0.00032697884
0.22205464	0.023948884	0.00033052271
0.22218613	0.023752677	0.00032854494
0.22231761	0.022875428	0.00032435237
0.22244910	0.023562914	0.00032697884
0.22258059	0.023815901	0.00032967640
0.22271208	0.023509614	0.00032890103
0.22284357	0.023098376	0.00032567796
0.22297506	0.023065970	0.00032609385
0.22310655	0.023305451	0.00032500624
0.22323804	0.022907215	0.00032448081
0.22336952	0.023129502	0.00032732581
0.22350101	0.023112016	0.00032425397
0.22363250	0.023049718	0.00032506823
0.22376399	0.022774173	0.00032254233
0.22389548	0.022581332	0.00032276324
0.22402697	0.023441721	0.00032752302
0.22415846	0.023170721	0.00032417656
0.22428995	0.023411606	0.00032608095
0.22442143	0.023065095	0.00032311056
0.22455292	0.022756484	0.00032198898
0.22468441	0.023039148	0.00032458913
0.22481590	0.023156866	0.00032476869
0.22494739	0.023177045	0.00032367842
0.22507888	0.023246138	0.00032475701
0.22521037	0.023162955	0.00032417054
0.22534186	0.023062798	0.00032521911
0.22547334	0.023116856	0.00032314564
0.22560483	0.023842517	0.00032588953
0.22573632	0.022758191	0.00032214768
0.22586781	0.022869659	0.00032129699
0.22599930	0.022781499	0.00032233248
0.22613079	0.023123731	0.00032225010
0.22626228	0.022938609	0.00032211247
0.22639376	0.022404601	0.00031847042
0.22652525	0.023134921	0.00032218798
0.22665674	0.022978695	0.00032275463
0.22678823	0.023190366	0.00032205135
0.22691972	0.023444964	0.00032459214
0.22705121	0.023286784	0.00032333170
0.22718270	0.022944171	0.00032154112
0.22731419	0.022678245	0.00032054879
0.22744567	0.023063285	0.00032193315
0.22757716	0.022811200	0.00031929549
0.22770865	0.023032049	0.00032182280
0.22784014	0.023127028	0.00032167415
0.22797163	0.022946912	0.00032231329
0.22810312	0.023402158	0.00032236413
0.22823461	0.022859115	0.00032015243
0.22836610	0.023173371	0.00032337593
0.22849758	0.023084342	0.00032043455
0.22862907	0.023581317	0.00032507402
0.22876056	0.023337287	0.00032118557
0.22889205	0.022990330	0.00032157181
0.22902354	0.023592890	0.00032465582
0.22915503	0.023822651	0.00032386119
0.22928652	0.023199845	0.00032321491
0.22941800	0.023461795	0.00032221939
0.22954949	0.022977444	0.00032016525
0.22968098	0.022468886	0.00031779253
0.22981247	0.022670127	0.00031798678
0.22994396	0.023637157	0.00032439815
0.23007545	0.023456130	0.00032568575
0.23020694	0.023417272	0.00032844495
0.23033843	0.023177498	0.00033164803
0.23046991	0.023109843	0.00033157816
0.23060140	0.023023749	0.00033310126
0.23073289	0.023391646	0.00033445544
0.23086438	0.023473379	0.00033738377
0.23099587	0.022960904	0.00033955346
0.23112736	0.023225850	0.00033849249
0.23125885	0.023405424	0.00034256171
0.23139034	0.023597336	0.00034195058
0.23152182	0.023770829	0.00034483367
0.23165331	0.023697647	0.00034836883
0.23178480	0.023413238	0.00034546320
0.23191629	0.022813029	0.00034392484
0.23204778	0.023192290	0.00034511258
0.23217927	0.023112050	0.00034533080
0.23231076	0.023104284	0.00034831617
0.23244224	0.022813264	0.00034565222
0.23257373	0.023418251	0.00034891789
0.23270522	0.023288573	0.00034960333
0.23283671	0.023038674	0.00034649734
0.23296820	0.022771361	0.00034718955
0.23309969	0.023615849	0.00035173303
0.23323118	0.023658686	0.00035113731
0.23336267	0.022871794	0.00034818439
0.23349415	0.023279058	0.00034706434
0.23362564	0.023819294	0.00035368487
0.23375713	0.023346823	0.00035080686
0.23388862	0.023077222	0.00034820554
0.23402011	0.023688590	0.00035365998
0.23415160	0.023075293	0.00034744351
0.23428309	0.023640298	0.00035379733
0.23441458	0.022758614	0.00034798193
0.23454606	0.023137383	0.00035073440
0.23467755	0.023291288	0.00035149879
0.23480904	0.023181017	0.00035144182
0.23494053	0.023475616	0.00035332332
0.23507202	0.023236473	0.00035280761
0.23520351	0.022810171	0.00035024787
0.23533500	0.022752579	0.00035050002
0.23546648	0.023497211	0.00035404108
0.23559797	0.023237193	0.00035406492
0.23572946	0.022870347	0.00035151075
0.23586095	0.023306555	0.00035295868
0.23599244	0.023179615	0.00035398521
0.23612393	0.023022589	0.00035159334
0.23625542	0.022734169	0.00035281916
0.23638691	0.022974178	0.00035316832
0.23651839	0.023116684	0.00035282977
0.23664988	0.023559706	0.00035753277
0.23678137	0.023251314	0.00035446289
0.23691286	0.022928297	0.00035402172
0.23704435	0.023530672	0.00035687159
0.23717584	0.023393544	0.00035621320
0.23730733	0.023343748	0.00035781411
0.23743882	0.023209815	0.00035585054
0.23757030	0.023528763	0.00035774881
0.23770179	0.023217113	0.00035826924
0.23783328	0.022811863	0.00035399953
0.23796477	0.023601122	0.00035887871
0.23809626	0.023215073	0.00035521962
0.23822775	0.022770968	0.00035453447
0.23835924	0.022761670	0.00035734679
0.23849072	0.023219788	0.00035544176
0.23862221	0.023304325	0.00035759731
0.23875370	0.023478569	0.00035764394
0.23888519	0.022661099	0.00035414359
0.23901668	0.022944973	0.00035873621
0.23914817	0.023142898	0.00035555496
0.23927966	0.023257012	0.00035785376
0.23941115	0.023179920	0.00035719077
0.23954263	0.023435387	0.00036005974
0.23967412	0.023174131	0.00035882133
0.23980561	0.023008502	0.00035593876
0.23993710	0.022602946	0.00035597676
0.24006859	0.023031189	0.00035796259
0.24020008	0.023291193	0.00036091954
0.24033157	0.023515797	0.00036071028
0.24046306	0.023139064	0.00035898793
0.24059454	0.023322377	0.00036016315
0.24072603	0.023291084	0.00036076909
0.24085752	0.022824728	0.00035742120
0.24098901	0.022686118	0.00035996544
0.24112050	0.022734112	0.00035463351
0.24125199	0.023031862	0.00035807442
0.24138348	0.022935040	0.00035990102
0.24151496	0.022255404	0.00035389021
0.24164645	0.023323397	0.00036237520
0.24177794	0.023063422	0.00035830134
0.24190943	0.023192285	0.00036091210
0.24204092	0.023158151	0.00036132109
0.24217241	0.022719405	0.00035782692
0.24230390	0.023600918	0.00036536757
0.24243539	0.023421232	0.00036071505
0.24256687	0.022844354	0.00035889371
0.24269836	0.023458538	0.00036370990
0.24282985	0.023312482	0.00036008401
0.24296134	0.022642455	0.00035806890
0.24309283	0.023017359	0.00036090969
0.24322432	0.023158301	0.00036168109
0.24335581	0.023011454	0.00036104425
0.24348730	0.023841276	0.00036504173
0.24361878	0.023346302	0.00036315552
0.24375027	0.023348504	0.00036272370
0.24388176	0.023680833	0.00036452912
0.24401325	0.023286091	0.00036390594
0.24414474	0.023430524	0.00036257795
0.24427623	0.023433286	0.00036404071
0.24440772	0.023605357	0.00036501397
0.24453920	0.022662473	0.00035938867
0.24467069	0.023270208	0.00036560835
0.24480218	0.022925590	0.00035990966
0.24493367	0.022739695	0.00036044497
0.24506516	0.022820983	0.00036164600
0.24519665	0.023878164	0.00036845199
0.24532814	0.022635397	0.00036057754
0.24545963	0.023005971	0.00036205459
0.24559111	0.023105791	0.00036388377
0.24572260	0.022709259	0.00036081394
0.24585409	0.022444101	0.00035979487
0.24598558	0.023549954	0.00036701827
0.24611707	0.022714662	0.00036215437
0.24624856	0.023339234	0.00036379628
0.24638005	0.023374336	0.00036644806
0.24651154	0.023764482	0.00036720316
0.24664302	0.022784531	0.00036330196
0.24677451	0.022957232	0.00036207936
0.24690600	0.022755430	0.00036151937
0.24703749	0.023451349	0.00036709399
0.24716898	0.022787081	0.00036032495
0.24730047	0.022546041	0.00036160864
0.24743196	0.023380254	0.00036604518
0.24756345	0.023387171	0.00036710356
0.24769493	0.023279580	0.00036789834
0.24782642	0.023065839	0.00036217605
0.24795791	0.022692353	0.00036256142
0.24808940	0.022713670	0.00036318481
0.24822089	0.022975506	0.00036296018
0.24835238	0.023362281	0.00036778403
0.24848387	0.024332466	0.00037168183
0.24861535	0.022916678	0.00036549046
0.24874684	0.022985117	0.00036468106
0.24887833	0.023189341	0.00036592819
0.24900982	0.023077273	0.00036772968
0.24914131	0.023771289	0.00037099537
0.24927280	0.022536752	0.00036345779
0.24940429	0.023078827	0.00036533583
0.24953578	0.022955662	0.00036483160
0.24966726	0.023372168	0.00036999046
0.24979875	0.022751417	0.00036304091
0.24993024	0.023469864	0.00037042109
0.25006173	0.022684385	0.00036268118
0.25019322	0.023611928	0.00036956889
0.25032471	0.023752469	0.00037233896
0.25045620	0.022945400	0.00036425671
0.25058769	0.023134538	0.00036762837
0.25071917	0.022898377	0.00036484802
0.25085066	0.023056204	0.00036613992
0.25098215	0.023359185	0.00036929251
0.25111364	0.023539849	0.00036861290
0.25124513	0.023854607	0.00037367267
0.25137662	0.022933369	0.00036687013
0.25150811	0.022975452	0.00036573938
0.25163959	0.023018382	0.00036681278
0.25177108	0.023255021	0.00036662224
0.25190257	0.023672217	0.00037117541
0.25203406	0.022726588	0.00036474922
0.25216555	0.022817439	0.00036585127
0.25229704	0.023552030	0.00037050978
0.25242853	0.022468932	0.00036339597
0.25256002	0.023081627	0.00037022890
0.25269150	0.023325035	0.00036844599
0.25282299	0.023400439	0.00036834695
0.25295448	0.022820096	0.00036788865
0.25308597	0.023615543	0.00036939420
0.25321746	0.024507981	0.00037848049
0.25334895	0.023511220	0.00037149813
0.25348044	0.022513736	0.00036267215
0.25361193	0.023020372	0.00036792746
0.25374341	0.022989082	0.00036726682
0.25387490	0.022700957	0.00036433966
0.25400639	0.022835037	0.00037380147
0.25413788	0.022777033	0.00037641973
0.25426937	0.023261712	0.00038604899
0.25440086	0.023392357	0.00038826755
0.25453235	0.022906002	0.00038723552
0.25466383	0.023402695	0.00039480310
0.25479532	0.022882260	0.00039109275
0.25492681	0.023603030	0.00039779717
0.25505830	0.022274880	0.00039323932
0.25518979	0.023137538	0.00039874766
0.25532128	0.023081264	0.00040121617
0.25545277	0.022737455	0.00040174471
0.25558426	0.022639961	0.00040195691
0.25571574	0.022820906	0.00040537157
0.25584723	0.023505999	0.00041075808
0.25597872	0.023298256	0.00041251365
0.25611021	0.023175200	0.00041136479
0.25624170	0.024207500	0.00042078436
0.25637319	0.023378603	0.00041753775
0.25650468	0.023753759	0.00041997621
0.25663617	0.023475677	0.00041961789
0.25676765	0.023076728	0.00041993227
0.25689914	0.022996878	0.00042062710
0.25703063	0.023110232	0.00042562116
0.25716212	0.023377316	0.00042361722
0.25729361	0.022943362	0.00042358275
0.25742510	0.022851513	0.00042551241
0.25755659	0.023273900	0.00043285580
0.25768807	0.022986627	0.00043099557
0.25781956	0.022949640	0.00043016816
0.25795105	0.022845077	0.00043177831
0.25808254	0.023693622	0.00044340912
0.25821403	0.023795338	0.00043985477
0.25834552	0.022431396	0.00043339323
0.25847701	0.023229281	0.00043737091
0.25860850	0.023316893	0.00043984129
0.25873998	0.022915603	0.00043946048
0.25887147	0.023631160	0.00044591649
0.25900296	0.022866648	0.00044121290
0.25913445	0.023337753	0.00044227377
0.25926594	0.022966398	0.00044178167
0.25939743	0.023771714	0.00045017646
0.25952892	0.023294155	0.00044530434
0.25966041	0.023372382	0.00044891010
0.25979189	0.022571622	0.00044102648
0.25992338	0.023576863	0.00044998039
0.26005487	0.022840471	0.00044651238
0.26018636	0.023667465	0.00045258969
0.26031785	0.023451196	0.00045244890
0.26044934	0.023267580	0.00044997627
0.26058083	0.022337499	0.00044412754
0.26071231	0.022797436	0.00044937141
0.26084380	0.023368094	0.00045149454
0.26097529	0.023180921	0.00045442406
0.26110678	0.023218150	0.00045450731
0.26123827	0.022828002	0.00045457927
0.26136976	0.023707349	0.00045868059
0.26150125	0.022847610	0.00045411134
0.26163274	0.022254638	0.00044882921
0.26176422	0.023269911	0.00045474977
0.26189571	0.022805019	0.00045766952
0.26202720	0.023026558	0.00045781968
0.26215869	0.022859527	0.00045657204
0.26229018	0.023832290	0.00046654090
0.26242167	0.022435972	0.00045609124
0.26255316	0.022931002	0.00045918345
0.26268465	0.022433043	0.00045927374
0.26281613	0.022547019	0.00045800247
0.26294762	0.023047742	0.00046324074
0.26307911	0.023900470	0.00046796933
0.26321060	0.023612867	0.00046851895
0.26334209	0.022770944	0.00046526844
0.26347358	0.022416371	0.00045947260
0.26360507	0.023002162	0.00046468617
0.26373655	0.022443084	0.00046145698
0.26386804	0.022593994	0.00046530141
0.26399953	0.023000524	0.00047010296
0.26413102	0.023004110	0.00046575395
0.26426251	0.021808552	0.00045958286
0.26439400	0.023973687	0.00047544341
0.26452549	0.022881029	0.00047443305
0.26465698	0.022403331	0.00046780291
0.26478846	0.022900810	0.00046587584
0.26491995	0.023804565	0.00048430078
0.26505144	0.022944187	0.00046947267
0.26518293	0.023117319	0.00047247796
0.26531442	0.023028292	0.00047864977
0.26544591	0.023385736	0.00047625803
[truncated: 567 more rows]
