# Supplementary material for: Invariant surface glycoprotein 65 of Trypanosoma brucei is a complement C3 receptor
Source: Nat Commun. 2022 Aug 29;13:5085. doi: 10.1038/s41467-022-32728-9 (PMC9424271; doi:10.1038/s41467-022-32728-9)
Supplement: Supplementary file 4 — supplementary data 2 [file 41467_2022_32728_MOESM4_ESM.zip › b21-414646_00022.dat]

0.0026000000	39.511146	0.13662601
0.0027314887	28.494277	0.10657597
0.0028629774	21.975856	0.089494086
0.0029944661	17.026770	0.075601395
0.0031259548	12.249628	0.058926504
0.0032574435	10.834008	0.057362148
0.0033889322	8.7092917	0.048618100
0.0035204209	11.472900	0.048584335
0.0036519096	12.336724	0.046750815
0.0037833983	9.9442457	0.039572995
0.0039148870	8.1976438	0.034668928
0.0040463757	6.7072956	0.030169306
0.0041778644	5.5411863	0.025701888
0.0043093531	4.5442030	0.022851932
0.0044408418	3.8066794	0.020115836
0.0045723305	3.1176484	0.018204489
0.0047038192	2.8662802	0.016706260
0.0048353079	2.4891444	0.015113784
0.0049667966	2.1981153	0.014151967
0.0050982853	1.8911443	0.012435282
0.0052297740	1.7433627	0.012095608
0.0053612627	1.4994056	0.010832318
0.0054927514	1.3933601	0.010165368
0.0056242401	1.2452860	0.0095822422
0.0057557288	1.1865083	0.0090942210
0.0058872175	1.0595544	0.0084788778
0.0060187062	1.0169630	0.0082847107
0.0061501949	0.90597906	0.0074899886
0.0062816836	0.88676227	0.0075775042
0.0064131723	0.82135611	0.0071489873
0.0065446610	0.78923414	0.0069074449
0.0066761496	0.75517387	0.0067249554
0.0068076383	0.71661910	0.0064024693
0.0069391270	0.67753973	0.0063255205
0.0070706157	0.65432686	0.0061178767
0.0072021044	0.63119395	0.0059425081
0.0073335931	0.61145200	0.0058233524
0.0074650818	0.58750401	0.0055419975
0.0075965705	0.56141977	0.0054625329
0.0077280592	0.54328612	0.0053513391
0.0078595479	0.51601205	0.0050905995
0.0079910366	0.50505309	0.0050662607
0.0081225253	0.46511154	0.0047227356
0.0082540140	0.44805779	0.0046617079
0.0083855027	0.44655502	0.0046716808
0.0085169914	0.41611509	0.0044175170
0.0086484801	0.40324434	0.0043170349
0.0087799688	0.38174113	0.0041262681
0.0089114575	0.36672161	0.0040656597
0.0090429462	0.36352170	0.0040195759
0.0091744349	0.33772630	0.0038410243
0.0093059236	0.32926509	0.0037479458
0.0094374123	0.31102579	0.0036185365
0.0095689010	0.29860291	0.0034884374
0.0097003897	0.29284805	0.0034825865
0.0098318784	0.27463485	0.0033243315
0.0099633671	0.26944944	0.0032570339
0.010094856	0.25578391	0.0031636175
0.010226345	0.24098278	0.0029980311
0.010357833	0.24632698	0.0031093565
0.010489322	0.22428269	0.0028796822
0.010620811	0.21134772	0.0027756100
0.010752299	0.20655231	0.0027322594
0.010883788	0.19282965	0.0025855820
0.011015277	0.19292019	0.0026333698
0.011146765	0.17257647	0.0024134799
0.011278254	0.17051454	0.0023900250
0.011409743	0.16267933	0.0023096585
0.011541231	0.15440743	0.0022167043
0.011672720	0.14881943	0.0021819244
0.011804209	0.13853971	0.0020253389
0.011935698	0.13412900	0.0019880237
0.012067186	0.12598690	0.0019163853
0.012198675	0.11946444	0.0018046894
0.012330164	0.11346233	0.0017631891
0.012461652	0.11656861	0.0017659882
0.012593141	0.11112257	0.0016863864
0.012724630	0.10565209	0.0016438056
0.012856118	0.098427128	0.0015367983
0.012987607	0.095694271	0.0015331199
0.013119096	0.091964894	0.0014694166
0.013250585	0.090668323	0.0014426367
0.013382073	0.088644748	0.0014321766
0.013513562	0.087143427	0.0013975617
0.013645051	0.085637521	0.0013947401
0.013776539	0.082240104	0.0013601286
0.013908028	0.079074037	0.0013100994
0.014039517	0.077631078	0.0012925920
0.014171005	0.075306896	0.0012653422
0.014302494	0.074792570	0.0012625987
0.014433983	0.073448055	0.0012519125
0.014565472	0.071445778	0.0012097272
0.014696960	0.071623418	0.0012176296
0.014828449	0.067124131	0.0011605923
0.014959938	0.068558382	0.0011813222
0.015091426	0.064817525	0.0011501383
0.015222915	0.060489345	0.0010856959
0.015354404	0.062959527	0.0011117487
0.015485892	0.062171118	0.0010942467
0.015617381	0.061409920	0.0010900124
0.015748870	0.058546770	0.0010662054
0.015880359	0.062176185	0.0010798794
0.016011847	0.061258701	0.0010738543
0.016143336	0.055562745	0.0010120470
0.016274825	0.053159235	0.00099329264
0.016406313	0.053394303	0.00098655924
0.016537802	0.052894690	0.00097450186
0.016669291	0.054957157	0.00099150143
0.016800779	0.054446837	0.00098312227
0.016932268	0.057707454	0.0010081865
0.017063757	0.061749546	0.0010391360
0.017195246	0.059818396	0.0010144262
0.017326734	0.059237810	0.0010095278
0.017458223	0.056466896	0.00097952062
0.017589712	0.056250073	0.00097427293
0.017721200	0.056264705	0.00097763487
0.017852689	0.054164815	0.00093955319
0.017984178	0.055347653	0.00096080665
0.018115666	0.052522935	0.00093002824
0.018247155	0.053321522	0.00092833238
0.018378644	0.050878837	0.00091169154
0.018510133	0.050739998	0.00089973079
0.018641621	0.052310763	0.00091029576
0.018773110	0.049014990	0.00087871998
0.018904599	0.050541952	0.00089200689
0.019036087	0.050639056	0.00088914627
0.019167576	0.049102481	0.00086661390
0.019299065	0.048029841	0.00085352937
0.019430553	0.049002113	0.00086742112
0.019562042	0.048151520	0.00085323663
0.019693531	0.047203375	0.00084324710
0.019825019	0.046679587	0.00083228402
0.019956508	0.047268232	0.00083188506
0.020087997	0.044053105	0.00081080036
0.020219486	0.044092575	0.00080290046
0.020350974	0.045046247	0.00081530575
0.020482463	0.044491731	0.00079594628
0.020613952	0.043835031	0.00078799923
0.020745440	0.044241890	0.00079800783
0.020876929	0.042916886	0.00077588389
0.021008418	0.043192633	0.00078048658
0.021139906	0.040003973	0.00075136333
0.021271395	0.041683393	0.00075736134
0.021402884	0.040830399	0.00075264769
0.021534373	0.040744152	0.00074761452
0.021665861	0.039462081	0.00073541385
0.021797350	0.039533258	0.00073367428
0.021928839	0.038942411	0.00071874500
0.022060327	0.038427767	0.00072206881
0.022191816	0.038864645	0.00071640333
0.022323305	0.038320397	0.00071495687
0.022454793	0.037393045	0.00070231852
0.022586282	0.037634345	0.00069740194
0.022717771	0.036540023	0.00069421899
0.022849260	0.036681718	0.00068798876
0.022980748	0.035542161	0.00067882656
0.023112237	0.035458549	0.00067172033
0.023243726	0.035761401	0.00067153158
0.023375214	0.036747135	0.00068479254
0.023506703	0.038501447	0.00069470899
0.023638192	0.037167689	0.00068292485
0.023769680	0.037170854	0.00068118468
0.023901169	0.037026572	0.00067797647
0.024032658	0.037929240	0.00068538393
0.024164147	0.037838863	0.00067954045
0.024295635	0.035943788	0.00066008023
0.024427124	0.037079926	0.00066848234
0.024558613	0.035615281	0.00065139551
0.024690101	0.036630943	0.00066873139
0.024821590	0.037339921	0.00066849024
0.024953079	0.036675407	0.00065768937
0.025084567	0.034860718	0.00064203789
0.025216056	0.035136013	0.00063861407
0.025347545	0.035772498	0.00065138590
0.025479034	0.035888730	0.00064485991
0.025610522	0.034001702	0.00062201460
0.025742011	0.036051534	0.00064182830
0.025873500	0.035278136	0.00063274526
0.026004988	0.036331762	0.00064492911
0.026136477	0.035525663	0.00063366666
0.026267966	0.035323181	0.00062712971
0.026399454	0.035000295	0.00062668635
0.026530943	0.034063025	0.00061443566
0.026662432	0.034132049	0.00061846928
0.026793920	0.033852186	0.00061223277
0.026925409	0.035789433	0.00062410823
0.027056898	0.034884119	0.00062028536
0.027188387	0.033933203	0.00060410175
0.027319875	0.034331422	0.00061295774
0.027451364	0.034169571	0.00060549503
0.027582853	0.034333356	0.00060439674
0.027714341	0.035281207	0.00061278485
0.027845830	0.035031126	0.00060740380
0.027977319	0.035061601	0.00060946970
0.028108807	0.032874186	0.00058777570
0.028240296	0.032860969	0.00058512763
0.028371785	0.034406568	0.00059674722
0.028503274	0.033043898	0.00058406849
0.028634762	0.033810550	0.00058928781
0.028766251	0.033943426	0.00059012635
0.028897740	0.032920321	0.00057658114
0.029029228	0.033322278	0.00058202054
0.029160717	0.033122914	0.00058045182
0.029292206	0.031715394	0.00056562018
0.029423694	0.031605678	0.00056728535
0.029555183	0.032782868	0.00056622444
0.029686672	0.033162456	0.00057525198
0.029818161	0.032377623	0.00056805656
0.029949649	0.033694058	0.00057412462
0.030081138	0.032943426	0.00056945614
0.030212627	0.032124534	0.00055807952
0.030344115	0.031501199	0.00055332786
0.030475604	0.032168060	0.00056064350
0.030607093	0.032416455	0.00055764208
0.030738581	0.033140288	0.00056436141
0.030870070	0.031835712	0.00054956038
0.031001559	0.032834515	0.00055598384
0.031133048	0.032176520	0.00055493643
0.031264536	0.032008749	0.00054753273
0.031396025	0.031922817	0.00054934452
0.031527514	0.031953971	0.00054592810
0.031659002	0.031729584	0.00054165021
0.031790491	0.032161866	0.00054841583
0.031921980	0.031167367	0.00053608934
0.032053468	0.031899815	0.00054335177
0.032184957	0.031299077	0.00053350706
0.032316446	0.031642376	0.00053522644
0.032447935	0.031713714	0.00053942856
0.032579423	0.031394233	0.00053244257
0.032710912	0.031558434	0.00053499168
0.032842401	0.030953835	0.00052563218
0.032973889	0.032547186	0.00053744737
0.033105378	0.031843302	0.00053328409
0.033236867	0.030538253	0.00052146844
0.033368355	0.030848533	0.00053151382
0.033499844	0.031151971	0.00053252173
0.033631333	0.030509762	0.00052858317
0.033762822	0.030997853	0.00053842525
0.033894310	0.029941225	0.00052730410
0.034025799	0.029800817	0.00052813241
0.034157288	0.030780200	0.00053419419
0.034288776	0.031004163	0.00053599400
0.034420265	0.030831042	0.00054060137
0.034551754	0.030025673	0.00052909691
0.034683242	0.030191101	0.00053314729
0.034814731	0.030209288	0.00052922877
0.034946220	0.030689247	0.00053577632
0.035077708	0.028793614	0.00052499997
0.035209197	0.031198598	0.00054335317
0.035340686	0.029420663	0.00052604742
0.035472175	0.030132891	0.00054218753
0.035603663	0.029130679	0.00053742751
0.035735152	0.029246029	0.00054383363
0.035866641	0.029099763	0.00054296063
0.035998129	0.029631300	0.00054264249
0.036129618	0.029574449	0.00054705271
0.036261107	0.029602287	0.00054369635
0.036392595	0.029758507	0.00055375702
0.036524084	0.029454619	0.00055092283
0.036655573	0.029356325	0.00054523943
0.036787062	0.028403653	0.00054226041
0.036918550	0.028998202	0.00054183227
0.037050039	0.028699631	0.00054500420
0.037181528	0.029096174	0.00054482583
0.037313016	0.028721818	0.00054493146
0.037444505	0.028510446	0.00054570801
0.037575994	0.028610893	0.00054441122
0.037707482	0.029409459	0.00055521819
0.037838971	0.029336963	0.00055703406
0.037970460	0.028472963	0.00054613509
0.038101949	0.029345060	0.00055618800
0.038233437	0.029465518	0.00055122162
0.038364926	0.028383541	0.00053755439
0.038496415	0.029315796	0.00054359075
0.038627903	0.028934427	0.00053603753
0.038759392	0.028259638	0.00053256638
0.038890881	0.028910493	0.00053149900
0.039022369	0.029401283	0.00053488580
0.039153858	0.030162894	0.00054053378
0.039285347	0.029872630	0.00053565525
0.039416836	0.029737304	0.00053937241
0.039548324	0.029085369	0.00052936852
0.039679813	0.029245243	0.00052679890
0.039811302	0.028315201	0.00052286728
0.039942790	0.029501328	0.00052952120
0.040074279	0.029218507	0.00053020905
0.040205768	0.029453677	0.00052832621
0.040337256	0.028221068	0.00051640048
0.040468745	0.029201881	0.00052522477
0.040600234	0.028740485	0.00051925040
0.040731723	0.029816463	0.00052885702
0.040863211	0.030222557	0.00053349973
0.040994700	0.028949449	0.00051869213
0.041126189	0.028598972	0.00051952663
0.041257677	0.028702439	0.00051601904
0.041389166	0.029441132	0.00052029119
0.041520655	0.028553559	0.00051521644
0.041652143	0.029906678	0.00052466973
0.041783632	0.029097541	0.00051891129
0.041915121	0.028971723	0.00051493550
0.042046610	0.029330640	0.00052014059
0.042178098	0.028783614	0.00051287844
0.042309587	0.028849180	0.00051463827
0.042441076	0.028924430	0.00051273582
0.042572564	0.029022554	0.00051301211
0.042704053	0.028816229	0.00050687639
0.042835542	0.030017806	0.00052189125
0.042967030	0.029728213	0.00051677258
0.043098519	0.028587530	0.00050888185
0.043230008	0.029581783	0.00051449952
0.043361496	0.028994851	0.00050682204
0.043492985	0.029485858	0.00051615908
0.043624474	0.029671962	0.00051320547
0.043755963	0.028670392	0.00050868172
0.043887451	0.029113485	0.00050816598
0.044018940	0.028285592	0.00050160377
0.044150429	0.029147185	0.00051215163
0.044281917	0.029908903	0.00051100881
0.044413406	0.029632176	0.00051312479
0.044544895	0.029170298	0.00050615236
0.044676383	0.029137906	0.00050567247
0.044807872	0.029251148	0.00050727472
0.044939361	0.029470251	0.00050752110
0.045070850	0.027655035	0.00049290273
0.045202338	0.028343783	0.00049820034
0.045333827	0.028194902	0.00049294440
0.045465316	0.030248951	0.00051466958
0.045596804	0.028713200	0.00049946771
0.045728293	0.028677908	0.00049796674
0.045859782	0.029092167	0.00050182766
0.045991270	0.029350464	0.00049851315
0.046122759	0.028916580	0.00050040425
0.046254248	0.029740376	0.00051313889
0.046385737	0.028241767	0.00050396981
0.046517225	0.028910324	0.00051080617
0.046648714	0.029388643	0.00051618649
0.046780203	0.029321989	0.00052294931
0.046911691	0.029004975	0.00051853177
0.047043180	0.029254796	0.00052047968
0.047174669	0.028847820	0.00051827807
0.047306157	0.029353372	0.00052402163
0.047437646	0.029273779	0.00052674471
0.047569135	0.028380179	0.00052320108
0.047700624	0.029316577	0.00052459123
0.047832112	0.029251776	0.00053046389
0.047963601	0.029475971	0.00052960937
0.048095090	0.028746921	0.00052661525
0.048226578	0.029611278	0.00053551902
0.048358067	0.029057936	0.00052631892
0.048489556	0.029538466	0.00053291214
0.048621044	0.029383525	0.00053285334
0.048752533	0.028908179	0.00053261328
0.048884022	0.029374537	0.00053423184
0.049015511	0.029126811	0.00053272025
0.049146999	0.029213610	0.00053412773
0.049278488	0.029200304	0.00053474893
0.049409977	0.029113996	0.00053666439
0.049541465	0.028931490	0.00053407379
0.049672954	0.029252087	0.00053576194
0.049804443	0.029502288	0.00053759921
0.049935931	0.029874199	0.00054406580
0.050067420	0.029969870	0.00054520335
0.050198909	0.028413751	0.00053189674
0.050330398	0.030101972	0.00054583483
0.050461886	0.028679509	0.00053377520
0.050593375	0.028617091	0.00053581771
0.050724864	0.030383506	0.00055173281
0.050856352	0.028935260	0.00054137981
0.050987841	0.029670855	0.00054300331
0.051119330	0.029271225	0.00054133637
0.051250818	0.028345770	0.00053600564
0.051382307	0.029639954	0.00054925057
0.051513796	0.029058279	0.00054019491
0.051645284	0.029242967	0.00054189150
0.051776773	0.029186630	0.00054258791
0.051908262	0.029394631	0.00054473762
0.052039751	0.029607345	0.00054827514
0.052171239	0.030414765	0.00055355048
0.052302728	0.029868583	0.00055329159
0.052434217	0.029685723	0.00054758191
0.052565705	0.029003251	0.00054438375
0.052697194	0.028310036	0.00053694465
0.052828683	0.029940779	0.00055542032
0.052960171	0.029675245	0.00055123655
0.053091660	0.029381236	0.00054643420
0.053223149	0.028395235	0.00054129988
0.053354638	0.029367181	0.00055030806
0.053486126	0.029627909	0.00055207233
0.053617615	0.029445637	0.00054915582
0.053749104	0.029136727	0.00054859239
0.053880592	0.029242143	0.00054861072
0.054012081	0.030079758	0.00055809800
0.054143570	0.028295027	0.00054324538
0.054275058	0.028948619	0.00054809882
0.054406547	0.028524178	0.00054177995
0.054538036	0.029934215	0.00055901339
0.054669525	0.028745709	0.00054528425
0.054801013	0.029844022	0.00055897896
0.054932502	0.029085260	0.00055003920
0.055063991	0.027803448	0.00053678889
0.055195479	0.028555721	0.00054893266
0.055326968	0.029461245	0.00055276409
0.055458457	0.028888137	0.00055231786
0.055589945	0.028938394	0.00054865782
0.055721434	0.028999180	0.00054953902
0.055852923	0.030149834	0.00056386810
0.055984412	0.029686347	0.00055787802
0.056115900	0.028130144	0.00054448725
0.056247389	0.029140744	0.00055489962
0.056378878	0.030085691	0.00055805125
0.056510366	0.029142161	0.00055527810
0.056641855	0.029532651	0.00055748151
0.056773344	0.029351934	0.00055778632
0.056904832	0.028828087	0.00055156839
0.057036321	0.028933925	0.00054942991
0.057167810	0.028333843	0.00054761186
0.057299299	0.028666125	0.00054926542
0.057430787	0.029173920	0.00055269582
0.057562276	0.028815761	0.00055298056
0.057693765	0.029115973	0.00054747835
0.057825253	0.028996756	0.00055243946
0.057956742	0.028197313	0.00054644768
0.058088231	0.029106826	0.00055186231
0.058219719	0.029221777	0.00055600603
0.058351208	0.029034396	0.00054661233
0.058482697	0.029956919	0.00055776030
0.058614186	0.028272889	0.00054501298
0.058745674	0.028414228	0.00054056815
0.058877163	0.029411281	0.00055044469
0.059008652	0.029718663	0.00054986958
0.059140140	0.028922121	0.00054620479
0.059271629	0.028026953	0.00053768618
0.059403118	0.028757645	0.00054065366
0.059534606	0.028819836	0.00054375161
0.059666095	0.029460221	0.00054208373
0.059797584	0.029089341	0.00054306367
0.059929072	0.029036942	0.00054356976
0.060060561	0.029610422	0.00054375216
0.060192050	0.028614189	0.00053964911
0.060323539	0.028680447	0.00053571760
0.060455027	0.029573760	0.00054693901
0.060586516	0.029644439	0.00054783060
0.060718005	0.028723558	0.00053523901
0.060849493	0.028853096	0.00053818545
0.060980982	0.029173815	0.00054175889
0.061112471	0.028775961	0.00053607166
0.061243959	0.029367702	0.00054741222
0.061375448	0.029230517	0.00053858736
0.061506937	0.028068547	0.00053214424
0.061638426	0.029888328	0.00054482996
0.061769914	0.028764256	0.00053549014
0.061901403	0.029023485	0.00054114420
0.062032892	0.029402832	0.00053711121
0.062164380	0.028623532	0.00053360933
0.062295869	0.029139730	0.00053921049
0.062427358	0.028286951	0.00053046394
0.062558846	0.029042897	0.00054140458
0.062690335	0.030206507	0.00054316647
0.062821824	0.029053242	0.00053606204
0.062953313	0.030216446	0.00054381976
0.063084801	0.028735383	0.00053251101
0.063216290	0.029015521	0.00053734361
0.063347779	0.028234930	0.00052898334
0.063479267	0.029148365	0.00053332977
0.063610756	0.028162082	0.00053051465
0.063742245	0.029222232	0.00053495197
0.063873733	0.028024922	0.00053007636
0.064005222	0.028888000	0.00053259280
0.064136711	0.027715327	0.00052445995
0.064268200	0.028477527	0.00052976342
0.064399688	0.028840280	0.00053054432
0.064531177	0.028591305	0.00053109178
0.064662666	0.029104447	0.00053331395
0.064794154	0.028891972	0.00053091140
0.064925643	0.030305537	0.00054420613
0.065057132	0.028258703	0.00052701474
0.065188620	0.029485854	0.00053718456
0.065320109	0.028542486	0.00052598432
0.065451598	0.028644640	0.00052753947
0.065583087	0.029153964	0.00053436240
0.065714575	0.028070841	0.00052331316
0.065846064	0.029453302	0.00053656862
0.065977553	0.028382637	0.00052633989
0.066109041	0.028608149	0.00052529904
0.066240530	0.028261468	0.00052658811
0.066372019	0.029155471	0.00053044766
0.066503507	0.028920854	0.00053090113
0.066634996	0.029205365	0.00052884878
0.066766485	0.028232309	0.00052505957
0.066897973	0.029121200	0.00053059177
0.067029462	0.029158197	0.00053067262
0.067160951	0.028963823	0.00053102629
0.067292440	0.029817307	0.00053306636
0.067423928	0.028121840	0.00051630387
0.067555417	0.027820329	0.00052055939
0.067686906	0.027803814	0.00051714945
0.067818394	0.028528495	0.00052346231
0.067949883	0.028876555	0.00052501202
0.068081372	0.028595987	0.00052070739
0.068212860	0.028687080	0.00052459331
0.068344349	0.028025349	0.00051889815
0.068475838	0.028388497	0.00052068141
0.068607327	0.028371362	0.00051901094
0.068738815	0.028317124	0.00051684903
0.068870304	0.029048650	0.00052789243
0.069001793	0.028642038	0.00052107054
0.069133281	0.029641704	0.00052934406
0.069264770	0.028586353	0.00052249852
0.069396259	0.028438243	0.00051504254
0.069527747	0.028582689	0.00052298525
0.069659236	0.028351166	0.00051906874
0.069790725	0.027798797	0.00051357847
0.069922214	0.028617183	0.00052136433
0.070053702	0.029637929	0.00052554870
0.070185191	0.029266347	0.00052690191
0.070316680	0.028685559	0.00051658919
0.070448168	0.029192202	0.00052443726
0.070579657	0.028621927	0.00052133412
0.070711146	0.028581319	0.00051414875
0.070842634	0.028313233	0.00051784325
0.070974123	0.027921209	0.00051101871
0.071105612	0.028725817	0.00051779163
0.071237101	0.028899217	0.00052090982
0.071368589	0.028859772	0.00051515682
0.071500078	0.027593185	0.00051185206
0.071631567	0.028370326	0.00051659582
0.071763055	0.028030497	0.00051254735
0.071894544	0.028658997	0.00051798002
0.072026033	0.028357340	0.00051121202
0.072157521	0.027944358	0.00051311614
0.072289010	0.028155388	0.00051471527
0.072420499	0.027515946	0.00050586137
0.072551988	0.027473787	0.00050542283
0.072683476	0.027446020	0.00050291764
0.072814965	0.027986352	0.00051161468
0.072946454	0.027397655	0.00050709341
0.073077942	0.027749390	0.00050454538
0.073209431	0.027778911	0.00050936107
0.073340920	0.027534669	0.00050314461
0.073472408	0.027593047	0.00050568247
0.073603897	0.028273894	0.00051323743
0.073735386	0.027507589	0.00050179983
0.073866875	0.027824304	0.00050634927
0.073998363	0.028300067	0.00051078994
0.074129852	0.027187241	0.00050234343
0.074261341	0.027150049	0.00050218374
0.074392829	0.026597131	0.00049224438
0.074524318	0.026755595	0.00049728549
0.074655807	0.027797747	0.00050282379
0.074787295	0.026818752	0.00049687200
0.074918784	0.027167184	0.00050043328
0.075050273	0.026573437	0.00049324858
0.075181761	0.027605590	0.00050233404
0.075313250	0.028178403	0.00050704856
0.075444739	0.027860166	0.00050361682
0.075576228	0.026405104	0.00049418165
0.075707716	0.026841135	0.00049632371
0.075839205	0.027699543	0.00050102237
0.075970694	0.026657855	0.00049474656
0.076102182	0.027878598	0.00050180611
0.076233671	0.027165113	0.00050104442
0.076365160	0.025994181	0.00048429537
0.076496648	0.027001675	0.00049678575
0.076628137	0.027159297	0.00049753434
0.076759626	0.027274988	0.00049483073
0.076891115	0.027585926	0.00050044060
0.077022603	0.027060641	0.00049464771
0.077154092	0.027164102	0.00049644815
0.077285581	0.025939446	0.00048742727
0.077417069	0.026797173	0.00049232397
0.077548558	0.027029193	0.00049556516
0.077680047	0.027077975	0.00049157936
0.077811535	0.026827859	0.00049189571
0.077943024	0.026389359	0.00048877332
0.078074513	0.026277588	0.00048420211
0.078206002	0.026750205	0.00049114987
0.078337490	0.026497309	0.00048897121
0.078468979	0.026310391	0.00048459230
0.078600468	0.027284974	0.00049612325
0.078731956	0.026798998	0.00049025611
0.078863445	0.026701130	0.00048986323
0.078994934	0.026957354	0.00048982684
0.079126422	0.026158596	0.00048562149
0.079257911	0.026142980	0.00048341827
0.079389400	0.026238722	0.00048296727
0.079520889	0.026774647	0.00048847337
0.079652377	0.026293684	0.00048488921
0.079783866	0.026061194	0.00048097442
0.079915355	0.026357233	0.00048480452
0.080046843	0.027450808	0.00049252789
0.080178332	0.027133205	0.00048952133
0.080309821	0.026622143	0.00048735077
0.080441309	0.027125717	0.00048617739
0.080572798	0.027167039	0.00049095282
0.080704287	0.025358236	0.00047642541
0.080835776	0.026251846	0.00048297376
0.080967264	0.026824626	0.00048939108
0.081098753	0.026825527	0.00048303777
0.081230242	0.026301971	0.00048182008
0.081361730	0.026306723	0.00048199246
0.081493219	0.026696381	0.00048531351
0.081624708	0.026136353	0.00048131817
0.081756196	0.026153971	0.00047665689
0.081887685	0.027357017	0.00048977349
0.082019174	0.025990864	0.00047902674
0.082150663	0.026480650	0.00048275276
0.082282151	0.026116198	0.00048087437
0.082413640	0.026805951	0.00048298507
0.082545129	0.026649145	0.00048259151
0.082676617	0.026476985	0.00048144541
0.082808106	0.027568793	0.00048896749
0.082939595	0.026531895	0.00048288341
0.083071083	0.026168816	0.00047544447
0.083202572	0.026486072	0.00047977055
0.083334061	0.026555540	0.00048289874
0.083465549	0.026669703	0.00047808077
0.083597038	0.025567542	0.00047566136
0.083728527	0.026115898	0.00047385962
0.083860016	0.026528498	0.00048067117
0.083991504	0.025985379	0.00047601623
0.084122993	0.025542417	0.00047104011
0.084254482	0.026215015	0.00047784970
0.084385970	0.026411420	0.00047648216
0.084517459	0.026022245	0.00047444903
0.084648948	0.025640924	0.00047441846
0.084780436	0.025945016	0.00047071558
0.084911925	0.026184096	0.00047502786
0.085043414	0.025977276	0.00047133617
0.085174903	0.026753694	0.00047985627
0.085306391	0.026008602	0.00047681269
0.085437880	0.025687143	0.00046902120
0.085569369	0.026164662	0.00047289919
0.085700857	0.026584843	0.00047572963
0.085832346	0.026483643	0.00047430509
0.085963835	0.026900725	0.00047965137
0.086095323	0.026254714	0.00047206112
0.086226812	0.026802262	0.00047711128
0.086358301	0.025406278	0.00046666981
0.086489790	0.026600327	0.00047509515
0.086621278	0.026249083	0.00047334373
0.086752767	0.026197082	0.00047162539
0.086884256	0.025701720	0.00046796794
0.087015744	0.026182401	0.00047217451
0.087147233	0.026307446	0.00047141688
0.087278722	0.026541476	0.00047545425
0.087410210	0.025439005	0.00046456394
0.087541699	0.026526877	0.00047233478
0.087673188	0.026166099	0.00047194824
0.087804677	0.025360748	0.00046158979
0.087936165	0.026244268	0.00047205068
0.088067654	0.025852491	0.00046680500
0.088199143	0.026555073	0.00046901455
0.088330631	0.026237254	0.00047068269
0.088462120	0.025636516	0.00046381342
0.088593609	0.026109543	0.00047041247
0.088725097	0.025056012	0.00045888934
0.088856586	0.025864211	0.00046392797
0.088988075	0.026481268	0.00047121235
0.089119564	0.025840697	0.00046366286
0.089251052	0.025574195	0.00046505081
0.089382541	0.025558141	0.00046392133
0.089514030	0.025706583	0.00046314908
0.089645518	0.025440523	0.00046192856
0.089777007	0.025245733	0.00045890860
0.089908496	0.025392168	0.00046432925
0.090039984	0.026373200	0.00046697318
0.090171473	0.025449210	0.00045884786
0.090302962	0.025747365	0.00046422954
0.090434451	0.025767941	0.00046146344
0.090565939	0.024937232	0.00045780335
0.090697428	0.025244872	0.00046013507
0.090828917	0.024966943	0.00045351419
0.090960405	0.025817436	0.00046300283
0.091091894	0.024991634	0.00045493394
0.091223383	0.025629097	0.00046295546
0.091354871	0.025385390	0.00046198883
0.091486360	0.025470628	0.00046898299
0.091617849	0.025320829	0.00047422563
0.091749337	0.024940728	0.00047134012
0.091880826	0.026021420	0.00048496434
0.092012315	0.025648548	0.00048379587
0.092143804	0.024927573	0.00048012436
0.092275292	0.025825362	0.00048857344
0.092406781	0.024489721	0.00048230370
0.092538270	0.024813422	0.00048613472
0.092669758	0.025474152	0.00049602575
0.092801247	0.024842899	0.00047419918
0.092932736	0.024502363	0.00047268303
0.093064224	0.025443948	0.00047638691
0.093195713	0.024687085	0.00046840626
0.093327202	0.025229071	0.00047383466
0.093458691	0.025317697	0.00046719361
0.093590179	0.025395765	0.00047259274
0.093721668	0.025798140	0.00047347477
0.093853157	0.024494190	0.00046191213
0.093984645	0.025471034	0.00046682455
0.094116134	0.024095561	0.00045744940
0.094247623	0.024404115	0.00045869205
0.094379111	0.024199358	0.00045802188
0.094510600	0.025423398	0.00046674742
0.094642089	0.025367471	0.00046616183
0.094773578	0.025307017	0.00046209969
0.094905066	0.024136587	0.00045577912
0.095036555	0.024631942	0.00046215200
0.095168044	0.024319833	0.00045263292
0.095299532	0.024584573	0.00045610627
0.095431021	0.024965353	0.00045714306
0.095562510	0.024365572	0.00045449563
0.095693998	0.024463130	0.00045586081
0.095825487	0.024733554	0.00045368367
0.095956976	0.024303143	0.00045359652
0.096088465	0.025155333	0.00045646697
0.096219953	0.024553499	0.00045469580
0.096351442	0.024678198	0.00045634307
0.096482931	0.024772131	0.00045463051
0.096614419	0.024162546	0.00044969586
0.096745908	0.023985386	0.00044716184
0.096877397	0.024252536	0.00044892807
0.097008885	0.024458674	0.00045325447
0.097140374	0.024979729	0.00045321038
0.097271863	0.025504647	0.00045853945
0.097403352	0.024774957	0.00045089748
0.097534840	0.024853006	0.00045217051
0.097666329	0.023866949	0.00044735428
0.097797818	0.024998603	0.00044982595
0.097929306	0.024848632	0.00045220307
0.098060795	0.024836254	0.00044974063
0.098192284	0.024831739	0.00044666067
0.098323772	0.024024896	0.00044437013
0.098455261	0.024399029	0.00044318500
0.098586750	0.024219032	0.00044067282
0.098718239	0.024940007	0.00044623413
0.098849727	0.024027870	0.00043805375
0.098981216	0.024474360	0.00044152297
0.099112705	0.024479224	0.00044127472
0.099244193	0.024195090	0.00043697276
0.099375682	0.024222188	0.00044015083
0.099507171	0.025034246	0.00044564840
0.099638659	0.024211578	0.00044212171
0.099770148	0.023788575	0.00043675404
0.099901637	0.024063504	0.00043672272
0.10003313	0.023689176	0.00043810280
0.10016461	0.024557285	0.00044051542
0.10029610	0.024149439	0.00044150599
0.10042759	0.024235759	0.00043886242
0.10055908	0.024263135	0.00043943931
0.10069057	0.024121081	0.00044043901
0.10082206	0.024538588	0.00044257552
0.10095355	0.024075469	0.00044213761
0.10108504	0.024544284	0.00044039722
0.10121652	0.023901006	0.00043466190
0.10134801	0.024122719	0.00043850680
0.10147950	0.024221919	0.00043811479
0.10161099	0.024236701	0.00043935666
0.10174248	0.024153168	0.00043912610
0.10187397	0.024363515	0.00043572015
0.10200546	0.024650566	0.00044268245
0.10213694	0.024112003	0.00043284427
0.10226843	0.023764208	0.00043498643
0.10239992	0.024529826	0.00043849995
0.10253141	0.023806715	0.00042923426
0.10266290	0.023922302	0.00043524461
0.10279439	0.023468073	0.00042911640
0.10292588	0.023766067	0.00043428686
0.10305737	0.023631480	0.00043187894
0.10318885	0.024051835	0.00043355490
0.10332034	0.023662833	0.00043230881
0.10345183	0.023152505	0.00042729766
0.10358332	0.023863430	0.00043340299
0.10371481	0.023140799	0.00042553336
0.10384630	0.023780852	0.00043039990
0.10397779	0.023748979	0.00043058574
0.10410928	0.023878062	0.00043279428
0.10424076	0.024080968	0.00043349774
0.10437225	0.023946149	0.00043028137
0.10450374	0.025322002	0.00043919414
0.10463523	0.024266260	0.00043479002
0.10476672	0.023726284	0.00043021726
0.10489821	0.024838107	0.00043866703
0.10502970	0.023332703	0.00042636220
0.10516118	0.024003898	0.00042998246
0.10529267	0.023828779	0.00043313449
0.10542416	0.024051917	0.00043168909
0.10555565	0.024051379	0.00043153217
0.10568714	0.025135349	0.00043843353
0.10581863	0.024120360	0.00043014856
0.10595012	0.023853480	0.00042827158
0.10608161	0.024083839	0.00043266835
0.10621309	0.023686532	0.00042808643
0.10634458	0.024644110	0.00043294853
0.10647607	0.024418611	0.00043279644
0.10660756	0.023768753	0.00042778342
0.10673905	0.022982571	0.00042293870
0.10687054	0.023561392	0.00042876790
0.10700203	0.023928598	0.00043673069
0.10713352	0.023752661	0.00043989059
0.10726500	0.024399554	0.00044811207
0.10739649	0.024613251	0.00045699242
0.10752798	0.023340588	0.00044413160
0.10765947	0.023650259	0.00044997538
0.10779096	0.023993547	0.00045452734
0.10792245	0.023223257	0.00045269918
0.10805394	0.023616449	0.00045640517
0.10818542	0.024613471	0.00046369440
0.10831691	0.024160153	0.00046422288
0.10844840	0.024059233	0.00046231965
0.10857989	0.024227671	0.00046648881
0.10871138	0.022901900	0.00046112892
0.10884287	0.024849237	0.00047362235
0.10897436	0.023799350	0.00046519164
0.10910585	0.024472450	0.00047514544
0.10923733	0.023068212	0.00046210632
0.10936882	0.024585785	0.00048146731
0.10950031	0.023865707	0.00047179976
0.10963180	0.024351924	0.00047904843
0.10976329	0.023931600	0.00047441091
0.10989478	0.023791473	0.00047623460
0.11002627	0.024864542	0.00048973426
0.11015776	0.024880436	0.00048387284
0.11028924	0.023568137	0.00047657539
0.11042073	0.024164344	0.00048755567
0.11055222	0.024183000	0.00048148641
0.11068371	0.024506734	0.00048825790
0.11081520	0.023757723	0.00048231935
0.11094669	0.023630697	0.00048215931
0.11107818	0.023971331	0.00048642843
0.11120966	0.024706741	0.00049335096
0.11134115	0.024612488	0.00049216213
0.11147264	0.024357584	0.00049319493
0.11160413	0.023670579	0.00048915910
0.11173562	0.023490395	0.00049045758
0.11186711	0.023033833	0.00046786864
0.11199860	0.023776984	0.00047732035
0.11213009	0.023257753	0.00046511293
0.11226157	0.024459414	0.00047037951
0.11239306	0.024242537	0.00046747956
0.11252455	0.024065902	0.00046569903
0.11265604	0.022558074	0.00045307757
0.11278753	0.023063514	0.00045335982
0.11291902	0.024137649	0.00046019000
0.11305051	0.023051459	0.00045364414
0.11318200	0.024703355	0.00046010457
0.11331348	0.023450136	0.00045403368
0.11344497	0.023988180	0.00045644152
0.11357646	0.024039409	0.00045233644
0.11370795	0.023663588	0.00045274005
0.11383944	0.023095056	0.00044808857
0.11397093	0.023919117	0.00045248421
0.11410242	0.024152805	0.00045464452
0.11423390	0.023419525	0.00044450484
0.11436539	0.024253471	0.00045424745
0.11449688	0.024151589	0.00044729828
0.11462837	0.023830706	0.00045156725
0.11475986	0.023868214	0.00044712323
0.11489135	0.024141067	0.00044492610
0.11502284	0.023749230	0.00044579408
0.11515433	0.022964936	0.00043878875
0.11528581	0.023877293	0.00044622707
0.11541730	0.023747222	0.00044275445
0.11554879	0.024206476	0.00044414177
0.11568028	0.023655414	0.00044223329
0.11581177	0.023980611	0.00044430723
0.11594326	0.023826599	0.00044235718
0.11607475	0.023080203	0.00043660100
0.11620624	0.023563754	0.00043753265
0.11633772	0.024087224	0.00044368275
0.11646921	0.023860439	0.00044148771
0.11660070	0.023491739	0.00043624866
0.11673219	0.023026393	0.00043339505
0.11686368	0.023459916	0.00043447987
0.11699517	0.024036420	0.00044079586
0.11712666	0.023534206	0.00043479782
0.11725814	0.023528906	0.00043279453
0.11738963	0.023279963	0.00042975659
0.11752112	0.023940488	0.00043265089
0.11765261	0.023790669	0.00043291700
0.11778410	0.023742730	0.00043372631
0.11791559	0.023341608	0.00042715913
0.11804708	0.023983671	0.00043199879
0.11817857	0.023421232	0.00043026916
0.11831005	0.023462698	0.00042664494
0.11844154	0.023841850	0.00043155128
0.11857303	0.023934213	0.00042693903
0.11870452	0.023483664	0.00042450915
0.11883601	0.024185322	0.00043126047
0.11896750	0.023839205	0.00042794936
0.11909899	0.024201573	0.00043194788
0.11923048	0.024168829	0.00042543656
0.11936196	0.024084335	0.00042942289
0.11949345	0.024304275	0.00042614677
0.11962494	0.024015984	0.00042566503
0.11975643	0.024051026	0.00042751884
0.11988792	0.024051332	0.00042343991
0.12001941	0.024025046	0.00042318773
0.12015090	0.024004019	0.00042293287
0.12028239	0.023594200	0.00042093065
0.12041387	0.023410077	0.00041747639
0.12054536	0.023216491	0.00041437343
0.12067685	0.023915611	0.00041972157
0.12080834	0.023980792	0.00042185406
0.12093983	0.024093170	0.00041867460
0.12107132	0.023119281	0.00041730626
0.12120281	0.023782842	0.00041648214
0.12133429	0.023179106	0.00041361580
0.12146578	0.023378452	0.00041470840
0.12159727	0.023768618	0.00041552809
0.12172876	0.024589493	0.00042261551
0.12186025	0.024032870	0.00041781390
0.12199174	0.023394429	0.00041395549
0.12212323	0.024688903	0.00042264888
0.12225472	0.023750505	0.00041471615
0.12238620	0.024429872	0.00042193205
0.12251769	0.024311415	0.00041801306
0.12264918	0.024551546	0.00042146071
0.12278067	0.023691231	0.00041582071
0.12291216	0.023383481	0.00041146430
0.12304365	0.023357874	0.00041184706
0.12317514	0.023881565	0.00041373309
0.12330663	0.023712442	0.00041428513
0.12343811	0.023882939	0.00041580479
0.12356960	0.023041572	0.00040708833
0.12370109	0.023459230	0.00041239537
0.12383258	0.024509307	0.00041828550
0.12396407	0.024245096	0.00041329165
0.12409556	0.023962828	0.00041908276
0.12422705	0.023507073	0.00041031401
0.12435853	0.023244196	0.00041073119
0.12449002	0.024378353	0.00041641264
0.12462151	0.024199879	0.00041614729
0.12475300	0.023578726	0.00041126990
0.12488449	0.023968102	0.00041280289
0.12501598	0.024091959	0.00041590672
0.12514747	0.023622625	0.00041094098
0.12527896	0.023261010	0.00040647699
0.12541044	0.024297147	0.00041744699
0.12554193	0.023256408	0.00040620307
0.12567342	0.024523769	0.00041627451
0.12580491	0.024349221	0.00041660525
0.12593640	0.023856493	0.00040950032
0.12606789	0.023481063	0.00040888667
0.12619938	0.023383402	0.00040675094
0.12633087	0.024229125	0.00041572288
0.12646235	0.023954222	0.00041229227
0.12659384	0.024361518	0.00041070135
0.12672533	0.024027878	0.00041254566
0.12685682	0.023946813	0.00041017567
0.12698831	0.023836460	0.00040963334
0.12711980	0.023712923	0.00040868102
0.12725129	0.023992134	0.00040912784
0.12738277	0.023542435	0.00040712433
0.12751426	0.023375083	0.00040577879
0.12764575	0.023721368	0.00040867986
0.12777724	0.024104451	0.00040772230
0.12790873	0.023692694	0.00040682055
0.12804022	0.023740151	0.00040843098
0.12817171	0.023799039	0.00040892379
0.12830320	0.023249665	0.00040399495
0.12843468	0.023230344	0.00040450986
0.12856617	0.023975777	0.00040825538
0.12869766	0.023416310	0.00040344009
0.12882915	0.022789559	0.00040078272
0.12896064	0.023266193	0.00040137973
0.12909213	0.022963571	0.00039933475
0.12922362	0.023442023	0.00040421491
0.12935511	0.023860330	0.00040681347
0.12948659	0.023894991	0.00040680873
0.12961808	0.023802309	0.00040506030
0.12974957	0.023983775	0.00040682031
0.12988106	0.023861009	0.00040682739
0.13001255	0.023954311	0.00040730842
0.13014404	0.023463724	0.00040447113
0.13027553	0.024310550	0.00040706601
0.13040701	0.024069880	0.00040479319
0.13053850	0.023671442	0.00040533274
0.13066999	0.023804755	0.00040489045
0.13080148	0.023474198	0.00040259948
0.13093297	0.024199566	0.00040416177
0.13106446	0.023773428	0.00040311124
0.13119595	0.024105250	0.00040581592
0.13132744	0.023421833	0.00040066701
0.13145892	0.024212535	0.00040639974
0.13159041	0.024217291	0.00040588387
0.13172190	0.023222956	0.00039855264
0.13185339	0.024229839	0.00040583035
0.13198488	0.024150829	0.00040489091
0.13211637	0.023461977	0.00040161633
0.13224786	0.023909864	0.00040192887
0.13237935	0.023258532	0.00039741012
0.13251083	0.023349610	0.00039978591
0.13264232	0.024061549	0.00040534126
0.13277381	0.023106924	0.00039819018
0.13290530	0.023332888	0.00039488888
0.13303679	0.023115318	0.00039766366
0.13316828	0.024210043	0.00040594821
0.13329977	0.024372689	0.00040227590
0.13343125	0.024321523	0.00040684907
0.13356274	0.023424849	0.00039674154
0.13369423	0.023675705	0.00039944602
0.13382572	0.023960276	0.00040268528
0.13395721	0.024050766	0.00040050208
0.13408870	0.024888469	0.00040743321
0.13422019	0.024722206	0.00040316922
0.13435168	0.023887755	0.00040217016
0.13448316	0.023937689	0.00040194904
0.13461465	0.024085548	0.00040055664
0.13474614	0.023998327	0.00040109265
0.13487763	0.023256035	0.00039500115
0.13500912	0.023761741	0.00039880748
0.13514061	0.023694665	0.00039949971
0.13527210	0.023866521	0.00040064583
0.13540359	0.024880150	0.00040505481
0.13553507	0.023770361	0.00039769730
0.13566656	0.023194374	0.00039343838
0.13579805	0.024467954	0.00040394340
0.13592954	0.023384367	0.00039479824
0.13606103	0.023787234	0.00039955265
0.13619252	0.024040490	0.00039806125
0.13632401	0.024462428	0.00040076688
0.13645549	0.023485414	0.00039699062
0.13658698	0.023511845	0.00039418735
0.13671847	0.023391663	0.00039427157
0.13684996	0.023616395	0.00039560862
0.13698145	0.023839812	0.00039522679
0.13711294	0.024016211	0.00039726362
0.13724443	0.023844019	0.00039750193
0.13737592	0.023486113	0.00039498860
0.13750740	0.023555709	0.00039575315
0.13763889	0.023960064	0.00039491608
0.13777038	0.024121108	0.00039909784
0.13790187	0.024021830	0.00039680748
0.13803336	0.023738764	0.00039427971
0.13816485	0.023490682	0.00039447822
0.13829634	0.023334084	0.00038974015
0.13842783	0.023894220	0.00039527994
0.13855931	0.023612505	0.00039512645
0.13869080	0.024008849	0.00039530733
0.13882229	0.022715019	0.00038624434
0.13895378	0.023603313	0.00039205215
0.13908527	0.023026929	0.00039072199
0.13921676	0.023474927	0.00039163468
0.13934825	0.023207510	0.00038996404
0.13947973	0.024221113	0.00039615780
0.13961122	0.023520429	0.00039099807
0.13974271	0.023951464	0.00039486806
0.13987420	0.024167205	0.00039674347
0.14000569	0.023920103	0.00039139083
0.14013718	0.023473549	0.00039054072
0.14026867	0.024091507	0.00039483604
0.14040016	0.022931613	0.00038824332
0.14053164	0.024016765	0.00039637334
0.14066313	0.023485435	0.00038773989
0.14079462	0.023842426	0.00039391984
0.14092611	0.023484059	0.00038895374
0.14105760	0.023307535	0.00038863179
0.14118909	0.023914982	0.00039316205
0.14132058	0.022833414	0.00038292611
0.14145207	0.023487744	0.00038873227
0.14158355	0.023977351	0.00039163188
0.14171504	0.023799041	0.00039116459
0.14184653	0.023517745	0.00038904945
0.14197802	0.023824412	0.00038925884
0.14210951	0.024015683	0.00039033360
0.14224100	0.023835087	0.00038971918
0.14237249	0.023486306	0.00038779084
0.14250398	0.023659452	0.00038991154
0.14263546	0.023280498	0.00038477665
0.14276695	0.023640585	0.00038801740
0.14289844	0.023487602	0.00038694529
0.14302993	0.024013508	0.00039054562
0.14316142	0.023989321	0.00039072602
0.14329291	0.023520768	0.00038544664
0.14342440	0.023973895	0.00039124671
0.14355588	0.023300738	0.00038539063
0.14368737	0.023761586	0.00038739291
0.14381886	0.024060034	0.00039187711
0.14395035	0.023954657	0.00038666133
0.14408184	0.023755666	0.00038707972
0.14421333	0.023574808	0.00038690783
0.14434482	0.023732298	0.00038724690
0.14447631	0.023154975	0.00038388889
0.14460779	0.024186179	0.00038964441
0.14473928	0.023842937	0.00038716100
0.14487077	0.023733585	0.00038824957
0.14500226	0.023659375	0.00038518995
0.14513375	0.023512594	0.00038673082
0.14526524	0.023702619	0.00038570737
0.14539673	0.023242170	0.00038365597
0.14552822	0.022859720	0.00038372306
0.14565970	0.024146197	0.00038813997
0.14579119	0.024049946	0.00038870349
0.14592268	0.023913118	0.00038623785
0.14605417	0.023440735	0.00038344009
0.14618566	0.024006455	0.00038774893
0.14631715	0.023722678	0.00038449429
0.14644864	0.024171406	0.00038705402
0.14658012	0.022954511	0.00037898913
0.14671161	0.024156790	0.00038858312
0.14684310	0.023752257	0.00038810974
0.14697459	0.023865233	0.00038583034
0.14710608	0.023889799	0.00038591258
0.14723757	0.023351249	0.00038240653
0.14736906	0.023818871	0.00038483087
0.14750055	0.023115678	0.00038095017
0.14763203	0.023608963	0.00038311204
0.14776352	0.024096665	0.00038674687
0.14789501	0.024204887	0.00038811253
0.14802650	0.024063364	0.00038355769
0.14815799	0.023979544	0.00038723875
0.14828948	0.024023923	0.00038480399
0.14842097	0.023496737	0.00038281117
0.14855246	0.023908985	0.00038533825
0.14868394	0.023964619	0.00038421989
0.14881543	0.024144070	0.00038576541
0.14894692	0.024296655	0.00038735500
0.14907841	0.024488890	0.00038676941
0.14920990	0.023627914	0.00038187326
0.14934139	0.023671989	0.00038271672
0.14947288	0.023370380	0.00038083883
0.14960436	0.022878112	0.00037713260
0.14973585	0.023506280	0.00037876729
0.14986734	0.023717639	0.00038306743
0.14999883	0.023894792	0.00038177975
0.15013032	0.023601033	0.00038234743
0.15026181	0.023799142	0.00038361699
0.15039330	0.023823136	0.00038309294
0.15052479	0.024078599	0.00038523214
0.15065627	0.023584318	0.00038030910
0.15078776	0.024018537	0.00038470598
0.15091925	0.023928290	0.00038275055
0.15105074	0.023488855	0.00037963747
0.15118223	0.024056058	0.00038343235
0.15131372	0.024230431	0.00038462318
0.15144521	0.023534101	0.00038010019
0.15157670	0.023194479	0.00037732324
0.15170818	0.023747594	0.00037942598
0.15183967	0.023963025	0.00038134195
0.15197116	0.023677688	0.00038014551
0.15210265	0.024043791	0.00038183232
0.15223414	0.024104977	0.00038245520
0.15236563	0.023568621	0.00037818196
0.15249712	0.023604113	0.00037880662
0.15262860	0.024115062	0.00038165222
0.15276009	0.024114475	0.00038292166
0.15289158	0.023930957	0.00038146595
0.15302307	0.023356327	0.00037653196
0.15315456	0.023374907	0.00037727473
0.15328605	0.023683088	0.00037806133
0.15341754	0.023576235	0.00037839297
0.15354903	0.023290780	0.00037456037
0.15368051	0.023079870	0.00037503669
0.15381200	0.023924331	0.00037999463
0.15394349	0.023688112	0.00037868302
0.15407498	0.023588385	0.00037694771
0.15420647	0.023644254	0.00037552152
0.15433796	0.024122887	0.00038040818
0.15446945	0.023597636	0.00037507437
0.15460094	0.023565308	0.00037831422
0.15473242	0.023848812	0.00037948478
0.15486391	0.023956437	0.00037836465
0.15499540	0.023517452	0.00037467117
0.15512689	0.024391011	0.00038161064
0.15525838	0.023702866	0.00037813434
0.15538987	0.023986908	0.00037706581
0.15552136	0.024034357	0.00037826449
0.15565284	0.024101129	0.00037830235
0.15578433	0.022542866	0.00036898628
0.15591582	0.024056912	0.00037852823
0.15604731	0.023604916	0.00037662908
0.15617880	0.023328498	0.00037212932
0.15631029	0.023277414	0.00037426583
0.15644178	0.024167604	0.00037788482
0.15657327	0.023945813	0.00037849287
0.15670475	0.023900691	0.00037530889
0.15683624	0.023244636	0.00037323146
0.15696773	0.023285989	0.00037214614
0.15709922	0.023623939	0.00037323928
0.15723071	0.023701850	0.00037557086
0.15736220	0.023240004	0.00037045725
0.15749369	0.023956916	0.00037703369
0.15762518	0.023154494	0.00037121002
0.15775666	0.024240074	0.00037811903
0.15788815	0.023562402	0.00037367878
0.15801964	0.023368767	0.00037037635
0.15815113	0.023232365	0.00037112586
0.15828262	0.023848961	0.00037379494
0.15841411	0.023612016	0.00037248858
0.15854560	0.023366028	0.00037288535
0.15867708	0.024288508	0.00037551015
0.15880857	0.023611298	0.00037368259
0.15894006	0.023192579	0.00036965016
0.15907155	0.023341069	0.00037150164
0.15920304	0.023740590	0.00037432101
0.15933453	0.023546691	0.00037229021
0.15946602	0.023537947	0.00037087574
0.15959751	0.023761285	0.00037280250
0.15972899	0.023907949	0.00037193958
0.15986048	0.023931584	0.00037514024
0.15999197	0.023687415	0.00037052922
0.16012346	0.023254488	0.00037043366
0.16025495	0.024132575	0.00037524563
0.16038644	0.023882882	0.00037246474
0.16051793	0.023327034	0.00037158795
0.16064942	0.023377247	0.00036859467
0.16078090	0.024237809	0.00037631343
0.16091239	0.023803132	0.00037295767
0.16104388	0.023083449	0.00036596976
0.16117537	0.023835565	0.00037315374
0.16130686	0.023711534	0.00036998868
0.16143835	0.023588698	0.00036948116
0.16156984	0.023878617	0.00037355929
0.16170133	0.023486486	0.00036656993
0.16183281	0.023908609	0.00037237123
0.16196430	0.023952962	0.00037091611
0.16209579	0.023944306	0.00037144987
0.16222728	0.023406130	0.00037030476
0.16235877	0.024199951	0.00037197337
0.16249026	0.023205877	0.00036747732
0.16262175	0.023632710	0.00036848914
0.16275323	0.023638073	0.00036906716
0.16288472	0.023801587	0.00037028995
0.16301621	0.023684022	0.00036799245
0.16314770	0.023673036	0.00037111745
0.16327919	0.023611351	0.00036791847
0.16341068	0.023570617	0.00036711763
0.16354217	0.023380772	0.00036653005
0.16367366	0.023424162	0.00036753880
0.16380514	0.023292920	0.00036698987
0.16393663	0.023118910	0.00036522739
0.16406812	0.023793934	0.00036692797
0.16419961	0.023708513	0.00036849332
0.16433110	0.023830709	0.00036886466
0.16446259	0.023901937	0.00036970304
0.16459408	0.023842092	0.00037044282
0.16472557	0.023884825	0.00036729172
0.16485705	0.023339815	0.00036578751
0.16498854	0.023347256	0.00036523473
0.16512003	0.023632713	0.00036761817
0.16525152	0.023096757	0.00036531942
0.16538301	0.023916348	0.00036744305
0.16551450	0.023494070	0.00036777230
0.16564599	0.023181026	0.00036334329
0.16577747	0.023945232	0.00036942648
0.16590896	0.023499226	0.00036599507
0.16604045	0.022703330	0.00036053886
0.16617194	0.023422094	0.00036554342
0.16630343	0.023580225	0.00036573248
0.16643492	0.023415107	0.00036491331
0.16656641	0.023091685	0.00036218308
0.16669790	0.023264159	0.00036180855
0.16682938	0.023297259	0.00036502299
0.16696087	0.023529660	0.00036487446
0.16709236	0.023310845	0.00036143984
0.16722385	0.023642865	0.00036678517
0.16735534	0.023589260	0.00036517298
0.16748683	0.023007843	0.00036200164
0.16761832	0.023438974	0.00036499216
0.16774981	0.023370680	0.00036145549
0.16788129	0.023885689	0.00036693328
0.16801278	0.023763530	0.00036424708
0.16814427	0.023299984	0.00036380207
0.16827576	0.023257380	0.00036279078
0.16840725	0.023334760	0.00036193614
0.16853874	0.023962732	0.00036594072
0.16867023	0.024101009	0.00036602392
0.16880171	0.023732845	0.00036673234
0.16893320	0.023559340	0.00036418148
0.16906469	0.023154030	0.00035863989
0.16919618	0.023903187	0.00036684847
0.16932767	0.023410634	0.00036005393
0.16945916	0.023669368	0.00036465851
0.16959065	0.023630098	0.00036370384
0.16972214	0.023494362	0.00036129360
0.16985362	0.023519441	0.00036341022
0.16998511	0.023689790	0.00036176297
0.17011660	0.023514902	0.00036208961
0.17024809	0.023373021	0.00036153469
0.17037958	0.024243584	0.00036597098
0.17051107	0.023923229	0.00036388696
0.17064256	0.024290800	0.00036704085
0.17077405	0.023655466	0.00036249559
0.17090553	0.023023749	0.00035899487
0.17103702	0.023579781	0.00036173329
0.17116851	0.023756464	0.00036137182
0.17130000	0.023668871	0.00036202508
0.17143149	0.023449497	0.00036094017
0.17156298	0.023953750	0.00036488262
0.17169447	0.024109957	0.00036435942
0.17182595	0.023241714	0.00035930712
0.17195744	0.023798447	0.00036325393
0.17208893	0.023572611	0.00036040041
0.17222042	0.022965756	0.00035725890
0.17235191	0.023250486	0.00035831945
0.17248340	0.023763219	0.00036115782
0.17261489	0.023732076	0.00036288690
0.17274638	0.023772970	0.00036120399
0.17287786	0.023392881	0.00036007786
0.17300935	0.023146133	0.00035690761
0.17314084	0.023443787	0.00035944189
0.17327233	0.023146206	0.00035583230
0.17340382	0.023566389	0.00035873399
0.17353531	0.023459111	0.00036037248
0.17366680	0.023978767	0.00036166963
0.17379829	0.023471498	0.00035862949
0.17392977	0.023437333	0.00035969264
0.17406126	0.023411921	0.00035809525
0.17419275	0.023277367	0.00035756347
0.17432424	0.024396883	0.00036419535
0.17445573	0.023420387	0.00035743423
0.17458722	0.023287280	0.00035852227
0.17471871	0.023285823	0.00035630713
0.17485019	0.023766981	0.00035993858
0.17498168	0.022740717	0.00035363830
0.17511317	0.023846922	0.00035972943
0.17524466	0.024658157	0.00036591446
0.17537615	0.023876968	0.00035967634
0.17550764	0.023811255	0.00035859628
0.17563913	0.024263980	0.00036105961
0.17577062	0.023370000	0.00035538215
0.17590210	0.023873203	0.00035968767
0.17603359	0.023383413	0.00035510836
0.17616508	0.023783653	0.00035937259
0.17629657	0.023147035	0.00035538563
0.17642806	0.023944830	0.00035783719
0.17655955	0.024073518	0.00036105520
0.17669104	0.023562469	0.00035518652
0.17682253	0.023229257	0.00035328252
0.17695401	0.023152856	0.00035525955
0.17708550	0.023718669	0.00035660305
0.17721699	0.023926401	0.00035896617
0.17734848	0.023271380	0.00035428813
0.17747997	0.023799074	0.00035733905
0.17761146	0.023201342	0.00035564778
0.17774295	0.023548592	0.00035430563
0.17787443	0.023763689	0.00035754920
0.17800592	0.023469014	0.00035540369
0.17813741	0.024023378	0.00035897845
0.17826890	0.023370808	0.00035619873
0.17840039	0.022995632	0.00035222664
0.17853188	0.023154787	0.00035439349
0.17866337	0.023952898	0.00035732703
0.17879486	0.023483900	0.00035382885
0.17892634	0.023476920	0.00035460982
0.17905783	0.023344692	0.00035325861
0.17918932	0.022540001	0.00035033697
0.17932081	0.023031325	0.00035208677
0.17945230	0.023265390	0.00035358910
0.17958379	0.023825956	0.00035705462
0.17971528	0.024125653	0.00035653640
0.17984677	0.024268162	0.00035938933
0.17997825	0.023671125	0.00035448546
0.18010974	0.023596403	0.00035411124
0.18024123	0.023577235	0.00035418109
0.18037272	0.022979554	0.00034812682
0.18050421	0.024301818	0.00036530660
0.18063570	0.022808087	0.00035936551
0.18076719	0.023118768	0.00036244055
0.18089867	0.024039444	0.00037136516
0.18103016	0.023806249	0.00036991798
0.18116165	0.023110023	0.00036879073
0.18129314	0.023844514	0.00037527644
0.18142463	0.023660345	0.00037310617
0.18155612	0.023492654	0.00037535412
0.18168761	0.023862116	0.00037861039
0.18181910	0.023502083	0.00037876643
0.18195058	0.023099836	0.00037618189
0.18208207	0.023119163	0.00037530934
0.18221356	0.023284365	0.00038027027
0.18234505	0.023276684	0.00037984054
0.18247654	0.023106681	0.00037979225
0.18260803	0.022999749	0.00038022844
0.18273952	0.023337343	0.00038320865
0.18287101	0.023166511	0.00038489462
0.18300249	0.022388229	0.00038047477
0.18313398	0.023464671	0.00038641085
0.18326547	0.023429699	0.00038882330
0.18339696	0.023688239	0.00038981520
0.18352845	0.023300737	0.00038790211
0.18365994	0.023114966	0.00038918792
0.18379143	0.023991717	0.00039376394
0.18392292	0.023632642	0.00039684051
0.18405440	0.023405079	0.00039169361
0.18418589	0.023244110	0.00039259273
0.18431738	0.023012128	0.00039278828
0.18444887	0.023567097	0.00039377979
0.18458036	0.023799436	0.00039845094
0.18471185	0.023909109	0.00040089401
0.18484334	0.023258882	0.00039700007
0.18497482	0.023315130	0.00039839440
0.18510631	0.023415505	0.00039715518
0.18523780	0.023527167	0.00040160141
0.18536929	0.024169979	0.00039893718
0.18550078	0.023894379	0.00039073681
0.18563227	0.022494873	0.00038229031
0.18576376	0.023446002	0.00038045242
0.18589525	0.022968218	0.00038176096
0.18602673	0.023185285	0.00037965963
0.18615822	0.023417542	0.00037931791
0.18628971	0.023627495	0.00038079983
0.18642120	0.023208147	0.00037539295
0.18655269	0.023988091	0.00038078023
0.18668418	0.023159883	0.00037303316
0.18681567	0.023109091	0.00037162148
0.18694716	0.023568846	0.00037570179
0.18707864	0.023209261	0.00036829122
0.18721013	0.023823513	0.00037336515
0.18734162	0.023992985	0.00037422764
0.18747311	0.023950299	0.00037179764
0.18760460	0.022905422	0.00036769616
0.18773609	0.023321914	0.00036506155
0.18786758	0.023256926	0.00036561242
0.18799906	0.023999025	0.00037082593
0.18813055	0.023129959	0.00036403145
0.18826204	0.024014805	0.00036973224
0.18839353	0.023035155	0.00035932965
0.18852502	0.023138945	0.00036288291
0.18865651	0.023487730	0.00036553610
0.18878800	0.023153264	0.00035960669
0.18891949	0.023424874	0.00036075176
0.18905097	0.023103253	0.00035812067
0.18918246	0.023171913	0.00035895163
0.18931395	0.023724637	0.00036141769
0.18944544	0.023306432	0.00035738842
0.18957693	0.023564480	0.00036040951
0.18970842	0.023706047	0.00035925316
0.18983991	0.023283414	0.00035766436
0.18997140	0.023676471	0.00036022486
0.19010288	0.022982291	0.00035247638
0.19023437	0.023885342	0.00035903858
0.19036586	0.023376934	0.00035559465
0.19049735	0.023706432	0.00035683719
0.19062884	0.023477211	0.00035570047
0.19076033	0.023561199	0.00035348179
0.19089182	0.023725625	0.00035631220
0.19102330	0.023393967	0.00035385569
0.19115479	0.023497086	0.00035501192
0.19128628	0.023381737	0.00035313882
0.19141777	0.023205009	0.00035071734
0.19154926	0.023706228	0.00035409324
0.19168075	0.022891195	0.00034996854
0.19181224	0.023381147	0.00035253144
0.19194373	0.024199001	0.00035745893
0.19207521	0.023487515	0.00035140603
0.19220670	0.022910312	0.00034945940
0.19233819	0.023996492	0.00035548996
0.19246968	0.024144691	0.00035611213
0.19260117	0.023577974	0.00035254657
0.19273266	0.023277727	0.00034926775
0.19286415	0.023472165	0.00035097977
0.19299564	0.023542024	0.00035217350
0.19312712	0.023899980	0.00035239382
0.19325861	0.023381909	0.00035019663
0.19339010	0.023411166	0.00034979430
0.19352159	0.023694650	0.00035273144
0.19365308	0.023024302	0.00034989846
0.19378457	0.023238299	0.00034820825
0.19391606	0.024012182	0.00035427899
0.19404754	0.023445009	0.00034880578
0.19417903	0.022821067	0.00034683696
0.19431052	0.023487888	0.00035108638
0.19444201	0.023594428	0.00034960389
0.19457350	0.022901345	0.00034652802
0.19470499	0.023454653	0.00034917989
0.19483648	0.023400502	0.00034836357
0.19496797	0.023353028	0.00034969793
0.19509945	0.023426845	0.00034803982
0.19523094	0.023031887	0.00034606305
0.19536243	0.023581076	0.00034976903
0.19549392	0.023172527	0.00034576548
0.19562541	0.023425447	0.00034856027
0.19575690	0.023114640	0.00034612439
0.19588839	0.023497717	0.00034661034
0.19601988	0.023212471	0.00034606571
0.19615136	0.023253450	0.00034539885
0.19628285	0.023140320	0.00034731614
0.19641434	0.023183726	0.00034614066
0.19654583	0.023490700	0.00034782384
0.19667732	0.023539262	0.00034834257
0.19680881	0.023736767	0.00034876601
0.19694030	0.023591065	0.00034837829
0.19707178	0.022891407	0.00034380848
0.19720327	0.023558781	0.00034705896
0.19733476	0.023654101	0.00034721873
0.19746625	0.023640025	0.00034718745
0.19759774	0.023160954	0.00034553881
0.19772923	0.023968393	0.00034906899
0.19786072	0.023338304	0.00034594536
0.19799221	0.023270255	0.00034506512
0.19812369	0.022786579	0.00034100865
0.19825518	0.022987005	0.00034447314
0.19838667	0.023759106	0.00034658110
0.19851816	0.024130863	0.00034961403
0.19864965	0.023952199	0.00034923969
0.19878114	0.023178373	0.00034313999
0.19891263	0.023103057	0.00034488851
0.19904412	0.023306778	0.00034396586
0.19917560	0.023511589	0.00034607987
0.19930709	0.023327521	0.00034405417
0.19943858	0.023186840	0.00034140075
0.19957007	0.023328220	0.00034452685
0.19970156	0.023061993	0.00034175983
0.19983305	0.023285396	0.00034296216
0.19996454	0.023253701	0.00034312179
0.20009602	0.023740149	0.00034535169
0.20022751	0.023601645	0.00034601779
0.20035900	0.023641794	0.00034585892
0.20049049	0.023265169	0.00034253602
0.20062198	0.023319847	0.00034435269
0.20075347	0.022804762	0.00033906251
0.20088496	0.023289025	0.00034312945
0.20101645	0.023379720	0.00034354084
0.20114793	0.023151749	0.00034051250
0.20127942	0.023457867	0.00034373188
0.20141091	0.023288966	0.00034057424
0.20154240	0.023471853	0.00034301420
0.20167389	0.023270189	0.00034269863
0.20180538	0.023720833	0.00034310725
0.20193687	0.023404845	0.00034218057
0.20206836	0.023891763	0.00034483744
0.20219984	0.023574377	0.00034286576
0.20233133	0.023370179	0.00034301796
0.20246282	0.023004922	0.00033843415
0.20259431	0.022960951	0.00033934237
0.20272580	0.022588855	0.00033639832
0.20285729	0.023560629	0.00034222354
0.20298878	0.022984945	0.00034032154
0.20312027	0.022879497	0.00033687375
0.20325175	0.023692511	0.00034277900
0.20338324	0.023645471	0.00034136819
0.20351473	0.023162515	0.00033953090
0.20364622	0.023949798	0.00034397174
0.20377771	0.023412515	0.00033922652
0.20390920	0.023660138	0.00034241252
0.20404069	0.023181652	0.00033870152
0.20417217	0.023257067	0.00034005410
0.20430366	0.023403467	0.00034045433
0.20443515	0.023787835	0.00034003384
0.20456664	0.023238801	0.00033843435
0.20469813	0.023448397	0.00034010223
0.20482962	0.023794834	0.00034082546
0.20496111	0.023328112	0.00033879861
0.20509260	0.023429506	0.00033893640
0.20522408	0.022910703	0.00033522589
0.20535557	0.023059425	0.00033718112
0.20548706	0.023568722	0.00033908798
0.20561855	0.023258112	0.00033913936
0.20575004	0.023956699	0.00034117190
0.20588153	0.023335856	0.00033797999
0.20601302	0.023202972	0.00033883656
0.20614451	0.023140567	0.00033464909
0.20627599	0.023520296	0.00033930057
0.20640748	0.023294931	0.00033665915
0.20653897	0.022745023	0.00033388536
0.20667046	0.023089933	0.00033660206
0.20680195	0.023145508	0.00033529704
0.20693344	0.023405334	0.00033804695
0.20706493	0.023445020	0.00033761070
0.20719641	0.023187200	0.00033667015
0.20732790	0.023910890	0.00034245951
0.20745939	0.023146037	0.00033514020
0.20759088	0.023148254	0.00033683241
0.20772237	0.023222987	0.00033636699
0.20785386	0.023720360	0.00033794099
0.20798535	0.023417683	0.00033912537
0.20811684	0.023359913	0.00033576353
0.20824832	0.023697469	0.00033871256
0.20837981	0.023442416	0.00033726470
0.20851130	0.023073991	0.00033609184
0.20864279	0.023182018	0.00033599317
0.20877428	0.023361146	0.00033548402
0.20890577	0.023257799	0.00033556074
0.20903726	0.023119007	0.00033550109
0.20916875	0.022660250	0.00033286158
0.20930023	0.023687574	0.00033883681
0.20943172	0.023607494	0.00033718154
0.20956321	0.023508533	0.00033677352
0.20969470	0.023407915	0.00033706657
0.20982619	0.023115457	0.00033391892
0.20995768	0.022791369	0.00033297507
0.21008917	0.023394962	0.00033538028
0.21022065	0.023316547	0.00033516803
0.21035214	0.023049259	0.00033489916
0.21048363	0.023620841	0.00033567020
0.21061512	0.023486384	0.00033765941
0.21074661	0.023527000	0.00033454821
0.21087810	0.023045154	0.00033253893
0.21100959	0.023388282	0.00033680664
0.21114108	0.023342909	0.00033389051
0.21127256	0.022949556	0.00033383773
0.21140405	0.023548914	0.00033423653
0.21153554	0.023088885	0.00033401268
0.21166703	0.023451421	0.00033582212
0.21179852	0.023222421	0.00033330215
0.21193001	0.023543649	0.00033561933
0.21206150	0.022729796	0.00032990285
0.21219299	0.023056775	0.00033242338
0.21232447	0.022830870	0.00033213345
0.21245596	0.023188872	0.00033165502
0.21258745	0.023724559	0.00033692708
0.21271894	0.023284442	0.00033257729
0.21285043	0.023402660	0.00033298088
0.21298192	0.023021312	0.00033304867
0.21311341	0.023558390	0.00033387445
0.21324489	0.022512645	0.00032892027
0.21337638	0.022927024	0.00032976343
0.21350787	0.023106287	0.00033153447
0.21363936	0.023266750	0.00033379771
0.21377085	0.023290767	0.00033183074
0.21390234	0.023083109	0.00033273227
0.21403383	0.023391545	0.00033259744
0.21416532	0.023169730	0.00033159078
0.21429680	0.023437448	0.00033456640
0.21442829	0.023441037	0.00033342576
0.21455978	0.023237278	0.00033197509
0.21469127	0.022592655	0.00032747023
0.21482276	0.023233004	0.00033062357
0.21495425	0.022878764	0.00032979727
0.21508574	0.023603656	0.00033399610
0.21521723	0.023306604	0.00033098657
0.21534871	0.023776055	0.00033474030
0.21548020	0.023822881	0.00033206644
0.21561169	0.023580426	0.00033283644
0.21574318	0.023047068	0.00033066826
0.21587467	0.023570629	0.00033205035
0.21600616	0.023270883	0.00033102454
0.21613765	0.023400581	0.00032998582
0.21626913	0.022511761	0.00032759661
0.21640062	0.023722237	0.00033353775
0.21653211	0.023793903	0.00033359702
0.21666360	0.023573577	0.00033157897
0.21679509	0.023170935	0.00032924321
0.21692658	0.023284502	0.00033010060
0.21705807	0.023566066	0.00033253165
0.21718956	0.023570868	0.00033016475
0.21732104	0.023276280	0.00033011210
0.21745253	0.023365201	0.00033032630
0.21758402	0.024085014	0.00033456207
0.21771551	0.022919213	0.00032725227
0.21784700	0.023317407	0.00032845591
0.21797849	0.023162526	0.00032951532
0.21810998	0.023297415	0.00032922957
0.21824147	0.023114101	0.00032838151
0.21837295	0.023162410	0.00033082632
0.21850444	0.022990803	0.00032647579
0.21863593	0.022894331	0.00032816418
0.21876742	0.024144625	0.00033250912
0.21889891	0.023296423	0.00032966695
0.21903040	0.022838791	0.00032648568
0.21916189	0.023301783	0.00032790660
0.21929337	0.023642687	0.00033020424
0.21942486	0.023285616	0.00032880273
0.21955635	0.023218615	0.00032857706
0.21968784	0.023272024	0.00032861868
0.21981933	0.023217032	0.00032582699
0.21995082	0.022848712	0.00032629676
0.22008231	0.023363435	0.00032785422
0.22021380	0.022799099	0.00032598219
0.22034528	0.023597336	0.00033090047
0.22047677	0.023325683	0.00032635640
0.22060826	0.023043427	0.00032645869
0.22073975	0.023562463	0.00032856555
0.22087124	0.022675560	0.00032456067
0.22100273	0.023622669	0.00032930750
0.22113422	0.023689880	0.00032867441
0.22126571	0.023350411	0.00032805110
0.22139719	0.023491726	0.00032764254
0.22152868	0.023397194	0.00032720923
0.22166017	0.022792672	0.00032624187
0.22179166	0.023337460	0.00032596160
0.22192315	0.023319486	0.00032818998
0.22205464	0.022722300	0.00032405714
0.22218613	0.023004782	0.00032519585
0.22231761	0.022614037	0.00032266360
0.22244910	0.023339537	0.00032641612
0.22258059	0.023474226	0.00032738795
0.22271208	0.023043875	0.00032584845
0.22284357	0.023097590	0.00032587209
0.22297506	0.023238467	0.00032730049
0.22310655	0.023091907	0.00032415239
0.22323804	0.023552778	0.00032850154
0.22336952	0.023479619	0.00032880118
0.22350101	0.023692141	0.00032848495
0.22363250	0.023993737	0.00032967724
0.22376399	0.022994433	0.00032335416
0.22389548	0.023291570	0.00032595889
0.22402697	0.022778324	0.00032377942
0.22415846	0.023174241	0.00032450419
0.22428995	0.022854951	0.00032293557
0.22442143	0.023143362	0.00032316947
0.22455292	0.022822488	0.00032269592
0.22468441	0.023407653	0.00032664788
0.22481590	0.023034933	0.00032396520
0.22494739	0.023056251	0.00032270109
0.22507888	0.023357981	0.00032511015
0.22521037	0.023345537	0.00032492413
0.22534186	0.023267467	0.00032587158
0.22547334	0.023332063	0.00032448117
0.22560483	0.022482545	0.00031870899
0.22573632	0.022473657	0.00032066164
0.22586781	0.023263570	0.00032328180
0.22599930	0.022763954	0.00032146934
0.22613079	0.023189205	0.00032257355
0.22626228	0.023295956	0.00032458247
0.22639376	0.022838171	0.00032189520
0.22652525	0.023411361	0.00032415075
0.22665674	0.023582110	0.00032607633
0.22678823	0.023276356	0.00032297820
0.22691972	0.023295750	0.00032320231
0.22705121	0.022898229	0.00032109085
0.22718270	0.022972501	0.00032247834
0.22731419	0.023055567	0.00032414099
0.22744567	0.023099888	0.00032270664
0.22757716	0.022482619	0.00031763886
0.22770865	0.023506882	0.00032468359
0.22784014	0.023163521	0.00032194381
0.22797163	0.023655019	0.00032544828
0.22810312	0.023610499	0.00032315132
0.22823461	0.023188140	0.00032261445
0.22836610	0.022517481	0.00032009383
0.22849758	0.023264102	0.00032234695
0.22862907	0.022629818	0.00032081973
0.22876056	0.023394074	0.00032207281
0.22889205	0.023260981	0.00032286293
0.22902354	0.023708206	0.00032534665
0.22915503	0.023374541	0.00032192060
0.22928652	0.022787006	0.00032047552
0.22941800	0.023649213	0.00032362074
0.22954949	0.023760727	0.00032567356
0.22968098	0.023235495	0.00032206028
0.22981247	0.023297855	0.00032091114
0.22994396	0.022949834	0.00032036482
0.23007545	0.023226171	0.00032534482
0.23020694	0.023306031	0.00032762251
0.23033843	0.023520967	0.00033347756
0.23046991	0.023077939	0.00033093941
0.23060140	0.022867052	0.00033232672
0.23073289	0.023040033	0.00033327270
0.23086438	0.022739205	0.00033380960
0.23099587	0.022679736	0.00033805838
0.23112736	0.022757225	0.00033592421
0.23125885	0.023020516	0.00034068030
0.23139034	0.022985596	0.00033903690
0.23152182	0.023384234	0.00034291631
0.23165331	0.023101246	0.00034492111
0.23178480	0.023434640	0.00034528858
0.23191629	0.023408634	0.00034684094
0.23204778	0.022498150	0.00034179288
0.23217927	0.023214095	0.00034550782
0.23231076	0.022836632	0.00034699221
0.23244224	0.022781783	0.00034416178
0.23257373	0.022707693	0.00034535441
0.23270522	0.022894191	0.00034770268
0.23283671	0.023701681	0.00035022798
0.23296820	0.022570198	0.00034523920
0.23309969	0.023416001	0.00034973059
0.23323118	0.023194994	0.00034821320
0.23336267	0.023484695	0.00035091748
0.23349415	0.023779212	0.00035016595
0.23362564	0.023446888	0.00035158140
0.23375713	0.023155165	0.00034887077
0.23388862	0.023654794	0.00035182338
0.23402011	0.023314201	0.00035221378
0.23415160	0.023188550	0.00034916169
0.23428309	0.023417019	0.00035323052
0.23441458	0.023206956	0.00034998120
0.23454606	0.022757216	0.00035012635
0.23467755	0.023386278	0.00035218759
0.23480904	0.022829435	0.00034941957
0.23494053	0.022971923	0.00035038557
0.23507202	0.022781055	0.00034992447
0.23520351	0.023278301	0.00035282504
0.23533500	0.023615932	0.00035521186
0.23546648	0.023214098	0.00035223580
0.23559797	0.022506638	0.00034989710
0.23572946	0.023564084	0.00035531831
0.23586095	0.023110610	0.00035393656
0.23599244	0.022580541	0.00035013813
0.23612393	0.022259668	0.00034784067
0.23625542	0.023315843	0.00035617296
0.23638691	0.023125414	0.00035380540
0.23651839	0.022940657	0.00035113604
0.23664988	0.022991985	0.00035332413
0.23678137	0.022759786	0.00035218394
0.23691286	0.023450273	0.00035642150
0.23704435	0.023292917	0.00035551307
0.23717584	0.023609191	0.00035636117
0.23730733	0.023134142	0.00035654246
0.23743882	0.023046359	0.00035469089
0.23757030	0.022813791	0.00035422552
0.23770179	0.022844478	0.00035594443
0.23783328	0.023632973	0.00035782738
0.23796477	0.022977208	0.00035674898
0.23809626	0.023221962	0.00035624823
0.23822775	0.023670341	0.00035913517
0.23835924	0.023013810	0.00035902782
0.23849072	0.023186687	0.00035516665
0.23862221	0.023139248	0.00035695742
0.23875370	0.022895905	0.00035440369
0.23888519	0.023221125	0.00035729630
0.23901668	0.023499302	0.00036113960
0.23914817	0.023449440	0.00035619273
0.23927966	0.022718551	0.00035596392
0.23941115	0.023125814	0.00035787816
0.23954263	0.023411727	0.00036013615
0.23967412	0.023364874	0.00036002227
0.23980561	0.024029073	0.00036165049
0.23993710	0.023414320	0.00035975726
0.24006859	0.022787982	0.00035625265
0.24020008	0.024258263	0.00036636055
0.24033157	0.023998203	0.00036349315
0.24046306	0.022799846	0.00035602268
0.24059454	0.022781070	0.00035716575
0.24072603	0.023061088	0.00035933538
0.24085752	0.023031173	0.00035896058
0.24098901	0.023040943	0.00036157362
0.24112050	0.023984320	0.00036260883
0.24125199	0.022781983	0.00035777998
0.24138348	0.022843386	0.00035882112
0.24151496	0.022537673	0.00035554385
0.24164645	0.022853517	0.00036033299
0.24177794	0.023268982	0.00035989614
0.24190943	0.023307418	0.00036271705
0.24204092	0.023288657	0.00036209459
0.24217241	0.023802201	0.00036541545
0.24230390	0.022886781	0.00035954289
0.24243539	0.023530769	0.00036173862
0.24256687	0.022617925	0.00035818091
0.24269836	0.022707081	0.00035919588
0.24282985	0.022768475	0.00035923735
0.24296134	0.023688042	0.00036567371
0.24309283	0.023277451	0.00036076109
0.24322432	0.023040642	0.00036101236
0.24335581	0.023138496	0.00036308577
0.24348730	0.023013804	0.00036011739
0.24361878	0.022749601	0.00036050010
0.24375027	0.022734561	0.00035849572
0.24388176	0.023045057	0.00036142301
0.24401325	0.023324317	0.00036579695
0.24414474	0.022945740	0.00035957542
0.24427623	0.023696442	0.00036647520
0.24440772	0.023690142	0.00036468404
0.24453920	0.023649711	0.00036460947
0.24467069	0.022607445	0.00036163256
0.24480218	0.023868569	0.00036753336
0.24493367	0.023414214	0.00036420022
0.24506516	0.023428180	0.00036446127
0.24519665	0.023063709	0.00036234907
0.24532814	0.023684548	0.00036693751
0.24545963	0.023054375	0.00036186242
0.24559111	0.023154396	0.00036380506
0.24572260	0.022972770	0.00036236920
0.24585409	0.022695996	0.00035971367
0.24598558	0.022771354	0.00036259972
0.24611707	0.023037047	0.00036321933
0.24624856	0.023429522	0.00036473108
0.24638005	0.022862743	0.00036364853
0.24651154	0.023204933	0.00036370345
0.24664302	0.023540316	0.00036773785
0.24677451	0.023498771	0.00036532784
0.24690600	0.023765002	0.00036895399
0.24703749	0.022990918	0.00036505036
0.24716898	0.023557151	0.00036604441
0.24730047	0.023132586	0.00036627110
0.24743196	0.022692313	0.00036070862
0.24756345	0.023097950	0.00036485073
0.24769493	0.023073139	0.00036611636
0.24782642	0.023908816	0.00036943302
0.24795791	0.023347654	0.00036766754
0.24808940	0.023223489	0.00036572092
0.24822089	0.023541003	0.00036687950
0.24835238	0.022798299	0.00036428283
0.24848387	0.023451498	0.00036691661
0.24861535	0.023387634	0.00036843533
0.24874684	0.022949121	0.00036436560
0.24887833	0.022518682	0.00036142128
0.24900982	0.023341119	0.00036994443
0.24914131	0.023252830	0.00036641358
0.24927280	0.022719246	0.00036403625
0.24940429	0.022734681	0.00036292672
0.24953578	0.023270400	0.00036610060
0.24966726	0.023147620	0.00036775217
0.24979875	0.023213571	0.00036530898
0.24993024	0.023137994	0.00036637975
0.25006173	0.023025017	0.00036406792
0.25019322	0.023405191	0.00036856213
0.25032471	0.022771754	0.00036666037
0.25045620	0.024009608	0.00037169731
0.25058769	0.023355261	0.00036793376
0.25071917	0.023481001	0.00036841165
0.25085066	0.023041379	0.00036562932
0.25098215	0.023107411	0.00036735855
0.25111364	0.022679819	0.00036351175
0.25124513	0.022581988	0.00036526849
0.25137662	0.023557711	0.00036999642
0.25150811	0.022917781	0.00036580985
0.25163959	0.022884727	0.00036684262
0.25177108	0.023298821	0.00036669471
0.25190257	0.023360573	0.00036987281
0.25203406	0.023072385	0.00036782989
0.25216555	0.023235652	0.00036806544
0.25229704	0.023753133	0.00037301377
0.25242853	0.023129027	0.00036735575
0.25256002	0.023082629	0.00036903096
0.25269150	0.022815524	0.00036516897
0.25282299	0.023722674	0.00036981453
0.25295448	0.023789238	0.00037599206
0.25308597	0.023062546	0.00036536843
0.25321746	0.023119990	0.00036797877
0.25334895	0.023750497	0.00037208209
0.25348044	0.023545005	0.00037160382
0.25361193	0.023693331	0.00037271471
0.25374341	0.022564856	0.00036456558
0.25387490	0.022080938	0.00036155588
0.25400639	0.023452847	0.00037834686
0.25413788	0.022674307	0.00037717695
0.25426937	0.023291245	0.00038517496
0.25440086	0.023285423	0.00038819342
0.25453235	0.022778847	0.00038705731
0.25466383	0.023347373	0.00039495806
0.25479532	0.023312144	0.00039485269
0.25492681	0.023034582	0.00039652972
0.25505830	0.022702158	0.00039495162
0.25518979	0.022946165	0.00039925524
0.25532128	0.022907068	0.00040075497
0.25545277	0.023326103	0.00040481598
0.25558426	0.022469207	0.00040089529
0.25571574	0.022734159	0.00040371656
0.25584723	0.022843078	0.00040652269
0.25597872	0.023310198	0.00041256172
0.25611021	0.024052820	0.00041657913
0.25624170	0.023005860	0.00041266805
0.25637319	0.022597569	0.00041317354
0.25650468	0.023173851	0.00041707786
0.25663617	0.022610316	0.00041612065
0.25676765	0.023340891	0.00042172319
0.25689914	0.023114794	0.00042084271
0.25703063	0.022820579	0.00042304691
0.25716212	0.023852524	0.00042871919
0.25729361	0.023244868	0.00042823382
0.25742510	0.022688587	0.00042448496
0.25755659	0.024066937	0.00043713368
0.25768807	0.023554284	0.00043388344
0.25781956	0.023606222	0.00043584246
0.25795105	0.023415906	0.00043494847
0.25808254	0.023568210	0.00044205387
0.25821403	0.023061666	0.00043567284
0.25834552	0.022465779	0.00043361537
0.25847701	0.023491582	0.00043910551
0.25860850	0.022403036	0.00043275582
0.25873998	0.023335804	0.00044244622
0.25887147	0.022749461	0.00043952908
0.25900296	0.023952252	0.00044966175
0.25913445	0.022924050	0.00043917157
0.25926594	0.023086851	0.00044064263
0.25939743	0.022201456	0.00043763453
0.25952892	0.023009303	0.00044106030
0.25966041	0.023655716	0.00045330455
0.25979189	0.023369515	0.00044647631
0.25992338	0.023764094	0.00045119543
0.26005487	0.023975136	0.00045628840
0.26018636	0.024032307	0.00045529828
0.26031785	0.023431153	0.00045175721
0.26044934	0.023375341	0.00045006524
0.26058083	0.022800119	0.00044813702
0.26071231	0.023020997	0.00045092910
0.26084380	0.023574166	0.00045554660
0.26097529	0.024108417	0.00046122437
0.26110678	0.022903672	0.00045194999
0.26123827	0.022823195	0.00045376244
0.26136976	0.023192584	0.00045617500
0.26150125	0.023901389	0.00046218015
0.26163274	0.023464478	0.00045965867
0.26176422	0.023421893	0.00045691803
0.26189571	0.023177945	0.00046174116
0.26202720	0.023180059	0.00045919050
0.26215869	0.022595283	0.00045534943
0.26229018	0.022352645	0.00045483207
0.26242167	0.022834934	0.00045818695
0.26255316	0.023035471	0.00046080843
0.26268465	0.023207262	0.00046530636
0.26281613	0.022694420	0.00045933707
0.26294762	0.024035936	0.00046858257
0.26307911	0.023657334	0.00046595949
0.26321060	0.022265820	0.00045882132
0.26334209	0.023139003	0.00046874192
0.26347358	0.023811343	0.00046877433
0.26360507	0.023515383	0.00046852754
0.26373655	0.023444849	0.00046874888
0.26386804	0.022500838	0.00046447507
0.26399953	0.023489162	0.00047340110
0.26413102	0.022450508	0.00046314256
0.26426251	0.022828279	0.00046802494
0.26439400	0.022837105	0.00046802608
0.26452549	0.022794467	0.00047290678
0.26465698	0.023255930	0.00047584678
0.26478846	0.022315364	0.00046470606
0.26491995	0.021688653	0.00046573609
0.26505144	0.022938201	0.00047130315
0.26518293	0.022663542	0.00047093582
0.26531442	0.023277059	0.00047924190
0.26544591	0.022489511	0.00047000954
[truncated: 567 more rows]
