# Supplementary material for: Invariant surface glycoprotein 65 of Trypanosoma brucei is a complement C3 receptor
Source: Nat Commun. 2022 Aug 29;13:5085. doi: 10.1038/s41467-022-32728-9 (PMC9424271; doi:10.1038/s41467-022-32728-9)
Supplement: Supplementary file 4 — supplementary data 2 [file 41467_2022_32728_MOESM4_ESM.zip › b21-414646_00023.dat]

0.0026000000	39.706306	0.13698591
0.0027314887	28.574383	0.10674351
0.0028629774	22.112992	0.089787894
0.0029944661	17.191629	0.075979211
0.0031259548	12.205519	0.058830146
0.0032574435	10.838845	0.057384543
0.0033889322	8.7651446	0.048781898
0.0035204209	11.448952	0.048541714
0.0036519096	12.314442	0.046716384
0.0037833983	9.8401330	0.039371873
0.0039148870	8.2175448	0.034716787
0.0040463757	6.6913481	0.030138456
0.0041778644	5.4791189	0.025561810
0.0043093531	4.5583675	0.022891345
0.0044408418	3.7892372	0.020073052
0.0045723305	3.1124170	0.018192250
0.0047038192	2.8700632	0.016720076
0.0048353079	2.4575713	0.015020135
0.0049667966	2.2143447	0.014206489
0.0050982853	1.8804888	0.012402272
0.0052297740	1.7363063	0.012073121
0.0053612627	1.5124323	0.010881089
0.0054927514	1.3980546	0.010184180
0.0056242401	1.2508654	0.0096052898
0.0057557288	1.1646619	0.0090116150
0.0058872175	1.0609947	0.0084860566
0.0060187062	1.0078510	0.0082488904
0.0061501949	0.88354904	0.0073979262
0.0062816836	0.88803033	0.0075841877
0.0064131723	0.83370620	0.0072037375
0.0065446610	0.79004229	0.0069121356
0.0066761496	0.75824198	0.0067397290
0.0068076383	0.71622926	0.0064017975
0.0069391270	0.67498974	0.0063146613
0.0070706157	0.66118321	0.0061508741
0.0072021044	0.63655382	0.0059686831
0.0073335931	0.63007547	0.0059123585
0.0074650818	0.56861246	0.0054530776
0.0075965705	0.56415951	0.0054767606
0.0077280592	0.54710599	0.0053710165
0.0078595479	0.50262060	0.0050249499
0.0079910366	0.49942648	0.0050388031
0.0081225253	0.45711204	0.0046827287
0.0082540140	0.44631540	0.0046534126
0.0083855027	0.43311301	0.0046016001
0.0085169914	0.42526141	0.0044665486
0.0086484801	0.39778502	0.0042884289
0.0087799688	0.38891809	0.0041655718
0.0089114575	0.37680889	0.0041218856
0.0090429462	0.35692969	0.0039836300
0.0091744349	0.33976199	0.0038532269
0.0093059236	0.33257589	0.0037673713
0.0094374123	0.31470937	0.0036405096
0.0095689010	0.29605286	0.0034740906
0.0097003897	0.29439598	0.0034923622
0.0098318784	0.27573300	0.0033315279
0.0099633671	0.26737344	0.0032452439
0.010094856	0.26025330	0.0031916707
0.010226345	0.24733152	0.0030380031
0.010357833	0.24271870	0.0030872646
0.010489322	0.22354399	0.0028754165
0.010620811	0.21816306	0.0028207070
0.010752299	0.20499471	0.0027221549
0.010883788	0.19223531	0.0025817938
0.011015277	0.18737738	0.0025952148
0.011146765	0.17658376	0.0024415094
0.011278254	0.17623159	0.0024294521
0.011409743	0.16299614	0.0023125255
0.011541231	0.15757751	0.0022397091
0.011672720	0.15030831	0.0021927052
0.011804209	0.14074727	0.0020423899
0.011935698	0.13485164	0.0019937040
0.012067186	0.12398972	0.0019010209
0.012198675	0.12250358	0.0018284109
0.012330164	0.11960655	0.0018103508
0.012461652	0.11345097	0.0017429253
0.012593141	0.10778427	0.0016613666
0.012724630	0.10492027	0.0016385788
0.012856118	0.097764459	0.0015318762
0.012987607	0.097836611	0.0015502296
0.013119096	0.093872146	0.0014846194
0.013250585	0.090905187	0.0014451250
0.013382073	0.089783971	0.0014413940
0.013513562	0.082471422	0.0013606058
0.013645051	0.084235734	0.0013840772
0.013776539	0.079369588	0.0013362552
0.013908028	0.080120425	0.0013198474
0.014039517	0.077055540	0.0012878389
0.014171005	0.072534146	0.0012415747
0.014302494	0.070861899	0.0012285304
0.014433983	0.071704497	0.0012379349
0.014565472	0.069424754	0.0011932546
0.014696960	0.069954256	0.0012041319
0.014828449	0.067186637	0.0011614986
0.014959938	0.067204006	0.0011691528
0.015091426	0.068095402	0.0011810761
0.015222915	0.063414028	0.0011101301
0.015354404	0.062726544	0.0011098863
0.015485892	0.060869895	0.0010824723
0.015617381	0.062297841	0.0010993695
0.015748870	0.060991372	0.0010858366
0.015880359	0.060723199	0.0010672758
0.016011847	0.059111991	0.0010543719
0.016143336	0.056240389	0.0010166800
0.016274825	0.054815773	0.0010076858
0.016406313	0.053774149	0.00099102978
0.016537802	0.054587606	0.00099034314
0.016669291	0.054213459	0.00098484138
0.016800779	0.054694478	0.00098566559
0.016932268	0.058774103	0.0010167983
0.017063757	0.061179919	0.0010343968
0.017195246	0.060555842	0.0010202142
0.017326734	0.058232693	0.0010020334
0.017458223	0.059654777	0.0010063140
0.017589712	0.056335687	0.00097402604
0.017721200	0.055019286	0.00096803292
0.017852689	0.053329015	0.00093210197
0.017984178	0.053467795	0.00094526165
0.018115666	0.053224956	0.00093532153
0.018247155	0.051619762	0.00091660558
0.018378644	0.052817969	0.00092886167
0.018510133	0.052399378	0.00091460017
0.018641621	0.051998651	0.00090856887
0.018773110	0.049498789	0.00088451970
0.018904599	0.049469555	0.00088193230
0.019036087	0.048082348	0.00086727155
0.019167576	0.048104732	0.00085867126
0.019299065	0.046623093	0.00084164321
0.019430553	0.046752360	0.00084884560
0.019562042	0.048420740	0.00085365176
0.019693531	0.046029383	0.00083363817
0.019825019	0.046461060	0.00082895363
0.019956508	0.045188625	0.00081556008
0.020087997	0.046514419	0.00083081033
0.020219486	0.045301350	0.00081417348
0.020350974	0.043897309	0.00080525993
0.020482463	0.044253648	0.00079559204
0.020613952	0.042464518	0.00077738440
0.020745440	0.041843713	0.00077834018
0.020876929	0.041837886	0.00076695785
0.021008418	0.041147607	0.00076382316
0.021139906	0.041009513	0.00075953112
0.021271395	0.040455051	0.00074487247
0.021402884	0.040421431	0.00074869108
0.021534373	0.038361842	0.00072810120
0.021665861	0.039099575	0.00073197956
0.021797350	0.039226800	0.00073040594
0.021928839	0.039694598	0.00072376422
0.022060327	0.038015269	0.00072047337
0.022191816	0.038812800	0.00071605597
0.022323305	0.036953005	0.00070324327
0.022454793	0.038281133	0.00070994821
0.022586282	0.036416553	0.00068881568
0.022717771	0.035945831	0.00068855306
0.022849260	0.036492435	0.00068556222
0.022980748	0.036391207	0.00068753024
0.023112237	0.036117130	0.00067744710
0.023243726	0.036400314	0.00067735697
0.023375214	0.037457938	0.00069033839
0.023506703	0.037446863	0.00068479399
0.023638192	0.035907746	0.00067222026
0.023769680	0.037537060	0.00068402823
0.023901169	0.037243986	0.00067863198
0.024032658	0.037469314	0.00068185450
0.024164147	0.036311670	0.00066685882
0.024295635	0.037183449	0.00067139216
0.024427124	0.036515514	0.00066360947
0.024558613	0.037551103	0.00066689472
0.024690101	0.038245661	0.00068168222
0.024821590	0.035993925	0.00065506716
0.024953079	0.036607414	0.00065650924
0.025084567	0.037233284	0.00066208137
0.025216056	0.035362696	0.00064112715
0.025347545	0.035554333	0.00064885493
0.025479034	0.036182790	0.00064753745
0.025610522	0.036330127	0.00064234174
0.025742011	0.036041298	0.00064300938
0.025873500	0.036448968	0.00064089598
0.026004988	0.034751636	0.00063174524
0.026136477	0.035107784	0.00063090232
0.026267966	0.034706716	0.00062264577
0.026399454	0.035558718	0.00063117248
0.026530943	0.034686143	0.00061856377
0.026662432	0.034695909	0.00062274044
0.026793920	0.035225336	0.00062230861
0.026925409	0.035642423	0.00062278571
0.027056898	0.033974371	0.00061295442
0.027188387	0.033704767	0.00060214162
0.027319875	0.035181568	0.00061947138
0.027451364	0.033711476	0.00060200168
0.027582853	0.033890210	0.00060016816
0.027714341	0.033907341	0.00060118851
0.027845830	0.034889590	0.00060536954
0.027977319	0.033660075	0.00059813175
0.028108807	0.034082108	0.00059760535
0.028240296	0.033781975	0.00059321756
0.028371785	0.033358898	0.00058801607
0.028503274	0.033345870	0.00058718467
0.028634762	0.033871739	0.00059108681
0.028766251	0.034334492	0.00059571177
0.028897740	0.033146118	0.00057718693
0.029029228	0.033491444	0.00058580625
0.029160717	0.033429827	0.00058306926
0.029292206	0.034677480	0.00058898010
0.029423694	0.033395642	0.00058309883
0.029555183	0.032471017	0.00056410135
0.029686672	0.033937822	0.00058046445
0.029818161	0.032600642	0.00057053385
0.029949649	0.033467962	0.00057132655
0.030081138	0.032716192	0.00056820984
0.030212627	0.032743366	0.00056310508
0.030344115	0.033014078	0.00056509899
0.030475604	0.032507938	0.00056193355
0.030607093	0.031980534	0.00055611762
0.030738581	0.031976052	0.00055616523
0.030870070	0.032167666	0.00055112212
0.031001559	0.032608341	0.00055347059
0.031133048	0.031615633	0.00055089459
0.031264536	0.032518620	0.00055250728
0.031396025	0.032729311	0.00055490730
0.031527514	0.031648798	0.00054371932
0.031659002	0.031292138	0.00054034724
0.031790491	0.032028023	0.00054643626
0.031921980	0.032207871	0.00054400608
0.032053468	0.030638004	0.00053429508
0.032184957	0.032405814	0.00054290175
0.032316446	0.032071621	0.00053739100
0.032447935	0.030935640	0.00053265159
0.032579423	0.031195539	0.00053090614
0.032710912	0.032155378	0.00053944742
0.032842401	0.030376693	0.00052267554
0.032973889	0.031167870	0.00052697444
0.033105378	0.031013635	0.00052858661
0.033236867	0.032192787	0.00053277241
0.033368355	0.030991402	0.00053308502
0.033499844	0.030440749	0.00052743985
0.033631333	0.031109593	0.00053284530
0.033762822	0.030954070	0.00053868086
0.033894310	0.030300966	0.00053218540
0.034025799	0.030322284	0.00053021088
0.034157288	0.029661387	0.00052596648
0.034288776	0.030315560	0.00053203861
0.034420265	0.029872416	0.00053386218
0.034551754	0.030674195	0.00053587907
0.034683242	0.029720515	0.00052867841
0.034814731	0.030282028	0.00053099155
0.034946220	0.029132563	0.00052254774
0.035077708	0.031195871	0.00054411599
0.035209197	0.030671257	0.00053815849
0.035340686	0.029232799	0.00052329939
0.035472175	0.029095166	0.00053251635
0.035603663	0.028838835	0.00053337759
0.035735152	0.029275156	0.00054410147
0.035866641	0.029013039	0.00054125475
0.035998129	0.030052226	0.00054634715
0.036129618	0.028721339	0.00054075411
0.036261107	0.029382261	0.00054117141
0.036392595	0.028441894	0.00054322315
0.036524084	0.029425233	0.00054892060
0.036655573	0.029047362	0.00054207528
0.036787062	0.029094118	0.00054815742
0.036918550	0.028871937	0.00054140408
0.037050039	0.029007143	0.00054816289
0.037181528	0.028988382	0.00054439170
0.037313016	0.028938193	0.00054617972
0.037444505	0.029257134	0.00055149690
0.037575994	0.028373731	0.00054118445
0.037707482	0.028744491	0.00055008180
0.037838971	0.028183020	0.00054786081
0.037970460	0.028671900	0.00054668141
0.038101949	0.029354871	0.00055555031
0.038233437	0.028447389	0.00054265430
0.038364926	0.028646105	0.00053975650
0.038496415	0.028170817	0.00053601077
0.038627903	0.030280857	0.00054659262
0.038759392	0.028278659	0.00053265842
0.038890881	0.029575520	0.00053782345
0.039022369	0.029759564	0.00054099898
0.039153858	0.029828091	0.00053805662
0.039285347	0.030140227	0.00053670247
0.039416836	0.028681506	0.00053023955
0.039548324	0.029584474	0.00053275588
0.039679813	0.029501475	0.00053091302
0.039811302	0.029744590	0.00053437806
0.039942790	0.030075912	0.00053437627
0.040074279	0.030426911	0.00053905113
0.040205768	0.028827752	0.00052324788
0.040337256	0.028644467	0.00051977708
0.040468745	0.029663837	0.00052773031
0.040600234	0.029610983	0.00052535080
0.040731723	0.029313114	0.00052387315
0.040863211	0.029185799	0.00052529500
0.040994700	0.029252994	0.00052191324
0.041126189	0.029103491	0.00052273022
0.041257677	0.028977887	0.00051687571
0.041389166	0.030132383	0.00052555612
0.041520655	0.029487938	0.00052217192
0.041652143	0.028081082	0.00050879656
0.041783632	0.029275060	0.00051825779
0.041915121	0.029025201	0.00051607472
0.042046610	0.029261076	0.00052009024
0.042178098	0.029915849	0.00052277790
0.042309587	0.029261710	0.00051696638
0.042441076	0.029900312	0.00051965824
0.042572564	0.030060102	0.00052190651
0.042704053	0.029795593	0.00051611510
0.042835542	0.029523319	0.00051857556
0.042967030	0.029271604	0.00051303179
0.043098519	0.028901128	0.00051127073
0.043230008	0.029453717	0.00051394879
0.043361496	0.028809656	0.00050422238
0.043492985	0.029478402	0.00051596862
0.043624474	0.030406454	0.00051823728
0.043755963	0.028077638	0.00050307128
0.043887451	0.029826514	0.00051283576
0.044018940	0.029685780	0.00051005650
0.044150429	0.029398681	0.00051558633
0.044281917	0.028436434	0.00050052014
0.044413406	0.028661122	0.00050709250
0.044544895	0.029238780	0.00050764058
0.044676383	0.029004644	0.00050486136
0.044807872	0.028459142	0.00050016293
0.044939361	0.028459220	0.00049955719
0.045070850	0.028978042	0.00050353633
0.045202338	0.029171704	0.00050476362
0.045333827	0.029405563	0.00050309810
0.045465316	0.029483623	0.00050964075
0.045596804	0.028905695	0.00050115398
0.045728293	0.029559835	0.00050651504
0.045859782	0.029416778	0.00050390677
0.045991270	0.029376575	0.00049914566
0.046122759	0.028909643	0.00050057155
0.046254248	0.029358195	0.00051139577
0.046385737	0.028165392	0.00050274859
0.046517225	0.028807595	0.00050943863
0.046648714	0.028170266	0.00050806361
0.046780203	0.029850465	0.00052731134
0.046911691	0.029147971	0.00052014947
0.047043180	0.029610431	0.00052276405
0.047174669	0.029713558	0.00052485411
0.047306157	0.029668305	0.00052733691
0.047437646	0.029238250	0.00052676490
0.047569135	0.028398829	0.00052249335
0.047700624	0.029794018	0.00052845247
0.047832112	0.029509613	0.00053167416
0.047963601	0.029132104	0.00052589032
0.048095090	0.030059447	0.00053873167
0.048226578	0.029649061	0.00053529476
0.048358067	0.028490512	0.00052361784
0.048489556	0.029197455	0.00053036431
0.048621044	0.029347046	0.00053150083
0.048752533	0.029153639	0.00053570530
0.048884022	0.029123164	0.00053351413
0.049015511	0.028409999	0.00052552054
0.049146999	0.030207171	0.00054229729
0.049278488	0.029135000	0.00053245310
0.049409977	0.029104726	0.00053701197
0.049541465	0.029449729	0.00053747999
0.049672954	0.029451203	0.00053869314
0.049804443	0.029087720	0.00053512569
0.049935931	0.028655679	0.00053271054
0.050067420	0.029454931	0.00054051976
0.050198909	0.028614718	0.00053559402
0.050330398	0.029807970	0.00054178424
0.050461886	0.030286634	0.00054667261
0.050593375	0.030274512	0.00054894080
0.050724864	0.029149366	0.00054059076
0.050856352	0.029766684	0.00054662826
0.050987841	0.028973407	0.00053760491
0.051119330	0.029396064	0.00054278903
0.051250818	0.029573372	0.00054585906
0.051382307	0.029289705	0.00054580069
0.051513796	0.029976068	0.00054877254
0.051645284	0.029541899	0.00054378377
0.051776773	0.028935361	0.00054035316
0.051908262	0.028909532	0.00054197375
0.052039751	0.028574109	0.00053998855
0.052171239	0.028499058	0.00053717131
0.052302728	0.028100671	0.00054045596
0.052434217	0.028375842	0.00053796332
0.052565705	0.028147770	0.00054028900
0.052697194	0.028153261	0.00053969947
0.052828683	0.028836387	0.00054509110
0.052960171	0.028862483	0.00054256527
0.053091660	0.029828426	0.00055006235
0.053223149	0.030319433	0.00055577369
0.053354638	0.028871695	0.00054601570
0.053486126	0.029211442	0.00055092004
0.053617615	0.029170365	0.00054669369
0.053749104	0.029835743	0.00055159548
0.053880592	0.029153528	0.00054720420
0.054012081	0.029350311	0.00055280182
0.054143570	0.029879728	0.00055724401
0.054275058	0.029354309	0.00055042311
0.054406547	0.029094550	0.00054623136
0.054538036	0.029481997	0.00055693869
0.054669525	0.030109558	0.00055698865
0.054801013	0.029471256	0.00055406253
0.054932502	0.028616054	0.00054641025
0.055063991	0.029204368	0.00054925427
0.055195479	0.029007051	0.00055304927
0.055326968	0.029082267	0.00054970366
0.055458457	0.029291856	0.00055416308
0.055589945	0.029716955	0.00055561231
0.055721434	0.028532180	0.00054386056
0.055852923	0.028776991	0.00055444236
0.055984412	0.029454347	0.00055624080
0.056115900	0.029011704	0.00055163606
0.056247389	0.029483924	0.00055737947
0.056378878	0.029617564	0.00055440232
0.056510366	0.028634955	0.00055175196
0.056641855	0.029050150	0.00055211792
0.056773344	0.028926233	0.00055289392
0.056904832	0.029445902	0.00055804817
0.057036321	0.029603681	0.00055576686
0.057167810	0.029286741	0.00055636932
0.057299299	0.028180604	0.00054543946
0.057430787	0.028953645	0.00055034194
0.057562276	0.029170853	0.00055493557
0.057693765	0.029027010	0.00054605822
0.057825253	0.028491543	0.00054687619
0.057956742	0.029760331	0.00056078318
0.058088231	0.030127479	0.00056104719
0.058219719	0.028493938	0.00054907932
0.058351208	0.028984930	0.00054599405
0.058482697	0.029188054	0.00055210800
0.058614186	0.028543194	0.00054749813
0.058745674	0.028168101	0.00054030180
0.058877163	0.030588462	0.00055996955
0.059008652	0.028813573	0.00054145899
0.059140140	0.028198588	0.00054151449
0.059271629	0.028115161	0.00053903826
0.059403118	0.028543881	0.00053812432
0.059534606	0.029941325	0.00055503343
0.059666095	0.028653858	0.00053765422
0.059797584	0.028004097	0.00053321415
0.059929072	0.028498600	0.00054083734
0.060060561	0.029149089	0.00054060816
0.060192050	0.028584759	0.00054070917
0.060323539	0.029244895	0.00054074194
0.060455027	0.028692165	0.00053882118
0.060586516	0.028653236	0.00053976334
0.060718005	0.029499634	0.00054147000
0.060849493	0.029217770	0.00054126488
0.060980982	0.029116148	0.00054211117
0.061112471	0.029109872	0.00053878956
0.061243959	0.029094575	0.00054314423
0.061375448	0.028775707	0.00053441165
0.061506937	0.029070732	0.00054011899
0.061638426	0.029850666	0.00054392767
0.061769914	0.028850349	0.00053566917
0.061901403	0.028482109	0.00053681689
0.062032892	0.029563690	0.00053944228
0.062164380	0.029510599	0.00054199058
0.062295869	0.028718975	0.00053641327
0.062427358	0.029720724	0.00054124003
0.062558846	0.028520862	0.00053777522
0.062690335	0.028899979	0.00053390638
0.062821824	0.029025002	0.00053548523
0.062953313	0.028472498	0.00053137879
0.063084801	0.029491245	0.00053802273
0.063216290	0.028690389	0.00053581792
0.063347779	0.029245675	0.00053627908
0.063479267	0.027990291	0.00052468234
0.063610756	0.029104833	0.00053900181
0.063742245	0.029119065	0.00053504805
0.063873733	0.028244287	0.00053051125
0.064005222	0.029264165	0.00053492148
0.064136711	0.028458148	0.00053000255
0.064268200	0.029818569	0.00053923340
0.064399688	0.028999404	0.00053162548
0.064531177	0.029471860	0.00053889100
0.064662666	0.028422318	0.00052780919
0.064794154	0.028443173	0.00052836217
0.064925643	0.027618008	0.00052373072
0.065057132	0.029311291	0.00053591367
0.065188620	0.028987490	0.00053306121
0.065320109	0.029044305	0.00053065002
0.065451598	0.029415852	0.00053292156
0.065583087	0.028639757	0.00052728600
0.065714575	0.029349023	0.00053210111
0.065846064	0.027807076	0.00052253357
0.065977553	0.029524470	0.00053527821
0.066109041	0.029254894	0.00053160568
0.066240530	0.029055701	0.00053253213
0.066372019	0.028583023	0.00052496183
0.066503507	0.028809863	0.00052904710
0.066634996	0.029802738	0.00053156901
0.066766485	0.029095029	0.00053069331
0.066897973	0.028945977	0.00052915538
0.067029462	0.029537862	0.00053350170
0.067160951	0.028637906	0.00052931910
0.067292440	0.028267560	0.00052264161
0.067423928	0.028930580	0.00052495362
0.067555417	0.029102158	0.00052859370
0.067686906	0.029598349	0.00053099420
0.067818394	0.029006623	0.00052837186
0.067949883	0.028255865	0.00051983691
0.068081372	0.028158871	0.00051808210
0.068212860	0.028093301	0.00051835907
0.068344349	0.028657713	0.00052277761
0.068475838	0.028571314	0.00052205241
0.068607327	0.029607632	0.00053343751
0.068738815	0.028766669	0.00052036527
0.068870304	0.028728778	0.00052352579
0.069001793	0.029113883	0.00052524865
0.069133281	0.027991705	0.00051725976
0.069264770	0.028953474	0.00052611953
0.069396259	0.028340804	0.00051506055
0.069527747	0.029457022	0.00052914467
0.069659236	0.028387915	0.00051900353
0.069790725	0.028539170	0.00051981908
0.069922214	0.028427198	0.00052019600
0.070053702	0.029210528	0.00052207561
0.070185191	0.028949126	0.00052417404
0.070316680	0.028721942	0.00051899515
0.070448168	0.028363758	0.00051704812
0.070579657	0.027807243	0.00051438040
0.070711146	0.027826556	0.00051038948
0.070842634	0.028431008	0.00051785910
0.070974123	0.028368775	0.00051593985
0.071105612	0.028173555	0.00051302723
0.071237101	0.028170857	0.00051553580
0.071368589	0.028253305	0.00051011633
0.071500078	0.027575428	0.00051004458
0.071631567	0.028227665	0.00051498296
0.071763055	0.027772313	0.00050952854
0.071894544	0.028873992	0.00051846098
0.072026033	0.027261620	0.00050357510
0.072157521	0.028518331	0.00051796113
0.072289010	0.027326457	0.00050718287
0.072420499	0.027472042	0.00050548842
0.072551988	0.027112534	0.00050289200
0.072683476	0.028098609	0.00050937747
0.072814965	0.026929205	0.00050267586
0.072946454	0.026702246	0.00050142762
0.073077942	0.027758667	0.00050539771
0.073209431	0.027406566	0.00050604112
0.073340920	0.026990890	0.00050054988
0.073472408	0.027214996	0.00050301030
0.073603897	0.028141442	0.00051195145
0.073735386	0.027289663	0.00050189158
0.073866875	0.028123266	0.00050788569
0.073998363	0.026254167	0.00049477457
0.074129852	0.027125965	0.00050135538
0.074261341	0.027441758	0.00050382470
0.074392829	0.027081594	0.00049822040
0.074524318	0.027740194	0.00050538684
0.074655807	0.027017511	0.00049636339
0.074787295	0.027221087	0.00049995063
0.074918784	0.026922936	0.00049731241
0.075050273	0.027310129	0.00049923680
0.075181761	0.027155295	0.00049784283
0.075313250	0.026633959	0.00049443669
0.075444739	0.027652429	0.00050273674
0.075576228	0.027502897	0.00050219112
0.075707716	0.027863158	0.00050375994
0.075839205	0.028168018	0.00050573777
0.075970694	0.026770530	0.00049392903
0.076102182	0.027211693	0.00049565764
0.076233671	0.027226538	0.00050022403
0.076365160	0.026216010	0.00048685190
0.076496648	0.027243852	0.00049815076
0.076628137	0.027618013	0.00050233612
0.076759626	0.027557290	0.00049653970
0.076891115	0.026732801	0.00049380271
0.077022603	0.026481032	0.00049015784
0.077154092	0.027745161	0.00049983228
0.077285581	0.027414113	0.00049747967
0.077417069	0.026362209	0.00048959440
0.077548558	0.027339037	0.00049684711
0.077680047	0.027010654	0.00049189013
0.077811535	0.026998598	0.00049191282
0.077943024	0.026603482	0.00049117649
0.078074513	0.026286373	0.00048532175
0.078206002	0.027153169	0.00049451438
0.078337490	0.027385199	0.00049371396
0.078468979	0.027104205	0.00049096141
0.078600468	0.026183539	0.00048888140
0.078731956	0.026968232	0.00049085511
0.078863445	0.026173300	0.00048653341
0.078994934	0.027176975	0.00049129243
0.079126422	0.026766658	0.00048834390
0.079257911	0.026684566	0.00048902264
0.079389400	0.026818093	0.00048942739
0.079520889	0.026775157	0.00048958358
0.079652377	0.026150535	0.00048291663
0.079783866	0.026555317	0.00048476102
0.079915355	0.026688514	0.00048925385
0.080046843	0.027751758	0.00049332688
0.080178332	0.027075280	0.00048925513
0.080309821	0.026453897	0.00048546594
0.080441309	0.026978033	0.00048528915
0.080572798	0.026990907	0.00048974402
0.080704287	0.026540710	0.00048557420
0.080835776	0.026619558	0.00048558078
0.080967264	0.026479300	0.00048605367
0.081098753	0.027163652	0.00048745477
0.081230242	0.026594574	0.00048457636
0.081361730	0.025999765	0.00047870447
0.081493219	0.026489405	0.00048391086
0.081624708	0.025852360	0.00047863762
0.081756196	0.026448334	0.00047779290
0.081887685	0.026491978	0.00048230880
0.082019174	0.026456268	0.00048248524
0.082150663	0.026356641	0.00048155575
0.082282151	0.026158189	0.00048081951
0.082413640	0.025829976	0.00047449373
0.082545129	0.026088050	0.00047735085
0.082676617	0.026593369	0.00048267070
0.082808106	0.026655172	0.00048277426
0.082939595	0.025800751	0.00047692328
0.083071083	0.026022910	0.00047427814
0.083202572	0.025452531	0.00047107604
0.083334061	0.025908404	0.00047926242
0.083465549	0.025802314	0.00047346742
0.083597038	0.026519063	0.00048196395
0.083728527	0.026722780	0.00047786187
0.083860016	0.026290814	0.00047935465
0.083991504	0.025370668	0.00047326990
0.084122993	0.025640495	0.00047211070
0.084254482	0.027429565	0.00048624318
0.084385970	0.026322758	0.00047657222
0.084517459	0.026356332	0.00047676386
0.084648948	0.026329442	0.00047859034
0.084780436	0.025139868	0.00046497597
0.084911925	0.025713514	0.00047121132
0.085043414	0.026662805	0.00047676583
0.085174903	0.026544530	0.00047735844
0.085306391	0.026246237	0.00047739241
0.085437880	0.026387818	0.00047398458
0.085569369	0.025866248	0.00047139695
0.085700857	0.025919863	0.00047140483
0.085832346	0.025446317	0.00046855753
0.085963835	0.025795259	0.00047426299
0.086095323	0.026111355	0.00047153959
0.086226812	0.025526853	0.00046848153
0.086358301	0.024870284	0.00046289503
0.086489790	0.026192324	0.00047288127
0.086621278	0.025647399	0.00046822661
0.086752767	0.026046098	0.00047008978
0.086884256	0.025869757	0.00046710504
0.087015744	0.026039113	0.00047212897
0.087147233	0.025630632	0.00046690164
0.087278722	0.026236097	0.00047321819
0.087410210	0.026433601	0.00047093742
0.087541699	0.025932119	0.00046907584
0.087673188	0.026078881	0.00047006962
0.087804677	0.026126989	0.00046817615
0.087936165	0.026077543	0.00047065617
0.088067654	0.025248802	0.00046226513
0.088199143	0.026014135	0.00046481179
0.088330631	0.025631010	0.00046600522
0.088462120	0.025566493	0.00046410161
0.088593609	0.024984085	0.00046236389
0.088725097	0.025401719	0.00046131626
0.088856586	0.025723622	0.00046341792
0.088988075	0.026569696	0.00047424924
0.089119564	0.025621554	0.00046335209
0.089251052	0.024648433	0.00045821337
0.089382541	0.026542454	0.00047116097
0.089514030	0.026161241	0.00046633424
0.089645518	0.025409853	0.00046061923
0.089777007	0.024489132	0.00045143166
0.089908496	0.024869827	0.00045856811
0.090039984	0.026021372	0.00046488697
0.090171473	0.025077983	0.00045664000
0.090302962	0.025574759	0.00046445158
0.090434451	0.025550856	0.00046023790
0.090565939	0.025519664	0.00046379390
0.090697428	0.025692091	0.00046354517
0.090828917	0.025888086	0.00045952896
0.090960405	0.025362643	0.00046082062
0.091091894	0.024992230	0.00045700025
0.091223383	0.025268270	0.00046123908
0.091354871	0.025889637	0.00046554758
0.091486360	0.025357814	0.00046913978
0.091617849	0.025593830	0.00047460022
0.091749337	0.025804464	0.00047882425
0.091880826	0.025348925	0.00047903537
0.092012315	0.024855069	0.00047971263
0.092143804	0.024987375	0.00047805831
0.092275292	0.027015029	0.00050148960
0.092406781	0.025457403	0.00048932234
0.092538270	0.025393771	0.00049323014
0.092669758	0.025166282	0.00049313553
0.092801247	0.024952707	0.00047465929
0.092932736	0.025416770	0.00048073571
0.093064224	0.023942918	0.00046594997
0.093195713	0.025061689	0.00047429788
0.093327202	0.025212609	0.00047224617
0.093458691	0.026230379	0.00047365299
0.093590179	0.025280493	0.00047166951
0.093721668	0.024782037	0.00046655659
0.093853157	0.025251290	0.00046790942
0.093984645	0.025026580	0.00046374694
0.094116134	0.023902418	0.00045582965
0.094247623	0.025255184	0.00046629886
0.094379111	0.024666473	0.00046106752
0.094510600	0.024156292	0.00045708163
0.094642089	0.023909644	0.00045615643
0.094773578	0.025339116	0.00046245559
0.094905066	0.024768467	0.00046081538
0.095036555	0.024672471	0.00046308131
0.095168044	0.025347840	0.00045986523
0.095299532	0.024830634	0.00045962147
0.095431021	0.024465946	0.00045388044
0.095562510	0.025583705	0.00046451388
0.095693998	0.025234299	0.00046322852
0.095825487	0.024905367	0.00045470317
0.095956976	0.024232233	0.00045250748
0.096088465	0.024178299	0.00044971078
0.096219953	0.024498830	0.00045457611
0.096351442	0.024702188	0.00045581684
0.096482931	0.024071289	0.00045096102
0.096614419	0.024620671	0.00045391006
0.096745908	0.024437583	0.00045304417
0.096877397	0.024415270	0.00045060621
0.097008885	0.024958687	0.00045615334
0.097140374	0.024663760	0.00045342766
0.097271863	0.024987448	0.00045470091
0.097403352	0.024944619	0.00045411462
0.097534840	0.024309012	0.00044800816
0.097666329	0.024565943	0.00045219409
0.097797818	0.025059893	0.00045225792
0.097929306	0.024711890	0.00045209651
0.098060795	0.024874968	0.00045008366
0.098192284	0.025132013	0.00044974813
0.098323772	0.024055709	0.00044250362
0.098455261	0.024212766	0.00044207012
0.098586750	0.023989097	0.00043956318
0.098718239	0.025380029	0.00044848804
0.098849727	0.024457197	0.00044068647
0.098981216	0.023866582	0.00043715851
0.099112705	0.024413540	0.00043956414
0.099244193	0.024173717	0.00043804869
0.099375682	0.023822119	0.00043690765
0.099507171	0.024106650	0.00043768236
0.099638659	0.024189744	0.00044233282
0.099770148	0.024396254	0.00044176645
0.099901637	0.023313332	0.00043206681
0.10003313	0.024240744	0.00044077304
0.10016461	0.024795287	0.00044352135
0.10029610	0.023265566	0.00043453641
0.10042759	0.024236475	0.00044080773
0.10055908	0.025011224	0.00044632334
0.10069057	0.024583429	0.00044340956
0.10082206	0.025012169	0.00044499783
0.10095355	0.024210865	0.00044145998
0.10108504	0.024273401	0.00043833497
0.10121652	0.024385564	0.00043886805
0.10134801	0.023309405	0.00043268335
0.10147950	0.023587722	0.00043489045
0.10161099	0.024754211	0.00044197687
0.10174248	0.023384711	0.00043413797
0.10187397	0.024306126	0.00043701995
0.10200546	0.023920962	0.00043751209
0.10213694	0.024011088	0.00043481364
0.10226843	0.024397156	0.00043853549
0.10239992	0.024479271	0.00043883097
0.10253141	0.023348283	0.00042588635
0.10266290	0.024062960	0.00043806412
0.10279439	0.024194347	0.00043577386
0.10292588	0.024278753	0.00043701103
0.10305737	0.024653853	0.00043978284
0.10318885	0.024392936	0.00043514794
0.10332034	0.024181047	0.00043575877
0.10345183	0.023889872	0.00043120873
0.10358332	0.024496924	0.00043664839
0.10371481	0.024093816	0.00043223047
0.10384630	0.023413152	0.00042926919
0.10397779	0.023807574	0.00043091202
0.10410928	0.024140617	0.00043658945
0.10424076	0.023741477	0.00043109645
0.10437225	0.024033665	0.00043338891
0.10450374	0.023328819	0.00042430023
0.10463523	0.024000168	0.00043259458
0.10476672	0.024267894	0.00043492930
0.10489821	0.023810244	0.00043089577
0.10502970	0.023834217	0.00042997183
0.10516118	0.023855123	0.00042835103
0.10529267	0.024603805	0.00043754876
0.10542416	0.024511755	0.00043462311
0.10555565	0.023838102	0.00042948653
0.10568714	0.024070456	0.00043068773
0.10581863	0.023893615	0.00042769596
0.10595012	0.024353518	0.00043243198
0.10608161	0.023638820	0.00042879122
0.10621309	0.024114263	0.00043099901
0.10634458	0.023802757	0.00042744311
0.10647607	0.024035206	0.00043012218
0.10660756	0.024259475	0.00042933758
0.10673905	0.024335850	0.00043371617
0.10687054	0.024567906	0.00043695499
0.10700203	0.024457930	0.00044142368
0.10713352	0.024272717	0.00044375980
0.10726500	0.024300053	0.00044872337
0.10739649	0.023143401	0.00044621806
0.10752798	0.024112124	0.00044951228
0.10765947	0.024467399	0.00045582297
0.10779096	0.024710309	0.00045918978
0.10792245	0.024002952	0.00045821333
0.10805394	0.023974636	0.00045844347
0.10818542	0.023501795	0.00045452704
0.10831691	0.023317759	0.00045525939
0.10844840	0.023769639	0.00046210456
0.10857989	0.024970948	0.00047185054
0.10871138	0.023854193	0.00046844968
0.10884287	0.023755196	0.00046480291
0.10897436	0.024229722	0.00046848085
0.10910585	0.023878084	0.00047091919
0.10923733	0.024557322	0.00047359318
0.10936882	0.025346972	0.00048582780
0.10950031	0.023131409	0.00046576085
0.10963180	0.023774655	0.00047504844
0.10976329	0.024219392	0.00047786045
0.10989478	0.023622743	0.00047499929
0.11002627	0.024187702	0.00048472787
0.11015776	0.023463523	0.00047434325
0.11028924	0.023459966	0.00047640029
0.11042073	0.023898876	0.00048506917
0.11055222	0.023744426	0.00047915566
0.11068371	0.023172140	0.00048009179
0.11081520	0.023810934	0.00048349885
0.11094669	0.023474820	0.00048249212
0.11107818	0.023462072	0.00048404184
0.11120966	0.023926323	0.00048803223
0.11134115	0.024574263	0.00049521118
0.11147264	0.023594835	0.00048231048
0.11160413	0.023687757	0.00048853278
0.11173562	0.022789046	0.00048410840
0.11186711	0.022979950	0.00046926378
0.11199860	0.024254781	0.00048141392
0.11213009	0.023752899	0.00046746310
0.11226157	0.024138318	0.00046833498
0.11239306	0.024014708	0.00046626739
0.11252455	0.023856160	0.00046298419
0.11265604	0.024336779	0.00046822713
0.11278753	0.023804421	0.00045780810
0.11291902	0.024259845	0.00046041603
0.11305051	0.023883296	0.00046290893
0.11318200	0.023176182	0.00045118278
0.11331348	0.023514677	0.00045490721
0.11344497	0.023690721	0.00045446613
0.11357646	0.024000078	0.00045317587
0.11370795	0.022857168	0.00044572754
0.11383944	0.023684129	0.00045042613
0.11397093	0.024132633	0.00045380732
0.11410242	0.023717126	0.00045077476
0.11423390	0.024108203	0.00044934049
0.11436539	0.023697911	0.00045021893
0.11449688	0.023774219	0.00044418198
0.11462837	0.024492327	0.00045384139
0.11475986	0.023481611	0.00044323952
0.11489135	0.024217895	0.00044566457
0.11502284	0.024582289	0.00045275285
0.11515433	0.024552945	0.00045121948
0.11528581	0.024393146	0.00044875766
0.11541730	0.023457746	0.00044007030
0.11554879	0.024070705	0.00044474168
0.11568028	0.023186518	0.00044137732
0.11581177	0.024026646	0.00044387007
0.11594326	0.023492004	0.00044027316
0.11607475	0.023087919	0.00043595957
0.11620624	0.023579115	0.00043639767
0.11633772	0.023792762	0.00044046770
0.11646921	0.023853290	0.00044085756
0.11660070	0.023552098	0.00043813148
0.11673219	0.023249711	0.00043334865
0.11686368	0.024477764	0.00044223581
0.11699517	0.024327157	0.00044100598
0.11712666	0.024314433	0.00044042468
0.11725814	0.023272645	0.00043044532
0.11738963	0.023982357	0.00043631889
0.11752112	0.024631489	0.00043752701
0.11765261	0.024764322	0.00044108265
0.11778410	0.023178716	0.00042907357
0.11791559	0.023450616	0.00042858413
0.11804708	0.024423713	0.00043381959
0.11817857	0.023313005	0.00042875958
0.11831005	0.023907303	0.00043043566
0.11844154	0.023770031	0.00043145174
0.11857303	0.023132780	0.00042316840
0.11870452	0.024359201	0.00043238283
0.11883601	0.023858576	0.00042750474
0.11896750	0.023648034	0.00042702768
0.11909899	0.024374161	0.00043303831
0.11923048	0.024079563	0.00042483971
0.11936196	0.023605174	0.00042342907
0.11949345	0.023417848	0.00042003917
0.11962494	0.023711111	0.00042250160
0.11975643	0.023637963	0.00042396001
0.11988792	0.023625561	0.00042015344
0.12001941	0.023245109	0.00041947451
0.12015090	0.022986595	0.00041687133
0.12028239	0.023463170	0.00042061282
0.12041387	0.023411036	0.00041801103
0.12054536	0.023950860	0.00041899332
0.12067685	0.023951003	0.00042025275
0.12080834	0.023700532	0.00041947570
0.12093983	0.023852482	0.00041632515
0.12107132	0.023340131	0.00041665248
0.12120281	0.024238269	0.00042062930
0.12133429	0.023531717	0.00041551850
0.12146578	0.023875464	0.00041905431
0.12159727	0.023561999	0.00041387849
0.12172876	0.023675639	0.00041596069
0.12186025	0.024363602	0.00041973408
0.12199174	0.023267367	0.00041420371
0.12212323	0.023759717	0.00041579337
0.12225472	0.024455056	0.00042044088
0.12238620	0.023897076	0.00041788140
0.12251769	0.023512449	0.00041360609
0.12264918	0.023431496	0.00041328221
0.12278067	0.022916823	0.00041123089
0.12291216	0.023645698	0.00041355724
0.12304365	0.024777527	0.00042175820
0.12317514	0.023669891	0.00041188615
0.12330663	0.024282433	0.00041834835
0.12343811	0.023656239	0.00041306940
0.12356960	0.024579710	0.00041802180
0.12370109	0.023613743	0.00041312539
0.12383258	0.023813395	0.00041338613
0.12396407	0.023754084	0.00041028822
0.12409556	0.023903468	0.00041661629
0.12422705	0.023772250	0.00041288335
0.12435853	0.023730977	0.00041376690
0.12449002	0.023549001	0.00041034609
0.12462151	0.023834822	0.00041580618
0.12475300	0.023797852	0.00041156626
0.12488449	0.023428203	0.00041082488
0.12501598	0.024020344	0.00041455989
0.12514747	0.024083441	0.00041202061
0.12527896	0.023988980	0.00041132952
0.12541044	0.023614440	0.00041226948
0.12554193	0.024202361	0.00041379141
0.12567342	0.023765549	0.00041007964
0.12580491	0.023643303	0.00041167883
0.12593640	0.023494125	0.00040549414
0.12606789	0.023535100	0.00041013940
0.12619938	0.023789785	0.00040971003
0.12633087	0.023256148	0.00040945311
0.12646235	0.024289763	0.00041445400
0.12659384	0.024112260	0.00041023345
0.12672533	0.023719041	0.00041061923
0.12685682	0.023597284	0.00040747073
0.12698831	0.023857531	0.00040935120
0.12711980	0.023889867	0.00040928254
0.12725129	0.023449842	0.00040514718
0.12738277	0.024092068	0.00041116474
0.12751426	0.024292992	0.00041175451
0.12764575	0.024008544	0.00040979532
0.12777724	0.023655614	0.00040623084
0.12790873	0.023026603	0.00040249407
0.12804022	0.023676361	0.00040789054
0.12817171	0.023004586	0.00040120515
0.12830320	0.023528399	0.00040495309
0.12843468	0.023631649	0.00040664590
0.12856617	0.023535138	0.00040363650
0.12869766	0.023964696	0.00040755721
0.12882915	0.023387543	0.00040592446
0.12896064	0.024251172	0.00040836413
0.12909213	0.023891888	0.00040616543
0.12922362	0.024168433	0.00040885506
0.12935511	0.023392100	0.00040455098
0.12948659	0.023388937	0.00040337810
0.12961808	0.023065599	0.00040137873
0.12974957	0.022620652	0.00039606707
0.12988106	0.023281678	0.00040157025
0.13001255	0.023854066	0.00040524919
0.13014404	0.024294456	0.00041104155
0.13027553	0.023805439	0.00040338830
0.13040701	0.023298563	0.00040054217
0.13053850	0.023922550	0.00040657788
0.13066999	0.023363059	0.00040079502
0.13080148	0.023456460	0.00040349535
0.13093297	0.023219718	0.00039842685
0.13106446	0.023107719	0.00039987656
0.13119595	0.023753032	0.00040392910
0.13132744	0.022923760	0.00039834895
0.13145892	0.023610826	0.00040124079
0.13159041	0.023702583	0.00040095549
0.13172190	0.024072276	0.00040369977
0.13185339	0.022946600	0.00039789076
0.13198488	0.023769142	0.00040139984
0.13211637	0.023842559	0.00040328751
0.13224786	0.023924104	0.00040070229
0.13237935	0.023454903	0.00040056354
0.13251083	0.023514811	0.00040081060
0.13264232	0.023389982	0.00039972295
0.13277381	0.024741376	0.00041007665
0.13290530	0.023365493	0.00039691457
0.13303679	0.023160747	0.00039725037
0.13316828	0.023814607	0.00040269226
0.13329977	0.024121402	0.00040093802
0.13343125	0.023840776	0.00040465080
0.13356274	0.023229133	0.00039509674
0.13369423	0.023422542	0.00039652171
0.13382572	0.024056083	0.00040291752
0.13395721	0.023326367	0.00039633340
0.13408870	0.023448865	0.00040037246
0.13422019	0.022959177	0.00039212867
0.13435168	0.023590105	0.00039983097
0.13448316	0.023501093	0.00039973604
0.13461465	0.023920975	0.00039940789
0.13474614	0.023123215	0.00039671871
0.13487763	0.023783949	0.00039952399
0.13500912	0.024548007	0.00040374206
0.13514061	0.024249618	0.00040458234
0.13527210	0.024457411	0.00040402888
0.13540359	0.023666570	0.00039822206
0.13553507	0.023009878	0.00039247461
0.13566656	0.023694874	0.00039755008
0.13579805	0.023899423	0.00039977301
0.13592954	0.023900711	0.00039857283
0.13606103	0.023621046	0.00039832906
0.13619252	0.023809696	0.00039706256
0.13632401	0.023855339	0.00039629239
0.13645549	0.023951490	0.00039972178
0.13658698	0.023831427	0.00039668064
0.13671847	0.023577590	0.00039564470
0.13684996	0.023863353	0.00039853199
0.13698145	0.023427047	0.00039531190
0.13711294	0.022444262	0.00038774783
0.13724443	0.024158336	0.00039853067
0.13737592	0.023791896	0.00039577507
0.13750740	0.023262354	0.00039492968
0.13763889	0.023473266	0.00039166940
0.13777038	0.023333436	0.00039351248
0.13790187	0.023148645	0.00039108146
0.13803336	0.023353543	0.00039264515
0.13816485	0.023834229	0.00039701012
0.13829634	0.023570433	0.00039338037
0.13842783	0.023676486	0.00039611739
0.13855931	0.024111732	0.00039720862
0.13869080	0.024077448	0.00039729081
0.13882229	0.023918540	0.00039450264
0.13895378	0.022987172	0.00038784448
0.13908527	0.023812167	0.00039512487
0.13921676	0.022914741	0.00038778391
0.13934825	0.024276814	0.00039753074
0.13947973	0.023131994	0.00038860356
0.13961122	0.024002097	0.00039460801
0.13974271	0.023754690	0.00039292826
0.13987420	0.023775693	0.00039474609
0.14000569	0.023827138	0.00039021322
0.14013718	0.023451424	0.00039136059
0.14026867	0.023524336	0.00039140683
0.14040016	0.023542152	0.00039144921
0.14053164	0.024109516	0.00039696740
0.14066313	0.023298298	0.00038701345
0.14079462	0.023928183	0.00039368794
0.14092611	0.023289702	0.00038858347
0.14105760	0.023482164	0.00039012916
0.14118909	0.023983010	0.00039352252
0.14132058	0.023849431	0.00038817928
0.14145207	0.022909539	0.00038387372
0.14158355	0.023825977	0.00039082766
0.14171504	0.023747718	0.00039030623
0.14184653	0.023596844	0.00038936058
0.14197802	0.024085287	0.00039071932
0.14210951	0.023923539	0.00039170705
0.14224100	0.023524125	0.00038810076
0.14237249	0.023335572	0.00038618243
0.14250398	0.023162538	0.00038645324
0.14263546	0.023954496	0.00038878976
0.14276695	0.023601392	0.00038894992
0.14289844	0.023889891	0.00039117175
0.14302993	0.023321937	0.00038604843
0.14316142	0.023732665	0.00038930466
0.14329291	0.024064565	0.00038894917
0.14342440	0.024293211	0.00039106888
0.14355588	0.023948163	0.00038929721
0.14368737	0.023705098	0.00038792063
0.14381886	0.023174054	0.00038515291
0.14395035	0.023082026	0.00038101990
0.14408184	0.023617640	0.00038729716
0.14421333	0.023905740	0.00038948077
0.14434482	0.023181502	0.00038222668
0.14447631	0.023718669	0.00038725870
0.14460779	0.023676273	0.00038527301
0.14473928	0.023373658	0.00038342272
0.14487077	0.023535277	0.00038779780
0.14500226	0.023614975	0.00038549403
0.14513375	0.023791143	0.00038958059
0.14526524	0.022698014	0.00037887586
0.14539673	0.023877375	0.00038671912
0.14552822	0.024262002	0.00039250437
0.14565970	0.023273614	0.00038278431
0.14579119	0.023113393	0.00038425981
0.14592268	0.023457189	0.00038505918
0.14605417	0.023750536	0.00038597836
0.14618566	0.023588051	0.00038682144
0.14631715	0.024135076	0.00038704569
0.14644864	0.024266277	0.00038787452
0.14658012	0.023828901	0.00038592371
0.14671161	0.023973495	0.00038676154
0.14684310	0.023842130	0.00038828360
0.14697459	0.023573428	0.00038293351
0.14710608	0.023390916	0.00038176389
0.14723757	0.023688709	0.00038549576
0.14736906	0.023148694	0.00038068902
0.14750055	0.023447864	0.00038462863
0.14763203	0.024248169	0.00038815065
0.14776352	0.023921066	0.00038482739
0.14789501	0.023468941	0.00038297979
0.14802650	0.023616158	0.00038016716
0.14815799	0.022904588	0.00038046675
0.14828948	0.023774959	0.00038225430
0.14842097	0.023343168	0.00038267868
0.14855246	0.023538527	0.00038212593
0.14868394	0.023160673	0.00037800483
0.14881543	0.023383769	0.00038255695
0.14894692	0.023965855	0.00038582028
0.14907841	0.023790486	0.00038216997
0.14920990	0.024394029	0.00038669395
0.14934139	0.024140646	0.00038440500
0.14947288	0.023234839	0.00038044795
0.14960436	0.024269843	0.00038538368
0.14973585	0.024174265	0.00038432515
0.14986734	0.024273345	0.00038590483
0.14999883	0.024271039	0.00038391920
0.15013032	0.024026022	0.00038490018
0.15026181	0.024137752	0.00038476022
0.15039330	0.023132691	0.00037707212
0.15052479	0.023189504	0.00037916170
0.15065627	0.024045245	0.00038375157
0.15078776	0.023633903	0.00038196266
0.15091925	0.023737908	0.00038035291
0.15105074	0.023852377	0.00038173155
0.15118223	0.023757480	0.00038233975
0.15131372	0.024125320	0.00038375112
0.15144521	0.023479868	0.00037913599
0.15157670	0.023247419	0.00037740713
0.15170818	0.023446802	0.00037776376
0.15183967	0.023841645	0.00038101287
0.15197116	0.023923139	0.00038257871
0.15210265	0.023782152	0.00037968059
0.15223414	0.024152381	0.00038225262
0.15236563	0.023626866	0.00037909401
0.15249712	0.023831312	0.00038171852
0.15262860	0.022817506	0.00037270735
0.15276009	0.023908666	0.00038089351
0.15289158	0.023478053	0.00037784943
0.15302307	0.023782749	0.00037937744
0.15315456	0.023841207	0.00038004237
0.15328605	0.023321009	0.00037768880
0.15341754	0.024242044	0.00038275631
0.15354903	0.023649131	0.00037785381
0.15368051	0.023870027	0.00037897261
0.15381200	0.023727069	0.00037764422
0.15394349	0.024020328	0.00038086727
0.15407498	0.023775116	0.00037864436
0.15420647	0.022917517	0.00037168698
0.15433796	0.023603470	0.00037703555
0.15446945	0.023218368	0.00037348372
0.15460094	0.023584370	0.00037864718
0.15473242	0.023745591	0.00037781602
0.15486391	0.023510721	0.00037666670
0.15499540	0.023784927	0.00037719029
0.15512689	0.023750369	0.00037768913
0.15525838	0.023455598	0.00037577097
0.15538987	0.023553032	0.00037500148
0.15552136	0.023805387	0.00037698333
0.15565284	0.023552737	0.00037516628
0.15578433	0.023521737	0.00037406876
0.15591582	0.023589298	0.00037630463
0.15604731	0.024194814	0.00037996253
0.15617880	0.023611295	0.00037484505
0.15631029	0.023572805	0.00037650940
0.15644178	0.023186579	0.00037199891
0.15657327	0.023638419	0.00037642967
0.15670475	0.023329674	0.00037304254
0.15683624	0.023598311	0.00037520874
0.15696773	0.023112819	0.00037134054
0.15709922	0.023282544	0.00037232550
0.15723071	0.023335613	0.00037254028
0.15736220	0.023650097	0.00037348113
0.15749369	0.023461093	0.00037348395
0.15762518	0.023625153	0.00037407963
0.15775666	0.023734931	0.00037511923
0.15788815	0.024256899	0.00037841652
0.15801964	0.024116621	0.00037561953
0.15815113	0.023747488	0.00037464152
0.15828262	0.023873245	0.00037431497
0.15841411	0.023854094	0.00037479575
0.15854560	0.023832686	0.00037607715
0.15867708	0.024107865	0.00037420041
0.15880857	0.023374010	0.00037177692
0.15894006	0.023881901	0.00037433515
0.15907155	0.023957030	0.00037447118
0.15920304	0.023519495	0.00037277469
0.15933453	0.023732844	0.00037229711
0.15946602	0.023199475	0.00036941764
0.15959751	0.023893590	0.00037359290
0.15972899	0.023072803	0.00036906845
0.15986048	0.024830865	0.00037991975
0.15999197	0.023759782	0.00037228371
0.16012346	0.023696666	0.00037317408
0.16025495	0.023692995	0.00037171112
0.16038644	0.023279380	0.00036851289
0.16051793	0.023633233	0.00037210792
0.16064942	0.024437337	0.00037405719
0.16078090	0.024029720	0.00037535127
0.16091239	0.023762529	0.00037253573
0.16104388	0.023405659	0.00036767970
0.16117537	0.024280585	0.00037557227
0.16130686	0.024227544	0.00037376534
0.16143835	0.023978390	0.00037415373
0.16156984	0.024270995	0.00037618587
0.16170133	0.023796908	0.00036906692
0.16183281	0.023259434	0.00036810774
0.16196430	0.023271331	0.00036716856
0.16209579	0.024609051	0.00037573225
0.16222728	0.023069790	0.00036784332
0.16235877	0.024202743	0.00037175794
0.16249026	0.023812146	0.00037077154
0.16262175	0.023102234	0.00036617616
0.16275323	0.023496723	0.00036915206
0.16288472	0.023777628	0.00036918949
0.16301621	0.023596707	0.00036765896
0.16314770	0.024098472	0.00037243592
0.16327919	0.023979763	0.00036994587
0.16341068	0.023822175	0.00036914575
0.16354217	0.023808998	0.00036900086
0.16367366	0.023686056	0.00036819469
0.16380514	0.023774928	0.00037057633
0.16393663	0.023588853	0.00036735269
0.16406812	0.022936080	0.00036316681
0.16419961	0.024224990	0.00037146039
0.16433110	0.023838677	0.00036800452
0.16446259	0.023550301	0.00036808307
0.16459408	0.023733229	0.00036965226
0.16472557	0.023725581	0.00036555153
0.16485705	0.023061794	0.00036491309
0.16498854	0.023628713	0.00036747312
0.16512003	0.023392765	0.00036618759
0.16525152	0.023618973	0.00036919449
0.16538301	0.023668273	0.00036730575
0.16551450	0.023211647	0.00036569295
0.16564599	0.024172065	0.00036983686
0.16577747	0.023705591	0.00036815752
0.16590896	0.023759790	0.00036860728
0.16604045	0.023836048	0.00036585062
0.16617194	0.023493050	0.00036657262
0.16630343	0.023410715	0.00036365316
0.16643492	0.023590168	0.00036641683
0.16656641	0.023566431	0.00036612218
0.16669790	0.023629170	0.00036429172
0.16682938	0.023341765	0.00036397523
0.16696087	0.023589937	0.00036668583
0.16709236	0.023888144	0.00036583529
0.16722385	0.024336223	0.00036973250
0.16735534	0.024033458	0.00036691632
0.16748683	0.023020751	0.00036103189
0.16761832	0.023823550	0.00036687216
0.16774981	0.023729274	0.00036407000
0.16788129	0.023271770	0.00036395491
0.16801278	0.023693909	0.00036425876
0.16814427	0.023511177	0.00036519213
0.16827576	0.023896482	0.00036656928
0.16840725	0.023425099	0.00036231431
0.16853874	0.023245613	0.00036219511
0.16867023	0.023534553	0.00036188149
0.16880171	0.023283126	0.00036326170
0.16893320	0.023162229	0.00036203920
0.16906469	0.023330574	0.00036086866
0.16919618	0.023510404	0.00036575102
0.16932767	0.023346704	0.00035937108
0.16945916	0.023459916	0.00036367737
0.16959065	0.023228480	0.00036119395
0.16972214	0.023599524	0.00036166832
0.16985362	0.023196080	0.00036187015
0.16998511	0.023386302	0.00036044071
0.17011660	0.023656944	0.00036400770
0.17024809	0.023706358	0.00036466972
0.17037958	0.024036846	0.00036437390
0.17051107	0.023699086	0.00036492133
0.17064256	0.024653014	0.00036923775
0.17077405	0.023006772	0.00035757462
0.17090553	0.023549756	0.00036134464
0.17103702	0.023817764	0.00036275630
0.17116851	0.023927772	0.00036379242
0.17130000	0.023026352	0.00035934677
0.17143149	0.023299014	0.00035914135
0.17156298	0.023736139	0.00036381408
0.17169447	0.024067371	0.00036367101
0.17182595	0.022993714	0.00035847957
0.17195744	0.022956905	0.00035822189
0.17208893	0.023053554	0.00035705067
0.17222042	0.023595026	0.00036142318
0.17235191	0.023512504	0.00036027400
0.17248340	0.023582948	0.00036059749
0.17261489	0.023530780	0.00036102996
0.17274638	0.023558949	0.00035917010
0.17287786	0.023972946	0.00036416253
0.17300935	0.023543395	0.00035920645
0.17314084	0.023466843	0.00035855870
0.17327233	0.022860536	0.00035497935
0.17340382	0.023034477	0.00035564822
0.17353531	0.023487246	0.00035992143
0.17366680	0.023214319	0.00035661018
0.17379829	0.023151562	0.00035590270
0.17392977	0.023099115	0.00035717607
0.17406126	0.023060999	0.00035646452
0.17419275	0.023436614	0.00035818153
0.17432424	0.022860544	0.00035527768
0.17445573	0.023101849	0.00035532575
0.17458722	0.022677642	0.00035328172
0.17471871	0.023810575	0.00035896163
0.17485019	0.023024723	0.00035488203
0.17498168	0.023512125	0.00035804896
0.17511317	0.023134614	0.00035641388
0.17524466	0.023532313	0.00035917985
0.17537615	0.023188932	0.00035534387
0.17550764	0.023208082	0.00035597757
0.17563913	0.023776948	0.00035878297
0.17577062	0.023956398	0.00035884431
0.17590210	0.024212449	0.00036155407
0.17603359	0.023665134	0.00035710717
0.17616508	0.023244729	0.00035540827
0.17629657	0.023451373	0.00035805443
0.17642806	0.023923117	0.00035685859
0.17655955	0.023383623	0.00035699830
0.17669104	0.023386514	0.00035572189
0.17682253	0.023276694	0.00035478952
0.17695401	0.023827630	0.00035998445
0.17708550	0.023543477	0.00035541522
0.17721699	0.023018061	0.00035418340
0.17734848	0.023691224	0.00035662511
0.17747997	0.023488675	0.00035506235
0.17761146	0.023706007	0.00035918472
0.17774295	0.023105155	0.00035049824
0.17787443	0.023453153	0.00035572488
0.17800592	0.023625167	0.00035627785
0.17813741	0.023243251	0.00035413755
0.17826890	0.023597578	0.00035673457
0.17840039	0.023366893	0.00035337055
0.17853188	0.023594961	0.00035704659
0.17866337	0.023990579	0.00035751491
0.17879486	0.024142793	0.00035763919
0.17892634	0.023836991	0.00035824918
0.17905783	0.023695628	0.00035500487
0.17918932	0.023486603	0.00035618360
0.17932081	0.023368717	0.00035374797
0.17945230	0.022996754	0.00035118414
0.17958379	0.023621428	0.00035669508
0.17971528	0.023438448	0.00035256549
0.17984677	0.023664684	0.00035645152
0.17997825	0.023109760	0.00035163710
0.18010974	0.023751237	0.00035456813
0.18024123	0.023428015	0.00035327758
0.18037272	0.023406072	0.00035132852
0.18050421	0.023577777	0.00036207759
0.18063570	0.023116533	0.00036131435
0.18076719	0.023345311	0.00036297324
0.18089867	0.023222113	0.00036645572
0.18103016	0.023525939	0.00036911635
0.18116165	0.023041935	0.00036815810
0.18129314	0.023498995	0.00037311020
0.18142463	0.023335668	0.00037135447
0.18155612	0.023029833	0.00037359668
0.18168761	0.023537564	0.00037694855
0.18181910	0.023493132	0.00037694096
0.18195058	0.023525846	0.00037863540
0.18208207	0.024001721	0.00038112953
0.18221356	0.023611376	0.00038099491
0.18234505	0.023432811	0.00038112239
0.18247654	0.022964724	0.00037821427
0.18260803	0.022295152	0.00037676785
0.18273952	0.023536595	0.00038390706
0.18287101	0.023180122	0.00038368067
0.18300249	0.022994812	0.00038241050
0.18313398	0.023402099	0.00038613895
0.18326547	0.023289193	0.00038859106
0.18339696	0.023512559	0.00038872926
0.18352845	0.023016426	0.00038637981
0.18365994	0.022707100	0.00038637163
0.18379143	0.023218575	0.00039035043
0.18392292	0.023286698	0.00039244698
0.18405440	0.023551764	0.00039238233
0.18418589	0.023667530	0.00039589824
0.18431738	0.023900227	0.00039961541
0.18444887	0.022945087	0.00039119626
0.18458036	0.022769065	0.00039225664
0.18471185	0.023162346	0.00039385378
0.18484334	0.023571571	0.00039849552
0.18497482	0.023529989	0.00040128424
0.18510631	0.023014031	0.00039320114
0.18523780	0.023219126	0.00039974343
0.18536929	0.023718517	0.00039600129
0.18550078	0.022801562	0.00038401360
0.18563227	0.022817321	0.00038476526
0.18576376	0.022642527	0.00037591929
0.18589525	0.023638496	0.00038506004
0.18602673	0.023175826	0.00038095454
0.18615822	0.023237832	0.00037940218
0.18628971	0.024132624	0.00038359976
0.18642120	0.022802534	0.00037301719
0.18655269	0.023760360	0.00037983071
0.18668418	0.023239182	0.00037262975
0.18681567	0.022616786	0.00036831867
0.18694716	0.022856280	0.00037035538
0.18707864	0.023314050	0.00036872971
0.18721013	0.023375789	0.00037080126
0.18734162	0.023019936	0.00036933562
0.18747311	0.023883470	0.00037288106
0.18760460	0.023970523	0.00037421301
0.18773609	0.022918104	0.00036331056
0.18786758	0.023254091	0.00036665707
0.18799906	0.023000542	0.00036594672
0.18813055	0.022765939	0.00036105328
0.18826204	0.022940676	0.00036208918
0.18839353	0.023115124	0.00036041217
0.18852502	0.023146681	0.00036161463
0.18865651	0.023390949	0.00036535878
0.18878800	0.023528801	0.00036189657
0.18891949	0.023334984	0.00036002840
0.18905097	0.023172252	0.00035878586
0.18918246	0.023629552	0.00036222416
0.18931395	0.023615031	0.00036207989
0.18944544	0.023581334	0.00035804036
0.18957693	0.023211971	0.00035830781
0.18970842	0.023388438	0.00035699237
0.18983991	0.023564320	0.00036010018
0.18997140	0.022831305	0.00035449954
0.19010288	0.023292279	0.00035353332
0.19023437	0.023838365	0.00035860210
0.19036586	0.023230641	0.00035456534
0.19049735	0.023441893	0.00035447281
0.19062884	0.022938434	0.00035222710
0.19076033	0.023353610	0.00035271724
0.19089182	0.023142067	0.00035242115
0.19102330	0.023161191	0.00035178769
0.19115479	0.023215242	0.00035165120
0.19128628	0.023232248	0.00035284620
0.19141777	0.023125025	0.00034981719
0.19154926	0.023445231	0.00035245240
0.19168075	0.023113495	0.00035056107
0.19181224	0.023398777	0.00035292225
0.19194373	0.023566071	0.00035407928
0.19207521	0.023417729	0.00035118844
0.19220670	0.023277050	0.00034957624
0.19233819	0.023614989	0.00035367015
0.19246968	0.023462407	0.00035182486
0.19260117	0.022826279	0.00034826738
0.19273266	0.023644046	0.00035199515
0.19286415	0.023914917	0.00035315285
0.19299564	0.023066194	0.00035103542
0.19312712	0.023773278	0.00035175592
0.19325861	0.023414036	0.00035139161
0.19339010	0.023866031	0.00035211642
0.19352159	0.023620640	0.00035106746
0.19365308	0.024052189	0.00035487026
0.19378457	0.023010531	0.00034779358
0.19391606	0.023277716	0.00034887746
0.19404754	0.023154819	0.00034762868
0.19417903	0.022939422	0.00034782022
0.19431052	0.023418452	0.00035083815
0.19444201	0.023194802	0.00034771040
0.19457350	0.023273779	0.00034846666
0.19470499	0.023567772	0.00035044204
0.19483648	0.023226755	0.00034805393
0.19496797	0.023351197	0.00035027937
0.19509945	0.023343993	0.00034773062
0.19523094	0.023856967	0.00035109398
0.19536243	0.023417265	0.00034842016
0.19549392	0.023912833	0.00035043063
0.19562541	0.023524235	0.00034913658
0.19575690	0.023222300	0.00034551993
0.19588839	0.023839053	0.00035014586
0.19601988	0.023610009	0.00034774431
0.19615136	0.023701813	0.00034774818
0.19628285	0.023396806	0.00034851732
0.19641434	0.023068118	0.00034521462
0.19654583	0.023303446	0.00034679929
0.19667732	0.023873781	0.00034906949
0.19680881	0.023697204	0.00034800850
0.19694030	0.023038880	0.00034501899
0.19707178	0.023408452	0.00034540795
0.19720327	0.023812193	0.00034868091
0.19733476	0.022852248	0.00034212691
0.19746625	0.023379577	0.00034618489
0.19759774	0.023074016	0.00034510276
0.19772923	0.022845666	0.00034289932
0.19786072	0.023717352	0.00034720777
0.19799221	0.023254416	0.00034556811
0.19812369	0.023778153	0.00034637345
0.19825518	0.023690352	0.00034817669
0.19838667	0.023734287	0.00034638091
0.19851816	0.023224578	0.00034428188
0.19864965	0.023256599	0.00034536585
0.19878114	0.022878342	0.00034153986
0.19891263	0.022898842	0.00034294022
0.19904412	0.023840953	0.00034628109
0.19917560	0.023561666	0.00034533649
0.19930709	0.023167070	0.00034366110
0.19943858	0.023189955	0.00034167233
0.19957007	0.023799556	0.00034739808
0.19970156	0.023851728	0.00034656377
0.19983305	0.023372315	0.00034405439
0.19996454	0.023028814	0.00034181418
0.20009602	0.022577178	0.00033861867
0.20022751	0.023474197	0.00034449361
0.20035900	0.022372848	0.00033758759
0.20049049	0.023365742	0.00034299591
0.20062198	0.023527661	0.00034484449
0.20075347	0.023483202	0.00034340887
0.20088496	0.023901079	0.00034581533
0.20101645	0.023345748	0.00034327909
0.20114793	0.023012299	0.00034043995
0.20127942	0.023340572	0.00034319022
0.20141091	0.023660261	0.00034350414
0.20154240	0.024105394	0.00034695762
0.20167389	0.023635235	0.00034528481
0.20180538	0.023513506	0.00034153717
0.20193687	0.022959939	0.00034067004
0.20206836	0.023715695	0.00034338399
0.20219984	0.023961350	0.00034564953
0.20233133	0.023554115	0.00034403920
0.20246282	0.023076436	0.00033916061
0.20259431	0.023593750	0.00034316990
0.20272580	0.023612079	0.00034246065
0.20285729	0.023413119	0.00034080925
0.20298878	0.023301596	0.00034124640
0.20312027	0.023076856	0.00033668352
0.20325175	0.023012932	0.00033876406
0.20338324	0.023471672	0.00034036255
0.20351473	0.023696025	0.00034243308
0.20364622	0.023577522	0.00034219025
0.20377771	0.023162330	0.00033715922
0.20390920	0.022931709	0.00033853435
0.20404069	0.023562032	0.00034078984
0.20417217	0.023553080	0.00034161081
0.20430366	0.022930896	0.00033887370
0.20443515	0.023557650	0.00033854123
0.20456664	0.023151242	0.00033806021
0.20469813	0.023465332	0.00034009434
0.20482962	0.022672338	0.00033449145
0.20496111	0.022981580	0.00033711086
0.20509260	0.023311041	0.00033826870
0.20522408	0.023266914	0.00033865175
0.20535557	0.023807864	0.00034257910
0.20548706	0.023242694	0.00033736562
0.20561855	0.023007227	0.00033727422
0.20575004	0.023584387	0.00033831065
0.20588153	0.022960384	0.00033586054
0.20601302	0.023578433	0.00034134292
0.20614451	0.023518641	0.00033698375
0.20627599	0.023464875	0.00033980509
0.20640748	0.023356413	0.00033689058
0.20653897	0.023306472	0.00033767968
0.20667046	0.023444613	0.00033890840
0.20680195	0.023515295	0.00033748747
0.20693344	0.023386123	0.00033779952
0.20706493	0.023533483	0.00033843570
0.20719641	0.023154441	0.00033768392
0.20732790	0.023529444	0.00033980933
0.20745939	0.023078080	0.00033468996
0.20759088	0.023263758	0.00033730386
0.20772237	0.023172562	0.00033588349
0.20785386	0.023317643	0.00033637012
0.20798535	0.022959086	0.00033814893
0.20811684	0.023354365	0.00033596432
0.20824832	0.022854934	0.00033460110
0.20837981	0.023128650	0.00033491428
0.20851130	0.023283626	0.00033677265
0.20864279	0.023288659	0.00033763497
0.20877428	0.023009911	0.00033277402
0.20890577	0.023528286	0.00033720515
0.20903726	0.023696887	0.00033934649
0.20916875	0.023087848	0.00033545208
0.20930023	0.023140060	0.00033591759
0.20943172	0.023588763	0.00033697305
0.20956321	0.023343216	0.00033524333
0.20969470	0.023981640	0.00033987721
0.20982619	0.023785499	0.00033864215
0.20995768	0.023017482	0.00033454568
0.21008917	0.023424833	0.00033497033
0.21022065	0.023727863	0.00033726817
0.21035214	0.023669137	0.00033827324
0.21048363	0.023246140	0.00033384740
0.21061512	0.023266267	0.00033661681
0.21074661	0.023179142	0.00033281077
0.21087810	0.023286340	0.00033384392
0.21100959	0.023632516	0.00033895058
0.21114108	0.023236765	0.00033328252
0.21127256	0.023140244	0.00033493238
0.21140405	0.023127287	0.00033236041
0.21153554	0.023981024	0.00033929318
0.21166703	0.023189512	0.00033350990
0.21179852	0.023362300	0.00033471979
0.21193001	0.023148969	0.00033295142
0.21206150	0.023261701	0.00033194534
0.21219299	0.024138985	0.00033761474
0.21232447	0.023573088	0.00033602461
0.21245596	0.023362941	0.00033337866
0.21258745	0.023286624	0.00033399031
0.21271894	0.023012019	0.00033130275
0.21285043	0.022407866	0.00032863108
0.21298192	0.023166192	0.00033471404
0.21311341	0.022728510	0.00033020238
0.21324489	0.023781056	0.00033501786
0.21337638	0.023735902	0.00033392978
0.21350787	0.023201699	0.00033274473
0.21363936	0.022930310	0.00033180297
0.21377085	0.022933154	0.00032919405
0.21390234	0.023627925	0.00033588668
0.21403383	0.023621594	0.00033379117
0.21416532	0.023496112	0.00033387713
0.21429680	0.023213153	0.00033286785
0.21442829	0.022778284	0.00032843864
0.21455978	0.023353873	0.00033222870
0.21469127	0.022934479	0.00032952996
0.21482276	0.022971892	0.00032933794
0.21495425	0.022903837	0.00033154267
0.21508574	0.023454892	0.00033322813
0.21521723	0.023449111	0.00033288904
0.21534871	0.023408490	0.00033293933
0.21548020	0.023612411	0.00033065529
0.21561169	0.023883816	0.00033467321
0.21574318	0.023411605	0.00033263417
0.21587467	0.023212115	0.00032971907
0.21600616	0.023434896	0.00033263902
0.21613765	0.023283778	0.00032987228
0.21626913	0.023118181	0.00033042479
0.21640062	0.023963409	0.00033487715
0.21653211	0.023659177	0.00033368055
0.21666360	0.023611591	0.00033230381
0.21679509	0.023667286	0.00033215800
0.21692658	0.023591127	0.00033205201
0.21705807	0.023254854	0.00033042752
0.21718956	0.024058461	0.00033342621
0.21732104	0.023474242	0.00033138021
0.21745253	0.022891361	0.00032821855
0.21758402	0.023300447	0.00032975856
0.21771551	0.023214427	0.00033002354
0.21784700	0.022872701	0.00032583668
0.21797849	0.022735773	0.00032632449
0.21810998	0.023467640	0.00032897881
0.21824147	0.022873069	0.00032812711
0.21837295	0.023139929	0.00032890246
0.21850444	0.023299373	0.00032781988
0.21863593	0.023186107	0.00033015966
0.21876742	0.023239753	0.00032723724
0.21889891	0.022986505	0.00032722409
0.21903040	0.023069906	0.00032879301
0.21916189	0.022720905	0.00032433209
0.21929337	0.023701922	0.00033180690
0.21942486	0.023174188	0.00032758729
0.21955635	0.023234968	0.00032891132
0.21968784	0.022752957	0.00032660084
0.21981933	0.023317474	0.00032767369
0.21995082	0.023146645	0.00032790991
0.22008231	0.023027863	0.00032615050
0.22021380	0.022892188	0.00032623115
0.22034528	0.022959736	0.00032715183
0.22047677	0.023203315	0.00032614131
0.22060826	0.022740319	0.00032503771
0.22073975	0.023213408	0.00032746461
0.22087124	0.023194407	0.00032831086
0.22100273	0.023532868	0.00032930803
0.22113422	0.023172583	0.00032554656
0.22126571	0.023184346	0.00032739263
0.22139719	0.023109686	0.00032643425
0.22152868	0.023388087	0.00032707227
0.22166017	0.022855644	0.00032534953
0.22179166	0.023328489	0.00032623233
0.22192315	0.022788340	0.00032554546
0.22205464	0.022992132	0.00032584432
0.22218613	0.023101178	0.00032538683
0.22231761	0.022957854	0.00032443660
0.22244910	0.023633346	0.00032828129
0.22258059	0.023296645	0.00032594818
0.22271208	0.023233454	0.00032727196
0.22284357	0.023240037	0.00032584507
0.22297506	0.022527193	0.00032372826
0.22310655	0.023103804	0.00032434147
0.22323804	0.022854763	0.00032448048
0.22336952	0.023204081	0.00032708389
0.22350101	0.023737681	0.00032771628
0.22363250	0.023581707	0.00032747879
0.22376399	0.023131486	0.00032330071
0.22389548	0.022848863	0.00032380396
0.22402697	0.023402460	0.00032790924
0.22415846	0.023002251	0.00032302097
0.22428995	0.023222303	0.00032512188
0.22442143	0.023379578	0.00032492813
0.22455292	0.023043366	0.00032369624
0.22468441	0.023348314	0.00032689189
0.22481590	0.023147204	0.00032512453
0.22494739	0.022989305	0.00032312854
0.22507888	0.023269995	0.00032511215
0.22521037	0.022620297	0.00032078870
0.22534186	0.023065560	0.00032557564
0.22547334	0.022991135	0.00032293941
0.22560483	0.022659067	0.00032017170
0.22573632	0.022931879	0.00032290634
0.22586781	0.022830854	0.00032181073
0.22599930	0.023139050	0.00032454569
0.22613079	0.023040166	0.00032286601
0.22626228	0.023328735	0.00032477112
0.22639376	0.022998967	0.00032253453
0.22652525	0.022128921	0.00031746328
0.22665674	0.022868957	0.00032238209
0.22678823	0.022872321	0.00032039793
0.22691972	0.023700547	0.00032599699
0.22705121	0.022732418	0.00032085281
0.22718270	0.022976038	0.00032221338
0.22731419	0.023030019	0.00032213731
0.22744567	0.022921693	0.00032215289
0.22757716	0.022699289	0.00031872278
0.22770865	0.022832375	0.00032047182
0.22784014	0.022357950	0.00031764662
0.22797163	0.022941472	0.00032173249
0.22810312	0.023033252	0.00032092006
0.22823461	0.022787790	0.00032066218
0.22836610	0.023417048	0.00032497684
0.22849758	0.022636820	0.00031918444
0.22862907	0.023319981	0.00032477025
0.22876056	0.023410048	0.00032174181
0.22889205	0.023202992	0.00032173921
0.22902354	0.023001592	0.00032187135
0.22915503	0.022714056	0.00031800677
0.22928652	0.022934874	0.00032090097
0.22941800	0.023669360	0.00032411440
0.22954949	0.023411526	0.00032261161
0.22968098	0.023128320	0.00032114633
0.22981247	0.022950550	0.00031906646
0.22994396	0.023006896	0.00032089451
0.23007545	0.022945964	0.00032255058
0.23020694	0.023199039	0.00032789744
0.23033843	0.023210225	0.00033264554
0.23046991	0.022936856	0.00033110790
0.23060140	0.022954539	0.00033350144
0.23073289	0.023198549	0.00033459178
0.23086438	0.022925599	0.00033410065
0.23099587	0.022943725	0.00033875984
0.23112736	0.023059597	0.00033762391
0.23125885	0.023503735	0.00034213622
0.23139034	0.023305303	0.00034054421
0.23152182	0.022988501	0.00034054440
0.23165331	0.022839986	0.00034254259
0.23178480	0.023005221	0.00034306010
0.23191629	0.023554177	0.00034903063
0.23204778	0.023003375	0.00034527481
0.23217927	0.023031902	0.00034451232
0.23231076	0.023215444	0.00034854456
0.23244224	0.023384449	0.00034915857
0.23257373	0.022710467	0.00034614134
0.23270522	0.023322818	0.00035073492
0.23283671	0.023259363	0.00034745179
0.23296820	0.022882587	0.00034707913
0.23309969	0.023886428	0.00035249240
0.23323118	0.023654688	0.00035094110
0.23336267	0.022735974	0.00034739773
0.23349415	0.022805606	0.00034484121
0.23362564	0.022612189	0.00034762901
0.23375713	0.022707020	0.00034770449
0.23388862	0.023338623	0.00035034187
0.23402011	0.023233896	0.00035165096
0.23415160	0.023500691	0.00035061258
0.23428309	0.023513152	0.00035396107
0.23441458	0.023345762	0.00035040088
0.23454606	0.022627568	0.00034776474
0.23467755	0.022221216	0.00034680530
0.23480904	0.022807589	0.00035001952
0.23494053	0.022979603	0.00035129387
0.23507202	0.023034716	0.00035169782
0.23520351	0.022579105	0.00034854478
0.23533500	0.022993465	0.00035086605
0.23546648	0.023364566	0.00035358845
0.23559797	0.022776589	0.00035151683
0.23572946	0.023705444	0.00035632990
0.23586095	0.023811540	0.00035763756
0.23599244	0.023427815	0.00035546777
0.23612393	0.022923623	0.00035074681
0.23625542	0.023623749	0.00035814801
0.23638691	0.023187952	0.00035455438
0.23651839	0.023423120	0.00035437329
0.23664988	0.023639662	0.00035759103
0.23678137	0.023480435	0.00035591766
0.23691286	0.022377279	0.00035002019
0.23704435	0.023245726	0.00035549142
0.23717584	0.023294108	0.00035380377
0.23730733	0.023066315	0.00035505724
0.23743882	0.023074111	0.00035562265
0.23757030	0.023423302	0.00035727815
0.23770179	0.023449358	0.00035892976
0.23783328	0.023256023	0.00035503897
0.23796477	0.022924297	0.00035593826
0.23809626	0.023264809	0.00035608528
0.23822775	0.023007212	0.00035640962
0.23835924	0.022960087	0.00035914785
0.23849072	0.023094398	0.00035472156
0.23862221	0.022802942	0.00035445051
0.23875370	0.023029598	0.00035473719
0.23888519	0.023330480	0.00035939552
0.23901668	0.023087296	0.00035976955
0.23914817	0.022867725	0.00035374548
0.23927966	0.022960647	0.00035684843
0.23941115	0.023184322	0.00035796180
0.23954263	0.023638762	0.00036148083
0.23967412	0.023515826	0.00036173556
0.23980561	0.023492185	0.00035894558
0.23993710	0.023140077	0.00035951192
0.24006859	0.023244574	0.00035855632
0.24020008	0.022653410	0.00035755419
0.24033157	0.022789038	0.00035708213
0.24046306	0.022217050	0.00035329341
0.24059454	0.022619578	0.00035584902
0.24072603	0.023640368	0.00036312502
0.24085752	0.023423367	0.00036086934
0.24098901	0.023391957	0.00036348546
0.24112050	0.022971712	0.00035707046
0.24125199	0.023210489	0.00036068599
0.24138348	0.023068258	0.00036102193
0.24151496	0.023889742	0.00036300875
0.24164645	0.023488272	0.00036238581
0.24177794	0.023184961	0.00035849604
0.24190943	0.023413325	0.00036177108
0.24204092	0.022868181	0.00035892994
0.24217241	0.023387737	0.00036210938
0.24230390	0.023221347	0.00036234830
0.24243539	0.023672145	0.00036302356
0.24256687	0.023490321	0.00036387102
0.24269836	0.022735455	0.00035950373
0.24282985	0.022940871	0.00035854485
0.24296134	0.023072248	0.00036062664
0.24309283	0.023326629	0.00036258415
0.24322432	0.023307490	0.00036283985
0.24335581	0.022889459	0.00036207131
0.24348730	0.023410375	0.00036261807
0.24361878	0.023314038	0.00036305312
0.24375027	0.023482123	0.00036214481
0.24388176	0.023125353	0.00036161821
0.24401325	0.023342635	0.00036538964
0.24414474	0.023507316	0.00036377017
0.24427623	0.023615388	0.00036622391
0.24440772	0.023511095	0.00036391765
0.24453920	0.023568896	0.00036495535
0.24467069	0.024186295	0.00037101125
0.24480218	0.022882561	0.00036122812
0.24493367	0.022910370	0.00036101468
0.24506516	0.022903020	0.00036138612
0.24519665	0.023458735	0.00036559324
0.24532814	0.023139274	0.00036387028
0.24545963	0.022826648	0.00036156726
0.24559111	0.023493100	0.00036574218
0.24572260	0.023017194	0.00036362871
0.24585409	0.022855185	0.00036108488
0.24598558	0.023232437	0.00036505137
0.24611707	0.023092166	0.00036337896
0.24624856	0.023254537	0.00036391707
0.24638005	0.022727546	0.00036222805
0.24651154	0.022661756	0.00036048016
0.24664302	0.023250445	0.00036670629
0.24677451	0.022892727	0.00036238607
0.24690600	0.024306400	0.00037054830
0.24703749	0.022887089	0.00036455413
0.24716898	0.023481315	0.00036579280
0.24730047	0.023294766	0.00036681908
0.24743196	0.022447211	0.00035971383
0.24756345	0.022772647	0.00036243735
0.24769493	0.023773492	0.00037070714
0.24782642	0.023806303	0.00036650930
0.24795791	0.023770526	0.00037070461
0.24808940	0.023363792	0.00036664897
0.24822089	0.023680756	0.00036707799
0.24835238	0.023344728	0.00036774749
0.24848387	0.023173765	0.00036486121
0.24861535	0.023400794	0.00036940906
0.24874684	0.023031139	0.00036576179
0.24887833	0.022716752	0.00036331989
0.24900982	0.023686847	0.00037107742
0.24914131	0.024513343	0.00037384317
0.24927280	0.023405494	0.00036805781
0.24940429	0.022752912	0.00036374765
0.24953578	0.023081449	0.00036587545
0.24966726	0.023494139	0.00036916984
0.24979875	0.022765388	0.00036311629
0.24993024	0.023081228	0.00036776144
0.25006173	0.023696253	0.00036964223
0.25019322	0.023076637	0.00036686372
0.25032471	0.023697019	0.00037195000
0.25045620	0.022725565	0.00036336125
0.25058769	0.023073777	0.00036645474
0.25071917	0.023878464	0.00037130697
0.25085066	0.022974456	0.00036582925
0.25098215	0.022662850	0.00036510693
0.25111364	0.022330999	0.00036164353
0.25124513	0.022443729	0.00036491141
0.25137662	0.022823788	0.00036540603
0.25150811	0.022829253	0.00036507270
0.25163959	0.022789988	0.00036589534
0.25177108	0.023168419	0.00036593058
0.25190257	0.023157857	0.00036877373
0.25203406	0.022433145	0.00036406160
0.25216555	0.022954483	0.00036643475
0.25229704	0.023561175	0.00037062680
0.25242853	0.023083140	0.00036689131
0.25256002	0.023496581	0.00037129393
0.25269150	0.024275143	0.00037482539
0.25282299	0.022665805	0.00036302429
0.25295448	0.023976772	0.00037603902
0.25308597	0.023091589	0.00036677227
0.25321746	0.022932229	0.00036806174
0.25334895	0.023379602	0.00037102424
0.25348044	0.022720715	0.00036420813
0.25361193	0.022855554	0.00036760010
0.25374341	0.022631631	0.00036496563
0.25387490	0.023487067	0.00036985015
0.25400639	0.022831925	0.00037268326
0.25413788	0.023116758	0.00037925050
0.25426937	0.022999574	0.00038382447
0.25440086	0.023019590	0.00038617612
0.25453235	0.022146122	0.00038411132
0.25466383	0.022755229	0.00039075016
0.25479532	0.023689021	0.00039765806
0.25492681	0.023323287	0.00039715352
0.25505830	0.022974475	0.00039673937
0.25518979	0.023531972	0.00040225863
0.25532128	0.023363908	0.00040268242
0.25545277	0.023042066	0.00040286876
0.25558426	0.023121703	0.00040476921
0.25571574	0.023188192	0.00040809826
0.25584723	0.023314085	0.00040950409
0.25597872	0.023331405	0.00041193611
0.25611021	0.023530503	0.00041378794
0.25624170	0.023081399	0.00041430866
0.25637319	0.022543041	0.00041331168
0.25650468	0.023126503	0.00041567975
0.25663617	0.022973130	0.00041823672
0.25676765	0.023404788	0.00042279546
0.25689914	0.023483480	0.00042400678
0.25703063	0.023733007	0.00042941782
0.25716212	0.023290186	0.00042606861
0.25729361	0.022861352	0.00042493121
0.25742510	0.023788035	0.00043229404
0.25755659	0.023485271	0.00043297155
0.25768807	0.022902301	0.00042867622
0.25781956	0.022991324	0.00043091543
0.25795105	0.023311874	0.00043413420
0.25808254	0.023537867	0.00044312581
0.25821403	0.022963864	0.00043326963
0.25834552	0.022679328	0.00043483302
0.25847701	0.022785953	0.00043457123
0.25860850	0.022663103	0.00043465615
0.25873998	0.023582592	0.00044507144
0.25887147	0.023340182	0.00044480182
0.25900296	0.022862665	0.00044021227
0.25913445	0.022954939	0.00043959118
0.25926594	0.023110101	0.00044263299
0.25939743	0.022523898	0.00044151932
0.25952892	0.023032621	0.00044210614
0.25966041	0.022106808	0.00044149097
0.25979189	0.022858181	0.00044349766
0.25992338	0.023190679	0.00044689802
0.26005487	0.023935009	0.00045637042
0.26018636	0.023294593	0.00044869427
0.26031785	0.022805501	0.00044711617
0.26044934	0.022855896	0.00044572805
0.26058083	0.022985045	0.00044915534
0.26071231	0.023346612	0.00045467476
0.26084380	0.022498001	0.00044516487
0.26097529	0.022783488	0.00045089549
0.26110678	0.022682787	0.00044944078
0.26123827	0.022277601	0.00044984037
0.26136976	0.022623830	0.00045192134
0.26150125	0.023065519	0.00045629958
0.26163274	0.022273489	0.00045057687
0.26176422	0.022992940	0.00045341565
0.26189571	0.022563823	0.00045519601
0.26202720	0.023229498	0.00045904123
0.26215869	0.023380804	0.00046122668
0.26229018	0.022495020	0.00045623237
0.26242167	0.023449232	0.00046457112
0.26255316	0.023751415	0.00046594768
0.26268465	0.023532213	0.00046798136
0.26281613	0.022837897	0.00045980450
0.26294762	0.022905897	0.00046160616
0.26307911	0.023435318	0.00046510291
0.26321060	0.022394503	0.00046011707
0.26334209	0.023294558	0.00046897924
0.26347358	0.022865156	0.00046250541
0.26360507	0.022883275	0.00046443609
0.26373655	0.023018219	0.00046688847
0.26386804	0.023145720	0.00046879534
0.26399953	0.022967008	0.00047058411
0.26413102	0.022379702	0.00046386901
0.26426251	0.023757068	0.00047316874
0.26439400	0.022739464	0.00046777140
0.26452549	0.023105997	0.00047483493
0.26465698	0.023415872	0.00047701471
0.26478846	0.023508808	0.00047341587
0.26491995	0.022348139	0.00047044915
0.26505144	0.023682623	0.00047628271
0.26518293	0.022715906	0.00047160393
0.26531442	0.023029565	0.00047879489
0.26544591	0.022524016	0.00047179876
[truncated: 567 more rows]
