# Supplementary material for: Invariant surface glycoprotein 65 of Trypanosoma brucei is a complement C3 receptor
Source: Nat Commun. 2022 Aug 29;13:5085. doi: 10.1038/s41467-022-32728-9 (PMC9424271; doi:10.1038/s41467-022-32728-9)
Supplement: Supplementary file 4 — supplementary data 2 [file 41467_2022_32728_MOESM4_ESM.zip › b21-414646_00024.dat]

0.0026000000	39.403256	0.13643250
0.0027314887	28.771621	0.10708801
0.0028629774	22.133266	0.089809527
0.0029944661	17.152608	0.075876445
0.0031259548	12.301118	0.059047258
0.0032574435	10.905804	0.057549016
0.0033889322	8.8101836	0.048896442
0.0035204209	11.398102	0.048423273
0.0036519096	12.157985	0.046408579
0.0037833983	9.9378944	0.039558372
0.0039148870	8.2685112	0.034816713
0.0040463757	6.6287382	0.029990607
0.0041778644	5.5003402	0.025605699
0.0043093531	4.5737377	0.022924924
0.0044408418	3.8000266	0.020097242
0.0045723305	3.1039433	0.018163521
0.0047038192	2.8657979	0.016704017
0.0048353079	2.4925651	0.015123407
0.0049667966	2.2024500	0.014165203
0.0050982853	1.8602127	0.012332548
0.0052297740	1.7380692	0.012076625
0.0053612627	1.5032459	0.010845637
0.0054927514	1.3870655	0.010141871
0.0056242401	1.2361665	0.0095466124
0.0057557288	1.1859711	0.0090917060
0.0058872175	1.0757307	0.0085429276
0.0060187062	1.0121371	0.0082646155
0.0061501949	0.89480528	0.0074432835
0.0062816836	0.87592576	0.0075306845
0.0064131723	0.81573634	0.0071241311
0.0065446610	0.78407730	0.0068844960
0.0066761496	0.74240337	0.0066675168
0.0068076383	0.71305828	0.0063862225
0.0069391270	0.69146643	0.0063898793
0.0070706157	0.66329814	0.0061593651
0.0072021044	0.64147979	0.0059904310
0.0073335931	0.61837799	0.0058559467
0.0074650818	0.57662455	0.0054901687
0.0075965705	0.55594274	0.0054355495
0.0077280592	0.54265186	0.0053479462
0.0078595479	0.50144812	0.0050179950
0.0079910366	0.49138392	0.0049969811
0.0081225253	0.47863467	0.0047906602
0.0082540140	0.45203807	0.0046821332
0.0083855027	0.44304057	0.0046530277
0.0085169914	0.42437325	0.0044609125
0.0086484801	0.39368412	0.0042653393
0.0087799688	0.38643008	0.0041513241
0.0089114575	0.36672989	0.0040655017
0.0090429462	0.34819743	0.0039337437
0.0091744349	0.34826306	0.0039002867
0.0093059236	0.32633134	0.0037310242
0.0094374123	0.31949769	0.0036673033
0.0095689010	0.29885820	0.0034897533
0.0097003897	0.29774661	0.0035114167
0.0098318784	0.28100475	0.0033624942
0.0099633671	0.26296635	0.0032174510
0.010094856	0.25517138	0.0031599110
0.010226345	0.24368109	0.0030148485
0.010357833	0.24229927	0.0030836764
0.010489322	0.22004561	0.0028522084
0.010620811	0.21238333	0.0027820226
0.010752299	0.20913311	0.0027491348
0.010883788	0.19232508	0.0025818354
0.011015277	0.18941576	0.0026087256
0.011146765	0.17596716	0.0024369470
0.011278254	0.17324253	0.0024082377
0.011409743	0.16056456	0.0022949504
0.011541231	0.15394664	0.0022130560
0.011672720	0.15132986	0.0021996642
0.011804209	0.14124839	0.0020445031
0.011935698	0.13455740	0.0019917489
0.012067186	0.12859509	0.0019357859
0.012198675	0.12457613	0.0018429953
0.012330164	0.11722809	0.0017914650
0.012461652	0.11575474	0.0017595238
0.012593141	0.11083026	0.0016835028
0.012724630	0.10599934	0.0016468175
0.012856118	0.098489179	0.0015383265
0.012987607	0.096641274	0.0015406001
0.013119096	0.092870067	0.0014765470
0.013250585	0.088961661	0.0014291141
0.013382073	0.087226370	0.0014211798
0.013513562	0.083934824	0.0013711977
0.013645051	0.085583540	0.0013942308
0.013776539	0.078257240	0.0013267731
0.013908028	0.078762421	0.0013081708
0.014039517	0.078632500	0.0013006415
0.014171005	0.076231579	0.0012722915
0.014302494	0.071851486	0.0012375274
0.014433983	0.071013248	0.0012311521
0.014565472	0.069353708	0.0011927362
0.014696960	0.069717474	0.0012011288
0.014828449	0.068198644	0.0011706232
0.014959938	0.067357016	0.0011684694
0.015091426	0.066173967	0.0011616586
0.015222915	0.063134864	0.0011079585
0.015354404	0.063617316	0.0011166025
0.015485892	0.060460423	0.0010784368
0.015617381	0.061615696	0.0010917748
0.015748870	0.060330021	0.0010798952
0.015880359	0.060100103	0.0010607650
0.016011847	0.058787514	0.0010512633
0.016143336	0.054386006	0.0010013001
0.016274825	0.051460634	0.00097893632
0.016406313	0.052411989	0.00097612009
0.016537802	0.052426223	0.00097048819
0.016669291	0.054101329	0.00098185986
0.016800779	0.055041183	0.00098964979
0.016932268	0.059533741	0.0010224788
0.017063757	0.061361577	0.0010348208
0.017195246	0.058804993	0.0010056647
0.017326734	0.058173241	0.0010004331
0.017458223	0.057539572	0.00098937185
0.017589712	0.056795355	0.00097745983
0.017721200	0.056494948	0.00098058141
0.017852689	0.053933919	0.00093697103
0.017984178	0.053824071	0.00094715334
0.018115666	0.054472418	0.00094549861
0.018247155	0.052432658	0.00092308194
0.018378644	0.050986750	0.00091331416
0.018510133	0.051429474	0.00090543850
0.018641621	0.049575714	0.00088803104
0.018773110	0.052545278	0.00090995595
0.018904599	0.050428000	0.00089042420
0.019036087	0.050094825	0.00088450807
0.019167576	0.047750966	0.00085495769
0.019299065	0.046542954	0.00084154387
0.019430553	0.045728690	0.00083916461
0.019562042	0.047119759	0.00084204438
0.019693531	0.047317566	0.00084551808
0.019825019	0.046396991	0.00082962565
0.019956508	0.044677866	0.00081007051
0.020087997	0.045513071	0.00082331755
0.020219486	0.044217569	0.00080346357
0.020350974	0.044401808	0.00080975697
0.020482463	0.043630393	0.00078864359
0.020613952	0.043019474	0.00078331424
0.020745440	0.042804488	0.00078674964
0.020876929	0.041999547	0.00076961437
0.021008418	0.042353744	0.00077255978
0.021139906	0.040151475	0.00075191903
0.021271395	0.041044845	0.00075088345
0.021402884	0.040131330	0.00074687550
0.021534373	0.040740065	0.00074887020
0.021665861	0.039981191	0.00073778227
0.021797350	0.039755631	0.00073384228
0.021928839	0.039055165	0.00071925715
0.022060327	0.038888932	0.00072711266
0.022191816	0.039003331	0.00071949100
0.022323305	0.039422839	0.00072371632
0.022454793	0.038406077	0.00071033969
0.022586282	0.036869844	0.00069177731
0.022717771	0.037219883	0.00069987636
0.022849260	0.037080955	0.00069056494
0.022980748	0.036628970	0.00068933349
0.023112237	0.035566877	0.00067360593
0.023243726	0.036040436	0.00067281209
0.023375214	0.037715960	0.00069251211
0.023506703	0.037369271	0.00068515535
0.023638192	0.037983305	0.00068982890
0.023769680	0.037118350	0.00067958649
0.023901169	0.037951142	0.00068388510
0.024032658	0.036677809	0.00067528642
0.024164147	0.036462935	0.00066848848
0.024295635	0.036353152	0.00066275049
0.024427124	0.036911475	0.00066696378
0.024558613	0.035658048	0.00065266813
0.024690101	0.036401833	0.00066687235
0.024821590	0.038009317	0.00067123845
0.024953079	0.037279103	0.00066061216
0.025084567	0.035939315	0.00065231453
0.025216056	0.035336024	0.00064074881
0.025347545	0.034998325	0.00064365950
0.025479034	0.035591914	0.00064192879
0.025610522	0.035483223	0.00063639544
0.025742011	0.034744578	0.00063162914
0.025873500	0.034998756	0.00062930540
0.026004988	0.035738231	0.00063888171
0.026136477	0.035544128	0.00063427291
0.026267966	0.035644465	0.00062930633
0.026399454	0.034865628	0.00062633746
0.026530943	0.035185989	0.00062403809
0.026662432	0.035298007	0.00062538234
0.026793920	0.035295778	0.00062231519
0.026925409	0.034048460	0.00060948862
0.027056898	0.034462952	0.00061707148
0.027188387	0.034013164	0.00060422090
0.027319875	0.033595790	0.00060680314
0.027451364	0.034312152	0.00060713860
0.027582853	0.034329912	0.00060354134
0.027714341	0.034523120	0.00060685400
0.027845830	0.034026823	0.00059860865
0.027977319	0.033604204	0.00059698203
0.028108807	0.032901305	0.00058701666
0.028240296	0.033352912	0.00058950430
0.028371785	0.034362785	0.00059651695
0.028503274	0.033130831	0.00058495609
0.028634762	0.033049240	0.00058524881
0.028766251	0.033021103	0.00058403420
0.028897740	0.033785567	0.00058407275
0.029029228	0.032015795	0.00057148463
0.029160717	0.032390172	0.00057492719
0.029292206	0.033357704	0.00057808054
0.029423694	0.033233732	0.00058018861
0.029555183	0.032817541	0.00056696248
0.029686672	0.031921343	0.00056560361
0.029818161	0.033753034	0.00057926102
0.029949649	0.033652717	0.00057241729
0.030081138	0.031777977	0.00056016078
0.030212627	0.032860055	0.00056278272
0.030344115	0.032079946	0.00055802836
0.030475604	0.033452554	0.00056786843
0.030607093	0.033222603	0.00056391466
0.030738581	0.032018101	0.00055607993
0.030870070	0.032061926	0.00055218037
0.031001559	0.032803869	0.00055585331
0.031133048	0.032597232	0.00055671457
0.031264536	0.032168831	0.00054987772
0.031396025	0.031983618	0.00055020185
0.031527514	0.031310307	0.00054085663
0.031659002	0.031215841	0.00053787965
0.031790491	0.031074641	0.00053920707
0.031921980	0.031066603	0.00053500572
0.032053468	0.031171082	0.00053840193
0.032184957	0.030954049	0.00053070935
0.032316446	0.031124814	0.00052946103
0.032447935	0.032241994	0.00054335994
0.032579423	0.031817996	0.00053601259
0.032710912	0.031371553	0.00053429382
0.032842401	0.030544847	0.00052380276
0.032973889	0.031686147	0.00052980959
0.033105378	0.030723063	0.00052479702
0.033236867	0.031468280	0.00052756380
0.033368355	0.030659942	0.00053006395
0.033499844	0.031491914	0.00053500544
0.033631333	0.030427532	0.00052765098
0.033762822	0.030417426	0.00053305499
0.033894310	0.030251946	0.00053074448
0.034025799	0.031286822	0.00053931081
0.034157288	0.030427780	0.00053112794
0.034288776	0.029460406	0.00052505092
0.034420265	0.031028961	0.00054278193
0.034551754	0.029986705	0.00053026423
0.034683242	0.030405644	0.00053601490
0.034814731	0.030769774	0.00053436639
0.034946220	0.030344111	0.00053246080
0.035077708	0.030302651	0.00053727837
0.035209197	0.029273085	0.00052709102
0.035340686	0.030064453	0.00052935861
0.035472175	0.029297604	0.00053343373
0.035603663	0.028948770	0.00053455880
0.035735152	0.028208370	0.00053353619
0.035866641	0.029791003	0.00054750931
0.035998129	0.030430901	0.00055010696
0.036129618	0.029658714	0.00054742702
0.036261107	0.029015184	0.00053864289
0.036392595	0.030022698	0.00055581956
0.036524084	0.030206583	0.00055469308
0.036655573	0.028870594	0.00053968463
0.036787062	0.029180125	0.00054800804
0.036918550	0.028946757	0.00054308079
0.037050039	0.028448596	0.00054377302
0.037181528	0.028251392	0.00053759991
0.037313016	0.028718937	0.00054425424
0.037444505	0.028617116	0.00054674240
0.037575994	0.028805320	0.00054569574
0.037707482	0.028651463	0.00055048755
0.037838971	0.028565266	0.00054948797
0.037970460	0.028739162	0.00054608031
0.038101949	0.028565710	0.00054886340
0.038233437	0.028375748	0.00054241851
0.038364926	0.029723353	0.00054925954
0.038496415	0.028963662	0.00054075952
0.038627903	0.029699115	0.00053998993
0.038759392	0.029443340	0.00054070332
0.038890881	0.029618819	0.00053612161
0.039022369	0.029473642	0.00053632124
0.039153858	0.029395855	0.00053466604
0.039285347	0.029970793	0.00053512761
0.039416836	0.029416606	0.00053549993
0.039548324	0.030180773	0.00053904307
0.039679813	0.029817119	0.00053185754
0.039811302	0.028985148	0.00052839017
0.039942790	0.029207027	0.00052695726
0.040074279	0.028699465	0.00052581223
0.040205768	0.028606420	0.00052238982
0.040337256	0.029792414	0.00052797089
0.040468745	0.029289351	0.00052501645
0.040600234	0.030619978	0.00053369746
0.040731723	0.029408397	0.00052680818
0.040863211	0.029876736	0.00053000287
0.040994700	0.030050288	0.00052690007
0.041126189	0.029891428	0.00052881430
0.041257677	0.029310754	0.00052013234
0.041389166	0.029677010	0.00052316360
0.041520655	0.028986244	0.00051875640
0.041652143	0.029400873	0.00051999877
0.041783632	0.028962214	0.00051765643
0.041915121	0.029529108	0.00051829617
0.042046610	0.028657753	0.00051392619
0.042178098	0.029306722	0.00051708041
0.042309587	0.030667235	0.00052665811
0.042441076	0.029678500	0.00051986950
0.042572564	0.030525912	0.00052399961
0.042704053	0.028933429	0.00050870939
0.042835542	0.029154000	0.00051623109
0.042967030	0.029284794	0.00051353554
0.043098519	0.028966718	0.00051391739
0.043230008	0.029165126	0.00051213252
0.043361496	0.028712441	0.00050542463
0.043492985	0.028894454	0.00051034382
0.043624474	0.028774314	0.00050674731
0.043755963	0.029639442	0.00051606689
0.043887451	0.029415476	0.00051064997
0.044018940	0.029925632	0.00051337279
0.044150429	0.029377277	0.00051398753
0.044281917	0.028887149	0.00050558807
0.044413406	0.028282034	0.00050175466
0.044544895	0.028597107	0.00050100378
0.044676383	0.029235884	0.00050729692
0.044807872	0.028615500	0.00050306763
0.044939361	0.028739604	0.00050206478
0.045070850	0.028764709	0.00050227396
0.045202338	0.028240766	0.00049759049
0.045333827	0.029252977	0.00050112801
0.045465316	0.028291306	0.00049914401
0.045596804	0.028884825	0.00050100515
0.045728293	0.028741466	0.00049978308
0.045859782	0.029114097	0.00050170896
0.045991270	0.028402665	0.00049216765
0.046122759	0.028382544	0.00049579083
0.046254248	0.029584020	0.00051252110
0.046385737	0.029988856	0.00051788966
0.046517225	0.029538289	0.00051519541
0.046648714	0.029481471	0.00051620815
0.046780203	0.030248677	0.00053010538
0.046911691	0.029463967	0.00052227042
0.047043180	0.029189812	0.00051853679
0.047174669	0.029540199	0.00052265349
0.047306157	0.029493951	0.00052465966
0.047437646	0.029461090	0.00052793701
0.047569135	0.029210613	0.00052809386
0.047700624	0.029214756	0.00052299585
0.047832112	0.029717191	0.00053389713
0.047963601	0.029908173	0.00053164736
0.048095090	0.028162137	0.00052371942
0.048226578	0.028892951	0.00052946776
0.048358067	0.027956187	0.00051936976
0.048489556	0.030412338	0.00054063574
0.048621044	0.029186188	0.00053126989
0.048752533	0.028575310	0.00053097199
0.048884022	0.029977671	0.00053669510
0.049015511	0.029496318	0.00053485936
0.049146999	0.029547834	0.00053718544
0.049278488	0.030322876	0.00054188589
0.049409977	0.029557477	0.00054229621
0.049541465	0.030171209	0.00054364150
0.049672954	0.030640167	0.00054883560
0.049804443	0.029631317	0.00054051335
0.049935931	0.029185821	0.00053857055
0.050067420	0.029690188	0.00054230278
0.050198909	0.029281696	0.00054021400
0.050330398	0.029500583	0.00053912803
0.050461886	0.029826739	0.00054361710
0.050593375	0.029610164	0.00054400240
0.050724864	0.028616058	0.00053673102
0.050856352	0.030236922	0.00055132479
0.050987841	0.030288945	0.00054871927
0.051119330	0.029747468	0.00054559178
0.051250818	0.030140330	0.00054979904
0.051382307	0.028216430	0.00053478526
0.051513796	0.030030636	0.00054878900
0.051645284	0.030107119	0.00054805410
0.051776773	0.028816490	0.00053751872
0.051908262	0.029120076	0.00054364549
0.052039751	0.030159823	0.00055339215
0.052171239	0.028933906	0.00054193197
0.052302728	0.028799311	0.00054632147
0.052434217	0.028770922	0.00053921489
0.052565705	0.029383606	0.00054945027
0.052697194	0.028874122	0.00054317146
0.052828683	0.029395603	0.00055273378
0.052960171	0.029221947	0.00054751772
0.053091660	0.029086837	0.00054386887
0.053223149	0.029872185	0.00055245785
0.053354638	0.029691054	0.00055256522
0.053486126	0.028693272	0.00054530280
0.053617615	0.028931662	0.00054370990
0.053749104	0.029251914	0.00054827239
0.053880592	0.030163692	0.00055451843
0.054012081	0.029157757	0.00055156757
0.054143570	0.029238915	0.00055198697
0.054275058	0.028797276	0.00054490779
0.054406547	0.029750684	0.00055303486
0.054538036	0.029529451	0.00055705902
0.054669525	0.030244685	0.00055919619
0.054801013	0.029690010	0.00055719739
0.054932502	0.027975298	0.00054022157
0.055063991	0.028244601	0.00054052955
0.055195479	0.027880434	0.00054306627
0.055326968	0.029916706	0.00055593355
0.055458457	0.029864913	0.00056042148
0.055589945	0.029025322	0.00054987248
0.055721434	0.028678612	0.00054669713
0.055852923	0.027961522	0.00054413706
0.055984412	0.028202223	0.00054437415
0.056115900	0.029079262	0.00055130532
0.056247389	0.029046923	0.00055226414
0.056378878	0.029325876	0.00055263839
0.056510366	0.029169634	0.00055401931
0.056641855	0.029077704	0.00055123784
0.056773344	0.029733695	0.00056093705
0.056904832	0.028875854	0.00055309294
0.057036321	0.028811060	0.00054837337
0.057167810	0.029436255	0.00055769687
0.057299299	0.028501653	0.00054939603
0.057430787	0.028971055	0.00055028446
0.057562276	0.029320676	0.00055673616
0.057693765	0.029862830	0.00055361120
0.057825253	0.029145225	0.00055394900
0.057956742	0.028456665	0.00054750834
0.058088231	0.028583658	0.00054871455
0.058219719	0.028279560	0.00054539152
0.058351208	0.029435657	0.00055054347
0.058482697	0.028247110	0.00054340881
0.058614186	0.028119627	0.00054310973
0.058745674	0.028047759	0.00053818605
0.058877163	0.029349000	0.00054941148
0.059008652	0.029452970	0.00054627305
0.059140140	0.028859797	0.00054803251
0.059271629	0.029019024	0.00054658146
0.059403118	0.029560515	0.00054658074
0.059534606	0.028098980	0.00053896179
0.059666095	0.028123098	0.00053380853
0.059797584	0.029522284	0.00054585241
0.059929072	0.029855747	0.00055224836
0.060060561	0.030136156	0.00054742394
0.060192050	0.029010864	0.00054310344
0.060323539	0.030035427	0.00054673055
0.060455027	0.028824986	0.00053997876
0.060586516	0.029408297	0.00054648179
0.060718005	0.029391049	0.00054309552
0.060849493	0.028380235	0.00053538937
0.060980982	0.028381445	0.00053576906
0.061112471	0.029049555	0.00053787994
0.061243959	0.028711339	0.00054106563
0.061375448	0.028876930	0.00053510341
0.061506937	0.028701618	0.00053885170
0.061638426	0.029599528	0.00054193574
0.061769914	0.029630901	0.00054255104
0.061901403	0.030093263	0.00055194099
0.062032892	0.029758418	0.00054167869
0.062164380	0.030679976	0.00054991476
0.062295869	0.029050745	0.00053907160
0.062427358	0.029755267	0.00054158734
0.062558846	0.028469814	0.00053684616
0.062690335	0.029959067	0.00054180877
0.062821824	0.028746831	0.00053415909
0.062953313	0.028716012	0.00053249900
0.063084801	0.028165970	0.00052783292
0.063216290	0.029481173	0.00054312953
0.063347779	0.030403798	0.00054601566
0.063479267	0.028445054	0.00052834755
0.063610756	0.028273493	0.00053284784
0.063742245	0.028664266	0.00053199506
0.063873733	0.029539141	0.00054258391
0.064005222	0.029937178	0.00054035251
0.064136711	0.029517435	0.00053837624
0.064268200	0.029355717	0.00053589339
0.064399688	0.029080189	0.00053164060
0.064531177	0.028966966	0.00053557236
0.064662666	0.028615567	0.00052890253
0.064794154	0.028552393	0.00052879462
0.064925643	0.029321955	0.00053691559
0.065057132	0.029138864	0.00053543367
0.065188620	0.028758524	0.00053133264
0.065320109	0.029412338	0.00053446667
0.065451598	0.028456082	0.00052601381
0.065583087	0.029263267	0.00053381748
0.065714575	0.028827121	0.00052806993
0.065846064	0.029796382	0.00053854876
0.065977553	0.029019936	0.00052946661
0.066109041	0.028946807	0.00052968842
0.066240530	0.028706886	0.00053057769
0.066372019	0.027924001	0.00051991469
0.066503507	0.028055146	0.00052391158
0.066634996	0.027761586	0.00051833943
0.066766485	0.028433434	0.00052517058
0.066897973	0.029136766	0.00053061906
0.067029462	0.028212394	0.00052413830
0.067160951	0.028541599	0.00052818574
0.067292440	0.028943089	0.00052793948
0.067423928	0.029181313	0.00052527510
0.067555417	0.028785345	0.00052659234
0.067686906	0.028816797	0.00052537166
0.067818394	0.029177700	0.00052917934
0.067949883	0.028353165	0.00052097327
0.068081372	0.028884699	0.00052502215
0.068212860	0.028373511	0.00052254698
0.068344349	0.029423665	0.00053027703
0.068475838	0.029616636	0.00052973248
0.068607327	0.028103133	0.00051920087
0.068738815	0.028888828	0.00052021663
0.068870304	0.029915095	0.00053367736
0.069001793	0.028639165	0.00052180542
0.069133281	0.028342206	0.00051878095
0.069264770	0.029179166	0.00052931334
0.069396259	0.028283949	0.00051406546
0.069527747	0.029062067	0.00052695450
0.069659236	0.028711762	0.00052274124
0.069790725	0.029446989	0.00052566690
0.069922214	0.029230844	0.00052523941
0.070053702	0.029840135	0.00052715918
0.070185191	0.028727718	0.00052189684
0.070316680	0.028218474	0.00051406292
0.070448168	0.028432515	0.00051823491
0.070579657	0.028736756	0.00052222446
0.070711146	0.028951562	0.00051898617
0.070842634	0.028617134	0.00052061308
0.070974123	0.027989925	0.00051237314
0.071105612	0.028375265	0.00051697164
0.071237101	0.027951700	0.00051358124
0.071368589	0.027994690	0.00050875491
0.071500078	0.028165779	0.00051643818
0.071631567	0.027347647	0.00050826627
0.071763055	0.028624967	0.00051728067
0.071894544	0.027745553	0.00051181409
0.072026033	0.026486991	0.00049612666
0.072157521	0.028586566	0.00051804600
0.072289010	0.028259540	0.00051342684
0.072420499	0.028097067	0.00051004794
0.072551988	0.027003776	0.00050329160
0.072683476	0.028835253	0.00051453938
0.072814965	0.027512710	0.00050706975
0.072946454	0.028045680	0.00051311886
0.073077942	0.028788527	0.00051338191
0.073209431	0.027714025	0.00050807228
0.073340920	0.027795118	0.00050500313
0.073472408	0.027203171	0.00050271476
0.073603897	0.027482057	0.00050655795
0.073735386	0.027801707	0.00050372101
0.073866875	0.028023309	0.00050743751
0.073998363	0.027550947	0.00050542863
0.074129852	0.027668067	0.00050528496
0.074261341	0.027941882	0.00050884059
0.074392829	0.027683478	0.00050181437
0.074524318	0.026638696	0.00049832111
0.074655807	0.027439391	0.00050180007
0.074787295	0.026763635	0.00049812666
0.074918784	0.026989823	0.00049885705
0.075050273	0.026813269	0.00049570209
0.075181761	0.026528175	0.00049307773
0.075313250	0.027172111	0.00050019408
0.075444739	0.027067646	0.00049883294
0.075576228	0.026376331	0.00049244115
0.075707716	0.026284538	0.00048928166
0.075839205	0.027644801	0.00050022294
0.075970694	0.026983617	0.00049695687
0.076102182	0.027533557	0.00049948917
0.076233671	0.027310626	0.00049993064
0.076365160	0.027090889	0.00049500008
0.076496648	0.026437927	0.00049123112
0.076628137	0.026750348	0.00049567922
0.076759626	0.027297852	0.00049595705
0.076891115	0.027617638	0.00050001906
0.077022603	0.027151730	0.00049342048
0.077154092	0.027101645	0.00049375087
0.077285581	0.027600456	0.00050016868
0.077417069	0.026222755	0.00048736882
0.077548558	0.027267023	0.00049685408
0.077680047	0.026557843	0.00048837283
0.077811535	0.027140057	0.00049287611
0.077943024	0.026395262	0.00049088861
0.078074513	0.026384783	0.00048716644
0.078206002	0.026593407	0.00049057788
0.078337490	0.026274989	0.00048636062
0.078468979	0.026839306	0.00048922255
0.078600468	0.025796444	0.00048371993
0.078731956	0.026661401	0.00048788091
0.078863445	0.026306704	0.00048721598
0.078994934	0.026929388	0.00048876323
0.079126422	0.027446896	0.00049465105
0.079257911	0.026799784	0.00049019726
0.079389400	0.026269640	0.00048124063
0.079520889	0.025590721	0.00048167298
0.079652377	0.026518857	0.00048572077
0.079783866	0.026435027	0.00048418918
0.079915355	0.025726897	0.00048185291
0.080046843	0.026973088	0.00048637812
0.080178332	0.025665555	0.00047963840
0.080309821	0.026307492	0.00048554794
0.080441309	0.026471516	0.00048057108
0.080572798	0.026507928	0.00048590125
0.080704287	0.026612999	0.00048500119
0.080835776	0.025798654	0.00047981594
0.080967264	0.026223269	0.00048356892
0.081098753	0.027102497	0.00048494644
0.081230242	0.026891736	0.00048630227
0.081361730	0.026702756	0.00048508291
0.081493219	0.026494496	0.00048298791
0.081624708	0.026476496	0.00048582289
0.081756196	0.026412371	0.00047869856
0.081887685	0.026089335	0.00048166808
0.082019174	0.026287067	0.00048134615
0.082150663	0.026419892	0.00048249019
0.082282151	0.025872555	0.00047794432
0.082413640	0.026228965	0.00047768144
0.082545129	0.025292267	0.00047326942
0.082676617	0.026763711	0.00048380518
0.082808106	0.026363565	0.00047896664
0.082939595	0.026495989	0.00048290650
0.083071083	0.025970921	0.00047476974
0.083202572	0.026335738	0.00047817651
0.083334061	0.024959205	0.00047093157
0.083465549	0.026139850	0.00047388673
0.083597038	0.025879165	0.00047747852
0.083728527	0.026751567	0.00047751755
0.083860016	0.026312250	0.00047921679
0.083991504	0.025835189	0.00047483724
0.084122993	0.026296531	0.00047602587
0.084254482	0.025761437	0.00047285178
0.084385970	0.026189509	0.00047477044
0.084517459	0.026149733	0.00047398315
0.084648948	0.026121477	0.00047669745
0.084780436	0.026578691	0.00047683010
0.084911925	0.025304422	0.00046876100
0.085043414	0.025878020	0.00047232008
0.085174903	0.025685168	0.00047006134
0.085306391	0.025924265	0.00047529152
0.085437880	0.026126988	0.00047384692
0.085569369	0.025766132	0.00047160758
0.085700857	0.026020863	0.00047079045
0.085832346	0.025700714	0.00046842302
0.085963835	0.025515721	0.00047097860
0.086095323	0.024811417	0.00046165365
0.086226812	0.025949048	0.00047047261
0.086358301	0.026052029	0.00047201451
0.086489790	0.025764228	0.00046885613
0.086621278	0.025804861	0.00047001607
0.086752767	0.025771319	0.00046743748
0.086884256	0.025205081	0.00046348950
0.087015744	0.025867825	0.00047009005
0.087147233	0.026201213	0.00047056060
0.087278722	0.025878364	0.00047026168
0.087410210	0.025627226	0.00046641777
0.087541699	0.025095195	0.00046176082
0.087673188	0.025963631	0.00047020524
0.087804677	0.025839489	0.00046490314
0.087936165	0.025109361	0.00046213410
0.088067654	0.026279140	0.00047147234
0.088199143	0.026293322	0.00046863879
0.088330631	0.025771565	0.00046771457
0.088462120	0.025704648	0.00046370036
0.088593609	0.025771606	0.00046900820
0.088725097	0.025116231	0.00045924516
0.088856586	0.025068652	0.00045954257
0.088988075	0.026613828	0.00047330858
0.089119564	0.026120745	0.00046626788
0.089251052	0.025302538	0.00046230219
0.089382541	0.025705025	0.00046480747
0.089514030	0.025657070	0.00046184571
0.089645518	0.025156023	0.00045915172
0.089777007	0.025375854	0.00046025377
0.089908496	0.026054852	0.00046717794
0.090039984	0.025108843	0.00045930119
0.090171473	0.024764981	0.00045281191
0.090302962	0.026240934	0.00046890236
0.090434451	0.025734238	0.00046220344
0.090565939	0.025972368	0.00046764014
0.090697428	0.024944725	0.00045821863
0.090828917	0.025861503	0.00045824015
0.090960405	0.025877656	0.00046547932
0.091091894	0.025074441	0.00045739387
0.091223383	0.025131593	0.00045909349
0.091354871	0.024643462	0.00045641812
0.091486360	0.025379136	0.00046851756
0.091617849	0.025929762	0.00047783584
0.091749337	0.025323826	0.00047589238
0.091880826	0.026146478	0.00048633281
0.092012315	0.025870108	0.00048749648
0.092143804	0.025756766	0.00048578480
0.092275292	0.024108832	0.00047768193
0.092406781	0.025129582	0.00048641139
0.092538270	0.025516754	0.00049252986
0.092669758	0.025146312	0.00049308687
0.092801247	0.024916501	0.00047467900
0.092932736	0.025414272	0.00048151362
0.093064224	0.023572060	0.00046272020
0.093195713	0.025150669	0.00047204198
0.093327202	0.025060631	0.00047050778
0.093458691	0.025210249	0.00046547088
0.093590179	0.024527258	0.00046507351
0.093721668	0.025410422	0.00047179341
0.093853157	0.025256592	0.00046897840
0.093984645	0.025266348	0.00046677772
0.094116134	0.024784967	0.00046316786
0.094247623	0.024939290	0.00046221206
0.094379111	0.025517056	0.00046874344
0.094510600	0.025685481	0.00046910576
0.094642089	0.024780260	0.00046252313
0.094773578	0.025343858	0.00046205334
0.094905066	0.025237351	0.00046413953
0.095036555	0.024476143	0.00046076488
0.095168044	0.024176241	0.00045204371
0.095299532	0.024423615	0.00045777853
0.095431021	0.024822301	0.00045663013
0.095562510	0.024797902	0.00045971346
0.095693998	0.025159780	0.00046241347
0.095825487	0.024816701	0.00045443894
0.095956976	0.025533121	0.00046416024
0.096088465	0.024609887	0.00045211741
0.096219953	0.024480329	0.00045383492
0.096351442	0.024542000	0.00045555088
0.096482931	0.024839749	0.00045491845
0.096614419	0.024493632	0.00045131996
0.096745908	0.024310127	0.00045237815
0.096877397	0.024389205	0.00044868343
0.097008885	0.024674719	0.00045388032
0.097140374	0.024730229	0.00045230958
0.097271863	0.024026058	0.00044795196
0.097403352	0.024910737	0.00045117931
0.097534840	0.025065204	0.00045245012
0.097666329	0.024531986	0.00045159767
0.097797818	0.025086798	0.00045085921
0.097929306	0.024037267	0.00044541064
0.098060795	0.024149847	0.00044452940
0.098192284	0.025001362	0.00044768035
0.098323772	0.024128747	0.00044503809
0.098455261	0.024291939	0.00044175158
0.098586750	0.024818857	0.00044506030
0.098718239	0.024044755	0.00043943989
0.098849727	0.023981132	0.00043757345
0.098981216	0.024182603	0.00044141635
0.099112705	0.024410316	0.00044141575
0.099244193	0.025282290	0.00044589313
0.099375682	0.025236024	0.00044760710
0.099507171	0.024405573	0.00044027426
0.099638659	0.024882249	0.00044629582
0.099770148	0.024444860	0.00044095387
0.099901637	0.023825630	0.00043506411
0.10003313	0.024617300	0.00044421396
0.10016461	0.024043572	0.00043884795
0.10029610	0.023540157	0.00043756647
0.10042759	0.024033968	0.00043869414
0.10055908	0.024445615	0.00044181650
0.10069057	0.024185658	0.00044014310
0.10082206	0.023561475	0.00043520169
0.10095355	0.024597195	0.00044619586
0.10108504	0.024189441	0.00043845192
0.10121652	0.023891280	0.00043591392
0.10134801	0.023535968	0.00043426270
0.10147950	0.024322802	0.00043906420
0.10161099	0.024403999	0.00044104461
0.10174248	0.024195099	0.00043933089
0.10187397	0.023895249	0.00043445879
0.10200546	0.023298422	0.00043219230
0.10213694	0.023804583	0.00043249613
0.10226843	0.024077865	0.00043785174
0.10239992	0.024138275	0.00043802553
0.10253141	0.024134245	0.00043223664
0.10266290	0.024465044	0.00044009901
0.10279439	0.024459475	0.00043546370
0.10292588	0.023844113	0.00043461249
0.10305737	0.024081411	0.00043576148
0.10318885	0.023984287	0.00043260429
0.10332034	0.024090385	0.00043392059
0.10345183	0.024413838	0.00043571371
0.10358332	0.023810145	0.00043170978
0.10371481	0.023953518	0.00043222326
0.10384630	0.023872339	0.00043313442
0.10397779	0.022893079	0.00042620678
0.10410928	0.023722991	0.00043354406
0.10424076	0.024093028	0.00043218357
0.10437225	0.024167723	0.00043368234
0.10450374	0.024600320	0.00043404081
0.10463523	0.024682168	0.00043677599
0.10476672	0.023514851	0.00042702171
0.10489821	0.023922170	0.00043232696
0.10502970	0.023659362	0.00042775687
0.10516118	0.024500186	0.00043352491
0.10529267	0.024896912	0.00043879183
0.10542416	0.024594292	0.00043467076
0.10555565	0.023699293	0.00042829043
0.10568714	0.023645170	0.00042931071
0.10581863	0.025291476	0.00043802999
0.10595012	0.024050678	0.00043136154
0.10608161	0.024182062	0.00043250549
0.10621309	0.024452291	0.00043210143
0.10634458	0.024224103	0.00043029424
0.10647607	0.024152856	0.00042964071
0.10660756	0.023574762	0.00042620718
0.10673905	0.023900914	0.00042945132
0.10687054	0.023298628	0.00042707418
0.10700203	0.023501869	0.00043484284
0.10713352	0.023998697	0.00043991089
0.10726500	0.024181882	0.00044747335
0.10739649	0.023512580	0.00044777015
0.10752798	0.022824120	0.00044024444
0.10765947	0.023616166	0.00045223063
0.10779096	0.024444855	0.00045795378
0.10792245	0.024268671	0.00045866190
0.10805394	0.023304653	0.00045271254
0.10818542	0.023621370	0.00045591988
0.10831691	0.023472696	0.00045871436
0.10844840	0.024279950	0.00046521866
0.10857989	0.024233591	0.00046599330
0.10871138	0.023163306	0.00046366490
0.10884287	0.024249547	0.00046899624
0.10897436	0.024058746	0.00046903810
0.10910585	0.023704232	0.00047087182
0.10923733	0.023598970	0.00046430131
0.10936882	0.024373280	0.00047782598
0.10950031	0.024027233	0.00047214671
0.10963180	0.023659521	0.00047113290
0.10976329	0.023614572	0.00047428281
0.10989478	0.024336571	0.00048074997
0.11002627	0.024096091	0.00048300653
0.11015776	0.024139253	0.00047763097
0.11028924	0.023592542	0.00047761240
0.11042073	0.024189263	0.00048767713
0.11055222	0.024055564	0.00048160370
0.11068371	0.024404517	0.00048694381
0.11081520	0.023257609	0.00048091054
0.11094669	0.023473715	0.00047797553
0.11107818	0.023599605	0.00048585354
0.11120966	0.023870093	0.00048644020
0.11134115	0.023532750	0.00048585142
0.11147264	0.024144155	0.00048954894
0.11160413	0.024492333	0.00049468809
0.11173562	0.023412423	0.00049022618
0.11186711	0.023735044	0.00047438795
0.11199860	0.022994813	0.00046981074
0.11213009	0.024298110	0.00047208124
0.11226157	0.023790259	0.00046492559
0.11239306	0.024265372	0.00046856951
0.11252455	0.024532366	0.00046955032
0.11265604	0.025403472	0.00047526884
0.11278753	0.024315235	0.00046157686
0.11291902	0.023524107	0.00045484673
0.11305051	0.023666975	0.00045813882
0.11318200	0.023977689	0.00045646553
0.11331348	0.023293947	0.00045159928
0.11344497	0.023238478	0.00045041463
0.11357646	0.023760801	0.00045077400
0.11370795	0.023453729	0.00045008461
0.11383944	0.024071852	0.00045359563
0.11397093	0.023995729	0.00045264575
0.11410242	0.023176130	0.00044666318
0.11423390	0.022984097	0.00044054065
0.11436539	0.023965358	0.00045274377
0.11449688	0.024179988	0.00044771781
0.11462837	0.023308768	0.00044620690
0.11475986	0.023309003	0.00044196567
0.11489135	0.023733916	0.00044271338
0.11502284	0.023925805	0.00044784957
0.11515433	0.023625313	0.00044465945
0.11528581	0.024036423	0.00044571798
0.11541730	0.024034504	0.00044552300
0.11554879	0.023901308	0.00044222297
0.11568028	0.023945148	0.00044664317
0.11581177	0.023689404	0.00044328647
0.11594326	0.024600340	0.00044842292
0.11607475	0.023614935	0.00044131493
0.11620624	0.024032618	0.00044092809
0.11633772	0.024167963	0.00044453903
0.11646921	0.023593460	0.00043923717
0.11660070	0.024389072	0.00044361606
0.11673219	0.023841594	0.00043722172
0.11686368	0.023917806	0.00043759587
0.11699517	0.025149448	0.00044766068
0.11712666	0.024021783	0.00043879147
0.11725814	0.023174528	0.00043025829
0.11738963	0.024235044	0.00043533250
0.11752112	0.024214072	0.00043431116
0.11765261	0.024512242	0.00043851946
0.11778410	0.024136143	0.00043664566
0.11791559	0.023556040	0.00043070735
0.11804708	0.023822926	0.00043099502
0.11817857	0.023795905	0.00043199410
0.11831005	0.024269075	0.00043155620
0.11844154	0.023382680	0.00042875814
0.11857303	0.023988590	0.00042948419
0.11870452	0.023161399	0.00042327424
0.11883601	0.023634580	0.00042720031
0.11896750	0.024433978	0.00043283856
0.11909899	0.023970379	0.00042905523
0.11923048	0.023478319	0.00042036758
0.11936196	0.024674792	0.00043215526
0.11949345	0.023185865	0.00041830895
0.11962494	0.023325487	0.00042071356
0.11975643	0.023711876	0.00042493556
0.11988792	0.024103983	0.00042272556
0.12001941	0.023767003	0.00042161962
0.12015090	0.023011003	0.00041623567
0.12028239	0.023945918	0.00042357127
0.12041387	0.024396208	0.00042409776
0.12054536	0.023804698	0.00041759939
0.12067685	0.024036441	0.00042285026
0.12080834	0.023813728	0.00042007854
0.12093983	0.024010115	0.00041793087
0.12107132	0.024333282	0.00042505707
0.12120281	0.023739795	0.00041748677
0.12133429	0.023893240	0.00041769613
0.12146578	0.023953379	0.00041892729
0.12159727	0.023900279	0.00041608062
0.12172876	0.023685683	0.00041671782
0.12186025	0.023318147	0.00041309793
0.12199174	0.023243775	0.00041270449
0.12212323	0.023358402	0.00041342006
0.12225472	0.023433444	0.00041315837
0.12238620	0.023866415	0.00041824635
0.12251769	0.024095623	0.00041642614
0.12264918	0.023642841	0.00041625406
0.12278067	0.023587735	0.00041490367
0.12291216	0.023755876	0.00041526895
0.12304365	0.023917347	0.00041585931
0.12317514	0.024005585	0.00041433313
0.12330663	0.023241882	0.00041169802
0.12343811	0.023686175	0.00041468121
0.12356960	0.023482960	0.00041165431
0.12370109	0.023556835	0.00041273075
0.12383258	0.023696814	0.00041395266
0.12396407	0.023999778	0.00041246737
0.12409556	0.023684321	0.00041490786
0.12422705	0.023214533	0.00040846664
0.12435853	0.023434715	0.00041187277
0.12449002	0.024560474	0.00041699652
0.12462151	0.023011889	0.00040835736
0.12475300	0.023807307	0.00041376191
0.12488449	0.023952501	0.00041339391
0.12501598	0.023883819	0.00041448603
0.12514747	0.023475909	0.00040932522
0.12527896	0.023474641	0.00040817122
0.12541044	0.024460702	0.00041888117
0.12554193	0.024159056	0.00041459820
0.12567342	0.023873082	0.00041115466
0.12580491	0.023659465	0.00041192429
0.12593640	0.023665761	0.00040760086
0.12606789	0.023986534	0.00041339498
0.12619938	0.024092937	0.00041171342
0.12633087	0.024068737	0.00041280554
0.12646235	0.023971463	0.00041204286
0.12659384	0.023567903	0.00040508096
0.12672533	0.023576764	0.00041059991
0.12685682	0.024139345	0.00041013452
0.12698831	0.023460843	0.00040828172
0.12711980	0.023385653	0.00040552851
0.12725129	0.023588497	0.00040734273
0.12738277	0.023944587	0.00040958544
0.12751426	0.023606661	0.00040739968
0.12764575	0.024095481	0.00041100363
0.12777724	0.023297989	0.00040319115
0.12790873	0.023677362	0.00040698602
0.12804022	0.024402583	0.00041309590
0.12817171	0.023460303	0.00040569836
0.12830320	0.024330704	0.00040988172
0.12843468	0.023111939	0.00040276929
0.12856617	0.023890086	0.00040690524
0.12869766	0.023362502	0.00040411696
0.12882915	0.023520045	0.00040678316
0.12896064	0.023091487	0.00040047533
0.12909213	0.024386361	0.00040824600
0.12922362	0.024587606	0.00041043474
0.12935511	0.023767883	0.00040590713
0.12948659	0.023365929	0.00040340740
0.12961808	0.023545445	0.00040341761
0.12974957	0.023618015	0.00040457581
0.12988106	0.022856796	0.00039828985
0.13001255	0.023620922	0.00040402155
0.13014404	0.023544908	0.00040519561
0.13027553	0.023700092	0.00040326276
0.13040701	0.023896460	0.00040376030
0.13053850	0.023368407	0.00040199717
0.13066999	0.024226505	0.00040569034
0.13080148	0.024258288	0.00040940651
0.13093297	0.023662499	0.00040245353
0.13106446	0.024133135	0.00040616257
0.13119595	0.023805890	0.00040246633
0.13132744	0.024045267	0.00040439891
0.13145892	0.023810096	0.00040367145
0.13159041	0.023881167	0.00040201575
0.13172190	0.024394527	0.00040615258
0.13185339	0.024043916	0.00040544418
0.13198488	0.024311784	0.00040572712
0.13211637	0.023674328	0.00040222099
0.13224786	0.023457913	0.00039838109
0.13237935	0.022960863	0.00039662430
0.13251083	0.023894764	0.00040255939
0.13264232	0.023845276	0.00040250894
0.13277381	0.023778963	0.00040291036
0.13290530	0.025028893	0.00040782056
0.13303679	0.024136755	0.00040426483
0.13316828	0.024327361	0.00040776252
0.13329977	0.024160316	0.00040166648
0.13343125	0.024084269	0.00040661021
0.13356274	0.023219040	0.00039439532
0.13369423	0.023698184	0.00039984070
0.13382572	0.023494010	0.00040034501
0.13395721	0.023006010	0.00039435946
0.13408870	0.023520126	0.00039892132
0.13422019	0.023736101	0.00039679776
0.13435168	0.023804307	0.00040125888
0.13448316	0.024054212	0.00040419300
0.13461465	0.023516180	0.00039574710
0.13474614	0.024300531	0.00040374149
0.13487763	0.024714409	0.00040671692
0.13500912	0.024142175	0.00040115047
0.13514061	0.023686074	0.00039849195
0.13527210	0.023393043	0.00039737975
0.13540359	0.023816669	0.00039862218
0.13553507	0.023626647	0.00039737245
0.13566656	0.023536819	0.00039613538
0.13579805	0.023455143	0.00039626824
0.13592954	0.023884202	0.00039731557
0.13606103	0.023480233	0.00039941582
0.13619252	0.023646319	0.00039599214
0.13632401	0.024533044	0.00040054159
0.13645549	0.023161202	0.00039506434
0.13658698	0.024218192	0.00039946261
0.13671847	0.024248767	0.00040058565
0.13684996	0.023454720	0.00039514162
0.13698145	0.022929271	0.00039041115
0.13711294	0.023505735	0.00039481103
0.13724443	0.023768137	0.00039703719
0.13737592	0.023532377	0.00039466831
0.13750740	0.023909749	0.00039847107
0.13763889	0.023040852	0.00038874822
0.13777038	0.024283885	0.00039933913
0.13790187	0.023345127	0.00039256006
0.13803336	0.022950409	0.00038910721
0.13816485	0.023158879	0.00039188256
0.13829634	0.023512097	0.00039145918
0.13842783	0.023452770	0.00039377931
0.13855931	0.023458555	0.00039176964
0.13869080	0.023340436	0.00039186796
0.13882229	0.023642502	0.00039363735
0.13895378	0.023421014	0.00039109412
0.13908527	0.023243207	0.00039261257
0.13921676	0.023816868	0.00039484289
0.13934825	0.024248179	0.00039570807
0.13947973	0.023947511	0.00039547584
0.13961122	0.023841795	0.00039411752
0.13974271	0.023894878	0.00039390938
0.13987420	0.023880347	0.00039429602
0.14000569	0.023567457	0.00038972732
0.14013718	0.023471195	0.00038944271
0.14026867	0.023621923	0.00039260969
0.14040016	0.023568079	0.00039248378
0.14053164	0.024401489	0.00039812977
0.14066313	0.024079606	0.00039208497
0.14079462	0.023511082	0.00038972617
0.14092611	0.023957282	0.00039208221
0.14105760	0.023775708	0.00039181996
0.14118909	0.023822573	0.00039376325
0.14132058	0.023587082	0.00038739058
0.14145207	0.023905509	0.00039152050
0.14158355	0.023172437	0.00038635591
0.14171504	0.023802579	0.00039085595
0.14184653	0.023729000	0.00039041081
0.14197802	0.023522189	0.00038735046
0.14210951	0.023436059	0.00038604931
0.14224100	0.023118365	0.00038513700
0.14237249	0.023301949	0.00038583600
0.14250398	0.023473046	0.00038919387
0.14263546	0.024142696	0.00038941026
0.14276695	0.023797096	0.00039033649
0.14289844	0.023579399	0.00038686172
0.14302993	0.023253039	0.00038592544
0.14316142	0.023375484	0.00038601417
0.14329291	0.023995880	0.00038869295
0.14342440	0.023895166	0.00038886555
0.14355588	0.023632743	0.00038668892
0.14368737	0.023659669	0.00038823801
0.14381886	0.024022346	0.00039077783
0.14395035	0.023048832	0.00038111843
0.14408184	0.023093794	0.00038456889
0.14421333	0.023449150	0.00038606629
0.14434482	0.023980074	0.00038816834
0.14447631	0.023597221	0.00038576221
0.14460779	0.023479823	0.00038563255
0.14473928	0.023852181	0.00038812626
0.14487077	0.023142195	0.00038344492
0.14500226	0.023058605	0.00038251325
0.14513375	0.023669049	0.00038798718
0.14526524	0.023792775	0.00038536502
0.14539673	0.023588262	0.00038550281
0.14552822	0.023875012	0.00038879043
0.14565970	0.023576230	0.00038441074
0.14579119	0.024012564	0.00038927582
0.14592268	0.023748416	0.00038611209
0.14605417	0.023513842	0.00038445469
0.14618566	0.023315047	0.00038435394
0.14631715	0.023495051	0.00038254213
0.14644864	0.023596421	0.00038480502
0.14658012	0.023691484	0.00038476031
0.14671161	0.023499352	0.00038375839
0.14684310	0.024241252	0.00039035670
0.14697459	0.023626573	0.00038449833
0.14710608	0.023778012	0.00038458317
0.14723757	0.023614827	0.00038367691
0.14736906	0.023701592	0.00038389076
0.14750055	0.023014906	0.00038143990
0.14763203	0.024071268	0.00038632440
0.14776352	0.023744308	0.00038316002
0.14789501	0.023354970	0.00038316053
0.14802650	0.022889188	0.00037731038
0.14815799	0.023467725	0.00038324190
0.14828948	0.023011102	0.00037848918
0.14842097	0.023603871	0.00038316297
0.14855246	0.023442325	0.00038148656
0.14868394	0.023542223	0.00037924465
0.14881543	0.023809213	0.00038423338
0.14894692	0.022893180	0.00037962106
0.14907841	0.023466877	0.00038119625
0.14920990	0.024218177	0.00038686182
0.14934139	0.024135843	0.00038486845
0.14947288	0.023155964	0.00038110246
0.14960436	0.023530551	0.00038107082
0.14973585	0.023236574	0.00037928421
0.14986734	0.023093575	0.00037957381
0.14999883	0.022754123	0.00037602802
0.15013032	0.022810521	0.00037698226
0.15026181	0.024332409	0.00038753693
0.15039330	0.023956962	0.00038322266
0.15052479	0.024388345	0.00038744489
0.15065627	0.023480062	0.00037968066
0.15078776	0.023049112	0.00037873342
0.15091925	0.023229020	0.00037811345
0.15105074	0.024378106	0.00038567470
0.15118223	0.023338506	0.00037938183
0.15131372	0.023928121	0.00038241415
0.15144521	0.023712320	0.00038056446
0.15157670	0.024157552	0.00038373518
0.15170818	0.023778877	0.00037884816
0.15183967	0.023617603	0.00037909973
0.15197116	0.023155225	0.00037664449
0.15210265	0.023378711	0.00037739063
0.15223414	0.023360941	0.00037730636
0.15236563	0.023454383	0.00037648549
0.15249712	0.023624229	0.00037901878
0.15262860	0.022723575	0.00037347057
0.15276009	0.023628240	0.00037977083
0.15289158	0.023377958	0.00037789413
0.15302307	0.023543673	0.00037674213
0.15315456	0.023596116	0.00037789870
0.15328605	0.023546227	0.00037794033
0.15341754	0.023888638	0.00038097630
0.15354903	0.023549861	0.00037662329
0.15368051	0.023747927	0.00037810702
0.15381200	0.023400683	0.00037580652
0.15394349	0.023233035	0.00037528917
0.15407498	0.023842996	0.00038016647
0.15420647	0.023498331	0.00037548385
0.15433796	0.023620964	0.00037707601
0.15446945	0.023147467	0.00037307576
0.15460094	0.023574122	0.00037699418
0.15473242	0.023085068	0.00037399503
0.15486391	0.023699615	0.00037699020
0.15499540	0.023631039	0.00037524337
0.15512689	0.023573764	0.00037622068
0.15525838	0.023417680	0.00037437768
0.15538987	0.023752607	0.00037601594
0.15552136	0.023828099	0.00037681953
0.15565284	0.023382799	0.00037346354
0.15578433	0.023892158	0.00037823553
0.15591582	0.023954986	0.00037824792
0.15604731	0.023314442	0.00037393274
0.15617880	0.023139240	0.00037233558
0.15631029	0.023623376	0.00037606145
0.15644178	0.023422308	0.00037255874
0.15657327	0.024225488	0.00037962515
0.15670475	0.023914674	0.00037606480
0.15683624	0.023741725	0.00037516615
0.15696773	0.024160626	0.00037799628
0.15709922	0.024014353	0.00037614080
0.15723071	0.023814973	0.00037553319
0.15736220	0.024101749	0.00037537007
0.15749369	0.023686283	0.00037388311
0.15762518	0.023500570	0.00037316342
0.15775666	0.023435360	0.00037196532
0.15788815	0.024081642	0.00037737438
0.15801964	0.023828747	0.00037324355
0.15815113	0.023949839	0.00037606350
0.15828262	0.023466154	0.00037264954
0.15841411	0.023816511	0.00037403916
0.15854560	0.022905038	0.00037003880
0.15867708	0.022868261	0.00036606654
0.15880857	0.023832221	0.00037324799
0.15894006	0.023530888	0.00037091586
0.15907155	0.023425570	0.00037078968
0.15920304	0.023220384	0.00037113465
0.15933453	0.023560529	0.00037111525
0.15946602	0.024227968	0.00037573754
0.15959751	0.023921041	0.00037343058
0.15972899	0.022771050	0.00036680558
0.15986048	0.023413116	0.00037198213
0.15999197	0.023099892	0.00036713204
0.16012346	0.023751502	0.00037277493
0.16025495	0.023693482	0.00037244807
0.16038644	0.023649938	0.00037049268
0.16051793	0.023378925	0.00037040116
0.16064942	0.023583129	0.00036913734
0.16078090	0.023208912	0.00036938676
0.16091239	0.023558044	0.00037139614
0.16104388	0.023209007	0.00036763579
0.16117537	0.024016548	0.00037373946
0.16130686	0.023260098	0.00036696538
0.16143835	0.022914434	0.00036740513
0.16156984	0.023161883	0.00036854920
0.16170133	0.023473518	0.00036637951
0.16183281	0.023599306	0.00037143738
0.16196430	0.023255875	0.00036650293
0.16209579	0.023450897	0.00036856414
0.16222728	0.024161690	0.00037461198
0.16235877	0.023355272	0.00036600417
0.16249026	0.023064670	0.00036561113
0.16262175	0.023630339	0.00036841365
0.16275323	0.023571764	0.00036856827
0.16288472	0.024192662	0.00037181482
0.16301621	0.023702801	0.00036924542
0.16314770	0.023167714	0.00036692962
0.16327919	0.023333412	0.00036581458
0.16341068	0.023451762	0.00036772946
0.16354217	0.023314595	0.00036757257
0.16367366	0.023120243	0.00036398142
0.16380514	0.023200042	0.00036749378
0.16393663	0.023111280	0.00036611626
0.16406812	0.023655176	0.00036614057
0.16419961	0.023319593	0.00036677843
0.16433110	0.023516941	0.00036727628
0.16446259	0.023455487	0.00036720086
0.16459408	0.023584900	0.00036834593
0.16472557	0.023751837	0.00036803417
0.16485705	0.023713117	0.00036895120
0.16498854	0.023807815	0.00036814116
0.16512003	0.022971455	0.00036469767
0.16525152	0.023147458	0.00036482078
0.16538301	0.023893054	0.00036640219
0.16551450	0.023502264	0.00036690197
0.16564599	0.024045931	0.00036993762
0.16577747	0.023632089	0.00036686513
0.16590896	0.024023114	0.00037020923
0.16604045	0.023716352	0.00036609916
0.16617194	0.024077011	0.00036908230
0.16630343	0.023405758	0.00036345774
0.16643492	0.023741853	0.00036577303
0.16656641	0.023755509	0.00036746357
0.16669790	0.023013423	0.00036025150
0.16682938	0.022917421	0.00036188519
0.16696087	0.024108803	0.00036906356
0.16709236	0.023981265	0.00036677325
0.16722385	0.022923956	0.00036220771
0.16735534	0.023306530	0.00036291485
0.16748683	0.023485143	0.00036443458
0.16761832	0.023855040	0.00036771842
0.16774981	0.023476618	0.00036189708
0.16788129	0.024081798	0.00036756524
0.16801278	0.023849017	0.00036472367
0.16814427	0.024277723	0.00036947351
0.16827576	0.023380214	0.00036440022
0.16840725	0.023497422	0.00036278037
0.16853874	0.022748851	0.00035850376
0.16867023	0.023914007	0.00036440346
0.16880171	0.023241820	0.00036228430
0.16893320	0.023883941	0.00036646754
0.16906469	0.024020919	0.00036532087
0.16919618	0.023599038	0.00036451699
0.16932767	0.023474888	0.00036245199
0.16945916	0.023304876	0.00036289308
0.16959065	0.023171754	0.00036047885
0.16972214	0.023154138	0.00035881899
0.16985362	0.023620544	0.00036326328
0.16998511	0.022794416	0.00035745431
0.17011660	0.022945106	0.00035887894
0.17024809	0.023582432	0.00036256681
0.17037958	0.023346361	0.00036002823
0.17051107	0.022760625	0.00035784512
0.17064256	0.023503544	0.00036209599
0.17077405	0.024150460	0.00036480902
0.17090553	0.023611338	0.00036271425
0.17103702	0.023613194	0.00036166089
0.17116851	0.022901894	0.00035756854
0.17130000	0.023958297	0.00036433409
0.17143149	0.023263366	0.00035905789
0.17156298	0.023925719	0.00036383656
0.17169447	0.023069730	0.00035711137
0.17182595	0.023704682	0.00036213414
0.17195744	0.023248729	0.00035912426
0.17208893	0.023165086	0.00035729058
0.17222042	0.024160261	0.00036423339
0.17235191	0.023883489	0.00036169222
0.17248340	0.023547277	0.00035972279
0.17261489	0.023989845	0.00036370999
0.17274638	0.023770585	0.00035965090
0.17287786	0.023543747	0.00036015039
0.17300935	0.023416865	0.00035865850
0.17314084	0.023720319	0.00036101185
0.17327233	0.023305694	0.00035805315
0.17340382	0.023649749	0.00035944157
0.17353531	0.024024669	0.00036254154
0.17366680	0.022850971	0.00035480812
0.17379829	0.023292721	0.00035710247
0.17392977	0.023297638	0.00035807026
0.17406126	0.023005524	0.00035595150
0.17419275	0.023825114	0.00036001219
0.17432424	0.023162393	0.00035547918
0.17445573	0.023001472	0.00035467456
0.17458722	0.023836336	0.00036125952
0.17471871	0.023940703	0.00036045036
0.17485019	0.023679041	0.00035923328
0.17498168	0.024144833	0.00036154044
0.17511317	0.023200083	0.00035668567
0.17524466	0.023972490	0.00036197204
0.17537615	0.023359042	0.00035596446
0.17550764	0.023548496	0.00035603421
0.17563913	0.023741620	0.00035914938
0.17577062	0.023676765	0.00035761266
0.17590210	0.023489517	0.00035870555
0.17603359	0.023465692	0.00035650049
0.17616508	0.023675952	0.00035944151
0.17629657	0.023868300	0.00036116452
0.17642806	0.024219677	0.00035892985
0.17655955	0.024236730	0.00036216845
0.17669104	0.024017005	0.00035895014
0.17682253	0.023901033	0.00035736137
0.17695401	0.023847356	0.00035954856
0.17708550	0.023454094	0.00035546740
0.17721699	0.023421229	0.00035514765
0.17734848	0.023517169	0.00035550168
0.17747997	0.023533163	0.00035574300
0.17761146	0.023786015	0.00035930898
0.17774295	0.023413838	0.00035280791
0.17787443	0.023442962	0.00035518740
0.17800592	0.023545722	0.00035560844
0.17813741	0.022767399	0.00035105871
0.17826890	0.023656963	0.00035775720
0.17840039	0.023553180	0.00035430782
0.17853188	0.023738728	0.00035727166
0.17866337	0.023579745	0.00035543975
0.17879486	0.023811853	0.00035595076
0.17892634	0.023851427	0.00035699316
0.17905783	0.023577538	0.00035471529
0.17918932	0.023789284	0.00035717012
0.17932081	0.023412668	0.00035345740
0.17945230	0.023736705	0.00035609203
0.17958379	0.023072751	0.00035182115
0.17971528	0.023765960	0.00035410742
0.17984677	0.023447339	0.00035400400
0.17997825	0.023791387	0.00035536523
0.18010974	0.022962446	0.00034968175
0.18024123	0.023197005	0.00035165479
0.18037272	0.023254728	0.00035009449
0.18050421	0.023296288	0.00035956056
0.18063570	0.023868583	0.00036552173
0.18076719	0.023355998	0.00036277816
0.18089867	0.023781546	0.00036922383
0.18103016	0.023403661	0.00036853129
0.18116165	0.023140182	0.00036966635
0.18129314	0.023396374	0.00037072294
0.18142463	0.023478126	0.00037187263
0.18155612	0.023689555	0.00037645749
0.18168761	0.023161713	0.00037474300
0.18181910	0.023695743	0.00037860419
0.18195058	0.023114469	0.00037775324
0.18208207	0.023531646	0.00037806619
0.18221356	0.024170917	0.00038548982
0.18234505	0.023308567	0.00038057240
0.18247654	0.023311525	0.00038158095
0.18260803	0.022899038	0.00038027842
0.18273952	0.023045054	0.00038207161
0.18287101	0.023457330	0.00038632689
0.18300249	0.024317530	0.00039102555
0.18313398	0.023403662	0.00038606030
0.18326547	0.023789138	0.00039000384
0.18339696	0.023289223	0.00038747650
0.18352845	0.023310318	0.00038859485
0.18365994	0.023082544	0.00038900914
0.18379143	0.023394683	0.00039225566
0.18392292	0.023349757	0.00039393194
0.18405440	0.023070820	0.00038979018
0.18418589	0.023321206	0.00039274349
0.18431738	0.023871380	0.00039849253
0.18444887	0.023503605	0.00039544479
0.18458036	0.023506690	0.00039658669
0.18471185	0.023826321	0.00039884545
0.18484334	0.024164668	0.00040214062
0.18497482	0.022710685	0.00039518182
0.18510631	0.022458530	0.00039057842
0.18523780	0.023114307	0.00039862034
0.18536929	0.023616343	0.00039507038
0.18550078	0.023326949	0.00038687607
0.18563227	0.023145954	0.00038560572
0.18576376	0.023335141	0.00038002824
0.18589525	0.024052336	0.00038855846
0.18602673	0.023687559	0.00038242609
0.18615822	0.023596971	0.00038085057
0.18628971	0.023427448	0.00037828217
0.18642120	0.023138815	0.00037431558
0.18655269	0.023015037	0.00037599973
0.18668418	0.022618372	0.00036907967
0.18681567	0.023117758	0.00037109677
0.18694716	0.023742392	0.00037598574
0.18707864	0.023363190	0.00036994542
0.18721013	0.023436125	0.00037222341
0.18734162	0.023448786	0.00037246028
0.18747311	0.024070789	0.00037187552
0.18760460	0.024132677	0.00037513732
0.18773609	0.023672981	0.00036738020
0.18786758	0.023981134	0.00037004884
0.18799906	0.023565445	0.00036860433
0.18813055	0.023488763	0.00036538444
0.18826204	0.023224759	0.00036462621
0.18839353	0.024131858	0.00036608337
0.18852502	0.023272200	0.00036352032
0.18865651	0.023501062	0.00036531233
0.18878800	0.023681973	0.00036159515
0.18891949	0.023566473	0.00036217805
0.18905097	0.023402074	0.00036011603
0.18918246	0.023593734	0.00036145319
0.18931395	0.023288064	0.00035917246
0.18944544	0.023722217	0.00036060451
0.18957693	0.023628074	0.00036058758
0.18970842	0.023658615	0.00035771405
0.18983991	0.023144577	0.00035680565
0.18997140	0.023154396	0.00035653008
0.19010288	0.023212807	0.00035379610
0.19023437	0.023318585	0.00035631755
0.19036586	0.023464033	0.00035535058
0.19049735	0.023387142	0.00035473376
0.19062884	0.022844025	0.00035189882
0.19076033	0.023020404	0.00034986937
0.19089182	0.023319235	0.00035261241
0.19102330	0.022940082	0.00035029645
0.19115479	0.023666510	0.00035477267
0.19128628	0.023060001	0.00035169885
0.19141777	0.023465795	0.00035257264
0.19154926	0.023293309	0.00035185826
0.19168075	0.023303377	0.00035132361
0.19181224	0.023373897	0.00035283708
0.19194373	0.022856395	0.00034950417
0.19207521	0.022903123	0.00034820975
0.19220670	0.023543404	0.00035143833
0.19233819	0.023395449	0.00035183738
0.19246968	0.022577492	0.00034693955
0.19260117	0.023682682	0.00035291415
0.19273266	0.023149474	0.00034963544
0.19286415	0.023160680	0.00034861002
0.19299564	0.023148963	0.00035203656
0.19312712	0.023724481	0.00035180030
0.19325861	0.023515633	0.00035207836
0.19339010	0.024350551	0.00035399091
0.19352159	0.023523662	0.00035098105
0.19365308	0.022516975	0.00034593219
0.19378457	0.023519451	0.00034992602
0.19391606	0.023537482	0.00035187522
0.19404754	0.023159173	0.00034794240
0.19417903	0.024209462	0.00035459348
0.19431052	0.023350336	0.00034968708
0.19444201	0.023750205	0.00035143617
0.19457350	0.023479560	0.00034933802
0.19470499	0.023017024	0.00034548879
0.19483648	0.023756363	0.00035097086
0.19496797	0.023374774	0.00034916469
0.19509945	0.023510368	0.00034963614
0.19523094	0.023512147	0.00034911530
0.19536243	0.024031597	0.00035109592
0.19549392	0.023740780	0.00034911466
0.19562541	0.023767624	0.00035107815
0.19575690	0.022998163	0.00034540256
0.19588839	0.023852504	0.00035009088
0.19601988	0.022901308	0.00034354294
0.19615136	0.023014344	0.00034445398
0.19628285	0.022851104	0.00034506877
0.19641434	0.023257281	0.00034646317
0.19654583	0.023355157	0.00034707260
0.19667732	0.023267177	0.00034598555
0.19680881	0.023102925	0.00034688390
0.19694030	0.023574466	0.00034805246
0.19707178	0.023704727	0.00034715182
0.19720327	0.023664973	0.00034747321
0.19733476	0.023571729	0.00034603385
0.19746625	0.023157654	0.00034484849
0.19759774	0.023352645	0.00034708837
0.19772923	0.023801160	0.00034782458
0.19786072	0.023091706	0.00034379929
0.19799221	0.022998791	0.00034431904
0.19812369	0.023171179	0.00034376677
0.19825518	0.023221217	0.00034612353
0.19838667	0.023536840	0.00034537595
0.19851816	0.023012948	0.00034304538
0.19864965	0.022524437	0.00033995382
0.19878114	0.023530308	0.00034503163
0.19891263	0.022931262	0.00034401743
0.19904412	0.023029722	0.00034263665
0.19917560	0.023626448	0.00034680667
0.19930709	0.023213063	0.00034363882
0.19943858	0.022739460	0.00033956741
0.19957007	0.022736181	0.00034187545
0.19970156	0.023013151	0.00034150374
0.19983305	0.022841036	0.00034156775
0.19996454	0.023544394	0.00034444040
0.20009602	0.023375501	0.00034321802
0.20022751	0.023226093	0.00034231575
0.20035900	0.023513656	0.00034541618
0.20049049	0.023657042	0.00034487974
0.20062198	0.023052483	0.00034144943
0.20075347	0.023431380	0.00034229268
0.20088496	0.022910348	0.00034098075
0.20101645	0.022866851	0.00033892967
0.20114793	0.022841381	0.00033814211
0.20127942	0.023103427	0.00034241489
0.20141091	0.023677577	0.00034357046
0.20154240	0.023469499	0.00034313619
0.20167389	0.023059154	0.00034159548
0.20180538	0.022898997	0.00033762321
0.20193687	0.023245496	0.00034177211
0.20206836	0.023185656	0.00034054320
0.20219984	0.023262401	0.00034164584
0.20233133	0.023150093	0.00034179252
0.20246282	0.023613223	0.00034142401
0.20259431	0.023091888	0.00033986779
0.20272580	0.022796952	0.00033772965
0.20285729	0.023320719	0.00034084489
0.20298878	0.023438973	0.00034234166
0.20312027	0.023288062	0.00033801799
0.20325175	0.023589344	0.00034286706
0.20338324	0.023193576	0.00033863537
0.20351473	0.023274439	0.00033977355
0.20364622	0.023773366	0.00034292956
0.20377771	0.023007479	0.00033704310
0.20390920	0.022702311	0.00033711879
0.20404069	0.023733486	0.00034121669
0.20417217	0.023149551	0.00033995847
0.20430366	0.023309656	0.00033980526
0.20443515	0.022882716	0.00033503946
0.20456664	0.022918846	0.00033702868
0.20469813	0.023023307	0.00033824043
0.20482962	0.023024074	0.00033614376
0.20496111	0.023675409	0.00034058563
0.20509260	0.023300913	0.00033712827
0.20522408	0.023048670	0.00033732319
0.20535557	0.023365994	0.00033873475
0.20548706	0.023620481	0.00033902396
0.20561855	0.023201348	0.00033916601
0.20575004	0.023426550	0.00033736418
0.20588153	0.023180272	0.00033725410
0.20601302	0.023069055	0.00033697449
0.20614451	0.023205145	0.00033571345
0.20627599	0.023287501	0.00033772858
0.20640748	0.023802456	0.00033884637
0.20653897	0.023273841	0.00033822244
0.20667046	0.023258769	0.00033674907
0.20680195	0.023027023	0.00033496557
0.20693344	0.022821965	0.00033521065
0.20706493	0.023388942	0.00033742835
0.20719641	0.022986905	0.00033609473
0.20732790	0.023555432	0.00033932976
0.20745939	0.023125912	0.00033481088
0.20759088	0.022782383	0.00033457828
0.20772237	0.023609905	0.00033873513
0.20785386	0.023334281	0.00033637194
0.20798535	0.023827241	0.00034155970
0.20811684	0.023313062	0.00033528703
0.20824832	0.023234255	0.00033633578
0.20837981	0.022886432	0.00033506636
0.20851130	0.023013369	0.00033590844
0.20864279	0.022901123	0.00033436331
0.20877428	0.023691108	0.00033653129
0.20890577	0.022774779	0.00033315709
0.20903726	0.023281425	0.00033537879
0.20916875	0.023466393	0.00033714559
0.20930023	0.023595651	0.00033880282
0.20943172	0.023556337	0.00033714772
0.20956321	0.023102273	0.00033400830
0.20969470	0.023280856	0.00033523272
0.20982619	0.023517463	0.00033709240
0.20995768	0.023778556	0.00033903167
0.21008917	0.023211892	0.00033310854
0.21022065	0.022928593	0.00033295838
0.21035214	0.022859355	0.00033435880
0.21048363	0.023192082	0.00033297775
0.21061512	0.022787013	0.00033459638
0.21074661	0.023809973	0.00033572218
0.21087810	0.023923517	0.00033708089
0.21100959	0.023787219	0.00033821603
0.21114108	0.023064581	0.00033215696
0.21127256	0.023406823	0.00033674347
0.21140405	0.023104096	0.00033264896
0.21153554	0.023453443	0.00033587506
0.21166703	0.023316462	0.00033468108
0.21179852	0.023057221	0.00033227884
0.21193001	0.023536866	0.00033698104
0.21206150	0.023360776	0.00033185859
0.21219299	0.023032543	0.00033085433
0.21232447	0.023297448	0.00033468232
0.21245596	0.024420246	0.00033850480
0.21258745	0.023792781	0.00033703774
0.21271894	0.023072042	0.00033193865
0.21285043	0.022800754	0.00033026180
0.21298192	0.023072082	0.00033427607
0.21311341	0.023063186	0.00033054841
0.21324489	0.023204230	0.00033296648
0.21337638	0.023033538	0.00032990267
0.21350787	0.022770908	0.00032975860
0.21363936	0.023017392	0.00033277166
0.21377085	0.023049285	0.00032999768
0.21390234	0.023054391	0.00033173712
0.21403383	0.023075600	0.00033142124
0.21416532	0.023756408	0.00033532534
0.21429680	0.023207444	0.00033234858
0.21442829	0.023216703	0.00033148321
0.21455978	0.023426397	0.00033174211
0.21469127	0.023362783	0.00033257263
0.21482276	0.023408404	0.00033178193
0.21495425	0.023333650	0.00033194163
0.21508574	0.022735705	0.00032819089
0.21521723	0.023434578	0.00033314109
0.21534871	0.022774189	0.00032983363
0.21548020	0.023674932	0.00033084418
0.21561169	0.023239246	0.00033158186
0.21574318	0.023110002	0.00033114970
0.21587467	0.023723375	0.00033226855
0.21600616	0.023003935	0.00032930993
0.21613765	0.023123315	0.00032914083
0.21626913	0.023941019	0.00033587434
0.21640062	0.023322655	0.00033137361
0.21653211	0.022858007	0.00032851376
0.21666360	0.022955899	0.00032871349
0.21679509	0.022675934	0.00032615759
0.21692658	0.023511611	0.00033238735
0.21705807	0.023391296	0.00033163114
0.21718956	0.023752599	0.00033148912
0.21732104	0.023239383	0.00033038987
0.21745253	0.023560593	0.00033088005
0.21758402	0.023445333	0.00033110250
0.21771551	0.023247240	0.00032982435
0.21784700	0.023131585	0.00032800690
0.21797849	0.022854897	0.00032852683
0.21810998	0.022961803	0.00032772362
0.21824147	0.023313276	0.00032946617
0.21837295	0.023103978	0.00032958014
0.21850444	0.023564586	0.00032947953
0.21863593	0.022853307	0.00032844148
0.21876742	0.023348499	0.00032866097
0.21889891	0.023508660	0.00033047087
0.21903040	0.023184460	0.00032907101
0.21916189	0.023379876	0.00032757297
0.21929337	0.022917723	0.00032638424
0.21942486	0.023036446	0.00032647556
0.21955635	0.023667046	0.00033130913
0.21968784	0.023333911	0.00032878091
0.21981933	0.023223125	0.00032633812
0.21995082	0.022513581	0.00032388343
0.22008231	0.023407704	0.00032743770
0.22021380	0.023522961	0.00033003810
0.22034528	0.023355686	0.00032990019
0.22047677	0.023377906	0.00032680914
0.22060826	0.023160279	0.00032775491
0.22073975	0.023725747	0.00032894417
0.22087124	0.023422816	0.00032844442
0.22100273	0.022957929	0.00032608343
0.22113422	0.022200735	0.00031955232
0.22126571	0.022949608	0.00032548859
0.22139719	0.022879366	0.00032593475
0.22152868	0.023217165	0.00032714906
0.22166017	0.023458564	0.00032839506
0.22179166	0.023771055	0.00032813170
0.22192315	0.023575896	0.00032900582
0.22205464	0.023087836	0.00032559297
0.22218613	0.023200917	0.00032617590
0.22231761	0.023355411	0.00032581611
0.22244910	0.023337196	0.00032638338
0.22258059	0.023867843	0.00032975848
0.22271208	0.023291004	0.00032702046
0.22284357	0.023343564	0.00032586657
0.22297506	0.023240363	0.00032751334
0.22310655	0.023494598	0.00032623754
0.22323804	0.023267337	0.00032743438
0.22336952	0.023185542	0.00032639458
0.22350101	0.023221818	0.00032468348
0.22363250	0.023277552	0.00032501244
0.22376399	0.022612539	0.00032132439
0.22389548	0.022948353	0.00032437383
0.22402697	0.023708861	0.00032942045
0.22415846	0.022344646	0.00032049290
0.22428995	0.022948818	0.00032306553
0.22442143	0.023261458	0.00032420246
0.22455292	0.022966481	0.00032266354
0.22468441	0.023522793	0.00032736892
0.22481590	0.023521789	0.00032680691
0.22494739	0.022614500	0.00032066513
0.22507888	0.023118335	0.00032368832
0.22521037	0.023205809	0.00032529141
0.22534186	0.023520840	0.00032761372
0.22547334	0.023246728	0.00032322558
0.22560483	0.022900559	0.00032103890
0.22573632	0.022771744	0.00032206443
0.22586781	0.023398311	0.00032537744
0.22599930	0.023295963	0.00032595853
0.22613079	0.023042528	0.00032135241
0.22626228	0.022660798	0.00032162609
0.22639376	0.022997250	0.00032162346
0.22652525	0.022950175	0.00032160432
0.22665674	0.023104816	0.00032398772
0.22678823	0.023105249	0.00032186839
0.22691972	0.023429826	0.00032472595
0.22705121	0.023556471	0.00032456960
0.22718270	0.023583177	0.00032614875
0.22731419	0.022866269	0.00032229213
0.22744567	0.022895214	0.00032100504
0.22757716	0.023615860	0.00032423080
0.22770865	0.023475587	0.00032354381
0.22784014	0.023403443	0.00032248706
0.22797163	0.023441277	0.00032536284
0.22810312	0.022961892	0.00031968358
0.22823461	0.022975670	0.00032091988
0.22836610	0.023104126	0.00032342948
0.22849758	0.023044714	0.00032030494
0.22862907	0.023400822	0.00032444472
0.22876056	0.022576826	0.00031726234
0.22889205	0.023086088	0.00032112666
0.22902354	0.022809944	0.00032008499
0.22915503	0.023078923	0.00032049361
0.22928652	0.023077466	0.00032224214
0.22941800	0.023251231	0.00032100778
0.22954949	0.022822782	0.00031924414
0.22968098	0.023327541	0.00032213253
0.22981247	0.023250640	0.00032111228
0.22994396	0.022795316	0.00031996263
0.23007545	0.022660662	0.00032192426
0.23020694	0.023048729	0.00032620869
0.23033843	0.023213227	0.00033132552
0.23046991	0.022419445	0.00032788523
0.23060140	0.023228324	0.00033485689
0.23073289	0.022829336	0.00033267839
0.23086438	0.022513530	0.00033287782
0.23099587	0.023093939	0.00033858171
0.23112736	0.023212760	0.00033838923
0.23125885	0.023378155	0.00034304452
0.23139034	0.022776895	0.00033878563
0.23152182	0.022890419	0.00033970103
0.23165331	0.023103645	0.00034407915
0.23178480	0.023540380	0.00034592499
0.23191629	0.022755979	0.00034481889
0.23204778	0.023178161	0.00034557979
0.23217927	0.022822530	0.00034357656
0.23231076	0.023282451	0.00034969018
0.23244224	0.022928196	0.00034559504
0.23257373	0.023403821	0.00034939388
0.23270522	0.023433600	0.00035074930
0.23283671	0.022995506	0.00034597827
0.23296820	0.023172518	0.00034948128
0.23309969	0.023187271	0.00034913114
0.23323118	0.023466597	0.00035026151
0.23336267	0.023496883	0.00035178527
0.23349415	0.022723907	0.00034518941
0.23362564	0.022918787	0.00034849946
0.23375713	0.023080125	0.00034849876
0.23388862	0.022637088	0.00034545146
0.23402011	0.022793278	0.00034879811
0.23415160	0.022896456	0.00034788857
0.23428309	0.022988058	0.00035073567
0.23441458	0.022947500	0.00034896948
0.23454606	0.023166521	0.00035197206
0.23467755	0.023349738	0.00035218614
0.23480904	0.023416486	0.00035336585
0.23494053	0.023269201	0.00035217008
0.23507202	0.022975520	0.00035051115
0.23520351	0.023094390	0.00035114748
0.23533500	0.023377279	0.00035274594
0.23546648	0.023442953	0.00035514208
0.23559797	0.023014156	0.00035233875
0.23572946	0.023294872	0.00035380181
0.23586095	0.023845738	0.00035672762
0.23599244	0.023546768	0.00035586828
0.23612393	0.023268913	0.00035305087
0.23625542	0.022858534	0.00035310622
0.23638691	0.022430846	0.00034943161
0.23651839	0.023363507	0.00035366693
0.23664988	0.022469912	0.00035052054
0.23678137	0.022981788	0.00035373226
0.23691286	0.022817708	0.00035328362
0.23704435	0.022945868	0.00035421136
0.23717584	0.023060483	0.00035221719
0.23730733	0.023504428	0.00035912836
0.23743882	0.023479881	0.00035708823
0.23757030	0.022761367	0.00035305270
0.23770179	0.023525175	0.00035980677
0.23783328	0.023365820	0.00035572766
0.23796477	0.023000139	0.00035581941
0.23809626	0.023089383	0.00035497742
0.23822775	0.023662924	0.00035899289
0.23835924	0.023784009	0.00036323180
0.23849072	0.022644376	0.00035219762
0.23862221	0.023359446	0.00035877985
0.23875370	0.023271557	0.00035729419
0.23888519	0.023152790	0.00035787329
0.23901668	0.023420174	0.00036150212
0.23914817	0.023237337	0.00035566647
0.23927966	0.023164687	0.00035778363
0.23941115	0.022346959	0.00035254812
0.23954263	0.023083257	0.00035869119
0.23967412	0.022294559	0.00035365632
0.23980561	0.022922163	0.00035583540
0.23993710	0.022453346	0.00035568046
0.24006859	0.022699000	0.00035577859
0.24020008	0.023033795	0.00035923826
0.24033157	0.023223882	0.00035882554
0.24046306	0.023377545	0.00035956808
0.24059454	0.023311502	0.00036140227
0.24072603	0.023527156	0.00036227320
0.24085752	0.022798266	0.00035793555
0.24098901	0.023527377	0.00036555290
0.24112050	0.023286566	0.00035817619
0.24125199	0.023421018	0.00036034669
0.24138348	0.023327075	0.00036296990
0.24151496	0.023296813	0.00035985204
0.24164645	0.022809780	0.00035906570
0.24177794	0.022552947	0.00035421897
0.24190943	0.023305079	0.00036154021
0.24204092	0.023188328	0.00036117556
0.24217241	0.023465113	0.00036121876
0.24230390	0.023081586	0.00036148450
0.24243539	0.022548059	0.00035549444
0.24256687	0.023449056	0.00036341811
0.24269836	0.022725576	0.00035979755
0.24282985	0.022503682	0.00035564331
0.24296134	0.023831136	0.00036666907
0.24309283	0.023564761	0.00036371606
0.24322432	0.023240376	0.00036205263
0.24335581	0.022973797	0.00036354024
0.24348730	0.023353558	0.00036268277
0.24361878	0.022783732	0.00035959965
0.24375027	0.023151237	0.00036050632
0.24388176	0.022809519	0.00035918737
0.24401325	0.022396669	0.00035920242
0.24414474	0.023367741	0.00036272741
0.24427623	0.022731444	0.00036007166
0.24440772	0.023833121	0.00036560697
0.24453920	0.022963950	0.00036116052
0.24467069	0.022958300	0.00036270848
0.24480218	0.023247153	0.00036245495
0.24493367	0.022822133	0.00036040467
0.24506516	0.023692210	0.00036554591
0.24519665	0.023537482	0.00036558416
0.24532814	0.023471524	0.00036587885
0.24545963	0.023360608	0.00036442447
0.24559111	0.023152073	0.00036346523
0.24572260	0.022923245	0.00036256071
0.24585409	0.022834804	0.00036062526
0.24598558	0.023496414	0.00036682894
0.24611707	0.023582430	0.00036732111
0.24624856	0.023218327	0.00036263311
0.24638005	0.022791705	0.00036210928
0.24651154	0.022919391	0.00036051434
0.24664302	0.022825811	0.00036430553
0.24677451	0.023124038	0.00036344161
0.24690600	0.023757339	0.00036827424
0.24703749	0.023577791	0.00036774364
0.24716898	0.023267152	0.00036364620
0.24730047	0.023034443	0.00036607956
0.24743196	0.022942617	0.00036300642
0.24756345	0.023291135	0.00036542585
0.24769493	0.023432971	0.00036843512
0.24782642	0.023296265	0.00036582102
0.24795791	0.022951702	0.00036481085
0.24808940	0.023438428	0.00036736977
0.24822089	0.022932247	0.00036272674
0.24835238	0.023227937	0.00036692960
0.24848387	0.023094976	0.00036508557
0.24861535	0.024447770	0.00037571534
0.24874684	0.023153834	0.00036598800
0.24887833	0.022315384	0.00036057088
0.24900982	0.023059978	0.00036607964
0.24914131	0.024099443	0.00037137579
0.24927280	0.022519335	0.00036199550
0.24940429	0.023051154	0.00036475210
0.24953578	0.023422195	0.00036829482
0.24966726	0.023849440	0.00037236094
0.24979875	0.022776694	0.00036330653
0.24993024	0.023135674	0.00036803331
0.25006173	0.022836998	0.00036434062
0.25019322	0.023061273	0.00036542043
0.25032471	0.022726305	0.00036586844
0.25045620	0.023252491	0.00036734070
0.25058769	0.023342209	0.00036960765
0.25071917	0.023777396	0.00037080039
0.25085066	0.022857910	0.00036415322
0.25098215	0.022728351	0.00036578073
0.25111364	0.023990874	0.00037082906
0.25124513	0.023168102	0.00036915982
0.25137662	0.023431769	0.00036980321
0.25150811	0.023139830	0.00036752412
0.25163959	0.023205630	0.00036897477
0.25177108	0.022754581	0.00036333268
0.25190257	0.022619011	0.00036456312
0.25203406	0.023048515	0.00036830586
0.25216555	0.023350985	0.00036752296
0.25229704	0.023804755	0.00037336712
0.25242853	0.023614431	0.00037012349
0.25256002	0.023253565	0.00036974784
0.25269150	0.023318524	0.00036863706
0.25282299	0.022698744	0.00036491045
0.25295448	0.024232889	0.00037709378
0.25308597	0.023476021	0.00036900783
0.25321746	0.023551908	0.00037204284
0.25334895	0.024034823	0.00037451424
0.25348044	0.023467513	0.00037005208
0.25361193	0.022764341	0.00036752029
0.25374341	0.023036235	0.00036722105
0.25387490	0.023066597	0.00036711870
0.25400639	0.022833228	0.00037441841
0.25413788	0.022797861	0.00037679200
0.25426937	0.023148048	0.00038433051
0.25440086	0.022468536	0.00038172613
0.25453235	0.023380395	0.00039211937
0.25466383	0.022635195	0.00038938015
0.25479532	0.023352846	0.00039395031
0.25492681	0.023300669	0.00039717719
0.25505830	0.023191302	0.00039886247
0.25518979	0.023489995	0.00040198354
0.25532128	0.023372999	0.00040296714
0.25545277	0.023129290	0.00040534595
0.25558426	0.023280973	0.00040553560
0.25571574	0.023525919	0.00040908056
0.25584723	0.023032671	0.00040782602
0.25597872	0.023059833	0.00040923937
0.25611021	0.022547257	0.00040729985
0.25624170	0.022895046	0.00041290521
0.25637319	0.023195177	0.00041634182
0.25650468	0.022971891	0.00041567018
0.25663617	0.022775154	0.00041631188
0.25676765	0.022819915	0.00041787793
0.25689914	0.022779973	0.00041871392
0.25703063	0.023363805	0.00042682387
0.25716212	0.023023537	0.00042355215
0.25729361	0.023285994	0.00042898647
0.25742510	0.023057383	0.00042643333
0.25755659	0.022929821	0.00042862376
0.25768807	0.022966459	0.00043098213
0.25781956	0.023685375	0.00043705719
0.25795105	0.023025941	0.00043298417
0.25808254	0.023107367	0.00043896070
0.25821403	0.022840888	0.00043281923
0.25834552	0.023119507	0.00043777850
0.25847701	0.022745704	0.00043438241
0.25860850	0.023035784	0.00043835673
0.25873998	0.022593696	0.00043652405
0.25887147	0.022677235	0.00043879733
0.25900296	0.022487025	0.00043746812
0.25913445	0.023687872	0.00044549103
0.25926594	0.023200968	0.00044244066
0.25939743	0.023584713	0.00044746313
0.25952892	0.023608331	0.00044719594
0.25966041	0.022783501	0.00044546446
0.25979189	0.022887562	0.00044267700
0.25992338	0.022456209	0.00044364346
0.26005487	0.022922070	0.00044727208
0.26018636	0.023332563	0.00045128394
0.26031785	0.022322687	0.00044374811
0.26044934	0.022869922	0.00044731981
0.26058083	0.023273122	0.00045112317
0.26071231	0.022578685	0.00044807736
0.26084380	0.023038100	0.00045066614
0.26097529	0.022536533	0.00044847021
0.26110678	0.023407211	0.00045622919
0.26123827	0.023241834	0.00045670980
0.26136976	0.023124399	0.00045650053
0.26150125	0.023005879	0.00045535102
0.26163274	0.023387746	0.00045819871
0.26176422	0.022966474	0.00045508636
0.26189571	0.023511620	0.00046276340
0.26202720	0.022811024	0.00045534665
0.26215869	0.022710080	0.00045752496
0.26229018	0.022502102	0.00045509870
0.26242167	0.023127421	0.00046061161
0.26255316	0.023134294	0.00046045380
0.26268465	0.023033554	0.00046288630
0.26281613	0.024381533	0.00047114212
0.26294762	0.022870476	0.00046031092
0.26307911	0.023042094	0.00046193018
0.26321060	0.023873628	0.00047197785
0.26334209	0.022606502	0.00046440413
0.26347358	0.022726338	0.00046102515
0.26360507	0.022622642	0.00046278331
0.26373655	0.023008216	0.00046733174
0.26386804	0.023502203	0.00047239580
0.26399953	0.022806925	0.00046896871
0.26413102	0.022865735	0.00046480809
0.26426251	0.023106601	0.00046978202
0.26439400	0.022896197	0.00046937375
0.26452549	0.022944069	0.00047302813
0.26465698	0.022600457	0.00046978836
0.26478846	0.022804876	0.00046895430
0.26491995	0.022112056	0.00046919742
0.26505144	0.023645715	0.00047591038
0.26518293	0.022804524	0.00047182397
0.26531442	0.023511663	0.00048307749
0.26544591	0.024042751	0.00048210505
[truncated: 567 more rows]
