# Supplementary material for: Invariant surface glycoprotein 65 of Trypanosoma brucei is a complement C3 receptor
Source: Nat Commun. 2022 Aug 29;13:5085. doi: 10.1038/s41467-022-32728-9 (PMC9424271; doi:10.1038/s41467-022-32728-9)
Supplement: Supplementary file 4 — supplementary data 2 [file 41467_2022_32728_MOESM4_ESM.zip › b21-414646_00025.dat]

0.0026000000	39.609149	0.13679407
0.0027314887	28.720159	0.10699657
0.0028629774	21.996949	0.089536193
0.0029944661	17.069084	0.075694572
0.0031259548	12.225306	0.058867426
0.0032574435	10.849295	0.057402070
0.0033889322	8.7680227	0.048781298
0.0035204209	11.396153	0.048421110
0.0036519096	12.250039	0.046585843
0.0037833983	9.9108329	0.039506089
0.0039148870	8.1617167	0.034592552
0.0040463757	6.6675468	0.030079499
0.0041778644	5.4719403	0.025540552
0.0043093531	4.6144469	0.023027662
0.0044408418	3.8269113	0.020169033
0.0045723305	3.0827248	0.018102072
0.0047038192	2.8447077	0.016643118
0.0048353079	2.4842344	0.015098730
0.0049667966	2.2154767	0.014207613
0.0050982853	1.8830142	0.012408408
0.0052297740	1.7235254	0.012026482
0.0053612627	1.5042296	0.010849628
0.0054927514	1.3884395	0.010147308
0.0056242401	1.2593457	0.0096360939
0.0057557288	1.1862074	0.0090929832
0.0058872175	1.0705263	0.0085225855
0.0060187062	1.0046608	0.0082343717
0.0061501949	0.90354729	0.0074798601
0.0062816836	0.87819881	0.0075407573
0.0064131723	0.81611410	0.0071260715
0.0065446610	0.79562752	0.0069353016
0.0066761496	0.75132712	0.0067077431
0.0068076383	0.71952298	0.0064153685
0.0069391270	0.70144401	0.0064360787
0.0070706157	0.65871911	0.0061383187
0.0072021044	0.64365815	0.0060008388
0.0073335931	0.61853943	0.0058569503
0.0074650818	0.57034610	0.0054604207
0.0075965705	0.56183451	0.0054644993
0.0077280592	0.54090408	0.0053395450
0.0078595479	0.49912879	0.0050065813
0.0079910366	0.49299948	0.0050053933
0.0081225253	0.46577423	0.0047260549
0.0082540140	0.45353003	0.0046900451
0.0083855027	0.43936247	0.0046338622
0.0085169914	0.41291842	0.0044004752
0.0086484801	0.39833791	0.0042906511
0.0087799688	0.37656039	0.0040981348
0.0089114575	0.38253544	0.0041523559
0.0090429462	0.35591485	0.0039772609
0.0091744349	0.34733047	0.0038952201
0.0093059236	0.32588873	0.0037286454
0.0094374123	0.31691372	0.0036525926
0.0095689010	0.29309569	0.0034560864
0.0097003897	0.28675465	0.0034461323
0.0098318784	0.27611857	0.0033332682
0.0099633671	0.27027118	0.0032619663
0.010094856	0.25581827	0.0031640426
0.010226345	0.24161235	0.0030019168
0.010357833	0.24337877	0.0030909135
0.010489322	0.22128370	0.0028605769
0.010620811	0.21484249	0.0027981969
0.010752299	0.21193260	0.0027673479
0.010883788	0.19424722	0.0025950426
0.011015277	0.19464131	0.0026448174
0.011146765	0.18181946	0.0024770033
0.011278254	0.16903826	0.0023789337
0.011409743	0.16579145	0.0023316245
0.011541231	0.15504075	0.0022207676
0.011672720	0.15127829	0.0021996116
0.011804209	0.13670220	0.0020116320
0.011935698	0.13433272	0.0019895140
0.012067186	0.13247891	0.0019646456
0.012198675	0.12344156	0.0018348647
0.012330164	0.11523945	0.0017762811
0.012461652	0.11472127	0.0017523372
0.012593141	0.10577792	0.0016445696
0.012724630	0.10692825	0.0016536833
0.012856118	0.097226449	0.0015279532
0.012987607	0.094490508	0.0015236423
0.013119096	0.091517669	0.0014663928
0.013250585	0.090276621	0.0014411497
0.013382073	0.089382561	0.0014382889
0.013513562	0.087455103	0.0014003995
0.013645051	0.084364892	0.0013856351
0.013776539	0.079880559	0.0013408710
0.013908028	0.081827631	0.0013333964
0.014039517	0.077371941	0.0012902469
0.014171005	0.074118913	0.0012542707
0.014302494	0.074429765	0.0012591699
0.014433983	0.072893016	0.0012475348
0.014565472	0.072732288	0.0012215640
0.014696960	0.069785091	0.0012029990
0.014828449	0.068604711	0.0011737974
0.014959938	0.068516612	0.0011799113
0.015091426	0.065101136	0.0011531716
0.015222915	0.064514315	0.0011198211
0.015354404	0.064032730	0.0011206165
0.015485892	0.061959280	0.0010932201
0.015617381	0.062815379	0.0011033647
0.015748870	0.061431599	0.0010905567
0.015880359	0.061354481	0.0010717776
0.016011847	0.061649758	0.0010757814
0.016143336	0.055323798	0.0010083812
0.016274825	0.051335993	0.00097607032
0.016406313	0.052687671	0.00098038274
0.016537802	0.051913862	0.00096745590
0.016669291	0.053698273	0.00097921936
0.016800779	0.053475467	0.00097499674
0.016932268	0.057496982	0.0010048400
0.017063757	0.061019494	0.0010333034
0.017195246	0.060534475	0.0010202830
0.017326734	0.057768170	0.00099774227
0.017458223	0.057561124	0.00098930919
0.017589712	0.054278891	0.00095737018
0.017721200	0.056870274	0.00098225269
0.017852689	0.054034960	0.00093801597
0.017984178	0.052590843	0.00093624294
0.018115666	0.055307707	0.00095451503
0.018247155	0.052999225	0.00092720234
0.018378644	0.052137323	0.00092177063
0.018510133	0.052270381	0.00091264045
0.018641621	0.052529447	0.00091203493
0.018773110	0.049621497	0.00088461903
0.018904599	0.049732106	0.00088586530
0.019036087	0.050314596	0.00088551889
0.019167576	0.049268013	0.00086791780
0.019299065	0.046471899	0.00083974623
0.019430553	0.047283194	0.00085546426
0.019562042	0.047317104	0.00084460873
0.019693531	0.046087477	0.00083427181
0.019825019	0.046430039	0.00083046680
0.019956508	0.044927098	0.00081129505
0.020087997	0.044784537	0.00081697808
0.020219486	0.042926903	0.00079303697
0.020350974	0.042514605	0.00079399444
0.020482463	0.045305703	0.00080235236
0.020613952	0.042015949	0.00077433606
0.020745440	0.041630304	0.00077573329
0.020876929	0.042252009	0.00077067135
0.021008418	0.041550401	0.00076696719
0.021139906	0.040623113	0.00075613265
0.021271395	0.040764736	0.00074863625
0.021402884	0.040366285	0.00074830283
0.021534373	0.039882239	0.00074029964
0.021665861	0.039018714	0.00073196713
0.021797350	0.038760247	0.00072539787
0.021928839	0.039836152	0.00072513289
0.022060327	0.040141121	0.00073861481
0.022191816	0.038643546	0.00071392272
0.022323305	0.038827315	0.00071636398
0.022454793	0.037418093	0.00070195149
0.022586282	0.037887240	0.00069957568
0.022717771	0.036977866	0.00069850608
0.022849260	0.035925504	0.00068091010
0.022980748	0.036061371	0.00068306393
0.023112237	0.036228713	0.00067686562
0.023243726	0.035699291	0.00067016839
0.023375214	0.035960898	0.00067793411
0.023506703	0.038831893	0.00069804453
0.023638192	0.038304388	0.00069204995
0.023769680	0.037475036	0.00068400433
0.023901169	0.036977656	0.00067517077
0.024032658	0.037807396	0.00068451419
0.024164147	0.037730766	0.00067816444
0.024295635	0.035966719	0.00065964591
0.024427124	0.036255514	0.00066065614
0.024558613	0.035232288	0.00064766353
0.024690101	0.038279631	0.00068144170
0.024821590	0.036375858	0.00065791473
0.024953079	0.037511366	0.00066354271
0.025084567	0.035159396	0.00064552586
0.025216056	0.036492373	0.00065099760
0.025347545	0.036461964	0.00065683486
0.025479034	0.035978290	0.00064642407
0.025610522	0.036029164	0.00063952766
0.025742011	0.036028582	0.00064075190
0.025873500	0.035884380	0.00063838513
0.026004988	0.035440618	0.00063611600
0.026136477	0.035326723	0.00063192906
0.026267966	0.035907261	0.00063288775
0.026399454	0.036267589	0.00063669909
0.026530943	0.035542898	0.00062519464
0.026662432	0.034055615	0.00061551204
0.026793920	0.034398240	0.00061615010
0.026925409	0.035322601	0.00062039863
0.027056898	0.034026645	0.00061236361
0.027188387	0.034234796	0.00060543742
0.027319875	0.034712826	0.00061624472
0.027451364	0.033303238	0.00059825384
0.027582853	0.034436004	0.00060438549
0.027714341	0.033192454	0.00059436124
0.027845830	0.033692575	0.00059498745
0.027977319	0.034040056	0.00060137872
0.028108807	0.033481968	0.00059133995
0.028240296	0.033608332	0.00059188733
0.028371785	0.033074866	0.00058650976
0.028503274	0.034306850	0.00059480648
0.028634762	0.033710186	0.00058860126
0.028766251	0.033173637	0.00058527654
0.028897740	0.032812351	0.00057557832
0.029029228	0.033045212	0.00057991237
0.029160717	0.034108080	0.00058825708
0.029292206	0.034080999	0.00058457019
0.029423694	0.033737647	0.00058347271
0.029555183	0.032279230	0.00056286302
0.029686672	0.033432627	0.00057904951
0.029818161	0.033254420	0.00057495925
0.029949649	0.032326711	0.00056174207
0.030081138	0.031275666	0.00055687559
0.030212627	0.032161344	0.00055759878
0.030344115	0.032580044	0.00056169326
0.030475604	0.032609270	0.00056283534
0.030607093	0.033085754	0.00056296210
0.030738581	0.031181502	0.00054967777
0.030870070	0.031789234	0.00054924356
0.031001559	0.031420614	0.00054426111
0.031133048	0.031346407	0.00054807156
0.031264536	0.033450697	0.00055772547
0.031396025	0.032754340	0.00055478687
0.031527514	0.032115759	0.00054800103
0.031659002	0.031057148	0.00053628017
0.031790491	0.031438542	0.00054196854
0.031921980	0.031672770	0.00053988762
0.032053468	0.032033591	0.00054599356
0.032184957	0.031412467	0.00053306474
0.032316446	0.031615629	0.00053422125
0.032447935	0.031376504	0.00053606217
0.032579423	0.032151697	0.00053845865
0.032710912	0.031321622	0.00053390753
0.032842401	0.030383249	0.00052391675
0.032973889	0.031397069	0.00052727721
0.033105378	0.032310348	0.00053684829
0.033236867	0.030999987	0.00052447196
0.033368355	0.030556440	0.00053076930
0.033499844	0.030720321	0.00053032729
0.033631333	0.030535586	0.00052776741
0.033762822	0.031457364	0.00054135473
0.033894310	0.031661808	0.00054105897
0.034025799	0.030284673	0.00053131276
0.034157288	0.030869207	0.00053568434
0.034288776	0.031102124	0.00053747910
0.034420265	0.031132011	0.00054282628
0.034551754	0.030870132	0.00053697074
0.034683242	0.029818823	0.00053074228
0.034814731	0.029153164	0.00052214053
0.034946220	0.030202554	0.00053098025
0.035077708	0.029287930	0.00052857705
0.035209197	0.030013513	0.00053277372
0.035340686	0.029429099	0.00052542364
0.035472175	0.028851099	0.00053117713
0.035603663	0.030034565	0.00054308549
0.035735152	0.029642001	0.00054579777
0.035866641	0.028935309	0.00053925664
0.035998129	0.029716745	0.00054414460
0.036129618	0.029641751	0.00054712840
0.036261107	0.029084592	0.00053868690
0.036392595	0.028362585	0.00054122498
0.036524084	0.028924603	0.00054468241
0.036655573	0.029095053	0.00054274375
0.036787062	0.029547537	0.00055185786
0.036918550	0.028910290	0.00054277801
0.037050039	0.029602459	0.00055485008
0.037181528	0.029555759	0.00054945771
0.037313016	0.029144524	0.00054572078
0.037444505	0.028898279	0.00054832643
0.037575994	0.029527865	0.00055185898
0.037707482	0.029247822	0.00055429423
0.037838971	0.029174560	0.00055426111
0.037970460	0.028920896	0.00054984041
0.038101949	0.028648716	0.00054835220
0.038233437	0.028605328	0.00054381101
0.038364926	0.029025206	0.00054227900
0.038496415	0.028849621	0.00054236748
0.038627903	0.029493043	0.00053995088
0.038759392	0.028613188	0.00053564278
0.038890881	0.029770983	0.00053787801
0.039022369	0.028713495	0.00053096764
0.039153858	0.028904404	0.00052957013
0.039285347	0.030607840	0.00054153469
0.039416836	0.028643350	0.00052947547
0.039548324	0.030367846	0.00054027114
0.039679813	0.029363320	0.00052962640
0.039811302	0.029024384	0.00052939705
0.039942790	0.029883196	0.00053341117
0.040074279	0.029291699	0.00053211846
0.040205768	0.029979726	0.00053220282
0.040337256	0.029084162	0.00052215730
0.040468745	0.028902996	0.00052357844
0.040600234	0.028928203	0.00052109463
0.040731723	0.029482819	0.00052577335
0.040863211	0.029148437	0.00052410125
0.040994700	0.029180359	0.00052210867
0.041126189	0.028841333	0.00052146054
0.041257677	0.028914511	0.00051790695
0.041389166	0.029299043	0.00051922754
0.041520655	0.029113065	0.00052054750
0.041652143	0.029068045	0.00051861762
0.041783632	0.028699741	0.00051414892
0.041915121	0.029041226	0.00051618972
0.042046610	0.028906937	0.00051608080
0.042178098	0.029028563	0.00051473891
0.042309587	0.029260141	0.00051693228
0.042441076	0.028680249	0.00051050635
0.042572564	0.029762149	0.00051895381
0.042704053	0.028884321	0.00050846156
0.042835542	0.029947682	0.00052013999
0.042967030	0.029753570	0.00051719582
0.043098519	0.028422007	0.00050946478
0.043230008	0.029219224	0.00051239190
0.043361496	0.029036663	0.00050730785
0.043492985	0.029000667	0.00051119199
0.043624474	0.029927050	0.00051510253
0.043755963	0.030028945	0.00051775511
0.043887451	0.028477659	0.00050247703
0.044018940	0.028436728	0.00050060272
0.044150429	0.029880271	0.00051864621
0.044281917	0.030388294	0.00051590124
0.044413406	0.029716895	0.00051438901
0.044544895	0.029907806	0.00051091504
0.044676383	0.028590775	0.00050130926
0.044807872	0.029537456	0.00050978482
0.044939361	0.029444608	0.00050730480
0.045070850	0.029193671	0.00050509331
0.045202338	0.029345079	0.00050506874
0.045333827	0.029025075	0.00049859780
0.045465316	0.030366349	0.00051452204
0.045596804	0.029269467	0.00050365822
0.045728293	0.028826865	0.00049802672
0.045859782	0.028644317	0.00049955710
0.045991270	0.029602443	0.00050003232
0.046122759	0.029289527	0.00050272971
0.046254248	0.029347836	0.00050908022
0.046385737	0.028541498	0.00050621889
0.046517225	0.028849287	0.00050955215
0.046648714	0.028691489	0.00051123233
0.046780203	0.029661143	0.00052636673
0.046911691	0.030470203	0.00052876999
0.047043180	0.029431550	0.00052272997
0.047174669	0.028606592	0.00051711714
0.047306157	0.028895309	0.00051953900
0.047437646	0.029010491	0.00052337365
0.047569135	0.029707515	0.00053201315
0.047700624	0.030385829	0.00053276003
0.047832112	0.029793091	0.00053417766
0.047963601	0.028051970	0.00051774803
0.048095090	0.028912657	0.00052838480
0.048226578	0.029647891	0.00053599243
0.048358067	0.029332126	0.00052877316
0.048489556	0.029094847	0.00052880940
0.048621044	0.029781046	0.00053533055
0.048752533	0.029265922	0.00053659420
0.048884022	0.029262089	0.00053234671
0.049015511	0.028735188	0.00052673613
0.049146999	0.029643910	0.00053812669
0.049278488	0.028927742	0.00053168637
0.049409977	0.029464905	0.00054025699
0.049541465	0.029872408	0.00054025156
0.049672954	0.028873004	0.00053416158
0.049804443	0.029332026	0.00053651328
0.049935931	0.030064042	0.00054621693
0.050067420	0.029129675	0.00053931719
0.050198909	0.028346232	0.00053205900
0.050330398	0.029246528	0.00053825091
0.050461886	0.029135253	0.00053764479
0.050593375	0.029421040	0.00054176607
0.050724864	0.029023373	0.00054160301
0.050856352	0.029089349	0.00054102458
0.050987841	0.028590514	0.00053639482
0.051119330	0.028781877	0.00053638257
0.051250818	0.029021739	0.00054180162
0.051382307	0.029328023	0.00054612848
0.051513796	0.029588870	0.00054610840
0.051645284	0.029097897	0.00054119571
0.051776773	0.029418029	0.00054386730
0.051908262	0.029578403	0.00054679673
0.052039751	0.029382648	0.00054722458
0.052171239	0.029568279	0.00054606014
0.052302728	0.028633811	0.00054404151
0.052434217	0.029607562	0.00054757172
0.052565705	0.029228757	0.00054658706
0.052697194	0.029306598	0.00054750872
0.052828683	0.030235976	0.00055532248
0.052960171	0.028989365	0.00054607249
0.053091660	0.028778307	0.00054069305
0.053223149	0.029667437	0.00055153314
0.053354638	0.030119371	0.00055623757
0.053486126	0.028943420	0.00054678674
0.053617615	0.029769417	0.00055125231
0.053749104	0.029648036	0.00055140086
0.053880592	0.028661291	0.00054301732
0.054012081	0.029839443	0.00055781932
0.054143570	0.028932348	0.00055095143
0.054275058	0.029027255	0.00054782050
0.054406547	0.029576071	0.00055202956
0.054538036	0.029341011	0.00055401705
0.054669525	0.029397350	0.00055026527
0.054801013	0.028524473	0.00054853331
0.054932502	0.028256861	0.00054393603
0.055063991	0.028937543	0.00054675088
0.055195479	0.028936594	0.00055048018
0.055326968	0.028763048	0.00054733629
0.055458457	0.029049208	0.00055433576
0.055589945	0.028877963	0.00054873840
0.055721434	0.029157482	0.00054782232
0.055852923	0.029895149	0.00056193019
0.055984412	0.028919969	0.00055173654
0.056115900	0.029612763	0.00055543349
0.056247389	0.029008894	0.00055323208
0.056378878	0.028173066	0.00054190153
0.056510366	0.028239809	0.00054697763
0.056641855	0.029501967	0.00055665605
0.056773344	0.028997025	0.00055232778
0.056904832	0.028827550	0.00055285963
0.057036321	0.028163563	0.00054466904
0.057167810	0.029519786	0.00055765024
0.057299299	0.030352397	0.00056391925
0.057430787	0.028813459	0.00054860125
0.057562276	0.029627780	0.00055992264
0.057693765	0.028237331	0.00053958793
0.057825253	0.029450386	0.00055619630
0.057956742	0.028257296	0.00054541291
0.058088231	0.029106284	0.00055048977
0.058219719	0.029534354	0.00055654590
0.058351208	0.028353605	0.00054151073
0.058482697	0.029926415	0.00055855327
0.058614186	0.028934292	0.00055014621
0.058745674	0.029583270	0.00055056190
0.058877163	0.029084387	0.00054776285
0.059008652	0.029280220	0.00054458168
0.059140140	0.028634348	0.00054340354
0.059271629	0.029050948	0.00054644856
0.059403118	0.029873607	0.00054894836
0.059534606	0.028494713	0.00054026079
0.059666095	0.029325285	0.00054258335
0.059797584	0.029205039	0.00054383052
0.059929072	0.028821172	0.00054232568
0.060060561	0.028802329	0.00053724426
0.060192050	0.029159421	0.00054532931
0.060323539	0.029416276	0.00054198732
0.060455027	0.028827341	0.00054080420
0.060586516	0.028759720	0.00054088350
0.060718005	0.028790066	0.00053668382
0.060849493	0.028536025	0.00053569081
0.060980982	0.028855543	0.00053977740
0.061112471	0.028327299	0.00053120649
0.061243959	0.028811218	0.00054198812
0.061375448	0.028964591	0.00053581816
0.061506937	0.029050839	0.00054138804
0.061638426	0.029563837	0.00054147733
0.061769914	0.029948672	0.00054670315
0.061901403	0.028935963	0.00054018393
0.062032892	0.028892746	0.00053235575
0.062164380	0.028766019	0.00053614886
0.062295869	0.028766221	0.00053639453
0.062427358	0.028267440	0.00053079366
0.062558846	0.029061686	0.00054242869
0.062690335	0.028964991	0.00053462801
0.062821824	0.029536438	0.00053948162
0.062953313	0.029561901	0.00053949757
0.063084801	0.030122959	0.00054311237
0.063216290	0.028517691	0.00053468894
0.063347779	0.028404377	0.00053032034
0.063479267	0.029297250	0.00053454502
0.063610756	0.028923195	0.00053569050
0.063742245	0.028986485	0.00053427975
0.063873733	0.029770558	0.00054421990
0.064005222	0.028812308	0.00053191965
0.064136711	0.028955773	0.00053181360
0.064268200	0.028476997	0.00052900666
0.064399688	0.029250673	0.00053438400
0.064531177	0.028164892	0.00052837659
0.064662666	0.028851559	0.00053075918
0.064794154	0.029433909	0.00053467789
0.064925643	0.029692084	0.00053927253
0.065057132	0.029291554	0.00053646538
0.065188620	0.027979993	0.00052526086
0.065320109	0.029034058	0.00052981232
0.065451598	0.028393413	0.00052540086
0.065583087	0.029527543	0.00053696544
0.065714575	0.028061061	0.00052125205
0.065846064	0.027638262	0.00052134339
0.065977553	0.029801678	0.00053629460
0.066109041	0.029290728	0.00053173872
0.066240530	0.029288272	0.00053512241
0.066372019	0.029265783	0.00053204421
0.066503507	0.028688359	0.00052845334
0.066634996	0.029177287	0.00053035002
0.066766485	0.028426485	0.00052627626
0.066897973	0.028436553	0.00052499538
0.067029462	0.028482794	0.00052507709
0.067160951	0.029047154	0.00053093462
0.067292440	0.028725336	0.00052510704
0.067423928	0.027857991	0.00051461473
0.067555417	0.029045800	0.00053001281
0.067686906	0.029157769	0.00052795898
0.067818394	0.029198453	0.00052890367
0.067949883	0.028574655	0.00052245445
0.068081372	0.028677468	0.00052379830
0.068212860	0.029079513	0.00052815353
0.068344349	0.029471861	0.00053055755
0.068475838	0.028387968	0.00052003247
0.068607327	0.028279315	0.00052029072
0.068738815	0.028172949	0.00051559025
0.068870304	0.029066413	0.00052613437
0.069001793	0.029339194	0.00052654667
0.069133281	0.029142449	0.00052645293
0.069264770	0.028045083	0.00051837306
0.069396259	0.028954439	0.00051810596
0.069527747	0.028818750	0.00052345030
0.069659236	0.028350638	0.00052175632
0.069790725	0.029747137	0.00052818161
0.069922214	0.027474161	0.00051372929
0.070053702	0.028879046	0.00051752660
0.070185191	0.029501890	0.00052900046
0.070316680	0.028818942	0.00051881203
0.070448168	0.028813248	0.00052140037
0.070579657	0.028720995	0.00052171742
0.070711146	0.027976655	0.00051183120
0.070842634	0.028213458	0.00051562804
0.070974123	0.027491553	0.00050802862
0.071105612	0.028190361	0.00051423919
0.071237101	0.027756048	0.00051307130
0.071368589	0.027187511	0.00050282754
0.071500078	0.028365877	0.00051648037
0.071631567	0.027779320	0.00050995853
0.071763055	0.028083468	0.00051323519
0.071894544	0.027747820	0.00051162227
0.072026033	0.027707954	0.00050629097
0.072157521	0.028212614	0.00051552563
0.072289010	0.027156338	0.00050543376
0.072420499	0.028736376	0.00051528072
0.072551988	0.027526176	0.00050448972
0.072683476	0.026335354	0.00049544355
0.072814965	0.027728183	0.00050975039
0.072946454	0.028520490	0.00051586429
0.073077942	0.027783899	0.00050438400
0.073209431	0.027840498	0.00050865570
0.073340920	0.027244600	0.00050221627
0.073472408	0.027038219	0.00050082734
0.073603897	0.028273368	0.00051322787
0.073735386	0.027009330	0.00049958213
0.073866875	0.026893695	0.00049991279
0.073998363	0.027149295	0.00050210315
0.074129852	0.027054846	0.00050110135
0.074261341	0.027449734	0.00050472922
0.074392829	0.028359948	0.00050711287
0.074524318	0.027906138	0.00050802774
0.074655807	0.027328883	0.00049981342
0.074787295	0.027464897	0.00050168046
0.074918784	0.027821612	0.00050527667
0.075050273	0.027231203	0.00049808262
0.075181761	0.027648412	0.00050210031
0.075313250	0.027750280	0.00050455491
0.075444739	0.027824931	0.00050428007
0.075576228	0.027057760	0.00049951501
0.075707716	0.026477106	0.00049358994
0.075839205	0.026763601	0.00049529044
0.075970694	0.026596853	0.00049375476
0.076102182	0.027441682	0.00049820905
0.076233671	0.027583196	0.00050186921
0.076365160	0.027740814	0.00049854942
0.076496648	0.027078861	0.00049707639
0.076628137	0.027513186	0.00050014621
0.076759626	0.026549096	0.00048979181
0.076891115	0.026878536	0.00049468116
0.077022603	0.027026025	0.00049294466
0.077154092	0.027547625	0.00049790376
0.077285581	0.026723424	0.00049520769
0.077417069	0.026497985	0.00048949605
0.077548558	0.026882636	0.00049466143
0.077680047	0.026627876	0.00048900171
0.077811535	0.027372077	0.00049694145
0.077943024	0.026183640	0.00048891380
0.078074513	0.026792501	0.00048961799
0.078206002	0.026809646	0.00049344919
0.078337490	0.026682699	0.00048823155
0.078468979	0.027634678	0.00049418568
0.078600468	0.027241768	0.00049559925
0.078731956	0.026840662	0.00048930329
0.078863445	0.026164065	0.00048740464
0.078994934	0.026367355	0.00048523547
0.079126422	0.026360623	0.00048539247
0.079257911	0.027537548	0.00049524246
0.079389400	0.026632478	0.00048368618
0.079520889	0.026512566	0.00048671193
0.079652377	0.026048489	0.00048392476
0.079783866	0.026788568	0.00048761374
0.079915355	0.026076803	0.00048449853
0.080046843	0.026858624	0.00048591791
0.080178332	0.026697371	0.00048728796
0.080309821	0.026073529	0.00048478154
0.080441309	0.026465432	0.00048004392
0.080572798	0.025188797	0.00047652146
0.080704287	0.026564877	0.00048496838
0.080835776	0.025759040	0.00047883834
0.080967264	0.027077105	0.00049083286
0.081098753	0.026841479	0.00048386858
0.081230242	0.026393270	0.00048260528
0.081361730	0.026048736	0.00048047807
0.081493219	0.025990302	0.00047908832
0.081624708	0.026420133	0.00048499857
0.081756196	0.025916912	0.00047447904
0.081887685	0.026649083	0.00048614459
0.082019174	0.026405429	0.00048188622
0.082150663	0.026446953	0.00048160050
0.082282151	0.026414937	0.00048344457
0.082413640	0.026731608	0.00048227863
0.082545129	0.026871616	0.00048448649
0.082676617	0.026856854	0.00048504435
0.082808106	0.025904463	0.00047723207
0.082939595	0.026714262	0.00048473082
0.083071083	0.026453122	0.00047710382
0.083202572	0.026165586	0.00047645264
0.083334061	0.026480336	0.00048253287
0.083465549	0.026482651	0.00047889684
0.083597038	0.025939161	0.00048051498
0.083728527	0.026050770	0.00047247092
0.083860016	0.025459983	0.00047280460
0.083991504	0.025460113	0.00047310291
0.084122993	0.026160351	0.00047585610
0.084254482	0.026542516	0.00048155509
0.084385970	0.027068765	0.00048163641
0.084517459	0.025729016	0.00047332386
0.084648948	0.025484852	0.00047157393
0.084780436	0.025630395	0.00046974098
0.084911925	0.026549074	0.00047840884
0.085043414	0.026951425	0.00047944785
0.085174903	0.025913373	0.00047079280
0.085306391	0.026335058	0.00047603257
0.085437880	0.025067224	0.00046485447
0.085569369	0.026059130	0.00047206123
0.085700857	0.025766368	0.00047048731
0.085832346	0.026901475	0.00047816924
0.085963835	0.026209015	0.00047666907
0.086095323	0.025685917	0.00046816818
0.086226812	0.026721518	0.00047615670
0.086358301	0.026358323	0.00047347604
0.086489790	0.025221353	0.00046490495
0.086621278	0.025469729	0.00046661282
0.086752767	0.025198553	0.00046419126
0.086884256	0.025597640	0.00046523693
0.087015744	0.024646036	0.00046057159
0.087147233	0.026147568	0.00047127336
0.087278722	0.025856314	0.00047222757
0.087410210	0.026575316	0.00047204479
0.087541699	0.025946788	0.00046877587
0.087673188	0.026037702	0.00046956362
0.087804677	0.025739023	0.00046567706
0.087936165	0.026211882	0.00047055769
0.088067654	0.024985507	0.00046073243
0.088199143	0.025981401	0.00046702993
0.088330631	0.025629951	0.00046631953
0.088462120	0.025643895	0.00046287225
0.088593609	0.024919379	0.00046316525
0.088725097	0.026592600	0.00047026521
0.088856586	0.026162096	0.00046650349
0.088988075	0.026122819	0.00046985882
0.089119564	0.025502589	0.00046232265
0.089251052	0.025739936	0.00046524418
0.089382541	0.026186971	0.00046763255
0.089514030	0.025002042	0.00045842559
0.089645518	0.025510542	0.00046145488
0.089777007	0.025510592	0.00046161253
0.089908496	0.026254982	0.00047029389
0.090039984	0.026568643	0.00046971869
0.090171473	0.025611422	0.00045916620
0.090302962	0.026132813	0.00046834502
0.090434451	0.025961962	0.00046361410
0.090565939	0.025628582	0.00046436285
0.090697428	0.026176478	0.00046589032
0.090828917	0.026139658	0.00046198323
0.090960405	0.024913990	0.00045763685
0.091091894	0.024905848	0.00045545415
0.091223383	0.025369348	0.00046181208
0.091354871	0.025817571	0.00046525034
0.091486360	0.025138637	0.00046610759
0.091617849	0.024708835	0.00046820235
0.091749337	0.025334278	0.00047563583
0.091880826	0.025680458	0.00048285916
0.092012315	0.025751525	0.00048700244
0.092143804	0.026522033	0.00049101820
0.092275292	0.025396362	0.00048644646
0.092406781	0.025721208	0.00049080903
0.092538270	0.025366941	0.00049175902
0.092669758	0.025735734	0.00049651015
0.092801247	0.024614136	0.00047154439
0.092932736	0.025023224	0.00047797542
0.093064224	0.025527307	0.00047615669
0.093195713	0.024994584	0.00047024265
0.093327202	0.024880163	0.00047120397
0.093458691	0.024711937	0.00046122165
0.093590179	0.025255078	0.00047171946
0.093721668	0.025010946	0.00046718326
0.093853157	0.025584153	0.00047211257
0.093984645	0.024548768	0.00046089585
0.094116134	0.025438646	0.00046647780
0.094247623	0.025799990	0.00046923253
0.094379111	0.025776748	0.00046926534
0.094510600	0.024741237	0.00046154219
0.094642089	0.024517961	0.00045747041
0.094773578	0.024258999	0.00045362282
0.094905066	0.024367985	0.00045619115
0.095036555	0.024219883	0.00045931595
0.095168044	0.024170374	0.00045221667
0.095299532	0.025059630	0.00046041523
0.095431021	0.024808712	0.00045559796
0.095562510	0.024278156	0.00045579168
0.095693998	0.024383225	0.00045515943
0.095825487	0.024647458	0.00045314054
0.095956976	0.025416696	0.00046271661
0.096088465	0.024348171	0.00045042119
0.096219953	0.025055889	0.00045887685
0.096351442	0.024740672	0.00045714752
0.096482931	0.024460077	0.00045160883
0.096614419	0.024487877	0.00045095676
0.096745908	0.024467910	0.00045234804
0.096877397	0.024051144	0.00044818733
0.097008885	0.024973293	0.00045639291
0.097140374	0.025195401	0.00045621590
0.097271863	0.024599933	0.00045170637
0.097403352	0.024144571	0.00044753915
0.097534840	0.024913888	0.00045268197
0.097666329	0.024270101	0.00044983029
0.097797818	0.024227103	0.00044438595
0.097929306	0.024871064	0.00045096945
0.098060795	0.024957387	0.00045063031
0.098192284	0.024090380	0.00044255829
0.098323772	0.024525433	0.00044636715
0.098455261	0.024705052	0.00044380671
0.098586750	0.023891403	0.00043903043
0.098718239	0.024865141	0.00044510793
0.098849727	0.024973152	0.00044367966
0.098981216	0.023687534	0.00043694129
0.099112705	0.024308931	0.00043891240
0.099244193	0.024548061	0.00044159263
0.099375682	0.024540738	0.00044387800
0.099507171	0.024599115	0.00044129527
0.099638659	0.024181209	0.00044211348
0.099770148	0.024617090	0.00044105201
0.099901637	0.023680402	0.00043559720
0.10003313	0.025281881	0.00044945940
0.10016461	0.025194090	0.00044595802
0.10029610	0.023871759	0.00043881929
0.10042759	0.024538064	0.00043997108
0.10055908	0.024159123	0.00043718403
0.10069057	0.024165299	0.00044131079
0.10082206	0.023437866	0.00043335391
0.10095355	0.023902789	0.00043894718
0.10108504	0.024250153	0.00043854920
0.10121652	0.023512113	0.00043180196
0.10134801	0.024788018	0.00044265924
0.10147950	0.024841396	0.00044299009
0.10161099	0.023815584	0.00043486268
0.10174248	0.024492793	0.00044110489
0.10187397	0.024086457	0.00043565123
0.10200546	0.023912522	0.00043480024
0.10213694	0.024540042	0.00043708040
0.10226843	0.024079832	0.00043813420
0.10239992	0.023420739	0.00043186495
0.10253141	0.024745899	0.00043671230
0.10266290	0.023229324	0.00043116439
0.10279439	0.023692519	0.00043179800
0.10292588	0.023941125	0.00043427877
0.10305737	0.023900984	0.00043365436
0.10318885	0.023443408	0.00042856406
0.10332034	0.023735267	0.00043131686
0.10345183	0.023383161	0.00042765569
0.10358332	0.023252233	0.00042780883
0.10371481	0.023904982	0.00043213818
0.10384630	0.023498771	0.00042777883
0.10397779	0.024399578	0.00043637213
0.10410928	0.024386580	0.00043607187
0.10424076	0.024572698	0.00043650047
0.10437225	0.024306984	0.00043563954
0.10450374	0.023676628	0.00042766260
0.10463523	0.025116987	0.00043936528
0.10476672	0.023927703	0.00043183713
0.10489821	0.024312551	0.00043528429
0.10502970	0.023525392	0.00042779181
0.10516118	0.023953578	0.00042902893
0.10529267	0.023633021	0.00043039947
0.10542416	0.023793391	0.00042995134
0.10555565	0.024607600	0.00043387835
0.10568714	0.024040505	0.00043071399
0.10581863	0.023885184	0.00042984640
0.10595012	0.023746104	0.00042850087
0.10608161	0.023515454	0.00042821771
0.10621309	0.023977721	0.00043008298
0.10634458	0.023199853	0.00042269571
0.10647607	0.024048076	0.00043061783
0.10660756	0.023541202	0.00042416897
0.10673905	0.024183400	0.00043224841
0.10687054	0.022996706	0.00042551332
0.10700203	0.023816478	0.00043767341
0.10713352	0.024053357	0.00044161841
0.10726500	0.024183859	0.00044605502
0.10739649	0.023561910	0.00044822479
0.10752798	0.023667352	0.00044576015
0.10765947	0.023467409	0.00044772487
0.10779096	0.023595073	0.00045101984
0.10792245	0.024368127	0.00046135270
0.10805394	0.024690944	0.00046453375
0.10818542	0.023558401	0.00045443908
0.10831691	0.023837793	0.00046171251
0.10844840	0.024686909	0.00046840256
0.10857989	0.023442194	0.00046121749
0.10871138	0.023828762	0.00046812982
0.10884287	0.023881405	0.00046615933
0.10897436	0.023815798	0.00046556613
0.10910585	0.024033151	0.00047138175
0.10923733	0.023812451	0.00046810224
0.10936882	0.024777879	0.00048296750
0.10950031	0.023709957	0.00047084329
0.10963180	0.023993361	0.00047632448
0.10976329	0.023887453	0.00047552798
0.10989478	0.024082457	0.00047875734
0.11002627	0.024089048	0.00048405375
0.11015776	0.023613548	0.00047466498
0.11028924	0.023344604	0.00047614859
0.11042073	0.023416463	0.00048085463
0.11055222	0.024548682	0.00048518974
0.11068371	0.023064198	0.00047708590
0.11081520	0.023603425	0.00048018283
0.11094669	0.024467049	0.00048921924
0.11107818	0.024275599	0.00049216983
0.11120966	0.023835374	0.00048474931
0.11134115	0.023701849	0.00048934064
0.11147264	0.024109431	0.00048881474
0.11160413	0.023308975	0.00048412752
0.11173562	0.023953140	0.00049362644
0.11186711	0.023772162	0.00047507840
0.11199860	0.024006951	0.00047903595
0.11213009	0.023932560	0.00046932618
0.11226157	0.024762797	0.00047256152
0.11239306	0.023812500	0.00046526490
0.11252455	0.024023586	0.00046471067
0.11265604	0.024227973	0.00046544683
0.11278753	0.024708121	0.00046490726
0.11291902	0.024764669	0.00046527598
0.11305051	0.023660671	0.00045995042
0.11318200	0.023658205	0.00045359355
0.11331348	0.023247267	0.00045207149
0.11344497	0.023401099	0.00045073806
0.11357646	0.024804483	0.00045739436
0.11370795	0.024126035	0.00045539683
0.11383944	0.023612085	0.00044899864
0.11397093	0.023808047	0.00045102455
0.11410242	0.023740443	0.00045005837
0.11423390	0.024246646	0.00044984730
0.11436539	0.024149849	0.00045541605
0.11449688	0.024205082	0.00044960735
0.11462837	0.023405144	0.00044693725
0.11475986	0.023566136	0.00044395979
0.11489135	0.023063797	0.00043838086
0.11502284	0.024145639	0.00044734508
0.11515433	0.024112734	0.00044775672
0.11528581	0.023823003	0.00044588713
0.11541730	0.022549912	0.00043392951
0.11554879	0.023941106	0.00044219433
0.11568028	0.023862540	0.00044369269
0.11581177	0.023805349	0.00044254013
0.11594326	0.025157863	0.00045263675
0.11607475	0.023389924	0.00043914130
0.11620624	0.024939712	0.00044707622
0.11633772	0.023285395	0.00043633515
0.11646921	0.024086801	0.00044309487
0.11660070	0.023761230	0.00043881046
0.11673219	0.023910435	0.00043782560
0.11686368	0.023949456	0.00043964199
0.11699517	0.024080593	0.00044003417
0.11712666	0.023823300	0.00043794727
0.11725814	0.024217893	0.00043693043
0.11738963	0.024500152	0.00043781535
0.11752112	0.023780248	0.00043288665
0.11765261	0.024236338	0.00043788401
0.11778410	0.024526612	0.00043931880
0.11791559	0.024439581	0.00043400350
0.11804708	0.023321023	0.00042728785
0.11817857	0.024319922	0.00043614752
0.11831005	0.024178010	0.00043153211
0.11844154	0.023942921	0.00043409427
0.11857303	0.023436921	0.00042438646
0.11870452	0.023653859	0.00042711285
0.11883601	0.024455492	0.00043078177
0.11896750	0.023860090	0.00042876742
0.11909899	0.023836497	0.00042944751
0.11923048	0.024189232	0.00042593940
0.11936196	0.023794485	0.00042638753
0.11949345	0.024192909	0.00042619522
0.11962494	0.024175409	0.00042554358
0.11975643	0.023833084	0.00042462266
0.11988792	0.023410721	0.00041728889
0.12001941	0.023706758	0.00042148419
0.12015090	0.024209966	0.00042359595
0.12028239	0.024628331	0.00042909022
0.12041387	0.023086986	0.00041514791
0.12054536	0.023928833	0.00041901048
0.12067685	0.024182183	0.00042277395
0.12080834	0.024892902	0.00042925826
0.12093983	0.024764764	0.00042221170
0.12107132	0.024349015	0.00042542499
0.12120281	0.023775622	0.00041801566
0.12133429	0.024638748	0.00042294802
0.12146578	0.023119921	0.00041470068
0.12159727	0.023238653	0.00041291723
0.12172876	0.023389405	0.00041409807
0.12186025	0.023293171	0.00041269416
0.12199174	0.024041205	0.00041853400
0.12212323	0.023926621	0.00041750151
0.12225472	0.023897370	0.00041648842
0.12238620	0.023618258	0.00041669353
0.12251769	0.024350970	0.00041710022
0.12264918	0.024047580	0.00041726134
0.12278067	0.023050316	0.00041108580
0.12291216	0.023262584	0.00041036670
0.12304365	0.023752081	0.00041540891
0.12317514	0.023535114	0.00041174082
0.12330663	0.024173532	0.00041830771
0.12343811	0.024016553	0.00041601310
0.12356960	0.023352420	0.00041078131
0.12370109	0.023565425	0.00041378544
0.12383258	0.023638989	0.00041238581
0.12396407	0.024251209	0.00041448150
0.12409556	0.023841156	0.00041685030
0.12422705	0.023638547	0.00041057134
0.12435853	0.024088386	0.00041522183
0.12449002	0.024384491	0.00041525531
0.12462151	0.024146140	0.00041624615
0.12475300	0.023723465	0.00041295295
0.12488449	0.024172226	0.00041421692
0.12501598	0.023441106	0.00041206867
0.12514747	0.023819037	0.00041161382
0.12527896	0.023096954	0.00040752191
0.12541044	0.023738913	0.00041329923
0.12554193	0.023413376	0.00040851846
0.12567342	0.023691681	0.00041009182
0.12580491	0.023661398	0.00041222295
0.12593640	0.024063888	0.00040918352
0.12606789	0.023671900	0.00041137176
0.12619938	0.023213146	0.00040537757
0.12633087	0.023952226	0.00041199888
0.12646235	0.023325137	0.00040815564
0.12659384	0.024193812	0.00040882542
0.12672533	0.023961439	0.00041264352
0.12685682	0.023192560	0.00040592498
0.12698831	0.023312147	0.00040631481
0.12711980	0.023933425	0.00040913814
0.12725129	0.023661616	0.00040665563
0.12738277	0.023757320	0.00040873448
0.12751426	0.024017987	0.00040991293
0.12764575	0.023779353	0.00040913603
0.12777724	0.023782358	0.00040634219
0.12790873	0.023465502	0.00040562475
0.12804022	0.024006960	0.00041194523
0.12817171	0.024225535	0.00041090679
0.12830320	0.023849004	0.00040777889
0.12843468	0.023429836	0.00040604174
0.12856617	0.023180851	0.00040191405
0.12869766	0.023023465	0.00040096319
0.12882915	0.023606275	0.00040831271
0.12896064	0.023616917	0.00040324677
0.12909213	0.023557514	0.00040420727
0.12922362	0.023698129	0.00040679409
0.12935511	0.023975680	0.00040792336
0.12948659	0.023618346	0.00040624295
0.12961808	0.023661892	0.00040304902
0.12974957	0.023945077	0.00040566221
0.12988106	0.024288128	0.00040911572
0.13001255	0.024176662	0.00040764889
0.13014404	0.023816747	0.00040771808
0.13027553	0.023531009	0.00040219993
0.13040701	0.023562707	0.00040264904
0.13053850	0.023882121	0.00040628335
0.13066999	0.023854960	0.00040344496
0.13080148	0.023710353	0.00040482018
0.13093297	0.023890886	0.00040341929
0.13106446	0.024401934	0.00040713861
0.13119595	0.024218533	0.00040615254
0.13132744	0.024091483	0.00040596063
0.13145892	0.023805692	0.00040569706
0.13159041	0.024304993	0.00040612045
0.13172190	0.024063783	0.00040316647
0.13185339	0.023862372	0.00040419149
0.13198488	0.023465396	0.00039883963
0.13211637	0.023587847	0.00040215469
0.13224786	0.023934396	0.00040187288
0.13237935	0.023685430	0.00040086578
0.13251083	0.023563157	0.00040185372
0.13264232	0.023161562	0.00039799430
0.13277381	0.023453155	0.00040081796
0.13290530	0.023251869	0.00039643543
0.13303679	0.024063352	0.00040395616
0.13316828	0.023837719	0.00040245148
0.13329977	0.024310487	0.00040222102
0.13343125	0.023502328	0.00040196062
0.13356274	0.023973182	0.00039988403
0.13369423	0.023526129	0.00039822839
0.13382572	0.024016250	0.00040311672
0.13395721	0.024416410	0.00040432171
0.13408870	0.023810277	0.00040077036
0.13422019	0.023319966	0.00039458535
0.13435168	0.024043192	0.00040264576
0.13448316	0.023348827	0.00039762896
0.13461465	0.023018897	0.00039293813
0.13474614	0.023637290	0.00039992709
0.13487763	0.024425501	0.00040320222
0.13500912	0.023372275	0.00039510182
0.13514061	0.023998713	0.00040170928
0.13527210	0.024492174	0.00040341033
0.13540359	0.023257233	0.00039467313
0.13553507	0.024200087	0.00040043425
0.13566656	0.023138528	0.00039328649
0.13579805	0.023909587	0.00040088006
0.13592954	0.024069893	0.00039781977
0.13606103	0.024333900	0.00040545120
0.13619252	0.023164635	0.00039236435
0.13632401	0.023615517	0.00039479291
0.13645549	0.023484976	0.00039746553
0.13658698	0.023621388	0.00039465327
0.13671847	0.023698200	0.00039621923
0.13684996	0.023824295	0.00039702241
0.13698145	0.023071340	0.00039248366
0.13711294	0.024052494	0.00039796313
0.13724443	0.024021193	0.00039923660
0.13737592	0.023661940	0.00039362271
0.13750740	0.023831813	0.00039869312
0.13763889	0.024032003	0.00039615065
0.13777038	0.023472057	0.00039508314
0.13790187	0.023176929	0.00039113224
0.13803336	0.023581114	0.00039334401
0.13816485	0.023868529	0.00039602494
0.13829634	0.023754510	0.00039314965
0.13842783	0.024076729	0.00039771140
0.13855931	0.023175478	0.00039029725
0.13869080	0.023499775	0.00039246091
0.13882229	0.023547827	0.00039339160
0.13895378	0.023440922	0.00038946680
0.13908527	0.024240978	0.00039791528
0.13921676	0.024277914	0.00039616681
0.13934825	0.023442224	0.00039269727
0.13947973	0.023527610	0.00039135402
0.13961122	0.023262188	0.00039016252
0.13974271	0.024438708	0.00039746858
0.13987420	0.023900455	0.00039367745
0.14000569	0.023676246	0.00038926147
0.14013718	0.023179474	0.00038942843
0.14026867	0.024031160	0.00039350888
0.14040016	0.023672457	0.00039385526
0.14053164	0.023350878	0.00039144197
0.14066313	0.023561785	0.00038997573
0.14079462	0.023578799	0.00039081222
0.14092611	0.023566855	0.00038980886
0.14105760	0.023640656	0.00039008248
0.14118909	0.023842523	0.00039223764
0.14132058	0.023354584	0.00038591215
0.14145207	0.023771355	0.00039029837
0.14158355	0.023628729	0.00038908198
0.14171504	0.024041562	0.00039160594
0.14184653	0.023707202	0.00039035250
0.14197802	0.023582906	0.00038831798
0.14210951	0.023096330	0.00038405347
0.14224100	0.024135750	0.00039127408
0.14237249	0.023761827	0.00038889329
0.14250398	0.023748067	0.00039053658
0.14263546	0.024051198	0.00038979245
0.14276695	0.023804926	0.00038934677
0.14289844	0.023546015	0.00038778747
0.14302993	0.023437123	0.00038747526
0.14316142	0.023718412	0.00038805533
0.14329291	0.023986194	0.00038889914
0.14342440	0.023251251	0.00038587153
0.14355588	0.023505618	0.00038667601
0.14368737	0.023690879	0.00038840216
0.14381886	0.023530417	0.00038676395
0.14395035	0.023473505	0.00038338713
0.14408184	0.023224087	0.00038358032
0.14421333	0.023586112	0.00038787956
0.14434482	0.023440954	0.00038531181
0.14447631	0.023645950	0.00038729883
0.14460779	0.022777755	0.00037929194
0.14473928	0.023307230	0.00038443381
0.14487077	0.023827393	0.00038949158
0.14500226	0.023182503	0.00038360199
0.14513375	0.023818044	0.00038944313
0.14526524	0.023598068	0.00038409228
0.14539673	0.023462424	0.00038338500
0.14552822	0.023565191	0.00038757425
0.14565970	0.023213277	0.00038317487
0.14579119	0.023536567	0.00038434529
0.14592268	0.023657604	0.00038570825
0.14605417	0.023672496	0.00038588583
0.14618566	0.024181192	0.00038993410
0.14631715	0.023635596	0.00038361843
0.14644864	0.023384344	0.00038278817
0.14658012	0.024357667	0.00039013034
0.14671161	0.023565040	0.00038440220
0.14684310	0.023406653	0.00038553667
0.14697459	0.023276958	0.00038275502
0.14710608	0.023872081	0.00038461460
0.14723757	0.023934730	0.00038691781
0.14736906	0.023577140	0.00038232845
0.14750055	0.023717600	0.00038597325
0.14763203	0.022776631	0.00037717367
0.14776352	0.023092207	0.00037939299
0.14789501	0.024152545	0.00038857612
0.14802650	0.023624892	0.00038173226
0.14815799	0.024245403	0.00038800972
0.14828948	0.023920714	0.00038488152
0.14842097	0.024101429	0.00038716085
0.14855246	0.022985674	0.00037862167
0.14868394	0.024196890	0.00038458989
0.14881543	0.023398447	0.00038237901
0.14894692	0.023779384	0.00038371264
0.14907841	0.023258031	0.00037943578
0.14920990	0.023684462	0.00038161092
0.14934139	0.023836448	0.00038330053
0.14947288	0.023415802	0.00038199472
0.14960436	0.023173764	0.00038063380
0.14973585	0.023619618	0.00038241656
0.14986734	0.024395972	0.00038677942
0.14999883	0.023582854	0.00038080522
0.15013032	0.023771943	0.00038327773
0.15026181	0.023337085	0.00038016551
0.15039330	0.023595647	0.00038152674
0.15052479	0.023022390	0.00037775072
0.15065627	0.023765032	0.00038185780
0.15078776	0.024097734	0.00038389881
0.15091925	0.023973174	0.00038358131
0.15105074	0.024086633	0.00038347021
0.15118223	0.023181480	0.00037839245
0.15131372	0.023862173	0.00038261280
0.15144521	0.023296633	0.00037795031
0.15157670	0.023098064	0.00037727397
0.15170818	0.024173613	0.00038206529
0.15183967	0.023883847	0.00038145923
0.15197116	0.024191724	0.00038319517
0.15210265	0.023588424	0.00037863135
0.15223414	0.023228000	0.00037654152
0.15236563	0.022667523	0.00037397262
0.15249712	0.022782970	0.00037321108
0.15262860	0.024013785	0.00038119266
0.15276009	0.023517646	0.00037900926
0.15289158	0.023542814	0.00037867611
0.15302307	0.023071337	0.00037524122
0.15315456	0.023156489	0.00037527508
0.15328605	0.023576171	0.00037743075
0.15341754	0.023148576	0.00037583023
0.15354903	0.023190221	0.00037447078
0.15368051	0.024073907	0.00038109795
0.15381200	0.023923885	0.00037783670
0.15394349	0.024028621	0.00037991145
0.15407498	0.024079594	0.00038105859
0.15420647	0.023318035	0.00037384638
0.15433796	0.023356471	0.00037555139
0.15446945	0.023575081	0.00037620667
0.15460094	0.023486618	0.00037760458
0.15473242	0.023425978	0.00037715074
0.15486391	0.023668364	0.00037653380
0.15499540	0.023229884	0.00037159999
0.15512689	0.023969265	0.00037873414
0.15525838	0.024173812	0.00037971003
0.15538987	0.023445330	0.00037511309
0.15552136	0.024353481	0.00037925935
0.15565284	0.024034591	0.00037877609
0.15578433	0.023717566	0.00037624943
0.15591582	0.023509098	0.00037568396
0.15604731	0.023471494	0.00037584684
0.15617880	0.023058661	0.00037171601
0.15631029	0.023608719	0.00037580759
0.15644178	0.023680970	0.00037454631
0.15657327	0.023867928	0.00037783856
0.15670475	0.023851102	0.00037597659
0.15683624	0.023941255	0.00037627917
0.15696773	0.023362296	0.00037246204
0.15709922	0.023470738	0.00037219413
0.15723071	0.022821338	0.00036988179
0.15736220	0.024179806	0.00037602968
0.15749369	0.024055011	0.00037762238
0.15762518	0.023780143	0.00037430414
0.15775666	0.024097711	0.00037728379
0.15788815	0.023216029	0.00037128386
0.15801964	0.023895969	0.00037410543
0.15815113	0.023237386	0.00037103881
0.15828262	0.023723514	0.00037331353
0.15841411	0.023551690	0.00037418856
0.15854560	0.023644080	0.00037403610
0.15867708	0.023662659	0.00037204258
0.15880857	0.023741576	0.00037411201
0.15894006	0.023375998	0.00037015708
0.15907155	0.023416628	0.00037137575
0.15920304	0.022900657	0.00036992194
0.15933453	0.024269922	0.00037524848
0.15946602	0.023699799	0.00037232578
0.15959751	0.023301409	0.00036992408
0.15972899	0.023842670	0.00037369436
0.15986048	0.023735560	0.00037331929
0.15999197	0.023531280	0.00036931458
0.16012346	0.023634024	0.00037316087
0.16025495	0.023269494	0.00036926506
0.16038644	0.022970893	0.00036697533
0.16051793	0.023679129	0.00037316089
0.16064942	0.023195264	0.00036738688
0.16078090	0.023205406	0.00036874466
0.16091239	0.023926746	0.00037326263
0.16104388	0.023605212	0.00036913018
0.16117537	0.023878271	0.00037291282
0.16130686	0.023475853	0.00036874362
0.16143835	0.023125956	0.00036688421
0.16156984	0.023677925	0.00037111362
0.16170133	0.023247261	0.00036506213
0.16183281	0.023757391	0.00037232536
0.16196430	0.023621178	0.00036928866
0.16209579	0.024071959	0.00037262987
0.16222728	0.022862750	0.00036613840
0.16235877	0.023865751	0.00036958214
0.16249026	0.023039845	0.00036595305
0.16262175	0.023594970	0.00036871337
0.16275323	0.023158060	0.00036655135
0.16288472	0.023684159	0.00036963340
0.16301621	0.023524915	0.00036718659
0.16314770	0.023742158	0.00037087901
0.16327919	0.023960702	0.00037117998
0.16341068	0.023533110	0.00036893951
0.16354217	0.023220744	0.00036613696
0.16367366	0.023159170	0.00036527796
0.16380514	0.023180632	0.00036644148
0.16393663	0.023431824	0.00036841169
0.16406812	0.023211243	0.00036413598
0.16419961	0.023845756	0.00036913276
0.16433110	0.023212737	0.00036502392
0.16446259	0.023954360	0.00036962055
0.16459408	0.023459417	0.00036780178
0.16472557	0.023361974	0.00036456269
0.16485705	0.023879081	0.00036996641
0.16498854	0.023914973	0.00036918461
0.16512003	0.023173650	0.00036388840
0.16525152	0.023202371	0.00036658020
0.16538301	0.023753956	0.00036549997
0.16551450	0.024453849	0.00037164292
0.16564599	0.024300201	0.00037097466
0.16577747	0.023744632	0.00036712189
0.16590896	0.023314587	0.00036629085
0.16604045	0.023910952	0.00036720130
0.16617194	0.023584674	0.00036685809
0.16630343	0.023438964	0.00036472016
0.16643492	0.023414672	0.00036419531
0.16656641	0.023867608	0.00036764332
0.16669790	0.023569079	0.00036379523
0.16682938	0.022599441	0.00036062098
0.16696087	0.023560657	0.00036618184
0.16709236	0.023641643	0.00036342856
0.16722385	0.023072287	0.00036295412
0.16735534	0.022861892	0.00036104533
0.16748683	0.023763380	0.00036647244
0.16761832	0.023731453	0.00036629483
0.16774981	0.023359931	0.00036207356
0.16788129	0.023441183	0.00036420139
0.16801278	0.023670041	0.00036335889
0.16814427	0.023184852	0.00036282269
0.16827576	0.023747226	0.00036577119
0.16840725	0.024226444	0.00036776030
0.16853874	0.023522184	0.00036310243
0.16867023	0.024110816	0.00036490191
0.16880171	0.023753199	0.00036547049
0.16893320	0.024077934	0.00036774495
0.16906469	0.023690509	0.00036265701
0.16919618	0.023554139	0.00036495498
0.16932767	0.024081403	0.00036453984
0.16945916	0.022949806	0.00035970030
0.16959065	0.023313560	0.00036258789
0.16972214	0.023463207	0.00036088765
0.16985362	0.024046706	0.00036619157
0.16998511	0.022877931	0.00035722845
0.17011660	0.023081113	0.00035979701
0.17024809	0.023289942	0.00036104797
0.17037958	0.023603944	0.00036208534
0.17051107	0.023964039	0.00036428192
0.17064256	0.023556764	0.00036183477
0.17077405	0.024188328	0.00036566674
0.17090553	0.023531187	0.00036121715
0.17103702	0.023354437	0.00036006145
0.17116851	0.023301826	0.00035941391
0.17130000	0.023637713	0.00036285003
0.17143149	0.022933416	0.00035755965
0.17156298	0.023061398	0.00035881260
0.17169447	0.023405766	0.00035885895
0.17182595	0.023496961	0.00036082552
0.17195744	0.023997514	0.00036396690
0.17208893	0.023440485	0.00035818027
0.17222042	0.023235269	0.00035790517
0.17235191	0.023082312	0.00035726566
0.17248340	0.023310201	0.00035841997
0.17261489	0.023063353	0.00035855140
0.17274638	0.023838085	0.00036126767
0.17287786	0.023239219	0.00035981750
0.17300935	0.024379600	0.00036529312
0.17314084	0.023423066	0.00035879073
0.17327233	0.023757669	0.00036145877
0.17340382	0.023096951	0.00035638010
0.17353531	0.023975921	0.00036235833
0.17366680	0.023529137	0.00035798175
0.17379829	0.023828974	0.00035993134
0.17392977	0.022399101	0.00035413887
0.17406126	0.023189240	0.00035612389
0.17419275	0.023705932	0.00035940430
0.17432424	0.022862536	0.00035461781
0.17445573	0.022842734	0.00035370778
0.17458722	0.023448736	0.00035869402
0.17471871	0.023250269	0.00035598243
0.17485019	0.023962832	0.00036038908
0.17498168	0.023001503	0.00035427333
0.17511317	0.023992498	0.00036119975
0.17524466	0.023417727	0.00035830326
0.17537615	0.023385979	0.00035648588
0.17550764	0.023345111	0.00035630970
0.17563913	0.023998545	0.00035987399
0.17577062	0.023160151	0.00035502559
0.17590210	0.023511506	0.00035729338
0.17603359	0.023482544	0.00035555512
0.17616508	0.023206435	0.00035535366
0.17629657	0.023644111	0.00035989823
0.17642806	0.023360133	0.00035507953
0.17655955	0.023264946	0.00035613029
0.17669104	0.023432896	0.00035628942
0.17682253	0.023625390	0.00035639222
0.17695401	0.023764074	0.00035870310
0.17708550	0.024138763	0.00035953592
0.17721699	0.023592406	0.00035670850
0.17734848	0.023047617	0.00035264400
0.17747997	0.023132309	0.00035437933
0.17761146	0.023316313	0.00035775851
0.17774295	0.023744307	0.00035511258
0.17787443	0.023131483	0.00035486793
0.17800592	0.023513053	0.00035460597
0.17813741	0.023750393	0.00035708577
0.17826890	0.023514634	0.00035608788
0.17840039	0.023884168	0.00035589908
0.17853188	0.023089762	0.00035403839
0.17866337	0.023413584	0.00035512484
0.17879486	0.022822790	0.00035005791
0.17892634	0.023461606	0.00035494982
0.17905783	0.023373658	0.00035294602
0.17918932	0.023667057	0.00035695750
0.17932081	0.023380148	0.00035355472
0.17945230	0.023743579	0.00035567647
0.17958379	0.023158616	0.00035313067
0.17971528	0.023787480	0.00035413636
0.17984677	0.024317015	0.00035904427
0.17997825	0.023562756	0.00035536040
0.18010974	0.024066022	0.00035599538
0.18024123	0.024573068	0.00036014272
0.18037272	0.023470840	0.00035157555
0.18050421	0.023308428	0.00036020864
0.18063570	0.022719521	0.00035875988
0.18076719	0.023415194	0.00036437436
0.18089867	0.023943181	0.00037177766
0.18103016	0.023731095	0.00037037271
0.18116165	0.023591380	0.00037131794
0.18129314	0.022941627	0.00036947558
0.18142463	0.023856117	0.00037405345
0.18155612	0.023149022	0.00037375191
0.18168761	0.023224548	0.00037333761
0.18181910	0.023596862	0.00037763958
0.18195058	0.023342379	0.00037963889
0.18208207	0.023925982	0.00038095381
0.18221356	0.023574553	0.00038196727
0.18234505	0.023966382	0.00038371051
0.18247654	0.023842888	0.00038528301
0.18260803	0.023769245	0.00038516889
0.18273952	0.024108233	0.00038821546
0.18287101	0.023429930	0.00038564594
0.18300249	0.022933856	0.00038286130
0.18313398	0.022654718	0.00038097781
0.18326547	0.023286907	0.00038736558
0.18339696	0.023664115	0.00038890769
0.18352845	0.023252631	0.00038798643
0.18365994	0.023668465	0.00039238120
0.18379143	0.023114273	0.00038882322
0.18392292	0.023626104	0.00039448303
0.18405440	0.024207329	0.00039681386
0.18418589	0.023237567	0.00039149021
0.18431738	0.024057966	0.00039994823
0.18444887	0.023688924	0.00039495702
0.18458036	0.022730139	0.00039114354
0.18471185	0.022888248	0.00039254739
0.18484334	0.022972306	0.00039469550
0.18497482	0.022969711	0.00039496516
0.18510631	0.023278684	0.00039593631
0.18523780	0.023008826	0.00039780147
0.18536929	0.023134392	0.00039166941
0.18550078	0.023721437	0.00038950517
0.18563227	0.023135965	0.00038614010
0.18576376	0.023554084	0.00038160113
0.18589525	0.022961980	0.00038166541
0.18602673	0.023368359	0.00038133790
0.18615822	0.023786372	0.00038274130
0.18628971	0.023525384	0.00037965999
0.18642120	0.023604190	0.00037786979
0.18655269	0.023976423	0.00038147534
0.18668418	0.023054906	0.00037037901
0.18681567	0.023778796	0.00037541118
0.18694716	0.022743760	0.00036965280
0.18707864	0.024356607	0.00037593176
0.18721013	0.023080124	0.00036876138
0.18734162	0.022171967	0.00036242369
0.18747311	0.023800234	0.00037113735
0.18760460	0.024199368	0.00037512921
0.18773609	0.023674915	0.00036767521
0.18786758	0.024338438	0.00037265436
0.18799906	0.023418311	0.00036774928
0.18813055	0.023349361	0.00036485157
0.18826204	0.023347438	0.00036484502
0.18839353	0.023757142	0.00036461931
0.18852502	0.023461838	0.00036459578
0.18865651	0.023011376	0.00036267473
0.18878800	0.023050703	0.00035814676
0.18891949	0.023799764	0.00036330071
0.18905097	0.023194703	0.00035916743
0.18918246	0.023687653	0.00036097659
0.18931395	0.023090733	0.00035876562
0.18944544	0.023522634	0.00035830386
0.18957693	0.023406745	0.00035932964
0.18970842	0.022884546	0.00035340812
0.18983991	0.023596454	0.00035901315
0.18997140	0.023650800	0.00035908538
0.19010288	0.023031404	0.00035243500
0.19023437	0.023070752	0.00035487342
0.19036586	0.023515644	0.00035628186
0.19049735	0.023582187	0.00035689927
0.19062884	0.022895567	0.00035259307
0.19076033	0.023340476	0.00035293245
0.19089182	0.023449252	0.00035435825
0.19102330	0.023629135	0.00035381506
0.19115479	0.023099066	0.00035077240
0.19128628	0.022811267	0.00034997247
0.19141777	0.023477458	0.00035310615
0.19154926	0.023974615	0.00035536628
0.19168075	0.023217501	0.00035053915
0.19181224	0.023380712	0.00035300224
0.19194373	0.024105610	0.00035745227
0.19207521	0.023118425	0.00034918285
0.19220670	0.023545327	0.00035310342
0.19233819	0.023129657	0.00034987425
0.19246968	0.023527027	0.00035170072
0.19260117	0.023781965	0.00035374757
0.19273266	0.023543680	0.00035160418
0.19286415	0.023104605	0.00034887268
0.19299564	0.023155739	0.00035101352
0.19312712	0.023096472	0.00034852727
0.19325861	0.023089874	0.00035056088
0.19339010	0.023602937	0.00035021659
0.19352159	0.023120884	0.00034852108
0.19365308	0.023193845	0.00035002673
0.19378457	0.023675139	0.00035179719
0.19391606	0.023505667	0.00035081310
0.19404754	0.023228338	0.00034866687
0.19417903	0.023220076	0.00034935875
0.19431052	0.024018623	0.00035418768
0.19444201	0.023536478	0.00034920295
0.19457350	0.023587035	0.00035045212
0.19470499	0.023200683	0.00034818897
0.19483648	0.023462161	0.00034874983
0.19496797	0.023945201	0.00035296195
0.19509945	0.023674509	0.00035015263
0.19523094	0.022878552	0.00034556142
0.19536243	0.023413771	0.00034803609
0.19549392	0.023390835	0.00034729250
0.19562541	0.023276660	0.00034730318
0.19575690	0.023390115	0.00034624868
0.19588839	0.023654436	0.00034823589
0.19601988	0.023387852	0.00034690641
0.19615136	0.023096734	0.00034448213
0.19628285	0.023072941	0.00034608947
0.19641434	0.023107408	0.00034580911
0.19654583	0.023200083	0.00034644839
0.19667732	0.023510429	0.00034688649
0.19680881	0.022558768	0.00034187145
0.19694030	0.023410327	0.00034782210
0.19707178	0.022598655	0.00034195428
0.19720327	0.023062725	0.00034353591
0.19733476	0.023070085	0.00034387915
0.19746625	0.022778338	0.00034258917
0.19759774	0.023009085	0.00034381047
0.19772923	0.023350969	0.00034481073
0.19786072	0.023704286	0.00034705348
0.19799221	0.023033724	0.00034476780
0.19812369	0.023559989	0.00034521413
0.19825518	0.022830464	0.00034306705
0.19838667	0.023323541	0.00034521398
0.19851816	0.023741365	0.00034759066
0.19864965	0.023454712	0.00034559409
0.19878114	0.023662758	0.00034622297
0.19891263	0.022335207	0.00034009272
0.19904412	0.023273748	0.00034345475
0.19917560	0.023196981	0.00034329854
0.19930709	0.023499949	0.00034540908
0.19943858	0.023455317	0.00034299624
0.19957007	0.023276300	0.00034496526
0.19970156	0.023880538	0.00034759583
0.19983305	0.023331495	0.00034333439
0.19996454	0.023090462	0.00034223141
0.20009602	0.023098721	0.00034192358
0.20022751	0.022915423	0.00034164370
0.20035900	0.022718992	0.00033971167
0.20049049	0.023311117	0.00034240402
0.20062198	0.023333362	0.00034315117
0.20075347	0.023442544	0.00034359907
0.20088496	0.023144548	0.00034186228
0.20101645	0.023699549	0.00034469265
0.20114793	0.022824855	0.00033870074
0.20127942	0.023517661	0.00034356932
0.20141091	0.023716309	0.00034458235
0.20154240	0.023647475	0.00034459994
0.20167389	0.022801300	0.00033915859
0.20180538	0.023262558	0.00034095589
0.20193687	0.023155033	0.00034095665
0.20206836	0.023491137	0.00034236792
0.20219984	0.023370595	0.00034248541
0.20233133	0.023573604	0.00034363683
0.20246282	0.023350837	0.00034044687
0.20259431	0.023590020	0.00034394005
0.20272580	0.023173840	0.00033902440
0.20285729	0.023085058	0.00033893848
0.20298878	0.023362522	0.00034181056
0.20312027	0.022964862	0.00033550296
0.20325175	0.023078119	0.00033978939
0.20338324	0.023100109	0.00033793158
0.20351473	0.023198646	0.00033989349
0.20364622	0.023683706	0.00034265161
0.20377771	0.023489003	0.00033946156
0.20390920	0.022951050	0.00033798227
0.20404069	0.022786008	0.00033621860
0.20417217	0.023087412	0.00033940126
0.20430366	0.023371017	0.00034010990
0.20443515	0.023634679	0.00033883881
0.20456664	0.023928123	0.00034236022
0.20469813	0.023493420	0.00033988316
0.20482962	0.023374011	0.00033880481
0.20496111	0.022864485	0.00033647137
0.20509260	0.023239689	0.00033796893
0.20522408	0.023430657	0.00033964939
0.20535557	0.023240706	0.00033903644
0.20548706	0.023446495	0.00033899165
0.20561855	0.023566149	0.00034043514
0.20575004	0.023008022	0.00033468292
0.20588153	0.023240764	0.00033698033
0.20601302	0.023057326	0.00033770402
0.20614451	0.023488041	0.00033707149
0.20627599	0.023709643	0.00034019575
0.20640748	0.023281079	0.00033686081
0.20653897	0.022947154	0.00033572488
0.20667046	0.023274183	0.00033728829
0.20680195	0.022814433	0.00033275056
0.20693344	0.023350845	0.00033795061
0.20706493	0.023113243	0.00033614633
0.20719641	0.023708729	0.00034052082
0.20732790	0.023444188	0.00033956877
0.20745939	0.023279138	0.00033584261
0.20759088	0.023331857	0.00033646705
0.20772237	0.023213605	0.00033594381
0.20785386	0.023175556	0.00033565882
0.20798535	0.023245229	0.00033866555
0.20811684	0.023555327	0.00033717050
0.20824832	0.023097443	0.00033576751
0.20837981	0.022937419	0.00033384193
0.20851130	0.022508385	0.00033319964
0.20864279	0.023388284	0.00033760556
0.20877428	0.023285383	0.00033465739
0.20890577	0.023635715	0.00033799599
0.20903726	0.023269969	0.00033493295
0.20916875	0.023133303	0.00033586879
0.20930023	0.023696088	0.00033915580
0.20943172	0.023296552	0.00033550802
0.20956321	0.023303908	0.00033518383
0.20969470	0.023171400	0.00033505292
0.20982619	0.022888409	0.00033326163
0.20995768	0.023107424	0.00033487293
0.21008917	0.023407752	0.00033502620
0.21022065	0.023466826	0.00033595231
0.21035214	0.023102432	0.00033513115
0.21048363	0.023361030	0.00033367170
0.21061512	0.023217842	0.00033557706
0.21074661	0.023456320	0.00033465718
0.21087810	0.023251701	0.00033398753
0.21100959	0.023838213	0.00033883099
0.21114108	0.023793727	0.00033577599
0.21127256	0.023123155	0.00033511142
0.21140405	0.023145414	0.00033189633
0.21153554	0.023530509	0.00033683202
0.21166703	0.023216695	0.00033435795
0.21179852	0.023195576	0.00033341223
0.21193001	0.023494568	0.00033561309
0.21206150	0.023292803	0.00033254606
0.21219299	0.022631082	0.00033067799
0.21232447	0.022702159	0.00033177356
0.21245596	0.022361533	0.00032746677
0.21258745	0.023265169	0.00033401827
0.21271894	0.023319022	0.00033415129
0.21285043	0.023516019	0.00033375042
0.21298192	0.023573844	0.00033695628
0.21311341	0.023409651	0.00033298381
0.21324489	0.023346663	0.00033426553
0.21337638	0.023440237	0.00033244690
0.21350787	0.023403885	0.00033392413
0.21363936	0.023328079	0.00033542004
0.21377085	0.023168576	0.00033196699
0.21390234	0.023324728	0.00033458360
0.21403383	0.022916318	0.00032966895
0.21416532	0.023439825	0.00033310269
0.21429680	0.023542091	0.00033390060
0.21442829	0.023057541	0.00033082370
0.21455978	0.023271658	0.00033305089
0.21469127	0.023234503	0.00033166422
0.21482276	0.023128526	0.00033064584
0.21495425	0.023479254	0.00033308069
0.21508574	0.023159515	0.00033108780
0.21521723	0.023479934	0.00033197670
0.21534871	0.022815334	0.00032986057
0.21548020	0.023484197	0.00033023346
0.21561169	0.023171638	0.00033129580
0.21574318	0.023716550	0.00033376645
0.21587467	0.023712386	0.00033274241
0.21600616	0.022975447	0.00032919394
0.21613765	0.023026397	0.00032894337
0.21626913	0.023144731	0.00033039366
0.21640062	0.023609533	0.00033252389
0.21653211	0.023287769	0.00033086368
0.21666360	0.023000807	0.00032885299
0.21679509	0.023337598	0.00032959929
0.21692658	0.022470122	0.00032689900
0.21705807	0.023056986	0.00032952247
0.21718956	0.023831609	0.00033209634
0.21732104	0.023366583	0.00033129147
0.21745253	0.023661393	0.00033188301
0.21758402	0.022827157	0.00032732772
0.21771551	0.023274881	0.00032954424
0.21784700	0.022689668	0.00032510614
0.21797849	0.023308309	0.00033029400
0.21810998	0.023215792	0.00032763896
0.21824147	0.023855400	0.00033304448
0.21837295	0.022954790	0.00032861636
0.21850444	0.023138645	0.00032646971
0.21863593	0.023543713	0.00033046373
0.21876742	0.024122952	0.00033261129
0.21889891	0.022871100	0.00032842927
0.21903040	0.023968255	0.00033394152
0.21916189	0.023288649	0.00032683290
0.21929337	0.023180434	0.00032853266
0.21942486	0.023280926	0.00032783106
0.21955635	0.022943412	0.00032736260
0.21968784	0.023040373	0.00032785851
0.21981933	0.023262924	0.00032669066
0.21995082	0.023906631	0.00033100091
0.22008231	0.023803732	0.00032997756
0.22021380	0.023354010	0.00032920700
0.22034528	0.022930269	0.00032695263
0.22047677	0.023002045	0.00032483517
0.22060826	0.022766346	0.00032500665
0.22073975	0.023009823	0.00032580210
0.22087124	0.023301217	0.00032794621
0.22100273	0.023571274	0.00032935612
0.22113422	0.023072002	0.00032410080
0.22126571	0.023036269	0.00032681003
0.22139719	0.023190499	0.00032670386
0.22152868	0.023642150	0.00032941133
0.22166017	0.023473249	0.00032894550
0.22179166	0.023010047	0.00032384611
0.22192315	0.022831206	0.00032548589
0.22205464	0.022776842	0.00032394075
0.22218613	0.023194368	0.00032688507
0.22231761	0.022390925	0.00032145159
0.22244910	0.023040584	0.00032478124
0.22258059	0.023338979	0.00032618702
0.22271208	0.023550824	0.00032925358
0.22284357	0.023109786	0.00032573010
0.22297506	0.023808838	0.00032990583
0.22310655	0.023316963	0.00032599687
0.22323804	0.023539664	0.00032849543
0.22336952	0.023394619	0.00032735100
0.22350101	0.023578882	0.00032680026
0.22363250	0.023296250	0.00032549976
0.22376399	0.023849188	0.00032879191
0.22389548	0.023375311	0.00032687536
0.22402697	0.022693475	0.00032410344
0.22415846	0.022872959	0.00032309619
0.22428995	0.023184841	0.00032433407
0.22442143	0.023172000	0.00032412256
0.22455292	0.022696667	0.00032214803
0.22468441	0.023084099	0.00032564293
0.22481590	0.022729274	0.00032276974
0.22494739	0.022707559	0.00032002062
0.22507888	0.023290929	0.00032449032
0.22521037	0.022928746	0.00032277692
0.22534186	0.022101586	0.00031896999
0.22547334	0.023227877	0.00032447513
0.22560483	0.023021928	0.00032148793
0.22573632	0.022677655	0.00032176639
0.22586781	0.022843569	0.00032212604
0.22599930	0.023026524	0.00032324732
0.22613079	0.023287765	0.00032419842
0.22626228	0.022837522	0.00032124790
0.22639376	0.023201892	0.00032313690
0.22652525	0.022943782	0.00032147115
0.22665674	0.022565076	0.00032154035
0.22678823	0.023432358	0.00032373216
0.22691972	0.022786830	0.00032070135
0.22705121	0.023422148	0.00032409684
0.22718270	0.023514688	0.00032504252
0.22731419	0.022747625	0.00032188956
0.22744567	0.023169669	0.00032293840
0.22757716	0.022851165	0.00031955842
0.22770865	0.023837171	0.00032722058
0.22784014	0.023865250	0.00032547971
0.22797163	0.023107461	0.00032263229
0.22810312	0.022951497	0.00032025874
0.22823461	0.023401989	0.00032326572
0.22836610	0.023317539	0.00032443829
0.22849758	0.023206329	0.00032145503
0.22862907	0.023171146	0.00032323022
0.22876056	0.023356965	0.00032095646
0.22889205	0.023112627	0.00032230738
0.22902354	0.023270108	0.00032363317
0.22915503	0.024005508	0.00032404677
0.22928652	0.023190687	0.00032290099
0.22941800	0.022918671	0.00031939747
0.22954949	0.022960068	0.00032082245
0.22968098	0.023079123	0.00032092809
0.22981247	0.023689112	0.00032369435
0.22994396	0.023928603	0.00032632684
0.23007545	0.023154814	0.00032410591
0.23020694	0.022863623	0.00032590301
0.23033843	0.023258753	0.00033189789
0.23046991	0.023125632	0.00033162654
0.23060140	0.023358811	0.00033523632
0.23073289	0.022844503	0.00033294186
0.23086438	0.023047088	0.00033449050
0.23099587	0.023233137	0.00033953614
0.23112736	0.023432252	0.00033923567
0.23125885	0.023084699	0.00034101764
0.23139034	0.023173233	0.00034008396
0.23152182	0.023017485	0.00034042425
0.23165331	0.023067795	0.00034436585
0.23178480	0.022414304	0.00034048254
0.23191629	0.023493647	0.00034771053
0.23204778	0.023293775	0.00034628948
0.23217927	0.023574448	0.00034767959
0.23231076	0.023183159	0.00034838826
0.23244224	0.023189112	0.00034751566
0.23257373	0.023241956	0.00034948883
0.23270522	0.023788619	0.00035313789
0.23283671	0.023121877	0.00034663544
0.23296820	0.023097019	0.00034857137
0.23309969	0.022606305	0.00034528370
0.23323118	0.022613016	0.00034544273
0.23336267	0.022897636	0.00034754578
0.23349415	0.023036879	0.00034650927
0.23362564	0.023529215	0.00035268547
0.23375713	0.023358356	0.00035017561
0.23388862	0.023272364	0.00035058524
0.23402011	0.022858745	0.00034899813
0.23415160	0.023700083	0.00035238064
0.23428309	0.023284176	0.00035196212
0.23441458	0.023094932	0.00034913288
0.23454606	0.023227216	0.00035172785
0.23467755	0.022804495	0.00034719886
0.23480904	0.023182644	0.00035175260
0.23494053	0.023413538	0.00035353197
0.23507202	0.023302062	0.00035284475
0.23520351	0.023734296	0.00035513206
0.23533500	0.022995198	0.00035160492
0.23546648	0.023543252	0.00035404514
0.23559797	0.023119980	0.00035299274
0.23572946	0.023192992	0.00035227419
0.23586095	0.023595250	0.00035613817
0.23599244	0.023136428	0.00035388132
0.23612393	0.022747763	0.00035055360
0.23625542	0.023620414	0.00035913719
0.23638691	0.023269421	0.00035428928
0.23651839	0.023573064	0.00035517854
0.23664988	0.023741281	0.00035854646
0.23678137	0.023008589	0.00035463798
0.23691286	0.023414822	0.00035669556
0.23704435	0.023357434	0.00035641810
0.23717584	0.023241184	0.00035434102
0.23730733	0.022242404	0.00035184648
0.23743882	0.022905651	0.00035454272
0.23757030	0.023415037	0.00035760933
0.23770179	0.022960423	0.00035597376
0.23783328	0.023337751	0.00035582689
0.23796477	0.022906113	0.00035559779
0.23809626	0.023206500	0.00035528912
0.23822775	0.022681343	0.00035453026
0.23835924	0.022890589	0.00035781606
0.23849072	0.024016300	0.00036057464
0.23862221	0.023614238	0.00035909422
0.23875370	0.022814844	0.00035432542
0.23888519	0.023307015	0.00035901744
0.23901668	0.023273652	0.00035946046
0.23914817	0.023309158	0.00035573059
0.23927966	0.023365325	0.00036012789
0.23941115	0.022932503	0.00035653717
0.23954263	0.023013799	0.00035730600
0.23967412	0.023221351	0.00036041433
0.23980561	0.022601232	0.00035360544
0.23993710	0.022993490	0.00035872625
0.24006859	0.023297574	0.00035893745
0.24020008	0.022784062	0.00035713282
0.24033157	0.023149093	0.00035994572
0.24046306	0.023033470	0.00035743120
0.24059454	0.023011168	0.00035895471
0.24072603	0.023143018	0.00036054333
0.24085752	0.023389478	0.00036063280
0.24098901	0.022525730	0.00035807269
0.24112050	0.022664126	0.00035466342
0.24125199	0.023525551	0.00036183427
0.24138348	0.023075630	0.00036015303
0.24151496	0.023145402	0.00035886401
0.24164645	0.023635412	0.00036406878
0.24177794	0.023135994	0.00035902172
0.24190943	0.023064364	0.00036061038
0.24204092	0.023860758	0.00036501505
0.24217241	0.022982961	0.00036007180
0.24230390	0.023373960	0.00036325897
0.24243539	0.023155612	0.00035972316
0.24256687	0.023300844	0.00036219211
0.24269836	0.023423383	0.00036407482
0.24282985	0.023246783	0.00036165669
0.24296134	0.022596486	0.00035869764
0.24309283	0.022966657	0.00036108797
0.24322432	0.022941773	0.00035977665
0.24335581	0.023520470	0.00036530177
0.24348730	0.023619809	0.00036393248
0.24361878	0.023123736	0.00036195433
0.24375027	0.023763510	0.00036481484
0.24388176	0.023371171	0.00036323293
0.24401325	0.023476361	0.00036673363
0.24414474	0.022795241	0.00035822565
0.24427623	0.023198955	0.00036260102
0.24440772	0.023528759	0.00036449244
0.24453920	0.022579759	0.00035941476
0.24467069	0.023234264	0.00036441923
0.24480218	0.024086621	0.00036690006
0.24493367	0.023314612	0.00036423084
0.24506516	0.022785244	0.00036114530
0.24519665	0.023131298	0.00036298394
0.24532814	0.023336509	0.00036571918
0.24545963	0.023556028	0.00036595222
0.24559111	0.023075192	0.00036288746
0.24572260	0.023355391	0.00036463482
0.24585409	0.023066604	0.00036209055
0.24598558	0.022533733	0.00036094176
0.24611707	0.023394755	0.00036598944
0.24624856	0.022959147	0.00036168409
0.24638005	0.023147899	0.00036510018
0.24651154	0.022926508	0.00036252231
0.24664302	0.023024328	0.00036499375
0.24677451	0.022774501	0.00036176424
0.24690600	0.022703312	0.00036216008
0.24703749	0.022942714	0.00036477329
0.24716898	0.022976163	0.00036273447
0.24730047	0.024276784	0.00037270796
0.24743196	0.023428640	0.00036524161
0.24756345	0.022643074	0.00036196248
0.24769493	0.023456189	0.00036815713
0.24782642	0.022682706	0.00036074772
0.24795791	0.023203593	0.00036530573
0.24808940	0.022777887	0.00036348013
0.24822089	0.023530018	0.00036694847
0.24835238	0.023208504	0.00036765643
0.24848387	0.023318898	0.00036523020
0.24861535	0.023381859	0.00036792512
0.24874684	0.023081406	0.00036624880
0.24887833	0.023137303	0.00036511356
0.24900982	0.023190549	0.00036818473
0.24914131	0.022875646	0.00036417137
0.24927280	0.022836343	0.00036539867
0.24940429	0.023228365	0.00036613359
0.24953578	0.023503837	0.00036897631
0.24966726	0.023179442	0.00036884377
0.24979875	0.023276737	0.00036622370
0.24993024	0.023691017	0.00037079878
0.25006173	0.023470329	0.00036840520
0.25019322	0.023265981	0.00036816858
0.25032471	0.023661678	0.00037107406
0.25045620	0.023211868	0.00036552035
0.25058769	0.023237008	0.00036854999
0.25071917	0.023117765	0.00036619609
0.25085066	0.023605784	0.00036967718
0.25098215	0.023688290	0.00037279253
0.25111364	0.023051626	0.00036548320
0.25124513	0.022792106	0.00036621787
0.25137662	0.023041420	0.00036685464
0.25150811	0.023382113	0.00036914237
0.25163959	0.022744237	0.00036604383
0.25177108	0.023367459	0.00036738011
0.25190257	0.022852896	0.00036765493
0.25203406	0.022764761	0.00036659702
0.25216555	0.023513358	0.00036960995
0.25229704	0.023477251	0.00037187123
0.25242853	0.022614032	0.00036404929
0.25256002	0.023721115	0.00037289659
0.25269150	0.023535463	0.00037050476
0.25282299	0.022962693	0.00036584072
0.25295448	0.024294708	0.00037806505
0.25308597	0.023280690	0.00036675911
0.25321746	0.022755857	0.00036700969
0.25334895	0.022489517	0.00036656732
0.25348044	0.022546324	0.00036439594
0.25361193	0.023351478	0.00037041563
0.25374341	0.023253426	0.00036917889
0.25387490	0.023165658	0.00036813965
0.25400639	0.022992228	0.00037549888
0.25413788	0.022753964	0.00037677937
0.25426937	0.023261463	0.00038565945
0.25440086	0.023142283	0.00038690897
0.25453235	0.023170946	0.00038995994
0.25466383	0.023665167	0.00039627605
0.25479532	0.022377028	0.00038842467
0.25492681	0.023308815	0.00039686614
0.25505830	0.022582021	0.00039368576
0.25518979	0.023009247	0.00039798300
0.25532128	0.023220957	0.00040228471
0.25545277	0.023014487	0.00040215223
0.25558426	0.022918165	0.00040436426
0.25571574	0.022792801	0.00040312184
0.25584723	0.023047787	0.00040769826
0.25597872	0.022498582	0.00040602040
0.25611021	0.023153093	0.00041058194
0.25624170	0.023236030	0.00041444005
0.25637319	0.022610940	0.00041207106
0.25650468	0.023827453	0.00041990156
0.25663617	0.023501200	0.00042201387
0.25676765	0.022513377	0.00041537693
0.25689914	0.023050688	0.00041976300
0.25703063	0.023925629	0.00042998595
0.25716212	0.023110934	0.00042292682
0.25729361	0.024077440	0.00043291738
0.25742510	0.023772365	0.00043281486
0.25755659	0.023012751	0.00042796152
0.25768807	0.023012805	0.00043171772
0.25781956	0.022494050	0.00042666322
0.25795105	0.022304708	0.00042895778
0.25808254	0.023200958	0.00043906307
0.25821403	0.023076304	0.00043455591
0.25834552	0.022770494	0.00043674967
0.25847701	0.022648924	0.00043335641
0.25860850	0.022838735	0.00043524318
0.25873998	0.023019401	0.00044082422
0.25887147	0.023378580	0.00044348864
0.25900296	0.023018013	0.00044211619
0.25913445	0.023031972	0.00044066109
0.25926594	0.023451271	0.00044512457
0.25939743	0.023216622	0.00044604305
0.25952892	0.023571209	0.00044566120
0.25966041	0.023671237	0.00045287438
0.25979189	0.023589247	0.00044971056
0.25992338	0.023190458	0.00044759073
0.26005487	0.023581662	0.00045387655
0.26018636	0.022701208	0.00044602192
0.26031785	0.023246349	0.00045082329
0.26044934	0.023742259	0.00045330437
0.26058083	0.023194459	0.00045058419
0.26071231	0.022841294	0.00045025754
0.26084380	0.023913383	0.00045832913
0.26097529	0.023282296	0.00045538290
0.26110678	0.023009317	0.00045127820
0.26123827	0.023351037	0.00045697081
0.26136976	0.023554401	0.00045920247
0.26150125	0.023594945	0.00045912773
0.26163274	0.023141710	0.00045599464
0.26176422	0.023182547	0.00045549621
0.26189571	0.022925493	0.00045766435
0.26202720	0.023971452	0.00046519442
0.26215869	0.023188584	0.00046000106
0.26229018	0.022739937	0.00045816937
0.26242167	0.022868200	0.00046095716
0.26255316	0.022546190	0.00045669621
0.26268465	0.022975448	0.00046419154
0.26281613	0.023025111	0.00046230054
0.26294762	0.023135538	0.00046120891
0.26307911	0.022388497	0.00045652401
0.26321060	0.022412572	0.00046312098
0.26334209	0.022764808	0.00046501109
0.26347358	0.022676638	0.00046106282
0.26360507	0.023584107	0.00047058806
0.26373655	0.023652885	0.00047154870
0.26386804	0.022718616	0.00046659364
0.26399953	0.022067038	0.00046357222
0.26413102	0.022754527	0.00046419458
0.26426251	0.022898013	0.00046727616
0.26439400	0.023354100	0.00047357169
0.26452549	0.022945943	0.00047230669
0.26465698	0.023416558	0.00047751755
0.26478846	0.022929686	0.00046849902
0.26491995	0.022910759	0.00047514052
0.26505144	0.022804673	0.00046995595
0.26518293	0.023021288	0.00047406631
0.26531442	0.022620433	0.00047557931
0.26544591	0.023127527	0.00047640844
[truncated: 567 more rows]
