# Supplementary material for: Invariant surface glycoprotein 65 of Trypanosoma brucei is a complement C3 receptor
Source: Nat Commun. 2022 Aug 29;13:5085. doi: 10.1038/s41467-022-32728-9 (PMC9424271; doi:10.1038/s41467-022-32728-9)
Supplement: Supplementary file 4 — supplementary data 2 [file 41467_2022_32728_MOESM4_ESM.zip › b21-414646_00026.dat]

0.0026000000	39.451373	0.13656473
0.0027314887	28.694535	0.10698280
0.0028629774	22.031715	0.089635388
0.0029944661	17.101428	0.075790326
0.0031259548	12.313062	0.059097098
0.0032574435	10.825800	0.057358098
0.0033889322	8.7659909	0.048791142
0.0035204209	11.517857	0.048694444
0.0036519096	12.282466	0.046662279
0.0037833983	9.9625136	0.039621542
0.0039148870	8.2031409	0.034691245
0.0040463757	6.6734135	0.030102289
0.0041778644	5.4687377	0.025541189
0.0043093531	4.5926568	0.022980526
0.0044408418	3.8075386	0.020124310
0.0045723305	3.1171252	0.018208575
0.0047038192	2.8986424	0.016805489
0.0048353079	2.4685499	0.015055773
0.0049667966	2.2010211	0.014165685
0.0050982853	1.8888745	0.012431650
0.0052297740	1.7403235	0.012088787
0.0053612627	1.5250751	0.010928016
0.0054927514	1.4023825	0.010201371
0.0056242401	1.2490791	0.0095997844
0.0057557288	1.1947032	0.0091283869
0.0058872175	1.0783353	0.0085563308
0.0060187062	1.0077305	0.0082495619
0.0061501949	0.89730589	0.0074563493
0.0062816836	0.88361622	0.0075663833
0.0064131723	0.82136468	0.0071512293
0.0065446610	0.79371347	0.0069291551
0.0066761496	0.75569964	0.0067293707
0.0068076383	0.71791971	0.0064102530
0.0069391270	0.68055772	0.0063415479
0.0070706157	0.66675020	0.0061775865
0.0072021044	0.62934406	0.0059356235
0.0073335931	0.61427096	0.0058385605
0.0074650818	0.57907825	0.0055038101
0.0075965705	0.55777742	0.0054464634
0.0077280592	0.54383223	0.0053556791
0.0078595479	0.50035050	0.0050142974
0.0079910366	0.48929549	0.0049881389
0.0081225253	0.45949640	0.0046955887
0.0082540140	0.46318483	0.0047412091
0.0083855027	0.44267370	0.0046527685
0.0085169914	0.40783131	0.0043746739
0.0086484801	0.38975814	0.0042455399
0.0087799688	0.38697502	0.0041557397
0.0089114575	0.38151569	0.0041481351
0.0090429462	0.36036599	0.0040033252
0.0091744349	0.33758495	0.0038414046
0.0093059236	0.32357722	0.0037165787
0.0094374123	0.31450338	0.0036398319
0.0095689010	0.29552479	0.0034714810
0.0097003897	0.28241983	0.0034210723
0.0098318784	0.27951520	0.0033547728
0.0099633671	0.26989142	0.0032607094
0.010094856	0.26400717	0.0032152988
0.010226345	0.23624237	0.0029693128
0.010357833	0.23080891	0.0030110063
0.010489322	0.23037749	0.0029196815
0.010620811	0.21395792	0.0027933176
0.010752299	0.20545035	0.0027255633
0.010883788	0.19336482	0.0025904299
0.011015277	0.19131338	0.0026227007
0.011146765	0.18082071	0.0024709754
0.011278254	0.16887768	0.0023790307
0.011409743	0.16497808	0.0023266369
0.011541231	0.15879973	0.0022486923
0.011672720	0.15079862	0.0021963551
0.011804209	0.13951360	0.0020328535
0.011935698	0.13471286	0.0019927415
0.012067186	0.13075634	0.0019520221
0.012198675	0.12431093	0.0018412899
0.012330164	0.11651785	0.0017866718
0.012461652	0.11230563	0.0017337393
0.012593141	0.10804492	0.0016632133
0.012724630	0.10415696	0.0016328426
0.012856118	0.098008002	0.0015339984
0.012987607	0.096612407	0.0015405323
0.013119096	0.093100920	0.0014790956
0.013250585	0.091872081	0.0014538942
0.013382073	0.088745677	0.0014334331
0.013513562	0.085965585	0.0013883476
0.013645051	0.083986989	0.0013822309
0.013776539	0.077347094	0.0013204788
0.013908028	0.077603310	0.0012993543
0.014039517	0.076991352	0.0012874855
0.014171005	0.074696076	0.0012606074
0.014302494	0.074221788	0.0012576333
0.014433983	0.071682132	0.0012373675
0.014565472	0.071796675	0.0012146142
0.014696960	0.068631538	0.0011921911
0.014828449	0.067626400	0.0011657940
0.014959938	0.066635445	0.0011642064
0.015091426	0.065895718	0.0011603509
0.015222915	0.063431939	0.0011114567
0.015354404	0.063174284	0.0011132928
0.015485892	0.061653686	0.0010895412
0.015617381	0.061158590	0.0010888086
0.015748870	0.060662068	0.0010837520
0.015880359	0.062457128	0.0010819947
0.016011847	0.058306417	0.0010491917
0.016143336	0.054754641	0.0010048590
0.016274825	0.052971008	0.00099202638
0.016406313	0.053047040	0.00098467435
0.016537802	0.054888250	0.00099414537
0.016669291	0.052509193	0.00096887534
0.016800779	0.053756607	0.00097769061
0.016932268	0.057201766	0.0010030498
0.017063757	0.060207347	0.0010259079
0.017195246	0.058625042	0.0010034808
0.017326734	0.057873229	0.00099779129
0.017458223	0.056923258	0.00098417738
0.017589712	0.056635612	0.00097644735
0.017721200	0.056990721	0.00098388878
0.017852689	0.054601129	0.00094357978
0.017984178	0.054523163	0.00095428305
0.018115666	0.052604239	0.00093145820
0.018247155	0.052679246	0.00092458291
0.018378644	0.051863477	0.00092079850
0.018510133	0.051624332	0.00090732641
0.018641621	0.052421531	0.00091031592
0.018773110	0.050416685	0.00089215071
0.018904599	0.050619828	0.00089214986
0.019036087	0.049190419	0.00087555997
0.019167576	0.049647567	0.00087084188
0.019299065	0.047535130	0.00084931256
0.019430553	0.047039404	0.00085262152
0.019562042	0.046140782	0.00083351691
0.019693531	0.046503552	0.00083784511
0.019825019	0.048318512	0.00084581667
0.019956508	0.044391897	0.00080781122
0.020087997	0.043464798	0.00080545611
0.020219486	0.044853665	0.00080930221
0.020350974	0.045728970	0.00082266054
0.020482463	0.044687863	0.00079829594
0.020613952	0.044016023	0.00079084179
0.020745440	0.042863585	0.00078692979
0.020876929	0.042292704	0.00077103684
0.021008418	0.041214906	0.00076429243
0.021139906	0.041889486	0.00076770652
0.021271395	0.041857682	0.00075867064
0.021402884	0.041632879	0.00076231532
0.021534373	0.041469419	0.00075483047
0.021665861	0.040291722	0.00074293278
0.021797350	0.039411086	0.00073194736
0.021928839	0.039342608	0.00072129093
0.022060327	0.039102967	0.00072811993
0.022191816	0.039096164	0.00071883764
0.022323305	0.038773843	0.00071788338
0.022454793	0.038716982	0.00071352791
0.022586282	0.037099295	0.00069273842
0.022717771	0.037517604	0.00070488244
0.022849260	0.036603544	0.00068749005
0.022980748	0.035754404	0.00068267318
0.023112237	0.035878520	0.00067672426
0.023243726	0.036582749	0.00067765986
0.023375214	0.037418609	0.00069087146
0.023506703	0.037972909	0.00068882490
0.023638192	0.036285021	0.00067596434
0.023769680	0.037205987	0.00068182332
0.023901169	0.036977027	0.00067527661
0.024032658	0.038073854	0.00068677016
0.024164147	0.037898026	0.00068016928
0.024295635	0.036367419	0.00066438103
0.024427124	0.036796651	0.00066598646
0.024558613	0.035428575	0.00065004228
0.024690101	0.036558551	0.00066840611
0.024821590	0.036933229	0.00066343548
0.024953079	0.034954874	0.00064170337
0.025084567	0.035135661	0.00064511377
0.025216056	0.035610313	0.00064280394
0.025347545	0.035667960	0.00064954825
0.025479034	0.036847576	0.00065261774
0.025610522	0.036828328	0.00064757535
0.025742011	0.035181962	0.00063433910
0.025873500	0.036161141	0.00063764467
0.026004988	0.034549831	0.00062985904
0.026136477	0.034731912	0.00062741197
0.026267966	0.036818581	0.00063910304
0.026399454	0.034409386	0.00062161211
0.026530943	0.035790924	0.00062688012
0.026662432	0.035214971	0.00062620598
0.026793920	0.034881323	0.00061998424
0.026925409	0.035186028	0.00061997767
0.027056898	0.035473645	0.00062408209
0.027188387	0.034058417	0.00060627077
0.027319875	0.034533124	0.00061434622
0.027451364	0.033720997	0.00060208126
0.027582853	0.034240847	0.00060353193
0.027714341	0.034330665	0.00060640774
0.027845830	0.034643957	0.00060303453
0.027977319	0.034876858	0.00060783455
0.028108807	0.033929393	0.00059699865
0.028240296	0.033831974	0.00059390207
0.028371785	0.033509583	0.00059154790
0.028503274	0.033555982	0.00058966041
0.028634762	0.033701670	0.00058905986
0.028766251	0.032804898	0.00058291259
0.028897740	0.033145714	0.00057875239
0.029029228	0.033145247	0.00058196045
0.029160717	0.033715464	0.00058589713
0.029292206	0.032572910	0.00057263956
0.029423694	0.032382370	0.00057398820
0.029555183	0.032404212	0.00056553801
0.029686672	0.032960339	0.00057332461
0.029818161	0.032407244	0.00056750559
0.029949649	0.033268477	0.00057125113
0.030081138	0.033411781	0.00057322590
0.030212627	0.032518667	0.00056139540
0.030344115	0.031886932	0.00055660898
0.030475604	0.032724055	0.00056327156
0.030607093	0.031421649	0.00055158031
0.030738581	0.032684874	0.00056169527
0.030870070	0.032700174	0.00055675720
0.031001559	0.031668677	0.00054605714
0.031133048	0.031578450	0.00055020058
0.031264536	0.032128356	0.00054922271
0.031396025	0.032015709	0.00055044441
0.031527514	0.031865358	0.00054536910
0.031659002	0.031300976	0.00053945828
0.031790491	0.031991870	0.00054644107
0.031921980	0.030200632	0.00052841775
0.032053468	0.031641621	0.00054272553
0.032184957	0.032397422	0.00054184917
0.032316446	0.031531025	0.00053363437
0.032447935	0.031653501	0.00053997963
0.032579423	0.031029975	0.00052847326
0.032710912	0.030667421	0.00052717040
0.032842401	0.031534659	0.00053167620
0.032973889	0.030944909	0.00052621391
0.033105378	0.031421006	0.00053135676
0.033236867	0.030497125	0.00052024073
0.033368355	0.031459810	0.00053739557
0.033499844	0.030572588	0.00052905557
0.033631333	0.029674698	0.00052220039
0.033762822	0.029635835	0.00052883467
0.033894310	0.030722142	0.00053437228
0.034025799	0.030573208	0.00053399433
0.034157288	0.029642873	0.00052710678
0.034288776	0.031086035	0.00053572506
0.034420265	0.030136870	0.00053620027
0.034551754	0.030475968	0.00053383713
0.034683242	0.030363949	0.00053547797
0.034814731	0.030594919	0.00053354966
0.034946220	0.030194724	0.00053246187
0.035077708	0.030076802	0.00053452682
0.035209197	0.029667893	0.00053092484
0.035340686	0.029789381	0.00052935683
0.035472175	0.029833308	0.00053773911
0.035603663	0.029714276	0.00053924433
0.035735152	0.028935043	0.00054149504
0.035866641	0.029484338	0.00054585950
0.035998129	0.029037656	0.00053976882
0.036129618	0.029573294	0.00054867765
0.036261107	0.029265983	0.00054022047
0.036392595	0.028489538	0.00054364721
0.036524084	0.028668272	0.00054237289
0.036655573	0.029045904	0.00054145298
0.036787062	0.028223737	0.00053944263
0.036918550	0.028909235	0.00054207948
0.037050039	0.029273603	0.00055154736
0.037181528	0.029094531	0.00054560181
0.037313016	0.028847876	0.00054428828
0.037444505	0.029315220	0.00055246201
0.037575994	0.029013547	0.00054564081
0.037707482	0.028228736	0.00054439575
0.037838971	0.028454163	0.00054810903
0.037970460	0.029208524	0.00054982823
0.038101949	0.028576108	0.00054972031
0.038233437	0.029177191	0.00054916374
0.038364926	0.029228643	0.00054515091
0.038496415	0.028673820	0.00054123444
0.038627903	0.029616101	0.00054046044
0.038759392	0.028727129	0.00053589764
0.038890881	0.029331020	0.00053503290
0.039022369	0.029438261	0.00053835682
0.039153858	0.029594094	0.00053431787
0.039285347	0.028795912	0.00052690188
0.039416836	0.029615379	0.00053751335
0.039548324	0.029269563	0.00053146368
0.039679813	0.029144587	0.00052712387
0.039811302	0.029817551	0.00053548294
0.039942790	0.029738190	0.00053055238
0.040074279	0.029836018	0.00053508606
0.040205768	0.029063020	0.00052567730
0.040337256	0.028157461	0.00051609138
0.040468745	0.029129431	0.00052383306
0.040600234	0.029574496	0.00052511625
0.040731723	0.029528580	0.00052672407
0.040863211	0.028941280	0.00052326761
0.040994700	0.029653188	0.00052569559
0.041126189	0.029300748	0.00052488864
0.041257677	0.029322913	0.00052050541
0.041389166	0.029273403	0.00052038633
0.041520655	0.029104881	0.00051943322
0.041652143	0.029978092	0.00052484494
0.041783632	0.029203827	0.00051990723
0.041915121	0.029313746	0.00051800159
0.042046610	0.029331091	0.00051933888
0.042178098	0.028503092	0.00051101564
0.042309587	0.028893259	0.00051420996
0.042441076	0.028977101	0.00051415918
0.042572564	0.028221434	0.00050820073
0.042704053	0.028430552	0.00050442110
0.042835542	0.029357635	0.00051513374
0.042967030	0.030187306	0.00052054635
0.043098519	0.028109876	0.00050689220
0.043230008	0.029065299	0.00051162826
0.043361496	0.029470431	0.00051101543
0.043492985	0.029495387	0.00051625964
0.043624474	0.027788793	0.00049916298
0.043755963	0.028877438	0.00050899551
0.043887451	0.029724753	0.00051220979
0.044018940	0.028842628	0.00050396255
0.044150429	0.029415621	0.00051413862
0.044281917	0.028840464	0.00050179455
0.044413406	0.029812573	0.00051521072
0.044544895	0.028374243	0.00049875753
0.044676383	0.029071737	0.00050472347
0.044807872	0.028644467	0.00050229461
0.044939361	0.029856722	0.00051072314
0.045070850	0.029580515	0.00050686774
0.045202338	0.029572574	0.00050869295
0.045333827	0.028887151	0.00049884678
0.045465316	0.029685866	0.00051089898
0.045596804	0.029978275	0.00050875804
0.045728293	0.029185909	0.00050255222
0.045859782	0.028911183	0.00050008068
0.045991270	0.029898394	0.00050260244
0.046122759	0.028776624	0.00050071294
0.046254248	0.028837822	0.00050603847
0.046385737	0.028576804	0.00050654059
0.046517225	0.030087014	0.00051881866
0.046648714	0.029650739	0.00051921701
0.046780203	0.028669192	0.00051843273
0.046911691	0.029236205	0.00052173713
0.047043180	0.029787335	0.00052313738
0.047174669	0.029356224	0.00052219097
0.047306157	0.028410982	0.00051699372
0.047437646	0.028484975	0.00051960982
0.047569135	0.028544303	0.00052239988
0.047700624	0.029208724	0.00052275214
0.047832112	0.029481189	0.00053031358
0.047963601	0.028632282	0.00052021740
0.048095090	0.028478117	0.00052612881
0.048226578	0.029322743	0.00053293800
0.048358067	0.029378258	0.00052910920
0.048489556	0.029094864	0.00052922606
0.048621044	0.029234912	0.00053068167
0.048752533	0.030426089	0.00054662826
0.048884022	0.030129807	0.00054119814
0.049015511	0.029610648	0.00053597238
0.049146999	0.028725537	0.00052991839
0.049278488	0.029330947	0.00053606573
0.049409977	0.028922852	0.00053531049
0.049541465	0.029533411	0.00053796184
0.049672954	0.029582624	0.00054042390
0.049804443	0.029529922	0.00053726857
0.049935931	0.029559217	0.00054206277
0.050067420	0.029701936	0.00054336319
0.050198909	0.029149482	0.00054000746
0.050330398	0.028865915	0.00053480565
0.050461886	0.029391565	0.00053983320
0.050593375	0.030005149	0.00054784001
0.050724864	0.030112795	0.00054970737
0.050856352	0.030113554	0.00054917185
0.050987841	0.028608683	0.00053537126
0.051119330	0.029183787	0.00054099067
0.051250818	0.028692049	0.00053937898
0.051382307	0.028178248	0.00053614228
0.051513796	0.029646327	0.00054465832
0.051645284	0.029530960	0.00054410822
0.051776773	0.029649473	0.00054592862
0.051908262	0.029364228	0.00054533291
0.052039751	0.028816220	0.00054224963
0.052171239	0.029752470	0.00055003323
0.052302728	0.029975928	0.00055477777
0.052434217	0.029325455	0.00054533394
0.052565705	0.028804787	0.00054471956
0.052697194	0.029491510	0.00054698275
0.052828683	0.030087491	0.00055602553
0.052960171	0.029164533	0.00054474837
0.053091660	0.028864650	0.00054164776
0.053223149	0.028768158	0.00054584612
0.053354638	0.029960118	0.00055579637
0.053486126	0.030737212	0.00056255946
0.053617615	0.028804898	0.00054409988
0.053749104	0.028731169	0.00054387060
0.053880592	0.028630296	0.00054318412
0.054012081	0.029718461	0.00055503218
0.054143570	0.028841034	0.00054795400
0.054275058	0.029788432	0.00055404109
0.054406547	0.029791707	0.00055281860
0.054538036	0.029681297	0.00055800199
0.054669525	0.028901870	0.00054767738
0.054801013	0.030285584	0.00056276135
0.054932502	0.030151157	0.00055890923
0.055063991	0.029064529	0.00054700926
0.055195479	0.028503033	0.00054641742
0.055326968	0.028372444	0.00054559181
0.055458457	0.029512376	0.00055854200
0.055589945	0.028716525	0.00054772271
0.055721434	0.029166078	0.00054933937
0.055852923	0.028713919	0.00055273036
0.055984412	0.029089594	0.00055429259
0.056115900	0.029160285	0.00055188298
0.056247389	0.028956580	0.00055349139
0.056378878	0.028639395	0.00054644165
0.056510366	0.029302086	0.00055691428
0.056641855	0.028766867	0.00055163322
0.056773344	0.029116763	0.00055638063
0.056904832	0.029129766	0.00055469561
0.057036321	0.029632050	0.00055610383
0.057167810	0.028807946	0.00055262749
0.057299299	0.028592845	0.00054941836
0.057430787	0.028121480	0.00054299233
0.057562276	0.028660760	0.00055163900
0.057693765	0.029242533	0.00054746012
0.057825253	0.029115634	0.00055416231
0.057956742	0.029496277	0.00055665916
0.058088231	0.029004638	0.00054974667
0.058219719	0.028886055	0.00055386469
0.058351208	0.028351894	0.00054113598
0.058482697	0.028776782	0.00054699984
0.058614186	0.029293889	0.00055459693
0.058745674	0.028697290	0.00054650512
0.058877163	0.028172687	0.00054064597
0.059008652	0.029493569	0.00054753135
0.059140140	0.030010345	0.00055677999
0.059271629	0.029286272	0.00054883562
0.059403118	0.028794814	0.00053976460
0.059534606	0.029447830	0.00055019510
0.059666095	0.029641683	0.00054454011
0.059797584	0.028806811	0.00054053843
0.059929072	0.029769478	0.00055108161
0.060060561	0.029272759	0.00054374732
0.060192050	0.028602584	0.00054077396
0.060323539	0.029377555	0.00054114855
0.060455027	0.028632420	0.00053792647
0.060586516	0.028340493	0.00053772297
0.060718005	0.028875447	0.00053847665
0.060849493	0.028966875	0.00053979892
0.060980982	0.028469242	0.00053520033
0.061112471	0.028784171	0.00053657202
0.061243959	0.028331793	0.00053907369
0.061375448	0.028745899	0.00053439431
0.061506937	0.028886111	0.00053966900
0.061638426	0.028991544	0.00053854045
0.061769914	0.028925432	0.00053794929
0.061901403	0.029602295	0.00054680613
0.062032892	0.029468179	0.00053975983
0.062164380	0.029232713	0.00054004085
0.062295869	0.029062012	0.00053911865
0.062427358	0.029339696	0.00053888760
0.062558846	0.028857726	0.00053896927
0.062690335	0.028917549	0.00053223135
0.062821824	0.028966762	0.00053656063
0.062953313	0.028527961	0.00053338708
0.063084801	0.028979883	0.00053518019
0.063216290	0.027961653	0.00053090514
0.063347779	0.029046059	0.00053601429
0.063479267	0.028801883	0.00053160922
0.063610756	0.030303868	0.00054792000
0.063742245	0.029324986	0.00053800690
0.063873733	0.029140220	0.00053859012
0.064005222	0.029225430	0.00053589766
0.064136711	0.029623271	0.00053892663
0.064268200	0.029526846	0.00053644179
0.064399688	0.029119738	0.00053366093
0.064531177	0.028911983	0.00053386078
0.064662666	0.029094345	0.00053323304
0.064794154	0.029527486	0.00053714174
0.064925643	0.028729709	0.00053489295
0.065057132	0.029554577	0.00053959749
0.065188620	0.029777055	0.00054047567
0.065320109	0.028801656	0.00052794634
0.065451598	0.029637851	0.00053557610
0.065583087	0.028769513	0.00052958943
0.065714575	0.029264673	0.00053257378
0.065846064	0.028170571	0.00052385290
0.065977553	0.028734374	0.00052772731
0.066109041	0.029364765	0.00053215682
0.066240530	0.028334973	0.00052691295
0.066372019	0.029071774	0.00053085537
0.066503507	0.029077957	0.00053090401
0.066634996	0.028874391	0.00052597755
0.066766485	0.030030988	0.00053624735
0.066897973	0.029657193	0.00053509328
0.067029462	0.029065177	0.00053051630
0.067160951	0.028030553	0.00052576051
0.067292440	0.027660659	0.00051671243
0.067423928	0.028575313	0.00052234336
0.067555417	0.028695306	0.00052713146
0.067686906	0.029258718	0.00053035414
0.067818394	0.028279565	0.00052208920
0.067949883	0.028099362	0.00051821425
0.068081372	0.028786877	0.00052484455
0.068212860	0.028421296	0.00052132019
0.068344349	0.028198430	0.00052059131
0.068475838	0.028834882	0.00052426862
0.068607327	0.027903505	0.00051690317
0.068738815	0.028199837	0.00051591791
0.068870304	0.029368774	0.00053027802
0.069001793	0.029448506	0.00052781658
0.069133281	0.028798044	0.00052262991
0.069264770	0.029053361	0.00052762480
0.069396259	0.029124390	0.00051988946
0.069527747	0.028746009	0.00052283235
0.069659236	0.029287000	0.00052603182
0.069790725	0.027653437	0.00051286328
0.069922214	0.028897958	0.00052381192
0.070053702	0.028906326	0.00052008218
0.070185191	0.028057782	0.00051790595
0.070316680	0.029328598	0.00052197797
0.070448168	0.029074977	0.00052328727
0.070579657	0.029346286	0.00052713462
0.070711146	0.028767860	0.00051622950
0.070842634	0.028023738	0.00051658725
0.070974123	0.027410618	0.00050921661
0.071105612	0.028520512	0.00051541594
0.071237101	0.028484909	0.00051709403
0.071368589	0.027777057	0.00050660149
0.071500078	0.028033041	0.00051413936
0.071631567	0.028387827	0.00051590573
0.071763055	0.028021025	0.00051317379
0.071894544	0.027863723	0.00051147952
0.072026033	0.027646598	0.00050531947
0.072157521	0.027513350	0.00050958315
0.072289010	0.028431468	0.00051387254
0.072420499	0.027329300	0.00050524352
0.072551988	0.027517202	0.00050519565
0.072683476	0.027674544	0.00050646113
0.072814965	0.028332547	0.00051393333
0.072946454	0.027387792	0.00050811155
0.073077942	0.027652603	0.00050614753
0.073209431	0.027804925	0.00050851420
0.073340920	0.027323374	0.00050284213
0.073472408	0.028569730	0.00051163113
0.073603897	0.027004962	0.00050294659
0.073735386	0.026624549	0.00049668184
0.073866875	0.027428807	0.00050445062
0.073998363	0.027122618	0.00050165342
0.074129852	0.027784693	0.00050564738
0.074261341	0.026998938	0.00050078198
0.074392829	0.027677387	0.00050209982
0.074524318	0.026886398	0.00049891100
0.074655807	0.027893002	0.00050305912
0.074787295	0.026791576	0.00049787005
0.074918784	0.027524725	0.00050476651
0.075050273	0.026685164	0.00049446515
0.075181761	0.027232347	0.00049881348
0.075313250	0.027174136	0.00049910363
0.075444739	0.026765732	0.00049608378
0.075576228	0.027188240	0.00049968051
0.075707716	0.027515927	0.00050151476
0.075839205	0.026858611	0.00049575673
0.075970694	0.027521927	0.00050008848
0.076102182	0.027305001	0.00049594548
0.076233671	0.026640851	0.00049731242
0.076365160	0.027579357	0.00049704063
0.076496648	0.027450210	0.00049978649
0.076628137	0.027029013	0.00049708934
0.076759626	0.026070685	0.00048711826
0.076891115	0.027111266	0.00049739480
0.077022603	0.026923728	0.00049288870
0.077154092	0.027232096	0.00049521065
0.077285581	0.026930178	0.00049522199
0.077417069	0.026275721	0.00048861465
0.077548558	0.027725023	0.00050201811
0.077680047	0.027137120	0.00049334524
0.077811535	0.027346889	0.00049543058
0.077943024	0.026662336	0.00049191093
0.078074513	0.027003984	0.00049073093
0.078206002	0.026612481	0.00049048094
0.078337490	0.026378381	0.00048619517
0.078468979	0.027458041	0.00049500408
0.078600468	0.026678009	0.00049125416
0.078731956	0.027119293	0.00048961425
0.078863445	0.026581243	0.00049053571
0.078994934	0.026653767	0.00048860540
0.079126422	0.026335158	0.00048555414
0.079257911	0.026472136	0.00048732828
0.079389400	0.027035505	0.00048884557
0.079520889	0.026394320	0.00048716760
0.079652377	0.026850287	0.00048826427
0.079783866	0.026788849	0.00048626903
0.079915355	0.026076398	0.00048525209
0.080046843	0.027017450	0.00048744076
0.080178332	0.026898632	0.00048802921
0.080309821	0.026722945	0.00048874521
0.080441309	0.027761387	0.00049010362
0.080572798	0.026223775	0.00048464281
0.080704287	0.026103639	0.00048105353
0.080835776	0.027036210	0.00048793763
0.080967264	0.026630225	0.00048706882
0.081098753	0.027344180	0.00048661879
0.081230242	0.026384994	0.00048305632
0.081361730	0.026331262	0.00048228979
0.081493219	0.026447050	0.00048226257
0.081624708	0.026620978	0.00048595535
0.081756196	0.027239438	0.00048464250
0.081887685	0.026849233	0.00048659609
0.082019174	0.027095016	0.00048596939
0.082150663	0.026737868	0.00048397806
0.082282151	0.026498260	0.00048310789
0.082413640	0.026329879	0.00047879898
0.082545129	0.026103682	0.00047848565
0.082676617	0.025856220	0.00047789011
0.082808106	0.025343989	0.00047245847
0.082939595	0.026124089	0.00048045346
0.083071083	0.026738622	0.00047941629
0.083202572	0.026403889	0.00047894190
0.083334061	0.026239668	0.00048076309
0.083465549	0.026410203	0.00047706572
0.083597038	0.025781891	0.00047674523
0.083728527	0.026043069	0.00047346206
0.083860016	0.025821435	0.00047588241
0.083991504	0.025599367	0.00047368790
0.084122993	0.026755068	0.00047976477
0.084254482	0.026001448	0.00047567415
0.084385970	0.027029081	0.00048146264
0.084517459	0.026575337	0.00047925291
0.084648948	0.026320490	0.00047781292
0.084780436	0.026226998	0.00047450994
0.084911925	0.026159615	0.00047559870
0.085043414	0.026509137	0.00047649166
0.085174903	0.026301537	0.00047413132
0.085306391	0.026278186	0.00047689648
0.085437880	0.026387221	0.00047521058
0.085569369	0.025913981	0.00047249961
0.085700857	0.026384581	0.00047473627
0.085832346	0.026234336	0.00047192772
0.085963835	0.025802545	0.00047292919
0.086095323	0.026503183	0.00047506079
0.086226812	0.026320961	0.00047530770
0.086358301	0.026439149	0.00047377694
0.086489790	0.025750629	0.00046871243
0.086621278	0.026538454	0.00047601496
0.086752767	0.026077422	0.00047123954
0.086884256	0.026770201	0.00047713559
0.087015744	0.025910392	0.00046988212
0.087147233	0.025956849	0.00046988420
0.087278722	0.026243507	0.00047273385
0.087410210	0.025184242	0.00046239386
0.087541699	0.025804384	0.00046651015
0.087673188	0.026286234	0.00047115408
0.087804677	0.025550095	0.00046396188
0.087936165	0.025917340	0.00046943471
0.088067654	0.026138897	0.00046965979
0.088199143	0.025950772	0.00046494307
0.088330631	0.026253439	0.00047117630
0.088462120	0.026477796	0.00046972520
0.088593609	0.026397293	0.00047259739
0.088725097	0.026083744	0.00046695161
0.088856586	0.025550181	0.00046234876
0.088988075	0.025478771	0.00046609726
0.089119564	0.025424514	0.00046228275
0.089251052	0.026215662	0.00046889634
0.089382541	0.025542422	0.00046200001
0.089514030	0.025190144	0.00045938434
0.089645518	0.025785392	0.00046380552
0.089777007	0.025183219	0.00045885960
0.089908496	0.025376132	0.00046204011
0.090039984	0.025566024	0.00046209945
0.090171473	0.024255616	0.00044880610
0.090302962	0.026267637	0.00046738188
0.090434451	0.024950844	0.00045653418
0.090565939	0.026344990	0.00046916416
0.090697428	0.026240139	0.00046789621
0.090828917	0.025941434	0.00046061831
0.090960405	0.025998356	0.00046501739
0.091091894	0.025527061	0.00046021564
0.091223383	0.025031693	0.00045962453
0.091354871	0.024676880	0.00045586289
0.091486360	0.025284067	0.00046738527
0.091617849	0.025171067	0.00047155489
0.091749337	0.025996301	0.00048108512
0.091880826	0.026505924	0.00048898661
0.092012315	0.025914544	0.00048670069
0.092143804	0.025603634	0.00048438850
0.092275292	0.024642425	0.00048169497
0.092406781	0.025464593	0.00048882653
0.092538270	0.024462154	0.00048536525
0.092669758	0.025046800	0.00049111532
0.092801247	0.024249037	0.00047047662
0.092932736	0.025800220	0.00048405460
0.093064224	0.024629164	0.00047141097
0.093195713	0.026009887	0.00047901513
0.093327202	0.023816789	0.00046220380
0.093458691	0.024525750	0.00046179729
0.093590179	0.025147330	0.00047021198
0.093721668	0.024625034	0.00046510074
0.093853157	0.025787693	0.00047276334
0.093984645	0.025413927	0.00046809252
0.094116134	0.025374310	0.00046788364
0.094247623	0.025398827	0.00046566961
0.094379111	0.024327061	0.00045809200
0.094510600	0.024949559	0.00046183551
0.094642089	0.024429349	0.00045902237
0.094773578	0.025700932	0.00046452915
0.094905066	0.025543446	0.00046708302
0.095036555	0.023936473	0.00045518775
0.095168044	0.024311293	0.00045399859
0.095299532	0.024227016	0.00045452355
0.095431021	0.024590063	0.00045387414
0.095562510	0.025353612	0.00046316124
0.095693998	0.023985318	0.00045371072
0.095825487	0.024694281	0.00045316077
0.095956976	0.025053371	0.00045832990
0.096088465	0.024751724	0.00045383762
0.096219953	0.024985330	0.00045795534
0.096351442	0.024756395	0.00045797955
0.096482931	0.024803002	0.00045690999
0.096614419	0.025031229	0.00045602416
0.096745908	0.024304179	0.00045250126
0.096877397	0.024862971	0.00045384088
0.097008885	0.024653372	0.00045380291
0.097140374	0.025257757	0.00045630974
0.097271863	0.024422230	0.00045020362
0.097403352	0.024421269	0.00044979839
0.097534840	0.024661165	0.00045095051
0.097666329	0.024798107	0.00045385274
0.097797818	0.024719029	0.00045010343
0.097929306	0.024085053	0.00044592632
0.098060795	0.024874389	0.00045078843
0.098192284	0.024487606	0.00044264955
0.098323772	0.025042321	0.00045095707
0.098455261	0.025057343	0.00044609992
0.098586750	0.024338140	0.00044182267
0.098718239	0.024382133	0.00044151613
0.098849727	0.023658246	0.00043532086
0.098981216	0.023776821	0.00043658833
0.099112705	0.025462276	0.00044829599
0.099244193	0.025189910	0.00044609128
0.099375682	0.023858541	0.00043677880
0.099507171	0.024629491	0.00044176029
0.099638659	0.024967454	0.00044811842
0.099770148	0.024180961	0.00043933925
0.099901637	0.024188799	0.00043878753
0.10003313	0.024426375	0.00044140070
0.10016461	0.023363832	0.00043412628
0.10029610	0.025124012	0.00044859670
0.10042759	0.023681756	0.00043657693
0.10055908	0.024056047	0.00043852511
0.10069057	0.024582923	0.00044422240
0.10082206	0.024139940	0.00043913434
0.10095355	0.024390044	0.00044393068
0.10108504	0.023949663	0.00043537057
0.10121652	0.023732403	0.00043474449
0.10134801	0.024396666	0.00044008645
0.10147950	0.024214706	0.00044092787
0.10161099	0.023542713	0.00043501369
0.10174248	0.024412189	0.00043945925
0.10187397	0.023788565	0.00043324242
0.10200546	0.024001524	0.00043744892
0.10213694	0.024410295	0.00043602789
0.10226843	0.024668828	0.00044105760
0.10239992	0.024684543	0.00044097904
0.10253141	0.024259215	0.00043320118
0.10266290	0.024003408	0.00043713235
0.10279439	0.023678540	0.00042974910
0.10292588	0.024190488	0.00043707322
0.10305737	0.025018537	0.00044081477
0.10318885	0.023719035	0.00043194419
0.10332034	0.024333719	0.00043758642
0.10345183	0.024778201	0.00043769959
0.10358332	0.023361591	0.00043023916
0.10371481	0.024627529	0.00043750336
0.10384630	0.024113470	0.00043428755
0.10397779	0.024675666	0.00043808698
0.10410928	0.024613068	0.00043695511
0.10424076	0.024443464	0.00043659769
0.10437225	0.023606640	0.00042981767
0.10450374	0.024461208	0.00043318168
0.10463523	0.023422292	0.00042817797
0.10476672	0.024051118	0.00043277343
0.10489821	0.024248827	0.00043317557
0.10502970	0.024606780	0.00043471361
0.10516118	0.023619463	0.00042692711
0.10529267	0.023401932	0.00042853867
0.10542416	0.023643524	0.00042920672
0.10555565	0.024059074	0.00043049723
0.10568714	0.023654973	0.00042794604
0.10581863	0.024391467	0.00043117825
0.10595012	0.023525794	0.00042603492
0.10608161	0.023170716	0.00042527741
0.10621309	0.023765200	0.00042657287
0.10634458	0.024085675	0.00042797419
0.10647607	0.023778501	0.00042882683
0.10660756	0.024067481	0.00042934140
0.10673905	0.023673335	0.00042921653
0.10687054	0.023604881	0.00043061713
0.10700203	0.024643631	0.00044317932
0.10713352	0.024844565	0.00044668892
0.10726500	0.023983850	0.00044507736
0.10739649	0.023964297	0.00044983176
0.10752798	0.024087753	0.00044957167
0.10765947	0.025418682	0.00046321451
0.10779096	0.023331272	0.00044919261
0.10792245	0.024529914	0.00046442799
0.10805394	0.024258461	0.00046246596
0.10818542	0.023751959	0.00045725677
0.10831691	0.024744950	0.00046853042
0.10844840	0.023164370	0.00045627820
0.10857989	0.023415309	0.00046211546
0.10871138	0.023690678	0.00046904571
0.10884287	0.023719819	0.00046394262
0.10897436	0.023568962	0.00046401882
0.10910585	0.024392833	0.00047582821
0.10923733	0.023378805	0.00046424838
0.10936882	0.023024529	0.00046672314
0.10950031	0.024018566	0.00047413892
0.10963180	0.023685231	0.00047268440
0.10976329	0.023491575	0.00047228036
0.10989478	0.024415884	0.00048214868
0.11002627	0.024447030	0.00048545142
0.11015776	0.024904584	0.00048385132
0.11028924	0.024359537	0.00048433517
0.11042073	0.024170129	0.00048657585
0.11055222	0.025073618	0.00049065136
0.11068371	0.023868420	0.00048746207
0.11081520	0.023781435	0.00048363541
0.11094669	0.023918315	0.00048493989
0.11107818	0.023422500	0.00048382578
0.11120966	0.023135006	0.00048113818
0.11134115	0.023670444	0.00048664379
0.11147264	0.024060493	0.00048912539
0.11160413	0.023675915	0.00048735110
0.11173562	0.023703519	0.00049303366
0.11186711	0.023576062	0.00047383011
0.11199860	0.023853723	0.00047613074
0.11213009	0.023562894	0.00046681229
0.11226157	0.023570854	0.00046395420
0.11239306	0.023423061	0.00046203761
0.11252455	0.024985661	0.00047338516
0.11265604	0.024301868	0.00046791183
0.11278753	0.024332675	0.00046090050
0.11291902	0.023810066	0.00045714075
0.11305051	0.023387180	0.00045720576
0.11318200	0.024284370	0.00045862943
0.11331348	0.023253938	0.00045112352
0.11344497	0.023673288	0.00045288441
0.11357646	0.024125311	0.00045316627
0.11370795	0.023789988	0.00045231490
0.11383944	0.023316418	0.00045020111
0.11397093	0.024028754	0.00045186494
0.11410242	0.024278675	0.00045568393
0.11423390	0.024571618	0.00045113001
0.11436539	0.023299601	0.00044661980
0.11449688	0.024097088	0.00044724195
0.11462837	0.023475161	0.00044645745
0.11475986	0.022969721	0.00043956592
0.11489135	0.024186526	0.00044618327
0.11502284	0.023577009	0.00044579717
0.11515433	0.023549725	0.00044310366
0.11528581	0.023445587	0.00044216888
0.11541730	0.024128025	0.00044512414
0.11554879	0.023903303	0.00044228083
0.11568028	0.023816164	0.00044537196
0.11581177	0.023911744	0.00044308254
0.11594326	0.023970745	0.00044321914
0.11607475	0.024131457	0.00044240922
0.11620624	0.023660627	0.00043639256
0.11633772	0.023617923	0.00044052716
0.11646921	0.024571138	0.00044652762
0.11660070	0.023461214	0.00043561415
0.11673219	0.023672763	0.00043645944
0.11686368	0.024217248	0.00043929374
0.11699517	0.024542393	0.00044307206
0.11712666	0.024648160	0.00044335853
0.11725814	0.023543421	0.00043250148
0.11738963	0.024698566	0.00044016438
0.11752112	0.024049740	0.00043498713
0.11765261	0.024427372	0.00043907798
0.11778410	0.024380833	0.00043824971
0.11791559	0.024042948	0.00043445987
0.11804708	0.024329778	0.00043519552
0.11817857	0.024262821	0.00043430860
0.11831005	0.023606088	0.00042840742
0.11844154	0.023994414	0.00043339948
0.11857303	0.023061189	0.00042149660
0.11870452	0.023234926	0.00042423450
0.11883601	0.023345109	0.00042536322
0.11896750	0.024131365	0.00042974712
0.11909899	0.023923185	0.00043150326
0.11923048	0.023710775	0.00042204683
0.11936196	0.024141571	0.00042980387
0.11949345	0.024097300	0.00042516664
0.11962494	0.023599566	0.00042130248
0.11975643	0.024381779	0.00042870328
0.11988792	0.024231477	0.00042470768
0.12001941	0.023424523	0.00041868058
0.12015090	0.024101437	0.00042285768
0.12028239	0.023143249	0.00041791117
0.12041387	0.023568775	0.00041908727
0.12054536	0.024073100	0.00042108861
0.12067685	0.023813898	0.00042104083
0.12080834	0.023000060	0.00041530328
0.12093983	0.023704551	0.00041595380
0.12107132	0.024171938	0.00042302079
0.12120281	0.023838204	0.00041822633
0.12133429	0.024282392	0.00042218859
0.12146578	0.024045318	0.00041889710
0.12159727	0.024313139	0.00041783503
0.12172876	0.024550407	0.00042293059
0.12186025	0.023079332	0.00041175007
0.12199174	0.023557274	0.00041410096
0.12212323	0.024913261	0.00042312477
0.12225472	0.024006358	0.00041589048
0.12238620	0.024302899	0.00042159589
0.12251769	0.023145454	0.00040988530
0.12264918	0.023404526	0.00041350808
0.12278067	0.023982436	0.00041684217
0.12291216	0.023484962	0.00041291451
0.12304365	0.023666779	0.00041405318
0.12317514	0.024069410	0.00041495095
0.12330663	0.023211700	0.00041155815
0.12343811	0.023059275	0.00041198668
0.12356960	0.024102872	0.00041545288
0.12370109	0.023547057	0.00041259588
0.12383258	0.023886565	0.00041403637
0.12396407	0.024128668	0.00041380739
0.12409556	0.023007184	0.00041169043
0.12422705	0.024293747	0.00041520883
0.12435853	0.023351702	0.00041157680
0.12449002	0.023839296	0.00041363000
0.12462151	0.023874880	0.00041399655
0.12475300	0.023500826	0.00041067510
0.12488449	0.023276343	0.00040886665
0.12501598	0.023462644	0.00041120592
0.12514747	0.023532143	0.00040872324
0.12527896	0.023648656	0.00040914594
0.12541044	0.023667621	0.00041292087
0.12554193	0.023966383	0.00041176975
0.12567342	0.023785366	0.00041103196
0.12580491	0.023868227	0.00041227279
0.12593640	0.023364280	0.00040550452
0.12606789	0.024181935	0.00041479558
0.12619938	0.024169040	0.00041257855
0.12633087	0.023236371	0.00040866749
0.12646235	0.024394911	0.00041550211
0.12659384	0.024228497	0.00041045028
0.12672533	0.023857807	0.00041322245
0.12685682	0.023805526	0.00040981011
0.12698831	0.023674246	0.00040831176
0.12711980	0.023916123	0.00041058414
0.12725129	0.023540655	0.00040670787
0.12738277	0.023517784	0.00040763700
0.12751426	0.023675613	0.00040883113
0.12764575	0.023430694	0.00040530431
0.12777724	0.024054950	0.00040949440
0.12790873	0.023052555	0.00040281647
0.12804022	0.023422150	0.00040722298
0.12817171	0.023904340	0.00040850992
0.12830320	0.023554404	0.00040547850
0.12843468	0.023451179	0.00040547897
0.12856617	0.023355862	0.00040201614
0.12869766	0.024209635	0.00040939654
0.12882915	0.024432447	0.00041308241
0.12896064	0.023414709	0.00040243952
0.12909213	0.023815500	0.00040592768
0.12922362	0.023681101	0.00040517643
0.12935511	0.024254836	0.00040970245
0.12948659	0.023678346	0.00040512685
0.12961808	0.023333140	0.00040078480
0.12974957	0.023851848	0.00040597013
0.12988106	0.023645847	0.00040537194
0.13001255	0.023478623	0.00040265216
0.13014404	0.023542504	0.00040574112
0.13027553	0.023374835	0.00040120590
0.13040701	0.023343172	0.00040065530
0.13053850	0.023801274	0.00040517841
0.13066999	0.024186868	0.00040701794
0.13080148	0.023635843	0.00040457180
0.13093297	0.023742416	0.00040220078
0.13106446	0.024004233	0.00040595646
0.13119595	0.023639615	0.00040240748
0.13132744	0.023189584	0.00039951447
0.13145892	0.023827174	0.00040480959
0.13159041	0.023955002	0.00040358485
0.13172190	0.024631895	0.00040876755
0.13185339	0.022756793	0.00039603394
0.13198488	0.024536733	0.00040689370
0.13211637	0.023545963	0.00040141665
0.13224786	0.024062075	0.00040285575
0.13237935	0.024253850	0.00040611698
0.13251083	0.023748166	0.00040161565
0.13264232	0.023812024	0.00040200997
0.13277381	0.023253624	0.00039903437
0.13290530	0.023626407	0.00039799457
0.13303679	0.024135211	0.00040601686
0.13316828	0.023127569	0.00039833741
0.13329977	0.023114892	0.00039481518
0.13343125	0.023422001	0.00040256689
0.13356274	0.023328242	0.00039573775
0.13369423	0.023851976	0.00040046553
0.13382572	0.023943692	0.00040322655
0.13395721	0.024345002	0.00040381566
0.13408870	0.024232949	0.00040410108
0.13422019	0.023611629	0.00039641460
0.13435168	0.023971122	0.00040198271
0.13448316	0.023570368	0.00040112251
0.13461465	0.023249368	0.00039453967
0.13474614	0.023614986	0.00039892205
0.13487763	0.024112748	0.00040164772
0.13500912	0.023967945	0.00039919697
0.13514061	0.023945566	0.00040056743
0.13527210	0.023912258	0.00039969147
0.13540359	0.023759676	0.00039871700
0.13553507	0.023514460	0.00039517745
0.13566656	0.024366960	0.00040250109
0.13579805	0.025146763	0.00040784108
0.13592954	0.023674577	0.00039637061
0.13606103	0.023521959	0.00039790698
0.13619252	0.023516265	0.00039504330
0.13632401	0.024124096	0.00039836650
0.13645549	0.023270725	0.00039491078
0.13658698	0.023636399	0.00039636853
0.13671847	0.023983567	0.00039860708
0.13684996	0.023882356	0.00039821994
0.13698145	0.023586148	0.00039429296
0.13711294	0.023638983	0.00039651627
0.13724443	0.023515525	0.00039528429
0.13737592	0.024023647	0.00039770468
0.13750740	0.023607136	0.00039714150
0.13763889	0.023214313	0.00039014925
0.13777038	0.023199203	0.00039214465
0.13790187	0.023331477	0.00039227679
0.13803336	0.024225329	0.00039688190
0.13816485	0.024665168	0.00040160227
0.13829634	0.023751557	0.00039335349
0.13842783	0.023237703	0.00039192975
0.13855931	0.023815165	0.00039639314
0.13869080	0.023454120	0.00039308406
0.13882229	0.023731960	0.00039350248
0.13895378	0.023623875	0.00039165067
0.13908527	0.023168734	0.00039223582
0.13921676	0.023839996	0.00039512610
0.13934825	0.023927711	0.00039465681
0.13947973	0.023868202	0.00039424044
0.13961122	0.023546937	0.00039197451
0.13974271	0.023743325	0.00039391558
0.13987420	0.023588613	0.00039453235
0.14000569	0.023263566	0.00038801099
0.14013718	0.023823830	0.00039321243
0.14026867	0.023405114	0.00038953966
0.14040016	0.022782938	0.00038646495
0.14053164	0.023420197	0.00039192454
0.14066313	0.023724520	0.00038896825
0.14079462	0.024150410	0.00039443540
0.14092611	0.024135089	0.00039344432
0.14105760	0.023208671	0.00038754471
0.14118909	0.022980952	0.00038781951
0.14132058	0.023914811	0.00038943863
0.14145207	0.023845677	0.00039045662
0.14158355	0.023413449	0.00038726382
0.14171504	0.023552815	0.00038897282
0.14184653	0.023621322	0.00039046514
0.14197802	0.023597893	0.00038816369
0.14210951	0.024118909	0.00039088559
0.14224100	0.022987252	0.00038622741
0.14237249	0.023923808	0.00038967229
0.14250398	0.024529521	0.00039589915
0.14263546	0.023055188	0.00038296723
0.14276695	0.023237066	0.00038686989
0.14289844	0.023678754	0.00038919395
0.14302993	0.023599034	0.00038861241
0.14316142	0.023145149	0.00038485468
0.14329291	0.023296370	0.00038427326
0.14342440	0.023730172	0.00038834531
0.14355588	0.024089933	0.00039007020
0.14368737	0.023875849	0.00038983962
0.14381886	0.023580671	0.00038799234
0.14395035	0.022566967	0.00037878508
0.14408184	0.023676874	0.00038661332
0.14421333	0.023706857	0.00038768111
0.14434482	0.023712007	0.00038560063
0.14447631	0.023450241	0.00038523919
0.14460779	0.023496664	0.00038595306
0.14473928	0.023391903	0.00038423734
0.14487077	0.023872007	0.00039089626
0.14500226	0.023383278	0.00038569056
0.14513375	0.024039197	0.00039071175
0.14526524	0.023861928	0.00038616221
0.14539673	0.023808573	0.00038726460
0.14552822	0.023998089	0.00039093492
0.14565970	0.023094735	0.00038170639
0.14579119	0.023137419	0.00038343794
0.14592268	0.023724845	0.00038638903
0.14605417	0.023826947	0.00038678585
0.14618566	0.023723263	0.00038688657
0.14631715	0.023696854	0.00038329615
0.14644864	0.023798548	0.00038621017
0.14658012	0.023176741	0.00038168144
0.14671161	0.023922259	0.00038604362
0.14684310	0.023093709	0.00038315227
0.14697459	0.023222550	0.00038134496
0.14710608	0.023777783	0.00038313008
0.14723757	0.023116899	0.00038207350
0.14736906	0.023758832	0.00038549711
0.14750055	0.023263235	0.00038241678
0.14763203	0.023462783	0.00038184090
0.14776352	0.024260791	0.00038643148
0.14789501	0.023965966	0.00038542679
0.14802650	0.023765135	0.00038328741
0.14815799	0.023704689	0.00038543700
0.14828948	0.023604583	0.00038274614
0.14842097	0.023984109	0.00038667654
0.14855246	0.023849169	0.00038519181
0.14868394	0.024189548	0.00038483429
0.14881543	0.023711576	0.00038343797
0.14894692	0.022972807	0.00037897967
0.14907841	0.023734506	0.00038244785
0.14920990	0.023539844	0.00038189601
0.14934139	0.023163131	0.00037959891
0.14947288	0.023912489	0.00038476817
0.14960436	0.023479059	0.00038074783
0.14973585	0.023179240	0.00037861602
0.14986734	0.023287075	0.00038006041
0.14999883	0.023099135	0.00037727795
0.15013032	0.023266959	0.00038074321
0.15026181	0.023722582	0.00038164463
0.15039330	0.023792394	0.00038244460
0.15052479	0.022770073	0.00037615140
0.15065627	0.023423262	0.00037965729
0.15078776	0.023213647	0.00037930419
0.15091925	0.023699255	0.00038214641
0.15105074	0.024005939	0.00038309008
0.15118223	0.023514280	0.00038071462
0.15131372	0.024013229	0.00038310709
0.15144521	0.023012139	0.00037637317
0.15157670	0.023779403	0.00038209390
0.15170818	0.023397275	0.00037753657
0.15183967	0.023043679	0.00037538587
0.15197116	0.023330234	0.00037962203
0.15210265	0.023777630	0.00038107462
0.15223414	0.023804995	0.00038057897
0.15236563	0.023006596	0.00037492135
0.15249712	0.023826793	0.00037991573
0.15262860	0.023362040	0.00037671082
0.15276009	0.023678967	0.00037991811
0.15289158	0.023484684	0.00037849940
0.15302307	0.023839713	0.00038055090
0.15315456	0.023568298	0.00037754889
0.15328605	0.024191166	0.00038333154
0.15341754	0.023365783	0.00037737085
0.15354903	0.024084398	0.00038150954
0.15368051	0.022993479	0.00037410028
0.15381200	0.023689377	0.00037730228
0.15394349	0.023736281	0.00037953526
0.15407498	0.023697974	0.00037858625
0.15420647	0.023272077	0.00037567192
0.15433796	0.022599305	0.00037120632
0.15446945	0.023667516	0.00037510180
0.15460094	0.023300198	0.00037601880
0.15473242	0.023429742	0.00037583010
0.15486391	0.023378991	0.00037489838
0.15499540	0.023393828	0.00037543121
0.15512689	0.023424268	0.00037485253
0.15525838	0.023606503	0.00037661372
0.15538987	0.023167392	0.00037351700
0.15552136	0.024021617	0.00037841752
0.15565284	0.023283840	0.00037291789
0.15578433	0.023947938	0.00037886897
0.15591582	0.023203155	0.00037388163
0.15604731	0.023320076	0.00037534931
0.15617880	0.023975561	0.00037668243
0.15631029	0.023446683	0.00037527236
0.15644178	0.023734283	0.00037438549
0.15657327	0.023700444	0.00037661735
0.15670475	0.023571210	0.00037338785
0.15683624	0.023275451	0.00037362319
0.15696773	0.023580089	0.00037378692
0.15709922	0.023605757	0.00037466463
0.15723071	0.023127550	0.00037264550
0.15736220	0.023401175	0.00037219863
0.15749369	0.024272984	0.00037869531
0.15762518	0.023964132	0.00037430423
0.15775666	0.023605095	0.00037371169
0.15788815	0.023725289	0.00037580190
0.15801964	0.022599389	0.00036654559
0.15815113	0.023568658	0.00037395186
0.15828262	0.024287868	0.00037760630
0.15841411	0.023277930	0.00037156202
0.15854560	0.023500650	0.00037339532
0.15867708	0.023650722	0.00037216173
0.15880857	0.023729414	0.00037427040
0.15894006	0.023834538	0.00037385400
0.15907155	0.023284859	0.00037097612
0.15920304	0.023466136	0.00037367707
0.15933453	0.023545005	0.00037208846
0.15946602	0.023254746	0.00036904590
0.15959751	0.024024735	0.00037405051
0.15972899	0.023252321	0.00037004255
0.15986048	0.022995016	0.00036865918
0.15999197	0.023304487	0.00036919768
0.16012346	0.023855443	0.00037450252
0.16025495	0.023748240	0.00037248087
0.16038644	0.024004923	0.00037381285
0.16051793	0.024318280	0.00037642251
0.16064942	0.023471812	0.00036963388
0.16078090	0.023322873	0.00037020478
0.16091239	0.023628914	0.00037127044
0.16104388	0.024201388	0.00037265965
0.16117537	0.023537230	0.00037064331
0.16130686	0.024009698	0.00037199070
0.16143835	0.023452637	0.00036955254
0.16156984	0.023481767	0.00037103343
0.16170133	0.023808940	0.00036909479
0.16183281	0.023740160	0.00037143033
0.16196430	0.024181640	0.00037264434
0.16209579	0.023889645	0.00037121825
0.16222728	0.023711039	0.00037065030
0.16235877	0.023250101	0.00036549867
0.16249026	0.024070103	0.00037295057
0.16262175	0.023727268	0.00037060071
0.16275323	0.023119458	0.00036713293
0.16288472	0.023624718	0.00036914041
0.16301621	0.023952660	0.00036897931
0.16314770	0.023178976	0.00036676313
0.16327919	0.023991839	0.00037008836
0.16341068	0.023251330	0.00036615744
0.16354217	0.023033222	0.00036462529
0.16367366	0.023099766	0.00036470395
0.16380514	0.023515152	0.00036829767
0.16393663	0.023212886	0.00036634032
0.16406812	0.023819110	0.00036662869
0.16419961	0.023601264	0.00036776752
0.16433110	0.023465151	0.00036708409
0.16446259	0.023398249	0.00036597613
0.16459408	0.023299025	0.00036622925
0.16472557	0.023120679	0.00036269093
0.16485705	0.023306562	0.00036700745
0.16498854	0.023645915	0.00036697334
0.16512003	0.023246400	0.00036526408
0.16525152	0.023434644	0.00036823010
0.16538301	0.023993830	0.00036904210
0.16551450	0.023524401	0.00036743071
0.16564599	0.023221624	0.00036478286
0.16577747	0.023548899	0.00036697691
0.16590896	0.023687507	0.00036667492
0.16604045	0.024233561	0.00036975474
0.16617194	0.024231091	0.00037084328
0.16630343	0.023432984	0.00036439177
0.16643492	0.023392959	0.00036412670
0.16656641	0.023331635	0.00036441557
0.16669790	0.023407979	0.00036303046
0.16682938	0.023138485	0.00036294206
0.16696087	0.023544175	0.00036630201
0.16709236	0.023128431	0.00036177401
0.16722385	0.023552771	0.00036633905
0.16735534	0.024164941	0.00036881755
0.16748683	0.023684578	0.00036510619
0.16761832	0.023348753	0.00036525481
0.16774981	0.023576016	0.00036237715
0.16788129	0.023492673	0.00036432034
0.16801278	0.023835087	0.00036608319
0.16814427	0.022938741	0.00036079731
0.16827576	0.023851041	0.00036652422
0.16840725	0.023746477	0.00036472353
0.16853874	0.023604485	0.00036432918
0.16867023	0.023613035	0.00036165627
0.16880171	0.023487381	0.00036470239
0.16893320	0.023750457	0.00036603098
0.16906469	0.023603231	0.00036230987
0.16919618	0.023558695	0.00036496416
0.16932767	0.024045437	0.00036430281
0.16945916	0.023098988	0.00036018940
0.16959065	0.023680972	0.00036392820
0.16972214	0.023262958	0.00035977001
0.16985362	0.023777261	0.00036481169
0.16998511	0.023331629	0.00035963731
0.17011660	0.023493273	0.00036253356
0.17024809	0.023247890	0.00036220051
0.17037958	0.023230071	0.00036017744
0.17051107	0.023282646	0.00036172692
0.17064256	0.023617934	0.00036344485
0.17077405	0.023936879	0.00036434877
0.17090553	0.023535875	0.00036242954
0.17103702	0.023645475	0.00036282271
0.17116851	0.023347274	0.00036004090
0.17130000	0.023529783	0.00036101466
0.17143149	0.023463963	0.00036036707
0.17156298	0.023070924	0.00035907726
0.17169447	0.023268657	0.00035862212
0.17182595	0.024156616	0.00036491378
0.17195744	0.023787533	0.00036373024
0.17208893	0.024048354	0.00036275326
0.17222042	0.024060372	0.00036481517
0.17235191	0.023982001	0.00036270136
0.17248340	0.024307067	0.00036522899
0.17261489	0.023797762	0.00036267993
0.17274638	0.023328433	0.00035710328
0.17287786	0.023662850	0.00036246831
0.17300935	0.023620888	0.00036023314
0.17314084	0.023894634	0.00036262240
0.17327233	0.023848670	0.00036179465
0.17340382	0.023580927	0.00036033595
0.17353531	0.023438063	0.00035952211
0.17366680	0.023579441	0.00035831603
0.17379829	0.023213588	0.00035685986
0.17392977	0.023797943	0.00036235416
0.17406126	0.023390984	0.00035774535
0.17419275	0.023281626	0.00035674890
0.17432424	0.023631918	0.00035871165
0.17445573	0.023259048	0.00035627674
0.17458722	0.023701564	0.00035988457
0.17471871	0.023847424	0.00036007945
0.17485019	0.023081590	0.00035573174
0.17498168	0.023981199	0.00035955819
0.17511317	0.023886824	0.00036128880
0.17524466	0.023690889	0.00036052837
0.17537615	0.023380805	0.00035657174
0.17550764	0.023450140	0.00035741531
0.17563913	0.023083261	0.00035506311
0.17577062	0.023554049	0.00035689403
0.17590210	0.023656982	0.00035741467
0.17603359	0.023562226	0.00035616448
0.17616508	0.023622673	0.00035878789
0.17629657	0.023628966	0.00035864942
0.17642806	0.023171847	0.00035392078
0.17655955	0.023174256	0.00035628581
0.17669104	0.023179416	0.00035306982
0.17682253	0.023610643	0.00035603179
0.17695401	0.023643725	0.00035819406
0.17708550	0.023857066	0.00035774909
0.17721699	0.023119211	0.00035438849
0.17734848	0.023236075	0.00035412387
0.17747997	0.023385844	0.00035561546
0.17761146	0.023441586	0.00035865418
0.17774295	0.023675979	0.00035520270
0.17787443	0.023225826	0.00035526785
0.17800592	0.023191740	0.00035289649
0.17813741	0.023031648	0.00035347330
0.17826890	0.023882995	0.00035894690
0.17840039	0.023820714	0.00035473221
0.17853188	0.023512131	0.00035596885
0.17866337	0.023819268	0.00035754746
0.17879486	0.023523054	0.00035514537
0.17892634	0.023069609	0.00035361203
0.17905783	0.023731740	0.00035557875
0.17918932	0.023478327	0.00035583327
0.17932081	0.023370395	0.00035295666
0.17945230	0.023571047	0.00035422039
0.17958379	0.023262309	0.00035456314
0.17971528	0.023400990	0.00035307294
0.17984677	0.023370418	0.00035415483
0.17997825	0.023464824	0.00035358138
0.18010974	0.023400278	0.00035280203
0.18024123	0.022658716	0.00034780551
0.18037272	0.023354224	0.00034966756
0.18050421	0.023953184	0.00036369753
0.18063570	0.023034865	0.00036123017
0.18076719	0.024216983	0.00036864303
0.18089867	0.023186061	0.00036609453
0.18103016	0.023132098	0.00036565093
0.18116165	0.023275949	0.00036969347
0.18129314	0.023576350	0.00037349299
0.18142463	0.023582226	0.00037317696
0.18155612	0.023972414	0.00037976912
0.18168761	0.023477688	0.00037660646
0.18181910	0.023723949	0.00038028252
0.18195058	0.022633484	0.00037385733
0.18208207	0.023806560	0.00037966574
0.18221356	0.023201792	0.00037943523
0.18234505	0.023159777	0.00038058870
0.18247654	0.023811972	0.00038569986
0.18260803	0.023535269	0.00038410555
0.18273952	0.023752154	0.00038593995
0.18287101	0.022494354	0.00037986743
0.18300249	0.023171687	0.00038579814
0.18313398	0.023837203	0.00038979979
0.18326547	0.023640014	0.00038897260
0.18339696	0.023762093	0.00038965055
0.18352845	0.023917369	0.00039283086
0.18365994	0.023424440	0.00039138050
0.18379143	0.023651889	0.00039239893
0.18392292	0.023256660	0.00039255782
0.18405440	0.023057173	0.00038885240
0.18418589	0.023197306	0.00039226351
0.18431738	0.023549789	0.00039553154
0.18444887	0.023752915	0.00039719139
0.18458036	0.023350447	0.00039552059
0.18471185	0.023713456	0.00039884358
0.18484334	0.023603126	0.00039812178
0.18497482	0.023906944	0.00040311140
0.18510631	0.023777337	0.00040043878
0.18523780	0.023238324	0.00040035546
0.18536929	0.023014257	0.00039129482
0.18550078	0.023248449	0.00038806753
0.18563227	0.023025850	0.00038459846
0.18576376	0.023026118	0.00037754248
0.18589525	0.023441685	0.00038402625
0.18602673	0.023205325	0.00038080282
0.18615822	0.023648004	0.00038086929
0.18628971	0.023144699	0.00037825803
0.18642120	0.022836913	0.00037341531
0.18655269	0.023418959	0.00037660440
0.18668418	0.023785320	0.00037613535
0.18681567	0.022579203	0.00036817662
0.18694716	0.023335834	0.00037290260
0.18707864	0.023622590	0.00037103446
0.18721013	0.022774634	0.00036719584
0.18734162	0.023807178	0.00037406577
0.18747311	0.023558704	0.00036897896
0.18760460	0.023567149	0.00037138957
0.18773609	0.023827203	0.00036851423
0.18786758	0.022857326	0.00036437229
0.18799906	0.023017693	0.00036562348
0.18813055	0.022856168	0.00036221703
0.18826204	0.022547801	0.00036112259
0.18839353	0.023586358	0.00036378993
0.18852502	0.023435003	0.00036456616
0.18865651	0.023298125	0.00036456163
0.18878800	0.023806263	0.00036275532
0.18891949	0.023007168	0.00035932073
0.18905097	0.023255413	0.00035979472
0.18918246	0.023758958	0.00036301149
0.18931395	0.023524576	0.00036051894
0.18944544	0.024112285	0.00036223386
0.18957693	0.023929351	0.00036166686
0.18970842	0.023946105	0.00035919541
0.18983991	0.023277540	0.00035859948
0.18997140	0.023393171	0.00035739268
0.19010288	0.023383130	0.00035488178
0.19023437	0.022980458	0.00035418328
0.19036586	0.023460972	0.00035657763
0.19049735	0.023607084	0.00035619664
0.19062884	0.022795790	0.00035271209
0.19076033	0.023850041	0.00035647029
0.19089182	0.024045951	0.00035816467
0.19102330	0.022804278	0.00034920321
0.19115479	0.022956576	0.00035137313
0.19128628	0.022702832	0.00034901914
0.19141777	0.023316843	0.00035242098
0.19154926	0.023530107	0.00035350058
0.19168075	0.023778783	0.00035424075
0.19181224	0.023066746	0.00035079745
0.19194373	0.023675515	0.00035509130
0.19207521	0.022851598	0.00034754558
0.19220670	0.022890468	0.00034900058
0.19233819	0.023305080	0.00035073969
0.19246968	0.024038009	0.00035543470
0.19260117	0.023256457	0.00035047028
0.19273266	0.022773516	0.00034651342
0.19286415	0.023505979	0.00035066365
0.19299564	0.023722713	0.00035323699
0.19312712	0.023770369	0.00035211839
0.19325861	0.023605446	0.00035223020
0.19339010	0.023545813	0.00035014216
0.19352159	0.023685162	0.00035192690
0.19365308	0.023611916	0.00035186354
0.19378457	0.023262251	0.00034865521
0.19391606	0.023289113	0.00034967512
0.19404754	0.023377731	0.00034981493
0.19417903	0.023047027	0.00034841799
0.19431052	0.023512041	0.00035163510
0.19444201	0.023383588	0.00034866715
0.19457350	0.023957303	0.00035280461
0.19470499	0.023349454	0.00034841024
0.19483648	0.023190299	0.00034700208
0.19496797	0.023531349	0.00035100792
0.19509945	0.023694329	0.00034975661
0.19523094	0.022936124	0.00034528480
0.19536243	0.023633788	0.00034969204
0.19549392	0.023267711	0.00034699160
0.19562541	0.023751152	0.00035070939
0.19575690	0.023305019	0.00034689354
0.19588839	0.023202465	0.00034724948
0.19601988	0.023402715	0.00034696402
0.19615136	0.023272533	0.00034538443
0.19628285	0.022920130	0.00034478542
0.19641434	0.023193281	0.00034554034
0.19654583	0.023362389	0.00034748459
0.19667732	0.022710884	0.00034399206
0.19680881	0.023433077	0.00034674230
0.19694030	0.022779516	0.00034298719
0.19707178	0.022839477	0.00034171593
0.19720327	0.023214353	0.00034556654
0.19733476	0.023400266	0.00034599373
0.19746625	0.023042404	0.00034283923
0.19759774	0.023374130	0.00034601129
0.19772923	0.023276266	0.00034512640
0.19786072	0.023615936	0.00034606301
0.19799221	0.023776006	0.00034849593
0.19812369	0.023295084	0.00034451896
0.19825518	0.023758582	0.00034779214
0.19838667	0.023703537	0.00034666847
0.19851816	0.022677680	0.00034107342
0.19864965	0.022765811	0.00034136051
0.19878114	0.023407246	0.00034430094
0.19891263	0.023715617	0.00034814271
0.19904412	0.023381730	0.00034433571
0.19917560	0.022953659	0.00034268254
0.19930709	0.022556523	0.00034062868
0.19943858	0.023386715	0.00034280635
0.19957007	0.023544002	0.00034518449
0.19970156	0.023453373	0.00034399342
0.19983305	0.023458072	0.00034396253
0.19996454	0.023631099	0.00034534679
0.20009602	0.023076218	0.00034160379
0.20022751	0.023004676	0.00034147814
0.20035900	0.023838171	0.00034635470
0.20049049	0.023219188	0.00034177187
0.20062198	0.023385414	0.00034384180
0.20075347	0.023531484	0.00034328760
0.20088496	0.023368485	0.00034280552
0.20101645	0.023240875	0.00034284165
0.20114793	0.023957403	0.00034461453
0.20127942	0.023175631	0.00034222114
0.20141091	0.023252703	0.00034131232
0.20154240	0.023277709	0.00034212817
0.20167389	0.023066411	0.00034253293
0.20180538	0.023318572	0.00034123408
0.20193687	0.023812069	0.00034537226
0.20206836	0.022903110	0.00033982253
0.20219984	0.023057117	0.00034120216
0.20233133	0.022883895	0.00034011566
0.20246282	0.023051034	0.00033750504
0.20259431	0.023655587	0.00034366688
0.20272580	0.023106192	0.00033880742
0.20285729	0.023817452	0.00034319667
0.20298878	0.023893995	0.00034515506
0.20312027	0.023625556	0.00033982590
0.20325175	0.022946077	0.00033811458
0.20338324	0.023501021	0.00034045868
0.20351473	0.022938999	0.00033832154
0.20364622	0.023002139	0.00033923580
0.20377771	0.023395263	0.00033958674
0.20390920	0.023107455	0.00033995619
0.20404069	0.023168679	0.00033927606
0.20417217	0.023564309	0.00034146203
0.20430366	0.023367563	0.00034087946
0.20443515	0.023029467	0.00033588171
0.20456664	0.023130537	0.00033806422
0.20469813	0.023089858	0.00033836075
0.20482962	0.023366250	0.00033823473
0.20496111	0.023110759	0.00033848951
0.20509260	0.023498102	0.00033911547
0.20522408	0.023038034	0.00033710932
0.20535557	0.023287295	0.00033937369
0.20548706	0.023628397	0.00034070522
0.20561855	0.023463106	0.00033953068
0.20575004	0.023743220	0.00033982387
0.20588153	0.023742655	0.00034049656
0.20601302	0.023535144	0.00034071390
0.20614451	0.023136989	0.00033577632
0.20627599	0.022919870	0.00033642473
0.20640748	0.023157129	0.00033594386
0.20653897	0.023466193	0.00033972138
0.20667046	0.023622510	0.00033957294
0.20680195	0.023280503	0.00033678244
0.20693344	0.023397236	0.00033960413
0.20706493	0.022984558	0.00033420454
0.20719641	0.023885887	0.00034145043
0.20732790	0.023060477	0.00033833223
0.20745939	0.023445365	0.00033605604
0.20759088	0.023018807	0.00033466760
0.20772237	0.023201494	0.00033535128
0.20785386	0.022819704	0.00033375849
0.20798535	0.023237353	0.00033824444
0.20811684	0.023298605	0.00033620675
0.20824832	0.023071826	0.00033520433
0.20837981	0.023103907	0.00033566372
0.20851130	0.022581038	0.00033310914
0.20864279	0.023398651	0.00033829852
0.20877428	0.023326784	0.00033554453
0.20890577	0.023450306	0.00033656441
0.20903726	0.023333769	0.00033603314
0.20916875	0.023988288	0.00033977702
0.20930023	0.023339261	0.00033696705
0.20943172	0.023240340	0.00033516329
0.20956321	0.023509710	0.00033639532
0.20969470	0.022976639	0.00033419754
0.20982619	0.023463190	0.00033665954
0.20995768	0.023412027	0.00033757008
0.21008917	0.023140321	0.00033276327
0.21022065	0.023029314	0.00033299047
0.21035214	0.023407642	0.00033697844
0.21048363	0.023450657	0.00033501198
0.21061512	0.023295194	0.00033736437
0.21074661	0.024156518	0.00033796738
0.21087810	0.023680691	0.00033637152
0.21100959	0.023090376	0.00033485128
0.21114108	0.022721646	0.00033074328
0.21127256	0.023003898	0.00033517571
0.21140405	0.023844010	0.00033613364
0.21153554	0.022775800	0.00033183928
0.21166703	0.023315493	0.00033433643
0.21179852	0.023694874	0.00033651971
0.21193001	0.022934262	0.00033242759
0.21206150	0.022634555	0.00032944026
0.21219299	0.022597207	0.00032908014
0.21232447	0.022853806	0.00033280965
0.21245596	0.023260091	0.00033263839
0.21258745	0.023438922	0.00033475518
0.21271894	0.022974724	0.00033090402
0.21285043	0.023530963	0.00033502330
0.21298192	0.023633091	0.00033664700
0.21311341	0.023738776	0.00033513362
0.21324489	0.023541677	0.00033517011
0.21337638	0.023638071	0.00033373999
0.21350787	0.023445071	0.00033396361
0.21363936	0.023629834	0.00033647399
0.21377085	0.022661153	0.00032839461
0.21390234	0.023207441	0.00033357762
0.21403383	0.022856784	0.00032924435
0.21416532	0.023393596	0.00033325718
0.21429680	0.023311712	0.00033428509
0.21442829	0.023738618	0.00033411445
0.21455978	0.023099215	0.00033095048
0.21469127	0.024043930	0.00033554785
0.21482276	0.022995732	0.00033028670
0.21495425	0.023389602	0.00033172217
0.21508574	0.023596453	0.00033414544
0.21521723	0.022834131	0.00032964673
0.21534871	0.023153041	0.00033148316
0.21548020	0.023122107	0.00032885645
0.21561169	0.022999447	0.00032964867
0.21574318	0.023701152	0.00033437544
0.21587467	0.023076385	0.00032950202
0.21600616	0.023580428	0.00033307262
0.21613765	0.022873381	0.00032766131
0.21626913	0.022638515	0.00032840177
0.21640062	0.023477640	0.00033101971
0.21653211	0.022714381	0.00032769511
0.21666360	0.023179051	0.00032999038
0.21679509	0.023309557	0.00032975301
0.21692658	0.023398507	0.00033135376
0.21705807	0.023209663	0.00033043641
0.21718956	0.023418318	0.00033006269
0.21732104	0.023225787	0.00033023085
0.21745253	0.023151626	0.00032963310
0.21758402	0.023108817	0.00033021737
0.21771551	0.023332602	0.00032978161
0.21784700	0.023126826	0.00032718503
0.21797849	0.023404882	0.00033103573
0.21810998	0.023204891	0.00032887722
0.21824147	0.023227033	0.00032967456
0.21837295	0.023120550	0.00032995791
0.21850444	0.023361060	0.00032824109
0.21863593	0.023550063	0.00033126200
0.21876742	0.023624341	0.00033010126
0.21889891	0.022919991	0.00032849766
0.21903040	0.023248377	0.00032997978
0.21916189	0.023333102	0.00032778055
0.21929337	0.023293577	0.00032890847
0.21942486	0.023351086	0.00032820523
0.21955635	0.023177090	0.00032948069
0.21968784	0.022883635	0.00032717036
0.21981933	0.022776251	0.00032400652
0.21995082	0.023251398	0.00032741827
0.22008231	0.023114937	0.00032618750
0.22021380	0.023522735	0.00032985964
0.22034528	0.022876426	0.00032570412
0.22047677	0.023608880	0.00032779785
0.22060826	0.022980982	0.00032685436
0.22073975	0.023666257	0.00033090437
0.22087124	0.024049046	0.00033258024
0.22100273	0.023734969	0.00033052271
0.22113422	0.022552892	0.00032162671
0.22126571	0.023195136	0.00032679754
0.22139719	0.023137409	0.00032619608
0.22152868	0.023225351	0.00032757527
0.22166017	0.022943019	0.00032694283
0.22179166	0.022475166	0.00032118861
0.22192315	0.023270199	0.00032712800
0.22205464	0.023074780	0.00032640282
0.22218613	0.023306288	0.00032755640
0.22231761	0.023351141	0.00032661857
0.22244910	0.023778857	0.00032958459
0.22258059	0.022805798	0.00032418182
0.22271208	0.023227324	0.00032728237
0.22284357	0.023128684	0.00032547426
0.22297506	0.023189339	0.00032616055
0.22310655	0.023720366	0.00032828468
0.22323804	0.023017657	0.00032600100
0.22336952	0.023054091	0.00032520068
0.22350101	0.023154852	0.00032424312
0.22363250	0.023361475	0.00032668081
0.22376399	0.022975223	0.00032344590
0.22389548	0.022598421	0.00032200071
0.22402697	0.022779703	0.00032395161
0.22415846	0.023343238	0.00032518856
0.22428995	0.022743533	0.00032310769
0.22442143	0.022833523	0.00032178978
0.22455292	0.022803106	0.00032305747
0.22468441	0.023157555	0.00032549798
0.22481590	0.023141189	0.00032529708
0.22494739	0.022792517	0.00032161838
0.22507888	0.023018263	0.00032346469
0.22521037	0.022968315	0.00032319693
0.22534186	0.023445422	0.00032739214
0.22547334	0.023304929	0.00032351073
0.22560483	0.023667415	0.00032547513
0.22573632	0.022975925	0.00032361737
0.22586781	0.023535640	0.00032545158
0.22599930	0.023053689	0.00032409944
0.22613079	0.022869201	0.00032155642
0.22626228	0.023314493	0.00032486285
0.22639376	0.023349138	0.00032360727
0.22652525	0.022974909	0.00032218041
0.22665674	0.022858740	0.00032266173
0.22678823	0.022656337	0.00031942773
0.22691972	0.022561384	0.00031981015
0.22705121	0.023226336	0.00032364427
0.22718270	0.022999106	0.00032238433
0.22731419	0.023202852	0.00032450084
0.22744567	0.022469438	0.00031907476
0.22757716	0.023050286	0.00032104827
0.22770865	0.023417964	0.00032585687
0.22784014	0.023083307	0.00032146041
0.22797163	0.023653022	0.00032630865
0.22810312	0.023354923	0.00032314335
0.22823461	0.022311787	0.00031779718
0.22836610	0.023162200	0.00032395402
0.22849758	0.023208781	0.00032197247
0.22862907	0.022635502	0.00031970806
0.22876056	0.023114930	0.00032035704
0.22889205	0.023522022	0.00032389823
0.22902354	0.022999826	0.00032159094
0.22915503	0.023238143	0.00032131870
0.22928652	0.023320957	0.00032360638
0.22941800	0.023080165	0.00032043328
0.22954949	0.023212824	0.00032210128
0.22968098	0.023069152	0.00032142070
0.22981247	0.023018272	0.00031983480
0.22994396	0.022811666	0.00031984788
0.23007545	0.023186227	0.00032420438
0.23020694	0.022869649	0.00032583275
0.23033843	0.022793308	0.00032989195
0.23046991	0.022991489	0.00033099884
0.23060140	0.023320412	0.00033518518
0.23073289	0.023076430	0.00033409756
0.23086438	0.022712992	0.00033266620
0.23099587	0.023165463	0.00033925764
0.23112736	0.023020749	0.00033726201
0.23125885	0.022471318	0.00033657780
0.23139034	0.023027315	0.00033930814
0.23152182	0.022415016	0.00033740206
0.23165331	0.023011649	0.00034445535
0.23178480	0.023524344	0.00034604530
0.23191629	0.024183101	0.00035070906
0.23204778	0.022938751	0.00034393734
0.23217927	0.023689183	0.00034877502
0.23231076	0.023168961	0.00034960864
0.23244224	0.022474229	0.00034407287
0.23257373	0.023329027	0.00034987697
0.23270522	0.023014797	0.00034791716
0.23283671	0.023376129	0.00034811089
0.23296820	0.022782567	0.00034721089
0.23309969	0.022948437	0.00034718018
0.23323118	0.023685415	0.00035100727
0.23336267	0.023368200	0.00035069803
0.23349415	0.023290990	0.00034831363
0.23362564	0.023383407	0.00035193317
0.23375713	0.023581803	0.00035234053
0.23388862	0.024066134	0.00035508614
0.23402011	0.023710457	0.00035480343
0.23415160	0.023555658	0.00035121074
0.23428309	0.022675769	0.00034875043
0.23441458	0.023434890	0.00035190924
0.23454606	0.023227268	0.00035191722
0.23467755	0.023351821	0.00035240484
0.23480904	0.023217036	0.00035194183
0.23494053	0.022194826	0.00034550089
0.23507202	0.022982155	0.00035110776
0.23520351	0.023381057	0.00035328170
0.23533500	0.023349712	0.00035358279
0.23546648	0.022805099	0.00035097197
0.23559797	0.022634437	0.00035032308
0.23572946	0.022985199	0.00035201210
0.23586095	0.023248687	0.00035335744
0.23599244	0.022524888	0.00035031887
0.23612393	0.023201664	0.00035326959
0.23625542	0.023015020	0.00035498511
0.23638691	0.023453657	0.00035552888
0.23651839	0.022925126	0.00035093446
0.23664988	0.023101193	0.00035382498
0.23678137	0.022963358	0.00035398598
0.23691286	0.022879122	0.00035374954
0.23704435	0.022912332	0.00035386556
0.23717584	0.023504468	0.00035651172
0.23730733	0.022478248	0.00035268253
0.23743882	0.023331287	0.00035692212
0.23757030	0.023078719	0.00035469250
0.23770179	0.023617991	0.00035970873
0.23783328	0.022897629	0.00035376416
0.23796477	0.022688332	0.00035478267
0.23809626	0.022805150	0.00035264022
0.23822775	0.023235772	0.00035686733
0.23835924	0.023150877	0.00035833615
0.23849072	0.023100921	0.00035411550
0.23862221	0.022915661	0.00035592052
0.23875370	0.022708312	0.00035322113
0.23888519	0.023316746	0.00035931745
0.23901668	0.023119426	0.00035837375
0.23914817	0.023004122	0.00035412762
0.23927966	0.023013026	0.00035876577
0.23941115	0.023180712	0.00035856687
0.23954263	0.023344580	0.00035978059
0.23967412	0.023179858	0.00035919032
0.23980561	0.022777099	0.00035368615
0.23993710	0.023269734	0.00036023496
0.24006859	0.023251139	0.00035898422
0.24020008	0.022320681	0.00035428047
0.24033157	0.022969408	0.00035780523
0.24046306	0.023740519	0.00036126387
0.24059454	0.023610151	0.00036314780
0.24072603	0.023260740	0.00036194713
0.24085752	0.022814619	0.00035800869
0.24098901	0.022893859	0.00036116006
0.24112050	0.023867057	0.00036208518
0.24125199	0.023104091	0.00035884645
0.24138348	0.022635008	0.00035799722
0.24151496	0.023426025	0.00036079936
0.24164645	0.023178668	0.00036178311
0.24177794	0.022880316	0.00035579215
0.24190943	0.023032533	0.00035972871
0.24204092	0.023426893	0.00036290567
0.24217241	0.023023331	0.00036011634
0.24230390	0.023388814	0.00036341569
0.24243539	0.023504194	0.00036272628
0.24256687	0.023108448	0.00036086411
0.24269836	0.023568193	0.00036441739
0.24282985	0.023045217	0.00035968032
0.24296134	0.023837832	0.00036608393
0.24309283	0.022965725	0.00036083517
0.24322432	0.022966722	0.00036071385
0.24335581	0.022644321	0.00036031012
0.24348730	0.023790415	0.00036556454
0.24361878	0.023117609	0.00036229656
0.24375027	0.023561220	0.00036364958
0.24388176	0.023085205	0.00036127387
0.24401325	0.023112473	0.00036370874
0.24414474	0.023135951	0.00036176670
0.24427623	0.022794867	0.00036059606
0.24440772	0.023481371	0.00036376086
0.24453920	0.022641092	0.00035998401
0.24467069	0.023185739	0.00036545096
0.24480218	0.023170126	0.00036278962
0.24493367	0.023089188	0.00036209723
0.24506516	0.023818969	0.00036674047
0.24519665	0.023266413	0.00036404379
0.24532814	0.023145810	0.00036458298
0.24545963	0.023293630	0.00036431017
0.24559111	0.023326325	0.00036493861
0.24572260	0.022892432	0.00036183163
0.24585409	0.022966222	0.00036273549
0.24598558	0.022991102	0.00036358933
0.24611707	0.022429391	0.00035929313
0.24624856	0.022655021	0.00036013697
0.24638005	0.023427203	0.00036586838
0.24651154	0.022972569	0.00036256280
0.24664302	0.022703906	0.00036421754
0.24677451	0.022820465	0.00036172770
0.24690600	0.023129829	0.00036446390
0.24703749	0.023600014	0.00036827566
0.24716898	0.022776191	0.00036111148
0.24730047	0.023375927	0.00036827373
0.24743196	0.023806873	0.00036838321
0.24756345	0.022720915	0.00036226970
0.24769493	0.022469151	0.00036334494
0.24782642	0.022981361	0.00036289076
0.24795791	0.023197047	0.00036708481
0.24808940	0.023296149	0.00036594653
0.24822089	0.023307516	0.00036604241
0.24835238	0.022940432	0.00036544378
0.24848387	0.022609002	0.00036250242
0.24861535	0.023754695	0.00036943613
0.24874684	0.022803922	0.00036335000
0.24887833	0.022564339	0.00036152795
0.24900982	0.023049691	0.00036767566
0.24914131	0.023591067	0.00036817432
0.24927280	0.023674021	0.00037009683
0.24940429	0.023551475	0.00036840496
0.24953578	0.023103924	0.00036613334
0.24966726	0.023285616	0.00036927411
0.24979875	0.023609720	0.00036825553
0.24993024	0.023318947	0.00036919887
0.25006173	0.023660468	0.00036898333
0.25019322	0.023040429	0.00036673407
0.25032471	0.023136767	0.00036886781
0.25045620	0.023577651	0.00036875666
0.25058769	0.022973118	0.00036726263
0.25071917	0.022892216	0.00036510413
0.25085066	0.023215553	0.00036647601
0.25098215	0.023671027	0.00037100207
0.25111364	0.023566444	0.00036856874
0.25124513	0.022477077	0.00036517432
0.25137662	0.022830234	0.00036562786
0.25150811	0.023322136	0.00036759345
0.25163959	0.023195322	0.00036916072
0.25177108	0.023164329	0.00036537695
0.25190257	0.022856619	0.00036637968
0.25203406	0.022790014	0.00036647306
0.25216555	0.023769150	0.00037189171
0.25229704	0.022703154	0.00036740789
0.25242853	0.023137931	0.00036766061
0.25256002	0.022945165	0.00036802436
0.25269150	0.023604213	0.00037019346
0.25282299	0.023089684	0.00036607321
0.25295448	0.023330339	0.00037186712
0.25308597	0.023130118	0.00036784413
0.25321746	0.022390088	0.00036619699
0.25334895	0.022363059	0.00036443575
0.25348044	0.023011758	0.00036667822
0.25361193	0.022910813	0.00036874208
0.25374341	0.023289749	0.00036905995
0.25387490	0.022840048	0.00036638776
0.25400639	0.023231461	0.00037766288
0.25413788	0.023037433	0.00037827663
0.25426937	0.023158778	0.00038518873
0.25440086	0.022627449	0.00038394113
0.25453235	0.022212803	0.00038436233
0.25466383	0.022749409	0.00038845462
0.25479532	0.022354330	0.00038798903
0.25492681	0.023442308	0.00039765834
0.25505830	0.023668186	0.00040078839
0.25518979	0.023290776	0.00040061196
0.25532128	0.023858329	0.00040701883
0.25545277	0.024047584	0.00040976542
0.25558426	0.023649580	0.00040786201
0.25571574	0.022879524	0.00040428575
0.25584723	0.022605555	0.00040531578
0.25597872	0.023277621	0.00041177934
0.25611021	0.023469995	0.00041368685
0.25624170	0.022802882	0.00040989996
0.25637319	0.023177314	0.00041601147
0.25650468	0.023422371	0.00041756252
0.25663617	0.022693942	0.00041573557
0.25676765	0.022710039	0.00041711764
0.25689914	0.023603386	0.00042654223
0.25703063	0.023746894	0.00043049898
0.25716212	0.023032919	0.00042319559
0.25729361	0.023012772	0.00042511304
0.25742510	0.023663693	0.00043106541
0.25755659	0.022857785	0.00042861420
0.25768807	0.022582455	0.00042834813
0.25781956	0.022849493	0.00042899066
0.25795105	0.023340837	0.00043400047
0.25808254	0.023208056	0.00043854281
0.25821403	0.022781884	0.00043411265
0.25834552	0.022326975	0.00043341260
0.25847701	0.023331448	0.00043931079
0.25860850	0.022837937	0.00043753391
0.25873998	0.023303930	0.00044191249
0.25887147	0.022794603	0.00044007518
0.25900296	0.022487582	0.00043798960
0.25913445	0.023735839	0.00044493531
0.25926594	0.023567154	0.00044621949
0.25939743	0.023648896	0.00044868402
0.25952892	0.022593662	0.00043952960
0.25966041	0.023334899	0.00045012624
0.25979189	0.022754485	0.00044159485
0.25992338	0.023101636	0.00044858306
0.26005487	0.022737858	0.00044687271
0.26018636	0.023509720	0.00045253269
0.26031785	0.023012468	0.00044896538
0.26044934	0.023158020	0.00044963334
0.26058083	0.022564275	0.00044608855
0.26071231	0.023181971	0.00045333891
0.26084380	0.023434956	0.00045301761
0.26097529	0.023460696	0.00045677235
0.26110678	0.022738181	0.00045141734
0.26123827	0.023613659	0.00046127170
0.26136976	0.022827936	0.00045264911
0.26150125	0.023361675	0.00045785163
0.26163274	0.022974473	0.00045628442
0.26176422	0.022710911	0.00045144119
0.26189571	0.022805565	0.00045602240
0.26202720	0.023327803	0.00046000333
0.26215869	0.022533914	0.00045424520
0.26229018	0.022357999	0.00045440880
0.26242167	0.023009157	0.00046001639
0.26255316	0.023513542	0.00046493328
0.26268465	0.022304035	0.00045674389
0.26281613	0.023286112	0.00046399637
0.26294762	0.023659970	0.00046709807
0.26307911	0.023067139	0.00046108276
0.26321060	0.022868595	0.00046559609
0.26334209	0.023118486	0.00046806233
0.26347358	0.023473498	0.00046937862
0.26360507	0.023097355	0.00046793782
0.26373655	0.023007336	0.00046564328
0.26386804	0.023047456	0.00046868370
0.26399953	0.023159049	0.00047278575
0.26413102	0.023073618	0.00047024374
0.26426251	0.023430313	0.00047052831
0.26439400	0.022772213	0.00046675003
0.26452549	0.023792040	0.00048074065
0.26465698	0.023377718	0.00047647692
0.26478846	0.022522456	0.00046607093
0.26491995	0.022100732	0.00047084368
0.26505144	0.023147690	0.00047359572
0.26518293	0.022480405	0.00047054438
0.26531442	0.023619723	0.00048316586
0.26544591	0.023331177	0.00047789852
[truncated: 567 more rows]
