# Supplementary material for: Invariant surface glycoprotein 65 of Trypanosoma brucei is a complement C3 receptor
Source: Nat Commun. 2022 Aug 29;13:5085. doi: 10.1038/s41467-022-32728-9 (PMC9424271; doi:10.1038/s41467-022-32728-9)
Supplement: Supplementary file 4 — supplementary data 2 [file 41467_2022_32728_MOESM4_ESM.zip › b21-414646_00027.dat]

0.0026000000	39.602139	0.13678781
0.0027314887	28.695106	0.10695446
0.0028629774	22.150452	0.089851896
0.0029944661	17.120227	0.075811125
0.0031259548	12.289284	0.059023781
0.0032574435	10.840806	0.057382061
0.0033889322	8.6640038	0.048493149
0.0035204209	11.476548	0.048593681
0.0036519096	12.289534	0.046662872
0.0037833983	9.8349818	0.039356303
0.0039148870	8.1848484	0.034643018
0.0040463757	6.6780234	0.030104407
0.0041778644	5.4600088	0.025513781
0.0043093531	4.6133472	0.023025901
0.0044408418	3.8018311	0.020103693
0.0045723305	3.1143486	0.018195461
0.0047038192	2.8300517	0.016600899
0.0048353079	2.4879341	0.015110615
0.0049667966	2.1896058	0.014125019
0.0050982853	1.8857919	0.012418087
0.0052297740	1.7357580	0.012069601
0.0053612627	1.4954362	0.010818331
0.0054927514	1.4067291	0.010214360
0.0056242401	1.2378479	0.0095539012
0.0057557288	1.1856117	0.0090910880
0.0058872175	1.0733320	0.0085341110
0.0060187062	1.0180434	0.0082893873
0.0061501949	0.89402597	0.0074406633
0.0062816836	0.88028127	0.0075500152
0.0064131723	0.81805068	0.0071348262
0.0065446610	0.77912985	0.0068633149
0.0066761496	0.74773798	0.0066919882
0.0068076383	0.71363512	0.0063893391
0.0069391270	0.69985029	0.0064290377
0.0070706157	0.65585793	0.0061252348
0.0072021044	0.64175487	0.0059922161
0.0073335931	0.61515350	0.0058411472
0.0074650818	0.57693007	0.0054920819
0.0075965705	0.55630143	0.0054377572
0.0077280592	0.54353328	0.0053527351
0.0078595479	0.50760899	0.0050491488
0.0079910366	0.48983970	0.0049895402
0.0081225253	0.46538241	0.0047242685
0.0082540140	0.45065849	0.0046753737
0.0083855027	0.44340789	0.0046553453
0.0085169914	0.41947280	0.0044354522
0.0086484801	0.39906525	0.0042947500
0.0087799688	0.38649468	0.0041520181
0.0089114575	0.37377812	0.0041047265
0.0090429462	0.35630086	0.0039795871
0.0091744349	0.34618058	0.0038889331
0.0093059236	0.32408199	0.0037184540
0.0094374123	0.31466731	0.0036397796
0.0095689010	0.29524007	0.0034690939
0.0097003897	0.28934708	0.0034618226
0.0098318784	0.28217850	0.0033697910
0.0099633671	0.26395525	0.0032237645
0.010094856	0.25302268	0.0031466005
0.010226345	0.23752993	0.0029765749
0.010357833	0.23880713	0.0030616298
0.010489322	0.21860335	0.0028430834
0.010620811	0.21362162	0.0027903542
0.010752299	0.20403644	0.0027156622
0.010883788	0.19291187	0.0025859872
0.011015277	0.18675232	0.0025905361
0.011146765	0.17700901	0.0024443536
0.011278254	0.16928708	0.0023810211
0.011409743	0.16698620	0.0023403403
0.011541231	0.15543575	0.0022236897
0.011672720	0.15167488	0.0022021217
0.011804209	0.14310708	0.0020580830
0.011935698	0.13013121	0.0019584662
0.012067186	0.13155822	0.0019576769
0.012198675	0.12328856	0.0018338064
0.012330164	0.11847956	0.0018011504
0.012461652	0.11312645	0.0017399946
0.012593141	0.10678399	0.0016526384
0.012724630	0.10739755	0.0016575745
0.012856118	0.10143108	0.0015604770
0.012987607	0.094940164	0.0015271260
0.013119096	0.092791792	0.0014758626
0.013250585	0.088035831	0.0014227082
0.013382073	0.085553908	0.0014070668
0.013513562	0.087305914	0.0013985507
0.013645051	0.085983729	0.0013974166
0.013776539	0.081347233	0.0013539007
0.013908028	0.078667111	0.0013076698
0.014039517	0.078151694	0.0012962415
0.014171005	0.075862888	0.0012689704
0.014302494	0.073840806	0.0012551425
0.014433983	0.072877948	0.0012480049
0.014565472	0.072370518	0.0012182425
0.014696960	0.070513529	0.0012085789
0.014828449	0.067469067	0.0011651532
0.014959938	0.067793504	0.0011730421
0.015091426	0.066978517	0.0011698418
0.015222915	0.061112840	0.0010899022
0.015354404	0.063784237	0.0011173017
0.015485892	0.062194428	0.0010941522
0.015617381	0.061182782	0.0010892333
0.015748870	0.063072343	0.0011041444
0.015880359	0.061546228	0.0010746240
0.016011847	0.058461143	0.0010482823
0.016143336	0.056316862	0.0010177256
0.016274825	0.053125972	0.00099216437
0.016406313	0.052511225	0.00097762385
0.016537802	0.052310269	0.00097065042
0.016669291	0.053950912	0.00098154437
0.016800779	0.052333153	0.00096464766
0.016932268	0.058775837	0.0010157772
0.017063757	0.061458616	0.0010368839
0.017195246	0.058729436	0.0010052528
0.017326734	0.058797755	0.0010058330
0.017458223	0.059032157	0.0010006672
0.017589712	0.056070160	0.00097233294
0.017721200	0.055762909	0.00097420841
0.017852689	0.053701327	0.00093477150
0.017984178	0.056737612	0.00097214247
0.018115666	0.053471400	0.00093705640
0.018247155	0.051863024	0.00091903269
0.018378644	0.051447416	0.00091674373
0.018510133	0.051611742	0.00090778922
0.018641621	0.051074659	0.00090002057
0.018773110	0.049937262	0.00088702259
0.018904599	0.050872031	0.00089423435
0.019036087	0.050272675	0.00088425335
0.019167576	0.048863638	0.00086614320
0.019299065	0.047673701	0.00085082420
0.019430553	0.048017069	0.00085863934
0.019562042	0.046681069	0.00083862576
0.019693531	0.046656407	0.00083949382
0.019825019	0.045629384	0.00082381055
0.019956508	0.045335460	0.00081572589
0.020087997	0.045579264	0.00082449654
0.020219486	0.044224960	0.00080411251
0.020350974	0.044860159	0.00081354168
0.020482463	0.043272400	0.00078551548
0.020613952	0.041879660	0.00077225163
0.020745440	0.042400129	0.00078290471
0.020876929	0.041162563	0.00076161721
0.021008418	0.041609598	0.00076602281
0.021139906	0.041894012	0.00076901402
0.021271395	0.041929168	0.00075861401
0.021402884	0.040669577	0.00075232772
0.021534373	0.040100954	0.00074060744
0.021665861	0.039343990	0.00073485108
0.021797350	0.038230909	0.00072104674
0.021928839	0.036754032	0.00069791273
0.022060327	0.039998378	0.00073556366
0.022191816	0.039230246	0.00071949448
0.022323305	0.038609339	0.00071689809
0.022454793	0.038103550	0.00070823916
0.022586282	0.036609709	0.00068746292
0.022717771	0.036800442	0.00069665776
0.022849260	0.036709356	0.00068745826
0.022980748	0.035481132	0.00067756788
0.023112237	0.035237112	0.00067268513
0.023243726	0.035690052	0.00066921076
0.023375214	0.037123696	0.00068992843
0.023506703	0.037166990	0.00068384121
0.023638192	0.037035632	0.00068143548
0.023769680	0.038685640	0.00069324234
0.023901169	0.037149623	0.00067770006
0.024032658	0.037362375	0.00068081038
0.024164147	0.035574011	0.00065991744
0.024295635	0.036996489	0.00066840571
0.024427124	0.036623434	0.00066426652
0.024558613	0.035142605	0.00064688926
0.024690101	0.036099376	0.00066253510
0.024821590	0.036193241	0.00065602262
0.024953079	0.036803938	0.00065783319
0.025084567	0.036106512	0.00065161032
0.025216056	0.035828236	0.00064562811
0.025347545	0.034923653	0.00064263561
0.025479034	0.035936246	0.00064480436
0.025610522	0.035732990	0.00063727334
0.025742011	0.037179237	0.00065042025
0.025873500	0.035092890	0.00063143893
0.026004988	0.034475180	0.00063029969
0.026136477	0.036255123	0.00064094510
0.026267966	0.034881535	0.00062407862
0.026399454	0.034740279	0.00062606054
0.026530943	0.034827077	0.00061970005
0.026662432	0.035932014	0.00063266429
0.026793920	0.034840708	0.00061955069
0.026925409	0.034605121	0.00061527317
0.027056898	0.033354746	0.00060875184
0.027188387	0.034925602	0.00061155848
0.027319875	0.033665085	0.00060736839
0.027451364	0.034370043	0.00060697126
0.027582853	0.033798510	0.00060080738
0.027714341	0.033836246	0.00060147212
0.027845830	0.034042725	0.00059888293
0.027977319	0.033847019	0.00059930428
0.028108807	0.033636941	0.00059277995
0.028240296	0.035491409	0.00060845236
0.028371785	0.032613798	0.00058273293
0.028503274	0.033968790	0.00059350305
0.028634762	0.033723041	0.00058805974
0.028766251	0.033885755	0.00059067288
0.028897740	0.034367091	0.00058758519
0.029029228	0.032495095	0.00057540519
0.029160717	0.032711064	0.00057797366
0.029292206	0.032749769	0.00057463988
0.029423694	0.032433367	0.00057426171
0.029555183	0.032500302	0.00056578476
0.029686672	0.032352240	0.00056825547
0.029818161	0.033411543	0.00057403735
0.029949649	0.031911829	0.00056042523
0.030081138	0.032716971	0.00056573618
0.030212627	0.032968429	0.00056582179
0.030344115	0.032564053	0.00056229002
0.030475604	0.032311225	0.00056138985
0.030607093	0.031804492	0.00055362798
0.030738581	0.031883572	0.00055390102
0.030870070	0.031929618	0.00054967373
0.031001559	0.031952188	0.00054909869
0.031133048	0.031883707	0.00055144106
0.031264536	0.031820347	0.00054711810
0.031396025	0.032272457	0.00055272004
0.031527514	0.031847842	0.00054551713
0.031659002	0.032018383	0.00054552506
0.031790491	0.031495437	0.00054209015
0.031921980	0.032536609	0.00054509097
0.032053468	0.032045287	0.00054427357
0.032184957	0.032449755	0.00054176420
0.032316446	0.031548572	0.00053362608
0.032447935	0.031441199	0.00053756996
0.032579423	0.031004204	0.00053019161
0.032710912	0.030221823	0.00052462354
0.032842401	0.031275482	0.00052878031
0.032973889	0.030996531	0.00052592465
0.033105378	0.030390431	0.00052288027
0.033236867	0.030120760	0.00051889629
0.033368355	0.031124469	0.00053360110
0.033499844	0.031101264	0.00053284794
0.033631333	0.031162860	0.00053292073
0.033762822	0.030792416	0.00053603708
0.033894310	0.029602555	0.00052611865
0.034025799	0.029982235	0.00052968937
0.034157288	0.030307443	0.00053121672
0.034288776	0.030101402	0.00053053657
0.034420265	0.030632057	0.00053909061
0.034551754	0.030809838	0.00053671552
0.034683242	0.030002712	0.00053202526
0.034814731	0.029397203	0.00052333340
0.034946220	0.029403866	0.00052604151
0.035077708	0.029547045	0.00053155353
0.035209197	0.029314427	0.00052914431
0.035340686	0.029853862	0.00052952332
0.035472175	0.029227678	0.00053442392
0.035603663	0.029547191	0.00053812370
0.035735152	0.029770269	0.00054772634
0.035866641	0.028841355	0.00053964744
0.035998129	0.028715900	0.00053496757
0.036129618	0.029731530	0.00054691747
0.036261107	0.029393559	0.00054077231
0.036392595	0.029542760	0.00055202245
0.036524084	0.029368335	0.00054833560
0.036655573	0.029319658	0.00054407727
0.036787062	0.029382331	0.00055119903
0.036918550	0.029019557	0.00054273756
0.037050039	0.028850468	0.00054684600
0.037181528	0.028755442	0.00054257030
0.037313016	0.028743425	0.00054291929
0.037444505	0.029777133	0.00055689796
0.037575994	0.029589587	0.00055252314
0.037707482	0.028172943	0.00054604950
0.037838971	0.028327236	0.00054724693
0.037970460	0.029122701	0.00055042907
0.038101949	0.028772182	0.00055089705
0.038233437	0.029299497	0.00054841690
0.038364926	0.029261231	0.00054563276
0.038496415	0.028580446	0.00053832073
0.038627903	0.028680454	0.00053279562
0.038759392	0.029974636	0.00054543145
0.038890881	0.028425716	0.00052855949
0.039022369	0.028800684	0.00053159695
0.039153858	0.029251669	0.00053434929
0.039285347	0.029801044	0.00053252313
0.039416836	0.028748605	0.00053124997
0.039548324	0.029631950	0.00053468926
0.039679813	0.030132370	0.00053506823
0.039811302	0.028925469	0.00052920150
0.039942790	0.029621677	0.00053018255
0.040074279	0.028510688	0.00052403882
0.040205768	0.029210485	0.00052703348
0.040337256	0.028870724	0.00052088273
0.040468745	0.029737277	0.00052967682
0.040600234	0.028446555	0.00051547906
0.040731723	0.029224247	0.00052365568
0.040863211	0.029313328	0.00052546445
0.040994700	0.029432127	0.00052253262
0.041126189	0.030040374	0.00053149800
0.041257677	0.028881545	0.00051757222
0.041389166	0.029496182	0.00052182806
0.041520655	0.029764541	0.00052490103
0.041652143	0.029194045	0.00051776069
0.041783632	0.029346691	0.00051939638
0.041915121	0.028842319	0.00051347897
0.042046610	0.028750709	0.00051401210
0.042178098	0.029592199	0.00052131254
0.042309587	0.028588427	0.00051093497
0.042441076	0.029048195	0.00051328673
0.042572564	0.028771955	0.00051156617
0.042704053	0.029341497	0.00051383283
0.042835542	0.028645788	0.00050990600
0.042967030	0.028512316	0.00050880540
0.043098519	0.029840012	0.00051838658
0.043230008	0.029937179	0.00051977816
0.043361496	0.029386462	0.00051003151
0.043492985	0.030336026	0.00052253986
0.043624474	0.029690989	0.00051260259
0.043755963	0.029498153	0.00051442977
0.043887451	0.028878238	0.00050629008
0.044018940	0.029349211	0.00050719753
0.044150429	0.029157764	0.00051247671
0.044281917	0.028917240	0.00050419801
0.044413406	0.028883709	0.00050760202
0.044544895	0.029415490	0.00050660297
0.044676383	0.029526703	0.00050773008
0.044807872	0.028654034	0.00050230205
0.044939361	0.027866014	0.00049576684
0.045070850	0.029087412	0.00050340167
0.045202338	0.029021966	0.00050372993
0.045333827	0.029759618	0.00050524520
0.045465316	0.028523550	0.00050156875
0.045596804	0.029604415	0.00050534421
0.045728293	0.028007057	0.00049438523
0.045859782	0.028713038	0.00049863729
0.045991270	0.028716986	0.00049399955
0.046122759	0.028453692	0.00049726116
0.046254248	0.028489605	0.00050446624
0.046385737	0.028681208	0.00050640752
0.046517225	0.029318497	0.00051448349
0.046648714	0.029024857	0.00051327450
0.046780203	0.029341830	0.00052198992
0.046911691	0.029006913	0.00051795725
0.047043180	0.029620244	0.00052322550
0.047174669	0.029678866	0.00052509231
0.047306157	0.029803918	0.00052795873
0.047437646	0.029928120	0.00053305456
0.047569135	0.029856589	0.00053197978
0.047700624	0.029615228	0.00052823465
0.047832112	0.029988519	0.00053516995
0.047963601	0.029214987	0.00052637484
0.048095090	0.029450935	0.00053349296
0.048226578	0.029501754	0.00053531293
0.048358067	0.029920776	0.00053426250
0.048489556	0.030685132	0.00054198545
0.048621044	0.029487329	0.00053143935
0.048752533	0.028825248	0.00053339950
0.048884022	0.029124702	0.00053312681
0.049015511	0.028299967	0.00052571002
0.049146999	0.028353802	0.00052771852
0.049278488	0.029624389	0.00053757473
0.049409977	0.029809404	0.00054288576
0.049541465	0.028556809	0.00052969287
0.049672954	0.029907076	0.00054203058
0.049804443	0.029004507	0.00053473324
0.049935931	0.029266866	0.00053840810
0.050067420	0.029408886	0.00054045946
0.050198909	0.028176381	0.00053347986
0.050330398	0.028546062	0.00053222760
0.050461886	0.029128236	0.00053600729
0.050593375	0.029979077	0.00054628082
0.050724864	0.029382649	0.00054224984
0.050856352	0.029778054	0.00054648209
0.050987841	0.028449610	0.00053370978
0.051119330	0.029215670	0.00054128769
0.051250818	0.029033884	0.00054141675
0.051382307	0.028941272	0.00054173569
0.051513796	0.028963644	0.00053971281
0.051645284	0.029360552	0.00054235588
0.051776773	0.029613844	0.00054545729
0.051908262	0.029328683	0.00054382291
0.052039751	0.029862728	0.00055081807
0.052171239	0.029317981	0.00054550045
0.052302728	0.029623715	0.00055129832
0.052434217	0.029804130	0.00054796217
0.052565705	0.029614584	0.00055068362
0.052697194	0.028849620	0.00054317428
0.052828683	0.029459673	0.00054947515
0.052960171	0.029226831	0.00054576795
0.053091660	0.029596966	0.00054862609
0.053223149	0.029679839	0.00055078542
0.053354638	0.028814448	0.00054604940
0.053486126	0.029312674	0.00055095111
0.053617615	0.029319828	0.00054769525
0.053749104	0.029040232	0.00054756821
0.053880592	0.029745762	0.00055286376
0.054012081	0.028922856	0.00054939348
0.054143570	0.028865049	0.00054874011
0.054275058	0.029425640	0.00055009787
0.054406547	0.029381867	0.00054908918
0.054538036	0.027475017	0.00053929652
0.054669525	0.029251628	0.00054862380
0.054801013	0.028879344	0.00055033329
0.054932502	0.028837828	0.00054889894
0.055063991	0.029354431	0.00054981615
0.055195479	0.027885095	0.00054167098
0.055326968	0.028905047	0.00054856149
0.055458457	0.030102238	0.00056269545
0.055589945	0.029000225	0.00055005500
0.055721434	0.028623835	0.00054543474
0.055852923	0.029552065	0.00056041294
0.055984412	0.029083681	0.00055398789
0.056115900	0.028402620	0.00054608929
0.056247389	0.029092184	0.00055521245
0.056378878	0.029798875	0.00055541611
0.056510366	0.029306246	0.00055826609
0.056641855	0.028730962	0.00054876138
0.056773344	0.029576657	0.00055892529
0.056904832	0.028951616	0.00055448330
0.057036321	0.029255813	0.00055227954
0.057167810	0.029045651	0.00055399714
0.057299299	0.028870071	0.00055152679
0.057430787	0.028365985	0.00054545006
0.057562276	0.028868476	0.00055311079
0.057693765	0.029492871	0.00054964466
0.057825253	0.029210658	0.00055468482
0.057956742	0.028461422	0.00054852783
0.058088231	0.029238855	0.00055217126
0.058219719	0.029021699	0.00055143629
0.058351208	0.029282825	0.00054789226
0.058482697	0.029549619	0.00055502133
0.058614186	0.029157425	0.00055374730
0.058745674	0.028652027	0.00054256656
0.058877163	0.028147310	0.00054107238
0.059008652	0.028650161	0.00054166399
0.059140140	0.028488213	0.00054453218
0.059271629	0.030501669	0.00055818115
0.059403118	0.030507278	0.00055548238
0.059534606	0.028959477	0.00054485455
0.059666095	0.029548590	0.00054491769
0.059797584	0.028694102	0.00053989376
0.059929072	0.028402923	0.00053856399
0.060060561	0.028785561	0.00053711810
0.060192050	0.029503045	0.00054832907
0.060323539	0.029179690	0.00053932684
0.060455027	0.029595112	0.00054654646
0.060586516	0.028791328	0.00053944400
0.060718005	0.029922771	0.00054588203
0.060849493	0.028720726	0.00053650897
0.060980982	0.029965340	0.00054792112
0.061112471	0.029044876	0.00053754716
0.061243959	0.029125812	0.00054404928
0.061375448	0.028246681	0.00052962394
0.061506937	0.027771699	0.00053034455
0.061638426	0.028708814	0.00053511481
0.061769914	0.028641940	0.00053612252
0.061901403	0.029663347	0.00054642007
0.062032892	0.028017601	0.00052769707
0.062164380	0.028882903	0.00053568571
0.062295869	0.029858982	0.00054573812
0.062427358	0.029352046	0.00054034533
0.062558846	0.028223270	0.00053484394
0.062690335	0.028741819	0.00053102400
0.062821824	0.029482047	0.00053902716
0.062953313	0.028891431	0.00053460859
0.063084801	0.027792929	0.00052444656
0.063216290	0.028730537	0.00053618667
0.063347779	0.028510686	0.00053145755
0.063479267	0.029990918	0.00053978733
0.063610756	0.029125613	0.00053742577
0.063742245	0.028697285	0.00053241665
0.063873733	0.028379874	0.00053216914
0.064005222	0.028730214	0.00053213100
0.064136711	0.027256480	0.00051958436
0.064268200	0.027373251	0.00052000472
0.064399688	0.028776827	0.00053057978
0.064531177	0.029814177	0.00054164898
0.064662666	0.029321372	0.00053416799
0.064794154	0.028519751	0.00052805522
0.064925643	0.028629048	0.00053226513
0.065057132	0.028429704	0.00052897244
0.065188620	0.028857422	0.00053167129
0.065320109	0.028516537	0.00052593751
0.065451598	0.028340124	0.00052519955
0.065583087	0.028744344	0.00052995910
0.065714575	0.029424504	0.00053203939
0.065846064	0.028650840	0.00052888552
0.065977553	0.029729992	0.00053609957
0.066109041	0.029007038	0.00052969652
0.066240530	0.028328738	0.00052695452
0.066372019	0.028649290	0.00052757899
0.066503507	0.028644415	0.00052719356
0.066634996	0.028931950	0.00052624908
0.066766485	0.027538772	0.00051792327
0.066897973	0.028716347	0.00052625985
0.067029462	0.028965991	0.00052925652
0.067160951	0.028537050	0.00052802734
0.067292440	0.028186622	0.00052234080
0.067423928	0.027288271	0.00051128280
0.067555417	0.028301563	0.00052328082
0.067686906	0.028601951	0.00052354291
0.067818394	0.028429360	0.00052365844
0.067949883	0.029572591	0.00053120669
0.068081372	0.028661692	0.00052257314
0.068212860	0.029365323	0.00052796139
0.068344349	0.028796597	0.00052472036
0.068475838	0.029229429	0.00052651404
0.068607327	0.028867502	0.00052641743
0.068738815	0.028193314	0.00051516505
0.068870304	0.028876691	0.00052554212
0.069001793	0.030021327	0.00053163539
0.069133281	0.028755010	0.00052273604
0.069264770	0.028817410	0.00052701604
0.069396259	0.029028191	0.00052051955
0.069527747	0.028493595	0.00052127548
0.069659236	0.028316711	0.00051894431
0.069790725	0.028784190	0.00052179086
0.069922214	0.028655369	0.00052195088
0.070053702	0.029059960	0.00052071439
0.070185191	0.028850574	0.00052324644
0.070316680	0.028017834	0.00051088241
0.070448168	0.028572426	0.00051824321
0.070579657	0.028497066	0.00052168342
0.070711146	0.028538804	0.00051586922
0.070842634	0.028098566	0.00051614555
0.070974123	0.028996008	0.00052081465
0.071105612	0.029235956	0.00052157394
0.071237101	0.027857396	0.00051319403
0.071368589	0.027392218	0.00050433112
0.071500078	0.027972674	0.00051503540
0.071631567	0.027817483	0.00051211684
0.071763055	0.028273107	0.00051497994
0.071894544	0.027937693	0.00051127632
0.072026033	0.027841859	0.00050580241
0.072157521	0.028089585	0.00051455655
0.072289010	0.028175102	0.00051359006
0.072420499	0.028349512	0.00051059340
0.072551988	0.028498463	0.00051202819
0.072683476	0.027791503	0.00050618273
0.072814965	0.028414709	0.00051303567
0.072946454	0.027845296	0.00050994122
0.073077942	0.027908872	0.00050639960
0.073209431	0.028517211	0.00051576904
0.073340920	0.028791359	0.00051445300
0.073472408	0.027630089	0.00050609889
0.073603897	0.027628517	0.00050803727
0.073735386	0.028085815	0.00050667334
0.073866875	0.027325978	0.00050272026
0.073998363	0.026967209	0.00050053106
0.074129852	0.027013191	0.00050075829
0.074261341	0.027028246	0.00050081815
0.074392829	0.027290462	0.00049891163
0.074524318	0.026660723	0.00049755158
0.074655807	0.027149068	0.00049819773
0.074787295	0.026785588	0.00049675149
0.074918784	0.027221399	0.00050107593
0.075050273	0.026765778	0.00049328155
0.075181761	0.026966007	0.00049778517
0.075313250	0.027272653	0.00050096233
0.075444739	0.027462759	0.00050170212
0.075576228	0.026476543	0.00049528789
0.075707716	0.027163209	0.00049854100
0.075839205	0.026722577	0.00049518126
0.075970694	0.026970839	0.00049688957
0.076102182	0.027469700	0.00049714808
0.076233671	0.026887847	0.00049849070
0.076365160	0.027299975	0.00049486267
0.076496648	0.026399182	0.00049199535
0.076628137	0.026486839	0.00049243478
0.076759626	0.026133166	0.00048759799
0.076891115	0.027294650	0.00049794300
0.077022603	0.026695704	0.00049136098
0.077154092	0.026064943	0.00048557810
0.077285581	0.026777435	0.00049434874
0.077417069	0.026790429	0.00049294830
0.077548558	0.026438140	0.00049058266
0.077680047	0.027266425	0.00049336589
0.077811535	0.026753044	0.00049015799
0.077943024	0.026536505	0.00049164053
0.078074513	0.027546836	0.00049473716
0.078206002	0.026572162	0.00049043566
0.078337490	0.027867974	0.00049768769
0.078468979	0.026455609	0.00048697014
0.078600468	0.027525931	0.00049718440
0.078731956	0.027205584	0.00049065138
0.078863445	0.026123712	0.00048543281
0.078994934	0.027599235	0.00049511658
0.079126422	0.026109711	0.00048433244
0.079257911	0.026474496	0.00048698699
0.079389400	0.026349532	0.00048503508
0.079520889	0.027299644	0.00049177510
0.079652377	0.026911477	0.00049141330
0.079783866	0.025586021	0.00047757415
0.079915355	0.025926324	0.00048208278
0.080046843	0.026560890	0.00048431295
0.080178332	0.026147073	0.00048154164
0.080309821	0.026472123	0.00048628769
0.080441309	0.027012059	0.00048725813
0.080572798	0.025510781	0.00047930426
0.080704287	0.026265343	0.00048239441
0.080835776	0.025719516	0.00047837000
0.080967264	0.026252953	0.00048519133
0.081098753	0.026407757	0.00048011890
0.081230242	0.026086757	0.00048105672
0.081361730	0.025270097	0.00047364853
0.081493219	0.025934412	0.00047891345
0.081624708	0.025368840	0.00047594584
0.081756196	0.026473895	0.00047689814
0.081887685	0.025685852	0.00047697940
0.082019174	0.025245448	0.00047399686
0.082150663	0.026349593	0.00048042385
0.082282151	0.026059756	0.00047925131
0.082413640	0.026372845	0.00047867647
0.082545129	0.026452717	0.00048092487
0.082676617	0.026205863	0.00048055351
0.082808106	0.026425634	0.00047876333
0.082939595	0.026384043	0.00048291568
0.083071083	0.026577446	0.00047797658
0.083202572	0.026848891	0.00048225221
0.083334061	0.025909777	0.00047863056
0.083465549	0.026801273	0.00047955561
0.083597038	0.027032950	0.00048593346
0.083728527	0.025608544	0.00047105794
0.083860016	0.027253301	0.00048607990
0.083991504	0.025954314	0.00047519972
0.084122993	0.026471818	0.00047659201
0.084254482	0.026347974	0.00047886565
0.084385970	0.026275109	0.00047637554
0.084517459	0.025536035	0.00047189499
0.084648948	0.027100444	0.00048500645
0.084780436	0.026051471	0.00047157339
0.084911925	0.026470121	0.00047769077
0.085043414	0.026720119	0.00047759039
0.085174903	0.026327459	0.00047421465
0.085306391	0.025846856	0.00047600307
0.085437880	0.026155491	0.00047324274
0.085569369	0.025932060	0.00047140944
0.085700857	0.026129474	0.00047141524
0.085832346	0.026847456	0.00047719386
0.085963835	0.025999808	0.00047427564
0.086095323	0.026272478	0.00047331272
0.086226812	0.025833008	0.00046938644
0.086358301	0.025199845	0.00046429194
0.086489790	0.026738361	0.00047526209
0.086621278	0.026266898	0.00047446390
0.086752767	0.027125095	0.00047949996
0.086884256	0.024842672	0.00046130048
0.087015744	0.026064150	0.00047098467
0.087147233	0.025320915	0.00046500429
0.087278722	0.025351019	0.00046805824
0.087410210	0.025090895	0.00046302782
0.087541699	0.025949006	0.00046928640
0.087673188	0.025392327	0.00046563962
0.087804677	0.026127894	0.00046805095
0.087936165	0.025791442	0.00046944770
0.088067654	0.025552110	0.00046588748
0.088199143	0.026046441	0.00046568162
0.088330631	0.026574382	0.00047381943
0.088462120	0.026180380	0.00046702784
0.088593609	0.025360689	0.00046505945
0.088725097	0.025034159	0.00045784652
0.088856586	0.025646071	0.00046449028
0.088988075	0.025313616	0.00046345751
0.089119564	0.025811014	0.00046475645
0.089251052	0.026098346	0.00046743369
0.089382541	0.025394642	0.00046161200
0.089514030	0.025191944	0.00045886511
0.089645518	0.025716386	0.00046368291
0.089777007	0.025910799	0.00046356113
0.089908496	0.025568121	0.00046510277
0.090039984	0.025896843	0.00046614853
0.090171473	0.025280463	0.00045658363
0.090302962	0.025371001	0.00046137838
0.090434451	0.025046058	0.00045668108
0.090565939	0.026291197	0.00046910395
0.090697428	0.025794886	0.00046500736
0.090828917	0.025574423	0.00045850917
0.090960405	0.024853298	0.00045855086
0.091091894	0.025125175	0.00045595519
0.091223383	0.026070824	0.00046690361
0.091354871	0.025686036	0.00046535660
0.091486360	0.025828134	0.00047047598
0.091617849	0.025388637	0.00047194738
0.091749337	0.024430971	0.00047017714
0.091880826	0.025427273	0.00048177364
0.092012315	0.025460580	0.00048329014
0.092143804	0.024749152	0.00047754563
0.092275292	0.025162388	0.00048507083
0.092406781	0.025168984	0.00048561635
0.092538270	0.025342300	0.00049228789
0.092669758	0.025837342	0.00049811265
0.092801247	0.025267373	0.00047821009
0.092932736	0.025256129	0.00047877974
0.093064224	0.024900684	0.00047316165
0.093195713	0.024613819	0.00046902884
0.093327202	0.025554335	0.00047618495
0.093458691	0.025117609	0.00046477843
0.093590179	0.024745822	0.00046763129
0.093721668	0.025013083	0.00046873024
0.093853157	0.024373755	0.00046222965
0.093984645	0.024922849	0.00046453883
0.094116134	0.025118988	0.00046533669
0.094247623	0.024999638	0.00046409705
0.094379111	0.024667927	0.00046192749
0.094510600	0.024558879	0.00045969633
0.094642089	0.024680266	0.00045960849
0.094773578	0.025017261	0.00045862647
0.094905066	0.024673894	0.00045944159
0.095036555	0.024851514	0.00046253514
0.095168044	0.025364591	0.00046027716
0.095299532	0.024483179	0.00045730589
0.095431021	0.024904546	0.00045697346
0.095562510	0.025055048	0.00046074098
0.095693998	0.025171931	0.00046242251
0.095825487	0.024665135	0.00045458158
0.095956976	0.024178345	0.00045520682
0.096088465	0.023814996	0.00044704020
0.096219953	0.025136606	0.00045898333
0.096351442	0.024703450	0.00045657696
0.096482931	0.024298567	0.00045258710
0.096614419	0.024520999	0.00045139541
0.096745908	0.025459396	0.00045911178
0.096877397	0.024246428	0.00045041940
0.097008885	0.024077873	0.00045011561
0.097140374	0.024433290	0.00044961020
0.097271863	0.025112162	0.00045654636
0.097403352	0.024031394	0.00044671939
0.097534840	0.023850051	0.00044313609
0.097666329	0.024636994	0.00045313812
0.097797818	0.025159029	0.00045049077
0.097929306	0.025315855	0.00045448179
0.098060795	0.025210331	0.00045111722
0.098192284	0.025050447	0.00044831781
0.098323772	0.025043738	0.00045211345
0.098455261	0.023996972	0.00044169892
0.098586750	0.024369380	0.00044189277
0.098718239	0.024205031	0.00044089686
0.098849727	0.024613218	0.00044155895
0.098981216	0.024483415	0.00044167712
0.099112705	0.024067307	0.00043720705
0.099244193	0.024137799	0.00043762191
0.099375682	0.023904780	0.00043767208
0.099507171	0.025249586	0.00044488575
0.099638659	0.024572242	0.00044461206
0.099770148	0.023745752	0.00043703404
0.099901637	0.024278533	0.00043829925
0.10003313	0.025053239	0.00044702462
0.10016461	0.024255089	0.00044029548
0.10029610	0.024600654	0.00044438762
0.10042759	0.023912441	0.00043664931
0.10055908	0.024871376	0.00044399078
0.10069057	0.024487512	0.00044372843
0.10082206	0.024399914	0.00044081480
0.10095355	0.023230822	0.00043648625
0.10108504	0.023774964	0.00043568843
0.10121652	0.023873285	0.00043475275
0.10134801	0.023480720	0.00043351550
0.10147950	0.024504005	0.00044111793
0.10161099	0.024046422	0.00043808230
0.10174248	0.023578084	0.00043496548
0.10187397	0.024743688	0.00044010566
0.10200546	0.024829250	0.00044430696
0.10213694	0.024839928	0.00043982476
0.10226843	0.024647917	0.00044130521
0.10239992	0.024905935	0.00044232399
0.10253141	0.024152626	0.00043236840
0.10266290	0.023997581	0.00043745086
0.10279439	0.024253172	0.00043493184
0.10292588	0.023599453	0.00043388467
0.10305737	0.023910323	0.00043454985
0.10318885	0.023995535	0.00043334212
0.10332034	0.023248994	0.00042944083
0.10345183	0.024367365	0.00043548723
0.10358332	0.024083170	0.00043537942
0.10371481	0.023769959	0.00042994163
0.10384630	0.024129104	0.00043380842
0.10397779	0.023627582	0.00043091826
0.10410928	0.023363381	0.00042975828
0.10424076	0.023257386	0.00042988561
0.10437225	0.023875487	0.00043170340
0.10450374	0.024077449	0.00042953312
0.10463523	0.024570870	0.00043672985
0.10476672	0.024182095	0.00043349593
0.10489821	0.023365063	0.00042855240
0.10502970	0.023305648	0.00042609056
0.10516118	0.023763239	0.00042817720
0.10529267	0.023403537	0.00042915764
0.10542416	0.023902966	0.00043076440
0.10555565	0.023931651	0.00043008295
0.10568714	0.024478916	0.00043488874
0.10581863	0.024847552	0.00043439139
0.10595012	0.024917360	0.00043577095
0.10608161	0.024452123	0.00043454501
0.10621309	0.024001111	0.00042905959
0.10634458	0.023973343	0.00042826567
0.10647607	0.023295673	0.00042377699
0.10660756	0.024430432	0.00043103817
0.10673905	0.023976847	0.00043144653
0.10687054	0.024040448	0.00043353076
0.10700203	0.024183348	0.00043998465
0.10713352	0.024168348	0.00044255369
0.10726500	0.023632401	0.00044430092
0.10739649	0.023642944	0.00044972335
0.10752798	0.024012183	0.00044959465
0.10765947	0.024722597	0.00045900231
0.10779096	0.024082725	0.00045309129
0.10792245	0.024833243	0.00046509587
0.10805394	0.023381846	0.00045512596
0.10818542	0.023860599	0.00045686137
0.10831691	0.023856340	0.00046197327
0.10844840	0.025226275	0.00047164018
0.10857989	0.024087305	0.00046494732
0.10871138	0.024443372	0.00047201934
0.10884287	0.023706781	0.00046422149
0.10897436	0.023589790	0.00046307104
0.10910585	0.023897515	0.00047126491
0.10923733	0.024009131	0.00046966962
0.10936882	0.023650848	0.00047266683
0.10950031	0.024195196	0.00047348532
0.10963180	0.024353551	0.00047852268
0.10976329	0.022691960	0.00046550081
0.10989478	0.023501611	0.00047264957
0.11002627	0.024028017	0.00048325540
0.11015776	0.023492430	0.00047380841
0.11028924	0.024426468	0.00048316312
0.11042073	0.022880633	0.00047734023
0.11055222	0.023407637	0.00047610483
0.11068371	0.024136483	0.00048727854
0.11081520	0.023795516	0.00048243650
0.11094669	0.023768722	0.00048279175
0.11107818	0.023760538	0.00048558364
0.11120966	0.023186466	0.00048008646
0.11134115	0.023722451	0.00048858850
0.11147264	0.023781197	0.00048635330
0.11160413	0.024190800	0.00049059249
0.11173562	0.024957258	0.00050317174
0.11186711	0.023906126	0.00047706888
0.11199860	0.023964689	0.00047891290
0.11213009	0.023293500	0.00046404308
0.11226157	0.023608542	0.00046377598
0.11239306	0.023806111	0.00046385356
0.11252455	0.023347328	0.00046187453
0.11265604	0.024271804	0.00046653448
0.11278753	0.023863211	0.00045746823
0.11291902	0.023593236	0.00045579790
0.11305051	0.023893388	0.00046087432
0.11318200	0.024005808	0.00045583391
0.11331348	0.023816111	0.00045679981
0.11344497	0.023708496	0.00045484189
0.11357646	0.024672428	0.00045627443
0.11370795	0.023146371	0.00044874246
0.11383944	0.024951652	0.00046122335
0.11397093	0.024031350	0.00045265244
0.11410242	0.023401822	0.00044821049
0.11423390	0.024457558	0.00045147874
0.11436539	0.024120165	0.00045476289
0.11449688	0.023737034	0.00044426378
0.11462837	0.023855918	0.00044953376
0.11475986	0.023483066	0.00044345840
0.11489135	0.023394188	0.00043875083
0.11502284	0.022925921	0.00044070048
0.11515433	0.023783399	0.00044413238
0.11528581	0.023701951	0.00044406332
0.11541730	0.023222752	0.00043630425
0.11554879	0.023155897	0.00043655931
0.11568028	0.024248996	0.00044711462
0.11581177	0.023670559	0.00044159770
0.11594326	0.022952994	0.00043758198
0.11607475	0.023611317	0.00043904849
0.11620624	0.023475556	0.00043628097
0.11633772	0.023930056	0.00044145201
0.11646921	0.023574721	0.00043924552
0.11660070	0.023920733	0.00044102081
0.11673219	0.024774724	0.00044574180
0.11686368	0.023446635	0.00043469916
0.11699517	0.024030588	0.00043919099
0.11712666	0.023513505	0.00043546027
0.11725814	0.024315317	0.00043887204
0.11738963	0.023822440	0.00043380700
0.11752112	0.024072840	0.00043432302
0.11765261	0.024530967	0.00043950656
0.11778410	0.024198824	0.00043665711
0.11791559	0.024051413	0.00043289591
0.11804708	0.023870099	0.00043160766
0.11817857	0.023604088	0.00042938037
0.11831005	0.024015440	0.00043038009
0.11844154	0.023923212	0.00043310053
0.11857303	0.023609286	0.00042690856
0.11870452	0.023435461	0.00042614213
0.11883601	0.023610042	0.00042626141
0.11896750	0.023535056	0.00042507397
0.11909899	0.023788483	0.00042870977
0.11923048	0.024253863	0.00042727839
0.11936196	0.023429441	0.00042419780
0.11949345	0.023162011	0.00041826399
0.11962494	0.023850752	0.00042455678
0.11975643	0.024887599	0.00043303928
0.11988792	0.023880837	0.00042071748
0.12001941	0.024012832	0.00042338523
0.12015090	0.023310706	0.00041596396
0.12028239	0.023443008	0.00042078692
0.12041387	0.023583281	0.00041885690
0.12054536	0.024182067	0.00041932116
0.12067685	0.023424212	0.00041868717
0.12080834	0.024517624	0.00042527270
0.12093983	0.024303131	0.00041854072
0.12107132	0.023423238	0.00041812573
0.12120281	0.023384522	0.00041402068
0.12133429	0.023890474	0.00041776596
0.12146578	0.023984553	0.00041806027
0.12159727	0.023703173	0.00041490656
0.12172876	0.024035328	0.00041931515
0.12186025	0.024027756	0.00041778777
0.12199174	0.024036517	0.00041862406
0.12212323	0.024002831	0.00041786368
0.12225472	0.023269952	0.00041083315
0.12238620	0.023951528	0.00041744135
0.12251769	0.024573108	0.00042048043
0.12264918	0.023653507	0.00041534801
0.12278067	0.023955768	0.00041699477
0.12291216	0.023907091	0.00041523050
0.12304365	0.024075202	0.00041823554
0.12317514	0.023656906	0.00041301088
0.12330663	0.024730820	0.00041946509
0.12343811	0.023911350	0.00041583258
0.12356960	0.024109493	0.00041501313
0.12370109	0.024020658	0.00041376712
0.12383258	0.023634368	0.00041188607
0.12396407	0.024312372	0.00041529614
0.12409556	0.023519895	0.00041530505
0.12422705	0.024267200	0.00041456098
0.12435853	0.023106075	0.00040865314
0.12449002	0.024103087	0.00041502907
0.12462151	0.023988326	0.00041553483
0.12475300	0.023949878	0.00041430441
0.12488449	0.023699121	0.00041108601
0.12501598	0.023609043	0.00041130134
0.12514747	0.024195122	0.00041305884
0.12527896	0.022994201	0.00040544885
0.12541044	0.023780786	0.00041392095
0.12554193	0.023349787	0.00040886914
0.12567342	0.023150152	0.00040687225
0.12580491	0.022870233	0.00040719307
0.12593640	0.023734672	0.00040818615
0.12606789	0.023673923	0.00041034795
0.12619938	0.024018579	0.00041266207
0.12633087	0.023269677	0.00040748693
0.12646235	0.024368403	0.00041470530
0.12659384	0.023861344	0.00040789755
0.12672533	0.023039530	0.00040688595
0.12685682	0.023636467	0.00040808689
0.12698831	0.023864249	0.00041107163
0.12711980	0.022798162	0.00040177748
0.12725129	0.023411208	0.00040519395
0.12738277	0.023504856	0.00040668063
0.12751426	0.023838069	0.00040963875
0.12764575	0.023482738	0.00040643196
0.12777724	0.023880892	0.00040663145
0.12790873	0.023234258	0.00040550415
0.12804022	0.023676548	0.00040892619
0.12817171	0.023321900	0.00040364619
0.12830320	0.023612403	0.00040607596
0.12843468	0.023367341	0.00040433118
0.12856617	0.024176016	0.00040823239
0.12869766	0.023366407	0.00040372343
0.12882915	0.023919610	0.00040927367
0.12896064	0.023542313	0.00040388736
0.12909213	0.023962199	0.00040545272
0.12922362	0.023693740	0.00040480129
0.12935511	0.023102770	0.00040177319
0.12948659	0.024224202	0.00040840505
0.12961808	0.024134775	0.00040732999
0.12974957	0.024297787	0.00040894030
0.12988106	0.023939189	0.00040715481
0.13001255	0.024344249	0.00040818048
0.13014404	0.023940897	0.00040739819
0.13027553	0.023792738	0.00040323067
0.13040701	0.023545717	0.00040228466
0.13053850	0.024408808	0.00041037809
0.13066999	0.023819009	0.00040323097
0.13080148	0.023514137	0.00040470323
0.13093297	0.022993326	0.00039682716
0.13106446	0.022980822	0.00039926442
0.13119595	0.023291714	0.00040004605
0.13132744	0.023562485	0.00040164029
0.13145892	0.023433051	0.00040258861
0.13159041	0.023721433	0.00040069985
0.13172190	0.023902596	0.00040163356
0.13185339	0.023794799	0.00040422602
0.13198488	0.024165013	0.00040355000
0.13211637	0.022907746	0.00039860245
0.13224786	0.024092562	0.00040369832
0.13237935	0.023366929	0.00039857796
0.13251083	0.024458935	0.00040634844
0.13264232	0.024100903	0.00040448871
0.13277381	0.024016166	0.00040479770
0.13290530	0.023749806	0.00039922243
0.13303679	0.023782729	0.00040281686
0.13316828	0.023593920	0.00040124995
0.13329977	0.024003794	0.00040121118
0.13343125	0.023472600	0.00040194485
0.13356274	0.024092393	0.00039968042
0.13369423	0.024348455	0.00040245857
0.13382572	0.023234620	0.00039636677
0.13395721	0.022798870	0.00039398580
0.13408870	0.023906307	0.00040236910
0.13422019	0.023961421	0.00039795810
0.13435168	0.023795815	0.00040030731
0.13448316	0.023976850	0.00040202465
0.13461465	0.024296719	0.00040110467
0.13474614	0.023769880	0.00040025112
0.13487763	0.024130446	0.00040166552
0.13500912	0.023596591	0.00039609957
0.13514061	0.023006429	0.00039573843
0.13527210	0.023372155	0.00039681712
0.13540359	0.023468985	0.00039663086
0.13553507	0.023581429	0.00039639210
0.13566656	0.024021051	0.00040024822
0.13579805	0.024500586	0.00040425572
0.13592954	0.024445585	0.00040118747
0.13606103	0.023521464	0.00039797976
0.13619252	0.023576805	0.00039567961
0.13632401	0.023855050	0.00039698137
0.13645549	0.023220789	0.00039643756
0.13658698	0.023721175	0.00039610351
0.13671847	0.024148441	0.00040013476
0.13684996	0.023231898	0.00039258580
0.13698145	0.023268383	0.00039417051
0.13711294	0.023821902	0.00039686539
0.13724443	0.023373968	0.00039497202
0.13737592	0.023755140	0.00039478108
0.13750740	0.023643326	0.00039625649
0.13763889	0.024450310	0.00039856567
0.13777038	0.023657645	0.00039464275
0.13790187	0.024418358	0.00039873641
0.13803336	0.023280781	0.00039202748
0.13816485	0.024261089	0.00039877571
0.13829634	0.023930910	0.00039469751
0.13842783	0.023920213	0.00039587054
0.13855931	0.023413963	0.00039230411
0.13869080	0.023562339	0.00039230754
0.13882229	0.024220104	0.00039596570
0.13895378	0.023322951	0.00038940768
0.13908527	0.022846280	0.00039003958
0.13921676	0.024201451	0.00039675298
0.13934825	0.023594974	0.00039222130
0.13947973	0.023463323	0.00039273093
0.13961122	0.023701879	0.00039143772
0.13974271	0.022784916	0.00038710520
0.13987420	0.024011447	0.00039621558
0.14000569	0.023707956	0.00039006369
0.14013718	0.023223406	0.00038904647
0.14026867	0.023242490	0.00039047595
0.14040016	0.022945200	0.00038817570
0.14053164	0.023740072	0.00039473428
0.14066313	0.023930044	0.00039094739
0.14079462	0.024543906	0.00039693236
0.14092611	0.023128885	0.00038665527
0.14105760	0.023708201	0.00039143247
0.14118909	0.023226390	0.00038941422
0.14132058	0.023684803	0.00038794268
0.14145207	0.024051542	0.00039247937
0.14158355	0.023554025	0.00038812933
0.14171504	0.023445045	0.00038921047
0.14184653	0.024047507	0.00039263490
0.14197802	0.023132157	0.00038508784
0.14210951	0.023923033	0.00039102587
0.14224100	0.023482407	0.00038858060
0.14237249	0.023769730	0.00038870482
0.14250398	0.024005409	0.00039241598
0.14263546	0.023580017	0.00038674895
0.14276695	0.024419054	0.00039309862
0.14289844	0.023559798	0.00038804384
0.14302993	0.023797648	0.00038799835
0.14316142	0.023585196	0.00038733046
0.14329291	0.023790235	0.00038718435
0.14342440	0.024087065	0.00039074375
0.14355588	0.023583893	0.00038608554
0.14368737	0.023569930	0.00038497701
0.14381886	0.023214899	0.00038581244
0.14395035	0.023232241	0.00038324485
0.14408184	0.023523767	0.00038516431
0.14421333	0.024081382	0.00039101145
0.14434482	0.023873530	0.00038696669
0.14447631	0.024162820	0.00039128844
0.14460779	0.023891048	0.00038762333
0.14473928	0.023704885	0.00038688072
0.14487077	0.024648289	0.00039544920
0.14500226	0.023649335	0.00038600372
0.14513375	0.023543580	0.00038684614
0.14526524	0.023993419	0.00038707528
0.14539673	0.024178816	0.00038922447
0.14552822	0.023996663	0.00038978884
0.14565970	0.023441158	0.00038360139
0.14579119	0.023270432	0.00038375881
0.14592268	0.024384314	0.00038921096
0.14605417	0.023860292	0.00038770497
0.14618566	0.023838701	0.00038808255
0.14631715	0.023614510	0.00038391205
0.14644864	0.023432618	0.00038338857
0.14658012	0.023481712	0.00038295579
0.14671161	0.023514876	0.00038513386
0.14684310	0.022835285	0.00038227065
0.14697459	0.023578651	0.00038400072
0.14710608	0.023424970	0.00038283288
0.14723757	0.023202482	0.00038265056
0.14736906	0.023286140	0.00038166985
0.14750055	0.023198315	0.00038277673
0.14763203	0.023937588	0.00038510884
0.14776352	0.023610572	0.00038176089
0.14789501	0.023157057	0.00038170323
0.14802650	0.024138931	0.00038316120
0.14815799	0.023969567	0.00038661489
0.14828948	0.023928467	0.00038419387
0.14842097	0.023584762	0.00038387660
0.14855246	0.023537965	0.00038206675
0.14868394	0.023512100	0.00037998704
0.14881543	0.023131015	0.00037952193
0.14894692	0.023718244	0.00038430367
0.14907841	0.023664491	0.00038194033
0.14920990	0.023680787	0.00038232382
0.14934139	0.023468851	0.00038126085
0.14947288	0.022953460	0.00037974092
0.14960436	0.023517401	0.00038070891
0.14973585	0.023541987	0.00038253386
0.14986734	0.024255445	0.00038634950
0.14999883	0.023692485	0.00038037417
0.15013032	0.024156689	0.00038526335
0.15026181	0.023247889	0.00037998435
0.15039330	0.023132181	0.00037837910
0.15052479	0.023013004	0.00037829444
0.15065627	0.023500971	0.00037949083
0.15078776	0.023707233	0.00038215708
0.15091925	0.023584229	0.00038050444
0.15105074	0.023603305	0.00038087749
0.15118223	0.023194814	0.00037842478
0.15131372	0.023920802	0.00038281285
0.15144521	0.023823520	0.00038154756
0.15157670	0.023297668	0.00037793945
0.15170818	0.023244118	0.00037699505
0.15183967	0.024116479	0.00038277485
0.15197116	0.023255214	0.00037856984
0.15210265	0.023365768	0.00037757907
0.15223414	0.023314273	0.00037741127
0.15236563	0.023542223	0.00037824862
0.15249712	0.023526986	0.00037912382
0.15262860	0.023545268	0.00037845746
0.15276009	0.023170800	0.00037627519
0.15289158	0.023887602	0.00038231826
0.15302307	0.023525288	0.00037812492
0.15315456	0.023141698	0.00037530715
0.15328605	0.023707089	0.00037908222
0.15341754	0.023094336	0.00037560999
0.15354903	0.023125446	0.00037396527
0.15368051	0.023668086	0.00037887127
0.15381200	0.023521063	0.00037607387
0.15394349	0.024008315	0.00038056021
0.15407498	0.023249131	0.00037639275
0.15420647	0.023038398	0.00037220256
0.15433796	0.023652667	0.00037815894
0.15446945	0.023195571	0.00037326100
0.15460094	0.023784888	0.00037957632
0.15473242	0.023255674	0.00037455277
0.15486391	0.023277632	0.00037481478
0.15499540	0.024474363	0.00038115140
0.15512689	0.023538898	0.00037579319
0.15525838	0.023149831	0.00037357668
0.15538987	0.024005078	0.00037773741
0.15552136	0.023815552	0.00037555084
0.15565284	0.023474835	0.00037385071
0.15578433	0.023427167	0.00037506607
0.15591582	0.024014284	0.00037863429
0.15604731	0.023728405	0.00037706167
0.15617880	0.023753440	0.00037583237
0.15631029	0.023466971	0.00037437252
0.15644178	0.023142136	0.00037093513
0.15657327	0.023322313	0.00037429060
0.15670475	0.023192374	0.00037121962
0.15683624	0.023076028	0.00037228648
0.15696773	0.023035373	0.00037047141
0.15709922	0.023079894	0.00037062289
0.15723071	0.023681431	0.00037470869
0.15736220	0.023453536	0.00037282698
0.15749369	0.023586218	0.00037530586
0.15762518	0.023586168	0.00037266940
0.15775666	0.023231850	0.00037042219
0.15788815	0.023157606	0.00037305762
0.15801964	0.023386650	0.00037314736
0.15815113	0.023768407	0.00037366670
0.15828262	0.023703799	0.00037330587
0.15841411	0.024288735	0.00037721876
0.15854560	0.024148512	0.00037680853
0.15867708	0.022899043	0.00036715852
0.15880857	0.022893868	0.00036947571
0.15894006	0.023751135	0.00037266887
0.15907155	0.023228631	0.00037037458
0.15920304	0.022602770	0.00036644221
0.15933453	0.023764304	0.00037239344
0.15946602	0.023663953	0.00037275042
0.15959751	0.023725034	0.00037357122
0.15972899	0.023936563	0.00037357001
0.15986048	0.023324666	0.00037132953
0.15999197	0.024177597	0.00037403853
0.16012346	0.023766329	0.00037374511
0.16025495	0.024020957	0.00037360136
0.16038644	0.023262430	0.00036845337
0.16051793	0.023605217	0.00037323220
0.16064942	0.023806014	0.00037124021
0.16078090	0.023585623	0.00037208648
0.16091239	0.024160742	0.00037496667
0.16104388	0.023724466	0.00036989178
0.16117537	0.023394830	0.00037024314
0.16130686	0.023408350	0.00036807676
0.16143835	0.023955849	0.00037378314
0.16156984	0.023782787	0.00037275996
0.16170133	0.023259861	0.00036586389
0.16183281	0.023150896	0.00036871784
0.16196430	0.023372000	0.00036792538
0.16209579	0.022888998	0.00036462326
0.16222728	0.022848576	0.00036541905
0.16235877	0.023592291	0.00036832043
0.16249026	0.022881541	0.00036512547
0.16262175	0.023666264	0.00036982151
0.16275323	0.023138723	0.00036681500
0.16288472	0.023989306	0.00037161071
0.16301621	0.023701473	0.00036801705
0.16314770	0.023380291	0.00036831513
0.16327919	0.024058156	0.00037068156
0.16341068	0.023032007	0.00036399660
0.16354217	0.023600464	0.00036920896
0.16367366	0.023732638	0.00036950082
0.16380514	0.023667359	0.00036990235
0.16393663	0.022987670	0.00036455601
0.16406812	0.023103062	0.00036325914
0.16419961	0.023116948	0.00036503858
0.16433110	0.023362518	0.00036551276
0.16446259	0.023549291	0.00036695765
0.16459408	0.023843685	0.00037035343
0.16472557	0.023813277	0.00036653517
0.16485705	0.023923454	0.00036939209
0.16498854	0.022996322	0.00036335971
0.16512003	0.023792452	0.00036805831
0.16525152	0.023734618	0.00036936230
0.16538301	0.023405941	0.00036392216
0.16551450	0.023136847	0.00036399250
0.16564599	0.024554605	0.00037152739
0.16577747	0.023583363	0.00036715327
0.16590896	0.023000779	0.00036393220
0.16604045	0.023397449	0.00036329780
0.16617194	0.023271148	0.00036458300
0.16630343	0.024155567	0.00036938387
0.16643492	0.023239036	0.00036343867
0.16656641	0.023303071	0.00036470608
0.16669790	0.023286418	0.00036198079
0.16682938	0.023456134	0.00036516036
0.16696087	0.022483304	0.00035970821
0.16709236	0.023234764	0.00036135281
0.16722385	0.023042872	0.00036339952
0.16735534	0.023528523	0.00036386589
0.16748683	0.023374361	0.00036389833
0.16761832	0.023759637	0.00036729594
0.16774981	0.023207212	0.00036007898
0.16788129	0.023343917	0.00036408259
0.16801278	0.023475615	0.00036198987
0.16814427	0.023572672	0.00036542940
0.16827576	0.023613635	0.00036587682
0.16840725	0.023609651	0.00036339036
0.16853874	0.023969512	0.00036666054
0.16867023	0.023892363	0.00036377824
0.16880171	0.023672041	0.00036520576
0.16893320	0.023654349	0.00036468638
0.16906469	0.023830608	0.00036243555
0.16919618	0.023665425	0.00036572725
0.16932767	0.024467771	0.00036654622
0.16945916	0.023877909	0.00036556270
0.16959065	0.023616130	0.00036380197
0.16972214	0.023623934	0.00036218735
0.16985362	0.023557231	0.00036391298
0.16998511	0.023119759	0.00035736832
0.17011660	0.023397808	0.00036233427
0.17024809	0.024087443	0.00036599668
0.17037958	0.023641759	0.00036247720
0.17051107	0.023352365	0.00036152808
0.17064256	0.023681907	0.00036306386
0.17077405	0.023441657	0.00036175727
0.17090553	0.024184760	0.00036695894
0.17103702	0.023433111	0.00036038237
0.17116851	0.023329336	0.00036038548
0.17130000	0.024033984	0.00036522141
0.17143149	0.023726779	0.00036247777
0.17156298	0.023042863	0.00035957484
0.17169447	0.023615362	0.00036031548
0.17182595	0.023938776	0.00036392354
0.17195744	0.023912591	0.00036353030
0.17208893	0.023432357	0.00035960491
0.17222042	0.023471562	0.00036013978
0.17235191	0.024131490	0.00036388946
0.17248340	0.023434246	0.00035956721
0.17261489	0.023248990	0.00035919850
0.17274638	0.023325696	0.00035708510
0.17287786	0.023404660	0.00035995699
0.17300935	0.023066762	0.00035589089
0.17314084	0.023171495	0.00035849869
0.17327233	0.023193270	0.00035714750
0.17340382	0.023240141	0.00035715914
0.17353531	0.023972899	0.00036192767
0.17366680	0.023465531	0.00035779879
0.17379829	0.023553729	0.00035929068
0.17392977	0.023098026	0.00035762382
0.17406126	0.023802448	0.00036035667
0.17419275	0.023031596	0.00035651707
0.17432424	0.022919815	0.00035546744
0.17445573	0.023487208	0.00035707021
0.17458722	0.023430502	0.00035915258
0.17471871	0.022820729	0.00035448906
0.17485019	0.022560510	0.00035288957
0.17498168	0.023661571	0.00035872792
0.17511317	0.022891755	0.00035381905
0.17524466	0.022807282	0.00035564271
0.17537615	0.023087618	0.00035433062
0.17550764	0.022926438	0.00035450552
0.17563913	0.023330579	0.00035669499
0.17577062	0.023466305	0.00035673270
0.17590210	0.023302766	0.00035608865
0.17603359	0.023584125	0.00035760134
0.17616508	0.022671721	0.00035346743
0.17629657	0.022605802	0.00035266267
0.17642806	0.023431453	0.00035593748
0.17655955	0.023261914	0.00035700873
0.17669104	0.023772663	0.00035676966
0.17682253	0.023523302	0.00035552515
0.17695401	0.023334906	0.00035602549
0.17708550	0.022978068	0.00035116181
0.17721699	0.023455017	0.00035600864
0.17734848	0.023158779	0.00035344165
0.17747997	0.023417745	0.00035573295
0.17761146	0.023569202	0.00035792981
0.17774295	0.024329941	0.00035851312
0.17787443	0.023839901	0.00035881683
0.17800592	0.023411276	0.00035425725
0.17813741	0.023018987	0.00035268762
0.17826890	0.023208196	0.00035392229
0.17840039	0.023655353	0.00035429896
0.17853188	0.023727789	0.00035764221
0.17866337	0.023900113	0.00035755607
0.17879486	0.023840488	0.00035682884
0.17892634	0.023210674	0.00035373071
0.17905783	0.023243340	0.00035185178
0.17918932	0.023862803	0.00035754051
0.17932081	0.023682232	0.00035457599
0.17945230	0.022862303	0.00035088209
0.17958379	0.023634873	0.00035567448
0.17971528	0.023745458	0.00035504502
0.17984677	0.023382226	0.00035296274
0.17997825	0.023196799	0.00035171421
0.18010974	0.023250302	0.00035117707
0.18024123	0.023068362	0.00035126808
0.18037272	0.023390075	0.00035113332
0.18050421	0.023832524	0.00036198077
0.18063570	0.023556277	0.00036359175
0.18076719	0.022740097	0.00035945859
0.18089867	0.023503374	0.00036770896
0.18103016	0.023119382	0.00036607290
0.18116165	0.023582569	0.00037198055
0.18129314	0.023519896	0.00037225683
0.18142463	0.023351231	0.00037177499
0.18155612	0.023809768	0.00037737408
0.18168761	0.023991146	0.00037936469
0.18181910	0.023509255	0.00037700665
0.18195058	0.023248306	0.00037823876
0.18208207	0.023081463	0.00037512501
0.18221356	0.023342910	0.00038106353
0.18234505	0.024076806	0.00038522420
0.18247654	0.023321178	0.00038125395
0.18260803	0.023192336	0.00038367608
0.18273952	0.023280904	0.00038121005
0.18287101	0.023332247	0.00038532213
0.18300249	0.023264645	0.00038522822
0.18313398	0.023653969	0.00038745952
0.18326547	0.023650747	0.00038898501
0.18339696	0.022754307	0.00038170778
0.18352845	0.023302295	0.00038875118
0.18365994	0.023393499	0.00039056239
0.18379143	0.023524748	0.00039135418
0.18392292	0.023737907	0.00039550556
0.18405440	0.023044498	0.00038915386
0.18418589	0.024168401	0.00039776875
0.18431738	0.023346038	0.00039493059
0.18444887	0.023391372	0.00039399589
0.18458036	0.024153223	0.00040176945
0.18471185	0.023149968	0.00039505781
0.18484334	0.023310205	0.00039702660
0.18497482	0.022639206	0.00039440073
0.18510631	0.023975063	0.00040079452
0.18523780	0.022676020	0.00039602619
0.18536929	0.023755054	0.00039584800
0.18550078	0.023675874	0.00039049115
0.18563227	0.022787457	0.00038305357
0.18576376	0.023053444	0.00037884507
0.18589525	0.023393935	0.00038319886
0.18602673	0.023077868	0.00037977162
0.18615822	0.023288433	0.00037819277
0.18628971	0.022838237	0.00037461610
0.18642120	0.023488930	0.00037753052
0.18655269	0.023349969	0.00037681547
0.18668418	0.022919306	0.00037086003
0.18681567	0.023984082	0.00037664699
0.18694716	0.023740863	0.00037564644
0.18707864	0.023464099	0.00037024266
0.18721013	0.023190565	0.00036986804
0.18734162	0.023132994	0.00036995189
0.18747311	0.022861720	0.00036507913
0.18760460	0.023257541	0.00036945713
0.18773609	0.022600714	0.00036079157
0.18786758	0.023810107	0.00036896873
0.18799906	0.023329804	0.00036662282
0.18813055	0.024010910	0.00036701669
0.18826204	0.023449217	0.00036574445
0.18839353	0.023568232	0.00036248961
0.18852502	0.023469058	0.00036354368
0.18865651	0.023682821	0.00036615870
0.18878800	0.024278335	0.00036595690
0.18891949	0.023241332	0.00036092241
0.18905097	0.023630602	0.00036053782
0.18918246	0.023572123	0.00036180253
0.18931395	0.023031398	0.00035883265
0.18944544	0.023161874	0.00035691476
0.18957693	0.023713216	0.00036168170
0.18970842	0.023417231	0.00035668611
0.18983991	0.023305195	0.00035783120
0.18997140	0.023057337	0.00035626816
0.19010288	0.022607287	0.00034973848
0.19023437	0.023222579	0.00035497404
0.19036586	0.023502744	0.00035582672
0.19049735	0.023896215	0.00035730752
0.19062884	0.022922364	0.00035192258
0.19076033	0.023322887	0.00035292865
0.19089182	0.023347772	0.00035339358
0.19102330	0.023297353	0.00035271986
0.19115479	0.023695010	0.00035476406
0.19128628	0.023447189	0.00035312822
0.19141777	0.023781607	0.00035384175
0.19154926	0.023434073	0.00035354289
0.19168075	0.023170716	0.00035104372
0.19181224	0.023314038	0.00035255501
0.19194373	0.023422793	0.00035249413
0.19207521	0.023620065	0.00035213194
0.19220670	0.023590999	0.00035143012
0.19233819	0.023034277	0.00034824108
0.19246968	0.023456132	0.00035139481
0.19260117	0.023842410	0.00035511483
0.19273266	0.023536004	0.00035230083
0.19286415	0.024048620	0.00035401561
0.19299564	0.023348215	0.00035179034
0.19312712	0.023689974	0.00035182624
0.19325861	0.023631353	0.00035404402
0.19339010	0.024018232	0.00035346256
0.19352159	0.023325227	0.00034851756
0.19365308	0.023841774	0.00035510764
0.19378457	0.023903024	0.00035281046
0.19391606	0.023536597	0.00035077685
0.19404754	0.022528704	0.00034476700
0.19417903	0.022865908	0.00034659292
0.19431052	0.023837164	0.00035339400
0.19444201	0.023270081	0.00034827766
0.19457350	0.022845295	0.00034515311
0.19470499	0.023303131	0.00034877695
0.19483648	0.023588366	0.00034881234
0.19496797	0.023672601	0.00035207012
0.19509945	0.022335721	0.00034159245
0.19523094	0.023716783	0.00035096756
0.19536243	0.023401466	0.00034770640
0.19549392	0.023426123	0.00034738728
0.19562541	0.023355224	0.00034802459
0.19575690	0.023530079	0.00034777831
0.19588839	0.023056354	0.00034620788
0.19601988	0.023299560	0.00034595831
0.19615136	0.023212378	0.00034509708
0.19628285	0.023204037	0.00034770132
0.19641434	0.023877798	0.00034904409
0.19654583	0.023178278	0.00034726099
0.19667732	0.023280532	0.00034604339
0.19680881	0.023448687	0.00034772095
0.19694030	0.023549936	0.00034791654
0.19707178	0.023675682	0.00034807327
0.19720327	0.023659487	0.00034817190
0.19733476	0.023302683	0.00034577151
0.19746625	0.023801631	0.00034673181
0.19759774	0.023389679	0.00034617715
0.19772923	0.023202239	0.00034422846
0.19786072	0.023480806	0.00034615983
0.19799221	0.023196252	0.00034547571
0.19812369	0.023515381	0.00034546390
0.19825518	0.022676288	0.00034250870
0.19838667	0.022918448	0.00034234583
0.19851816	0.023485568	0.00034546436
0.19864965	0.023344169	0.00034505050
0.19878114	0.023333771	0.00034341618
0.19891263	0.023759082	0.00034846068
0.19904412	0.023555157	0.00034502757
0.19917560	0.023358406	0.00034568974
0.19930709	0.023913125	0.00034742362
0.19943858	0.022882364	0.00034114009
0.19957007	0.023147223	0.00034381777
0.19970156	0.023133340	0.00034228920
0.19983305	0.023366065	0.00034304822
0.19996454	0.023115695	0.00034279768
0.20009602	0.023593089	0.00034446765
0.20022751	0.023845833	0.00034626101
0.20035900	0.023279988	0.00034317315
0.20049049	0.023382686	0.00034287281
0.20062198	0.023419062	0.00034387296
0.20075347	0.022704534	0.00033933741
0.20088496	0.023527577	0.00034381251
0.20101645	0.023163113	0.00034296747
0.20114793	0.023098115	0.00034037998
0.20127942	0.023357499	0.00034362993
0.20141091	0.023598732	0.00034267204
0.20154240	0.023098107	0.00034203427
0.20167389	0.023021261	0.00034058029
0.20180538	0.023369856	0.00034144583
0.20193687	0.023609622	0.00034375820
0.20206836	0.023824358	0.00034427705
0.20219984	0.023298643	0.00034201538
0.20233133	0.023334672	0.00034313475
0.20246282	0.023794914	0.00034202809
0.20259431	0.023036010	0.00033989354
0.20272580	0.022924257	0.00033815749
0.20285729	0.023603324	0.00034148312
0.20298878	0.023069465	0.00034021937
0.20312027	0.023413878	0.00033789349
0.20325175	0.023318361	0.00034049738
0.20338324	0.023329153	0.00033960415
0.20351473	0.023749107	0.00034209733
0.20364622	0.023333032	0.00034025387
0.20377771	0.023486485	0.00034000291
0.20390920	0.023286790	0.00034084438
0.20404069	0.023137771	0.00033881554
0.20417217	0.023437006	0.00034081425
0.20430366	0.023519381	0.00034197922
0.20443515	0.023344721	0.00033746557
0.20456664	0.022945368	0.00033754296
0.20469813	0.023440872	0.00034082309
0.20482962	0.023470941	0.00033925569
0.20496111	0.023506789	0.00034036999
0.20509260	0.023525770	0.00033973806
0.20522408	0.023301421	0.00033886351
0.20535557	0.023365356	0.00034000764
0.20548706	0.023926671	0.00034126412
0.20561855	0.023277813	0.00033891920
0.20575004	0.023157602	0.00033566665
0.20588153	0.023513224	0.00033875327
0.20601302	0.023209061	0.00033785481
0.20614451	0.022972607	0.00033470118
0.20627599	0.023521868	0.00033998463
0.20640748	0.023287542	0.00033584857
0.20653897	0.023561332	0.00033878778
0.20667046	0.023289686	0.00033752760
0.20680195	0.023071090	0.00033576577
0.20693344	0.022951914	0.00033641476
0.20706493	0.022949533	0.00033471049
0.20719641	0.023211250	0.00033633158
0.20732790	0.023265104	0.00033938648
0.20745939	0.022809272	0.00033382970
0.20759088	0.023109400	0.00033628614
0.20772237	0.023372209	0.00033713274
0.20785386	0.023048128	0.00033458830
0.20798535	0.023215524	0.00033836150
0.20811684	0.022978645	0.00033395154
0.20824832	0.022799599	0.00033415226
0.20837981	0.022309741	0.00033053903
0.20851130	0.023667674	0.00033918363
0.20864279	0.024248600	0.00034276904
0.20877428	0.023464631	0.00033533080
0.20890577	0.023063485	0.00033451857
0.20903726	0.023044849	0.00033454691
0.20916875	0.023854488	0.00033979584
0.20930023	0.023568248	0.00033826714
0.20943172	0.023249746	0.00033497905
0.20956321	0.023123892	0.00033477127
0.20969470	0.022705636	0.00033216696
0.20982619	0.022752605	0.00033213269
0.20995768	0.023278796	0.00033599750
0.21008917	0.022386953	0.00032961593
0.21022065	0.023069852	0.00033327950
0.21035214	0.023242889	0.00033643750
0.21048363	0.023288285	0.00033427895
0.21061512	0.023563923	0.00033729735
0.21074661	0.023467106	0.00033422470
0.21087810	0.022848510	0.00033197741
0.21100959	0.023157953	0.00033514226
0.21114108	0.023445243	0.00033336620
0.21127256	0.022843987	0.00033451554
0.21140405	0.023116721	0.00033256028
0.21153554	0.023108111	0.00033461959
0.21166703	0.023408779	0.00033479542
0.21179852	0.022744084	0.00033078517
0.21193001	0.023288720	0.00033415255
0.21206150	0.023792750	0.00033560132
0.21219299	0.023492386	0.00033475067
0.21232447	0.023221710	0.00033447506
0.21245596	0.022971645	0.00033219629
0.21258745	0.022786102	0.00033164756
0.21271894	0.022887685	0.00033127200
0.21285043	0.022721400	0.00032938767
0.21298192	0.023341383	0.00033503372
0.21311341	0.023612310	0.00033389676
0.21324489	0.023440893	0.00033521613
0.21337638	0.023938511	0.00033556738
0.21350787	0.023283157	0.00033204879
0.21363936	0.023405074	0.00033446080
0.21377085	0.023222742	0.00033153932
0.21390234	0.023027435	0.00033220100
0.21403383	0.023475877	0.00033299030
0.21416532	0.023594558	0.00033387341
0.21429680	0.022847894	0.00033017602
0.21442829	0.023281531	0.00033199561
0.21455978	0.023356331	0.00033225388
0.21469127	0.022585484	0.00032772210
0.21482276	0.023334276	0.00033158239
0.21495425	0.023511744	0.00033393365
0.21508574	0.023444269	0.00033288327
0.21521723	0.023017081	0.00033038086
0.21534871	0.023288733	0.00033296478
0.21548020	0.023516177	0.00033156372
0.21561169	0.022813024	0.00032920956
0.21574318	0.023461900	0.00033217507
0.21587467	0.022766353	0.00032722779
0.21600616	0.023220375	0.00033053452
0.21613765	0.023161551	0.00032835369
0.21626913	0.023441737	0.00033209823
0.21640062	0.023330872	0.00033066862
0.21653211	0.023237888	0.00033083548
0.21666360	0.023600974	0.00033257713
0.21679509	0.022945386	0.00032705525
0.21692658	0.023225440	0.00033108670
0.21705807	0.022528716	0.00032555077
0.21718956	0.023234165	0.00032951977
0.21732104	0.022945110	0.00032908616
0.21745253	0.023104505	0.00032922741
0.21758402	0.023225311	0.00033006395
0.21771551	0.022959360	0.00032772384
0.21784700	0.023131185	0.00032803398
0.21797849	0.022936132	0.00032784912
0.21810998	0.023012650	0.00032716495
0.21824147	0.023561579	0.00033141282
0.21837295	0.023492035	0.00033141119
0.21850444	0.023085546	0.00032633264
0.21863593	0.023037884	0.00032843999
0.21876742	0.023271745	0.00032786506
0.21889891	0.023306565	0.00032960516
0.21903040	0.023910152	0.00033275179
0.21916189	0.022854548	0.00032655906
0.21929337	0.023105439	0.00032772477
0.21942486	0.023082861	0.00032619705
0.21955635	0.023696765	0.00033258625
0.21968784	0.023235040	0.00032944870
0.21981933	0.022995369	0.00032475824
0.21995082	0.023353849	0.00032912536
0.22008231	0.023191232	0.00032738272
0.22021380	0.023219296	0.00032792979
0.22034528	0.023795499	0.00033174940
0.22047677	0.022760537	0.00032323153
0.22060826	0.023955869	0.00033168339
0.22073975	0.023117991	0.00032737704
0.22087124	0.023869709	0.00033119447
0.22100273	0.023284514	0.00032880887
0.22113422	0.023220994	0.00032643393
0.22126571	0.023089114	0.00032648029
0.22139719	0.023467875	0.00032804770
0.22152868	0.022912165	0.00032484242
0.22166017	0.023096415	0.00032709563
0.22179166	0.023150362	0.00032533573
0.22192315	0.023168315	0.00032780037
0.22205464	0.023358089	0.00032745428
0.22218613	0.023589079	0.00032870819
0.22231761	0.023792129	0.00032829986
0.22244910	0.023076191	0.00032505385
0.22258059	0.023050264	0.00032539765
0.22271208	0.023764263	0.00033001397
0.22284357	0.022930773	0.00032461387
0.22297506	0.022939794	0.00032573434
0.22310655	0.022813656	0.00032263722
0.22323804	0.022738782	0.00032373247
0.22336952	0.022969533	0.00032507693
0.22350101	0.023104515	0.00032460329
0.22363250	0.022554948	0.00032198705
0.22376399	0.023400652	0.00032560181
0.22389548	0.022914308	0.00032431882
0.22402697	0.023366651	0.00032776719
0.22415846	0.023388909	0.00032560029
0.22428995	0.022923383	0.00032374126
0.22442143	0.023186439	0.00032292413
0.22455292	0.023672598	0.00032637873
0.22468441	0.022699974	0.00032311899
0.22481590	0.022994657	0.00032422963
0.22494739	0.022883646	0.00032216282
0.22507888	0.023105543	0.00032312594
0.22521037	0.024184046	0.00032908140
0.22534186	0.023931456	0.00032978069
0.22547334	0.023142703	0.00032311971
0.22560483	0.023069226	0.00032162103
0.22573632	0.023130180	0.00032486250
0.22586781	0.023622410	0.00032577638
0.22599930	0.023262283	0.00032550473
0.22613079	0.022860755	0.00032018617
0.22626228	0.023272529	0.00032455074
0.22639376	0.023265950	0.00032382627
0.22652525	0.022846518	0.00032096652
0.22665674	0.023804523	0.00032787683
0.22678823	0.023228506	0.00032260596
0.22691972	0.022586192	0.00031968782
0.22705121	0.023911379	0.00032661350
0.22718270	0.022841478	0.00032111348
0.22731419	0.023127759	0.00032261380
0.22744567	0.023836646	0.00032601539
0.22757716	0.024017503	0.00032570736
0.22770865	0.024120350	0.00032868185
0.22784014	0.023136323	0.00032146735
0.22797163	0.023159178	0.00032199351
0.22810312	0.023362538	0.00032332822
0.22823461	0.022641577	0.00031962139
0.22836610	0.022834227	0.00032142932
0.22849758	0.023191928	0.00032179548
0.22862907	0.022209475	0.00031759932
0.22876056	0.022971818	0.00031979169
0.22889205	0.023241989	0.00032225633
0.22902354	0.023267968	0.00032337096
0.22915503	0.023221294	0.00032062484
0.22928652	0.023279270	0.00032337591
0.22941800	0.023626318	0.00032299907
0.22954949	0.023462721	0.00032268196
0.22968098	0.023171384	0.00032161081
0.22981247	0.022719987	0.00031772591
0.22994396	0.023280537	0.00032249302
0.23007545	0.022985724	0.00032292289
0.23020694	0.023141834	0.00032565364
0.23033843	0.022863681	0.00033005688
0.23046991	0.023447003	0.00033315220
0.23060140	0.023258814	0.00033458977
0.23073289	0.023108090	0.00033308841
0.23086438	0.023147367	0.00033445938
0.23099587	0.023981247	0.00034394880
0.23112736	0.023234775	0.00033759451
0.23125885	0.023049748	0.00034101555
0.23139034	0.023225674	0.00033940074
0.23152182	0.023330150	0.00034259418
0.23165331	0.022687628	0.00034134431
0.23178480	0.023093076	0.00034364409
0.23191629	0.023524140	0.00034819366
0.23204778	0.023039872	0.00034475935
0.23217927	0.023619190	0.00034903563
0.23231076	0.023209236	0.00034908397
0.23244224	0.023594083	0.00035034859
0.23257373	0.023089785	0.00034902035
0.23270522	0.023065032	0.00034937081
0.23283671	0.023559609	0.00034989113
0.23296820	0.023466641	0.00035104281
0.23309969	0.022685316	0.00034524600
0.23323118	0.023004281	0.00034640723
0.23336267	0.023355355	0.00035117530
0.23349415	0.022995766	0.00034637353
0.23362564	0.022956700	0.00034940682
0.23375713	0.023064589	0.00034923082
0.23388862	0.023042238	0.00034820590
0.23402011	0.023565309	0.00035467591
0.23415160	0.023156288	0.00034878390
0.23428309	0.023443106	0.00035301573
0.23441458	0.022694164	0.00034801448
0.23454606	0.023140989	0.00035189443
0.23467755	0.023553955	0.00035241438
0.23480904	0.023086385	0.00035164546
0.23494053	0.022919426	0.00035030568
0.23507202	0.023530354	0.00035502878
0.23520351	0.023289673	0.00035308751
0.23533500	0.022736223	0.00035004588
0.23546648	0.022669572	0.00034904986
0.23559797	0.023324911	0.00035364705
0.23572946	0.023877034	0.00035674854
0.23586095	0.022943850	0.00035142433
0.23599244	0.022497604	0.00035181366
0.23612393	0.023154366	0.00035276488
0.23625542	0.023012370	0.00035323604
0.23638691	0.023390955	0.00035603100
0.23651839	0.023540467	0.00035562160
0.23664988	0.023608348	0.00035794941
0.23678137	0.024216914	0.00036005737
0.23691286	0.023306768	0.00035672604
0.23704435	0.023024654	0.00035434104
0.23717584	0.023516386	0.00035596931
0.23730733	0.023206193	0.00035628166
0.23743882	0.023052910	0.00035616248
0.23757030	0.022850416	0.00035357426
0.23770179	0.023822589	0.00036054219
0.23783328	0.023109896	0.00035473294
0.23796477	0.023115041	0.00035573564
0.23809626	0.022967981	0.00035379716
0.23822775	0.022809384	0.00035398602
0.23835924	0.022974414	0.00035759047
0.23849072	0.023078221	0.00035462671
0.23862221	0.022963762	0.00035615614
0.23875370	0.022680709	0.00035370991
0.23888519	0.023121113	0.00035814920
0.23901668	0.023511110	0.00036196093
0.23914817	0.023595858	0.00035716080
0.23927966	0.023229717	0.00035816991
0.23941115	0.023254266	0.00035765000
0.23954263	0.023204335	0.00035871495
0.23967412	0.023024015	0.00035862890
0.23980561	0.022825109	0.00035471327
0.23993710	0.023000583	0.00035831698
0.24006859	0.023340370	0.00035885939
0.24020008	0.022637081	0.00035705256
0.24033157	0.023222650	0.00035877624
0.24046306	0.022277258	0.00035272211
0.24059454	0.022721115	0.00035696911
0.24072603	0.022872156	0.00035921187
0.24085752	0.023514483	0.00036026282
0.24098901	0.023224493	0.00036282968
0.24112050	0.023260000	0.00035845180
0.24125199	0.022957974	0.00035846560
0.24138348	0.023522297	0.00036251464
0.24151496	0.023469368	0.00036085447
0.24164645	0.022922402	0.00036028257
0.24177794	0.023443894	0.00036096601
0.24190943	0.023267675	0.00036141634
0.24204092	0.023718362	0.00036402432
0.24217241	0.023299081	0.00036149931
0.24230390	0.023049130	0.00036147048
0.24243539	0.023578544	0.00036205406
0.24256687	0.023385671	0.00036266678
0.24269836	0.022905975	0.00036049439
0.24282985	0.023156103	0.00036040299
0.24296134	0.023648056	0.00036470004
0.24309283	0.022958273	0.00036007985
0.24322432	0.023420433	0.00036333445
0.24335581	0.023061460	0.00036352552
0.24348730	0.022730242	0.00035995488
0.24361878	0.023900904	0.00036699785
0.24375027	0.023656904	0.00036286014
0.24388176	0.022942924	0.00036059123
0.24401325	0.023183902	0.00036373693
0.24414474	0.023304368	0.00036182701
0.24427623	0.023745118	0.00036620075
0.24440772	0.023312699	0.00036270716
0.24453920	0.023244320	0.00036347479
0.24467069	0.023009581	0.00036330491
0.24480218	0.022975294	0.00036173067
0.24493367	0.022758091	0.00036031371
0.24506516	0.023299145	0.00036373612
0.24519665	0.023578044	0.00036489569
0.24532814	0.023043546	0.00036442064
0.24545963	0.023437740	0.00036493547
0.24559111	0.023182203	0.00036390517
0.24572260	0.023583036	0.00036651145
0.24585409	0.023549388	0.00036538780
0.24598558	0.023358012	0.00036605616
0.24611707	0.023328281	0.00036560360
0.24624856	0.023206543	0.00036400709
0.24638005	0.022753203	0.00036255580
0.24651154	0.023552693	0.00036606542
0.24664302	0.023467474	0.00036829981
0.24677451	0.023180359	0.00036380503
0.24690600	0.022457079	0.00036041614
0.24703749	0.023066778	0.00036576889
0.24716898	0.022946742	0.00036148108
0.24730047	0.022921159	0.00036540449
0.24743196	0.023172758	0.00036436173
0.24756345	0.023400723	0.00036701202
0.24769493	0.023170559	0.00036768737
0.24782642	0.023505331	0.00036618462
0.24795791	0.022678902	0.00036320034
0.24808940	0.022907036	0.00036339526
0.24822089	0.023516207	0.00036762348
0.24835238	0.022767823	0.00036473635
0.24848387	0.024394148	0.00037234790
0.24861535	0.023063457	0.00036725843
0.24874684	0.022817930	0.00036307264
0.24887833	0.022546644	0.00036051467
0.24900982	0.022784986	0.00036614084
0.24914131	0.023785064	0.00036991838
0.24927280	0.022576522	0.00036315793
0.24940429	0.023140022	0.00036570197
0.24953578	0.023776943	0.00037000196
0.24966726	0.023783538	0.00037230676
0.24979875	0.022918308	0.00036371500
0.24993024	0.023161036	0.00036750597
0.25006173	0.023180456	0.00036517357
0.25019322	0.023113170	0.00036695978
0.25032471	0.023005326	0.00036680398
0.25045620	0.022464332	0.00036186121
0.25058769	0.023324687	0.00036974702
0.25071917	0.023354512	0.00036785627
0.25085066	0.023170817	0.00036697171
0.25098215	0.022683704	0.00036655402
0.25111364	0.023069550	0.00036636455
0.25124513	0.023944014	0.00037381124
0.25137662	0.022737075	0.00036495240
0.25150811	0.023271918	0.00036758555
0.25163959	0.023085596	0.00036765746
0.25177108	0.022811522	0.00036502143
0.25190257	0.022228836	0.00036334383
0.25203406	0.023149385	0.00036958778
0.25216555	0.023151617	0.00036742867
0.25229704	0.023668300	0.00037170684
0.25242853	0.022723174	0.00036447481
0.25256002	0.023252037	0.00037075991
0.25269150	0.023080488	0.00036771742
0.25282299	0.022445771	0.00036312428
0.25295448	0.023301193	0.00037122444
0.25308597	0.022989446	0.00036601466
0.25321746	0.023072676	0.00036904304
0.25334895	0.022880995	0.00036711732
0.25348044	0.023154762	0.00036749715
0.25361193	0.023152945	0.00036913666
0.25374341	0.023067001	0.00036724298
0.25387490	0.022660120	0.00036459076
0.25400639	0.023061542	0.00037603391
0.25413788	0.023047651	0.00037871730
0.25426937	0.023345633	0.00038426026
0.25440086	0.023548631	0.00038981016
0.25453235	0.022852842	0.00038793029
0.25466383	0.022828708	0.00038954140
0.25479532	0.022711027	0.00038991549
0.25492681	0.022948722	0.00039571997
0.25505830	0.023541752	0.00040224969
0.25518979	0.022934996	0.00039786495
0.25532128	0.023216527	0.00040262585
0.25545277	0.023684255	0.00040748217
0.25558426	0.023239272	0.00040602154
0.25571574	0.023326386	0.00040709064
0.25584723	0.023129170	0.00040918059
0.25597872	0.023640280	0.00041411177
0.25611021	0.023745693	0.00041492764
0.25624170	0.023258364	0.00041436445
0.25637319	0.023592142	0.00042005026
0.25650468	0.023395725	0.00041852399
0.25663617	0.023600703	0.00042239450
0.25676765	0.023034023	0.00041847650
0.25689914	0.023647017	0.00042519061
0.25703063	0.022822105	0.00042307519
0.25716212	0.023098655	0.00042332308
0.25729361	0.023217446	0.00042826245
0.25742510	0.022500898	0.00042363920
0.25755659	0.023139997	0.00043059147
0.25768807	0.023778224	0.00043681490
0.25781956	0.024445376	0.00044057300
0.25795105	0.022925413	0.00043337730
0.25808254	0.022851382	0.00043730114
0.25821403	0.023033069	0.00043472366
0.25834552	0.023214919	0.00043765224
0.25847701	0.023333800	0.00043887254
0.25860850	0.023445181	0.00044049510
0.25873998	0.023098440	0.00044025515
0.25887147	0.023178485	0.00044339030
0.25900296	0.023284577	0.00044338502
0.25913445	0.023405455	0.00044158142
0.25926594	0.023282479	0.00044183309
0.25939743	0.023478427	0.00044836824
0.25952892	0.022807757	0.00044053617
0.25966041	0.023553537	0.00045171592
0.25979189	0.022419562	0.00043825879
0.25992338	0.022897856	0.00044720395
0.26005487	0.023094356	0.00044964243
0.26018636	0.023328447	0.00045000470
0.26031785	0.023577019	0.00045278206
0.26044934	0.023233143	0.00044910220
0.26058083	0.022986956	0.00045004608
0.26071231	0.023201826	0.00045374885
0.26084380	0.022386844	0.00044702561
0.26097529	0.023145300	0.00045380449
0.26110678	0.023076563	0.00045418463
0.26123827	0.023006327	0.00045596492
0.26136976	0.022560144	0.00045135011
0.26150125	0.022918745	0.00045392259
0.26163274	0.023358593	0.00045685684
0.26176422	0.022377106	0.00045066616
0.26189571	0.022784628	0.00045646809
0.26202720	0.023898479	0.00046403780
0.26215869	0.023190566	0.00045973621
0.26229018	0.022809313	0.00045890576
0.26242167	0.023459808	0.00046314644
0.26255316	0.022733559	0.00045999047
0.26268465	0.022574599	0.00045945995
0.26281613	0.022823299	0.00046077808
0.26294762	0.023230914	0.00046280872
0.26307911	0.022594732	0.00045870111
0.26321060	0.022284623	0.00046194523
0.26334209	0.023401337	0.00047006108
0.26347358	0.023005133	0.00046309990
0.26360507	0.022185480	0.00045847941
0.26373655	0.023733090	0.00047070804
0.26386804	0.023095887	0.00046761212
0.26399953	0.023102163	0.00047128639
0.26413102	0.022921751	0.00046788745
0.26426251	0.023285875	0.00046953301
0.26439400	0.022224689	0.00046351580
0.26452549	0.023591304	0.00047889493
0.26465698	0.023311176	0.00047780981
0.26478846	0.022466161	0.00046448808
0.26491995	0.023202522	0.00047870644
0.26505144	0.023028476	0.00047074952
0.26518293	0.023291905	0.00047672132
0.26531442	0.023342416	0.00048134946
0.26544591	0.022976626	0.00047252909
[truncated: 567 more rows]
