# Supplementary material for: Invariant surface glycoprotein 65 of Trypanosoma brucei is a complement C3 receptor
Source: Nat Commun. 2022 Aug 29;13:5085. doi: 10.1038/s41467-022-32728-9 (PMC9424271; doi:10.1038/s41467-022-32728-9)
Supplement: Supplementary file 4 — supplementary data 2 [file 41467_2022_32728_MOESM4_ESM.zip › b21-414646_00028.dat]

0.0026000000	39.672821	0.13694620
0.0027314887	28.795712	0.10717026
0.0028629774	22.209266	0.089995010
0.0029944661	17.125631	0.075843234
0.0031259548	12.351691	0.059189179
0.0032574435	10.740205	0.057130366
0.0033889322	8.7593108	0.048772095
0.0035204209	11.484911	0.048624300
0.0036519096	12.354387	0.046798264
0.0037833983	9.9917952	0.039679359
0.0039148870	8.2286625	0.034744847
0.0040463757	6.6599830	0.030071704
0.0041778644	5.4864097	0.025582186
0.0043093531	4.6088997	0.023020914
0.0044408418	3.8212951	0.020160444
0.0045723305	3.1179183	0.018210723
0.0047038192	2.8524060	0.016670763
0.0048353079	2.4528940	0.015007815
0.0049667966	2.2034418	0.014173341
0.0050982853	1.8660124	0.012356072
0.0052297740	1.7071228	0.011972810
0.0053612627	1.4917676	0.010807924
0.0054927514	1.3829143	0.010130221
0.0056242401	1.2576142	0.0096324372
0.0057557288	1.1883342	0.0091039379
0.0058872175	1.0654160	0.0085048416
0.0060187062	1.0098728	0.0082582495
0.0061501949	0.91240722	0.0075187616
0.0062816836	0.88619141	0.0075773306
0.0064131723	0.83697700	0.0072188069
0.0065446610	0.77694281	0.0068554964
0.0066761496	0.75221010	0.0067137536
0.0068076383	0.71458673	0.0063952964
0.0069391270	0.67782693	0.0063287535
0.0070706157	0.65517624	0.0061236773
0.0072021044	0.64416721	0.0060050628
0.0073335931	0.61980893	0.0058647659
0.0074650818	0.57169185	0.0054685450
0.0075965705	0.56223431	0.0054681292
0.0077280592	0.53976101	0.0053355452
0.0078595479	0.49823071	0.0050036179
0.0079910366	0.49315108	0.0050077068
0.0081225253	0.46395032	0.0047182473
0.0082540140	0.45594518	0.0047039667
0.0083855027	0.44496390	0.0046647454
0.0085169914	0.41861645	0.0044320997
0.0086484801	0.40898873	0.0043489756
0.0087799688	0.38054144	0.0041212531
0.0089114575	0.38214003	0.0041514894
0.0090429462	0.36783066	0.0040445379
0.0091744349	0.33854032	0.0038468007
0.0093059236	0.32711428	0.0037368021
0.0094374123	0.31483454	0.0036417139
0.0095689010	0.28944337	0.0034355447
0.0097003897	0.29289894	0.0034839309
0.0098318784	0.28184530	0.0033689363
0.0099633671	0.26551371	0.0032341265
0.010094856	0.25918657	0.0031855432
0.010226345	0.24045520	0.0029956433
0.010357833	0.24293984	0.0030888284
0.010489322	0.22622968	0.0028930195
0.010620811	0.21052602	0.0027707988
0.010752299	0.20212006	0.0027038412
0.010883788	0.19322250	0.0025889883
0.011015277	0.19130984	0.0026226520
0.011146765	0.17426674	0.0024257585
0.011278254	0.17229157	0.0024029249
0.011409743	0.16097205	0.0022991307
0.011541231	0.15297201	0.0022072706
0.011672720	0.15073184	0.0021960814
0.011804209	0.13939256	0.0020317370
0.011935698	0.13807075	0.0020180517
0.012067186	0.12990884	0.0019461041
0.012198675	0.12411772	0.0018404476
0.012330164	0.11832341	0.0018004417
0.012461652	0.11369497	0.0017450272
0.012593141	0.11083096	0.0016852615
0.012724630	0.10778715	0.0016616084
0.012856118	0.10153297	0.0015611220
0.012987607	0.096463343	0.0015399170
0.013119096	0.093263430	0.0014796263
0.013250585	0.091686728	0.0014513277
0.013382073	0.089946399	0.0014434421
0.013513562	0.084978730	0.0013801716
0.013645051	0.083803742	0.0013799644
0.013776539	0.079862427	0.0013420745
0.013908028	0.079512071	0.0013148312
0.014039517	0.076903973	0.0012872823
0.014171005	0.073825408	0.0012530730
0.014302494	0.072710050	0.0012456790
0.014433983	0.071233330	0.0012347733
0.014565472	0.071488526	0.0012106239
0.014696960	0.067804141	0.0011857112
0.014828449	0.066442957	0.0011550469
0.014959938	0.068822259	0.0011832438
0.015091426	0.068072658	0.0011785783
0.015222915	0.062694772	0.0011048349
0.015354404	0.064580434	0.0011257285
0.015485892	0.062169987	0.0010942303
0.015617381	0.063586787	0.0011097546
0.015748870	0.059448109	0.0010729055
0.015880359	0.062194726	0.0010803644
0.016011847	0.061799918	0.0010766073
0.016143336	0.055467803	0.0010118243
0.016274825	0.053098951	0.00099183699
0.016406313	0.052195147	0.00097512288
0.016537802	0.054691143	0.00099060448
0.016669291	0.055025494	0.00099066821
0.016800779	0.054320530	0.00098244241
0.016932268	0.059383271	0.0010215531
0.017063757	0.061248160	0.0010348155
0.017195246	0.060213004	0.0010190520
0.017326734	0.056368539	0.00098525872
0.017458223	0.056534403	0.00097923612
0.017589712	0.055047457	0.00096492791
0.017721200	0.055067527	0.00096858193
0.017852689	0.055244745	0.00094713378
0.017984178	0.055000996	0.00095754536
0.018115666	0.052212040	0.00092872681
0.018247155	0.053208749	0.00092986098
0.018378644	0.052977316	0.00093107138
0.018510133	0.052555375	0.00091565945
0.018641621	0.052043772	0.00090921535
0.018773110	0.049262499	0.00088090156
0.018904599	0.050852371	0.00089349017
0.019036087	0.049359072	0.00087825356
0.019167576	0.046467081	0.00084504050
0.019299065	0.048522984	0.00085810349
0.019430553	0.047707902	0.00085815227
0.019562042	0.046110139	0.00083390054
0.019693531	0.046829963	0.00084204509
0.019825019	0.045551173	0.00082359827
0.019956508	0.044752447	0.00081218156
0.020087997	0.045251789	0.00082062830
0.020219486	0.043082894	0.00079417832
0.020350974	0.042249757	0.00079261585
0.020482463	0.042480094	0.00078025553
0.020613952	0.042601682	0.00077884798
0.020745440	0.043274523	0.00078896179
0.020876929	0.042485728	0.00077288447
0.021008418	0.042174552	0.00077222197
0.021139906	0.041985195	0.00076645387
0.021271395	0.041087030	0.00075043634
0.021402884	0.041127558	0.00075568620
0.021534373	0.039664494	0.00073781392
0.021665861	0.039270950	0.00073192666
0.021797350	0.040116491	0.00073724998
0.021928839	0.038252291	0.00071459837
0.022060327	0.038610306	0.00072372313
0.022191816	0.038861956	0.00071882431
0.022323305	0.037796307	0.00070979050
0.022454793	0.036629759	0.00069466646
0.022586282	0.036540351	0.00068934782
0.022717771	0.035671391	0.00068728224
0.022849260	0.034498673	0.00066910380
0.022980748	0.036058244	0.00068430917
0.023112237	0.035007033	0.00066842795
0.023243726	0.036176286	0.00067597174
0.023375214	0.036694261	0.00068463405
0.023506703	0.037223561	0.00068332349
0.023638192	0.035745896	0.00067217489
0.023769680	0.037302916	0.00068268367
0.023901169	0.037350327	0.00067806022
0.024032658	0.036327674	0.00067216115
0.024164147	0.037742104	0.00068015666
0.024295635	0.037630135	0.00067467607
0.024427124	0.036207233	0.00066200683
0.024558613	0.035914820	0.00065322703
0.024690101	0.036937819	0.00067060467
0.024821590	0.036142791	0.00065667944
0.024953079	0.034942758	0.00064158898
0.025084567	0.037438944	0.00066395714
0.025216056	0.035609652	0.00064478086
0.025347545	0.034781083	0.00064215254
0.025479034	0.035921488	0.00064425807
0.025610522	0.034864834	0.00063102053
0.025742011	0.035482290	0.00063764895
0.025873500	0.035244036	0.00063138845
0.026004988	0.035774339	0.00063777396
0.026136477	0.035017848	0.00062981621
0.026267966	0.035636864	0.00063049129
0.026399454	0.034463434	0.00062428901
0.026530943	0.034373249	0.00061658139
0.026662432	0.035593549	0.00062881366
0.026793920	0.035020113	0.00062136292
0.026925409	0.035121768	0.00061815074
0.027056898	0.036062418	0.00063011448
0.027188387	0.034401909	0.00060787168
0.027319875	0.034872287	0.00061735594
0.027451364	0.035108428	0.00061398279
0.027582853	0.033702786	0.00060032654
0.027714341	0.033523237	0.00059733069
0.027845830	0.033355687	0.00059430111
0.027977319	0.033823733	0.00060077581
0.028108807	0.034030225	0.00059552003
0.028240296	0.034883203	0.00060345954
0.028371785	0.033478692	0.00059102038
0.028503274	0.033254324	0.00058793935
0.028634762	0.033631188	0.00058896439
0.028766251	0.033473969	0.00058640477
0.028897740	0.033955660	0.00058513316
0.029029228	0.033105115	0.00058102652
0.029160717	0.032827087	0.00057811255
0.029292206	0.032942556	0.00057527541
0.029423694	0.033394621	0.00058209101
0.029555183	0.033514754	0.00057273804
0.029686672	0.032417818	0.00057053048
0.029818161	0.032541711	0.00057052129
0.029949649	0.033315345	0.00057100365
0.030081138	0.031514207	0.00055738219
0.030212627	0.032433844	0.00056107293
0.030344115	0.032816163	0.00056446728
0.030475604	0.032525922	0.00056271110
0.030607093	0.032528950	0.00056045563
0.030738581	0.033262750	0.00056523839
0.030870070	0.032341443	0.00055393788
0.031001559	0.032224630	0.00055075244
0.031133048	0.031633199	0.00054910717
0.031264536	0.031855414	0.00054733358
0.031396025	0.032728798	0.00055580738
0.031527514	0.031684230	0.00054453659
0.031659002	0.031981618	0.00054426719
0.031790491	0.032208228	0.00054866950
0.031921980	0.031088309	0.00053552687
0.032053468	0.031838230	0.00054367687
0.032184957	0.030931814	0.00053086275
0.032316446	0.031556613	0.00053212462
0.032447935	0.030996987	0.00053352897
0.032579423	0.032075628	0.00053850862
0.032710912	0.031813686	0.00053731242
0.032842401	0.030989638	0.00052807229
0.032973889	0.031622449	0.00053004078
0.033105378	0.031645721	0.00053184128
0.033236867	0.031378903	0.00052834925
0.033368355	0.031476905	0.00053753098
0.033499844	0.030351952	0.00052677060
0.033631333	0.029515698	0.00052003457
0.033762822	0.030528947	0.00053571389
0.033894310	0.030147505	0.00053066066
0.034025799	0.030671378	0.00053473832
0.034157288	0.030888251	0.00053548995
0.034288776	0.029776785	0.00052740193
0.034420265	0.030419753	0.00053790265
0.034551754	0.030349471	0.00053246136
0.034683242	0.029764645	0.00053006147
0.034814731	0.030281068	0.00053098081
0.034946220	0.030077063	0.00053123147
0.035077708	0.029581086	0.00053238907
0.035209197	0.029521467	0.00052997476
0.035340686	0.029060737	0.00052281967
0.035472175	0.030478444	0.00054420414
0.035603663	0.028912434	0.00053301840
0.035735152	0.028586131	0.00053879771
0.035866641	0.030419632	0.00055271248
0.035998129	0.029084923	0.00053797756
0.036129618	0.029466055	0.00054677817
0.036261107	0.029140866	0.00054080506
0.036392595	0.029122758	0.00054920015
0.036524084	0.028363599	0.00054138584
0.036655573	0.029808700	0.00054710367
0.036787062	0.030533193	0.00055999652
0.036918550	0.028558996	0.00053813849
0.037050039	0.029670387	0.00055554771
0.037181528	0.029515217	0.00054988396
0.037313016	0.028276106	0.00053962462
0.037444505	0.028388005	0.00054421318
0.037575994	0.029161085	0.00054865853
0.037707482	0.029406906	0.00055545903
0.037838971	0.029101459	0.00055414101
0.037970460	0.028041258	0.00054152632
0.038101949	0.029554332	0.00055798243
0.038233437	0.028533992	0.00054450568
0.038364926	0.029023641	0.00054322466
0.038496415	0.029090672	0.00054296244
0.038627903	0.028382756	0.00053079649
0.038759392	0.030000142	0.00054639298
0.038890881	0.028749860	0.00053008268
0.039022369	0.029513075	0.00053842924
0.039153858	0.029071416	0.00053210698
0.039285347	0.029117474	0.00052905759
0.039416836	0.028773234	0.00053021458
0.039548324	0.029241312	0.00052992677
0.039679813	0.029856213	0.00053168066
0.039811302	0.029484980	0.00053340400
0.039942790	0.030165845	0.00053319566
0.040074279	0.029171430	0.00053036593
0.040205768	0.028699086	0.00052220192
0.040337256	0.028670029	0.00051999217
0.040468745	0.028866550	0.00052351080
0.040600234	0.029385578	0.00052364883
0.040731723	0.029789263	0.00052909676
0.040863211	0.029310852	0.00052675021
0.040994700	0.029875322	0.00052666596
0.041126189	0.029192185	0.00052356506
0.041257677	0.029286913	0.00051966483
0.041389166	0.029166638	0.00051917070
0.041520655	0.028953127	0.00051911885
0.041652143	0.030215873	0.00052705752
0.041783632	0.028788114	0.00051613180
0.041915121	0.030022816	0.00052300539
0.042046610	0.029789250	0.00052246632
0.042178098	0.028835927	0.00051370992
0.042309587	0.029155543	0.00051561644
0.042441076	0.030770185	0.00052682142
0.042572564	0.029928629	0.00052131664
0.042704053	0.028309849	0.00050587043
0.042835542	0.028513095	0.00050995435
0.042967030	0.029305255	0.00051309440
0.043098519	0.029256320	0.00051398276
0.043230008	0.028780149	0.00050899506
0.043361496	0.029063053	0.00050584878
0.043492985	0.028888663	0.00051055354
0.043624474	0.030073413	0.00051598423
0.043755963	0.029832293	0.00051685764
0.043887451	0.029859812	0.00051381065
0.044018940	0.028901110	0.00050508030
0.044150429	0.029000535	0.00051172983
0.044281917	0.029261196	0.00050706253
0.044413406	0.029163562	0.00051016015
0.044544895	0.030857781	0.00051956570
0.044676383	0.029508738	0.00050918317
0.044807872	0.029775173	0.00051184278
0.044939361	0.029563215	0.00050754877
0.045070850	0.029136351	0.00050450310
0.045202338	0.028669828	0.00050240281
0.045333827	0.029355714	0.00050363448
0.045465316	0.029154167	0.00050683864
0.045596804	0.029545308	0.00050677393
0.045728293	0.029783701	0.00050705746
0.045859782	0.028885781	0.00050123780
0.045991270	0.029090891	0.00049721052
0.046122759	0.028103403	0.00049425700
0.046254248	0.028914027	0.00050732052
0.046385737	0.029692200	0.00051532855
0.046517225	0.028763309	0.00051081906
0.046648714	0.027707200	0.00050384698
0.046780203	0.029742058	0.00052593134
0.046911691	0.029795665	0.00052474761
0.047043180	0.028473964	0.00051410036
0.047174669	0.028802640	0.00051874157
0.047306157	0.028500219	0.00051892871
0.047437646	0.028801746	0.00052259683
0.047569135	0.029991579	0.00053462357
0.047700624	0.028650465	0.00051862416
0.047832112	0.028285977	0.00052187613
0.047963601	0.029475462	0.00052868228
0.048095090	0.029290970	0.00053329611
0.048226578	0.028792280	0.00052828572
0.048358067	0.029286079	0.00052965454
0.048489556	0.029149742	0.00053106680
0.048621044	0.028761951	0.00052710261
0.048752533	0.029274543	0.00053642771
0.048884022	0.030091924	0.00054094673
0.049015511	0.028659744	0.00052862349
0.049146999	0.029090510	0.00053444730
0.049278488	0.029058217	0.00053465713
0.049409977	0.029321506	0.00053757396
0.049541465	0.029466921	0.00053819925
0.049672954	0.029496852	0.00053891849
0.049804443	0.029491637	0.00053684427
0.049935931	0.029406256	0.00053995611
0.050067420	0.030302859	0.00054769734
0.050198909	0.029283004	0.00054067626
0.050330398	0.029948900	0.00054591325
0.050461886	0.029552718	0.00054082782
0.050593375	0.028135894	0.00053244282
0.050724864	0.028857962	0.00053926813
0.050856352	0.029581135	0.00054557401
0.050987841	0.028455168	0.00053227860
0.051119330	0.030065552	0.00054765497
0.051250818	0.029146016	0.00054127274
0.051382307	0.030193202	0.00055198889
0.051513796	0.029046677	0.00054163980
0.051645284	0.030417385	0.00055282594
0.051776773	0.029610242	0.00054488975
0.051908262	0.028684193	0.00053967793
0.052039751	0.030307665	0.00055283356
0.052171239	0.029839480	0.00054898947
0.052302728	0.029738257	0.00055344629
0.052434217	0.029169598	0.00054298616
0.052565705	0.028676409	0.00054266385
0.052697194	0.028444351	0.00054037332
0.052828683	0.028429685	0.00054255124
0.052960171	0.028105977	0.00053755576
0.053091660	0.029146048	0.00054233525
0.053223149	0.028451714	0.00054216331
0.053354638	0.028998240	0.00054696845
0.053486126	0.029536535	0.00055302557
0.053617615	0.028283151	0.00054097024
0.053749104	0.029262503	0.00054839018
0.053880592	0.028826600	0.00054370875
0.054012081	0.029198121	0.00055086571
0.054143570	0.030416156	0.00056112541
0.054275058	0.029015454	0.00054851616
0.054406547	0.028974284	0.00054619820
0.054538036	0.029278705	0.00055454105
0.054669525	0.029712114	0.00055449725
0.054801013	0.029761129	0.00055822348
0.054932502	0.028982898	0.00054928132
0.055063991	0.028284080	0.00054099730
0.055195479	0.028763626	0.00054953648
0.055326968	0.029309338	0.00055273508
0.055458457	0.028531470	0.00054968305
0.055589945	0.028426335	0.00054625344
0.055721434	0.028559577	0.00054364117
0.055852923	0.028957496	0.00055384201
0.055984412	0.029512534	0.00055739165
0.056115900	0.028026645	0.00054314947
0.056247389	0.028066642	0.00054445662
0.056378878	0.028927844	0.00054860782
0.056510366	0.029179876	0.00055561033
0.056641855	0.028896998	0.00055235507
0.056773344	0.028437452	0.00055080832
0.056904832	0.029737563	0.00056095106
0.057036321	0.028901217	0.00054839165
0.057167810	0.029091529	0.00055438443
0.057299299	0.029825352	0.00055963188
0.057430787	0.030011695	0.00055842904
0.057562276	0.028741533	0.00055219022
0.057693765	0.029350586	0.00054780591
0.057825253	0.028024414	0.00054496579
0.057956742	0.028749002	0.00055150308
0.058088231	0.029354512	0.00055318997
0.058219719	0.028309426	0.00054605326
0.058351208	0.028637447	0.00054444274
0.058482697	0.028536530	0.00054708089
0.058614186	0.029102673	0.00055313198
0.058745674	0.028785267	0.00054410059
0.058877163	0.029112226	0.00054890413
0.059008652	0.029960392	0.00055183313
0.059140140	0.029028623	0.00054850496
0.059271629	0.029492730	0.00054917941
0.059403118	0.029892038	0.00054997386
0.059534606	0.029152023	0.00054762608
0.059666095	0.029449033	0.00054266314
0.059797584	0.027875791	0.00053291433
0.059929072	0.029181574	0.00054591740
0.060060561	0.028425698	0.00053403530
0.060192050	0.028446025	0.00053935523
0.060323539	0.030228656	0.00054819933
0.060455027	0.028903281	0.00054165842
0.060586516	0.029001072	0.00054112986
0.060718005	0.029056997	0.00053786936
0.060849493	0.028985533	0.00053953286
0.060980982	0.028815540	0.00053976661
0.061112471	0.029222500	0.00053893175
0.061243959	0.028721640	0.00054161955
0.061375448	0.028603109	0.00053328926
0.061506937	0.029097686	0.00054146459
0.061638426	0.028342736	0.00053352865
0.061769914	0.029431679	0.00054158123
0.061901403	0.029495369	0.00054576882
0.062032892	0.028891688	0.00053310240
0.062164380	0.028421226	0.00053384335
0.062295869	0.029434670	0.00054274817
0.062427358	0.028721785	0.00053526628
0.062558846	0.028895873	0.00053956626
0.062690335	0.028296152	0.00052846722
0.062821824	0.029061134	0.00053697022
0.062953313	0.028935237	0.00053556489
0.063084801	0.028828165	0.00053333205
0.063216290	0.029855831	0.00054561091
0.063347779	0.028865993	0.00053308150
0.063479267	0.028969559	0.00053217402
0.063610756	0.029788884	0.00054450380
0.063742245	0.029296200	0.00053568579
0.063873733	0.029435659	0.00054128149
0.064005222	0.028961685	0.00053282855
0.064136711	0.028710241	0.00053064294
0.064268200	0.029516919	0.00053675973
0.064399688	0.028801466	0.00052962652
0.064531177	0.028400075	0.00053081857
0.064662666	0.028738432	0.00052993263
0.064794154	0.028703366	0.00053106415
0.064925643	0.028587653	0.00053154415
0.065057132	0.028961820	0.00053498257
0.065188620	0.028675064	0.00053270302
0.065320109	0.029395725	0.00053427494
0.065451598	0.028717522	0.00052777334
0.065583087	0.029059102	0.00053287714
0.065714575	0.028523032	0.00052697529
0.065846064	0.028806448	0.00053197299
0.065977553	0.028668853	0.00052690024
0.066109041	0.028939321	0.00052917246
0.066240530	0.028848430	0.00053012535
0.066372019	0.028248551	0.00052273558
0.066503507	0.029216677	0.00053356626
0.066634996	0.028910590	0.00052684902
0.066766485	0.028768726	0.00052896550
0.066897973	0.029647393	0.00053436325
0.067029462	0.029231145	0.00053099013
0.067160951	0.028943854	0.00053126218
0.067292440	0.029780084	0.00053204146
0.067423928	0.028783756	0.00052296546
0.067555417	0.027929211	0.00051956254
0.067686906	0.029377223	0.00052804654
0.067818394	0.028766135	0.00052779163
0.067949883	0.028263321	0.00051957247
0.068081372	0.029032536	0.00052578445
0.068212860	0.028365902	0.00052139071
0.068344349	0.029251777	0.00053120116
0.068475838	0.027967492	0.00051931219
0.068607327	0.028919473	0.00052605993
0.068738815	0.028855112	0.00052081260
0.068870304	0.029111818	0.00052828765
0.069001793	0.030137013	0.00053230412
0.069133281	0.029360033	0.00052693396
0.069264770	0.028768530	0.00052785407
0.069396259	0.028375027	0.00051434739
0.069527747	0.029574059	0.00053100454
0.069659236	0.028859116	0.00052405385
0.069790725	0.029025188	0.00052315986
0.069922214	0.029178684	0.00052490114
0.070053702	0.029093258	0.00052014914
0.070185191	0.029165741	0.00052502042
0.070316680	0.027568192	0.00050943365
0.070448168	0.028641702	0.00052070846
0.070579657	0.027896122	0.00051499454
0.070711146	0.027922797	0.00051029192
0.070842634	0.027129436	0.00050862740
0.070974123	0.027589026	0.00050944286
0.071105612	0.027672501	0.00050927083
0.071237101	0.028277320	0.00051684927
0.071368589	0.028894647	0.00051674161
0.071500078	0.028797208	0.00052077715
0.071631567	0.027384659	0.00050909387
0.071763055	0.027601224	0.00051083276
0.071894544	0.028828011	0.00052051783
0.072026033	0.028198831	0.00050880183
0.072157521	0.028140372	0.00051373612
0.072289010	0.028190076	0.00051394044
0.072420499	0.027842259	0.00050886647
0.072551988	0.027851938	0.00050726192
0.072683476	0.026475028	0.00049472906
0.072814965	0.027709731	0.00050890149
0.072946454	0.027619229	0.00050771041
0.073077942	0.027809801	0.00050613814
0.073209431	0.027715634	0.00050803960
0.073340920	0.027805759	0.00050543224
0.073472408	0.027134137	0.00050121365
0.073603897	0.027208503	0.00050410951
0.073735386	0.027655114	0.00050361836
0.073866875	0.026927846	0.00049968155
0.073998363	0.026972755	0.00049871186
0.074129852	0.026042167	0.00049206082
0.074261341	0.027758210	0.00050873607
0.074392829	0.027469297	0.00049985068
0.074524318	0.027325499	0.00050352845
0.074655807	0.027935877	0.00050364830
0.074787295	0.028190091	0.00050812080
0.074918784	0.027873728	0.00050558839
0.075050273	0.028556670	0.00050971501
0.075181761	0.027908302	0.00050323279
0.075313250	0.028684249	0.00051079673
0.075444739	0.026982345	0.00049774411
0.075576228	0.027057025	0.00049959525
0.075707716	0.027437469	0.00049993251
0.075839205	0.027395448	0.00049944579
0.075970694	0.027426276	0.00049985477
0.076102182	0.027039070	0.00049386247
0.076233671	0.027530405	0.00050376837
0.076365160	0.027067178	0.00049431718
0.076496648	0.026853720	0.00049565512
0.076628137	0.026388477	0.00049224077
0.076759626	0.026642328	0.00049128282
0.076891115	0.027153892	0.00049603743
0.077022603	0.027196301	0.00049464933
0.077154092	0.027427993	0.00049564302
0.077285581	0.026903801	0.00049513768
0.077417069	0.026309391	0.00048763458
0.077548558	0.026460787	0.00049121965
0.077680047	0.027060223	0.00049253219
0.077811535	0.026349955	0.00048908562
0.077943024	0.027243678	0.00049568259
0.078074513	0.026986574	0.00049144958
0.078206002	0.026851889	0.00049256278
0.078337490	0.026462436	0.00048692068
0.078468979	0.026908718	0.00048985552
0.078600468	0.026711694	0.00049094769
0.078731956	0.026367834	0.00048463591
0.078863445	0.026384739	0.00048696018
0.078994934	0.027656036	0.00049444713
0.079126422	0.026393773	0.00048627869
0.079257911	0.026463185	0.00048665787
0.079389400	0.026707662	0.00048688707
0.079520889	0.026765336	0.00048737802
0.079652377	0.027145305	0.00048956753
0.079783866	0.026704638	0.00048669218
0.079915355	0.027230317	0.00049348810
0.080046843	0.026491620	0.00048277336
0.080178332	0.026730596	0.00048730068
0.080309821	0.026680260	0.00048851758
0.080441309	0.025945358	0.00047813749
0.080572798	0.026391711	0.00048565703
0.080704287	0.026178647	0.00048330631
0.080835776	0.026551437	0.00048419950
0.080967264	0.026452537	0.00048632836
0.081098753	0.026685186	0.00048241477
0.081230242	0.026977321	0.00048800109
0.081361730	0.026729725	0.00048485226
0.081493219	0.027219025	0.00048638465
0.081624708	0.026846365	0.00048759983
0.081756196	0.026487964	0.00048021385
0.081887685	0.027148535	0.00048836540
0.082019174	0.026629372	0.00048225505
0.082150663	0.026180862	0.00048075093
0.082282151	0.025641124	0.00047842286
0.082413640	0.026378651	0.00047928258
0.082545129	0.026037093	0.00047876209
0.082676617	0.026881697	0.00048435526
0.082808106	0.026439678	0.00047972627
0.082939595	0.026464600	0.00048145131
0.083071083	0.026786977	0.00048071924
0.083202572	0.025401778	0.00047220062
0.083334061	0.026139507	0.00047996422
0.083465549	0.026279856	0.00047477313
0.083597038	0.025533196	0.00047428898
0.083728527	0.025331084	0.00046796760
0.083860016	0.025977148	0.00047686662
0.083991504	0.026804994	0.00048240997
0.084122993	0.026665010	0.00047947944
0.084254482	0.025689184	0.00047311102
0.084385970	0.026077785	0.00047322194
0.084517459	0.026705034	0.00047986529
0.084648948	0.026393750	0.00047920730
0.084780436	0.025799344	0.00047016897
0.084911925	0.026719856	0.00047973754
0.085043414	0.026315210	0.00047477560
0.085174903	0.026947465	0.00047987134
0.085306391	0.026261341	0.00047667719
0.085437880	0.025581768	0.00046840350
0.085569369	0.025590087	0.00047006336
0.085700857	0.025356973	0.00046644928
0.085832346	0.026298247	0.00047315311
0.085963835	0.026005489	0.00047396926
0.086095323	0.027119405	0.00047854999
0.086226812	0.025405118	0.00046722731
0.086358301	0.025829953	0.00047077990
0.086489790	0.026038848	0.00047143992
0.086621278	0.026979860	0.00047830602
0.086752767	0.026388520	0.00047278591
0.086884256	0.025629381	0.00046688793
0.087015744	0.026037980	0.00047205002
0.087147233	0.025868651	0.00046852020
0.087278722	0.025243593	0.00046663942
0.087410210	0.026090581	0.00046904256
0.087541699	0.026463303	0.00047375116
0.087673188	0.026437733	0.00047587515
0.087804677	0.026149675	0.00046876537
0.087936165	0.026435515	0.00047206344
0.088067654	0.026663407	0.00047520927
0.088199143	0.026311694	0.00046824175
0.088330631	0.025917400	0.00046919912
0.088462120	0.026351522	0.00046853083
0.088593609	0.025797602	0.00046879158
0.088725097	0.025510433	0.00046183815
0.088856586	0.026005391	0.00046553337
0.088988075	0.025231555	0.00046185570
0.089119564	0.025109778	0.00045737443
0.089251052	0.026246856	0.00047009010
0.089382541	0.025573433	0.00046426563
0.089514030	0.025596720	0.00046077422
0.089645518	0.025275485	0.00045880362
0.089777007	0.026104167	0.00046688669
0.089908496	0.025914557	0.00046723560
0.090039984	0.026773247	0.00047164125
0.090171473	0.025177622	0.00045669472
0.090302962	0.026101650	0.00046690786
0.090434451	0.025985764	0.00046337727
0.090565939	0.024834157	0.00045692758
0.090697428	0.026012367	0.00046584822
0.090828917	0.025012572	0.00045339619
0.090960405	0.025078638	0.00045906356
0.091091894	0.025526587	0.00045869941
0.091223383	0.025526508	0.00046196323
0.091354871	0.025636717	0.00046273411
0.091486360	0.025275507	0.00046779659
0.091617849	0.025856921	0.00047774053
0.091749337	0.025568008	0.00047777382
0.091880826	0.024674241	0.00047520923
0.092012315	0.024775363	0.00047844140
0.092143804	0.025474457	0.00048377119
0.092275292	0.024869486	0.00048144752
0.092406781	0.025120725	0.00048635289
0.092538270	0.025328946	0.00049327928
0.092669758	0.024955915	0.00049152223
0.092801247	0.025653076	0.00047951038
0.092932736	0.024816324	0.00047458653
0.093064224	0.024326720	0.00046795636
0.093195713	0.025218212	0.00047310541
0.093327202	0.025161154	0.00047171386
0.093458691	0.025106731	0.00046404274
0.093590179	0.024808491	0.00046824361
0.093721668	0.024936176	0.00046811830
0.093853157	0.025453373	0.00047099829
0.093984645	0.024612459	0.00046210192
0.094116134	0.024931085	0.00046516624
0.094247623	0.024860357	0.00046281372
0.094379111	0.025526830	0.00046699142
0.094510600	0.023817600	0.00045451820
0.094642089	0.024380807	0.00045803321
0.094773578	0.025464020	0.00046230900
0.094905066	0.024807002	0.00046197708
0.095036555	0.025421936	0.00046824458
0.095168044	0.024561955	0.00045541217
0.095299532	0.024472400	0.00045905832
0.095431021	0.026292986	0.00046731994
0.095562510	0.024918064	0.00045976252
0.095693998	0.023841775	0.00045370231
0.095825487	0.025169004	0.00045774896
0.095956976	0.024681343	0.00045688733
0.096088465	0.024650366	0.00045429354
0.096219953	0.024025724	0.00045190085
0.096351442	0.024401717	0.00045437161
0.096482931	0.024350453	0.00045161847
0.096614419	0.024518507	0.00045243489
0.096745908	0.024186808	0.00045060915
0.096877397	0.024120114	0.00044906351
0.097008885	0.024043815	0.00045035482
0.097140374	0.024423103	0.00045143779
0.097271863	0.024684710	0.00045178654
0.097403352	0.024267081	0.00044834272
0.097534840	0.024307754	0.00044911064
0.097666329	0.024859777	0.00045497254
0.097797818	0.024287432	0.00044607316
0.097929306	0.024283148	0.00044794036
0.098060795	0.025284564	0.00045333843
0.098192284	0.024876550	0.00044661412
0.098323772	0.025444410	0.00045375440
0.098455261	0.024518342	0.00044250296
0.098586750	0.025007328	0.00044760309
0.098718239	0.024292343	0.00044163346
0.098849727	0.024530189	0.00044210280
0.098981216	0.024199500	0.00043865785
0.099112705	0.023769768	0.00043625215
0.099244193	0.023929602	0.00043617771
0.099375682	0.024325759	0.00044147640
0.099507171	0.024525830	0.00044187509
0.099638659	0.024091350	0.00044054653
0.099770148	0.024558217	0.00044200713
0.099901637	0.024799502	0.00044228697
0.10003313	0.024984612	0.00044633071
0.10016461	0.024646124	0.00044339048
0.10029610	0.024313835	0.00044253292
0.10042759	0.024575369	0.00044216053
0.10055908	0.024329464	0.00044076004
0.10069057	0.024269599	0.00044152022
0.10082206	0.024634548	0.00044228519
0.10095355	0.024142324	0.00044221175
0.10108504	0.024874864	0.00044127266
0.10121652	0.024010645	0.00043664981
0.10134801	0.024581258	0.00044194171
0.10147950	0.023955794	0.00043688160
0.10161099	0.023896739	0.00043787945
0.10174248	0.023768154	0.00043701611
0.10187397	0.023875526	0.00043354041
0.10200546	0.023772286	0.00043613138
0.10213694	0.024010157	0.00043285932
0.10226843	0.023719587	0.00043456259
0.10239992	0.024302070	0.00043962251
0.10253141	0.023770719	0.00042991065
0.10266290	0.024710667	0.00044163876
0.10279439	0.024403978	0.00043757789
0.10292588	0.024511988	0.00043932545
0.10305737	0.024382948	0.00043734733
0.10318885	0.024479038	0.00043520251
0.10332034	0.023108218	0.00042718684
0.10345183	0.023773336	0.00043065620
0.10358332	0.024379708	0.00043742965
0.10371481	0.023421703	0.00042810636
0.10384630	0.023144745	0.00042712688
0.10397779	0.024059957	0.00043254247
0.10410928	0.023652261	0.00043146134
0.10424076	0.023899832	0.00043151420
0.10437225	0.023454371	0.00042926206
0.10450374	0.023976242	0.00042940685
0.10463523	0.023587868	0.00042914232
0.10476672	0.024396932	0.00043504408
0.10489821	0.023895700	0.00043250927
0.10502970	0.023926393	0.00043085878
0.10516118	0.022948881	0.00042182916
0.10529267	0.023886465	0.00043309131
0.10542416	0.024224120	0.00043254260
0.10555565	0.022687522	0.00042042073
0.10568714	0.024334468	0.00043311388
0.10581863	0.023721987	0.00042757194
0.10595012	0.023896285	0.00042912110
0.10608161	0.024198958	0.00043310648
0.10621309	0.024213151	0.00043046600
0.10634458	0.023653238	0.00042496748
0.10647607	0.023956093	0.00042958690
0.10660756	0.024145152	0.00042933343
0.10673905	0.024155135	0.00043203571
0.10687054	0.023575489	0.00043036572
0.10700203	0.024211099	0.00044110004
0.10713352	0.024414718	0.00044617217
0.10726500	0.023991096	0.00044553413
0.10739649	0.023679227	0.00044975392
0.10752798	0.022988177	0.00044137885
0.10765947	0.024219912	0.00045442136
0.10779096	0.024222970	0.00045605315
0.10792245	0.024293755	0.00046135105
0.10805394	0.024184675	0.00046145126
0.10818542	0.024222328	0.00046040771
0.10831691	0.023910314	0.00046029626
0.10844840	0.024123247	0.00046407232
0.10857989	0.023774204	0.00046391672
0.10871138	0.024498924	0.00047227019
0.10884287	0.024308576	0.00046712992
0.10897436	0.023914996	0.00046890916
0.10910585	0.023849945	0.00047001936
0.10923733	0.024055761	0.00046846756
0.10936882	0.024232670	0.00047655311
0.10950031	0.024587924	0.00047913428
0.10963180	0.024716085	0.00048084653
0.10976329	0.023080088	0.00046714204
0.10989478	0.023310860	0.00047339586
0.11002627	0.024049804	0.00048342813
0.11015776	0.023636916	0.00047381512
0.11028924	0.024073348	0.00048069079
0.11042073	0.024616592	0.00049099180
0.11055222	0.024143856	0.00048185736
0.11068371	0.023332535	0.00048030423
0.11081520	0.024116065	0.00048481202
0.11094669	0.024400233	0.00048706135
0.11107818	0.023412826	0.00048434586
0.11120966	0.023547366	0.00048287501
0.11134115	0.024729440	0.00049760330
0.11147264	0.023830554	0.00048643857
0.11160413	0.023480883	0.00048389416
0.11173562	0.023097733	0.00048589607
0.11186711	0.023091616	0.00046922260
0.11199860	0.022957675	0.00047055693
0.11213009	0.023434168	0.00046664691
0.11226157	0.024203804	0.00046845857
0.11239306	0.023742907	0.00046616190
0.11252455	0.023334599	0.00046151193
0.11265604	0.024894746	0.00047272894
0.11278753	0.022840999	0.00045091491
0.11291902	0.024453789	0.00046097044
0.11305051	0.023873112	0.00046134025
0.11318200	0.023520021	0.00045316054
0.11331348	0.022694451	0.00044900014
0.11344497	0.024420667	0.00045862187
0.11357646	0.023658950	0.00045025873
0.11370795	0.024212791	0.00045693561
0.11383944	0.023706311	0.00045237220
0.11397093	0.023530189	0.00044915059
0.11410242	0.023628269	0.00045117230
0.11423390	0.023921091	0.00044571239
0.11436539	0.024911211	0.00046037802
0.11449688	0.023703384	0.00044503462
0.11462837	0.024081287	0.00045156267
0.11475986	0.023719977	0.00044584859
0.11489135	0.023261428	0.00043984782
0.11502284	0.024767858	0.00045380843
0.11515433	0.024382072	0.00044962268
0.11528581	0.023329696	0.00044195965
0.11541730	0.023608869	0.00044157222
0.11554879	0.024433025	0.00044608233
0.11568028	0.023969571	0.00044635908
0.11581177	0.023850457	0.00044320485
0.11594326	0.023878927	0.00044255634
0.11607475	0.023707127	0.00044103908
0.11620624	0.023540427	0.00043670531
0.11633772	0.023678003	0.00044129775
0.11646921	0.024555553	0.00044843766
0.11660070	0.024166027	0.00044176516
0.11673219	0.023657450	0.00043708452
0.11686368	0.023904804	0.00043897143
0.11699517	0.023604313	0.00043670661
0.11712666	0.023927140	0.00043846924
0.11725814	0.024335578	0.00043898261
0.11738963	0.023754650	0.00043539103
0.11752112	0.023933008	0.00043327564
0.11765261	0.023314609	0.00043038551
0.11778410	0.023925633	0.00043547080
0.11791559	0.022740953	0.00042422225
0.11804708	0.024106055	0.00043339580
0.11817857	0.023993918	0.00043308674
0.11831005	0.023261878	0.00042623886
0.11844154	0.024160846	0.00043472551
0.11857303	0.023096272	0.00042208673
0.11870452	0.024059725	0.00042985598
0.11883601	0.024007392	0.00043016310
0.11896750	0.023817898	0.00042914989
0.11909899	0.023937050	0.00042983154
0.11923048	0.023988544	0.00042398310
0.11936196	0.024013990	0.00042886636
0.11949345	0.023146575	0.00041762312
0.11962494	0.023411337	0.00042002969
0.11975643	0.023791626	0.00042494262
0.11988792	0.023266745	0.00041686406
0.12001941	0.023942627	0.00042214073
0.12015090	0.023233602	0.00041743569
0.12028239	0.024462885	0.00042811647
0.12041387	0.024042314	0.00042166123
0.12054536	0.024181333	0.00042036799
0.12067685	0.023587379	0.00041846129
0.12080834	0.023603803	0.00041919303
0.12093983	0.023623417	0.00041578298
0.12107132	0.024013327	0.00042228569
0.12120281	0.024047996	0.00042052162
0.12133429	0.024038446	0.00041946295
0.12146578	0.023426420	0.00041512345
0.12159727	0.023246283	0.00041202723
0.12172876	0.024610987	0.00042368330
0.12186025	0.023771540	0.00041719766
0.12199174	0.023880642	0.00041737718
0.12212323	0.023624322	0.00041562946
0.12225472	0.023490017	0.00041312119
0.12238620	0.023571954	0.00041546669
0.12251769	0.023872268	0.00041452144
0.12264918	0.023954934	0.00041665321
0.12278067	0.024049451	0.00041917515
0.12291216	0.023792564	0.00041485709
0.12304365	0.023733270	0.00041409960
0.12317514	0.024887908	0.00042125192
0.12330663	0.024001042	0.00041690363
0.12343811	0.023850280	0.00041535018
0.12356960	0.023658416	0.00041108816
0.12370109	0.024160126	0.00041725038
0.12383258	0.022975858	0.00040763508
0.12396407	0.023188842	0.00040669962
0.12409556	0.023465005	0.00041497894
0.12422705	0.023389145	0.00041024112
0.12435853	0.023411161	0.00041108468
0.12449002	0.024049934	0.00041414796
0.12462151	0.023774461	0.00041420343
0.12475300	0.023586230	0.00041225696
0.12488449	0.023203277	0.00040885906
0.12501598	0.023628230	0.00041317767
0.12514747	0.024188283	0.00041426812
0.12527896	0.024139387	0.00041258313
0.12541044	0.023228655	0.00041060805
0.12554193	0.023952814	0.00041270233
0.12567342	0.023345920	0.00040714121
0.12580491	0.024198455	0.00041353627
0.12593640	0.023812276	0.00040881655
0.12606789	0.023039729	0.00040758469
0.12619938	0.023286287	0.00040757112
0.12633087	0.023999934	0.00041409033
0.12646235	0.023444365	0.00040867017
0.12659384	0.023365519	0.00040490379
0.12672533	0.022761233	0.00040511593
0.12685682	0.023636023	0.00040804480
0.12698831	0.023876931	0.00041082008
0.12711980	0.024019717	0.00041011285
0.12725129	0.024582852	0.00041294266
0.12738277	0.023432471	0.00040569021
0.12751426	0.023772709	0.00040903034
0.12764575	0.024170778	0.00041098291
0.12777724	0.023179093	0.00040290766
0.12790873	0.023272536	0.00040509770
0.12804022	0.022899929	0.00040312059
0.12817171	0.023994516	0.00040968011
0.12830320	0.024238000	0.00041204206
0.12843468	0.024160590	0.00040976227
0.12856617	0.023579815	0.00040475975
0.12869766	0.023732855	0.00040634134
0.12882915	0.022524156	0.00040075990
0.12896064	0.024238406	0.00040981859
0.12909213	0.023431357	0.00040344423
0.12922362	0.023552311	0.00040450766
0.12935511	0.023913228	0.00040720953
0.12948659	0.024108532	0.00040907677
0.12961808	0.024262195	0.00040858935
0.12974957	0.023864164	0.00040505945
0.12988106	0.023951911	0.00040566607
0.13001255	0.023439970	0.00040380179
0.13014404	0.023252695	0.00040404845
0.13027553	0.023754679	0.00040214851
0.13040701	0.023710341	0.00040274787
0.13053850	0.023634393	0.00040385392
0.13066999	0.023103161	0.00039818891
0.13080148	0.022957183	0.00039993357
0.13093297	0.024258105	0.00040567515
0.13106446	0.024747549	0.00041133841
0.13119595	0.023550663	0.00040210191
0.13132744	0.024175926	0.00040552100
0.13145892	0.024138068	0.00040718856
0.13159041	0.024080568	0.00040357737
0.13172190	0.024279651	0.00040638780
0.13185339	0.023421207	0.00040035599
0.13198488	0.023360398	0.00039987753
0.13211637	0.023760381	0.00040314638
0.13224786	0.023661747	0.00040153788
0.13237935	0.023417076	0.00040047182
0.13251083	0.023646966	0.00040274220
0.13264232	0.023868231	0.00040180535
0.13277381	0.023587453	0.00040091645
0.13290530	0.023173174	0.00039619477
0.13303679	0.023638241	0.00040180390
0.13316828	0.024394812	0.00040668042
0.13329977	0.023392503	0.00039697754
0.13343125	0.023491425	0.00040195784
0.13356274	0.024333478	0.00040183949
0.13369423	0.023217317	0.00039643135
0.13382572	0.024488981	0.00040642660
0.13395721	0.023469115	0.00039823283
0.13408870	0.022633719	0.00039419591
0.13422019	0.023641950	0.00039650271
0.13435168	0.023683678	0.00039993648
0.13448316	0.023150270	0.00039728220
0.13461465	0.023144101	0.00039535084
0.13474614	0.024043790	0.00040229575
0.13487763	0.022960262	0.00039552857
0.13500912	0.023380516	0.00039698383
0.13514061	0.024168966	0.00040147590
0.13527210	0.023998654	0.00040146098
0.13540359	0.023999975	0.00040014055
0.13553507	0.023821477	0.00039893169
0.13566656	0.023448528	0.00039617271
0.13579805	0.023564574	0.00039838435
0.13592954	0.022914212	0.00039145292
0.13606103	0.024448449	0.00040407643
0.13619252	0.023613837	0.00039664740
0.13632401	0.023940848	0.00039677147
0.13645549	0.023784382	0.00039852982
0.13658698	0.024027244	0.00039800808
0.13671847	0.024161275	0.00040067721
0.13684996	0.024121039	0.00039873145
0.13698145	0.023311245	0.00039338831
0.13711294	0.023644670	0.00039683999
0.13724443	0.023870542	0.00039797577
0.13737592	0.024163084	0.00039853348
0.13750740	0.023539057	0.00039841744
0.13763889	0.023358743	0.00039116785
0.13777038	0.023462047	0.00039361633
0.13790187	0.023847755	0.00039564636
0.13803336	0.024194629	0.00039673617
0.13816485	0.023333793	0.00039357946
0.13829634	0.023293902	0.00039001974
0.13842783	0.023316601	0.00039220742
0.13855931	0.023481013	0.00039433727
0.13869080	0.023811155	0.00039512599
0.13882229	0.023314648	0.00039205473
0.13895378	0.023323342	0.00038924463
0.13908527	0.023411350	0.00039283990
0.13921676	0.023410393	0.00039126250
0.13934825	0.023698010	0.00039354118
0.13947973	0.023759214	0.00039321718
0.13961122	0.022904595	0.00038776706
0.13974271	0.023779032	0.00039215367
0.13987420	0.023824359	0.00039508240
0.14000569	0.024082928	0.00039418482
0.14013718	0.024225142	0.00039521177
0.14026867	0.023926116	0.00039338656
0.14040016	0.023632789	0.00039220208
0.14053164	0.023867698	0.00039499044
0.14066313	0.023954582	0.00039146760
0.14079462	0.023485614	0.00039036570
0.14092611	0.024271466	0.00039487359
0.14105760	0.023488360	0.00038986784
0.14118909	0.023490937	0.00039059170
0.14132058	0.023456957	0.00038663974
0.14145207	0.023022168	0.00038561516
0.14158355	0.024062556	0.00039101998
0.14171504	0.023896295	0.00039251993
0.14184653	0.024084039	0.00039284357
0.14197802	0.023267997	0.00038587596
0.14210951	0.023240248	0.00038577912
0.14224100	0.023134518	0.00038685227
0.14237249	0.023682486	0.00038824519
0.14250398	0.023346870	0.00038769477
0.14263546	0.023674386	0.00038823281
0.14276695	0.023619398	0.00038860665
0.14289844	0.024061078	0.00039092031
0.14302993	0.023281047	0.00038659781
0.14316142	0.023456532	0.00038749164
0.14329291	0.022625844	0.00037861387
0.14342440	0.024046990	0.00039156896
0.14355588	0.023021191	0.00038414416
0.14368737	0.023834393	0.00038802300
0.14381886	0.024474494	0.00039325746
0.14395035	0.023951604	0.00038754317
0.14408184	0.023372741	0.00038430543
0.14421333	0.023947300	0.00039029173
0.14434482	0.023839644	0.00038774092
0.14447631	0.023086878	0.00038304662
0.14460779	0.023315757	0.00038427380
0.14473928	0.023007239	0.00038215172
0.14487077	0.024030708	0.00039093345
0.14500226	0.023493305	0.00038471821
0.14513375	0.023679700	0.00038995002
0.14526524	0.023751525	0.00038554741
0.14539673	0.023569876	0.00038467640
0.14552822	0.023591502	0.00038794735
0.14565970	0.023059535	0.00038169931
0.14579119	0.023708561	0.00038656742
0.14592268	0.023747607	0.00038612053
0.14605417	0.023489612	0.00038388930
0.14618566	0.023646863	0.00038718814
0.14631715	0.023020200	0.00038110405
0.14644864	0.023890706	0.00038715585
0.14658012	0.024031697	0.00038671720
0.14671161	0.023492569	0.00038358818
0.14684310	0.023549878	0.00038666176
0.14697459	0.023804546	0.00038524203
0.14710608	0.023881047	0.00038545517
0.14723757	0.023544553	0.00038407570
0.14736906	0.023959588	0.00038518982
0.14750055	0.023430870	0.00038354977
0.14763203	0.023875680	0.00038462865
0.14776352	0.023290158	0.00038101351
0.14789501	0.023919368	0.00038585119
0.14802650	0.023064560	0.00037808852
0.14815799	0.023350887	0.00038350967
0.14828948	0.023998309	0.00038397335
0.14842097	0.023954831	0.00038563595
0.14855246	0.023590624	0.00038231283
0.14868394	0.023763135	0.00038247294
0.14881543	0.024141309	0.00038608144
0.14894692	0.023753833	0.00038382036
0.14907841	0.023568771	0.00038154774
0.14920990	0.023898658	0.00038282441
0.14934139	0.023646325	0.00038133616
0.14947288	0.023424512	0.00038201516
0.14960436	0.023096904	0.00037898905
0.14973585	0.023264194	0.00037971991
0.14986734	0.023572019	0.00038248839
0.14999883	0.023172378	0.00037778135
0.15013032	0.024215249	0.00038644134
0.15026181	0.023716439	0.00038227606
0.15039330	0.023593166	0.00038155082
0.15052479	0.023172905	0.00037866590
0.15065627	0.022720426	0.00037514411
0.15078776	0.023509216	0.00038142686
0.15091925	0.023738502	0.00038138152
0.15105074	0.023480321	0.00037978065
0.15118223	0.023701273	0.00038206088
0.15131372	0.023763654	0.00038209447
0.15144521	0.023265830	0.00037847849
0.15157670	0.024089687	0.00038321287
0.15170818	0.024177297	0.00038192973
0.15183967	0.023701631	0.00038015673
0.15197116	0.023182717	0.00037792518
0.15210265	0.023440003	0.00037919823
0.15223414	0.023326663	0.00037736063
0.15236563	0.023929774	0.00038043149
0.15249712	0.023500117	0.00037911673
0.15262860	0.023339186	0.00037616136
0.15276009	0.023633490	0.00038086922
0.15289158	0.023124423	0.00037677642
0.15302307	0.023096737	0.00037514052
0.15315456	0.024115950	0.00038272577
0.15328605	0.023702865	0.00037924222
0.15341754	0.023427222	0.00037686048
0.15354903	0.023282451	0.00037519756
0.15368051	0.022545826	0.00037157868
0.15381200	0.022928716	0.00037253167
0.15394349	0.023372309	0.00037667411
0.15407498	0.023541005	0.00037824887
0.15420647	0.024116983	0.00037994732
0.15433796	0.023865178	0.00037897086
0.15446945	0.023678142	0.00037615409
0.15460094	0.023445180	0.00037671827
0.15473242	0.023445991	0.00037652195
0.15486391	0.023323210	0.00037440083
0.15499540	0.023973532	0.00037870312
0.15512689	0.023301805	0.00037447605
0.15525838	0.023450689	0.00037500894
0.15538987	0.023708426	0.00037648143
0.15552136	0.023657298	0.00037526475
0.15565284	0.023911647	0.00037671918
0.15578433	0.023202240	0.00037245315
0.15591582	0.023717235	0.00037624127
0.15604731	0.023907347	0.00037807600
0.15617880	0.023386467	0.00037433808
0.15631029	0.023783724	0.00037798784
0.15644178	0.024018081	0.00037700301
0.15657327	0.023694470	0.00037673235
0.15670475	0.024384877	0.00037972330
0.15683624	0.022687377	0.00036853613
0.15696773	0.023552227	0.00037438315
0.15709922	0.023741797	0.00037521408
0.15723071	0.023996727	0.00037700275
0.15736220	0.023585641	0.00037266818
0.15749369	0.023396071	0.00037418444
0.15762518	0.023102977	0.00037067234
0.15775666	0.023986963	0.00037509897
0.15788815	0.023516061	0.00037402344
0.15801964	0.023295663	0.00037191461
0.15815113	0.023590048	0.00037282843
0.15828262	0.023879545	0.00037433475
0.15841411	0.023609801	0.00037310935
0.15854560	0.023177844	0.00037138415
0.15867708	0.023164762	0.00036810549
0.15880857	0.024023270	0.00037687325
0.15894006	0.023655543	0.00037243484
0.15907155	0.023398486	0.00037096923
0.15920304	0.023400246	0.00037163422
0.15933453	0.024225453	0.00037477939
0.15946602	0.023286793	0.00037014895
0.15959751	0.023629474	0.00037216198
0.15972899	0.024214186	0.00037626245
0.15986048	0.023761076	0.00037382638
0.15999197	0.023454472	0.00037001069
0.16012346	0.023067438	0.00036886015
0.16025495	0.023105822	0.00036953225
0.16038644	0.023435753	0.00036977971
0.16051793	0.023449528	0.00037133471
0.16064942	0.023375205	0.00036889260
0.16078090	0.022884536	0.00036734471
0.16091239	0.023574505	0.00037091032
0.16104388	0.022910648	0.00036533377
0.16117537	0.023698707	0.00037200925
0.16130686	0.023035615	0.00036655875
0.16143835	0.023651223	0.00037024965
0.16156984	0.023817088	0.00037307599
0.16170133	0.023537705	0.00036832330
0.16183281	0.024246196	0.00037562045
0.16196430	0.023705268	0.00036947780
0.16209579	0.023360468	0.00036742695
0.16222728	0.023334070	0.00036958807
0.16235877	0.023779758	0.00036927789
0.16249026	0.023652727	0.00036978926
0.16262175	0.023598863	0.00036982592
0.16275323	0.024308037	0.00037338385
0.16288472	0.023448694	0.00036817362
0.16301621	0.023491799	0.00036687914
0.16314770	0.023799639	0.00037095329
0.16327919	0.022830007	0.00036337136
0.16341068	0.023452251	0.00036779559
0.16354217	0.023559775	0.00036748258
0.16367366	0.023872315	0.00037094611
0.16380514	0.023584002	0.00036852216
0.16393663	0.022670406	0.00036230265
0.16406812	0.023850161	0.00036718503
0.16419961	0.023341185	0.00036718766
0.16433110	0.022651399	0.00036156507
0.16446259	0.023879208	0.00036950794
0.16459408	0.023383586	0.00036645354
0.16472557	0.023752751	0.00036639452
0.16485705	0.023766747	0.00036871516
0.16498854	0.022803251	0.00036256064
0.16512003	0.023578280	0.00036708094
0.16525152	0.023481959	0.00036791737
0.16538301	0.024082250	0.00036981190
0.16551450	0.023275844	0.00036628436
0.16564599	0.024336232	0.00037138980
0.16577747	0.023342914	0.00036552907
0.16590896	0.023802923	0.00036821533
0.16604045	0.023482828	0.00036460942
0.16617194	0.023914933	0.00036798838
0.16630343	0.023693491	0.00036613732
0.16643492	0.023591166	0.00036539348
0.16656641	0.024249753	0.00037048208
0.16669790	0.024054878	0.00036688168
0.16682938	0.023526313	0.00036595669
0.16696087	0.023244920	0.00036411286
0.16709236	0.023076215	0.00036165609
0.16722385	0.023468592	0.00036528387
0.16735534	0.023587787	0.00036420752
0.16748683	0.023997145	0.00036821680
0.16761832	0.023688522	0.00036614693
0.16774981	0.023761335	0.00036391009
0.16788129	0.023858160	0.00036767345
0.16801278	0.023757058	0.00036446501
0.16814427	0.024221650	0.00036932659
0.16827576	0.022979034	0.00036097628
0.16840725	0.023415801	0.00036207917
0.16853874	0.024148038	0.00036780533
0.16867023	0.023997418	0.00036509098
0.16880171	0.023299674	0.00036361812
0.16893320	0.023267018	0.00036276729
0.16906469	0.023613026	0.00036139879
0.16919618	0.023782127	0.00036625479
0.16932767	0.023578447	0.00036241524
0.16945916	0.023424693	0.00036318352
0.16959065	0.023447201	0.00036410610
0.16972214	0.023498174	0.00036161864
0.16985362	0.024030481	0.00036645406
0.16998511	0.023280132	0.00035995677
0.17011660	0.023384432	0.00036197512
0.17024809	0.023180269	0.00036030821
0.17037958	0.023393373	0.00035980713
0.17051107	0.022884889	0.00036017108
0.17064256	0.023673960	0.00036314800
0.17077405	0.023464377	0.00036019956
0.17090553	0.023242849	0.00035997904
0.17103702	0.023997947	0.00036425516
0.17116851	0.023418331	0.00036021524
0.17130000	0.023908439	0.00036379599
0.17143149	0.023570807	0.00036126450
0.17156298	0.023916791	0.00036495680
0.17169447	0.023683639	0.00036050697
0.17182595	0.023143052	0.00035904845
0.17195744	0.023290567	0.00036024904
0.17208893	0.023343449	0.00035743245
0.17222042	0.023682794	0.00036108723
0.17235191	0.023472933	0.00035997402
0.17248340	0.023273699	0.00035813540
0.17261489	0.024052547	0.00036374928
0.17274638	0.023928483	0.00036099714
0.17287786	0.023059352	0.00035796599
0.17300935	0.023175162	0.00035719284
0.17314084	0.023127994	0.00035764688
0.17327233	0.023600283	0.00035883887
0.17340382	0.023837841	0.00036054120
0.17353531	0.023676114	0.00036048097
0.17366680	0.023740608	0.00035941095
0.17379829	0.023162716	0.00035688888
0.17392977	0.023181566	0.00035835659
0.17406126	0.023188385	0.00035748871
0.17419275	0.023387247	0.00035824046
0.17432424	0.022881673	0.00035519323
0.17445573	0.024147577	0.00036147144
0.17458722	0.023488513	0.00035977107
0.17471871	0.023249552	0.00035634353
0.17485019	0.023312829	0.00035785780
0.17498168	0.023347433	0.00035697759
0.17511317	0.023095374	0.00035575952
0.17524466	0.023953790	0.00036218954
0.17537615	0.023540648	0.00035730311
0.17550764	0.023564949	0.00035744379
0.17563913	0.023823245	0.00035877302
0.17577062	0.023299168	0.00035538473
0.17590210	0.023777035	0.00035902639
0.17603359	0.023372498	0.00035535575
0.17616508	0.023577068	0.00035850034
0.17629657	0.023241339	0.00035662780
0.17642806	0.023899704	0.00035750244
0.17655955	0.023831774	0.00035860808
0.17669104	0.024227606	0.00036095006
0.17682253	0.023729248	0.00035664659
0.17695401	0.023081426	0.00035589663
0.17708550	0.023346719	0.00035436973
0.17721699	0.023975587	0.00035907731
0.17734848	0.023176053	0.00035443054
0.17747997	0.023604337	0.00035720649
0.17761146	0.023350780	0.00035713327
0.17774295	0.023793304	0.00035533166
0.17787443	0.023991943	0.00035914552
0.17800592	0.023077579	0.00035334003
0.17813741	0.023522090	0.00035516670
0.17826890	0.023016448	0.00035351514
0.17840039	0.024129882	0.00035794508
0.17853188	0.023278021	0.00035467523
0.17866337	0.024001857	0.00035719845
0.17879486	0.023951826	0.00035763149
0.17892634	0.023317290	0.00035565377
0.17905783	0.023373369	0.00035350397
0.17918932	0.024163740	0.00035993323
0.17932081	0.023808026	0.00035616161
0.17945230	0.023743415	0.00035596439
0.17958379	0.023420054	0.00035424632
0.17971528	0.023998058	0.00035708574
0.17984677	0.023207179	0.00035187298
0.17997825	0.023665652	0.00035537627
0.18010974	0.023517431	0.00035330543
0.18024123	0.023139551	0.00035193475
0.18037272	0.023436606	0.00035219696
0.18050421	0.023082103	0.00035787485
0.18063570	0.023573984	0.00036492994
0.18076719	0.023153446	0.00036149486
0.18089867	0.022557121	0.00036324816
0.18103016	0.023569525	0.00036925237
0.18116165	0.023968853	0.00037469246
0.18129314	0.023635750	0.00037380285
0.18142463	0.023707224	0.00037420474
0.18155612	0.023429166	0.00037570120
0.18168761	0.024081507	0.00037867464
0.18181910	0.023858014	0.00037994493
0.18195058	0.023368088	0.00037843978
0.18208207	0.023374197	0.00037803915
0.18221356	0.023446547	0.00038147917
0.18234505	0.024112430	0.00038458295
0.18247654	0.023120506	0.00038115218
0.18260803	0.023326304	0.00038392368
0.18273952	0.022620127	0.00037946529
0.18287101	0.023913742	0.00038855069
0.18300249	0.022707127	0.00038174364
0.18313398	0.023420013	0.00038628544
0.18326547	0.023063869	0.00038605651
0.18339696	0.023785349	0.00039076758
0.18352845	0.023070203	0.00038703337
0.18365994	0.023424005	0.00039132687
0.18379143	0.022852049	0.00038612708
0.18392292	0.023604065	0.00039406546
0.18405440	0.023346615	0.00039225351
0.18418589	0.023392527	0.00039377810
0.18431738	0.023296862	0.00039379449
0.18444887	0.022620822	0.00038851646
0.18458036	0.022991449	0.00039309004
0.18471185	0.023094201	0.00039424921
0.18484334	0.023758297	0.00039971686
0.18497482	0.023454606	0.00039813837
0.18510631	0.024018820	0.00040067152
0.18523780	0.023522284	0.00040238798
0.18536929	0.023724776	0.00039572628
0.18550078	0.022801627	0.00038425325
0.18563227	0.023994227	0.00039173549
0.18576376	0.023094271	0.00037839960
0.18589525	0.023592409	0.00038538098
0.18602673	0.022654036	0.00037679734
0.18615822	0.022732358	0.00037646743
0.18628971	0.023997697	0.00038261721
0.18642120	0.024384252	0.00038290298
0.18655269	0.023609421	0.00037839284
0.18668418	0.023498579	0.00037410812
0.18681567	0.023661555	0.00037507942
0.18694716	0.023654461	0.00037479792
0.18707864	0.023277067	0.00036855102
0.18721013	0.023528468	0.00037283903
0.18734162	0.023893485	0.00037319341
0.18747311	0.023798876	0.00037055711
0.18760460	0.022913730	0.00036799530
0.18773609	0.023267249	0.00036501292
0.18786758	0.023732543	0.00036924110
0.18799906	0.023390144	0.00036793760
0.18813055	0.023636107	0.00036567724
0.18826204	0.022678747	0.00036054199
0.18839353	0.023095408	0.00036043332
0.18852502	0.023293679	0.00036362458
0.18865651	0.023172099	0.00036270977
0.18878800	0.023345954	0.00035956779
0.18891949	0.023582939	0.00036261362
0.18905097	0.023525685	0.00036018662
0.18918246	0.023753404	0.00036361658
0.18931395	0.023631486	0.00036293218
0.18944544	0.023602681	0.00035884374
0.18957693	0.023091167	0.00035743005
0.18970842	0.022683253	0.00035280909
0.18983991	0.023990446	0.00036196731
0.18997140	0.023741129	0.00036086452
0.19010288	0.023347997	0.00035428614
0.19023437	0.023694722	0.00035883598
0.19036586	0.023415783	0.00035664035
0.19049735	0.022947602	0.00035199473
0.19062884	0.023908792	0.00035809333
0.19076033	0.023663465	0.00035423555
0.19089182	0.023473579	0.00035450829
0.19102330	0.023673182	0.00035491800
0.19115479	0.023211546	0.00035229220
0.19128628	0.023474401	0.00035369207
0.19141777	0.023545576	0.00035298740
0.19154926	0.023808446	0.00035474366
0.19168075	0.023558759	0.00035335928
0.19181224	0.023144842	0.00035157967
0.19194373	0.023983434	0.00035602801
0.19207521	0.023491861	0.00035144874
0.19220670	0.022593968	0.00034669138
0.19233819	0.023333870	0.00035103739
0.19246968	0.023867360	0.00035366055
0.19260117	0.023509285	0.00035322789
0.19273266	0.023529127	0.00035182110
0.19286415	0.023138193	0.00034882010
0.19299564	0.022832810	0.00034822514
0.19312712	0.023567835	0.00035046416
0.19325861	0.023716857	0.00035353049
0.19339010	0.024218514	0.00035427088
0.19352159	0.024080031	0.00035392882
0.19365308	0.023698946	0.00035316323
0.19378457	0.023968617	0.00035303071
0.19391606	0.023462297	0.00035099641
0.19404754	0.023511926	0.00035060062
0.19417903	0.023966345	0.00035307242
0.19431052	0.023849832	0.00035295398
0.19444201	0.023896279	0.00035262864
0.19457350	0.023572781	0.00034928527
0.19470499	0.023593138	0.00034991303
0.19483648	0.023242443	0.00034830977
0.19496797	0.023651435	0.00035090207
0.19509945	0.023445635	0.00034886926
0.19523094	0.023141293	0.00034745642
0.19536243	0.023232623	0.00034605466
0.19549392	0.023552768	0.00034845014
0.19562541	0.023156944	0.00034655941
0.19575690	0.023161789	0.00034597149
0.19588839	0.023521307	0.00034727574
0.19601988	0.023207341	0.00034620747
0.19615136	0.023324228	0.00034706439
0.19628285	0.023020188	0.00034699649
0.19641434	0.023330480	0.00034667276
0.19654583	0.023452395	0.00034744554
0.19667732	0.023098757	0.00034392049
0.19680881	0.023323366	0.00034644279
0.19694030	0.023871047	0.00034884528
0.19707178	0.023650522	0.00034694558
0.19720327	0.022925815	0.00034371541
0.19733476	0.023206756	0.00034479951
0.19746625	0.023932010	0.00034940022
0.19759774	0.023241107	0.00034629638
0.19772923	0.023666985	0.00034707718
0.19786072	0.022924519	0.00034355749
0.19799221	0.023298352	0.00034575617
0.19812369	0.023336633	0.00034340557
0.19825518	0.023076497	0.00034406110
0.19838667	0.023141302	0.00034249578
0.19851816	0.023788844	0.00034733042
0.19864965	0.023797620	0.00034749023
0.19878114	0.023486109	0.00034530421
0.19891263	0.023672778	0.00034753010
0.19904412	0.023563016	0.00034555666
0.19917560	0.023150296	0.00034325388
0.19930709	0.023397576	0.00034549570
0.19943858	0.023608964	0.00034395953
0.19957007	0.023651284	0.00034628835
0.19970156	0.023564686	0.00034559042
0.19983305	0.023108426	0.00034155260
0.19996454	0.023504991	0.00034474391
0.20009602	0.023768296	0.00034599561
0.20022751	0.022770846	0.00034051324
0.20035900	0.023432198	0.00034420874
0.20049049	0.022791788	0.00034002802
0.20062198	0.022994145	0.00034244745
0.20075347	0.023295042	0.00034250058
0.20088496	0.024111961	0.00034790067
0.20101645	0.023440152	0.00034343249
0.20114793	0.023446257	0.00034263682
0.20127942	0.023393092	0.00034268549
0.20141091	0.023399555	0.00034232856
0.20154240	0.023374633	0.00034387631
0.20167389	0.023432626	0.00034340582
0.20180538	0.023180705	0.00034045807
0.20193687	0.023007586	0.00034116700
0.20206836	0.023054572	0.00033944198
0.20219984	0.023301776	0.00034188455
0.20233133	0.023490791	0.00034413000
0.20246282	0.023816680	0.00034284726
0.20259431	0.022731011	0.00033836047
0.20272580	0.023371189	0.00034071197
0.20285729	0.023547297	0.00034148106
0.20298878	0.023939679	0.00034570302
0.20312027	0.023923312	0.00034137786
0.20325175	0.023385768	0.00034086337
0.20338324	0.022982591	0.00033685541
0.20351473	0.023322712	0.00034099363
0.20364622	0.023340849	0.00034086629
0.20377771	0.023752521	0.00034174685
0.20390920	0.022731897	0.00033769536
0.20404069	0.023422796	0.00034003016
0.20417217	0.022932329	0.00033856065
0.20430366	0.023440352	0.00034200791
0.20443515	0.023047017	0.00033608590
0.20456664	0.023620499	0.00034051901
0.20469813	0.023385098	0.00034006243
0.20482962	0.023198465	0.00033865158
0.20496111	0.023214840	0.00033839172
0.20509260	0.023822519	0.00034156154
0.20522408	0.023639809	0.00034052184
0.20535557	0.023855057	0.00034221698
0.20548706	0.023718227	0.00034013039
0.20561855	0.023716861	0.00034130984
0.20575004	0.023201238	0.00033655998
0.20588153	0.023025077	0.00033682604
0.20601302	0.023525626	0.00034049570
0.20614451	0.022971427	0.00033470057
0.20627599	0.023498196	0.00033917222
0.20640748	0.023299918	0.00033671189
0.20653897	0.023695461	0.00034013282
0.20667046	0.023649115	0.00033992541
0.20680195	0.023002874	0.00033451313
0.20693344	0.022905518	0.00033550542
0.20706493	0.022939328	0.00033572649
0.20719641	0.023340649	0.00033741274
0.20732790	0.023046460	0.00033738468
0.20745939	0.022928286	0.00033350192
0.20759088	0.023045328	0.00033607493
0.20772237	0.023268222	0.00033624051
0.20785386	0.023801523	0.00033929078
0.20798535	0.023291277	0.00033911659
0.20811684	0.023681206	0.00033899159
0.20824832	0.023407193	0.00033778954
0.20837981	0.023621754	0.00033964809
0.20851130	0.023963015	0.00034075601
0.20864279	0.023564576	0.00033954486
0.20877428	0.022962778	0.00033280277
0.20890577	0.023351885	0.00033546597
0.20903726	0.023609576	0.00033720637
0.20916875	0.022852588	0.00033318067
0.20930023	0.023365711	0.00033782355
0.20943172	0.023559480	0.00033656481
0.20956321	0.022767530	0.00033202097
0.20969470	0.022864786	0.00033320909
0.20982619	0.022875852	0.00033376352
0.20995768	0.023772869	0.00033850543
0.21008917	0.023131069	0.00033296168
0.21022065	0.022585341	0.00033093971
0.21035214	0.023268650	0.00033551658
0.21048363	0.022658431	0.00033041125
0.21061512	0.023545148	0.00033720994
0.21074661	0.023172080	0.00033321726
0.21087810	0.023292485	0.00033326268
0.21100959	0.023139027	0.00033475588
0.21114108	0.023348108	0.00033371616
0.21127256	0.023003472	0.00033388823
0.21140405	0.023795346	0.00033589863
0.21153554	0.023160202	0.00033386109
0.21166703	0.023226595	0.00033500254
0.21179852	0.023610739	0.00033532931
0.21193001	0.023318795	0.00033447650
0.21206150	0.023407691	0.00033338203
0.21219299	0.023123213	0.00033253547
0.21232447	0.023096833	0.00033427204
0.21245596	0.022769337	0.00033023239
0.21258745	0.023646024	0.00033675252
0.21271894	0.022602049	0.00032921273
0.21285043	0.023596217	0.00033516018
0.21298192	0.022871308	0.00033348303
0.21311341	0.023415365	0.00033284604
0.21324489	0.022974352	0.00033177612
0.21337638	0.023053987	0.00033030552
0.21350787	0.023286759	0.00033329448
0.21363936	0.022777449	0.00033191989
0.21377085	0.023087145	0.00033080107
0.21390234	0.023220221	0.00033435531
0.21403383	0.023579883	0.00033370852
0.21416532	0.023847229	0.00033604215
0.21429680	0.024253193	0.00033852939
0.21442829	0.023786089	0.00033510047
0.21455978	0.023194578	0.00033091570
0.21469127	0.023426872	0.00033229469
0.21482276	0.023606952	0.00033418869
0.21495425	0.023097238	0.00033114320
0.21508574	0.022847350	0.00032911173
0.21521723	0.022668530	0.00032757064
0.21534871	0.023589371	0.00033431351
0.21548020	0.023293045	0.00032929655
0.21561169	0.022999021	0.00032941319
0.21574318	0.023291553	0.00033306343
0.21587467	0.023351902	0.00033112806
0.21600616	0.023805719	0.00033473129
0.21613765	0.023375895	0.00033049091
0.21626913	0.023202419	0.00033099625
0.21640062	0.023550652	0.00033312151
0.21653211	0.023250237	0.00033098304
0.21666360	0.022580102	0.00032625486
0.21679509	0.023146214	0.00032899357
0.21692658	0.022709258	0.00032878891
0.21705807	0.022859865	0.00032805712
0.21718956	0.022800947	0.00032695554
0.21732104	0.024159212	0.00033625454
0.21745253	0.023577054	0.00033136262
0.21758402	0.023362611	0.00033133385
0.21771551	0.023156159	0.00032871197
0.21784700	0.023818139	0.00033237611
0.21797849	0.023684147	0.00033211855
0.21810998	0.023349836	0.00032981480
0.21824147	0.023436818	0.00033039343
0.21837295	0.022994867	0.00032927264
0.21850444	0.022915542	0.00032496152
0.21863593	0.022391306	0.00032504037
0.21876742	0.023670623	0.00033009513
0.21889891	0.023151467	0.00032924862
0.21903040	0.023200659	0.00032977759
0.21916189	0.023705450	0.00032992992
0.21929337	0.023314538	0.00032984726
0.21942486	0.023073835	0.00032670367
0.21955635	0.022931791	0.00032748004
0.21968784	0.023727245	0.00033153949
0.21981933	0.023568031	0.00032811211
0.21995082	0.023818896	0.00033120512
0.22008231	0.023466463	0.00032857069
0.22021380	0.023569317	0.00033037932
0.22034528	0.023034209	0.00032718228
0.22047677	0.023381640	0.00032568619
0.22060826	0.023001849	0.00032701473
0.22073975	0.023568061	0.00032854227
0.22087124	0.022902211	0.00032648392
0.22100273	0.023063198	0.00032653249
0.22113422	0.023678838	0.00032838731
0.22126571	0.023160771	0.00032742408
0.22139719	0.023327740	0.00032707029
0.22152868	0.023906511	0.00033053761
0.22166017	0.023521801	0.00032986403
0.22179166	0.023322061	0.00032607570
0.22192315	0.023779138	0.00033100954
0.22205464	0.023146274	0.00032650642
0.22218613	0.023103049	0.00032613022
0.22231761	0.023165719	0.00032525670
0.22244910	0.023425022	0.00032777447
0.22258059	0.023458763	0.00032766519
0.22271208	0.023607661	0.00032850457
0.22284357	0.023418832	0.00032663765
0.22297506	0.023150832	0.00032604473
0.22310655	0.023034693	0.00032396934
0.22323804	0.023249770	0.00032725373
0.22336952	0.023354051	0.00032793526
0.22350101	0.023497265	0.00032609183
0.22363250	0.023356840	0.00032689084
0.22376399	0.023408914	0.00032582833
0.22389548	0.023086516	0.00032514638
0.22402697	0.022546969	0.00032298038
0.22415846	0.022912156	0.00032356576
0.22428995	0.022876993	0.00032358891
0.22442143	0.022986844	0.00032274820
0.22455292	0.022974164	0.00032324095
0.22468441	0.023224309	0.00032616833
0.22481590	0.022601046	0.00032152939
0.22494739	0.023049303	0.00032284086
0.22507888	0.023480276	0.00032602417
0.22521037	0.023659467	0.00032645045
0.22534186	0.023549859	0.00032727856
0.22547334	0.023084407	0.00032393088
0.22560483	0.023192812	0.00032245165
0.22573632	0.022566415	0.00032131479
0.22586781	0.022878445	0.00032243197
0.22599930	0.022969720	0.00032366245
0.22613079	0.023004974	0.00032139150
0.22626228	0.023218238	0.00032421503
0.22639376	0.022971912	0.00032275247
0.22652525	0.023346774	0.00032431832
0.22665674	0.022995891	0.00032367758
0.22678823	0.022647678	0.00031950147
0.22691972	0.023425513	0.00032429394
0.22705121	0.022730155	0.00031984545
0.22718270	0.023856623	0.00032729640
0.22731419	0.023526757	0.00032600986
0.22744567	0.022543409	0.00031965708
0.22757716	0.022803731	0.00031959765
0.22770865	0.022751531	0.00032103646
0.22784014	0.023436231	0.00032344392
0.22797163	0.023478393	0.00032458485
0.22810312	0.022953378	0.00032050859
0.22823461	0.023573114	0.00032456708
0.22836610	0.023414927	0.00032426685
0.22849758	0.023249334	0.00032160114
0.22862907	0.023284754	0.00032308532
0.22876056	0.023269441	0.00032151662
0.22889205	0.023681932	0.00032509039
0.22902354	0.023553004	0.00032467505
0.22915503	0.023453744	0.00032216479
0.22928652	0.022697488	0.00031957705
0.22941800	0.023512354	0.00032309341
0.22954949	0.023294518	0.00032233078
0.22968098	0.023409540	0.00032243605
0.22981247	0.022707566	0.00031836631
0.22994396	0.023198223	0.00032276944
0.23007545	0.022726590	0.00032252765
0.23020694	0.022822448	0.00032607635
0.23033843	0.023233812	0.00033195915
0.23046991	0.022570814	0.00033000700
0.23060140	0.022991654	0.00033347140
0.23073289	0.023067129	0.00033415029
0.23086438	0.023052365	0.00033454752
0.23099587	0.023009317	0.00033931317
0.23112736	0.023129186	0.00033816964
0.23125885	0.023242097	0.00034182123
0.23139034	0.023118683	0.00034001509
0.23152182	0.023801883	0.00034639964
0.23165331	0.023157550	0.00034473991
0.23178480	0.023105349	0.00034401964
0.23191629	0.022971382	0.00034414314
0.23204778	0.022933585	0.00034422496
0.23217927	0.022838476	0.00034384943
0.23231076	0.023631420	0.00035169073
0.23244224	0.023265819	0.00034802810
0.23257373	0.022836959	0.00034693651
0.23270522	0.023842016	0.00035405117
0.23283671	0.022963662	0.00034688237
0.23296820	0.023198389	0.00034985940
0.23309969	0.022653992	0.00034505936
0.23323118	0.023497420	0.00034991188
0.23336267	0.023134914	0.00035052372
0.23349415	0.023927541	0.00035197573
0.23362564	0.023115044	0.00035010126
0.23375713	0.023595919	0.00035316793
0.23388862	0.023668947	0.00035226653
0.23402011	0.022823890	0.00034883575
0.23415160	0.022714308	0.00034607933
0.23428309	0.023627311	0.00035350999
0.23441458	0.023381052	0.00035146708
0.23454606	0.022643346	0.00034892616
0.23467755	0.023512701	0.00035246611
0.23480904	0.022381122	0.00034668017
0.23494053	0.023285459	0.00035296401
0.23507202	0.023070328	0.00035220361
0.23520351	0.022796231	0.00035015528
0.23533500	0.023827102	0.00035627676
0.23546648	0.023104932	0.00035158621
0.23559797	0.022683545	0.00035073646
0.23572946	0.023044114	0.00035228335
0.23586095	0.022985760	0.00035314256
0.23599244	0.023225254	0.00035472692
0.23612393	0.023008672	0.00035136013
0.23625542	0.023444866	0.00035645629
0.23638691	0.022601012	0.00035116419
0.23651839	0.022756500	0.00034960039
0.23664988	0.023290812	0.00035484198
0.23678137	0.022514048	0.00035122796
0.23691286	0.022958780	0.00035445046
0.23704435	0.023091882	0.00035470555
0.23717584	0.022818146	0.00035116430
0.23730733	0.023500696	0.00035888443
0.23743882	0.023546417	0.00035747835
0.23757030	0.022757202	0.00035369101
0.23770179	0.023759309	0.00036098239
0.23783328	0.022657234	0.00035010009
0.23796477	0.023713211	0.00035913546
0.23809626	0.022869898	0.00035437545
0.23822775	0.022533840	0.00035193776
0.23835924	0.022792082	0.00035631238
0.23849072	0.023475744	0.00035759119
0.23862221	0.023067060	0.00035638136
0.23875370	0.023116361	0.00035658236
0.23888519	0.022894597	0.00035657011
0.23901668	0.023497997	0.00036229813
0.23914817	0.023068663	0.00035461440
0.23927966	0.022905516	0.00035774300
0.23941115	0.022966967	0.00035664865
0.23954263	0.023221766	0.00035944853
0.23967412	0.023537372	0.00036226435
0.23980561	0.022706020	0.00035367959
0.23993710	0.023407809	0.00036215903
0.24006859	0.022760790	0.00035661190
0.24020008	0.022669664	0.00035676163
0.24033157	0.022830862	0.00035647966
0.24046306	0.022798214	0.00035616293
0.24059454	0.023363671	0.00036085474
0.24072603	0.022570122	0.00035599112
0.24085752	0.022691125	0.00035730358
0.24098901	0.022945465	0.00036178996
0.24112050	0.023318073	0.00036014965
0.24125199	0.023611944	0.00036267582
0.24138348	0.023001915	0.00035978055
0.24151496	0.023267067	0.00036035754
0.24164645	0.023136765	0.00036095832
0.24177794	0.023951191	0.00036334899
0.24190943	0.023321363	0.00036271346
0.24204092	0.023101306	0.00036032071
0.24217241	0.023332074	0.00036132419
0.24230390	0.023590810	0.00036407556
0.24243539	0.023308577	0.00036100627
0.24256687	0.023828041	0.00036525491
0.24269836	0.022980510	0.00036091053
0.24282985	0.023276577	0.00036154974
0.24296134	0.023353883	0.00036300003
0.24309283	0.022887660	0.00035967584
0.24322432	0.023800962	0.00036592247
0.24335581	0.023844237	0.00036799923
0.24348730	0.022187378	0.00035590128
0.24361878	0.023814704	0.00036578815
0.24375027	0.023105302	0.00036161120
0.24388176	0.023074404	0.00036115546
0.24401325	0.023464539	0.00036582671
0.24414474	0.023482451	0.00036231544
0.24427623	0.023443620	0.00036508393
0.24440772	0.024083543	0.00036931298
0.24453920	0.023434166	0.00036479028
0.24467069	0.023164212	0.00036426243
0.24480218	0.023190518	0.00036225967
0.24493367	0.023574454	0.00036453038
0.24506516	0.023426517	0.00036449200
0.24519665	0.023590575	0.00036625142
0.24532814	0.023076872	0.00036491885
0.24545963	0.022754174	0.00036025904
0.24559111	0.023294364	0.00036462905
0.24572260	0.023180783	0.00036421699
0.24585409	0.022892590	0.00036204970
0.24598558	0.023185825	0.00036404137
0.24611707	0.023193120	0.00036381853
0.24624856	0.023694329	0.00036640500
0.24638005	0.023077511	0.00036421226
0.24651154	0.023512726	0.00036524325
0.24664302	0.022809850	0.00036521893
0.24677451	0.023113953	0.00036399838
0.24690600	0.023087135	0.00036522217
0.24703749	0.022946246	0.00036542323
0.24716898	0.023461344	0.00036450189
0.24730047	0.023322222	0.00036761130
0.24743196	0.023164010	0.00036466944
0.24756345	0.022762793	0.00036257154
0.24769493	0.022857780	0.00036435301
0.24782642	0.023870485	0.00036837771
0.24795791	0.023265813	0.00036665325
0.24808940	0.023041177	0.00036416800
0.24822089	0.022890226	0.00036309522
0.24835238	0.023558998	0.00036931237
0.24848387	0.022793725	0.00036326681
0.24861535	0.022755144	0.00036519377
0.24874684	0.023159388	0.00036547251
0.24887833	0.023050988	0.00036410923
0.24900982	0.023558965	0.00037036013
0.24914131	0.024126900	0.00037299824
0.24927280	0.023080272	0.00036695010
0.24940429	0.022955618	0.00036496824
0.24953578	0.022800342	0.00036399575
0.24966726	0.023451929	0.00037090897
0.24979875	0.022999428	0.00036402420
0.24993024	0.023033552	0.00036813343
0.25006173	0.023410472	0.00036667706
0.25019322	0.022778305	0.00036419069
0.25032471	0.023584486	0.00037149923
0.25045620	0.022252891	0.00036013425
0.25058769	0.023680039	0.00037114470
0.25071917	0.023500389	0.00036870938
0.25085066	0.023540369	0.00036921290
0.25098215	0.023223567	0.00036887812
0.25111364	0.023204190	0.00036682948
0.25124513	0.022644115	0.00036668261
0.25137662	0.022996491	0.00036755320
0.25150811	0.023059782	0.00036723668
0.25163959	0.023146378	0.00036824758
0.25177108	0.022706682	0.00036455699
0.25190257	0.023072177	0.00036768357
0.25203406	0.023264149	0.00036927266
0.25216555	0.023741948	0.00037146093
0.25229704	0.023210720	0.00036926436
0.25242853	0.023180409	0.00036878654
0.25256002	0.023416095	0.00037087781
0.25269150	0.023125029	0.00036905147
0.25282299	0.024116872	0.00037342645
0.25295448	0.022714815	0.00036805602
0.25308597	0.022569583	0.00036246030
0.25321746	0.023486887	0.00037127114
0.25334895	0.022925635	0.00036779079
0.25348044	0.022898556	0.00036730008
0.25361193	0.023262855	0.00037060448
0.25374341	0.023230070	0.00036865986
0.25387490	0.023255578	0.00036820831
0.25400639	0.023045721	0.00037489036
0.25413788	0.023534948	0.00038197527
0.25426937	0.023140728	0.00038383590
0.25440086	0.023079213	0.00038655286
0.25453235	0.023088561	0.00038916986
0.25466383	0.022865335	0.00039138058
0.25479532	0.023363010	0.00039436959
0.25492681	0.023454365	0.00039863089
0.25505830	0.023560568	0.00040048331
0.25518979	0.023207732	0.00040015065
0.25532128	0.023748770	0.00040640350
0.25545277	0.023839555	0.00040975782
0.25558426	0.022482651	0.00039986271
0.25571574	0.022951335	0.00040411822
0.25584723	0.023227539	0.00040934449
0.25597872	0.023082653	0.00040908555
0.25611021	0.023288251	0.00041215027
0.25624170	0.022727808	0.00040910507
0.25637319	0.022935386	0.00041634695
0.25650468	0.022863943	0.00041424578
0.25663617	0.023236995	0.00042066161
0.25676765	0.022709617	0.00041740461
0.25689914	0.023525075	0.00042405959
0.25703063	0.023329849	0.00042712209
0.25716212	0.022882745	0.00042246619
0.25729361	0.022360027	0.00042119449
0.25742510	0.023328328	0.00042877618
0.25755659	0.022370721	0.00042567884
0.25768807	0.022374384	0.00042647432
0.25781956	0.022240948	0.00042608827
0.25795105	0.023511970	0.00043648536
0.25808254	0.023765831	0.00044508576
0.25821403	0.022954848	0.00043580313
0.25834552	0.023547843	0.00044218799
0.25847701	0.023353792	0.00043858036
0.25860850	0.022998288	0.00043946397
0.25873998	0.022840821	0.00043832388
0.25887147	0.022700856	0.00043931046
0.25900296	0.023281378	0.00044403046
0.25913445	0.023487590	0.00044371232
0.25926594	0.024172586	0.00044910895
0.25939743	0.023018251	0.00044450703
0.25952892	0.022812064	0.00044173917
0.25966041	0.023773685	0.00045322414
0.25979189	0.023658875	0.00044757407
0.25992338	0.023674755	0.00045244821
0.26005487	0.023347407	0.00045202403
0.26018636	0.023116260	0.00045017240
0.26031785	0.022771414	0.00044795284
0.26044934	0.023037728	0.00045033453
0.26058083	0.023861742	0.00045416524
0.26071231	0.023083694	0.00045105152
0.26084380	0.022147889	0.00044447280
0.26097529	0.022936741	0.00045389828
0.26110678	0.023382745	0.00045530526
0.26123827	0.023332405	0.00045717813
0.26136976	0.023066414	0.00045488411
0.26150125	0.023212286	0.00045679494
0.26163274	0.022783837	0.00045341904
0.26176422	0.023196849	0.00045555353
0.26189571	0.023166595	0.00045987135
0.26202720	0.023310690	0.00045969227
0.26215869	0.023562690	0.00046278786
0.26229018	0.023150348	0.00046108195
0.26242167	0.023059298	0.00046039374
0.26255316	0.024010693	0.00046728992
0.26268465	0.023126822	0.00046439875
0.26281613	0.022682513	0.00045827524
0.26294762	0.021867014	0.00045304958
0.26307911	0.022828208	0.00046036554
0.26321060	0.023240645	0.00046655340
0.26334209	0.023031081	0.00046797282
0.26347358	0.022828199	0.00046318644
0.26360507	0.023737066	0.00047143427
0.26373655	0.023571869	0.00047015547
0.26386804	0.023160561	0.00047005622
0.26399953	0.022946561	0.00047087413
0.26413102	0.023865216	0.00047448482
0.26426251	0.023298250	0.00047215334
0.26439400	0.022991173	0.00047011139
0.26452549	0.023621722	0.00047831452
0.26465698	0.023198217	0.00047747648
0.26478846	0.023163516	0.00047051441
0.26491995	0.023124241	0.00047896085
0.26505144	0.022951925	0.00047083228
0.26518293	0.023537236	0.00047789944
0.26531442	0.022862373	0.00047735586
0.26544591	0.023204779	0.00047687215
[truncated: 567 more rows]
