# Supplementary material for: Invariant surface glycoprotein 65 of Trypanosoma brucei is a complement C3 receptor
Source: Nat Commun. 2022 Aug 29;13:5085. doi: 10.1038/s41467-022-32728-9 (PMC9424271; doi:10.1038/s41467-022-32728-9)
Supplement: Supplementary file 4 — supplementary data 2 [file 41467_2022_32728_MOESM4_ESM.zip › b21-414646_00029.dat]

0.0026000000	39.733168	0.13709898
0.0027314887	28.768268	0.10715721
0.0028629774	22.215917	0.090040444
0.0029944661	17.169726	0.075967776
0.0031259548	12.374372	0.059264533
0.0032574435	10.850622	0.057443676
0.0033889322	8.7859140	0.048863447
0.0035204209	11.508519	0.048691532
0.0036519096	12.259562	0.046634873
0.0037833983	9.9277755	0.039566081
0.0039148870	8.1928126	0.034681387
0.0040463757	6.7211031	0.030220103
0.0041778644	5.4835025	0.025584488
0.0043093531	4.5717842	0.022936174
0.0044408418	3.8439132	0.020227200
0.0045723305	3.1122564	0.018200641
0.0047038192	2.8791972	0.016754817
0.0048353079	2.4550957	0.015019880
0.0049667966	2.2170496	0.014222087
0.0050982853	1.8943567	0.012453982
0.0052297740	1.7230407	0.012032771
0.0053612627	1.5085774	0.010872507
0.0054927514	1.3934760	0.010172442
0.0056242401	1.2521580	0.0096149321
0.0057557288	1.1876427	0.0091045204
0.0058872175	1.0526528	0.0084567477
0.0060187062	1.0108604	0.0082652203
0.0061501949	0.90022067	0.0074710325
0.0062816836	0.88383841	0.0075699512
0.0064131723	0.82168360	0.0071550908
0.0065446610	0.78954085	0.0069133073
0.0066761496	0.74578840	0.0066874078
0.0068076383	0.70621646	0.0063599880
0.0069391270	0.68688258	0.0063731509
0.0070706157	0.65157497	0.0061089927
0.0072021044	0.64143159	0.0059944259
0.0073335931	0.61691718	0.0058531463
0.0074650818	0.58104921	0.0055150750
0.0075965705	0.56114351	0.0054647619
0.0077280592	0.53703040	0.0053239218
0.0078595479	0.50341204	0.0050313539
0.0079910366	0.49034636	0.0049952193
0.0081225253	0.46668072	0.0047337909
0.0082540140	0.45505489	0.0047010405
0.0083855027	0.44669913	0.0046754917
0.0085169914	0.41360751	0.0044070681
0.0086484801	0.40201364	0.0043132624
0.0087799688	0.38246413	0.0041328760
0.0089114575	0.36765298	0.0040734828
0.0090429462	0.36163885	0.0040117759
0.0091744349	0.34035548	0.0038584693
0.0093059236	0.33401060	0.0037773275
0.0094374123	0.31307692	0.0036328239
0.0095689010	0.29932024	0.0034951484
0.0097003897	0.29095056	0.0034735569
0.0098318784	0.27978912	0.0033575769
0.0099633671	0.26353410	0.0032231915
0.010094856	0.26164309	0.0032019797
0.010226345	0.24234394	0.0030084533
0.010357833	0.24778914	0.0031206116
0.010489322	0.22320646	0.0028746444
0.010620811	0.20961724	0.0027657937
0.010752299	0.20425369	0.0027187946
0.010883788	0.19905189	0.0026284493
0.011015277	0.19043830	0.0026176004
0.011146765	0.17520147	0.0024335883
0.011278254	0.17274918	0.0024065004
0.011409743	0.16046252	0.0022960731
0.011541231	0.15811327	0.0022441529
0.011672720	0.15391202	0.0022201413
0.011804209	0.13940266	0.0020325321
0.011935698	0.13486504	0.0019947743
0.012067186	0.13043853	0.0019507586
0.012198675	0.12404212	0.0018401364
0.012330164	0.11791409	0.0017981728
0.012461652	0.11002694	0.0017168669
0.012593141	0.10614873	0.0016491385
0.012724630	0.10146458	0.0016125803
0.012856118	0.098868084	0.0015412429
0.012987607	0.098177566	0.0015538771
0.013119096	0.095231484	0.0014958641
0.013250585	0.088949214	0.0014302062
0.013382073	0.090311090	0.0014466896
0.013513562	0.084232392	0.0013749576
0.013645051	0.085226896	0.0013928623
0.013776539	0.081560709	0.0013559553
0.013908028	0.079981268	0.0013191675
0.014039517	0.074700800	0.0012692130
0.014171005	0.074005146	0.0012543220
0.014302494	0.073889947	0.0012557997
0.014433983	0.073821402	0.0012564496
0.014565472	0.072624161	0.0012213004
0.014696960	0.068823685	0.0011939106
0.014828449	0.067352356	0.0011643581
0.014959938	0.066255781	0.0011618319
0.015091426	0.068161750	0.0011802947
0.015222915	0.062642392	0.0011042597
0.015354404	0.065780344	0.0011366711
0.015485892	0.062118253	0.0010950075
0.015617381	0.060023954	0.0010782279
0.015748870	0.060569174	0.0010843306
0.015880359	0.062593698	0.0010835480
0.016011847	0.060815264	0.0010690625
0.016143336	0.055268972	0.0010093873
0.016274825	0.054113510	0.0010015702
0.016406313	0.053482314	0.00098735212
0.016537802	0.052910412	0.00097528817
0.016669291	0.052350375	0.00096873370
0.016800779	0.054094118	0.00098107462
0.016932268	0.057748048	0.0010076900
0.017063757	0.059171566	0.0010180511
0.017195246	0.059913798	0.0010166172
0.017326734	0.061127814	0.0010259214
0.017458223	0.059628537	0.0010085655
0.017589712	0.056775097	0.00097755174
0.017721200	0.055157258	0.00097000390
0.017852689	0.054461497	0.00094202630
0.017984178	0.052429335	0.00093632028
0.018115666	0.053032127	0.00093452596
0.018247155	0.052152655	0.00092312237
0.018378644	0.052691584	0.00092765568
0.018510133	0.051090958	0.00090450721
0.018641621	0.051122388	0.00090017931
0.018773110	0.050888234	0.00089589533
0.018904599	0.050405618	0.00089072636
0.019036087	0.048591977	0.00087071676
0.019167576	0.049409181	0.00087183931
0.019299065	0.049217074	0.00086393158
0.019430553	0.047619997	0.00085808682
0.019562042	0.046590011	0.00083874099
0.019693531	0.047116298	0.00084277465
0.019825019	0.045832536	0.00082535387
0.019956508	0.046534521	0.00082553040
0.020087997	0.046853030	0.00083368597
0.020219486	0.044006293	0.00080214396
0.020350974	0.045309112	0.00081793046
0.020482463	0.042327396	0.00077979535
0.020613952	0.041413485	0.00076786512
0.020745440	0.043177390	0.00079092713
0.020876929	0.042945358	0.00077850355
0.021008418	0.041438418	0.00076874296
0.021139906	0.042152951	0.00076996921
0.021271395	0.041318955	0.00075315558
0.021402884	0.039983201	0.00074468445
0.021534373	0.040042975	0.00074226141
0.021665861	0.039500306	0.00073576384
0.021797350	0.040598298	0.00074257689
0.021928839	0.039486645	0.00072388775
0.022060327	0.039888400	0.00073659747
0.022191816	0.038785715	0.00071640095
0.022323305	0.039113467	0.00072227108
0.022454793	0.038666430	0.00071413778
0.022586282	0.036871024	0.00069007109
0.022717771	0.035838791	0.00068958685
0.022849260	0.036061462	0.00068356071
0.022980748	0.035880709	0.00068220084
0.023112237	0.035990481	0.00067639088
0.023243726	0.036804937	0.00068024654
0.023375214	0.038443345	0.00069897392
0.023506703	0.037458786	0.00068667043
0.023638192	0.036885693	0.00068162215
0.023769680	0.036999711	0.00068152961
0.023901169	0.037763180	0.00068325101
0.024032658	0.036365606	0.00067132481
0.024164147	0.037195387	0.00067357647
0.024295635	0.035470945	0.00065606796
0.024427124	0.035785193	0.00065795567
0.024558613	0.035777913	0.00065307304
0.024690101	0.037320506	0.00067401973
0.024821590	0.036319552	0.00065704308
0.024953079	0.036069279	0.00065302755
0.025084567	0.034318431	0.00063935454
0.025216056	0.035544357	0.00064185172
0.025347545	0.035669597	0.00064979343
0.025479034	0.035054821	0.00063885313
0.025610522	0.036898191	0.00064640596
0.025742011	0.035674822	0.00063936822
0.025873500	0.035567398	0.00063559358
0.026004988	0.036022661	0.00064152731
0.026136477	0.035086841	0.00063113161
0.026267966	0.034642947	0.00062221408
0.026399454	0.035089891	0.00062893685
0.026530943	0.034762910	0.00062112041
0.026662432	0.034805615	0.00062315856
0.026793920	0.036172008	0.00063100032
0.026925409	0.035242193	0.00062085986
0.027056898	0.034983405	0.00062081949
0.027188387	0.034175894	0.00060660037
0.027319875	0.034195714	0.00061311583
0.027451364	0.033744322	0.00060313103
0.027582853	0.034978160	0.00061046734
0.027714341	0.034903006	0.00060885422
0.027845830	0.033880478	0.00059621607
0.027977319	0.033961340	0.00060120253
0.028108807	0.034430070	0.00059904870
0.028240296	0.034169132	0.00059749311
0.028371785	0.032563432	0.00058319457
0.028503274	0.032665405	0.00058120104
0.028634762	0.033954675	0.00059056605
0.028766251	0.033077648	0.00058528487
0.028897740	0.033207732	0.00057750129
0.029029228	0.032723295	0.00057916548
0.029160717	0.032968854	0.00057936466
0.029292206	0.032965954	0.00057601420
0.029423694	0.033162487	0.00058017242
0.029555183	0.032987344	0.00056974664
0.029686672	0.033399543	0.00057746837
0.029818161	0.032526206	0.00056920968
0.029949649	0.033643127	0.00057369659
0.030081138	0.033062863	0.00057028135
0.030212627	0.032288322	0.00055873158
0.030344115	0.032877067	0.00056486820
0.030475604	0.033019658	0.00056640522
0.030607093	0.032635903	0.00055992437
0.030738581	0.032315329	0.00055928503
0.030870070	0.032483874	0.00055433133
0.031001559	0.031453199	0.00054742553
0.031133048	0.031544918	0.00054934215
0.031264536	0.031769024	0.00054711928
0.031396025	0.031891354	0.00055036836
0.031527514	0.031950632	0.00054492336
0.031659002	0.032291368	0.00054671797
0.031790491	0.031371729	0.00054185811
0.031921980	0.032452581	0.00054612982
0.032053468	0.031941572	0.00054391512
0.032184957	0.031822878	0.00053736984
0.032316446	0.031072645	0.00052999159
0.032447935	0.031560083	0.00053838383
0.032579423	0.031513851	0.00053371036
0.032710912	0.031468334	0.00053497516
0.032842401	0.031651600	0.00053239526
0.032973889	0.031541832	0.00052930322
0.033105378	0.032439959	0.00053853931
0.033236867	0.030981136	0.00052460824
0.033368355	0.029199400	0.00051895994
0.033499844	0.031791763	0.00053684471
0.033631333	0.030954915	0.00053190759
0.033762822	0.030695164	0.00053586602
0.033894310	0.029980419	0.00052944206
0.034025799	0.030019476	0.00053027122
0.034157288	0.030058052	0.00052983042
0.034288776	0.030219519	0.00053081674
0.034420265	0.029983870	0.00053500864
0.034551754	0.029857942	0.00053085901
0.034683242	0.030666378	0.00053707738
0.034814731	0.030195088	0.00053211240
0.034946220	0.029855042	0.00052838921
0.035077708	0.029758091	0.00053316218
0.035209197	0.029049757	0.00052649175
0.035340686	0.029585108	0.00052758021
0.035472175	0.029966317	0.00053933193
0.035603663	0.028800899	0.00053297972
0.035735152	0.029642619	0.00054677973
0.035866641	0.029340603	0.00054315677
0.035998129	0.029832742	0.00054545477
0.036129618	0.029855814	0.00054982874
0.036261107	0.029142385	0.00054152891
0.036392595	0.028568700	0.00054402325
0.036524084	0.028894279	0.00054549392
0.036655573	0.029365744	0.00054320620
0.036787062	0.028045685	0.00054080915
0.036918550	0.029026440	0.00054210593
0.037050039	0.028200427	0.00054171963
0.037181528	0.028761751	0.00054244761
0.037313016	0.029055092	0.00054724466
0.037444505	0.028916704	0.00054842024
0.037575994	0.029685613	0.00055241502
0.037707482	0.029841133	0.00055949854
0.037838971	0.029405753	0.00055923296
0.037970460	0.029029146	0.00055093203
0.038101949	0.028020322	0.00054432457
0.038233437	0.028504789	0.00054363339
0.038364926	0.029638586	0.00054934293
0.038496415	0.029150188	0.00054360850
0.038627903	0.028488324	0.00053286622
0.038759392	0.028881152	0.00053900092
0.038890881	0.030550851	0.00054475322
0.039022369	0.030024229	0.00054234598
0.039153858	0.029185368	0.00053370968
0.039285347	0.029948571	0.00053469355
0.039416836	0.028700094	0.00052827562
0.039548324	0.029243596	0.00053263382
0.039679813	0.029274389	0.00052851619
0.039811302	0.029385943	0.00053234474
0.039942790	0.029713173	0.00053091937
0.040074279	0.029210608	0.00052993958
0.040205768	0.029628602	0.00052964237
0.040337256	0.030068612	0.00053093574
0.040468745	0.029167685	0.00052591229
0.040600234	0.029711645	0.00052624559
0.040731723	0.030143952	0.00053138748
0.040863211	0.028681261	0.00052105182
0.040994700	0.029646958	0.00052348530
0.041126189	0.030059671	0.00053017221
0.041257677	0.029352067	0.00052214790
0.041389166	0.030002297	0.00052539657
0.041520655	0.029757005	0.00052419440
0.041652143	0.029468813	0.00052073169
0.041783632	0.028976516	0.00051725428
0.041915121	0.029588262	0.00052087442
0.042046610	0.029201312	0.00051774520
0.042178098	0.029400703	0.00051899856
0.042309587	0.029474326	0.00051917534
0.042441076	0.029720331	0.00051943431
0.042572564	0.028798973	0.00051197890
0.042704053	0.029369352	0.00051346609
0.042835542	0.028246011	0.00050808321
0.042967030	0.030095760	0.00052069101
0.043098519	0.029111889	0.00051574242
0.043230008	0.028921420	0.00051227305
0.043361496	0.028947988	0.00050542584
0.043492985	0.030009741	0.00051994932
0.043624474	0.029045253	0.00050839327
0.043755963	0.030370277	0.00052179447
0.043887451	0.028498504	0.00050242874
0.044018940	0.029470035	0.00050992570
0.044150429	0.029029776	0.00051231203
0.044281917	0.029020608	0.00050531689
0.044413406	0.029525812	0.00051308652
0.044544895	0.029636784	0.00050855142
0.044676383	0.029277091	0.00050745338
0.044807872	0.028858586	0.00050505011
0.044939361	0.028830368	0.00050353932
0.045070850	0.028880636	0.00050305163
0.045202338	0.029626468	0.00050849539
0.045333827	0.029409507	0.00050264461
0.045465316	0.028516794	0.00050226262
0.045596804	0.028908895	0.00050253875
0.045728293	0.028915034	0.00049945008
0.045859782	0.028690641	0.00049898097
0.045991270	0.029486766	0.00050036387
0.046122759	0.028846393	0.00050078352
0.046254248	0.029676914	0.00051217843
0.046385737	0.029232241	0.00051268089
0.046517225	0.029233755	0.00051315598
0.046648714	0.029531743	0.00051833096
0.046780203	0.029628912	0.00052508553
0.046911691	0.028553705	0.00051646014
0.047043180	0.029204324	0.00052078287
0.047174669	0.029019477	0.00052071919
0.047306157	0.028457583	0.00051921959
0.047437646	0.029130656	0.00052508833
0.047569135	0.029178426	0.00052788331
0.047700624	0.029697023	0.00052835425
0.047832112	0.029216497	0.00052940396
0.047963601	0.029705206	0.00052975837
0.048095090	0.029311775	0.00053166723
0.048226578	0.028980192	0.00053168119
0.048358067	0.030609001	0.00053798263
0.048489556	0.028948618	0.00052935010
0.048621044	0.028411593	0.00052633544
0.048752533	0.029219808	0.00053622726
0.048884022	0.029039490	0.00053141533
0.049015511	0.029398035	0.00053480108
0.049146999	0.028660999	0.00053061658
0.049278488	0.028618629	0.00053006739
0.049409977	0.028847745	0.00053492027
0.049541465	0.029855506	0.00054137936
0.049672954	0.030114792	0.00054526241
0.049804443	0.028634570	0.00053105133
0.049935931	0.029589196	0.00054201875
0.050067420	0.028919945	0.00053749187
0.050198909	0.029572117	0.00054385342
0.050330398	0.029133176	0.00053888159
0.050461886	0.029583227	0.00054070952
0.050593375	0.029556000	0.00054341694
0.050724864	0.028984665	0.00054042794
0.050856352	0.029215063	0.00054321020
0.050987841	0.027872573	0.00053024488
0.051119330	0.029549469	0.00054382622
0.051250818	0.029592510	0.00054544746
0.051382307	0.029396191	0.00054659308
0.051513796	0.028980280	0.00054133403
0.051645284	0.030612651	0.00055380718
0.051776773	0.029989326	0.00055091506
0.051908262	0.029510820	0.00054657400
0.052039751	0.028816635	0.00054227360
0.052171239	0.029529647	0.00054799731
0.052302728	0.028928884	0.00054628688
0.052434217	0.028500629	0.00053857509
0.052565705	0.030045014	0.00055469494
0.052697194	0.029462967	0.00054718602
0.052828683	0.029673953	0.00055157285
0.052960171	0.029547432	0.00054863988
0.053091660	0.028942988	0.00054245880
0.053223149	0.028580594	0.00054317764
0.053354638	0.029851914	0.00055440954
0.053486126	0.028852818	0.00054850138
0.053617615	0.030251794	0.00055600502
0.053749104	0.030150648	0.00055432794
0.053880592	0.029447851	0.00054853369
0.054012081	0.029048808	0.00055143846
0.054143570	0.028731249	0.00054878690
0.054275058	0.028976603	0.00054890575
0.054406547	0.028738795	0.00054534249
0.054538036	0.029048046	0.00055173537
0.054669525	0.029377012	0.00054894866
0.054801013	0.028824476	0.00055138567
0.054932502	0.029203232	0.00055112131
0.055063991	0.028669703	0.00054479611
0.055195479	0.029698634	0.00055677206
0.055326968	0.029380054	0.00055141450
0.055458457	0.029401308	0.00055801252
0.055589945	0.029516019	0.00055444450
0.055721434	0.028371105	0.00054257219
0.055852923	0.030443762	0.00056662103
0.055984412	0.029321606	0.00055476776
0.056115900	0.029832701	0.00055662333
0.056247389	0.029027179	0.00055516554
0.056378878	0.029197687	0.00055107651
0.056510366	0.029200601	0.00055609753
0.056641855	0.029410378	0.00055457466
0.056773344	0.029005108	0.00055445313
0.056904832	0.029231085	0.00055628347
0.057036321	0.029662558	0.00055531665
0.057167810	0.028634943	0.00055123563
0.057299299	0.028804790	0.00055054212
0.057430787	0.028991867	0.00054987665
0.057562276	0.029433195	0.00055770636
0.057693765	0.029243001	0.00054863993
0.057825253	0.029863410	0.00056049930
0.057956742	0.028123145	0.00054595028
0.058088231	0.029345305	0.00055394542
0.058219719	0.030301779	0.00056403559
0.058351208	0.029852273	0.00055361257
0.058482697	0.029156521	0.00055156020
0.058614186	0.029294067	0.00055434415
0.058745674	0.029317464	0.00054900422
0.058877163	0.029340854	0.00054991845
0.059008652	0.028939086	0.00054268679
0.059140140	0.029683980	0.00055211076
0.059271629	0.029158567	0.00054815123
0.059403118	0.028989720	0.00054197205
0.059534606	0.028660581	0.00054312553
0.059666095	0.028720224	0.00053654476
0.059797584	0.027944088	0.00053276334
0.059929072	0.029359039	0.00054648078
0.060060561	0.028108965	0.00053110982
0.060192050	0.029793417	0.00055108777
0.060323539	0.029598968	0.00054296028
0.060455027	0.028506733	0.00053786146
0.060586516	0.028486574	0.00053862237
0.060718005	0.029911987	0.00054706466
0.060849493	0.030005007	0.00054797180
0.060980982	0.029038467	0.00054092378
0.061112471	0.029634693	0.00054302005
0.061243959	0.028995963	0.00054428712
0.061375448	0.030474077	0.00054782614
0.061506937	0.028944685	0.00053969744
0.061638426	0.028858955	0.00053509955
0.061769914	0.028916734	0.00053798111
0.061901403	0.030058258	0.00054974570
0.062032892	0.028713791	0.00053214064
0.062164380	0.029243386	0.00054058305
0.062295869	0.028756533	0.00053591026
0.062427358	0.029264943	0.00054051532
0.062558846	0.028413166	0.00053620736
0.062690335	0.029436474	0.00053814453
0.062821824	0.029328714	0.00053844167
0.062953313	0.028623618	0.00053299611
0.063084801	0.029189038	0.00053754995
0.063216290	0.028115057	0.00053187614
0.063347779	0.028697386	0.00053362771
0.063479267	0.029813081	0.00053794384
0.063610756	0.028532605	0.00053495966
0.063742245	0.028356104	0.00052873169
0.063873733	0.027765417	0.00052801117
0.064005222	0.028765900	0.00053121184
0.064136711	0.028448221	0.00053185359
0.064268200	0.029838237	0.00053910554
0.064399688	0.028906088	0.00053238993
0.064531177	0.028950935	0.00053565703
0.064662666	0.028917940	0.00053138145
0.064794154	0.029004715	0.00053276006
0.064925643	0.029457700	0.00053758945
0.065057132	0.028549677	0.00053196339
0.065188620	0.029260672	0.00053615248
0.065320109	0.029323631	0.00053214258
0.065451598	0.028895973	0.00053124874
0.065583087	0.029426264	0.00053571720
0.065714575	0.029637188	0.00053543576
0.065846064	0.029960130	0.00054085068
0.065977553	0.028791412	0.00052931676
0.066109041	0.028423753	0.00052476693
0.066240530	0.029495489	0.00053615920
0.066372019	0.029276888	0.00053218813
0.066503507	0.030175776	0.00054093151
0.066634996	0.028811651	0.00052658203
0.066766485	0.028752024	0.00052868951
0.066897973	0.028705730	0.00052715740
0.067029462	0.027743027	0.00051979139
0.067160951	0.029757574	0.00053847446
0.067292440	0.028671636	0.00052492124
0.067423928	0.029067875	0.00052687913
0.067555417	0.028825917	0.00052733455
0.067686906	0.028884905	0.00052778552
0.067818394	0.028924521	0.00052744534
0.067949883	0.028859489	0.00052554018
0.068081372	0.028998409	0.00052631612
0.068212860	0.027846147	0.00051749051
0.068344349	0.027465946	0.00051535180
0.068475838	0.029019191	0.00052431330
0.068607327	0.027418785	0.00051539026
0.068738815	0.028498030	0.00051791585
0.068870304	0.028940050	0.00052786801
0.069001793	0.028670458	0.00052088416
0.069133281	0.028482027	0.00051943281
0.069264770	0.028045608	0.00052148946
0.069396259	0.029421083	0.00052428709
0.069527747	0.028802340	0.00052414526
0.069659236	0.028706736	0.00052157677
0.069790725	0.028729598	0.00052048241
0.069922214	0.027601431	0.00051457156
0.070053702	0.028015115	0.00051380592
0.070185191	0.028886409	0.00052547200
0.070316680	0.028624772	0.00051896212
0.070448168	0.028219980	0.00051684373
0.070579657	0.029430051	0.00052944359
0.070711146	0.028938992	0.00052116228
0.070842634	0.028684572	0.00051985741
0.070974123	0.027841380	0.00051153100
0.071105612	0.028067098	0.00051399246
0.071237101	0.027711817	0.00051319925
0.071368589	0.027435052	0.00050441924
0.071500078	0.028565586	0.00051974548
0.071631567	0.027977454	0.00051345679
0.071763055	0.028754585	0.00051785589
0.071894544	0.028160128	0.00051347019
0.072026033	0.027902781	0.00050673501
0.072157521	0.028151389	0.00051527378
0.072289010	0.028317226	0.00051577548
0.072420499	0.028163246	0.00051245431
0.072551988	0.028030634	0.00050915536
0.072683476	0.028055407	0.00050964475
0.072814965	0.028307664	0.00051505768
0.072946454	0.027513864	0.00050705040
0.073077942	0.027478835	0.00050337648
0.073209431	0.027308896	0.00050426989
0.073340920	0.027456493	0.00050334334
0.073472408	0.026413343	0.00049557567
0.073603897	0.026872722	0.00050125462
0.073735386	0.027141373	0.00050009253
0.073866875	0.027351133	0.00050349803
0.073998363	0.027616155	0.00050545327
0.074129852	0.027839129	0.00050706836
0.074261341	0.027954742	0.00051017097
0.074392829	0.027471497	0.00049998101
0.074524318	0.027696837	0.00050649096
0.074655807	0.027165420	0.00050062768
0.074787295	0.027930112	0.00050757746
0.074918784	0.026905448	0.00049833425
0.075050273	0.027284702	0.00050040010
0.075181761	0.027068931	0.00049825232
0.075313250	0.026930790	0.00049944886
0.075444739	0.027688063	0.00050352666
0.075576228	0.027520974	0.00050343622
0.075707716	0.027716967	0.00050357998
0.075839205	0.026755769	0.00049587217
0.075970694	0.026813924	0.00049599870
0.076102182	0.026484207	0.00049011120
0.076233671	0.027139547	0.00050017814
0.076365160	0.026770651	0.00049178905
0.076496648	0.026916011	0.00049623305
0.076628137	0.026952501	0.00049675502
0.076759626	0.027028698	0.00049385467
0.076891115	0.027069596	0.00049773885
0.077022603	0.026558071	0.00049018932
0.077154092	0.027695287	0.00049988125
0.077285581	0.026784800	0.00049669091
0.077417069	0.026319532	0.00048633209
0.077548558	0.027400086	0.00049822329
0.077680047	0.026680217	0.00049104879
0.077811535	0.027877157	0.00050109217
0.077943024	0.027168841	0.00049410945
0.078074513	0.026286604	0.00048505734
0.078206002	0.027042442	0.00049536735
0.078337490	0.026548915	0.00048829374
0.078468979	0.027113715	0.00049085837
0.078600468	0.026619502	0.00049032802
0.078731956	0.027146495	0.00049097047
0.078863445	0.026087934	0.00048864747
0.078994934	0.026292738	0.00048668395
0.079126422	0.026556158	0.00048691740
0.079257911	0.026735964	0.00048876644
0.079389400	0.027331383	0.00049334827
0.079520889	0.025424006	0.00047871200
0.079652377	0.026742119	0.00048933202
0.079783866	0.026220967	0.00048429233
0.079915355	0.026213355	0.00048543913
0.080046843	0.026827527	0.00048720659
0.080178332	0.027403442	0.00049116464
0.080309821	0.025736620	0.00048085044
0.080441309	0.026302372	0.00047997134
0.080572798	0.026705404	0.00048855242
0.080704287	0.026742841	0.00048828901
0.080835776	0.026227722	0.00048252207
0.080967264	0.026074466	0.00048240656
0.081098753	0.026737088	0.00048177263
0.081230242	0.026862795	0.00048720269
0.081361730	0.026499189	0.00048391172
0.081493219	0.025517778	0.00047458420
0.081624708	0.025718483	0.00047881131
0.081756196	0.026359745	0.00047776989
0.081887685	0.026451121	0.00048371289
0.082019174	0.026033198	0.00048001376
0.082150663	0.026332449	0.00048116419
0.082282151	0.026724661	0.00048515843
0.082413640	0.026118049	0.00047736594
0.082545129	0.026080393	0.00048017133
0.082676617	0.026404007	0.00048072277
0.082808106	0.026705887	0.00048282218
0.082939595	0.027165873	0.00048935408
0.083071083	0.025657174	0.00047221651
0.083202572	0.026003145	0.00047559729
0.083334061	0.026399124	0.00048345941
0.083465549	0.025770602	0.00047288369
0.083597038	0.026064676	0.00047972603
0.083728527	0.026562724	0.00047743705
0.083860016	0.025304577	0.00047157039
0.083991504	0.026323186	0.00047995158
0.084122993	0.026007684	0.00047572097
0.084254482	0.025764904	0.00047550723
0.084385970	0.025421332	0.00046913841
0.084517459	0.026797285	0.00048082704
0.084648948	0.026937303	0.00048338830
0.084780436	0.026317729	0.00047319132
0.084911925	0.025697907	0.00047138994
0.085043414	0.025325712	0.00046793881
0.085174903	0.025907347	0.00047211080
0.085306391	0.026550078	0.00048023462
0.085437880	0.025769100	0.00047094592
0.085569369	0.025244164	0.00046781548
0.085700857	0.026547372	0.00047601383
0.085832346	0.025430834	0.00046616923
0.085963835	0.027139505	0.00048289509
0.086095323	0.025960468	0.00047131804
0.086226812	0.026491835	0.00047597570
0.086358301	0.026337212	0.00047261183
0.086489790	0.025503615	0.00046724826
0.086621278	0.027151786	0.00048033101
0.086752767	0.025887592	0.00046932366
0.086884256	0.025527885	0.00046612791
0.087015744	0.026416924	0.00047231739
0.087147233	0.025839144	0.00046878506
0.087278722	0.026479432	0.00047422830
0.087410210	0.026148913	0.00047018498
0.087541699	0.026418497	0.00047007102
0.087673188	0.026160326	0.00047059572
0.087804677	0.026436883	0.00047062623
0.087936165	0.026446307	0.00047172339
0.088067654	0.026427621	0.00047227105
0.088199143	0.025308301	0.00045985250
0.088330631	0.026319569	0.00047238258
0.088462120	0.025111516	0.00045912651
0.088593609	0.026103746	0.00047129958
0.088725097	0.026133196	0.00046687855
0.088856586	0.026165382	0.00046738743
0.088988075	0.025966338	0.00046940261
0.089119564	0.025780176	0.00046446947
0.089251052	0.026059432	0.00046888588
0.089382541	0.025827900	0.00046372654
0.089514030	0.025176235	0.00045943506
0.089645518	0.026218903	0.00046821680
0.089777007	0.024888072	0.00045697756
0.089908496	0.025155768	0.00046208757
0.090039984	0.026031030	0.00046725505
0.090171473	0.025722997	0.00046219072
0.090302962	0.025520813	0.00046235520
0.090434451	0.024625327	0.00045511972
0.090565939	0.026355341	0.00046876217
0.090697428	0.025317132	0.00046147111
0.090828917	0.026373991	0.00046266029
0.090960405	0.025536739	0.00046240732
0.091091894	0.024636013	0.00045293987
0.091223383	0.025316491	0.00046135323
0.091354871	0.025788832	0.00046526833
0.091486360	0.025471583	0.00046805883
0.091617849	0.025287776	0.00047180850
0.091749337	0.025602957	0.00048039219
0.091880826	0.025109404	0.00047935059
0.092012315	0.026113755	0.00048879382
0.092143804	0.026119346	0.00048730229
0.092275292	0.025386294	0.00048780021
0.092406781	0.024944719	0.00048510049
0.092538270	0.025543771	0.00049257444
0.092669758	0.025616078	0.00049766313
0.092801247	0.024663749	0.00047451787
0.092932736	0.024525879	0.00047384301
0.093064224	0.025611565	0.00047804347
0.093195713	0.025444480	0.00047578305
0.093327202	0.025071032	0.00047270630
0.093458691	0.024720502	0.00046303439
0.093590179	0.024231474	0.00046367409
0.093721668	0.025060563	0.00046881001
0.093853157	0.025381821	0.00047034574
0.093984645	0.024119853	0.00045851509
0.094116134	0.024167381	0.00045818987
0.094247623	0.024644984	0.00046118648
0.094379111	0.023570043	0.00045435112
0.094510600	0.025320159	0.00046563038
0.094642089	0.025400677	0.00046677204
0.094773578	0.025001015	0.00046034607
0.094905066	0.023799935	0.00045327590
0.095036555	0.023928786	0.00045643359
0.095168044	0.024469461	0.00045471965
0.095299532	0.024696112	0.00045924726
0.095431021	0.024661807	0.00045452450
0.095562510	0.024611202	0.00045742544
0.095693998	0.025449819	0.00046579076
0.095825487	0.024984201	0.00045607985
0.095956976	0.024477358	0.00045611541
0.096088465	0.024745544	0.00045415154
0.096219953	0.024672181	0.00045549488
0.096351442	0.024505697	0.00045612495
0.096482931	0.024336548	0.00045173725
0.096614419	0.024768932	0.00045395383
0.096745908	0.024913805	0.00045609435
0.096877397	0.024562879	0.00045336291
0.097008885	0.024811086	0.00045612945
0.097140374	0.024417262	0.00044996954
0.097271863	0.024408168	0.00045131193
0.097403352	0.024584314	0.00045161875
0.097534840	0.025376953	0.00045542402
0.097666329	0.025009554	0.00045747938
0.097797818	0.024289545	0.00044497594
0.097929306	0.024094071	0.00044636561
0.098060795	0.024404569	0.00044697345
0.098192284	0.024631938	0.00044491642
0.098323772	0.024588397	0.00044734736
0.098455261	0.024386058	0.00044357572
0.098586750	0.024310300	0.00044231633
0.098718239	0.024778952	0.00044501342
0.098849727	0.024037128	0.00043700192
0.098981216	0.024387542	0.00044178877
0.099112705	0.024082413	0.00043849882
0.099244193	0.023953971	0.00043611375
0.099375682	0.024989312	0.00044514963
0.099507171	0.023761289	0.00043567988
0.099638659	0.024460464	0.00044453385
0.099770148	0.024457080	0.00044064148
0.099901637	0.023571840	0.00043330304
0.10003313	0.024279272	0.00044113953
0.10016461	0.023899383	0.00043657564
0.10029610	0.024053506	0.00044119172
0.10042759	0.024215725	0.00043769161
0.10055908	0.024139349	0.00043901592
0.10069057	0.023884293	0.00043950089
0.10082206	0.024526345	0.00044148619
0.10095355	0.024541884	0.00044449080
0.10108504	0.023510430	0.00043249681
0.10121652	0.023756158	0.00043504521
0.10134801	0.024606124	0.00044169701
0.10147950	0.023706773	0.00043437229
0.10161099	0.023669846	0.00043506362
0.10174248	0.024177382	0.00043982554
0.10187397	0.024256921	0.00043622962
0.10200546	0.023663615	0.00043619111
0.10213694	0.024623528	0.00043928892
0.10226843	0.024435647	0.00043927119
0.10239992	0.024473716	0.00043950457
0.10253141	0.024477098	0.00043492643
0.10266290	0.024676578	0.00044145961
0.10279439	0.023963684	0.00043371159
0.10292588	0.024192576	0.00043706898
0.10305737	0.024027687	0.00043521224
0.10318885	0.024423950	0.00043472697
0.10332034	0.023642728	0.00043269015
0.10345183	0.023710679	0.00043181055
0.10358332	0.024331499	0.00043622409
0.10371481	0.024579558	0.00043655298
0.10384630	0.024564015	0.00043889802
0.10397779	0.024077046	0.00043333427
0.10410928	0.024164138	0.00043549606
0.10424076	0.024598075	0.00043677945
0.10437225	0.023876202	0.00043169428
0.10450374	0.023921969	0.00042947515
0.10463523	0.023517946	0.00042932562
0.10476672	0.023937814	0.00043192812
0.10489821	0.024733770	0.00043752534
0.10502970	0.024802857	0.00043730774
0.10516118	0.024242213	0.00043113599
0.10529267	0.023707858	0.00043261131
0.10542416	0.023760375	0.00042938361
0.10555565	0.023532601	0.00042734336
0.10568714	0.024502159	0.00043365815
0.10581863	0.023617756	0.00042662896
0.10595012	0.023856152	0.00042924787
0.10608161	0.023510681	0.00042709095
0.10621309	0.023332929	0.00042352738
0.10634458	0.024350375	0.00043142490
0.10647607	0.023816328	0.00042734458
0.10660756	0.023444539	0.00042526685
0.10673905	0.023704115	0.00042951342
0.10687054	0.023635696	0.00043091498
0.10700203	0.023945011	0.00043781043
0.10713352	0.024183291	0.00044297512
0.10726500	0.024146690	0.00044803793
0.10739649	0.023237158	0.00044756287
0.10752798	0.024127817	0.00044893480
0.10765947	0.022704427	0.00044358177
0.10779096	0.023945244	0.00045421396
0.10792245	0.024473681	0.00046303798
0.10805394	0.024764497	0.00046515049
0.10818542	0.023841497	0.00045865335
0.10831691	0.024489320	0.00046739526
0.10844840	0.023321082	0.00046025409
0.10857989	0.024000150	0.00046612531
0.10871138	0.023971139	0.00046828669
0.10884287	0.023365611	0.00046219588
0.10897436	0.024058830	0.00046916601
0.10910585	0.024625111	0.00047670273
0.10923733	0.022801841	0.00045787575
0.10936882	0.024074602	0.00047729407
0.10950031	0.023957424	0.00047210124
0.10963180	0.023124379	0.00046952164
0.10976329	0.023166497	0.00046959910
0.10989478	0.023964102	0.00047914823
0.11002627	0.023155467	0.00047818444
0.11015776	0.024085213	0.00047854731
0.11028924	0.023750893	0.00047853592
0.11042073	0.023693984	0.00048459725
0.11055222	0.024143121	0.00048087123
0.11068371	0.024248198	0.00048602065
0.11081520	0.024414129	0.00048642431
0.11094669	0.023752707	0.00048390594
0.11107818	0.023688344	0.00048829225
0.11120966	0.024105689	0.00048885261
0.11134115	0.024086713	0.00049184017
0.11147264	0.023388168	0.00048225575
0.11160413	0.023608835	0.00048848097
0.11173562	0.024590717	0.00049906194
0.11186711	0.023865368	0.00047717411
0.11199860	0.022982855	0.00047038923
0.11213009	0.023818836	0.00046885692
0.11226157	0.023823791	0.00046634727
0.11239306	0.024687557	0.00047428165
0.11252455	0.024055481	0.00046608244
0.11265604	0.024218326	0.00046606478
0.11278753	0.024333197	0.00046172365
0.11291902	0.023655180	0.00045782068
0.11305051	0.023188874	0.00045580829
0.11318200	0.024341401	0.00046000358
0.11331348	0.024315958	0.00046073260
0.11344497	0.024148329	0.00045746383
0.11357646	0.024774195	0.00045704617
0.11370795	0.024413792	0.00045858504
0.11383944	0.023874607	0.00045248290
0.11397093	0.023871305	0.00045196976
0.11410242	0.024073375	0.00045357818
0.11423390	0.023217848	0.00044129751
0.11436539	0.024348793	0.00045664343
0.11449688	0.023180072	0.00044003793
0.11462837	0.023530814	0.00044773886
0.11475986	0.024224726	0.00044937995
0.11489135	0.023943253	0.00044452294
0.11502284	0.024099779	0.00045144912
0.11515433	0.024036717	0.00044722091
0.11528581	0.023985574	0.00044561454
0.11541730	0.024358452	0.00044732486
0.11554879	0.023184659	0.00043578538
0.11568028	0.023147526	0.00044053134
0.11581177	0.023715182	0.00044122821
0.11594326	0.023088182	0.00043619966
0.11607475	0.023140714	0.00043658152
0.11620624	0.023085256	0.00043288774
0.11633772	0.023997630	0.00044355349
0.11646921	0.023884102	0.00044303684
0.11660070	0.024273287	0.00044220642
0.11673219	0.023845428	0.00043834370
0.11686368	0.023646734	0.00043669677
0.11699517	0.024641283	0.00044231415
0.11712666	0.024620606	0.00044310436
0.11725814	0.023434857	0.00043248898
0.11738963	0.023632465	0.00043267775
0.11752112	0.023389986	0.00042910733
0.11765261	0.024393007	0.00043773091
0.11778410	0.023582973	0.00043311400
0.11791559	0.023241915	0.00042679919
0.11804708	0.023481718	0.00042767298
0.11817857	0.023669710	0.00043077120
0.11831005	0.023980766	0.00042995999
0.11844154	0.024185267	0.00043624439
0.11857303	0.024271153	0.00043008953
0.11870452	0.025052131	0.00043612872
0.11883601	0.024216981	0.00043117683
0.11896750	0.023172737	0.00042261440
0.11909899	0.023975528	0.00043079167
0.11923048	0.024457992	0.00042718585
0.11936196	0.024278425	0.00043044948
0.11949345	0.024127851	0.00042517752
0.11962494	0.023427965	0.00042055847
0.11975643	0.023387010	0.00042122133
0.11988792	0.023283271	0.00041852453
0.12001941	0.023675964	0.00042039593
0.12015090	0.023346549	0.00041903662
0.12028239	0.024410733	0.00042593103
0.12041387	0.023743182	0.00041965875
0.12054536	0.023668317	0.00041702627
0.12067685	0.023590421	0.00041836549
0.12080834	0.024019053	0.00042156733
0.12093983	0.024023768	0.00041797858
0.12107132	0.024635959	0.00042676726
0.12120281	0.023718962	0.00041824041
0.12133429	0.023500496	0.00041470995
0.12146578	0.024061951	0.00042149765
0.12159727	0.024249416	0.00041871617
0.12172876	0.023854799	0.00041917725
0.12186025	0.023647107	0.00041531895
0.12199174	0.023580319	0.00041543085
0.12212323	0.024181161	0.00041985063
0.12225472	0.023727956	0.00041585398
0.12238620	0.023554853	0.00041642242
0.12251769	0.023762366	0.00041363205
0.12264918	0.023508105	0.00041472135
0.12278067	0.023539972	0.00041515928
0.12291216	0.023568219	0.00041379743
0.12304365	0.023676452	0.00041428545
0.12317514	0.023946140	0.00041529142
0.12330663	0.024299394	0.00041929125
0.12343811	0.024243082	0.00041904532
0.12356960	0.023429846	0.00041138014
0.12370109	0.023189641	0.00041039303
0.12383258	0.024042716	0.00041485593
0.12396407	0.023474836	0.00040905376
0.12409556	0.023097279	0.00041197519
0.12422705	0.023920895	0.00041291610
0.12435853	0.023993838	0.00041518603
0.12449002	0.024199034	0.00041480993
0.12462151	0.023991442	0.00041610442
0.12475300	0.023226340	0.00040818743
0.12488449	0.024620609	0.00041765177
0.12501598	0.023252923	0.00040933819
0.12514747	0.023942646	0.00041299738
0.12527896	0.023494620	0.00040906163
0.12541044	0.023783728	0.00041358079
0.12554193	0.024324449	0.00041507867
0.12567342	0.024555871	0.00041568325
0.12580491	0.024314914	0.00041578340
0.12593640	0.023334915	0.00040718974
0.12606789	0.023960902	0.00041308108
0.12619938	0.024905182	0.00041811438
0.12633087	0.023338125	0.00040948093
0.12646235	0.023801982	0.00041225877
0.12659384	0.023543149	0.00040595864
0.12672533	0.023715721	0.00041192131
0.12685682	0.023965145	0.00040952533
0.12698831	0.023408668	0.00040796234
0.12711980	0.023561768	0.00040703736
0.12725129	0.023673588	0.00040735020
0.12738277	0.024318084	0.00041389250
0.12751426	0.023919734	0.00040921740
0.12764575	0.023498905	0.00040605321
0.12777724	0.023852581	0.00040774753
0.12790873	0.023334476	0.00040496997
0.12804022	0.024286858	0.00041305979
0.12817171	0.024303039	0.00041384171
0.12830320	0.022673073	0.00040037896
0.12843468	0.023544893	0.00040575944
0.12856617	0.023449005	0.00040408072
0.12869766	0.022532273	0.00039916349
0.12882915	0.023650603	0.00040720119
0.12896064	0.023782529	0.00040585193
0.12909213	0.022596858	0.00039944759
0.12922362	0.023806657	0.00040677691
0.12935511	0.023524398	0.00040494516
0.12948659	0.024447245	0.00041077963
0.12961808	0.023502180	0.00040353384
0.12974957	0.024187527	0.00040835199
0.12988106	0.023700543	0.00040494712
0.13001255	0.023609596	0.00040388745
0.13014404	0.023545919	0.00040428423
0.13027553	0.023365634	0.00040083162
0.13040701	0.023765237	0.00040442886
0.13053850	0.023471810	0.00040348019
0.13066999	0.023297072	0.00040158602
0.13080148	0.023466509	0.00040292304
0.13093297	0.023280134	0.00039846672
0.13106446	0.023753656	0.00040469025
0.13119595	0.023377586	0.00040024302
0.13132744	0.024098148	0.00040615446
0.13145892	0.024320529	0.00040792400
0.13159041	0.023776117	0.00040273046
0.13172190	0.023687116	0.00040065563
0.13185339	0.023355470	0.00040169117
0.13198488	0.023886691	0.00040238181
0.13211637	0.023340919	0.00040189336
0.13224786	0.023547249	0.00039850137
0.13237935	0.023093907	0.00039788058
0.13251083	0.023254136	0.00039866892
0.13264232	0.023293094	0.00039862224
0.13277381	0.023250775	0.00039941012
0.13290530	0.024095866	0.00040274305
0.13303679	0.023862586	0.00040287558
0.13316828	0.023724207	0.00040239229
0.13329977	0.023440034	0.00039754810
0.13343125	0.023946623	0.00040484559
0.13356274	0.022992453	0.00039228799
0.13369423	0.023961808	0.00040079084
0.13382572	0.024864178	0.00040975572
0.13395721	0.023255897	0.00039671957
0.13408870	0.023722679	0.00040184159
0.13422019	0.023960402	0.00039869013
0.13435168	0.023207260	0.00039699330
0.13448316	0.024037972	0.00040340149
0.13461465	0.023783831	0.00039841342
0.13474614	0.023712250	0.00040055481
0.13487763	0.023503413	0.00039774596
0.13500912	0.023805212	0.00039813098
0.13514061	0.023974574	0.00040132716
0.13527210	0.024363303	0.00040332545
0.13540359	0.024171452	0.00040075815
0.13553507	0.024182989	0.00040082421
0.13566656	0.023835102	0.00039803294
0.13579805	0.023953745	0.00040222734
0.13592954	0.024212239	0.00040051365
0.13606103	0.023781020	0.00040123643
0.13619252	0.023575440	0.00039531654
0.13632401	0.023549307	0.00039531705
0.13645549	0.023088477	0.00039542690
0.13658698	0.023579331	0.00039503513
0.13671847	0.023336217	0.00039536163
0.13684996	0.023806839	0.00039721793
0.13698145	0.023883226	0.00039588532
0.13711294	0.023771802	0.00039764193
0.13724443	0.023084092	0.00039283841
0.13737592	0.023163860	0.00039235565
0.13750740	0.023777304	0.00039945950
0.13763889	0.023320973	0.00039111934
0.13777038	0.023454203	0.00039608185
0.13790187	0.023986359	0.00039746659
0.13803336	0.023794055	0.00039516704
0.13816485	0.023588635	0.00039560835
0.13829634	0.023960635	0.00039482075
0.13842783	0.023607957	0.00039598575
0.13855931	0.023643413	0.00039508419
0.13869080	0.023403649	0.00039466217
0.13882229	0.023893478	0.00039479445
0.13895378	0.023177742	0.00039007637
0.13908527	0.023269887	0.00039118619
0.13921676	0.024406927	0.00039940437
0.13934825	0.023497496	0.00039149999
0.13947973	0.024210576	0.00039589529
0.13961122	0.023689295	0.00039302587
0.13974271	0.023536680	0.00039280251
0.13987420	0.024017030	0.00039698536
0.14000569	0.024141647	0.00039370254
0.14013718	0.023918317	0.00039302662
0.14026867	0.023151404	0.00038902389
0.14040016	0.023673713	0.00039419344
0.14053164	0.022812476	0.00038914311
0.14066313	0.023474776	0.00038788687
0.14079462	0.023310635	0.00039009160
0.14092611	0.023342159	0.00038814120
0.14105760	0.023004048	0.00038781277
0.14118909	0.023507622	0.00039211431
0.14132058	0.023420802	0.00038575554
0.14145207	0.023672553	0.00038969190
0.14158355	0.023760555	0.00039027015
0.14171504	0.023349556	0.00038774644
0.14184653	0.023423746	0.00038810582
0.14197802	0.023655427	0.00038843218
0.14210951	0.023533972	0.00038726777
0.14224100	0.024203265	0.00039344041
0.14237249	0.023481774	0.00038718413
0.14250398	0.023345618	0.00038806122
0.14263546	0.023322671	0.00038545792
0.14276695	0.024078137	0.00039075338
0.14289844	0.023471205	0.00038677903
0.14302993	0.023956671	0.00039096828
0.14316142	0.023273020	0.00038570546
0.14329291	0.023469922	0.00038568682
0.14342440	0.022988154	0.00038405079
0.14355588	0.023460465	0.00038616324
0.14368737	0.023329501	0.00038594539
0.14381886	0.023502782	0.00038741167
0.14395035	0.024171592	0.00038907386
0.14408184	0.023529608	0.00038639485
0.14421333	0.023276423	0.00038504258
0.14434482	0.022796284	0.00038122164
0.14447631	0.022874821	0.00038224296
0.14460779	0.024060542	0.00038889105
0.14473928	0.024235347	0.00038871697
0.14487077	0.023269187	0.00038624387
0.14500226	0.023608896	0.00038678958
0.14513375	0.023696519	0.00038795316
0.14526524	0.023397738	0.00038407860
0.14539673	0.023063246	0.00038172971
0.14552822	0.023784967	0.00038884798
0.14565970	0.023528268	0.00038556366
0.14579119	0.023404393	0.00038631327
0.14592268	0.023073714	0.00038170093
0.14605417	0.023657424	0.00038495268
0.14618566	0.023324520	0.00038329342
0.14631715	0.023852055	0.00038530158
0.14644864	0.023757094	0.00038626028
0.14658012	0.023863686	0.00038616982
0.14671161	0.023695007	0.00038569960
0.14684310	0.023607610	0.00038662588
0.14697459	0.023786829	0.00038555883
0.14710608	0.023523252	0.00038335175
0.14723757	0.023688634	0.00038426129
0.14736906	0.023153992	0.00038092966
0.14750055	0.023882477	0.00038705095
0.14763203	0.023777742	0.00038511614
0.14776352	0.024030546	0.00038661343
0.14789501	0.023613049	0.00038469828
0.14802650	0.024539166	0.00038750809
0.14815799	0.023894994	0.00038679114
0.14828948	0.022974937	0.00037790013
0.14842097	0.023527495	0.00038365963
0.14855246	0.023733653	0.00038361630
0.14868394	0.024001672	0.00038451286
0.14881543	0.023727977	0.00038310172
0.14894692	0.023529203	0.00038387772
0.14907841	0.022769857	0.00037662836
0.14920990	0.023772972	0.00038284124
0.14934139	0.023560633	0.00038147955
0.14947288	0.022907353	0.00037904103
0.14960436	0.023643535	0.00038216120
0.14973585	0.024089590	0.00038469962
0.14986734	0.024039975	0.00038395140
0.14999883	0.023965767	0.00038307789
0.15013032	0.023980801	0.00038489297
0.15026181	0.023813175	0.00038365259
0.15039330	0.023462148	0.00038025341
0.15052479	0.023848669	0.00038330007
0.15065627	0.024216056	0.00038508626
0.15078776	0.023263882	0.00037918167
0.15091925	0.023363885	0.00037919857
0.15105074	0.023773899	0.00038097357
0.15118223	0.023644219	0.00038114751
0.15131372	0.023746535	0.00038228188
0.15144521	0.023581861	0.00037954747
0.15157670	0.023484905	0.00037946325
0.15170818	0.023340415	0.00037809008
0.15183967	0.023870507	0.00038146724
0.15197116	0.023640749	0.00038064312
0.15210265	0.023400415	0.00037829895
0.15223414	0.023894602	0.00038092533
0.15236563	0.023616277	0.00037921522
0.15249712	0.023342318	0.00037817317
0.15262860	0.023378199	0.00037751346
0.15276009	0.023503800	0.00037892659
0.15289158	0.024564294	0.00038547134
0.15302307	0.023196945	0.00037594704
0.15315456	0.023853243	0.00038078302
0.15328605	0.023427905	0.00037680537
0.15341754	0.024220633	0.00038288107
0.15354903	0.023321268	0.00037492658
0.15368051	0.023669513	0.00037897042
0.15381200	0.023689104	0.00037731817
0.15394349	0.024860861	0.00038731117
0.15407498	0.023848630	0.00038140042
0.15420647	0.023310291	0.00037462843
0.15433796	0.023292996	0.00037572128
0.15446945	0.023401541	0.00037442107
0.15460094	0.023607349	0.00037942912
0.15473242	0.023000737	0.00037361141
0.15486391	0.024325652	0.00038204487
0.15499540	0.023542707	0.00037565022
0.15512689	0.023207343	0.00037527606
0.15525838	0.023389602	0.00037613711
0.15538987	0.023415637	0.00037532613
0.15552136	0.023348589	0.00037508522
0.15565284	0.023106929	0.00037289049
0.15578433	0.023738007	0.00037703237
0.15591582	0.023889097	0.00037861918
0.15604731	0.023918780	0.00037895428
0.15617880	0.023579247	0.00037589626
0.15631029	0.023291275	0.00037442845
0.15644178	0.023778050	0.00037516322
0.15657327	0.023462056	0.00037549152
0.15670475	0.023177439	0.00037224331
0.15683624	0.023736717	0.00037533298
0.15696773	0.023201205	0.00037190493
0.15709922	0.023485509	0.00037244796
0.15723071	0.023556628	0.00037565894
0.15736220	0.023841846	0.00037439917
0.15749369	0.023171490	0.00037268051
0.15762518	0.023152095	0.00037001314
0.15775666	0.023031160	0.00037035842
0.15788815	0.024220052	0.00037818617
0.15801964	0.022832892	0.00036869496
0.15815113	0.023688715	0.00037440969
0.15828262	0.023227121	0.00037106564
0.15841411	0.023185003	0.00037093880
0.15854560	0.023478631	0.00037305303
0.15867708	0.023121832	0.00036856468
0.15880857	0.024329384	0.00037773197
0.15894006	0.023596542	0.00037222710
0.15907155	0.023219436	0.00037015685
0.15920304	0.023782584	0.00037596188
0.15933453	0.023945237	0.00037399148
0.15946602	0.023720430	0.00037337062
0.15959751	0.023207862	0.00036910806
0.15972899	0.024047444	0.00037489378
0.15986048	0.024011869	0.00037519774
0.15999197	0.024057103	0.00037322765
0.16012346	0.023703449	0.00037322119
0.16025495	0.024110178	0.00037472709
0.16038644	0.023500721	0.00037035384
0.16051793	0.023189217	0.00037012725
0.16064942	0.023755383	0.00037073872
0.16078090	0.023663610	0.00037250936
0.16091239	0.023683065	0.00037152725
0.16104388	0.023519168	0.00036992820
0.16117537	0.022867592	0.00036738322
0.16130686	0.023876409	0.00037112997
0.16143835	0.023038238	0.00036681881
0.16156984	0.024159161	0.00037534156
0.16170133	0.023899796	0.00036992293
0.16183281	0.023530123	0.00036980528
0.16196430	0.023096008	0.00036725350
0.16209579	0.023564119	0.00036997256
0.16222728	0.023140714	0.00036784745
0.16235877	0.023234356	0.00036575149
0.16249026	0.023594640	0.00036935537
0.16262175	0.024229225	0.00037467570
0.16275323	0.024021170	0.00037246620
0.16288472	0.023699629	0.00036985596
0.16301621	0.023582628	0.00036763594
0.16314770	0.023795111	0.00037121677
0.16327919	0.023148716	0.00036494373
0.16341068	0.023654496	0.00036843859
0.16354217	0.023528568	0.00036797500
0.16367366	0.023539594	0.00036702701
0.16380514	0.023819427	0.00037005445
0.16393663	0.022883273	0.00036368927
0.16406812	0.023688517	0.00036680708
0.16419961	0.023824389	0.00037053456
0.16433110	0.023713924	0.00036908273
0.16446259	0.023668536	0.00036874583
0.16459408	0.023857354	0.00037054663
0.16472557	0.023508072	0.00036527151
0.16485705	0.023767732	0.00036874874
0.16498854	0.023467368	0.00036688699
0.16512003	0.023822004	0.00036817507
0.16525152	0.023716316	0.00036913446
0.16538301	0.023963348	0.00036762642
0.16551450	0.023181434	0.00036559151
0.16564599	0.023342954	0.00036419943
0.16577747	0.023290929	0.00036563656
0.16590896	0.023883068	0.00036934259
0.16604045	0.023598573	0.00036576140
0.16617194	0.023500144	0.00036681643
0.16630343	0.023094060	0.00036269384
0.16643492	0.023932249	0.00036725848
0.16656641	0.023741718	0.00036726854
0.16669790	0.023667740	0.00036483075
0.16682938	0.023375009	0.00036534993
0.16696087	0.023282415	0.00036440924
0.16709236	0.023263624	0.00036276536
0.16722385	0.023663338	0.00036614319
0.16735534	0.023365376	0.00036327758
0.16748683	0.023366851	0.00036341413
0.16761832	0.023579645	0.00036539487
0.16774981	0.023850502	0.00036533812
0.16788129	0.023132278	0.00036223797
0.16801278	0.024301897	0.00036845124
0.16814427	0.023351367	0.00036379166
0.16827576	0.023037136	0.00036307792
0.16840725	0.023344651	0.00036171032
0.16853874	0.022853498	0.00035945801
0.16867023	0.024019597	0.00036498931
0.16880171	0.023399514	0.00036354110
0.16893320	0.023210782	0.00036369398
0.16906469	0.023394268	0.00036111139
0.16919618	0.023741709	0.00036607031
0.16932767	0.023723456	0.00036347014
0.16945916	0.023741794	0.00036524608
0.16959065	0.023536498	0.00036436471
0.16972214	0.022997095	0.00035932472
0.16985362	0.022944118	0.00035980678
0.16998511	0.023644150	0.00036212838
0.17011660	0.024527184	0.00036901988
0.17024809	0.023010539	0.00036074955
0.17037958	0.023333184	0.00035988061
0.17051107	0.023469154	0.00036322723
0.17064256	0.024117126	0.00036629875
0.17077405	0.022875147	0.00035770197
0.17090553	0.022992246	0.00035939138
0.17103702	0.022950389	0.00035751137
0.17116851	0.023567828	0.00036184487
0.17130000	0.023628083	0.00036289751
0.17143149	0.023735801	0.00036209895
0.17156298	0.022912371	0.00035800350
0.17169447	0.023208708	0.00035783024
0.17182595	0.023297740	0.00036075992
0.17195744	0.023722028	0.00036307959
0.17208893	0.023106446	0.00035711057
0.17222042	0.023505816	0.00035910536
0.17235191	0.023321640	0.00035972594
0.17248340	0.023656844	0.00036094883
0.17261489	0.022690429	0.00035691355
0.17274638	0.024298955	0.00036441602
0.17287786	0.024026990	0.00036462497
0.17300935	0.024057511	0.00036296329
0.17314084	0.023454164	0.00035937471
0.17327233	0.023429689	0.00035887947
0.17340382	0.023430598	0.00035835070
0.17353531	0.023418730	0.00035883791
0.17366680	0.023888866	0.00036108364
0.17379829	0.023618320	0.00035952441
0.17392977	0.023254065	0.00035850257
0.17406126	0.022936795	0.00035580674
0.17419275	0.024237725	0.00036299065
0.17432424	0.023733873	0.00035832338
0.17445573	0.023903379	0.00035997815
0.17458722	0.023495065	0.00035909878
0.17471871	0.023753392	0.00035983785
0.17485019	0.023520901	0.00035814744
0.17498168	0.024103415	0.00036156052
0.17511317	0.022930273	0.00035597651
0.17524466	0.023610988	0.00035977975
0.17537615	0.023096246	0.00035576073
0.17550764	0.023882538	0.00035962541
0.17563913	0.023259430	0.00035611899
0.17577062	0.024034659	0.00035954076
0.17590210	0.023884357	0.00036061376
0.17603359	0.023364174	0.00035529356
0.17616508	0.023925273	0.00036099765
0.17629657	0.023695630	0.00035861519
0.17642806	0.023648956	0.00035682762
0.17655955	0.023522007	0.00035815817
0.17669104	0.022941811	0.00035222729
0.17682253	0.023492956	0.00035634721
0.17695401	0.023218305	0.00035519283
0.17708550	0.023497060	0.00035413663
0.17721699	0.023214962	0.00035533365
0.17734848	0.023555285	0.00035742198
0.17747997	0.023377124	0.00035620960
0.17761146	0.023156351	0.00035582968
0.17774295	0.023402646	0.00035344164
0.17787443	0.023436155	0.00035635009
0.17800592	0.023282008	0.00035345247
0.17813741	0.023260936	0.00035437840
0.17826890	0.023396420	0.00035572462
0.17840039	0.023704407	0.00035552223
0.17853188	0.023593074	0.00035694399
0.17866337	0.023345663	0.00035411157
0.17879486	0.023169054	0.00035329309
0.17892634	0.023378543	0.00035448324
0.17905783	0.023610769	0.00035460473
0.17918932	0.023265788	0.00035475711
0.17932081	0.023864340	0.00035658472
0.17945230	0.023078450	0.00035246257
0.17958379	0.023031073	0.00035266410
0.17971528	0.022882962	0.00034924864
0.17984677	0.023692678	0.00035584115
0.17997825	0.023314035	0.00035345065
0.18010974	0.023823408	0.00035579302
0.18024123	0.023578613	0.00035454255
0.18037272	0.023467877	0.00035187351
0.18050421	0.023226623	0.00036014029
0.18063570	0.023434979	0.00036274539
0.18076719	0.023169891	0.00036182679
0.18089867	0.024086902	0.00037200405
0.18103016	0.023388556	0.00036905072
0.18116165	0.023384198	0.00037105944
0.18129314	0.023636207	0.00037271921
0.18142463	0.023385693	0.00037175636
0.18155612	0.023972368	0.00037857388
0.18168761	0.023582688	0.00037645842
0.18181910	0.022977616	0.00037651544
0.18195058	0.022909410	0.00037641926
0.18208207	0.023256079	0.00037701443
0.18221356	0.023223547	0.00037956904
0.18234505	0.023318575	0.00038063779
0.18247654	0.023528786	0.00038389618
0.18260803	0.023818192	0.00038685459
0.18273952	0.023878919	0.00038720975
0.18287101	0.023349485	0.00038651484
0.18300249	0.023305300	0.00038624402
0.18313398	0.022649553	0.00038066877
0.18326547	0.023323764	0.00038856137
0.18339696	0.023061202	0.00038547821
0.18352845	0.023176094	0.00038721632
0.18365994	0.022922151	0.00038913732
0.18379143	0.023505849	0.00039045290
0.18392292	0.023065118	0.00039292428
0.18405440	0.023339025	0.00039188030
0.18418589	0.024155591	0.00039943604
0.18431738	0.024305600	0.00040175742
0.18444887	0.023548975	0.00039548139
0.18458036	0.023069645	0.00039302855
0.18471185	0.023308766	0.00039743450
0.18484334	0.023899747	0.00040125970
0.18497482	0.022943680	0.00039718158
0.18510631	0.023849652	0.00039936720
0.18523780	0.023134237	0.00039958276
0.18536929	0.023778426	0.00039619729
0.18550078	0.023586160	0.00039043139
0.18563227	0.022899031	0.00038559915
0.18576376	0.022464422	0.00037414991
0.18589525	0.023818612	0.00038775543
0.18602673	0.023583134	0.00038262055
0.18615822	0.023192212	0.00037887611
0.18628971	0.023500059	0.00037974309
0.18642120	0.023255302	0.00037567634
0.18655269	0.023491344	0.00037845312
0.18668418	0.023449154	0.00037348083
0.18681567	0.023183343	0.00037227050
0.18694716	0.023313440	0.00037316054
0.18707864	0.023514827	0.00037148709
0.18721013	0.023686364	0.00037231271
0.18734162	0.023465559	0.00037112595
0.18747311	0.023136246	0.00036651033
0.18760460	0.023956076	0.00037426606
0.18773609	0.023796144	0.00036914724
0.18786758	0.023446691	0.00036728318
0.18799906	0.023854530	0.00037043023
0.18813055	0.022934870	0.00036277058
0.18826204	0.023546701	0.00036600993
0.18839353	0.022998138	0.00036057829
0.18852502	0.023299780	0.00036298252
0.18865651	0.023031453	0.00036247595
0.18878800	0.023096646	0.00035880447
0.18891949	0.023275348	0.00036126068
0.18905097	0.023266387	0.00035811558
0.18918246	0.023826567	0.00036304625
0.18931395	0.023029313	0.00035851280
0.18944544	0.023296582	0.00035700183
0.18957693	0.023651215	0.00036012941
0.18970842	0.023576659	0.00035811298
0.18983991	0.023486025	0.00035906174
0.18997140	0.024061155	0.00036179182
0.19010288	0.023101667	0.00035380824
0.19023437	0.023856591	0.00035860291
0.19036586	0.024213661	0.00036003664
0.19049735	0.023836638	0.00035802615
0.19062884	0.023483072	0.00035616609
0.19076033	0.023861637	0.00035590768
0.19089182	0.023569194	0.00035451985
0.19102330	0.023065799	0.00035237047
0.19115479	0.024004593	0.00035625727
0.19128628	0.023432027	0.00035380644
0.19141777	0.022908469	0.00035049783
0.19154926	0.023159735	0.00035112837
0.19168075	0.023199496	0.00035005221
0.19181224	0.023274239	0.00035200073
0.19194373	0.023290251	0.00035262593
0.19207521	0.023659117	0.00035256931
0.19220670	0.023061730	0.00034947834
0.19233819	0.023540523	0.00035267022
0.19246968	0.023061890	0.00034973842
0.19260117	0.023287165	0.00035111886
0.19273266	0.023579787	0.00035197076
0.19286415	0.023101421	0.00034950325
0.19299564	0.023225606	0.00035215939
0.19312712	0.023329372	0.00034962056
0.19325861	0.023261656	0.00035035098
0.19339010	0.023331146	0.00034965680
0.19352159	0.023609885	0.00035167434
0.19365308	0.023764407	0.00035368161
0.19378457	0.023167676	0.00034896273
0.19391606	0.023276266	0.00034958402
0.19404754	0.022686599	0.00034549690
0.19417903	0.024017099	0.00035368448
0.19431052	0.022711148	0.00034712887
0.19444201	0.023490943	0.00034966658
0.19457350	0.023176347	0.00034821012
0.19470499	0.023825445	0.00035241489
0.19483648	0.022661097	0.00034426484
0.19496797	0.023345003	0.00034902390
0.19509945	0.022860324	0.00034527127
0.19523094	0.023727103	0.00035026157
0.19536243	0.023201384	0.00034735183
0.19549392	0.023669488	0.00034908753
0.19562541	0.023432152	0.00034829209
0.19575690	0.023521198	0.00034726418
0.19588839	0.023499864	0.00034771864
0.19601988	0.023342774	0.00034710619
0.19615136	0.023061008	0.00034503726
0.19628285	0.022864159	0.00034505714
0.19641434	0.023646251	0.00034854057
0.19654583	0.023464289	0.00034870235
0.19667732	0.023276278	0.00034669996
0.19680881	0.023278123	0.00034633005
0.19694030	0.022652743	0.00034296128
0.19707178	0.023176316	0.00034467912
0.19720327	0.023405289	0.00034712735
0.19733476	0.023199677	0.00034449690
0.19746625	0.023670970	0.00034796118
0.19759774	0.023660405	0.00034799725
0.19772923	0.023523451	0.00034687517
0.19786072	0.023340632	0.00034457295
0.19799221	0.023773538	0.00034918544
0.19812369	0.023245848	0.00034295133
0.19825518	0.022529185	0.00034145871
0.19838667	0.023302972	0.00034430444
0.19851816	0.022974980	0.00034246916
0.19864965	0.023044495	0.00034375184
0.19878114	0.023703510	0.00034649403
0.19891263	0.023420874	0.00034614350
0.19904412	0.023309310	0.00034280262
0.19917560	0.023354553	0.00034580050
0.19930709	0.022843459	0.00034150574
0.19943858	0.023797506	0.00034582804
0.19957007	0.023527480	0.00034653430
0.19970156	0.024140556	0.00034830673
0.19983305	0.024373572	0.00034933432
0.19996454	0.023521685	0.00034533446
0.20009602	0.023296824	0.00034300876
0.20022751	0.023627869	0.00034637624
0.20035900	0.023509481	0.00034492666
0.20049049	0.023151651	0.00034235496
0.20062198	0.022959259	0.00034208916
0.20075347	0.023552391	0.00034396175
0.20088496	0.023082221	0.00034237938
0.20101645	0.023084987	0.00034241707
0.20114793	0.023660890	0.00034402204
0.20127942	0.023358675	0.00034211202
0.20141091	0.023241152	0.00034052204
0.20154240	0.023210304	0.00034280460
0.20167389	0.022836216	0.00034065524
0.20180538	0.023453896	0.00034082324
0.20193687	0.023296756	0.00034162847
0.20206836	0.023292030	0.00034105428
0.20219984	0.023577471	0.00034421783
0.20233133	0.023219837	0.00034261995
0.20246282	0.023427471	0.00034086833
0.20259431	0.022848378	0.00033866331
0.20272580	0.023731255	0.00034325287
0.20285729	0.023216349	0.00034043512
0.20298878	0.023864364	0.00034557882
0.20312027	0.023664504	0.00034033137
0.20325175	0.023801517	0.00034282886
0.20338324	0.023153514	0.00033838024
0.20351473	0.022620794	0.00033663247
0.20364622	0.023490426	0.00034246225
0.20377771	0.023819232	0.00034174938
0.20390920	0.023251622	0.00034003728
0.20404069	0.023766938	0.00034278584
0.20417217	0.023717998	0.00034292361
0.20430366	0.023525696	0.00034243462
0.20443515	0.023742515	0.00033976528
0.20456664	0.023273764	0.00034012407
0.20469813	0.023301565	0.00033896178
0.20482962	0.024029661	0.00034264952
0.20496111	0.023372290	0.00033991188
0.20509260	0.023211848	0.00033814645
0.20522408	0.023575040	0.00034070344
0.20535557	0.023435317	0.00033982161
0.20548706	0.023906707	0.00034174771
0.20561855	0.022947882	0.00033717477
0.20575004	0.023020653	0.00033443823
0.20588153	0.023668808	0.00034046293
0.20601302	0.023310593	0.00033943221
0.20614451	0.023398636	0.00033734166
0.20627599	0.023419867	0.00033956388
0.20640748	0.022908899	0.00033468118
0.20653897	0.023297630	0.00033737704
0.20667046	0.023237427	0.00033851823
0.20680195	0.023292132	0.00033707479
0.20693344	0.023278108	0.00033887989
0.20706493	0.023551929	0.00033772542
0.20719641	0.023258103	0.00033750206
0.20732790	0.023552371	0.00034062332
0.20745939	0.023216448	0.00033599301
0.20759088	0.023592057	0.00033873760
0.20772237	0.023840321	0.00033992197
0.20785386	0.023085691	0.00033458651
0.20798535	0.023484600	0.00033984147
0.20811684	0.023421690	0.00033679339
0.20824832	0.023517908	0.00033817790
0.20837981	0.023034938	0.00033628251
0.20851130	0.022973942	0.00033533074
0.20864279	0.023009890	0.00033586084
0.20877428	0.023768868	0.00033747262
0.20890577	0.022953963	0.00033356711
0.20903726	0.023577299	0.00033771087
0.20916875	0.023061145	0.00033431610
0.20930023	0.023274698	0.00033696157
0.20943172	0.023207558	0.00033492423
0.20956321	0.023290400	0.00033645190
0.20969470	0.022943470	0.00033454767
0.20982619	0.023141266	0.00033521346
0.20995768	0.022906008	0.00033367972
0.21008917	0.023394688	0.00033503511
0.21022065	0.023067436	0.00033419492
0.21035214	0.023155467	0.00033581447
0.21048363	0.023141133	0.00033271988
0.21061512	0.023212872	0.00033667731
0.21074661	0.023636924	0.00033547611
0.21087810	0.023877864	0.00033772876
0.21100959	0.023847537	0.00033960387
0.21114108	0.023123411	0.00033262511
0.21127256	0.023605136	0.00033825256
0.21140405	0.023750830	0.00033579350
0.21153554	0.023340429	0.00033512293
0.21166703	0.023579500	0.00033643647
0.21179852	0.023221963	0.00033463970
0.21193001	0.022972265	0.00033315814
0.21206150	0.022890753	0.00033131758
0.21219299	0.023113297	0.00033233703
0.21232447	0.023232835	0.00033462675
0.21245596	0.023464563	0.00033407714
0.21258745	0.023234193	0.00033299901
0.21271894	0.023573489	0.00033513980
0.21285043	0.023621742	0.00033571304
0.21298192	0.023396953	0.00033457133
0.21311341	0.023663477	0.00033482463
0.21324489	0.023228141	0.00033279718
0.21337638	0.023231632	0.00033185942
0.21350787	0.023597333	0.00033491421
0.21363936	0.023650596	0.00033664877
0.21377085	0.023216753	0.00033089281
0.21390234	0.023404169	0.00033450573
0.21403383	0.023723120	0.00033488419
0.21416532	0.022798100	0.00032983285
0.21429680	0.022394021	0.00032877884
0.21442829	0.022922522	0.00033025774
0.21455978	0.023328698	0.00033278069
0.21469127	0.023465239	0.00033264426
0.21482276	0.023224347	0.00033153984
0.21495425	0.023292414	0.00033229508
0.21508574	0.023425476	0.00033312593
0.21521723	0.024267987	0.00033806161
0.21534871	0.022889332	0.00033076087
0.21548020	0.022747964	0.00032689841
0.21561169	0.022897909	0.00032990537
0.21574318	0.023595582	0.00033349918
0.21587467	0.023411636	0.00033161598
0.21600616	0.024018109	0.00033637447
0.21613765	0.023087079	0.00032881782
0.21626913	0.023735840	0.00033409601
0.21640062	0.023299322	0.00033102288
0.21653211	0.022578617	0.00032723563
0.21666360	0.023027035	0.00032945870
0.21679509	0.023531609	0.00033095578
0.21692658	0.023358334	0.00033197949
0.21705807	0.023208452	0.00033074947
0.21718956	0.022418421	0.00032496111
0.21732104	0.023081772	0.00032997744
0.21745253	0.023292475	0.00033092673
0.21758402	0.022960949	0.00032892312
0.21771551	0.022807446	0.00032663702
0.21784700	0.023130004	0.00032841363
0.21797849	0.023537337	0.00033112474
0.21810998	0.023623147	0.00033063098
0.21824147	0.023470637	0.00033051659
0.21837295	0.022929078	0.00032885389
0.21850444	0.023093010	0.00032693067
0.21863593	0.023712861	0.00033199488
0.21876742	0.023755442	0.00033095793
0.21889891	0.023614852	0.00033096456
0.21903040	0.023281666	0.00033023605
0.21916189	0.023459460	0.00032915579
0.21929337	0.022834418	0.00032698447
0.21942486	0.022962371	0.00032657442
0.21955635	0.022879294	0.00032748698
0.21968784	0.023156712	0.00032823779
0.21981933	0.022779355	0.00032357185
0.21995082	0.023169198	0.00032859082
0.22008231	0.023084248	0.00032613718
0.22021380	0.023158310	0.00032783519
0.22034528	0.023187496	0.00032833607
0.22047677	0.023545353	0.00032702677
0.22060826	0.023009663	0.00032741347
0.22073975	0.023631587	0.00032959997
0.22087124	0.022961124	0.00032685495
0.22100273	0.023334696	0.00032866767
0.22113422	0.023855477	0.00033001711
0.22126571	0.023287589	0.00032718885
0.22139719	0.023284919	0.00032763231
0.22152868	0.022906732	0.00032408500
0.22166017	0.023555556	0.00032996073
0.22179166	0.023275662	0.00032579392
0.22192315	0.023116384	0.00032713373
0.22205464	0.023293960	0.00032734122
0.22218613	0.022751611	0.00032446655
0.22231761	0.023076990	0.00032581386
0.22244910	0.023096434	0.00032502163
0.22258059	0.022998745	0.00032552862
0.22271208	0.023391572	0.00032824679
0.22284357	0.023153110	0.00032567212
0.22297506	0.023611823	0.00032980076
0.22310655	0.023272658	0.00032508800
0.22323804	0.022712023	0.00032427261
0.22336952	0.023074272	0.00032644305
0.22350101	0.023133213	0.00032554466
0.22363250	0.022734329	0.00032293489
0.22376399	0.023287694	0.00032530970
0.22389548	0.023073413	0.00032575919
0.22402697	0.023945166	0.00033077718
0.22415846	0.022413796	0.00032072636
0.22428995	0.022989537	0.00032406225
0.22442143	0.023398199	0.00032548386
0.22455292	0.023392281	0.00032614021
0.22468441	0.023085333	0.00032455561
0.22481590	0.023194878	0.00032492921
0.22494739	0.023692550	0.00032609678
0.22507888	0.023588672	0.00032681464
0.22521037	0.023030063	0.00032411840
0.22534186	0.023486827	0.00032743030
0.22547334	0.023537138	0.00032602015
0.22560483	0.022639884	0.00031952604
0.22573632	0.023267519	0.00032534647
0.22586781	0.023110997	0.00032300936
0.22599930	0.023458379	0.00032746011
0.22613079	0.023169999	0.00032302221
0.22626228	0.022788628	0.00032224128
0.22639376	0.023108390	0.00032345977
0.22652525	0.023011499	0.00032219060
0.22665674	0.023020568	0.00032393434
0.22678823	0.023306825	0.00032263822
0.22691972	0.023214478	0.00032341352
0.22705121	0.023035692	0.00032262559
0.22718270	0.022861554	0.00032119114
0.22731419	0.023506017	0.00032589625
0.22744567	0.023163210	0.00032349935
0.22757716	0.023168856	0.00032106046
0.22770865	0.023115415	0.00032339103
0.22784014	0.023452876	0.00032398688
0.22797163	0.023034381	0.00032276724
0.22810312	0.022879572	0.00032010796
0.22823461	0.023309271	0.00032261482
0.22836610	0.022941497	0.00032206964
0.22849758	0.022999272	0.00032122798
0.22862907	0.023309575	0.00032387121
0.22876056	0.023261487	0.00032127895
0.22889205	0.022489128	0.00031872403
0.22902354	0.023024004	0.00032165401
0.22915503	0.023107373	0.00032019276
0.22928652	0.022981995	0.00032200879
0.22941800	0.023092046	0.00032078495
0.22954949	0.023372700	0.00032300436
0.22968098	0.023405621	0.00032337075
0.22981247	0.023626596	0.00032267896
0.22994396	0.023297095	0.00032260436
0.23007545	0.023461275	0.00032649312
0.23020694	0.023153557	0.00032741596
0.23033843	0.023219733	0.00033274029
0.23046991	0.023112529	0.00033218239
0.23060140	0.022888105	0.00033353099
0.23073289	0.023269992	0.00033488835
0.23086438	0.023180592	0.00033582990
0.23099587	0.022723173	0.00033769325
0.23112736	0.022991280	0.00033706766
0.23125885	0.023545121	0.00034368341
0.23139034	0.022763068	0.00033876532
0.23152182	0.022959826	0.00034021151
0.23165331	0.022937818	0.00034333156
0.23178480	0.022778205	0.00034249018
0.23191629	0.023020972	0.00034504305
0.23204778	0.023324701	0.00034687905
0.23217927	0.023149413	0.00034550260
0.23231076	0.022572189	0.00034596906
0.23244224	0.023373609	0.00034860638
0.23257373	0.023407868	0.00035058382
0.23270522	0.022604490	0.00034616437
0.23283671	0.023291614	0.00034914264
0.23296820	0.023403763	0.00035034234
0.23309969	0.022771374	0.00034685064
0.23323118	0.023336045	0.00034933264
0.23336267	0.022864927	0.00034831180
0.23349415	0.023196868	0.00034829086
0.23362564	0.023068088	0.00034987477
0.23375713	0.023792298	0.00035408497
0.23388862	0.023545348	0.00035158451
0.23402011	0.023148751	0.00035151594
0.23415160	0.023054471	0.00034921712
0.23428309	0.023570435	0.00035427192
0.23441458	0.022970127	0.00034810789
0.23454606	0.022870420	0.00034944969
0.23467755	0.023617453	0.00035447598
0.23480904	0.023474082	0.00035461499
0.23494053	0.023508559	0.00035478623
0.23507202	0.023145822	0.00035262582
0.23520351	0.023097455	0.00035133321
0.23533500	0.023360934	0.00035362127
0.23546648	0.023185377	0.00035290320
0.23559797	0.023061463	0.00035328760
0.23572946	0.023609776	0.00035640236
0.23586095	0.023477889	0.00035491934
0.23599244	0.023455615	0.00035616156
0.23612393	0.023029955	0.00035258042
0.23625542	0.023116054	0.00035544229
0.23638691	0.023385098	0.00035654298
0.23651839	0.022287507	0.00034830410
0.23664988	0.023077134	0.00035491762
0.23678137	0.023158924	0.00035535427
0.23691286	0.024041949	0.00036038567
0.23704435	0.023243361	0.00035580262
0.23717584	0.023267067	0.00035453248
0.23730733	0.023214848	0.00035722277
0.23743882	0.023076527	0.00035416174
0.23757030	0.022908922	0.00035379976
0.23770179	0.023375946	0.00035952945
0.23783328	0.022868441	0.00035411491
0.23796477	0.023340871	0.00035850093
0.23809626	0.022931292	0.00035402341
0.23822775	0.023595269	0.00035903742
0.23835924	0.023535758	0.00036070043
0.23849072	0.023016762	0.00035464331
0.23862221	0.022972027	0.00035649062
0.23875370	0.023163058	0.00035747736
0.23888519	0.022834591	0.00035595290
0.23901668	0.023176420	0.00035968217
0.23914817	0.022714967	0.00035175149
0.23927966	0.022518664	0.00035566198
0.23941115	0.023445791	0.00035910275
0.23954263	0.023370933	0.00035977622
0.23967412	0.022612541	0.00035577767
0.23980561	0.022994874	0.00035569210
0.23993710	0.022859744	0.00035784266
0.24006859	0.023512355	0.00036115135
0.24020008	0.022927432	0.00035852993
0.24033157	0.022949462	0.00035721004
0.24046306	0.022916302	0.00035681622
0.24059454	0.022846798	0.00035781717
0.24072603	0.023060349	0.00035999029
0.24085752	0.022476320	0.00035534107
0.24098901	0.022909695	0.00036114724
0.24112050	0.023319387	0.00035914887
0.24125199	0.023125210	0.00035953545
0.24138348	0.023038961	0.00036248458
0.24151496	0.023176131	0.00035930402
0.24164645	0.023620101	0.00036455214
0.24177794	0.023340282	0.00036025876
0.24190943	0.023332758	0.00036175448
0.24204092	0.023252000	0.00036120491
0.24217241	0.022740179	0.00035784795
0.24230390	0.023529653	0.00036577530
0.24243539	0.023854549	0.00036413987
0.24256687	0.022974105	0.00036092765
0.24269836	0.022996832	0.00036124175
0.24282985	0.023226102	0.00036162291
0.24296134	0.023432903	0.00036322060
0.24309283	0.023085201	0.00036067589
0.24322432	0.022671331	0.00035871947
0.24335581	0.023352373	0.00036541048
0.24348730	0.023075070	0.00036032723
0.24361878	0.023675346	0.00036549157
0.24375027	0.023064737	0.00036023330
0.24388176	0.023101174	0.00036130016
0.24401325	0.022501944	0.00036005530
0.24414474	0.023037957	0.00036064222
0.24427623	0.023109258	0.00036312022
0.24440772	0.023877110	0.00036807318
0.24453920	0.022980645	0.00036110319
0.24467069	0.023064550	0.00036455937
0.24480218	0.022722535	0.00035901940
0.24493367	0.023214910	0.00036347662
0.24506516	0.022674271	0.00035991854
0.24519665	0.023481592	0.00036557423
0.24532814	0.022961421	0.00036211890
0.24545963	0.022937918	0.00036328101
0.24559111	0.023063760	0.00036359748
0.24572260	0.023444194	0.00036557230
0.24585409	0.023379796	0.00036411615
0.24598558	0.023307854	0.00036559761
0.24611707	0.023958460	0.00036927262
0.24624856	0.022592265	0.00035856095
0.24638005	0.022776168	0.00036335359
0.24651154	0.023203796	0.00036417955
0.24664302	0.023507267	0.00036887247
0.24677451	0.023350959	0.00036565521
0.24690600	0.022870912	0.00036333392
0.24703749	0.023164529	0.00036707086
0.24716898	0.023472771	0.00036457275
0.24730047	0.023450736	0.00036902937
0.24743196	0.023760106	0.00036761973
0.24756345	0.023487993	0.00036636146
0.24769493	0.023402001	0.00036864593
0.24782642	0.023181614	0.00036367620
0.24795791	0.023079929	0.00036586827
0.24808940	0.023503304	0.00036773445
0.24822089	0.023207468	0.00036560987
0.24835238	0.023468933	0.00036988318
0.24848387	0.022942253	0.00036414096
0.24861535	0.022060204	0.00036049149
0.24874684	0.023569188	0.00036811925
0.24887833	0.023528283	0.00036797060
0.24900982	0.022807917	0.00036584782
0.24914131	0.023426729	0.00036785382
0.24927280	0.022711542	0.00036439501
0.24940429	0.023094283	0.00036511120
0.24953578	0.023577620	0.00036831436
0.24966726	0.023199451	0.00036945112
0.24979875	0.022952082	0.00036416677
0.24993024	0.023458827	0.00037090102
0.25006173	0.023543997	0.00036789803
0.25019322	0.022901374	0.00036624757
0.25032471	0.023077126	0.00036785530
0.25045620	0.023184140	0.00036731901
0.25058769	0.023514533	0.00037067205
0.25071917	0.023367494	0.00036858431
0.25085066	0.023567761	0.00036959070
0.25098215	0.023148439	0.00036720713
0.25111364	0.024045987	0.00037215252
0.25124513	0.022773716	0.00036785768
0.25137662	0.023185004	0.00036824691
0.25150811	0.023627121	0.00037017393
0.25163959	0.024327972	0.00037612901
0.25177108	0.023334640	0.00036779091
0.25190257	0.023434379	0.00037008096
0.25203406	0.023275277	0.00037051874
0.25216555	0.023260711	0.00036920824
0.25229704	0.023037927	0.00036754269
0.25242853	0.022917780	0.00036610967
0.25256002	0.023329714	0.00037114123
0.25269150	0.023286794	0.00036896035
0.25282299	0.023036027	0.00036691327
0.25295448	0.023509891	0.00037236347
0.25308597	0.022783124	0.00036412910
0.25321746	0.022949137	0.00036934147
0.25334895	0.022746899	0.00036721387
0.25348044	0.022947065	0.00036634107
0.25361193	0.023957682	0.00037587567
0.25374341	0.023171111	0.00036817287
0.25387490	0.023218037	0.00036934120
0.25400639	0.023225053	0.00037603940
0.25413788	0.023156464	0.00037953359
0.25426937	0.023327611	0.00038558958
0.25440086	0.023030111	0.00038618538
0.25453235	0.022905415	0.00038822382
0.25466383	0.024131667	0.00039981900
0.25479532	0.023662844	0.00039733051
0.25492681	0.023033481	0.00039571813
0.25505830	0.023791814	0.00040363785
0.25518979	0.023434073	0.00040169529
0.25532128	0.023849140	0.00040745228
0.25545277	0.023304705	0.00040612485
0.25558426	0.022981198	0.00040290054
0.25571574	0.022869063	0.00040424503
0.25584723	0.022766964	0.00040527127
0.25597872	0.023394415	0.00041386465
0.25611021	0.023203992	0.00041255248
0.25624170	0.022771116	0.00041209055
0.25637319	0.022965486	0.00041572621
0.25650468	0.023362741	0.00041694050
0.25663617	0.022667804	0.00041573087
0.25676765	0.023062633	0.00042022889
0.25689914	0.023130883	0.00042198870
0.25703063	0.023116406	0.00042463616
0.25716212	0.022734873	0.00042101616
0.25729361	0.022782084	0.00042583970
0.25742510	0.023126312	0.00042734506
0.25755659	0.022829325	0.00042960825
0.25768807	0.022330906	0.00042709975
0.25781956	0.022694606	0.00042832408
0.25795105	0.023207688	0.00043436481
0.25808254	0.023292977	0.00044117497
0.25821403	0.022541150	0.00043086127
0.25834552	0.023068070	0.00043746291
0.25847701	0.022906923	0.00043651805
0.25860850	0.023075913	0.00043823855
0.25873998	0.023204298	0.00044188139
0.25887147	0.022693633	0.00043893311
0.25900296	0.023048572	0.00044270316
0.25913445	0.023535271	0.00044456815
0.25926594	0.023070434	0.00044272322
0.25939743	0.023231680	0.00044677436
0.25952892	0.023493015	0.00044721124
0.25966041	0.023838519	0.00045347564
0.25979189	0.023022177	0.00044385995
0.25992338	0.023141530	0.00044775941
0.26005487	0.023098947	0.00045105981
0.26018636	0.023076492	0.00044948994
0.26031785	0.023020360	0.00044798348
0.26044934	0.023469912	0.00044958892
0.26058083	0.023055843	0.00045031614
0.26071231	0.022700265	0.00044945020
0.26084380	0.022617096	0.00044743433
0.26097529	0.022519183	0.00045074056
0.26110678	0.023293141	0.00045438165
0.26123827	0.023423364	0.00045839787
0.26136976	0.023486747	0.00045885042
0.26150125	0.023253617	0.00045734436
0.26163274	0.023627607	0.00046085522
0.26176422	0.022743119	0.00045205463
0.26189571	0.024444826	0.00046986017
0.26202720	0.023076865	0.00045751349
0.26215869	0.022683475	0.00045556089
0.26229018	0.022997998	0.00046025022
0.26242167	0.023117848	0.00046025732
0.26255316	0.022356692	0.00045488190
0.26268465	0.023400681	0.00046591545
0.26281613	0.023472246	0.00046439513
0.26294762	0.024033394	0.00047081055
0.26307911	0.023952547	0.00046967373
0.26321060	0.023404514	0.00046897233
0.26334209	0.022420772	0.00046228122
0.26347358	0.022250717	0.00046087247
0.26360507	0.023303778	0.00046993885
0.26373655	0.022849293	0.00046572177
0.26386804	0.023185750	0.00046941484
0.26399953	0.022847913	0.00046971294
0.26413102	0.022627961	0.00046358520
0.26426251	0.022190770	0.00046375797
0.26439400	0.022998721	0.00046798007
0.26452549	0.022716939	0.00046970665
0.26465698	0.022883183	0.00047368153
0.26478846	0.022722701	0.00046639332
0.26491995	0.022669147	0.00047464668
0.26505144	0.022426230	0.00046763479
0.26518293	0.023213242	0.00047647059
0.26531442	0.022020778	0.00047102336
0.26544591	0.022996161	0.00047576463
[truncated: 567 more rows]
