# Supplementary material for: Invariant surface glycoprotein 65 of Trypanosoma brucei is a complement C3 receptor
Source: Nat Commun. 2022 Aug 29;13:5085. doi: 10.1038/s41467-022-32728-9 (PMC9424271; doi:10.1038/s41467-022-32728-9)
Supplement: Supplementary file 4 — supplementary data 2 [file 41467_2022_32728_MOESM4_ESM.zip › b21-414646_00030.dat]

0.0026000000	39.562829	0.13678674
0.0027314887	28.744714	0.10709919
0.0028629774	22.106076	0.089805723
0.0029944661	17.204510	0.076034653
0.0031259548	12.259304	0.058980558
0.0032574435	10.876945	0.057505721
0.0033889322	8.6738342	0.048544369
0.0035204209	11.452552	0.048566580
0.0036519096	12.268741	0.046646171
0.0037833983	9.8794383	0.039464433
0.0039148870	8.2801816	0.034861219
0.0040463757	6.6864552	0.030138131
0.0041778644	5.5046102	0.025630299
0.0043093531	4.5938153	0.022988337
0.0044408418	3.8049102	0.020121663
0.0045723305	3.1298439	0.018249586
0.0047038192	2.8760979	0.016743587
0.0048353079	2.4766790	0.015083766
0.0049667966	2.1966721	0.014154709
0.0050982853	1.8783863	0.012399738
0.0052297740	1.7482924	0.012119022
0.0053612627	1.5065342	0.010863707
0.0054927514	1.3798193	0.010121136
0.0056242401	1.2555181	0.0096265532
0.0057557288	1.1746996	0.0090535782
0.0058872175	1.0778455	0.0085562160
0.0060187062	1.0139042	0.0082765619
0.0061501949	0.90556186	0.0074921744
0.0062816836	0.88833688	0.0075881896
0.0064131723	0.81909975	0.0071428893
0.0065446610	0.78382536	0.0068873300
0.0066761496	0.76069883	0.0067530358
0.0068076383	0.71227153	0.0063863520
0.0069391270	0.68540072	0.0063654323
0.0070706157	0.65569759	0.0061274797
0.0072021044	0.63806998	0.0059779085
0.0073335931	0.61381188	0.0058376260
0.0074650818	0.57184225	0.0054704842
0.0075965705	0.56775247	0.0054961233
0.0077280592	0.53979076	0.0053368824
0.0078595479	0.50353053	0.0050312819
0.0079910366	0.49845844	0.0050357045
0.0081225253	0.46785368	0.0047391106
0.0082540140	0.46658734	0.0047596087
0.0083855027	0.45255000	0.0047053908
0.0085169914	0.41777041	0.0044286063
0.0086484801	0.40903241	0.0043501779
0.0087799688	0.38789950	0.0041615902
0.0089114575	0.37960326	0.0041386098
0.0090429462	0.35882937	0.0039956349
0.0091744349	0.34337051	0.0038750101
0.0093059236	0.31965846	0.0036947946
0.0094374123	0.31303644	0.0036321096
0.0095689010	0.29956761	0.0034961307
0.0097003897	0.29265649	0.0034835122
0.0098318784	0.27645247	0.0033370558
0.0099633671	0.26744509	0.0032465919
0.010094856	0.26329749	0.0032114227
0.010226345	0.24261601	0.0030097443
0.010357833	0.23872632	0.0030626080
0.010489322	0.22022358	0.0028549948
0.010620811	0.21273599	0.0027864030
0.010752299	0.20372952	0.0027147050
0.010883788	0.19428028	0.0025966431
0.011015277	0.19067579	0.0026188864
0.011146765	0.17674295	0.0024437103
0.011278254	0.17089377	0.0023934607
0.011409743	0.15940257	0.0022874730
0.011541231	0.15348607	0.0022110088
0.011672720	0.15163117	0.0022031131
0.011804209	0.14369142	0.0020632886
0.011935698	0.13659886	0.0020075046
0.012067186	0.12667244	0.0019219285
0.012198675	0.12201760	0.0018248204
0.012330164	0.11999291	0.0018137076
0.012461652	0.11583375	0.0017611318
0.012593141	0.10404794	0.0016331397
0.012724630	0.10343380	0.0016281200
0.012856118	0.098553960	0.0015385911
0.012987607	0.098004316	0.0015523020
0.013119096	0.095675809	0.0014993328
0.013250585	0.091681701	0.0014523384
0.013382073	0.089385076	0.0014388889
0.013513562	0.086517595	0.0013941706
0.013645051	0.084659094	0.0013882247
0.013776539	0.082550835	0.0013634043
0.013908028	0.081654045	0.0013335771
0.014039517	0.077884158	0.0012960836
0.014171005	0.075406783	0.0012659535
0.014302494	0.072891465	0.0012471430
0.014433983	0.075208887	0.0012680007
0.014565472	0.070579093	0.0012047506
0.014696960	0.069363403	0.0011998386
0.014828449	0.067795638	0.0011676699
0.014959938	0.068244901	0.0011787288
0.015091426	0.065720237	0.0011594170
0.015222915	0.062412714	0.0011027773
0.015354404	0.065313221	0.0011324947
0.015485892	0.061239066	0.0010862910
0.015617381	0.062187770	0.0010982885
0.015748870	0.060861346	0.0010848995
0.015880359	0.062577177	0.0010843875
0.016011847	0.059658760	0.0010580980
0.016143336	0.055254385	0.0010084555
0.016274825	0.051851236	0.00098126912
0.016406313	0.054283263	0.00099470630
0.016537802	0.053930835	0.00098492980
0.016669291	0.053134642	0.00097495188
0.016800779	0.054150487	0.00098414937
0.016932268	0.058588754	0.0010152688
0.017063757	0.058825857	0.0010148125
0.017195246	0.059111653	0.0010107269
0.017326734	0.059009097	0.0010088461
0.017458223	0.055614997	0.00097399285
0.017589712	0.056659829	0.00097672188
0.017721200	0.055075227	0.00096872038
0.017852689	0.054189157	0.00094039656
0.017984178	0.054579515	0.00095340396
0.018115666	0.053539995	0.00094037974
0.018247155	0.052428372	0.00092301885
0.018378644	0.052354402	0.00092402406
0.018510133	0.050066039	0.00089385110
0.018641621	0.050653407	0.00089953045
0.018773110	0.050921577	0.00089565888
0.018904599	0.049426825	0.00088269598
0.019036087	0.049165187	0.00087661290
0.019167576	0.048487288	0.00086261239
0.019299065	0.048994259	0.00086227197
0.019430553	0.047607429	0.00085759027
0.019562042	0.046100911	0.00083546924
0.019693531	0.046508553	0.00083714569
0.019825019	0.045512920	0.00082253308
0.019956508	0.045350868	0.00081588297
0.020087997	0.045198675	0.00082073258
0.020219486	0.045131975	0.00081245911
0.020350974	0.044889464	0.00081329517
0.020482463	0.042330288	0.00077958954
0.020613952	0.042172639	0.00077654921
0.020745440	0.042157509	0.00078199506
0.020876929	0.041064316	0.00076097686
0.021008418	0.041803462	0.00076992653
0.021139906	0.041383383	0.00076219413
0.021271395	0.040889159	0.00074991945
0.021402884	0.041486970	0.00075848117
0.021534373	0.040746309	0.00074803183
0.021665861	0.040040403	0.00074106406
0.021797350	0.039014731	0.00072885559
0.021928839	0.039320499	0.00072171603
0.022060327	0.039558636	0.00073134015
0.022191816	0.040709061	0.00073397909
0.022323305	0.038490732	0.00071558519
0.022454793	0.038939704	0.00071569135
0.022586282	0.037470570	0.00069697565
0.022717771	0.036552375	0.00069494426
0.022849260	0.037388135	0.00069319202
0.022980748	0.036835929	0.00069105612
0.023112237	0.037038881	0.00068599162
0.023243726	0.036684505	0.00067828438
0.023375214	0.038033763	0.00069700339
0.023506703	0.037215612	0.00068539029
0.023638192	0.037659511	0.00068702838
0.023769680	0.036696956	0.00067850026
0.023901169	0.037210088	0.00067943559
0.024032658	0.037774838	0.00068502743
0.024164147	0.038141190	0.00068297182
0.024295635	0.036170342	0.00066245709
0.024427124	0.036400087	0.00066366269
0.024558613	0.036881886	0.00066170055
0.024690101	0.036039647	0.00066297015
0.024821590	0.036821210	0.00066229378
0.024953079	0.035509054	0.00064728682
0.025084567	0.036234017	0.00065458512
0.025216056	0.036146281	0.00064645769
0.025347545	0.037099486	0.00066065127
0.025479034	0.036524618	0.00065035366
0.025610522	0.035790119	0.00063780000
0.025742011	0.035286225	0.00063607856
0.025873500	0.035436501	0.00063369520
0.026004988	0.034954598	0.00063160442
0.026136477	0.035254016	0.00063106139
0.026267966	0.034417004	0.00061920986
0.026399454	0.034303735	0.00062062519
0.026530943	0.035226283	0.00062355153
0.026662432	0.035446829	0.00062797249
0.026793920	0.035218159	0.00062395125
0.026925409	0.034713201	0.00061541803
0.027056898	0.034995616	0.00062111850
0.027188387	0.034469420	0.00060912642
0.027319875	0.034909092	0.00061817932
0.027451364	0.034831739	0.00061078606
0.027582853	0.034627718	0.00060670452
0.027714341	0.033827940	0.00060223810
0.027845830	0.034280489	0.00060060084
0.027977319	0.034055607	0.00060024547
0.028108807	0.033568325	0.00059231678
0.028240296	0.034190470	0.00059819181
0.028371785	0.033463345	0.00059085307
0.028503274	0.034222863	0.00059382888
0.028634762	0.033646192	0.00058914257
0.028766251	0.034308877	0.00059445510
0.028897740	0.034820812	0.00059115459
0.029029228	0.034118127	0.00058929695
0.029160717	0.032752918	0.00057803363
0.029292206	0.033259435	0.00057816761
0.029423694	0.034009632	0.00058657339
0.029555183	0.032703103	0.00056729358
0.029686672	0.032926026	0.00057340633
0.029818161	0.032401797	0.00056955037
0.029949649	0.032589115	0.00056681645
0.030081138	0.032787110	0.00056725218
0.030212627	0.033375142	0.00056738003
0.030344115	0.031637469	0.00055326798
0.030475604	0.031919361	0.00055806467
0.030607093	0.032767001	0.00056140149
0.030738581	0.032176116	0.00055773313
0.030870070	0.032668223	0.00055661634
0.031001559	0.031408387	0.00054522202
0.031133048	0.031619632	0.00054989426
0.031264536	0.031061306	0.00053968763
0.031396025	0.031626628	0.00054907974
0.031527514	0.031517749	0.00054373059
0.031659002	0.031072239	0.00053774842
0.031790491	0.031661890	0.00054389990
0.031921980	0.031333224	0.00053701716
0.032053468	0.031816565	0.00054258720
0.032184957	0.031937349	0.00053780121
0.032316446	0.031177913	0.00053092901
0.032447935	0.031347794	0.00053699843
0.032579423	0.031880600	0.00053534890
0.032710912	0.031608921	0.00053433173
0.032842401	0.030891070	0.00052802484
0.032973889	0.030159498	0.00051931645
0.033105378	0.031252389	0.00053038088
0.033236867	0.032627022	0.00053644694
0.033368355	0.030111395	0.00052526450
0.033499844	0.029863512	0.00052331351
0.033631333	0.030136528	0.00052663773
0.033762822	0.029711723	0.00052906080
0.033894310	0.030789122	0.00053557900
0.034025799	0.029912772	0.00052769176
0.034157288	0.029601743	0.00052542250
0.034288776	0.029825940	0.00052649293
0.034420265	0.029857040	0.00053204407
0.034551754	0.030623986	0.00053474733
0.034683242	0.030150035	0.00053462952
0.034814731	0.030563226	0.00053347725
0.034946220	0.030622179	0.00053504743
0.035077708	0.030309831	0.00053679734
0.035209197	0.029461668	0.00052879710
0.035340686	0.029676220	0.00052605923
0.035472175	0.029022208	0.00053281228
0.035603663	0.029434616	0.00053765821
0.035735152	0.029305628	0.00054526196
0.035866641	0.030539377	0.00055338012
0.035998129	0.029423122	0.00054093073
0.036129618	0.029634457	0.00054762423
0.036261107	0.029614040	0.00054392652
0.036392595	0.029234819	0.00055051587
0.036524084	0.028660899	0.00054109349
0.036655573	0.028768321	0.00053952380
0.036787062	0.029164160	0.00054890221
0.036918550	0.029446383	0.00054535043
0.037050039	0.028570613	0.00054466777
0.037181528	0.029165773	0.00054627484
0.037313016	0.027283689	0.00053180250
0.037444505	0.028121549	0.00054226133
0.037575994	0.028650660	0.00054318728
0.037707482	0.027353871	0.00053947494
0.037838971	0.028466330	0.00055142060
0.037970460	0.028921720	0.00054924849
0.038101949	0.029870360	0.00056059947
0.038233437	0.029031404	0.00054806128
0.038364926	0.029650244	0.00054876587
0.038496415	0.029686306	0.00054881778
0.038627903	0.028566190	0.00053323222
0.038759392	0.028509497	0.00053552733
0.038890881	0.030233612	0.00054315694
0.039022369	0.028744028	0.00053253389
0.039153858	0.029438846	0.00053462773
0.039285347	0.029351429	0.00053184984
0.039416836	0.029899345	0.00053953052
0.039548324	0.028903232	0.00052903467
0.039679813	0.030088760	0.00053535771
0.039811302	0.028354010	0.00052430735
0.039942790	0.029650642	0.00053023112
0.040074279	0.029636559	0.00053308370
0.040205768	0.030129762	0.00053346604
0.040337256	0.029475313	0.00052673109
0.040468745	0.028797976	0.00052257014
0.040600234	0.029003834	0.00052064430
0.040731723	0.030045876	0.00053048230
0.040863211	0.029305867	0.00052481399
0.040994700	0.029131187	0.00052022719
0.041126189	0.029439355	0.00052488136
0.041257677	0.028102795	0.00051189369
0.041389166	0.029507313	0.00052173741
0.041520655	0.029215214	0.00052087303
0.041652143	0.028683886	0.00051509712
0.041783632	0.030267960	0.00052810162
0.041915121	0.029186047	0.00051658994
0.042046610	0.029378933	0.00051956095
0.042178098	0.029858104	0.00052071400
0.042309587	0.029615545	0.00052184275
0.042441076	0.028397158	0.00050918989
0.042572564	0.029933265	0.00052118489
0.042704053	0.028949387	0.00050979852
0.042835542	0.028438768	0.00051070143
0.042967030	0.029724688	0.00051637236
0.043098519	0.028956424	0.00051200293
0.043230008	0.029707600	0.00051676874
0.043361496	0.029025143	0.00050749323
0.043492985	0.028702291	0.00051026675
0.043624474	0.029139952	0.00050997425
0.043755963	0.029320334	0.00051298516
0.043887451	0.029457641	0.00051039019
0.044018940	0.029251390	0.00050783359
0.044150429	0.029238116	0.00051414071
0.044281917	0.029830571	0.00051223667
0.044413406	0.030508213	0.00051979499
0.044544895	0.028915315	0.00050459001
0.044676383	0.029151512	0.00050641071
0.044807872	0.029062116	0.00050611622
0.044939361	0.030087208	0.00051107874
0.045070850	0.029425687	0.00050597699
0.045202338	0.028582330	0.00049990984
0.045333827	0.028611331	0.00049742739
0.045465316	0.028424920	0.00050078224
0.045596804	0.029799749	0.00050809094
0.045728293	0.029880128	0.00050911983
0.045859782	0.028915253	0.00050118710
0.045991270	0.028810303	0.00049589262
0.046122759	0.028606142	0.00049913234
0.046254248	0.028995171	0.00050862104
0.046385737	0.029069944	0.00051067154
0.046517225	0.028257029	0.00050619025
0.046648714	0.030099260	0.00052271996
0.046780203	0.029254185	0.00052288337
0.046911691	0.029559958	0.00052264158
0.047043180	0.029205490	0.00052056979
0.047174669	0.029413396	0.00052477177
0.047306157	0.029177488	0.00052341476
0.047437646	0.029204595	0.00052643630
0.047569135	0.030014127	0.00053352484
0.047700624	0.028708244	0.00051908963
0.047832112	0.030054618	0.00053656040
0.047963601	0.029797204	0.00053062860
0.048095090	0.029165332	0.00053160734
0.048226578	0.028898135	0.00053072649
0.048358067	0.029198303	0.00052846149
0.048489556	0.027869089	0.00052099878
0.048621044	0.029043534	0.00053090859
0.048752533	0.028862873	0.00053241730
0.048884022	0.028742441	0.00052987903
0.049015511	0.028318318	0.00052506700
0.049146999	0.029178498	0.00053410997
0.049278488	0.029719086	0.00053981813
0.049409977	0.029277535	0.00053789785
0.049541465	0.028226599	0.00052844890
0.049672954	0.029415277	0.00053965808
0.049804443	0.029684126	0.00054080296
0.049935931	0.029362195	0.00054053317
0.050067420	0.029131996	0.00054005964
0.050198909	0.029161946	0.00054040822
0.050330398	0.028821205	0.00053604733
0.050461886	0.029118655	0.00053695318
0.050593375	0.029644072	0.00054361179
0.050724864	0.029034931	0.00054088855
0.050856352	0.029681403	0.00054641727
0.050987841	0.029309655	0.00054010861
0.051119330	0.028822077	0.00053635256
0.051250818	0.029458930	0.00054280900
0.051382307	0.029612475	0.00054696949
0.051513796	0.029069303	0.00054300131
0.051645284	0.029321745	0.00054399895
0.051776773	0.030174902	0.00055008948
0.051908262	0.029056310	0.00054261941
0.052039751	0.029648033	0.00054867450
0.052171239	0.029297981	0.00054603386
0.052302728	0.027932826	0.00053739663
0.052434217	0.028765024	0.00054105392
0.052565705	0.029230323	0.00054805210
0.052697194	0.029592192	0.00054852754
0.052828683	0.029626645	0.00055275038
0.052960171	0.029716048	0.00055006895
0.053091660	0.029353574	0.00054631288
0.053223149	0.028345888	0.00054132506
0.053354638	0.028267556	0.00054079731
0.053486126	0.028607059	0.00054484406
0.053617615	0.030214294	0.00055620644
0.053749104	0.028605502	0.00054285255
0.053880592	0.030454235	0.00055724508
0.054012081	0.028651126	0.00054655601
0.054143570	0.028903251	0.00054909544
0.054275058	0.029325618	0.00055054664
0.054406547	0.028780441	0.00054377414
0.054538036	0.029553211	0.00055760628
0.054669525	0.028607577	0.00054477729
0.054801013	0.029421630	0.00055509694
0.054932502	0.028925935	0.00054997975
0.055063991	0.029442395	0.00055115082
0.055195479	0.028836745	0.00054996525
0.055326968	0.028394553	0.00054509514
0.055458457	0.029959781	0.00056224645
0.055589945	0.029198457	0.00055104606
0.055721434	0.029307746	0.00055136850
0.055852923	0.027942663	0.00054703634
0.055984412	0.028446354	0.00054788386
0.056115900	0.028831669	0.00055020171
0.056247389	0.028877959	0.00055243408
0.056378878	0.029060381	0.00055111143
0.056510366	0.029233468	0.00055641324
0.056641855	0.029855118	0.00055924042
0.056773344	0.029838693	0.00055965541
0.056904832	0.028706052	0.00055205145
0.057036321	0.028603853	0.00054671592
0.057167810	0.028921780	0.00055323646
0.057299299	0.029231976	0.00055446840
0.057430787	0.029634759	0.00055625246
0.057562276	0.028673015	0.00055168751
0.057693765	0.028879719	0.00054528440
0.057825253	0.029107877	0.00055292431
0.057956742	0.029438221	0.00055662260
0.058088231	0.029728193	0.00055470426
0.058219719	0.029808433	0.00055805451
0.058351208	0.028817999	0.00054450679
0.058482697	0.029258746	0.00055340301
0.058614186	0.029828489	0.00055818493
0.058745674	0.028788270	0.00054309709
0.058877163	0.028254032	0.00054060528
0.059008652	0.028093702	0.00053665239
0.059140140	0.028922592	0.00054821195
0.059271629	0.028332359	0.00054158020
0.059403118	0.028700218	0.00054017030
0.059534606	0.028367471	0.00054038695
0.059666095	0.028145694	0.00053381473
0.059797584	0.028722160	0.00053719317
0.059929072	0.029321910	0.00054738888
0.060060561	0.029400761	0.00054270138
0.060192050	0.029678236	0.00054869180
0.060323539	0.029313530	0.00053993908
0.060455027	0.028256786	0.00053605567
0.060586516	0.028323432	0.00053944563
0.060718005	0.029252127	0.00054058067
0.060849493	0.029075283	0.00054173438
0.060980982	0.029165740	0.00054121031
0.061112471	0.028958740	0.00053680145
0.061243959	0.029134764	0.00054326680
0.061375448	0.029631088	0.00054031757
0.061506937	0.028811652	0.00053964121
0.061638426	0.028078790	0.00053163212
0.061769914	0.029731797	0.00054401409
0.061901403	0.029837476	0.00054806564
0.062032892	0.028999037	0.00053417607
0.062164380	0.029159310	0.00053858289
0.062295869	0.030711492	0.00055236156
0.062427358	0.029447263	0.00054087370
0.062558846	0.029169988	0.00054300549
0.062690335	0.029306360	0.00053585807
0.062821824	0.029358953	0.00053905271
0.062953313	0.028957635	0.00053521545
0.063084801	0.028784309	0.00053273197
0.063216290	0.029045835	0.00053884129
0.063347779	0.029408239	0.00053765805
0.063479267	0.028982484	0.00053101415
0.063610756	0.029306583	0.00053837324
0.063742245	0.028894872	0.00053218776
0.063873733	0.028398073	0.00053388715
0.064005222	0.028118816	0.00052789804
0.064136711	0.028930096	0.00053503438
0.064268200	0.029286115	0.00053543923
0.064399688	0.029150888	0.00053364349
0.064531177	0.029075930	0.00053543183
0.064662666	0.028451859	0.00052859819
0.064794154	0.028978334	0.00053237251
0.064925643	0.028779750	0.00053353759
0.065057132	0.029144020	0.00053464259
0.065188620	0.029149349	0.00053559710
0.065320109	0.028228397	0.00052472585
0.065451598	0.029845715	0.00053725432
0.065583087	0.028650732	0.00052915360
0.065714575	0.028693311	0.00052875588
0.065846064	0.029334265	0.00053631252
0.065977553	0.029582589	0.00053622173
0.066109041	0.029100090	0.00053013394
0.066240530	0.029029588	0.00053184310
0.066372019	0.028963984	0.00052890396
0.066503507	0.028198731	0.00052401789
0.066634996	0.029291005	0.00053075496
0.066766485	0.029217786	0.00053220443
0.066897973	0.029290441	0.00053283649
0.067029462	0.028772207	0.00052823600
0.067160951	0.028163814	0.00052515738
0.067292440	0.028489624	0.00052405935
0.067423928	0.029242000	0.00052666163
0.067555417	0.028698348	0.00052679142
0.067686906	0.030370618	0.00053734018
0.067818394	0.028935276	0.00052882702
0.067949883	0.028787878	0.00052412738
0.068081372	0.029474238	0.00053027326
0.068212860	0.028406003	0.00052162333
0.068344349	0.029118137	0.00052810622
0.068475838	0.029541006	0.00053018194
0.068607327	0.029051477	0.00052812551
0.068738815	0.028202907	0.00051606026
0.068870304	0.028483492	0.00052245367
0.069001793	0.029842060	0.00053107189
0.069133281	0.029400363	0.00052865173
0.069264770	0.029157532	0.00052904510
0.069396259	0.029582770	0.00052323742
0.069527747	0.029286645	0.00052771522
0.069659236	0.029754343	0.00053095276
0.069790725	0.029426518	0.00052758483
0.069922214	0.029255241	0.00052568418
0.070053702	0.028945479	0.00051961425
0.070185191	0.027678911	0.00051388399
0.070316680	0.028974709	0.00052158897
0.070448168	0.028591345	0.00051992476
0.070579657	0.028561188	0.00052014416
0.070711146	0.028264323	0.00051345496
0.070842634	0.028198299	0.00051720262
0.070974123	0.027341789	0.00050738621
0.071105612	0.028613031	0.00051764060
0.071237101	0.027731523	0.00051274749
0.071368589	0.028158867	0.00050888038
0.071500078	0.028810056	0.00052077622
0.071631567	0.028050676	0.00051612633
0.071763055	0.027586763	0.00050926513
0.071894544	0.027786264	0.00051115158
0.072026033	0.028887292	0.00051482328
0.072157521	0.027901802	0.00051153373
0.072289010	0.027979531	0.00051129573
0.072420499	0.028226667	0.00051178287
0.072551988	0.027555447	0.00050332653
0.072683476	0.027183630	0.00050274721
0.072814965	0.027063949	0.00050436767
0.072946454	0.027658326	0.00050958086
0.073077942	0.028216663	0.00050833278
0.073209431	0.027736881	0.00050826627
0.073340920	0.027396544	0.00050336379
0.073472408	0.027401675	0.00050506003
0.073603897	0.026874504	0.00050151514
0.073735386	0.026600966	0.00049597061
0.073866875	0.027062833	0.00050183002
0.073998363	0.027978040	0.00050760812
0.074129852	0.028095840	0.00050922180
0.074261341	0.027143060	0.00050177514
0.074392829	0.027299842	0.00049887447
0.074524318	0.028138118	0.00050940398
0.074655807	0.027904929	0.00050462048
0.074787295	0.027030472	0.00049885052
0.074918784	0.026907088	0.00049804932
0.075050273	0.027771721	0.00050378714
0.075181761	0.027191933	0.00049910219
0.075313250	0.027290585	0.00050129998
0.075444739	0.027706820	0.00050316878
0.075576228	0.027958323	0.00050601416
0.075707716	0.027458376	0.00050038066
0.075839205	0.027884552	0.00050423668
0.075970694	0.025846369	0.00048726189
0.076102182	0.026382993	0.00049035607
0.076233671	0.027350631	0.00050141591
0.076365160	0.026857433	0.00049165926
0.076496648	0.026364507	0.00049217310
0.076628137	0.027724156	0.00050328829
0.076759626	0.027329113	0.00049505293
0.076891115	0.026389342	0.00049158478
0.077022603	0.027421868	0.00049641407
0.077154092	0.027089965	0.00049409478
0.077285581	0.026725952	0.00049362669
0.077417069	0.026662851	0.00048986760
0.077548558	0.026266178	0.00049076101
0.077680047	0.027199675	0.00049399432
0.077811535	0.027043333	0.00049255702
0.077943024	0.027581123	0.00049885031
0.078074513	0.027632980	0.00049738316
0.078206002	0.027181024	0.00049471706
0.078337490	0.026998652	0.00049050410
0.078468979	0.026785571	0.00048934555
0.078600468	0.026663770	0.00049309724
0.078731956	0.026818555	0.00048916852
0.078863445	0.027027436	0.00049347821
0.078994934	0.026201495	0.00048501935
0.079126422	0.027258703	0.00049232739
0.079257911	0.026906649	0.00049090457
0.079389400	0.026056207	0.00048186489
0.079520889	0.026887090	0.00049044074
0.079652377	0.026633696	0.00048883810
0.079783866	0.027260934	0.00048928047
0.079915355	0.026121516	0.00048605342
0.080046843	0.027237560	0.00048807714
0.080178332	0.026583290	0.00048621977
0.080309821	0.026818787	0.00048909991
0.080441309	0.026460550	0.00048112141
0.080572798	0.026723630	0.00048835081
0.080704287	0.025779135	0.00047986714
0.080835776	0.026479750	0.00048513520
0.080967264	0.026869534	0.00048815375
0.081098753	0.026532397	0.00048206766
0.081230242	0.025519184	0.00047876596
0.081361730	0.026708390	0.00048449807
0.081493219	0.026267233	0.00048089184
0.081624708	0.026958779	0.00048810449
0.081756196	0.026573279	0.00047820195
0.081887685	0.026335830	0.00048301072
0.082019174	0.026184213	0.00047952720
0.082150663	0.025743812	0.00047750726
0.082282151	0.025910504	0.00047776764
0.082413640	0.026308283	0.00047963709
0.082545129	0.027007659	0.00048598702
0.082676617	0.025817611	0.00047536369
0.082808106	0.027341985	0.00048725088
0.082939595	0.025927242	0.00047928857
0.083071083	0.026147282	0.00047621992
0.083202572	0.026111273	0.00047646396
0.083334061	0.026309057	0.00048161430
0.083465549	0.026356538	0.00047657852
0.083597038	0.026008131	0.00047809697
0.083728527	0.025916694	0.00047186533
0.083860016	0.025972289	0.00047672480
0.083991504	0.026258779	0.00047771392
0.084122993	0.025226986	0.00046793026
0.084254482	0.026168526	0.00047834892
0.084385970	0.026260151	0.00047718777
0.084517459	0.026244802	0.00047640746
0.084648948	0.027118745	0.00048464940
0.084780436	0.025964058	0.00047155218
0.084911925	0.026089499	0.00047392292
0.085043414	0.026165683	0.00047375386
0.085174903	0.025544822	0.00047053020
0.085306391	0.026084867	0.00047625771
0.085437880	0.026656208	0.00047711594
0.085569369	0.026984713	0.00047991364
0.085700857	0.026275443	0.00047324001
0.085832346	0.025705986	0.00047027141
0.085963835	0.025927545	0.00047459979
0.086095323	0.025761308	0.00046955565
0.086226812	0.025553014	0.00046798764
0.086358301	0.025440834	0.00046640082
0.086489790	0.025906053	0.00046918731
0.086621278	0.025641498	0.00047069160
0.086752767	0.025632982	0.00046742639
0.086884256	0.025545081	0.00046668728
0.087015744	0.026305849	0.00047280345
0.087147233	0.025967948	0.00046981425
0.087278722	0.024803300	0.00046398371
0.087410210	0.026006726	0.00046783261
0.087541699	0.025608767	0.00046650654
0.087673188	0.025145058	0.00046478771
0.087804677	0.025474132	0.00046469765
0.087936165	0.026072113	0.00046970328
0.088067654	0.025171236	0.00046341411
0.088199143	0.025600305	0.00046354528
0.088330631	0.025689177	0.00046729415
0.088462120	0.025686894	0.00046336446
0.088593609	0.024514260	0.00045908823
0.088725097	0.025490413	0.00046124320
0.088856586	0.025875512	0.00046554205
0.088988075	0.025792261	0.00046839960
0.089119564	0.026166378	0.00046799147
0.089251052	0.025307742	0.00046276377
0.089382541	0.026348686	0.00046812982
0.089514030	0.025592477	0.00046363294
0.089645518	0.024651653	0.00045490484
0.089777007	0.025826767	0.00046427739
0.089908496	0.026504898	0.00047186095
0.090039984	0.025545573	0.00046249671
0.090171473	0.025506818	0.00045899978
0.090302962	0.025427348	0.00046176223
0.090434451	0.026192065	0.00046521669
0.090565939	0.025199381	0.00046030436
0.090697428	0.024902723	0.00045726679
0.090828917	0.024908591	0.00045216735
0.090960405	0.025302053	0.00046161656
0.091091894	0.025545741	0.00045936365
0.091223383	0.025215428	0.00046015726
0.091354871	0.026160015	0.00046660972
0.091486360	0.025699597	0.00046947295
0.091617849	0.025438281	0.00047197407
0.091749337	0.025696906	0.00047835520
0.091880826	0.025162424	0.00047922407
0.092012315	0.025209304	0.00048237503
0.092143804	0.024670345	0.00047693234
0.092275292	0.025283293	0.00048546622
0.092406781	0.024946944	0.00048569194
0.092538270	0.025545974	0.00049285044
0.092669758	0.025754054	0.00049679110
0.092801247	0.024640310	0.00047325853
0.092932736	0.024365411	0.00047340883
0.093064224	0.025596414	0.00047673689
0.093195713	0.024512907	0.00046733844
0.093327202	0.024798655	0.00047024056
0.093458691	0.025037141	0.00046424977
0.093590179	0.026710337	0.00048200871
0.093721668	0.024939098	0.00046768004
0.093853157	0.025489167	0.00047078576
0.093984645	0.025028164	0.00046520438
0.094116134	0.025900595	0.00046974358
0.094247623	0.025819391	0.00046986886
0.094379111	0.025030517	0.00046343140
0.094510600	0.024751490	0.00046175390
0.094642089	0.024327538	0.00045767599
0.094773578	0.024387296	0.00045444732
0.094905066	0.025026154	0.00046211390
0.095036555	0.024488013	0.00046093864
0.095168044	0.023944852	0.00045119741
0.095299532	0.025054543	0.00046199605
0.095431021	0.024225355	0.00045204503
0.095562510	0.024485996	0.00045689365
0.095693998	0.024433014	0.00045723721
0.095825487	0.024977607	0.00045635891
0.095956976	0.025285540	0.00046097500
0.096088465	0.025026315	0.00045694386
0.096219953	0.023957790	0.00044956389
0.096351442	0.025176482	0.00046013384
0.096482931	0.024252144	0.00045107911
0.096614419	0.024940988	0.00045661546
0.096745908	0.024267782	0.00045182075
0.096877397	0.023945194	0.00044879731
0.097008885	0.024163916	0.00045238082
0.097140374	0.025005826	0.00045407855
0.097271863	0.024618355	0.00045198810
0.097403352	0.024370190	0.00044966205
0.097534840	0.024518183	0.00045068595
0.097666329	0.024023969	0.00044782164
0.097797818	0.024616091	0.00044787321
0.097929306	0.024691242	0.00045073739
0.098060795	0.024093817	0.00044516849
0.098192284	0.024647912	0.00044442029
0.098323772	0.024247563	0.00044697100
0.098455261	0.024866017	0.00044748103
0.098586750	0.025219467	0.00044805019
0.098718239	0.024161667	0.00044019524
0.098849727	0.024822195	0.00044384342
0.098981216	0.024418237	0.00044135988
0.099112705	0.024430878	0.00044136447
0.099244193	0.024190884	0.00043910276
0.099375682	0.024737642	0.00044509410
0.099507171	0.024035269	0.00043600173
0.099638659	0.025345015	0.00044999506
0.099770148	0.025095233	0.00044665119
0.099901637	0.025517756	0.00044778735
0.10003313	0.024332484	0.00044133782
0.10016461	0.024330732	0.00043997627
0.10029610	0.023822137	0.00043979791
0.10042759	0.024468059	0.00044136846
0.10055908	0.024910506	0.00044460997
0.10069057	0.024362405	0.00044140275
0.10082206	0.024320282	0.00044062620
0.10095355	0.023800769	0.00043864596
0.10108504	0.024275940	0.00043790676
0.10121652	0.024329512	0.00043862780
0.10134801	0.024384883	0.00044108344
0.10147950	0.024143793	0.00043938070
0.10161099	0.023870461	0.00043720178
0.10174248	0.023075683	0.00043109241
0.10187397	0.024476410	0.00043763374
0.10200546	0.023273417	0.00043262423
0.10213694	0.024253517	0.00043681977
0.10226843	0.024318825	0.00043872353
0.10239992	0.023849879	0.00043537467
0.10253141	0.024599884	0.00043493020
0.10266290	0.023762914	0.00043501215
0.10279439	0.024073551	0.00043572038
0.10292588	0.023571288	0.00043294960
0.10305737	0.024751700	0.00044051917
0.10318885	0.023432109	0.00042944786
0.10332034	0.023082052	0.00042768863
0.10345183	0.023740567	0.00043145440
0.10358332	0.024172227	0.00043525777
0.10371481	0.023908738	0.00043277846
0.10384630	0.023769551	0.00043206083
0.10397779	0.023643444	0.00043091391
0.10410928	0.023728322	0.00043165383
0.10424076	0.024069899	0.00043449470
0.10437225	0.024072432	0.00043267004
0.10450374	0.024279202	0.00043166339
0.10463523	0.024551570	0.00043584286
0.10476672	0.024530505	0.00043637355
0.10489821	0.023805551	0.00043029898
0.10502970	0.024051633	0.00043182345
0.10516118	0.024071770	0.00043090416
0.10529267	0.024273683	0.00043539739
0.10542416	0.024256457	0.00043208050
0.10555565	0.024519457	0.00043574763
0.10568714	0.023435955	0.00042668953
0.10581863	0.023939065	0.00042870987
0.10595012	0.023807037	0.00042782714
0.10608161	0.024296115	0.00043473171
0.10621309	0.024223954	0.00043118751
0.10634458	0.023217438	0.00042344166
0.10647607	0.024251760	0.00043201670
0.10660756	0.023800690	0.00042793556
0.10673905	0.024288325	0.00043222845
0.10687054	0.024092922	0.00043244148
0.10700203	0.023267931	0.00043495786
0.10713352	0.024568803	0.00044547963
0.10726500	0.023840198	0.00044652934
0.10739649	0.024140650	0.00045245050
0.10752798	0.024277424	0.00045165311
0.10765947	0.023794057	0.00045246997
0.10779096	0.024911144	0.00046089581
0.10792245	0.024906314	0.00046540861
0.10805394	0.023901989	0.00045775390
0.10818542	0.023412911	0.00045354299
0.10831691	0.024425016	0.00046588175
0.10844840	0.024448405	0.00046685238
0.10857989	0.023534004	0.00046178362
0.10871138	0.023411254	0.00046536621
0.10884287	0.024075217	0.00046597073
0.10897436	0.023088690	0.00046182454
0.10910585	0.023912270	0.00047227594
0.10923733	0.024515463	0.00047241292
0.10936882	0.023945585	0.00047547586
0.10950031	0.024097934	0.00047284519
0.10963180	0.024342391	0.00047827182
0.10976329	0.023825357	0.00047466468
0.10989478	0.022941118	0.00047170552
0.11002627	0.023438046	0.00047814335
0.11015776	0.024043640	0.00047793473
0.11028924	0.024378887	0.00048223098
0.11042073	0.024317335	0.00048891726
0.11055222	0.023412646	0.00047749177
0.11068371	0.023288470	0.00047759323
0.11081520	0.024181185	0.00048502832
0.11094669	0.024283646	0.00048821352
0.11107818	0.023451002	0.00048509066
0.11120966	0.023392682	0.00048335189
0.11134115	0.023624781	0.00048614115
0.11147264	0.024373848	0.00048959301
0.11160413	0.023954882	0.00049037168
0.11173562	0.023486548	0.00049042253
0.11186711	0.022608889	0.00046486900
0.11199860	0.023260672	0.00047301836
0.11213009	0.023436066	0.00046481196
0.11226157	0.024408927	0.00047011231
0.11239306	0.023778796	0.00046591228
0.11252455	0.024082662	0.00046633626
0.11265604	0.024220294	0.00046601677
0.11278753	0.023544144	0.00045536853
0.11291902	0.024342334	0.00046175293
0.11305051	0.023314709	0.00045464199
0.11318200	0.023337444	0.00045271990
0.11331348	0.023182823	0.00045182568
0.11344497	0.024238491	0.00045705999
0.11357646	0.024048723	0.00045156673
0.11370795	0.023712278	0.00045222611
0.11383944	0.023485775	0.00044989980
0.11397093	0.023959926	0.00045088009
0.11410242	0.023480214	0.00045032754
0.11423390	0.024450504	0.00045072482
0.11436539	0.023452567	0.00045025838
0.11449688	0.023860532	0.00044656781
0.11462837	0.024572768	0.00045627847
0.11475986	0.024086711	0.00044705431
0.11489135	0.023982804	0.00044499706
0.11502284	0.024327108	0.00045166595
0.11515433	0.023413221	0.00044315886
0.11528581	0.023648123	0.00044423065
0.11541730	0.024573336	0.00044954481
0.11554879	0.023807444	0.00044143068
0.11568028	0.023403077	0.00044282907
0.11581177	0.023275223	0.00043887493
0.11594326	0.023158267	0.00043834096
0.11607475	0.022983152	0.00043574307
0.11620624	0.023506000	0.00043798976
0.11633772	0.023673431	0.00044065054
0.11646921	0.024808692	0.00044908436
0.11660070	0.023981653	0.00044068564
0.11673219	0.024106990	0.00044037032
0.11686368	0.023521584	0.00043639170
0.11699517	0.024121089	0.00044075365
0.11712666	0.024026996	0.00043910532
0.11725814	0.024529988	0.00044034299
0.11738963	0.023721347	0.00043274916
0.11752112	0.023776451	0.00043389562
0.11765261	0.023383579	0.00043231673
0.11778410	0.024538017	0.00044027542
0.11791559	0.023988122	0.00043307761
0.11804708	0.023915056	0.00043172916
0.11817857	0.024062693	0.00043400898
0.11831005	0.024038923	0.00043133686
0.11844154	0.024164367	0.00043443461
0.11857303	0.024946860	0.00043650178
0.11870452	0.024348031	0.00043098903
0.11883601	0.023975328	0.00042946836
0.11896750	0.023721766	0.00042709379
0.11909899	0.023997829	0.00043127226
0.11923048	0.023999246	0.00042559671
0.11936196	0.023395822	0.00042378868
0.11949345	0.023885542	0.00042233758
0.11962494	0.024166325	0.00042445891
0.11975643	0.023760100	0.00042460975
0.11988792	0.023973097	0.00042304132
0.12001941	0.023358454	0.00041834528
0.12015090	0.024097968	0.00042292635
0.12028239	0.024418192	0.00042870210
0.12041387	0.023248982	0.00041723393
0.12054536	0.023403839	0.00041536261
0.12067685	0.023453971	0.00041752440
0.12080834	0.023703625	0.00042005448
0.12093983	0.023479222	0.00041422391
0.12107132	0.023776370	0.00042191356
0.12120281	0.024241913	0.00042223829
0.12133429	0.024049171	0.00041872160
0.12146578	0.023430073	0.00041642031
0.12159727	0.024055137	0.00041752872
0.12172876	0.023746731	0.00041730536
0.12186025	0.023560134	0.00041488218
0.12199174	0.023412121	0.00041405808
0.12212323	0.023952063	0.00041723648
0.12225472	0.024251226	0.00041768496
0.12238620	0.023731341	0.00041587232
0.12251769	0.023976368	0.00041577936
0.12264918	0.023905137	0.00041678493
0.12278067	0.023351536	0.00041295932
0.12291216	0.024272141	0.00041666112
0.12304365	0.023382276	0.00041287503
0.12317514	0.023666717	0.00041341473
0.12330663	0.024239413	0.00041928753
0.12343811	0.023538838	0.00041336274
0.12356960	0.023987209	0.00041473060
0.12370109	0.024571196	0.00041982875
0.12383258	0.024315554	0.00041703068
0.12396407	0.023271480	0.00040926253
0.12409556	0.024021572	0.00041903275
0.12422705	0.024429584	0.00041612036
0.12435853	0.023288453	0.00041094463
0.12449002	0.023842890	0.00041201389
0.12462151	0.023271625	0.00041023642
0.12475300	0.024376265	0.00041707048
0.12488449	0.024072415	0.00041449949
0.12501598	0.024535690	0.00041861446
0.12514747	0.023075828	0.00040625139
0.12527896	0.023730838	0.00040937332
0.12541044	0.024395651	0.00041767158
0.12554193	0.022873654	0.00040380860
0.12567342	0.023244896	0.00040779732
0.12580491	0.023203565	0.00040861028
0.12593640	0.024336549	0.00041254948
0.12606789	0.023723483	0.00041297205
0.12619938	0.024159758	0.00041322080
0.12633087	0.023918394	0.00041306811
0.12646235	0.024090688	0.00041313927
0.12659384	0.023073280	0.00040200155
0.12672533	0.023517883	0.00041144152
0.12685682	0.024570314	0.00041363338
0.12698831	0.023402490	0.00040780199
0.12711980	0.023770223	0.00040822779
0.12725129	0.023583115	0.00040559016
0.12738277	0.023821774	0.00040989838
0.12751426	0.023633694	0.00040833285
0.12764575	0.023967106	0.00040972574
0.12777724	0.023723931	0.00040600894
0.12790873	0.023172666	0.00040418723
0.12804022	0.024286973	0.00041222837
0.12817171	0.024529748	0.00041256525
0.12830320	0.022996346	0.00040302327
0.12843468	0.024235930	0.00041136604
0.12856617	0.023564679	0.00040514346
0.12869766	0.023498732	0.00040504073
0.12882915	0.023462581	0.00040595325
0.12896064	0.023169062	0.00040210395
0.12909213	0.024100792	0.00040771077
0.12922362	0.023582080	0.00040443340
0.12935511	0.023659864	0.00040545244
0.12948659	0.024087137	0.00040814647
0.12961808	0.024266651	0.00040807637
0.12974957	0.023913102	0.00040524017
0.12988106	0.023911490	0.00040599786
0.13001255	0.023418566	0.00040267309
0.13014404	0.023912840	0.00040774581
0.13027553	0.023898433	0.00040486819
0.13040701	0.023467288	0.00040212849
0.13053850	0.024086839	0.00040902828
0.13066999	0.023126144	0.00039952439
0.13080148	0.023191466	0.00040174720
0.13093297	0.023972965	0.00040375007
0.13106446	0.023582032	0.00040207639
0.13119595	0.023586471	0.00040083666
0.13132744	0.023617167	0.00040218242
0.13145892	0.023430538	0.00040202858
0.13159041	0.024274108	0.00040591657
0.13172190	0.023831698	0.00040271344
0.13185339	0.023368310	0.00040153519
0.13198488	0.023427439	0.00040079719
0.13211637	0.024017543	0.00040564835
0.13224786	0.023866083	0.00040132777
0.13237935	0.023433814	0.00039985947
0.13251083	0.023380304	0.00040064966
0.13264232	0.023412889	0.00039961008
0.13277381	0.023806194	0.00040386493
0.13290530	0.023866111	0.00040095960
0.13303679	0.023642500	0.00040050510
0.13316828	0.023919854	0.00040332387
0.13329977	0.023841823	0.00039840342
0.13343125	0.023292238	0.00040088041
0.13356274	0.023819672	0.00039907005
0.13369423	0.023557366	0.00039836054
0.13382572	0.023571119	0.00040001662
0.13395721	0.024374046	0.00040408382
0.13408870	0.024249583	0.00040427387
0.13422019	0.023972542	0.00039962894
0.13435168	0.024075001	0.00040186384
0.13448316	0.023956430	0.00040256410
0.13461465	0.023722028	0.00039826048
0.13474614	0.023992280	0.00040151168
0.13487763	0.023453834	0.00039715788
0.13500912	0.023551667	0.00039639050
0.13514061	0.024024233	0.00040136589
0.13527210	0.023978333	0.00040120840
0.13540359	0.024053912	0.00039998550
0.13553507	0.023745980	0.00039758961
0.13566656	0.023594591	0.00039740244
0.13579805	0.023624732	0.00039880357
0.13592954	0.023151288	0.00039306474
0.13606103	0.023712506	0.00040026050
0.13619252	0.023906271	0.00039809995
0.13632401	0.023829607	0.00039582345
0.13645549	0.023664865	0.00039832221
0.13658698	0.023524175	0.00039402990
0.13671847	0.023096512	0.00039281281
0.13684996	0.023647202	0.00039592690
0.13698145	0.023907432	0.00039648578
0.13711294	0.023937120	0.00039758421
0.13724443	0.023629812	0.00039668717
0.13737592	0.023601917	0.00039544807
0.13750740	0.023906370	0.00039821522
0.13763889	0.023803940	0.00039435898
0.13777038	0.024078929	0.00039895090
0.13790187	0.023280636	0.00039187863
0.13803336	0.023297493	0.00039213063
0.13816485	0.023808400	0.00039724511
0.13829634	0.023761713	0.00039319937
0.13842783	0.023455208	0.00039493866
0.13855931	0.023625033	0.00039432637
0.13869080	0.024021809	0.00039599877
0.13882229	0.024207521	0.00039713560
0.13895378	0.023297721	0.00039052774
0.13908527	0.023604161	0.00039507825
0.13921676	0.023384555	0.00039092290
0.13934825	0.023913800	0.00039579322
0.13947973	0.024192121	0.00039744262
0.13961122	0.023334939	0.00039034677
0.13974271	0.023922241	0.00039445258
0.13987420	0.022956475	0.00038945811
0.14000569	0.023570673	0.00038994723
0.14013718	0.023792024	0.00039406610
0.14026867	0.023109316	0.00038790298
0.14040016	0.023233088	0.00039102972
0.14053164	0.023938906	0.00039660255
0.14066313	0.023616405	0.00038967329
0.14079462	0.023585909	0.00039191453
0.14092611	0.023514545	0.00038863164
0.14105760	0.023987778	0.00039326438
0.14118909	0.023339215	0.00039071978
0.14132058	0.023743164	0.00038823337
0.14145207	0.023737393	0.00038864207
0.14158355	0.023736561	0.00038954051
0.14171504	0.023728989	0.00038977166
0.14184653	0.023726471	0.00039103842
0.14197802	0.023525582	0.00038734711
0.14210951	0.023521865	0.00038828655
0.14224100	0.022825682	0.00038444392
0.14237249	0.023916404	0.00039059145
0.14250398	0.023232476	0.00038741212
0.14263546	0.023404238	0.00038557799
0.14276695	0.023789000	0.00038869075
0.14289844	0.023052620	0.00038379395
0.14302993	0.023550293	0.00038802111
0.14316142	0.023107958	0.00038411839
0.14329291	0.024093313	0.00038966169
0.14342440	0.024145885	0.00039068394
0.14355588	0.022902269	0.00038341719
0.14368737	0.023417130	0.00038686622
0.14381886	0.022996276	0.00038394047
0.14395035	0.023950694	0.00038788943
0.14408184	0.023482498	0.00038669035
0.14421333	0.023558292	0.00038699972
0.14434482	0.023413462	0.00038453247
0.14447631	0.023267010	0.00038370942
0.14460779	0.023058243	0.00038418045
0.14473928	0.024060048	0.00038817768
0.14487077	0.024802122	0.00039745772
0.14500226	0.024440216	0.00039090753
0.14513375	0.023990589	0.00039030174
0.14526524	0.023408932	0.00038423906
0.14539673	0.023109482	0.00038370460
0.14552822	0.023902353	0.00039141229
0.14565970	0.023748176	0.00038711531
0.14579119	0.023339866	0.00038391242
0.14592268	0.023537682	0.00038476413
0.14605417	0.023128180	0.00038287172
0.14618566	0.024072455	0.00038806598
0.14631715	0.023284887	0.00038228117
0.14644864	0.023530802	0.00038446169
0.14658012	0.024042418	0.00038714890
0.14671161	0.023891866	0.00038603425
0.14684310	0.023337840	0.00038519053
0.14697459	0.023209403	0.00037896956
0.14710608	0.023857118	0.00038515300
0.14723757	0.023421945	0.00038376732
0.14736906	0.023544701	0.00038389985
0.14750055	0.023377546	0.00038415868
0.14763203	0.023989711	0.00038518581
0.14776352	0.023639403	0.00038234992
0.14789501	0.024207088	0.00038958836
0.14802650	0.023553204	0.00038141616
0.14815799	0.023651076	0.00038538400
0.14828948	0.023631821	0.00038256845
0.14842097	0.023417439	0.00038273310
0.14855246	0.023543767	0.00038252644
0.14868394	0.023120300	0.00037844393
0.14881543	0.023750406	0.00038373066
0.14894692	0.023505747	0.00038213687
0.14907841	0.024075392	0.00038511034
0.14920990	0.023452927	0.00038043734
0.14934139	0.023787796	0.00038273579
0.14947288	0.023566942	0.00038321806
0.14960436	0.023534698	0.00038214536
0.14973585	0.024333802	0.00038686811
0.14986734	0.023919429	0.00038380759
0.14999883	0.024038816	0.00038410818
0.15013032	0.023882988	0.00038483387
0.15026181	0.023521641	0.00038103985
0.15039330	0.024092357	0.00038446015
0.15052479	0.024228762	0.00038504809
0.15065627	0.023903644	0.00038180150
0.15078776	0.023257742	0.00037942364
0.15091925	0.024231222	0.00038436604
0.15105074	0.023507745	0.00038104058
0.15118223	0.024052780	0.00038492492
0.15131372	0.023462703	0.00037990734
0.15144521	0.024168841	0.00038292220
0.15157670	0.023727398	0.00038104356
0.15170818	0.024334134	0.00038374819
0.15183967	0.024004949	0.00038223816
0.15197116	0.023606211	0.00038054266
0.15210265	0.023433594	0.00037744613
0.15223414	0.023404567	0.00037807331
0.15236563	0.023475642	0.00037708300
0.15249712	0.023533110	0.00037907710
0.15262860	0.023641189	0.00037895201
0.15276009	0.024173462	0.00038265910
0.15289158	0.023674719	0.00037903705
0.15302307	0.023950445	0.00038001646
0.15315456	0.023315398	0.00037671438
0.15328605	0.023965890	0.00038172695
0.15341754	0.023961013	0.00038278002
0.15354903	0.024139244	0.00038004437
0.15368051	0.024088320	0.00038146219
0.15381200	0.024559994	0.00038216992
0.15394349	0.023304402	0.00037713282
0.15407498	0.023512357	0.00037783856
0.15420647	0.023237808	0.00037371287
0.15433796	0.024009179	0.00038015646
0.15446945	0.024181298	0.00038012856
0.15460094	0.023679453	0.00037755031
0.15473242	0.024218675	0.00038122337
0.15486391	0.023876258	0.00037827393
0.15499540	0.022994789	0.00037195407
0.15512689	0.023811630	0.00037746819
0.15525838	0.023783146	0.00037783667
0.15538987	0.023807446	0.00037786427
0.15552136	0.023540991	0.00037551320
0.15565284	0.023332390	0.00037421627
0.15578433	0.023394847	0.00037543282
0.15591582	0.023727816	0.00037714089
0.15604731	0.024139887	0.00038043460
0.15617880	0.023127212	0.00037166327
0.15631029	0.023816474	0.00037718310
0.15644178	0.023159297	0.00037093523
0.15657327	0.023073793	0.00037342700
0.15670475	0.023154924	0.00037198445
0.15683624	0.023532653	0.00037511322
0.15696773	0.023074359	0.00037136109
0.15709922	0.023135232	0.00037026095
0.15723071	0.023275097	0.00037406330
0.15736220	0.023525435	0.00037227827
0.15749369	0.023581880	0.00037435139
0.15762518	0.023205934	0.00037083771
0.15775666	0.023899313	0.00037606103
0.15788815	0.023053823	0.00037167867
0.15801964	0.023937715	0.00037529417
0.15815113	0.023305771	0.00037107210
0.15828262	0.023416857	0.00037140632
0.15841411	0.023887384	0.00037533900
0.15854560	0.023548963	0.00037347498
0.15867708	0.022996993	0.00036838834
0.15880857	0.024175749	0.00037696254
0.15894006	0.023227636	0.00036852874
0.15907155	0.023680617	0.00037288089
0.15920304	0.024125557	0.00037764110
0.15933453	0.023057696	0.00036838015
0.15946602	0.022983087	0.00036785086
0.15959751	0.023401938	0.00037079149
0.15972899	0.023603003	0.00037228887
0.15986048	0.023646591	0.00037395362
0.15999197	0.023932515	0.00037363199
0.16012346	0.023583081	0.00037268719
0.16025495	0.024190170	0.00037482253
0.16038644	0.023655550	0.00037169293
0.16051793	0.022960495	0.00036947151
0.16064942	0.023342871	0.00036847607
0.16078090	0.023067823	0.00036850224
0.16091239	0.023628219	0.00037080072
0.16104388	0.023331600	0.00036794082
0.16117537	0.023250321	0.00036910746
0.16130686	0.023993204	0.00037261129
0.16143835	0.023909317	0.00037263630
0.16156984	0.023004201	0.00036781591
0.16170133	0.024079410	0.00037131017
0.16183281	0.023971320	0.00037350005
0.16196430	0.023806791	0.00037084084
0.16209579	0.023349517	0.00036747436
0.16222728	0.023559736	0.00037100398
0.16235877	0.023854006	0.00037111365
0.16249026	0.024251519	0.00037349308
0.16262175	0.023273334	0.00036752171
0.16275323	0.023465401	0.00036802515
0.16288472	0.023672082	0.00037006475
0.16301621	0.023830539	0.00036936482
0.16314770	0.023542426	0.00036964686
0.16327919	0.023779267	0.00036952365
0.16341068	0.024485828	0.00037368128
0.16354217	0.023554311	0.00036780078
0.16367366	0.023851185	0.00036906481
0.16380514	0.024138398	0.00037210236
0.16393663	0.023547122	0.00036880345
0.16406812	0.024228375	0.00036907122
0.16419961	0.024417132	0.00037409800
0.16433110	0.023823905	0.00036913660
0.16446259	0.023249482	0.00036582649
0.16459408	0.023590651	0.00036892089
0.16472557	0.023496638	0.00036566158
0.16485705	0.023554884	0.00036796584
0.16498854	0.023829812	0.00036893879
0.16512003	0.023778777	0.00036921103
0.16525152	0.023853367	0.00037018039
0.16538301	0.023873348	0.00036730608
0.16551450	0.023064404	0.00036396543
0.16564599	0.023531486	0.00036713250
0.16577747	0.023469330	0.00036686868
0.16590896	0.023502702	0.00036709645
0.16604045	0.023362989	0.00036369040
0.16617194	0.023788734	0.00036713499
0.16630343	0.023709283	0.00036600287
0.16643492	0.023711515	0.00036690074
0.16656641	0.023877234	0.00036878275
0.16669790	0.024195134	0.00036704537
0.16682938	0.023090639	0.00036264167
0.16696087	0.023947600	0.00036739574
0.16709236	0.022920719	0.00035965954
0.16722385	0.023473826	0.00036503397
0.16735534	0.023244856	0.00036292123
0.16748683	0.023084071	0.00036275548
0.16761832	0.023091690	0.00036258634
0.16774981	0.023611908	0.00036198038
0.16788129	0.023042496	0.00036199128
0.16801278	0.023524444	0.00036356119
0.16814427	0.023199068	0.00036388284
0.16827576	0.023046720	0.00036264396
0.16840725	0.023756631	0.00036480644
0.16853874	0.023236205	0.00036348854
0.16867023	0.023941392	0.00036351834
0.16880171	0.023528650	0.00036415243
0.16893320	0.023589149	0.00036363512
0.16906469	0.023603086	0.00036242864
0.16919618	0.022433301	0.00035821922
0.16932767	0.023204280	0.00036010148
0.16945916	0.023134760	0.00036156952
0.16959065	0.023893408	0.00036651475
0.16972214	0.023211403	0.00035999681
0.16985362	0.023253985	0.00036138567
0.16998511	0.023525518	0.00036141952
0.17011660	0.023735717	0.00036441262
0.17024809	0.023614609	0.00036393829
0.17037958	0.022477281	0.00035472469
0.17051107	0.023287440	0.00036199204
0.17064256	0.023145304	0.00035980885
0.17077405	0.023423512	0.00036036026
0.17090553	0.023905419	0.00036447072
0.17103702	0.022893162	0.00035749025
0.17116851	0.023025187	0.00035808736
0.17130000	0.023611597	0.00036298269
0.17143149	0.022717594	0.00035633082
0.17156298	0.023881280	0.00036331227
0.17169447	0.023825981	0.00036113045
0.17182595	0.023399090	0.00036044667
0.17195744	0.022630095	0.00035682642
0.17208893	0.023906527	0.00036177317
0.17222042	0.023137609	0.00035814060
0.17235191	0.023295131	0.00035905455
0.17248340	0.024022209	0.00036303722
0.17261489	0.023787511	0.00036251142
0.17274638	0.023666550	0.00035977953
0.17287786	0.023580934	0.00036157645
0.17300935	0.023043756	0.00035649059
0.17314084	0.023168771	0.00035802244
0.17327233	0.022978018	0.00035616807
0.17340382	0.023459752	0.00035843392
0.17353531	0.023676525	0.00036156954
0.17366680	0.023347010	0.00035871840
0.17379829	0.023677689	0.00035882678
0.17392977	0.022876165	0.00035750228
0.17406126	0.023507170	0.00035999954
0.17419275	0.023559358	0.00036035363
0.17432424	0.023526229	0.00035759145
0.17445573	0.023605643	0.00035935661
0.17458722	0.023686377	0.00035964643
0.17471871	0.023465853	0.00035717413
0.17485019	0.023363539	0.00035752076
0.17498168	0.023564022	0.00035720766
0.17511317	0.023196408	0.00035698740
0.17524466	0.023513560	0.00035986316
0.17537615	0.023230455	0.00035654820
0.17550764	0.024462739	0.00036266205
0.17563913	0.023788828	0.00035879348
0.17577062	0.023718853	0.00035871737
0.17590210	0.023626916	0.00035858906
0.17603359	0.023662005	0.00035725651
0.17616508	0.023200988	0.00035544797
0.17629657	0.022939808	0.00035522299
0.17642806	0.022899232	0.00035076084
0.17655955	0.022646518	0.00035320050
0.17669104	0.023487646	0.00035593979
0.17682253	0.023491718	0.00035611489
0.17695401	0.023061611	0.00035541815
0.17708550	0.023555244	0.00035587446
0.17721699	0.023373295	0.00035572893
0.17734848	0.023857094	0.00035736219
0.17747997	0.024192298	0.00036023187
0.17761146	0.023496815	0.00035736322
0.17774295	0.023823555	0.00035572738
0.17787443	0.023176000	0.00035458150
0.17800592	0.023191763	0.00035335919
0.17813741	0.022674419	0.00035058449
0.17826890	0.023564538	0.00035716153
0.17840039	0.023157322	0.00035118637
0.17853188	0.023054626	0.00035354119
0.17866337	0.023537461	0.00035567467
0.17879486	0.023009935	0.00035219835
0.17892634	0.024201427	0.00036021810
0.17905783	0.023820373	0.00035620398
0.17918932	0.023697196	0.00035699099
0.17932081	0.022951978	0.00035079955
0.17945230	0.022938993	0.00035153766
0.17958379	0.023405777	0.00035447337
0.17971528	0.023749078	0.00035552728
0.17984677	0.023508739	0.00035513039
0.17997825	0.023803898	0.00035495774
0.18010974	0.023768104	0.00035539503
0.18024123	0.023253047	0.00035209176
0.18037272	0.023027929	0.00035005464
0.18050421	0.023512542	0.00036088276
0.18063570	0.023589691	0.00036413228
0.18076719	0.023429666	0.00036382917
0.18089867	0.022753690	0.00036419074
0.18103016	0.023377041	0.00036810149
0.18116165	0.024115025	0.00037572038
0.18129314	0.023635411	0.00037301804
0.18142463	0.023646872	0.00037429217
0.18155612	0.023029564	0.00037345111
0.18168761	0.023116138	0.00037394031
0.18181910	0.023678024	0.00037887184
0.18195058	0.023814068	0.00038109353
0.18208207	0.023457580	0.00037783291
0.18221356	0.023542576	0.00038164937
0.18234505	0.023929060	0.00038339646
0.18247654	0.023620515	0.00038405421
0.18260803	0.023232400	0.00038172696
0.18273952	0.023773922	0.00038736868
0.18287101	0.023566367	0.00038716993
0.18300249	0.023669444	0.00038855020
0.18313398	0.024041182	0.00039054083
0.18326547	0.022896026	0.00038393983
0.18339696	0.023238845	0.00038646870
0.18352845	0.023724768	0.00039063736
0.18365994	0.024079386	0.00039560928
0.18379143	0.023277156	0.00039034985
0.18392292	0.023443653	0.00039405214
0.18405440	0.023955155	0.00039483949
0.18418589	0.023237809	0.00039338352
0.18431738	0.023257968	0.00039469214
0.18444887	0.023047059	0.00039314470
0.18458036	0.022964597	0.00039365430
0.18471185	0.023457387	0.00039708837
0.18484334	0.022261935	0.00039067391
0.18497482	0.023709956	0.00040142191
0.18510631	0.023539264	0.00039839268
0.18523780	0.023362068	0.00040017718
0.18536929	0.023551413	0.00039576037
0.18550078	0.022966618	0.00038580569
0.18563227	0.023529233	0.00038810258
0.18576376	0.023624871	0.00038192133
0.18589525	0.023608751	0.00038594757
0.18602673	0.023467837	0.00038217480
0.18615822	0.024130140	0.00038474880
0.18628971	0.023900971	0.00038178432
0.18642120	0.023506308	0.00037674022
0.18655269	0.023861491	0.00038059818
0.18668418	0.024197590	0.00037854707
0.18681567	0.023397174	0.00037298378
0.18694716	0.023499910	0.00037452060
0.18707864	0.024285408	0.00037524743
0.18721013	0.023598681	0.00037233319
0.18734162	0.023410549	0.00037090904
0.18747311	0.022873376	0.00036676484
0.18760460	0.023598822	0.00037213629
0.18773609	0.023663125	0.00036658579
0.18786758	0.023679420	0.00036936768
0.18799906	0.023496506	0.00036906492
0.18813055	0.023882438	0.00036845758
0.18826204	0.023866415	0.00036820960
0.18839353	0.023131539	0.00036026098
0.18852502	0.023763470	0.00036651101
0.18865651	0.023747862	0.00036692783
0.18878800	0.022978088	0.00035823594
0.18891949	0.023680958	0.00036335911
0.18905097	0.023020082	0.00035754669
0.18918246	0.022858463	0.00035731789
0.18931395	0.024020465	0.00036410111
0.18944544	0.022781050	0.00035444035
0.18957693	0.023111628	0.00035722858
0.18970842	0.023339894	0.00035604861
0.18983991	0.023505133	0.00035850280
0.18997140	0.023610281	0.00036070732
0.19010288	0.023536949	0.00035534513
0.19023437	0.023180286	0.00035503960
0.19036586	0.024028179	0.00036011347
0.19049735	0.024207112	0.00036008800
0.19062884	0.023780219	0.00035866702
0.19076033	0.023531910	0.00035289969
0.19089182	0.023706018	0.00035562558
0.19102330	0.023899944	0.00035633206
0.19115479	0.024170236	0.00035815744
0.19128628	0.023799711	0.00035552147
0.19141777	0.023526813	0.00035172703
0.19154926	0.023593991	0.00035334696
0.19168075	0.022924874	0.00035009599
0.19181224	0.023425214	0.00035409319
0.19194373	0.023073543	0.00035096498
0.19207521	0.023303252	0.00035147139
0.19220670	0.023594644	0.00035167320
0.19233819	0.023378388	0.00035031408
0.19246968	0.022603347	0.00034559477
0.19260117	0.023125097	0.00035106000
0.19273266	0.023326289	0.00035080731
0.19286415	0.023245230	0.00034897573
0.19299564	0.022994567	0.00034981854
0.19312712	0.023607234	0.00035134678
0.19325861	0.023703113	0.00035301836
0.19339010	0.023310557	0.00034972995
0.19352159	0.023415557	0.00035078669
0.19365308	0.023422691	0.00035171174
0.19378457	0.023782089	0.00035213842
0.19391606	0.023245998	0.00034932519
0.19404754	0.023123160	0.00034807504
0.19417903	0.023538639	0.00035039324
0.19431052	0.022709988	0.00034680151
0.19444201	0.023786998	0.00035079031
0.19457350	0.023439204	0.00034904476
0.19470499	0.023373805	0.00034915084
0.19483648	0.023353226	0.00034793988
0.19496797	0.023256849	0.00034936484
0.19509945	0.023666250	0.00035117518
0.19523094	0.023768675	0.00035101755
0.19536243	0.023543667	0.00034899410
0.19549392	0.023568036	0.00034987084
0.19562541	0.023133741	0.00034721012
0.19575690	0.023291174	0.00034664958
0.19588839	0.023727263	0.00035078348
0.19601988	0.023198668	0.00034623125
0.19615136	0.023306189	0.00034637670
0.19628285	0.023413421	0.00034774489
0.19641434	0.023150971	0.00034581849
0.19654583	0.022886644	0.00034399362
0.19667732	0.023440681	0.00034641415
0.19680881	0.023134135	0.00034601018
0.19694030	0.023325977	0.00034715374
0.19707178	0.023661074	0.00034703619
0.19720327	0.023715699	0.00034806361
0.19733476	0.023066349	0.00034408359
0.19746625	0.022934475	0.00034279162
0.19759774	0.023047765	0.00034528285
0.19772923	0.023375799	0.00034575649
0.19786072	0.023085232	0.00034380727
0.19799221	0.022987312	0.00034373966
0.19812369	0.024257033	0.00034952870
0.19825518	0.023280959	0.00034593691
0.19838667	0.023559109	0.00034615191
0.19851816	0.022753069	0.00034089647
0.19864965	0.023052494	0.00034446162
0.19878114	0.023496588	0.00034501671
0.19891263	0.023928421	0.00034921512
0.19904412	0.023797284	0.00034687173
0.19917560	0.023010414	0.00034298971
0.19930709	0.023202230	0.00034425480
0.19943858	0.023401357	0.00034241861
0.19957007	0.023544698	0.00034675954
0.19970156	0.022569026	0.00033957038
0.19983305	0.023095445	0.00034189543
0.19996454	0.023338529	0.00034392187
0.20009602	0.023332523	0.00034351667
0.20022751	0.023332083	0.00034328005
0.20035900	0.023102228	0.00034195416
0.20049049	0.023507698	0.00034464975
0.20062198	0.023614192	0.00034530907
0.20075347	0.023268399	0.00034215261
0.20088496	0.023322659	0.00034405438
0.20101645	0.023473842	0.00034490274
0.20114793	0.023433703	0.00034257330
0.20127942	0.023199455	0.00034224179
0.20141091	0.023382367	0.00034223357
0.20154240	0.023514927	0.00034446715
0.20167389	0.023387363	0.00034289951
0.20180538	0.023488955	0.00034134922
0.20193687	0.023202771	0.00034125660
0.20206836	0.023456255	0.00034310296
0.20219984	0.022798647	0.00033936721
0.20233133	0.023301833	0.00034293750
0.20246282	0.022860163	0.00033706329
0.20259431	0.023822093	0.00034372151
0.20272580	0.023070288	0.00033814739
0.20285729	0.023397732	0.00034068310
0.20298878	0.022925893	0.00033936185
0.20312027	0.023287609	0.00033764953
0.20325175	0.023556732	0.00034181646
0.20338324	0.023738362	0.00034121043
0.20351473	0.023927883	0.00034392619
0.20364622	0.023387942	0.00034111083
0.20377771	0.023138011	0.00033776335
0.20390920	0.023144796	0.00033923819
0.20404069	0.023901637	0.00034233311
0.20417217	0.023386669	0.00034108606
0.20430366	0.023638526	0.00034185404
0.20443515	0.023156220	0.00033650631
0.20456664	0.023376646	0.00034054976
0.20469813	0.023340922	0.00033997057
0.20482962	0.023489367	0.00033946681
0.20496111	0.023647969	0.00034079378
0.20509260	0.023192180	0.00033742377
0.20522408	0.022594900	0.00033487217
0.20535557	0.023174468	0.00033860390
0.20548706	0.023083097	0.00033575811
0.20561855	0.023314199	0.00033961514
0.20575004	0.023265320	0.00033659103
0.20588153	0.023044374	0.00033643208
0.20601302	0.023835945	0.00034182691
0.20614451	0.023115627	0.00033517720
0.20627599	0.022870865	0.00033644697
0.20640748	0.022696884	0.00033417314
0.20653897	0.023498757	0.00033935846
0.20667046	0.023483808	0.00033893918
0.20680195	0.023567778	0.00033728254
0.20693344	0.022933774	0.00033610912
0.20706493	0.023384349	0.00033689164
0.20719641	0.023751958	0.00034055539
0.20732790	0.023287853	0.00033896190
0.20745939	0.023624710	0.00033855369
0.20759088	0.022417547	0.00033257194
0.20772237	0.023314437	0.00033734347
0.20785386	0.023771942	0.00033879499
0.20798535	0.023414959	0.00033975177
0.20811684	0.023856638	0.00033972776
0.20824832	0.024170154	0.00034130762
0.20837981	0.023042268	0.00033494341
0.20851130	0.022842150	0.00033436901
0.20864279	0.022562993	0.00033317092
0.20877428	0.022902050	0.00033274435
0.20890577	0.023371215	0.00033661986
0.20903726	0.022911372	0.00033347680
0.20916875	0.024020902	0.00034056871
0.20930023	0.023541986	0.00033782560
0.20943172	0.023077099	0.00033377417
0.20956321	0.023342020	0.00033648048
0.20969470	0.023802473	0.00033944563
0.20982619	0.023695633	0.00033715580
0.20995768	0.023618374	0.00033850943
0.21008917	0.022929569	0.00033234937
0.21022065	0.023988772	0.00033881783
0.21035214	0.023010737	0.00033483128
0.21048363	0.022906183	0.00033181593
0.21061512	0.022813108	0.00033348289
0.21074661	0.023182419	0.00033359759
0.21087810	0.023104498	0.00033381913
0.21100959	0.023332367	0.00033633011
0.21114108	0.023240109	0.00033299975
0.21127256	0.023723980	0.00033890006
0.21140405	0.023411243	0.00033380872
0.21153554	0.023369671	0.00033541419
0.21166703	0.023453795	0.00033474275
0.21179852	0.023295159	0.00033376676
0.21193001	0.023670062	0.00033730885
0.21206150	0.023536187	0.00033318669
0.21219299	0.022988698	0.00033178519
0.21232447	0.023115994	0.00033318746
0.21245596	0.023191199	0.00033203040
0.21258745	0.023413603	0.00033510222
0.21271894	0.023843292	0.00033473608
0.21285043	0.023413965	0.00033338634
0.21298192	0.023753906	0.00033804053
0.21311341	0.023888652	0.00033544747
0.21324489	0.022821934	0.00033075744
0.21337638	0.023386727	0.00033268628
0.21350787	0.023121652	0.00033263399
0.21363936	0.023357301	0.00033504989
0.21377085	0.023476163	0.00033246252
0.21390234	0.023494915	0.00033609634
0.21403383	0.023625288	0.00033345850
0.21416532	0.023137153	0.00033144828
0.21429680	0.023470700	0.00033465771
0.21442829	0.022820605	0.00032907605
0.21455978	0.023026326	0.00033069056
0.21469127	0.023207078	0.00033173256
0.21482276	0.023027265	0.00032954325
0.21495425	0.023142416	0.00033163490
0.21508574	0.023232043	0.00033189726
0.21521723	0.023474461	0.00033312545
0.21534871	0.023280918	0.00033265962
0.21548020	0.023153424	0.00032824239
0.21561169	0.023657247	0.00033440229
0.21574318	0.023323718	0.00033198619
0.21587467	0.023168210	0.00032995322
0.21600616	0.023325595	0.00033156952
0.21613765	0.023575548	0.00033100175
0.21626913	0.023078141	0.00033023137
0.21640062	0.022886871	0.00032886847
0.21653211	0.023455314	0.00033262554
0.21666360	0.023430200	0.00033049665
0.21679509	0.023319524	0.00033020057
0.21692658	0.023343501	0.00033129706
0.21705807	0.023530275	0.00033167424
0.21718956	0.023278315	0.00032914503
0.21732104	0.022742630	0.00032844104
0.21745253	0.023561752	0.00033159425
0.21758402	0.023243711	0.00033004905
0.21771551	0.023136426	0.00032885862
0.21784700	0.023350311	0.00032940903
0.21797849	0.023341704	0.00033039289
0.21810998	0.022731439	0.00032563576
0.21824147	0.022751967	0.00032712357
0.21837295	0.022711297	0.00032814179
0.21850444	0.023540681	0.00032840883
0.21863593	0.023547209	0.00033117958
0.21876742	0.023277503	0.00032873538
0.21889891	0.023612915	0.00033154598
0.21903040	0.023434648	0.00033079254
0.21916189	0.023008275	0.00032635597
0.21929337	0.023072385	0.00032801730
0.21942486	0.023429241	0.00032955962
0.21955635	0.023810191	0.00033218937
0.21968784	0.023965008	0.00033315206
0.21981933	0.023641782	0.00032798768
0.21995082	0.023005017	0.00032783674
0.22008231	0.023137548	0.00032685049
0.22021380	0.023216343	0.00032858455
0.22034528	0.023775989	0.00033160507
0.22047677	0.023194581	0.00032526203
0.22060826	0.023105847	0.00032707738
0.22073975	0.023098074	0.00032739355
0.22087124	0.023688398	0.00033124404
0.22100273	0.022835441	0.00032518130
0.22113422	0.023004032	0.00032452716
0.22126571	0.022733993	0.00032483726
0.22139719	0.023045519	0.00032611502
0.22152868	0.022989629	0.00032631653
0.22166017	0.022978394	0.00032610987
0.22179166	0.023689167	0.00032732596
0.22192315	0.022651644	0.00032425076
0.22205464	0.022648688	0.00032398123
0.22218613	0.023464199	0.00032864926
0.22231761	0.023142404	0.00032586363
0.22244910	0.023039831	0.00032479952
0.22258059	0.022933633	0.00032429302
0.22271208	0.023254186	0.00032753173
0.22284357	0.022704620	0.00032353526
0.22297506	0.023207720	0.00032665670
0.22310655	0.022890305	0.00032327718
0.22323804	0.022968281	0.00032603066
0.22336952	0.023169766	0.00032679577
0.22350101	0.023097827	0.00032408497
0.22363250	0.023199121	0.00032587299
0.22376399	0.024016535	0.00032945930
0.22389548	0.023640320	0.00032857634
0.22402697	0.023469789	0.00032844127
0.22415846	0.023533084	0.00032664261
0.22428995	0.023117410	0.00032424699
0.22442143	0.022884857	0.00032238334
0.22455292	0.022900728	0.00032278906
0.22468441	0.023465715	0.00032625976
0.22481590	0.023092485	0.00032446569
0.22494739	0.023009782	0.00032266474
0.22507888	0.023165648	0.00032403218
0.22521037	0.022994808	0.00032389879
0.22534186	0.023560365	0.00032737077
0.22547334	0.023202723	0.00032338231
0.22560483	0.023054659	0.00032222609
0.22573632	0.023461836	0.00032611739
0.22586781	0.023304508	0.00032484629
0.22599930	0.023723818	0.00032827928
0.22613079	0.023163883	0.00032269930
0.22626228	0.023245268	0.00032540242
0.22639376	0.023557958	0.00032525273
0.22652525	0.023576526	0.00032520115
0.22665674	0.023761066	0.00032668334
0.22678823	0.023028681	0.00032186784
0.22691972	0.023245597	0.00032375164
0.22705121	0.023695041	0.00032604340
0.22718270	0.023564572	0.00032538815
0.22731419	0.023017254	0.00032276846
0.22744567	0.023136425	0.00032320248
0.22757716	0.023343315	0.00032298961
0.22770865	0.023034821	0.00032205836
0.22784014	0.023265821	0.00032303948
0.22797163	0.023924538	0.00032763263
0.22810312	0.023618786	0.00032333338
0.22823461	0.023340245	0.00032318851
0.22836610	0.023006025	0.00032254631
0.22849758	0.023505711	0.00032307420
0.22862907	0.022897714	0.00032296424
0.22876056	0.023667343	0.00032361985
0.22889205	0.023330529	0.00032262389
0.22902354	0.023075792	0.00032207341
0.22915503	0.023770050	0.00032382697
0.22928652	0.023710696	0.00032550318
0.22941800	0.023085950	0.00031945019
0.22954949	0.022606544	0.00031892257
0.22968098	0.022869506	0.00032040144
0.22981247	0.022876990	0.00031905784
0.22994396	0.023204455	0.00032125443
0.23007545	0.022828612	0.00032210344
0.23020694	0.023262311	0.00032782680
0.23033843	0.022667659	0.00032919385
0.23046991	0.023128326	0.00033085063
0.23060140	0.023574518	0.00033576889
0.23073289	0.023809825	0.00033851634
0.23086438	0.023639664	0.00033799817
0.23099587	0.023047074	0.00033921709
0.23112736	0.022722006	0.00033603011
0.23125885	0.023525047	0.00034293981
0.23139034	0.022564203	0.00033677173
0.23152182	0.022944483	0.00034113380
0.23165331	0.023309552	0.00034505533
0.23178480	0.022659273	0.00034090953
0.23191629	0.023124197	0.00034642189
0.23204778	0.022839462	0.00034418248
0.23217927	0.022820152	0.00034347724
0.23231076	0.023367000	0.00034955848
0.23244224	0.023247386	0.00034884507
0.23257373	0.023565641	0.00035234400
0.23270522	0.023474962	0.00035201792
0.23283671	0.023491575	0.00035049556
0.23296820	0.022850415	0.00034803372
0.23309969	0.023387421	0.00035026198
0.23323118	0.023887994	0.00035221051
0.23336267	0.023455845	0.00035195397
0.23349415	0.023497400	0.00034994182
0.23362564	0.022871928	0.00034869425
0.23375713	0.022611520	0.00034690055
0.23388862	0.023059928	0.00034915086
0.23402011	0.023118152	0.00035135489
0.23415160	0.022956522	0.00034754785
0.23428309	0.022989836	0.00035103435
0.23441458	0.022755212	0.00034747329
0.23454606	0.022525906	0.00034783881
0.23467755	0.024022020	0.00035633422
0.23480904	0.023399051	0.00035294953
0.23494053	0.023035257	0.00035144018
0.23507202	0.022652199	0.00034928481
0.23520351	0.023494229	0.00035476204
0.23533500	0.023073861	0.00035215127
0.23546648	0.023479647	0.00035363389
0.23559797	0.023327898	0.00035489333
0.23572946	0.023123657	0.00035237107
0.23586095	0.023139709	0.00035302204
0.23599244	0.023330089	0.00035537252
0.23612393	0.023468449	0.00035321346
0.23625542	0.023009846	0.00035418323
0.23638691	0.022591152	0.00035199244
0.23651839	0.023415008	0.00035427941
0.23664988	0.023476325	0.00035756503
0.23678137	0.022753624	0.00035269310
0.23691286	0.023274476	0.00035584387
0.23704435	0.022226913	0.00035021604
0.23717584	0.023370319	0.00035496170
0.23730733	0.023415402	0.00035769728
0.23743882	0.022679243	0.00035321474
0.23757030	0.022902875	0.00035363515
0.23770179	0.022837954	0.00035501798
0.23783328	0.023242529	0.00035613502
0.23796477	0.022607080	0.00035374543
0.23809626	0.023266284	0.00035471088
0.23822775	0.023387080	0.00035759070
0.23835924	0.023222238	0.00035892816
0.23849072	0.023291000	0.00035546723
0.23862221	0.023031784	0.00035618069
0.23875370	0.023626138	0.00035876911
0.23888519	0.023596125	0.00036061934
0.23901668	0.023923517	0.00036441023
0.23914817	0.023653930	0.00035775469
0.23927966	0.023696258	0.00036184386
0.23941115	0.023094081	0.00035735006
0.23954263	0.023099488	0.00035648339
0.23967412	0.023471137	0.00036134119
0.23980561	0.023195820	0.00035724336
0.23993710	0.023274552	0.00036115560
0.24006859	0.023245764	0.00035971791
0.24020008	0.023240090	0.00036038363
0.24033157	0.022564682	0.00035501928
0.24046306	0.022956094	0.00035668568
0.24059454	0.023430504	0.00036087001
0.24072603	0.023198545	0.00036019028
0.24085752	0.023342527	0.00036054210
0.24098901	0.022731871	0.00035939710
0.24112050	0.023297988	0.00035876632
0.24125199	0.022651691	0.00035693624
0.24138348	0.023333085	0.00036135246
0.24151496	0.023052348	0.00035902699
0.24164645	0.023307868	0.00036271733
0.24177794	0.023247359	0.00035860538
0.24190943	0.022892520	0.00035936273
0.24204092	0.022760498	0.00035773448
0.24217241	0.023852844	0.00036470583
0.24230390	0.022806835	0.00036025550
0.24243539	0.023113433	0.00036028895
0.24256687	0.022532726	0.00035799290
0.24269836	0.022777596	0.00036043464
0.24282985	0.023374565	0.00036141727
0.24296134	0.022771352	0.00036013230
0.24309283	0.023001435	0.00036176853
0.24322432	0.022966169	0.00036053248
0.24335581	0.022937179	0.00036225254
0.24348730	0.023006715	0.00036012001
0.24361878	0.024028429	0.00036687653
0.24375027	0.023229531	0.00036184663
0.24388176	0.023328570	0.00036354513
0.24401325	0.023169727	0.00036371195
0.24414474	0.023606895	0.00036447055
0.24427623	0.023150297	0.00036317549
0.24440772	0.024447699	0.00037122815
0.24453920	0.022755227	0.00035998643
0.24467069	0.023464756	0.00036746822
0.24480218	0.023716439	0.00036610683
0.24493367	0.023334178	0.00036491750
0.24506516	0.023206887	0.00036334001
0.24519665	0.023292075	0.00036521494
0.24532814	0.023561670	0.00036633578
0.24545963	0.023628197	0.00036641618
0.24559111	0.022894703	0.00036293083
0.24572260	0.023112332	0.00036373526
0.24585409	0.023044050	0.00036240008
0.24598558	0.023322808	0.00036679385
0.24611707	0.022955668	0.00036367524
0.24624856	0.022910381	0.00036165341
0.24638005	0.023188396	0.00036548841
0.24651154	0.023208173	0.00036389406
0.24664302	0.023128621	0.00036542061
0.24677451	0.024153410	0.00036931043
0.24690600	0.023557270	0.00036789952
0.24703749	0.023121217	0.00036647346
0.24716898	0.023272853	0.00036376132
0.24730047	0.022645119	0.00036311187
0.24743196	0.024011971	0.00037004375
0.24756345	0.023100922	0.00036504031
0.24769493	0.022990609	0.00036572238
0.24782642	0.022833209	0.00036335134
0.24795791	0.023755456	0.00037066198
0.24808940	0.023300805	0.00036683263
0.24822089	0.023074647	0.00036547525
0.24835238	0.023073028	0.00036676748
0.24848387	0.023010289	0.00036469820
0.24861535	0.023305163	0.00036866528
0.24874684	0.022877442	0.00036369954
0.24887833	0.022478649	0.00036144977
0.24900982	0.022866310	0.00036500214
0.24914131	0.023569282	0.00036913525
0.24927280	0.023288428	0.00036796965
0.24940429	0.022891399	0.00036454955
0.24953578	0.023294712	0.00036713913
0.24966726	0.024038189	0.00037305913
0.24979875	0.023386375	0.00036776299
0.24993024	0.023070724	0.00036810122
0.25006173	0.022958767	0.00036483521
0.25019322	0.022478565	0.00036301867
0.25032471	0.023443759	0.00037028851
0.25045620	0.023204626	0.00036656614
0.25058769	0.022966858	0.00036651899
0.25071917	0.023404054	0.00036891255
0.25085066	0.023022777	0.00036542778
0.25098215	0.023417128	0.00037002477
0.25111364	0.022756746	0.00036431955
0.25124513	0.023394587	0.00037045078
0.25137662	0.023012130	0.00036692944
0.25150811	0.023423020	0.00036806156
0.25163959	0.023474880	0.00037053712
0.25177108	0.022908292	0.00036429277
0.25190257	0.022952824	0.00036737133
0.25203406	0.022977798	0.00036746243
0.25216555	0.023533006	0.00036984797
0.25229704	0.022518226	0.00036525148
0.25242853	0.023571718	0.00037019752
0.25256002	0.023730079	0.00037179474
0.25269150	0.023060004	0.00036721046
0.25282299	0.023827776	0.00037085861
0.25295448	0.023247738	0.00037134794
0.25308597	0.023300109	0.00036792401
0.25321746	0.023203920	0.00037004287
0.25334895	0.022762558	0.00036699708
0.25348044	0.022983990	0.00036714962
0.25361193	0.023327485	0.00036969669
0.25374341	0.022922515	0.00036736505
0.25387490	0.022676873	0.00036602611
0.25400639	0.023707683	0.00037932500
0.25413788	0.023247695	0.00037995154
0.25426937	0.024126453	0.00039086894
0.25440086	0.023309751	0.00038814284
0.25453235	0.022591061	0.00038694258
0.25466383	0.023181850	0.00039299034
0.25479532	0.022745546	0.00039068492
0.25492681	0.023321104	0.00039812274
0.25505830	0.023274627	0.00039916976
0.25518979	0.023440603	0.00040239365
0.25532128	0.023553880	0.00040399038
0.25545277	0.023220676	0.00040430242
0.25558426	0.023216359	0.00040495172
0.25571574	0.022823609	0.00040424513
0.25584723	0.022555603	0.00040407982
0.25597872	0.023019129	0.00041201008
0.25611021	0.023157559	0.00041129297
0.25624170	0.022975580	0.00041198179
0.25637319	0.022904201	0.00041475569
0.25650468	0.022915495	0.00041488877
0.25663617	0.023393747	0.00042056055
0.25676765	0.023470526	0.00042280471
0.25689914	0.023011455	0.00042253080
0.25703063	0.022722258	0.00042196191
0.25716212	0.022921490	0.00042072363
0.25729361	0.023247399	0.00042732987
0.25742510	0.022530184	0.00042449117
0.25755659	0.022587247	0.00042631573
0.25768807	0.023460182	0.00043363911
0.25781956	0.022310226	0.00042660109
0.25795105	0.022925443	0.00043283714
0.25808254	0.023302130	0.00043832997
0.25821403	0.023787156	0.00044015248
0.25834552	0.022580887	0.00043567754
0.25847701	0.023227490	0.00043824978
0.25860850	0.022847702	0.00043738580
0.25873998	0.023028450	0.00044014509
0.25887147	0.022967737	0.00044005705
0.25900296	0.023065859	0.00044395528
0.25913445	0.022824039	0.00043956211
0.25926594	0.023771507	0.00044742372
0.25939743	0.023060045	0.00044533341
0.25952892	0.022228035	0.00043671841
0.25966041	0.022378166	0.00044403821
0.25979189	0.023519873	0.00044860322
0.25992338	0.023605622	0.00045159648
0.26005487	0.022868024	0.00044850361
0.26018636	0.023479650	0.00045108755
0.26031785	0.023126628	0.00044944400
0.26044934	0.023008034	0.00044747514
0.26058083	0.022791678	0.00044766176
0.26071231	0.022604541	0.00044940563
0.26084380	0.023177821	0.00045183543
0.26097529	0.022464138	0.00044928201
0.26110678	0.022029119	0.00044446276
0.26123827	0.022723095	0.00045348432
0.26136976	0.022911872	0.00045523630
0.26150125	0.022560321	0.00045346043
0.26163274	0.022959476	0.00045655450
0.26176422	0.022811339	0.00045351275
0.26189571	0.023403990	0.00046443680
0.26202720	0.023980254	0.00046449154
0.26215869	0.022367755	0.00045297212
0.26229018	0.022806305	0.00045881176
0.26242167	0.022926245	0.00046036755
0.26255316	0.022848600	0.00045718184
0.26268465	0.023566083	0.00046909881
0.26281613	0.023058095	0.00046177647
0.26294762	0.023483106	0.00046497330
0.26307911	0.023375265	0.00046574516
0.26321060	0.022523065	0.00046255933
0.26334209	0.022789016	0.00046639930
0.26347358	0.023406118	0.00046728888
0.26360507	0.023003378	0.00046629436
0.26373655	0.022538917	0.00046315645
0.26386804	0.022690352	0.00046643562
0.26399953	0.022992158	0.00047058632
0.26413102	0.023153144	0.00046891123
0.26426251	0.022062005	0.00046113527
0.26439400	0.022966313	0.00047040306
0.26452549	0.022442598	0.00046898596
0.26465698	0.021963491	0.00046621411
0.26478846	0.023059565	0.00046965592
0.26491995	0.023125492	0.00047900300
0.26505144	0.023575082	0.00047703465
0.26518293	0.023511882	0.00047786052
0.26531442	0.023766674	0.00048483396
0.26544591	0.022990092	0.00047478651
[truncated: 567 more rows]
