# Supplementary material for: Invariant surface glycoprotein 65 of Trypanosoma brucei is a complement C3 receptor
Source: Nat Commun. 2022 Aug 29;13:5085. doi: 10.1038/s41467-022-32728-9 (PMC9424271; doi:10.1038/s41467-022-32728-9)
Supplement: Supplementary file 4 — supplementary data 2 [file 41467_2022_32728_MOESM4_ESM.zip › b21-414646_00031.dat]

0.0026000000	39.774857	0.13717344
0.0027314887	28.872720	0.10735356
0.0028629774	22.302871	0.090218160
0.0029944661	17.349524	0.076365920
0.0031259548	12.381929	0.059283728
0.0032574435	10.980885	0.057788532
0.0033889322	8.7783596	0.048843343
0.0035204209	11.450027	0.048568539
0.0036519096	12.334350	0.046777772
0.0037833983	9.9611025	0.039633173
0.0039148870	8.3011746	0.034910640
0.0040463757	6.6767833	0.030120861
0.0041778644	5.4549372	0.025518237
0.0043093531	4.6053254	0.023020585
0.0044408418	3.8069079	0.020129976
0.0045723305	3.0950221	0.018150515
0.0047038192	2.8652637	0.016714537
0.0048353079	2.5082091	0.015181762
0.0049667966	2.1920421	0.014141913
0.0050982853	1.8954098	0.012457675
0.0052297740	1.7321804	0.012064866
0.0053612627	1.5011108	0.010845768
0.0054927514	1.3915971	0.010165770
0.0056242401	1.2522785	0.0096155733
0.0057557288	1.1941083	0.0091294395
0.0058872175	1.0676392	0.0085168918
0.0060187062	1.0273882	0.0083326701
0.0061501949	0.90211432	0.0074790253
0.0062816836	0.87939747	0.0075510497
0.0064131723	0.82657417	0.0071764859
0.0065446610	0.79435257	0.0069344702
0.0066761496	0.76248712	0.0067619870
0.0068076383	0.71724019	0.0064095533
0.0069391270	0.68188168	0.0063500265
0.0070706157	0.64947991	0.0060992768
0.0072021044	0.63943865	0.0059852176
0.0073335931	0.61549621	0.0058465103
0.0074650818	0.57709232	0.0054963666
0.0075965705	0.56632685	0.0054900453
0.0077280592	0.54116733	0.0053444878
0.0078595479	0.50825839	0.0050556084
0.0079910366	0.49290904	0.0050083486
0.0081225253	0.46665006	0.0047337235
0.0082540140	0.45376052	0.0046944372
0.0083855027	0.44779241	0.0046812968
0.0085169914	0.42752303	0.0044806745
0.0086484801	0.39911300	0.0042977534
0.0087799688	0.38573862	0.0041506075
0.0089114575	0.37574575	0.0041181481
0.0090429462	0.35956054	0.0040003060
0.0091744349	0.34653598	0.0038934169
0.0093059236	0.32906758	0.0037493427
0.0094374123	0.31241408	0.0036290437
0.0095689010	0.29116964	0.0034470621
0.0097003897	0.29116874	0.0034749236
0.0098318784	0.28282156	0.0033760263
0.0099633671	0.26697372	0.0032442181
0.010094856	0.25883177	0.0031845517
0.010226345	0.24332401	0.0030145865
0.010357833	0.24044891	0.0030741006
0.010489322	0.22595451	0.0028923399
0.010620811	0.21290956	0.0027874812
0.010752299	0.20610669	0.0027313876
0.010883788	0.19794859	0.0026212034
0.011015277	0.18234974	0.0025617084
0.011146765	0.17422804	0.0024263956
0.011278254	0.17228626	0.0024037861
0.011409743	0.16319386	0.0023155633
0.011541231	0.15477457	0.0022208311
0.011672720	0.15142074	0.0022019158
0.011804209	0.14011911	0.0020380018
0.011935698	0.13333610	0.0019836937
0.012067186	0.12778961	0.0019304535
0.012198675	0.12303690	0.0018333104
0.012330164	0.11978237	0.0018121822
0.012461652	0.11495819	0.0017545247
0.012593141	0.11114418	0.0016867155
0.012724630	0.10525678	0.0016418335
0.012856118	0.099928187	0.0015498786
0.012987607	0.095356390	0.0015314455
0.013119096	0.092300023	0.0014727056
0.013250585	0.089963348	0.0014392716
0.013382073	0.089203742	0.0014378335
0.013513562	0.086521247	0.0013938702
0.013645051	0.084798234	0.0013888288
0.013776539	0.080147003	0.0013442068
0.013908028	0.079158768	0.0013127621
0.014039517	0.075864774	0.0012783355
0.014171005	0.077190579	0.0012810037
0.014302494	0.071806414	0.0012387691
0.014433983	0.070561556	0.0012292396
0.014565472	0.070027198	0.0011991881
0.014696960	0.069094937	0.0011971708
0.014828449	0.067274654	0.0011638833
0.014959938	0.066886767	0.0011668178
0.015091426	0.065251108	0.0011549253
0.015222915	0.060745223	0.0010888840
0.015354404	0.064589586	0.0011267398
0.015485892	0.061219155	0.0010874641
0.015617381	0.061743426	0.0010936947
0.015748870	0.059010904	0.0010690305
0.015880359	0.060280422	0.0010645950
0.016011847	0.061677799	0.0010770874
0.016143336	0.056059044	0.0010160572
0.016274825	0.053157074	0.00099360466
0.016406313	0.052632759	0.00098172087
0.016537802	0.052412871	0.00096976141
0.016669291	0.054889220	0.00098982019
0.016800779	0.054449469	0.00098634629
0.016932268	0.057051253	0.0010025636
0.017063757	0.060720453	0.0010316445
0.017195246	0.059659537	0.0010143517
0.017326734	0.059163666	0.0010092948
0.017458223	0.055311154	0.00096959932
0.017589712	0.054854541	0.00096158816
0.017721200	0.055328045	0.00097223880
0.017852689	0.054721568	0.00094468068
0.017984178	0.055256924	0.00095996925
0.018115666	0.054371780	0.00094616359
0.018247155	0.052154595	0.00092091127
0.018378644	0.053340289	0.00093344924
0.018510133	0.052531427	0.00091497928
0.018641621	0.051705605	0.00090622522
0.018773110	0.049938764	0.00088747246
0.018904599	0.050049219	0.00088939643
0.019036087	0.050121018	0.00088377042
0.019167576	0.048820087	0.00086526355
0.019299065	0.047434851	0.00084821101
0.019430553	0.048733146	0.00086712000
0.019562042	0.045861419	0.00083225814
0.019693531	0.047118051	0.00084254300
0.019825019	0.047020746	0.00083520478
0.019956508	0.046102281	0.00082340377
0.020087997	0.045945541	0.00082685287
0.020219486	0.043921527	0.00080139788
0.020350974	0.044378656	0.00081040511
0.020482463	0.041766272	0.00077524311
0.020613952	0.042465458	0.00077791867
0.020745440	0.042440165	0.00078313336
0.020876929	0.040910439	0.00076082778
0.021008418	0.040492761	0.00075873677
0.021139906	0.041147556	0.00076229892
0.021271395	0.040820376	0.00075063228
0.021402884	0.041472173	0.00076103791
0.021534373	0.038629704	0.00072921128
0.021665861	0.040818054	0.00074625957
0.021797350	0.040013145	0.00073792154
0.021928839	0.039838601	0.00072623865
0.022060327	0.040262438	0.00074022111
0.022191816	0.038164071	0.00071194473
0.022323305	0.037407473	0.00070612327
0.022454793	0.038010515	0.00070726857
0.022586282	0.036872396	0.00069173013
0.022717771	0.036292162	0.00069082087
0.022849260	0.036504132	0.00068393494
0.022980748	0.035640798	0.00067962184
0.023112237	0.036327960	0.00067916013
0.023243726	0.036338690	0.00067670084
0.023375214	0.037483343	0.00069160052
0.023506703	0.037153129	0.00068350331
0.023638192	0.037401427	0.00068504945
0.023769680	0.037208684	0.00068221104
0.023901169	0.036436546	0.00067176666
0.024032658	0.037094783	0.00067984409
0.024164147	0.038702326	0.00068703292
0.024295635	0.036547540	0.00066476031
0.024427124	0.037318381	0.00067135000
0.024558613	0.036092487	0.00065505226
0.024690101	0.036549554	0.00066582572
0.024821590	0.036623093	0.00066045105
0.024953079	0.037482230	0.00066305935
0.025084567	0.036590780	0.00065792081
0.025216056	0.035489060	0.00064117601
0.025347545	0.035786103	0.00064961342
0.025479034	0.037303602	0.00065757008
0.025610522	0.036067243	0.00063886020
0.025742011	0.036501677	0.00064568682
0.025873500	0.035060439	0.00063176379
0.026004988	0.035433261	0.00063688671
0.026136477	0.035827192	0.00063700768
0.026267966	0.036585181	0.00063800437
0.026399454	0.035671307	0.00063313691
0.026530943	0.035204665	0.00062272085
0.026662432	0.035110522	0.00062562967
0.026793920	0.034917483	0.00062034331
0.026925409	0.034373556	0.00061156782
0.027056898	0.036121549	0.00063095020
0.027188387	0.033081409	0.00059639339
0.027319875	0.035217157	0.00062000696
0.027451364	0.034361792	0.00060828601
0.027582853	0.034400263	0.00060467992
0.027714341	0.033983046	0.00060188568
0.027845830	0.033697655	0.00059588732
0.027977319	0.034055539	0.00060326100
0.028108807	0.034299352	0.00059820988
0.028240296	0.034433564	0.00059982550
0.028371785	0.033392644	0.00059016784
0.028503274	0.033700946	0.00059051731
0.028634762	0.033856068	0.00059041911
0.028766251	0.034969385	0.00059966074
0.028897740	0.033668303	0.00058024521
0.029029228	0.033238613	0.00058221680
0.029160717	0.032585100	0.00057694242
0.029292206	0.033015934	0.00057653058
0.029423694	0.033823059	0.00058534548
0.029555183	0.032636921	0.00056499183
0.029686672	0.033245838	0.00057521178
0.029818161	0.033183950	0.00057469065
0.029949649	0.033169175	0.00056929250
0.030081138	0.031909807	0.00056178171
0.030212627	0.032945053	0.00056484037
0.030344115	0.032577516	0.00056222426
0.030475604	0.032907930	0.00056650450
0.030607093	0.032534631	0.00056056495
0.030738581	0.031504182	0.00055090301
0.030870070	0.032365618	0.00055511311
0.031001559	0.032458718	0.00055312691
0.031133048	0.033511954	0.00056390053
0.031264536	0.032088181	0.00054932263
0.031396025	0.031956636	0.00054970290
0.031527514	0.030641950	0.00053679618
0.031659002	0.031467315	0.00053985151
0.031790491	0.031779984	0.00054579080
0.031921980	0.031991560	0.00054303071
0.032053468	0.032167015	0.00054725364
0.032184957	0.031929410	0.00053917959
0.032316446	0.031588933	0.00053552012
0.032447935	0.032128970	0.00054363968
0.032579423	0.031916378	0.00053735503
0.032710912	0.031189153	0.00053197368
0.032842401	0.032111137	0.00053591554
0.032973889	0.031207989	0.00052785712
0.033105378	0.031140397	0.00052890810
0.033236867	0.031642399	0.00052985500
0.033368355	0.030562763	0.00052913285
0.033499844	0.030163216	0.00052598535
0.033631333	0.030004656	0.00052583795
0.033762822	0.029268991	0.00052573917
0.033894310	0.030816349	0.00053543943
0.034025799	0.029948730	0.00052800355
0.034157288	0.029628600	0.00052703318
0.034288776	0.030534601	0.00053355797
0.034420265	0.030158838	0.00053666914
0.034551754	0.030705225	0.00053566531
0.034683242	0.029423750	0.00052765349
0.034814731	0.030473898	0.00053296088
0.034946220	0.030072502	0.00053139923
0.035077708	0.029566492	0.00053175871
0.035209197	0.030227835	0.00053482560
0.035340686	0.030422790	0.00053210508
0.035472175	0.029639663	0.00053641716
0.035603663	0.029113292	0.00053441699
0.035735152	0.029895515	0.00054782821
0.035866641	0.029361005	0.00054377731
0.035998129	0.028896162	0.00053880465
0.036129618	0.030002521	0.00055002052
0.036261107	0.029459933	0.00054307527
0.036392595	0.029352632	0.00055094912
0.036524084	0.029484454	0.00054894931
0.036655573	0.029608579	0.00054597347
0.036787062	0.029074154	0.00054755459
0.036918550	0.028113726	0.00053528457
0.037050039	0.029603100	0.00055409360
0.037181528	0.028929476	0.00054229060
0.037313016	0.028218393	0.00053966809
0.037444505	0.029057383	0.00054907484
0.037575994	0.028669169	0.00054496508
0.037707482	0.028400540	0.00054814060
0.037838971	0.028971265	0.00055455523
0.037970460	0.029948336	0.00055751118
0.038101949	0.029384566	0.00055629562
0.038233437	0.029010465	0.00054742218
0.038364926	0.029844302	0.00055022673
0.038496415	0.029666106	0.00054760634
0.038627903	0.028850008	0.00053533107
0.038759392	0.028652242	0.00053568864
0.038890881	0.029136850	0.00053460208
0.039022369	0.030034773	0.00054187436
0.039153858	0.030035548	0.00053965058
0.039285347	0.030152297	0.00053740325
0.039416836	0.029711831	0.00053774233
0.039548324	0.029512729	0.00053297431
0.039679813	0.030088686	0.00053528506
0.039811302	0.029765449	0.00053587328
0.039942790	0.030252218	0.00053608113
0.040074279	0.030060818	0.00053635035
0.040205768	0.030057012	0.00053424596
0.040337256	0.030060723	0.00053034379
0.040468745	0.029974488	0.00053066344
0.040600234	0.029542194	0.00052534566
0.040731723	0.029775471	0.00052933876
0.040863211	0.028953342	0.00052193190
0.040994700	0.028703174	0.00051793501
0.041126189	0.030060789	0.00053088025
0.041257677	0.029158003	0.00052028020
0.041389166	0.028993555	0.00051804623
0.041520655	0.029482161	0.00052330617
0.041652143	0.029081218	0.00051797130
0.041783632	0.030029557	0.00052536813
0.041915121	0.030264438	0.00052449661
0.042046610	0.029405438	0.00052046664
0.042178098	0.028848702	0.00051371897
0.042309587	0.029492957	0.00051852802
0.042441076	0.029695296	0.00051989193
0.042572564	0.029567349	0.00051871030
0.042704053	0.028717577	0.00050864803
0.042835542	0.029082980	0.00051359366
0.042967030	0.029733641	0.00051775729
0.043098519	0.029034711	0.00051326325
0.043230008	0.028749876	0.00051032525
0.043361496	0.029339237	0.00050906134
0.043492985	0.028494283	0.00050902073
0.043624474	0.029097532	0.00050962805
0.043755963	0.028700376	0.00050922086
0.043887451	0.029483478	0.00051047346
0.044018940	0.030466720	0.00051591238
0.044150429	0.029333350	0.00051429558
0.044281917	0.028937372	0.00050505424
0.044413406	0.029612298	0.00051218116
0.044544895	0.029117187	0.00050599810
0.044676383	0.030196017	0.00051447986
0.044807872	0.029510185	0.00051089991
0.044939361	0.030322433	0.00051437960
0.045070850	0.028948721	0.00050293086
0.045202338	0.028306702	0.00049795962
0.045333827	0.028974095	0.00049866660
0.045465316	0.029445951	0.00050952798
0.045596804	0.029767117	0.00050803955
0.045728293	0.029099070	0.00050216161
0.045859782	0.028567286	0.00049761879
0.045991270	0.029063694	0.00049778273
0.046122759	0.028515027	0.00049810537
0.046254248	0.028730847	0.00050669482
0.046385737	0.028958434	0.00050807313
0.046517225	0.028793464	0.00051171345
0.046648714	0.028634736	0.00051207861
0.046780203	0.028251458	0.00051547918
0.046911691	0.028901694	0.00051816195
0.047043180	0.029232042	0.00052057524
0.047174669	0.029511522	0.00052523335
0.047306157	0.028710170	0.00051822773
0.047437646	0.030429105	0.00053473797
0.047569135	0.028592620	0.00052358433
0.047700624	0.029527086	0.00052653020
0.047832112	0.028960079	0.00052637958
0.047963601	0.029679074	0.00052923324
0.048095090	0.029340615	0.00053192834
0.048226578	0.029558104	0.00053518970
0.048358067	0.029280460	0.00052933605
0.048489556	0.028931209	0.00052775340
0.048621044	0.029636294	0.00053445576
0.048752533	0.029589107	0.00053881757
0.048884022	0.029208651	0.00053380886
0.049015511	0.029203320	0.00053286669
0.049146999	0.029449897	0.00053804435
0.049278488	0.028582123	0.00053191472
0.049409977	0.029495610	0.00054116159
0.049541465	0.029913181	0.00054107108
0.049672954	0.029329373	0.00053948782
0.049804443	0.028333512	0.00052955830
0.049935931	0.028903924	0.00053698561
0.050067420	0.029389184	0.00054190946
0.050198909	0.029573217	0.00054404248
0.050330398	0.028725258	0.00053401087
0.050461886	0.028927532	0.00053694620
0.050593375	0.029777675	0.00054487382
0.050724864	0.029671282	0.00054542766
0.050856352	0.028858085	0.00054046498
0.050987841	0.030600688	0.00055250413
0.051119330	0.030184000	0.00054814837
0.051250818	0.028529092	0.00053707611
0.051382307	0.029826016	0.00054973101
0.051513796	0.029058719	0.00054238959
0.051645284	0.028751684	0.00053831513
0.051776773	0.029593666	0.00054486751
0.051908262	0.029317633	0.00054391175
0.052039751	0.029588652	0.00054857943
0.052171239	0.029929941	0.00055060636
0.052302728	0.029404546	0.00055111743
0.052434217	0.029715974	0.00054857719
0.052565705	0.029337542	0.00054901163
0.052697194	0.029933922	0.00055182719
0.052828683	0.028638503	0.00054421178
0.052960171	0.029803429	0.00055189159
0.053091660	0.029041356	0.00054308934
0.053223149	0.028759489	0.00054472305
0.053354638	0.028157055	0.00054032341
0.053486126	0.030054896	0.00055610272
0.053617615	0.029042409	0.00054715822
0.053749104	0.029254806	0.00054711570
0.053880592	0.029163321	0.00054758062
0.054012081	0.028849820	0.00055009634
0.054143570	0.028931917	0.00055007624
0.054275058	0.028809207	0.00054650542
0.054406547	0.028986093	0.00054607382
0.054538036	0.029039068	0.00055312945
0.054669525	0.028932832	0.00054709318
0.054801013	0.029864035	0.00055891364
0.054932502	0.028734892	0.00054851105
0.055063991	0.029016558	0.00054803172
0.055195479	0.028614266	0.00054856790
0.055326968	0.029051807	0.00054890050
0.055458457	0.029291144	0.00055426243
0.055589945	0.029517117	0.00055464530
0.055721434	0.028759867	0.00054640391
0.055852923	0.028856996	0.00055434946
0.055984412	0.030099657	0.00056244353
0.056115900	0.028850389	0.00055045892
0.056247389	0.028583226	0.00055111749
0.056378878	0.028730077	0.00054747609
0.056510366	0.028988611	0.00055472804
0.056641855	0.028526311	0.00054780370
0.056773344	0.029300203	0.00055881322
0.056904832	0.029658327	0.00055999323
0.057036321	0.030324411	0.00056081494
0.057167810	0.029793634	0.00056099066
0.057299299	0.029443070	0.00055463541
0.057430787	0.028932877	0.00055171676
0.057562276	0.029261387	0.00055559004
0.057693765	0.029283608	0.00054777009
0.057825253	0.028459726	0.00054826837
0.057956742	0.029649058	0.00055907501
0.058088231	0.029005742	0.00055032984
0.058219719	0.029058828	0.00055389916
0.058351208	0.029103100	0.00054717013
0.058482697	0.029477470	0.00055420107
0.058614186	0.029345371	0.00055609050
0.058745674	0.028639474	0.00054174307
0.058877163	0.029213210	0.00054958216
0.059008652	0.029105813	0.00054506375
0.059140140	0.028792449	0.00054774888
0.059271629	0.029110329	0.00054790528
0.059403118	0.029214403	0.00054512213
0.059534606	0.028898032	0.00054697232
0.059666095	0.030278471	0.00055117473
0.059797584	0.028139123	0.00053621568
0.059929072	0.029262167	0.00054720310
0.060060561	0.029669539	0.00054550447
0.060192050	0.028574638	0.00053984662
0.060323539	0.028843549	0.00053737822
0.060455027	0.029225581	0.00054327695
0.060586516	0.029635701	0.00055029102
0.060718005	0.028455328	0.00053406846
0.060849493	0.028747864	0.00053796761
0.060980982	0.030119371	0.00054828313
0.061112471	0.028862439	0.00053721773
0.061243959	0.028840776	0.00054281575
0.061375448	0.029089542	0.00053822570
0.061506937	0.030537779	0.00055073068
0.061638426	0.028344841	0.00053127853
0.061769914	0.028831688	0.00053629643
0.061901403	0.028772223	0.00054066144
0.062032892	0.029262889	0.00053658788
0.062164380	0.028471114	0.00053458355
0.062295869	0.028872518	0.00053695590
0.062427358	0.028809790	0.00053439994
0.062558846	0.028220666	0.00053631463
0.062690335	0.029126908	0.00053486087
0.062821824	0.029025869	0.00053737161
0.062953313	0.029573778	0.00054173250
0.063084801	0.028641686	0.00053163254
0.063216290	0.029159923	0.00054027814
0.063347779	0.028811924	0.00053423366
0.063479267	0.028504910	0.00052828479
0.063610756	0.029210543	0.00053946283
0.063742245	0.028960102	0.00053301454
0.063873733	0.028788821	0.00053745609
0.064005222	0.029434875	0.00053703034
0.064136711	0.029739005	0.00053997638
0.064268200	0.028562798	0.00052931274
0.064399688	0.029664679	0.00053731533
0.064531177	0.028345488	0.00053121536
0.064662666	0.029377602	0.00053476949
0.064794154	0.028106681	0.00052548573
0.064925643	0.028694000	0.00053194147
0.065057132	0.029604342	0.00053843169
0.065188620	0.028347920	0.00052909036
0.065320109	0.029808199	0.00053749626
0.065451598	0.028962132	0.00053208147
0.065583087	0.029314969	0.00053581899
0.065714575	0.028358940	0.00052491897
0.065846064	0.028977834	0.00053270007
0.065977553	0.028866810	0.00052909179
0.066109041	0.028803808	0.00052859900
0.066240530	0.028888699	0.00053134529
0.066372019	0.028510181	0.00052687522
0.066503507	0.028012115	0.00052285663
0.066634996	0.028849485	0.00052620046
0.066766485	0.028985199	0.00053123015
0.066897973	0.028364279	0.00052538582
0.067029462	0.029003048	0.00053058008
0.067160951	0.028312272	0.00052490099
0.067292440	0.028167578	0.00052139383
0.067423928	0.028996216	0.00052493371
0.067555417	0.028356232	0.00052354358
0.067686906	0.027777095	0.00051703413
0.067818394	0.029017570	0.00052746497
0.067949883	0.028330172	0.00052148649
0.068081372	0.028114355	0.00052084916
0.068212860	0.029219867	0.00052895357
0.068344349	0.028576651	0.00052619147
0.068475838	0.028810243	0.00052536551
0.068607327	0.027795544	0.00051833423
0.068738815	0.028615964	0.00052096924
0.068870304	0.028895305	0.00052557567
0.069001793	0.028834843	0.00052326878
0.069133281	0.028355970	0.00051937277
0.069264770	0.028239380	0.00052134732
0.069396259	0.029832553	0.00052597371
0.069527747	0.028976542	0.00052471888
0.069659236	0.028762399	0.00052254770
0.069790725	0.029345033	0.00052534085
0.069922214	0.029472888	0.00052795482
0.070053702	0.028480711	0.00051692226
0.070185191	0.029514879	0.00052941025
0.070316680	0.028733117	0.00051944323
0.070448168	0.028969862	0.00052320219
0.070579657	0.029385812	0.00052650493
0.070711146	0.028699865	0.00051798280
0.070842634	0.028080304	0.00051609463
0.070974123	0.029462826	0.00052370476
0.071105612	0.027996723	0.00051245867
0.071237101	0.028019166	0.00051534903
0.071368589	0.028414044	0.00051260480
0.071500078	0.028845743	0.00052085529
0.071631567	0.027360335	0.00050876500
0.071763055	0.028371770	0.00051478795
0.071894544	0.027597952	0.00050934786
0.072026033	0.028184788	0.00050887926
0.072157521	0.027650034	0.00051192370
0.072289010	0.027639783	0.00050871532
0.072420499	0.026649322	0.00049802584
0.072551988	0.027184105	0.00050285847
0.072683476	0.026794793	0.00049971546
0.072814965	0.028424372	0.00051523048
0.072946454	0.028104110	0.00051355090
0.073077942	0.027883199	0.00050560493
0.073209431	0.027700815	0.00050927248
0.073340920	0.027852903	0.00050657261
0.073472408	0.027154420	0.00050305641
0.073603897	0.027512938	0.00050651334
0.073735386	0.027439690	0.00050338759
0.073866875	0.027914482	0.00050725929
0.073998363	0.027555636	0.00050531911
0.074129852	0.028192349	0.00050937519
0.074261341	0.027982306	0.00050919311
0.074392829	0.027048401	0.00049676772
0.074524318	0.027873839	0.00050750229
0.074655807	0.027392239	0.00050102281
0.074787295	0.028473674	0.00051082924
0.074918784	0.027256224	0.00050255451
0.075050273	0.027329083	0.00049981707
0.075181761	0.026080527	0.00048865406
0.075313250	0.027473574	0.00050243981
0.075444739	0.027089423	0.00049932776
0.075576228	0.027609203	0.00050360598
0.075707716	0.027466646	0.00050128125
0.075839205	0.027225116	0.00049868908
0.075970694	0.026936099	0.00049579054
0.076102182	0.027470569	0.00049807899
0.076233671	0.026887315	0.00049790471
0.076365160	0.027283697	0.00049453943
0.076496648	0.027660385	0.00050283259
0.076628137	0.027732507	0.00050194953
0.076759626	0.027089523	0.00049357722
0.076891115	0.027545374	0.00049865476
0.077022603	0.027583846	0.00049934631
0.077154092	0.028038142	0.00050310343
0.077285581	0.027735341	0.00050289660
0.077417069	0.027422896	0.00049792450
0.077548558	0.026953741	0.00049443925
0.077680047	0.026970022	0.00049275394
0.077811535	0.026318515	0.00048900578
0.077943024	0.027794938	0.00049966135
0.078074513	0.026634473	0.00049094285
0.078206002	0.026726197	0.00049248332
0.078337490	0.026059178	0.00048478083
0.078468979	0.025771239	0.00048229305
0.078600468	0.026757315	0.00049369033
0.078731956	0.027223501	0.00049294531
0.078863445	0.027359662	0.00049575884
0.078994934	0.026521404	0.00048633663
0.079126422	0.026210712	0.00048458387
0.079257911	0.025280734	0.00047818420
0.079389400	0.025879264	0.00048083762
0.079520889	0.026253016	0.00048590912
0.079652377	0.026354431	0.00048554200
0.079783866	0.027453453	0.00049193096
0.079915355	0.026120890	0.00048649656
0.080046843	0.026169285	0.00048161846
0.080178332	0.026683512	0.00048571557
0.080309821	0.026809976	0.00048961144
0.080441309	0.026311609	0.00047991814
0.080572798	0.025619264	0.00048050903
0.080704287	0.027129968	0.00049068233
0.080835776	0.025627084	0.00047847156
0.080967264	0.025636342	0.00048072179
0.081098753	0.026812217	0.00048361792
0.081230242	0.026755169	0.00048542626
0.081361730	0.025651770	0.00047709066
0.081493219	0.025909405	0.00047801083
0.081624708	0.025928745	0.00047970664
0.081756196	0.026540439	0.00047939110
0.081887685	0.026485441	0.00048373088
0.082019174	0.027023332	0.00048660770
0.082150663	0.025510509	0.00047627489
0.082282151	0.026317821	0.00048274307
0.082413640	0.026718797	0.00048342588
0.082545129	0.025337126	0.00047323216
0.082676617	0.025676347	0.00047543478
0.082808106	0.025997556	0.00047702855
0.082939595	0.026376181	0.00048087571
0.083071083	0.026228491	0.00047615427
0.083202572	0.026217732	0.00047971336
0.083334061	0.025834864	0.00047772664
0.083465549	0.027054859	0.00048215713
0.083597038	0.025958005	0.00047766721
0.083728527	0.026604169	0.00047779749
0.083860016	0.026054153	0.00047679743
0.083991504	0.027145256	0.00048381681
0.084122993	0.026326427	0.00047727130
0.084254482	0.025634488	0.00047282346
0.084385970	0.026203001	0.00047656883
0.084517459	0.026138707	0.00047599408
0.084648948	0.025691844	0.00047356850
0.084780436	0.025415339	0.00046774691
0.084911925	0.024950668	0.00046625841
0.085043414	0.025713813	0.00047045200
0.085174903	0.025924483	0.00047185130
0.085306391	0.025691676	0.00047223483
0.085437880	0.025351164	0.00046639423
0.085569369	0.026054241	0.00047242847
0.085700857	0.025576687	0.00046783290
0.085832346	0.026245404	0.00047432837
0.085963835	0.026497220	0.00047829111
0.086095323	0.025648838	0.00046935502
0.086226812	0.025496427	0.00046778365
0.086358301	0.025648879	0.00046798497
0.086489790	0.026291047	0.00047349567
0.086621278	0.025681383	0.00046759548
0.086752767	0.026608126	0.00047489244
0.086884256	0.025983709	0.00047009052
0.087015744	0.025769074	0.00046796771
0.087147233	0.025752323	0.00046873457
0.087278722	0.025085013	0.00046482382
0.087410210	0.026014559	0.00047047193
0.087541699	0.026395628	0.00047243578
0.087673188	0.026209331	0.00047068130
0.087804677	0.025734648	0.00046591084
0.087936165	0.025680703	0.00046719083
0.088067654	0.025990781	0.00046871955
0.088199143	0.026024726	0.00046693981
0.088330631	0.025776867	0.00046798161
0.088462120	0.025702498	0.00046337047
0.088593609	0.025936815	0.00047023081
0.088725097	0.026636749	0.00046992390
0.088856586	0.025584531	0.00046375342
0.088988075	0.027130257	0.00047805858
0.089119564	0.025112822	0.00045852596
0.089251052	0.025775069	0.00046527201
0.089382541	0.025592549	0.00046314131
0.089514030	0.025749024	0.00046383875
0.089645518	0.025310065	0.00046261692
0.089777007	0.024881184	0.00045719496
0.089908496	0.024625336	0.00045820911
0.090039984	0.025773013	0.00046416452
0.090171473	0.025561046	0.00046103463
0.090302962	0.026436634	0.00047004412
0.090434451	0.026137629	0.00046639906
0.090565939	0.024931443	0.00045882505
0.090697428	0.025443566	0.00046188800
0.090828917	0.025944987	0.00046095407
0.090960405	0.025419750	0.00045981023
0.091091894	0.025561202	0.00045930504
0.091223383	0.025120747	0.00045955568
0.091354871	0.025844932	0.00046555228
0.091486360	0.026185049	0.00047357625
0.091617849	0.024982538	0.00046964402
0.091749337	0.024856779	0.00047353985
0.091880826	0.024794968	0.00047724193
0.092012315	0.024983808	0.00048004267
0.092143804	0.025210142	0.00048100071
0.092275292	0.024494000	0.00047973372
0.092406781	0.025174749	0.00048663666
0.092538270	0.025983143	0.00049776619
0.092669758	0.024648815	0.00048997161
0.092801247	0.024639265	0.00047438442
0.092932736	0.024321403	0.00047254510
0.093064224	0.026174970	0.00048253642
0.093195713	0.025328743	0.00047433854
0.093327202	0.024914122	0.00046942756
0.093458691	0.025028520	0.00046544321
0.093590179	0.024686630	0.00046735463
0.093721668	0.024084967	0.00046093282
0.093853157	0.024902000	0.00046525353
0.093984645	0.024671341	0.00046280162
0.094116134	0.025159180	0.00046481635
0.094247623	0.025626273	0.00046808298
0.094379111	0.025682951	0.00046886753
0.094510600	0.025666425	0.00046806523
0.094642089	0.024206535	0.00045732177
0.094773578	0.024970396	0.00046070087
0.094905066	0.023680736	0.00045300990
0.095036555	0.025303552	0.00046726861
0.095168044	0.024980825	0.00045764313
0.095299532	0.024403397	0.00045554666
0.095431021	0.024756558	0.00045635381
0.095562510	0.024564619	0.00045579549
0.095693998	0.024734740	0.00045896364
0.095825487	0.024774647	0.00045436133
0.095956976	0.025079545	0.00045989055
0.096088465	0.024668792	0.00045416843
0.096219953	0.024618025	0.00045557977
0.096351442	0.024931989	0.00045838108
0.096482931	0.024197045	0.00044972916
0.096614419	0.024630042	0.00045297291
0.096745908	0.024384299	0.00045121577
0.096877397	0.024261969	0.00045112843
0.097008885	0.024038343	0.00045163900
0.097140374	0.024905142	0.00045500388
0.097271863	0.024393598	0.00045086401
0.097403352	0.025554483	0.00045619830
0.097534840	0.024556283	0.00044990526
0.097666329	0.023953484	0.00044896674
0.097797818	0.024116351	0.00044247456
0.097929306	0.025539290	0.00045755885
0.098060795	0.024846860	0.00044925170
0.098192284	0.024947603	0.00044907899
0.098323772	0.023623982	0.00044203728
0.098455261	0.024304627	0.00044112235
0.098586750	0.024244191	0.00044013382
0.098718239	0.024049739	0.00044032783
0.098849727	0.024844469	0.00044230953
0.098981216	0.023757009	0.00043633781
0.099112705	0.023839296	0.00043720398
0.099244193	0.024161306	0.00043793359
0.099375682	0.024693093	0.00044529014
0.099507171	0.023850700	0.00043650726
0.099638659	0.024903267	0.00044738055
0.099770148	0.024228234	0.00043897180
0.099901637	0.023653773	0.00043488270
0.10003313	0.023661430	0.00043647007
0.10016461	0.024530984	0.00044303894
0.10029610	0.024737167	0.00044729056
0.10042759	0.024209231	0.00044013702
0.10055908	0.024451352	0.00044214556
0.10069057	0.023967184	0.00043977006
0.10082206	0.023506829	0.00043388239
0.10095355	0.024685270	0.00044513937
0.10108504	0.023805380	0.00043543974
0.10121652	0.024740497	0.00044151347
0.10134801	0.024177416	0.00044090530
0.10147950	0.022754324	0.00042952067
0.10161099	0.024018064	0.00043739590
0.10174248	0.023778518	0.00043753070
0.10187397	0.024017286	0.00043447633
0.10200546	0.025282012	0.00044616106
0.10213694	0.024275367	0.00043634573
0.10226843	0.024473358	0.00044113355
0.10239992	0.023651208	0.00043507121
0.10253141	0.024219438	0.00043393326
0.10266290	0.023711053	0.00043514318
0.10279439	0.024044481	0.00043500331
0.10292588	0.023732160	0.00043283232
0.10305737	0.024386563	0.00043834445
0.10318885	0.024866970	0.00043877225
0.10332034	0.024147129	0.00043558874
0.10345183	0.023039047	0.00042585160
0.10358332	0.024623636	0.00043854303
0.10371481	0.023482549	0.00042799992
0.10384630	0.023501919	0.00042744616
0.10397779	0.023947556	0.00043298699
0.10410928	0.024281530	0.00043593807
0.10424076	0.023997423	0.00043377869
0.10437225	0.024549990	0.00043719317
0.10450374	0.024229471	0.00043002352
0.10463523	0.023648839	0.00043013077
0.10476672	0.023700473	0.00043043336
0.10489821	0.024230489	0.00043450744
0.10502970	0.023908465	0.00043058554
0.10516118	0.023222878	0.00042520810
0.10529267	0.023897077	0.00043214198
0.10542416	0.023502829	0.00042933958
0.10555565	0.024369619	0.00043240850
0.10568714	0.024409958	0.00043467864
0.10581863	0.023675616	0.00042812861
0.10595012	0.024163997	0.00043151348
0.10608161	0.023561948	0.00042964735
0.10621309	0.023248325	0.00042491838
0.10634458	0.023429957	0.00042457594
0.10647607	0.024016760	0.00042919859
0.10660756	0.024596716	0.00043194055
0.10673905	0.023856259	0.00043031382
0.10687054	0.024121911	0.00043444789
0.10700203	0.023066196	0.00043284762
0.10713352	0.023656481	0.00043964336
0.10726500	0.024201472	0.00044752530
0.10739649	0.024416935	0.00045582574
0.10752798	0.024503166	0.00045333557
0.10765947	0.024206250	0.00045448359
0.10779096	0.023643221	0.00045191674
0.10792245	0.024336317	0.00046148092
0.10805394	0.024121207	0.00046136400
0.10818542	0.023225000	0.00045229566
0.10831691	0.024349720	0.00046558209
0.10844840	0.023479194	0.00045982457
0.10857989	0.023599632	0.00046305683
0.10871138	0.024542794	0.00047339033
0.10884287	0.024175126	0.00046740321
0.10897436	0.023222498	0.00046235052
0.10910585	0.023936705	0.00047186783
0.10923733	0.023743269	0.00046643775
0.10936882	0.024110555	0.00047739228
0.10950031	0.024018794	0.00047203975
0.10963180	0.023300166	0.00047010900
0.10976329	0.023176111	0.00046953501
0.10989478	0.024690133	0.00048436042
0.11002627	0.023039012	0.00047615424
0.11015776	0.023645778	0.00047547600
0.11028924	0.023707097	0.00047880395
0.11042073	0.024872307	0.00049279789
0.11055222	0.023544890	0.00047805396
0.11068371	0.023676931	0.00048280355
0.11081520	0.023898460	0.00048500510
0.11094669	0.022933873	0.00047684386
0.11107818	0.023855660	0.00048892283
0.11120966	0.023372189	0.00048236322
0.11134115	0.023873703	0.00049185847
0.11147264	0.023297172	0.00048471737
0.11160413	0.024101196	0.00049086988
0.11173562	0.024383389	0.00049800219
0.11186711	0.024262559	0.00047840930
0.11199860	0.023019206	0.00047049042
0.11213009	0.023905313	0.00046809252
0.11226157	0.024281056	0.00047002602
0.11239306	0.024249869	0.00046841278
0.11252455	0.024576242	0.00046970602
0.11265604	0.023709084	0.00046246669
0.11278753	0.023428913	0.00045514056
0.11291902	0.024031424	0.00045878208
0.11305051	0.024542678	0.00046674301
0.11318200	0.024133084	0.00045677163
0.11331348	0.024373621	0.00046060703
0.11344497	0.023433039	0.00045106625
0.11357646	0.024087578	0.00045322108
0.11370795	0.024598509	0.00045950643
0.11383944	0.024337859	0.00045718029
0.11397093	0.024244083	0.00045516136
0.11410242	0.023526948	0.00044794191
0.11423390	0.024271995	0.00044966166
0.11436539	0.023642413	0.00044976257
0.11449688	0.024006620	0.00044763448
0.11462837	0.023697239	0.00044976356
0.11475986	0.024372778	0.00045185913
0.11489135	0.023653541	0.00044308996
0.11502284	0.024778580	0.00045514922
0.11515433	0.024353997	0.00044929657
0.11528581	0.023778491	0.00044556455
0.11541730	0.024244852	0.00044629814
0.11554879	0.023807036	0.00044253832
0.11568028	0.023741147	0.00044443165
0.11581177	0.023944396	0.00044320951
0.11594326	0.024193962	0.00044673813
0.11607475	0.023739998	0.00044247242
0.11620624	0.024134802	0.00044143890
0.11633772	0.023619998	0.00044026286
0.11646921	0.024043972	0.00044311800
0.11660070	0.022967754	0.00043444197
0.11673219	0.023496510	0.00043550751
0.11686368	0.023692218	0.00043658645
0.11699517	0.024694329	0.00044489342
0.11712666	0.022911694	0.00043117400
0.11725814	0.023626681	0.00043312819
0.11738963	0.023135646	0.00042915094
0.11752112	0.024096364	0.00043445270
0.11765261	0.024188862	0.00043719554
0.11778410	0.023642572	0.00043337882
0.11791559	0.024009820	0.00043133046
0.11804708	0.024138490	0.00043336028
0.11817857	0.023067934	0.00042642051
0.11831005	0.024404527	0.00043336753
0.11844154	0.023423769	0.00043146073
0.11857303	0.023852715	0.00042792717
0.11870452	0.023849889	0.00042775507
0.11883601	0.023511884	0.00042864963
0.11896750	0.024099119	0.00042882109
0.11909899	0.024649392	0.00043453924
0.11923048	0.023491405	0.00042201021
0.11936196	0.023925917	0.00042842963
0.11949345	0.023240233	0.00041753157
0.11962494	0.023686373	0.00042378728
0.11975643	0.023774282	0.00042549232
0.11988792	0.023794210	0.00042221331
0.12001941	0.023766792	0.00042251294
0.12015090	0.023719433	0.00042102955
0.12028239	0.023723304	0.00042229942
0.12041387	0.023977793	0.00042124786
0.12054536	0.024131433	0.00042029760
0.12067685	0.024091782	0.00042162654
0.12080834	0.024054300	0.00042303618
0.12093983	0.024367871	0.00041913020
0.12107132	0.024079449	0.00042170386
0.12120281	0.023835221	0.00041820090
0.12133429	0.023758586	0.00041615908
0.12146578	0.023545951	0.00041737778
0.12159727	0.023263660	0.00041397082
0.12172876	0.024405419	0.00042165789
0.12186025	0.023271127	0.00041375030
0.12199174	0.023608200	0.00041593968
0.12212323	0.024458852	0.00042197763
0.12225472	0.023735544	0.00041592350
0.12238620	0.023677570	0.00041610771
0.12251769	0.024384207	0.00041873555
0.12264918	0.024134183	0.00041783086
0.12278067	0.023000765	0.00041070471
0.12291216	0.023535588	0.00041267172
0.12304365	0.023771104	0.00041511221
0.12317514	0.023820433	0.00041562745
0.12330663	0.023355882	0.00041289167
0.12343811	0.023794275	0.00041484696
0.12356960	0.024445408	0.00041723415
0.12370109	0.024585271	0.00042006124
0.12383258	0.023731097	0.00041289514
0.12396407	0.023449413	0.00040964963
0.12409556	0.023199299	0.00041132763
0.12422705	0.024529406	0.00041682167
0.12435853	0.023228871	0.00041112236
0.12449002	0.024642214	0.00041858993
0.12462151	0.024072376	0.00041638711
0.12475300	0.023471701	0.00041060242
0.12488449	0.024449716	0.00041798083
0.12501598	0.023267080	0.00040962307
0.12514747	0.023286469	0.00040923222
0.12527896	0.023960816	0.00041226688
0.12541044	0.023565185	0.00041043051
0.12554193	0.023983853	0.00041175579
0.12567342	0.024215809	0.00041414431
0.12580491	0.023971664	0.00041521906
0.12593640	0.023888610	0.00041072158
0.12606789	0.024569424	0.00041928040
0.12619938	0.023512989	0.00040960263
0.12633087	0.023121488	0.00040790176
0.12646235	0.024288105	0.00041482144
0.12659384	0.023196179	0.00040294730
0.12672533	0.023425845	0.00040938461
0.12685682	0.023588619	0.00040829797
0.12698831	0.024117727	0.00041316155
0.12711980	0.023660252	0.00040757229
0.12725129	0.023376351	0.00040576409
0.12738277	0.023632934	0.00041002184
0.12751426	0.024115842	0.00041114241
0.12764575	0.023441274	0.00040664029
0.12777724	0.022655320	0.00039953876
0.12790873	0.023471580	0.00040633378
0.12804022	0.024052781	0.00041095535
0.12817171	0.023306394	0.00040473319
0.12830320	0.023578032	0.00040572267
0.12843468	0.023739508	0.00040695479
0.12856617	0.024534153	0.00041071367
0.12869766	0.023183724	0.00040285176
0.12882915	0.024359339	0.00041266876
0.12896064	0.023962428	0.00040631997
0.12909213	0.023634466	0.00040410070
0.12922362	0.023319446	0.00040312534
0.12935511	0.023686317	0.00040572802
0.12948659	0.023631286	0.00040628862
0.12961808	0.023617735	0.00040274337
0.12974957	0.023250000	0.00040137141
0.12988106	0.023714205	0.00040471001
0.13001255	0.023897319	0.00040620965
0.13014404	0.023778466	0.00040736064
0.13027553	0.023550441	0.00040349736
0.13040701	0.023747093	0.00040299902
0.13053850	0.023280494	0.00040171128
0.13066999	0.023716351	0.00040270028
0.13080148	0.022846281	0.00039956610
0.13093297	0.023910897	0.00040396992
0.13106446	0.023735454	0.00040455528
0.13119595	0.024169337	0.00040641151
0.13132744	0.023352082	0.00040120642
0.13145892	0.022827175	0.00039785389
0.13159041	0.024180536	0.00040525479
0.13172190	0.024234933	0.00040591341
0.13185339	0.024224440	0.00040662363
0.13198488	0.023346396	0.00039854032
0.13211637	0.023980509	0.00040547475
0.13224786	0.023748215	0.00040096140
0.13237935	0.024032401	0.00040421471
0.13251083	0.023494484	0.00040007602
0.13264232	0.023703400	0.00040240162
0.13277381	0.023882792	0.00040270268
0.13290530	0.023227740	0.00039488421
0.13303679	0.024045878	0.00040519155
0.13316828	0.023750336	0.00040309962
0.13329977	0.024374585	0.00040333917
0.13343125	0.023134010	0.00039928510
0.13356274	0.023765103	0.00039856902
0.13369423	0.023813361	0.00040046750
0.13382572	0.024431957	0.00040629418
0.13395721	0.023530152	0.00039702615
0.13408870	0.023723562	0.00040058096
0.13422019	0.023628840	0.00039870496
0.13435168	0.024344491	0.00040459490
0.13448316	0.024063939	0.00040263657
0.13461465	0.023821745	0.00039909683
0.13474614	0.024727897	0.00040671496
0.13487763	0.024093134	0.00040151012
0.13500912	0.023286692	0.00039660631
0.13514061	0.023521220	0.00039843729
0.13527210	0.022979950	0.00039469765
0.13540359	0.022807136	0.00039191510
0.13553507	0.024005433	0.00040017728
0.13566656	0.023762002	0.00039804775
0.13579805	0.022955233	0.00039489479
0.13592954	0.023287055	0.00039409091
0.13606103	0.023819258	0.00040154103
0.13619252	0.023882822	0.00039760602
0.13632401	0.023239189	0.00039159879
0.13645549	0.023355871	0.00039636356
0.13658698	0.023598563	0.00039523929
0.13671847	0.023251016	0.00039499378
0.13684996	0.023537740	0.00039694825
0.13698145	0.024384625	0.00040057767
0.13711294	0.024342789	0.00039982431
0.13724443	0.024029447	0.00039817880
0.13737592	0.023858568	0.00039626892
0.13750740	0.023568960	0.00039704968
0.13763889	0.024161451	0.00039655337
0.13777038	0.023522476	0.00039476740
0.13790187	0.023184229	0.00039124065
0.13803336	0.023704120	0.00039332206
0.13816485	0.023870559	0.00039694181
0.13829634	0.023913362	0.00039501900
0.13842783	0.023975243	0.00039848827
0.13855931	0.023522854	0.00039318127
0.13869080	0.023083162	0.00039041552
0.13882229	0.023567875	0.00039332489
0.13895378	0.023821286	0.00039308506
0.13908527	0.023957869	0.00039641167
0.13921676	0.024038845	0.00039550665
0.13934825	0.023607047	0.00039323326
0.13947973	0.023795079	0.00039512736
0.13961122	0.023936324	0.00039386496
0.13974271	0.023061258	0.00038956488
0.13987420	0.023527020	0.00039262764
0.14000569	0.023934471	0.00039151173
0.14013718	0.024117233	0.00039491494
0.14026867	0.023500149	0.00039115949
0.14040016	0.023541828	0.00039244885
0.14053164	0.023382750	0.00039239730
0.14066313	0.023298207	0.00038745010
0.14079462	0.023760722	0.00039239845
0.14092611	0.023509722	0.00038956837
0.14105760	0.023607314	0.00039043271
0.14118909	0.023682767	0.00039327836
0.14132058	0.023732710	0.00038905914
0.14145207	0.025101544	0.00039945112
0.14158355	0.023572340	0.00038889535
0.14171504	0.023795477	0.00039070106
0.14184653	0.023757387	0.00039138183
0.14197802	0.023791722	0.00038947150
0.14210951	0.022697267	0.00038203618
0.14224100	0.023973594	0.00039154042
0.14237249	0.023564960	0.00038706459
0.14250398	0.023643743	0.00039170176
0.14263546	0.023937778	0.00038865511
0.14276695	0.023342400	0.00038580402
0.14289844	0.022994740	0.00038467769
0.14302993	0.023463228	0.00038630450
0.14316142	0.024881214	0.00039556955
0.14329291	0.024106402	0.00038995350
0.14342440	0.022989009	0.00038311882
0.14355588	0.023437841	0.00038640092
0.14368737	0.023811166	0.00038835731
0.14381886	0.023332914	0.00038661997
0.14395035	0.024468268	0.00039021050
0.14408184	0.023226563	0.00038361443
0.14421333	0.023747656	0.00038889819
0.14434482	0.024364326	0.00039147069
0.14447631	0.023508341	0.00038640911
0.14460779	0.023799266	0.00038711220
0.14473928	0.023315738	0.00038425250
0.14487077	0.023441113	0.00038697819
0.14500226	0.023022148	0.00038244758
0.14513375	0.023237943	0.00038698256
0.14526524	0.023578151	0.00038474733
0.14539673	0.023401400	0.00038329114
0.14552822	0.023974348	0.00038917463
0.14565970	0.023349355	0.00038282024
0.14579119	0.023913058	0.00038764813
0.14592268	0.023805993	0.00038575456
0.14605417	0.023698994	0.00038597506
0.14618566	0.023266914	0.00038379798
0.14631715	0.023540610	0.00038313922
0.14644864	0.023804312	0.00038588366
0.14658012	0.023858790	0.00038549055
0.14671161	0.023585594	0.00038431358
0.14684310	0.023743227	0.00038819046
0.14697459	0.023268332	0.00038258168
0.14710608	0.023633675	0.00038513956
0.14723757	0.023498471	0.00038366459
0.14736906	0.023655343	0.00038410165
0.14750055	0.023813769	0.00038749962
0.14763203	0.022888149	0.00037838692
0.14776352	0.024565727	0.00038892589
0.14789501	0.023642795	0.00038458259
0.14802650	0.024158420	0.00038508655
0.14815799	0.023350950	0.00038335827
0.14828948	0.024176318	0.00038544924
0.14842097	0.023222507	0.00038119196
0.14855246	0.022816150	0.00037687231
0.14868394	0.023451239	0.00038017589
0.14881543	0.024061776	0.00038534540
0.14894692	0.023225314	0.00038108241
0.14907841	0.023124358	0.00037849511
0.14920990	0.023003460	0.00037900845
0.14934139	0.023487488	0.00038038735
0.14947288	0.024165258	0.00038807436
0.14960436	0.024123347	0.00038484548
0.14973585	0.023583498	0.00038234488
0.14986734	0.023486827	0.00038175015
0.14999883	0.024193509	0.00038439126
0.15013032	0.023895901	0.00038384348
0.15026181	0.023996675	0.00038396384
0.15039330	0.023309556	0.00037894843
0.15052479	0.023633569	0.00038145562
0.15065627	0.023162567	0.00037785614
0.15078776	0.023777438	0.00038260358
0.15091925	0.023659792	0.00038018768
0.15105074	0.023407452	0.00037804245
0.15118223	0.024020237	0.00038411680
0.15131372	0.023719087	0.00038120275
0.15144521	0.023238011	0.00037770594
0.15157670	0.023644085	0.00038132602
0.15170818	0.023953753	0.00038138828
0.15183967	0.023927708	0.00038156455
0.15197116	0.023381208	0.00037922323
0.15210265	0.023710603	0.00037923156
0.15223414	0.023541025	0.00037964923
0.15236563	0.022849710	0.00037389602
0.15249712	0.023889193	0.00038139917
0.15262860	0.023351023	0.00037702715
0.15276009	0.024158208	0.00038264995
0.15289158	0.023754994	0.00038060958
0.15302307	0.023745348	0.00037943227
0.15315456	0.024022038	0.00038038565
0.15328605	0.023541009	0.00037894444
0.15341754	0.023771215	0.00038119511
0.15354903	0.023951560	0.00037909637
0.15368051	0.023726338	0.00037968585
0.15381200	0.023617793	0.00037663689
0.15394349	0.023473734	0.00037691412
0.15407498	0.023513845	0.00037857295
0.15420647	0.023908313	0.00037720412
0.15433796	0.023449488	0.00037602291
0.15446945	0.023064690	0.00037320506
0.15460094	0.023848899	0.00038051499
0.15473242	0.023908745	0.00037950630
0.15486391	0.023185557	0.00037369685
0.15499540	0.023797929	0.00037765281
0.15512689	0.024174058	0.00038030580
0.15525838	0.023762543	0.00037819519
0.15538987	0.023521565	0.00037493261
0.15552136	0.024458447	0.00038201477
0.15565284	0.023868856	0.00037756509
0.15578433	0.023578678	0.00037481377
0.15591582	0.023375091	0.00037513599
0.15604731	0.023786505	0.00037917142
0.15617880	0.023998544	0.00037788058
0.15631029	0.023358580	0.00037542346
0.15644178	0.023937570	0.00037601369
0.15657327	0.023169366	0.00037366266
0.15670475	0.023610263	0.00037405987
0.15683624	0.023968436	0.00037667248
0.15696773	0.023943085	0.00037650805
0.15709922	0.023775934	0.00037438009
0.15723071	0.023067297	0.00037303914
0.15736220	0.023184214	0.00037055655
0.15749369	0.023682177	0.00037466472
0.15762518	0.023425537	0.00037342483
0.15775666	0.023693354	0.00037426357
0.15788815	0.023572129	0.00037515019
0.15801964	0.023487379	0.00037215275
0.15815113	0.024060941	0.00037621143
0.15828262	0.023641605	0.00037358529
0.15841411	0.023512964	0.00037322902
0.15854560	0.023266253	0.00037138009
0.15867708	0.024245624	0.00037508437
0.15880857	0.023130409	0.00037035021
0.15894006	0.023359171	0.00037161030
0.15907155	0.023285525	0.00037025043
0.15920304	0.023368609	0.00037283224
0.15933453	0.022934853	0.00036761707
0.15946602	0.023965081	0.00037440479
0.15959751	0.024004361	0.00037518306
0.15972899	0.023409935	0.00037078623
0.15986048	0.023262024	0.00037100774
0.15999197	0.023885963	0.00037328025
0.16012346	0.023443425	0.00037105182
0.16025495	0.023743956	0.00037380652
0.16038644	0.023367362	0.00036923720
0.16051793	0.023847222	0.00037430115
0.16064942	0.023467534	0.00036831549
0.16078090	0.023393976	0.00037197278
0.16091239	0.023343675	0.00036949400
0.16104388	0.023904219	0.00037163121
0.16117537	0.023575992	0.00037181686
0.16130686	0.023341931	0.00036804181
0.16143835	0.023297477	0.00036848752
0.16156984	0.023878247	0.00037363010
0.16170133	0.023247109	0.00036571485
0.16183281	0.023595703	0.00037158373
0.16196430	0.024300945	0.00037395127
0.16209579	0.023468790	0.00036929078
0.16222728	0.023577599	0.00037025585
0.16235877	0.023781619	0.00036833351
0.16249026	0.023846932	0.00037180136
0.16262175	0.023237657	0.00036674071
0.16275323	0.023109630	0.00036635288
0.16288472	0.023269205	0.00036644260
0.16301621	0.023551728	0.00036753516
0.16314770	0.023951386	0.00037242742
0.16327919	0.023430854	0.00036711183
0.16341068	0.022854667	0.00036446227
0.16354217	0.023470846	0.00036821996
0.16367366	0.023498083	0.00036727005
0.16380514	0.024033661	0.00037175558
0.16393663	0.024224306	0.00037231052
0.16406812	0.023421514	0.00036633151
0.16419961	0.023464688	0.00036730906
0.16433110	0.023381836	0.00036571314
0.16446259	0.023097666	0.00036505486
0.16459408	0.023257533	0.00036676599
0.16472557	0.023676345	0.00036651911
0.16485705	0.022952664	0.00036455140
0.16498854	0.023183778	0.00036530888
0.16512003	0.022988852	0.00036438507
0.16525152	0.022681860	0.00036236577
0.16538301	0.023964239	0.00036782613
0.16551450	0.023784572	0.00036917578
0.16564599	0.023154335	0.00036413690
0.16577747	0.023080819	0.00036313078
0.16590896	0.023188307	0.00036432157
0.16604045	0.023443025	0.00036424807
0.16617194	0.023927543	0.00036924098
0.16630343	0.023622415	0.00036626209
0.16643492	0.023122291	0.00036300009
0.16656641	0.023238334	0.00036490811
0.16669790	0.023689351	0.00036458657
0.16682938	0.023197357	0.00036525031
0.16696087	0.023309513	0.00036453607
0.16709236	0.022969084	0.00035950648
0.16722385	0.023753261	0.00036664350
0.16735534	0.023246658	0.00036343989
0.16748683	0.023795815	0.00036723250
0.16761832	0.022773903	0.00036174881
0.16774981	0.023247230	0.00036079841
0.16788129	0.024121868	0.00036891393
0.16801278	0.023433180	0.00036300699
0.16814427	0.023916072	0.00036712394
0.16827576	0.023622953	0.00036563684
0.16840725	0.022777501	0.00035842841
0.16853874	0.023709831	0.00036577253
0.16867023	0.023214330	0.00036016724
0.16880171	0.023270238	0.00036265899
0.16893320	0.022951776	0.00036091159
0.16906469	0.023210804	0.00036007055
0.16919618	0.023471665	0.00036396449
0.16932767	0.023991135	0.00036413487
0.16945916	0.023421481	0.00036330729
0.16959065	0.023345380	0.00036178268
0.16972214	0.023162003	0.00035900882
0.16985362	0.023551104	0.00036327202
0.16998511	0.023047133	0.00035866382
0.17011660	0.023345086	0.00036246665
0.17024809	0.023011395	0.00036042913
0.17037958	0.023958751	0.00036366263
0.17051107	0.023542322	0.00036346091
0.17064256	0.022653991	0.00035737882
0.17077405	0.023825955	0.00036374554
0.17090553	0.022993101	0.00035984502
0.17103702	0.022981953	0.00035851256
0.17116851	0.023987749	0.00036340666
0.17130000	0.023003504	0.00035872252
0.17143149	0.023281684	0.00035990429
0.17156298	0.023729353	0.00036334920
0.17169447	0.023087896	0.00035651227
0.17182595	0.023370295	0.00035949923
0.17195744	0.023574354	0.00036244207
0.17208893	0.023264533	0.00035759174
0.17222042	0.023664796	0.00036200442
0.17235191	0.023088367	0.00035720973
0.17248340	0.023061953	0.00035789633
0.17261489	0.023340033	0.00036070855
0.17274638	0.023476734	0.00035900108
0.17287786	0.023976739	0.00036359687
0.17300935	0.023860915	0.00036117084
0.17314084	0.023378867	0.00035956741
0.17327233	0.023126728	0.00035796276
0.17340382	0.023810211	0.00036126983
0.17353531	0.022698530	0.00035534913
0.17366680	0.023126617	0.00035621884
0.17379829	0.022957921	0.00035482935
0.17392977	0.023407756	0.00035956393
0.17406126	0.023605293	0.00036064039
0.17419275	0.022949875	0.00035575471
0.17432424	0.023694468	0.00035996087
0.17445573	0.023577571	0.00035897258
0.17458722	0.023734039	0.00036053862
0.17471871	0.023799493	0.00036006161
0.17485019	0.023395776	0.00035805437
0.17498168	0.023943348	0.00036185378
0.17511317	0.023253815	0.00035791269
0.17524466	0.023657478	0.00036007857
0.17537615	0.024264993	0.00036155302
0.17550764	0.023637722	0.00035883388
0.17563913	0.023876098	0.00035928546
0.17577062	0.023396469	0.00035614068
0.17590210	0.023322530	0.00035650881
0.17603359	0.023399939	0.00035548159
0.17616508	0.022916683	0.00035477382
0.17629657	0.023475096	0.00035859322
0.17642806	0.023600255	0.00035559875
0.17655955	0.023718906	0.00036014103
0.17669104	0.022863089	0.00035245100
0.17682253	0.023354843	0.00035490551
0.17695401	0.023414962	0.00035701084
0.17708550	0.023839776	0.00035673928
0.17721699	0.023320514	0.00035632464
0.17734848	0.023511435	0.00035660516
0.17747997	0.023517416	0.00035723066
0.17761146	0.023418478	0.00035754147
0.17774295	0.023511548	0.00035393202
0.17787443	0.022784477	0.00035275921
0.17800592	0.023896492	0.00035835073
0.17813741	0.024140074	0.00036004347
0.17826890	0.023815721	0.00035733856
0.17840039	0.023803651	0.00035590943
0.17853188	0.023380005	0.00035514953
0.17866337	0.023311877	0.00035346668
0.17879486	0.022937872	0.00035244278
0.17892634	0.023389345	0.00035550367
0.17905783	0.023297611	0.00035318924
0.17918932	0.023480520	0.00035532768
0.17932081	0.022929336	0.00035163048
0.17945230	0.023509174	0.00035478838
0.17958379	0.022937942	0.00035163493
0.17971528	0.023584689	0.00035394167
0.17984677	0.024192215	0.00035861788
0.17997825	0.023747205	0.00035550617
0.18010974	0.023510494	0.00035401121
0.18024123	0.023377998	0.00035305396
0.18037272	0.023551626	0.00035272985
0.18050421	0.023432496	0.00036026307
0.18063570	0.023679866	0.00036535032
0.18076719	0.023551456	0.00036416288
0.18089867	0.023704014	0.00037002684
0.18103016	0.022753525	0.00036458842
0.18116165	0.023645263	0.00037281129
0.18129314	0.023642531	0.00037364630
0.18142463	0.023124590	0.00037084763
0.18155612	0.023297020	0.00037520492
0.18168761	0.023261795	0.00037425859
0.18181910	0.023236467	0.00037644589
0.18195058	0.023883482	0.00038263341
0.18208207	0.023560076	0.00037819676
0.18221356	0.023663792	0.00038299905
0.18234505	0.023536474	0.00038167889
0.18247654	0.023281859	0.00038230676
0.18260803	0.023535034	0.00038451664
0.18273952	0.023682358	0.00038635223
0.18287101	0.023185956	0.00038483097
0.18300249	0.022971038	0.00038270703
0.18313398	0.023408150	0.00038559111
0.18326547	0.022914802	0.00038666456
0.18339696	0.023186559	0.00038635775
0.18352845	0.024107854	0.00039456383
0.18365994	0.023839442	0.00039485481
0.18379143	0.023945821	0.00039328339
0.18392292	0.023523998	0.00039440730
0.18405440	0.023049806	0.00039040087
0.18418589	0.024193202	0.00039931030
0.18431738	0.023659399	0.00039787757
0.18444887	0.023151947	0.00039297715
0.18458036	0.023188051	0.00039513138
0.18471185	0.022795632	0.00039161699
0.18484334	0.023364943	0.00039792475
0.18497482	0.024250984	0.00040433323
0.18510631	0.023316664	0.00039773831
0.18523780	0.023179369	0.00039889632
0.18536929	0.023190502	0.00039172412
0.18550078	0.023360697	0.00038830472
0.18563227	0.023143751	0.00038717005
0.18576376	0.022791255	0.00037825032
0.18589525	0.022725686	0.00038107759
0.18602673	0.023773510	0.00038448317
0.18615822	0.023705063	0.00038157121
0.18628971	0.023455685	0.00037861826
0.18642120	0.024189992	0.00038077442
0.18655269	0.023655163	0.00037992421
0.18668418	0.022722723	0.00037014712
0.18681567	0.023569233	0.00037523887
0.18694716	0.023050061	0.00037175048
0.18707864	0.023283674	0.00037000878
0.18721013	0.023491752	0.00037272235
0.18734162	0.023884216	0.00037473145
0.18747311	0.023666842	0.00037017725
0.18760460	0.023730144	0.00037260081
0.18773609	0.023617429	0.00036772204
0.18786758	0.023675931	0.00036928804
0.18799906	0.023434282	0.00036886806
0.18813055	0.023192545	0.00036388039
0.18826204	0.023516026	0.00036749375
0.18839353	0.023314190	0.00036254854
0.18852502	0.024042173	0.00036703027
0.18865651	0.022859489	0.00036108701
0.18878800	0.023388972	0.00036121456
0.18891949	0.022797407	0.00035769798
0.18905097	0.023788620	0.00036337955
0.18918246	0.023356636	0.00035947131
0.18931395	0.023173405	0.00036012834
0.18944544	0.024124816	0.00036183029
0.18957693	0.024002685	0.00036310553
0.18970842	0.023968573	0.00036012087
0.18983991	0.022985669	0.00035642401
0.18997140	0.023081782	0.00035532552
0.19010288	0.023350567	0.00035475914
0.19023437	0.023472358	0.00035711334
0.19036586	0.023766697	0.00035760010
0.19049735	0.023485442	0.00035624927
0.19062884	0.023702817	0.00035849907
0.19076033	0.023186060	0.00035068400
0.19089182	0.023412180	0.00035477329
0.19102330	0.023430376	0.00035361546
0.19115479	0.022811110	0.00035011449
0.19128628	0.023201621	0.00035217329
0.19141777	0.023255767	0.00035132506
0.19154926	0.023547259	0.00035246927
0.19168075	0.023351740	0.00035213674
0.19181224	0.023314396	0.00035321098
0.19194373	0.023971972	0.00035599098
0.19207521	0.023708571	0.00035211371
0.19220670	0.022824579	0.00034881560
0.19233819	0.023141730	0.00035072453
0.19246968	0.023223345	0.00035174338
0.19260117	0.023565850	0.00035325664
0.19273266	0.023556415	0.00035245134
0.19286415	0.024084224	0.00035469948
0.19299564	0.022776515	0.00034896558
0.19312712	0.023180965	0.00034960041
0.19325861	0.022921857	0.00034928077
0.19339010	0.023596658	0.00035102454
0.19352159	0.023586641	0.00035148882
0.19365308	0.023483239	0.00035208644
0.19378457	0.024073145	0.00035378576
0.19391606	0.023228869	0.00034946374
0.19404754	0.022547902	0.00034436868
0.19417903	0.022798781	0.00034599754
0.19431052	0.023239054	0.00034995921
0.19444201	0.023050295	0.00034676939
0.19457350	0.023379001	0.00034924906
0.19470499	0.023117386	0.00034721336
0.19483648	0.023240685	0.00034814327
0.19496797	0.023678763	0.00035063371
0.19509945	0.022999726	0.00034634023
0.19523094	0.023177730	0.00034834109
0.19536243	0.023464824	0.00034900127
0.19549392	0.022860881	0.00034531293
0.19562541	0.023687001	0.00035021178
0.19575690	0.023517310	0.00034871160
0.19588839	0.022871254	0.00034464407
0.19601988	0.023158074	0.00034558296
0.19615136	0.023028670	0.00034475667
0.19628285	0.023511455	0.00034909983
0.19641434	0.023585388	0.00034865059
0.19654583	0.023817664	0.00035040308
0.19667732	0.023405092	0.00034713361
0.19680881	0.023659365	0.00034907367
0.19694030	0.023347257	0.00034832925
0.19707178	0.023262163	0.00034614397
0.19720327	0.023737022	0.00034842503
0.19733476	0.023096861	0.00034405816
0.19746625	0.023129891	0.00034451033
0.19759774	0.023083141	0.00034538685
0.19772923	0.023623366	0.00034643895
0.19786072	0.023021624	0.00034397517
0.19799221	0.023202286	0.00034520599
0.19812369	0.022961964	0.00034220081
0.19825518	0.023240599	0.00034591138
0.19838667	0.023214821	0.00034412593
0.19851816	0.023539083	0.00034628826
0.19864965	0.023045352	0.00034341170
0.19878114	0.022938830	0.00034204466
0.19891263	0.023002153	0.00034435380
0.19904412	0.023142310	0.00034316403
0.19917560	0.023266207	0.00034453587
0.19930709	0.023134366	0.00034289354
0.19943858	0.022739860	0.00033999529
0.19957007	0.022384746	0.00033872548
0.19970156	0.022985869	0.00034231508
0.19983305	0.023344702	0.00034373985
0.19996454	0.023042794	0.00034155704
0.20009602	0.023576761	0.00034390333
0.20022751	0.023493272	0.00034575852
0.20035900	0.023762252	0.00034651298
0.20049049	0.023296490	0.00034271405
0.20062198	0.023258116	0.00034343020
0.20075347	0.023224466	0.00034175402
0.20088496	0.023404131	0.00034425237
0.20101645	0.023369365	0.00034356347
0.20114793	0.023187522	0.00034028630
0.20127942	0.023327068	0.00034303578
0.20141091	0.023725650	0.00034397500
0.20154240	0.022886405	0.00034073907
0.20167389	0.023719523	0.00034522818
0.20180538	0.023211786	0.00033990965
0.20193687	0.022941545	0.00033975815
0.20206836	0.023163926	0.00034147106
0.20219984	0.023013763	0.00034085451
0.20233133	0.023401641	0.00034244418
0.20246282	0.023464850	0.00034023896
0.20259431	0.023525594	0.00034212759
0.20272580	0.022426916	0.00033513455
0.20285729	0.023281260	0.00034057071
0.20298878	0.023186684	0.00034165398
0.20312027	0.023177065	0.00033778150
0.20325175	0.022871044	0.00033845435
0.20338324	0.023281697	0.00033930814
0.20351473	0.023317263	0.00034167789
0.20364622	0.023179429	0.00034096690
0.20377771	0.023357943	0.00033947160
0.20390920	0.023142611	0.00034004993
0.20404069	0.023058199	0.00033769007
0.20417217	0.023764678	0.00034299753
0.20430366	0.023540311	0.00034146595
0.20443515	0.023509518	0.00033924167
0.20456664	0.023424584	0.00033980269
0.20469813	0.023343400	0.00033882152
0.20482962	0.023654865	0.00034092391
0.20496111	0.023095774	0.00033751315
0.20509260	0.023321076	0.00033978292
0.20522408	0.023322169	0.00033941803
0.20535557	0.023154154	0.00033781887
0.20548706	0.023026814	0.00033731398
0.20561855	0.023398444	0.00033926158
0.20575004	0.023469399	0.00033803033
0.20588153	0.023407895	0.00033837480
0.20601302	0.023388710	0.00033926229
0.20614451	0.023390574	0.00033670312
0.20627599	0.023832502	0.00034144052
0.20640748	0.023160572	0.00033541211
0.20653897	0.023370615	0.00033886167
0.20667046	0.023950957	0.00034140333
0.20680195	0.023252730	0.00033684969
0.20693344	0.023666882	0.00034021068
0.20706493	0.023194111	0.00033645579
0.20719641	0.023898793	0.00034074736
0.20732790	0.023208742	0.00033851816
0.20745939	0.023212854	0.00033609418
0.20759088	0.023723282	0.00034047534
0.20772237	0.023424513	0.00033667079
0.20785386	0.023359103	0.00033756901
0.20798535	0.023014042	0.00033803540
0.20811684	0.023328960	0.00033639277
0.20824832	0.023518783	0.00033732862
0.20837981	0.023205702	0.00033650302
0.20851130	0.023307179	0.00033789043
0.20864279	0.023753174	0.00034033448
0.20877428	0.023250608	0.00033531973
0.20890577	0.023329225	0.00033568714
0.20903726	0.023774364	0.00033872270
0.20916875	0.022927817	0.00033390939
0.20930023	0.023324887	0.00033694428
0.20943172	0.023403861	0.00033599532
0.20956321	0.023197924	0.00033528796
0.20969470	0.023724894	0.00033819754
0.20982619	0.023151027	0.00033552111
0.20995768	0.023348749	0.00033713724
0.21008917	0.023430873	0.00033493124
0.21022065	0.023228091	0.00033479637
0.21035214	0.023031087	0.00033606518
0.21048363	0.023630630	0.00033609328
0.21061512	0.023186889	0.00033499081
0.21074661	0.024073017	0.00033849932
0.21087810	0.023367222	0.00033403613
0.21100959	0.023276883	0.00033654992
0.21114108	0.023791107	0.00033580471
0.21127256	0.023293233	0.00033728984
0.21140405	0.023273520	0.00033339009
0.21153554	0.022991598	0.00033331798
0.21166703	0.023102307	0.00033405264
0.21179852	0.022768774	0.00033156021
0.21193001	0.023779039	0.00033749761
0.21206150	0.023088419	0.00033182028
0.21219299	0.022995623	0.00033226239
0.21232447	0.023441895	0.00033601434
0.21245596	0.023180661	0.00033178349
0.21258745	0.022983175	0.00033251260
0.21271894	0.023548070	0.00033452126
0.21285043	0.023039726	0.00033172541
0.21298192	0.022932702	0.00033258379
0.21311341	0.023756079	0.00033497949
0.21324489	0.023528053	0.00033425921
0.21337638	0.023328390	0.00033212929
0.21350787	0.023348054	0.00033342811
0.21363936	0.023925363	0.00033845344
0.21377085	0.023370020	0.00033279063
0.21390234	0.023449109	0.00033515618
0.21403383	0.023091537	0.00033135570
0.21416532	0.022410082	0.00032708438
0.21429680	0.022609684	0.00032978343
0.21442829	0.023189267	0.00033181966
0.21455978	0.023521292	0.00033233633
0.21469127	0.023626898	0.00033373347
0.21482276	0.023420564	0.00033229029
0.21495425	0.023506940	0.00033390563
0.21508574	0.022982039	0.00033131070
0.21521723	0.023063928	0.00033043151
0.21534871	0.023467136	0.00033373440
0.21548020	0.023280445	0.00033001648
0.21561169	0.023538220	0.00033390849
0.21574318	0.023204420	0.00033182897
0.21587467	0.023058686	0.00032923365
0.21600616	0.022889514	0.00032918494
0.21613765	0.023272917	0.00033040207
0.21626913	0.022780999	0.00032910023
0.21640062	0.024009268	0.00033549463
0.21653211	0.023587893	0.00033306335
0.21666360	0.023514822	0.00033266787
0.21679509	0.023596839	0.00033046717
0.21692658	0.023506607	0.00033258577
0.21705807	0.022872636	0.00032804686
0.21718956	0.023259602	0.00032921626
0.21732104	0.023255696	0.00033098098
0.21745253	0.023254598	0.00032992956
0.21758402	0.023177407	0.00032961299
0.21771551	0.022834071	0.00032749564
0.21784700	0.023276154	0.00032875927
0.21797849	0.022638196	0.00032662621
0.21810998	0.023380127	0.00032928380
0.21824147	0.022930553	0.00032741921
0.21837295	0.023025022	0.00032963215
0.21850444	0.023119322	0.00032630925
0.21863593	0.023412097	0.00033130736
0.21876742	0.022906216	0.00032543786
0.21889891	0.023366466	0.00033041836
0.21903040	0.023583673	0.00033156268
0.21916189	0.022803240	0.00032479854
0.21929337	0.022963724	0.00032705270
0.21942486	0.023351060	0.00032949355
0.21955635	0.023073608	0.00032963676
0.21968784	0.023693530	0.00033156560
0.21981933	0.023066958	0.00032514638
0.21995082	0.023076046	0.00032793549
0.22008231	0.023450055	0.00032837787
0.22021380	0.023390164	0.00032937868
0.22034528	0.023415149	0.00033059907
0.22047677	0.023075472	0.00032487094
0.22060826	0.023117069	0.00032764748
0.22073975	0.023479340	0.00032961223
0.22087124	0.023610236	0.00033090437
0.22100273	0.022880588	0.00032619509
0.22113422	0.023317998	0.00032647247
0.22126571	0.023203554	0.00032709086
0.22139719	0.023739708	0.00033073336
0.22152868	0.023242280	0.00032666218
0.22166017	0.023364639	0.00032936690
0.22179166	0.022785391	0.00032298139
0.22192315	0.023457079	0.00032887881
0.22205464	0.022672446	0.00032474190
0.22218613	0.023653084	0.00032918304
0.22231761	0.023586950	0.00032750593
0.22244910	0.023101504	0.00032595951
0.22258059	0.023054443	0.00032529464
0.22271208	0.023125705	0.00032609478
0.22284357	0.023061255	0.00032530227
0.22297506	0.023079224	0.00032719370
0.22310655	0.023252617	0.00032440020
0.22323804	0.023389853	0.00032853534
0.22336952	0.022825326	0.00032541019
0.22350101	0.023054575	0.00032450645
0.22363250	0.022398793	0.00032135535
0.22376399	0.023058807	0.00032376253
0.22389548	0.023120631	0.00032563497
0.22402697	0.023337366	0.00032769615
0.22415846	0.022983678	0.00032429387
0.22428995	0.023283477	0.00032453377
0.22442143	0.023490554	0.00032512388
0.22455292	0.022869955	0.00032375324
0.22468441	0.023048373	0.00032511125
0.22481590	0.022940336	0.00032375222
0.22494739	0.023510759	0.00032512964
0.22507888	0.023293534	0.00032423702
0.22521037	0.023364459	0.00032477335
0.22534186	0.023219030	0.00032604015
0.22547334	0.022864787	0.00032262437
0.22560483	0.022979078	0.00032139742
0.22573632	0.023285095	0.00032511712
0.22586781	0.023507038	0.00032558253
0.22599930	0.022648294	0.00032146756
0.22613079	0.022493495	0.00031960988
0.22626228	0.023310640	0.00032576734
0.22639376	0.022980796	0.00032230192
0.22652525	0.022267216	0.00031826938
0.22665674	0.023225856	0.00032440279
0.22678823	0.023435484	0.00032372813
0.22691972	0.022714439	0.00032068517
0.22705121	0.023276341	0.00032380101
0.22718270	0.023372578	0.00032487776
0.22731419	0.023498569	0.00032569578
0.22744567	0.023118579	0.00032274386
0.22757716	0.022714042	0.00032015254
0.22770865	0.023459873	0.00032461957
0.22784014	0.023137140	0.00032114242
0.22797163	0.023105796	0.00032339242
0.22810312	0.023347370	0.00032280769
0.22823461	0.023285380	0.00032362804
0.22836610	0.023187390	0.00032299078
0.22849758	0.023369245	0.00032241592
0.22862907	0.023281454	0.00032398914
0.22876056	0.023429648	0.00032242895
0.22889205	0.023535053	0.00032392535
0.22902354	0.023520997	0.00032449660
0.22915503	0.022500444	0.00031770060
0.22928652	0.023280148	0.00032392123
0.22941800	0.022704891	0.00031868386
0.22954949	0.023196870	0.00032233607
0.22968098	0.023024328	0.00032004979
0.22981247	0.023590704	0.00032297535
0.22994396	0.022960131	0.00032108699
0.23007545	0.022526336	0.00032097933
0.23020694	0.022975686	0.00032645881
0.23033843	0.023286130	0.00033292471
0.23046991	0.023262338	0.00033303140
0.23060140	0.023665982	0.00033739272
0.23073289	0.022711398	0.00033164726
0.23086438	0.022760868	0.00033416914
0.23099587	0.022879851	0.00033786129
0.23112736	0.022547273	0.00033521050
0.23125885	0.023425840	0.00034313648
0.23139034	0.023296726	0.00034144527
0.23152182	0.023462148	0.00034334657
0.23165331	0.023368535	0.00034583741
0.23178480	0.023212042	0.00034517637
0.23191629	0.023211974	0.00034636318
0.23204778	0.023467913	0.00034763750
0.23217927	0.023164535	0.00034603827
0.23231076	0.022838424	0.00034712413
0.23244224	0.023312032	0.00034875171
0.23257373	0.023114501	0.00034873374
0.23270522	0.023055791	0.00034934799
0.23283671	0.022774657	0.00034498270
0.23296820	0.022905735	0.00034732892
0.23309969	0.023558469	0.00035195766
0.23323118	0.023399479	0.00034964387
0.23336267	0.023632825	0.00035249485
0.23349415	0.023600336	0.00034968610
0.23362564	0.022786190	0.00034835610
0.23375713	0.023210611	0.00035008178
0.23388862	0.022422900	0.00034513706
0.23402011	0.022894844	0.00034909650
0.23415160	0.022997291	0.00034852612
0.23428309	0.023615509	0.00035421703
0.23441458	0.023704615	0.00035343699
0.23454606	0.023715265	0.00035432085
0.23467755	0.023936309	0.00035590404
0.23480904	0.023307734	0.00035326133
0.23494053	0.023484842	0.00035452661
0.23507202	0.023363422	0.00035401242
0.23520351	0.022882074	0.00035175850
0.23533500	0.023149826	0.00035267103
0.23546648	0.023314313	0.00035336295
0.23559797	0.023890046	0.00035755149
0.23572946	0.023091031	0.00035337930
0.23586095	0.022948421	0.00035239715
0.23599244	0.022700469	0.00035194759
0.23612393	0.023683047	0.00035682667
0.23625542	0.022971714	0.00035436066
0.23638691	0.023096698	0.00035487800
0.23651839	0.023045802	0.00035317371
0.23664988	0.023098013	0.00035478965
0.23678137	0.023084915	0.00035424402
0.23691286	0.023101165	0.00035499823
0.23704435	0.023109144	0.00035504120
0.23717584	0.023178402	0.00035454566
0.23730733	0.022908119	0.00035530909
0.23743882	0.023433580	0.00035721753
0.23757030	0.022919816	0.00035395539
0.23770179	0.022895498	0.00035588307
0.23783328	0.023144464	0.00035529245
0.23796477	0.022922214	0.00035558056
0.23809626	0.022300019	0.00035085874
0.23822775	0.023070890	0.00035537323
0.23835924	0.023121643	0.00035804794
0.23849072	0.022812327	0.00035277822
0.23862221	0.023094432	0.00035668371
0.23875370	0.023032708	0.00035588411
0.23888519	0.023150693	0.00035810236
0.23901668	0.022490472	0.00035613575
0.23914817	0.023290960	0.00035604054
0.23927966	0.023432937	0.00036148491
0.23941115	0.022826570	0.00035506471
0.23954263	0.023581026	0.00036177452
0.23967412	0.022674790	0.00035659960
0.23980561	0.023132098	0.00035692241
0.23993710	0.023014607	0.00035862844
0.24006859	0.022696089	0.00035614685
0.24020008	0.023159676	0.00035931674
0.24033157	0.022929838	0.00035868766
0.24046306	0.023049623	0.00035781025
0.24059454	0.023673528	0.00036257887
0.24072603	0.023071515	0.00036026189
0.24085752	0.023149419	0.00036006606
0.24098901	0.023118825	0.00036127327
0.24112050	0.022745890	0.00035580162
0.24125199	0.023475454	0.00036174480
0.24138348	0.023003576	0.00036012393
0.24151496	0.023197463	0.00035891630
0.24164645	0.023875192	0.00036600252
0.24177794	0.023223729	0.00035925792
0.24190943	0.023276766	0.00036162019
0.24204092	0.022865489	0.00035958990
0.24217241	0.023138091	0.00036082129
0.24230390	0.022751372	0.00035927671
0.24243539	0.022390494	0.00035586028
0.24256687	0.023114925	0.00036194478
0.24269836	0.023205718	0.00036088064
0.24282985	0.023134181	0.00035997942
0.24296134	0.023397354	0.00036368098
0.24309283	0.023629932	0.00036372628
0.24322432	0.022739620	0.00035978174
0.24335581	0.022923105	0.00036167759
0.24348730	0.023060358	0.00036138575
0.24361878	0.023202182	0.00036364432
0.24375027	0.022775527	0.00035912781
0.24388176	0.023351168	0.00036291308
0.24401325	0.022681793	0.00036114491
0.24414474	0.023334183	0.00036291938
0.24427623	0.022350433	0.00035818670
0.24440772	0.023441301	0.00036435997
0.24453920	0.023216591	0.00036360218
0.24467069	0.022907065	0.00036373140
0.24480218	0.023202644	0.00036271754
0.24493367	0.023304623	0.00036465308
0.24506516	0.023145878	0.00036299749
0.24519665	0.023320049	0.00036438450
0.24532814	0.024106698	0.00037130942
0.24545963	0.022671676	0.00036045225
0.24559111	0.023222379	0.00036486372
0.24572260	0.023292689	0.00036479210
0.24585409	0.023082389	0.00036254700
0.24598558	0.023182043	0.00036469565
0.24611707	0.023379221	0.00036626123
0.24624856	0.023565638	0.00036544661
0.24638005	0.022665805	0.00036313549
0.24651154	0.023036585	0.00036385207
0.24664302	0.023130266	0.00036626612
0.24677451	0.022936894	0.00036298073
0.24690600	0.023141402	0.00036415432
0.24703749	0.023239809	0.00036639111
0.24716898	0.022949913	0.00036262495
0.24730047	0.022779887	0.00036392479
0.24743196	0.022780829	0.00036234563
0.24756345	0.023277208	0.00036503523
0.24769493	0.023040201	0.00036602687
0.24782642	0.023382643	0.00036642599
0.24795791	0.023389739	0.00036816251
0.24808940	0.023026558	0.00036505790
0.24822089	0.023012949	0.00036363513
0.24835238	0.023352323	0.00036815823
0.24848387	0.022948401	0.00036403906
0.24861535	0.023162472	0.00036753386
0.24874684	0.023522224	0.00036724917
0.24887833	0.023147691	0.00036553512
0.24900982	0.023791347	0.00037118105
0.24914131	0.023369151	0.00036775236
0.24927280	0.023605692	0.00037001879
0.24940429	0.022701445	0.00036353213
0.24953578	0.023120765	0.00036701824
0.24966726	0.022952701	0.00036718347
0.24979875	0.023563245	0.00036775891
0.24993024	0.023072292	0.00036730677
0.25006173	0.024086867	0.00037127310
0.25019322	0.023645145	0.00037041039
0.25032471	0.023461627	0.00037189470
0.25045620	0.023318066	0.00036740979
0.25058769	0.023944423	0.00037366080
0.25071917	0.023266855	0.00036813310
0.25085066	0.022352053	0.00035964865
0.25098215	0.023262487	0.00036950782
0.25111364	0.023120363	0.00036621439
0.25124513	0.022844838	0.00036723532
0.25137662	0.022916826	0.00036628982
0.25150811	0.023408678	0.00036758904
0.25163959	0.023390246	0.00037060948
0.25177108	0.023473840	0.00036730399
0.25190257	0.022840859	0.00036748198
0.25203406	0.023141224	0.00036954869
0.25216555	0.023909666	0.00037185433
0.25229704	0.023179397	0.00036870839
0.25242853	0.023857921	0.00037360074
0.25256002	0.023205877	0.00037028276
0.25269150	0.023271512	0.00036971945
0.25282299	0.022833350	0.00036567380
0.25295448	0.023695975	0.00037456230
0.25308597	0.023381864	0.00036803484
0.25321746	0.023689261	0.00037270001
0.25334895	0.023018616	0.00036933931
0.25348044	0.022851183	0.00036674867
0.25361193	0.022932941	0.00036821197
0.25374341	0.023274385	0.00036901417
0.25387490	0.022943193	0.00036733172
0.25400639	0.023259635	0.00037563326
0.25413788	0.023483808	0.00038144460
0.25426937	0.023205047	0.00038457224
0.25440086	0.023388222	0.00038898955
0.25453235	0.023069537	0.00038997683
0.25466383	0.023121423	0.00039272641
0.25479532	0.023023332	0.00039447218
0.25492681	0.022965579	0.00039504110
0.25505830	0.022757958	0.00039658901
0.25518979	0.022531888	0.00039562335
0.25532128	0.022539656	0.00039856053
0.25545277	0.023065375	0.00040374629
0.25558426	0.023060312	0.00040439064
0.25571574	0.023067069	0.00040649740
0.25584723	0.022701549	0.00040582767
0.25597872	0.023489269	0.00041431537
0.25611021	0.022855404	0.00041009750
0.25624170	0.023505447	0.00041705678
0.25637319	0.023028487	0.00041597099
0.25650468	0.022915503	0.00041575745
0.25663617	0.022884804	0.00041761330
0.25676765	0.023393371	0.00042229095
0.25689914	0.023138828	0.00042360707
0.25703063	0.023210712	0.00042604894
0.25716212	0.022785672	0.00042133410
0.25729361	0.023022293	0.00042548474
0.25742510	0.022894006	0.00042543099
0.25755659	0.022800659	0.00043057368
0.25768807	0.022673132	0.00042917404
0.25781956	0.022101717	0.00042465933
0.25795105	0.023708704	0.00043891155
0.25808254	0.022926530	0.00043799430
0.25821403	0.022813579	0.00043337973
0.25834552	0.022289779	0.00043089411
0.25847701	0.022550673	0.00043181415
0.25860850	0.022785631	0.00043610653
0.25873998	0.023073972	0.00043919424
0.25887147	0.024064240	0.00045032430
0.25900296	0.023415664	0.00044497684
0.25913445	0.023040159	0.00043996761
0.25926594	0.023405546	0.00044410238
0.25939743	0.023650367	0.00044873415
0.25952892	0.024010067	0.00044920663
0.25966041	0.023647604	0.00045243500
0.25979189	0.022755323	0.00044331743
0.25992338	0.022265483	0.00044033408
0.26005487	0.023557625	0.00045364360
0.26018636	0.023197754	0.00045022277
0.26031785	0.022804489	0.00044843139
0.26044934	0.023110926	0.00044789557
0.26058083	0.023661758	0.00045500564
0.26071231	0.023933269	0.00045935778
0.26084380	0.023500627	0.00045363705
0.26097529	0.022814721	0.00045231564
0.26110678	0.022901824	0.00045358981
0.26123827	0.023002699	0.00045624889
0.26136976	0.023891584	0.00045990313
0.26150125	0.022774154	0.00045389932
0.26163274	0.022651897	0.00045201871
0.26176422	0.022974952	0.00045559540
0.26189571	0.023242797	0.00046106002
0.26202720	0.022960875	0.00045798706
0.26215869	0.023295597	0.00045963839
0.26229018	0.022095779	0.00045206923
0.26242167	0.023127142	0.00046150926
0.26255316	0.024020201	0.00046725826
0.26268465	0.022955318	0.00046204432
0.26281613	0.022954518	0.00046183732
0.26294762	0.022954573	0.00046293264
0.26307911	0.022819699	0.00045999935
0.26321060	0.023153994	0.00046649962
0.26334209	0.022909032	0.00046710779
0.26347358	0.023404563	0.00046727122
0.26360507	0.022542829	0.00046223843
0.26373655	0.023719962	0.00047411116
0.26386804	0.023300230	0.00047113771
0.26399953	0.023538470	0.00047469773
0.26413102	0.023282059	0.00046994122
0.26426251	0.023025866	0.00046865502
0.26439400	0.022727340	0.00046560192
0.26452549	0.022932525	0.00047464107
0.26465698	0.023063236	0.00047454580
0.26478846	0.023602940	0.00047487287
0.26491995	0.022506766	0.00047231987
0.26505144	0.023173449	0.00047410749
0.26518293	0.023160307	0.00047589740
0.26531442	0.023290143	0.00048084070
0.26544591	0.023096065	0.00047629330
[truncated: 567 more rows]
