# Supplementary material for: Invariant surface glycoprotein 65 of Trypanosoma brucei is a complement C3 receptor
Source: Nat Commun. 2022 Aug 29;13:5085. doi: 10.1038/s41467-022-32728-9 (PMC9424271; doi:10.1038/s41467-022-32728-9)
Supplement: Supplementary file 4 — supplementary data 2 [file 41467_2022_32728_MOESM4_ESM.zip › b21-414646_00032.dat]

0.0026000000	39.637616	0.13692996
0.0027314887	28.898266	0.10739585
0.0028629774	22.087242	0.089776636
0.0029944661	17.156605	0.075936484
0.0031259548	12.373352	0.059260327
0.0032574435	10.845415	0.057428182
0.0033889322	8.7285973	0.048702351
0.0035204209	11.372288	0.048401044
0.0036519096	12.307969	0.046725460
0.0037833983	9.9096826	0.039528835
0.0039148870	8.2660200	0.034834955
0.0040463757	6.7467903	0.030276896
0.0041778644	5.4689720	0.025549808
0.0043093531	4.5390648	0.022853272
0.0044408418	3.7842954	0.020069132
0.0045723305	3.0898269	0.018134398
0.0047038192	2.8554321	0.016685030
0.0048353079	2.4824228	0.015102791
0.0049667966	2.2468403	0.014316894
0.0050982853	1.8566653	0.012329097
0.0052297740	1.7255429	0.012041146
0.0053612627	1.5035513	0.010854057
0.0054927514	1.3972544	0.010185921
0.0056242401	1.2469896	0.0095947826
0.0057557288	1.1909220	0.0091168102
0.0058872175	1.0784735	0.0085595833
0.0060187062	1.0134357	0.0082754958
0.0061501949	0.89626115	0.0074543624
0.0062816836	0.88417481	0.0075711664
0.0064131723	0.82817639	0.0071830906
0.0065446610	0.78132231	0.0068770273
0.0066761496	0.76637086	0.0067788584
0.0068076383	0.72100811	0.0064260564
0.0069391270	0.67673066	0.0063256907
0.0070706157	0.65560258	0.0061276621
0.0072021044	0.63276682	0.0059536233
0.0073335931	0.62404381	0.0058866819
0.0074650818	0.57300605	0.0054766079
0.0075965705	0.56653816	0.0054908039
0.0077280592	0.55019251	0.0053886086
0.0078595479	0.50654991	0.0050468601
0.0079910366	0.49657590	0.0050267001
0.0081225253	0.47471939	0.0047742450
0.0082540140	0.46192365	0.0047362463
0.0083855027	0.43903879	0.0046350910
0.0085169914	0.41128209	0.0043945310
0.0086484801	0.39518731	0.0042763580
0.0087799688	0.38820210	0.0041636388
0.0089114575	0.36853371	0.0040782376
0.0090429462	0.36197334	0.0040135114
0.0091744349	0.34567142	0.0038883691
0.0093059236	0.32523409	0.0037272595
0.0094374123	0.31630395	0.0036513898
0.0095689010	0.30003691	0.0034989876
0.0097003897	0.29238460	0.0034820030
0.0098318784	0.27554204	0.0033321406
0.0099633671	0.26828816	0.0032520374
0.010094856	0.25959029	0.0031890603
0.010226345	0.23852036	0.0029847709
0.010357833	0.23912882	0.0030655021
0.010489322	0.22671008	0.0028970316
0.010620811	0.21901947	0.0028272936
0.010752299	0.21122446	0.0027644718
0.010883788	0.20268420	0.0026522439
0.011015277	0.18740489	0.0025965921
0.011146765	0.17563029	0.0024362568
0.011278254	0.16905148	0.0023805346
0.011409743	0.16271843	0.0023116118
0.011541231	0.15386780	0.0022139824
0.011672720	0.15047782	0.0021949445
0.011804209	0.14120199	0.0020455465
0.011935698	0.13482752	0.0019946556
0.012067186	0.13045993	0.0019504245
0.012198675	0.12340706	0.0018353663
0.012330164	0.11508410	0.0017762091
0.012461652	0.11497385	0.0017553763
0.012593141	0.10691026	0.0016545927
0.012724630	0.10314781	0.0016252315
0.012856118	0.098718157	0.0015411512
0.012987607	0.094978748	0.0015281425
0.013119096	0.091657197	0.0014678768
0.013250585	0.093170596	0.0014634923
0.013382073	0.090745329	0.0014495611
0.013513562	0.085997522	0.0013890445
0.013645051	0.082994694	0.0013748651
0.013776539	0.080948740	0.0013508311
0.013908028	0.077999903	0.0013030755
0.014039517	0.076072453	0.0012800191
0.014171005	0.074785728	0.0012615827
0.014302494	0.072906370	0.0012470347
0.014433983	0.070512089	0.0012276403
0.014565472	0.071596448	0.0012124487
0.014696960	0.067806929	0.0011854024
0.014828449	0.067568900	0.0011668756
0.014959938	0.068177764	0.0011770510
0.015091426	0.067200309	0.0011733488
0.015222915	0.062948757	0.0011072513
0.015354404	0.063918339	0.0011205022
0.015485892	0.061846078	0.0010924204
0.015617381	0.061563819	0.0010927377
0.015748870	0.062491955	0.0010990533
0.015880359	0.059191592	0.0010537934
0.016011847	0.061092142	0.0010719388
0.016143336	0.053378294	0.00099272340
0.016274825	0.052746475	0.00099094114
0.016406313	0.053714643	0.00098945175
0.016537802	0.053388888	0.00098076109
0.016669291	0.054777479	0.00098877021
0.016800779	0.056405042	0.0010019465
0.016932268	0.056102253	0.00099513138
0.017063757	0.060089016	0.0010243480
0.017195246	0.059311814	0.0010109336
0.017326734	0.057602056	0.00099651709
0.017458223	0.056149396	0.00097856519
0.017589712	0.055718533	0.00096815722
0.017721200	0.057246082	0.00098624405
0.017852689	0.054216363	0.00093975905
0.017984178	0.055119399	0.00095873811
0.018115666	0.054236029	0.00094466487
0.018247155	0.053195116	0.00092949226
0.018378644	0.052817785	0.00092886760
0.018510133	0.053000554	0.00092209959
0.018641621	0.052187605	0.00090912859
0.018773110	0.050479746	0.00089285089
0.018904599	0.049234449	0.00088150149
0.019036087	0.050085321	0.00088314629
0.019167576	0.048694161	0.00086358655
0.019299065	0.048089851	0.00085472725
0.019430553	0.049428686	0.00087156795
0.019562042	0.049016451	0.00085896963
0.019693531	0.046160805	0.00083493173
0.019825019	0.045873750	0.00082608421
0.019956508	0.045157641	0.00081604981
0.020087997	0.044166801	0.00081207822
0.020219486	0.045198800	0.00081262524
0.020350974	0.042699586	0.00079526801
0.020482463	0.042803124	0.00078442913
0.020613952	0.043427655	0.00078724181
0.020745440	0.042777027	0.00078627295
0.020876929	0.042291734	0.00077177294
0.021008418	0.041477737	0.00076642259
0.021139906	0.039529833	0.00074569838
0.021271395	0.039194583	0.00073407268
0.021402884	0.041440872	0.00075912698
0.021534373	0.041077984	0.00075121120
0.021665861	0.040679806	0.00074606653
0.021797350	0.039649312	0.00073325896
0.021928839	0.038601675	0.00071588752
0.022060327	0.039872722	0.00073583235
0.022191816	0.038744468	0.00071659346
0.022323305	0.039163270	0.00072175759
0.022454793	0.038071279	0.00070731760
0.022586282	0.038062242	0.00070207173
0.022717771	0.038135370	0.00070945383
0.022849260	0.036374520	0.00068526208
0.022980748	0.036792677	0.00069038075
0.023112237	0.036473828	0.00068080373
0.023243726	0.035535384	0.00066955002
0.023375214	0.038091479	0.00069759295
0.023506703	0.036805673	0.00068056236
0.023638192	0.037299846	0.00068421658
0.023769680	0.037876658	0.00068899551
0.023901169	0.037326344	0.00067860884
0.024032658	0.036848612	0.00067717632
0.024164147	0.037754716	0.00068017965
0.024295635	0.038410786	0.00068241607
0.024427124	0.035570981	0.00065686064
0.024558613	0.035938191	0.00065478343
0.024690101	0.037056903	0.00067104105
0.024821590	0.036886847	0.00066304058
0.024953079	0.035585167	0.00064670689
0.025084567	0.036437388	0.00065573294
0.025216056	0.035915894	0.00064529977
0.025347545	0.036416065	0.00065645659
0.025479034	0.035493153	0.00064170322
0.025610522	0.035886210	0.00063976148
0.025742011	0.035282286	0.00063552374
0.025873500	0.034847126	0.00062976733
0.026004988	0.034794571	0.00063222492
0.026136477	0.035415637	0.00063234575
0.026267966	0.034933626	0.00062264922
0.026399454	0.034245083	0.00062258251
0.026530943	0.034427842	0.00061735654
0.026662432	0.034998704	0.00062641421
0.026793920	0.035128765	0.00062287789
0.026925409	0.033054828	0.00060223724
0.027056898	0.035592585	0.00062649907
0.027188387	0.034392990	0.00060844621
0.027319875	0.034076796	0.00061077297
0.027451364	0.033616995	0.00060155605
0.027582853	0.033890186	0.00060187335
0.027714341	0.034880229	0.00061031180
0.027845830	0.034757891	0.00060445463
0.027977319	0.033938669	0.00060081198
0.028108807	0.033402592	0.00059200276
0.028240296	0.032982991	0.00058690675
0.028371785	0.033550960	0.00059192186
0.028503274	0.033788056	0.00059105753
0.028634762	0.033213685	0.00058365169
0.028766251	0.034255882	0.00059365058
0.028897740	0.033645503	0.00058232487
0.029029228	0.032553292	0.00057600079
0.029160717	0.032295710	0.00057468702
0.029292206	0.032476504	0.00057200532
0.029423694	0.033524591	0.00058205406
0.029555183	0.033831160	0.00057452719
0.029686672	0.033804252	0.00058002632
0.029818161	0.032591848	0.00056991219
0.029949649	0.033289508	0.00057161225
0.030081138	0.032927355	0.00056904950
0.030212627	0.032239582	0.00055877680
0.030344115	0.032395799	0.00056130507
0.030475604	0.031831767	0.00055738468
0.030607093	0.032158845	0.00055615840
0.030738581	0.032042649	0.00055761274
0.030870070	0.032187903	0.00055323106
0.031001559	0.033158555	0.00055839769
0.031133048	0.031912182	0.00055163018
0.031264536	0.032893563	0.00055480046
0.031396025	0.032209907	0.00055344938
0.031527514	0.031370637	0.00054143605
0.031659002	0.032513679	0.00055064433
0.031790491	0.031795001	0.00054573802
0.031921980	0.032450650	0.00054515621
0.032053468	0.032056273	0.00054506479
0.032184957	0.032488128	0.00054283087
0.032316446	0.031524767	0.00053439974
0.032447935	0.031904122	0.00054083034
0.032579423	0.031677737	0.00053453363
0.032710912	0.030923332	0.00053062222
0.032842401	0.031580537	0.00053194202
0.032973889	0.030895756	0.00052542446
0.033105378	0.031432198	0.00053261102
0.033236867	0.032127944	0.00053332868
0.033368355	0.031205499	0.00053489069
0.033499844	0.030204341	0.00052556554
0.033631333	0.029438011	0.00052059658
0.033762822	0.029744897	0.00053009329
0.033894310	0.031145468	0.00053868792
0.034025799	0.030071581	0.00053137955
0.034157288	0.030755872	0.00053425964
0.034288776	0.029742346	0.00052797373
0.034420265	0.030897011	0.00054235829
0.034551754	0.030567241	0.00053485667
0.034683242	0.029484449	0.00052978458
0.034814731	0.030309729	0.00053034400
0.034946220	0.029970443	0.00053042961
0.035077708	0.029857251	0.00053281452
0.035209197	0.029422077	0.00052819661
0.035340686	0.030203977	0.00052946232
0.035472175	0.029955170	0.00054051786
0.035603663	0.029497233	0.00053801629
0.035735152	0.029369721	0.00054614661
0.035866641	0.029589864	0.00054475224
0.035998129	0.028721155	0.00053688040
0.036129618	0.028825257	0.00054037791
0.036261107	0.030348851	0.00054925202
0.036392595	0.030350580	0.00055973620
0.036524084	0.028136621	0.00053834722
0.036655573	0.029567041	0.00054523527
0.036787062	0.029031830	0.00054741252
0.036918550	0.028869188	0.00054320545
0.037050039	0.028089413	0.00054241645
0.037181528	0.028318934	0.00054001859
0.037313016	0.028669007	0.00054347195
0.037444505	0.029632872	0.00055361992
0.037575994	0.029071401	0.00054901556
0.037707482	0.028790948	0.00055150711
0.037838971	0.029008979	0.00055422400
0.037970460	0.029496408	0.00055477157
0.038101949	0.030169276	0.00056234804
0.038233437	0.029205529	0.00054853034
0.038364926	0.029627080	0.00054766624
0.038496415	0.030343142	0.00055312462
0.038627903	0.028002678	0.00052739902
0.038759392	0.028889015	0.00053717725
0.038890881	0.029152774	0.00053455038
0.039022369	0.028947856	0.00053347621
0.039153858	0.028791779	0.00053188074
0.039285347	0.029550814	0.00053402693
0.039416836	0.029999030	0.00053947857
0.039548324	0.029121709	0.00053011050
0.039679813	0.029281783	0.00052729882
0.039811302	0.029531853	0.00053367131
0.039942790	0.029374087	0.00052877003
0.040074279	0.028932008	0.00052870123
0.040205768	0.028681398	0.00052301598
0.040337256	0.029139057	0.00052312970
0.040468745	0.029672869	0.00053045767
0.040600234	0.029413676	0.00052391270
0.040731723	0.030169199	0.00053234884
0.040863211	0.029727375	0.00052763450
0.040994700	0.029217362	0.00052063884
0.041126189	0.029004010	0.00052235482
0.041257677	0.029589806	0.00052286970
0.041389166	0.028751598	0.00051587133
0.041520655	0.029087677	0.00052059924
0.041652143	0.028778082	0.00051603470
0.041783632	0.029832191	0.00052352951
0.041915121	0.029034220	0.00051565340
0.042046610	0.029173093	0.00051951723
0.042178098	0.029864210	0.00052163363
0.042309587	0.028981655	0.00051498290
0.042441076	0.029309072	0.00051566321
0.042572564	0.028805978	0.00051098242
0.042704053	0.029204403	0.00051156404
0.042835542	0.029158527	0.00051457624
0.042967030	0.028563327	0.00050852548
0.043098519	0.028431963	0.00050959184
0.043230008	0.029644634	0.00051528691
0.043361496	0.029132852	0.00050908276
0.043492985	0.028803478	0.00051154673
0.043624474	0.029615181	0.00051313782
0.043755963	0.028137773	0.00050389964
0.043887451	0.029124417	0.00050660488
0.044018940	0.029375481	0.00050982555
0.044150429	0.028958913	0.00051155211
0.044281917	0.028622633	0.00050408970
0.044413406	0.029916798	0.00051539500
0.044544895	0.028669300	0.00050076556
0.044676383	0.029191151	0.00050532320
0.044807872	0.027995218	0.00049905000
0.044939361	0.028719770	0.00050197448
0.045070850	0.029046428	0.00050559507
0.045202338	0.030151329	0.00051229853
0.045333827	0.029325406	0.00050227727
0.045465316	0.029063464	0.00050695791
0.045596804	0.028848927	0.00050105999
0.045728293	0.029287515	0.00050335096
0.045859782	0.029136810	0.00050245466
0.045991270	0.028628600	0.00049451645
0.046122759	0.028096759	0.00049408967
0.046254248	0.029222939	0.00051065325
0.046385737	0.028440256	0.00050649676
0.046517225	0.028920485	0.00051151759
0.046648714	0.029312020	0.00051763972
0.046780203	0.029582395	0.00052513058
0.046911691	0.029130162	0.00051971272
0.047043180	0.029903803	0.00052594561
0.047174669	0.029392633	0.00052366337
0.047306157	0.029345136	0.00052436872
0.047437646	0.028294335	0.00051859120
0.047569135	0.029039150	0.00052793154
0.047700624	0.028903142	0.00052222998
0.047832112	0.029049236	0.00052809300
0.047963601	0.029503721	0.00052746621
0.048095090	0.029513508	0.00053292129
0.048226578	0.029127313	0.00053238157
0.048358067	0.029552708	0.00053102932
0.048489556	0.028697353	0.00052640579
0.048621044	0.029772465	0.00053721021
0.048752533	0.029425759	0.00053860002
0.048884022	0.029738030	0.00053725733
0.049015511	0.028268169	0.00052732165
0.049146999	0.029962842	0.00054035749
0.049278488	0.028739020	0.00053111646
0.049409977	0.029178904	0.00053750322
0.049541465	0.029316419	0.00053648304
0.049672954	0.028776960	0.00053475499
0.049804443	0.029633554	0.00053992407
0.049935931	0.029282410	0.00054123158
0.050067420	0.029376789	0.00054135151
0.050198909	0.028439670	0.00053368077
0.050330398	0.029882792	0.00054386219
0.050461886	0.030276269	0.00054708991
0.050593375	0.029669313	0.00054321535
0.050724864	0.029243613	0.00054323434
0.050856352	0.028952059	0.00054084570
0.050987841	0.029478300	0.00054250185
0.051119330	0.029653272	0.00054472451
0.051250818	0.028323127	0.00053632628
0.051382307	0.028985239	0.00054263876
0.051513796	0.028514435	0.00053687942
0.051645284	0.028440191	0.00053661793
0.051776773	0.029136007	0.00054110709
0.051908262	0.028974832	0.00054107636
0.052039751	0.029585790	0.00054948026
0.052171239	0.029070319	0.00054301272
0.052302728	0.029095229	0.00054786232
0.052434217	0.028974886	0.00054325266
0.052565705	0.029403589	0.00055054386
0.052697194	0.029725484	0.00055272792
0.052828683	0.028941734	0.00054692752
0.052960171	0.030055420	0.00055392391
0.053091660	0.029583324	0.00054772200
0.053223149	0.029448213	0.00055161367
0.053354638	0.029284869	0.00055063853
0.053486126	0.029148842	0.00054954522
0.053617615	0.029364340	0.00054807794
0.053749104	0.029094285	0.00054821572
0.053880592	0.028973385	0.00054601994
0.054012081	0.029867279	0.00055745085
0.054143570	0.028809371	0.00054793704
0.054275058	0.028677599	0.00054636271
0.054406547	0.029288585	0.00054867892
0.054538036	0.027909810	0.00054217776
0.054669525	0.029276324	0.00055007396
0.054801013	0.029800658	0.00055949574
0.054932502	0.029101626	0.00055163119
0.055063991	0.028786542	0.00054521136
0.055195479	0.029073785	0.00055273355
0.055326968	0.028739647	0.00054721205
0.055458457	0.028964683	0.00055356252
0.055589945	0.029564236	0.00055612058
0.055721434	0.030099017	0.00055656413
0.055852923	0.028548870	0.00055307978
0.055984412	0.030016031	0.00056130204
0.056115900	0.029439602	0.00055396114
0.056247389	0.029288400	0.00055660452
0.056378878	0.029674572	0.00055508862
0.056510366	0.028864061	0.00055411740
0.056641855	0.029468974	0.00055618098
0.056773344	0.028476232	0.00054855013
0.056904832	0.028569884	0.00055010994
0.057036321	0.029150263	0.00055084453
0.057167810	0.028277862	0.00054820204
0.057299299	0.029419995	0.00055633110
0.057430787	0.028950100	0.00055066344
0.057562276	0.029309406	0.00055720934
0.057693765	0.029626534	0.00055215359
0.057825253	0.029416992	0.00055671819
0.057956742	0.029726970	0.00055838222
0.058088231	0.028732443	0.00054963788
0.058219719	0.028873976	0.00055227361
0.058351208	0.029386550	0.00054987081
0.058482697	0.029194765	0.00055216095
0.058614186	0.028991066	0.00055276268
0.058745674	0.029640465	0.00055108435
0.058877163	0.030071844	0.00055617946
0.059008652	0.028450203	0.00053808692
0.059140140	0.028571486	0.00054508589
0.059271629	0.028259243	0.00054052224
0.059403118	0.028949111	0.00054228842
0.059534606	0.028392969	0.00054085622
0.059666095	0.027622829	0.00052722074
0.059797584	0.029106289	0.00054148850
0.059929072	0.028955674	0.00054486563
0.060060561	0.029503031	0.00054460170
0.060192050	0.029030508	0.00054409913
0.060323539	0.029759987	0.00054436150
0.060455027	0.029426431	0.00054555716
0.060586516	0.029331253	0.00054600747
0.060718005	0.028088168	0.00053160043
0.060849493	0.029455788	0.00054244063
0.060980982	0.028082344	0.00053362633
0.061112471	0.029594743	0.00054206379
0.061243959	0.029238378	0.00054713833
0.061375448	0.028972850	0.00053557356
0.061506937	0.028827191	0.00054104334
0.061638426	0.029458232	0.00054132404
0.061769914	0.028618400	0.00053709751
0.061901403	0.028498487	0.00053809165
0.062032892	0.028806561	0.00053277956
0.062164380	0.029079352	0.00053801585
0.062295869	0.029377221	0.00054141049
0.062427358	0.029605350	0.00054198519
0.062558846	0.028904999	0.00054199465
0.062690335	0.028248674	0.00052772086
0.062821824	0.028187319	0.00053192100
0.062953313	0.028840186	0.00053540900
0.063084801	0.028941474	0.00053510102
0.063216290	0.029224131	0.00054124327
0.063347779	0.028449851	0.00053006606
0.063479267	0.028670473	0.00052831647
0.063610756	0.028654830	0.00053254430
0.063742245	0.028825420	0.00053204646
0.063873733	0.028547189	0.00053433808
0.064005222	0.028914687	0.00053209555
0.064136711	0.029152514	0.00053572299
0.064268200	0.028606963	0.00053084033
0.064399688	0.028502269	0.00052848410
0.064531177	0.028570171	0.00053234604
0.064662666	0.028897503	0.00053102010
0.064794154	0.028525381	0.00052843076
0.064925643	0.028936691	0.00053473126
0.065057132	0.029300479	0.00053549594
0.065188620	0.028759664	0.00053329931
0.065320109	0.028234169	0.00052606679
0.065451598	0.028884957	0.00052852575
0.065583087	0.029040552	0.00053256560
0.065714575	0.028791876	0.00052813234
0.065846064	0.028516151	0.00052876509
0.065977553	0.029328519	0.00053302240
0.066109041	0.027978400	0.00052253315
0.066240530	0.028689529	0.00052931515
0.066372019	0.028951408	0.00052893125
0.066503507	0.029142789	0.00053156445
0.066634996	0.028267740	0.00052171690
0.066766485	0.029010245	0.00053069183
0.066897973	0.028990970	0.00052963945
0.067029462	0.028546681	0.00052639440
0.067160951	0.029158634	0.00053299813
0.067292440	0.028394434	0.00052303910
0.067423928	0.029338896	0.00052833616
0.067555417	0.029184158	0.00052980130
0.067686906	0.029295541	0.00052846960
0.067818394	0.028315835	0.00052298555
0.067949883	0.029250954	0.00052796920
0.068081372	0.028184630	0.00051887702
0.068212860	0.029061486	0.00052715817
0.068344349	0.028931520	0.00052741762
0.068475838	0.028597450	0.00052260974
0.068607327	0.029469774	0.00053037515
0.068738815	0.029503145	0.00052562896
0.068870304	0.029066617	0.00052712025
0.069001793	0.028786693	0.00052266730
0.069133281	0.029578872	0.00052868188
0.069264770	0.027952172	0.00051886811
0.069396259	0.029294447	0.00052235517
0.069527747	0.029729973	0.00053174052
0.069659236	0.028331999	0.00052011531
0.069790725	0.028827262	0.00052107830
0.069922214	0.029052409	0.00052367106
0.070053702	0.029165787	0.00052094734
0.070185191	0.029130169	0.00052638379
0.070316680	0.029123660	0.00052184877
0.070448168	0.028037878	0.00051610388
0.070579657	0.028612358	0.00052151289
0.070711146	0.028367954	0.00051448362
0.070842634	0.028520254	0.00052053249
0.070974123	0.028269403	0.00051664453
0.071105612	0.028949168	0.00051959007
0.071237101	0.028007448	0.00051553538
0.071368589	0.028710826	0.00051346294
0.071500078	0.028032758	0.00051430683
0.071631567	0.027142697	0.00050721505
0.071763055	0.028083373	0.00051124311
0.071894544	0.027908155	0.00051141237
0.072026033	0.028410329	0.00051049364
0.072157521	0.028391919	0.00051695826
0.072289010	0.027467503	0.00050811754
0.072420499	0.027886953	0.00050780867
0.072551988	0.028841144	0.00051649581
0.072683476	0.028565409	0.00051447814
0.072814965	0.027042796	0.00050282105
0.072946454	0.027601494	0.00050866780
0.073077942	0.027205408	0.00050166386
0.073209431	0.028302200	0.00051254420
0.073340920	0.026778371	0.00049807200
0.073472408	0.027838958	0.00050799766
0.073603897	0.027545785	0.00050747472
0.073735386	0.028040336	0.00050666931
0.073866875	0.027358291	0.00050331473
0.073998363	0.026480392	0.00049569519
0.074129852	0.027608575	0.00050512382
0.074261341	0.027687870	0.00050883679
0.074392829	0.027426589	0.00049972648
0.074524318	0.027466448	0.00050470028
0.074655807	0.027380906	0.00050089909
0.074787295	0.028103440	0.00050852672
0.074918784	0.027096205	0.00050105853
0.075050273	0.027343785	0.00050089613
0.075181761	0.027362379	0.00050176235
0.075313250	0.026518522	0.00049558271
0.075444739	0.026713132	0.00049753705
0.075576228	0.026961276	0.00049809192
0.075707716	0.027654652	0.00050235535
0.075839205	0.026155786	0.00049035177
0.075970694	0.027322957	0.00049890550
0.076102182	0.027545021	0.00049913503
0.076233671	0.027688026	0.00050462526
0.076365160	0.027665058	0.00049888978
0.076496648	0.026957624	0.00049815679
0.076628137	0.026094077	0.00048996904
0.076759626	0.028240446	0.00050356146
0.076891115	0.027853440	0.00050225393
0.077022603	0.027751960	0.00049966298
0.077154092	0.027317669	0.00049567103
0.077285581	0.026973096	0.00049576052
0.077417069	0.026369235	0.00048877418
0.077548558	0.026546824	0.00049184030
0.077680047	0.026984401	0.00049270629
0.077811535	0.027313045	0.00049610987
0.077943024	0.026636381	0.00049117826
0.078074513	0.026107381	0.00048436400
0.078206002	0.026980818	0.00049585698
0.078337490	0.026818054	0.00048870423
0.078468979	0.025971518	0.00048291204
0.078600468	0.026284446	0.00048618082
0.078731956	0.026055708	0.00048355277
0.078863445	0.026768602	0.00049106800
0.078994934	0.026029780	0.00048438516
0.079126422	0.027036159	0.00049163013
0.079257911	0.026531199	0.00048800363
0.079389400	0.026775435	0.00048633440
0.079520889	0.026681367	0.00048718261
0.079652377	0.025971685	0.00048350606
0.079783866	0.026906305	0.00048837577
0.079915355	0.027010211	0.00049183296
0.080046843	0.026575610	0.00048423910
0.080178332	0.026555197	0.00048523438
0.080309821	0.025321368	0.00047710082
0.080441309	0.026399900	0.00048065265
0.080572798	0.027116717	0.00049243217
0.080704287	0.025415099	0.00047635562
0.080835776	0.026384905	0.00048314395
0.080967264	0.025591646	0.00048112002
0.081098753	0.026422512	0.00048181436
0.081230242	0.025749986	0.00047769625
0.081361730	0.025807310	0.00047762416
0.081493219	0.026488703	0.00048249585
0.081624708	0.026487121	0.00048518045
0.081756196	0.026137640	0.00047578235
0.081887685	0.026299549	0.00048296573
0.082019174	0.025915288	0.00047659099
0.082150663	0.026455555	0.00048235444
0.082282151	0.025957414	0.00048032298
0.082413640	0.026346524	0.00047959446
0.082545129	0.026128452	0.00047900227
0.082676617	0.025533118	0.00047430617
0.082808106	0.025755874	0.00047605465
0.082939595	0.026057380	0.00048176461
0.083071083	0.026788114	0.00048034161
0.083202572	0.025722276	0.00047421885
0.083334061	0.026139894	0.00047984484
0.083465549	0.026426898	0.00047653758
0.083597038	0.025781630	0.00047632762
0.083728527	0.026051442	0.00047362318
0.083860016	0.026816649	0.00048330612
0.083991504	0.025122943	0.00047113455
0.084122993	0.026983811	0.00048117294
0.084254482	0.026239559	0.00047802389
0.084385970	0.027298252	0.00048477722
0.084517459	0.026697985	0.00047969410
0.084648948	0.026320729	0.00047895796
0.084780436	0.026291968	0.00047563115
0.084911925	0.025598797	0.00047157227
0.085043414	0.025735521	0.00047054476
0.085174903	0.025525789	0.00046951382
0.085306391	0.025771030	0.00047459433
0.085437880	0.025711182	0.00046988344
0.085569369	0.026035541	0.00047404270
0.085700857	0.026345053	0.00047360912
0.085832346	0.026065658	0.00047304971
0.085963835	0.026079406	0.00047504586
0.086095323	0.025285706	0.00046573755
0.086226812	0.026257254	0.00047233935
0.086358301	0.025205601	0.00046497913
0.086489790	0.024884205	0.00046278910
0.086621278	0.025871854	0.00046982580
0.086752767	0.025782124	0.00046800018
0.086884256	0.026180684	0.00047065423
0.087015744	0.025862696	0.00047024738
0.087147233	0.026292438	0.00047200588
0.087278722	0.026397205	0.00047488544
0.087410210	0.026123478	0.00046928028
0.087541699	0.025709400	0.00046700809
0.087673188	0.026086729	0.00047002276
0.087804677	0.024997406	0.00045925360
0.087936165	0.025183179	0.00046481982
0.088067654	0.025677841	0.00046698140
0.088199143	0.025542646	0.00046344006
0.088330631	0.024958932	0.00046223337
0.088462120	0.026439468	0.00046942930
0.088593609	0.026334034	0.00047255814
0.088725097	0.025032354	0.00045926136
0.088856586	0.025346205	0.00046163799
0.088988075	0.026259485	0.00047038721
0.089119564	0.025621407	0.00046250818
0.089251052	0.025304992	0.00046224737
0.089382541	0.025259270	0.00046027478
0.089514030	0.025511549	0.00046266810
0.089645518	0.026570254	0.00047100485
0.089777007	0.025308531	0.00046094128
0.089908496	0.026050372	0.00047002140
0.090039984	0.026476777	0.00046985583
0.090171473	0.025287087	0.00045843788
0.090302962	0.025495636	0.00046367089
0.090434451	0.025247053	0.00045814921
0.090565939	0.026133371	0.00046780805
0.090697428	0.025441106	0.00046131034
0.090828917	0.025527889	0.00045563590
0.090960405	0.025944035	0.00046703497
0.091091894	0.025271379	0.00045682456
0.091223383	0.025606052	0.00046393423
0.091354871	0.024786997	0.00045838961
0.091486360	0.026061076	0.00047408380
0.091617849	0.025327642	0.00047207058
0.091749337	0.026323310	0.00048394383
0.091880826	0.025167569	0.00047795625
0.092012315	0.026172626	0.00048899336
0.092143804	0.025327905	0.00048179643
0.092275292	0.025227169	0.00048524958
0.092406781	0.025489501	0.00048857976
0.092538270	0.025479626	0.00049351919
0.092669758	0.025189304	0.00049259051
0.092801247	0.024619950	0.00047274921
0.092932736	0.024806801	0.00047674200
0.093064224	0.024518824	0.00047021291
0.093195713	0.025459634	0.00047538964
0.093327202	0.025268900	0.00047391736
0.093458691	0.025292764	0.00046742822
0.093590179	0.024981543	0.00046920286
0.093721668	0.025338053	0.00047150303
0.093853157	0.024141849	0.00045968168
0.093984645	0.025170917	0.00046579230
0.094116134	0.024971474	0.00046470158
0.094247623	0.024932780	0.00046276623
0.094379111	0.025043695	0.00046576341
0.094510600	0.024732461	0.00046100986
0.094642089	0.023714977	0.00045310915
0.094773578	0.025165139	0.00046119605
0.094905066	0.025207379	0.00046366177
0.095036555	0.025519287	0.00046896719
0.095168044	0.025174719	0.00045880999
0.095299532	0.024662901	0.00045784666
0.095431021	0.024746346	0.00045590759
0.095562510	0.024182293	0.00045285510
0.095693998	0.025018731	0.00046283262
0.095825487	0.024733277	0.00045478524
0.095956976	0.024373062	0.00045450761
0.096088465	0.024146051	0.00044878012
0.096219953	0.025024726	0.00045810976
0.096351442	0.024937454	0.00045752386
0.096482931	0.024257103	0.00045029404
0.096614419	0.024130602	0.00045012373
0.096745908	0.023796961	0.00044744869
0.096877397	0.025226913	0.00045682293
0.097008885	0.025184684	0.00045797268
0.097140374	0.024330790	0.00044974357
0.097271863	0.024406716	0.00044935692
0.097403352	0.023921360	0.00044718150
0.097534840	0.024193047	0.00044683766
0.097666329	0.024145451	0.00045026660
0.097797818	0.024749793	0.00044911425
0.097929306	0.024612237	0.00045011668
0.098060795	0.024768364	0.00044998097
0.098192284	0.024652952	0.00044476372
0.098323772	0.024495731	0.00044712700
0.098455261	0.023830751	0.00043917052
0.098586750	0.024152503	0.00043933487
0.098718239	0.024427345	0.00044217193
0.098849727	0.025167572	0.00044669938
0.098981216	0.023888415	0.00043894329
0.099112705	0.024066193	0.00043878429
0.099244193	0.024217948	0.00043869727
0.099375682	0.024349017	0.00044170122
0.099507171	0.024409011	0.00044025103
0.099638659	0.024346674	0.00044368652
0.099770148	0.024159193	0.00043729974
0.099901637	0.024123042	0.00043863194
0.10003313	0.024046752	0.00043903001
0.10016461	0.024009252	0.00043881355
0.10029610	0.024262136	0.00044326551
0.10042759	0.024480456	0.00044102509
0.10055908	0.024597119	0.00044334189
0.10069057	0.024464290	0.00044387778
0.10082206	0.023615461	0.00043459581
0.10095355	0.023850623	0.00043988736
0.10108504	0.023509031	0.00043184585
0.10121652	0.024011592	0.00043674903
0.10134801	0.023849189	0.00043736469
0.10147950	0.024326077	0.00043922198
0.10161099	0.024000963	0.00043922238
0.10174248	0.024257368	0.00043905119
0.10187397	0.024481416	0.00043699450
0.10200546	0.024740447	0.00044366602
0.10213694	0.023676739	0.00043142848
0.10226843	0.023639346	0.00043366041
0.10239992	0.023979727	0.00043738300
0.10253141	0.024245823	0.00043323699
0.10266290	0.024571836	0.00044198771
0.10279439	0.024659553	0.00043828414
0.10292588	0.023986127	0.00043519917
0.10305737	0.024406119	0.00043884959
0.10318885	0.024002169	0.00043397559
0.10332034	0.024662860	0.00044004632
0.10345183	0.024367257	0.00043383840
0.10358332	0.024541174	0.00043982814
0.10371481	0.024289196	0.00043485081
0.10384630	0.024490247	0.00043594347
0.10397779	0.024720237	0.00043830408
0.10410928	0.023623972	0.00043211022
0.10424076	0.023835667	0.00043428130
0.10437225	0.024127998	0.00043402663
0.10450374	0.023834988	0.00042915357
0.10463523	0.024246022	0.00043329140
0.10476672	0.023885860	0.00043178176
0.10489821	0.024487424	0.00043631206
0.10502970	0.023605357	0.00042809472
0.10516118	0.023627261	0.00042648163
0.10529267	0.024126543	0.00043349416
0.10542416	0.023895342	0.00043145295
0.10555565	0.023373993	0.00042636089
0.10568714	0.023376290	0.00042701708
0.10581863	0.023972448	0.00042986081
0.10595012	0.024183074	0.00043188484
0.10608161	0.024034750	0.00043261050
0.10621309	0.024250273	0.00043250883
0.10634458	0.024915839	0.00043476188
0.10647607	0.024178334	0.00043139936
0.10660756	0.024025847	0.00042843578
0.10673905	0.023522648	0.00042858107
0.10687054	0.023728450	0.00042997522
0.10700203	0.024398305	0.00044345947
0.10713352	0.022938085	0.00043381080
0.10726500	0.024099072	0.00044642164
0.10739649	0.024145586	0.00045481937
0.10752798	0.023985976	0.00044877253
0.10765947	0.024060972	0.00045249282
0.10779096	0.023864113	0.00045313663
0.10792245	0.024472224	0.00046243863
0.10805394	0.023213805	0.00045383666
0.10818542	0.023994409	0.00045841022
0.10831691	0.024388688	0.00046561042
0.10844840	0.023526575	0.00045873633
0.10857989	0.024333199	0.00046908829
0.10871138	0.022896442	0.00046249014
0.10884287	0.024290704	0.00047023315
0.10897436	0.024294167	0.00047088762
0.10910585	0.023606994	0.00047008842
0.10923733	0.024274763	0.00047114015
0.10936882	0.023407149	0.00047306345
0.10950031	0.023696827	0.00046993401
0.10963180	0.023577767	0.00047354884
0.10976329	0.023471419	0.00047274095
0.10989478	0.024661219	0.00048212925
0.11002627	0.023939126	0.00048154961
0.11015776	0.023775578	0.00047608196
0.11028924	0.023543973	0.00047742173
0.11042073	0.023135854	0.00047825314
0.11055222	0.023694616	0.00047934388
0.11068371	0.023729128	0.00048292765
0.11081520	0.024013953	0.00048461941
0.11094669	0.023969863	0.00048516099
0.11107818	0.022568231	0.00047934077
0.11120966	0.024352090	0.00049097334
0.11134115	0.024736233	0.00049557694
0.11147264	0.024250232	0.00048891713
0.11160413	0.023913418	0.00048765918
0.11173562	0.023093834	0.00048860152
0.11186711	0.024550807	0.00048143311
0.11199860	0.023425145	0.00047361406
0.11213009	0.023107090	0.00046166609
0.11226157	0.023839274	0.00046700815
0.11239306	0.023496905	0.00046186791
0.11252455	0.024238501	0.00046748537
0.11265604	0.025287244	0.00047495437
0.11278753	0.024739453	0.00046499661
0.11291902	0.023213171	0.00045465608
0.11305051	0.024193854	0.00046245042
0.11318200	0.024162934	0.00045807212
0.11331348	0.023592940	0.00045532335
0.11344497	0.024275632	0.00045849688
0.11357646	0.023547913	0.00045034379
0.11370795	0.024188592	0.00045534368
0.11383944	0.023976810	0.00045392807
0.11397093	0.023774943	0.00045194287
0.11410242	0.025174413	0.00046390492
0.11423390	0.024300624	0.00044881720
0.11436539	0.023640127	0.00045077088
0.11449688	0.023525910	0.00044432041
0.11462837	0.024546263	0.00045562233
0.11475986	0.023487603	0.00044445530
0.11489135	0.023987708	0.00044462801
0.11502284	0.023264681	0.00044321204
0.11515433	0.023348565	0.00044149989
0.11528581	0.023106114	0.00044090384
0.11541730	0.023700562	0.00044265001
0.11554879	0.023903257	0.00044204099
0.11568028	0.023846615	0.00044598576
0.11581177	0.024939033	0.00045164567
0.11594326	0.024328771	0.00044630486
0.11607475	0.023684683	0.00044119606
0.11620624	0.023960200	0.00044005970
0.11633772	0.024541227	0.00044597505
0.11646921	0.024230891	0.00044623242
0.11660070	0.023979050	0.00044109532
0.11673219	0.023933313	0.00043926424
0.11686368	0.023860893	0.00043774500
0.11699517	0.023768599	0.00043844753
0.11712666	0.024292075	0.00044070222
0.11725814	0.023308621	0.00043171439
0.11738963	0.023887202	0.00043462816
0.11752112	0.023584953	0.00043080403
0.11765261	0.023542135	0.00043283893
0.11778410	0.024638447	0.00044103772
0.11791559	0.023833846	0.00043195586
0.11804708	0.024431642	0.00043433605
0.11817857	0.024728293	0.00043868765
0.11831005	0.023735676	0.00042915722
0.11844154	0.023617530	0.00043160224
0.11857303	0.023424000	0.00042729520
0.11870452	0.024367247	0.00043236835
0.11883601	0.024892948	0.00043560945
0.11896750	0.024488317	0.00043242787
0.11909899	0.024117273	0.00043106334
0.11923048	0.024707088	0.00042947874
0.11936196	0.023612632	0.00042651853
0.11949345	0.024390168	0.00042617082
0.11962494	0.024136468	0.00042488786
0.11975643	0.023259172	0.00042254148
0.11988792	0.023895292	0.00042144047
0.12001941	0.024193430	0.00042484458
0.12015090	0.024750415	0.00042686533
0.12028239	0.023783580	0.00042139922
0.12041387	0.024016717	0.00042271874
0.12054536	0.023490188	0.00041600318
0.12067685	0.024048321	0.00042186435
0.12080834	0.024258075	0.00042282786
0.12093983	0.023807013	0.00041692326
0.12107132	0.023788113	0.00042076377
0.12120281	0.023486823	0.00041678157
0.12133429	0.024169147	0.00041897125
0.12146578	0.024182930	0.00042251372
0.12159727	0.024247973	0.00041852986
0.12172876	0.023507285	0.00041567700
0.12186025	0.024022524	0.00041725216
0.12199174	0.023936684	0.00041726674
0.12212323	0.023720699	0.00041732180
0.12225472	0.023800292	0.00041431319
0.12238620	0.023316564	0.00041474417
0.12251769	0.024148178	0.00041677442
0.12264918	0.024064630	0.00041843886
0.12278067	0.024078601	0.00041884999
0.12291216	0.023881755	0.00041507296
0.12304365	0.023527702	0.00041442318
0.12317514	0.023758168	0.00041349927
0.12330663	0.024070239	0.00041712115
0.12343811	0.023832242	0.00041648656
0.12356960	0.024350205	0.00041735188
0.12370109	0.023395121	0.00041226309
0.12383258	0.023389724	0.00041226591
0.12396407	0.023447146	0.00040887093
0.12409556	0.023783724	0.00041743336
0.12422705	0.023787393	0.00041299714
0.12435853	0.024145568	0.00041644105
0.12449002	0.023445132	0.00040992514
0.12462151	0.023763253	0.00041393601
0.12475300	0.023720511	0.00041226057
0.12488449	0.024050908	0.00041400467
0.12501598	0.024015737	0.00041658540
0.12514747	0.024000352	0.00041328626
0.12527896	0.023368711	0.00040772281
0.12541044	0.024440532	0.00041844422
0.12554193	0.023272332	0.00040750500
0.12567342	0.023892195	0.00041181407
0.12580491	0.023956111	0.00041375245
0.12593640	0.023450585	0.00040669784
0.12606789	0.023906644	0.00041289809
0.12619938	0.023942344	0.00041117845
0.12633087	0.024055093	0.00041331023
0.12646235	0.023387498	0.00040709226
0.12659384	0.023251904	0.00040342284
0.12672533	0.024117367	0.00041358925
0.12685682	0.023488739	0.00040799915
0.12698831	0.023099112	0.00040651291
0.12711980	0.023996307	0.00041007012
0.12725129	0.024015631	0.00040886946
0.12738277	0.024140240	0.00041221447
0.12751426	0.023781672	0.00040888255
0.12764575	0.023608007	0.00040706829
0.12777724	0.024012187	0.00040823171
0.12790873	0.024747214	0.00041581471
0.12804022	0.023508749	0.00040732357
0.12817171	0.023835251	0.00040835745
0.12830320	0.023653239	0.00040686372
0.12843468	0.024240886	0.00041058784
0.12856617	0.023505346	0.00040456563
0.12869766	0.023857797	0.00040777746
0.12882915	0.024064778	0.00041052869
0.12896064	0.023915362	0.00040683354
0.12909213	0.023408209	0.00040218237
0.12922362	0.024351085	0.00041118940
0.12935511	0.024740371	0.00041393955
0.12948659	0.023886257	0.00040843253
0.12961808	0.023902124	0.00040601644
0.12974957	0.023796710	0.00040522250
0.12988106	0.023673574	0.00040482218
0.13001255	0.023780282	0.00040501854
0.13014404	0.023512344	0.00040497649
0.13027553	0.024803897	0.00041032853
0.13040701	0.023630639	0.00040271043
0.13053850	0.024085359	0.00040820824
0.13066999	0.023663346	0.00040231191
0.13080148	0.023202611	0.00040172732
0.13093297	0.023291346	0.00039923871
0.13106446	0.024000324	0.00040695948
0.13119595	0.023243340	0.00040001914
0.13132744	0.023229562	0.00039966680
0.13145892	0.024052048	0.00040591287
0.13159041	0.024102542	0.00040477395
0.13172190	0.023830285	0.00040343293
0.13185339	0.023658203	0.00040216667
0.13198488	0.023375600	0.00039924623
0.13211637	0.024016130	0.00040380499
0.13224786	0.024189826	0.00040354656
0.13237935	0.024199968	0.00040525173
0.13251083	0.023782083	0.00040354585
0.13264232	0.024135701	0.00040447693
0.13277381	0.023735331	0.00040286151
0.13290530	0.023461348	0.00039800426
0.13303679	0.023508972	0.00040053762
0.13316828	0.023527156	0.00040221985
0.13329977	0.023284071	0.00039506476
0.13343125	0.023996037	0.00040656353
0.13356274	0.023880107	0.00039972419
0.13369423	0.023599515	0.00039785863
0.13382572	0.023739138	0.00040063966
0.13395721	0.023925496	0.00040090621
0.13408870	0.024135339	0.00040435653
0.13422019	0.024316022	0.00040146078
0.13435168	0.022943666	0.00039549413
0.13448316	0.023315758	0.00039926627
0.13461465	0.023850295	0.00039915365
0.13474614	0.023922487	0.00040144902
0.13487763	0.023545399	0.00039936080
0.13500912	0.023370999	0.00039637512
0.13514061	0.024041589	0.00040192983
0.13527210	0.023592205	0.00039917279
0.13540359	0.023657336	0.00039849061
0.13553507	0.024138479	0.00040046961
0.13566656	0.024172755	0.00040129019
0.13579805	0.023412322	0.00039849860
0.13592954	0.023812191	0.00039808814
0.13606103	0.023841855	0.00040097102
0.13619252	0.023892771	0.00039690550
0.13632401	0.023980816	0.00039740403
0.13645549	0.023675902	0.00039792127
0.13658698	0.023406630	0.00039368289
0.13671847	0.024238469	0.00040169123
0.13684996	0.023756339	0.00039676759
0.13698145	0.023326414	0.00039350234
0.13711294	0.024119772	0.00039969166
0.13724443	0.023861546	0.00039856512
0.13737592	0.024361380	0.00040027601
0.13750740	0.023757429	0.00039744020
0.13763889	0.024104756	0.00039587051
0.13777038	0.023673367	0.00039691033
0.13790187	0.024076176	0.00039739639
0.13803336	0.023532313	0.00039337721
0.13816485	0.023489486	0.00039468752
0.13829634	0.023868911	0.00039433803
0.13842783	0.023722570	0.00039638570
0.13855931	0.023915220	0.00039641133
0.13869080	0.024578431	0.00040009627
0.13882229	0.024055287	0.00039574188
0.13895378	0.023566740	0.00039222026
0.13908527	0.023700189	0.00039417553
0.13921676	0.023812727	0.00039500559
0.13934825	0.023942838	0.00039550572
0.13947973	0.023931563	0.00039430501
0.13961122	0.024090087	0.00039533378
0.13974271	0.023957275	0.00039434896
0.13987420	0.023591404	0.00039380383
0.14000569	0.023123718	0.00038729948
0.14013718	0.023610882	0.00039181050
0.14026867	0.022916127	0.00038793594
0.14040016	0.023527483	0.00039296725
0.14053164	0.023344146	0.00039100114
0.14066313	0.024526103	0.00039487946
0.14079462	0.023716501	0.00039286297
0.14092611	0.023566976	0.00039071150
0.14105760	0.023449970	0.00039034940
0.14118909	0.023488197	0.00039098441
0.14132058	0.023888852	0.00038968481
0.14145207	0.023291932	0.00038763623
0.14158355	0.023445976	0.00038714808
0.14171504	0.023822843	0.00039178814
0.14184653	0.024390856	0.00039439930
0.14197802	0.023983693	0.00039054467
0.14210951	0.023886446	0.00039064325
0.14224100	0.022984049	0.00038434073
0.14237249	0.023686138	0.00038756260
0.14250398	0.024081353	0.00039296996
0.14263546	0.023596202	0.00038698531
0.14276695	0.023617090	0.00038957320
0.14289844	0.023752648	0.00038921703
0.14302993	0.023355040	0.00038693887
0.14316142	0.023524779	0.00038854740
0.14329291	0.023690092	0.00038799286
0.14342440	0.023792205	0.00039045414
0.14355588	0.023470816	0.00038667595
0.14368737	0.023703332	0.00038752229
0.14381886	0.023513158	0.00038712012
0.14395035	0.023480075	0.00038396088
0.14408184	0.023744438	0.00038839960
0.14421333	0.024145132	0.00039112051
0.14434482	0.023528933	0.00038606421
0.14447631	0.023998096	0.00038946737
0.14460779	0.023196944	0.00038408233
0.14473928	0.024000887	0.00038816964
0.14487077	0.024529985	0.00039574106
0.14500226	0.024014717	0.00038833843
0.14513375	0.023070778	0.00038537301
0.14526524	0.024253439	0.00038938920
0.14539673	0.023905033	0.00038724755
0.14552822	0.023942580	0.00039140370
0.14565970	0.024176365	0.00038866818
0.14579119	0.024325113	0.00039067411
0.14592268	0.023136189	0.00038225154
0.14605417	0.023510709	0.00038549982
0.14618566	0.023650557	0.00038668937
0.14631715	0.023549900	0.00038445304
0.14644864	0.023941000	0.00038684466
0.14658012	0.023758165	0.00038471497
0.14671161	0.023473029	0.00038388168
0.14684310	0.022891576	0.00038272270
0.14697459	0.023341097	0.00038210923
0.14710608	0.024104133	0.00038759714
0.14723757	0.023849307	0.00038844499
0.14736906	0.023532259	0.00038294290
0.14750055	0.024153618	0.00038919422
0.14763203	0.023351237	0.00038052453
0.14776352	0.023977416	0.00038701698
0.14789501	0.023461545	0.00038298220
0.14802650	0.024019383	0.00038471214
0.14815799	0.023876183	0.00038694184
0.14828948	0.023825290	0.00038426572
0.14842097	0.023826158	0.00038558476
0.14855246	0.023915900	0.00038487940
0.14868394	0.023261425	0.00037817985
0.14881543	0.024168497	0.00038629003
0.14894692	0.023228818	0.00038043776
0.14907841	0.023481444	0.00038132712
0.14920990	0.023708790	0.00038256321
0.14934139	0.023599085	0.00038196637
0.14947288	0.023221657	0.00038122826
0.14960436	0.023619324	0.00038209593
0.14973585	0.024572312	0.00038740810
0.14986734	0.024278416	0.00038634229
0.14999883	0.023266846	0.00037896174
0.15013032	0.023550456	0.00038106974
0.15026181	0.023372385	0.00038124589
0.15039330	0.023779017	0.00038281295
0.15052479	0.024279183	0.00038588091
0.15065627	0.023551434	0.00038166917
0.15078776	0.023387810	0.00037980033
0.15091925	0.023492980	0.00038057401
0.15105074	0.023484299	0.00037859673
0.15118223	0.023409794	0.00038061598
0.15131372	0.023456170	0.00037947781
0.15144521	0.023891247	0.00038329218
0.15157670	0.023240419	0.00037783697
0.15170818	0.024018858	0.00038283847
0.15183967	0.024567309	0.00038541373
0.15197116	0.023616699	0.00038036783
0.15210265	0.022937902	0.00037512845
0.15223414	0.023617512	0.00038019571
0.15236563	0.023334810	0.00037695209
0.15249712	0.023166449	0.00037663974
0.15262860	0.023365591	0.00037640614
0.15276009	0.023299600	0.00037785566
0.15289158	0.023673934	0.00037923976
0.15302307	0.023368750	0.00037646393
0.15315456	0.023521636	0.00037853294
0.15328605	0.023622900	0.00037840890
0.15341754	0.022964049	0.00037495742
0.15354903	0.024277850	0.00038114079
0.15368051	0.024434478	0.00038248222
0.15381200	0.023387850	0.00037623187
0.15394349	0.024047898	0.00038166728
0.15407498	0.023533947	0.00037712837
0.15420647	0.023342075	0.00037493238
0.15433796	0.023608389	0.00037680712
0.15446945	0.023975879	0.00037842886
0.15460094	0.023751453	0.00038010758
0.15473242	0.023950952	0.00038024407
0.15486391	0.023631917	0.00037623757
0.15499540	0.023756926	0.00037684651
0.15512689	0.023999660	0.00037815685
0.15525838	0.024015672	0.00037881033
0.15538987	0.023303669	0.00037408011
0.15552136	0.023043775	0.00037176191
0.15565284	0.023452964	0.00037437403
0.15578433	0.023670306	0.00037692898
0.15591582	0.023328542	0.00037465007
0.15604731	0.023312626	0.00037583237
0.15617880	0.023203505	0.00037360957
0.15631029	0.023943136	0.00037851730
0.15644178	0.023519561	0.00037318192
0.15657327	0.023477276	0.00037481505
0.15670475	0.023143256	0.00037028879
0.15683624	0.023729809	0.00037623490
0.15696773	0.023227267	0.00037208525
0.15709922	0.023440411	0.00037298626
0.15723071	0.023781031	0.00037672510
0.15736220	0.023513921	0.00037247367
0.15749369	0.024304772	0.00037944975
0.15762518	0.023101658	0.00037095359
0.15775666	0.023144556	0.00037041702
0.15788815	0.023767777	0.00037523476
0.15801964	0.023245464	0.00037155833
0.15815113	0.023993089	0.00037637315
0.15828262	0.023922294	0.00037564411
0.15841411	0.024164825	0.00037778283
0.15854560	0.023187459	0.00037154537
0.15867708	0.023703461	0.00037200554
0.15880857	0.023509915	0.00037291537
0.15894006	0.023465196	0.00037149546
0.15907155	0.023223489	0.00037136974
0.15920304	0.023251728	0.00037135496
0.15933453	0.023878923	0.00037451614
0.15946602	0.023117783	0.00036884196
0.15959751	0.023428372	0.00037118308
0.15972899	0.023315707	0.00036976239
0.15986048	0.023934286	0.00037434639
0.15999197	0.023975038	0.00037347634
0.16012346	0.024305323	0.00037650867
0.16025495	0.023137052	0.00036929956
0.16038644	0.023622805	0.00037083738
0.16051793	0.023839486	0.00037438313
0.16064942	0.023497343	0.00036866774
0.16078090	0.023424173	0.00037020173
0.16091239	0.024059698	0.00037428184
0.16104388	0.023677827	0.00037002160
0.16117537	0.023660122	0.00037146697
0.16130686	0.023842869	0.00037087616
0.16143835	0.023994942	0.00037259588
0.16156984	0.023388232	0.00036988124
0.16170133	0.023276740	0.00036575667
0.16183281	0.023167489	0.00036797080
0.16196430	0.023469200	0.00036944707
0.16209579	0.023407734	0.00036786019
0.16222728	0.024011301	0.00037426714
0.16235877	0.024129405	0.00037103790
0.16249026	0.023325799	0.00036801420
0.16262175	0.024126412	0.00037206114
0.16275323	0.024030411	0.00037183210
0.16288472	0.023841974	0.00037090549
0.16301621	0.023501790	0.00036765220
0.16314770	0.023874061	0.00037138796
0.16327919	0.022908542	0.00036384007
0.16341068	0.023287237	0.00036542852
0.16354217	0.023686963	0.00036910789
0.16367366	0.023373961	0.00036723453
0.16380514	0.023818010	0.00037053172
0.16393663	0.023881633	0.00037017976
0.16406812	0.022962314	0.00036292943
0.16419961	0.023913109	0.00036914417
0.16433110	0.024040165	0.00037026956
0.16446259	0.023688301	0.00036849584
0.16459408	0.023622052	0.00036845994
0.16472557	0.023647902	0.00036663294
0.16485705	0.023994127	0.00037009443
0.16498854	0.022686406	0.00036145578
0.16512003	0.023662240	0.00036807749
0.16525152	0.023651197	0.00036926518
0.16538301	0.023292390	0.00036408958
0.16551450	0.023676619	0.00036830757
0.16564599	0.023352091	0.00036535479
0.16577747	0.023184065	0.00036496761
0.16590896	0.023291456	0.00036660387
0.16604045	0.024055974	0.00036770390
0.16617194	0.023698824	0.00036732329
0.16630343	0.023724576	0.00036615220
0.16643492	0.023936057	0.00036835252
0.16656641	0.023656269	0.00036735934
0.16669790	0.023516053	0.00036477223
0.16682938	0.023846131	0.00036908140
0.16696087	0.023186604	0.00036272229
0.16709236	0.023303696	0.00036263270
0.16722385	0.023305797	0.00036390463
0.16735534	0.023660324	0.00036622015
0.16748683	0.023819614	0.00036682574
0.16761832	0.023740597	0.00036724511
0.16774981	0.023126227	0.00036054176
0.16788129	0.023612141	0.00036541278
0.16801278	0.023907089	0.00036605857
0.16814427	0.023751933	0.00036630815
0.16827576	0.023145435	0.00036361927
0.16840725	0.023425874	0.00036249869
0.16853874	0.023075061	0.00036193287
0.16867023	0.023550948	0.00036217614
0.16880171	0.022695398	0.00035950960
0.16893320	0.023838228	0.00036751380
0.16906469	0.023899747	0.00036286413
0.16919618	0.023719458	0.00036549203
0.16932767	0.024014466	0.00036503815
0.16945916	0.023781823	0.00036518762
0.16959065	0.022886534	0.00036021889
0.16972214	0.023518590	0.00036210803
0.16985362	0.023434864	0.00036375364
0.16998511	0.023719389	0.00036390497
0.17011660	0.023327332	0.00036202646
0.17024809	0.023800449	0.00036602779
0.17037958	0.023572435	0.00036065962
0.17051107	0.023318018	0.00036195558
0.17064256	0.022862395	0.00035833959
0.17077405	0.023592603	0.00036229422
0.17090553	0.023853805	0.00036429185
0.17103702	0.023624597	0.00036153377
0.17116851	0.023551096	0.00036225605
0.17130000	0.023067921	0.00035784433
0.17143149	0.022865372	0.00035724585
0.17156298	0.023845103	0.00036450840
0.17169447	0.023886615	0.00036301397
0.17182595	0.023721320	0.00036309258
0.17195744	0.023408166	0.00036139208
0.17208893	0.023373853	0.00035791662
0.17222042	0.022912855	0.00035745071
0.17235191	0.023386416	0.00035945240
0.17248340	0.023517964	0.00036121455
0.17261489	0.023102815	0.00035864251
0.17274638	0.023085663	0.00035665054
0.17287786	0.023831228	0.00036280559
0.17300935	0.024167474	0.00036371790
0.17314084	0.023762493	0.00036117810
0.17327233	0.024015648	0.00036248340
0.17340382	0.024126021	0.00036232725
0.17353531	0.023833690	0.00036182165
0.17366680	0.023099114	0.00035736541
0.17379829	0.023273689	0.00035729942
0.17392977	0.023935236	0.00036404721
0.17406126	0.023537264	0.00035907729
0.17419275	0.023877489	0.00036124121
0.17432424	0.022876421	0.00035392302
0.17445573	0.024243701	0.00036181138
0.17458722	0.023787464	0.00036142785
0.17471871	0.023601268	0.00035858689
0.17485019	0.023353197	0.00035770038
0.17498168	0.023920915	0.00036034754
0.17511317	0.022964199	0.00035481100
0.17524466	0.023219384	0.00035804111
0.17537615	0.023024705	0.00035485582
0.17550764	0.023500062	0.00035802764
0.17563913	0.023573427	0.00035746748
0.17577062	0.024038222	0.00035910318
0.17590210	0.023064063	0.00035587203
0.17603359	0.022944078	0.00035330880
0.17616508	0.023783238	0.00035947100
0.17629657	0.023095449	0.00035547373
0.17642806	0.023657463	0.00035704739
0.17655955	0.023616097	0.00035901737
0.17669104	0.023830612	0.00035812501
0.17682253	0.023774469	0.00035674058
0.17695401	0.023749030	0.00035961372
0.17708550	0.023480801	0.00035560236
0.17721699	0.023557522	0.00035646447
0.17734848	0.023529037	0.00035542621
0.17747997	0.022862911	0.00035356896
0.17761146	0.023461428	0.00035701236
0.17774295	0.023003540	0.00034999326
0.17787443	0.023320202	0.00035552733
0.17800592	0.022761076	0.00035082408
0.17813741	0.023383590	0.00035557093
0.17826890	0.023260544	0.00035430579
0.17840039	0.023909537	0.00035675733
0.17853188	0.023223517	0.00035574192
0.17866337	0.023844225	0.00035626360
0.17879486	0.023330585	0.00035344449
0.17892634	0.023337429	0.00035432300
0.17905783	0.023074572	0.00035284822
0.17918932	0.023612525	0.00035792876
0.17932081	0.023473824	0.00035502944
0.17945230	0.023961426	0.00035602467
0.17958379	0.023163251	0.00035229606
0.17971528	0.023048226	0.00035087452
0.17984677	0.023355572	0.00035382811
0.17997825	0.023759645	0.00035598050
0.18010974	0.023189549	0.00035142140
0.18024123	0.023410134	0.00035339582
0.18037272	0.022988766	0.00034920881
0.18050421	0.023255989	0.00035942537
0.18063570	0.023148062	0.00036060009
0.18076719	0.023027718	0.00036165491
0.18089867	0.023648423	0.00036906857
0.18103016	0.023146721	0.00036716732
0.18116165	0.023225620	0.00037024471
0.18129314	0.023346306	0.00037162223
0.18142463	0.023078696	0.00037093222
0.18155612	0.023167292	0.00037467704
0.18168761	0.023337207	0.00037451009
0.18181910	0.023845499	0.00038023353
0.18195058	0.023632233	0.00038012030
0.18208207	0.023501668	0.00037799353
0.18221356	0.023735678	0.00038253674
0.18234505	0.023345741	0.00038138553
0.18247654	0.023504337	0.00038344060
0.18260803	0.023584925	0.00038513427
0.18273952	0.023227138	0.00038254329
0.18287101	0.023048686	0.00038286315
0.18300249	0.023644889	0.00038920727
0.18313398	0.022936007	0.00038425423
0.18326547	0.023049183	0.00038740183
0.18339696	0.023071686	0.00038550085
0.18352845	0.022995714	0.00038627271
0.18365994	0.023427191	0.00039139584
0.18379143	0.023366118	0.00038964134
0.18392292	0.023906424	0.00039714860
0.18405440	0.022920676	0.00038829968
0.18418589	0.023242562	0.00039279748
0.18431738	0.023613975	0.00039630893
0.18444887	0.023302733	0.00039417675
0.18458036	0.024299322	0.00040286247
0.18471185	0.023431223	0.00039692814
0.18484334	0.023263029	0.00039700782
0.18497482	0.023137007	0.00039770380
0.18510631	0.023084741	0.00039419667
0.18523780	0.023638773	0.00040284842
0.18536929	0.023096266	0.00039202219
0.18550078	0.023239323	0.00038666512
0.18563227	0.023498360	0.00038877378
0.18576376	0.023349484	0.00037937927
0.18589525	0.023700843	0.00038514875
0.18602673	0.023673599	0.00038388817
0.18615822	0.024123698	0.00038415425
0.18628971	0.022712544	0.00037488849
0.18642120	0.022711569	0.00037210033
0.18655269	0.023259598	0.00037629764
0.18668418	0.023425721	0.00037402710
0.18681567	0.023951945	0.00037753330
0.18694716	0.022915721	0.00037085762
0.18707864	0.023216677	0.00036883031
0.18721013	0.023994455	0.00037430455
0.18734162	0.023100671	0.00036951420
0.18747311	0.023520094	0.00037029609
0.18760460	0.023711649	0.00037209486
0.18773609	0.023879238	0.00036950298
0.18786758	0.022754947	0.00036309127
0.18799906	0.023389374	0.00036802265
0.18813055	0.024091710	0.00036909144
0.18826204	0.023072080	0.00036382891
0.18839353	0.022950270	0.00035970440
0.18852502	0.022917223	0.00036024660
0.18865651	0.023600860	0.00036632981
0.18878800	0.022941882	0.00035732286
0.18891949	0.023176151	0.00036046805
0.18905097	0.024190083	0.00036499419
0.18918246	0.024249867	0.00036654193
0.18931395	0.023518987	0.00036096435
0.18944544	0.023083329	0.00035562364
0.18957693	0.023568520	0.00036014382
0.18970842	0.022527579	0.00035118319
0.18983991	0.023383379	0.00035946840
0.18997140	0.023104812	0.00035633143
0.19010288	0.023278864	0.00035392625
0.19023437	0.024160237	0.00036149917
0.19036586	0.023381263	0.00035558665
0.19049735	0.024256688	0.00035982015
0.19062884	0.023392145	0.00035548437
0.19076033	0.022801505	0.00035044449
0.19089182	0.023528323	0.00035501334
0.19102330	0.024086673	0.00035694667
0.19115479	0.024155519	0.00035785964
0.19128628	0.022407203	0.00034708417
0.19141777	0.023712148	0.00035466312
0.19154926	0.022967491	0.00034994589
0.19168075	0.023329950	0.00035162838
0.19181224	0.023798323	0.00035596556
0.19194373	0.023455389	0.00035399684
0.19207521	0.023803415	0.00035375067
0.19220670	0.023536330	0.00035258241
0.19233819	0.023519627	0.00035291852
0.19246968	0.022841542	0.00034917552
0.19260117	0.022934884	0.00034923266
0.19273266	0.023331059	0.00035071144
0.19286415	0.023844897	0.00035360825
0.19299564	0.023326922	0.00035264743
0.19312712	0.023462800	0.00035036153
0.19325861	0.023513313	0.00035319113
0.19339010	0.023305701	0.00034877424
0.19352159	0.023458937	0.00034976234
0.19365308	0.023160044	0.00035084144
0.19378457	0.023166297	0.00034864331
0.19391606	0.022932248	0.00034769281
0.19404754	0.023118266	0.00034731409
0.19417903	0.023601275	0.00035066358
0.19431052	0.023381856	0.00034965805
0.19444201	0.023739076	0.00035200871
0.19457350	0.023261442	0.00034888468
0.19470499	0.022928351	0.00034615404
0.19483648	0.023142786	0.00034718850
0.19496797	0.022634477	0.00034595589
0.19509945	0.023398788	0.00034942299
0.19523094	0.022955408	0.00034603269
0.19536243	0.023104531	0.00034601651
0.19549392	0.023377645	0.00034815638
0.19562541	0.023416383	0.00034853496
0.19575690	0.023753187	0.00035033308
0.19588839	0.023469855	0.00034854703
0.19601988	0.022732397	0.00034288624
0.19615136	0.023059636	0.00034544008
0.19628285	0.023633670	0.00035004983
0.19641434	0.023013238	0.00034432084
0.19654583	0.023058032	0.00034590530
0.19667732	0.023938265	0.00034938881
0.19680881	0.023096077	0.00034611358
0.19694030	0.023606288	0.00034848991
0.19707178	0.023524284	0.00034688234
0.19720327	0.023503145	0.00034614010
0.19733476	0.023433908	0.00034479855
0.19746625	0.023961720	0.00034908733
0.19759774	0.023995426	0.00035013142
0.19772923	0.023239107	0.00034508691
0.19786072	0.022882994	0.00034432763
0.19799221	0.023294601	0.00034594886
0.19812369	0.023501180	0.00034628160
0.19825518	0.023366244	0.00034714056
0.19838667	0.023240684	0.00034351816
0.19851816	0.023715151	0.00034755643
0.19864965	0.023766155	0.00034739923
0.19878114	0.023823457	0.00034688189
0.19891263	0.023183777	0.00034589811
0.19904412	0.023820800	0.00034697399
0.19917560	0.023742852	0.00034787731
0.19930709	0.022818711	0.00034129312
0.19943858	0.023693961	0.00034477767
0.19957007	0.023085552	0.00034259346
0.19970156	0.023305129	0.00034323197
0.19983305	0.023267898	0.00034285291
0.19996454	0.023208234	0.00034313983
0.20009602	0.023188471	0.00034156653
0.20022751	0.023402250	0.00034515662
0.20035900	0.022976351	0.00034141926
0.20049049	0.023052750	0.00034031267
0.20062198	0.023241899	0.00034257539
0.20075347	0.023199068	0.00034197187
0.20088496	0.022797048	0.00034020260
0.20101645	0.023697070	0.00034494196
0.20114793	0.023249734	0.00034143494
0.20127942	0.023705209	0.00034550312
0.20141091	0.023166080	0.00034081310
0.20154240	0.023983636	0.00034612669
0.20167389	0.023118145	0.00034139391
0.20180538	0.023507511	0.00034209540
0.20193687	0.022943951	0.00034041688
0.20206836	0.023318277	0.00034196569
0.20219984	0.023779668	0.00034615135
0.20233133	0.023097840	0.00034118327
0.20246282	0.023690727	0.00034206754
0.20259431	0.022980438	0.00033961058
0.20272580	0.023372660	0.00034099518
0.20285729	0.024161864	0.00034538825
0.20298878	0.023221367	0.00034118413
0.20312027	0.023658575	0.00034031112
0.20325175	0.023653300	0.00034277777
0.20338324	0.023047560	0.00033860440
0.20351473	0.023008413	0.00033912254
0.20364622	0.022906618	0.00033842646
0.20377771	0.023604872	0.00034019385
0.20390920	0.023259394	0.00034017109
0.20404069	0.023588135	0.00034161674
0.20417217	0.023721166	0.00034259729
0.20430366	0.023492240	0.00034081818
0.20443515	0.023543222	0.00033861208
0.20456664	0.023013394	0.00033815585
0.20469813	0.023464040	0.00034004009
0.20482962	0.022991790	0.00033766082
0.20496111	0.023552774	0.00034116659
0.20509260	0.022921521	0.00033594914
0.20522408	0.023600822	0.00034047221
0.20535557	0.023283822	0.00033958823
0.20548706	0.023291054	0.00033885012
0.20561855	0.023373471	0.00033935038
0.20575004	0.023305905	0.00033609342
0.20588153	0.023446251	0.00033858281
0.20601302	0.023490954	0.00033935118
0.20614451	0.023294527	0.00033726245
0.20627599	0.023794002	0.00034197664
0.20640748	0.023762930	0.00033986487
0.20653897	0.023156529	0.00033681464
0.20667046	0.023529201	0.00033969780
0.20680195	0.023581545	0.00033791468
0.20693344	0.023691654	0.00033942951
0.20706493	0.023138069	0.00033564567
0.20719641	0.023653191	0.00033999874
0.20732790	0.023301680	0.00033881906
0.20745939	0.023161586	0.00033505542
0.20759088	0.023500767	0.00033838930
0.20772237	0.023507371	0.00033848153
0.20785386	0.023356844	0.00033652958
0.20798535	0.023832210	0.00034184051
0.20811684	0.023625308	0.00033830335
0.20824832	0.023180495	0.00033550599
0.20837981	0.023453823	0.00033789320
0.20851130	0.023430679	0.00033836485
0.20864279	0.023377450	0.00033806361
0.20877428	0.022955537	0.00033375738
0.20890577	0.023162067	0.00033541789
0.20903726	0.023491188	0.00033713112
0.20916875	0.023605407	0.00033771917
0.20930023	0.022838424	0.00033448665
0.20943172	0.023059611	0.00033369467
0.20956321	0.023422349	0.00033622631
0.20969470	0.022857365	0.00033402195
0.20982619	0.022997517	0.00033433613
0.20995768	0.023145652	0.00033580216
0.21008917	0.022876877	0.00033273950
0.21022065	0.022489079	0.00033154148
0.21035214	0.023587921	0.00033849406
0.21048363	0.023694371	0.00033597428
0.21061512	0.023104114	0.00033561514
0.21074661	0.022989353	0.00033259278
0.21087810	0.023497242	0.00033525299
0.21100959	0.023707711	0.00033934877
0.21114108	0.023016755	0.00033205525
0.21127256	0.023420548	0.00033669446
0.21140405	0.023521310	0.00033517124
0.21153554	0.023170846	0.00033431283
0.21166703	0.023821535	0.00033728883
0.21179852	0.023674590	0.00033644382
0.21193001	0.022767224	0.00033160474
0.21206150	0.023213009	0.00033273792
0.21219299	0.023230445	0.00033344606
0.21232447	0.023284604	0.00033487057
0.21245596	0.023143373	0.00033178032
0.21258745	0.023122346	0.00033374056
0.21271894	0.022866545	0.00033151894
0.21285043	0.023055026	0.00033204053
0.21298192	0.022943772	0.00033258112
0.21311341	0.023269012	0.00033223124
0.21324489	0.023341090	0.00033405328
0.21337638	0.023435094	0.00033278285
0.21350787	0.022889411	0.00033151332
0.21363936	0.022920366	0.00033257616
0.21377085	0.023507087	0.00033258750
0.21390234	0.023006194	0.00033230181
0.21403383	0.022945378	0.00033051891
0.21416532	0.023211786	0.00033209131
0.21429680	0.023282610	0.00033409400
0.21442829	0.022982177	0.00033104243
0.21455978	0.023161744	0.00033110237
0.21469127	0.023181408	0.00033174349
0.21482276	0.023127469	0.00033035294
0.21495425	0.023604947	0.00033370250
0.21508574	0.023367460	0.00033242199
0.21521723	0.023522757	0.00033262526
0.21534871	0.023390569	0.00033315791
0.21548020	0.023333924	0.00032981744
0.21561169	0.023296714	0.00033165886
0.21574318	0.023223954	0.00033256788
0.21587467	0.022413603	0.00032644789
0.21600616	0.023525834	0.00033297165
0.21613765	0.023223351	0.00032983765
0.21626913	0.023543301	0.00033232065
0.21640062	0.022891551	0.00032885048
0.21653211	0.023209108	0.00033020736
0.21666360	0.023659043	0.00033260780
0.21679509	0.023126956	0.00032825594
0.21692658	0.023244234	0.00033204464
0.21705807	0.023025800	0.00033013787
0.21718956	0.023175898	0.00032979800
0.21732104	0.023279405	0.00033086414
0.21745253	0.023635440	0.00033177376
0.21758402	0.023377813	0.00033182969
0.21771551	0.022750244	0.00032692818
0.21784700	0.023363632	0.00032989171
0.21797849	0.023243136	0.00033020788
0.21810998	0.023523336	0.00033022350
0.21824147	0.022932628	0.00032823082
0.21837295	0.022811023	0.00032743968
0.21850444	0.023621845	0.00032962422
0.21863593	0.023056509	0.00032902593
0.21876742	0.023771029	0.00033055593
0.21889891	0.023299747	0.00033005087
0.21903040	0.023280280	0.00032993610
0.21916189	0.022957874	0.00032595448
0.21929337	0.022914407	0.00032710514
0.21942486	0.023365847	0.00032841271
0.21955635	0.023183144	0.00032895951
0.21968784	0.023211069	0.00032911305
0.21981933	0.023144842	0.00032596148
0.21995082	0.023441286	0.00032926512
0.22008231	0.023282303	0.00032702745
0.22021380	0.023007228	0.00032739686
0.22034528	0.022715462	0.00032576956
0.22047677	0.023203527	0.00032568126
0.22060826	0.023690148	0.00033067808
0.22073975	0.023332465	0.00032809513
0.22087124	0.022656983	0.00032395732
0.22100273	0.022954906	0.00032649592
0.22113422	0.022916213	0.00032423914
0.22126571	0.023090949	0.00032681123
0.22139719	0.023542287	0.00032950220
0.22152868	0.023290867	0.00032783709
0.22166017	0.023583986	0.00032966576
0.22179166	0.023102186	0.00032452832
0.22192315	0.023242434	0.00032816050
0.22205464	0.023034332	0.00032537216
0.22218613	0.023443630	0.00032789978
0.22231761	0.023151344	0.00032546835
0.22244910	0.022892989	0.00032421063
0.22258059	0.022938323	0.00032526318
0.22271208	0.022987996	0.00032598079
0.22284357	0.023324507	0.00032771833
0.22297506	0.023157430	0.00032603708
0.22310655	0.023104034	0.00032345139
0.22323804	0.023379130	0.00032752134
0.22336952	0.023229541	0.00032790277
0.22350101	0.022922650	0.00032282558
0.22363250	0.023182843	0.00032569549
0.22376399	0.023319723	0.00032569235
0.22389548	0.023468163	0.00032818391
0.22402697	0.023516854	0.00032774623
0.22415846	0.023186460	0.00032547481
0.22428995	0.023251920	0.00032606497
0.22442143	0.023163962	0.00032400041
0.22455292	0.023089557	0.00032423554
0.22468441	0.022638583	0.00032270883
0.22481590	0.023042782	0.00032409969
0.22494739	0.023006185	0.00032232999
0.22507888	0.022728489	0.00032213525
0.22521037	0.023278823	0.00032511635
0.22534186	0.022969127	0.00032468177
0.22547334	0.023099429	0.00032384856
0.22560483	0.022754060	0.00032046459
0.22573632	0.023416509	0.00032613059
0.22586781	0.023134578	0.00032384602
0.22599930	0.023243814	0.00032449282
0.22613079	0.022904308	0.00032104329
0.22626228	0.023241684	0.00032485429
0.22639376	0.023376328	0.00032465896
0.22652525	0.023403359	0.00032447656
0.22665674	0.022693809	0.00032202916
0.22678823	0.023206511	0.00032188088
0.22691972	0.023941610	0.00032731754
0.22705121	0.023216215	0.00032340001
0.22718270	0.023038530	0.00032258813
0.22731419	0.023180073	0.00032446596
0.22744567	0.023339650	0.00032334791
0.22757716	0.022863722	0.00031962116
0.22770865	0.023432768	0.00032390121
0.22784014	0.023591269	0.00032388933
0.22797163	0.023468770	0.00032514057
0.22810312	0.022542368	0.00031756351
0.22823461	0.023303758	0.00032285938
0.22836610	0.022998271	0.00032285273
0.22849758	0.022477088	0.00031797262
0.22862907	0.023349595	0.00032371955
0.22876056	0.023088742	0.00032061148
0.22889205	0.023174848	0.00032142852
0.22902354	0.022671238	0.00031992998
0.22915503	0.022196442	0.00031614752
0.22928652	0.022720516	0.00032002480
0.22941800	0.023278533	0.00032214082
0.22954949	0.023679475	0.00032589920
0.22968098	0.024308184	0.00032811989
0.22981247	0.022893923	0.00031935833
0.22994396	0.023151526	0.00032147852
0.23007545	0.023438993	0.00032585843
0.23020694	0.023079842	0.00032698144
0.23033843	0.023087298	0.00033151383
0.23046991	0.023076110	0.00033248019
0.23060140	0.023690332	0.00033695085
0.23073289	0.023512792	0.00033686380
0.23086438	0.023125526	0.00033619711
0.23099587	0.023267182	0.00033968858
0.23112736	0.023734304	0.00034114864
0.23125885	0.023081625	0.00034069881
0.23139034	0.022821419	0.00033880743
0.23152182	0.022865605	0.00034006452
0.23165331	0.023814991	0.00034930238
0.23178480	0.022819203	0.00034292216
0.23191629	0.023214482	0.00034655792
0.23204778	0.023290103	0.00034715031
0.23217927	0.023314397	0.00034567817
0.23231076	0.023227032	0.00035072686
0.23244224	0.023074422	0.00034739231
0.23257373	0.022977220	0.00034756408
0.23270522	0.023537880	0.00035188999
0.23283671	0.023558704	0.00034931932
0.23296820	0.023077875	0.00034911417
0.23309969	0.023647830	0.00035182446
0.23323118	0.022829369	0.00034725061
0.23336267	0.022994632	0.00034883190
0.23349415	0.023200280	0.00034833607
0.23362564	0.023403064	0.00035222312
0.23375713	0.023023904	0.00034971118
0.23388862	0.023447118	0.00035072919
0.23402011	0.023627468	0.00035329976
0.23415160	0.023517352	0.00035086666
0.23428309	0.022915974	0.00035038437
0.23441458	0.022745290	0.00034771406
0.23454606	0.022927937	0.00035049512
0.23467755	0.023777467	0.00035485968
0.23480904	0.023133356	0.00035192387
0.23494053	0.023590762	0.00035500363
0.23507202	0.023622209	0.00035486801
0.23520351	0.023086253	0.00035189609
0.23533500	0.022846905	0.00035063309
0.23546648	0.022972204	0.00035091742
0.23559797	0.023005575	0.00035201287
0.23572946	0.023400542	0.00035552128
0.23586095	0.023322856	0.00035507119
0.23599244	0.022802713	0.00035226479
0.23612393	0.023033525	0.00035224773
0.23625542	0.023314936	0.00035630155
0.23638691	0.023598144	0.00035704456
0.23651839	0.023781166	0.00035662668
0.23664988	0.022735455	0.00035248896
0.23678137	0.023726502	0.00035857792
0.23691286	0.022698256	0.00035301518
0.23704435	0.022666682	0.00035253095
0.23717584	0.023210975	0.00035479036
0.23730733	0.023616828	0.00035865752
0.23743882	0.023662065	0.00035901001
0.23757030	0.023033066	0.00035559069
0.23770179	0.022837558	0.00035613703
0.23783328	0.022626954	0.00035235798
0.23796477	0.022773431	0.00035471903
0.23809626	0.023210846	0.00035545659
0.23822775	0.023487813	0.00035883842
0.23835924	0.023155267	0.00035984124
0.23849072	0.023040426	0.00035476355
0.23862221	0.023127647	0.00035632549
0.23875370	0.023141495	0.00035556335
0.23888519	0.023295896	0.00035788720
0.23901668	0.023041792	0.00035903950
0.23914817	0.022903646	0.00035336207
0.23927966	0.023476593	0.00036029561
0.23941115	0.022737964	0.00035492123
0.23954263	0.023094006	0.00035815912
0.23967412	0.023445236	0.00036112520
0.23980561	0.023023807	0.00035717362
0.23993710	0.023346043	0.00036079150
0.24006859	0.023230091	0.00035942889
0.24020008	0.023054605	0.00035961294
0.24033157	0.023777360	0.00036272127
0.24046306	0.023500802	0.00035987320
0.24059454	0.022953151	0.00035871382
0.24072603	0.022816739	0.00035886025
0.24085752	0.022526296	0.00035631891
0.24098901	0.022663629	0.00035965905
0.24112050	0.023043551	0.00035797484
0.24125199	0.023272821	0.00036032073
0.24138348	0.022970290	0.00036068404
0.24151496	0.023364080	0.00035997430
0.24164645	0.022933946	0.00036022335
0.24177794	0.022899885	0.00035755084
0.24190943	0.023713852	0.00036482160
0.24204092	0.022790975	0.00036033318
0.24217241	0.022790388	0.00035842055
0.24230390	0.023216621	0.00036290284
0.24243539	0.022218720	0.00035306835
0.24256687	0.023117873	0.00036124102
0.24269836	0.023525889	0.00036401684
0.24282985	0.023095865	0.00036097639
0.24296134	0.023124568	0.00036166814
0.24309283	0.023265100	0.00036258307
0.24322432	0.023193933	0.00036161229
0.24335581	0.022952359	0.00036266812
0.24348730	0.022871296	0.00036026841
0.24361878	0.022861366	0.00036177641
0.24375027	0.023151413	0.00036147564
0.24388176	0.023053091	0.00036094302
0.24401325	0.023427163	0.00036549648
0.24414474	0.022824147	0.00036054630
0.24427623	0.022961199	0.00036203892
0.24440772	0.023220706	0.00036250301
0.24453920	0.022869579	0.00036179892
0.24467069	0.023131787	0.00036388763
0.24480218	0.023721289	0.00036510572
0.24493367	0.023380758	0.00036379297
0.24506516	0.022908280	0.00036160325
0.24519665	0.023469718	0.00036581516
0.24532814	0.023323915	0.00036565098
0.24545963	0.023402616	0.00036514178
0.24559111	0.023183326	0.00036422166
0.24572260	0.023726508	0.00036611645
0.24585409	0.023027833	0.00036247418
0.24598558	0.023274801	0.00036549965
0.24611707	0.023846293	0.00036834580
0.24624856	0.022946435	0.00036244451
0.24638005	0.023108413	0.00036556315
0.24651154	0.023454501	0.00036642303
0.24664302	0.023218498	0.00036723460
0.24677451	0.023086978	0.00036321151
0.24690600	0.023049294	0.00036415748
0.24703749	0.023678714	0.00037022932
0.24716898	0.022832483	0.00036206005
0.24730047	0.023006900	0.00036521467
0.24743196	0.023337159	0.00036448803
0.24756345	0.023089773	0.00036407840
0.24769493	0.023128632	0.00036606917
0.24782642	0.023754342	0.00036820326
0.24795791	0.023557917	0.00036851202
0.24808940	0.023316182	0.00036694601
0.24822089	0.023042404	0.00036467185
0.24835238	0.023419480	0.00036862572
0.24848387	0.023004407	0.00036411930
0.24861535	0.023085383	0.00036664177
0.24874684	0.023174458	0.00036659765
0.24887833	0.022801105	0.00036311161
0.24900982	0.023375652	0.00036947167
0.24914131	0.023425335	0.00036836875
0.24927280	0.023715729	0.00037033078
0.24940429	0.023018433	0.00036481808
0.24953578	0.023017412	0.00036562963
0.24966726	0.023187306	0.00036793618
0.24979875	0.022642938	0.00036352594
0.24993024	0.022494385	0.00036513708
0.25006173	0.022979401	0.00036506449
0.25019322	0.022835880	0.00036442767
0.25032471	0.023367509	0.00037071873
0.25045620	0.023017777	0.00036482114
0.25058769	0.023405891	0.00036917314
0.25071917	0.023077633	0.00036603727
0.25085066	0.023529010	0.00036902914
0.25098215	0.023227901	0.00036982566
0.25111364	0.023384343	0.00036764694
0.25124513	0.022399398	0.00036436425
0.25137662	0.022914610	0.00036653092
0.25150811	0.023021299	0.00036743672
0.25163959	0.022789260	0.00036726135
0.25177108	0.022849137	0.00036432842
0.25190257	0.022692768	0.00036537496
0.25203406	0.023128194	0.00036907928
0.25216555	0.023120083	0.00036840855
0.25229704	0.023539467	0.00037210710
0.25242853	0.023399432	0.00036836248
0.25256002	0.023198212	0.00037020726
0.25269150	0.023549159	0.00036984040
0.25282299	0.022745451	0.00036485313
0.25295448	0.023737259	0.00037496151
0.25308597	0.023043321	0.00036555223
0.25321746	0.023252147	0.00037055728
0.25334895	0.023146395	0.00036910490
0.25348044	0.023090790	0.00036777472
0.25361193	0.023212880	0.00037044846
0.25374341	0.023175123	0.00036755874
0.25387490	0.023557203	0.00037148858
0.25400639	0.023161861	0.00037673010
0.25413788	0.022410549	0.00037455214
0.25426937	0.023091139	0.00038314026
0.25440086	0.022725104	0.00038519739
0.25453235	0.023496606	0.00039157644
0.25466383	0.022812811	0.00039081951
0.25479532	0.022996477	0.00039178211
0.25492681	0.023875893	0.00040103907
0.25505830	0.023380327	0.00039984906
0.25518979	0.023114732	0.00040116772
0.25532128	0.023404550	0.00040422609
0.25545277	0.023491562	0.00040672275
0.25558426	0.024257937	0.00041365656
0.25571574	0.022992554	0.00040550083
0.25584723	0.022739107	0.00040595067
0.25597872	0.023956872	0.00041639077
0.25611021	0.023182453	0.00041241846
0.25624170	0.022552453	0.00040982164
0.25637319	0.023261010	0.00041827373
0.25650468	0.023051153	0.00041600290
0.25663617	0.023544945	0.00042174295
0.25676765	0.022829665	0.00041985210
0.25689914	0.022484856	0.00041927914
0.25703063	0.022992843	0.00042339251
0.25716212	0.023054614	0.00042268087
0.25729361	0.023505997	0.00042944308
0.25742510	0.022993793	0.00042800230
0.25755659	0.022562353	0.00042761400
0.25768807	0.023257193	0.00043302888
0.25781956	0.023272089	0.00043442656
0.25795105	0.022698740	0.00043144313
0.25808254	0.022954919	0.00043761761
0.25821403	0.023445022	0.00043790972
0.25834552	0.023532614	0.00044075839
0.25847701	0.022996727	0.00043787829
0.25860850	0.022959627	0.00043720685
0.25873998	0.023233783	0.00044259563
0.25887147	0.023758415	0.00044731214
0.25900296	0.023483524	0.00044629615
0.25913445	0.023154166	0.00044060702
0.25926594	0.022936927	0.00044133009
0.25939743	0.022323787	0.00043952641
0.25952892	0.022725247	0.00044098778
0.25966041	0.023653309	0.00045302599
0.25979189	0.023445952	0.00044800370
0.25992338	0.023275663	0.00044957385
0.26005487	0.023081510	0.00045010250
0.26018636	0.023131302	0.00044881776
0.26031785	0.022641761	0.00044441959
0.26044934	0.023132680	0.00044934878
0.26058083	0.023715936	0.00045467550
0.26071231	0.023873840	0.00045880579
0.26084380	0.023984193	0.00045898175
0.26097529	0.022616067	0.00045078806
0.26110678	0.022785234	0.00045192430
0.26123827	0.023099650	0.00045493034
0.26136976	0.022397225	0.00044947137
0.26150125	0.022738829	0.00045415750
0.26163274	0.022583503	0.00045205074
0.26176422	0.022733517	0.00045323033
0.26189571	0.022744280	0.00045747208
0.26202720	0.022775051	0.00045381776
0.26215869	0.023025413	0.00045860139
0.26229018	0.022397451	0.00045516571
0.26242167	0.023352613	0.00046261916
0.26255316	0.023038935	0.00045968308
0.26268465	0.022893035	0.00046295485
0.26281613	0.023326336	0.00046374462
0.26294762	0.023479408	0.00046685190
0.26307911	0.022570310	0.00045892704
0.26321060	0.023290439	0.00046725916
0.26334209	0.023333274	0.00047069740
0.26347358	0.022636563	0.00046244854
0.26360507	0.022306933	0.00046122001
0.26373655	0.023656786	0.00047118439
0.26386804	0.023988353	0.00047841132
0.26399953	0.024066686	0.00047989314
0.26413102	0.023366900	0.00047029915
0.26426251	0.022689964	0.00046795109
0.26439400	0.023120285	0.00047099063
0.26452549	0.022679800	0.00047035989
0.26465698	0.023374579	0.00047803913
0.26478846	0.023011521	0.00047147702
0.26491995	0.023710517	0.00048269105
0.26505144	0.023188977	0.00047431135
0.26518293	0.023669105	0.00047955325
0.26531442	0.024127424	0.00048895184
0.26544591	0.023670050	0.00048039926
[truncated: 567 more rows]
