# Supplementary material for: Invariant surface glycoprotein 65 of Trypanosoma brucei is a complement C3 receptor
Source: Nat Commun. 2022 Aug 29;13:5085. doi: 10.1038/s41467-022-32728-9 (PMC9424271; doi:10.1038/s41467-022-32728-9)
Supplement: Supplementary file 4 — supplementary data 2 [file 41467_2022_32728_MOESM4_ESM.zip › b21-414646_00033.dat]

0.0026000000	39.437121	0.13660709
0.0027314887	28.976646	0.10756020
0.0028629774	22.259598	0.090141997
0.0029944661	17.307179	0.076282318
0.0031259548	12.282851	0.059053532
0.0032574435	10.882366	0.057535987
0.0033889322	8.7509504	0.048773199
0.0035204209	11.535351	0.048755334
0.0036519096	12.271638	0.046664604
0.0037833983	9.9092051	0.039534794
0.0039148870	8.1846167	0.034669066
0.0040463757	6.6811908	0.030134612
0.0041778644	5.5216317	0.025677009
0.0043093531	4.5968220	0.023002231
0.0044408418	3.8126621	0.020147732
0.0045723305	3.1075167	0.018189416
0.0047038192	2.8536024	0.016682600
0.0048353079	2.4850374	0.015113384
0.0049667966	2.1882163	0.014131354
0.0050982853	1.8768067	0.012397958
0.0052297740	1.7334592	0.012070846
0.0053612627	1.5109748	0.010882721
0.0054927514	1.3937319	0.010174852
0.0056242401	1.2473518	0.0095978541
0.0057557288	1.1602007	0.0090000253
0.0058872175	1.0844913	0.0085849318
0.0060187062	1.0155478	0.0082855629
0.0061501949	0.90110213	0.0074757739
0.0062816836	0.87657180	0.0075398621
0.0064131723	0.82011469	0.0071492938
0.0065446610	0.78474424	0.0068932755
0.0066761496	0.75224304	0.0067172590
0.0068076383	0.72813542	0.0064588689
0.0069391270	0.68879726	0.0063829532
0.0070706157	0.66476956	0.0061714324
0.0072021044	0.63797537	0.0059791217
0.0073335931	0.61265228	0.0058337254
0.0074650818	0.57671471	0.0054952631
0.0075965705	0.55406645	0.0054309801
0.0077280592	0.54631974	0.0053705490
0.0078595479	0.50999660	0.0050648865
0.0079910366	0.48763817	0.0049821286
0.0081225253	0.46811300	0.0047417374
0.0082540140	0.46091930	0.0047319218
0.0083855027	0.44359797	0.0046599099
0.0085169914	0.42105514	0.0044472143
0.0086484801	0.40412082	0.0043251792
0.0087799688	0.38221774	0.0041321441
0.0089114575	0.36487033	0.0040586268
0.0090429462	0.35956247	0.0040008228
0.0091744349	0.34023549	0.0038583488
0.0093059236	0.32594606	0.0037319894
0.0094374123	0.31945053	0.0036701485
0.0095689010	0.29773353	0.0034861403
0.0097003897	0.29041278	0.0034708487
0.0098318784	0.27680722	0.0033401216
0.0099633671	0.26629203	0.0032404834
0.010094856	0.26305152	0.0032108118
0.010226345	0.24514138	0.0030262062
0.010357833	0.24361537	0.0030946671
0.010489322	0.22364157	0.0028778623
0.010620811	0.21026214	0.0027704469
0.010752299	0.20094696	0.0026968495
0.010883788	0.19442268	0.0025980824
0.011015277	0.18865809	0.0026059636
0.011146765	0.16987814	0.0023964560
0.011278254	0.16927828	0.0023825474
0.011409743	0.16487736	0.0023273002
0.011541231	0.15812730	0.0022445780
0.011672720	0.15203543	0.0022064264
0.011804209	0.14172567	0.0020499089
0.011935698	0.13478615	0.0019949169
0.012067186	0.12863869	0.0019371012
0.012198675	0.11938254	0.0018057198
0.012330164	0.11775639	0.0017970222
0.012461652	0.11185345	0.0017310959
0.012593141	0.10571866	0.0016460366
0.012724630	0.10359355	0.0016294249
0.012856118	0.10031370	0.0015526871
0.012987607	0.094176588	0.0015233364
0.013119096	0.092323375	0.0014736398
0.013250585	0.089434610	0.0014343075
0.013382073	0.088948564	0.0014357740
0.013513562	0.084974108	0.0013819164
0.013645051	0.085956377	0.0013990044
0.013776539	0.082394149	0.0013630469
0.013908028	0.081590663	0.0013332544
0.014039517	0.075131151	0.0012726750
0.014171005	0.075915491	0.0012702063
0.014302494	0.073187396	0.0012503753
0.014433983	0.072584384	0.0012459074
0.014565472	0.070966289	0.0012062875
0.014696960	0.069711957	0.0012019269
0.014828449	0.067492245	0.0011657318
0.014959938	0.067937969	0.0011757149
0.015091426	0.067875876	0.0011778204
0.015222915	0.063629950	0.0011132238
0.015354404	0.063881996	0.0011207233
0.015485892	0.062462405	0.0010981775
0.015617381	0.062453836	0.0011005908
0.015748870	0.061299764	0.0010913011
0.015880359	0.060426425	0.0010650282
0.016011847	0.061337984	0.0010741070
0.016143336	0.053415293	0.00099340889
0.016274825	0.052377759	0.00098682011
0.016406313	0.051685578	0.00097154571
0.016537802	0.051748053	0.00096572996
0.016669291	0.051478317	0.00096003700
0.016800779	0.054745987	0.00098770303
0.016932268	0.058848443	0.0010176342
0.017063757	0.059153973	0.0010190881
0.017195246	0.058614205	0.0010054851
0.017326734	0.057074885	0.00099274874
0.017458223	0.055477047	0.00097233800
0.017589712	0.056641066	0.00097754939
0.017721200	0.056439095	0.00098079739
0.017852689	0.053154490	0.00093076798
0.017984178	0.056064266	0.00096673364
0.018115666	0.054532392	0.00094794903
0.018247155	0.053841279	0.00093578533
0.018378644	0.052706876	0.00092947390
0.018510133	0.051327160	0.00090504602
0.018641621	0.051294376	0.00090153698
0.018773110	0.049327396	0.00088288633
0.018904599	0.050482570	0.00089248220
0.019036087	0.047834554	0.00086424584
0.019167576	0.048893062	0.00086680847
0.019299065	0.047701782	0.00085120408
0.019430553	0.047039917	0.00085291529
0.019562042	0.046335181	0.00083579938
0.019693531	0.047740502	0.00084787137
0.019825019	0.043882481	0.00080692014
0.019956508	0.044435495	0.00080679012
0.020087997	0.045135716	0.00082026990
0.020219486	0.045646732	0.00081634779
0.020350974	0.044142221	0.00080825028
0.020482463	0.043915633	0.00079198684
0.020613952	0.043596945	0.00078851337
0.020745440	0.043445734	0.00079230465
0.020876929	0.042749961	0.00077638335
0.021008418	0.041520109	0.00076732337
0.021139906	0.042675692	0.00077352231
0.021271395	0.042507195	0.00076325726
0.021402884	0.041073163	0.00075545649
0.021534373	0.040283711	0.00074284369
0.021665861	0.039498335	0.00073524126
0.021797350	0.038662930	0.00072485610
0.021928839	0.038589207	0.00071495984
0.022060327	0.039034900	0.00073053423
0.022191816	0.038978750	0.00072036322
0.022323305	0.037273527	0.00070401205
0.022454793	0.037427074	0.00070166752
0.022586282	0.036107005	0.00068605234
0.022717771	0.036055890	0.00069063327
0.022849260	0.034924185	0.00067238088
0.022980748	0.035814920	0.00068228062
0.023112237	0.036125454	0.00067898947
0.023243726	0.036397119	0.00067541556
0.023375214	0.036743470	0.00068497767
0.023506703	0.038219050	0.00069179593
0.023638192	0.039138112	0.00070059862
0.023769680	0.037425747	0.00068413054
0.023901169	0.037037495	0.00067604768
0.024032658	0.036182024	0.00067173884
0.024164147	0.037003000	0.00067281723
0.024295635	0.035859453	0.00065944359
0.024427124	0.034911592	0.00065146367
0.024558613	0.035939155	0.00065285016
0.024690101	0.037034208	0.00067201184
0.024821590	0.036678861	0.00066123163
0.024953079	0.036493005	0.00065583438
0.025084567	0.036992098	0.00066000398
0.025216056	0.036415505	0.00065077090
0.025347545	0.036325114	0.00065425625
0.025479034	0.036454490	0.00064933988
0.025610522	0.036120769	0.00064200366
0.025742011	0.035874872	0.00064120650
0.025873500	0.035290357	0.00063279292
0.026004988	0.035776691	0.00064025913
0.026136477	0.034766023	0.00062812507
0.026267966	0.035824370	0.00063112221
0.026399454	0.033906716	0.00061884225
0.026530943	0.035589670	0.00062721971
0.026662432	0.034728948	0.00062324505
0.026793920	0.033305084	0.00060631176
0.026925409	0.034307970	0.00061245845
0.027056898	0.034800461	0.00062044345
0.027188387	0.035720259	0.00061860276
0.027319875	0.033546611	0.00060578660
0.027451364	0.034286910	0.00060718299
0.027582853	0.035246948	0.00061187017
0.027714341	0.034374736	0.00060620804
0.027845830	0.033297000	0.00059498377
0.027977319	0.033847251	0.00060031167
0.028108807	0.033454900	0.00059142548
0.028240296	0.034168925	0.00059740921
0.028371785	0.033875798	0.00059436430
0.028503274	0.033538715	0.00059049587
0.028634762	0.033664842	0.00058717926
0.028766251	0.033767602	0.00058971388
0.028897740	0.033236921	0.00057956817
0.029029228	0.034354598	0.00059111443
0.029160717	0.034291634	0.00059028354
0.029292206	0.033609478	0.00058094939
0.029423694	0.034058014	0.00058739359
0.029555183	0.032816295	0.00056744878
0.029686672	0.032731171	0.00057298772
0.029818161	0.032410100	0.00056962052
0.029949649	0.032283959	0.00056401472
0.030081138	0.032862535	0.00056844823
0.030212627	0.032410098	0.00055944294
0.030344115	0.032651569	0.00056377929
0.030475604	0.032869179	0.00056500276
0.030607093	0.032421712	0.00055915572
0.030738581	0.033286696	0.00056726674
0.030870070	0.033099965	0.00055881801
0.031001559	0.032229479	0.00055198396
0.031133048	0.033021919	0.00055964424
0.031264536	0.031896379	0.00054818265
0.031396025	0.030993873	0.00054385942
0.031527514	0.032185802	0.00054881345
0.031659002	0.031672669	0.00054273917
0.031790491	0.031769927	0.00054525355
0.031921980	0.031208332	0.00053657867
0.032053468	0.032013649	0.00054429488
0.032184957	0.031823332	0.00053738232
0.032316446	0.033037912	0.00054567136
0.032447935	0.030992514	0.00053443126
0.032579423	0.030868450	0.00052870424
0.032710912	0.030872805	0.00052950414
0.032842401	0.031556980	0.00053254977
0.032973889	0.032083709	0.00053383114
0.033105378	0.031694737	0.00053406670
0.033236867	0.031478904	0.00052783419
0.033368355	0.031127931	0.00053339247
0.033499844	0.030831715	0.00053184286
0.033631333	0.030761232	0.00053125874
0.033762822	0.031408874	0.00054140197
0.033894310	0.031174318	0.00053820268
0.034025799	0.030576279	0.00053315771
0.034157288	0.030030885	0.00052853915
0.034288776	0.030587189	0.00053293820
0.034420265	0.030477651	0.00053836314
0.034551754	0.030848055	0.00053602776
0.034683242	0.030184909	0.00053322743
0.034814731	0.029944014	0.00052825480
0.034946220	0.030161261	0.00053153368
0.035077708	0.030198129	0.00053733012
0.035209197	0.029706156	0.00053246399
0.035340686	0.029503716	0.00052619698
0.035472175	0.029534756	0.00053720661
0.035603663	0.028261948	0.00052793132
0.035735152	0.029515607	0.00054539217
0.035866641	0.029860965	0.00054775947
0.035998129	0.028788624	0.00053817561
0.036129618	0.028951844	0.00054135102
0.036261107	0.028546530	0.00053450430
0.036392595	0.028814885	0.00054517326
0.036524084	0.029108902	0.00054706447
0.036655573	0.029596726	0.00054722393
0.036787062	0.028775180	0.00054402599
0.036918550	0.029909993	0.00055065485
0.037050039	0.028327929	0.00054406184
0.037181528	0.028936796	0.00054516847
0.037313016	0.028215673	0.00054043445
0.037444505	0.028915122	0.00054721760
0.037575994	0.029269319	0.00054982950
0.037707482	0.028932114	0.00055252885
0.037838971	0.029049522	0.00055478806
0.037970460	0.029117427	0.00055054924
0.038101949	0.027947651	0.00054504435
0.038233437	0.028978217	0.00054720280
0.038364926	0.029842106	0.00055053849
0.038496415	0.028818577	0.00053932087
0.038627903	0.029759098	0.00054273732
0.038759392	0.029627588	0.00054441423
0.038890881	0.029359827	0.00053613234
0.039022369	0.029476602	0.00053640486
0.039153858	0.030416470	0.00054300495
0.039285347	0.029266366	0.00053078743
0.039416836	0.028446331	0.00052876044
0.039548324	0.029871517	0.00053598739
0.039679813	0.030114577	0.00053236963
0.039811302	0.029357543	0.00053121726
0.039942790	0.029311400	0.00052730135
0.040074279	0.029015982	0.00052864436
0.040205768	0.029246161	0.00052823279
0.040337256	0.029158259	0.00052393289
0.040468745	0.029257648	0.00052622076
0.040600234	0.030591224	0.00053309460
0.040731723	0.029990395	0.00053138871
0.040863211	0.028545007	0.00051924111
0.040994700	0.029486153	0.00052295357
0.041126189	0.028734825	0.00052082554
0.041257677	0.029067778	0.00051798565
0.041389166	0.029133800	0.00051923681
0.041520655	0.029890295	0.00052668485
0.041652143	0.028531898	0.00051356149
0.041783632	0.028613550	0.00051467721
0.041915121	0.028360358	0.00051089025
0.042046610	0.029677779	0.00052254170
0.042178098	0.029725369	0.00052211154
0.042309587	0.029342569	0.00051799155
0.042441076	0.030042718	0.00052264618
0.042572564	0.029417841	0.00051729987
0.042704053	0.029223209	0.00051087657
0.042835542	0.029264532	0.00051659503
0.042967030	0.029239422	0.00051317055
0.043098519	0.028137483	0.00050731548
0.043230008	0.029042045	0.00051081926
0.043361496	0.029966003	0.00051467377
0.043492985	0.027912045	0.00050462826
0.043624474	0.029463370	0.00051146903
0.043755963	0.028888568	0.00051065964
0.043887451	0.028583132	0.00050436168
0.044018940	0.029495466	0.00050895540
0.044150429	0.029211098	0.00051435305
0.044281917	0.028910958	0.00050447754
0.044413406	0.029355022	0.00051095627
0.044544895	0.029309365	0.00050591693
0.044676383	0.029470886	0.00050899631
0.044807872	0.029069774	0.00050653775
0.044939361	0.029157117	0.00050743451
0.045070850	0.028905774	0.00050291854
0.045202338	0.028522914	0.00049969741
0.045333827	0.028643666	0.00049770310
0.045465316	0.028339404	0.00050070433
0.045596804	0.029008847	0.00050227091
0.045728293	0.028632278	0.00050097818
0.045859782	0.029238266	0.00050386149
0.045991270	0.029927758	0.00050388937
0.046122759	0.028971148	0.00050141148
0.046254248	0.029540427	0.00051254032
0.046385737	0.030108581	0.00051805801
0.046517225	0.028506422	0.00050794828
0.046648714	0.028860023	0.00051213390
0.046780203	0.028580947	0.00051816886
0.046911691	0.030412737	0.00052895256
0.047043180	0.029639005	0.00052455375
0.047174669	0.029277908	0.00052102335
0.047306157	0.029256559	0.00052516743
0.047437646	0.029547475	0.00052774336
0.047569135	0.030636149	0.00053915263
0.047700624	0.030705134	0.00053536666
0.047832112	0.030430035	0.00053788137
0.047963601	0.029287008	0.00052624215
0.048095090	0.029551587	0.00053407025
0.048226578	0.028662888	0.00052865057
0.048358067	0.029416283	0.00052994647
0.048489556	0.029641189	0.00053344420
0.048621044	0.029328531	0.00053233463
0.048752533	0.030144328	0.00054340336
0.048884022	0.029739090	0.00053817518
0.049015511	0.029705015	0.00053625551
0.049146999	0.029963939	0.00054087201
0.049278488	0.028899393	0.00053254677
0.049409977	0.029778980	0.00054355132
0.049541465	0.029185225	0.00053782926
0.049672954	0.029223048	0.00053720464
0.049804443	0.029568368	0.00054003034
0.049935931	0.029321258	0.00054125291
0.050067420	0.028899668	0.00053696794
0.050198909	0.028880961	0.00053960211
0.050330398	0.029617335	0.00054054719
0.050461886	0.030001222	0.00054429152
0.050593375	0.029689282	0.00054416682
0.050724864	0.029466315	0.00054316680
0.050856352	0.028691148	0.00053886567
0.050987841	0.028177367	0.00053065777
0.051119330	0.029250848	0.00054084083
0.051250818	0.028516950	0.00053764786
0.051382307	0.029745845	0.00054900565
0.051513796	0.028679168	0.00053932706
0.051645284	0.028141316	0.00053297496
0.051776773	0.028207246	0.00053555344
0.051908262	0.029344484	0.00054430961
0.052039751	0.029547331	0.00054811013
0.052171239	0.030249159	0.00055289417
0.052302728	0.027819743	0.00053714853
0.052434217	0.029529157	0.00054664730
0.052565705	0.029482781	0.00055047241
0.052697194	0.029589012	0.00054918083
0.052828683	0.029504825	0.00055022872
0.052960171	0.028742089	0.00054165608
0.053091660	0.029184945	0.00054479349
0.053223149	0.029023700	0.00054781019
0.053354638	0.028809009	0.00054580550
0.053486126	0.030052572	0.00055757086
0.053617615	0.029610867	0.00055267064
0.053749104	0.030119961	0.00055685040
0.053880592	0.029988385	0.00055607237
0.054012081	0.029467481	0.00055341058
0.054143570	0.029468309	0.00055373581
0.054275058	0.029896990	0.00055476238
0.054406547	0.029367789	0.00054878239
0.054538036	0.029931792	0.00055918396
0.054669525	0.028504664	0.00054417993
0.054801013	0.028701737	0.00055117676
0.054932502	0.029611320	0.00055498026
0.055063991	0.030140583	0.00055621718
0.055195479	0.028722037	0.00055063730
0.055326968	0.029498388	0.00055445766
0.055458457	0.029288438	0.00055633775
0.055589945	0.029444600	0.00055451528
0.055721434	0.028677650	0.00054608968
0.055852923	0.028894841	0.00055467663
0.055984412	0.029481509	0.00055685290
0.056115900	0.028175141	0.00054415607
0.056247389	0.029946127	0.00056155824
0.056378878	0.029724849	0.00055689305
0.056510366	0.029016243	0.00055440410
0.056641855	0.028865548	0.00055180822
0.056773344	0.028638307	0.00055154600
0.056904832	0.029361357	0.00055653746
0.057036321	0.028609694	0.00054600978
0.057167810	0.029323784	0.00055642448
0.057299299	0.028074610	0.00054556681
0.057430787	0.027968848	0.00054241751
0.057562276	0.027671571	0.00054463180
0.057693765	0.027887736	0.00053719875
0.057825253	0.028840959	0.00055267636
0.057956742	0.028737367	0.00054955423
0.058088231	0.028050988	0.00054275184
0.058219719	0.028428808	0.00055070391
0.058351208	0.029535073	0.00055209794
0.058482697	0.028825041	0.00054781085
0.058614186	0.029151887	0.00055048683
0.058745674	0.028774695	0.00054384379
0.058877163	0.029319654	0.00055096915
0.059008652	0.029415322	0.00054728855
0.059140140	0.028670765	0.00054509600
0.059271629	0.029463041	0.00054848784
0.059403118	0.029416282	0.00054543344
0.059534606	0.029082677	0.00054719940
0.059666095	0.029776556	0.00054575286
0.059797584	0.028864210	0.00054054712
0.059929072	0.028769822	0.00054329167
0.060060561	0.030042953	0.00054919940
0.060192050	0.028913761	0.00054271152
0.060323539	0.028371915	0.00053469031
0.060455027	0.028194831	0.00053600167
0.060586516	0.029575076	0.00054862060
0.060718005	0.029594505	0.00054427250
0.060849493	0.027861644	0.00052954469
0.060980982	0.029644805	0.00054578702
0.061112471	0.029146692	0.00053980906
0.061243959	0.029189990	0.00054628250
0.061375448	0.029049436	0.00053752421
0.061506937	0.028576695	0.00053708645
0.061638426	0.028208869	0.00053166993
0.061769914	0.028178548	0.00053162866
0.061901403	0.029079592	0.00054105808
0.062032892	0.029166330	0.00053705638
0.062164380	0.029032221	0.00053752574
0.062295869	0.029397073	0.00054134567
0.062427358	0.028864616	0.00053647631
0.062558846	0.028489174	0.00053775884
0.062690335	0.029303771	0.00053714644
0.062821824	0.028928708	0.00053649910
0.062953313	0.028480032	0.00053171202
0.063084801	0.028488143	0.00053075672
0.063216290	0.028582997	0.00053572549
0.063347779	0.029783953	0.00054168473
0.063479267	0.028568248	0.00052891501
0.063610756	0.028941392	0.00053799599
0.063742245	0.028778961	0.00053298281
0.063873733	0.029140167	0.00053903436
0.064005222	0.028877753	0.00053468811
0.064136711	0.029407537	0.00053648914
0.064268200	0.027940977	0.00052383946
0.064399688	0.029962171	0.00054061684
0.064531177	0.028674957	0.00053514124
0.064662666	0.028907609	0.00053104082
0.064794154	0.028985029	0.00053291467
0.064925643	0.028975144	0.00053541827
0.065057132	0.029414231	0.00053733352
0.065188620	0.028732029	0.00053173519
0.065320109	0.028178944	0.00052476953
0.065451598	0.028904360	0.00052920113
0.065583087	0.028507354	0.00052911528
0.065714575	0.028189927	0.00052373996
0.065846064	0.029687779	0.00053685506
0.065977553	0.028437331	0.00052562320
0.066109041	0.029781944	0.00053572017
0.066240530	0.028549891	0.00053090313
0.066372019	0.028091762	0.00052374931
0.066503507	0.028065669	0.00052265854
0.066634996	0.028507450	0.00052416147
0.066766485	0.029410425	0.00053403576
0.066897973	0.028306638	0.00052453891
0.067029462	0.028806675	0.00052852880
0.067160951	0.029140830	0.00053367453
0.067292440	0.027761317	0.00051819794
0.067423928	0.029203639	0.00052616811
0.067555417	0.028584995	0.00052716427
0.067686906	0.028480788	0.00052450555
0.067818394	0.028601728	0.00052365355
0.067949883	0.028886158	0.00052513535
0.068081372	0.028021067	0.00051833574
0.068212860	0.029035035	0.00052678615
0.068344349	0.028675614	0.00052440253
0.068475838	0.029539112	0.00052897963
0.068607327	0.028425911	0.00052145506
0.068738815	0.029018874	0.00052016912
0.068870304	0.028902615	0.00052762321
0.069001793	0.028814912	0.00052253493
0.069133281	0.028871738	0.00052266998
0.069264770	0.029146154	0.00052886053
0.069396259	0.029117299	0.00051994081
0.069527747	0.028163575	0.00051840173
0.069659236	0.028423821	0.00052109265
0.069790725	0.029090382	0.00052438469
0.069922214	0.029053488	0.00052628910
0.070053702	0.028755996	0.00051813297
0.070185191	0.028640132	0.00052278411
0.070316680	0.028498946	0.00051579025
0.070448168	0.028787680	0.00052099511
0.070579657	0.028205183	0.00051813580
0.070711146	0.027719373	0.00051041485
0.070842634	0.028313337	0.00051898641
0.070974123	0.028324064	0.00051682522
0.071105612	0.028995012	0.00051984849
0.071237101	0.028494861	0.00051783717
0.071368589	0.027548767	0.00050518096
0.071500078	0.028817019	0.00052059777
0.071631567	0.027869079	0.00051219673
0.071763055	0.028602194	0.00051700461
0.071894544	0.027855319	0.00051120032
0.072026033	0.027568360	0.00050520541
0.072157521	0.027603187	0.00051165991
0.072289010	0.027905741	0.00051103329
0.072420499	0.028579059	0.00051344493
0.072551988	0.027941627	0.00050799986
0.072683476	0.027357548	0.00050457175
0.072814965	0.028600640	0.00051436110
0.072946454	0.028084430	0.00051313720
0.073077942	0.029170749	0.00051597200
0.073209431	0.028125484	0.00051264645
0.073340920	0.027367786	0.00050348942
0.073472408	0.027778191	0.00050687457
0.073603897	0.027670863	0.00050827319
0.073735386	0.027542844	0.00050267861
0.073866875	0.028475229	0.00051268805
0.073998363	0.027254792	0.00050222312
0.074129852	0.028613403	0.00051231252
0.074261341	0.027556058	0.00050577798
0.074392829	0.026613702	0.00049303177
0.074524318	0.027115222	0.00050102683
0.074655807	0.028024641	0.00050497491
0.074787295	0.026984187	0.00049989385
0.074918784	0.027044455	0.00050031716
0.075050273	0.027335997	0.00049934101
0.075181761	0.027059424	0.00049642726
0.075313250	0.027366896	0.00050142550
0.075444739	0.026948494	0.00049763513
0.075576228	0.026656687	0.00049574014
0.075707716	0.027551621	0.00050253104
0.075839205	0.027865307	0.00050362032
0.075970694	0.027003519	0.00049757582
0.076102182	0.026928997	0.00049383633
0.076233671	0.026929057	0.00049910188
0.076365160	0.027657661	0.00049796797
0.076496648	0.026353183	0.00049100167
0.076628137	0.026899719	0.00049561530
0.076759626	0.027147663	0.00049495843
0.076891115	0.027155161	0.00049840711
0.077022603	0.027009965	0.00049329882
0.077154092	0.027087885	0.00049503327
0.077285581	0.026939358	0.00049691008
0.077417069	0.027694816	0.00049944219
0.077548558	0.025970945	0.00048603087
0.077680047	0.027784027	0.00049863069
0.077811535	0.026998648	0.00049268255
0.077943024	0.027210986	0.00049454960
0.078074513	0.026455028	0.00048748071
0.078206002	0.026338440	0.00049096265
0.078337490	0.027656799	0.00049571290
0.078468979	0.026166539	0.00048440991
0.078600468	0.026319299	0.00048942502
0.078731956	0.025431359	0.00047883043
0.078863445	0.026291712	0.00048714880
0.078994934	0.025836443	0.00048049965
0.079126422	0.026411733	0.00048661853
0.079257911	0.026430386	0.00048662932
0.079389400	0.026331104	0.00048483303
0.079520889	0.026648440	0.00048764605
0.079652377	0.026411809	0.00048603241
0.079783866	0.027049791	0.00048947994
0.079915355	0.026620310	0.00048943036
0.080046843	0.026618292	0.00048476788
0.080178332	0.027092755	0.00049137874
0.080309821	0.026402894	0.00048725267
0.080441309	0.026714775	0.00048273285
0.080572798	0.027176778	0.00049123214
0.080704287	0.026221636	0.00048531759
0.080835776	0.025700431	0.00047851963
0.080967264	0.026343867	0.00048776662
0.081098753	0.026621257	0.00048141915
0.081230242	0.026277181	0.00048208391
0.081361730	0.026332163	0.00048283513
0.081493219	0.025982475	0.00047979157
0.081624708	0.026303775	0.00048332300
0.081756196	0.026024218	0.00047720954
0.081887685	0.026450461	0.00048342222
0.082019174	0.026539618	0.00048309551
0.082150663	0.026456493	0.00048266639
0.082282151	0.026083046	0.00047926330
0.082413640	0.027317267	0.00048598632
0.082545129	0.026071419	0.00047859834
0.082676617	0.026320567	0.00048071962
0.082808106	0.027216890	0.00048696220
0.082939595	0.026699215	0.00048358417
0.083071083	0.027286488	0.00048326642
0.083202572	0.025616216	0.00047324435
0.083334061	0.026514873	0.00048481326
0.083465549	0.026078676	0.00047302093
0.083597038	0.026072241	0.00047793160
0.083728527	0.026214327	0.00047441055
0.083860016	0.025830337	0.00047570968
0.083991504	0.025936602	0.00047706054
0.084122993	0.025738127	0.00047284835
0.084254482	0.026322652	0.00047966991
0.084385970	0.026022535	0.00047495105
0.084517459	0.025884681	0.00047233743
0.084648948	0.026781071	0.00048234440
0.084780436	0.026736827	0.00047729994
0.084911925	0.026909287	0.00048097488
0.085043414	0.025446011	0.00046751804
0.085174903	0.026076631	0.00047376919
0.085306391	0.025411640	0.00047199944
0.085437880	0.026171406	0.00047197760
0.085569369	0.026344103	0.00047648222
0.085700857	0.025792000	0.00047022072
0.085832346	0.026872488	0.00047751751
0.085963835	0.026438763	0.00047841211
0.086095323	0.025976019	0.00047070437
0.086226812	0.026258400	0.00047386977
0.086358301	0.025430883	0.00046796604
0.086489790	0.025960549	0.00047074959
0.086621278	0.026146306	0.00047246087
0.086752767	0.026206998	0.00047115970
0.086884256	0.025774762	0.00046885242
0.087015744	0.026488688	0.00047421761
0.087147233	0.025303848	0.00046379763
0.087278722	0.025978835	0.00047402276
0.087410210	0.026148539	0.00047092764
0.087541699	0.025797917	0.00046683287
0.087673188	0.026255999	0.00047222819
0.087804677	0.026460362	0.00047135950
0.087936165	0.025591352	0.00046730902
0.088067654	0.026323817	0.00047274351
0.088199143	0.025716732	0.00046460164
0.088330631	0.025175592	0.00046405187
0.088462120	0.025764086	0.00046462199
0.088593609	0.025423550	0.00046590952
0.088725097	0.025905137	0.00046668365
0.088856586	0.025881989	0.00046580009
0.088988075	0.025702981	0.00046730276
0.089119564	0.026023592	0.00046792054
0.089251052	0.025607175	0.00046552475
0.089382541	0.026016613	0.00046692911
0.089514030	0.025810388	0.00046296255
0.089645518	0.025951930	0.00046710260
0.089777007	0.025364280	0.00046030680
0.089908496	0.025591443	0.00046493665
0.090039984	0.025693183	0.00046368430
0.090171473	0.025745981	0.00046147757
0.090302962	0.027058650	0.00047667011
0.090434451	0.026136449	0.00046632177
0.090565939	0.025362960	0.00046197093
0.090697428	0.025795195	0.00046466161
0.090828917	0.024768793	0.00045313451
0.090960405	0.025229567	0.00046086697
0.091091894	0.025800738	0.00046119141
0.091223383	0.025197927	0.00045960458
0.091354871	0.025764800	0.00046406752
0.091486360	0.025292702	0.00046756381
0.091617849	0.025493767	0.00047433468
0.091749337	0.025467641	0.00047721882
0.091880826	0.025287205	0.00047941390
0.092012315	0.024567006	0.00047673545
0.092143804	0.025663135	0.00048463597
0.092275292	0.024815538	0.00048312190
0.092406781	0.024890262	0.00048427977
0.092538270	0.026302953	0.00049965855
0.092669758	0.025768330	0.00049862970
0.092801247	0.025390792	0.00047991549
0.092932736	0.024627157	0.00047398052
0.093064224	0.024964039	0.00047306781
0.093195713	0.025635271	0.00047657782
0.093327202	0.025211261	0.00047291649
0.093458691	0.025253109	0.00046528017
0.093590179	0.024676353	0.00046725383
0.093721668	0.024772341	0.00046635279
0.093853157	0.024256251	0.00046027565
0.093984645	0.024912454	0.00046518031
0.094116134	0.024738464	0.00046297455
0.094247623	0.024901310	0.00046306762
0.094379111	0.025270161	0.00046683243
0.094510600	0.024476027	0.00045927831
0.094642089	0.024726115	0.00046115112
0.094773578	0.025142384	0.00045960030
0.094905066	0.024135158	0.00045538309
0.095036555	0.025043192	0.00046408965
0.095168044	0.024515838	0.00045552939
0.095299532	0.024504827	0.00045786919
0.095431021	0.024708071	0.00045687115
0.095562510	0.025022184	0.00046212604
0.095693998	0.025226427	0.00046251552
0.095825487	0.025451513	0.00045893628
0.095956976	0.025829762	0.00046656283
0.096088465	0.024356496	0.00045128386
0.096219953	0.023530367	0.00044801962
0.096351442	0.025095884	0.00045930879
0.096482931	0.024203167	0.00045287767
0.096614419	0.024201196	0.00044914027
0.096745908	0.024796196	0.00045589299
0.096877397	0.024059100	0.00044831152
0.097008885	0.024380547	0.00045215885
0.097140374	0.024122813	0.00044863682
0.097271863	0.025607372	0.00045953380
0.097403352	0.024714560	0.00045129088
0.097534840	0.023771396	0.00044672991
0.097666329	0.024449308	0.00045403234
0.097797818	0.024599450	0.00044728918
0.097929306	0.024850161	0.00045228095
0.098060795	0.023460153	0.00044090443
0.098192284	0.024451689	0.00044365458
0.098323772	0.024565121	0.00044773547
0.098455261	0.024932209	0.00044565841
0.098586750	0.025464330	0.00045052030
0.098718239	0.023720473	0.00043733907
0.098849727	0.024562136	0.00044180205
0.098981216	0.025590944	0.00045033285
0.099112705	0.024163364	0.00043837658
0.099244193	0.024875405	0.00044359650
0.099375682	0.024573020	0.00044385055
0.099507171	0.024181416	0.00043898084
0.099638659	0.023658470	0.00043740932
0.099770148	0.024360391	0.00044033274
0.099901637	0.024138849	0.00043797983
0.10003313	0.024084989	0.00044120455
0.10016461	0.023794989	0.00043708060
0.10029610	0.024353175	0.00044335702
0.10042759	0.024540792	0.00044322055
0.10055908	0.023812944	0.00043776612
0.10069057	0.025263254	0.00044895199
0.10082206	0.024378140	0.00044099450
0.10095355	0.023813961	0.00043972148
0.10108504	0.023943770	0.00043759373
0.10121652	0.023931897	0.00043554283
0.10134801	0.024820722	0.00044387055
0.10147950	0.024305016	0.00043962425
0.10161099	0.025569078	0.00044903241
0.10174248	0.024251042	0.00043970384
0.10187397	0.023461967	0.00043225601
0.10200546	0.024320608	0.00043999241
0.10213694	0.024492463	0.00043796897
0.10226843	0.023846395	0.00043549559
0.10239992	0.023613069	0.00043337567
0.10253141	0.024426727	0.00043463721
0.10266290	0.023458777	0.00043261801
0.10279439	0.024246748	0.00043620403
0.10292588	0.023306029	0.00042995770
0.10305737	0.024275811	0.00043625756
0.10318885	0.024902260	0.00043858378
0.10332034	0.024087545	0.00043600455
0.10345183	0.023977955	0.00043314544
0.10358332	0.023821494	0.00043293402
0.10371481	0.023726916	0.00043150883
0.10384630	0.023927390	0.00043435287
0.10397779	0.024301398	0.00043448826
0.10410928	0.023821583	0.00043367006
0.10424076	0.023220536	0.00042828021
0.10437225	0.024093013	0.00043375598
0.10450374	0.023700678	0.00042764153
0.10463523	0.023654822	0.00043114862
0.10476672	0.024587428	0.00043613747
0.10489821	0.023653038	0.00042993424
0.10502970	0.023334204	0.00042620203
0.10516118	0.024334885	0.00043255814
0.10529267	0.023613300	0.00043048664
0.10542416	0.023846256	0.00043076682
0.10555565	0.023589469	0.00042794526
0.10568714	0.023069234	0.00042584262
0.10581863	0.024066325	0.00043007017
0.10595012	0.024427163	0.00043156359
0.10608161	0.025216871	0.00044042190
0.10621309	0.023125967	0.00042365029
0.10634458	0.024683531	0.00043427797
0.10647607	0.024614496	0.00043553531
0.10660756	0.023870751	0.00042787761
0.10673905	0.024280173	0.00043444402
0.10687054	0.024280172	0.00043522176
0.10700203	0.023966874	0.00044034341
0.10713352	0.024363744	0.00044483268
0.10726500	0.023322139	0.00044251030
0.10739649	0.023520897	0.00044943816
0.10752798	0.023814894	0.00044913288
0.10765947	0.023751640	0.00045313873
0.10779096	0.024071795	0.00045441574
0.10792245	0.024635364	0.00046360089
0.10805394	0.023695009	0.00045698968
0.10818542	0.023442140	0.00045459390
0.10831691	0.024570834	0.00046694576
0.10844840	0.024180500	0.00046483166
0.10857989	0.024458817	0.00046977395
0.10871138	0.023782113	0.00046764693
0.10884287	0.023448222	0.00046194598
0.10897436	0.024319582	0.00047036824
0.10910585	0.024123754	0.00047332306
0.10923733	0.024418866	0.00047335822
0.10936882	0.023687096	0.00047517368
0.10950031	0.023428570	0.00046978052
0.10963180	0.024058433	0.00047589061
0.10976329	0.024153726	0.00047742255
0.10989478	0.023917984	0.00047797955
0.11002627	0.023532276	0.00047985385
0.11015776	0.023845555	0.00047624846
0.11028924	0.023945489	0.00048266382
0.11042073	0.023746509	0.00048404958
0.11055222	0.023282512	0.00047422680
0.11068371	0.024055380	0.00048505707
0.11081520	0.022871092	0.00047563386
0.11094669	0.023167432	0.00047800742
0.11107818	0.023399260	0.00048474231
0.11120966	0.024617710	0.00049345714
0.11134115	0.024270452	0.00049303716
0.11147264	0.023891157	0.00048666517
0.11160413	0.023216836	0.00048508836
0.11173562	0.023139783	0.00048840546
0.11186711	0.023185195	0.00047125902
0.11199860	0.023717378	0.00047543976
0.11213009	0.023954166	0.00047039739
0.11226157	0.023365757	0.00046302286
0.11239306	0.023690734	0.00046510045
0.11252455	0.023844399	0.00046682083
0.11265604	0.023932575	0.00046552411
0.11278753	0.024054767	0.00045838716
0.11291902	0.024208908	0.00046179253
0.11305051	0.023269870	0.00045862086
0.11318200	0.024646281	0.00046168330
0.11331348	0.024444671	0.00046165065
0.11344497	0.023704588	0.00045496976
0.11357646	0.023722149	0.00045126350
0.11370795	0.023925265	0.00045444959
0.11383944	0.024280226	0.00045555467
0.11397093	0.023537906	0.00044848407
0.11410242	0.024873783	0.00046004801
0.11423390	0.024231656	0.00044904099
0.11436539	0.024292267	0.00045580660
0.11449688	0.024251971	0.00044987166
0.11462837	0.023017212	0.00044431451
0.11475986	0.023960621	0.00044837414
0.11489135	0.023667174	0.00044161494
0.11502284	0.023678104	0.00044752637
0.11515433	0.024221223	0.00044761698
0.11528581	0.023738278	0.00044474392
0.11541730	0.024373157	0.00044667219
0.11554879	0.023790315	0.00044232555
0.11568028	0.024016657	0.00044673938
0.11581177	0.024140779	0.00044560363
0.11594326	0.023407387	0.00043924574
0.11607475	0.023897543	0.00044200027
0.11620624	0.023316731	0.00043649974
0.11633772	0.023648691	0.00044043935
0.11646921	0.023785019	0.00044109030
0.11660070	0.023934865	0.00044124958
0.11673219	0.024083129	0.00044029985
0.11686368	0.023534622	0.00043612676
0.11699517	0.023836503	0.00043828449
0.11712666	0.023304158	0.00043383962
0.11725814	0.023067003	0.00043030053
0.11738963	0.024107864	0.00043717736
0.11752112	0.024087910	0.00043614307
0.11765261	0.023469792	0.00043168715
0.11778410	0.024485540	0.00043880299
0.11791559	0.023719134	0.00043125740
0.11804708	0.023517371	0.00042822213
0.11817857	0.024519058	0.00043817949
0.11831005	0.023478721	0.00042852843
0.11844154	0.023640316	0.00043065224
0.11857303	0.023922733	0.00042874333
0.11870452	0.024397132	0.00043292973
0.11883601	0.024388070	0.00043359629
0.11896750	0.023571127	0.00042649903
0.11909899	0.024190158	0.00043085718
0.11923048	0.024075209	0.00042532008
0.11936196	0.023656241	0.00042572945
0.11949345	0.023773803	0.00042331258
0.11962494	0.023198050	0.00041935336
0.11975643	0.023717052	0.00042496133
0.11988792	0.024048437	0.00042175697
0.12001941	0.023641310	0.00042154179
0.12015090	0.024290489	0.00042539914
0.12028239	0.023388528	0.00042125966
0.12041387	0.024272657	0.00042398321
0.12054536	0.024545497	0.00042341723
0.12067685	0.023802998	0.00041977724
0.12080834	0.023414377	0.00041899299
0.12093983	0.023505699	0.00041363276
0.12107132	0.024030473	0.00042321239
0.12120281	0.024459005	0.00042318077
0.12133429	0.023649498	0.00041851580
0.12146578	0.023966889	0.00041930851
0.12159727	0.024243026	0.00041856857
0.12172876	0.023230387	0.00041376700
0.12186025	0.023445298	0.00041516672
0.12199174	0.023404840	0.00041472762
0.12212323	0.024363749	0.00042219242
0.12225472	0.023714723	0.00041565016
0.12238620	0.023629395	0.00041703821
0.12251769	0.024517270	0.00042048891
0.12264918	0.023857868	0.00041533190
0.12278067	0.022993078	0.00041191712
0.12291216	0.024178344	0.00041726914
0.12304365	0.023937910	0.00041748118
0.12317514	0.024179691	0.00041701277
0.12330663	0.024045159	0.00041521816
0.12343811	0.023686161	0.00041511483
0.12356960	0.024100009	0.00041549038
0.12370109	0.023376602	0.00041246129
0.12383258	0.022919039	0.00040717482
0.12396407	0.023514527	0.00041080717
0.12409556	0.023474995	0.00041380275
0.12422705	0.024000506	0.00041403851
0.12435853	0.023441249	0.00041208871
0.12449002	0.024159837	0.00041435201
0.12462151	0.023498021	0.00041273488
0.12475300	0.023986586	0.00041372682
0.12488449	0.023953564	0.00041378008
0.12501598	0.023984251	0.00041572251
0.12514747	0.023877299	0.00041117832
0.12527896	0.024268431	0.00041450205
0.12541044	0.023637657	0.00041311229
0.12554193	0.024180422	0.00041415854
0.12567342	0.023821844	0.00041138336
0.12580491	0.023865189	0.00041225270
0.12593640	0.023608413	0.00040787899
0.12606789	0.023578081	0.00041076443
0.12619938	0.023787165	0.00040996734
0.12633087	0.022922962	0.00040581524
0.12646235	0.023559651	0.00040949956
0.12659384	0.023749722	0.00040653625
0.12672533	0.024072923	0.00041552518
0.12685682	0.024317070	0.00041283773
0.12698831	0.024228772	0.00041378624
0.12711980	0.023828960	0.00040969683
0.12725129	0.024186092	0.00041039712
0.12738277	0.023991831	0.00041100986
0.12751426	0.024284665	0.00041242942
0.12764575	0.023629268	0.00040679513
0.12777724	0.024400740	0.00041136257
0.12790873	0.023172532	0.00040591823
0.12804022	0.023889116	0.00041002103
0.12817171	0.023707523	0.00040793466
0.12830320	0.023338532	0.00040458961
0.12843468	0.023842409	0.00040864353
0.12856617	0.024110390	0.00040790002
0.12869766	0.023427993	0.00040439354
0.12882915	0.024216100	0.00041098038
0.12896064	0.024313821	0.00040918059
0.12909213	0.024286989	0.00040858918
0.12922362	0.022927061	0.00040071210
0.12935511	0.023067301	0.00040176943
0.12948659	0.023733770	0.00040720541
0.12961808	0.023604592	0.00040445504
0.12974957	0.023300581	0.00040228463
0.12988106	0.024033406	0.00040622290
0.13001255	0.023514434	0.00040541095
0.13014404	0.024704964	0.00041311898
0.13027553	0.024374815	0.00040840762
0.13040701	0.022909307	0.00039782423
0.13053850	0.023702899	0.00040512050
0.13066999	0.023177010	0.00039909147
0.13080148	0.024088173	0.00040925144
0.13093297	0.023652323	0.00040101504
0.13106446	0.023792366	0.00040470766
0.13119595	0.023435000	0.00040065918
0.13132744	0.023244018	0.00039990684
0.13145892	0.023373564	0.00040099242
0.13159041	0.023518131	0.00040066924
0.13172190	0.023411020	0.00039958618
0.13185339	0.023660139	0.00040370285
0.13198488	0.023566313	0.00040185825
0.13211637	0.023170577	0.00039996439
0.13224786	0.022697229	0.00039387846
0.13237935	0.023711170	0.00040225387
0.13251083	0.023891261	0.00040442458
0.13264232	0.023923619	0.00040191122
0.13277381	0.023674188	0.00040216090
0.13290530	0.024059397	0.00040156602
0.13303679	0.023108254	0.00039879634
0.13316828	0.023901547	0.00040339925
0.13329977	0.023861223	0.00039948697
0.13343125	0.022911008	0.00039903181
0.13356274	0.023511727	0.00039718416
0.13369423	0.023620216	0.00039984284
0.13382572	0.023822789	0.00040269352
0.13395721	0.023909003	0.00040051635
0.13408870	0.023039204	0.00039881018
0.13422019	0.023253015	0.00039421511
0.13435168	0.023282694	0.00039769740
0.13448316	0.022947721	0.00039614460
0.13461465	0.023543814	0.00039675620
0.13474614	0.023781402	0.00040062266
0.13487763	0.024241829	0.00040165956
0.13500912	0.023787381	0.00039944541
0.13514061	0.022954552	0.00039477798
0.13527210	0.023954370	0.00039965017
0.13540359	0.023875696	0.00039839046
0.13553507	0.023291345	0.00039513432
0.13566656	0.023718677	0.00039843492
0.13579805	0.022880324	0.00039396855
0.13592954	0.023759174	0.00039751797
0.13606103	0.023345790	0.00039751812
0.13619252	0.023306359	0.00039414562
0.13632401	0.024275878	0.00040006179
0.13645549	0.023696582	0.00039854300
0.13658698	0.023243458	0.00039310666
0.13671847	0.023927179	0.00039852440
0.13684996	0.023733960	0.00039742800
0.13698145	0.024305320	0.00039974764
0.13711294	0.023570223	0.00039619461
0.13724443	0.023636775	0.00039495851
0.13737592	0.023785461	0.00039571410
0.13750740	0.023427195	0.00039662508
0.13763889	0.023635877	0.00039365133
0.13777038	0.023424238	0.00039591228
0.13790187	0.023543027	0.00039571491
0.13803336	0.023916029	0.00039556000
0.13816485	0.023956044	0.00039845069
0.13829634	0.023817038	0.00039378586
0.13842783	0.024659333	0.00040254783
0.13855931	0.023310158	0.00039196542
0.13869080	0.023252754	0.00039178381
0.13882229	0.023011404	0.00038917154
0.13895378	0.024049606	0.00039437612
0.13908527	0.023550340	0.00039356213
0.13921676	0.023119191	0.00039039010
0.13934825	0.024162581	0.00039615072
0.13947973	0.024084804	0.00039596418
0.13961122	0.024182584	0.00039592771
0.13974271	0.023983746	0.00039650990
0.13987420	0.024230111	0.00039871677
0.14000569	0.023387504	0.00038843758
0.14013718	0.023733184	0.00039203944
0.14026867	0.023668081	0.00039236085
0.14040016	0.023475348	0.00039250173
0.14053164	0.023212947	0.00038982155
0.14066313	0.023623579	0.00038867544
0.14079462	0.023179604	0.00038873025
0.14092611	0.023134560	0.00038729367
0.14105760	0.023159873	0.00038746630
0.14118909	0.023526466	0.00039181336
0.14132058	0.023445209	0.00038787154
0.14145207	0.023424551	0.00038781710
0.14158355	0.023501463	0.00038863431
0.14171504	0.023498785	0.00038894745
0.14184653	0.023335442	0.00038753533
0.14197802	0.023803630	0.00038890178
0.14210951	0.023257605	0.00038634541
0.14224100	0.023518398	0.00038872662
0.14237249	0.022824039	0.00038294093
0.14250398	0.024232494	0.00039391617
0.14263546	0.023270926	0.00038490320
0.14276695	0.023519248	0.00038666619
0.14289844	0.023601802	0.00038823606
0.14302993	0.023310231	0.00038662635
0.14316142	0.024422267	0.00039316356
0.14329291	0.023430071	0.00038522513
0.14342440	0.023600571	0.00038796969
0.14355588	0.023684672	0.00038765814
0.14368737	0.024145622	0.00038982563
0.14381886	0.023497825	0.00038841805
0.14395035	0.023233043	0.00038269079
0.14408184	0.023507206	0.00038540008
0.14421333	0.023912453	0.00038961848
0.14434482	0.024055807	0.00038987490
0.14447631	0.024276027	0.00039140599
0.14460779	0.023869390	0.00038847976
0.14473928	0.023403222	0.00038457055
0.14487077	0.023913152	0.00039074599
0.14500226	0.024034755	0.00038895345
0.14513375	0.023450041	0.00038851278
0.14526524	0.023503012	0.00038436473
0.14539673	0.023494574	0.00038545657
0.14552822	0.023697598	0.00038949598
0.14565970	0.023105814	0.00038238941
0.14579119	0.023732286	0.00038792197
0.14592268	0.024433300	0.00039036926
0.14605417	0.024228279	0.00038821212
0.14618566	0.024232021	0.00038986375
0.14631715	0.023401931	0.00038271177
0.14644864	0.023636537	0.00038524149
0.14658012	0.023384637	0.00038179339
0.14671161	0.023719303	0.00038554929
0.14684310	0.023585163	0.00038713739
0.14697459	0.023989994	0.00038700755
0.14710608	0.022578494	0.00037734259
0.14723757	0.023209091	0.00038306200
0.14736906	0.024115911	0.00038698961
0.14750055	0.023744378	0.00038664138
0.14763203	0.023250221	0.00038061423
0.14776352	0.023778928	0.00038462792
0.14789501	0.023897103	0.00038593497
0.14802650	0.023936619	0.00038353690
0.14815799	0.023988908	0.00038824809
0.14828948	0.024256772	0.00038664772
0.14842097	0.023713269	0.00038437827
0.14855246	0.024125212	0.00038595463
0.14868394	0.023349153	0.00037950633
0.14881543	0.023866915	0.00038467243
0.14894692	0.023651065	0.00038385987
0.14907841	0.023398368	0.00038163112
0.14920990	0.023968237	0.00038477725
0.14934139	0.022838462	0.00037632611
0.14947288	0.024039319	0.00038681142
0.14960436	0.023593366	0.00038090836
0.14973585	0.023327359	0.00037984356
0.14986734	0.023127123	0.00037910145
0.14999883	0.023274984	0.00037994217
0.15013032	0.024325294	0.00038615059
0.15026181	0.023900000	0.00038389127
0.15039330	0.023883984	0.00038332647
0.15052479	0.022775380	0.00037518785
0.15065627	0.023525650	0.00038066415
0.15078776	0.024188012	0.00038586866
0.15091925	0.023620376	0.00038125662
0.15105074	0.023351195	0.00037822259
0.15118223	0.023247420	0.00037896213
0.15131372	0.024133164	0.00038406926
0.15144521	0.024097447	0.00038396753
0.15157670	0.024487037	0.00038621364
0.15170818	0.024156528	0.00038235324
0.15183967	0.023128272	0.00037617651
0.15197116	0.023607970	0.00038134267
0.15210265	0.023840360	0.00038074306
0.15223414	0.023293728	0.00037798971
0.15236563	0.023096429	0.00037503851
0.15249712	0.023782630	0.00038003869
0.15262860	0.023508417	0.00037758135
0.15276009	0.023606422	0.00038066683
0.15289158	0.023597795	0.00037945588
0.15302307	0.023348980	0.00037630521
0.15315456	0.023457084	0.00037692319
0.15328605	0.023732198	0.00037945570
0.15341754	0.022960820	0.00037610140
0.15354903	0.023762616	0.00037845480
0.15368051	0.023799492	0.00037945195
0.15381200	0.024356977	0.00038133135
0.15394349	0.023809979	0.00038048506
0.15407498	0.023626117	0.00037879276
0.15420647	0.023604647	0.00037591884
0.15433796	0.023911298	0.00037886092
0.15446945	0.023552315	0.00037555187
0.15460094	0.023580609	0.00037809131
0.15473242	0.023831293	0.00037927563
0.15486391	0.024000297	0.00037872682
0.15499540	0.023394681	0.00037404585
0.15512689	0.023563871	0.00037595939
0.15525838	0.023968524	0.00037975617
0.15538987	0.023842765	0.00037689875
0.15552136	0.023896203	0.00037681409
0.15565284	0.023858346	0.00037762032
0.15578433	0.023380185	0.00037425644
0.15591582	0.023984636	0.00037925504
0.15604731	0.024058919	0.00037991650
0.15617880	0.023520007	0.00037406466
0.15631029	0.023353414	0.00037429138
0.15644178	0.023757593	0.00037475319
0.15657327	0.023856689	0.00037853110
0.15670475	0.023736561	0.00037555099
0.15683624	0.023644651	0.00037520033
0.15696773	0.023630699	0.00037495883
0.15709922	0.024022392	0.00037717634
0.15723071	0.023662633	0.00037459489
0.15736220	0.024453014	0.00037742417
0.15749369	0.024247472	0.00037811421
0.15762518	0.024402094	0.00037743932
0.15775666	0.022884768	0.00036969868
0.15788815	0.023479095	0.00037447851
0.15801964	0.023509667	0.00037324238
0.15815113	0.023417011	0.00037256138
0.15828262	0.024442371	0.00037887772
0.15841411	0.024080575	0.00037629850
0.15854560	0.023474506	0.00037360194
0.15867708	0.024095156	0.00037498491
0.15880857	0.024238247	0.00037732926
0.15894006	0.023175517	0.00036940860
0.15907155	0.023237048	0.00037054359
0.15920304	0.023838626	0.00037515825
0.15933453	0.023330121	0.00036985232
0.15946602	0.023212563	0.00037059858
0.15959751	0.023691016	0.00037198325
0.15972899	0.023323861	0.00037001045
0.15986048	0.023393064	0.00037126116
0.15999197	0.023795212	0.00037178362
0.16012346	0.022970909	0.00036834757
0.16025495	0.023636560	0.00037131839
0.16038644	0.023512912	0.00037073374
0.16051793	0.023451265	0.00037245975
0.16064942	0.023452078	0.00036868032
0.16078090	0.023849061	0.00037352021
0.16091239	0.024159955	0.00037577446
0.16104388	0.023360544	0.00036756400
0.16117537	0.023544139	0.00037163616
0.16130686	0.023412097	0.00036879644
0.16143835	0.023588741	0.00037108920
0.16156984	0.023656612	0.00037238553
0.16170133	0.023210471	0.00036522774
0.16183281	0.022911313	0.00036707072
0.16196430	0.022706604	0.00036403017
0.16209579	0.023308999	0.00036728917
0.16222728	0.023588948	0.00037089710
0.16235877	0.023792942	0.00037002807
0.16249026	0.023333957	0.00036880333
0.16262175	0.023835966	0.00037054211
0.16275323	0.023574478	0.00036938771
0.16288472	0.024079335	0.00037134090
0.16301621	0.023986779	0.00037051752
0.16314770	0.023925288	0.00037144052
0.16327919	0.023734055	0.00036888914
0.16341068	0.023475719	0.00036774312
0.16354217	0.023471456	0.00036792749
0.16367366	0.023249644	0.00036560029
0.16380514	0.023394201	0.00036819586
0.16393663	0.023443145	0.00036866263
0.16406812	0.023663868	0.00036631118
0.16419961	0.023184203	0.00036648194
0.16433110	0.023615074	0.00036831826
0.16446259	0.023712472	0.00036877682
0.16459408	0.023603727	0.00036808985
0.16472557	0.023766055	0.00036638773
0.16485705	0.023297653	0.00036579720
0.16498854	0.023057913	0.00036349676
0.16512003	0.023242831	0.00036539399
0.16525152	0.023882521	0.00037069005
0.16538301	0.024090651	0.00036944160
0.16551450	0.023573927	0.00036756372
0.16564599	0.024318466	0.00037071612
0.16577747	0.023556199	0.00036748884
0.16590896	0.023315416	0.00036616336
0.16604045	0.023584560	0.00036519781
0.16617194	0.023022393	0.00036327560
0.16630343	0.023038074	0.00036193301
0.16643492	0.023049651	0.00036229927
0.16656641	0.023580476	0.00036632160
0.16669790	0.023938985	0.00036611290
0.16682938	0.023234738	0.00036439776
0.16696087	0.023577794	0.00036651153
0.16709236	0.023757659	0.00036629802
0.16722385	0.023219644	0.00036354147
0.16735534	0.023226536	0.00036245139
0.16748683	0.024245704	0.00036910280
0.16761832	0.023638879	0.00036576366
0.16774981	0.023821268	0.00036518855
0.16788129	0.023363997	0.00036434011
0.16801278	0.022936879	0.00035961206
0.16814427	0.023478250	0.00036400963
0.16827576	0.023670723	0.00036669817
0.16840725	0.024121026	0.00036664948
0.16853874	0.024073668	0.00036714926
0.16867023	0.023877621	0.00036368357
0.16880171	0.024468571	0.00036963692
0.16893320	0.023399474	0.00036361376
0.16906469	0.023262771	0.00036023447
0.16919618	0.024129035	0.00036713949
0.16932767	0.023853509	0.00036321324
0.16945916	0.023696865	0.00036509475
0.16959065	0.023922223	0.00036664443
0.16972214	0.024285746	0.00036501877
0.16985362	0.023748794	0.00036516998
0.16998511	0.023783911	0.00036342166
0.17011660	0.023185639	0.00035963758
0.17024809	0.023648393	0.00036428699
0.17037958	0.023662628	0.00036205594
0.17051107	0.023806540	0.00036476172
0.17064256	0.024108711	0.00036636903
0.17077405	0.023451904	0.00036147342
0.17090553	0.023918669	0.00036463654
0.17103702	0.023622619	0.00036122509
0.17116851	0.023682010	0.00036191378
0.17130000	0.023501612	0.00036042198
0.17143149	0.023037005	0.00035879480
0.17156298	0.023730222	0.00036304200
0.17169447	0.023636343	0.00036101022
0.17182595	0.023673276	0.00036249659
0.17195744	0.022929579	0.00035849194
0.17208893	0.023727000	0.00036083429
0.17222042	0.022936173	0.00035830281
0.17235191	0.023241856	0.00035986635
0.17248340	0.022757093	0.00035587912
0.17261489	0.023448131	0.00036116145
0.17274638	0.023831201	0.00036135839
0.17287786	0.024115816	0.00036491013
0.17300935	0.023238874	0.00035787302
0.17314084	0.023278118	0.00035793270
0.17327233	0.022828669	0.00035539225
0.17340382	0.022952486	0.00035552440
0.17353531	0.023999483	0.00036258913
0.17366680	0.023329620	0.00035859668
0.17379829	0.023620125	0.00035913217
0.17392977	0.023092663	0.00035820817
0.17406126	0.023474667	0.00036002139
0.17419275	0.023587582	0.00035931088
0.17432424	0.023332741	0.00035750587
0.17445573	0.023729330	0.00035920416
0.17458722	0.023973137	0.00036307793
0.17471871	0.023629624	0.00035941566
0.17485019	0.023623512	0.00035924318
0.17498168	0.023526770	0.00035807790
0.17511317	0.024187665	0.00036304753
0.17524466	0.022913208	0.00035665643
0.17537615	0.023494014	0.00035790656
0.17550764	0.024060000	0.00035962487
0.17563913	0.023867115	0.00035965538
0.17577062	0.023132707	0.00035500343
0.17590210	0.023780727	0.00036068341
0.17603359	0.023849643	0.00035960434
0.17616508	0.023670991	0.00035917540
0.17629657	0.023601838	0.00035875457
0.17642806	0.023492162	0.00035617241
0.17655955	0.023654521	0.00035914293
0.17669104	0.023759351	0.00035780096
0.17682253	0.023524599	0.00035558508
0.17695401	0.023918028	0.00036085930
0.17708550	0.022933998	0.00035190943
0.17721699	0.023685435	0.00035766830
0.17734848	0.024615954	0.00036256999
0.17747997	0.023807259	0.00035867224
0.17761146	0.023881735	0.00035904160
0.17774295	0.023276820	0.00035227954
0.17787443	0.023423026	0.00035683636
0.17800592	0.023679798	0.00035669414
0.17813741	0.023486070	0.00035514082
0.17826890	0.022860107	0.00035323693
0.17840039	0.022456851	0.00034830277
0.17853188	0.023853738	0.00035825950
0.17866337	0.023283114	0.00035449112
0.17879486	0.023279484	0.00035277399
0.17892634	0.023395262	0.00035517706
0.17905783	0.023691242	0.00035514880
0.17918932	0.024068523	0.00035881348
0.17932081	0.023777653	0.00035658610
0.17945230	0.023569486	0.00035515334
0.17958379	0.023527606	0.00035542835
0.17971528	0.023536729	0.00035392937
0.17984677	0.023526709	0.00035570454
0.17997825	0.023423990	0.00035351908
0.18010974	0.022829831	0.00034893464
0.18024123	0.023290514	0.00035273249
0.18037272	0.023050446	0.00034912668
0.18050421	0.023520448	0.00036108280
0.18063570	0.023945513	0.00036625361
0.18076719	0.023865184	0.00036622931
0.18089867	0.022984901	0.00036532755
0.18103016	0.023037225	0.00036620513
0.18116165	0.023586180	0.00037239281
0.18129314	0.024095019	0.00037658601
0.18142463	0.023337888	0.00037182417
0.18155612	0.023142128	0.00037266959
0.18168761	0.023173344	0.00037414758
0.18181910	0.023663098	0.00037879115
0.18195058	0.023080189	0.00037648596
0.18208207	0.023756946	0.00038041176
0.18221356	0.022847872	0.00037830386
0.18234505	0.023993740	0.00038517968
0.18247654	0.023379978	0.00038327140
0.18260803	0.023320654	0.00038207056
0.18273952	0.023252688	0.00038390953
0.18287101	0.023262296	0.00038609139
0.18300249	0.023329707	0.00038684815
0.18313398	0.022949904	0.00038276861
0.18326547	0.023401825	0.00038903720
0.18339696	0.023530438	0.00038958217
0.18352845	0.023737919	0.00039030661
0.18365994	0.023176063	0.00038985711
0.18379143	0.023801465	0.00039347490
0.18392292	0.023267284	0.00039242073
0.18405440	0.023279303	0.00039190080
0.18418589	0.023262931	0.00039345880
0.18431738	0.023659221	0.00039625579
0.18444887	0.023335375	0.00039293346
0.18458036	0.023775622	0.00039947195
0.18471185	0.024021686	0.00040096152
0.18484334	0.023408237	0.00039768392
0.18497482	0.023094838	0.00039818999
0.18510631	0.023633034	0.00039972432
0.18523780	0.023431953	0.00040159660
0.18536929	0.023208639	0.00039259094
0.18550078	0.023122336	0.00038588158
0.18563227	0.023500629	0.00038749644
0.18576376	0.023208912	0.00037933945
0.18589525	0.023197005	0.00038369792
0.18602673	0.023492332	0.00038221404
0.18615822	0.023841934	0.00038361396
0.18628971	0.023286237	0.00037884080
0.18642120	0.023373915	0.00037678302
0.18655269	0.025038103	0.00038689853
0.18668418	0.023312666	0.00037301965
0.18681567	0.023135052	0.00037189049
0.18694716	0.023705664	0.00037662495
0.18707864	0.023613406	0.00037159490
0.18721013	0.023052293	0.00036899850
0.18734162	0.023439806	0.00037071758
0.18747311	0.023485502	0.00037011614
0.18760460	0.023498461	0.00037136163
0.18773609	0.023248262	0.00036453673
0.18786758	0.023650048	0.00036854014
0.18799906	0.023424215	0.00036838298
0.18813055	0.023345205	0.00036502811
0.18826204	0.023369440	0.00036649378
0.18839353	0.023743902	0.00036433056
0.18852502	0.023677399	0.00036623025
0.18865651	0.023729596	0.00036660765
0.18878800	0.023026628	0.00035799632
0.18891949	0.023143059	0.00035919404
0.18905097	0.023733285	0.00036228290
0.18918246	0.023669678	0.00036289899
0.18931395	0.023772821	0.00036214044
0.18944544	0.023278112	0.00035710544
0.18957693	0.023119356	0.00035778773
0.18970842	0.023082045	0.00035458332
0.18983991	0.023538419	0.00035891594
0.18997140	0.023330224	0.00035802919
0.19010288	0.023644275	0.00035761363
0.19023437	0.023198137	0.00035470758
0.19036586	0.023240114	0.00035483930
0.19049735	0.023873317	0.00035778640
0.19062884	0.023499838	0.00035609568
0.19076033	0.022951671	0.00035090977
0.19089182	0.023166402	0.00035355651
0.19102330	0.023814864	0.00035598680
0.19115479	0.023352766	0.00035401291
0.19128628	0.023345308	0.00035394335
0.19141777	0.023593542	0.00035313832
0.19154926	0.023328014	0.00035337330
0.19168075	0.023587219	0.00035357795
0.19181224	0.022878157	0.00034979917
0.19194373	0.023321508	0.00035259214
0.19207521	0.024190707	0.00035636707
0.19220670	0.023277341	0.00035129744
0.19233819	0.024049502	0.00035582489
0.19246968	0.023900980	0.00035451610
0.19260117	0.022538260	0.00034607376
0.19273266	0.023305260	0.00035069991
0.19286415	0.023393590	0.00034983897
0.19299564	0.023697091	0.00035439519
0.19312712	0.023182013	0.00034859250
0.19325861	0.023643233	0.00035321403
0.19339010	0.023015451	0.00034756582
0.19352159	0.023293418	0.00034948510
0.19365308	0.023309206	0.00035089672
0.19378457	0.023126270	0.00034756765
0.19391606	0.023596808	0.00035148027
0.19404754	0.023694282	0.00035058824
0.19417903	0.023320315	0.00034949224
0.19431052	0.023211077	0.00034961310
0.19444201	0.023334548	0.00034897657
0.19457350	0.022832251	0.00034574893
0.19470499	0.023075320	0.00034667267
0.19483648	0.023543187	0.00034987071
0.19496797	0.023887436	0.00035310471
0.19509945	0.023669811	0.00035065415
0.19523094	0.023537761	0.00035000346
0.19536243	0.023575818	0.00034928548
0.19549392	0.023014315	0.00034628582
0.19562541	0.023645061	0.00035010357
0.19575690	0.023032497	0.00034487251
0.19588839	0.023835816	0.00035029657
0.19601988	0.023306715	0.00034733739
0.19615136	0.022726168	0.00034376559
0.19628285	0.022976168	0.00034542304
0.19641434	0.023178056	0.00034574919
0.19654583	0.023776042	0.00035026495
0.19667732	0.024131499	0.00035008909
0.19680881	0.023674862	0.00034945337
0.19694030	0.023880677	0.00035035663
0.19707178	0.023508899	0.00034722854
0.19720327	0.023303341	0.00034606744
0.19733476	0.023394964	0.00034594837
0.19746625	0.023324298	0.00034646246
0.19759774	0.023425527	0.00034771075
0.19772923	0.023270822	0.00034575511
0.19786072	0.023187427	0.00034521849
0.19799221	0.023695305	0.00034919070
0.19812369	0.023476715	0.00034511010
0.19825518	0.024189416	0.00035185443
0.19838667	0.023394088	0.00034545490
0.19851816	0.023662412	0.00034682105
0.19864965	0.023098149	0.00034292014
0.19878114	0.023024011	0.00034292682
0.19891263	0.023352220	0.00034547238
0.19904412	0.023908422	0.00034687590
0.19917560	0.023178160	0.00034494294
0.19930709	0.023046629	0.00034282064
0.19943858	0.023014956	0.00034112601
0.19957007	0.023088938	0.00034456805
0.19970156	0.023881896	0.00034693951
0.19983305	0.023005709	0.00034300449
0.19996454	0.023225669	0.00034329146
0.20009602	0.023108187	0.00034155928
0.20022751	0.023480525	0.00034496099
0.20035900	0.022947060	0.00034144304
0.20049049	0.023562538	0.00034437109
0.20062198	0.023361806	0.00034364336
0.20075347	0.023434158	0.00034362474
0.20088496	0.023489172	0.00034553258
0.20101645	0.023737900	0.00034609455
0.20114793	0.022944690	0.00033946760
0.20127942	0.023379376	0.00034346759
0.20141091	0.023068216	0.00034124345
0.20154240	0.023258805	0.00034290408
0.20167389	0.022754576	0.00034021531
0.20180538	0.023667062	0.00034267561
0.20193687	0.023303517	0.00034247811
0.20206836	0.022847280	0.00033984412
0.20219984	0.023019585	0.00034163136
0.20233133	0.023518938	0.00034369200
0.20246282	0.023342980	0.00034072274
0.20259431	0.022864213	0.00033885537
0.20272580	0.023591554	0.00034182116
0.20285729	0.022902769	0.00033837491
0.20298878	0.023617340	0.00034410285
0.20312027	0.023427151	0.00033877382
0.20325175	0.023510131	0.00034172871
0.20338324	0.023524102	0.00034109644
0.20351473	0.023300274	0.00033988911
0.20364622	0.023547706	0.00034173126
0.20377771	0.022792787	0.00033670222
0.20390920	0.023839944	0.00034366269
0.20404069	0.023450784	0.00034018790
0.20417217	0.023065221	0.00033939446
0.20430366	0.023221016	0.00033970410
0.20443515	0.023007096	0.00033630187
0.20456664	0.023821398	0.00034237161
0.20469813	0.023171728	0.00033924354
0.20482962	0.022981721	0.00033680654
0.20496111	0.023342685	0.00034010179
0.20509260	0.023290846	0.00033773161
0.20522408	0.023396055	0.00034080232
0.20535557	0.023960830	0.00034367570
0.20548706	0.023190769	0.00033785276
0.20561855	0.023863273	0.00034219479
0.20575004	0.023842699	0.00034003959
0.20588153	0.023725340	0.00034047195
0.20601302	0.022731015	0.00033684278
0.20614451	0.023249063	0.00033598731
0.20627599	0.023698225	0.00034119685
0.20640748	0.023242593	0.00033630364
0.20653897	0.023669579	0.00033990556
0.20667046	0.023920923	0.00034148971
0.20680195	0.023907545	0.00034083571
0.20693344	0.023663846	0.00033963813
0.20706493	0.023110282	0.00033597266
0.20719641	0.022917818	0.00033642469
0.20732790	0.023164739	0.00033814814
0.20745939	0.023896386	0.00033921044
0.20759088	0.023054902	0.00033620088
0.20772237	0.024026508	0.00034099392
0.20785386	0.023253283	0.00033557761
0.20798535	0.022861170	0.00033717717
0.20811684	0.023125321	0.00033559062
0.20824832	0.024201478	0.00034161442
0.20837981	0.023631975	0.00033851399
0.20851130	0.023209742	0.00033689918
0.20864279	0.022967060	0.00033647043
0.20877428	0.023340817	0.00033505200
0.20890577	0.023798798	0.00033860166
0.20903726	0.023820519	0.00033857349
0.20916875	0.023242322	0.00033650154
0.20930023	0.023218664	0.00033619293
0.20943172	0.023427553	0.00033610969
0.20956321	0.023030398	0.00033484190
0.20969470	0.022883205	0.00033440674
0.20982619	0.023090123	0.00033501524
0.20995768	0.023068918	0.00033517704
0.21008917	0.023379401	0.00033504507
0.21022065	0.023091890	0.00033485164
0.21035214	0.022844530	0.00033414938
0.21048363	0.023526527	0.00033551441
0.21061512	0.022857083	0.00033354765
0.21074661	0.023270021	0.00033355071
0.21087810	0.022751203	0.00033163665
0.21100959	0.023523952	0.00033719754
0.21114108	0.023577716	0.00033623347
0.21127256	0.023763946	0.00033929403
0.21140405	0.023217975	0.00033275186
0.21153554	0.023351630	0.00033533713
0.21166703	0.023812156	0.00033699983
0.21179852	0.023590273	0.00033708101
0.21193001	0.023191536	0.00033410734
0.21206150	0.023361119	0.00033230761
0.21219299	0.023484480	0.00033434220
0.21232447	0.022238215	0.00032892580
0.21245596	0.023396874	0.00033377157
0.21258745	0.023152533	0.00033338879
0.21271894	0.022707959	0.00033018302
0.21285043	0.023273511	0.00033319645
0.21298192	0.023195493	0.00033408129
0.21311341	0.022883955	0.00033076433
0.21324489	0.022926960	0.00033184583
0.21337638	0.023251454	0.00033229914
0.21350787	0.023529554	0.00033506893
0.21363936	0.023555831	0.00033657248
0.21377085	0.023519664	0.00033338734
0.21390234	0.023287538	0.00033308955
0.21403383	0.023507495	0.00033352921
0.21416532	0.023228645	0.00033252353
0.21429680	0.023312680	0.00033357726
0.21442829	0.023282334	0.00033276161
0.21455978	0.023287524	0.00033279165
0.21469127	0.022541861	0.00032770592
0.21482276	0.023074766	0.00033041142
0.21495425	0.023020037	0.00033118751
0.21508574	0.023196993	0.00033133723
0.21521723	0.022747778	0.00032879217
0.21534871	0.023355031	0.00033287272
0.21548020	0.023432143	0.00033051756
0.21561169	0.023122113	0.00033137517
0.21574318	0.022996792	0.00033093915
0.21587467	0.023284635	0.00033092510
0.21600616	0.023216856	0.00033067017
0.21613765	0.023149717	0.00032986882
0.21626913	0.023816599	0.00033523658
0.21640062	0.022960104	0.00032873799
0.21653211	0.023191250	0.00033170999
0.21666360	0.023137163	0.00032924412
0.21679509	0.023302410	0.00032974194
0.21692658	0.023360776	0.00033167919
0.21705807	0.023789415	0.00033345511
0.21718956	0.023625726	0.00033160928
0.21732104	0.023304858	0.00033106472
0.21745253	0.023635095	0.00033158240
0.21758402	0.023653406	0.00033186166
0.21771551	0.023252384	0.00032948957
0.21784700	0.023183734	0.00032914787
0.21797849	0.022949748	0.00032832335
0.21810998	0.022958040	0.00032783406
0.21824147	0.023846766	0.00033291936
0.21837295	0.022940056	0.00032917654
0.21850444	0.023451894	0.00032949370
0.21863593	0.023228365	0.00032976133
0.21876742	0.023566761	0.00033012443
0.21889891	0.023772162	0.00033347988
0.21903040	0.023210966	0.00032993927
0.21916189	0.023029509	0.00032598575
0.21929337	0.022965251	0.00032814322
0.21942486	0.023062820	0.00032691944
0.21955635	0.023702982	0.00033279051
0.21968784	0.022991884	0.00032757591
0.21981933	0.023140283	0.00032522864
0.21995082	0.023171647	0.00032760044
0.22008231	0.023383829	0.00032837866
0.22021380	0.022651583	0.00032560525
0.22034528	0.023476716	0.00033018374
0.22047677	0.022955183	0.00032478991
0.22060826	0.022918290	0.00032639678
0.22073975	0.023583136	0.00032942099
0.22087124	0.023044575	0.00032683847
0.22100273	0.023137315	0.00032705290
0.22113422	0.022970505	0.00032552364
0.22126571	0.023600069	0.00032857584
0.22139719	0.023164377	0.00032717752
0.22152868	0.023036274	0.00032641489
0.22166017	0.023302340	0.00032787423
0.22179166	0.023530147	0.00032691472
0.22192315	0.023318547	0.00032835776
0.22205464	0.022953454	0.00032598149
0.22218613	0.023274196	0.00032719545
0.22231761	0.023113147	0.00032577253
0.22244910	0.023726408	0.00032907398
0.22258059	0.023081373	0.00032592370
0.22271208	0.022860516	0.00032614979
0.22284357	0.023800582	0.00032942812
0.22297506	0.022526042	0.00032333441
0.22310655	0.023020101	0.00032402372
0.22323804	0.022240372	0.00032192784
0.22336952	0.022699815	0.00032413968
0.22350101	0.022959963	0.00032361576
0.22363250	0.023153098	0.00032488511
0.22376399	0.023286095	0.00032497460
0.22389548	0.023556466	0.00032816333
0.22402697	0.023647693	0.00032911254
0.22415846	0.023002048	0.00032429491
0.22428995	0.023578338	0.00032776143
0.22442143	0.023330120	0.00032504651
0.22455292	0.023340457	0.00032610051
0.22468441	0.022965939	0.00032549216
0.22481590	0.023335625	0.00032572428
0.22494739	0.023367210	0.00032420283
0.22507888	0.023061721	0.00032305643
0.22521037	0.022978362	0.00032289555
0.22534186	0.022464878	0.00032174093
0.22547334	0.023049313	0.00032350815
0.22560483	0.023298566	0.00032385442
0.22573632	0.023558411	0.00032632492
0.22586781	0.023038648	0.00032237892
0.22599930	0.023649162	0.00032736828
0.22613079	0.022891662	0.00032176616
0.22626228	0.023996309	0.00032848117
0.22639376	0.023653910	0.00032653967
0.22652525	0.022657936	0.00032036319
0.22665674	0.023390311	0.00032544948
0.22678823	0.022897127	0.00032175574
0.22691972	0.023535910	0.00032469767
0.22705121	0.023265688	0.00032330160
0.22718270	0.022930420	0.00032227395
0.22731419	0.023475378	0.00032543233
0.22744567	0.023033420	0.00032285201
0.22757716	0.023360361	0.00032309037
0.22770865	0.023026886	0.00032234328
0.22784014	0.022892110	0.00031945470
0.22797163	0.023817405	0.00032718271
0.22810312	0.022943570	0.00032014843
0.22823461	0.022663897	0.00032016448
0.22836610	0.023558832	0.00032639405
0.22849758	0.023260292	0.00032200136
0.22862907	0.023349477	0.00032375328
0.22876056	0.023145794	0.00032080151
0.22889205	0.023680936	0.00032439914
0.22902354	0.022794961	0.00032057581
0.22915503	0.023420091	0.00032191882
0.22928652	0.023447116	0.00032397686
0.22941800	0.023380638	0.00032204625
0.22954949	0.023515123	0.00032362058
0.22968098	0.022968499	0.00032086876
0.22981247	0.022713942	0.00031747724
0.22994396	0.022825828	0.00031987014
0.23007545	0.022828729	0.00032271515
0.23020694	0.023202843	0.00032723426
0.23033843	0.023436231	0.00033240626
0.23046991	0.022808117	0.00033059870
0.23060140	0.023156782	0.00033504372
0.23073289	0.023481044	0.00033671811
0.23086438	0.023303681	0.00033601678
0.23099587	0.023119447	0.00034030182
0.23112736	0.023302170	0.00033841668
0.23125885	0.023533464	0.00034281838
0.23139034	0.022641031	0.00033720887
0.23152182	0.022887535	0.00034122808
0.23165331	0.022712951	0.00034176951
0.23178480	0.023542740	0.00034743922
0.23191629	0.023436569	0.00034742828
0.23204778	0.022932804	0.00034388235
0.23217927	0.023080053	0.00034619113
0.23231076	0.023288247	0.00034968562
0.23244224	0.023466880	0.00034989724
0.23257373	0.023405012	0.00034998788
0.23270522	0.023139142	0.00034883129
0.23283671	0.022909907	0.00034696443
0.23296820	0.022984203	0.00034990775
0.23309969	0.022845530	0.00034658208
0.23323118	0.023260980	0.00034926818
0.23336267	0.022890987	0.00034871731
0.23349415	0.022978275	0.00034657298
0.23362564	0.023499023	0.00035180600
0.23375713	0.023221340	0.00035003565
0.23388862	0.023450475	0.00035165319
0.23402011	0.023326991	0.00035233439
0.23415160	0.023080512	0.00034901685
0.23428309	0.022860134	0.00035078214
0.23441458	0.022840721	0.00034841232
0.23454606	0.023358060	0.00035284365
0.23467755	0.023790676	0.00035498378
0.23480904	0.023254596	0.00035280235
0.23494053	0.023431749	0.00035365954
0.23507202	0.023438313	0.00035420481
0.23520351	0.023059916	0.00035095352
0.23533500	0.023352920	0.00035296697
0.23546648	0.023137907	0.00035235168
0.23559797	0.022854975	0.00035150723
0.23572946	0.023636428	0.00035636830
0.23586095	0.023395463	0.00035536833
0.23599244	0.023278345	0.00035529095
0.23612393	0.023397436	0.00035496103
0.23625542	0.023383188	0.00035653170
0.23638691	0.023581454	0.00035737840
0.23651839	0.023398275	0.00035437201
0.23664988	0.023133894	0.00035523235
0.23678137	0.023644933	0.00035734572
0.23691286	0.022425624	0.00035157135
0.23704435	0.022779701	0.00035290270
0.23717584	0.023124565	0.00035351686
0.23730733	0.023493949	0.00035839276
0.23743882	0.023389327	0.00035730790
0.23757030	0.023919978	0.00036043418
0.23770179	0.022637767	0.00035452724
0.23783328	0.023215377	0.00035555848
0.23796477	0.023797610	0.00036105572
0.23809626	0.023123619	0.00035575791
0.23822775	0.023167659	0.00035732497
0.23835924	0.022604780	0.00035552582
0.23849072	0.023328952	0.00035506428
0.23862221	0.023176262	0.00035724119
0.23875370	0.023083966	0.00035540103
0.23888519	0.022561488	0.00035583818
0.23901668	0.023275427	0.00036058924
0.23914817	0.023041723	0.00035514547
0.23927966	0.022688536	0.00035649678
0.23941115	0.023513604	0.00036064323
0.23954263	0.023449176	0.00036042319
0.23967412	0.023166794	0.00035979806
0.23980561	0.023430963	0.00035932856
0.23993710	0.022599355	0.00035709834
0.24006859	0.022880626	0.00035704185
0.24020008	0.022795215	0.00035785862
0.24033157	0.023171192	0.00035932614
0.24046306	0.023809701	0.00036294492
0.24059454	0.023936067	0.00036466143
0.24072603	0.022881433	0.00035868944
0.24085752	0.023304135	0.00036044967
0.24098901	0.022853844	0.00036031222
0.24112050	0.022522856	0.00035458187
0.24125199	0.022561461	0.00035739284
0.24138348	0.022652059	0.00035920848
0.24151496	0.023111194	0.00035849586
0.24164645	0.023159918	0.00036146855
0.24177794	0.023454293	0.00036043566
0.24190943	0.023732486	0.00036366499
0.24204092	0.022933270	0.00035949531
0.24217241	0.023489530	0.00036249400
0.24230390	0.022762324	0.00035936761
0.24243539	0.023419307	0.00036125779
0.24256687	0.023405958	0.00036185064
0.24269836	0.023341640	0.00036395831
0.24282985	0.023691724	0.00036432748
0.24296134	0.023512561	0.00036488806
0.24309283	0.022910564	0.00035940147
0.24322432	0.023767695	0.00036496284
0.24335581	0.023322421	0.00036506434
0.24348730	0.024125274	0.00036743041
0.24361878	0.023265368	0.00036231532
0.24375027	0.022848643	0.00035989059
0.24388176	0.022775615	0.00036035941
0.24401325	0.022966649	0.00036463685
0.24414474	0.023272704	0.00036256687
0.24427623	0.022927305	0.00036246873
0.24440772	0.023546034	0.00036519337
0.24453920	0.023279946	0.00036335614
0.24467069	0.022875904	0.00036301812
0.24480218	0.022723918	0.00035935033
0.24493367	0.022866160	0.00036082808
0.24506516	0.023638313	0.00036553137
0.24519665	0.023367873	0.00036474032
0.24532814	0.023305696	0.00036501729
0.24545963	0.023143638	0.00036361292
0.24559111	0.023075713	0.00036313200
0.24572260	0.022862358	0.00036161454
0.24585409	0.023140571	0.00036226078
0.24598558	0.022670510	0.00036260366
0.24611707	0.023506467	0.00036597390
0.24624856	0.023100900	0.00036275983
0.24638005	0.022968177	0.00036419170
0.24651154	0.023646581	0.00036681463
0.24664302	0.023210647	0.00036767148
0.24677451	0.022569688	0.00036086125
0.24690600	0.022951587	0.00036443835
0.24703749	0.022969208	0.00036528620
0.24716898	0.022693787	0.00036063002
0.24730047	0.023484204	0.00036817230
0.24743196	0.023150293	0.00036419616
0.24756345	0.022923186	0.00036389793
0.24769493	0.023195403	0.00036666320
0.24782642	0.023372752	0.00036557068
0.24795791	0.022740301	0.00036356184
0.24808940	0.022915603	0.00036534313
0.24822089	0.023002926	0.00036430195
0.24835238	0.023433012	0.00036875464
0.24848387	0.022906551	0.00036370742
0.24861535	0.022483764	0.00036320429
0.24874684	0.022783780	0.00036417294
0.24887833	0.023328431	0.00036681626
0.24900982	0.023389197	0.00037053619
0.24914131	0.023821518	0.00037056159
0.24927280	0.022948204	0.00036704442
0.24940429	0.023457532	0.00036872839
0.24953578	0.024063605	0.00037205751
0.24966726	0.023981518	0.00037411928
0.24979875	0.023314404	0.00036666267
0.24993024	0.022819792	0.00036562146
0.25006173	0.023747485	0.00036949865
0.25019322	0.023464014	0.00036953860
0.25032471	0.023148680	0.00036863623
0.25045620	0.023771172	0.00036954091
0.25058769	0.022872307	0.00036609392
0.25071917	0.023278085	0.00036776062
0.25085066	0.023222342	0.00036629196
0.25098215	0.023112027	0.00036865643
0.25111364	0.023312629	0.00036816099
0.25124513	0.022845210	0.00036772598
0.25137662	0.023067943	0.00036827514
0.25150811	0.023286183	0.00036880937
0.25163959	0.022899750	0.00036806278
0.25177108	0.022931633	0.00036418375
0.25190257	0.023857360	0.00037309678
0.25203406	0.023530344	0.00037164696
0.25216555	0.023438901	0.00036927653
0.25229704	0.023179852	0.00036896034
0.25242853	0.022736526	0.00036582218
0.25256002	0.023103282	0.00036978037
0.25269150	0.023428166	0.00036946001
0.25282299	0.023160578	0.00036780098
0.25295448	0.023985305	0.00037757765
0.25308597	0.023366421	0.00036816667
0.25321746	0.022863365	0.00036840693
0.25334895	0.023208678	0.00037002838
0.25348044	0.023136495	0.00036790335
0.25361193	0.022884463	0.00036778479
0.25374341	0.023226359	0.00036827972
0.25387490	0.023240998	0.00037012051
0.25400639	0.023569056	0.00037911878
0.25413788	0.022979849	0.00037985982
0.25426937	0.023281468	0.00038511855
0.25440086	0.022840257	0.00038542417
0.25453235	0.022760847	0.00038814802
0.25466383	0.023660555	0.00039620672
0.25479532	0.023404867	0.00039610730
0.25492681	0.023127700	0.00039731163
0.25505830	0.023129753	0.00039849249
0.25518979	0.023345456	0.00040140884
0.25532128	0.022577484	0.00039824695
0.25545277	0.022876407	0.00040185980
0.25558426	0.023183565	0.00040559605
0.25571574	0.022908567	0.00040526965
0.25584723	0.022826595	0.00040625487
0.25597872	0.022628998	0.00040728679
0.25611021	0.023022513	0.00041080663
0.25624170	0.022798104	0.00041035877
0.25637319	0.022550834	0.00041215958
0.25650468	0.022659264	0.00041224512
0.25663617	0.023113781	0.00041923011
0.25676765	0.022802547	0.00041823497
0.25689914	0.023265153	0.00042401044
0.25703063	0.022770803	0.00042341850
0.25716212	0.023512367	0.00042672692
0.25729361	0.022172000	0.00042080366
0.25742510	0.023409979	0.00043025594
0.25755659	0.023264032	0.00043226078
0.25768807	0.023064891	0.00043152331
0.25781956	0.023807300	0.00043717038
0.25795105	0.023236824	0.00043449087
0.25808254	0.022756281	0.00043495106
0.25821403	0.023151378	0.00043388328
0.25834552	0.023090046	0.00043872240
0.25847701	0.023225166	0.00043869023
0.25860850	0.023205227	0.00043903510
0.25873998	0.023759081	0.00044563438
0.25887147	0.023221794	0.00044229221
0.25900296	0.023943801	0.00044997619
0.25913445	0.022875449	0.00044007892
0.25926594	0.022906073	0.00044045622
0.25939743	0.022465647	0.00043960942
0.25952892	0.022764486	0.00044128071
0.25966041	0.022910166	0.00044650810
0.25979189	0.022973728	0.00044517470
0.25992338	0.023116350	0.00044746327
0.26005487	0.023491279	0.00045169111
0.26018636	0.023002900	0.00044868749
0.26031785	0.022697854	0.00044681690
0.26044934	0.023140770	0.00044857978
0.26058083	0.023425661	0.00045476293
0.26071231	0.023686300	0.00045743962
0.26084380	0.023433673	0.00045375183
0.26097529	0.022304637	0.00044691334
0.26110678	0.022449957	0.00045023183
0.26123827	0.023140799	0.00045546477
0.26136976	0.022776140	0.00045271832
0.26150125	0.022448572	0.00045234861
0.26163274	0.022922532	0.00045425008
0.26176422	0.022667203	0.00045135689
0.26189571	0.022684920	0.00045724513
0.26202720	0.023475941	0.00046053079
0.26215869	0.023217734	0.00045853234
0.26229018	0.022802062	0.00045914369
0.26242167	0.023892282	0.00046515872
0.26255316	0.022861265	0.00045821360
0.26268465	0.023553394	0.00046770767
0.26281613	0.023308982	0.00046429634
0.26294762	0.023045419	0.00046211178
0.26307911	0.023123900	0.00046451885
0.26321060	0.022778333	0.00046459921
0.26334209	0.023019304	0.00046763137
0.26347358	0.023014572	0.00046372981
0.26360507	0.023076743	0.00046582905
0.26373655	0.022516609	0.00046447371
0.26386804	0.023725740	0.00047271416
0.26399953	0.023057970	0.00047101327
0.26413102	0.022695514	0.00046502737
0.26426251	0.023049260	0.00046852664
0.26439400	0.023383109	0.00047279018
0.26452549	0.023448465	0.00047694939
0.26465698	0.022934636	0.00047237585
0.26478846	0.023635301	0.00047385140
0.26491995	0.022585023	0.00047582298
0.26505144	0.023037107	0.00047138724
0.26518293	0.023157198	0.00047601780
0.26531442	0.023679434	0.00048286442
0.26544591	0.023164953	0.00047573222
[truncated: 567 more rows]
