# Supplementary material for: Invariant surface glycoprotein 65 of Trypanosoma brucei is a complement C3 receptor
Source: Nat Commun. 2022 Aug 29;13:5085. doi: 10.1038/s41467-022-32728-9 (PMC9424271; doi:10.1038/s41467-022-32728-9)
Supplement: Supplementary file 4 — supplementary data 2 [file 41467_2022_32728_MOESM4_ESM.zip › b21-414646_00034.dat]

0.0026000000	39.875065	0.13734842
0.0027314887	28.888456	0.10738461
0.0028629774	22.336098	0.090286851
0.0029944661	17.099004	0.075813839
0.0031259548	12.252337	0.058973662
0.0032574435	10.776269	0.057248544
0.0033889322	8.9063883	0.049199057
0.0035204209	11.491615	0.048657477
0.0036519096	12.268589	0.046653687
0.0037833983	9.9317887	0.039575476
0.0039148870	8.2461006	0.034795222
0.0040463757	6.6832575	0.030135965
0.0041778644	5.5212554	0.025673316
0.0043093531	4.5701510	0.022932887
0.0044408418	3.8144865	0.020150340
0.0045723305	3.1235467	0.018234268
0.0047038192	2.8563889	0.016688911
0.0048353079	2.4635398	0.015046219
0.0049667966	2.2238667	0.014244439
0.0050982853	1.8795882	0.012405780
0.0052297740	1.7488775	0.012123078
0.0053612627	1.5144047	0.010893870
0.0054927514	1.3881532	0.010153354
0.0056242401	1.2583749	0.0096391116
0.0057557288	1.1621098	0.0090064388
0.0058872175	1.0741975	0.0085431538
0.0060187062	1.0093098	0.0082591705
0.0061501949	0.89718392	0.0074586842
0.0062816836	0.88299310	0.0075665977
0.0064131723	0.82118088	0.0071531544
0.0065446610	0.78644867	0.0069000000
0.0066761496	0.74356226	0.0066776555
0.0068076383	0.72516887	0.0064449908
0.0069391270	0.68154968	0.0063485867
0.0070706157	0.66101499	0.0061533045
0.0072021044	0.63531425	0.0059659838
0.0073335931	0.61562788	0.0058472334
0.0074650818	0.57491291	0.0054860700
0.0075965705	0.55825590	0.0054508757
0.0077280592	0.53859906	0.0053318800
0.0078595479	0.50128517	0.0050208915
0.0079910366	0.48712401	0.0049789549
0.0081225253	0.45629320	0.0046809767
0.0082540140	0.45256149	0.0046883091
0.0083855027	0.44379425	0.0046604292
0.0085169914	0.41899035	0.0044358097
0.0086484801	0.40190320	0.0043128223
0.0087799688	0.38722540	0.0041586683
0.0089114575	0.36930386	0.0040827624
0.0090429462	0.35748074	0.0039887865
0.0091744349	0.34147316	0.0038651835
0.0093059236	0.33253897	0.0037691302
0.0094374123	0.30673336	0.0035959585
0.0095689010	0.29942301	0.0034956336
0.0097003897	0.29209088	0.0034804801
0.0098318784	0.27936565	0.0033553955
0.0099633671	0.26572107	0.0032366523
0.010094856	0.25492217	0.0031604620
0.010226345	0.23825262	0.0029830558
0.010357833	0.23915995	0.0030659012
0.010489322	0.22692471	0.0028985913
0.010620811	0.21050796	0.0027717617
0.010752299	0.20828473	0.0027453457
0.010883788	0.19156844	0.0025786581
0.011015277	0.19239477	0.0026311050
0.011146765	0.17399733	0.0024250645
0.011278254	0.17185618	0.0024008253
0.011409743	0.16641734	0.0023383460
0.011541231	0.15777405	0.0022418234
0.011672720	0.15222616	0.0022075677
0.011804209	0.14142783	0.0020479584
0.011935698	0.13475657	0.0019946972
0.012067186	0.12916456	0.0019410627
0.012198675	0.12083021	0.0018166358
0.012330164	0.11457827	0.0017724176
0.012461652	0.11330174	0.0017424848
0.012593141	0.10904884	0.0016715526
0.012724630	0.10321243	0.0016256446
0.012856118	0.098682986	0.0015398550
0.012987607	0.095605226	0.0015334655
0.013119096	0.092843170	0.0014774271
0.013250585	0.091551567	0.0014510069
0.013382073	0.088327387	0.0014306011
0.013513562	0.087420533	0.0014009246
0.013645051	0.084778343	0.0013901765
0.013776539	0.080419549	0.0013455680
0.013908028	0.079595892	0.0013171127
0.014039517	0.075996339	0.0012801857
0.014171005	0.075092523	0.0012638861
0.014302494	0.076024099	0.0012732712
0.014433983	0.073037600	0.0012500071
0.014565472	0.073181996	0.0012253259
0.014696960	0.070482087	0.0012092827
0.014828449	0.069161861	0.0011795369
0.014959938	0.068876008	0.0011841679
0.015091426	0.064764350	0.0011517252
0.015222915	0.062394836	0.0011028057
0.015354404	0.063124642	0.0011143133
0.015485892	0.063676189	0.0011077761
0.015617381	0.058561740	0.0010666746
0.015748870	0.063212946	0.0011066007
0.015880359	0.061085458	0.0010711622
0.016011847	0.060314602	0.0010658615
0.016143336	0.053953366	0.00099825044
0.016274825	0.051850157	0.00098003876
0.016406313	0.052725113	0.00098158651
0.016537802	0.054644654	0.00099073584
0.016669291	0.053471766	0.00097705156
0.016800779	0.056041367	0.00099848834
0.016932268	0.057315274	0.0010048787
0.017063757	0.060722485	0.0010321180
0.017195246	0.058550040	0.0010046825
0.017326734	0.058567149	0.0010054100
0.017458223	0.056460437	0.00098029139
0.017589712	0.057481324	0.00098389133
0.017721200	0.055869865	0.00097504946
0.017852689	0.052271894	0.00092312636
0.017984178	0.054300337	0.00095186017
0.018115666	0.054781442	0.00094886356
0.018247155	0.053459444	0.00093294820
0.018378644	0.051886849	0.00091993879
0.018510133	0.050778389	0.00090166543
0.018641621	0.049586250	0.00088698302
0.018773110	0.049378956	0.00088365656
0.018904599	0.049832807	0.00088505015
0.019036087	0.047654357	0.00086336727
0.019167576	0.049488435	0.00087045137
0.019299065	0.048291014	0.00085667717
0.019430553	0.049343772	0.00087168141
0.019562042	0.045967289	0.00083455180
0.019693531	0.047476933	0.00084637692
0.019825019	0.044986151	0.00081914910
0.019956508	0.045177986	0.00081512975
0.020087997	0.044949823	0.00081917144
0.020219486	0.043966199	0.00080310497
0.020350974	0.044889923	0.00081552072
0.020482463	0.044567187	0.00079890458
0.020613952	0.042032685	0.00077516587
0.020745440	0.041901652	0.00077746754
0.020876929	0.040316072	0.00075528285
0.021008418	0.041984611	0.00077081380
0.021139906	0.041286878	0.00076132532
0.021271395	0.040781190	0.00074980500
0.021402884	0.041023207	0.00075467396
0.021534373	0.039762843	0.00074023198
0.021665861	0.038724050	0.00072978395
0.021797350	0.039667807	0.00073480756
0.021928839	0.039255771	0.00072184086
0.022060327	0.039665017	0.00073291475
0.022191816	0.038022552	0.00070924137
0.022323305	0.038255960	0.00071463699
0.022454793	0.038707832	0.00071244135
0.022586282	0.036759352	0.00069105371
0.022717771	0.037778692	0.00070601081
0.022849260	0.036555793	0.00068593106
0.022980748	0.036289565	0.00068578465
0.023112237	0.036092625	0.00067861207
0.023243726	0.035207745	0.00066805223
0.023375214	0.037409678	0.00069196172
0.023506703	0.038603700	0.00069577594
0.023638192	0.038002787	0.00068987230
0.023769680	0.036452786	0.00067420795
0.023901169	0.035942753	0.00066874443
0.024032658	0.035434103	0.00066509606
0.024164147	0.036564705	0.00066990442
0.024295635	0.037576807	0.00067323551
0.024427124	0.036424053	0.00066357098
0.024558613	0.035037916	0.00064649047
0.024690101	0.036158652	0.00066542376
0.024821590	0.035985049	0.00065544266
0.024953079	0.035635707	0.00064841823
0.025084567	0.036038628	0.00065409339
0.025216056	0.035229789	0.00064199696
0.025347545	0.036121331	0.00065360539
0.025479034	0.035125064	0.00064039395
0.025610522	0.036146135	0.00063917068
0.025742011	0.035353815	0.00063521472
0.025873500	0.034310213	0.00062498404
0.026004988	0.036136670	0.00064263686
0.026136477	0.035508495	0.00063444508
0.026267966	0.035165889	0.00062583806
0.026399454	0.034260487	0.00062189341
0.026530943	0.035334762	0.00062486946
0.026662432	0.035686409	0.00062967833
0.026793920	0.035262149	0.00062434466
0.026925409	0.034342878	0.00061370117
0.027056898	0.035093130	0.00062252862
0.027188387	0.033750428	0.00060222861
0.027319875	0.034973911	0.00061738093
0.027451364	0.034300274	0.00060704972
0.027582853	0.033946314	0.00060186283
0.027714341	0.034056644	0.00060315071
0.027845830	0.034230599	0.00060036646
0.027977319	0.033767537	0.00060009107
0.028108807	0.033914645	0.00059537931
0.028240296	0.033564233	0.00059210974
0.028371785	0.032606125	0.00058384737
0.028503274	0.034123852	0.00059428222
0.028634762	0.034706127	0.00059632239
0.028766251	0.033850217	0.00058966929
0.028897740	0.034549037	0.00058941093
0.029029228	0.032982666	0.00057962817
0.029160717	0.032823109	0.00057780561
0.029292206	0.034937995	0.00059144731
0.029423694	0.033814350	0.00058511684
0.029555183	0.033559937	0.00057263348
0.029686672	0.032898308	0.00057302566
0.029818161	0.032055398	0.00056654133
0.029949649	0.033198798	0.00056970809
0.030081138	0.034381702	0.00058028781
0.030212627	0.032599650	0.00056182342
0.030344115	0.033151975	0.00056724923
0.030475604	0.032909031	0.00056628879
0.030607093	0.033309049	0.00056567092
0.030738581	0.033335416	0.00056614205
0.030870070	0.032063435	0.00055337939
0.031001559	0.032176751	0.00055193834
0.031133048	0.031824039	0.00055123856
0.031264536	0.032034742	0.00054956635
0.031396025	0.032516279	0.00055450520
0.031527514	0.032296178	0.00054861862
0.031659002	0.031513220	0.00054128373
0.031790491	0.031446319	0.00054347991
0.031921980	0.031743730	0.00054042332
0.032053468	0.031288986	0.00053904963
0.032184957	0.031552967	0.00053582783
0.032316446	0.031432826	0.00053282643
0.032447935	0.031269577	0.00053549087
0.032579423	0.032187933	0.00053850522
0.032710912	0.031733396	0.00053694636
0.032842401	0.031774917	0.00053306469
0.032973889	0.030229725	0.00052140445
0.033105378	0.031037374	0.00052807200
0.033236867	0.032432186	0.00053648950
0.033368355	0.031165330	0.00053356882
0.033499844	0.029873506	0.00052326622
0.033631333	0.030719242	0.00053128823
0.033762822	0.030498586	0.00053567540
0.033894310	0.029838908	0.00052711520
0.034025799	0.029967699	0.00052794480
0.034157288	0.030015324	0.00052887980
0.034288776	0.030768856	0.00053583324
0.034420265	0.030681422	0.00053917754
0.034551754	0.029265912	0.00052467801
0.034683242	0.030160126	0.00053434588
0.034814731	0.030304717	0.00053245150
0.034946220	0.029757989	0.00052811887
0.035077708	0.029751017	0.00053304189
0.035209197	0.030539073	0.00053833442
0.035340686	0.028642639	0.00051926908
0.035472175	0.029022556	0.00053331962
0.035603663	0.028868974	0.00053376829
0.035735152	0.029470390	0.00054510043
0.035866641	0.030086140	0.00054899941
0.035998129	0.029452107	0.00054280116
0.036129618	0.029392000	0.00054487574
0.036261107	0.028616986	0.00053679106
0.036392595	0.029244603	0.00055070012
0.036524084	0.029308705	0.00054826478
0.036655573	0.027897978	0.00053264113
0.036787062	0.028037788	0.00053903972
0.036918550	0.028950719	0.00054345009
0.037050039	0.029504682	0.00055098229
0.037181528	0.030057859	0.00055310071
0.037313016	0.028958579	0.00054825880
0.037444505	0.029227878	0.00055117192
0.037575994	0.028897355	0.00054587805
0.037707482	0.028401491	0.00054667341
0.037838971	0.028384686	0.00054843337
0.037970460	0.028671925	0.00054679757
0.038101949	0.027638573	0.00054192236
0.038233437	0.029248910	0.00054878019
0.038364926	0.029543242	0.00054643597
0.038496415	0.029161962	0.00054416740
0.038627903	0.029230592	0.00053811783
0.038759392	0.028557371	0.00053527783
0.038890881	0.029156569	0.00053322162
0.039022369	0.028763076	0.00053237834
0.039153858	0.030251167	0.00054240441
0.039285347	0.029932268	0.00053496922
0.039416836	0.029226190	0.00053612926
0.039548324	0.029097770	0.00052953452
0.039679813	0.029349557	0.00052894830
0.039811302	0.028400419	0.00052464523
0.039942790	0.028849072	0.00052410148
0.040074279	0.029240362	0.00053069988
0.040205768	0.029721616	0.00053045954
0.040337256	0.030106772	0.00053066749
0.040468745	0.030129397	0.00053276215
0.040600234	0.029857376	0.00052926025
0.040731723	0.030515696	0.00053447484
0.040863211	0.030119711	0.00053163241
0.040994700	0.029568824	0.00052420490
0.041126189	0.028638432	0.00051977526
0.041257677	0.028484783	0.00051367613
0.041389166	0.029915830	0.00052543369
0.041520655	0.029946048	0.00052634347
0.041652143	0.030248305	0.00052709912
0.041783632	0.028766396	0.00051623220
0.041915121	0.029511445	0.00051995116
0.042046610	0.029733062	0.00052227781
0.042178098	0.028735533	0.00051313564
0.042309587	0.029081870	0.00051750665
0.042441076	0.030036124	0.00052107635
0.042572564	0.028888205	0.00051297940
0.042704053	0.029397199	0.00051357423
0.042835542	0.029484511	0.00051838667
0.042967030	0.029328142	0.00051436841
0.043098519	0.028905244	0.00051342773
0.043230008	0.029311872	0.00051325360
0.043361496	0.029823709	0.00051337090
0.043492985	0.029162551	0.00051432203
0.043624474	0.030216366	0.00051681007
0.043755963	0.029562721	0.00051517715
0.043887451	0.028941598	0.00050787643
0.044018940	0.029607117	0.00051072896
0.044150429	0.028962683	0.00051096123
0.044281917	0.028154172	0.00049933754
0.044413406	0.029288806	0.00051041574
0.044544895	0.028916593	0.00050384973
0.044676383	0.029615992	0.00050909356
0.044807872	0.029130983	0.00050720120
0.044939361	0.028405196	0.00049986875
0.045070850	0.029619822	0.00050953151
0.045202338	0.029411196	0.00050639651
0.045333827	0.028942120	0.00049902325
0.045465316	0.028746622	0.00050335997
0.045596804	0.029526772	0.00050682821
0.045728293	0.028318277	0.00049768192
0.045859782	0.028800504	0.00050059943
0.045991270	0.029888560	0.00050377878
0.046122759	0.028815187	0.00050047397
0.046254248	0.028902475	0.00050821846
0.046385737	0.028839133	0.00050961299
0.046517225	0.029556048	0.00051769721
0.046648714	0.029280957	0.00051844093
0.046780203	0.029299783	0.00052344126
0.046911691	0.029836727	0.00052538341
0.047043180	0.029037719	0.00051778457
0.047174669	0.029574999	0.00052509919
0.047306157	0.029241154	0.00052250990
0.047437646	0.028352455	0.00052063878
0.047569135	0.029739887	0.00053149279
0.047700624	0.028987927	0.00052214278
0.047832112	0.029457681	0.00053103655
0.047963601	0.028872014	0.00052361379
0.048095090	0.028990090	0.00053009309
0.048226578	0.030210380	0.00054051877
0.048358067	0.029804159	0.00053323186
0.048489556	0.029560735	0.00053236501
0.048621044	0.029794881	0.00053631957
0.048752533	0.029297406	0.00053709567
0.048884022	0.029088233	0.00053300935
0.049015511	0.029316191	0.00053532634
0.049146999	0.029141367	0.00053428873
0.049278488	0.029127877	0.00053490977
0.049409977	0.030076827	0.00054526036
0.049541465	0.030074453	0.00054289310
0.049672954	0.030060060	0.00054398180
0.049804443	0.028985936	0.00053560173
0.049935931	0.029972618	0.00054498327
0.050067420	0.029036645	0.00053897152
0.050198909	0.029075873	0.00053820538
0.050330398	0.029173283	0.00053875176
0.050461886	0.028614370	0.00053349357
0.050593375	0.029088151	0.00054014492
0.050724864	0.029595029	0.00054621456
0.050856352	0.029662304	0.00054600010
0.050987841	0.028286010	0.00053148970
0.051119330	0.028706953	0.00053798946
0.051250818	0.030136556	0.00054993205
0.051382307	0.029135175	0.00054436893
0.051513796	0.030365202	0.00055274025
0.051645284	0.029582421	0.00054495030
0.051776773	0.029072056	0.00054411170
0.051908262	0.029639195	0.00054609442
0.052039751	0.030048320	0.00055197274
0.052171239	0.030583308	0.00055636285
0.052302728	0.029306655	0.00055024823
0.052434217	0.028570645	0.00053791183
0.052565705	0.029663305	0.00055131874
0.052697194	0.029748932	0.00055227959
0.052828683	0.029972218	0.00055539757
0.052960171	0.030020116	0.00055434292
0.053091660	0.029324481	0.00054519506
0.053223149	0.028582613	0.00054438278
0.053354638	0.029149825	0.00054972688
0.053486126	0.028537225	0.00054538784
0.053617615	0.028905595	0.00054575851
0.053749104	0.029186786	0.00054793255
0.053880592	0.029656770	0.00055209802
0.054012081	0.029581059	0.00055617555
0.054143570	0.029900974	0.00055675397
0.054275058	0.029038115	0.00054867609
0.054406547	0.029459839	0.00055033914
0.054538036	0.029854811	0.00055851802
0.054669525	0.029745214	0.00055325150
0.054801013	0.028544197	0.00054883751
0.054932502	0.029574857	0.00055539759
0.055063991	0.029995648	0.00055530463
0.055195479	0.030062569	0.00056114885
0.055326968	0.028962956	0.00055054959
0.055458457	0.029413500	0.00055621565
0.055589945	0.029158250	0.00055177402
0.055721434	0.028402934	0.00054388405
0.055852923	0.029631579	0.00056050202
0.055984412	0.028869595	0.00055140123
0.056115900	0.029674245	0.00055702437
0.056247389	0.028948312	0.00055261897
0.056378878	0.028980353	0.00054985080
0.056510366	0.029436042	0.00055798507
0.056641855	0.029673990	0.00055987958
0.056773344	0.029493821	0.00055883192
0.056904832	0.028299637	0.00054727325
0.057036321	0.028503297	0.00054680725
0.057167810	0.028941615	0.00055342162
0.057299299	0.028665219	0.00055234348
0.057430787	0.028823717	0.00054799831
0.057562276	0.029587842	0.00055941263
0.057693765	0.029501950	0.00055125238
0.057825253	0.029309647	0.00055624002
0.057956742	0.029700543	0.00055954956
0.058088231	0.028595909	0.00054668777
0.058219719	0.027906714	0.00054319358
0.058351208	0.028728920	0.00054540432
0.058482697	0.028638785	0.00054841990
0.058614186	0.028783932	0.00055045763
0.058745674	0.028758537	0.00054479230
0.058877163	0.027936686	0.00053960615
0.059008652	0.028668285	0.00054070936
0.059140140	0.028585124	0.00054353032
0.059271629	0.028430625	0.00054194106
0.059403118	0.028943157	0.00054148692
0.059534606	0.028770953	0.00054316391
0.059666095	0.028635741	0.00053666877
0.059797584	0.029333181	0.00054493646
0.059929072	0.029557051	0.00054975871
0.060060561	0.029410601	0.00054254147
0.060192050	0.029512499	0.00054722442
0.060323539	0.029179693	0.00054037443
0.060455027	0.029081056	0.00054372793
0.060586516	0.028712370	0.00054146506
0.060718005	0.028753598	0.00053777653
0.060849493	0.029776599	0.00054480230
0.060980982	0.028693421	0.00053837819
0.061112471	0.027679461	0.00052721544
0.061243959	0.028705003	0.00053974985
0.061375448	0.028207835	0.00053159172
0.061506937	0.029390580	0.00054257427
0.061638426	0.028841913	0.00053522240
0.061769914	0.029875719	0.00054520487
0.061901403	0.030166842	0.00055165543
0.062032892	0.029774120	0.00054206887
0.062164380	0.028491163	0.00053323548
0.062295869	0.028634069	0.00053594813
0.062427358	0.028924818	0.00053492478
0.062558846	0.028540990	0.00053737942
0.062690335	0.029532698	0.00053842953
0.062821824	0.029102827	0.00053671764
0.062953313	0.029593749	0.00054083530
0.063084801	0.028860136	0.00053299416
0.063216290	0.028777833	0.00053740282
0.063347779	0.029087117	0.00053500418
0.063479267	0.028945422	0.00053201453
0.063610756	0.029240121	0.00053897519
0.063742245	0.028753802	0.00053244923
0.063873733	0.028541350	0.00053303911
0.064005222	0.028890229	0.00053423954
0.064136711	0.028930365	0.00053239084
0.064268200	0.028319699	0.00052716208
0.064399688	0.028842664	0.00052987511
0.064531177	0.029085662	0.00053669994
0.064662666	0.028854469	0.00053240707
0.064794154	0.028594657	0.00052874847
0.064925643	0.028798824	0.00053246183
0.065057132	0.029012662	0.00053531773
0.065188620	0.029093156	0.00053511327
0.065320109	0.028609762	0.00052851246
0.065451598	0.029651149	0.00053566175
0.065583087	0.028978769	0.00053271726
0.065714575	0.029685637	0.00053531306
0.065846064	0.029718728	0.00053698234
0.065977553	0.028858485	0.00052861980
0.066109041	0.029914070	0.00053488414
0.066240530	0.029534983	0.00053733776
0.066372019	0.028918173	0.00052972758
0.066503507	0.029416028	0.00053195831
0.066634996	0.028859641	0.00052806094
0.066766485	0.028911892	0.00052807433
0.066897973	0.029874214	0.00053590120
0.067029462	0.028865155	0.00052865602
0.067160951	0.028789151	0.00052855583
0.067292440	0.028379762	0.00052270390
0.067423928	0.029179044	0.00052723010
0.067555417	0.029455652	0.00053323659
0.067686906	0.028327903	0.00052254525
0.067818394	0.028770205	0.00052619803
0.067949883	0.030324723	0.00053683393
0.068081372	0.028498562	0.00052230347
0.068212860	0.028827329	0.00052651148
0.068344349	0.028724347	0.00052540924
0.068475838	0.028592041	0.00052267778
0.068607327	0.027943109	0.00051891839
0.068738815	0.029596891	0.00052677259
0.068870304	0.029702765	0.00053131503
0.069001793	0.028010113	0.00051655641
0.069133281	0.028738280	0.00052294956
0.069264770	0.028653330	0.00052410415
0.069396259	0.029253653	0.00052143193
0.069527747	0.028977512	0.00052529001
0.069659236	0.028790660	0.00052367316
0.069790725	0.028749698	0.00052208513
0.069922214	0.028892750	0.00052460433
0.070053702	0.029321462	0.00052292658
0.070185191	0.029897773	0.00053238699
0.070316680	0.028975466	0.00052122710
0.070448168	0.029070078	0.00052345302
0.070579657	0.028380336	0.00051992308
0.070711146	0.028238196	0.00051508871
0.070842634	0.028189666	0.00051627005
0.070974123	0.028183555	0.00051422384
0.071105612	0.028497617	0.00051627227
0.071237101	0.028506626	0.00051858514
0.071368589	0.028141858	0.00051072545
0.071500078	0.028522588	0.00051853310
0.071631567	0.028024227	0.00051357122
0.071763055	0.028238802	0.00051379780
0.071894544	0.027741921	0.00051179140
0.072026033	0.028580859	0.00051402156
0.072157521	0.027265174	0.00050751930
0.072289010	0.027729987	0.00051060902
0.072420499	0.028475328	0.00051432522
0.072551988	0.028050273	0.00050880846
0.072683476	0.028533835	0.00051340916
0.072814965	0.027153079	0.00050422261
0.072946454	0.027569375	0.00050975141
0.073077942	0.027445702	0.00050241830
0.073209431	0.027524052	0.00050727068
0.073340920	0.028029568	0.00050940122
0.073472408	0.027842582	0.00050760519
0.073603897	0.028082069	0.00051110034
0.073735386	0.027519309	0.00050325251
0.073866875	0.027449720	0.00050138240
0.073998363	0.027371909	0.00050295904
0.074129852	0.027664998	0.00050641576
0.074261341	0.027346657	0.00050481601
0.074392829	0.027880260	0.00050397147
0.074524318	0.027804380	0.00050652675
0.074655807	0.027202081	0.00050081370
0.074787295	0.026575735	0.00049778836
0.074918784	0.026846136	0.00049813926
0.075050273	0.027147855	0.00049900532
0.075181761	0.026662915	0.00049616650
0.075313250	0.026548190	0.00049479911
0.075444739	0.027472740	0.00050040224
0.075576228	0.027156644	0.00049891952
0.075707716	0.027519571	0.00050159766
0.075839205	0.027312762	0.00050013677
0.075970694	0.026573455	0.00049345929
0.076102182	0.026811693	0.00049454519
0.076233671	0.027150198	0.00050059449
0.076365160	0.027233403	0.00049521828
0.076496648	0.026321466	0.00049332333
0.076628137	0.027690155	0.00050181705
0.076759626	0.025953827	0.00048561338
0.076891115	0.026864328	0.00049356444
0.077022603	0.027721412	0.00050038436
0.077154092	0.027218674	0.00049433402
0.077285581	0.027356438	0.00049919525
0.077417069	0.027295626	0.00049544152
0.077548558	0.026722349	0.00049243071
0.077680047	0.026622639	0.00048931699
0.077811535	0.026234164	0.00048798120
0.077943024	0.026579906	0.00049131683
0.078074513	0.026474604	0.00048766740
0.078206002	0.025672413	0.00048368764
0.078337490	0.027608423	0.00049733446
0.078468979	0.026929734	0.00049074758
0.078600468	0.027288415	0.00049607122
0.078731956	0.026759976	0.00048882194
0.078863445	0.027769963	0.00050037585
0.078994934	0.027163212	0.00049281708
0.079126422	0.026853781	0.00049096752
0.079257911	0.026560053	0.00048872765
0.079389400	0.026736921	0.00048733971
0.079520889	0.026642591	0.00048841695
0.079652377	0.025653969	0.00048030961
0.079783866	0.025912838	0.00048068987
0.079915355	0.026444569	0.00048814171
0.080046843	0.026528999	0.00048530766
0.080178332	0.025804147	0.00048020204
0.080309821	0.026540654	0.00048714573
0.080441309	0.025701339	0.00047557983
0.080572798	0.026968549	0.00049105200
0.080704287	0.026476108	0.00048542886
0.080835776	0.026914770	0.00048752257
0.080967264	0.024978537	0.00047506789
0.081098753	0.026187063	0.00047727858
0.081230242	0.025903747	0.00047936337
0.081361730	0.026792190	0.00048701002
0.081493219	0.026284337	0.00048141176
0.081624708	0.026004965	0.00048081737
0.081756196	0.026239071	0.00047905901
0.081887685	0.026211296	0.00048129989
0.082019174	0.025802285	0.00047773905
0.082150663	0.026475624	0.00048306137
0.082282151	0.026643315	0.00048462123
0.082413640	0.025832321	0.00047506068
0.082545129	0.025991271	0.00047835035
0.082676617	0.025735169	0.00047653102
0.082808106	0.026608795	0.00047995920
0.082939595	0.026618444	0.00048583665
0.083071083	0.026147886	0.00047526301
0.083202572	0.025709191	0.00047428058
0.083334061	0.026317862	0.00048191890
0.083465549	0.025991728	0.00047444916
0.083597038	0.026894552	0.00048586634
0.083728527	0.027090553	0.00048027364
0.083860016	0.026178430	0.00047971455
0.083991504	0.026169034	0.00047815590
0.084122993	0.026506571	0.00047777390
0.084254482	0.026546788	0.00048005645
0.084385970	0.025764706	0.00047442875
0.084517459	0.025838284	0.00047356587
0.084648948	0.026242149	0.00048007210
0.084780436	0.026497043	0.00047535101
0.084911925	0.025585863	0.00047093192
0.085043414	0.025037123	0.00046581194
0.085174903	0.025626150	0.00047096545
0.085306391	0.025356953	0.00047047404
0.085437880	0.025956207	0.00047228643
0.085569369	0.025747631	0.00047161202
0.085700857	0.025376777	0.00046777963
0.085832346	0.026294618	0.00047359115
0.085963835	0.026033941	0.00047335981
0.086095323	0.026010396	0.00047101045
0.086226812	0.026003529	0.00047199058
0.086358301	0.026507400	0.00047447680
0.086489790	0.025561596	0.00046879508
0.086621278	0.025151552	0.00046567140
0.086752767	0.025313746	0.00046621362
0.086884256	0.025872852	0.00046677525
0.087015744	0.026394758	0.00047492490
0.087147233	0.025370119	0.00046663952
0.087278722	0.025642419	0.00046992050
0.087410210	0.025434301	0.00046534113
0.087541699	0.025641190	0.00046557773
0.087673188	0.025473696	0.00046625093
0.087804677	0.025782919	0.00046438285
0.087936165	0.025865229	0.00047013184
0.088067654	0.025251307	0.00046432048
0.088199143	0.024846189	0.00045813407
0.088330631	0.025114098	0.00046229354
0.088462120	0.025907915	0.00046571775
0.088593609	0.026393431	0.00047349807
0.088725097	0.025483238	0.00046166481
0.088856586	0.026253721	0.00046682489
0.088988075	0.026382389	0.00047240010
0.089119564	0.026167273	0.00046808206
0.089251052	0.025149763	0.00046176365
0.089382541	0.025427982	0.00046295580
0.089514030	0.026893629	0.00047257053
0.089645518	0.025922704	0.00046660471
0.089777007	0.025225863	0.00045940888
0.089908496	0.025593757	0.00046476694
0.090039984	0.025452094	0.00046211865
0.090171473	0.025492081	0.00045902231
0.090302962	0.025964293	0.00046613957
0.090434451	0.026247577	0.00046634959
0.090565939	0.026246988	0.00046991769
0.090697428	0.025718941	0.00046323345
0.090828917	0.025139606	0.00045465895
0.090960405	0.025931686	0.00046630094
0.091091894	0.025313505	0.00045688403
0.091223383	0.025066514	0.00045950371
0.091354871	0.025554332	0.00046369810
0.091486360	0.025060432	0.00046675940
0.091617849	0.025612303	0.00047480784
0.091749337	0.025571186	0.00047814696
0.091880826	0.025460655	0.00048180332
0.092012315	0.025459473	0.00048269091
0.092143804	0.025314028	0.00048247084
0.092275292	0.025571996	0.00048799187
0.092406781	0.025263710	0.00048768897
0.092538270	0.025125036	0.00049041027
0.092669758	0.025129240	0.00049489341
0.092801247	0.024623155	0.00047258324
0.092932736	0.025032542	0.00047826112
0.093064224	0.025512635	0.00047541632
0.093195713	0.025496288	0.00047654611
0.093327202	0.025222343	0.00047105774
0.093458691	0.025538511	0.00046762876
0.093590179	0.025447324	0.00047216244
0.093721668	0.025423416	0.00047234922
0.093853157	0.024161289	0.00046226225
0.093984645	0.025263262	0.00046746865
0.094116134	0.025603122	0.00046851751
0.094247623	0.024228848	0.00045650437
0.094379111	0.024780927	0.00046161977
0.094510600	0.025562880	0.00046718439
0.094642089	0.024399849	0.00045775890
0.094773578	0.024529542	0.00045439410
0.094905066	0.025130601	0.00046406755
0.095036555	0.024544701	0.00046144692
0.095168044	0.025146582	0.00046007780
0.095299532	0.024340722	0.00045500853
0.095431021	0.025320410	0.00046017194
0.095562510	0.025380859	0.00046385228
0.095693998	0.024536664	0.00045815076
0.095825487	0.024206373	0.00045142426
0.095956976	0.024447441	0.00045607902
0.096088465	0.025081296	0.00045637024
0.096219953	0.024831284	0.00045769626
0.096351442	0.024223833	0.00045294885
0.096482931	0.024541087	0.00045458899
0.096614419	0.024747379	0.00045338747
0.096745908	0.024439720	0.00045345054
0.096877397	0.024912884	0.00045405501
0.097008885	0.024265785	0.00045232973
0.097140374	0.025323394	0.00045770323
0.097271863	0.024231888	0.00045041390
0.097403352	0.022547471	0.00043679688
0.097534840	0.024088692	0.00044801595
0.097666329	0.024498348	0.00045159780
0.097797818	0.024503214	0.00044648571
0.097929306	0.023996426	0.00044377281
0.098060795	0.024056219	0.00044316634
0.098192284	0.024506276	0.00044444267
0.098323772	0.024590135	0.00044860423
0.098455261	0.024522520	0.00044455340
0.098586750	0.024743901	0.00044453573
0.098718239	0.025093628	0.00044870938
0.098849727	0.024194202	0.00043853335
0.098981216	0.024329833	0.00044088214
0.099112705	0.024394687	0.00044095452
0.099244193	0.024206354	0.00043894020
0.099375682	0.024493337	0.00044319311
0.099507171	0.024751554	0.00044357198
0.099638659	0.024297414	0.00044178037
0.099770148	0.024154926	0.00043854828
0.099901637	0.024980989	0.00044483516
0.10003313	0.024638829	0.00044524613
0.10016461	0.024895404	0.00044472836
0.10029610	0.024700479	0.00044547682
0.10042759	0.023847704	0.00043678463
0.10055908	0.024007720	0.00043835904
0.10069057	0.024146907	0.00044092068
0.10082206	0.024091793	0.00043922023
0.10095355	0.024048697	0.00044141207
0.10108504	0.023798824	0.00043520597
0.10121652	0.024308297	0.00043711408
0.10134801	0.023785626	0.00043616538
0.10147950	0.024048408	0.00043840794
0.10161099	0.024033649	0.00043790972
0.10174248	0.024149477	0.00043842131
0.10187397	0.024025379	0.00043430740
0.10200546	0.024115843	0.00043790704
0.10213694	0.024414360	0.00043636033
0.10226843	0.024201833	0.00043800535
0.10239992	0.024247527	0.00043928959
0.10253141	0.023595349	0.00042898548
0.10266290	0.024073352	0.00043746562
0.10279439	0.023703857	0.00043301162
0.10292588	0.024084445	0.00043531741
0.10305737	0.024131669	0.00043603942
0.10318885	0.024780827	0.00043902632
0.10332034	0.024702559	0.00044034554
0.10345183	0.024464440	0.00043569902
0.10358332	0.024100225	0.00043473327
0.10371481	0.024783551	0.00043825382
0.10384630	0.023119431	0.00042660321
0.10397779	0.023542698	0.00043154479
0.10410928	0.023415896	0.00042995274
0.10424076	0.023672065	0.00043014476
0.10437225	0.023487160	0.00042978007
0.10450374	0.023888006	0.00042891316
0.10463523	0.023360692	0.00042722394
0.10476672	0.024379888	0.00043442511
0.10489821	0.023914362	0.00043122578
0.10502970	0.023794661	0.00042785077
0.10516118	0.023865784	0.00042856119
0.10529267	0.023992048	0.00043457818
0.10542416	0.022993915	0.00042343154
0.10555565	0.024070271	0.00043118097
0.10568714	0.023945193	0.00043167301
0.10581863	0.024167886	0.00043121294
0.10595012	0.023358122	0.00042528261
0.10608161	0.024707397	0.00043760970
0.10621309	0.023726336	0.00042802565
0.10634458	0.024288310	0.00043157179
0.10647607	0.024502190	0.00043298322
0.10660756	0.024014760	0.00042855050
0.10673905	0.023684181	0.00042930212
0.10687054	0.023869176	0.00043149305
0.10700203	0.023864694	0.00043796829
0.10713352	0.023385870	0.00043790940
0.10726500	0.024133000	0.00044826792
0.10739649	0.023982568	0.00045398308
0.10752798	0.023833072	0.00044794869
0.10765947	0.023817904	0.00045234261
0.10779096	0.023468635	0.00045080555
0.10792245	0.024084975	0.00046041985
0.10805394	0.024325885	0.00046166762
0.10818542	0.023900048	0.00045673926
0.10831691	0.023383456	0.00045879810
0.10844840	0.023852415	0.00046103009
0.10857989	0.023090278	0.00045844262
0.10871138	0.024288041	0.00047309946
0.10884287	0.024512881	0.00047104816
0.10897436	0.024170473	0.00046912294
0.10910585	0.023980590	0.00047109622
0.10923733	0.024328767	0.00046998075
0.10936882	0.024286654	0.00047901462
0.10950031	0.023535750	0.00046975688
0.10963180	0.023292199	0.00046947336
0.10976329	0.023780816	0.00047296450
0.10989478	0.023417500	0.00047343531
0.11002627	0.023978341	0.00048304756
0.11015776	0.023294293	0.00047172525
0.11028924	0.024485345	0.00048528073
0.11042073	0.024407624	0.00049027190
0.11055222	0.023393655	0.00047672988
0.11068371	0.024041018	0.00048503565
0.11081520	0.024524611	0.00048898488
0.11094669	0.024164258	0.00048752683
0.11107818	0.024235573	0.00049216368
0.11120966	0.024070671	0.00048767896
0.11134115	0.023539682	0.00048781343
0.11147264	0.023095840	0.00048176456
0.11160413	0.024547134	0.00049576739
0.11173562	0.023608000	0.00049204567
0.11186711	0.024078423	0.00047598724
0.11199860	0.023303954	0.00047192676
0.11213009	0.023726367	0.00046810817
0.11226157	0.024062123	0.00046821457
0.11239306	0.023693969	0.00046453911
0.11252455	0.024820236	0.00047240844
0.11265604	0.024220037	0.00046774550
0.11278753	0.023511248	0.00045566692
0.11291902	0.023436522	0.00045508123
0.11305051	0.023091514	0.00045591516
0.11318200	0.023530342	0.00045258533
0.11331348	0.023863595	0.00045574344
0.11344497	0.024769679	0.00046052947
0.11357646	0.024546759	0.00045577849
0.11370795	0.024207725	0.00045575346
0.11383944	0.023748741	0.00045265530
0.11397093	0.023034233	0.00044495129
0.11410242	0.023852966	0.00045117613
0.11423390	0.022894199	0.00043948996
0.11436539	0.024080306	0.00045376205
0.11449688	0.023112257	0.00044040720
0.11462837	0.023792634	0.00045081377
0.11475986	0.023382230	0.00044444568
0.11489135	0.023570207	0.00044184906
0.11502284	0.023820960	0.00044797065
0.11515433	0.023853208	0.00044518390
0.11528581	0.023702256	0.00044604530
0.11541730	0.023352482	0.00044119117
0.11554879	0.023754774	0.00044177353
0.11568028	0.024119164	0.00044650862
0.11581177	0.023511352	0.00044204642
0.11594326	0.023524176	0.00044132580
0.11607475	0.024021076	0.00044261689
0.11620624	0.024315391	0.00044341950
0.11633772	0.023620788	0.00043982172
0.11646921	0.023507251	0.00043910485
0.11660070	0.023809475	0.00044057728
0.11673219	0.024189488	0.00043869048
0.11686368	0.023886301	0.00043874777
0.11699517	0.023920639	0.00043711112
0.11712666	0.023536941	0.00043685508
0.11725814	0.023899221	0.00043550247
0.11738963	0.024541732	0.00043934308
0.11752112	0.023566203	0.00043098289
0.11765261	0.023720965	0.00043407070
0.11778410	0.024135168	0.00043716875
0.11791559	0.024784926	0.00043892665
0.11804708	0.024463654	0.00043564659
0.11817857	0.023932784	0.00043305988
0.11831005	0.024290664	0.00043432932
0.11844154	0.023591560	0.00043092493
0.11857303	0.024080960	0.00043035477
0.11870452	0.024270744	0.00043089807
0.11883601	0.024140246	0.00043008536
0.11896750	0.024534223	0.00043271851
0.11909899	0.024055977	0.00043094108
0.11923048	0.022712598	0.00041624448
0.11936196	0.023559158	0.00042534244
0.11949345	0.023608924	0.00042122240
0.11962494	0.023770694	0.00042191089
0.11975643	0.024070159	0.00042718533
0.11988792	0.023016086	0.00041610624
0.12001941	0.023878295	0.00042161963
0.12015090	0.024112923	0.00042239422
0.12028239	0.024016129	0.00042431220
0.12041387	0.023806731	0.00042019483
0.12054536	0.023792350	0.00041727728
0.12067685	0.023262992	0.00041710102
0.12080834	0.023141272	0.00041607402
0.12093983	0.023937978	0.00041681458
0.12107132	0.024038963	0.00042328737
0.12120281	0.024338258	0.00042281562
0.12133429	0.023901531	0.00041973596
0.12146578	0.023301885	0.00041555899
0.12159727	0.024351812	0.00042051727
0.12172876	0.023191353	0.00041412136
0.12186025	0.023655508	0.00041523924
0.12199174	0.023703507	0.00041688395
0.12212323	0.023845309	0.00041775817
0.12225472	0.024587896	0.00042130735
0.12238620	0.023096218	0.00041280499
0.12251769	0.023470250	0.00041155420
0.12264918	0.023449261	0.00041360486
0.12278067	0.023690163	0.00041633971
0.12291216	0.024085915	0.00041771550
0.12304365	0.024086715	0.00041803401
0.12317514	0.023608005	0.00041263952
0.12330663	0.024120260	0.00041814226
0.12343811	0.023727948	0.00041496943
0.12356960	0.022668801	0.00040456315
0.12370109	0.023892024	0.00041409527
0.12383258	0.024170754	0.00041605589
0.12396407	0.023969561	0.00041354848
0.12409556	0.024009379	0.00041775998
0.12422705	0.023929190	0.00041468467
0.12435853	0.023968895	0.00041628222
0.12449002	0.024141332	0.00041394536
0.12462151	0.023519545	0.00041226673
0.12475300	0.023690558	0.00041220831
0.12488449	0.023802925	0.00041204984
0.12501598	0.023566931	0.00041328666
0.12514747	0.023753782	0.00041108807
0.12527896	0.023679794	0.00040935296
0.12541044	0.023499478	0.00041227155
0.12554193	0.024004358	0.00041276348
0.12567342	0.023547761	0.00041019384
0.12580491	0.024071745	0.00041481076
0.12593640	0.023629247	0.00040778947
0.12606789	0.023381363	0.00040998321
0.12619938	0.023461450	0.00040841350
0.12633087	0.023102487	0.00040850076
0.12646235	0.023744646	0.00041166164
0.12659384	0.023673649	0.00040690620
0.12672533	0.023149078	0.00040731293
0.12685682	0.024142539	0.00041115379
0.12698831	0.024151322	0.00041244622
0.12711980	0.023283613	0.00040576367
0.12725129	0.023837288	0.00040727587
0.12738277	0.023293953	0.00040721454
0.12751426	0.023973484	0.00041105316
0.12764575	0.023422555	0.00040665389
0.12777724	0.023983104	0.00040803068
0.12790873	0.024147083	0.00041067473
0.12804022	0.023172383	0.00040512168
0.12817171	0.024291801	0.00041132841
0.12830320	0.023798399	0.00040630123
0.12843468	0.023927590	0.00040855384
0.12856617	0.023534070	0.00040512667
0.12869766	0.023693412	0.00040645454
0.12882915	0.024405614	0.00041319325
0.12896064	0.023694699	0.00040507408
0.12909213	0.023603256	0.00040426623
0.12922362	0.022690818	0.00039907674
0.12935511	0.024260444	0.00041163104
0.12948659	0.022892369	0.00040055914
0.12961808	0.023542069	0.00040361265
0.12974957	0.023480605	0.00040351153
0.12988106	0.023593580	0.00040482444
0.13001255	0.024758681	0.00041119435
0.13014404	0.024004505	0.00040833895
0.13027553	0.023557572	0.00040331140
0.13040701	0.023614686	0.00040366087
0.13053850	0.023505501	0.00040472746
0.13066999	0.024566676	0.00040949334
0.13080148	0.023493780	0.00040396778
0.13093297	0.023262882	0.00039894271
0.13106446	0.024181581	0.00040646516
0.13119595	0.023714583	0.00040286338
0.13132744	0.024017556	0.00040494803
0.13145892	0.023769035	0.00040571663
0.13159041	0.023594940	0.00040182003
0.13172190	0.024216884	0.00040563478
0.13185339	0.023496529	0.00040266802
0.13198488	0.023063990	0.00039865301
0.13211637	0.023532294	0.00040027648
0.13224786	0.023173731	0.00039744883
0.13237935	0.023699673	0.00040216559
0.13251083	0.023255779	0.00039904563
0.13264232	0.024384515	0.00040677943
0.13277381	0.023530134	0.00040187442
0.13290530	0.024060324	0.00040166980
0.13303679	0.023291882	0.00039945235
0.13316828	0.023113643	0.00039839120
0.13329977	0.024641292	0.00040543279
0.13343125	0.023948315	0.00040522324
0.13356274	0.023747375	0.00039776849
0.13369423	0.023919943	0.00040009396
0.13382572	0.023447177	0.00039857160
0.13395721	0.023872688	0.00039984952
0.13408870	0.023429448	0.00039921606
0.13422019	0.023592690	0.00039671683
0.13435168	0.023265096	0.00039677578
0.13448316	0.024522344	0.00040600289
0.13461465	0.023816370	0.00039944406
0.13474614	0.023906924	0.00040116325
0.13487763	0.023845997	0.00039974934
0.13500912	0.022533071	0.00039181836
0.13514061	0.023889150	0.00040067960
0.13527210	0.023725637	0.00039936952
0.13540359	0.023586284	0.00039729569
0.13553507	0.023433926	0.00039715096
0.13566656	0.023546996	0.00039638622
0.13579805	0.023129816	0.00039709749
0.13592954	0.023201969	0.00039391315
0.13606103	0.024000604	0.00040044286
0.13619252	0.023595497	0.00039543952
0.13632401	0.023166789	0.00039237083
0.13645549	0.023127301	0.00039574623
0.13658698	0.024602799	0.00040285152
0.13671847	0.024229328	0.00040103726
0.13684996	0.023980335	0.00039857078
0.13698145	0.023891018	0.00039732241
0.13711294	0.023920610	0.00039733912
0.13724443	0.023343322	0.00039396577
0.13737592	0.023555037	0.00039379704
0.13750740	0.023372821	0.00039577325
0.13763889	0.023926677	0.00039476836
0.13777038	0.023780615	0.00039762352
0.13790187	0.023811627	0.00039656247
0.13803336	0.023680694	0.00039500939
0.13816485	0.024060764	0.00039789441
0.13829634	0.024161010	0.00039507809
0.13842783	0.023737872	0.00039634322
0.13855931	0.023657228	0.00039436486
0.13869080	0.023932832	0.00039580632
0.13882229	0.023695637	0.00039389531
0.13895378	0.023762018	0.00039268499
0.13908527	0.023107347	0.00039154452
0.13921676	0.023150411	0.00038988228
0.13934825	0.024108975	0.00039606377
0.13947973	0.023584651	0.00039301491
0.13961122	0.023558885	0.00039126128
0.13974271	0.023478051	0.00039092860
0.13987420	0.023745994	0.00039506566
0.14000569	0.024214695	0.00039399958
0.14013718	0.024328075	0.00039520162
0.14026867	0.023428957	0.00039043608
0.14040016	0.023506405	0.00039274029
0.14053164	0.024195292	0.00039701269
0.14066313	0.022926345	0.00038506277
0.14079462	0.023815425	0.00039227441
0.14092611	0.023724835	0.00039221098
0.14105760	0.023166719	0.00038692178
0.14118909	0.023587408	0.00039200385
0.14132058	0.023997601	0.00038991225
0.14145207	0.023923116	0.00039205526
0.14158355	0.023449029	0.00038832425
0.14171504	0.023867484	0.00039075920
0.14184653	0.022706357	0.00038346504
0.14197802	0.023268506	0.00038653622
0.14210951	0.023871859	0.00038980251
0.14224100	0.023465937	0.00038868626
0.14237249	0.024030243	0.00039081064
0.14250398	0.023489955	0.00038922547
0.14263546	0.023780627	0.00038835980
0.14276695	0.023743923	0.00038971304
0.14289844	0.023531796	0.00038734472
0.14302993	0.023899512	0.00038939819
0.14316142	0.023345319	0.00038707845
0.14329291	0.024241332	0.00039066354
0.14342440	0.023489556	0.00038690289
0.14355588	0.023462123	0.00038663705
0.14368737	0.023712282	0.00038779445
0.14381886	0.023210049	0.00038533058
0.14395035	0.023802117	0.00038610739
0.14408184	0.023665702	0.00038695223
0.14421333	0.023425062	0.00038703992
0.14434482	0.023881567	0.00038856824
0.14447631	0.024042227	0.00038951806
0.14460779	0.023782584	0.00038708132
0.14473928	0.023945749	0.00038852608
0.14487077	0.023695546	0.00038891950
0.14500226	0.023732748	0.00038642289
0.14513375	0.023380097	0.00038735401
0.14526524	0.023138754	0.00038235502
0.14539673	0.023285870	0.00038396518
0.14552822	0.023945697	0.00039083365
0.14565970	0.023524131	0.00038528545
0.14579119	0.023622013	0.00038682529
0.14592268	0.023412042	0.00038423568
0.14605417	0.023194052	0.00038233757
0.14618566	0.023542530	0.00038532242
0.14631715	0.023269544	0.00038135782
0.14644864	0.023498133	0.00038319217
0.14658012	0.023836451	0.00038628373
0.14671161	0.023824395	0.00038577054
0.14684310	0.023550695	0.00038691939
0.14697459	0.023355677	0.00038346402
0.14710608	0.023755550	0.00038463419
0.14723757	0.023134524	0.00038205788
0.14736906	0.023644629	0.00038411451
0.14750055	0.024145162	0.00038816310
0.14763203	0.023342787	0.00038139711
0.14776352	0.023538156	0.00038226208
0.14789501	0.023839894	0.00038645457
0.14802650	0.023640839	0.00038264790
0.14815799	0.024192348	0.00038859557
0.14828948	0.023919863	0.00038465577
0.14842097	0.023523386	0.00038381693
0.14855246	0.023563127	0.00038347160
0.14868394	0.024139783	0.00038533736
0.14881543	0.023798535	0.00038351559
0.14894692	0.023824138	0.00038613786
0.14907841	0.023729785	0.00038248430
0.14920990	0.023306691	0.00037966503
0.14934139	0.023704651	0.00038201609
0.14947288	0.023752775	0.00038420488
0.14960436	0.023451346	0.00038129399
0.14973585	0.022946258	0.00037800431
0.14986734	0.023401933	0.00038103580
0.14999883	0.023428675	0.00037964703
0.15013032	0.023890981	0.00038534489
0.15026181	0.023535220	0.00038223394
0.15039330	0.023446754	0.00038032276
0.15052479	0.023452470	0.00038062049
0.15065627	0.023917313	0.00038281177
0.15078776	0.024456147	0.00038716949
0.15091925	0.023955632	0.00038180588
0.15105074	0.023176527	0.00037759017
0.15118223	0.023566312	0.00038121682
0.15131372	0.024059870	0.00038427753
0.15144521	0.023956523	0.00038221564
0.15157670	0.023480911	0.00037961640
0.15170818	0.023937697	0.00038082109
0.15183967	0.023258353	0.00037752477
0.15197116	0.023744326	0.00038151110
0.15210265	0.023728269	0.00037982764
0.15223414	0.023401147	0.00037794863
0.15236563	0.023237011	0.00037662638
0.15249712	0.023833701	0.00038137039
0.15262860	0.023508867	0.00037878822
0.15276009	0.023680118	0.00037991544
0.15289158	0.024324083	0.00038401746
0.15302307	0.024075795	0.00038104592
0.15315456	0.024101202	0.00038163170
0.15328605	0.023642811	0.00037949692
0.15341754	0.024104133	0.00038199674
0.15354903	0.023306205	0.00037544926
0.15368051	0.023632022	0.00037883199
0.15381200	0.023518623	0.00037644473
0.15394349	0.023513700	0.00037663572
0.15407498	0.023156569	0.00037534730
0.15420647	0.023704525	0.00037636474
0.15433796	0.022977821	0.00037298327
0.15446945	0.024039903	0.00037932759
0.15460094	0.024051197	0.00038073349
0.15473242	0.023842759	0.00037923323
0.15486391	0.023856554	0.00037884622
0.15499540	0.022820013	0.00037113236
0.15512689	0.023836252	0.00037857253
0.15525838	0.022880335	0.00037344826
0.15538987	0.023754590	0.00037718099
0.15552136	0.022969528	0.00037217857
0.15565284	0.023147168	0.00037279447
0.15578433	0.022756285	0.00037011441
0.15591582	0.023813271	0.00037763259
0.15604731	0.023765106	0.00037857465
0.15617880	0.023746084	0.00037584217
0.15631029	0.023342752	0.00037486402
0.15644178	0.023172519	0.00037105937
0.15657327	0.022704855	0.00037025198
0.15670475	0.023381395	0.00037226962
0.15683624	0.023309685	0.00037257259
0.15696773	0.024015246	0.00037855580
0.15709922	0.023509023	0.00037295479
0.15723071	0.023233313	0.00037349866
0.15736220	0.023233972	0.00036976875
0.15749369	0.023578808	0.00037483765
0.15762518	0.023797042	0.00037554054
0.15775666	0.023655886	0.00037423618
0.15788815	0.022929570	0.00037098896
0.15801964	0.023482718	0.00037168654
0.15815113	0.023450099	0.00037387817
0.15828262	0.023566200	0.00037161035
0.15841411	0.023808150	0.00037502897
0.15854560	0.024054447	0.00037702574
0.15867708	0.023528383	0.00037032640
0.15880857	0.023354804	0.00037188558
0.15894006	0.023560305	0.00037260769
0.15907155	0.023655929	0.00037280761
0.15920304	0.023554992	0.00037424076
0.15933453	0.024130803	0.00037596776
0.15946602	0.023852121	0.00037453487
0.15959751	0.023599214	0.00037209849
0.15972899	0.023610903	0.00037288478
0.15986048	0.022920063	0.00036950138
0.15999197	0.022951292	0.00036728220
0.16012346	0.023580103	0.00037217735
0.16025495	0.023993104	0.00037401392
0.16038644	0.023631250	0.00037096338
0.16051793	0.023560171	0.00037257598
0.16064942	0.024339893	0.00037418077
0.16078090	0.023773490	0.00037198523
0.16091239	0.023349857	0.00037084615
0.16104388	0.023931698	0.00037110697
0.16117537	0.022798990	0.00036705169
0.16130686	0.023562220	0.00036941449
0.16143835	0.023540498	0.00037049970
0.16156984	0.023738135	0.00037277687
0.16170133	0.023699560	0.00036887897
0.16183281	0.023990127	0.00037331364
0.16196430	0.023862924	0.00037111933
0.16209579	0.023645958	0.00037088557
0.16222728	0.023443808	0.00036983754
0.16235877	0.023930955	0.00037051697
0.16249026	0.023104160	0.00036572222
0.16262175	0.023691998	0.00036957584
0.16275323	0.024076228	0.00037180393
0.16288472	0.023791828	0.00037072439
0.16301621	0.023102333	0.00036551944
0.16314770	0.023855736	0.00037247842
0.16327919	0.023914600	0.00037071260
0.16341068	0.024276605	0.00037218543
0.16354217	0.023631447	0.00036850192
0.16367366	0.023488273	0.00036747338
0.16380514	0.023922454	0.00037150009
0.16393663	0.023985790	0.00037076235
0.16406812	0.023842523	0.00036833427
0.16419961	0.023120782	0.00036590229
0.16433110	0.023387904	0.00036652653
0.16446259	0.024300214	0.00037191268
0.16459408	0.023667657	0.00036896777
0.16472557	0.022714567	0.00036031885
0.16485705	0.023705829	0.00036976317
0.16498854	0.024401466	0.00037209524
0.16512003	0.023279960	0.00036500854
0.16525152	0.023760468	0.00037034235
0.16538301	0.023713934	0.00036627269
0.16551450	0.023721968	0.00036752102
0.16564599	0.023570944	0.00036770775
0.16577747	0.023545755	0.00036695356
0.16590896	0.023331380	0.00036562748
0.16604045	0.024330252	0.00037066069
0.16617194	0.023222711	0.00036460560
0.16630343	0.023743333	0.00036642327
0.16643492	0.023677599	0.00036612763
0.16656641	0.023191835	0.00036283494
0.16669790	0.023876722	0.00036584904
0.16682938	0.023297898	0.00036382553
0.16696087	0.024107764	0.00037009362
0.16709236	0.023990850	0.00036665743
0.16722385	0.023507872	0.00036609412
0.16735534	0.023263035	0.00036255831
0.16748683	0.023968899	0.00036735610
0.16761832	0.023251319	0.00036481954
0.16774981	0.024229154	0.00036776456
0.16788129	0.023296091	0.00036403467
0.16801278	0.023641024	0.00036346176
0.16814427	0.023603619	0.00036535003
0.16827576	0.023346923	0.00036407895
0.16840725	0.023315316	0.00036261942
0.16853874	0.023684700	0.00036464381
0.16867023	0.023692658	0.00036316838
0.16880171	0.022786855	0.00036038461
0.16893320	0.023576254	0.00036472101
0.16906469	0.023365198	0.00036044650
0.16919618	0.023831962	0.00036709590
0.16932767	0.023904713	0.00036494142
0.16945916	0.023613953	0.00036460997
0.16959065	0.023761297	0.00036494427
0.16972214	0.023788244	0.00036298883
0.16985362	0.023287672	0.00036228538
0.16998511	0.023681594	0.00036237025
0.17011660	0.023351034	0.00036203673
0.17024809	0.023317339	0.00036255046
0.17037958	0.023053197	0.00035862881
0.17051107	0.023501797	0.00036398629
0.17064256	0.023451004	0.00036131967
0.17077405	0.023272165	0.00036048087
0.17090553	0.023055516	0.00036007700
0.17103702	0.024175367	0.00036568779
0.17116851	0.023661481	0.00036089480
0.17130000	0.023778432	0.00036382734
0.17143149	0.023502302	0.00036129352
0.17156298	0.022975587	0.00035905762
0.17169447	0.023686926	0.00036096659
0.17182595	0.023043349	0.00035779310
0.17195744	0.023954230	0.00036440387
0.17208893	0.023422544	0.00035986262
0.17222042	0.023522778	0.00036151318
0.17235191	0.023679602	0.00036226337
0.17248340	0.023643239	0.00036144097
0.17261489	0.023202884	0.00035916181
0.17274638	0.023664370	0.00035961639
0.17287786	0.023205227	0.00036013912
0.17300935	0.023218582	0.00035736418
0.17314084	0.023862071	0.00036232995
0.17327233	0.023740251	0.00036008186
0.17340382	0.023386803	0.00035869611
0.17353531	0.023222338	0.00035853976
0.17366680	0.023117283	0.00035594383
0.17379829	0.022953642	0.00035548698
0.17392977	0.023393256	0.00036008084
0.17406126	0.022918183	0.00035554416
0.17419275	0.023440890	0.00035862709
0.17432424	0.023770804	0.00035954991
0.17445573	0.023045572	0.00035559053
0.17458722	0.023243419	0.00035815805
0.17471871	0.024006287	0.00036143817
0.17485019	0.023593126	0.00035909360
0.17498168	0.023828453	0.00036011350
0.17511317	0.024142019	0.00036338786
0.17524466	0.023293360	0.00035894747
0.17537615	0.024050264	0.00036006795
0.17550764	0.023312569	0.00035705454
0.17563913	0.023546455	0.00035775933
0.17577062	0.023911532	0.00035901107
0.17590210	0.023529311	0.00035870908
0.17603359	0.023969039	0.00035980181
0.17616508	0.023525167	0.00035881547
0.17629657	0.023360138	0.00035687085
0.17642806	0.023278761	0.00035405178
0.17655955	0.023036106	0.00035574165
0.17669104	0.023530323	0.00035664897
0.17682253	0.023961232	0.00035892164
0.17695401	0.023435828	0.00035829133
0.17708550	0.023523493	0.00035561414
0.17721699	0.023510736	0.00035644116
0.17734848	0.023318398	0.00035547247
0.17747997	0.022711522	0.00035213938
0.17761146	0.023017301	0.00035436188
0.17774295	0.023222605	0.00035216799
0.17787443	0.023592237	0.00035752236
0.17800592	0.023412319	0.00035575641
0.17813741	0.023570234	0.00035585948
0.17826890	0.023318369	0.00035547063
0.17840039	0.023371640	0.00035343200
0.17853188	0.023495228	0.00035606646
0.17866337	0.023456227	0.00035569036
0.17879486	0.023817476	0.00035620402
0.17892634	0.023519245	0.00035506438
0.17905783	0.023396530	0.00035398418
0.17918932	0.023645441	0.00035731822
0.17932081	0.023979323	0.00035637169
0.17945230	0.023109728	0.00035362849
0.17958379	0.023270151	0.00035362449
0.17971528	0.022869876	0.00034906692
0.17984677	0.023862222	0.00035716546
0.17997825	0.023222341	0.00035327073
0.18010974	0.023295537	0.00035098798
0.18024123	0.023260829	0.00035282625
0.18037272	0.023435408	0.00035223593
0.18050421	0.023269267	0.00035892366
0.18063570	0.023312027	0.00036392097
0.18076719	0.023119375	0.00036264074
0.18089867	0.022633373	0.00036290601
0.18103016	0.023267299	0.00036748719
0.18116165	0.023803261	0.00037349315
0.18129314	0.023245909	0.00037163073
0.18142463	0.023807608	0.00037433787
0.18155612	0.022754572	0.00037085194
0.18168761	0.023595451	0.00037652591
0.18181910	0.022850238	0.00037432153
0.18195058	0.023165659	0.00037784663
0.18208207	0.023139834	0.00037662294
0.18221356	0.024452072	0.00038799559
0.18234505	0.022846165	0.00037717801
0.18247654	0.023184667	0.00038136278
0.18260803	0.023390897	0.00038409230
0.18273952	0.023311468	0.00038351760
0.18287101	0.023116273	0.00038309301
0.18300249	0.023101159	0.00038452216
0.18313398	0.022991861	0.00038367520
0.18326547	0.023848110	0.00039116783
0.18339696	0.023851355	0.00039192570
0.18352845	0.023541749	0.00039044902
0.18365994	0.023550828	0.00039237439
0.18379143	0.023417282	0.00039126733
0.18392292	0.023378213	0.00039413671
0.18405440	0.023546159	0.00039269940
0.18418589	0.023484223	0.00039508193
0.18431738	0.023801942	0.00039851091
0.18444887	0.023244548	0.00039380004
0.18458036	0.023182640	0.00039519304
0.18471185	0.023298027	0.00039625456
0.18484334	0.023048035	0.00039647272
0.18497482	0.023925172	0.00040341874
0.18510631	0.023143619	0.00039561420
0.18523780	0.023913814	0.00040532605
0.18536929	0.023927314	0.00039745771
0.18550078	0.023486566	0.00038850041
0.18563227	0.023257542	0.00038855131
0.18576376	0.023478352	0.00038127776
0.18589525	0.023186095	0.00038246476
0.18602673	0.023102423	0.00038000995
0.18615822	0.023216606	0.00037971346
0.18628971	0.023320720	0.00037896877
0.18642120	0.022977348	0.00037516150
0.18655269	0.023689669	0.00038010308
0.18668418	0.023511421	0.00037435974
0.18681567	0.024026571	0.00037826296
0.18694716	0.023617881	0.00037597842
0.18707864	0.023430150	0.00037072873
0.18721013	0.023117830	0.00036963626
0.18734162	0.023195920	0.00036924351
0.18747311	0.023565964	0.00036964779
0.18760460	0.023649926	0.00037151574
0.18773609	0.023649915	0.00036731675
0.18786758	0.024181274	0.00037181241
0.18799906	0.023488377	0.00036914995
0.18813055	0.023486841	0.00036633798
0.18826204	0.023164481	0.00036433197
0.18839353	0.023387313	0.00036182346
0.18852502	0.023614758	0.00036551623
0.18865651	0.023928637	0.00036857932
0.18878800	0.023399982	0.00036097320
0.18891949	0.023019561	0.00036036789
0.18905097	0.023584951	0.00036155356
0.18918246	0.023429066	0.00036108266
0.18931395	0.023184412	0.00036017672
0.18944544	0.023600934	0.00036046811
0.18957693	0.023505532	0.00035961681
0.18970842	0.023488083	0.00035729511
0.18983991	0.023259845	0.00035744140
0.18997140	0.023805148	0.00036040320
0.19010288	0.023386075	0.00035567170
0.19023437	0.023488149	0.00035680992
0.19036586	0.023254919	0.00035374776
0.19049735	0.023173806	0.00035376740
0.19062884	0.024007057	0.00035909730
0.19076033	0.023201542	0.00035223410
0.19089182	0.023151449	0.00035313435
0.19102330	0.023141158	0.00035215533
0.19115479	0.023558998	0.00035441272
0.19128628	0.023940543	0.00035618478
0.19141777	0.023007682	0.00034950215
0.19154926	0.023890670	0.00035593054
0.19168075	0.023254853	0.00035106332
0.19181224	0.023212033	0.00035109927
0.19194373	0.023918892	0.00035458469
0.19207521	0.023427630	0.00035168967
0.19220670	0.022937065	0.00034906394
0.19233819	0.022659963	0.00034801628
0.19246968	0.023311723	0.00035097994
0.19260117	0.022947618	0.00034988976
0.19273266	0.023077038	0.00034941319
0.19286415	0.023760929	0.00035269357
0.19299564	0.023594070	0.00035441866
0.19312712	0.023176925	0.00034918072
0.19325861	0.022465145	0.00034639851
0.19339010	0.023284676	0.00034862045
0.19352159	0.023587430	0.00035143435
0.19365308	0.022973397	0.00034896091
0.19378457	0.023636067	0.00035173003
0.19391606	0.023002803	0.00034800592
0.19404754	0.023506229	0.00034918760
0.19417903	0.022924842	0.00034771649
0.19431052	0.024037704	0.00035455111
0.19444201	0.023459008	0.00034952657
0.19457350	0.023149156	0.00034806895
0.19470499	0.023846290	0.00035185332
0.19483648	0.023179281	0.00034670618
0.19496797	0.023587887	0.00035183834
0.19509945	0.023430501	0.00034933781
0.19523094	0.023030171	0.00034663963
0.19536243	0.023121861	0.00034616034
0.19549392	0.023099738	0.00034601327
0.19562541	0.023400262	0.00034858033
0.19575690	0.023256097	0.00034601222
0.19588839	0.023305996	0.00034738332
0.19601988	0.023392007	0.00034664119
0.19615136	0.023285534	0.00034538738
0.19628285	0.023603226	0.00034937415
0.19641434	0.023719164	0.00034850047
0.19654583	0.023056270	0.00034585192
0.19667732	0.023429570	0.00034636803
0.19680881	0.022937418	0.00034468596
0.19694030	0.023134228	0.00034684712
0.19707178	0.022946600	0.00034441234
0.19720327	0.023354948	0.00034618516
0.19733476	0.023168326	0.00034397282
0.19746625	0.023121239	0.00034423163
0.19759774	0.023543601	0.00034666403
0.19772923	0.023742065	0.00034814782
0.19786072	0.023676280	0.00034766613
0.19799221	0.023775218	0.00034837675
0.19812369	0.023648953	0.00034620081
0.19825518	0.023407184	0.00034676533
0.19838667	0.023309303	0.00034477474
0.19851816	0.023028236	0.00034287912
0.19864965	0.022722125	0.00034145938
0.19878114	0.023247700	0.00034399376
0.19891263	0.023879853	0.00034821669
0.19904412	0.023259663	0.00034333389
0.19917560	0.023590986	0.00034582493
0.19930709	0.023326958	0.00034402026
0.19943858	0.023803830	0.00034588364
0.19957007	0.023426027	0.00034538406
0.19970156	0.023531832	0.00034545200
0.19983305	0.023294226	0.00034390923
0.19996454	0.023970524	0.00034761328
0.20009602	0.023744997	0.00034601582
0.20022751	0.023951887	0.00034743874
0.20035900	0.023315216	0.00034463546
0.20049049	0.023617746	0.00034423284
0.20062198	0.023575532	0.00034495355
0.20075347	0.023317867	0.00034163992
0.20088496	0.023335118	0.00034316153
0.20101645	0.023300426	0.00034382639
0.20114793	0.023119230	0.00034026653
0.20127942	0.023054112	0.00034065446
0.20141091	0.023542197	0.00034259592
0.20154240	0.022850054	0.00033967486
0.20167389	0.022907500	0.00034052097
0.20180538	0.023978215	0.00034419190
0.20193687	0.022817451	0.00034024127
0.20206836	0.023316707	0.00034129603
0.20219984	0.023153370	0.00034221415
0.20233133	0.023625128	0.00034374183
0.20246282	0.024127346	0.00034426631
0.20259431	0.024124549	0.00034613792
0.20272580	0.023197087	0.00034051639
0.20285729	0.023355239	0.00034091994
0.20298878	0.023464436	0.00034266189
0.20312027	0.023254709	0.00033806505
0.20325175	0.023472854	0.00034190007
0.20338324	0.023405254	0.00033995877
0.20351473	0.023972505	0.00034388906
0.20364622	0.023382010	0.00034125581
0.20377771	0.023354193	0.00033878671
0.20390920	0.023628687	0.00034248739
0.20404069	0.023304617	0.00033980888
0.20417217	0.023550215	0.00034187580
0.20430366	0.023252560	0.00034033907
0.20443515	0.023618253	0.00033940207
0.20456664	0.023111818	0.00033777219
0.20469813	0.023945085	0.00034372107
0.20482962	0.022696032	0.00033508569
0.20496111	0.023073809	0.00033737124
0.20509260	0.023317342	0.00033807990
0.20522408	0.023096382	0.00033812628
0.20535557	0.023141282	0.00033835045
0.20548706	0.023745785	0.00034108464
0.20561855	0.023376513	0.00034003237
0.20575004	0.023537370	0.00033768538
0.20588153	0.022871534	0.00033554427
0.20601302	0.023303152	0.00033994252
0.20614451	0.023704016	0.00033860505
0.20627599	0.022837794	0.00033668122
0.20640748	0.023246450	0.00033587162
0.20653897	0.023200112	0.00033761158
0.20667046	0.024177293	0.00034257487
0.20680195	0.023665154	0.00033881655
0.20693344	0.022729447	0.00033458372
0.20706493	0.023732947	0.00033988546
0.20719641	0.023169627	0.00033773638
0.20732790	0.023023661	0.00033737419
0.20745939	0.022919449	0.00033358375
0.20759088	0.022640805	0.00033395616
0.20772237	0.023089242	0.00033524783
0.20785386	0.022939871	0.00033446095
0.20798535	0.023381997	0.00033904824
0.20811684	0.023436717	0.00033664019
0.20824832	0.022766800	0.00033420068
0.20837981	0.022817468	0.00033436858
0.20851130	0.022998025	0.00033646563
0.20864279	0.023605478	0.00033930319
0.20877428	0.022776596	0.00033291486
0.20890577	0.022955585	0.00033424519
0.20903726	0.023570047	0.00033640756
0.20916875	0.023586115	0.00033791119
0.20930023	0.023164243	0.00033629854
0.20943172	0.022876051	0.00033323520
0.20956321	0.023043124	0.00033441410
0.20969470	0.022967394	0.00033421430
0.20982619	0.022795825	0.00033337150
0.20995768	0.023112955	0.00033429983
0.21008917	0.023727421	0.00033621997
0.21022065	0.023810366	0.00033817462
0.21035214	0.023251038	0.00033616572
0.21048363	0.023486146	0.00033523849
0.21061512	0.023357702	0.00033720620
0.21074661	0.023278102	0.00033394083
0.21087810	0.023297446	0.00033512258
0.21100959	0.022723964	0.00033340651
0.21114108	0.022708259	0.00033032603
0.21127256	0.023226986	0.00033599629
0.21140405	0.022546018	0.00032927679
0.21153554	0.023076475	0.00033409251
0.21166703	0.023474925	0.00033581898
0.21179852	0.023338223	0.00033414030
0.21193001	0.023549564	0.00033596569
0.21206150	0.023478457	0.00033384301
0.21219299	0.023246639	0.00033282414
0.21232447	0.023252196	0.00033441576
0.21245596	0.023426789	0.00033369832
0.21258745	0.022793921	0.00033202415
0.21271894	0.023430522	0.00033346848
0.21285043	0.023150067	0.00033217050
0.21298192	0.023137243	0.00033386105
0.21311341	0.023350662	0.00033307736
0.21324489	0.023155017	0.00033255908
0.21337638	0.023477375	0.00033342507
0.21350787	0.023673612	0.00033551248
0.21363936	0.023197246	0.00033352765
0.21377085	0.023096467	0.00033100214
0.21390234	0.023560070	0.00033568852
0.21403383	0.023262427	0.00033219832
0.21416532	0.023275979	0.00033273756
0.21429680	0.023285641	0.00033260943
0.21442829	0.022815166	0.00032996451
0.21455978	0.023487218	0.00033337427
0.21469127	0.023223537	0.00033192894
0.21482276	0.023759969	0.00033323591
0.21495425	0.022482998	0.00032773822
0.21508574	0.023026369	0.00033106396
0.21521723	0.023373563	0.00033138616
0.21534871	0.023546600	0.00033451750
0.21548020	0.023144023	0.00032840822
0.21561169	0.023399802	0.00033198718
0.21574318	0.023758427	0.00033499877
0.21587467	0.023344249	0.00033090874
0.21600616	0.023116185	0.00033082586
0.21613765	0.023312414	0.00033016097
0.21626913	0.023277017	0.00033233552
0.21640062	0.023556073	0.00033220195
0.21653211	0.023956579	0.00033540048
0.21666360	0.023007116	0.00032883320
0.21679509	0.023164291	0.00032939026
0.21692658	0.023208240	0.00033166308
0.21705807	0.023313689	0.00033105438
0.21718956	0.023500487	0.00033142558
0.21732104	0.023394932	0.00033212134
0.21745253	0.023457709	0.00033036161
0.21758402	0.023566282	0.00033265640
0.21771551	0.023754244	0.00033190135
0.21784700	0.023225652	0.00032899238
0.21797849	0.022974856	0.00032785557
0.21810998	0.023513560	0.00033084811
0.21824147	0.023489469	0.00033040049
0.21837295	0.023250561	0.00033071832
0.21850444	0.023544318	0.00032958523
0.21863593	0.023193101	0.00033005488
0.21876742	0.023680608	0.00032994247
0.21889891	0.023659499	0.00033154555
0.21903040	0.023266102	0.00033020334
0.21916189	0.022948144	0.00032538989
0.21929337	0.023491181	0.00033060439
0.21942486	0.022963993	0.00032729200
0.21955635	0.022481076	0.00032481825
0.21968784	0.022948247	0.00032688592
0.21981933	0.023067729	0.00032504785
0.21995082	0.023405877	0.00032936345
0.22008231	0.023293822	0.00032759270
0.22021380	0.023198446	0.00032908400
0.22034528	0.023385978	0.00033016674
0.22047677	0.023109871	0.00032528943
0.22060826	0.023122105	0.00032782472
0.22073975	0.022859093	0.00032642403
0.22087124	0.022796412	0.00032648828
0.22100273	0.023225786	0.00032742320
0.22113422	0.023264099	0.00032569672
0.22126571	0.023187350	0.00032743221
0.22139719	0.023129596	0.00032694060
0.22152868	0.023276952	0.00032711241
0.22166017	0.023109689	0.00032716434
0.22179166	0.023386452	0.00032684297
0.22192315	0.022943846	0.00032535919
0.22205464	0.022766353	0.00032408967
0.22218613	0.022892757	0.00032382759
0.22231761	0.023103866	0.00032526588
0.22244910	0.022794920	0.00032367828
0.22258059	0.022608031	0.00032426437
0.22271208	0.023503310	0.00032873385
0.22284357	0.022939805	0.00032454784
0.22297506	0.023202785	0.00032756058
0.22310655	0.023316118	0.00032554094
0.22323804	0.022980200	0.00032556285
0.22336952	0.023698317	0.00033009773
0.22350101	0.024000992	0.00032970905
0.22363250	0.022954591	0.00032451428
0.22376399	0.023289339	0.00032501068
0.22389548	0.023104546	0.00032681653
0.22402697	0.023625594	0.00032920319
0.22415846	0.023423801	0.00032669835
0.22428995	0.022765060	0.00032335403
0.22442143	0.022530727	0.00032004207
0.22455292	0.023552991	0.00032785094
0.22468441	0.022998718	0.00032449692
0.22481590	0.022815491	0.00032365473
0.22494739	0.023407751	0.00032537900
0.22507888	0.022631383	0.00032161014
0.22521037	0.022710647	0.00032242056
0.22534186	0.023047684	0.00032428956
0.22547334	0.023056722	0.00032234061
0.22560483	0.023223304	0.00032401990
0.22573632	0.023920868	0.00032862510
0.22586781	0.022800635	0.00032182458
0.22599930	0.023050364	0.00032558338
0.22613079	0.022878376	0.00032089906
0.22626228	0.022752714	0.00032188622
0.22639376	0.023176325	0.00032414548
0.22652525	0.022835114	0.00032093431
0.22665674	0.023126501	0.00032435999
0.22678823	0.023465126	0.00032387017
0.22691972	0.023580422	0.00032552266
0.22705121	0.023727778	0.00032683316
0.22718270	0.022809247	0.00032116028
0.22731419	0.023141477	0.00032402756
0.22744567	0.023073859	0.00032264864
0.22757716	0.023494815	0.00032338448
0.22770865	0.022810698	0.00032150049
0.22784014	0.023265384	0.00032280732
0.22797163	0.023276745	0.00032372270
0.22810312	0.022721438	0.00031944850
0.22823461	0.023480107	0.00032413833
0.22836610	0.023412447	0.00032521041
0.22849758	0.022816332	0.00031986004
0.22862907	0.023149712	0.00032299269
0.22876056	0.022989734	0.00032018552
0.22889205	0.022762285	0.00031959527
0.22902354	0.022889189	0.00032180957
0.22915503	0.022888726	0.00031927863
0.22928652	0.023458487	0.00032477318
0.22941800	0.023518464	0.00032231219
0.22954949	0.023501743	0.00032339293
0.22968098	0.023678498	0.00032511227
0.22981247	0.023064422	0.00032031326
0.22994396	0.022944419	0.00032009173
0.23007545	0.022944877	0.00032304980
0.23020694	0.023061568	0.00032635876
0.23033843	0.022395628	0.00032776434
0.23046991	0.023372641	0.00033384839
0.23060140	0.022911924	0.00033322930
0.23073289	0.022716598	0.00033263780
0.23086438	0.022806375	0.00033355068
0.23099587	0.023297711	0.00034093649
0.23112736	0.022729610	0.00033580522
0.23125885	0.023556028	0.00034355230
0.23139034	0.023449087	0.00034179637
0.23152182	0.022910371	0.00034134273
0.23165331	0.023114224	0.00034504149
0.23178480	0.022229145	0.00033861169
0.23191629	0.022784910	0.00034355786
0.23204778	0.022913536	0.00034485307
0.23217927	0.023165310	0.00034624571
0.23231076	0.022959826	0.00034696800
0.23244224	0.022986154	0.00034693903
0.23257373	0.023206926	0.00034984456
0.23270522	0.023909074	0.00035353219
0.23283671	0.023422721	0.00034903560
0.23296820	0.023419948	0.00035126998
0.23309969	0.023646085	0.00035110896
0.23323118	0.023501332	0.00035008591
0.23336267	0.022764590	0.00034748958
0.23349415	0.023428575	0.00034805154
0.23362564	0.022903959	0.00034962768
0.23375713	0.023230807	0.00034982408
0.23388862	0.022297756	0.00034423035
0.23402011	0.022596738	0.00034835098
0.23415160	0.023099630	0.00034877261
0.23428309	0.022860027	0.00034929261
0.23441458	0.023579083	0.00035267990
0.23454606	0.023029064	0.00035129556
0.23467755	0.023007608	0.00035035865
0.23480904	0.023421638	0.00035364958
0.23494053	0.022792125	0.00035038606
0.23507202	0.022704115	0.00034978347
0.23520351	0.023452945	0.00035436993
0.23533500	0.023219618	0.00035288950
0.23546648	0.023063863	0.00035148128
0.23559797	0.023608319	0.00035594512
0.23572946	0.023646087	0.00035580856
0.23586095	0.024029733	0.00035811424
0.23599244	0.022641541	0.00035143176
0.23612393	0.023095820	0.00035198156
0.23625542	0.023353021	0.00035581988
0.23638691	0.023037620	0.00035422335
0.23651839	0.023348580	0.00035408661
0.23664988	0.022868548	0.00035352830
0.23678137	0.023375195	0.00035621969
0.23691286	0.023192102	0.00035536331
0.23704435	0.022674636	0.00035239930
0.23717584	0.023079696	0.00035340426
0.23730733	0.022808032	0.00035377898
0.23743882	0.023439381	0.00035648888
0.23757030	0.023387530	0.00035708720
0.23770179	0.022389598	0.00035248852
0.23783328	0.023105212	0.00035519865
0.23796477	0.022619700	0.00035277912
0.23809626	0.023274071	0.00035712762
0.23822775	0.023405009	0.00035845840
0.23835924	0.023363222	0.00036127130
0.23849072	0.023293788	0.00035660714
0.23862221	0.023277535	0.00035727049
0.23875370	0.023210116	0.00035736010
0.23888519	0.023349778	0.00035894368
0.23901668	0.023429213	0.00036196466
0.23914817	0.023171704	0.00035548997
0.23927966	0.023576610	0.00036106451
0.23941115	0.023345790	0.00035920005
0.23954263	0.022704068	0.00035649314
0.23967412	0.023131004	0.00035873490
0.23980561	0.023587448	0.00035953364
0.23993710	0.023569841	0.00036236915
0.24006859	0.022931785	0.00035849475
0.24020008	0.023078176	0.00035932877
0.24033157	0.023109791	0.00035829756
0.24046306	0.023661811	0.00036139566
0.24059454	0.023289580	0.00036062612
0.24072603	0.023082597	0.00036020020
0.24085752	0.023381131	0.00036157441
0.24098901	0.023734038	0.00036512991
0.24112050	0.022716152	0.00035494107
0.24125199	0.022669548	0.00035805249
0.24138348	0.022817950	0.00035953997
0.24151496	0.023116357	0.00035845370
0.24164645	0.023019942	0.00036060630
0.24177794	0.023066239	0.00035737865
0.24190943	0.022559006	0.00035788124
0.24204092	0.023310460	0.00036207879
0.24217241	0.022633492	0.00035675686
0.24230390	0.023391063	0.00036335874
0.24243539	0.023429588	0.00036242005
0.24256687	0.023203827	0.00036165978
0.24269836	0.022540777	0.00035920234
0.24282985	0.023299910	0.00036208905
0.24296134	0.023507401	0.00036391639
0.24309283	0.023760220	0.00036473293
0.24322432	0.023316283	0.00036210567
0.24335581	0.023018296	0.00036256357
0.24348730	0.023382936	0.00036243998
0.24361878	0.023749951	0.00036603675
0.24375027	0.023014567	0.00036044491
0.24388176	0.023460949	0.00036388898
0.24401325	0.024135751	0.00037085217
0.24414474	0.023210593	0.00036111416
0.24427623	0.023671504	0.00036690604
0.24440772	0.023561661	0.00036552014
0.24453920	0.023400223	0.00036574744
0.24467069	0.023499001	0.00036645256
0.24480218	0.023177372	0.00036228048
0.24493367	0.023686944	0.00036664504
0.24506516	0.022749105	0.00036047570
0.24519665	0.023367984	0.00036447202
0.24532814	0.023516815	0.00036664810
0.24545963	0.023740852	0.00036601460
0.24559111	0.023160049	0.00036426906
0.24572260	0.022069155	0.00035731014
0.24585409	0.023344816	0.00036395381
0.24598558	0.022475511	0.00036144650
0.24611707	0.023137396	0.00036444629
0.24624856	0.023101059	0.00036207663
0.24638005	0.023503320	0.00036733270
0.24651154	0.023084628	0.00036276318
0.24664302	0.023008625	0.00036519402
0.24677451	0.022675037	0.00036093495
0.24690600	0.023633889	0.00036897092
0.24703749	0.022921640	0.00036466400
0.24716898	0.023133992	0.00036388306
0.24730047	0.023249805	0.00036731853
0.24743196	0.023060894	0.00036358194
0.24756345	0.023399695	0.00036650197
0.24769493	0.023296983	0.00036851762
0.24782642	0.023177984	0.00036427367
0.24795791	0.022767272	0.00036387217
0.24808940	0.022953030	0.00036398842
0.24822089	0.023055966	0.00036414542
0.24835238	0.023331744	0.00036789934
0.24848387	0.022610358	0.00036246966
0.24861535	0.022863814	0.00036481344
0.24874684	0.023778175	0.00037051721
0.24887833	0.023498156	0.00036677402
0.24900982	0.023942488	0.00037224056
0.24914131	0.023619680	0.00036933526
0.24927280	0.023344366	0.00036789841
0.24940429	0.023244887	0.00036733979
0.24953578	0.022477500	0.00036240872
0.24966726	0.022953469	0.00036841692
0.24979875	0.023617106	0.00036907090
0.24993024	0.023212966	0.00036806712
0.25006173	0.022286279	0.00036004997
0.25019322	0.023229032	0.00036720822
0.25032471	0.023294900	0.00036887209
0.25045620	0.022722701	0.00036354621
0.25058769	0.023226600	0.00036777732
0.25071917	0.023385173	0.00036930664
0.25085066	0.023612114	0.00036961682
0.25098215	0.022745824	0.00036616352
0.25111364	0.023392712	0.00036777191
0.25124513	0.023461882	0.00037155923
0.25137662	0.023455691	0.00036925443
0.25150811	0.022944054	0.00036557168
0.25163959	0.023218401	0.00036908753
0.25177108	0.023054295	0.00036511318
0.25190257	0.023014543	0.00036880301
0.25203406	0.023595340	0.00037199628
0.25216555	0.023455182	0.00036861221
0.25229704	0.023618248	0.00037191967
0.25242853	0.023080426	0.00036762758
0.25256002	0.023315096	0.00037073156
0.25269150	0.022733954	0.00036575206
0.25282299	0.022282411	0.00036209868
0.25295448	0.023010379	0.00036991115
0.25308597	0.022838119	0.00036399827
0.25321746	0.023195379	0.00037020663
0.25334895	0.022455955	0.00036599893
0.25348044	0.023023928	0.00036817580
0.25361193	0.023384133	0.00037239953
0.25374341	0.023738726	0.00037231867
0.25387490	0.022743931	0.00036594900
0.25400639	0.023350330	0.00037698863
0.25413788	0.024091757	0.00038547867
0.25426937	0.022900175	0.00038228744
0.25440086	0.022597065	0.00038349494
0.25453235	0.023523854	0.00039283945
0.25466383	0.022981246	0.00039221326
0.25479532	0.022857841	0.00039125204
0.25492681	0.022953846	0.00039441088
0.25505830	0.022960627	0.00039780502
0.25518979	0.022920588	0.00039813339
0.25532128	0.022745966	0.00039940121
0.25545277	0.023098607	0.00040396852
0.25558426	0.022832821	0.00040250655
0.25571574	0.023626463	0.00041100181
0.25584723	0.023881821	0.00041377026
0.25597872	0.022832146	0.00040852341
0.25611021	0.022822567	0.00040922926
0.25624170	0.022501056	0.00041021248
0.25637319	0.022856624	0.00041558351
0.25650468	0.023667737	0.00041986661
0.25663617	0.023568930	0.00042202834
0.25676765	0.022860713	0.00041831987
0.25689914	0.023423002	0.00042433162
0.25703063	0.022866443	0.00042295921
0.25716212	0.022308297	0.00041782830
0.25729361	0.022551576	0.00042264533
0.25742510	0.022778185	0.00042606877
0.25755659	0.022823559	0.00042970197
0.25768807	0.023141470	0.00043187525
0.25781956	0.022399333	0.00042745322
0.25795105	0.023112280	0.00043317502
0.25808254	0.023478287	0.00044253149
0.25821403	0.023440529	0.00043764170
0.25834552	0.023566234	0.00044246739
0.25847701	0.023782334	0.00044265569
0.25860850	0.021560494	0.00042686984
0.25873998	0.022866377	0.00043886981
0.25887147	0.023325660	0.00044458596
0.25900296	0.023728148	0.00044818704
0.25913445	0.023474933	0.00044473464
0.25926594	0.023017649	0.00044159285
0.25939743	0.023367344	0.00044736200
0.25952892	0.023870090	0.00044976600
0.25966041	0.023160882	0.00044947579
0.25979189	0.022456870	0.00044038557
0.25992338	0.023047499	0.00044807482
0.26005487	0.022674873	0.00044641927
0.26018636	0.022700846	0.00044736639
0.26031785	0.022628654	0.00044606926
0.26044934	0.022551901	0.00044418269
0.26058083	0.023041337	0.00044976948
0.26071231	0.023150684	0.00045390466
0.26084380	0.023541906	0.00045437450
0.26097529	0.022479843	0.00044846209
0.26110678	0.022673810	0.00045161371
0.26123827	0.023565537	0.00046021521
0.26136976	0.023397718	0.00045762206
0.26150125	0.023114470	0.00045662627
0.26163274	0.023265112	0.00045775600
0.26176422	0.022942721	0.00045403944
0.26189571	0.023193100	0.00046007671
0.26202720	0.023253775	0.00045914178
0.26215869	0.022743696	0.00045497700
0.26229018	0.023008063	0.00045881008
0.26242167	0.022731485	0.00045920662
0.26255316	0.022940650	0.00045974292
0.26268465	0.023462407	0.00046847044
0.26281613	0.023728965	0.00046799398
0.26294762	0.022776799	0.00046154075
0.26307911	0.023067677	0.00046214245
0.26321060	0.022834016	0.00046707869
0.26334209	0.022570330	0.00046427632
0.26347358	0.023310692	0.00046577908
0.26360507	0.023746946	0.00047164357
0.26373655	0.023764248	0.00047364802
0.26386804	0.023213609	0.00047082911
0.26399953	0.023707268	0.00047602953
0.26413102	0.023491887	0.00047052164
0.26426251	0.022517276	0.00046660916
0.26439400	0.023360413	0.00047170641
0.26452549	0.023488057	0.00047835344
0.26465698	0.022481583	0.00046920212
0.26478846	0.023638908	0.00047301222
0.26491995	0.023840560	0.00048343478
0.26505144	0.023609630	0.00047669766
0.26518293	0.022981747	0.00047506786
0.26531442	0.023163151	0.00047912147
0.26544591	0.023339962	0.00047868654
[truncated: 567 more rows]
