# Supplementary material for: Invariant surface glycoprotein 65 of Trypanosoma brucei is a complement C3 receptor
Source: Nat Commun. 2022 Aug 29;13:5085. doi: 10.1038/s41467-022-32728-9 (PMC9424271; doi:10.1038/s41467-022-32728-9)
Supplement: Supplementary file 4 — supplementary data 2 [file 41467_2022_32728_MOESM4_ESM.zip › b21-414646_00035.dat]

0.0026000000	39.509866	0.13670988
0.0027314887	28.674679	0.10698018
0.0028629774	22.267756	0.090143253
0.0029944661	17.169232	0.075964847
0.0031259548	12.295155	0.059073103
0.0032574435	10.698658	0.057038627
0.0033889322	8.7490755	0.048759720
0.0035204209	11.460789	0.048589281
0.0036519096	12.283804	0.046679828
0.0037833983	9.8669045	0.039443644
0.0039148870	8.1984354	0.034692448
0.0040463757	6.6612661	0.030084552
0.0041778644	5.4881313	0.025594665
0.0043093531	4.6040109	0.023016315
0.0044408418	3.7930652	0.020092485
0.0045723305	3.1179597	0.018216870
0.0047038192	2.8683334	0.016722773
0.0048353079	2.4738134	0.015076662
0.0049667966	2.2284372	0.014258221
0.0050982853	1.8678206	0.012366148
0.0052297740	1.7553074	0.012144621
0.0053612627	1.5280934	0.010942343
0.0054927514	1.3866514	0.010147256
0.0056242401	1.2467082	0.0095937534
0.0057557288	1.1812342	0.0090797037
0.0058872175	1.0761078	0.0085502377
0.0060187062	1.0178395	0.0082935027
0.0061501949	0.91406513	0.0075280797
0.0062816836	0.88198036	0.0075618073
0.0064131723	0.83304521	0.0072042144
0.0065446610	0.80481696	0.0069796978
0.0066761496	0.75150873	0.0067128433
0.0068076383	0.71374241	0.0063936319
0.0069391270	0.68259203	0.0063530614
0.0070706157	0.66030632	0.0061496391
0.0072021044	0.64196075	0.0059967530
0.0073335931	0.62027470	0.0058689104
0.0074650818	0.56793505	0.0054523510
0.0075965705	0.56675734	0.0054918966
0.0077280592	0.53542113	0.0053158104
0.0078595479	0.50549960	0.0050416533
0.0079910366	0.49536021	0.0050205713
0.0081225253	0.46781052	0.0047394029
0.0082540140	0.45313894	0.0046910201
0.0083855027	0.44525842	0.0046678330
0.0085169914	0.41006582	0.0043880528
0.0086484801	0.39570075	0.0042791590
0.0087799688	0.37659552	0.0041009465
0.0089114575	0.36962095	0.0040842718
0.0090429462	0.36193287	0.0040133094
0.0091744349	0.33950797	0.0038535692
0.0093059236	0.33002189	0.0037546148
0.0094374123	0.31360976	0.0036358261
0.0095689010	0.30048911	0.0035016429
0.0097003897	0.29305134	0.0034859902
0.0098318784	0.27377234	0.0033211986
0.0099633671	0.27211487	0.0032751662
0.010094856	0.25884880	0.0031845202
0.010226345	0.23934462	0.0029897063
0.010357833	0.24125360	0.0030791085
0.010489322	0.22108551	0.0028611244
0.010620811	0.21205204	0.0027817431
0.010752299	0.20619760	0.0027316332
0.010883788	0.19515513	0.0026027625
0.011015277	0.19190417	0.0026278381
0.011146765	0.17640938	0.0024416670
0.011278254	0.16700850	0.0023661198
0.011409743	0.16603637	0.0023350689
0.011541231	0.15205404	0.0022006793
0.011672720	0.14891100	0.0021837367
0.011804209	0.13886252	0.0020287579
0.011935698	0.13217433	0.0019751722
0.012067186	0.12649564	0.0019212368
0.012198675	0.12076125	0.0018158044
0.012330164	0.11892248	0.0018053820
0.012461652	0.11371667	0.0017459769
0.012593141	0.11369420	0.0017064582
0.012724630	0.10877992	0.0016688041
0.012856118	0.099343455	0.0015450901
0.012987607	0.097214916	0.0015458222
0.013119096	0.092456473	0.0014737022
0.013250585	0.088898971	0.0014305060
0.013382073	0.086697231	0.0014172712
0.013513562	0.084855719	0.0013801760
0.013645051	0.080086682	0.0013510072
0.013776539	0.081107045	0.0013510333
0.013908028	0.082040913	0.0013363384
0.014039517	0.077879451	0.0012951142
0.014171005	0.074171297	0.0012551582
0.014302494	0.073354205	0.0012508581
0.014433983	0.072495850	0.0012443901
0.014565472	0.071658651	0.0012128077
0.014696960	0.070721700	0.0012107273
0.014828449	0.066045827	0.0011526767
0.014959938	0.066374216	0.0011614219
0.015091426	0.065734409	0.0011603824
0.015222915	0.064441796	0.0011199128
0.015354404	0.062021822	0.0011052175
0.015485892	0.062901519	0.0011016516
0.015617381	0.063570995	0.0011101539
0.015748870	0.060585509	0.0010832509
0.015880359	0.061750403	0.0010772023
0.016011847	0.059447225	0.0010578304
0.016143336	0.054881488	0.0010071738
0.016274825	0.052802354	0.00098992335
0.016406313	0.053679009	0.00098962863
0.016537802	0.052800825	0.00097589335
0.016669291	0.054973219	0.00099211716
0.016800779	0.052006983	0.00096353466
0.016932268	0.059038190	0.0010202862
0.017063757	0.060628373	0.0010299450
0.017195246	0.058543072	0.0010039807
0.017326734	0.059534757	0.0010125342
0.017458223	0.056926134	0.00098625473
0.017589712	0.056906091	0.00098035934
0.017721200	0.054850895	0.00096687053
0.017852689	0.056555297	0.00095921604
0.017984178	0.054095601	0.00094858636
0.018115666	0.055035911	0.00095211004
0.018247155	0.052487935	0.00092503786
0.018378644	0.052608200	0.00092887796
0.018510133	0.051957877	0.00091134372
0.018641621	0.052125348	0.00090981714
0.018773110	0.049762949	0.00088684825
0.018904599	0.049344028	0.00088384755
0.019036087	0.047941766	0.00086546673
0.019167576	0.049043172	0.00086823528
0.019299065	0.047235913	0.00084681260
0.019430553	0.047861264	0.00085845035
0.019562042	0.047616087	0.00084804961
0.019693531	0.046905617	0.00083983654
0.019825019	0.046035378	0.00082765013
0.019956508	0.045577615	0.00081759574
0.020087997	0.045135102	0.00082025446
0.020219486	0.043701780	0.00079977535
0.020350974	0.044418550	0.00080928815
0.020482463	0.043436583	0.00078846324
0.020613952	0.042377797	0.00077759994
0.020745440	0.041584109	0.00077711533
0.020876929	0.041918184	0.00076929112
0.021008418	0.042160682	0.00077423793
0.021139906	0.042468148	0.00077165967
0.021271395	0.041465628	0.00075457306
0.021402884	0.040663542	0.00075186492
0.021534373	0.039286565	0.00073546950
0.021665861	0.039767002	0.00073732009
0.021797350	0.039356447	0.00073241824
0.021928839	0.038757864	0.00071812773
0.022060327	0.038928557	0.00072700749
0.022191816	0.039238135	0.00072187195
0.022323305	0.037977718	0.00071073843
0.022454793	0.038149033	0.00070861591
0.022586282	0.037288210	0.00069538963
0.022717771	0.036779799	0.00069725019
0.022849260	0.037421414	0.00069517331
0.022980748	0.035599661	0.00068193152
0.023112237	0.035441005	0.00067233664
0.023243726	0.035781873	0.00067395251
0.023375214	0.037592502	0.00069412866
0.023506703	0.037248198	0.00068465750
0.023638192	0.037300262	0.00068520973
0.023769680	0.037486343	0.00068324464
0.023901169	0.036626582	0.00067268480
0.024032658	0.036970316	0.00067750967
0.024164147	0.037826824	0.00068039708
0.024295635	0.036107251	0.00066249459
0.024427124	0.037397666	0.00067005058
0.024558613	0.035903790	0.00065458518
0.024690101	0.036510783	0.00066619268
0.024821590	0.036131848	0.00065598264
0.024953079	0.036354423	0.00065339919
0.025084567	0.035688520	0.00064973490
0.025216056	0.035270888	0.00064112115
0.025347545	0.035218713	0.00064659018
0.025479034	0.035459670	0.00064091495
0.025610522	0.036385960	0.00064465790
0.025742011	0.034345675	0.00062893770
0.025873500	0.035742457	0.00063671423
0.026004988	0.034739234	0.00063105207
0.026136477	0.034699108	0.00062606923
0.026267966	0.035454447	0.00062969630
0.026399454	0.035164806	0.00062843010
0.026530943	0.035685044	0.00062682336
0.026662432	0.034326869	0.00061991300
0.026793920	0.035944865	0.00062804186
0.026925409	0.035696642	0.00062309152
0.027056898	0.034424066	0.00061679363
0.027188387	0.033913369	0.00060405265
0.027319875	0.035203518	0.00061931615
0.027451364	0.034713929	0.00061163146
0.027582853	0.034097403	0.00060312270
0.027714341	0.033338418	0.00059638033
0.027845830	0.034860539	0.00060498014
0.027977319	0.034155878	0.00060161664
0.028108807	0.034377641	0.00059815870
0.028240296	0.034299049	0.00059780700
0.028371785	0.033480657	0.00059106672
0.028503274	0.033527363	0.00058832849
0.028634762	0.033633475	0.00058926961
0.028766251	0.032956026	0.00058414448
0.028897740	0.033206127	0.00057912471
0.029029228	0.032701941	0.00057837762
0.029160717	0.033697672	0.00058652326
0.029292206	0.032925361	0.00057689335
0.029423694	0.033387204	0.00058247628
0.029555183	0.032700652	0.00056749548
0.029686672	0.032410225	0.00056975725
0.029818161	0.032727369	0.00057147001
0.029949649	0.033090312	0.00056995728
0.030081138	0.031353830	0.00055734314
0.030212627	0.032324217	0.00055980207
0.030344115	0.032405559	0.00056194043
0.030475604	0.031992130	0.00055858165
0.030607093	0.033482091	0.00056644693
0.030738581	0.030558496	0.00054504928
0.030870070	0.032721211	0.00055673636
0.031001559	0.030502194	0.00053888200
0.031133048	0.031201934	0.00054729633
0.031264536	0.032712246	0.00055324266
0.031396025	0.032045461	0.00055011322
0.031527514	0.032021350	0.00054706391
0.031659002	0.032657552	0.00054970000
0.031790491	0.032247637	0.00054843620
0.031921980	0.030620032	0.00053181175
0.032053468	0.031518466	0.00053980580
0.032184957	0.031891566	0.00053891902
0.032316446	0.031952903	0.00053781774
0.032447935	0.032614057	0.00054734313
0.032579423	0.030194952	0.00052360598
0.032710912	0.030730951	0.00052917992
0.032842401	0.031001502	0.00052778461
0.032973889	0.030973406	0.00052536011
0.033105378	0.031337167	0.00053084946
0.033236867	0.030731047	0.00052226651
0.033368355	0.030400935	0.00052879176
0.033499844	0.030151826	0.00052505443
0.033631333	0.031103164	0.00053122500
0.033762822	0.030774976	0.00053584011
0.033894310	0.030625222	0.00053313171
0.034025799	0.031015032	0.00053772430
0.034157288	0.029348013	0.00052392596
0.034288776	0.030558897	0.00053298428
0.034420265	0.029726238	0.00053278764
0.034551754	0.030783607	0.00053561948
0.034683242	0.030120226	0.00053304696
0.034814731	0.030435464	0.00053193587
0.034946220	0.030511604	0.00053379468
0.035077708	0.030417299	0.00053957225
0.035209197	0.029787334	0.00053173620
0.035340686	0.029511719	0.00052501819
0.035472175	0.029243839	0.00053538951
0.035603663	0.028950437	0.00053387147
0.035735152	0.029040809	0.00054227587
0.035866641	0.029213680	0.00054235773
0.035998129	0.028472722	0.00053552069
0.036129618	0.028340299	0.00053574461
0.036261107	0.028997141	0.00053894966
0.036392595	0.029082581	0.00054768449
0.036524084	0.028922334	0.00054343172
0.036655573	0.028561809	0.00053720932
0.036787062	0.029743387	0.00055318155
0.036918550	0.028519577	0.00053954642
0.037050039	0.029401773	0.00055413535
0.037181528	0.029152458	0.00054586480
0.037313016	0.029418336	0.00054845926
0.037444505	0.030111801	0.00055978711
0.037575994	0.028429638	0.00054132515
0.037707482	0.028075519	0.00054539853
0.037838971	0.028442082	0.00054958286
0.037970460	0.029386972	0.00055325006
0.038101949	0.028493523	0.00054775237
0.038233437	0.028721069	0.00054567389
0.038364926	0.028945424	0.00054201037
0.038496415	0.029343039	0.00054436266
0.038627903	0.029065795	0.00053637760
0.038759392	0.028611463	0.00053409793
0.038890881	0.028871970	0.00053001948
0.039022369	0.030465814	0.00054477186
0.039153858	0.030004989	0.00053871644
0.039285347	0.029145955	0.00053044793
0.039416836	0.029007495	0.00053336362
0.039548324	0.030351241	0.00053977673
0.039679813	0.029099382	0.00052833266
0.039811302	0.029384522	0.00053359746
0.039942790	0.029748204	0.00053300307
0.040074279	0.028563178	0.00052393334
0.040205768	0.029736260	0.00052961676
0.040337256	0.028328704	0.00051799212
0.040468745	0.028858499	0.00052150570
0.040600234	0.028956233	0.00052091126
0.040731723	0.029953202	0.00052975380
0.040863211	0.030170324	0.00053348443
0.040994700	0.029699004	0.00052459704
0.041126189	0.029031356	0.00052290400
0.041257677	0.029226468	0.00052068918
0.041389166	0.029814836	0.00052462394
0.041520655	0.029150307	0.00052106138
0.041652143	0.028601740	0.00051445042
0.041783632	0.029788327	0.00052323678
0.041915121	0.029122208	0.00051685005
0.042046610	0.030047297	0.00052571026
0.042178098	0.029539738	0.00052126999
0.042309587	0.028605019	0.00051282026
0.042441076	0.029431376	0.00051640447
0.042572564	0.028536023	0.00051016929
0.042704053	0.029617031	0.00051401574
0.042835542	0.028819290	0.00051310669
0.042967030	0.030033770	0.00051944352
0.043098519	0.029901716	0.00051987862
0.043230008	0.029291123	0.00051464181
0.043361496	0.029430021	0.00051007655
0.043492985	0.030060283	0.00052165438
0.043624474	0.028992655	0.00050829708
0.043755963	0.029154400	0.00051244478
0.043887451	0.030015277	0.00051603600
0.044018940	0.029055222	0.00050548501
0.044150429	0.029477754	0.00051606374
0.044281917	0.028209838	0.00050034473
0.044413406	0.029507308	0.00051156766
0.044544895	0.028921550	0.00050322953
0.044676383	0.028896784	0.00050399431
0.044807872	0.028924772	0.00050544942
0.044939361	0.028962984	0.00050441976
0.045070850	0.029013250	0.00050344551
0.045202338	0.029574880	0.00050695688
0.045333827	0.028518678	0.00049493796
0.045465316	0.028371994	0.00050017924
0.045596804	0.029623111	0.00050683620
0.045728293	0.028747322	0.00050073957
0.045859782	0.029211781	0.00050239180
0.045991270	0.028237413	0.00049087629
0.046122759	0.028795137	0.00050110397
0.046254248	0.028549210	0.00050550064
0.046385737	0.028852880	0.00050766645
0.046517225	0.028834270	0.00051049746
0.046648714	0.029015910	0.00051366525
0.046780203	0.029117278	0.00052084703
0.046911691	0.029326172	0.00052123861
0.047043180	0.029069768	0.00051893897
0.047174669	0.029812478	0.00052602211
0.047306157	0.029309533	0.00052391277
0.047437646	0.029011315	0.00052365042
0.047569135	0.028801070	0.00052546314
0.047700624	0.029443548	0.00052532965
0.047832112	0.029380609	0.00052977756
0.047963601	0.029140923	0.00052598570
0.048095090	0.029088379	0.00053003000
0.048226578	0.028522944	0.00052683144
0.048358067	0.029406327	0.00053016372
0.048489556	0.029058127	0.00053045296
0.048621044	0.029059066	0.00053102307
0.048752533	0.027943926	0.00052587993
0.048884022	0.029532947	0.00053547542
0.049015511	0.028846534	0.00053053220
0.049146999	0.029597428	0.00053922299
0.049278488	0.028673597	0.00053137144
0.049409977	0.029169718	0.00053792977
0.049541465	0.030353673	0.00054478935
0.049672954	0.029279486	0.00053977445
0.049804443	0.030039828	0.00054248258
0.049935931	0.029406655	0.00054022941
0.050067420	0.028631941	0.00053448585
0.050198909	0.029120324	0.00053975980
0.050330398	0.029531223	0.00054036423
0.050461886	0.030457448	0.00054817126
0.050593375	0.029957326	0.00054718504
0.050724864	0.028616387	0.00053720133
0.050856352	0.029078178	0.00054456126
0.050987841	0.028904556	0.00053605732
0.051119330	0.029797553	0.00054464604
0.051250818	0.028884686	0.00054145809
0.051382307	0.028849160	0.00054045371
0.051513796	0.030139194	0.00055021605
0.051645284	0.030505050	0.00055327597
0.051776773	0.029126656	0.00054119964
0.051908262	0.028936301	0.00054186650
0.052039751	0.029556846	0.00054827206
0.052171239	0.029800817	0.00054969779
0.052302728	0.030252258	0.00055750649
0.052434217	0.029247186	0.00054568476
0.052565705	0.028528098	0.00054168388
0.052697194	0.029549634	0.00054855851
0.052828683	0.029376385	0.00055013105
0.052960171	0.029771471	0.00055088578
0.053091660	0.030323002	0.00055305850
0.053223149	0.029537450	0.00054993657
0.053354638	0.029552957	0.00055438273
0.053486126	0.029387363	0.00055205501
0.053617615	0.029482756	0.00054923132
0.053749104	0.029823946	0.00055351197
0.053880592	0.028855528	0.00054655865
0.054012081	0.029547531	0.00055547931
0.054143570	0.029867478	0.00055695598
0.054275058	0.028697738	0.00054519934
0.054406547	0.029860114	0.00055238468
0.054538036	0.029147218	0.00055235006
0.054669525	0.027654018	0.00053620196
0.054801013	0.029236425	0.00055585698
0.054932502	0.029161872	0.00055127561
0.055063991	0.029379592	0.00054940771
0.055195479	0.029425853	0.00055520101
0.055326968	0.029488404	0.00055400043
0.055458457	0.029157163	0.00055366107
0.055589945	0.029734477	0.00055594713
0.055721434	0.028697764	0.00054735095
0.055852923	0.030177663	0.00056467064
0.055984412	0.029521979	0.00055885458
0.056115900	0.028747580	0.00055050328
0.056247389	0.028783051	0.00055079186
0.056378878	0.029226190	0.00055186122
0.056510366	0.029584724	0.00055828754
0.056641855	0.029600054	0.00055536812
0.056773344	0.029034119	0.00055210440
0.056904832	0.029493459	0.00055865703
0.057036321	0.028980410	0.00055039569
0.057167810	0.029689547	0.00055974672
0.057299299	0.029430437	0.00055624538
0.057430787	0.029150634	0.00055085154
0.057562276	0.029208034	0.00055572865
0.057693765	0.028925462	0.00054656384
0.057825253	0.030225766	0.00056328934
0.057956742	0.029293105	0.00055408075
0.058088231	0.028582488	0.00054588775
0.058219719	0.029379977	0.00055698246
0.058351208	0.028922927	0.00054649961
0.058482697	0.029774795	0.00055783697
0.058614186	0.028579665	0.00054837300
0.058745674	0.028607501	0.00054330334
0.058877163	0.029210711	0.00054801646
0.059008652	0.028849997	0.00054125923
0.059140140	0.029047837	0.00054725290
0.059271629	0.028861245	0.00054509884
0.059403118	0.029085529	0.00054368676
0.059534606	0.028186467	0.00053996486
0.059666095	0.029766477	0.00054548348
0.059797584	0.028185211	0.00053537971
0.059929072	0.028799267	0.00054319612
0.060060561	0.029281965	0.00054341552
0.060192050	0.029460196	0.00054828935
0.060323539	0.027969721	0.00053218855
0.060455027	0.028563549	0.00053766052
0.060586516	0.029526152	0.00054739850
0.060718005	0.028807715	0.00053685671
0.060849493	0.028591737	0.00053499854
0.060980982	0.028738209	0.00053814145
0.061112471	0.028869517	0.00053725660
0.061243959	0.028008218	0.00053480390
0.061375448	0.029324306	0.00053901573
0.061506937	0.029194127	0.00054233810
0.061638426	0.029487179	0.00054149817
0.061769914	0.028953609	0.00053778488
0.061901403	0.028876209	0.00054104806
0.062032892	0.028891914	0.00053370619
0.062164380	0.028335023	0.00053334294
0.062295869	0.028544482	0.00053562763
0.062427358	0.029947833	0.00054481716
0.062558846	0.029108539	0.00054251877
0.062690335	0.028917325	0.00053373711
0.062821824	0.029460256	0.00053992122
0.062953313	0.029381445	0.00053868510
0.063084801	0.028762151	0.00053259513
0.063216290	0.028027518	0.00052943134
0.063347779	0.029320031	0.00053802329
0.063479267	0.029194460	0.00053310067
0.063610756	0.028807672	0.00053679916
0.063742245	0.029438053	0.00053744566
0.063873733	0.028891453	0.00053579409
0.064005222	0.028623414	0.00053060284
0.064136711	0.028588045	0.00052957383
0.064268200	0.029273659	0.00053530792
0.064399688	0.028296859	0.00052699872
0.064531177	0.028617871	0.00053193011
0.064662666	0.029599683	0.00053880254
0.064794154	0.028188561	0.00052652458
0.064925643	0.028946455	0.00053298412
0.065057132	0.028284919	0.00052860051
0.065188620	0.028712884	0.00053255594
0.065320109	0.028848075	0.00052926671
0.065451598	0.028987545	0.00053195471
0.065583087	0.028544530	0.00052843852
0.065714575	0.028412133	0.00052487406
0.065846064	0.028750595	0.00053199548
0.065977553	0.028910791	0.00052994300
0.066109041	0.029272740	0.00053201763
0.066240530	0.029176118	0.00053409054
0.066372019	0.028933231	0.00052804675
0.066503507	0.029895614	0.00053754417
0.066634996	0.029398410	0.00053102847
0.066766485	0.029920340	0.00053795577
0.066897973	0.028945011	0.00052964536
0.067029462	0.028676590	0.00052525964
0.067160951	0.029242937	0.00053341229
0.067292440	0.028982482	0.00052809940
0.067423928	0.028220933	0.00051767376
0.067555417	0.028132292	0.00052284747
0.067686906	0.028645256	0.00052424794
0.067818394	0.029548487	0.00053363719
0.067949883	0.028236309	0.00052055923
0.068081372	0.028531668	0.00052271933
0.068212860	0.028668341	0.00052293806
0.068344349	0.028097358	0.00051987588
0.068475838	0.028424283	0.00052293454
0.068607327	0.028324654	0.00052103688
0.068738815	0.029548421	0.00052532725
0.068870304	0.029140250	0.00052863731
0.069001793	0.028877739	0.00052377432
0.069133281	0.028208282	0.00051757949
0.069264770	0.028916046	0.00052756532
0.069396259	0.029098524	0.00052114088
0.069527747	0.028545830	0.00052094244
0.069659236	0.029314939	0.00052668466
0.069790725	0.028448154	0.00051927982
0.069922214	0.028353652	0.00051829760
0.070053702	0.027531380	0.00050957032
0.070185191	0.029575998	0.00052842720
0.070316680	0.029213377	0.00052353627
0.070448168	0.028480234	0.00051776271
0.070579657	0.028458553	0.00052073008
0.070711146	0.028804158	0.00051832031
0.070842634	0.027752676	0.00051311632
0.070974123	0.028618838	0.00051703790
0.071105612	0.028601347	0.00051698210
0.071237101	0.027863623	0.00051451690
0.071368589	0.027988743	0.00050975195
0.071500078	0.027781007	0.00051336627
0.071631567	0.028334425	0.00051499255
0.071763055	0.028012271	0.00051202756
0.071894544	0.027988920	0.00051274452
0.072026033	0.027602927	0.00050572076
0.072157521	0.028257676	0.00051517076
0.072289010	0.028655075	0.00051783220
0.072420499	0.026912804	0.00050151646
0.072551988	0.027888029	0.00050813477
0.072683476	0.027401220	0.00050424664
0.072814965	0.027212117	0.00050447643
0.072946454	0.027860680	0.00051234175
0.073077942	0.028766336	0.00051370669
0.073209431	0.027094373	0.00050416725
0.073340920	0.027261881	0.00050439136
0.073472408	0.026588263	0.00049812926
0.073603897	0.027412934	0.00050670335
0.073735386	0.027376137	0.00050243239
0.073866875	0.027086240	0.00050224570
0.073998363	0.028643452	0.00051203801
0.074129852	0.026763713	0.00049965258
0.074261341	0.027290360	0.00050537488
0.074392829	0.026760480	0.00049536619
0.074524318	0.028065005	0.00050890582
0.074655807	0.026538846	0.00049286054
0.074787295	0.027062550	0.00050171224
0.074918784	0.027997101	0.00050735657
0.075050273	0.027170641	0.00049864437
0.075181761	0.026017547	0.00048922841
0.075313250	0.026807161	0.00049812363
0.075444739	0.027200077	0.00049951187
0.075576228	0.027249330	0.00049954554
0.075707716	0.027724293	0.00050370477
0.075839205	0.026216784	0.00049303409
0.075970694	0.026120242	0.00048974344
0.076102182	0.027091237	0.00049552439
0.076233671	0.026631795	0.00049563659
0.076365160	0.027793368	0.00050035283
0.076496648	0.026741847	0.00049379440
0.076628137	0.027626276	0.00050138397
0.076759626	0.026659962	0.00049168224
0.076891115	0.027284073	0.00049711566
0.077022603	0.027299694	0.00049490306
0.077154092	0.026454941	0.00048907762
0.077285581	0.027361814	0.00049950886
0.077417069	0.026617331	0.00049131257
0.077548558	0.026564325	0.00049297293
0.077680047	0.027902029	0.00049940181
0.077811535	0.026588971	0.00048918670
0.077943024	0.026414063	0.00048931455
0.078074513	0.027850440	0.00049698663
0.078206002	0.027409799	0.00049741659
0.078337490	0.026970634	0.00049221198
0.078468979	0.026368904	0.00048681881
0.078600468	0.027165458	0.00049652783
0.078731956	0.027719326	0.00049643396
0.078863445	0.026470426	0.00048988731
0.078994934	0.026384221	0.00048556343
0.079126422	0.026529527	0.00048740673
0.079257911	0.027132559	0.00049224953
0.079389400	0.026011432	0.00048108983
0.079520889	0.026191628	0.00048476439
0.079652377	0.027078783	0.00049272480
0.079783866	0.027224928	0.00048945766
0.079915355	0.027205871	0.00049322999
0.080046843	0.027034831	0.00048768297
0.080178332	0.025750781	0.00047977890
0.080309821	0.026123770	0.00048488737
0.080441309	0.026317616	0.00048058707
0.080572798	0.026788379	0.00048969023
0.080704287	0.026682794	0.00048587884
0.080835776	0.026485460	0.00048444794
0.080967264	0.026444715	0.00048694315
0.081098753	0.025920378	0.00047501323
0.081230242	0.025925730	0.00047988854
0.081361730	0.026389787	0.00048116459
0.081493219	0.026056796	0.00047912479
0.081624708	0.025558181	0.00047695498
0.081756196	0.026677026	0.00048080929
0.081887685	0.025566514	0.00047762147
0.082019174	0.026306222	0.00048070964
0.082150663	0.026671952	0.00048314688
0.082282151	0.025724675	0.00047808803
0.082413640	0.026346818	0.00047995150
0.082545129	0.026533904	0.00048270437
0.082676617	0.026402731	0.00048254975
0.082808106	0.025706678	0.00047391198
0.082939595	0.026432182	0.00048363537
0.083071083	0.026486961	0.00047861648
0.083202572	0.026388014	0.00047981301
0.083334061	0.026331354	0.00047970620
0.083465549	0.026776415	0.00047916545
0.083597038	0.026402869	0.00048134333
0.083728527	0.026901246	0.00048014832
0.083860016	0.026438549	0.00047937523
0.083991504	0.026609270	0.00048168084
0.084122993	0.025273163	0.00046916441
0.084254482	0.026215220	0.00047831116
0.084385970	0.026859437	0.00048067307
0.084517459	0.025900347	0.00047322942
0.084648948	0.025509253	0.00047189231
0.084780436	0.025437359	0.00046715027
0.084911925	0.025607214	0.00047269800
0.085043414	0.026243911	0.00047378738
0.085174903	0.026229516	0.00047533118
0.085306391	0.026123228	0.00047600877
0.085437880	0.025767854	0.00047023376
0.085569369	0.026302824	0.00047432407
0.085700857	0.025719033	0.00046861913
0.085832346	0.026299543	0.00047346628
0.085963835	0.026413530	0.00047818087
0.086095323	0.026400014	0.00047367434
0.086226812	0.025261238	0.00046649982
0.086358301	0.026480202	0.00047590734
0.086489790	0.026248675	0.00047359115
0.086621278	0.025663107	0.00046914264
0.086752767	0.026070215	0.00047228758
0.086884256	0.025885732	0.00046882957
0.087015744	0.026335550	0.00047392175
0.087147233	0.025694262	0.00046617441
0.087278722	0.026324912	0.00047365637
0.087410210	0.027508759	0.00048009658
0.087541699	0.025781235	0.00046667486
0.087673188	0.025510688	0.00046729367
0.087804677	0.025882559	0.00046506637
0.087936165	0.026325259	0.00047264574
0.088067654	0.026673095	0.00047398910
0.088199143	0.025542930	0.00046224338
0.088330631	0.025710705	0.00046787327
0.088462120	0.025645233	0.00046399816
0.088593609	0.026182430	0.00047181895
0.088725097	0.025825699	0.00046427354
0.088856586	0.025330764	0.00046291332
0.088988075	0.025917294	0.00046897428
0.089119564	0.025645278	0.00046344784
0.089251052	0.025487555	0.00046455669
0.089382541	0.025283181	0.00046290070
0.089514030	0.025770320	0.00046313716
0.089645518	0.025417696	0.00046177888
0.089777007	0.025004076	0.00045795647
0.089908496	0.025146621	0.00046213327
0.090039984	0.024931138	0.00045649925
0.090171473	0.025737267	0.00045994985
0.090302962	0.025716733	0.00046514912
0.090434451	0.026657322	0.00046966556
0.090565939	0.024480630	0.00045417068
0.090697428	0.025551186	0.00046211476
0.090828917	0.025213390	0.00045324132
0.090960405	0.025653433	0.00046311959
0.091091894	0.026211388	0.00046481382
0.091223383	0.024646592	0.00045634049
0.091354871	0.026283804	0.00046843522
0.091486360	0.025664658	0.00047068956
0.091617849	0.026205011	0.00047984361
0.091749337	0.026315210	0.00048300194
0.091880826	0.024639436	0.00047598181
0.092012315	0.025214741	0.00048209279
0.092143804	0.025319602	0.00048203125
0.092275292	0.025437606	0.00048785522
0.092406781	0.025278325	0.00048898227
0.092538270	0.024674716	0.00048773319
0.092669758	0.024447650	0.00048792041
0.092801247	0.025289068	0.00047848140
0.092932736	0.025423191	0.00048133300
0.093064224	0.025022742	0.00047320559
0.093195713	0.025326576	0.00047546799
0.093327202	0.024687708	0.00046901974
0.093458691	0.024614255	0.00046188236
0.093590179	0.025023114	0.00046986174
0.093721668	0.025773223	0.00047435559
0.093853157	0.025453924	0.00047018182
0.093984645	0.025713645	0.00047020942
0.094116134	0.025229526	0.00046658804
0.094247623	0.024973234	0.00046291089
0.094379111	0.025076216	0.00046534993
0.094510600	0.024403502	0.00045715236
0.094642089	0.025303209	0.00046543847
0.094773578	0.024463532	0.00045536554
0.094905066	0.024887461	0.00046033815
0.095036555	0.024525618	0.00046336920
0.095168044	0.024978688	0.00045787339
0.095299532	0.024306084	0.00045377637
0.095431021	0.024707527	0.00045517456
0.095562510	0.024815821	0.00045856624
0.095693998	0.024597386	0.00045857950
0.095825487	0.024764733	0.00045559124
0.095956976	0.024745144	0.00045643626
0.096088465	0.024775414	0.00045459423
0.096219953	0.024733925	0.00045824995
0.096351442	0.025355199	0.00046063730
0.096482931	0.024335371	0.00045245554
0.096614419	0.024495902	0.00045300074
0.096745908	0.023851826	0.00044854006
0.096877397	0.024522999	0.00045135525
0.097008885	0.025208407	0.00045871050
0.097140374	0.023720466	0.00044480688
0.097271863	0.024221266	0.00044989467
0.097403352	0.024167766	0.00044745102
0.097534840	0.024892013	0.00045391089
0.097666329	0.024604232	0.00045214553
0.097797818	0.025143648	0.00045140940
0.097929306	0.024329785	0.00044647482
0.098060795	0.024038137	0.00044493926
0.098192284	0.024952962	0.00044797642
0.098323772	0.024587208	0.00044829320
0.098455261	0.024631871	0.00044481545
0.098586750	0.024279343	0.00044110268
0.098718239	0.025053393	0.00044834663
0.098849727	0.024901527	0.00044455511
0.098981216	0.024549780	0.00044189229
0.099112705	0.024620988	0.00044176911
0.099244193	0.024866986	0.00044344636
0.099375682	0.024683552	0.00044537595
0.099507171	0.024298634	0.00044062658
0.099638659	0.024309500	0.00044331208
0.099770148	0.024263215	0.00043893424
0.099901637	0.023732799	0.00043627888
0.10003313	0.024009750	0.00044023559
0.10016461	0.024462110	0.00044231705
0.10029610	0.025740358	0.00045287990
0.10042759	0.024428973	0.00044034773
0.10055908	0.024582580	0.00044173533
0.10069057	0.024986354	0.00044569412
0.10082206	0.023874506	0.00043685899
0.10095355	0.023618453	0.00043835597
0.10108504	0.023884207	0.00043614655
0.10121652	0.024055892	0.00043613693
0.10134801	0.024190161	0.00043862206
0.10147950	0.024437191	0.00044053032
0.10161099	0.024636731	0.00044145939
0.10174248	0.023672850	0.00043617618
0.10187397	0.023723696	0.00043296939
0.10200546	0.023492609	0.00043397615
0.10213694	0.024047865	0.00043497319
0.10226843	0.024839254	0.00044238332
0.10239992	0.024163777	0.00043862170
0.10253141	0.024741645	0.00043756576
0.10266290	0.023347561	0.00043416694
0.10279439	0.024224014	0.00043587486
0.10292588	0.024132832	0.00043575799
0.10305737	0.024092272	0.00043488453
0.10318885	0.023799518	0.00043234357
0.10332034	0.024626651	0.00044131982
0.10345183	0.024381990	0.00043450555
0.10358332	0.024141038	0.00043553421
0.10371481	0.023350534	0.00042924126
0.10384630	0.023340832	0.00042771530
0.10397779	0.024524951	0.00043729041
0.10410928	0.024315854	0.00043784189
0.10424076	0.023995370	0.00043289313
0.10437225	0.024272965	0.00043439311
0.10450374	0.023378940	0.00042547044
0.10463523	0.024137953	0.00043383767
0.10476672	0.024218179	0.00043347278
0.10489821	0.023609021	0.00042870111
0.10502970	0.024278839	0.00043221335
0.10516118	0.023791604	0.00042862894
0.10529267	0.024510697	0.00043729456
0.10542416	0.024649300	0.00043662155
0.10555565	0.023803008	0.00043024042
0.10568714	0.023813429	0.00042917853
0.10581863	0.023509784	0.00042535806
0.10595012	0.023912101	0.00042987948
0.10608161	0.023559932	0.00042828184
0.10621309	0.024485571	0.00043380177
0.10634458	0.024016132	0.00042924511
0.10647607	0.024085965	0.00043110980
0.10660756	0.024033221	0.00042914717
0.10673905	0.024509633	0.00043513227
0.10687054	0.024445791	0.00043597791
0.10700203	0.024033307	0.00043937305
0.10713352	0.023820294	0.00044050962
0.10726500	0.022960182	0.00043852700
0.10739649	0.023876865	0.00045227136
0.10752798	0.024703880	0.00045423543
0.10765947	0.024664757	0.00045810713
0.10779096	0.023625257	0.00045166714
0.10792245	0.024236637	0.00046043689
0.10805394	0.024437144	0.00046283530
0.10818542	0.024441429	0.00046185672
0.10831691	0.023983993	0.00046156382
0.10844840	0.024263344	0.00046445321
0.10857989	0.024174592	0.00046700201
0.10871138	0.023629255	0.00046702279
0.10884287	0.023794038	0.00046469929
0.10897436	0.024336719	0.00047142405
0.10910585	0.023314321	0.00046874951
0.10923733	0.023232859	0.00046315410
0.10936882	0.023880641	0.00047452757
0.10950031	0.023083714	0.00046611206
0.10963180	0.024181474	0.00047669320
0.10976329	0.024618136	0.00048101740
0.10989478	0.023989470	0.00047953287
0.11002627	0.023858181	0.00048079349
0.11015776	0.023485249	0.00047290051
0.11028924	0.023571041	0.00047892972
0.11042073	0.024642012	0.00049258666
0.11055222	0.023802178	0.00048018244
0.11068371	0.022902996	0.00047760988
0.11081520	0.024431072	0.00049010098
0.11094669	0.023587629	0.00048130457
0.11107818	0.023095481	0.00048103725
0.11120966	0.024646095	0.00049269194
0.11134115	0.023806565	0.00048642380
0.11147264	0.023800398	0.00048814535
0.11160413	0.024627665	0.00049492727
0.11173562	0.024324514	0.00049741959
0.11186711	0.022640183	0.00046538600
0.11199860	0.023727097	0.00047751002
0.11213009	0.023560936	0.00046664196
0.11226157	0.023501511	0.00046309752
0.11239306	0.023075466	0.00045978923
0.11252455	0.024850819	0.00047078703
0.11265604	0.023330753	0.00045931667
0.11278753	0.024071087	0.00046047559
0.11291902	0.023743789	0.00045743483
0.11305051	0.023575453	0.00045876237
0.11318200	0.024356317	0.00045885394
0.11331348	0.023795894	0.00045633787
0.11344497	0.023406895	0.00045203138
0.11357646	0.024283069	0.00045558720
0.11370795	0.024212835	0.00045534876
0.11383944	0.024208239	0.00045714118
0.11397093	0.023743560	0.00045180938
0.11410242	0.023850128	0.00045216710
0.11423390	0.024246687	0.00045055589
0.11436539	0.024045655	0.00045516703
0.11449688	0.024081726	0.00044739662
0.11462837	0.023852864	0.00045048434
0.11475986	0.024122881	0.00044922474
0.11489135	0.023781512	0.00044324997
0.11502284	0.023779168	0.00044771399
0.11515433	0.024151296	0.00044839590
0.11528581	0.024076839	0.00044659037
0.11541730	0.023777158	0.00044258913
0.11554879	0.023577635	0.00044002729
0.11568028	0.023692931	0.00044245610
0.11581177	0.023828191	0.00044238675
0.11594326	0.023208977	0.00043777289
0.11607475	0.023275933	0.00043813455
0.11620624	0.024132738	0.00044171876
0.11633772	0.024041889	0.00044346744
0.11646921	0.023860238	0.00044295074
0.11660070	0.024377221	0.00044358497
0.11673219	0.024008000	0.00043769027
0.11686368	0.023638157	0.00043616921
0.11699517	0.023828435	0.00043845242
0.11712666	0.023876076	0.00043831846
0.11725814	0.024381060	0.00044000917
0.11738963	0.024216799	0.00043782527
0.11752112	0.024072484	0.00043465897
0.11765261	0.023410589	0.00043116811
0.11778410	0.023625870	0.00043327958
0.11791559	0.023638750	0.00042916400
0.11804708	0.024395879	0.00043499812
0.11817857	0.023472537	0.00043032186
0.11831005	0.024674772	0.00043469137
0.11844154	0.023929987	0.00043331349
0.11857303	0.023701430	0.00042724086
0.11870452	0.023499030	0.00042587805
0.11883601	0.023837884	0.00042855364
0.11896750	0.023919088	0.00042937493
0.11909899	0.023630753	0.00042772649
0.11923048	0.023315399	0.00042070950
0.11936196	0.023563422	0.00042493932
0.11949345	0.023404827	0.00041979738
0.11962494	0.023169319	0.00041967336
0.11975643	0.023652826	0.00042487557
0.11988792	0.023985159	0.00042234594
0.12001941	0.023508777	0.00041940667
0.12015090	0.023304088	0.00041725733
0.12028239	0.023867273	0.00042409078
0.12041387	0.023604558	0.00042126791
0.12054536	0.024197339	0.00042223574
0.12067685	0.024946641	0.00042745770
0.12080834	0.023564465	0.00041947049
0.12093983	0.024143729	0.00041795837
0.12107132	0.023740210	0.00042149931
0.12120281	0.023663526	0.00041579058
0.12133429	0.024182953	0.00042099379
0.12146578	0.023564338	0.00041734207
0.12159727	0.024140861	0.00041831923
0.12172876	0.023853645	0.00041700899
0.12186025	0.024413078	0.00042033824
0.12199174	0.024254220	0.00042069728
0.12212323	0.023997731	0.00041934162
0.12225472	0.024504517	0.00042029580
0.12238620	0.023634934	0.00041667723
0.12251769	0.023347282	0.00041145106
0.12264918	0.023540579	0.00041470130
0.12278067	0.023214812	0.00041310352
0.12291216	0.023815012	0.00041578015
0.12304365	0.023487779	0.00041361525
0.12317514	0.023405321	0.00041129736
0.12330663	0.023836098	0.00041583339
0.12343811	0.023886200	0.00041622074
0.12356960	0.023514921	0.00041205454
0.12370109	0.023688992	0.00041377704
0.12383258	0.023802202	0.00041504894
0.12396407	0.023361953	0.00040834675
0.12409556	0.023224287	0.00041278233
0.12422705	0.023345189	0.00041051265
0.12435853	0.024232405	0.00041761534
0.12449002	0.024567499	0.00041719872
0.12462151	0.023690154	0.00041394063
0.12475300	0.024440989	0.00041611253
0.12488449	0.024051176	0.00041353447
0.12501598	0.023630579	0.00041307715
0.12514747	0.024315985	0.00041506264
0.12527896	0.024600987	0.00041627472
0.12541044	0.024095069	0.00041749702
0.12554193	0.024014635	0.00041229621
0.12567342	0.023754772	0.00041108729
0.12580491	0.023532840	0.00041126213
0.12593640	0.024179214	0.00041120103
0.12606789	0.024144659	0.00041437886
0.12619938	0.023602536	0.00040904511
0.12633087	0.023739017	0.00041094354
0.12646235	0.023118934	0.00040603940
0.12659384	0.023316574	0.00040332449
0.12672533	0.023549385	0.00041121185
0.12685682	0.023202709	0.00040482650
0.12698831	0.023774714	0.00041051642
0.12711980	0.022916469	0.00040199387
0.12725129	0.024015898	0.00040887402
0.12738277	0.023029850	0.00040532738
0.12751426	0.023703857	0.00040748690
0.12764575	0.023868273	0.00040743594
0.12777724	0.023761253	0.00040650494
0.12790873	0.023638232	0.00040764318
0.12804022	0.023965877	0.00041138641
0.12817171	0.023608821	0.00040681810
0.12830320	0.024079693	0.00040921864
0.12843468	0.024441336	0.00041191054
0.12856617	0.023576176	0.00040533238
0.12869766	0.023613299	0.00040569094
0.12882915	0.023889721	0.00041017363
0.12896064	0.023244380	0.00040112229
0.12909213	0.022922127	0.00040065666
0.12922362	0.023445887	0.00040457159
0.12935511	0.023175435	0.00040410506
0.12948659	0.024265981	0.00040853834
0.12961808	0.023870537	0.00040597099
0.12974957	0.023860809	0.00040437142
0.12988106	0.023801632	0.00040578367
0.13001255	0.024437046	0.00041074998
0.13014404	0.023383911	0.00040359837
0.13027553	0.023618190	0.00040425961
0.13040701	0.023453322	0.00040241516
0.13053850	0.023707688	0.00040594479
0.13066999	0.023473439	0.00040241626
0.13080148	0.023599828	0.00040559079
0.13093297	0.023883658	0.00040398446
0.13106446	0.024045119	0.00040546983
0.13119595	0.024217882	0.00040632749
0.13132744	0.024267884	0.00040775927
0.13145892	0.023950589	0.00040641502
0.13159041	0.024083897	0.00040389370
0.13172190	0.023918556	0.00040280028
0.13185339	0.024159008	0.00040500601
0.13198488	0.023369568	0.00039999375
0.13211637	0.023674933	0.00040371046
0.13224786	0.023608633	0.00040048810
0.13237935	0.023187175	0.00039811005
0.13251083	0.023574395	0.00040133018
0.13264232	0.023858835	0.00040423616
0.13277381	0.023249650	0.00040028731
0.13290530	0.024057460	0.00040104606
0.13303679	0.024289102	0.00040471733
0.13316828	0.024265806	0.00040488908
0.13329977	0.024032447	0.00040035558
0.13343125	0.023354454	0.00040051336
0.13356274	0.023207425	0.00039382065
0.13369423	0.024066423	0.00040284290
0.13382572	0.023532263	0.00040015211
0.13395721	0.023702099	0.00039956049
0.13408870	0.023934844	0.00040372782
0.13422019	0.023509854	0.00039528191
0.13435168	0.023799246	0.00040068788
0.13448316	0.023441373	0.00039995887
0.13461465	0.023461794	0.00039652589
0.13474614	0.023530578	0.00039844994
0.13487763	0.023291549	0.00039646916
0.13500912	0.023377442	0.00039676512
0.13514061	0.023612538	0.00039917981
0.13527210	0.023791090	0.00039850108
0.13540359	0.023175800	0.00039541932
0.13553507	0.023369606	0.00039543167
0.13566656	0.023877104	0.00039825235
0.13579805	0.024331210	0.00040435734
0.13592954	0.023450640	0.00039534348
0.13606103	0.023238286	0.00039670037
0.13619252	0.023182008	0.00039420289
0.13632401	0.024139616	0.00039899567
0.13645549	0.023998459	0.00040085928
0.13658698	0.023945262	0.00039747191
0.13671847	0.023107639	0.00039443340
0.13684996	0.022731978	0.00039070093
0.13698145	0.023650147	0.00039515982
0.13711294	0.023243506	0.00039363402
0.13724443	0.023818884	0.00039748297
0.13737592	0.023996501	0.00039791399
0.13750740	0.024083816	0.00039939278
0.13763889	0.023784913	0.00039462895
0.13777038	0.023955460	0.00039851922
0.13790187	0.023413399	0.00039304728
0.13803336	0.023520467	0.00039291545
0.13816485	0.023495857	0.00039540048
0.13829634	0.023586238	0.00039222303
0.13842783	0.023454159	0.00039488221
0.13855931	0.023684770	0.00039539153
0.13869080	0.023754161	0.00039510853
0.13882229	0.023837912	0.00039403400
0.13895378	0.024756163	0.00039973964
0.13908527	0.023694373	0.00039460173
0.13921676	0.023903721	0.00039551906
0.13934825	0.023454100	0.00039329230
0.13947973	0.023449090	0.00039125019
0.13961122	0.023105851	0.00038797728
0.13974271	0.023131628	0.00038943824
0.13987420	0.023718928	0.00039483267
0.14000569	0.022737585	0.00038363693
0.14013718	0.023539142	0.00039084884
0.14026867	0.023432166	0.00039089605
0.14040016	0.023437231	0.00039116059
0.14053164	0.023526122	0.00039315776
0.14066313	0.024147865	0.00039301931
0.14079462	0.023632918	0.00039094534
0.14092611	0.023745823	0.00039121437
0.14105760	0.023814032	0.00039144565
0.14118909	0.023494468	0.00039158855
0.14132058	0.023507691	0.00038653948
0.14145207	0.023227014	0.00038723277
0.14158355	0.024167115	0.00039332575
0.14171504	0.023283158	0.00038854406
0.14184653	0.023410730	0.00038904108
0.14197802	0.023713155	0.00038823490
0.14210951	0.023762855	0.00038922025
0.14224100	0.023806018	0.00039003130
0.14237249	0.022833951	0.00038285645
0.14250398	0.024509633	0.00039615383
0.14263546	0.023994224	0.00039020341
0.14276695	0.024548376	0.00039471310
0.14289844	0.023699880	0.00038810465
0.14302993	0.023331763	0.00038609212
0.14316142	0.023089393	0.00038501225
0.14329291	0.023398818	0.00038487397
0.14342440	0.023839503	0.00038926164
0.14355588	0.022678136	0.00038255412
0.14368737	0.023152487	0.00038449902
0.14381886	0.023136640	0.00038604859
0.14395035	0.023358557	0.00038427158
0.14408184	0.023621976	0.00038668543
0.14421333	0.023087167	0.00038353989
0.14434482	0.024263208	0.00039056927
0.14447631	0.023875355	0.00038858975
0.14460779	0.023639941	0.00038690370
0.14473928	0.024088538	0.00039065768
0.14487077	0.024601036	0.00039587730
0.14500226	0.023921904	0.00038764494
0.14513375	0.023754273	0.00038980784
0.14526524	0.023998895	0.00038736420
0.14539673	0.023573847	0.00038550157
0.14552822	0.023966407	0.00039069835
0.14565970	0.023567725	0.00038471546
0.14579119	0.023216502	0.00038390649
0.14592268	0.024250897	0.00038915644
0.14605417	0.023737653	0.00038572314
0.14618566	0.024141962	0.00038916121
0.14631715	0.024082239	0.00038628003
0.14644864	0.024201876	0.00038857907
0.14658012	0.023122250	0.00038100631
0.14671161	0.023467487	0.00038388596
0.14684310	0.023717765	0.00038740513
0.14697459	0.023727975	0.00038445910
0.14710608	0.022934061	0.00037954270
0.14723757	0.023409629	0.00038385007
0.14736906	0.023486503	0.00038203884
0.14750055	0.023846527	0.00038620585
0.14763203	0.023340009	0.00038135172
0.14776352	0.023483653	0.00038230292
0.14789501	0.023629226	0.00038537217
0.14802650	0.023489932	0.00038145589
0.14815799	0.023766312	0.00038516188
0.14828948	0.024128519	0.00038579759
0.14842097	0.023797571	0.00038623620
0.14855246	0.023956342	0.00038492648
0.14868394	0.023000253	0.00037711496
0.14881543	0.023520210	0.00038273908
0.14894692	0.023108332	0.00038039856
0.14907841	0.023150897	0.00037927843
0.14920990	0.023435159	0.00038120330
0.14934139	0.023223580	0.00037920254
0.14947288	0.023692554	0.00038342959
0.14960436	0.023596783	0.00038154688
0.14973585	0.023609960	0.00038142006
0.14986734	0.023587621	0.00038171749
0.14999883	0.023902230	0.00038133452
0.15013032	0.023047449	0.00037905168
0.15026181	0.024182928	0.00038629835
0.15039330	0.024052085	0.00038382841
0.15052479	0.023495146	0.00038070248
0.15065627	0.023591374	0.00038053530
0.15078776	0.023917806	0.00038438991
0.15091925	0.023742868	0.00038235016
0.15105074	0.023671036	0.00037982191
0.15118223	0.023466889	0.00038019567
0.15131372	0.023161809	0.00037787137
0.15144521	0.023303832	0.00037927663
0.15157670	0.023636409	0.00037969750
0.15170818	0.023592119	0.00038023651
0.15183967	0.023841198	0.00038198871
0.15197116	0.023628284	0.00038083514
0.15210265	0.023500506	0.00037882365
0.15223414	0.023848439	0.00038103153
0.15236563	0.023956815	0.00038014721
0.15249712	0.023735181	0.00037991006
0.15262860	0.023584591	0.00037824446
0.15276009	0.023497030	0.00037920130
0.15289158	0.023297256	0.00037673186
0.15302307	0.023486330	0.00037766832
0.15315456	0.023471530	0.00037766739
0.15328605	0.023774666	0.00037999072
0.15341754	0.023093761	0.00037702590
0.15354903	0.023910524	0.00037943203
0.15368051	0.023657180	0.00037874560
0.15381200	0.023465849	0.00037627704
0.15394349	0.023488516	0.00037808498
0.15407498	0.023696437	0.00037944883
0.15420647	0.023403152	0.00037530325
0.15433796	0.023536404	0.00037664735
0.15446945	0.024402414	0.00038137750
0.15460094	0.023852455	0.00038040011
0.15473242	0.023272304	0.00037528878
0.15486391	0.023593412	0.00037656773
0.15499540	0.023712961	0.00037697236
0.15512689	0.023838966	0.00037803884
0.15525838	0.023627242	0.00037730574
0.15538987	0.023663302	0.00037750065
0.15552136	0.023816396	0.00037741305
0.15565284	0.023348450	0.00037364643
0.15578433	0.023333602	0.00037404819
0.15591582	0.023362019	0.00037526726
0.15604731	0.023540356	0.00037608218
0.15617880	0.024123107	0.00037896947
0.15631029	0.023461767	0.00037571777
0.15644178	0.023787840	0.00037514508
0.15657327	0.023438768	0.00037588162
0.15670475	0.024165919	0.00037729038
0.15683624	0.024164228	0.00037859975
0.15696773	0.023298877	0.00037338250
0.15709922	0.023396970	0.00037299042
0.15723071	0.023759266	0.00037572152
0.15736220	0.023454322	0.00037255732
0.15749369	0.024217339	0.00037846288
0.15762518	0.023276352	0.00037183782
0.15775666	0.023800629	0.00037486949
0.15788815	0.023410669	0.00037350293
0.15801964	0.022913486	0.00036851617
0.15815113	0.024108027	0.00037720824
0.15828262	0.022779763	0.00036832409
0.15841411	0.023685390	0.00037399248
0.15854560	0.024002377	0.00037702052
0.15867708	0.023719920	0.00037271403
0.15880857	0.023744679	0.00037331808
0.15894006	0.023259716	0.00036964061
0.15907155	0.022957433	0.00036938002
0.15920304	0.023366610	0.00037196030
0.15933453	0.023041039	0.00036921272
0.15946602	0.023112624	0.00036828885
0.15959751	0.023526049	0.00037181796
0.15972899	0.023061710	0.00036893456
0.15986048	0.023548336	0.00037252813
0.15999197	0.023443118	0.00036959160
0.16012346	0.023349024	0.00037185513
0.16025495	0.023725730	0.00037240762
0.16038644	0.023172083	0.00036807182
0.16051793	0.023959222	0.00037607701
0.16064942	0.023690077	0.00037021928
0.16078090	0.023868038	0.00037268772
0.16091239	0.023708923	0.00037299799
0.16104388	0.023619403	0.00036948684
0.16117537	0.024529896	0.00037735270
0.16130686	0.023730718	0.00037041641
0.16143835	0.023187834	0.00036857392
0.16156984	0.024082127	0.00037504946
0.16170133	0.023632982	0.00036814559
0.16183281	0.023561335	0.00037053346
0.16196430	0.023239369	0.00036707977
0.16209579	0.022964419	0.00036458877
0.16222728	0.022644400	0.00036502281
0.16235877	0.022808881	0.00036384409
0.16249026	0.024288841	0.00037479695
0.16262175	0.023459756	0.00036903080
0.16275323	0.023491803	0.00036872266
0.16288472	0.022809324	0.00036470520
0.16301621	0.023200201	0.00036528406
0.16314770	0.024040419	0.00037289626
0.16327919	0.023073304	0.00036488749
0.16341068	0.024273716	0.00037176322
0.16354217	0.023607329	0.00036911201
0.16367366	0.023443094	0.00036723863
0.16380514	0.023114287	0.00036683272
0.16393663	0.023722368	0.00036957227
0.16406812	0.023577076	0.00036667652
0.16419961	0.022996078	0.00036339139
0.16433110	0.023411544	0.00036701598
0.16446259	0.023275670	0.00036659396
0.16459408	0.023856200	0.00037029987
0.16472557	0.023946318	0.00036812653
0.16485705	0.023072552	0.00036594194
0.16498854	0.023903427	0.00036890554
0.16512003	0.023535826	0.00036652666
0.16525152	0.023189581	0.00036516298
0.16538301	0.022633572	0.00036016473
0.16551450	0.023418033	0.00036686926
0.16564599	0.023968134	0.00037002963
0.16577747	0.023005009	0.00036325289
0.16590896	0.023217941	0.00036588767
0.16604045	0.023957181	0.00036767104
0.16617194	0.023556925	0.00036604209
0.16630343	0.022931053	0.00036226249
0.16643492	0.022408918	0.00035780627
0.16656641	0.024208028	0.00036998242
0.16669790	0.023469677	0.00036319007
0.16682938	0.024114157	0.00036983160
0.16696087	0.023627518	0.00036691287
0.16709236	0.023490512	0.00036300682
0.16722385	0.023447464	0.00036556316
0.16735534	0.023806160	0.00036622424
0.16748683	0.023433584	0.00036373385
0.16761832	0.023442334	0.00036485131
0.16774981	0.023451774	0.00036242642
0.16788129	0.023968108	0.00036806552
0.16801278	0.023741727	0.00036488984
0.16814427	0.023746978	0.00036605177
0.16827576	0.023323254	0.00036377331
0.16840725	0.022914964	0.00036003055
0.16853874	0.023427851	0.00036297504
0.16867023	0.023294494	0.00036090419
0.16880171	0.023965774	0.00036715774
0.16893320	0.023329191	0.00036323053
0.16906469	0.023316337	0.00035916498
0.16919618	0.023777029	0.00036653424
0.16932767	0.023327280	0.00036123715
0.16945916	0.023947853	0.00036643870
0.16959065	0.023836297	0.00036670392
0.16972214	0.023954577	0.00036453498
0.16985362	0.023160576	0.00036083203
0.16998511	0.023561250	0.00036019502
0.17011660	0.023250109	0.00036114498
0.17024809	0.023185268	0.00036047250
0.17037958	0.022717650	0.00035645974
0.17051107	0.023643578	0.00036452857
0.17064256	0.023581762	0.00036247966
0.17077405	0.022945924	0.00035842096
0.17090553	0.023427740	0.00036160628
0.17103702	0.023665804	0.00036240619
0.17116851	0.023622896	0.00036146637
0.17130000	0.023714087	0.00036302476
0.17143149	0.023412603	0.00036027265
0.17156298	0.023486098	0.00036124584
0.17169447	0.023613136	0.00036003251
0.17182595	0.023306853	0.00036052439
0.17195744	0.023454526	0.00036165011
0.17208893	0.023434970	0.00035935488
0.17222042	0.023147698	0.00035934140
0.17235191	0.023544455	0.00036057167
0.17248340	0.023823724	0.00036250813
0.17261489	0.023853935	0.00036287730
0.17274638	0.023308095	0.00035751135
0.17287786	0.023483738	0.00036165442
0.17300935	0.023220882	0.00035739339
0.17314084	0.023341325	0.00035921382
0.17327233	0.023104496	0.00035685608
0.17340382	0.022995212	0.00035508108
0.17353531	0.023615622	0.00036054084
0.17366680	0.023326777	0.00035690461
0.17379829	0.023808982	0.00036088629
0.17392977	0.023487253	0.00036018208
0.17406126	0.023492009	0.00035993507
0.17419275	0.024110215	0.00036300827
0.17432424	0.023475911	0.00035865972
0.17445573	0.023449911	0.00035746111
0.17458722	0.023402749	0.00035879547
0.17471871	0.023365415	0.00035739241
0.17485019	0.024008605	0.00036056846
0.17498168	0.023719994	0.00036038666
0.17511317	0.023085453	0.00035581646
0.17524466	0.023994982	0.00036189746
0.17537615	0.023170309	0.00035637847
0.17550764	0.023665784	0.00035890826
0.17563913	0.023268318	0.00035571449
0.17577062	0.023319581	0.00035600522
0.17590210	0.023516463	0.00035789150
0.17603359	0.023238428	0.00035614951
0.17616508	0.023145728	0.00035602081
0.17629657	0.023130929	0.00035522832
0.17642806	0.022740569	0.00035153634
0.17655955	0.022942899	0.00035441880
0.17669104	0.023433034	0.00035570380
0.17682253	0.023114601	0.00035320513
0.17695401	0.024060530	0.00036136532
0.17708550	0.024016074	0.00035767062
0.17721699	0.023996441	0.00035865742
0.17734848	0.023539238	0.00035591616
0.17747997	0.022942828	0.00035258997
0.17761146	0.023009538	0.00035506688
0.17774295	0.024133118	0.00035803316
0.17787443	0.023728893	0.00035782663
0.17800592	0.024151750	0.00035883218
0.17813741	0.023497967	0.00035505528
0.17826890	0.023305632	0.00035532361
0.17840039	0.023275422	0.00035270494
0.17853188	0.023442681	0.00035539784
0.17866337	0.023829640	0.00035784595
0.17879486	0.023789958	0.00035684523
0.17892634	0.023501549	0.00035606233
0.17905783	0.023722475	0.00035516418
0.17918932	0.023548136	0.00035651340
0.17932081	0.022947076	0.00035146238
0.17945230	0.023936991	0.00035657669
0.17958379	0.023059637	0.00035243886
0.17971528	0.023901223	0.00035658194
0.17984677	0.023686595	0.00035637148
0.17997825	0.023872889	0.00035632322
0.18010974	0.023341791	0.00035309708
0.18024123	0.023656097	0.00035476372
0.18037272	0.023768973	0.00035296906
0.18050421	0.023461240	0.00036150587
0.18063570	0.023330018	0.00036213297
0.18076719	0.023434719	0.00036401970
0.18089867	0.023078390	0.00036582566
0.18103016	0.023659931	0.00036965128
0.18116165	0.023941356	0.00037509714
0.18129314	0.023482651	0.00037242283
0.18142463	0.023188099	0.00037057488
0.18155612	0.023184178	0.00037324369
0.18168761	0.023331920	0.00037463750
0.18181910	0.024058874	0.00038176492
0.18195058	0.024345375	0.00038522711
0.18208207	0.023176372	0.00037578245
0.18221356	0.023490595	0.00038096334
0.18234505	0.023163254	0.00037937490
0.18247654	0.023585272	0.00038392086
0.18260803	0.023608373	0.00038483312
0.18273952	0.023616456	0.00038527034
0.18287101	0.023530353	0.00038747587
0.18300249	0.023221868	0.00038488070
0.18313398	0.023840791	0.00038938664
0.18326547	0.023726491	0.00039012801
0.18339696	0.023735884	0.00039107116
0.18352845	0.024201260	0.00039475561
0.18365994	0.023487739	0.00039158588
0.18379143	0.023564858	0.00039154426
0.18392292	0.022783107	0.00038923430
0.18405440	0.023392283	0.00039204768
0.18418589	0.023597672	0.00039607585
0.18431738	0.022942539	0.00039202616
0.18444887	0.023602927	0.00039588839
0.18458036	0.023866555	0.00039876133
0.18471185	0.023518175	0.00039775283
0.18484334	0.023425228	0.00039842659
0.18497482	0.023306838	0.00039894605
0.18510631	0.023687108	0.00039838188
0.18523780	0.023082527	0.00039745597
0.18536929	0.023550359	0.00039513243
0.18550078	0.022614222	0.00038386127
0.18563227	0.023248826	0.00038741094
0.18576376	0.023486995	0.00038166107
0.18589525	0.023107707	0.00038157755
0.18602673	0.023139867	0.00038035499
0.18615822	0.023014754	0.00037830225
0.18628971	0.023295322	0.00037833233
0.18642120	0.024104054	0.00038098810
0.18655269	0.024327338	0.00038385935
0.18668418	0.023547189	0.00037508476
0.18681567	0.023567217	0.00037448048
0.18694716	0.023538005	0.00037524792
0.18707864	0.023459735	0.00037005580
0.18721013	0.023256256	0.00037026973
0.18734162	0.022981573	0.00036856123
0.18747311	0.023450801	0.00036847903
0.18760460	0.023544509	0.00037213819
0.18773609	0.023124192	0.00036468120
0.18786758	0.023376522	0.00036691973
0.18799906	0.023091135	0.00036605279
0.18813055	0.022561664	0.00035959712
0.18826204	0.023124918	0.00036462997
0.18839353	0.023735866	0.00036450032
0.18852502	0.023256881	0.00036491278
0.18865651	0.023459737	0.00036502160
0.18878800	0.023412537	0.00036100266
0.18891949	0.023356591	0.00036105975
0.18905097	0.023689475	0.00036230450
0.18918246	0.023057843	0.00035845573
0.18931395	0.023064005	0.00035871435
0.18944544	0.023300500	0.00035801668
0.18957693	0.023406204	0.00035935859
0.18970842	0.023445184	0.00035767438
0.18983991	0.023287452	0.00035754225
0.18997140	0.023696212	0.00035947373
0.19010288	0.024082707	0.00035948306
0.19023437	0.023430341	0.00035638167
0.19036586	0.023779592	0.00035857212
0.19049735	0.024504883	0.00036074543
0.19062884	0.023596337	0.00035691217
0.19076033	0.023483068	0.00035304384
0.19089182	0.023424978	0.00035464000
0.19102330	0.023841206	0.00035667987
0.19115479	0.023723294	0.00035477927
0.19128628	0.023175034	0.00035228063
0.19141777	0.022858571	0.00034877868
0.19154926	0.023476727	0.00035288057
0.19168075	0.024038223	0.00035648078
0.19181224	0.022983366	0.00035088569
0.19194373	0.023019745	0.00035004839
0.19207521	0.023419986	0.00035148007
0.19220670	0.023405456	0.00035188314
0.19233819	0.023622235	0.00035325881
0.19246968	0.023070508	0.00034955220
0.19260117	0.023286039	0.00035140617
0.19273266	0.023539851	0.00035182008
0.19286415	0.024280470	0.00035522935
0.19299564	0.023459222	0.00035292252
0.19312712	0.023477506	0.00035056388
0.19325861	0.022817706	0.00034853823
0.19339010	0.023026906	0.00034778115
0.19352159	0.022928557	0.00034709470
0.19365308	0.023009563	0.00034952873
0.19378457	0.023460047	0.00035017099
0.19391606	0.023362006	0.00034999989
0.19404754	0.023532299	0.00035003998
0.19417903	0.023437705	0.00034997156
0.19431052	0.023227396	0.00034986246
0.19444201	0.023278663	0.00034875943
0.19457350	0.022939823	0.00034762940
0.19470499	0.023800344	0.00035158313
0.19483648	0.023779131	0.00035105783
0.19496797	0.023044779	0.00034833958
0.19509945	0.023188849	0.00034723199
0.19523094	0.023008292	0.00034676345
0.19536243	0.023400759	0.00034848131
0.19549392	0.023625492	0.00034955739
0.19562541	0.023071647	0.00034678879
0.19575690	0.023381932	0.00034728006
0.19588839	0.023074339	0.00034652273
0.19601988	0.023517684	0.00034835884
0.19615136	0.023387085	0.00034742357
0.19628285	0.023624357	0.00034982443
0.19641434	0.023298432	0.00034559953
0.19654583	0.023167841	0.00034587636
0.19667732	0.023322536	0.00034658604
0.19680881	0.023148632	0.00034618274
0.19694030	0.023083967	0.00034550181
0.19707178	0.023708664	0.00034845679
0.19720327	0.023130037	0.00034514228
0.19733476	0.023297512	0.00034599176
0.19746625	0.023886590	0.00034931378
0.19759774	0.023441291	0.00034743154
0.19772923	0.023527029	0.00034595964
0.19786072	0.022996136	0.00034275366
0.19799221	0.023257037	0.00034637246
0.19812369	0.023912193	0.00034741609
0.19825518	0.023409135	0.00034682112
0.19838667	0.022884904	0.00034179268
0.19851816	0.023447896	0.00034565376
0.19864965	0.023550447	0.00034606803
0.19878114	0.023422304	0.00034401616
0.19891263	0.022740908	0.00034286910
0.19904412	0.023247569	0.00034329303
0.19917560	0.023306472	0.00034517761
0.19930709	0.022856388	0.00034168141
0.19943858	0.023694225	0.00034609164
0.19957007	0.023704430	0.00034692929
0.19970156	0.023342663	0.00034405701
0.19983305	0.023496460	0.00034405764
0.19996454	0.023436713	0.00034393297
0.20009602	0.023495680	0.00034440814
0.20022751	0.023276389	0.00034306799
0.20035900	0.023652939	0.00034528824
0.20049049	0.023345582	0.00034321927
0.20062198	0.023600661	0.00034497534
0.20075347	0.023676279	0.00034484790
0.20088496	0.023113673	0.00034289982
0.20101645	0.023813520	0.00034569637
0.20114793	0.023213162	0.00034094175
0.20127942	0.023394658	0.00034363327
0.20141091	0.023465705	0.00034196638
0.20154240	0.023070010	0.00034187648
0.20167389	0.023262371	0.00034316206
0.20180538	0.022998927	0.00033950939
0.20193687	0.023443597	0.00034223727
0.20206836	0.023106677	0.00034131757
0.20219984	0.022294555	0.00033684413
0.20233133	0.023047067	0.00034137626
0.20246282	0.023138871	0.00033959730
0.20259431	0.023643201	0.00034296346
0.20272580	0.023107319	0.00033902538
0.20285729	0.023462246	0.00034063373
0.20298878	0.023517031	0.00034224781
0.20312027	0.023966273	0.00034273882
0.20325175	0.023557224	0.00034278159
0.20338324	0.023066005	0.00033775233
0.20351473	0.023759151	0.00034369585
0.20364622	0.023613112	0.00034226140
0.20377771	0.023550766	0.00034074027
0.20390920	0.023699120	0.00034324124
0.20404069	0.023306392	0.00033931145
0.20417217	0.023272647	0.00034035956
0.20430366	0.023240633	0.00034023693
0.20443515	0.023561474	0.00033846650
0.20456664	0.023181766	0.00033867815
0.20469813	0.023632716	0.00034150304
0.20482962	0.023231924	0.00033757358
0.20496111	0.023393895	0.00034010827
0.20509260	0.023291992	0.00033885273
0.20522408	0.023696233	0.00034131907
0.20535557	0.023588836	0.00034017031
0.20548706	0.023264215	0.00033813075
0.20561855	0.023723474	0.00034159615
0.20575004	0.023274815	0.00033669340
0.20588153	0.022972617	0.00033623211
0.20601302	0.023023209	0.00033770834
0.20614451	0.023388573	0.00033673355
0.20627599	0.023283000	0.00033870236
0.20640748	0.022795828	0.00033268133
0.20653897	0.022440180	0.00033321077
0.20667046	0.022843920	0.00033581709
0.20680195	0.023787606	0.00033957289
0.20693344	0.023673877	0.00034030115
0.20706493	0.023627007	0.00033851164
0.20719641	0.023275000	0.00033892619
0.20732790	0.023070779	0.00033791211
0.20745939	0.023077165	0.00033482195
0.20759088	0.023604399	0.00033895967
0.20772237	0.023225380	0.00033658235
0.20785386	0.023348169	0.00033712593
0.20798535	0.023302160	0.00033928049
0.20811684	0.023781559	0.00033845387
0.20824832	0.023507811	0.00033848786
0.20837981	0.024147066	0.00034078326
0.20851130	0.022918936	0.00033519419
0.20864279	0.023085264	0.00033695783
0.20877428	0.023443836	0.00033578970
0.20890577	0.023006335	0.00033488823
0.20903726	0.023411198	0.00033704643
0.20916875	0.023060030	0.00033525593
0.20930023	0.023219772	0.00033739242
0.20943172	0.023472921	0.00033631868
0.20956321	0.022818156	0.00033307207
0.20969470	0.023713945	0.00033860949
0.20982619	0.023763031	0.00033857590
0.20995768	0.023819846	0.00033893524
0.21008917	0.023618664	0.00033684574
0.21022065	0.022893224	0.00033240560
0.21035214	0.022832325	0.00033388654
0.21048363	0.023258861	0.00033401154
0.21061512	0.022826976	0.00033430413
0.21074661	0.023143460	0.00033297390
0.21087810	0.023365223	0.00033511171
0.21100959	0.023149878	0.00033554231
0.21114108	0.022508155	0.00032923634
0.21127256	0.023125927	0.00033565907
0.21140405	0.023600534	0.00033517498
0.21153554	0.023671264	0.00033636132
0.21166703	0.024078520	0.00033897284
0.21179852	0.023220840	0.00033410054
0.21193001	0.023316519	0.00033493211
0.21206150	0.023313853	0.00033380328
0.21219299	0.023489700	0.00033405602
0.21232447	0.023391167	0.00033513784
0.21245596	0.023034112	0.00033117612
0.21258745	0.023480512	0.00033648256
0.21271894	0.022726567	0.00033039111
0.21285043	0.023598688	0.00033452199
0.21298192	0.023754599	0.00033735825
0.21311341	0.023243066	0.00033252186
0.21324489	0.023697538	0.00033506847
0.21337638	0.023369979	0.00033232960
0.21350787	0.023284619	0.00033438009
0.21363936	0.023865893	0.00033750077
0.21377085	0.023167736	0.00033064755
0.21390234	0.022583425	0.00032987165
0.21403383	0.023364333	0.00033310238
0.21416532	0.022814473	0.00033001939
0.21429680	0.023296021	0.00033199146
0.21442829	0.023440077	0.00033330506
0.21455978	0.023558493	0.00033364768
0.21469127	0.023564044	0.00033299693
0.21482276	0.023188498	0.00033163747
0.21495425	0.022955565	0.00033018422
0.21508574	0.023350298	0.00033251129
0.21521723	0.023540418	0.00033262897
0.21534871	0.022923189	0.00033080263
0.21548020	0.023377054	0.00032948661
0.21561169	0.023579704	0.00033399324
0.21574318	0.022980298	0.00032996584
0.21587467	0.023289697	0.00032945984
0.21600616	0.023478314	0.00033232306
0.21613765	0.022969823	0.00032860490
0.21626913	0.022848551	0.00032915807
0.21640062	0.023367368	0.00033185279
0.21653211	0.023698395	0.00033340020
0.21666360	0.023702394	0.00033230437
0.21679509	0.023217303	0.00033007668
0.21692658	0.023140452	0.00033116995
0.21705807	0.023224594	0.00032935066
0.21718956	0.023574858	0.00033127519
0.21732104	0.023093635	0.00033004656
0.21745253	0.022701640	0.00032691114
0.21758402	0.022882228	0.00032785987
0.21771551	0.023725642	0.00033230641
0.21784700	0.022889606	0.00032714447
0.21797849	0.023066852	0.00032826871
0.21810998	0.023023005	0.00032869917
0.21824147	0.022877076	0.00032784121
0.21837295	0.023334233	0.00033138431
0.21850444	0.023723910	0.00033107119
0.21863593	0.023293754	0.00032902960
0.21876742	0.023155017	0.00032787098
0.21889891	0.022848789	0.00032834362
0.21903040	0.023009536	0.00032771700
0.21916189	0.023187033	0.00032733335
0.21929337	0.023668209	0.00033156172
0.21942486	0.023221215	0.00032722529
0.21955635	0.023733648	0.00033117468
0.21968784	0.023387106	0.00032981409
0.21981933	0.023060768	0.00032525525
0.21995082	0.022821966	0.00032701532
0.22008231	0.023206186	0.00032741627
0.22021380	0.023358221	0.00033034887
0.22034528	0.022758502	0.00032717510
0.22047677	0.023292045	0.00032671374
0.22060826	0.023869400	0.00033207930
0.22073975	0.023353990	0.00032840188
0.22087124	0.023548514	0.00032991281
0.22100273	0.023354826	0.00032793595
0.22113422	0.023202451	0.00032549498
0.22126571	0.023120919	0.00032695268
0.22139719	0.022974134	0.00032610259
0.22152868	0.023405507	0.00032805963
0.22166017	0.022804358	0.00032648629
0.22179166	0.023094049	0.00032507436
0.22192315	0.023149247	0.00032703517
0.22205464	0.023288600	0.00032702410
0.22218613	0.022682864	0.00032323651
0.22231761	0.023075875	0.00032468250
0.22244910	0.023600501	0.00032761295
0.22258059	0.023318217	0.00032674047
0.22271208	0.023331171	0.00032738345
0.22284357	0.023223630	0.00032647331
0.22297506	0.023521776	0.00032842330
0.22310655	0.023346791	0.00032577061
0.22323804	0.023387852	0.00032785273
0.22336952	0.022929213	0.00032458264
0.22350101	0.022596571	0.00032198766
0.22363250	0.023220941	0.00032618722
0.22376399	0.023257329	0.00032537441
0.22389548	0.023523208	0.00032721211
0.22402697	0.023411450	0.00032780439
0.22415846	0.022960792	0.00032445500
0.22428995	0.023218686	0.00032520741
0.22442143	0.023185010	0.00032344325
0.22455292	0.022453663	0.00032158119
0.22468441	0.021970762	0.00031863844
0.22481590	0.023298421	0.00032553328
0.22494739	0.023184947	0.00032398673
0.22507888	0.023349905	0.00032498564
0.22521037	0.023320771	0.00032570746
0.22534186	0.023573841	0.00032797904
0.22547334	0.023033201	0.00032339865
0.22560483	0.023604249	0.00032429644
0.22573632	0.022710842	0.00032315135
0.22586781	0.023014213	0.00032275261
0.22599930	0.022909686	0.00032411933
0.22613079	0.023714028	0.00032532170
0.22626228	0.022845892	0.00032287230
0.22639376	0.023016120	0.00032262041
0.22652525	0.022911043	0.00032222820
0.22665674	0.023290616	0.00032491110
0.22678823	0.022477179	0.00031926090
0.22691972	0.023498969	0.00032495707
0.22705121	0.023489317	0.00032448510
0.22718270	0.023474263	0.00032529973
0.22731419	0.022926517	0.00032273078
0.22744567	0.022665849	0.00032058959
0.22757716	0.022876292	0.00032051967
0.22770865	0.023077043	0.00032348135
0.22784014	0.022588337	0.00031913477
0.22797163	0.023269825	0.00032408301
0.22810312	0.023009527	0.00032064227
0.22823461	0.023448430	0.00032444101
0.22836610	0.023658832	0.00032575459
0.22849758	0.024187437	0.00032638043
0.22862907	0.023391264	0.00032435813
0.22876056	0.023293002	0.00032175530
0.22889205	0.023380815	0.00032342697
0.22902354	0.023134511	0.00032296415
0.22915503	0.023110335	0.00032028119
0.22928652	0.023088232	0.00032199321
0.22941800	0.022735621	0.00031891821
0.22954949	0.023014093	0.00032039083
0.22968098	0.023334638	0.00032298942
0.22981247	0.022755278	0.00031844603
0.22994396	0.023283610	0.00032264137
0.23007545	0.022829357	0.00032163079
0.23020694	0.022960955	0.00032643088
0.23033843	0.023485089	0.00033381219
0.23046991	0.023387382	0.00033265699
0.23060140	0.023095667	0.00033360350
0.23073289	0.022709455	0.00033212375
0.23086438	0.023430012	0.00033715210
0.23099587	0.022983301	0.00033826730
0.23112736	0.023412298	0.00033939658
0.23125885	0.022947874	0.00034010667
0.23139034	0.023363625	0.00034147783
0.23152182	0.022684790	0.00033828884
0.23165331	0.023054794	0.00034457984
0.23178480	0.023534772	0.00034668340
0.23191629	0.023034118	0.00034548444
0.23204778	0.022702054	0.00034320893
0.23217927	0.022573151	0.00034262937
0.23231076	0.023897958	0.00035281542
0.23244224	0.023271612	0.00034805966
0.23257373	0.022760434	0.00034548689
0.23270522	0.023170056	0.00034941882
0.23283671	0.023007627	0.00034697951
0.23296820	0.023276706	0.00035045929
0.23309969	0.023493751	0.00035047028
0.23323118	0.023007679	0.00034648670
0.23336267	0.022805570	0.00034863308
0.23349415	0.023267634	0.00034781207
0.23362564	0.023832297	0.00035444636
0.23375713	0.023053286	0.00034927681
0.23388862	0.023558734	0.00035110048
0.23402011	0.023593439	0.00035405014
0.23415160	0.022869587	0.00034819418
0.23428309	0.023387616	0.00035398244
0.23441458	0.023615142	0.00035270486
0.23454606	0.022731931	0.00034850148
0.23467755	0.023469566	0.00035297065
0.23480904	0.023630318	0.00035595933
0.23494053	0.023812330	0.00035619781
0.23507202	0.022780220	0.00035022707
0.23520351	0.023681118	0.00035521265
0.23533500	0.023182350	0.00035239962
0.23546648	0.023139926	0.00035199126
0.23559797	0.023238764	0.00035427724
0.23572946	0.023153385	0.00035324511
0.23586095	0.023788984	0.00035741937
0.23599244	0.022817888	0.00035219850
0.23612393	0.023898413	0.00035730889
0.23625542	0.022999787	0.00035394107
0.23638691	0.023583446	0.00035757057
0.23651839	0.022949775	0.00035164838
0.23664988	0.022890850	0.00035412334
0.23678137	0.022738567	0.00035283976
0.23691286	0.023630090	0.00035883357
0.23704435	0.023092159	0.00035363351
0.23717584	0.023007321	0.00035367707
0.23730733	0.022885990	0.00035492072
0.23743882	0.023281084	0.00035679928
0.23757030	0.023926943	0.00036034716
0.23770179	0.023324155	0.00035876170
0.23783328	0.022472122	0.00035043895
0.23796477	0.022991010	0.00035626784
0.23809626	0.022283061	0.00035147369
0.23822775	0.023336572	0.00035731111
0.23835924	0.023242615	0.00036024615
0.23849072	0.023481269	0.00035737225
0.23862221	0.023381111	0.00035801679
0.23875370	0.022637136	0.00035495807
0.23888519	0.022584357	0.00035491748
0.23901668	0.023216299	0.00036032143
0.23914817	0.023243960	0.00035611544
0.23927966	0.023374805	0.00035925031
0.23941115	0.023424328	0.00036037783
0.23954263	0.022905469	0.00035750827
0.23967412	0.023225472	0.00035902052
0.23980561	0.022968511	0.00035646283
0.23993710	0.023613235	0.00036247145
0.24006859	0.023250777	0.00035885199
0.24020008	0.023183402	0.00036064464
0.24033157	0.023542153	0.00036131386
0.24046306	0.023256527	0.00035785217
0.24059454	0.023671502	0.00036330901
0.24072603	0.023007693	0.00035982527
0.24085752	0.022634305	0.00035595321
0.24098901	0.023075195	0.00036191709
0.24112050	0.023511392	0.00035956281
0.24125199	0.023468308	0.00036167736
0.24138348	0.022841120	0.00035852667
0.24151496	0.023021500	0.00035749669
0.24164645	0.023261018	0.00036201585
0.24177794	0.023364678	0.00035951724
0.24190943	0.023238593	0.00036195848
0.24204092	0.023354166	0.00036244067
0.24217241	0.024090018	0.00036681954
0.24230390	0.023637588	0.00036439057
0.24243539	0.022928247	0.00035771792
0.24256687	0.022698272	0.00035818264
0.24269836	0.023130928	0.00036212155
0.24282985	0.023436302	0.00036175233
0.24296134	0.022947943	0.00036137272
0.24309283	0.022447032	0.00035729577
0.24322432	0.023687023	0.00036550260
0.24335581	0.023162419	0.00036403503
0.24348730	0.023022055	0.00036101926
0.24361878	0.022491793	0.00035835189
0.24375027	0.023415818	0.00036207287
0.24388176	0.023411448	0.00036421562
0.24401325	0.023174724	0.00036382847
0.24414474	0.021896918	0.00035378517
0.24427623	0.022914307	0.00036253535
0.24440772	0.024484161	0.00037054326
0.24453920	0.023266843	0.00036447063
0.24467069	0.023839253	0.00036811540
0.24480218	0.023580912	0.00036499830
0.24493367	0.022978618	0.00036180215
0.24506516	0.022657484	0.00036028098
0.24519665	0.023040395	0.00036288149
0.24532814	0.023139607	0.00036439804
0.24545963	0.023251012	0.00036375381
0.24559111	0.023509595	0.00036664685
0.24572260	0.023337982	0.00036551687
0.24585409	0.023567034	0.00036571168
0.24598558	0.022757836	0.00036278818
0.24611707	0.023741090	0.00036868949
0.24624856	0.023234244	0.00036320193
0.24638005	0.023643496	0.00036816589
0.24651154	0.023549296	0.00036646475
0.24664302	0.023261330	0.00036665985
0.24677451	0.023580912	0.00036627817
0.24690600	0.023023118	0.00036373919
0.24703749	0.023328178	0.00036705311
0.24716898	0.023419267	0.00036455513
0.24730047	0.023460264	0.00036943481
0.24743196	0.022894804	0.00036262103
0.24756345	0.022597965	0.00036161355
0.24769493	0.023192885	0.00036777846
0.24782642	0.023622930	0.00036779275
0.24795791	0.023270560	0.00036685727
0.24808940	0.023539312	0.00036836698
0.24822089	0.023190506	0.00036585900
0.24835238	0.023323627	0.00036719614
0.24848387	0.023078770	0.00036485364
0.24861535	0.023791362	0.00037233183
0.24874684	0.023265077	0.00036775591
0.24887833	0.022430519	0.00036137242
0.24900982	0.023880582	0.00037235113
0.24914131	0.023149314	0.00036598954
0.24927280	0.023336239	0.00036828211
0.24940429	0.023183603	0.00036679490
0.24953578	0.022937839	0.00036512985
0.24966726	0.022751587	0.00036640168
0.24979875	0.022505219	0.00036267691
0.24993024	0.022559199	0.00036446669
0.25006173	0.022809635	0.00036398435
0.25019322	0.023696565	0.00037095660
0.25032471	0.022600550	0.00036568850
0.25045620	0.023949399	0.00037182323
0.25058769	0.022928913	0.00036644112
0.25071917	0.022853522	0.00036600238
0.25085066	0.022947710	0.00036659532
0.25098215	0.023093426	0.00036892550
0.25111364	0.023799904	0.00037037826
0.25124513	0.023648276	0.00037241833
0.25137662	0.023942510	0.00037322651
0.25150811	0.023401326	0.00036914985
0.25163959	0.023075395	0.00036876756
0.25177108	0.022620632	0.00036183809
0.25190257	0.023163091	0.00036986580
0.25203406	0.023549362	0.00037136438
0.25216555	0.023023939	0.00036775029
0.25229704	0.023528915	0.00037156073
0.25242853	0.023437262	0.00036828839
0.25256002	0.022710538	0.00036726208
0.25269150	0.023021915	0.00036728964
0.25282299	0.023083115	0.00036634786
0.25295448	0.023699395	0.00037425290
0.25308597	0.022984862	0.00036629603
0.25321746	0.023437208	0.00037250955
0.25334895	0.022783717	0.00036763537
0.25348044	0.023305998	0.00036836724
0.25361193	0.023527856	0.00037231567
0.25374341	0.023126874	0.00036866758
0.25387490	0.022935825	0.00036761837
0.25400639	0.022291152	0.00037103387
0.25413788	0.023676526	0.00038321372
0.25426937	0.023244202	0.00038386506
0.25440086	0.023165934	0.00038671707
0.25453235	0.023654078	0.00039311834
0.25466383	0.023088807	0.00039259719
0.25479532	0.023329217	0.00039554217
0.25492681	0.023657398	0.00040036108
0.25505830	0.022585673	0.00039413888
0.25518979	0.022377345	0.00039441223
0.25532128	0.023051555	0.00040228692
0.25545277	0.022362347	0.00039840609
0.25558426	0.022980087	0.00040477648
0.25571574	0.023433085	0.00040889877
0.25584723	0.023680208	0.00041175332
0.25597872	0.023017380	0.00041029085
0.25611021	0.022678739	0.00040802023
0.25624170	0.022837924	0.00041111825
0.25637319	0.023406264	0.00041810740
0.25650468	0.023671813	0.00041970344
0.25663617	0.022708541	0.00041524276
0.25676765	0.022865011	0.00041809342
0.25689914	0.023257279	0.00042368930
0.25703063	0.022957161	0.00042473728
0.25716212	0.023739882	0.00042795290
0.25729361	0.023818130	0.00043060995
0.25742510	0.023190767	0.00042949279
0.25755659	0.023263536	0.00043091600
0.25768807	0.022203669	0.00042572298
0.25781956	0.022456036	0.00042630570
0.25795105	0.023415567	0.00043632757
0.25808254	0.023245941	0.00043955815
0.25821403	0.023422653	0.00043713423
0.25834552	0.023762018	0.00044432269
0.25847701	0.022685495	0.00043351153
0.25860850	0.023105441	0.00044028837
0.25873998	0.023434668	0.00044313834
0.25887147	0.023042729	0.00044269005
0.25900296	0.022525423	0.00043820210
0.25913445	0.023138927	0.00044393838
0.25926594	0.022315368	0.00043610215
0.25939743	0.022797003	0.00044227952
0.25952892	0.023038308	0.00044382647
0.25966041	0.023214063	0.00044856897
0.25979189	0.022643153	0.00044278981
0.25992338	0.023004902	0.00044517599
0.26005487	0.022897049	0.00044773681
0.26018636	0.022971036	0.00044896629
0.26031785	0.022658067	0.00044522108
0.26044934	0.023220895	0.00044978046
0.26058083	0.023498399	0.00045216910
0.26071231	0.022625733	0.00044898386
0.26084380	0.022875118	0.00045077070
0.26097529	0.022624505	0.00045012376
0.26110678	0.022654772	0.00045163386
0.26123827	0.023537938	0.00046008621
0.26136976	0.023114656	0.00045555828
0.26150125	0.023078596	0.00045582037
0.26163274	0.022815468	0.00045326611
0.26176422	0.022618286	0.00045383550
0.26189571	0.022778180	0.00045809539
0.26202720	0.022850416	0.00045634812
0.26215869	0.022958686	0.00045692184
0.26229018	0.023089717	0.00046100107
0.26242167	0.023875761	0.00046744225
0.26255316	0.023739650	0.00046530891
0.26268465	0.022936193	0.00046272140
0.26281613	0.023182080	0.00046296999
0.26294762	0.022808093	0.00046101580
0.26307911	0.023107550	0.00046350032
0.26321060	0.023949461	0.00047357309
0.26334209	0.022941886	0.00046479181
0.26347358	0.022464738	0.00046197323
0.26360507	0.023614277	0.00047111053
0.26373655	0.022735121	0.00046537426
0.26386804	0.023909969	0.00047609637
0.26399953	0.023209314	0.00047259391
0.26413102	0.022322040	0.00045978390
0.26426251	0.022224821	0.00046373555
0.26439400	0.023023952	0.00047066835
0.26452549	0.023601571	0.00047955003
0.26465698	0.023813845	0.00048155769
0.26478846	0.024190065	0.00047840124
0.26491995	0.023375294	0.00047773152
0.26505144	0.023553511	0.00047622671
0.26518293	0.023050738	0.00047484207
0.26531442	0.023187771	0.00048019299
0.26544591	0.023472238	0.00047913741
[truncated: 567 more rows]
