# Supplementary material for: Invariant surface glycoprotein 65 of Trypanosoma brucei is a complement C3 receptor
Source: Nat Commun. 2022 Aug 29;13:5085. doi: 10.1038/s41467-022-32728-9 (PMC9424271; doi:10.1038/s41467-022-32728-9)
Supplement: Supplementary file 4 — supplementary data 2 [file 41467_2022_32728_MOESM4_ESM.zip › b21-414646_00036.dat]

0.0026000000	39.904480	0.13744893
0.0027314887	28.907426	0.10745884
0.0028629774	22.031280	0.089701203
0.0029944661	17.170956	0.076000748
0.0031259548	12.378832	0.059298814
0.0032574435	10.833700	0.057421719
0.0033889322	8.6389752	0.048472412
0.0035204209	11.422640	0.048528835
0.0036519096	12.370879	0.046864771
0.0037833983	9.9131162	0.039552602
0.0039148870	8.2620769	0.034841550
0.0040463757	6.6486722	0.030068795
0.0041778644	5.5085378	0.025653036
0.0043093531	4.5772684	0.022959065
0.0044408418	3.8250313	0.020185494
0.0045723305	3.1273051	0.018251856
0.0047038192	2.8860768	0.016781502
0.0048353079	2.4742482	0.015084356
0.0049667966	2.1765411	0.014097171
0.0050982853	1.8726764	0.012387442
0.0052297740	1.7374482	0.012087784
0.0053612627	1.5166018	0.010905725
0.0054927514	1.3800939	0.010127510
0.0056242401	1.2442888	0.0095884882
0.0057557288	1.1756662	0.0090621050
0.0058872175	1.0749092	0.0085490842
0.0060187062	1.0015882	0.0082305021
0.0061501949	0.90224083	0.0074823888
0.0062816836	0.87727505	0.0075447948
0.0064131723	0.81816032	0.0071425772
0.0065446610	0.79065441	0.0069209355
0.0066761496	0.75232374	0.0067193193
0.0068076383	0.71016098	0.0063802644
0.0069391270	0.67760590	0.0063324888
0.0070706157	0.64911324	0.0060998694
0.0072021044	0.63342065	0.0059592477
0.0073335931	0.60356982	0.0057917873
0.0074650818	0.56715759	0.0054509191
0.0075965705	0.55312189	0.0054277220
0.0077280592	0.53851460	0.0053333964
0.0078595479	0.50924823	0.0050624498
0.0079910366	0.50061686	0.0050492714
0.0081225253	0.45893105	0.0046961911
0.0082540140	0.45264695	0.0046904531
0.0083855027	0.44269606	0.0046563483
0.0085169914	0.41595777	0.0044213315
0.0086484801	0.39793398	0.0042930297
0.0087799688	0.38911548	0.0041703180
0.0089114575	0.37630207	0.0041227599
0.0090429462	0.35649310	0.0039847180
0.0091744349	0.34583602	0.0038909592
0.0093059236	0.33077100	0.0037604614
0.0094374123	0.31442318	0.0036420759
0.0095689010	0.30033461	0.0035022212
0.0097003897	0.29686817	0.0035101003
0.0098318784	0.27356010	0.0033213132
0.0099633671	0.25806277	0.0031908271
0.010094856	0.25985173	0.0031920313
0.010226345	0.24175207	0.0030059738
0.010357833	0.24098547	0.0030789480
0.010489322	0.22030897	0.0028573027
0.010620811	0.21632171	0.0028110327
0.010752299	0.20615455	0.0027322620
0.010883788	0.19490319	0.0026019492
0.011015277	0.18738528	0.0025978170
0.011146765	0.17534103	0.0024352920
0.011278254	0.16859229	0.0023790265
0.011409743	0.16229910	0.0023098538
0.011541231	0.15772918	0.0022425445
0.011672720	0.15051053	0.0021958890
0.011804209	0.13811975	0.0020239634
0.011935698	0.13609428	0.0020048580
0.012067186	0.12919994	0.0019422523
0.012198675	0.12266599	0.0018310392
0.012330164	0.11474373	0.0017747644
0.012461652	0.11338398	0.0017437495
0.012593141	0.10843633	0.0016672646
0.012724630	0.10666878	0.0016536300
0.012856118	0.099859895	0.0015497521
0.012987607	0.096362925	0.0015394929
0.013119096	0.093357017	0.0014814840
0.013250585	0.092583627	0.0014595033
0.013382073	0.087997822	0.0014282643
0.013513562	0.084725581	0.0013800673
0.013645051	0.081314359	0.0013609204
0.013776539	0.079105114	0.0013363505
0.013908028	0.077262315	0.0012983801
0.014039517	0.079042771	0.0013051099
0.014171005	0.076442299	0.0012756299
0.014302494	0.071477452	0.0012353084
0.014433983	0.072941229	0.0012487281
0.014565472	0.070223767	0.0012025439
0.014696960	0.069829980	0.0012034244
0.014828449	0.067927754	0.0011701136
0.014959938	0.066227395	0.0011625803
0.015091426	0.065953049	0.0011613629
0.015222915	0.064011310	0.0011161495
0.015354404	0.065695712	0.0011372396
0.015485892	0.061131284	0.0010855784
0.015617381	0.062408211	0.0011009786
0.015748870	0.061774240	0.0010937245
0.015880359	0.061354056	0.0010738928
0.016011847	0.062604273	0.0010850309
0.016143336	0.053570710	0.00099526446
0.016274825	0.052773185	0.00099024450
0.016406313	0.053561179	0.00098830492
0.016537802	0.053898776	0.00098338500
0.016669291	0.051220310	0.00095855197
0.016800779	0.053147107	0.00097370378
0.016932268	0.057724099	0.0010086443
0.017063757	0.058523031	0.0010139518
0.017195246	0.057976494	0.0010010334
0.017326734	0.058164738	0.0010011798
0.017458223	0.055572673	0.00097385551
0.017589712	0.054511367	0.00095925892
0.017721200	0.056585867	0.00098318081
0.017852689	0.057749024	0.00096880516
0.017984178	0.054571264	0.00095498817
0.018115666	0.053874321	0.00094279179
0.018247155	0.053836333	0.00093487380
0.018378644	0.051649435	0.00091932581
0.018510133	0.050546298	0.00089954179
0.018641621	0.049087654	0.00088469757
0.018773110	0.050163978	0.00088992741
0.018904599	0.049229831	0.00088115366
0.019036087	0.049263653	0.00087849286
0.019167576	0.049675991	0.00087371882
0.019299065	0.048191034	0.00085440578
0.019430553	0.047033256	0.00085171329
0.019562042	0.047820394	0.00084968310
0.019693531	0.047109133	0.00084370908
0.019825019	0.044710957	0.00081711795
0.019956508	0.044602755	0.00081134199
0.020087997	0.044277992	0.00081078345
0.020219486	0.044401631	0.00080652550
0.020350974	0.043785595	0.00080576427
0.020482463	0.044092722	0.00079251278
0.020613952	0.042609833	0.00077926604
0.020745440	0.042315980	0.00078217861
0.020876929	0.041884280	0.00076794127
0.021008418	0.041290206	0.00076504940
0.021139906	0.041247822	0.00076200295
0.021271395	0.042420496	0.00076424240
0.021402884	0.040233561	0.00074715222
0.021534373	0.040560300	0.00074797499
0.021665861	0.039518328	0.00073647257
0.021797350	0.038695844	0.00072571385
0.021928839	0.040570355	0.00073199597
0.022060327	0.039733754	0.00073356757
0.022191816	0.038673710	0.00071650067
0.022323305	0.039222885	0.00072249324
0.022454793	0.038942312	0.00071552097
0.022586282	0.036633551	0.00069003603
0.022717771	0.037573460	0.00070368008
0.022849260	0.036948275	0.00068874482
0.022980748	0.037345152	0.00069620958
0.023112237	0.036118822	0.00067899032
0.023243726	0.036390912	0.00067788617
0.023375214	0.038224054	0.00069807833
0.023506703	0.036259488	0.00067647117
0.023638192	0.036768002	0.00067907535
0.023769680	0.038043513	0.00068947705
0.023901169	0.037406628	0.00068037090
0.024032658	0.036868018	0.00067721223
0.024164147	0.036519497	0.00066953692
0.024295635	0.036989172	0.00067049934
0.024427124	0.036898604	0.00066603908
0.024558613	0.036235996	0.00065606352
0.024690101	0.036196788	0.00066548192
0.024821590	0.035673854	0.00065312790
0.024953079	0.035374442	0.00064756615
0.025084567	0.035257193	0.00064679488
0.025216056	0.036807910	0.00065316808
0.025347545	0.037392426	0.00066365835
0.025479034	0.036314708	0.00064789647
0.025610522	0.034462041	0.00062991906
0.025742011	0.035613925	0.00064036429
0.025873500	0.037000096	0.00064715334
0.026004988	0.035359775	0.00063668669
0.026136477	0.035677773	0.00063624767
0.026267966	0.034355848	0.00062043633
0.026399454	0.035753161	0.00063465831
0.026530943	0.035360409	0.00062467572
0.026662432	0.034757379	0.00062252101
0.026793920	0.034772123	0.00062062844
0.026925409	0.034452742	0.00061405483
0.027056898	0.035472793	0.00062584009
0.027188387	0.033942024	0.00060474341
0.027319875	0.033829462	0.00060879300
0.027451364	0.033948889	0.00060397332
0.027582853	0.033598328	0.00059846305
0.027714341	0.034578599	0.00060766385
0.027845830	0.033733476	0.00059739277
0.027977319	0.034474088	0.00060592612
0.028108807	0.034538786	0.00059969806
0.028240296	0.034236866	0.00059711050
0.028371785	0.034175891	0.00059543740
0.028503274	0.033726535	0.00059139278
0.028634762	0.032632447	0.00058106512
0.028766251	0.033414314	0.00058831156
0.028897740	0.032833182	0.00057646978
0.029029228	0.032472326	0.00057606923
0.029160717	0.033311236	0.00058268037
0.029292206	0.033470361	0.00058132536
0.029423694	0.033257841	0.00058163593
0.029555183	0.032823394	0.00056741724
0.029686672	0.033367997	0.00057800960
0.029818161	0.033740571	0.00057925158
0.029949649	0.032718797	0.00056638044
0.030081138	0.032669140	0.00056697045
0.030212627	0.031864194	0.00055594733
0.030344115	0.032828004	0.00056508333
0.030475604	0.032509010	0.00056237710
0.030607093	0.032270292	0.00055718090
0.030738581	0.032481235	0.00056019833
0.030870070	0.031865991	0.00054979586
0.031001559	0.032684386	0.00055542909
0.031133048	0.033204889	0.00056251170
0.031264536	0.032221648	0.00055011552
0.031396025	0.031980901	0.00054989128
0.031527514	0.032536590	0.00055080031
0.031659002	0.031958011	0.00054471788
0.031790491	0.031134173	0.00054009375
0.031921980	0.031642229	0.00054037642
0.032053468	0.032631311	0.00055089683
0.032184957	0.031277154	0.00053398085
0.032316446	0.031726508	0.00053499996
0.032447935	0.031487572	0.00053830053
0.032579423	0.030508611	0.00052687777
0.032710912	0.030616635	0.00052759112
0.032842401	0.031607572	0.00053239741
0.032973889	0.031489586	0.00053021289
0.033105378	0.031051224	0.00052845528
0.033236867	0.031589211	0.00053039611
0.033368355	0.030948929	0.00053226554
0.033499844	0.029921638	0.00052423939
0.033631333	0.030732723	0.00052984339
0.033762822	0.031280125	0.00054099660
0.033894310	0.031684180	0.00054250644
0.034025799	0.030492870	0.00053410889
0.034157288	0.030108925	0.00052926367
0.034288776	0.030719372	0.00053509382
0.034420265	0.030355722	0.00053738880
0.034551754	0.030395219	0.00053334006
0.034683242	0.029827683	0.00053155974
0.034814731	0.030030886	0.00052875021
0.034946220	0.029481882	0.00052626457
0.035077708	0.031049104	0.00054314253
0.035209197	0.029292039	0.00052896413
0.035340686	0.030670948	0.00053524150
0.035472175	0.030402552	0.00054349133
0.035603663	0.030136160	0.00054391202
0.035735152	0.029201030	0.00054420312
0.035866641	0.029103090	0.00054204146
0.035998129	0.029281973	0.00054057242
0.036129618	0.029549326	0.00054639487
0.036261107	0.028445815	0.00053468874
0.036392595	0.029285664	0.00055029615
0.036524084	0.028150883	0.00053844960
0.036655573	0.028479495	0.00053940212
0.036787062	0.028641447	0.00054403193
0.036918550	0.030129433	0.00055179186
0.037050039	0.029197808	0.00055147194
0.037181528	0.029471411	0.00054764576
0.037313016	0.030301336	0.00055692885
0.037444505	0.028969675	0.00054885708
0.037575994	0.029649939	0.00055214739
0.037707482	0.030046513	0.00056130604
0.037838971	0.028334326	0.00054845680
0.037970460	0.028762645	0.00054792306
0.038101949	0.027385787	0.00053995676
0.038233437	0.030200922	0.00055785821
0.038364926	0.028199561	0.00053647597
0.038496415	0.028327660	0.00053590339
0.038627903	0.028178609	0.00052989712
0.038759392	0.028779488	0.00053652410
0.038890881	0.030068726	0.00054381397
0.039022369	0.030010407	0.00054220374
0.039153858	0.029656829	0.00053665911
0.039285347	0.029640628	0.00053281272
0.039416836	0.029612645	0.00053668184
0.039548324	0.030284386	0.00053920236
0.039679813	0.029508021	0.00053051562
0.039811302	0.029547899	0.00053332895
0.039942790	0.030001452	0.00053407734
0.040074279	0.029751125	0.00053420843
0.040205768	0.029906962	0.00053209068
0.040337256	0.029118927	0.00052334466
0.040468745	0.029290577	0.00052850999
0.040600234	0.029699378	0.00052689457
0.040731723	0.029563520	0.00052650443
0.040863211	0.029318872	0.00052614798
0.040994700	0.029028276	0.00051993788
0.041126189	0.029236189	0.00052357871
0.041257677	0.028833923	0.00051702987
0.041389166	0.029574073	0.00052108567
0.041520655	0.030520102	0.00053032913
0.041652143	0.029792867	0.00052488234
0.041783632	0.029185378	0.00051910059
0.041915121	0.029980333	0.00052254303
0.042046610	0.029683966	0.00052332844
0.042178098	0.029450479	0.00051844506
0.042309587	0.030805112	0.00052942239
0.042441076	0.029377763	0.00051632561
0.042572564	0.028900447	0.00051320338
0.042704053	0.028937111	0.00051048408
0.042835542	0.028468934	0.00050990463
0.042967030	0.029271533	0.00051488726
0.043098519	0.029370038	0.00051776461
0.043230008	0.029065383	0.00051122378
0.043361496	0.028639997	0.00050440195
0.043492985	0.030007627	0.00052050800
0.043624474	0.028470625	0.00050556316
0.043755963	0.028601487	0.00050938875
0.043887451	0.029251211	0.00050923648
0.044018940	0.029333080	0.00050809172
0.044150429	0.030142707	0.00052032388
0.044281917	0.028765269	0.00050423892
0.044413406	0.028874259	0.00050820647
0.044544895	0.029862105	0.00051186287
0.044676383	0.030193665	0.00051466358
0.044807872	0.028458834	0.00050275814
0.044939361	0.029549098	0.00050852115
0.045070850	0.028559949	0.00050037223
0.045202338	0.029097892	0.00050545022
0.045333827	0.029968677	0.00050701319
0.045465316	0.029755393	0.00051096242
0.045596804	0.029997922	0.00050883439
0.045728293	0.029196070	0.00050378188
0.045859782	0.028638784	0.00049702709
0.045991270	0.029681682	0.00050354926
0.046122759	0.028362015	0.00049758073
0.046254248	0.028487936	0.00050563940
0.046385737	0.029255526	0.00051244064
0.046517225	0.030175113	0.00052110476
0.046648714	0.028970618	0.00051439540
0.046780203	0.028855210	0.00051951362
0.046911691	0.028754495	0.00051794371
0.047043180	0.029129865	0.00052021252
0.047174669	0.029542864	0.00052464435
0.047306157	0.028830859	0.00052095351
0.047437646	0.028699891	0.00052235980
0.047569135	0.029229199	0.00052846319
0.047700624	0.029504461	0.00052615930
0.047832112	0.029193751	0.00052878544
0.047963601	0.029383605	0.00052869906
0.048095090	0.029094443	0.00052853587
0.048226578	0.029710900	0.00053502926
0.048358067	0.029403641	0.00052941991
0.048489556	0.029526689	0.00053371422
0.048621044	0.029408316	0.00053203822
0.048752533	0.030556423	0.00054760513
0.048884022	0.029212140	0.00053454103
0.049015511	0.029010876	0.00053204529
0.049146999	0.029256379	0.00053508830
0.049278488	0.028387628	0.00052781794
0.049409977	0.029441855	0.00054123778
0.049541465	0.029832114	0.00054172844
0.049672954	0.029380094	0.00053847963
0.049804443	0.030140798	0.00054540178
0.049935931	0.029307479	0.00054001212
0.050067420	0.029220267	0.00054113959
0.050198909	0.028588691	0.00053594261
0.050330398	0.028880333	0.00053720661
0.050461886	0.028920919	0.00053583189
0.050593375	0.029013289	0.00054045176
0.050724864	0.028814496	0.00053808920
0.050856352	0.029441714	0.00054510742
0.050987841	0.028306541	0.00053282286
0.051119330	0.028487670	0.00053563134
0.051250818	0.028570124	0.00053835574
0.051382307	0.029000302	0.00054424015
0.051513796	0.029516269	0.00054495388
0.051645284	0.028609371	0.00053811784
0.051776773	0.028085937	0.00053398335
0.051908262	0.028027473	0.00053477829
0.052039751	0.029318133	0.00054620917
0.052171239	0.029777277	0.00054860690
0.052302728	0.029476347	0.00055126956
0.052434217	0.029077465	0.00054276087
0.052565705	0.028650692	0.00054366030
0.052697194	0.028193343	0.00053754046
0.052828683	0.029025788	0.00054766313
0.052960171	0.029237387	0.00054696911
0.053091660	0.028858941	0.00053991420
0.053223149	0.029740375	0.00055455926
0.053354638	0.029319865	0.00055137800
0.053486126	0.029441993	0.00055287850
0.053617615	0.030187249	0.00055575016
0.053749104	0.030016837	0.00055450633
0.053880592	0.028998189	0.00054577581
0.054012081	0.028150934	0.00054198268
0.054143570	0.028554384	0.00054786017
0.054275058	0.029346808	0.00055041626
0.054406547	0.029244662	0.00054808612
0.054538036	0.029242309	0.00055492064
0.054669525	0.029331095	0.00054983196
0.054801013	0.029230858	0.00055586894
0.054932502	0.029026586	0.00055101662
0.055063991	0.030185501	0.00055641088
0.055195479	0.027911795	0.00054249612
0.055326968	0.029543282	0.00055356826
0.055458457	0.029819486	0.00055983127
0.055589945	0.029669572	0.00055641686
0.055721434	0.028990628	0.00054826493
0.055852923	0.030233720	0.00056487227
0.055984412	0.028910745	0.00055244785
0.056115900	0.028480636	0.00054692658
0.056247389	0.029941041	0.00056211596
0.056378878	0.029400581	0.00055241766
0.056510366	0.030147895	0.00056481595
0.056641855	0.029232479	0.00055291285
0.056773344	0.030154438	0.00056327275
0.056904832	0.029518378	0.00055968201
0.057036321	0.029565958	0.00055394987
0.057167810	0.030578431	0.00056745452
0.057299299	0.029394571	0.00055570223
0.057430787	0.029004941	0.00054994972
0.057562276	0.028968071	0.00055451925
0.057693765	0.028752157	0.00054523564
0.057825253	0.028754417	0.00055147415
0.057956742	0.028792338	0.00055094581
0.058088231	0.028275751	0.00054469031
0.058219719	0.027967458	0.00054490563
0.058351208	0.029441347	0.00055025286
0.058482697	0.029009688	0.00055081995
0.058614186	0.029297300	0.00055469466
0.058745674	0.028956697	0.00054545456
0.058877163	0.028521850	0.00054425518
0.059008652	0.028932882	0.00054276878
0.059140140	0.028169141	0.00054201965
0.059271629	0.029665523	0.00055345170
0.059403118	0.028789037	0.00054179259
0.059534606	0.027835722	0.00053699439
0.059666095	0.028464135	0.00053559175
0.059797584	0.029616565	0.00054679875
0.059929072	0.030147133	0.00055450825
0.060060561	0.028622690	0.00053743704
0.060192050	0.028947930	0.00054465250
0.060323539	0.029037953	0.00053983172
0.060455027	0.029645767	0.00054774722
0.060586516	0.027613482	0.00053312710
0.060718005	0.029763051	0.00054564648
0.060849493	0.029663639	0.00054553657
0.060980982	0.029187029	0.00054350000
0.061112471	0.029228329	0.00053906711
0.061243959	0.029566404	0.00054882655
0.061375448	0.029985454	0.00054429911
0.061506937	0.028562192	0.00053831177
0.061638426	0.029340234	0.00053959569
0.061769914	0.028853580	0.00053670364
0.061901403	0.028803755	0.00053933553
0.062032892	0.028736663	0.00053398972
0.062164380	0.028540507	0.00053413553
0.062295869	0.028654852	0.00053659393
0.062427358	0.027985074	0.00052842305
0.062558846	0.028242094	0.00053602232
0.062690335	0.028904074	0.00053410500
0.062821824	0.029009888	0.00053685482
0.062953313	0.028484950	0.00053172672
0.063084801	0.030754758	0.00054877255
0.063216290	0.028118285	0.00053057154
0.063347779	0.028029445	0.00052628308
0.063479267	0.029340796	0.00053674287
0.063610756	0.029786083	0.00054524110
0.063742245	0.028378690	0.00052982436
0.063873733	0.028103084	0.00053231068
0.064005222	0.028440485	0.00053029962
0.064136711	0.028122297	0.00052666136
0.064268200	0.029157490	0.00053501856
0.064399688	0.029294119	0.00053445545
0.064531177	0.028404948	0.00052983916
0.064662666	0.028875412	0.00053271117
0.064794154	0.028793497	0.00053235995
0.064925643	0.029443367	0.00053710415
0.065057132	0.028760705	0.00053163745
0.065188620	0.028718288	0.00053167006
0.065320109	0.028444434	0.00052684591
0.065451598	0.029114389	0.00053167190
0.065583087	0.028699870	0.00053046069
0.065714575	0.030022625	0.00053722588
0.065846064	0.028109409	0.00052655501
0.065977553	0.028247171	0.00052416031
0.066109041	0.028918188	0.00052916212
0.066240530	0.029172692	0.00053306495
0.066372019	0.028152269	0.00052237636
0.066503507	0.028730733	0.00052818700
0.066634996	0.028788612	0.00052660001
0.066766485	0.028691305	0.00052747656
0.066897973	0.029191810	0.00053195158
0.067029462	0.028534062	0.00052586668
0.067160951	0.028268399	0.00052579738
0.067292440	0.029613580	0.00053276417
0.067423928	0.029309416	0.00052619847
0.067555417	0.028590227	0.00052540486
0.067686906	0.030091009	0.00053500951
0.067818394	0.028450528	0.00052432272
0.067949883	0.028443199	0.00052356479
0.068081372	0.028793207	0.00052475261
0.068212860	0.028738354	0.00052529940
0.068344349	0.029387649	0.00053097171
0.068475838	0.029106275	0.00052727125
0.068607327	0.028788811	0.00052613397
0.068738815	0.028106864	0.00051511696
0.068870304	0.028587077	0.00052421267
0.069001793	0.029283505	0.00052625755
0.069133281	0.028713706	0.00052166989
0.069264770	0.029629319	0.00053175221
0.069396259	0.029685574	0.00052553956
0.069527747	0.029755424	0.00053149214
0.069659236	0.029886071	0.00053291818
0.069790725	0.028164774	0.00051656300
0.069922214	0.028813768	0.00052356771
0.070053702	0.028341407	0.00051553478
0.070185191	0.029528191	0.00052942138
0.070316680	0.029891175	0.00052876877
0.070448168	0.028287604	0.00051701896
0.070579657	0.028355566	0.00051911228
0.070711146	0.028757270	0.00051745782
0.070842634	0.028119709	0.00051680298
0.070974123	0.028248808	0.00051490895
0.071105612	0.028339616	0.00051595128
0.071237101	0.028040441	0.00051487269
0.071368589	0.028135833	0.00050972530
0.071500078	0.027146759	0.00050871906
0.071631567	0.028017671	0.00051402218
0.071763055	0.028759621	0.00051857633
0.071894544	0.028844625	0.00052122566
0.072026033	0.027529593	0.00050569022
0.072157521	0.027581246	0.00050986774
0.072289010	0.028956252	0.00052103468
0.072420499	0.027033072	0.00050201851
0.072551988	0.027381457	0.00050424763
0.072683476	0.028651670	0.00051332639
0.072814965	0.027626854	0.00050865665
0.072946454	0.027062257	0.00050382336
0.073077942	0.027728872	0.00050583664
0.073209431	0.028308648	0.00051329108
0.073340920	0.027997154	0.00050992261
0.073472408	0.028136128	0.00051011182
0.073603897	0.028129106	0.00051216535
0.073735386	0.027863069	0.00050521187
0.073866875	0.027161885	0.00050151511
0.073998363	0.027259789	0.00050332410
0.074129852	0.027887737	0.00050808385
0.074261341	0.026835632	0.00050160558
0.074392829	0.026228719	0.00049084160
0.074524318	0.026970453	0.00050174423
0.074655807	0.027491261	0.00050185502
0.074787295	0.027532023	0.00050388935
0.074918784	0.027268169	0.00050110557
0.075050273	0.027566827	0.00050260067
0.075181761	0.027602945	0.00050384164
0.075313250	0.026497499	0.00049484925
0.075444739	0.027101294	0.00049849439
0.075576228	0.028057797	0.00050760232
0.075707716	0.027478828	0.00050061096
0.075839205	0.026030621	0.00049054124
0.075970694	0.026653378	0.00049556173
0.076102182	0.027568602	0.00049889955
0.076233671	0.026837818	0.00049782274
0.076365160	0.026928625	0.00049366058
0.076496648	0.027171012	0.00049835809
0.076628137	0.026861362	0.00049495744
0.076759626	0.026887738	0.00049343349
0.076891115	0.027238017	0.00049791054
0.077022603	0.027374038	0.00049679364
0.077154092	0.027486441	0.00049947470
0.077285581	0.026901161	0.00049701147
0.077417069	0.026733894	0.00049180206
0.077548558	0.026681477	0.00049301371
0.077680047	0.027679077	0.00049641443
0.077811535	0.027430250	0.00049660784
0.077943024	0.026719169	0.00049182277
0.078074513	0.027721562	0.00049675752
0.078206002	0.027141210	0.00049680049
0.078337490	0.026400719	0.00048566587
0.078468979	0.026729424	0.00048869550
0.078600468	0.026503780	0.00048982230
0.078731956	0.026711795	0.00049005183
0.078863445	0.027081710	0.00049444386
0.078994934	0.025942353	0.00048406474
0.079126422	0.027008568	0.00049176029
0.079257911	0.027316468	0.00049477381
0.079389400	0.025571080	0.00047921625
0.079520889	0.026484352	0.00048818592
0.079652377	0.026983278	0.00049045131
0.079783866	0.026367613	0.00048380715
0.079915355	0.027024833	0.00049225401
0.080046843	0.027475230	0.00049207954
0.080178332	0.027081300	0.00048933146
0.080309821	0.025799372	0.00048167843
0.080441309	0.025719994	0.00047592502
0.080572798	0.026397758	0.00048587699
0.080704287	0.025932489	0.00048220896
0.080835776	0.025947578	0.00048094765
0.080967264	0.026061433	0.00048279082
0.081098753	0.027467325	0.00048887470
0.081230242	0.026516259	0.00048334168
0.081361730	0.025829404	0.00047796058
0.081493219	0.026894035	0.00048725985
0.081624708	0.027154946	0.00048919659
0.081756196	0.026127316	0.00047682079
0.081887685	0.026664018	0.00048603416
0.082019174	0.027717659	0.00049220680
0.082150663	0.027018915	0.00048562571
0.082282151	0.027662190	0.00049249679
0.082413640	0.026640417	0.00048218322
0.082545129	0.026059789	0.00047876908
0.082676617	0.025919574	0.00047795556
0.082808106	0.026859226	0.00048327726
0.082939595	0.026521151	0.00048425896
0.083071083	0.025905929	0.00047406764
0.083202572	0.026106081	0.00047732359
0.083334061	0.026336965	0.00048277064
0.083465549	0.026116261	0.00047458475
0.083597038	0.026267737	0.00047975047
0.083728527	0.025498826	0.00046972110
0.083860016	0.025818713	0.00047488116
0.083991504	0.026048336	0.00047751417
0.084122993	0.025604379	0.00047245480
0.084254482	0.024971929	0.00047003266
0.084385970	0.025742713	0.00047127229
0.084517459	0.025726653	0.00047348903
0.084648948	0.026712560	0.00048237917
0.084780436	0.025943168	0.00047267309
0.084911925	0.026589220	0.00047852667
0.085043414	0.026104647	0.00047350017
0.085174903	0.027570736	0.00048587983
0.085306391	0.026513890	0.00047963901
0.085437880	0.026587742	0.00047748595
0.085569369	0.026381730	0.00047589743
0.085700857	0.026536372	0.00047673180
0.085832346	0.025572018	0.00047007946
0.085963835	0.027071482	0.00048321102
0.086095323	0.026334086	0.00047325953
0.086226812	0.026496854	0.00047547163
0.086358301	0.026294020	0.00047346417
0.086489790	0.026407388	0.00047460330
0.086621278	0.025749163	0.00047125960
0.086752767	0.026100244	0.00047058262
0.086884256	0.026338864	0.00047132788
0.087015744	0.025572198	0.00046852882
0.087147233	0.025939590	0.00046997345
0.087278722	0.026209930	0.00047467468
0.087410210	0.025564292	0.00046703973
0.087541699	0.024943713	0.00046182142
0.087673188	0.027318779	0.00048081582
0.087804677	0.025121602	0.00046147952
0.087936165	0.025420504	0.00046459962
0.088067654	0.026122047	0.00047143721
0.088199143	0.026587408	0.00047276075
0.088330631	0.026436550	0.00047465098
0.088462120	0.025651155	0.00046432346
0.088593609	0.026004518	0.00046943004
0.088725097	0.025627474	0.00046326812
0.088856586	0.026005249	0.00046815663
0.088988075	0.026042822	0.00047119465
0.089119564	0.025847921	0.00046570438
0.089251052	0.025517022	0.00046609797
0.089382541	0.025572566	0.00046282212
0.089514030	0.026152713	0.00046623861
0.089645518	0.025258641	0.00046116818
0.089777007	0.025408401	0.00046232908
0.089908496	0.024707529	0.00045903759
0.090039984	0.024936495	0.00045957729
0.090171473	0.025137940	0.00045744902
0.090302962	0.026219923	0.00046687837
0.090434451	0.025143922	0.00045920378
0.090565939	0.025761832	0.00046434833
0.090697428	0.025988784	0.00046602191
0.090828917	0.026087633	0.00046143205
0.090960405	0.025651503	0.00046411160
0.091091894	0.025456245	0.00046011361
0.091223383	0.025407517	0.00046158643
0.091354871	0.025730543	0.00046336457
0.091486360	0.026399402	0.00047649188
0.091617849	0.025895897	0.00047781521
0.091749337	0.025354515	0.00047790364
0.091880826	0.025325595	0.00048094424
0.092012315	0.025115092	0.00048358179
0.092143804	0.024885562	0.00047944462
0.092275292	0.025204946	0.00048661294
0.092406781	0.024982225	0.00048596718
0.092538270	0.025841697	0.00049572399
0.092669758	0.025627427	0.00049616248
0.092801247	0.025301962	0.00047753437
0.092932736	0.025033583	0.00047722699
0.093064224	0.024296180	0.00046805897
0.093195713	0.025039362	0.00047234797
0.093327202	0.024691940	0.00046934241
0.093458691	0.025233541	0.00046712877
0.093590179	0.025399671	0.00047264971
0.093721668	0.025663602	0.00047361856
0.093853157	0.025508050	0.00047001350
0.093984645	0.024552322	0.00046180428
0.094116134	0.024831608	0.00046376985
0.094247623	0.024318812	0.00045930645
0.094379111	0.024532693	0.00046089699
0.094510600	0.025251921	0.00046572397
0.094642089	0.024722577	0.00046124488
0.094773578	0.024878854	0.00045834019
0.094905066	0.024820360	0.00046246531
0.095036555	0.024327971	0.00045986558
0.095168044	0.024653993	0.00045650473
0.095299532	0.024263084	0.00045637656
0.095431021	0.024791007	0.00045602939
0.095562510	0.024662495	0.00045730968
0.095693998	0.024275808	0.00045716791
0.095825487	0.025448793	0.00046088857
0.095956976	0.025209434	0.00046180346
0.096088465	0.024213361	0.00045070864
0.096219953	0.025282359	0.00046180274
0.096351442	0.024020680	0.00045087184
0.096482931	0.023442585	0.00044551164
0.096614419	0.025845813	0.00046196481
0.096745908	0.024558942	0.00045431652
0.096877397	0.024210687	0.00045014037
0.097008885	0.025120216	0.00045849817
0.097140374	0.024351619	0.00045012859
0.097271863	0.024574764	0.00045240126
0.097403352	0.024788656	0.00045224065
0.097534840	0.024997575	0.00045318821
0.097666329	0.025667268	0.00046139760
0.097797818	0.025293671	0.00045166377
0.097929306	0.024656251	0.00045134512
0.098060795	0.024241228	0.00044648589
0.098192284	0.023946585	0.00044101887
0.098323772	0.024288497	0.00044770369
0.098455261	0.024787520	0.00044657563
0.098586750	0.024515956	0.00044417134
0.098718239	0.025178946	0.00044853958
0.098849727	0.024004445	0.00043722464
0.098981216	0.024986847	0.00044686559
0.099112705	0.025389185	0.00044957283
0.099244193	0.025256927	0.00044571837
0.099375682	0.024065052	0.00044001165
0.099507171	0.024540651	0.00044099888
0.099638659	0.024262582	0.00044368665
0.099770148	0.025307281	0.00044921177
0.099901637	0.023553743	0.00043295790
0.10003313	0.024395597	0.00044161696
0.10016461	0.024705552	0.00044405884
0.10029610	0.024725916	0.00044662144
0.10042759	0.025071214	0.00044615336
0.10055908	0.024165990	0.00044105081
0.10069057	0.023552676	0.00043648480
0.10082206	0.024272080	0.00043910275
0.10095355	0.024013622	0.00044096689
0.10108504	0.023683663	0.00043483771
0.10121652	0.024531594	0.00044136008
0.10134801	0.024722092	0.00044458990
0.10147950	0.023318889	0.00043326890
0.10161099	0.023792240	0.00043716535
0.10174248	0.023485410	0.00043414922
0.10187397	0.024035523	0.00043425518
0.10200546	0.023475501	0.00043472003
0.10213694	0.023922624	0.00043345070
0.10226843	0.023725877	0.00043515529
0.10239992	0.023485229	0.00043396942
0.10253141	0.024216264	0.00043235494
0.10266290	0.023891483	0.00043703544
0.10279439	0.022994091	0.00042718436
0.10292588	0.024116582	0.00043680286
0.10305737	0.024573239	0.00044007638
0.10318885	0.024835080	0.00044036163
0.10332034	0.023478987	0.00043186319
0.10345183	0.023461803	0.00042984578
0.10358332	0.023899128	0.00043358193
0.10371481	0.023825670	0.00043202973
0.10384630	0.024742792	0.00043894944
0.10397779	0.023581534	0.00043051740
0.10410928	0.024511271	0.00043978401
0.10424076	0.023783539	0.00043125067
0.10437225	0.024438293	0.00043716547
0.10450374	0.024725976	0.00043575902
0.10463523	0.023074041	0.00042618746
0.10476672	0.024151946	0.00043401946
0.10489821	0.024090303	0.00043238080
0.10502970	0.023883611	0.00042947929
0.10516118	0.024304362	0.00043171563
0.10529267	0.024335678	0.00043604005
0.10542416	0.023635620	0.00042798061
0.10555565	0.023765904	0.00042768375
0.10568714	0.024105933	0.00043198633
0.10581863	0.023707849	0.00042910542
0.10595012	0.024125193	0.00043225457
0.10608161	0.023882421	0.00043153998
0.10621309	0.023836222	0.00042910665
0.10634458	0.024171181	0.00043048508
0.10647607	0.024042128	0.00042946527
0.10660756	0.024508709	0.00043226852
0.10673905	0.023867165	0.00042912964
0.10687054	0.024241717	0.00043550240
0.10700203	0.024210290	0.00044163892
0.10713352	0.024240276	0.00044480199
0.10726500	0.024281476	0.00044932029
0.10739649	0.024475065	0.00045562175
0.10752798	0.024232913	0.00045125513
0.10765947	0.024248473	0.00045600762
0.10779096	0.023373985	0.00044971987
0.10792245	0.023101240	0.00045226315
0.10805394	0.024335381	0.00046200271
0.10818542	0.024006821	0.00045988177
0.10831691	0.023855368	0.00046032172
0.10844840	0.024457774	0.00046543555
0.10857989	0.023558968	0.00046310605
0.10871138	0.023521341	0.00046570380
0.10884287	0.023856291	0.00046699790
0.10897436	0.024111847	0.00046785869
0.10910585	0.024273934	0.00047387657
0.10923733	0.023880019	0.00046563505
0.10936882	0.023646461	0.00047354967
0.10950031	0.024270485	0.00047397810
0.10963180	0.023230328	0.00047014014
0.10976329	0.024157194	0.00047806557
0.10989478	0.024363735	0.00048229847
0.11002627	0.023327440	0.00047805377
0.11015776	0.023681359	0.00047600024
0.11028924	0.024431574	0.00048686647
0.11042073	0.023986889	0.00048738587
0.11055222	0.023464329	0.00047757923
0.11068371	0.024358402	0.00048683218
0.11081520	0.023336151	0.00047923347
0.11094669	0.023534639	0.00048343287
0.11107818	0.023327823	0.00048436935
0.11120966	0.023674730	0.00048517104
0.11134115	0.023975596	0.00049002718
0.11147264	0.023940024	0.00048769202
0.11160413	0.024212299	0.00049176827
0.11173562	0.024098774	0.00049648620
0.11186711	0.024148781	0.00047755420
0.11199860	0.024057971	0.00047988970
0.11213009	0.024248953	0.00047203643
0.11226157	0.023123847	0.00046163299
0.11239306	0.023525462	0.00046372532
0.11252455	0.023973947	0.00046705713
0.11265604	0.023157971	0.00046092212
0.11278753	0.023789467	0.00045847393
0.11291902	0.023837348	0.00045738414
0.11305051	0.024181542	0.00046343499
0.11318200	0.023700431	0.00045462888
0.11331348	0.023475192	0.00045397599
0.11344497	0.023595789	0.00045427304
0.11357646	0.023227996	0.00044689682
0.11370795	0.024225296	0.00045727480
0.11383944	0.024029247	0.00045662233
0.11397093	0.023288508	0.00044829166
0.11410242	0.024148118	0.00045463305
0.11423390	0.023267344	0.00044239648
0.11436539	0.024527249	0.00045866499
0.11449688	0.024194744	0.00044737490
0.11462837	0.024259594	0.00045402897
0.11475986	0.023724729	0.00044544307
0.11489135	0.024115389	0.00044592905
0.11502284	0.024072188	0.00044904120
0.11515433	0.023723792	0.00044604217
0.11528581	0.023218399	0.00044080973
0.11541730	0.024591763	0.00045021615
0.11554879	0.023976817	0.00044436584
0.11568028	0.024722175	0.00045244267
0.11581177	0.023596969	0.00044046149
0.11594326	0.023602258	0.00044184360
0.11607475	0.024470614	0.00044662049
0.11620624	0.023440978	0.00043581904
0.11633772	0.024115236	0.00044384213
0.11646921	0.023562194	0.00043994575
0.11660070	0.023518685	0.00043890770
0.11673219	0.023708007	0.00043806010
0.11686368	0.024082191	0.00044063915
0.11699517	0.023714420	0.00043831630
0.11712666	0.023680499	0.00043596774
0.11725814	0.023938617	0.00043569460
0.11738963	0.024588844	0.00043990596
0.11752112	0.024005478	0.00043472165
0.11765261	0.023826128	0.00043543552
0.11778410	0.023667869	0.00043395664
0.11791559	0.024201853	0.00043383930
0.11804708	0.024301082	0.00043392921
0.11817857	0.023797560	0.00043276459
0.11831005	0.023562333	0.00042796467
0.11844154	0.023296226	0.00042872032
0.11857303	0.023792585	0.00042848831
0.11870452	0.023647131	0.00042707073
0.11883601	0.023929392	0.00042986467
0.11896750	0.023917924	0.00042932409
0.11909899	0.023829837	0.00042946467
0.11923048	0.023091300	0.00041892772
0.11936196	0.023385271	0.00042417923
0.11949345	0.024063708	0.00042494876
0.11962494	0.024435759	0.00042752751
0.11975643	0.023497040	0.00042231837
0.11988792	0.023419085	0.00041868746
0.12001941	0.024276461	0.00042639060
0.12015090	0.024378623	0.00042661841
0.12028239	0.023497781	0.00042164517
0.12041387	0.023954723	0.00042173609
0.12054536	0.024421866	0.00042330371
0.12067685	0.024000297	0.00042250415
0.12080834	0.024533251	0.00042514042
0.12093983	0.023679230	0.00041488201
0.12107132	0.023815365	0.00042095501
0.12120281	0.023832943	0.00041906920
0.12133429	0.023891784	0.00041806961
0.12146578	0.023046541	0.00041463339
0.12159727	0.023838840	0.00041618667
0.12172876	0.024199815	0.00042137637
0.12186025	0.023713086	0.00041619502
0.12199174	0.023936907	0.00041762396
0.12212323	0.023882885	0.00041751511
0.12225472	0.023371094	0.00041265426
0.12238620	0.024007153	0.00041856693
0.12251769	0.024563090	0.00042006449
0.12264918	0.023378821	0.00041313888
0.12278067	0.023761407	0.00041713461
0.12291216	0.024217409	0.00041866377
0.12304365	0.024298586	0.00041844482
0.12317514	0.023505114	0.00041250809
0.12330663	0.023722176	0.00041472472
0.12343811	0.023751888	0.00041554217
0.12356960	0.023753811	0.00041357596
0.12370109	0.024316759	0.00041803941
0.12383258	0.023995324	0.00041470618
0.12396407	0.023967221	0.00041442347
0.12409556	0.023257408	0.00041291053
0.12422705	0.023827586	0.00041287483
0.12435853	0.023299826	0.00041326577
0.12449002	0.023762482	0.00041334935
0.12462151	0.022802348	0.00040729420
0.12475300	0.024507931	0.00041803628
0.12488449	0.024197146	0.00041620199
0.12501598	0.023051965	0.00041101174
0.12514747	0.023790750	0.00041275057
0.12527896	0.024024922	0.00041273629
0.12541044	0.024208589	0.00041700114
0.12554193	0.022891344	0.00040434378
0.12567342	0.023492668	0.00040902027
0.12580491	0.023645451	0.00041182272
0.12593640	0.023841661	0.00041072413
0.12606789	0.023457821	0.00040990793
0.12619938	0.023229752	0.00040671340
0.12633087	0.022921373	0.00040655609
0.12646235	0.023499391	0.00041007455
0.12659384	0.023632813	0.00040638427
0.12672533	0.024124787	0.00041410176
0.12685682	0.024016795	0.00041052355
0.12698831	0.024372281	0.00041503458
0.12711980	0.024563872	0.00041417550
0.12725129	0.023400586	0.00040602039
0.12738277	0.024239372	0.00041292992
0.12751426	0.023854129	0.00040829886
0.12764575	0.022880077	0.00040224186
0.12777724	0.023575039	0.00040444085
0.12790873	0.024249010	0.00041184367
0.12804022	0.023234927	0.00040646684
0.12817171	0.023421328	0.00040519610
0.12830320	0.023841524	0.00040746839
0.12843468	0.023227578	0.00040370998
0.12856617	0.023127385	0.00040169205
0.12869766	0.023059503	0.00040253868
0.12882915	0.023760428	0.00040845726
0.12896064	0.024070199	0.00040778462
0.12909213	0.023972645	0.00040743912
0.12922362	0.023684221	0.00040583055
0.12935511	0.023717195	0.00040685409
0.12948659	0.024292921	0.00040949108
0.12961808	0.023514525	0.00040320044
0.12974957	0.023976800	0.00040672509
0.12988106	0.025311801	0.00041518919
0.13001255	0.023749607	0.00040501376
0.13014404	0.024279536	0.00040934520
0.13027553	0.023066869	0.00039989344
0.13040701	0.023460443	0.00040165325
0.13053850	0.024734272	0.00041241282
0.13066999	0.024007167	0.00040643722
0.13080148	0.023235290	0.00040191802
0.13093297	0.023815586	0.00040348955
0.13106446	0.024211866	0.00040671036
0.13119595	0.023959743	0.00040489235
0.13132744	0.024516448	0.00040908600
0.13145892	0.024613526	0.00040998101
0.13159041	0.023700406	0.00040349555
0.13172190	0.023794063	0.00040299331
0.13185339	0.023469194	0.00040090932
0.13198488	0.023389313	0.00040018309
0.13211637	0.023675950	0.00040320809
0.13224786	0.023903914	0.00040131464
0.13237935	0.023786148	0.00040275301
0.13251083	0.023367263	0.00040023074
0.13264232	0.023822260	0.00040285516
0.13277381	0.023629324	0.00040196765
0.13290530	0.023680218	0.00039940918
0.13303679	0.023516509	0.00039989093
0.13316828	0.023623094	0.00040216757
0.13329977	0.023712413	0.00039752778
0.13343125	0.023526835	0.00040301569
0.13356274	0.023931445	0.00039987547
0.13369423	0.023943531	0.00040115842
0.13382572	0.023847413	0.00040363136
0.13395721	0.024238230	0.00040374705
0.13408870	0.023936230	0.00040270054
0.13422019	0.023566685	0.00039681350
0.13435168	0.022988302	0.00039558604
0.13448316	0.024138668	0.00040435587
0.13461465	0.023975707	0.00040063950
0.13474614	0.023787210	0.00039951596
0.13487763	0.023385666	0.00039733714
0.13500912	0.023669471	0.00039830392
0.13514061	0.023894034	0.00040217751
0.13527210	0.022661943	0.00039328389
0.13540359	0.023832142	0.00039902336
0.13553507	0.024276152	0.00040166313
0.13566656	0.023891109	0.00039858885
0.13579805	0.024003886	0.00040182807
0.13592954	0.023986018	0.00039890140
0.13606103	0.023444832	0.00039820704
0.13619252	0.023882552	0.00039913560
0.13632401	0.024257653	0.00039905292
0.13645549	0.023689967	0.00039869648
0.13658698	0.023591990	0.00039549201
0.13671847	0.024013120	0.00039929533
0.13684996	0.024286352	0.00040074640
0.13698145	0.024238213	0.00039878210
0.13711294	0.023827546	0.00039729610
0.13724443	0.023869698	0.00039777146
0.13737592	0.023371131	0.00039351760
0.13750740	0.023876302	0.00039782811
0.13763889	0.023895684	0.00039602492
0.13777038	0.023154027	0.00039401885
0.13790187	0.023883703	0.00039619597
0.13803336	0.023479747	0.00039221909
0.13816485	0.023362851	0.00039398300
0.13829634	0.022865085	0.00038748179
0.13842783	0.023076734	0.00039113108
0.13855931	0.024045072	0.00039716928
0.13869080	0.024053358	0.00039614008
0.13882229	0.023041204	0.00039012003
0.13895378	0.022895657	0.00038708751
0.13908527	0.023738734	0.00039535686
0.13921676	0.024365832	0.00039921795
0.13934825	0.023794154	0.00039431960
0.13947973	0.024018484	0.00039671663
0.13961122	0.023563969	0.00039145306
0.13974271	0.023048601	0.00038915970
0.13987420	0.023411451	0.00039189459
0.14000569	0.023363645	0.00038799612
0.14013718	0.023420907	0.00039154769
0.14026867	0.023638044	0.00039232993
0.14040016	0.023722767	0.00039473850
0.14053164	0.023449003	0.00039264845
0.14066313	0.023854549	0.00039098380
0.14079462	0.023604933	0.00039136748
0.14092611	0.022854335	0.00038436252
0.14105760	0.023816247	0.00039417898
0.14118909	0.023580472	0.00039118047
0.14132058	0.023774223	0.00038957597
0.14145207	0.023015359	0.00038533036
0.14158355	0.023850447	0.00039053624
0.14171504	0.024264874	0.00039373907
0.14184653	0.023704064	0.00039023169
0.14197802	0.023703731	0.00038878624
0.14210951	0.022980133	0.00038491494
0.14224100	0.023826132	0.00038919331
0.14237249	0.023406335	0.00038695609
0.14250398	0.024030573	0.00039195403
0.14263546	0.023399792	0.00038616454
0.14276695	0.023560640	0.00038789444
0.14289844	0.023448617	0.00038771557
0.14302993	0.023687173	0.00038878972
0.14316142	0.023592056	0.00038852278
0.14329291	0.024136377	0.00039046769
0.14342440	0.023477185	0.00038700483
0.14355588	0.022861898	0.00038224502
0.14368737	0.023576929	0.00038687630
0.14381886	0.023486150	0.00038830185
0.14395035	0.022757271	0.00038050165
0.14408184	0.023250048	0.00038444002
0.14421333	0.023500905	0.00038700786
0.14434482	0.024015509	0.00038893768
0.14447631	0.023895528	0.00038927141
0.14460779	0.023712389	0.00038696715
0.14473928	0.023992282	0.00038885179
0.14487077	0.023529749	0.00038736200
0.14500226	0.023307464	0.00038388774
0.14513375	0.024245940	0.00039257906
0.14526524	0.023451151	0.00038385977
0.14539673	0.023646144	0.00038679175
0.14552822	0.023739068	0.00039022781
0.14565970	0.023465753	0.00038425231
0.14579119	0.023837757	0.00038763453
0.14592268	0.023301229	0.00038359189
0.14605417	0.023699537	0.00038587370
0.14618566	0.024343769	0.00039190040
0.14631715	0.023934726	0.00038647639
0.14644864	0.022993530	0.00038136185
0.14658012	0.023616430	0.00038443474
0.14671161	0.023086468	0.00038262593
0.14684310	0.023010838	0.00038331943
0.14697459	0.023626742	0.00038474059
0.14710608	0.023005370	0.00037968805
0.14723757	0.024275278	0.00038882070
0.14736906	0.023408477	0.00038227494
0.14750055	0.023495210	0.00038504768
0.14763203	0.023710441	0.00038310028
0.14776352	0.024015191	0.00038538053
0.14789501	0.023839864	0.00038647601
0.14802650	0.023646597	0.00038169306
0.14815799	0.023612346	0.00038561826
0.14828948	0.023519581	0.00038113230
0.14842097	0.023170835	0.00038204931
0.14855246	0.023562996	0.00038370693
0.14868394	0.023798955	0.00038271145
0.14881543	0.024057069	0.00038640731
0.14894692	0.023593981	0.00038357963
0.14907841	0.023290335	0.00038041353
0.14920990	0.023363584	0.00038028381
0.14934139	0.023630684	0.00038148563
0.14947288	0.022569451	0.00037716205
0.14960436	0.023536838	0.00038263581
0.14973585	0.023373372	0.00037900824
0.14986734	0.023601834	0.00038186893
0.14999883	0.023984857	0.00038287857
0.15013032	0.023318770	0.00038040684
0.15026181	0.023723634	0.00038434026
0.15039330	0.024288559	0.00038469979
0.15052479	0.024197581	0.00038394262
0.15065627	0.024093518	0.00038430585
0.15078776	0.023054378	0.00037875504
0.15091925	0.024217179	0.00038364090
0.15105074	0.024143479	0.00038416030
0.15118223	0.023685805	0.00038089935
0.15131372	0.024122698	0.00038413813
0.15144521	0.023306556	0.00037773880
0.15157670	0.023577167	0.00038043930
0.15170818	0.023370253	0.00037830767
0.15183967	0.023951513	0.00038106330
0.15197116	0.023161006	0.00037773082
0.15210265	0.023053219	0.00037717523
0.15223414	0.023609577	0.00037876743
0.15236563	0.023433271	0.00037785745
0.15249712	0.023631305	0.00038031451
0.15262860	0.023958165	0.00038105300
0.15276009	0.023550712	0.00038040017
0.15289158	0.023851862	0.00038023208
0.15302307	0.023070047	0.00037641264
0.15315456	0.024465968	0.00038305705
0.15328605	0.023474645	0.00037735632
0.15341754	0.023304804	0.00037847807
0.15354903	0.023133593	0.00037472801
0.15368051	0.023274058	0.00037720042
0.15381200	0.023841351	0.00037855811
0.15394349	0.023049061	0.00037457112
0.15407498	0.022820654	0.00037323377
0.15420647	0.023135189	0.00037353594
0.15433796	0.023433920	0.00037667822
0.15446945	0.024173705	0.00038000705
0.15460094	0.023665362	0.00037952473
0.15473242	0.023013489	0.00037341091
0.15486391	0.023463685	0.00037639644
0.15499540	0.023384389	0.00037497082
0.15512689	0.023298044	0.00037392807
0.15525838	0.023997329	0.00037986710
0.15538987	0.023821632	0.00037834602
0.15552136	0.023543877	0.00037485571
0.15565284	0.023478561	0.00037481645
0.15578433	0.023801144	0.00037777796
0.15591582	0.023636631	0.00037745962
0.15604731	0.023993359	0.00037998711
0.15617880	0.023091137	0.00037246525
0.15631029	0.023697678	0.00037737988
0.15644178	0.023742247	0.00037641864
0.15657327	0.023807790	0.00037791051
0.15670475	0.023677439	0.00037338281
0.15683624	0.023552115	0.00037603442
0.15696773	0.023565756	0.00037506818
0.15709922	0.023378467	0.00037306527
0.15723071	0.023250176	0.00037348514
0.15736220	0.023686551	0.00037315044
0.15749369	0.023497171	0.00037418585
0.15762518	0.024190760	0.00037751212
0.15775666	0.023022157	0.00037033041
0.15788815	0.023358914	0.00037276402
0.15801964	0.023832280	0.00037497975
0.15815113	0.024155722	0.00037823830
0.15828262	0.023392678	0.00037255748
0.15841411	0.024010927	0.00037514253
0.15854560	0.023442611	0.00037306936
0.15867708	0.024031714	0.00037447382
0.15880857	0.022880523	0.00036958501
0.15894006	0.023393164	0.00037126026
0.15907155	0.023401119	0.00037168767
0.15920304	0.023042195	0.00037050681
0.15933453	0.023509703	0.00037059319
0.15946602	0.024048332	0.00037551175
0.15959751	0.023535094	0.00037228977
0.15972899	0.023167824	0.00037011854
0.15986048	0.023486569	0.00037208690
0.15999197	0.022984091	0.00036758815
0.16012346	0.023167485	0.00037101469
0.16025495	0.023972699	0.00037490881
0.16038644	0.023331371	0.00036940034
0.16051793	0.023588142	0.00037248971
0.16064942	0.023736848	0.00036999077
0.16078090	0.023509198	0.00037245205
0.16091239	0.023464099	0.00037048498
0.16104388	0.023783534	0.00037056928
0.16117537	0.023826319	0.00037264841
0.16130686	0.023509671	0.00036874966
0.16143835	0.023659939	0.00037166765
0.16156984	0.023641469	0.00037166497
0.16170133	0.023562550	0.00036899347
0.16183281	0.023527281	0.00037159172
0.16196430	0.023012650	0.00036590362
0.16209579	0.023374285	0.00036790304
0.16222728	0.023784050	0.00037221709
0.16235877	0.023656337	0.00036987263
0.16249026	0.023634847	0.00037038536
0.16262175	0.023655795	0.00036922678
0.16275323	0.023121838	0.00036686431
0.16288472	0.023222928	0.00036691438
0.16301621	0.023495410	0.00036754683
0.16314770	0.023803340	0.00037205385
0.16327919	0.023677023	0.00036964863
0.16341068	0.023864380	0.00036964741
0.16354217	0.024069753	0.00037214492
0.16367366	0.023643182	0.00036858013
0.16380514	0.022861591	0.00036531443
0.16393663	0.024322533	0.00037414847
0.16406812	0.023381475	0.00036498557
0.16419961	0.023333915	0.00036712799
0.16433110	0.023484218	0.00036690695
0.16446259	0.023682091	0.00036941965
0.16459408	0.022769788	0.00036305159
0.16472557	0.023333097	0.00036488709
0.16485705	0.023945737	0.00037052511
0.16498854	0.024366458	0.00037090703
0.16512003	0.023175355	0.00036450866
0.16525152	0.023623624	0.00036946670
0.16538301	0.023725911	0.00036769570
0.16551450	0.023004276	0.00036354503
0.16564599	0.023725008	0.00036861503
0.16577747	0.022866093	0.00036355981
0.16590896	0.023506536	0.00036710719
0.16604045	0.023299063	0.00036261485
0.16617194	0.023813968	0.00036846772
0.16630343	0.023974860	0.00036825041
0.16643492	0.023867548	0.00036743914
0.16656641	0.023876278	0.00036804943
0.16669790	0.023862933	0.00036615132
0.16682938	0.023619577	0.00036786187
0.16696087	0.023426968	0.00036500172
0.16709236	0.023012457	0.00036067555
0.16722385	0.023671704	0.00036714647
0.16735534	0.023722207	0.00036534987
0.16748683	0.023730289	0.00036732561
0.16761832	0.024379450	0.00037016661
0.16774981	0.023838494	0.00036486142
0.16788129	0.023192586	0.00036380952
0.16801278	0.023564938	0.00036464663
0.16814427	0.023087834	0.00036265410
0.16827576	0.023860416	0.00036699546
0.16840725	0.023616464	0.00036372795
0.16853874	0.023312740	0.00036175931
0.16867023	0.022990439	0.00035948707
0.16880171	0.023850568	0.00036669158
0.16893320	0.023083633	0.00036208336
0.16906469	0.023633247	0.00036219738
0.16919618	0.023734550	0.00036714025
0.16932767	0.023829641	0.00036423044
0.16945916	0.023936980	0.00036623492
0.16959065	0.023378685	0.00036317290
0.16972214	0.023384810	0.00036023257
0.16985362	0.023506772	0.00036443402
0.16998511	0.023821521	0.00036346173
0.17011660	0.023647157	0.00036439597
0.17024809	0.023981287	0.00036688926
0.17037958	0.023244158	0.00036049521
0.17051107	0.023756576	0.00036340633
0.17064256	0.024105492	0.00036583277
0.17077405	0.023540857	0.00036202130
0.17090553	0.023303589	0.00036103444
0.17103702	0.023486029	0.00036162568
0.17116851	0.023591714	0.00036242187
0.17130000	0.022795225	0.00035848126
0.17143149	0.023411919	0.00036039552
0.17156298	0.024281597	0.00036579558
0.17169447	0.024226705	0.00036378499
0.17182595	0.023418786	0.00036061061
0.17195744	0.023669152	0.00036300699
0.17208893	0.023444620	0.00035919261
0.17222042	0.023218297	0.00035906506
0.17235191	0.023426813	0.00035918266
0.17248340	0.023436179	0.00036012036
0.17261489	0.023500898	0.00036101864
0.17274638	0.022984138	0.00035548609
0.17287786	0.023769736	0.00036354881
0.17300935	0.023630716	0.00036052022
0.17314084	0.022705494	0.00035576248
0.17327233	0.023833498	0.00036279371
0.17340382	0.023636249	0.00035991571
0.17353531	0.022944447	0.00035677897
0.17366680	0.022977272	0.00035616627
0.17379829	0.022884422	0.00035545793
0.17392977	0.023660039	0.00036142246
0.17406126	0.023208153	0.00035795601
0.17419275	0.023027994	0.00035706517
0.17432424	0.023107678	0.00035733159
0.17445573	0.023429485	0.00035755092
0.17458722	0.023098055	0.00035755643
0.17471871	0.023576220	0.00035871773
0.17485019	0.023776698	0.00036027339
0.17498168	0.023548746	0.00035811766
0.17511317	0.023801286	0.00036126331
0.17524466	0.023716016	0.00036102950
0.17537615	0.023380502	0.00035650318
0.17550764	0.023374653	0.00035724322
0.17563913	0.023272947	0.00035738739
0.17577062	0.023144416	0.00035511283
0.17590210	0.023561474	0.00035865238
0.17603359	0.023522472	0.00035756587
0.17616508	0.023662868	0.00035787793
0.17629657	0.023845440	0.00036045208
0.17642806	0.023831532	0.00035807571
0.17655955	0.023299299	0.00035720604
0.17669104	0.023368220	0.00035572590
0.17682253	0.023417284	0.00035569570
0.17695401	0.023533225	0.00035802298
0.17708550	0.023371995	0.00035490389
0.17721699	0.024026693	0.00036010271
0.17734848	0.023434792	0.00035583477
0.17747997	0.023076825	0.00035380147
0.17761146	0.023873710	0.00036069831
0.17774295	0.022920034	0.00035005150
0.17787443	0.023345151	0.00035586661
0.17800592	0.022968749	0.00035248382
0.17813741	0.023592307	0.00035486920
0.17826890	0.024098015	0.00036037888
0.17840039	0.022970246	0.00035055832
0.17853188	0.023562074	0.00035639448
0.17866337	0.023611971	0.00035543099
0.17879486	0.024427668	0.00036037891
0.17892634	0.023784799	0.00035757395
0.17905783	0.023752339	0.00035454729
0.17918932	0.024075728	0.00035940893
0.17932081	0.023055196	0.00035148291
0.17945230	0.023309456	0.00035402332
0.17958379	0.023494961	0.00035557380
0.17971528	0.022915904	0.00035042050
0.17984677	0.023820250	0.00035735639
0.17997825	0.023258861	0.00035140137
0.18010974	0.022968965	0.00035059092
0.18024123	0.023154758	0.00035122780
0.18037272	0.023213357	0.00035073149
0.18050421	0.022788633	0.00035694327
0.18063570	0.023204249	0.00036135731
0.18076719	0.023245756	0.00036282889
0.18089867	0.023663334	0.00036830445
0.18103016	0.023631792	0.00036949951
0.18116165	0.023630668	0.00037234428
0.18129314	0.023339053	0.00037138136
0.18142463	0.023671954	0.00037393205
0.18155612	0.023020710	0.00037314696
0.18168761	0.023396050	0.00037598025
0.18181910	0.022906113	0.00037484544
0.18195058	0.023142835	0.00037778153
0.18208207	0.023420667	0.00037827542
0.18221356	0.023333415	0.00038196883
0.18234505	0.023537198	0.00038089810
0.18247654	0.023760915	0.00038610183
0.18260803	0.023361465	0.00038345064
0.18273952	0.023200529	0.00038353185
0.18287101	0.023585489	0.00038833705
0.18300249	0.023276792	0.00038650690
0.18313398	0.022990913	0.00038426855
0.18326547	0.023187796	0.00038746001
0.18339696	0.023494885	0.00038828639
0.18352845	0.023749935	0.00039109733
0.18365994	0.023573956	0.00039238093
0.18379143	0.023506513	0.00039141248
0.18392292	0.022350099	0.00038624113
0.18405440	0.023151981	0.00039055684
0.18418589	0.022999157	0.00039045413
0.18431738	0.023054438	0.00039313223
0.18444887	0.023733142	0.00039598601
0.18458036	0.022122150	0.00038848747
0.18471185	0.023612416	0.00039861921
0.18484334	0.023351515	0.00039729880
0.18497482	0.023835679	0.00040278072
0.18510631	0.023607721	0.00039939551
0.18523780	0.023013419	0.00039809380
0.18536929	0.023128315	0.00039307732
0.18550078	0.023306905	0.00038722561
0.18563227	0.023839914	0.00039078761
0.18576376	0.023317961	0.00038056585
0.18589525	0.022970022	0.00038203309
0.18602673	0.023303087	0.00038097988
0.18615822	0.023563656	0.00038067081
0.18628971	0.023745192	0.00038176990
0.18642120	0.023374554	0.00037680757
0.18655269	0.023689994	0.00037971339
0.18668418	0.023076334	0.00037235207
0.18681567	0.023108231	0.00037150824
0.18694716	0.023662570	0.00037600922
0.18707864	0.023765761	0.00037244910
0.18721013	0.023650886	0.00037359873
0.18734162	0.023180177	0.00036911235
0.18747311	0.023026157	0.00036738812
0.18760460	0.023910302	0.00037347079
0.18773609	0.023355185	0.00036644119
0.18786758	0.023364383	0.00036707586
0.18799906	0.023788173	0.00037053332
0.18813055	0.023724189	0.00036637867
0.18826204	0.022791870	0.00036265432
0.18839353	0.023911053	0.00036623483
0.18852502	0.023109300	0.00036360980
0.18865651	0.023343293	0.00036487862
0.18878800	0.023713773	0.00036268217
0.18891949	0.023129012	0.00036044537
0.18905097	0.023433264	0.00036087460
0.18918246	0.023912125	0.00036304656
0.18931395	0.023329225	0.00036083784
0.18944544	0.024324889	0.00036393066
0.18957693	0.022866645	0.00035652132
0.18970842	0.023224173	0.00035667338
0.18983991	0.023753004	0.00036080932
0.18997140	0.023610042	0.00035935076
0.19010288	0.023383191	0.00035443792
0.19023437	0.022914563	0.00035446329
0.19036586	0.023291718	0.00035508876
0.19049735	0.023984655	0.00035838006
0.19062884	0.023566493	0.00035690141
0.19076033	0.023370457	0.00035323996
0.19089182	0.023217631	0.00035270004
0.19102330	0.023517031	0.00035398650
0.19115479	0.023585936	0.00035456762
0.19128628	0.023435918	0.00035514825
0.19141777	0.023244126	0.00035132043
0.19154926	0.023780658	0.00035429784
0.19168075	0.023037157	0.00035002413
0.19181224	0.022865162	0.00035052803
0.19194373	0.022583313	0.00034834945
0.19207521	0.023692546	0.00035315138
0.19220670	0.023434954	0.00035154248
0.19233819	0.023681215	0.00035365821
0.19246968	0.023611120	0.00035328842
0.19260117	0.024037371	0.00035563849
0.19273266	0.023239397	0.00035128004
0.19286415	0.024155760	0.00035500181
0.19299564	0.023694403	0.00035504721
0.19312712	0.023502163	0.00035072769
0.19325861	0.023737997	0.00035335926
0.19339010	0.023012654	0.00034760836
0.19352159	0.022972070	0.00034792437
0.19365308	0.023038738	0.00034911244
0.19378457	0.023619515	0.00035175467
0.19391606	0.023628072	0.00035079474
0.19404754	0.023287335	0.00034987211
0.19417903	0.022965596	0.00034860328
0.19431052	0.022709882	0.00034618995
0.19444201	0.023432810	0.00034971431
0.19457350	0.023290972	0.00034954732
0.19470499	0.023154113	0.00034823673
0.19483648	0.022975919	0.00034679270
0.19496797	0.022769731	0.00034527447
0.19509945	0.024083421	0.00035219738
0.19523094	0.023568830	0.00035070406
0.19536243	0.023721529	0.00035073371
0.19549392	0.023268995	0.00034799795
0.19562541	0.023450816	0.00034886630
0.19575690	0.023454126	0.00034655857
0.19588839	0.024048323	0.00035170646
0.19601988	0.023242323	0.00034561581
0.19615136	0.023079377	0.00034492050
0.19628285	0.023888716	0.00035129865
0.19641434	0.024045324	0.00035020785
0.19654583	0.023196950	0.00034607011
0.19667732	0.022943878	0.00034316326
0.19680881	0.023791529	0.00034966263
0.19694030	0.023393513	0.00034674045
0.19707178	0.022774257	0.00034222467
0.19720327	0.023102278	0.00034472066
0.19733476	0.023090817	0.00034464225
0.19746625	0.023350253	0.00034596340
0.19759774	0.023641311	0.00034778977
0.19772923	0.023112689	0.00034444585
0.19786072	0.022827262	0.00034281708
0.19799221	0.023451771	0.00034624502
0.19812369	0.023096188	0.00034249251
0.19825518	0.023049652	0.00034474275
0.19838667	0.023040212	0.00034333235
0.19851816	0.023181173	0.00034386670
0.19864965	0.023358890	0.00034530694
0.19878114	0.023577571	0.00034595091
0.19891263	0.023496147	0.00034686873
0.19904412	0.023267212	0.00034367814
0.19917560	0.023053619	0.00034377130
0.19930709	0.023423481	0.00034449273
0.19943858	0.023212454	0.00034237224
0.19957007	0.023119387	0.00034387985
0.19970156	0.023119902	0.00034206683
0.19983305	0.022882122	0.00034117631
0.19996454	0.023148858	0.00034248321
0.20009602	0.023599317	0.00034447908
0.20022751	0.023501760	0.00034491389
0.20035900	0.023322802	0.00034374632
0.20049049	0.023026005	0.00034152245
0.20062198	0.023303735	0.00034403828
0.20075347	0.023571152	0.00034386115
0.20088496	0.024106399	0.00034851841
0.20101645	0.023712705	0.00034576952
0.20114793	0.023578364	0.00034324610
0.20127942	0.023511927	0.00034404895
0.20141091	0.024024846	0.00034635913
0.20154240	0.023187005	0.00034323471
0.20167389	0.023630629	0.00034580283
0.20180538	0.023178941	0.00034075512
0.20193687	0.023014500	0.00033951184
0.20206836	0.023034009	0.00034004739
0.20219984	0.023596251	0.00034355682
0.20233133	0.023739779	0.00034571043
0.20246282	0.023510068	0.00034123153
0.20259431	0.023142855	0.00034030653
0.20272580	0.023108510	0.00034051688
0.20285729	0.022781591	0.00033770931
0.20298878	0.023430651	0.00034325271
0.20312027	0.023561182	0.00034009111
0.20325175	0.022902185	0.00033908457
0.20338324	0.023167405	0.00033910808
0.20351473	0.023302909	0.00034076978
0.20364622	0.023522907	0.00034202745
0.20377771	0.023044655	0.00033806081
0.20390920	0.022990663	0.00033860759
0.20404069	0.023840497	0.00034342114
0.20417217	0.023672724	0.00034279868
0.20430366	0.023347353	0.00034107916
0.20443515	0.023081758	0.00033647210
0.20456664	0.023701578	0.00034209183
0.20469813	0.023607128	0.00034145746
0.20482962	0.023210785	0.00033801060
0.20496111	0.023550184	0.00034194353
0.20509260	0.023587310	0.00034022102
0.20522408	0.023407898	0.00034061279
0.20535557	0.023098897	0.00033877960
0.20548706	0.023482764	0.00033923057
0.20561855	0.022925248	0.00033707569
0.20575004	0.022810393	0.00033461456
0.20588153	0.023475358	0.00033866186
0.20601302	0.023965823	0.00034381740
0.20614451	0.023077570	0.00033571133
0.20627599	0.024330599	0.00034522224
0.20640748	0.023258840	0.00033659327
0.20653897	0.023050052	0.00033728401
0.20667046	0.023179200	0.00033815578
0.20680195	0.023046503	0.00033504729
0.20693344	0.023639712	0.00033998989
0.20706493	0.023032239	0.00033593302
0.20719641	0.023204481	0.00033731910
0.20732790	0.023044909	0.00033838012
0.20745939	0.023145730	0.00033492668
0.20759088	0.023304974	0.00033802119
0.20772237	0.022814541	0.00033429040
0.20785386	0.022867092	0.00033356678
0.20798535	0.022754793	0.00033535938
0.20811684	0.022927380	0.00033362035
0.20824832	0.022944750	0.00033570338
0.20837981	0.023160677	0.00033613366
0.20851130	0.023248460	0.00033700976
0.20864279	0.022825585	0.00033528277
0.20877428	0.023010713	0.00033354098
0.20890577	0.023904518	0.00033935988
0.20903726	0.024019988	0.00034091276
0.20916875	0.023343612	0.00033717736
0.20930023	0.023566959	0.00033940232
0.20943172	0.023061572	0.00033323997
0.20956321	0.022904159	0.00033424268
0.20969470	0.022872469	0.00033442709
0.20982619	0.023765298	0.00033900823
0.20995768	0.023924844	0.00034030807
0.21008917	0.023077584	0.00033387298
0.21022065	0.023734363	0.00033804086
0.21035214	0.023881170	0.00033958136
0.21048363	0.023807170	0.00033698260
0.21061512	0.023508992	0.00033807429
0.21074661	0.023673349	0.00033631932
0.21087810	0.023045157	0.00033338553
0.21100959	0.023299026	0.00033689439
0.21114108	0.023506233	0.00033493935
0.21127256	0.023977201	0.00034005431
0.21140405	0.023264850	0.00033364324
0.21153554	0.023536217	0.00033582842
0.21166703	0.023514113	0.00033600433
0.21179852	0.023169874	0.00033333350
0.21193001	0.022963975	0.00033348241
0.21206150	0.023246012	0.00033247582
0.21219299	0.023140495	0.00033309468
0.21232447	0.023517324	0.00033714495
0.21245596	0.023816473	0.00033617810
0.21258745	0.022783931	0.00033167602
0.21271894	0.023272088	0.00033333560
0.21285043	0.023697576	0.00033555075
0.21298192	0.023694874	0.00033662318
0.21311341	0.023031040	0.00033150859
0.21324489	0.022854944	0.00033198463
0.21337638	0.023638366	0.00033361004
0.21350787	0.023075906	0.00033249406
0.21363936	0.023068194	0.00033303698
0.21377085	0.022960711	0.00033055373
0.21390234	0.023462504	0.00033456876
0.21403383	0.023659079	0.00033506565
0.21416532	0.023161695	0.00033214543
0.21429680	0.023083162	0.00033180815
0.21442829	0.022722671	0.00032985806
0.21455978	0.022950455	0.00033006337
0.21469127	0.023079484	0.00033068619
0.21482276	0.023399247	0.00033279790
0.21495425	0.023533516	0.00033336043
0.21508574	0.023208734	0.00033107473
0.21521723	0.022942133	0.00032996524
0.21534871	0.023607432	0.00033516015
0.21548020	0.022727468	0.00032684916
0.21561169	0.022894381	0.00033008203
0.21574318	0.022960480	0.00033070466
0.21587467	0.023166876	0.00032954023
0.21600616	0.023315557	0.00033194970
0.21613765	0.023122690	0.00032972678
0.21626913	0.023633016	0.00033362646
0.21640062	0.023032303	0.00033060768
0.21653211	0.023276622	0.00033108555
0.21666360	0.023329995	0.00033022835
0.21679509	0.023228334	0.00032906960
0.21692658	0.023029843	0.00033025493
0.21705807	0.022898642	0.00032900566
0.21718956	0.023084180	0.00032829066
0.21732104	0.023515830	0.00033250339
0.21745253	0.023328261	0.00033068559
0.21758402	0.023302889	0.00033132783
0.21771551	0.023595209	0.00033141797
0.21784700	0.023456333	0.00033000792
0.21797849	0.022758815	0.00032823502
0.21810998	0.023256567	0.00032928333
0.21824147	0.023386215	0.00033033309
0.21837295	0.023764882	0.00033363299
0.21850444	0.023714238	0.00033001565
0.21863593	0.023067623	0.00032967449
0.21876742	0.022974654	0.00032624008
0.21889891	0.023736885	0.00033317710
0.21903040	0.023218410	0.00033030275
0.21916189	0.023444206	0.00032881639
0.21929337	0.022921169	0.00032721686
0.21942486	0.022758873	0.00032608227
0.21955635	0.023336366	0.00033030764
0.21968784	0.023402575	0.00033014853
0.21981933	0.023519153	0.00032752093
0.21995082	0.023371547	0.00032913052
0.22008231	0.023370184	0.00032879181
0.22021380	0.022688734	0.00032402149
0.22034528	0.023441493	0.00032943365
0.22047677	0.023278074	0.00032612287
0.22060826	0.023753081	0.00033057617
0.22073975	0.022811835	0.00032568879
0.22087124	0.023619627	0.00033096304
0.22100273	0.023259665	0.00032782660
0.22113422	0.023074734	0.00032528016
0.22126571	0.023412346	0.00032835764
0.22139719	0.022989301	0.00032615715
0.22152868	0.023056414	0.00032663516
0.22166017	0.022960116	0.00032678999
0.22179166	0.023025342	0.00032494195
0.22192315	0.023585420	0.00032962234
0.22205464	0.023333700	0.00032779371
0.22218613	0.023116717	0.00032637504
0.22231761	0.023272219	0.00032558366
0.22244910	0.023304435	0.00032642463
0.22258059	0.023198601	0.00032679846
0.22271208	0.023096655	0.00032628737
0.22284357	0.022863667	0.00032472863
0.22297506	0.022969634	0.00032626118
0.22310655	0.022964801	0.00032334944
0.22323804	0.023250942	0.00032763759
0.22336952	0.023215530	0.00032700519
0.22350101	0.023457313	0.00032661021
0.22363250	0.023055411	0.00032529460
0.22376399	0.023548712	0.00032621234
0.22389548	0.023294241	0.00032743426
0.22402697	0.023388929	0.00032791769
0.22415846	0.023629232	0.00032723030
0.22428995	0.023569322	0.00032725741
0.22442143	0.022651119	0.00032081464
0.22455292	0.022795168	0.00032318574
0.22468441	0.023583122	0.00032822619
0.22481590	0.022593213	0.00032182317
0.22494739	0.022867998	0.00032319400
0.22507888	0.023357118	0.00032517994
0.22521037	0.023131854	0.00032453752
0.22534186	0.023438317	0.00032709810
0.22547334	0.022886307	0.00032249413
0.22560483	0.023289713	0.00032293771
0.22573632	0.022817823	0.00032296473
0.22586781	0.023037821	0.00032310578
0.22599930	0.023230246	0.00032584655
0.22613079	0.022312170	0.00031819237
0.22626228	0.023829038	0.00032790497
0.22639376	0.023325844	0.00032456624
0.22652525	0.023386109	0.00032435774
0.22665674	0.023364573	0.00032561421
0.22678823	0.024018468	0.00032687654
0.22691972	0.023879250	0.00032673217
0.22705121	0.022731318	0.00032070145
0.22718270	0.022543541	0.00032050758
0.22731419	0.023208246	0.00032453004
0.22744567	0.022755360	0.00032110062
0.22757716	0.023154444	0.00032157873
0.22770865	0.023038541	0.00032197381
0.22784014	0.022780250	0.00032070061
0.22797163	0.023123340	0.00032323791
0.22810312	0.023287215	0.00032206305
0.22823461	0.023270024	0.00032318854
0.22836610	0.023026273	0.00032312913
0.22849758	0.023768701	0.00032528668
0.22862907	0.023104351	0.00032357233
0.22876056	0.023565860	0.00032298369
0.22889205	0.023577629	0.00032448497
0.22902354	0.023348526	0.00032408334
0.22915503	0.023097204	0.00032005754
0.22928652	0.022958978	0.00032184110
0.22941800	0.023220800	0.00032135256
0.22954949	0.023247383	0.00032276426
0.22968098	0.022848528	0.00032005511
0.22981247	0.023559551	0.00032334987
0.22994396	0.023558910	0.00032404383
0.23007545	0.023450697	0.00032648559
0.23020694	0.022665205	0.00032464613
0.23033843	0.023736660	0.00033460881
0.23046991	0.023100249	0.00033172348
0.23060140	0.023217383	0.00033533110
0.23073289	0.023435164	0.00033691786
0.23086438	0.023561752	0.00033803063
0.23099587	0.023213712	0.00034090635
0.23112736	0.022709765	0.00033555730
0.23125885	0.022879390	0.00034026834
0.23139034	0.022969664	0.00033831769
0.23152182	0.023275506	0.00034263188
0.23165331	0.023112092	0.00034500056
0.23178480	0.023403937	0.00034614416
0.23191629	0.023638721	0.00034887141
0.23204778	0.023215073	0.00034670040
0.23217927	0.022668340	0.00034459767
0.23231076	0.023338668	0.00034986263
0.23244224	0.023156671	0.00034808829
0.23257373	0.023629257	0.00035149344
0.23270522	0.022835778	0.00034738833
0.23283671	0.023199806	0.00034836489
0.23296820	0.023165495	0.00035025262
0.23309969	0.023557047	0.00035096564
0.23323118	0.023552104	0.00035129881
0.23336267	0.023582752	0.00035359792
0.23349415	0.023728577	0.00035142773
0.23362564	0.023184038	0.00035147653
0.23375713	0.022922153	0.00034808324
0.23388862	0.023103772	0.00034898340
0.23402011	0.023108353	0.00035155668
0.23415160	0.021998329	0.00034245320
0.23428309	0.022655471	0.00034878527
0.23441458	0.023673992	0.00035286890
0.23454606	0.022731495	0.00034914145
0.23467755	0.023455127	0.00035265776
0.23480904	0.022808620	0.00035025942
0.23494053	0.022444438	0.00034883937
0.23507202	0.023770602	0.00035551375
0.23520351	0.023568334	0.00035425179
0.23533500	0.023187138	0.00035297330
0.23546648	0.023637654	0.00035681241
0.23559797	0.022881424	0.00035276786
0.23572946	0.023276952	0.00035423667
0.23586095	0.023729720	0.00035689505
0.23599244	0.023827707	0.00035859358
0.23612393	0.023616966	0.00035514071
0.23625542	0.023735753	0.00035972600
0.23638691	0.023159156	0.00035560312
0.23651839	0.023360573	0.00035448214
0.23664988	0.023135586	0.00035502371
0.23678137	0.022902639	0.00035373795
0.23691286	0.023228986	0.00035625660
0.23704435	0.022766196	0.00035237062
0.23717584	0.022986939	0.00035320509
0.23730733	0.023112227	0.00035704400
0.23743882	0.023255569	0.00035586332
0.23757030	0.023766275	0.00035967026
0.23770179	0.023247526	0.00035752215
0.23783328	0.023091941	0.00035478582
0.23796477	0.022873861	0.00035556282
0.23809626	0.022869227	0.00035377141
0.23822775	0.023386615	0.00035839795
0.23835924	0.023621159	0.00036240503
0.23849072	0.023140324	0.00035527934
0.23862221	0.022873751	0.00035554842
0.23875370	0.023605745	0.00035989462
0.23888519	0.023443054	0.00035963646
0.23901668	0.022969190	0.00035817349
0.23914817	0.022933264	0.00035316841
0.23927966	0.023557974	0.00036165124
0.23941115	0.022737083	0.00035569820
0.23954263	0.022781829	0.00035719025
0.23967412	0.023127309	0.00035884914
0.23980561	0.022957590	0.00035547268
0.23993710	0.023319790	0.00036044189
0.24006859	0.023106870	0.00035882775
0.24020008	0.022940548	0.00035970002
0.24033157	0.024064127	0.00036458299
0.24046306	0.022761195	0.00035589716
0.24059454	0.022890663	0.00035898420
0.24072603	0.022893015	0.00035846296
0.24085752	0.023387830	0.00036004656
0.24098901	0.022990473	0.00036158512
0.24112050	0.023129406	0.00035792001
0.24125199	0.023688670	0.00036358627
0.24138348	0.023207574	0.00036244014
0.24151496	0.022190807	0.00035333599
0.24164645	0.022854932	0.00036105474
0.24177794	0.024023058	0.00036525705
0.24190943	0.023620345	0.00036399615
0.24204092	0.023125790	0.00036060461
0.24217241	0.023145338	0.00036087394
0.24230390	0.022685474	0.00035921115
0.24243539	0.022685273	0.00035835261
0.24256687	0.023474871	0.00036414632
0.24269836	0.023332637	0.00036447715
0.24282985	0.023213651	0.00036165352
0.24296134	0.023529670	0.00036503563
0.24309283	0.023347221	0.00036289348
0.24322432	0.023104756	0.00036136279
0.24335581	0.023339477	0.00036588989
0.24348730	0.023353161	0.00036366878
0.24361878	0.022474304	0.00035793406
0.24375027	0.022502532	0.00035677408
0.24388176	0.022755978	0.00035930496
0.24401325	0.023410335	0.00036649179
0.24414474	0.023460804	0.00036397159
0.24427623	0.023153881	0.00036310675
0.24440772	0.023250991	0.00036441386
0.24453920	0.022131065	0.00035678547
0.24467069	0.023135743	0.00036527011
0.24480218	0.023887571	0.00036719902
0.24493367	0.023698906	0.00036706025
0.24506516	0.023111106	0.00036383840
0.24519665	0.023038889	0.00036254411
0.24532814	0.023613052	0.00036680032
0.24545963	0.023270657	0.00036432514
0.24559111	0.023071606	0.00036339203
0.24572260	0.023378734	0.00036571231
0.24585409	0.022785703	0.00036138326
0.24598558	0.023479604	0.00036668866
0.24611707	0.023365306	0.00036528321
0.24624856	0.023578299	0.00036650935
0.24638005	0.023976160	0.00036954259
0.24651154	0.023201253	0.00036321670
0.24664302	0.024090573	0.00037245599
0.24677451	0.023348533	0.00036594647
0.24690600	0.022994951	0.00036466121
0.24703749	0.023555355	0.00036828647
0.24716898	0.023423331	0.00036497607
0.24730047	0.023384053	0.00036828139
0.24743196	0.022740116	0.00036196826
0.24756345	0.023432565	0.00036672975
0.24769493	0.023628801	0.00037071129
0.24782642	0.023047204	0.00036438557
0.24795791	0.023124967	0.00036681879
0.24808940	0.023086530	0.00036606781
0.24822089	0.022766192	0.00036241167
0.24835238	0.022942521	0.00036579271
0.24848387	0.022504920	0.00036137615
0.24861535	0.023115849	0.00036695565
0.24874684	0.023359211	0.00036718135
0.24887833	0.023435679	0.00036792002
0.24900982	0.023175354	0.00036653331
0.24914131	0.023854846	0.00037082541
0.24927280	0.022863463	0.00036527414
0.24940429	0.023016842	0.00036513039
0.24953578	0.022967873	0.00036594265
0.24966726	0.023250252	0.00036950988
0.24979875	0.023427116	0.00036711729
0.24993024	0.022982117	0.00036659833
0.25006173	0.022690647	0.00036452470
0.25019322	0.022801942	0.00036458274
0.25032471	0.023068470	0.00036953568
0.25045620	0.023117382	0.00036614223
0.25058769	0.022556512	0.00036505837
0.25071917	0.023947502	0.00037142644
0.25085066	0.023079238	0.00036593230
0.25098215	0.022471062	0.00036467832
0.25111364	0.023601530	0.00036930974
0.25124513	0.023857604	0.00037289001
0.25137662	0.022476512	0.00036470426
0.25150811	0.022944646	0.00036697115
0.25163959	0.023634744	0.00037167583
0.25177108	0.023252061	0.00036657887
0.25190257	0.023490899	0.00037077031
0.25203406	0.023526052	0.00037183508
0.25216555	0.023193477	0.00036767049
0.25229704	0.023911417	0.00037360360
0.25242853	0.022785635	0.00036509968
0.25256002	0.023266906	0.00037012668
0.25269150	0.023019818	0.00036645339
0.25282299	0.022813166	0.00036626539
0.25295448	0.022961663	0.00037070111
0.25308597	0.022480729	0.00036292803
0.25321746	0.023614769	0.00037353798
0.25334895	0.023063201	0.00036910249
0.25348044	0.023530065	0.00037063477
0.25361193	0.022993800	0.00036996929
0.25374341	0.023184174	0.00036953067
0.25387490	0.022695518	0.00036661402
0.25400639	0.023080460	0.00037600261
0.25413788	0.023398461	0.00038138979
0.25426937	0.022657982	0.00038256491
0.25440086	0.022953116	0.00038681440
0.25453235	0.023317017	0.00039121019
0.25466383	0.023390423	0.00039412358
0.25479532	0.022603291	0.00038973763
0.25492681	0.023389630	0.00039800464
0.25505830	0.023817078	0.00040262477
0.25518979	0.023452739	0.00040292103
0.25532128	0.023302449	0.00040324215
0.25545277	0.022433216	0.00039906014
0.25558426	0.022973398	0.00040406569
0.25571574	0.022696552	0.00040376437
0.25584723	0.023302339	0.00041087225
0.25597872	0.022405314	0.00040521596
0.25611021	0.022946737	0.00040886309
0.25624170	0.023557278	0.00041681969
0.25637319	0.022589890	0.00041473534
0.25650468	0.022988097	0.00041527156
0.25663617	0.023348780	0.00041996441
0.25676765	0.023200412	0.00042173511
0.25689914	0.023142217	0.00042321663
0.25703063	0.023523276	0.00042788688
0.25716212	0.022910096	0.00042195630
0.25729361	0.023025256	0.00042698178
0.25742510	0.022955142	0.00042550417
0.25755659	0.022854894	0.00042976016
0.25768807	0.023329094	0.00043428966
0.25781956	0.022534428	0.00042782795
0.25795105	0.023838765	0.00043943536
0.25808254	0.022920963	0.00043932922
0.25821403	0.022710102	0.00043311697
0.25834552	0.023017644	0.00043834496
0.25847701	0.022704662	0.00043394443
0.25860850	0.022825934	0.00043737957
0.25873998	0.024087747	0.00044919178
0.25887147	0.023046621	0.00044017944
0.25900296	0.023371059	0.00044483651
0.25913445	0.023236034	0.00044139323
0.25926594	0.023680033	0.00044681610
0.25939743	0.023329079	0.00044928275
0.25952892	0.023237790	0.00044495932
0.25966041	0.022529869	0.00044277905
0.25979189	0.022756842	0.00044379397
0.25992338	0.022816913	0.00044526634
0.26005487	0.022996775	0.00044854744
0.26018636	0.023801777	0.00045476994
0.26031785	0.023094928	0.00044841227
0.26044934	0.023520618	0.00045335040
0.26058083	0.022823928	0.00044813661
0.26071231	0.023404306	0.00045613866
0.26084380	0.022448714	0.00044779073
0.26097529	0.023126969	0.00045458247
0.26110678	0.022845624	0.00045045972
0.26123827	0.022978807	0.00045547005
0.26136976	0.022746416	0.00045287232
0.26150125	0.023620227	0.00046010348
0.26163274	0.023074937	0.00045658828
0.26176422	0.022744723	0.00045346805
0.26189571	0.023891836	0.00046584317
0.26202720	0.023212184	0.00046008201
0.26215869	0.022927805	0.00045799843
0.26229018	0.022914960	0.00046030696
0.26242167	0.022908360	0.00046054659
0.26255316	0.022366054	0.00045508749
0.26268465	0.022783814	0.00046319198
0.26281613	0.023695139	0.00046748277
0.26294762	0.023133657	0.00045999118
0.26307911	0.022709063	0.00046042766
0.26321060	0.022946017	0.00046612783
0.26334209	0.022560580	0.00046461330
0.26347358	0.023517057	0.00046881379
0.26360507	0.023556257	0.00047007372
0.26373655	0.023267913	0.00046933289
0.26386804	0.023309176	0.00047068351
0.26399953	0.023706777	0.00047604615
0.26413102	0.023517655	0.00047271522
0.26426251	0.023684907	0.00047676904
0.26439400	0.023298271	0.00047163954
0.26452549	0.023397654	0.00047719081
0.26465698	0.023125583	0.00047558288
0.26478846	0.024254507	0.00047896719
0.26491995	0.023041124	0.00047925342
0.26505144	0.023146583	0.00047296521
0.26518293	0.023411197	0.00047819906
0.26531442	0.022905968	0.00047746434
0.26544591	0.023852515	0.00048089497
[truncated: 567 more rows]
