# Supplementary material for: Invariant surface glycoprotein 65 of Trypanosoma brucei is a complement C3 receptor
Source: Nat Commun. 2022 Aug 29;13:5085. doi: 10.1038/s41467-022-32728-9 (PMC9424271; doi:10.1038/s41467-022-32728-9)
Supplement: Supplementary file 4 — supplementary data 2 [file 41467_2022_32728_MOESM4_ESM.zip › b21-414646_00037.dat]

0.0026000000	39.662734	0.13700773
0.0027314887	28.918772	0.10746093
0.0028629774	22.257518	0.090144658
0.0029944661	17.332349	0.076343590
0.0031259548	12.338109	0.059190733
0.0032574435	10.869726	0.057506950
0.0033889322	8.6878503	0.048600744
0.0035204209	11.501455	0.048687362
0.0036519096	12.277946	0.046680158
0.0037833983	9.9195510	0.039558444
0.0039148870	8.2769286	0.034866688
0.0040463757	6.7367215	0.030261893
0.0041778644	5.5131590	0.025659258
0.0043093531	4.6339009	0.023096577
0.0044408418	3.8243182	0.020180045
0.0045723305	3.1422791	0.018292266
0.0047038192	2.8869100	0.016780957
0.0048353079	2.5090425	0.015187363
0.0049667966	2.2077174	0.014195265
0.0050982853	1.8995369	0.012473759
0.0052297740	1.7342280	0.012074443
0.0053612627	1.5063448	0.010866864
0.0054927514	1.3811662	0.010129653
0.0056242401	1.2623885	0.0096562677
0.0057557288	1.1751809	0.0090586328
0.0058872175	1.0762285	0.0085528170
0.0060187062	1.0140124	0.0082799288
0.0061501949	0.89454031	0.0074490729
0.0062816836	0.89577561	0.0076225871
0.0064131723	0.81918013	0.0071457641
0.0065446610	0.79091999	0.0069208743
0.0066761496	0.75163789	0.0067150687
0.0068076383	0.72200061	0.0064320927
0.0069391270	0.68671346	0.0063737769
0.0070706157	0.66756414	0.0061848623
0.0072021044	0.63633529	0.0059718867
0.0073335931	0.61574585	0.0058488815
0.0074650818	0.56962799	0.0054618122
0.0075965705	0.55633392	0.0054424967
0.0077280592	0.54603346	0.0053695512
0.0078595479	0.50484234	0.0050396118
0.0079910366	0.49550170	0.0050225213
0.0081225253	0.46631090	0.0047329624
0.0082540140	0.45613095	0.0047076374
0.0083855027	0.44763131	0.0046814037
0.0085169914	0.42492467	0.0044679433
0.0086484801	0.40047862	0.0043059728
0.0087799688	0.38777160	0.0041623745
0.0089114575	0.37589815	0.0041198183
0.0090429462	0.35627805	0.0039828119
0.0091744349	0.34033115	0.0038591854
0.0093059236	0.32877367	0.0037484279
0.0094374123	0.31865581	0.0036658600
0.0095689010	0.29602346	0.0034763795
0.0097003897	0.29730259	0.0035120467
0.0098318784	0.27898588	0.0033534961
0.0099633671	0.26822573	0.0032524757
0.010094856	0.26364041	0.0032148879
0.010226345	0.23449284	0.0029599755
0.010357833	0.24384912	0.0030966372
0.010489322	0.22934258	0.0029145346
0.010620811	0.21390864	0.0027945803
0.010752299	0.20640748	0.0027334543
0.010883788	0.18764651	0.0025526003
0.011015277	0.19502202	0.0026495014
0.011146765	0.17960609	0.0024642912
0.011278254	0.17121581	0.0023963265
0.011409743	0.16582228	0.0023339052
0.011541231	0.15528347	0.0022247006
0.011672720	0.15215470	0.0022081569
0.011804209	0.14204377	0.0020523641
0.011935698	0.13436405	0.0019919448
0.012067186	0.12731630	0.0019274867
0.012198675	0.12226768	0.0018277426
0.012330164	0.11673234	0.0017893297
0.012461652	0.11232592	0.0017350865
0.012593141	0.10919185	0.0016723707
0.012724630	0.10140708	0.0016122779
0.012856118	0.097638834	0.0015321662
0.012987607	0.098368481	0.0015555359
0.013119096	0.093347509	0.0014813329
0.013250585	0.090988087	0.0014473561
0.013382073	0.089841799	0.0014425089
0.013513562	0.086847773	0.0013958764
0.013645051	0.083900400	0.0013815561
0.013776539	0.080764433	0.0013490733
0.013908028	0.078234671	0.0013053592
0.014039517	0.080047425	0.0013141911
0.014171005	0.076457733	0.0012769444
0.014302494	0.074135638	0.0012585200
0.014433983	0.073555431	0.0012537434
0.014565472	0.070485640	0.0012036876
0.014696960	0.069660560	0.0012017545
0.014828449	0.067121397	0.0011636640
0.014959938	0.067704935	0.0011734426
0.015091426	0.064217806	0.0011474577
0.015222915	0.061487309	0.0010951777
0.015354404	0.063030719	0.0011130090
0.015485892	0.061320731	0.0010867202
0.015617381	0.062540574	0.0011002508
0.015748870	0.062928091	0.0011026416
0.015880359	0.061220279	0.0010722120
0.016011847	0.058634512	0.0010508821
0.016143336	0.053716775	0.00099761166
0.016274825	0.051648181	0.00098023002
0.016406313	0.052128471	0.00097708851
0.016537802	0.053915419	0.00098449437
0.016669291	0.053225447	0.00097564109
0.016800779	0.055213864	0.00099164101
0.016932268	0.058105751	0.0010122199
0.017063757	0.060432140	0.0010281016
0.017195246	0.059598202	0.0010124535
0.017326734	0.058777111	0.0010069472
0.017458223	0.055502390	0.00097351130
0.017589712	0.055278204	0.00096633037
0.017721200	0.055924415	0.00097526621
0.017852689	0.055405269	0.00094932368
0.017984178	0.053940332	0.00095049090
0.018115666	0.054524390	0.00094767216
0.018247155	0.052803402	0.00092689045
0.018378644	0.052116434	0.00092411119
0.018510133	0.051588027	0.00090821838
0.018641621	0.052622478	0.00091270332
0.018773110	0.051097996	0.00089792017
0.018904599	0.049695516	0.00088524233
0.019036087	0.047702955	0.00086341273
0.019167576	0.048036500	0.00086002209
0.019299065	0.048144004	0.00085607677
0.019430553	0.048889986	0.00086760538
0.019562042	0.048131525	0.00085134365
0.019693531	0.046347819	0.00083707529
0.019825019	0.044768424	0.00081525021
0.019956508	0.046381468	0.00082614948
0.020087997	0.045215956	0.00082196767
0.020219486	0.044299499	0.00080662646
0.020350974	0.044192667	0.00080955454
0.020482463	0.044048991	0.00079335684
0.020613952	0.043127207	0.00078225999
0.020745440	0.043224937	0.00079076652
0.020876929	0.042479293	0.00077340344
0.021008418	0.041944494	0.00077160412
0.021139906	0.041385038	0.00076348158
0.021271395	0.040647621	0.00074825349
0.021402884	0.040164732	0.00074763639
0.021534373	0.039845036	0.00074001653
0.021665861	0.040525561	0.00074535205
0.021797350	0.039509165	0.00073338474
0.021928839	0.039205447	0.00072070685
0.022060327	0.039147341	0.00073003917
0.022191816	0.038984696	0.00071871542
0.022323305	0.039182943	0.00072282615
0.022454793	0.038206454	0.00071025267
0.022586282	0.037890828	0.00070092975
0.022717771	0.036578214	0.00069627521
0.022849260	0.035888213	0.00068071489
0.022980748	0.037319250	0.00069538367
0.023112237	0.036342694	0.00068000611
0.023243726	0.035824069	0.00067259571
0.023375214	0.036986407	0.00068780976
0.023506703	0.037327929	0.00068543444
0.023638192	0.037343086	0.00068488911
0.023769680	0.036283102	0.00067456946
0.023901169	0.036946521	0.00067647435
0.024032658	0.036721498	0.00067697286
0.024164147	0.037104274	0.00067493412
0.024295635	0.036302301	0.00066408371
0.024427124	0.036449395	0.00066329434
0.024558613	0.034760797	0.00064412218
0.024690101	0.036457394	0.00066768487
0.024821590	0.036940259	0.00066235386
0.024953079	0.036004883	0.00065250915
0.025084567	0.037320664	0.00066462288
0.025216056	0.036443717	0.00064948849
0.025347545	0.036203907	0.00065415312
0.025479034	0.035488385	0.00064291969
0.025610522	0.035404642	0.00063689762
0.025742011	0.035512054	0.00063770117
0.025873500	0.034908847	0.00062940456
0.026004988	0.036027461	0.00064181138
0.026136477	0.035687233	0.00063611850
0.026267966	0.035005412	0.00062701000
0.026399454	0.035116379	0.00062845266
0.026530943	0.035175954	0.00062232414
0.026662432	0.033823041	0.00061583830
0.026793920	0.034040367	0.00061358759
0.026925409	0.035003076	0.00061758826
0.027056898	0.033883051	0.00061241515
0.027188387	0.035328988	0.00061604895
0.027319875	0.034380953	0.00061255761
0.027451364	0.033351771	0.00059904006
0.027582853	0.033607147	0.00059941361
0.027714341	0.034338558	0.00060488392
0.027845830	0.034192181	0.00060041555
0.027977319	0.034451572	0.00060562386
0.028108807	0.034150737	0.00059810757
0.028240296	0.034032377	0.00059595397
0.028371785	0.033224357	0.00058928270
0.028503274	0.033744753	0.00059178095
0.028634762	0.033350262	0.00058718383
0.028766251	0.034613319	0.00059664016
0.028897740	0.033916607	0.00058327330
0.029029228	0.034181808	0.00059012810
0.029160717	0.033427840	0.00058322735
0.029292206	0.033731661	0.00058136545
0.029423694	0.032616015	0.00057699604
0.029555183	0.034180931	0.00057748316
0.029686672	0.031563901	0.00056257881
0.029818161	0.032975256	0.00057272889
0.029949649	0.032726248	0.00056713745
0.030081138	0.031302426	0.00055843295
0.030212627	0.032752308	0.00056273477
0.030344115	0.032026550	0.00055779569
0.030475604	0.031998426	0.00055837978
0.030607093	0.032165679	0.00055752960
0.030738581	0.032161497	0.00055640503
0.030870070	0.031817955	0.00054990900
0.031001559	0.032261797	0.00055282328
0.031133048	0.032814594	0.00055828082
0.031264536	0.031592229	0.00054569898
0.031396025	0.031932956	0.00054931516
0.031527514	0.031802110	0.00054449008
0.031659002	0.031426235	0.00054081549
0.031790491	0.031955774	0.00054765971
0.031921980	0.031862253	0.00053915971
0.032053468	0.031704450	0.00054222870
0.032184957	0.032267317	0.00054018420
0.032316446	0.031793906	0.00053637776
0.032447935	0.032683321	0.00054746814
0.032579423	0.032810914	0.00054377323
0.032710912	0.031859144	0.00053721766
0.032842401	0.032271241	0.00053578373
0.032973889	0.031418300	0.00052911904
0.033105378	0.030485029	0.00052498153
0.033236867	0.031415095	0.00052665926
0.033368355	0.031026485	0.00053362062
0.033499844	0.031127245	0.00053287222
0.033631333	0.030052077	0.00052442463
0.033762822	0.030103256	0.00053258783
0.033894310	0.030182277	0.00053301546
0.034025799	0.030041755	0.00053020148
0.034157288	0.030277760	0.00053143059
0.034288776	0.028967588	0.00052171960
0.034420265	0.030390762	0.00053852306
0.034551754	0.029772103	0.00052833831
0.034683242	0.029045146	0.00052528278
0.034814731	0.030495219	0.00053332763
0.034946220	0.030084699	0.00053153826
0.035077708	0.029009314	0.00052624036
0.035209197	0.030851651	0.00054154312
0.035340686	0.029733195	0.00052620030
0.035472175	0.030316856	0.00054370296
0.035603663	0.029455423	0.00053944363
0.035735152	0.029190709	0.00054444194
0.035866641	0.030628579	0.00055242188
0.035998129	0.029262051	0.00054072036
0.036129618	0.030335130	0.00055289332
0.036261107	0.029443100	0.00054253265
0.036392595	0.029077038	0.00054893911
0.036524084	0.028916896	0.00054520485
0.036655573	0.029939817	0.00054850296
0.036787062	0.029046413	0.00054759832
0.036918550	0.028582210	0.00053954856
0.037050039	0.029137765	0.00055109760
0.037181528	0.028764679	0.00054259918
0.037313016	0.029758173	0.00055173250
0.037444505	0.029009314	0.00055038346
0.037575994	0.028493017	0.00054411008
0.037707482	0.030509932	0.00056607130
0.037838971	0.028425650	0.00054985280
0.037970460	0.030269971	0.00055889767
0.038101949	0.029194446	0.00055514428
0.038233437	0.028834161	0.00054513371
0.038364926	0.029427519	0.00054716049
0.038496415	0.029687856	0.00054860360
0.038627903	0.028111685	0.00053047499
0.038759392	0.029162365	0.00054043128
0.038890881	0.029636197	0.00053858586
0.039022369	0.029745165	0.00054053320
0.039153858	0.030262423	0.00054180274
0.039285347	0.029759139	0.00053397735
0.039416836	0.029873672	0.00053974957
0.039548324	0.029478466	0.00053198643
0.039679813	0.029250788	0.00052756370
0.039811302	0.029795988	0.00053513558
0.039942790	0.029069596	0.00052603914
0.040074279	0.029602109	0.00053385993
0.040205768	0.030596733	0.00053770324
0.040337256	0.029270850	0.00052509660
0.040468745	0.031154955	0.00054067656
0.040600234	0.029724801	0.00052762621
0.040731723	0.028642220	0.00052080374
0.040863211	0.029064497	0.00052386142
0.040994700	0.029472815	0.00052326136
0.041126189	0.029379059	0.00052633365
0.041257677	0.028885851	0.00051730404
0.041389166	0.029412966	0.00052157950
0.041520655	0.028995426	0.00051964129
0.041652143	0.028120889	0.00051081907
0.041783632	0.028927441	0.00051846476
0.041915121	0.029390865	0.00052058813
0.042046610	0.029231905	0.00051842598
0.042178098	0.029580595	0.00052034140
0.042309587	0.029838208	0.00052272698
0.042441076	0.028504402	0.00050999701
0.042572564	0.030137606	0.00052250074
0.042704053	0.029064384	0.00051044836
0.042835542	0.028284652	0.00050830819
0.042967030	0.028854541	0.00051090988
0.043098519	0.029263966	0.00051677682
0.043230008	0.029840850	0.00051785440
0.043361496	0.029622671	0.00051053868
0.043492985	0.028020338	0.00050507741
0.043624474	0.028853239	0.00050718363
0.043755963	0.028539675	0.00050738266
0.043887451	0.029079649	0.00050742727
0.044018940	0.029069494	0.00050685903
0.044150429	0.030166638	0.00052057096
0.044281917	0.029033459	0.00050568136
0.044413406	0.029163030	0.00051081998
0.044544895	0.030313648	0.00051484518
0.044676383	0.028936249	0.00050473418
0.044807872	0.029462991	0.00050998781
0.044939361	0.028256551	0.00049815541
0.045070850	0.028466056	0.00050019537
0.045202338	0.029371960	0.00050630872
0.045333827	0.029109436	0.00049880081
0.045465316	0.028402811	0.00050149154
0.045596804	0.028979972	0.00050331239
0.045728293	0.028744802	0.00050105460
0.045859782	0.029740616	0.00050625595
0.045991270	0.028642981	0.00049422619
0.046122759	0.028618050	0.00049906981
0.046254248	0.029707128	0.00051212071
0.046385737	0.029030337	0.00051139372
0.046517225	0.028363585	0.00050809953
0.046648714	0.030094369	0.00052338032
0.046780203	0.028853966	0.00052071797
0.046911691	0.028824424	0.00051737810
0.047043180	0.029457033	0.00052282675
0.047174669	0.028960884	0.00052125585
0.047306157	0.028658906	0.00052038153
0.047437646	0.029824267	0.00053264002
0.047569135	0.029640867	0.00053113626
0.047700624	0.027900004	0.00051309421
0.047832112	0.029027027	0.00052859853
0.047963601	0.029137071	0.00052561664
0.048095090	0.029259979	0.00053012883
0.048226578	0.028806873	0.00052963160
0.048358067	0.029613423	0.00053145446
0.048489556	0.030450195	0.00054140062
0.048621044	0.029379374	0.00053370654
0.048752533	0.029091070	0.00053654785
0.048884022	0.029865067	0.00053720242
0.049015511	0.029215165	0.00053316441
0.049146999	0.029743324	0.00053916138
0.049278488	0.029289060	0.00053477871
0.049409977	0.029393387	0.00054012526
0.049541465	0.029566926	0.00054046828
0.049672954	0.028857778	0.00053435126
0.049804443	0.029657885	0.00053994751
0.049935931	0.029831182	0.00054384982
0.050067420	0.029267289	0.00054035689
0.050198909	0.029786537	0.00054653810
0.050330398	0.028813032	0.00053549710
0.050461886	0.029805824	0.00054354103
0.050593375	0.028964657	0.00053812682
0.050724864	0.029692976	0.00054752660
0.050856352	0.028443810	0.00053633287
0.050987841	0.029071914	0.00053845210
0.051119330	0.029053682	0.00053981444
0.051250818	0.030476936	0.00055285594
0.051382307	0.029516434	0.00054718252
0.051513796	0.028654521	0.00053914902
0.051645284	0.030008470	0.00054889988
0.051776773	0.029392678	0.00054491652
0.051908262	0.029844588	0.00054905672
0.052039751	0.029366346	0.00054549218
0.052171239	0.029269990	0.00054441943
0.052302728	0.029634079	0.00055240463
0.052434217	0.029115778	0.00054456712
0.052565705	0.028335354	0.00054051716
0.052697194	0.029397672	0.00054760347
0.052828683	0.029746348	0.00055446201
0.052960171	0.029011283	0.00054474888
0.053091660	0.029140732	0.00054400660
0.053223149	0.028850222	0.00054780460
0.053354638	0.029299580	0.00055234284
0.053486126	0.028597493	0.00054649363
0.053617615	0.029733530	0.00055187742
0.053749104	0.028310180	0.00054135364
0.053880592	0.029628393	0.00054983702
0.054012081	0.029341880	0.00055412793
0.054143570	0.028763939	0.00054784850
0.054275058	0.029048920	0.00054861157
0.054406547	0.030219641	0.00055615828
0.054538036	0.029050846	0.00055298769
0.054669525	0.029330627	0.00054972675
0.054801013	0.029190266	0.00055457285
0.054932502	0.029006335	0.00055064058
0.055063991	0.028761468	0.00054458909
0.055195479	0.029420196	0.00055611036
0.055326968	0.029433000	0.00055283193
0.055458457	0.030213684	0.00056337131
0.055589945	0.029069103	0.00055143561
0.055721434	0.029517423	0.00055417298
0.055852923	0.029683337	0.00056135748
0.055984412	0.029950353	0.00055940238
0.056115900	0.029173298	0.00055177915
0.056247389	0.029515601	0.00055835299
0.056378878	0.029070948	0.00055059795
0.056510366	0.028898861	0.00055467446
0.056641855	0.030137854	0.00056099114
0.056773344	0.029007809	0.00055460591
0.056904832	0.028360921	0.00054813520
0.057036321	0.029685708	0.00055691505
0.057167810	0.028962543	0.00055372075
0.057299299	0.029414537	0.00055513707
0.057430787	0.029835986	0.00055547313
0.057562276	0.029039231	0.00055506982
0.057693765	0.029423974	0.00055083714
0.057825253	0.028815027	0.00055127922
0.057956742	0.029135750	0.00055195429
0.058088231	0.028546410	0.00054670746
0.058219719	0.029202155	0.00055403142
0.058351208	0.029322303	0.00054810434
0.058482697	0.028389447	0.00054478292
0.058614186	0.029186475	0.00055349647
0.058745674	0.029655355	0.00055144908
0.058877163	0.028858507	0.00054640287
0.059008652	0.029663512	0.00054910533
0.059140140	0.029855879	0.00055395704
0.059271629	0.028826078	0.00054465182
0.059403118	0.029342962	0.00054629639
0.059534606	0.029382714	0.00055046683
0.059666095	0.028992577	0.00054124274
0.059797584	0.028946242	0.00054132581
0.059929072	0.028235184	0.00053893731
0.060060561	0.029257825	0.00054248696
0.060192050	0.029269642	0.00054463503
0.060323539	0.028903148	0.00053930066
0.060455027	0.028926914	0.00054271709
0.060586516	0.029034521	0.00054349990
0.060718005	0.029090511	0.00053994085
0.060849493	0.029585892	0.00054407245
0.060980982	0.029089906	0.00054107734
0.061112471	0.027938099	0.00052853479
0.061243959	0.027826564	0.00053417376
0.061375448	0.028645594	0.00053398876
0.061506937	0.029855184	0.00054756144
0.061638426	0.029606651	0.00054243630
0.061769914	0.029111425	0.00053813419
0.061901403	0.029761751	0.00054674129
0.062032892	0.029123516	0.00053755401
0.062164380	0.028425352	0.00053351941
0.062295869	0.029727284	0.00054447095
0.062427358	0.029049688	0.00053748419
0.062558846	0.029616608	0.00054657136
0.062690335	0.028846769	0.00053341761
0.062821824	0.028553047	0.00053396654
0.062953313	0.028702756	0.00053357014
0.063084801	0.028331675	0.00053058477
0.063216290	0.028951405	0.00053896683
0.063347779	0.029684439	0.00053944998
0.063479267	0.029199444	0.00053418245
0.063610756	0.028983956	0.00053689342
0.063742245	0.028783351	0.00053114435
0.063873733	0.028370354	0.00053340878
0.064005222	0.029522101	0.00054045317
0.064136711	0.028366639	0.00052908009
0.064268200	0.028245725	0.00052735824
0.064399688	0.029873182	0.00054069930
0.064531177	0.028755177	0.00053539079
0.064662666	0.028425159	0.00052814262
0.064794154	0.029092515	0.00053480469
0.064925643	0.028658409	0.00053089827
0.065057132	0.029446951	0.00053774499
0.065188620	0.029245354	0.00053696919
0.065320109	0.029513342	0.00053602218
0.065451598	0.028778549	0.00052920011
0.065583087	0.028942704	0.00053217367
0.065714575	0.028908357	0.00052847903
0.065846064	0.029148871	0.00053415021
0.065977553	0.029519850	0.00053547263
0.066109041	0.028778500	0.00053002488
0.066240530	0.028862991	0.00053073679
0.066372019	0.029021477	0.00053129662
0.066503507	0.028553273	0.00052759110
0.066634996	0.029872569	0.00053572603
0.066766485	0.029061970	0.00053193236
0.066897973	0.028366522	0.00052445541
0.067029462	0.028829591	0.00052852829
0.067160951	0.028697173	0.00052809280
0.067292440	0.028326007	0.00052047119
0.067423928	0.028571356	0.00052206516
0.067555417	0.028589355	0.00052424412
0.067686906	0.029062720	0.00052849656
0.067818394	0.029231763	0.00053023968
0.067949883	0.029448615	0.00053036903
0.068081372	0.029330756	0.00052805056
0.068212860	0.028471858	0.00052271411
0.068344349	0.028395574	0.00052247254
0.068475838	0.028666627	0.00052295207
0.068607327	0.028622778	0.00052482812
0.068738815	0.027638241	0.00051233638
0.068870304	0.028421115	0.00052346569
0.069001793	0.027711920	0.00051579108
0.069133281	0.027949634	0.00051727574
0.069264770	0.029738203	0.00053259404
0.069396259	0.028978944	0.00051979031
0.069527747	0.029115916	0.00052651235
0.069659236	0.028300717	0.00052045619
0.069790725	0.028453089	0.00051898423
0.069922214	0.029030669	0.00052456365
0.070053702	0.028733570	0.00051852019
0.070185191	0.029790645	0.00053063950
0.070316680	0.028243929	0.00051486009
0.070448168	0.028792072	0.00052247973
0.070579657	0.029007695	0.00052405628
0.070711146	0.028133003	0.00051296934
0.070842634	0.027504190	0.00051169471
0.070974123	0.027817883	0.00051081619
0.071105612	0.027695487	0.00050868352
0.071237101	0.028382039	0.00051720985
0.071368589	0.028037747	0.00050946890
0.071500078	0.027830679	0.00051187814
0.071631567	0.028939866	0.00052098182
0.071763055	0.028615488	0.00051754604
0.071894544	0.028181541	0.00051424226
0.072026033	0.027721891	0.00050520612
0.072157521	0.028289505	0.00051636065
0.072289010	0.028186865	0.00051391273
0.072420499	0.028485924	0.00051535563
0.072551988	0.027371779	0.00050476536
0.072683476	0.027970740	0.00050964118
0.072814965	0.027047481	0.00050315235
0.072946454	0.027240248	0.00050782498
0.073077942	0.027885736	0.00050580999
0.073209431	0.027445417	0.00050707013
0.073340920	0.028286117	0.00051201093
0.073472408	0.027094919	0.00050341479
0.073603897	0.026467185	0.00049934849
0.073735386	0.027319600	0.00050321171
0.073866875	0.027960963	0.00050776945
0.073998363	0.026792759	0.00049920957
0.074129852	0.027613635	0.00050591458
0.074261341	0.026985352	0.00050220774
0.074392829	0.027500980	0.00050020241
0.074524318	0.028025977	0.00050862291
0.074655807	0.027177449	0.00049979319
0.074787295	0.027049581	0.00050104185
0.074918784	0.025946342	0.00049043017
0.075050273	0.027348843	0.00050032083
0.075181761	0.027167742	0.00049847294
0.075313250	0.026776618	0.00049959354
0.075444739	0.027265603	0.00050066395
0.075576228	0.027655297	0.00050365914
0.075707716	0.027191650	0.00049870331
0.075839205	0.026923797	0.00049677418
0.075970694	0.026548707	0.00049379478
0.076102182	0.027027396	0.00049636027
0.076233671	0.027064205	0.00050055211
0.076365160	0.027030096	0.00049333837
0.076496648	0.026901987	0.00049547277
0.076628137	0.027059686	0.00049538828
0.076759626	0.027391177	0.00049591898
0.076891115	0.027254296	0.00049825868
0.077022603	0.026168293	0.00048749548
0.077154092	0.026485033	0.00048976573
0.077285581	0.027306168	0.00049967959
0.077417069	0.026579110	0.00049051199
0.077548558	0.026895819	0.00049486436
0.077680047	0.027516331	0.00049732921
0.077811535	0.027667817	0.00049913410
0.077943024	0.026949581	0.00049328802
0.078074513	0.026450599	0.00048748160
0.078206002	0.026779926	0.00049402532
0.078337490	0.026535278	0.00048762923
0.078468979	0.027007379	0.00049063901
0.078600468	0.027118917	0.00049418684
0.078731956	0.027665362	0.00049610277
0.078863445	0.026423703	0.00048886385
0.078994934	0.027358918	0.00049300046
0.079126422	0.027556923	0.00049542337
0.079257911	0.026671574	0.00048736638
0.079389400	0.027074588	0.00049019322
0.079520889	0.027058252	0.00049318384
0.079652377	0.026618712	0.00048654733
0.079783866	0.026936583	0.00048775781
0.079915355	0.025970021	0.00048386639
0.080046843	0.026063025	0.00048058274
0.080178332	0.026182756	0.00048366379
0.080309821	0.026178839	0.00048556663
0.080441309	0.026330543	0.00048018387
0.080572798	0.026953292	0.00049072804
0.080704287	0.026141660	0.00048342632
0.080835776	0.026264413	0.00048418105
0.080967264	0.026373228	0.00048637603
0.081098753	0.027334008	0.00048682240
0.081230242	0.027050232	0.00048877843
0.081361730	0.027001865	0.00048619538
0.081493219	0.026976002	0.00048843445
0.081624708	0.026533929	0.00048499043
0.081756196	0.026183458	0.00047517883
0.081887685	0.025987603	0.00047981584
0.082019174	0.026493772	0.00048388427
0.082150663	0.025870115	0.00047885675
0.082282151	0.026703188	0.00048487306
0.082413640	0.027157045	0.00048557373
0.082545129	0.025802398	0.00047745453
0.082676617	0.026117497	0.00048015032
0.082808106	0.026544435	0.00048105862
0.082939595	0.026112102	0.00048114280
0.083071083	0.026508122	0.00047739239
0.083202572	0.026680437	0.00048201495
0.083334061	0.026286077	0.00048181126
0.083465549	0.027415226	0.00048508249
0.083597038	0.027235897	0.00048823036
0.083728527	0.026695905	0.00047908665
0.083860016	0.025883658	0.00047592458
0.083991504	0.026794839	0.00048114675
0.084122993	0.026597948	0.00047920123
0.084254482	0.025595599	0.00047429730
0.084385970	0.025839380	0.00047523247
0.084517459	0.026564764	0.00048103995
0.084648948	0.026539044	0.00048116078
0.084780436	0.026071172	0.00047236820
0.084911925	0.025733693	0.00047089636
0.085043414	0.025772656	0.00047112676
0.085174903	0.025506254	0.00046961034
0.085306391	0.025382764	0.00047072032
0.085437880	0.025538743	0.00046845877
0.085569369	0.026161944	0.00047407355
0.085700857	0.026390421	0.00047343825
0.085832346	0.027650246	0.00048373824
0.085963835	0.026296163	0.00047772168
0.086095323	0.025274352	0.00046403571
0.086226812	0.025820277	0.00047045236
0.086358301	0.026308782	0.00047397557
0.086489790	0.025844080	0.00046945034
0.086621278	0.025659624	0.00046847620
0.086752767	0.026626916	0.00047468089
0.086884256	0.025866512	0.00046926362
0.087015744	0.025891714	0.00047068829
0.087147233	0.025818652	0.00046892468
0.087278722	0.025756861	0.00046961033
0.087410210	0.026033074	0.00046965107
0.087541699	0.025913204	0.00046751339
0.087673188	0.025451141	0.00046738599
0.087804677	0.025286622	0.00046266885
0.087936165	0.025922785	0.00047186465
0.088067654	0.026216341	0.00047093403
0.088199143	0.026271250	0.00047009973
0.088330631	0.025731332	0.00046892240
0.088462120	0.025201340	0.00046128112
0.088593609	0.025619394	0.00046776203
0.088725097	0.026545424	0.00046998319
0.088856586	0.026051117	0.00046977248
0.088988075	0.026726890	0.00047632336
0.089119564	0.025351113	0.00046180365
0.089251052	0.025325633	0.00046349802
0.089382541	0.025563527	0.00046252429
0.089514030	0.025649753	0.00046150533
0.089645518	0.025728343	0.00046506053
0.089777007	0.025962288	0.00046486860
0.089908496	0.025555676	0.00046568395
0.090039984	0.026073962	0.00046614144
0.090171473	0.024826389	0.00045504280
0.090302962	0.026084415	0.00046764611
0.090434451	0.025984560	0.00046528453
0.090565939	0.025343202	0.00046237686
0.090697428	0.025077256	0.00045940281
0.090828917	0.025141279	0.00045398412
0.090960405	0.025241281	0.00045885203
0.091091894	0.025493868	0.00046041018
0.091223383	0.025736974	0.00046416728
0.091354871	0.025776611	0.00046514070
0.091486360	0.025377560	0.00046931577
0.091617849	0.024959556	0.00047027189
0.091749337	0.025051619	0.00047373190
0.091880826	0.025060834	0.00047735934
0.092012315	0.025425764	0.00048456671
0.092143804	0.025787310	0.00048516638
0.092275292	0.025082147	0.00048604633
0.092406781	0.024885243	0.00048475456
0.092538270	0.025555082	0.00049368596
0.092669758	0.025446373	0.00049623487
0.092801247	0.024988080	0.00047472798
0.092932736	0.025564098	0.00048172160
0.093064224	0.024934254	0.00047343802
0.093195713	0.024955470	0.00047114925
0.093327202	0.025048890	0.00047291561
0.093458691	0.024828466	0.00046345102
0.093590179	0.025175868	0.00047385332
0.093721668	0.024874633	0.00046577325
0.093853157	0.025825109	0.00047358056
0.093984645	0.025134960	0.00046630779
0.094116134	0.025016256	0.00046325554
0.094247623	0.025106086	0.00046453157
0.094379111	0.024346603	0.00046129835
0.094510600	0.025130519	0.00046451838
0.094642089	0.024890366	0.00046282403
0.094773578	0.024238840	0.00045422066
0.094905066	0.025107917	0.00046410204
0.095036555	0.024764041	0.00046105187
0.095168044	0.024126761	0.00045226758
0.095299532	0.025040498	0.00046102561
0.095431021	0.025040393	0.00045720860
0.095562510	0.024519145	0.00045769651
0.095693998	0.024418449	0.00045790641
0.095825487	0.024574127	0.00045427791
0.095956976	0.024504026	0.00045755122
0.096088465	0.024608864	0.00045508295
0.096219953	0.024454850	0.00045447140
0.096351442	0.025028787	0.00045782152
0.096482931	0.024643862	0.00045388689
0.096614419	0.024539016	0.00045228972
0.096745908	0.024128865	0.00045112887
0.096877397	0.024527302	0.00045004787
0.097008885	0.024235724	0.00045229539
0.097140374	0.023964102	0.00044830527
0.097271863	0.024720923	0.00045382909
0.097403352	0.024025724	0.00044819964
0.097534840	0.024074610	0.00044739198
0.097666329	0.024927326	0.00045436777
0.097797818	0.024391171	0.00044549488
0.097929306	0.024479346	0.00044793540
0.098060795	0.023973812	0.00044293885
0.098192284	0.024882751	0.00044631142
0.098323772	0.024363557	0.00044527872
0.098455261	0.024157230	0.00044225323
0.098586750	0.024201880	0.00044024932
0.098718239	0.024596136	0.00044383579
0.098849727	0.023544463	0.00043360948
0.098981216	0.024494953	0.00044167188
0.099112705	0.024729246	0.00044371599
0.099244193	0.024215361	0.00043873167
0.099375682	0.024480155	0.00044285945
0.099507171	0.024827187	0.00044349147
0.099638659	0.024358904	0.00044257947
0.099770148	0.024267718	0.00044064950
0.099901637	0.024371056	0.00043996533
0.10003313	0.024275107	0.00044171277
0.10016461	0.023754080	0.00043840598
0.10029610	0.025069957	0.00044866649
0.10042759	0.025084544	0.00044544320
0.10055908	0.024305654	0.00044126840
0.10069057	0.024745061	0.00044441374
0.10082206	0.023775272	0.00043632172
0.10095355	0.023810092	0.00043972457
0.10108504	0.024190132	0.00043778406
0.10121652	0.024295315	0.00043985801
0.10134801	0.023913041	0.00043846194
0.10147950	0.023783809	0.00043519307
0.10161099	0.023939087	0.00043763575
0.10174248	0.024062185	0.00043839682
0.10187397	0.024639552	0.00043970010
0.10200546	0.024220873	0.00043900371
0.10213694	0.023644980	0.00043182910
0.10226843	0.023665948	0.00043406566
0.10239992	0.023807899	0.00043524766
0.10253141	0.023101149	0.00042485264
0.10266290	0.025196754	0.00044472772
0.10279439	0.023945226	0.00043280684
0.10292588	0.024701419	0.00044214419
0.10305737	0.024411071	0.00043766872
0.10318885	0.023847460	0.00043231277
0.10332034	0.023660498	0.00043318943
0.10345183	0.023829693	0.00043321151
0.10358332	0.023774141	0.00043293879
0.10371481	0.023846153	0.00043181657
0.10384630	0.023547622	0.00042987771
0.10397779	0.024493517	0.00043672431
0.10410928	0.024254959	0.00043654044
0.10424076	0.023688124	0.00043134207
0.10437225	0.023553807	0.00043109616
0.10450374	0.024018163	0.00043019793
0.10463523	0.023961929	0.00043175896
0.10476672	0.023312871	0.00042738601
0.10489821	0.023382826	0.00042757795
0.10502970	0.023653042	0.00042920788
0.10516118	0.024231535	0.00043156304
0.10529267	0.023312542	0.00042835123
0.10542416	0.024122792	0.00043286280
0.10555565	0.024300859	0.00043228838
0.10568714	0.024169067	0.00043325805
0.10581863	0.023478578	0.00042514921
0.10595012	0.023281116	0.00042556072
0.10608161	0.023859576	0.00043114692
0.10621309	0.024127070	0.00043084466
0.10634458	0.024524227	0.00043277901
0.10647607	0.024440013	0.00043238088
0.10660756	0.023533127	0.00042593013
0.10673905	0.024096524	0.00043205355
0.10687054	0.024095460	0.00043232223
0.10700203	0.024761095	0.00044487166
0.10713352	0.023982830	0.00044175723
0.10726500	0.023549019	0.00044324726
0.10739649	0.024141884	0.00045449676
0.10752798	0.024474083	0.00045291470
0.10765947	0.024120728	0.00045494549
0.10779096	0.023995720	0.00045434511
0.10792245	0.024549614	0.00046295706
0.10805394	0.022948098	0.00045193442
0.10818542	0.024234012	0.00046079543
0.10831691	0.024558044	0.00046672409
0.10844840	0.023819894	0.00046238916
0.10857989	0.023450247	0.00046195858
0.10871138	0.024518659	0.00047358233
0.10884287	0.024513576	0.00047129879
0.10897436	0.024204848	0.00047188318
0.10910585	0.023610233	0.00047079827
0.10923733	0.022752598	0.00045847052
0.10936882	0.024357066	0.00047959376
0.10950031	0.023665514	0.00047246843
0.10963180	0.023738359	0.00047362509
0.10976329	0.023588280	0.00047281631
0.10989478	0.023992407	0.00047764299
0.11002627	0.023499754	0.00047941730
0.11015776	0.024025396	0.00047940728
0.11028924	0.024834160	0.00048767860
0.11042073	0.024891526	0.00049350487
0.11055222	0.024753184	0.00048711809
0.11068371	0.023831905	0.00048393847
0.11081520	0.023672426	0.00048214271
0.11094669	0.024264366	0.00048770824
0.11107818	0.024133590	0.00048920859
0.11120966	0.024263302	0.00048906907
0.11134115	0.023585658	0.00048728487
0.11147264	0.023784517	0.00048595791
0.11160413	0.023378087	0.00048604849
0.11173562	0.024033440	0.00049513493
0.11186711	0.023831884	0.00047559347
0.11199860	0.024466716	0.00048185108
0.11213009	0.024000633	0.00046968932
0.11226157	0.023132584	0.00046193431
0.11239306	0.022884285	0.00045830929
0.11252455	0.023831259	0.00046401976
0.11265604	0.024170485	0.00046679627
0.11278753	0.023381308	0.00045605543
0.11291902	0.024465666	0.00046423760
0.11305051	0.024313296	0.00046532497
0.11318200	0.024094569	0.00045943210
0.11331348	0.023191100	0.00045279947
0.11344497	0.024006066	0.00045631917
0.11357646	0.023488589	0.00044813580
0.11370795	0.024072824	0.00045592305
0.11383944	0.024331780	0.00045632158
0.11397093	0.024079769	0.00045244696
0.11410242	0.024012616	0.00045350140
0.11423390	0.023383086	0.00044535118
0.11436539	0.023779206	0.00045106739
0.11449688	0.023367891	0.00044246079
0.11462837	0.023454482	0.00044717278
0.11475986	0.024421403	0.00045117839
0.11489135	0.024542947	0.00044773664
0.11502284	0.024445642	0.00045305948
0.11515433	0.023977882	0.00044708582
0.11528581	0.023264133	0.00044078866
0.11541730	0.023177887	0.00043897033
0.11554879	0.024832749	0.00044890816
0.11568028	0.022934439	0.00043816207
0.11581177	0.023976950	0.00044378135
0.11594326	0.023464320	0.00044043571
0.11607475	0.023150961	0.00043657758
0.11620624	0.024219528	0.00044155436
0.11633772	0.024061271	0.00044465379
0.11646921	0.024144606	0.00044452524
0.11660070	0.023300055	0.00043597909
0.11673219	0.024094249	0.00043935873
0.11686368	0.023597709	0.00043670020
0.11699517	0.023869940	0.00043790796
0.11712666	0.023798559	0.00043701764
0.11725814	0.023974240	0.00043825889
0.11738963	0.023679540	0.00043435305
0.11752112	0.023611353	0.00043194070
0.11765261	0.023531982	0.00043287041
0.11778410	0.024144149	0.00043646750
0.11791559	0.023505577	0.00043035009
0.11804708	0.024097806	0.00043251546
0.11817857	0.023607552	0.00043016540
0.11831005	0.023883832	0.00042979167
0.11844154	0.024428421	0.00043788592
0.11857303	0.023869499	0.00042792355
0.11870452	0.023581794	0.00042739479
0.11883601	0.023621298	0.00042727774
0.11896750	0.023902347	0.00042834416
0.11909899	0.023885874	0.00043050607
0.11923048	0.023473079	0.00042166424
0.11936196	0.024395242	0.00043185748
0.11949345	0.023819095	0.00042286428
0.11962494	0.023382633	0.00042212532
0.11975643	0.023404394	0.00042269531
0.11988792	0.023176355	0.00041717393
0.12001941	0.023548011	0.00042098061
0.12015090	0.023770405	0.00042142579
0.12028239	0.023725970	0.00042258520
0.12041387	0.023836221	0.00042125034
0.12054536	0.024168422	0.00042013798
0.12067685	0.023923227	0.00042107199
0.12080834	0.024057183	0.00042147386
0.12093983	0.023549678	0.00041457140
0.12107132	0.023738101	0.00042103143
0.12120281	0.023525779	0.00041593939
0.12133429	0.024072943	0.00041989215
0.12146578	0.023562304	0.00041665913
0.12159727	0.023400674	0.00041272100
0.12172876	0.023797466	0.00041660567
0.12186025	0.023610451	0.00041517547
0.12199174	0.023847402	0.00041714844
0.12212323	0.023996011	0.00041731289
0.12225472	0.024429354	0.00042018112
0.12238620	0.024093471	0.00041956811
0.12251769	0.023853044	0.00041505329
0.12264918	0.024022916	0.00041740477
0.12278067	0.023773269	0.00041736986
0.12291216	0.024175328	0.00041905242
0.12304365	0.023298296	0.00041142449
0.12317514	0.024096725	0.00041477960
0.12330663	0.023673587	0.00041441565
0.12343811	0.024179954	0.00041880045
0.12356960	0.023440221	0.00041081294
0.12370109	0.024421660	0.00041916961
0.12383258	0.023720766	0.00041429267
0.12396407	0.023728567	0.00041192119
0.12409556	0.024537811	0.00042106219
0.12422705	0.023845593	0.00041204079
0.12435853	0.023844567	0.00041494222
0.12449002	0.023106905	0.00040837277
0.12462151	0.024055448	0.00041527131
0.12475300	0.024241451	0.00041531849
0.12488449	0.023481247	0.00040965080
0.12501598	0.023469324	0.00041092026
0.12514747	0.024334502	0.00041495424
0.12527896	0.023505024	0.00040892751
0.12541044	0.024086948	0.00041616319
0.12554193	0.023264312	0.00040702096
0.12567342	0.024009155	0.00041170750
0.12580491	0.023524535	0.00041130428
0.12593640	0.023911312	0.00041073359
0.12606789	0.024434027	0.00041710203
0.12619938	0.024150665	0.00041392684
0.12633087	0.023757271	0.00041336011
0.12646235	0.024219237	0.00041389945
0.12659384	0.023734011	0.00040700660
0.12672533	0.024155925	0.00041543080
0.12685682	0.024249170	0.00041151280
0.12698831	0.023602712	0.00040951136
0.12711980	0.023572201	0.00040539232
0.12725129	0.024274066	0.00040994735
0.12738277	0.023564081	0.00040836125
0.12751426	0.023572282	0.00040779097
0.12764575	0.024224670	0.00041217581
0.12777724	0.023354045	0.00040383540
0.12790873	0.023896465	0.00040727498
0.12804022	0.023344252	0.00040621822
0.12817171	0.024054592	0.00040969164
0.12830320	0.024582524	0.00041277018
0.12843468	0.023820203	0.00040834827
0.12856617	0.024730238	0.00041223159
0.12869766	0.023747339	0.00040624815
0.12882915	0.024031389	0.00041042651
0.12896064	0.024164027	0.00040759030
0.12909213	0.023592833	0.00040603514
0.12922362	0.022705686	0.00040036102
0.12935511	0.023644368	0.00040461159
0.12948659	0.023769563	0.00040686067
0.12961808	0.023799404	0.00040622039
0.12974957	0.023789505	0.00040592875
0.12988106	0.023704645	0.00040542895
0.13001255	0.023690197	0.00040381462
0.13014404	0.023768796	0.00040691518
0.13027553	0.024467366	0.00040802611
0.13040701	0.023458496	0.00040196227
0.13053850	0.023398887	0.00040350619
0.13066999	0.023453258	0.00040136318
0.13080148	0.023918893	0.00040664861
0.13093297	0.024412115	0.00040687568
0.13106446	0.024362415	0.00040855423
0.13119595	0.023609474	0.00040256568
0.13132744	0.023323557	0.00040066910
0.13145892	0.023370768	0.00040201093
0.13159041	0.023811876	0.00040330360
0.13172190	0.023892569	0.00040378255
0.13185339	0.024405420	0.00040851360
0.13198488	0.023947630	0.00040334681
0.13211637	0.023408193	0.00040202155
0.13224786	0.023000949	0.00039567298
0.13237935	0.023551107	0.00040058760
0.13251083	0.023863382	0.00040463366
0.13264232	0.023902062	0.00040433651
0.13277381	0.023311583	0.00039888797
0.13290530	0.023280629	0.00039660312
0.13303679	0.023816521	0.00040295572
0.13316828	0.024454520	0.00040895698
0.13329977	0.024031880	0.00040122037
0.13343125	0.023741052	0.00040417558
0.13356274	0.023404130	0.00039575324
0.13369423	0.023630044	0.00039903078
0.13382572	0.023254941	0.00039871991
0.13395721	0.023825628	0.00040019144
0.13408870	0.023959154	0.00040358457
0.13422019	0.023447493	0.00039609905
0.13435168	0.023173812	0.00039824822
0.13448316	0.024186574	0.00040474766
0.13461465	0.023516535	0.00039720077
0.13474614	0.023672925	0.00039961748
0.13487763	0.023613035	0.00039671237
0.13500912	0.023667291	0.00039854737
0.13514061	0.023574335	0.00039927884
0.13527210	0.024237472	0.00040359960
0.13540359	0.023737199	0.00039893020
0.13553507	0.023633487	0.00039772777
0.13566656	0.022840265	0.00039209549
0.13579805	0.023237783	0.00039529892
0.13592954	0.023486700	0.00039620331
0.13606103	0.023841375	0.00040044660
0.13619252	0.023843447	0.00039719958
0.13632401	0.022290852	0.00038587122
0.13645549	0.023662991	0.00039889309
0.13658698	0.023901935	0.00039714864
0.13671847	0.023881627	0.00039844282
0.13684996	0.022718589	0.00039113375
0.13698145	0.023527426	0.00039544821
0.13711294	0.023886583	0.00039734502
0.13724443	0.023579025	0.00039611319
0.13737592	0.023326338	0.00039224594
0.13750740	0.023941739	0.00040006291
0.13763889	0.023857024	0.00039648403
0.13777038	0.023151973	0.00039268535
0.13790187	0.024039582	0.00039712995
0.13803336	0.023641048	0.00039459890
0.13816485	0.023214014	0.00039222787
0.13829634	0.024001359	0.00039471996
0.13842783	0.024424833	0.00040005178
0.13855931	0.023933307	0.00039637780
0.13869080	0.024384541	0.00039859316
0.13882229	0.024424237	0.00039792234
0.13895378	0.023422349	0.00039020282
0.13908527	0.023334939	0.00039390410
0.13921676	0.023860998	0.00039534299
0.13934825	0.023815944	0.00039441154
0.13947973	0.023225157	0.00038938851
0.13961122	0.022949031	0.00038830721
0.13974271	0.023637575	0.00039265230
0.13987420	0.023682074	0.00039465420
0.14000569	0.023718178	0.00039094738
0.14013718	0.023856869	0.00039301730
0.14026867	0.023269663	0.00038956603
0.14040016	0.023358183	0.00039093339
0.14053164	0.023543737	0.00039465583
0.14066313	0.023425999	0.00038792326
0.14079462	0.023267028	0.00038938935
0.14092611	0.023614549	0.00039167830
0.14105760	0.022978433	0.00038738757
0.14118909	0.023614220	0.00039270230
0.14132058	0.023390075	0.00038704116
0.14145207	0.023617826	0.00038959393
0.14158355	0.023895222	0.00039151561
0.14171504	0.022884979	0.00038564026
0.14184653	0.023142826	0.00038768561
0.14197802	0.023683572	0.00038869345
0.14210951	0.024134478	0.00039257290
0.14224100	0.024060205	0.00039232386
0.14237249	0.023533344	0.00038757879
0.14250398	0.023974499	0.00039222154
0.14263546	0.023414930	0.00038580618
0.14276695	0.023929621	0.00039008087
0.14289844	0.023475702	0.00038739914
0.14302993	0.024073250	0.00039211494
0.14316142	0.023931229	0.00038909940
0.14329291	0.023311140	0.00038497462
0.14342440	0.023598290	0.00038776130
0.14355588	0.023611890	0.00038718249
0.14368737	0.023157993	0.00038642804
0.14381886	0.023819474	0.00038901276
0.14395035	0.024251918	0.00038946228
0.14408184	0.023750519	0.00038727281
0.14421333	0.023280847	0.00038651318
0.14434482	0.024129417	0.00038962934
0.14447631	0.022966996	0.00038290585
0.14460779	0.023360134	0.00038542276
0.14473928	0.023535016	0.00038634759
0.14487077	0.024229554	0.00039116185
0.14500226	0.023485479	0.00038595274
0.14513375	0.023877905	0.00039031083
0.14526524	0.023228481	0.00038267279
0.14539673	0.023725053	0.00038656749
0.14552822	0.023111923	0.00038606315
0.14565970	0.023695340	0.00038560345
0.14579119	0.023718389	0.00038705733
0.14592268	0.022944556	0.00038063154
0.14605417	0.024034257	0.00038800997
0.14618566	0.024136271	0.00038948417
0.14631715	0.024412313	0.00038914612
0.14644864	0.024080498	0.00038807848
0.14658012	0.023509716	0.00038438597
0.14671161	0.024164278	0.00038861373
0.14684310	0.023524295	0.00038719645
0.14697459	0.023549112	0.00038386728
0.14710608	0.022829965	0.00037942234
0.14723757	0.024092950	0.00038846747
0.14736906	0.023981467	0.00038563409
0.14750055	0.023829230	0.00038717887
0.14763203	0.024173343	0.00038644234
0.14776352	0.023673356	0.00038545862
0.14789501	0.023369364	0.00038300041
0.14802650	0.023683828	0.00038126014
0.14815799	0.023946171	0.00038726651
0.14828948	0.023454077	0.00038176945
0.14842097	0.023301206	0.00038213240
0.14855246	0.022767981	0.00037855257
0.14868394	0.024302290	0.00038644408
0.14881543	0.023715515	0.00038288402
0.14894692	0.024137891	0.00038743635
0.14907841	0.022580216	0.00037666548
0.14920990	0.023024207	0.00037847387
0.14934139	0.023605243	0.00038190344
0.14947288	0.023330941	0.00038116033
0.14960436	0.023876456	0.00038428261
0.14973585	0.023439195	0.00038058478
0.14986734	0.023953480	0.00038450373
0.14999883	0.023465761	0.00038012717
0.15013032	0.023688165	0.00038297471
0.15026181	0.023252818	0.00037912330
0.15039330	0.023819394	0.00038266743
0.15052479	0.023603351	0.00038228754
0.15065627	0.023659673	0.00038173455
0.15078776	0.024505140	0.00038689408
0.15091925	0.024339169	0.00038651782
0.15105074	0.023739198	0.00038130995
0.15118223	0.024342721	0.00038570034
0.15131372	0.024505304	0.00038716909
0.15144521	0.022800804	0.00037569592
0.15157670	0.023868605	0.00038101917
0.15170818	0.024104000	0.00038150155
0.15183967	0.023317711	0.00037774927
0.15197116	0.024783938	0.00038778124
0.15210265	0.024192824	0.00038299766
0.15223414	0.024034644	0.00038180000
0.15236563	0.023800460	0.00037992083
0.15249712	0.023825676	0.00038163696
0.15262860	0.023641067	0.00037930292
0.15276009	0.023514207	0.00037963866
0.15289158	0.023663311	0.00037997264
0.15302307	0.023654370	0.00037880346
0.15315456	0.023936594	0.00038062229
0.15328605	0.023483190	0.00037809919
0.15341754	0.024828273	0.00038675804
0.15354903	0.023961274	0.00038084336
0.15368051	0.024077365	0.00038218291
0.15381200	0.023527374	0.00037683060
0.15394349	0.024211157	0.00038337489
0.15407498	0.024083063	0.00038062406
0.15420647	0.023558465	0.00037507994
0.15433796	0.023614688	0.00037728332
0.15446945	0.023550369	0.00037589490
0.15460094	0.022738714	0.00037251058
0.15473242	0.023606656	0.00037790072
0.15486391	0.023316865	0.00037581433
0.15499540	0.023481222	0.00037593865
0.15512689	0.023411978	0.00037548329
0.15525838	0.023811069	0.00037855246
0.15538987	0.023691519	0.00037764556
0.15552136	0.023066389	0.00037219430
0.15565284	0.023122677	0.00037240227
0.15578433	0.023831419	0.00037740170
0.15591582	0.023716896	0.00037687877
0.15604731	0.023712890	0.00037700315
0.15617880	0.023578673	0.00037646581
0.15631029	0.023434520	0.00037561656
0.15644178	0.024095034	0.00037791360
0.15657327	0.023261880	0.00037369098
0.15670475	0.023652660	0.00037353131
0.15683624	0.023395336	0.00037481421
0.15696773	0.023271882	0.00037283873
0.15709922	0.023277291	0.00037128778
0.15723071	0.024173179	0.00037848190
0.15736220	0.023917737	0.00037476274
0.15749369	0.023187234	0.00037357084
0.15762518	0.023249608	0.00037253979
0.15775666	0.023527994	0.00037297530
0.15788815	0.023543184	0.00037441443
0.15801964	0.023208098	0.00037054489
0.15815113	0.024158110	0.00037869617
0.15828262	0.023841753	0.00037468740
0.15841411	0.023996986	0.00037544592
0.15854560	0.023368683	0.00037269671
0.15867708	0.024109634	0.00037379560
0.15880857	0.023783623	0.00037592461
0.15894006	0.024062012	0.00037525697
0.15907155	0.023876800	0.00037429172
0.15920304	0.024033394	0.00037549354
0.15933453	0.023771897	0.00037380490
0.15946602	0.022858433	0.00036727224
0.15959751	0.023586337	0.00037219757
0.15972899	0.024155516	0.00037622954
0.15986048	0.023614326	0.00037318762
0.15999197	0.023180341	0.00036824457
0.16012346	0.023055979	0.00037084368
0.16025495	0.023807596	0.00037274708
0.16038644	0.023403697	0.00036950410
0.16051793	0.023563505	0.00037303128
0.16064942	0.024097544	0.00037290320
0.16078090	0.024285695	0.00037518129
0.16091239	0.023850248	0.00037267232
0.16104388	0.023134576	0.00036641672
0.16117537	0.023293774	0.00037047334
0.16130686	0.023870913	0.00037133293
0.16143835	0.023985455	0.00037223810
0.16156984	0.024056004	0.00037531201
0.16170133	0.023373485	0.00036759686
0.16183281	0.024047602	0.00037411425
0.16196430	0.023470282	0.00036873987
0.16209579	0.023243044	0.00036734520
0.16222728	0.023937199	0.00037220242
0.16235877	0.023382625	0.00036748793
0.16249026	0.024381043	0.00037517192
0.16262175	0.023551349	0.00036955918
0.16275323	0.023252454	0.00036673464
0.16288472	0.022751278	0.00036519528
0.16301621	0.024075210	0.00037133077
0.16314770	0.024046867	0.00037261702
0.16327919	0.023971282	0.00037138223
0.16341068	0.022948815	0.00036433986
0.16354217	0.023933346	0.00037205155
0.16367366	0.023136580	0.00036550236
0.16380514	0.022869518	0.00036495134
0.16393663	0.023888309	0.00037009812
0.16406812	0.023362701	0.00036568811
0.16419961	0.023405241	0.00036814665
0.16433110	0.023629251	0.00036791881
0.16446259	0.023117626	0.00036493401
0.16459408	0.023947690	0.00037051993
0.16472557	0.023518482	0.00036524584
0.16485705	0.022977874	0.00036489180
0.16498854	0.023483029	0.00036651941
0.16512003	0.023848395	0.00036864082
0.16525152	0.023466550	0.00036711417
0.16538301	0.024157126	0.00036942383
0.16551450	0.023233981	0.00036567701
0.16564599	0.023358556	0.00036546246
0.16577747	0.023295965	0.00036549389
0.16590896	0.024447225	0.00037224173
0.16604045	0.024297575	0.00036965945
0.16617194	0.023779211	0.00036942829
0.16630343	0.023600647	0.00036696899
0.16643492	0.023524174	0.00036562770
0.16656641	0.023641877	0.00036758144
0.16669790	0.023507127	0.00036351638
0.16682938	0.023915890	0.00036803185
0.16696087	0.023597135	0.00036668014
0.16709236	0.023517604	0.00036311110
0.16722385	0.023532339	0.00036457727
0.16735534	0.023438140	0.00036377328
0.16748683	0.023539104	0.00036439940
0.16761832	0.023212812	0.00036469188
0.16774981	0.023633766	0.00036392674
0.16788129	0.024105484	0.00036895222
0.16801278	0.023359829	0.00036271090
0.16814427	0.022912544	0.00036169729
0.16827576	0.023888557	0.00036753487
0.16840725	0.023401481	0.00036271757
0.16853874	0.024165516	0.00036680209
0.16867023	0.023121008	0.00035880887
0.16880171	0.023748394	0.00036548750
0.16893320	0.022997481	0.00036195538
0.16906469	0.024254959	0.00036578262
0.16919618	0.023846042	0.00036697347
0.16932767	0.023939272	0.00036453559
0.16945916	0.023275499	0.00036252967
0.16959065	0.023827241	0.00036519077
0.16972214	0.023679136	0.00036312390
0.16985362	0.024053015	0.00036727918
0.16998511	0.024124951	0.00036433893
0.17011660	0.023028965	0.00035972957
0.17024809	0.023367410	0.00036205734
0.17037958	0.023307658	0.00036018570
0.17051107	0.023288404	0.00036114115
0.17064256	0.022930409	0.00035826168
0.17077405	0.022787673	0.00035693742
0.17090553	0.023696199	0.00036305912
0.17103702	0.023887371	0.00036373939
0.17116851	0.023143711	0.00035808513
0.17130000	0.022910259	0.00035787712
0.17143149	0.023950889	0.00036452669
0.17156298	0.023764652	0.00036378661
0.17169447	0.023736314	0.00036099404
0.17182595	0.023635906	0.00036266044
0.17195744	0.023758155	0.00036186404
0.17208893	0.022563623	0.00035404755
0.17222042	0.023276419	0.00035933683
0.17235191	0.022914416	0.00035731833
0.17248340	0.023636755	0.00036118051
0.17261489	0.023257512	0.00035976761
0.17274638	0.023642865	0.00036024646
0.17287786	0.023116647	0.00035972773
0.17300935	0.023262683	0.00035799931
0.17314084	0.024079230	0.00036328262
0.17327233	0.023191833	0.00035706730
0.17340382	0.023855231	0.00036070949
0.17353531	0.023424020	0.00035906868
0.17366680	0.023757878	0.00036113737
0.17379829	0.023467179	0.00035932893
0.17392977	0.023626195	0.00036118687
0.17406126	0.023255609	0.00035775793
0.17419275	0.024111946	0.00036230569
0.17432424	0.023613393	0.00035957784
0.17445573	0.023441316	0.00035724767
0.17458722	0.023069619	0.00035649465
0.17471871	0.023371865	0.00035823851
0.17485019	0.024075860	0.00036190648
0.17498168	0.023439780	0.00035802645
0.17511317	0.023243070	0.00035713291
0.17524466	0.023717774	0.00036111550
0.17537615	0.023432411	0.00035708203
0.17550764	0.023240981	0.00035549255
0.17563913	0.023925850	0.00035991939
0.17577062	0.023845507	0.00035973465
0.17590210	0.023613461	0.00035915923
0.17603359	0.023733590	0.00035903629
0.17616508	0.023142024	0.00035598300
0.17629657	0.023469514	0.00035962065
0.17642806	0.023356864	0.00035463473
0.17655955	0.024040280	0.00036172286
0.17669104	0.022777827	0.00035171523
0.17682253	0.023498392	0.00035536185
0.17695401	0.023645445	0.00035933837
0.17708550	0.023462858	0.00035533192
0.17721699	0.023280101	0.00035538603
0.17734848	0.023605489	0.00035622978
0.17747997	0.024000182	0.00035865777
0.17761146	0.024217118	0.00036256225
0.17774295	0.023280371	0.00035335920
0.17787443	0.023561149	0.00035685600
0.17800592	0.023104196	0.00035260258
0.17813741	0.023469796	0.00035574955
0.17826890	0.023496480	0.00035661408
0.17840039	0.023454138	0.00035356351
0.17853188	0.023807601	0.00035793364
0.17866337	0.022637887	0.00035005468
0.17879486	0.023179314	0.00035344953
0.17892634	0.023527996	0.00035689477
0.17905783	0.023778306	0.00035577914
0.17918932	0.023813460	0.00035800484
0.17932081	0.023549676	0.00035541281
0.17945230	0.023434678	0.00035465681
0.17958379	0.023308502	0.00035475847
0.17971528	0.023304965	0.00035231546
0.17984677	0.023396939	0.00035503804
0.17997825	0.023545512	0.00035510666
0.18010974	0.022990277	0.00035094723
0.18024123	0.023141657	0.00035144770
0.18037272	0.023224660	0.00035060752
0.18050421	0.023877819	0.00036327899
0.18063570	0.023736216	0.00036531393
0.18076719	0.023054937	0.00036202460
0.18089867	0.023580315	0.00036933097
0.18103016	0.022666527	0.00036473628
0.18116165	0.022993255	0.00036875975
0.18129314	0.023657565	0.00037367880
0.18142463	0.024034867	0.00037626408
0.18155612	0.023617000	0.00037715503
0.18168761	0.023609781	0.00037768685
0.18181910	0.023402996	0.00037735018
0.18195058	0.023230884	0.00037743582
0.18208207	0.022665483	0.00037301953
0.18221356	0.023028322	0.00037775818
0.18234505	0.023426033	0.00037977620
0.18247654	0.023965827	0.00038622361
0.18260803	0.023544580	0.00038467260
0.18273952	0.023018038	0.00038185255
0.18287101	0.023506668	0.00038579274
0.18300249	0.023156810	0.00038515958
0.18313398	0.023470532	0.00038695415
0.18326547	0.023215252	0.00038809712
0.18339696	0.023676371	0.00038982211
0.18352845	0.023371418	0.00038936063
0.18365994	0.024156724	0.00039653169
0.18379143	0.023474135	0.00039242923
0.18392292	0.023057003	0.00039081279
0.18405440	0.022641986	0.00038703361
0.18418589	0.022893089	0.00039050806
0.18431738	0.023021627	0.00039371804
0.18444887	0.023179709	0.00039361323
0.18458036	0.022887992	0.00039320258
0.18471185	0.023077470	0.00039431477
0.18484334	0.022869666	0.00039554181
0.18497482	0.023393689	0.00040008064
0.18510631	0.023232966	0.00039542017
0.18523780	0.023675956	0.00040315009
0.18536929	0.022733577	0.00038990852
0.18550078	0.023203327	0.00038750129
0.18563227	0.023159088	0.00038714421
0.18576376	0.023601520	0.00038167703
0.18589525	0.024242415	0.00038927841
0.18602673	0.022616973	0.00037631222
0.18615822	0.023304920	0.00037887294
0.18628971	0.023917867	0.00038310030
0.18642120	0.023136936	0.00037509258
0.18655269	0.023383703	0.00037778526
0.18668418	0.023057153	0.00037205716
0.18681567	0.023754877	0.00037623703
0.18694716	0.023951605	0.00037780803
0.18707864	0.022834273	0.00036647991
0.18721013	0.023180758	0.00036945442
0.18734162	0.023741920	0.00037346610
0.18747311	0.022836015	0.00036506706
0.18760460	0.022697034	0.00036631413
0.18773609	0.022348159	0.00036000609
0.18786758	0.023611151	0.00036867293
0.18799906	0.023294463	0.00036689208
0.18813055	0.023002703	0.00036266599
0.18826204	0.023109974	0.00036378353
0.18839353	0.023184076	0.00036073795
0.18852502	0.022761562	0.00036020032
0.18865651	0.023387433	0.00036527604
0.18878800	0.023684929	0.00036284258
0.18891949	0.023110535	0.00035969161
0.18905097	0.023210214	0.00035831064
0.18918246	0.023176682	0.00035961710
0.18931395	0.023249333	0.00035932813
0.18944544	0.023836829	0.00036229356
0.18957693	0.023585442	0.00035996602
0.18970842	0.023792727	0.00035904301
0.18983991	0.023987727	0.00036224318
0.18997140	0.023834226	0.00036103309
0.19010288	0.022933234	0.00035295451
0.19023437	0.023576946	0.00035785335
0.19036586	0.023203833	0.00035471880
0.19049735	0.023480085	0.00035535642
0.19062884	0.023498446	0.00035587176
0.19076033	0.023965377	0.00035653773
0.19089182	0.024438508	0.00035999523
0.19102330	0.023405459	0.00035437346
0.19115479	0.022790859	0.00035025649
0.19128628	0.023619624	0.00035512510
0.19141777	0.023499511	0.00035231401
0.19154926	0.023395226	0.00035254422
0.19168075	0.023673866	0.00035339560
0.19181224	0.022945521	0.00035009396
0.19194373	0.023447571	0.00035363187
0.19207521	0.023674453	0.00035372816
0.19220670	0.023533575	0.00035131742
0.19233819	0.023507062	0.00035201682
0.19246968	0.023972785	0.00035446989
0.19260117	0.022990289	0.00035096962
0.19273266	0.024031757	0.00035578466
0.19286415	0.023527815	0.00035146159
0.19299564	0.024004059	0.00035576384
0.19312712	0.023493855	0.00035090144
0.19325861	0.023831847	0.00035363675
0.19339010	0.023428123	0.00035034114
0.19352159	0.023552770	0.00035086873
0.19365308	0.023176543	0.00035115250
0.19378457	0.022956504	0.00034708700
0.19391606	0.023088615	0.00034783396
0.19404754	0.023669014	0.00035060867
0.19417903	0.023323872	0.00034971174
0.19431052	0.023524211	0.00035126888
0.19444201	0.022579535	0.00034487751
0.19457350	0.023763391	0.00035199285
0.19470499	0.023423873	0.00034831149
0.19483648	0.023809951	0.00035028376
0.19496797	0.022742377	0.00034660046
0.19509945	0.023611286	0.00035044698
0.19523094	0.022832910	0.00034666949
0.19536243	0.023230762	0.00034747282
0.19549392	0.024051531	0.00035176701
0.19562541	0.023375412	0.00034844631
0.19575690	0.022802505	0.00034433207
0.19588839	0.023119068	0.00034672576
0.19601988	0.022777137	0.00034467289
0.19615136	0.023645272	0.00034820882
0.19628285	0.024000033	0.00035225105
0.19641434	0.023689980	0.00034966467
0.19654583	0.023326950	0.00034729090
0.19667732	0.023163325	0.00034610753
0.19680881	0.023007790	0.00034569891
0.19694030	0.023451788	0.00034782160
0.19707178	0.023913964	0.00034936307
0.19720327	0.023817577	0.00034875872
0.19733476	0.023450394	0.00034645054
0.19746625	0.023181703	0.00034461781
0.19759774	0.023267913	0.00034578702
0.19772923	0.023510276	0.00034709291
0.19786072	0.023186258	0.00034414685
0.19799221	0.022629867	0.00034238523
0.19812369	0.023242131	0.00034319851
0.19825518	0.023216852	0.00034605168
0.19838667	0.023200801	0.00034420169
0.19851816	0.023050892	0.00034384136
0.19864965	0.022707093	0.00034216731
0.19878114	0.022541848	0.00034023397
0.19891263	0.023261453	0.00034533188
0.19904412	0.023473571	0.00034441070
0.19917560	0.023134721	0.00034397069
0.19930709	0.023550929	0.00034583085
0.19943858	0.023320364	0.00034262920
0.19957007	0.023870804	0.00034763766
0.19970156	0.023591864	0.00034479367
0.19983305	0.023377478	0.00034337337
0.19996454	0.023257171	0.00034309076
0.20009602	0.023739874	0.00034676949
0.20022751	0.023731800	0.00034634048
0.20035900	0.023305225	0.00034428962
0.20049049	0.023008574	0.00034155979
0.20062198	0.023705417	0.00034536475
0.20075347	0.023025406	0.00034098112
0.20088496	0.023516029	0.00034511474
0.20101645	0.023327695	0.00034341963
0.20114793	0.022667211	0.00033817313
0.20127942	0.023503616	0.00034364538
0.20141091	0.023016441	0.00034076630
0.20154240	0.023670790	0.00034505420
0.20167389	0.023622276	0.00034433523
0.20180538	0.023143230	0.00034054203
0.20193687	0.023617031	0.00034508264
0.20206836	0.023237832	0.00034185809
0.20219984	0.023374948	0.00034293575
0.20233133	0.023415774	0.00034402632
0.20246282	0.023419584	0.00034062179
0.20259431	0.023571960	0.00034254481
0.20272580	0.023352329	0.00034116647
0.20285729	0.023693450	0.00034322016
0.20298878	0.022822033	0.00034047976
0.20312027	0.023485004	0.00033948909
0.20325175	0.023086863	0.00033912006
0.20338324	0.023441258	0.00033971998
0.20351473	0.022813945	0.00033780693
0.20364622	0.023009889	0.00033831656
0.20377771	0.023172499	0.00033851846
0.20390920	0.023330618	0.00034178729
0.20404069	0.022926479	0.00033779639
0.20417217	0.023224516	0.00034077322
0.20430366	0.023160415	0.00033963233
0.20443515	0.023415564	0.00033827383
0.20456664	0.023156785	0.00033850891
0.20469813	0.023257234	0.00033993647
0.20482962	0.023546725	0.00034033998
0.20496111	0.023332599	0.00033939232
0.20509260	0.023050478	0.00033669409
0.20522408	0.022887389	0.00033618027
0.20535557	0.022990615	0.00033804779
0.20548706	0.023144601	0.00033745079
0.20561855	0.023526087	0.00034131045
0.20575004	0.023362419	0.00033742450
0.20588153	0.023896032	0.00034154028
0.20601302	0.023380012	0.00034058517
0.20614451	0.023181118	0.00033544390
0.20627599	0.022524896	0.00033479279
0.20640748	0.023537387	0.00033775475
0.20653897	0.023046414	0.00033628924
0.20667046	0.022814530	0.00033504138
0.20680195	0.022581797	0.00033321965
0.20693344	0.023283903	0.00033915004
0.20706493	0.023647583	0.00033989357
0.20719641	0.023322493	0.00033801237
0.20732790	0.023308851	0.00033874652
0.20745939	0.022464246	0.00033170594
0.20759088	0.023305730	0.00033891742
0.20772237	0.022999220	0.00033498294
0.20785386	0.023551842	0.00033829703
0.20798535	0.024261387	0.00034455822
0.20811684	0.023628257	0.00033864947
0.20824832	0.023730032	0.00033865412
0.20837981	0.023443239	0.00033732231
0.20851130	0.023482891	0.00033856464
0.20864279	0.023146118	0.00033688283
0.20877428	0.022971507	0.00033309790
0.20890577	0.022866027	0.00033386373
0.20903726	0.023471763	0.00033641447
0.20916875	0.023174273	0.00033565929
0.20930023	0.023572086	0.00033895602
0.20943172	0.023248939	0.00033504307
0.20956321	0.023140632	0.00033433159
0.20969470	0.022967016	0.00033451728
0.20982619	0.023053583	0.00033556863
0.20995768	0.023719912	0.00033830698
0.21008917	0.022892785	0.00033276017
0.21022065	0.022784573	0.00033256888
0.21035214	0.022472136	0.00033272922
0.21048363	0.023803159	0.00033786953
0.21061512	0.023411157	0.00033768788
0.21074661	0.023308753	0.00033409403
0.21087810	0.022860551	0.00033236132
0.21100959	0.023652615	0.00033845971
0.21114108	0.023497925	0.00033473465
0.21127256	0.022980832	0.00033484073
0.21140405	0.022576352	0.00032925309
0.21153554	0.022522660	0.00033085541
0.21166703	0.023395092	0.00033506718
0.21179852	0.022738318	0.00033128399
0.21193001	0.023429860	0.00033524299
0.21206150	0.023250922	0.00033330737
0.21219299	0.023110356	0.00033286107
0.21232447	0.023681840	0.00033667599
0.21245596	0.023562611	0.00033445489
0.21258745	0.023324055	0.00033490172
0.21271894	0.023228787	0.00033290034
0.21285043	0.023070992	0.00033240979
0.21298192	0.022693838	0.00033224615
0.21311341	0.023293809	0.00033239812
0.21324489	0.023198830	0.00033419213
0.21337638	0.023316049	0.00033249283
0.21350787	0.022685775	0.00032981483
0.21363936	0.022737430	0.00033180277
0.21377085	0.023274951	0.00033261197
0.21390234	0.023383672	0.00033462481
0.21403383	0.023074721	0.00033166236
0.21416532	0.023332722	0.00033286137
0.21429680	0.023539924	0.00033498044
0.21442829	0.023455950	0.00033346878
0.21455978	0.022754898	0.00032919716
0.21469127	0.023458240	0.00033247906
0.21482276	0.023421377	0.00033222642
0.21495425	0.022692023	0.00032907673
0.21508574	0.023379198	0.00033307395
0.21521723	0.023334390	0.00033219429
0.21534871	0.023100608	0.00033139810
0.21548020	0.023255574	0.00032956473
0.21561169	0.023182213	0.00033142571
0.21574318	0.023000301	0.00033015667
0.21587467	0.023594667	0.00033162238
0.21600616	0.023398581	0.00033362048
0.21613765	0.023497535	0.00033145932
0.21626913	0.023224835	0.00033166288
0.21640062	0.022946304	0.00033006598
0.21653211	0.022930669	0.00032895153
0.21666360	0.022886352	0.00032759694
0.21679509	0.023323133	0.00033029459
0.21692658	0.023798057	0.00033421553
0.21705807	0.023171229	0.00033064225
0.21718956	0.023517811	0.00033063206
0.21732104	0.023109306	0.00033094543
0.21745253	0.023703299	0.00033269385
0.21758402	0.023005627	0.00032844612
0.21771551	0.023518103	0.00033071487
0.21784700	0.023554915	0.00033058302
0.21797849	0.023371129	0.00032975523
0.21810998	0.024044552	0.00033323345
0.21824147	0.023506800	0.00033035596
0.21837295	0.023462445	0.00033165985
0.21850444	0.023654930	0.00032978980
0.21863593	0.022774944	0.00032791850
0.21876742	0.023157886	0.00032717652
0.21889891	0.023367344	0.00032968445
0.21903040	0.023330709	0.00033041031
0.21916189	0.023605561	0.00032938346
0.21929337	0.023114397	0.00032891930
0.21942486	0.023062075	0.00032719162
0.21955635	0.023147480	0.00032957408
0.21968784	0.023441487	0.00033047753
0.21981933	0.023637401	0.00032857181
0.21995082	0.023064030	0.00032717594
0.22008231	0.023192112	0.00032741198
0.22021380	0.023647854	0.00033048342
0.22034528	0.023236290	0.00032912239
0.22047677	0.023084831	0.00032546479
0.22060826	0.023454752	0.00032974339
0.22073975	0.023059085	0.00032732088
0.22087124	0.023905674	0.00033180754
0.22100273	0.022736730	0.00032529993
0.22113422	0.022923517	0.00032497457
0.22126571	0.023115288	0.00032647860
0.22139719	0.023452257	0.00032884717
0.22152868	0.023099125	0.00032613436
0.22166017	0.023327214	0.00032856118
0.22179166	0.023193580	0.00032515269
0.22192315	0.023258359	0.00032755437
0.22205464	0.023232270	0.00032712989
0.22218613	0.022947805	0.00032485817
0.22231761	0.022855705	0.00032429611
0.22244910	0.022912912	0.00032429144
0.22258059	0.023629309	0.00032796166
0.22271208	0.023160498	0.00032707835
0.22284357	0.023146498	0.00032647037
0.22297506	0.023876418	0.00033062579
0.22310655	0.023931339	0.00032905629
0.22323804	0.023335846	0.00032765852
0.22336952	0.022885412	0.00032521133
0.22350101	0.022699758	0.00032263494
0.22363250	0.023055675	0.00032493467
0.22376399	0.023410839	0.00032480918
0.22389548	0.023075198	0.00032595798
0.22402697	0.022505314	0.00032271629
0.22415846	0.023574836	0.00032684672
0.22428995	0.023422767	0.00032577131
0.22442143	0.023566641	0.00032573426
0.22455292	0.023272834	0.00032561223
0.22468441	0.023385616	0.00032732829
0.22481590	0.023464845	0.00032650021
0.22494739	0.022727009	0.00032139350
0.22507888	0.023382229	0.00032506500
0.22521037	0.023478208	0.00032576065
0.22534186	0.022989065	0.00032495345
0.22547334	0.023560033	0.00032534210
0.22560483	0.023070957	0.00032197792
0.22573632	0.023240210	0.00032541003
0.22586781	0.023117069	0.00032384832
0.22599930	0.023038032	0.00032311697
0.22613079	0.022804250	0.00032083227
0.22626228	0.022661076	0.00032192494
0.22639376	0.023334181	0.00032484849
0.22652525	0.022901589	0.00032243966
0.22665674	0.022792858	0.00032238011
0.22678823	0.023296525	0.00032309706
0.22691972	0.023224757	0.00032363623
0.22705121	0.023178245	0.00032313923
0.22718270	0.023523138	0.00032545950
0.22731419	0.023362397	0.00032484241
0.22744567	0.023347237	0.00032438223
0.22757716	0.023253039	0.00032198931
0.22770865	0.022794338	0.00032087266
0.22784014	0.022813332	0.00032093014
0.22797163	0.024066016	0.00032878318
0.22810312	0.022688916	0.00031914675
0.22823461	0.023005857	0.00032185884
0.22836610	0.022851938	0.00032213188
0.22849758	0.022841234	0.00031987382
0.22862907	0.023411038	0.00032464963
0.22876056	0.023577941	0.00032274048
0.22889205	0.022643153	0.00031928996
0.22902354	0.022868753	0.00032182302
0.22915503	0.023231867	0.00032142439
0.22928652	0.022905423	0.00032132932
0.22941800	0.022947003	0.00031957155
0.22954949	0.022828072	0.00032065363
0.22968098	0.022852785	0.00032062794
0.22981247	0.022790979	0.00031910020
0.22994396	0.023525853	0.00032366698
0.23007545	0.023154027	0.00032387191
0.23020694	0.023002033	0.00032634139
0.23033843	0.023990508	0.00033645504
0.23046991	0.023109615	0.00033215604
0.23060140	0.023497903	0.00033653433
0.23073289	0.022871636	0.00033332440
0.23086438	0.023262475	0.00033672320
0.23099587	0.022907471	0.00033865079
0.23112736	0.022261236	0.00033327992
0.23125885	0.023296644	0.00034124598
0.23139034	0.023834608	0.00034478309
0.23152182	0.023346246	0.00034282561
0.23165331	0.023326030	0.00034668698
0.23178480	0.022967207	0.00034354641
0.23191629	0.022821922	0.00034385018
0.23204778	0.023211614	0.00034696771
0.23217927	0.023406953	0.00034842518
0.23231076	0.022466329	0.00034494205
0.23244224	0.023369542	0.00034968654
0.23257373	0.023186609	0.00034870829
0.23270522	0.023268658	0.00035026144
0.23283671	0.022851046	0.00034608790
0.23296820	0.023074931	0.00034905419
0.23309969	0.023124072	0.00034934504
0.23323118	0.023206752	0.00034875694
0.23336267	0.023059606	0.00034927736
0.23349415	0.023269473	0.00034781769
0.23362564	0.022922236	0.00034880439
0.23375713	0.023263736	0.00035103104
0.23388862	0.023502491	0.00035107250
0.23402011	0.022541428	0.00034723750
0.23415160	0.023267893	0.00034937176
0.23428309	0.022667113	0.00034914619
0.23441458	0.022601182	0.00034683458
0.23454606	0.022600738	0.00034905256
0.23467755	0.023074896	0.00035141033
0.23480904	0.023248303	0.00035240992
0.23494053	0.023277874	0.00035357657
0.23507202	0.023047659	0.00035267870
0.23520351	0.023628834	0.00035559111
0.23533500	0.023420595	0.00035370910
0.23546648	0.023693362	0.00035477485
0.23559797	0.024053448	0.00035769651
0.23572946	0.022897414	0.00035171538
0.23586095	0.023061856	0.00035281893
0.23599244	0.022625087	0.00035149210
0.23612393	0.022951175	0.00035266726
0.23625542	0.023732372	0.00035963374
0.23638691	0.023714777	0.00035809396
0.23651839	0.024233909	0.00035858884
0.23664988	0.022862037	0.00035415572
0.23678137	0.023229098	0.00035519587
0.23691286	0.023581564	0.00035778374
0.23704435	0.023503908	0.00035725974
0.23717584	0.023013646	0.00035381580
0.23730733	0.023734628	0.00036078263
0.23743882	0.022956255	0.00035353569
0.23757030	0.023034591	0.00035477515
0.23770179	0.022940265	0.00035581088
0.23783328	0.022988681	0.00035469573
0.23796477	0.023250075	0.00035794606
0.23809626	0.023634056	0.00035922929
0.23822775	0.023474349	0.00035823564
0.23835924	0.022818370	0.00035789969
0.23849072	0.023247356	0.00035635279
0.23862221	0.023747259	0.00036047870
0.23875370	0.023097585	0.00035692223
0.23888519	0.023643326	0.00036108931
0.23901668	0.022663674	0.00035635398
0.23914817	0.023170320	0.00035555185
0.23927966	0.022824729	0.00035771874
0.23941115	0.023191764	0.00035886572
0.23954263	0.022937139	0.00035695449
0.23967412	0.023344386	0.00036036238
0.23980561	0.022984845	0.00035567020
0.23993710	0.022936632	0.00035825889
0.24006859	0.023604513	0.00036170841
0.24020008	0.023642327	0.00036243162
0.24033157	0.023154240	0.00035927145
0.24046306	0.022855091	0.00035693783
0.24059454	0.023364959	0.00036141670
0.24072603	0.023524339	0.00036301770
0.24085752	0.023302556	0.00036108906
0.24098901	0.023524089	0.00036418704
0.24112050	0.023141570	0.00035772123
0.24125199	0.023387314	0.00036101438
0.24138348	0.022935212	0.00035989746
0.24151496	0.023017448	0.00035833118
0.24164645	0.022281132	0.00035623200
0.24177794	0.023192290	0.00035834971
0.24190943	0.023244836	0.00036154503
0.24204092	0.023665330	0.00036438149
0.24217241	0.022724455	0.00035837790
0.24230390	0.022926887	0.00036092190
0.24243539	0.022913798	0.00035903700
0.24256687	0.023513248	0.00036331505
0.24269836	0.023225535	0.00036241148
0.24282985	0.023752063	0.00036445603
0.24296134	0.023349589	0.00036263511
0.24309283	0.023877879	0.00036575068
0.24322432	0.023257487	0.00036220323
0.24335581	0.023346970	0.00036523314
0.24348730	0.023443562	0.00036391086
0.24361878	0.023133421	0.00036319408
0.24375027	0.023069768	0.00036057903
0.24388176	0.023173711	0.00036235411
0.24401325	0.023159771	0.00036492062
0.24414474	0.023540639	0.00036387987
0.24427623	0.023460177	0.00036546743
0.24440772	0.023690049	0.00036558217
0.24453920	0.023032631	0.00036126308
0.24467069	0.022794909	0.00036222780
0.24480218	0.023290227	0.00036361237
0.24493367	0.023371588	0.00036450110
0.24506516	0.022679078	0.00036011593
0.24519665	0.022999297	0.00036302189
0.24532814	0.022749998	0.00036243289
0.24545963	0.023236236	0.00036415868
0.24559111	0.023652663	0.00036709091
0.24572260	0.023423036	0.00036596075
0.24585409	0.023374443	0.00036382570
0.24598558	0.023318174	0.00036602620
0.24611707	0.022834719	0.00036247614
0.24624856	0.022947500	0.00036198466
0.24638005	0.023337235	0.00036689609
0.24651154	0.022893550	0.00036305029
0.24664302	0.023166268	0.00036649202
0.24677451	0.022946197	0.00036305191
0.24690600	0.023013269	0.00036364869
0.24703749	0.023196057	0.00036634678
0.24716898	0.023048291	0.00036337690
0.24730047	0.023354455	0.00036737779
0.24743196	0.023828617	0.00036846199
0.24756345	0.023154308	0.00036472257
0.24769493	0.022948171	0.00036528018
0.24782642	0.023276194	0.00036547452
0.24795791	0.022876993	0.00036579746
0.24808940	0.023110225	0.00036536029
0.24822089	0.022240434	0.00035930558
0.24835238	0.023377821	0.00036892695
0.24848387	0.023572032	0.00036694864
0.24861535	0.022546033	0.00036514513
0.24874684	0.023233961	0.00036747508
0.24887833	0.023215383	0.00036506826
0.24900982	0.023586138	0.00037113730
0.24914131	0.023500892	0.00036916665
0.24927280	0.022507547	0.00036345499
0.24940429	0.022460500	0.00036109997
0.24953578	0.023252608	0.00036782285
0.24966726	0.022450427	0.00036324396
0.24979875	0.022760496	0.00036266079
0.24993024	0.022807125	0.00036777102
0.25006173	0.022661363	0.00036291946
0.25019322	0.023670776	0.00037017466
0.25032471	0.023119778	0.00037027417
0.25045620	0.023545836	0.00036975068
0.25058769	0.022816783	0.00036611047
0.25071917	0.023468701	0.00036890241
0.25085066	0.023183180	0.00036654224
0.25098215	0.023471425	0.00037075714
0.25111364	0.023401416	0.00036771588
0.25124513	0.023795091	0.00037330701
0.25137662	0.022619291	0.00036457535
0.25150811	0.022369277	0.00036252228
0.25163959	0.022924831	0.00036803981
0.25177108	0.023195939	0.00036683565
0.25190257	0.022444691	0.00036439755
0.25203406	0.022545930	0.00036549596
0.25216555	0.022858424	0.00036675853
0.25229704	0.024065276	0.00037417628
0.25242853	0.023459512	0.00036975811
0.25256002	0.023215289	0.00037035350
0.25269150	0.023006296	0.00036739111
0.25282299	0.023957146	0.00037235656
0.25295448	0.023972615	0.00037629597
0.25308597	0.023257835	0.00036787412
0.25321746	0.022861414	0.00036890428
0.25334895	0.023195960	0.00036992606
0.25348044	0.023618524	0.00037093261
0.25361193	0.023316831	0.00037158755
0.25374341	0.023747560	0.00037151923
0.25387490	0.022979540	0.00036839488
0.25400639	0.023016082	0.00037557529
0.25413788	0.023567823	0.00038185735
0.25426937	0.022732294	0.00038252009
0.25440086	0.022873523	0.00038511460
0.25453235	0.023617300	0.00039312529
0.25466383	0.023136931	0.00039279002
0.25479532	0.023359156	0.00039616771
0.25492681	0.022718506	0.00039366463
0.25505830	0.023209025	0.00039915261
0.25518979	0.023094532	0.00039970181
0.25532128	0.023409881	0.00040458227
0.25545277	0.023782624	0.00040940708
0.25558426	0.022984851	0.00040460727
0.25571574	0.022675381	0.00040335385
0.25584723	0.022922882	0.00040772036
0.25597872	0.023290604	0.00041257472
0.25611021	0.023073085	0.00041180328
0.25624170	0.023250004	0.00041394916
0.25637319	0.023017103	0.00041510638
0.25650468	0.023711027	0.00041996622
0.25663617	0.023194039	0.00041946811
0.25676765	0.023107953	0.00042211197
0.25689914	0.023261615	0.00042265125
0.25703063	0.023392712	0.00042634305
0.25716212	0.024179884	0.00043242707
0.25729361	0.023249321	0.00042812419
0.25742510	0.023581206	0.00043087686
0.25755659	0.022544160	0.00042616981
0.25768807	0.023506465	0.00043609987
0.25781956	0.022853148	0.00042896375
0.25795105	0.022941649	0.00043172445
0.25808254	0.022660231	0.00043555596
0.25821403	0.022792642	0.00043348981
0.25834552	0.023414524	0.00044170754
0.25847701	0.022818253	0.00043512088
0.25860850	0.022840860	0.00043870051
0.25873998	0.023245453	0.00044254867
0.25887147	0.023412199	0.00044516010
0.25900296	0.022785939	0.00044007749
0.25913445	0.023096021	0.00044273317
0.25926594	0.023671664	0.00044692889
0.25939743	0.023170986	0.00044432033
0.25952892	0.022846198	0.00044217945
0.25966041	0.022753760	0.00044636145
0.25979189	0.023670409	0.00044802105
0.25992338	0.022848723	0.00044589417
0.26005487	0.023052928	0.00044838891
0.26018636	0.023560490	0.00045340193
0.26031785	0.022524652	0.00044515014
0.26044934	0.022376290	0.00044210979
0.26058083	0.022541457	0.00044630299
0.26071231	0.022653174	0.00044994554
0.26084380	0.022934962	0.00045062814
0.26097529	0.022995952	0.00045264727
0.26110678	0.023336150	0.00045362654
0.26123827	0.022772234	0.00045350347
0.26136976	0.022985801	0.00045368785
0.26150125	0.023139641	0.00045777185
0.26163274	0.022859793	0.00045424393
0.26176422	0.022489097	0.00045233009
0.26189571	0.023479444	0.00046293293
0.26202720	0.022744743	0.00045381535
0.26215869	0.023103996	0.00045645497
0.26229018	0.023084171	0.00046076356
0.26242167	0.023524662	0.00046454050
0.26255316	0.023244706	0.00046161595
0.26268465	0.022561138	0.00046143381
0.26281613	0.023176456	0.00046460078
0.26294762	0.023559243	0.00046747342
0.26307911	0.023417373	0.00046770989
0.26321060	0.023111351	0.00046837783
0.26334209	0.022561314	0.00046371387
0.26347358	0.023930543	0.00047148554
0.26360507	0.023669178	0.00047006716
0.26373655	0.023216181	0.00046997328
0.26386804	0.023161044	0.00046994816
0.26399953	0.022734185	0.00046908758
0.26413102	0.023091089	0.00046924271
0.26426251	0.022868283	0.00046835098
0.26439400	0.023263680	0.00047155469
0.26452549	0.023541553	0.00047710612
0.26465698	0.023126372	0.00047609032
0.26478846	0.022961498	0.00046858607
0.26491995	0.024212298	0.00048548290
0.26505144	0.024471771	0.00048345748
0.26518293	0.023196612	0.00047549854
0.26531442	0.022660494	0.00047624658
0.26544591	0.023105432	0.00047460952
[truncated: 567 more rows]
