# Supplementary material for: Invariant surface glycoprotein 65 of Trypanosoma brucei is a complement C3 receptor
Source: Nat Commun. 2022 Aug 29;13:5085. doi: 10.1038/s41467-022-32728-9 (PMC9424271; doi:10.1038/s41467-022-32728-9)
Supplement: Supplementary file 4 — supplementary data 2 [file 41467_2022_32728_MOESM4_ESM.zip › b21-414646_00038.dat]

0.0026000000	39.616205	0.13694263
0.0027314887	28.692773	0.10705215
0.0028629774	22.131390	0.089898917
0.0029944661	17.112213	0.075865694
0.0031259548	12.205100	0.058877392
0.0032574435	10.913235	0.057628362
0.0033889322	8.7890476	0.048888436
0.0035204209	11.465680	0.048617009
0.0036519096	12.308913	0.046744205
0.0037833983	9.9522196	0.039627954
0.0039148870	8.2612945	0.034837631
0.0040463757	6.6488939	0.030067338
0.0041778644	5.4977865	0.025626320
0.0043093531	4.5836960	0.022973683
0.0044408418	3.8277283	0.020191294
0.0045723305	3.1215723	0.018233931
0.0047038192	2.8690171	0.016730741
0.0048353079	2.4875346	0.015123817
0.0049667966	2.2183440	0.014230976
0.0050982853	1.8747265	0.012393413
0.0052297740	1.7440329	0.012109879
0.0053612627	1.5146792	0.010898101
0.0054927514	1.3926209	0.010172707
0.0056242401	1.2505542	0.0096119725
0.0057557288	1.1763512	0.0090641541
0.0058872175	1.0859187	0.0085921938
0.0060187062	1.0200546	0.0083054879
0.0061501949	0.90783138	0.0075050457
0.0062816836	0.87184072	0.0075209003
0.0064131723	0.83127129	0.0071991106
0.0065446610	0.77528677	0.0068528994
0.0066761496	0.74094476	0.0066678761
0.0068076383	0.71356466	0.0063951194
0.0069391270	0.67751764	0.0063316640
0.0070706157	0.65275413	0.0061165542
0.0072021044	0.63989688	0.0059892444
0.0073335931	0.61816170	0.0058609985
0.0074650818	0.57200759	0.0054738195
0.0075965705	0.57206176	0.0055195077
0.0077280592	0.54235273	0.0053520203
0.0078595479	0.51225138	0.0050770243
0.0079910366	0.50442164	0.0050680926
0.0081225253	0.47472756	0.0047760182
0.0082540140	0.44797123	0.0046658607
0.0083855027	0.45497879	0.0047201948
0.0085169914	0.41421197	0.0044117560
0.0086484801	0.40529150	0.0043322533
0.0087799688	0.38776880	0.0041628242
0.0089114575	0.37367877	0.0041080967
0.0090429462	0.36121176	0.0040107416
0.0091744349	0.34062599	0.0038612878
0.0093059236	0.32405950	0.0037218726
0.0094374123	0.32286080	0.0036903800
0.0095689010	0.30045883	0.0035027172
0.0097003897	0.28670419	0.0034492640
0.0098318784	0.27598393	0.0033360211
0.0099633671	0.26284180	0.0032200272
0.010094856	0.25723029	0.0031756826
0.010226345	0.24325282	0.0030150932
0.010357833	0.23485845	0.0030391091
0.010489322	0.22320697	0.0028756050
0.010620811	0.21665871	0.0028128008
0.010752299	0.20670702	0.0027359820
0.010883788	0.19612813	0.0026104050
0.011015277	0.19387746	0.0026420101
0.011146765	0.17829369	0.0024553143
0.011278254	0.17319973	0.0024104390
0.011409743	0.16102941	0.0023008893
0.011541231	0.15442569	0.0022190255
0.011672720	0.15247697	0.0022102754
0.011804209	0.14243134	0.0020551772
0.011935698	0.13669643	0.0020089386
0.012067186	0.12573979	0.0019157325
0.012198675	0.12106602	0.0018189481
0.012330164	0.11812978	0.0018010422
0.012461652	0.11291370	0.0017402249
0.012593141	0.10872957	0.0016694070
0.012724630	0.10685979	0.0016555955
0.012856118	0.10006311	0.0015512255
0.012987607	0.096276636	0.0015390962
0.013119096	0.094355133	0.0014896521
0.013250585	0.092272727	0.0014569576
0.013382073	0.091876284	0.0014594561
0.013513562	0.086306587	0.0013918599
0.013645051	0.085283672	0.0013939758
0.013776539	0.080512441	0.0013471212
0.013908028	0.080230180	0.0013229067
0.014039517	0.075740352	0.0012775097
0.014171005	0.076580961	0.0012768766
0.014302494	0.072533241	0.0012448451
0.014433983	0.069795109	0.0012220286
0.014565472	0.072037578	0.0012167814
0.014696960	0.070503376	0.0012110628
0.014828449	0.069102722	0.0011795569
0.014959938	0.067740340	0.0011738799
0.015091426	0.065312533	0.0011552921
0.015222915	0.063227179	0.0011099205
0.015354404	0.065882885	0.0011384383
0.015485892	0.062159635	0.0010955689
0.015617381	0.059851564	0.0010775634
0.015748870	0.060320356	0.0010816225
0.015880359	0.061663726	0.0010774860
0.016011847	0.060406658	0.0010658392
0.016143336	0.053728769	0.00099682292
0.016274825	0.052526548	0.00098719101
0.016406313	0.053100967	0.00098451071
0.016537802	0.052195924	0.00096905692
0.016669291	0.054320185	0.00098565873
0.016800779	0.055844924	0.00099908292
0.016932268	0.058590809	0.0010156115
0.017063757	0.060480413	0.0010293598
0.017195246	0.061202747	0.0010268898
0.017326734	0.057045007	0.00099223713
0.017458223	0.056240797	0.00097840166
0.017589712	0.056595437	0.00097691463
0.017721200	0.057236974	0.00098695979
0.017852689	0.056079295	0.00095568688
0.017984178	0.054762571	0.00095600835
0.018115666	0.052381872	0.00092871541
0.018247155	0.052943970	0.00092905184
0.018378644	0.050154258	0.00090615684
0.018510133	0.051172449	0.00090538619
0.018641621	0.049788710	0.00088945841
0.018773110	0.052092579	0.00090621930
0.018904599	0.050641826	0.00089349768
0.019036087	0.049797507	0.00088135737
0.019167576	0.049184348	0.00086832639
0.019299065	0.048469785	0.00085797455
0.019430553	0.048108738	0.00086256852
0.019562042	0.045517415	0.00083117751
0.019693531	0.046373064	0.00083765966
0.019825019	0.046038958	0.00082759281
0.019956508	0.044958816	0.00081175269
0.020087997	0.045138006	0.00082070941
0.020219486	0.043877103	0.00080125434
0.020350974	0.042541114	0.00079437595
0.020482463	0.043003103	0.00078600741
0.020613952	0.042422093	0.00077752432
0.020745440	0.042324685	0.00078207673
0.020876929	0.042668991	0.00077568481
0.021008418	0.042009612	0.00077215390
0.021139906	0.041145830	0.00076077764
0.021271395	0.040223891	0.00074462238
0.021402884	0.041006669	0.00075648027
0.021534373	0.039435979	0.00073747542
0.021665861	0.038209515	0.00072463145
0.021797350	0.040451903	0.00074319135
0.021928839	0.040071484	0.00072924483
0.022060327	0.038650155	0.00072520865
0.022191816	0.037863346	0.00070787838
0.022323305	0.039935095	0.00072931220
0.022454793	0.037621705	0.00070276018
0.022586282	0.038407492	0.00070476050
0.022717771	0.036495917	0.00069450948
0.022849260	0.035606028	0.00067782048
0.022980748	0.035777561	0.00068147199
0.023112237	0.036363266	0.00068095605
0.023243726	0.035955202	0.00067364679
0.023375214	0.037032147	0.00068875703
0.023506703	0.037336264	0.00068514673
0.023638192	0.038944497	0.00069710222
0.023769680	0.038282943	0.00069381301
0.023901169	0.036797722	0.00067457321
0.024032658	0.035418789	0.00066405153
0.024164147	0.037076690	0.00067381307
0.024295635	0.035470928	0.00065586588
0.024427124	0.036669770	0.00066563911
0.024558613	0.035697268	0.00065361121
0.024690101	0.036251521	0.00066560765
0.024821590	0.037739347	0.00067031586
0.024953079	0.037505805	0.00066357576
0.025084567	0.036429225	0.00065681689
0.025216056	0.034718210	0.00063443530
0.025347545	0.035912337	0.00065175662
0.025479034	0.036422988	0.00065046807
0.025610522	0.035834521	0.00063964769
0.025742011	0.035229751	0.00063794123
0.025873500	0.036962107	0.00064612373
0.026004988	0.035745526	0.00063923617
0.026136477	0.034734941	0.00062797328
0.026267966	0.035360431	0.00062808787
0.026399454	0.034302793	0.00062351548
0.026530943	0.034753819	0.00062041766
0.026662432	0.034850502	0.00062234535
0.026793920	0.034606484	0.00061859253
0.026925409	0.034278402	0.00061305641
0.027056898	0.034835004	0.00061919044
0.027188387	0.034929625	0.00061219188
0.027319875	0.034101526	0.00061149365
0.027451364	0.033735449	0.00060407548
0.027582853	0.034287358	0.00060417448
0.027714341	0.033414030	0.00059725571
0.027845830	0.033800715	0.00059722729
0.027977319	0.034707247	0.00060716742
0.028108807	0.033599556	0.00059408541
0.028240296	0.034475477	0.00059951877
0.028371785	0.033858218	0.00059381456
0.028503274	0.033862818	0.00059233938
0.028634762	0.033797415	0.00059019853
0.028766251	0.032929531	0.00058421904
0.028897740	0.033210296	0.00057920841
0.029029228	0.032665952	0.00057836803
0.029160717	0.034136606	0.00058735779
0.029292206	0.032870833	0.00057590225
0.029423694	0.033017179	0.00057913751
0.029555183	0.033123440	0.00056909415
0.029686672	0.032898518	0.00057410338
0.029818161	0.033146855	0.00057464619
0.029949649	0.032762085	0.00056710462
0.030081138	0.032626702	0.00056882209
0.030212627	0.032937662	0.00056504025
0.030344115	0.032945994	0.00056438315
0.030475604	0.032297558	0.00056048652
0.030607093	0.032443221	0.00055921048
0.030738581	0.032234081	0.00055786095
0.030870070	0.032579076	0.00055561445
0.031001559	0.032661857	0.00055625780
0.031133048	0.032609511	0.00055809991
0.031264536	0.032217451	0.00055011899
0.031396025	0.031674377	0.00054775453
0.031527514	0.031528993	0.00054416138
0.031659002	0.032241073	0.00054700855
0.031790491	0.031781868	0.00054710845
0.031921980	0.032376360	0.00054627645
0.032053468	0.032250077	0.00054745069
0.032184957	0.031027112	0.00053152112
0.032316446	0.031346705	0.00053156658
0.032447935	0.031696497	0.00053910796
0.032579423	0.031587229	0.00053442259
0.032710912	0.031524364	0.00053576205
0.032842401	0.032157295	0.00053743831
0.032973889	0.031941048	0.00053236900
0.033105378	0.032409506	0.00053903777
0.033236867	0.030993197	0.00052586807
0.033368355	0.030316440	0.00052820634
0.033499844	0.031927535	0.00053951166
0.033631333	0.030931462	0.00053123906
0.033762822	0.029395872	0.00052614749
0.033894310	0.030898606	0.00053652859
0.034025799	0.031405722	0.00054043073
0.034157288	0.030158859	0.00053117019
0.034288776	0.030499951	0.00053472287
0.034420265	0.030159495	0.00053708473
0.034551754	0.030039968	0.00053014243
0.034683242	0.029051631	0.00052634164
0.034814731	0.029820819	0.00052966818
0.034946220	0.030389083	0.00053310883
0.035077708	0.030356394	0.00053831577
0.035209197	0.029178667	0.00052818556
0.035340686	0.030279904	0.00053266796
0.035472175	0.029517745	0.00053724511
0.035603663	0.029471440	0.00053832398
0.035735152	0.028567350	0.00053858149
0.035866641	0.029195910	0.00054334686
0.035998129	0.028521790	0.00053504742
0.036129618	0.029302664	0.00054718636
0.036261107	0.028499685	0.00053496345
0.036392595	0.029678488	0.00055440807
0.036524084	0.028864405	0.00054452952
0.036655573	0.029153089	0.00054218846
0.036787062	0.029507622	0.00055101130
0.036918550	0.028967958	0.00054124471
0.037050039	0.029472517	0.00055310211
0.037181528	0.028937862	0.00054307482
0.037313016	0.029084310	0.00054743157
0.037444505	0.029414908	0.00055312245
0.037575994	0.028904678	0.00054798925
0.037707482	0.030133393	0.00056195781
0.037838971	0.029688884	0.00056006431
0.037970460	0.029268171	0.00055166068
0.038101949	0.028877632	0.00055324204
0.038233437	0.029216824	0.00055035514
0.038364926	0.029872822	0.00055057280
0.038496415	0.029276527	0.00054518505
0.038627903	0.028735208	0.00053499397
0.038759392	0.029964740	0.00054613614
0.038890881	0.029586548	0.00053715306
0.039022369	0.029402784	0.00053685515
0.039153858	0.030250507	0.00054168238
0.039285347	0.029765783	0.00053361935
0.039416836	0.029224866	0.00053513930
0.039548324	0.028402943	0.00052531004
0.039679813	0.028864174	0.00052466297
0.039811302	0.028786747	0.00052811641
0.039942790	0.029468391	0.00052931104
0.040074279	0.029414776	0.00053197876
0.040205768	0.029402711	0.00052725538
0.040337256	0.028961897	0.00052273275
0.040468745	0.028263129	0.00051698094
0.040600234	0.029731438	0.00052736168
0.040731723	0.029424365	0.00052635856
0.040863211	0.029188500	0.00052483539
0.040994700	0.029042334	0.00052162713
0.041126189	0.028925905	0.00052094332
0.041257677	0.029913074	0.00052714958
0.041389166	0.028612912	0.00051594123
0.041520655	0.029759014	0.00052522380
0.041652143	0.029161385	0.00051912557
0.041783632	0.029508863	0.00052113920
0.041915121	0.029327245	0.00051759123
0.042046610	0.030439769	0.00052860132
0.042178098	0.030202136	0.00052518107
0.042309587	0.028985142	0.00051543130
0.042441076	0.029443688	0.00051611109
0.042572564	0.029036280	0.00051550464
0.042704053	0.029887471	0.00051674770
0.042835542	0.029197114	0.00051546541
0.042967030	0.029155219	0.00051329048
0.043098519	0.028939859	0.00051343863
0.043230008	0.029277508	0.00051355923
0.043361496	0.029569874	0.00050987623
0.043492985	0.030159807	0.00052094566
0.043624474	0.029320754	0.00051130493
0.043755963	0.028494334	0.00050778862
0.043887451	0.029714205	0.00051290555
0.044018940	0.029666960	0.00051068428
0.044150429	0.029066411	0.00051360072
0.044281917	0.029461788	0.00050811106
0.044413406	0.029400232	0.00051307275
0.044544895	0.028488418	0.00050049441
0.044676383	0.028639380	0.00050301542
0.044807872	0.028488941	0.00050191014
0.044939361	0.029662592	0.00050880021
0.045070850	0.029235141	0.00050519776
0.045202338	0.029052276	0.00050399786
0.045333827	0.029387893	0.00050318197
0.045465316	0.030384708	0.00051617013
0.045596804	0.029078040	0.00050280458
0.045728293	0.029666600	0.00050632159
0.045859782	0.027921253	0.00049390324
0.045991270	0.029106461	0.00049956493
0.046122759	0.028399902	0.00049779386
0.046254248	0.029722299	0.00051408198
0.046385737	0.028873498	0.00050911886
0.046517225	0.028863534	0.00051056856
0.046648714	0.029019194	0.00051395825
0.046780203	0.029093298	0.00052214199
0.046911691	0.028216680	0.00051426837
0.047043180	0.029969918	0.00052602740
0.047174669	0.029101335	0.00052091294
0.047306157	0.028656317	0.00051987641
0.047437646	0.029585815	0.00052911120
0.047569135	0.028784946	0.00052559838
0.047700624	0.029878947	0.00052962625
0.047832112	0.028969092	0.00052638900
0.047963601	0.030397259	0.00053614866
0.048095090	0.030330917	0.00053969520
0.048226578	0.029846674	0.00053819003
0.048358067	0.028491390	0.00052455745
0.048489556	0.029254622	0.00053115421
0.048621044	0.029135485	0.00053172625
0.048752533	0.029390430	0.00053915646
0.048884022	0.029096210	0.00053349042
0.049015511	0.029762830	0.00053759174
0.049146999	0.029796889	0.00053887331
0.049278488	0.029652749	0.00053876500
0.049409977	0.029647408	0.00054175283
0.049541465	0.029611261	0.00054017726
0.049672954	0.029338337	0.00053865993
0.049804443	0.028351333	0.00052989137
0.049935931	0.030534186	0.00054896650
0.050067420	0.028824487	0.00053606263
0.050198909	0.030368531	0.00054859106
0.050330398	0.027639276	0.00052554362
0.050461886	0.029212419	0.00053880143
0.050593375	0.028884758	0.00053790469
0.050724864	0.030057083	0.00054969042
0.050856352	0.030299712	0.00055255451
0.050987841	0.030303969	0.00055010876
0.051119330	0.028157441	0.00053418214
0.051250818	0.029496021	0.00054452080
0.051382307	0.028401774	0.00053819692
0.051513796	0.030238140	0.00055171341
0.051645284	0.029339371	0.00054364852
0.051776773	0.029253988	0.00054314240
0.051908262	0.028927817	0.00054181791
0.052039751	0.028542884	0.00053963929
0.052171239	0.028964762	0.00054410504
0.052302728	0.029996859	0.00055658749
0.052434217	0.030006834	0.00054978220
0.052565705	0.029119649	0.00054767735
0.052697194	0.029727467	0.00054964912
0.052828683	0.028666393	0.00054365738
0.052960171	0.028586123	0.00054203723
0.053091660	0.028300275	0.00053676280
0.053223149	0.029439927	0.00055086203
0.053354638	0.029583999	0.00055344580
0.053486126	0.029626864	0.00055298490
0.053617615	0.028804634	0.00054457191
0.053749104	0.028711019	0.00054434137
0.053880592	0.027880758	0.00053781632
0.054012081	0.028958053	0.00055262230
0.054143570	0.028890196	0.00054969701
0.054275058	0.029382651	0.00055079110
0.054406547	0.028964903	0.00054668384
0.054538036	0.029480058	0.00055539582
0.054669525	0.029782728	0.00055216242
0.054801013	0.028510750	0.00054981263
0.054932502	0.030282059	0.00056180593
0.055063991	0.029331384	0.00054899981
0.055195479	0.028400952	0.00054706721
0.055326968	0.029829036	0.00055762477
0.055458457	0.028854135	0.00055239036
0.055589945	0.029305638	0.00055228375
0.055721434	0.028280583	0.00054247782
0.055852923	0.029007554	0.00055600571
0.055984412	0.028341562	0.00054932228
0.056115900	0.028928782	0.00055153686
0.056247389	0.029299535	0.00055618034
0.056378878	0.029247074	0.00055216541
0.056510366	0.028499198	0.00055106978
0.056641855	0.029500425	0.00055694851
0.056773344	0.028537478	0.00054941674
0.056904832	0.029981568	0.00056300655
0.057036321	0.028810783	0.00054841528
0.057167810	0.028938527	0.00055272475
0.057299299	0.029076998	0.00055387576
0.057430787	0.028860916	0.00055051647
0.057562276	0.029452803	0.00055909772
0.057693765	0.028550692	0.00054228869
0.057825253	0.029165296	0.00055426964
0.057956742	0.029748544	0.00056033850
0.058088231	0.028943781	0.00055049342
0.058219719	0.029755199	0.00056049588
0.058351208	0.029289337	0.00054938247
0.058482697	0.027625628	0.00054020265
0.058614186	0.029926585	0.00055807125
0.058745674	0.029051404	0.00054751323
0.058877163	0.028736133	0.00054517576
0.059008652	0.028100339	0.00053475702
0.059140140	0.028651768	0.00054539118
0.059271629	0.029375407	0.00054975839
0.059403118	0.029942925	0.00055004335
0.059534606	0.028965486	0.00054580576
0.059666095	0.029518436	0.00054468566
0.059797584	0.028913882	0.00054214218
0.059929072	0.028545371	0.00054137006
0.060060561	0.028667126	0.00053779855
0.060192050	0.028680498	0.00054203657
0.060323539	0.027932213	0.00052910943
0.060455027	0.028962490	0.00054188295
0.060586516	0.029002062	0.00054370842
0.060718005	0.029471275	0.00054201893
0.060849493	0.028708279	0.00053650115
0.060980982	0.028797333	0.00054068199
0.061112471	0.028746841	0.00053559946
0.061243959	0.029963235	0.00055153270
0.061375448	0.029839096	0.00054339897
0.061506937	0.029562556	0.00054606446
0.061638426	0.029231401	0.00053927197
0.061769914	0.028294465	0.00053311984
0.061901403	0.027763823	0.00053129390
0.062032892	0.028610008	0.00053207529
0.062164380	0.028441253	0.00053491978
0.062295869	0.028881095	0.00053763530
0.062427358	0.027610499	0.00052689692
0.062558846	0.029003448	0.00054212857
0.062690335	0.028721331	0.00053162066
0.062821824	0.029253212	0.00053871653
0.062953313	0.028680674	0.00053529233
0.063084801	0.029643725	0.00054015022
0.063216290	0.028258358	0.00053369489
0.063347779	0.028934125	0.00053423462
0.063479267	0.029000090	0.00053159055
0.063610756	0.028398981	0.00053318686
0.063742245	0.029034878	0.00053401584
0.063873733	0.029915990	0.00054639398
0.064005222	0.029331019	0.00053546854
0.064136711	0.028514273	0.00052928205
0.064268200	0.029106731	0.00053453645
0.064399688	0.029917285	0.00053960425
0.064531177	0.028353833	0.00053070291
0.064662666	0.029171324	0.00053338219
0.064794154	0.028686658	0.00053014127
0.064925643	0.029354501	0.00053852803
0.065057132	0.029105242	0.00053596723
0.065188620	0.028629704	0.00053243600
0.065320109	0.028784958	0.00053070607
0.065451598	0.028933830	0.00053013526
0.065583087	0.028508697	0.00052956299
0.065714575	0.028627241	0.00052761935
0.065846064	0.028499359	0.00052898282
0.065977553	0.029368397	0.00053510786
0.066109041	0.028276195	0.00052332124
0.066240530	0.027811982	0.00052388097
0.066372019	0.029314904	0.00053109269
0.066503507	0.028503868	0.00052697137
0.066634996	0.027865218	0.00051860103
0.066766485	0.029532960	0.00053464020
0.066897973	0.028521065	0.00052555303
0.067029462	0.029225078	0.00053115616
0.067160951	0.028479480	0.00052746739
0.067292440	0.028699926	0.00052398310
0.067423928	0.029196419	0.00052526387
0.067555417	0.028217049	0.00052265010
0.067686906	0.028225560	0.00052132629
0.067818394	0.028879368	0.00052715443
0.067949883	0.029098324	0.00052771809
0.068081372	0.028889895	0.00052508135
0.068212860	0.027901326	0.00051759231
0.068344349	0.027988962	0.00052008547
0.068475838	0.028006001	0.00051938464
0.068607327	0.028885932	0.00052598551
0.068738815	0.028714925	0.00051904104
0.068870304	0.028436631	0.00052302013
0.069001793	0.028426267	0.00052004375
0.069133281	0.028246609	0.00051731146
0.069264770	0.028238775	0.00052086630
0.069396259	0.028628341	0.00051690889
0.069527747	0.028247103	0.00052051672
0.069659236	0.029144684	0.00052619524
0.069790725	0.029056114	0.00052442597
0.069922214	0.028346656	0.00051978081
0.070053702	0.029034984	0.00052132540
0.070185191	0.028241469	0.00051892859
0.070316680	0.029511566	0.00052429209
0.070448168	0.028942944	0.00052321982
0.070579657	0.029231915	0.00052699230
0.070711146	0.027649674	0.00051014089
0.070842634	0.028333019	0.00051720995
0.070974123	0.027609098	0.00051163655
0.071105612	0.028550319	0.00051712009
0.071237101	0.028839128	0.00052154975
0.071368589	0.027426880	0.00050521702
0.071500078	0.027089171	0.00050801419
0.071631567	0.027655442	0.00051191851
0.071763055	0.027862558	0.00051075552
0.071894544	0.026631285	0.00050239365
0.072026033	0.027587507	0.00050661570
0.072157521	0.027541745	0.00050901032
0.072289010	0.028443288	0.00051658273
0.072420499	0.027605779	0.00050600749
0.072551988	0.027121693	0.00050286443
0.072683476	0.027208920	0.00050306004
0.072814965	0.027463017	0.00050773267
0.072946454	0.027621525	0.00050872332
0.073077942	0.028418391	0.00051031642
0.073209431	0.027958260	0.00050998034
0.073340920	0.027281361	0.00050152552
0.073472408	0.026845299	0.00050074098
0.073603897	0.027308152	0.00050613073
0.073735386	0.027290701	0.00050233440
0.073866875	0.027044051	0.00050106427
0.073998363	0.027722533	0.00050533067
0.074129852	0.027320256	0.00050349028
0.074261341	0.027522182	0.00050751256
0.074392829	0.028009454	0.00050679405
0.074524318	0.027891370	0.00050675190
0.074655807	0.027956961	0.00050404220
0.074787295	0.026136255	0.00049352326
0.074918784	0.027308366	0.00050226124
0.075050273	0.028170738	0.00050664004
0.075181761	0.027121702	0.00049971748
0.075313250	0.027595780	0.00050472891
0.075444739	0.026262917	0.00049370346
0.075576228	0.027399691	0.00050392272
0.075707716	0.027110994	0.00049858842
0.075839205	0.026608699	0.00049338640
0.075970694	0.027741192	0.00050233817
0.076102182	0.027324943	0.00049713696
0.076233671	0.027454719	0.00050180634
0.076365160	0.027027592	0.00049315286
0.076496648	0.027703730	0.00050173436
0.076628137	0.026684642	0.00049534748
0.076759626	0.027192070	0.00049610341
0.076891115	0.027813190	0.00050165264
0.077022603	0.026182681	0.00048662995
0.077154092	0.026832986	0.00049225747
0.077285581	0.026301659	0.00049181566
0.077417069	0.026961288	0.00049418539
0.077548558	0.025886012	0.00048712720
0.077680047	0.027284479	0.00049511099
0.077811535	0.027614297	0.00049837070
0.077943024	0.026827076	0.00049205720
0.078074513	0.026456505	0.00048729636
0.078206002	0.027051877	0.00049376306
0.078337490	0.027133830	0.00049292735
0.078468979	0.026717487	0.00048994674
0.078600468	0.026757030	0.00049184703
0.078731956	0.026970245	0.00048969652
0.078863445	0.027146454	0.00049489477
0.078994934	0.026985308	0.00048948734
0.079126422	0.027157239	0.00049082314
0.079257911	0.026863908	0.00048960538
0.079389400	0.026643578	0.00048777476
0.079520889	0.026709185	0.00048856149
0.079652377	0.026903669	0.00048994990
0.079783866	0.027554548	0.00049437714
0.079915355	0.026766314	0.00049101416
0.080046843	0.026912199	0.00048767415
0.080178332	0.026893228	0.00048840406
0.080309821	0.026556458	0.00048853306
0.080441309	0.027096682	0.00048699791
0.080572798	0.026714762	0.00048734820
0.080704287	0.027071437	0.00049091910
0.080835776	0.025977642	0.00048037594
0.080967264	0.026091836	0.00048272793
0.081098753	0.027315384	0.00048804600
0.081230242	0.026705109	0.00048716865
0.081361730	0.025576351	0.00047659198
0.081493219	0.025909065	0.00047816681
0.081624708	0.026615251	0.00048466450
0.081756196	0.026663393	0.00048156927
0.081887685	0.026452063	0.00048353201
0.082019174	0.026740896	0.00048449234
0.082150663	0.026516343	0.00048327745
0.082282151	0.027067271	0.00048797550
0.082413640	0.027023347	0.00048582129
0.082545129	0.026676982	0.00048347433
0.082676617	0.026355315	0.00048196968
0.082808106	0.025791072	0.00047589945
0.082939595	0.025759810	0.00047814139
0.083071083	0.025437825	0.00047182719
0.083202572	0.025740943	0.00047470541
0.083334061	0.026890813	0.00048812360
0.083465549	0.026754912	0.00047950785
0.083597038	0.025618065	0.00047559200
0.083728527	0.026467071	0.00047583034
0.083860016	0.025889437	0.00047631547
0.083991504	0.026069592	0.00047801717
0.084122993	0.025576584	0.00047013636
0.084254482	0.026365410	0.00047992053
0.084385970	0.026593813	0.00047777035
0.084517459	0.026195887	0.00047685069
0.084648948	0.026577792	0.00048119825
0.084780436	0.025673450	0.00046915317
0.084911925	0.025308143	0.00047008673
0.085043414	0.025923687	0.00047206062
0.085174903	0.025738506	0.00047187066
0.085306391	0.025797922	0.00047423211
0.085437880	0.025786267	0.00047015535
0.085569369	0.026418776	0.00047535303
0.085700857	0.026179358	0.00047217849
0.085832346	0.025600930	0.00046987997
0.085963835	0.026432404	0.00047720269
0.086095323	0.026122128	0.00047156382
0.086226812	0.025520504	0.00046842303
0.086358301	0.026162270	0.00047210988
0.086489790	0.025368027	0.00046707655
0.086621278	0.025818219	0.00047133556
0.086752767	0.025200815	0.00046518598
0.086884256	0.025760494	0.00046793978
0.087015744	0.026202078	0.00047127076
0.087147233	0.026159799	0.00047025135
0.087278722	0.026803770	0.00047884872
0.087410210	0.026883218	0.00047725964
0.087541699	0.026276987	0.00047172775
0.087673188	0.026113671	0.00047226984
0.087804677	0.026193587	0.00046947740
0.087936165	0.025880632	0.00046898455
0.088067654	0.026150506	0.00047043265
0.088199143	0.026088299	0.00046603971
0.088330631	0.026489109	0.00047418438
0.088462120	0.026049299	0.00046699142
0.088593609	0.026385147	0.00047222387
0.088725097	0.025702714	0.00046407340
0.088856586	0.026127741	0.00046769880
0.088988075	0.024907627	0.00046166674
0.089119564	0.025459050	0.00046244246
0.089251052	0.025918174	0.00046623966
0.089382541	0.026057920	0.00046650571
0.089514030	0.025553579	0.00046187451
0.089645518	0.025796873	0.00046423656
0.089777007	0.025256523	0.00046021417
0.089908496	0.024950322	0.00046021106
0.090039984	0.025302338	0.00046165971
0.090171473	0.026229165	0.00046496738
0.090302962	0.025245818	0.00046219183
0.090434451	0.024758665	0.00045422038
0.090565939	0.025033773	0.00045877563
0.090697428	0.025867676	0.00046503497
0.090828917	0.025454218	0.00045713024
0.090960405	0.025475076	0.00046304967
0.091091894	0.025445157	0.00045854131
0.091223383	0.024916120	0.00045842742
0.091354871	0.026097650	0.00046691079
0.091486360	0.025237393	0.00046738858
0.091617849	0.025047932	0.00047066834
0.091749337	0.026258413	0.00048247039
0.091880826	0.024469407	0.00047279641
0.092012315	0.025094544	0.00048220520
0.092143804	0.024847952	0.00048022838
0.092275292	0.026069175	0.00049258804
0.092406781	0.025278754	0.00048805903
0.092538270	0.025972626	0.00049832059
0.092669758	0.026067757	0.00050037605
0.092801247	0.025840902	0.00048270531
0.092932736	0.025372851	0.00048030486
0.093064224	0.025208624	0.00047607010
0.093195713	0.025795023	0.00047799537
0.093327202	0.025004606	0.00046972281
0.093458691	0.024259859	0.00046008532
0.093590179	0.024958351	0.00046917958
0.093721668	0.025011568	0.00046804313
0.093853157	0.025137812	0.00046789651
0.093984645	0.024873205	0.00046563719
0.094116134	0.024908985	0.00046293806
0.094247623	0.024902629	0.00046247338
0.094379111	0.024174581	0.00045779135
0.094510600	0.025433457	0.00046587127
0.094642089	0.024470558	0.00046055587
0.094773578	0.024954533	0.00046099063
0.094905066	0.024865191	0.00046178015
0.095036555	0.024397582	0.00046072920
0.095168044	0.024446471	0.00045475109
0.095299532	0.024156690	0.00045396173
0.095431021	0.024967740	0.00045516369
0.095562510	0.024389956	0.00045539374
0.095693998	0.025036887	0.00046220971
0.095825487	0.024314394	0.00045182777
0.095956976	0.024517414	0.00045504409
0.096088465	0.025065143	0.00045598011
0.096219953	0.025357792	0.00046120537
0.096351442	0.025231435	0.00046056192
0.096482931	0.024977190	0.00045679768
0.096614419	0.024855382	0.00045531883
0.096745908	0.023580070	0.00044722884
0.096877397	0.023696434	0.00044478765
0.097008885	0.024389710	0.00045151696
0.097140374	0.024124145	0.00044880544
0.097271863	0.024517356	0.00045134693
0.097403352	0.024408258	0.00044988289
0.097534840	0.023980101	0.00044530978
0.097666329	0.025150646	0.00045626227
0.097797818	0.024638992	0.00044822590
0.097929306	0.024645393	0.00045096229
0.098060795	0.024946251	0.00045191429
0.098192284	0.024198423	0.00044236191
0.098323772	0.025106760	0.00045291272
0.098455261	0.025241179	0.00044970982
0.098586750	0.024609621	0.00044242281
0.098718239	0.024825279	0.00044530988
0.098849727	0.024260432	0.00043929382
0.098981216	0.024938992	0.00044674555
0.099112705	0.024534995	0.00044276534
0.099244193	0.024397831	0.00043988265
0.099375682	0.024158552	0.00043976591
0.099507171	0.024463635	0.00044094143
0.099638659	0.023854723	0.00043923922
0.099770148	0.023665010	0.00043774276
0.099901637	0.023705517	0.00043490627
0.10003313	0.024041825	0.00044061331
0.10016461	0.024583537	0.00044200995
0.10029610	0.024234698	0.00044377776
0.10042759	0.024394635	0.00044159317
0.10055908	0.024763208	0.00044366363
0.10069057	0.023736095	0.00043674658
0.10082206	0.024157932	0.00043948177
0.10095355	0.024505711	0.00044478691
0.10108504	0.024121969	0.00043788182
0.10121652	0.024197926	0.00043768253
0.10134801	0.024422393	0.00044118260
0.10147950	0.023781725	0.00043554142
0.10161099	0.023360242	0.00043321287
0.10174248	0.023511982	0.00043478737
0.10187397	0.023995924	0.00043315598
0.10200546	0.024270624	0.00044145884
0.10213694	0.024115987	0.00043534483
0.10226843	0.024532941	0.00043876097
0.10239992	0.024453237	0.00044096482
0.10253141	0.024716203	0.00043770145
0.10266290	0.023356863	0.00043202445
0.10279439	0.023717973	0.00043125269
0.10292588	0.023849665	0.00043483648
0.10305737	0.023436936	0.00043087593
0.10318885	0.024527248	0.00043724760
0.10332034	0.024118504	0.00043426950
0.10345183	0.024261931	0.00043619860
0.10358332	0.023670169	0.00043217663
0.10371481	0.023902071	0.00043239652
0.10384630	0.024327122	0.00043601974
0.10397779	0.024165568	0.00043362295
0.10410928	0.023531835	0.00043082520
0.10424076	0.024077788	0.00043411211
0.10437225	0.023971748	0.00043337507
0.10450374	0.023830881	0.00042922787
0.10463523	0.023461335	0.00042967242
0.10476672	0.023592576	0.00043021919
0.10489821	0.023049299	0.00042572557
0.10502970	0.023916336	0.00042978205
0.10516118	0.024408282	0.00043401436
0.10529267	0.023426472	0.00042899833
0.10542416	0.024918324	0.00043917152
0.10555565	0.024485060	0.00043515530
0.10568714	0.023837612	0.00043038128
0.10581863	0.024410345	0.00043164628
0.10595012	0.024722066	0.00043566697
0.10608161	0.023987362	0.00043316410
0.10621309	0.023847372	0.00042839912
0.10634458	0.024217674	0.00043037058
0.10647607	0.024288585	0.00043124101
0.10660756	0.023396155	0.00042447929
0.10673905	0.023683869	0.00043046381
0.10687054	0.024013860	0.00043223648
0.10700203	0.024132539	0.00044082462
0.10713352	0.024327640	0.00044423197
0.10726500	0.024139668	0.00044734282
0.10739649	0.023893926	0.00045079053
0.10752798	0.023933129	0.00044957284
0.10765947	0.024022808	0.00045456110
0.10779096	0.024958250	0.00046228900
0.10792245	0.023057536	0.00045205774
0.10805394	0.023858949	0.00045868810
0.10818542	0.023808608	0.00045802217
0.10831691	0.023703391	0.00046115259
0.10844840	0.022599584	0.00045373498
0.10857989	0.024434538	0.00046838338
0.10871138	0.024592327	0.00047307409
0.10884287	0.024249332	0.00046807678
0.10897436	0.024041009	0.00046695507
0.10910585	0.024201797	0.00047459866
0.10923733	0.023359688	0.00046418255
0.10936882	0.023406596	0.00047137165
0.10950031	0.023290406	0.00046796489
0.10963180	0.023376083	0.00047154307
0.10976329	0.023628578	0.00047405579
0.10989478	0.023997764	0.00047897727
0.11002627	0.024128069	0.00048426218
0.11015776	0.024312750	0.00048016166
0.11028924	0.023462702	0.00047852067
0.11042073	0.024276027	0.00048920164
0.11055222	0.024221839	0.00048285257
0.11068371	0.024128036	0.00048532448
0.11081520	0.024004176	0.00048564893
0.11094669	0.023877894	0.00048508520
0.11107818	0.023926177	0.00048940529
0.11120966	0.024976021	0.00049594478
0.11134115	0.023656067	0.00048739368
0.11147264	0.023716289	0.00048571860
0.11160413	0.022928631	0.00048153024
0.11173562	0.023479984	0.00048886437
0.11186711	0.023969390	0.00047651519
0.11199860	0.023886125	0.00047892255
0.11213009	0.023406484	0.00046807362
0.11226157	0.023678983	0.00046496909
0.11239306	0.023353597	0.00046112300
0.11252455	0.024449066	0.00047000144
0.11265604	0.023364161	0.00046025389
0.11278753	0.022954049	0.00045183061
0.11291902	0.023523965	0.00045732456
0.11305051	0.023385929	0.00045633600
0.11318200	0.023850334	0.00045755514
0.11331348	0.024056301	0.00045910794
0.11344497	0.023335047	0.00045314202
0.11357646	0.023905035	0.00045164084
0.11370795	0.024094192	0.00045546359
0.11383944	0.023802767	0.00045320573
0.11397093	0.024029723	0.00045178548
0.11410242	0.023779861	0.00045186325
0.11423390	0.023822285	0.00044693120
0.11436539	0.023840180	0.00045235788
0.11449688	0.024176149	0.00044851461
0.11462837	0.023546490	0.00044810658
0.11475986	0.024093621	0.00044787270
0.11489135	0.022665973	0.00043611128
0.11502284	0.023905317	0.00044816958
0.11515433	0.024199440	0.00044944652
0.11528581	0.024101752	0.00044717527
0.11541730	0.022587254	0.00043378744
0.11554879	0.023639988	0.00043890247
0.11568028	0.023263086	0.00044169888
0.11581177	0.024439254	0.00044707035
0.11594326	0.024178679	0.00044597741
0.11607475	0.023792829	0.00044079998
0.11620624	0.023482897	0.00043653513
0.11633772	0.022960654	0.00043713989
0.11646921	0.024195449	0.00044248982
0.11660070	0.023943861	0.00044096765
0.11673219	0.024501786	0.00044335202
0.11686368	0.024458427	0.00044264919
0.11699517	0.023972141	0.00044015562
0.11712666	0.024242756	0.00044221239
0.11725814	0.024288248	0.00043866465
0.11738963	0.024058335	0.00043599053
0.11752112	0.024038741	0.00043521303
0.11765261	0.023866992	0.00043457638
0.11778410	0.024524122	0.00044196850
0.11791559	0.023561511	0.00042910428
0.11804708	0.024564768	0.00043590601
0.11817857	0.024223124	0.00043568679
0.11831005	0.023674012	0.00042922908
0.11844154	0.023431236	0.00043020102
0.11857303	0.023369880	0.00042558968
0.11870452	0.023850643	0.00042837966
0.11883601	0.023854918	0.00042778995
0.11896750	0.023551491	0.00042624282
0.11909899	0.023948518	0.00042982682
0.11923048	0.023359919	0.00042135564
0.11936196	0.023608551	0.00042565449
0.11949345	0.023817468	0.00042221662
0.11962494	0.023701271	0.00042256410
0.11975643	0.022769898	0.00041743733
0.11988792	0.023388446	0.00041863293
0.12001941	0.023857897	0.00042323194
0.12015090	0.024058346	0.00042315140
0.12028239	0.023633865	0.00042285129
0.12041387	0.023669576	0.00042010730
0.12054536	0.023888140	0.00041940527
0.12067685	0.023729621	0.00042027110
0.12080834	0.024055679	0.00042291125
0.12093983	0.023305785	0.00041313020
0.12107132	0.023805376	0.00042185670
0.12120281	0.023395211	0.00041597683
0.12133429	0.023936083	0.00041801515
0.12146578	0.023696871	0.00041896895
0.12159727	0.023452912	0.00041466654
0.12172876	0.024013303	0.00041923654
0.12186025	0.023649393	0.00041592282
0.12199174	0.024285062	0.00042083528
0.12212323	0.023731159	0.00041718736
0.12225472	0.023327795	0.00041178147
0.12238620	0.023915976	0.00041829313
0.12251769	0.024292645	0.00041862588
0.12264918	0.023247966	0.00041423366
0.12278067	0.023744801	0.00041697085
0.12291216	0.023986261	0.00041672518
0.12304365	0.023497861	0.00041488637
0.12317514	0.023908755	0.00041331566
0.12330663	0.024174836	0.00041801531
0.12343811	0.024527883	0.00042066701
0.12356960	0.023969709	0.00041426689
0.12370109	0.023398744	0.00041240012
0.12383258	0.023932318	0.00041390417
0.12396407	0.023030006	0.00040608917
0.12409556	0.023396091	0.00041467272
0.12422705	0.023738569	0.00041303259
0.12435853	0.024136436	0.00041647679
0.12449002	0.023178118	0.00040878428
0.12462151	0.023853916	0.00041557847
0.12475300	0.024160906	0.00041504270
0.12488449	0.023440204	0.00040990229
0.12501598	0.023694015	0.00041337232
0.12514747	0.023813951	0.00041243487
0.12527896	0.023516830	0.00041022622
0.12541044	0.023859454	0.00041267799
0.12554193	0.023170935	0.00040663423
0.12567342	0.024178549	0.00041341668
0.12580491	0.023437073	0.00040952625
0.12593640	0.023740937	0.00040823984
0.12606789	0.022496484	0.00040378864
0.12619938	0.023056567	0.00040608072
0.12633087	0.023676838	0.00041229354
0.12646235	0.023371664	0.00040854850
0.12659384	0.023752202	0.00040755646
0.12672533	0.023493477	0.00041017541
0.12685682	0.023707636	0.00040798361
0.12698831	0.024126334	0.00041180413
0.12711980	0.023271432	0.00040454070
0.12725129	0.023099233	0.00040258677
0.12738277	0.023464735	0.00040876626
0.12751426	0.023727307	0.00040917928
0.12764575	0.023586111	0.00040694803
0.12777724	0.023900700	0.00040786640
0.12790873	0.023388970	0.00040466741
0.12804022	0.023643374	0.00040855996
0.12817171	0.023547911	0.00040628239
0.12830320	0.023534703	0.00040572063
0.12843468	0.023819060	0.00040762072
0.12856617	0.023824139	0.00040577440
0.12869766	0.023301438	0.00040295050
0.12882915	0.023783326	0.00040814550
0.12896064	0.024521280	0.00040993385
0.12909213	0.023450812	0.00040384745
0.12922362	0.023867501	0.00040714933
0.12935511	0.023726997	0.00040669895
0.12948659	0.023781307	0.00040771421
0.12961808	0.023817468	0.00040535972
0.12974957	0.023705387	0.00040430728
0.12988106	0.023607629	0.00040380181
0.13001255	0.023606190	0.00040410618
0.13014404	0.023426378	0.00040501452
0.13027553	0.023184452	0.00039953902
0.13040701	0.023768375	0.00040380150
0.13053850	0.023269495	0.00040201505
0.13066999	0.023509243	0.00040295356
0.13080148	0.022867057	0.00040074042
0.13093297	0.023837695	0.00040269778
0.13106446	0.024189615	0.00040740405
0.13119595	0.024266842	0.00040622335
0.13132744	0.023898840	0.00040360174
0.13145892	0.023445974	0.00040245291
0.13159041	0.023463878	0.00040191077
0.13172190	0.023985972	0.00040529092
0.13185339	0.023307625	0.00040170866
0.13198488	0.023140692	0.00039799480
0.13211637	0.023913328	0.00040320522
0.13224786	0.023575449	0.00039964939
0.13237935	0.023770457	0.00040245433
0.13251083	0.023490342	0.00040181494
0.13264232	0.023648975	0.00040112248
0.13277381	0.023582038	0.00040102116
0.13290530	0.023111913	0.00039523020
0.13303679	0.023500858	0.00040087771
0.13316828	0.023878953	0.00040468590
0.13329977	0.024012497	0.00040049831
0.13343125	0.023860824	0.00040675916
0.13356274	0.023143691	0.00039419890
0.13369423	0.023423624	0.00039804998
0.13382572	0.023750085	0.00040122554
0.13395721	0.023731471	0.00039974932
0.13408870	0.023907999	0.00040333278
0.13422019	0.023853155	0.00039714423
0.13435168	0.023516362	0.00039990194
0.13448316	0.023244868	0.00039777978
0.13461465	0.023114215	0.00039294631
0.13474614	0.024076896	0.00040091846
0.13487763	0.023351609	0.00039607318
0.13500912	0.024402676	0.00040326710
0.13514061	0.023523561	0.00039849335
0.13527210	0.023789456	0.00040057164
0.13540359	0.023519971	0.00039685889
0.13553507	0.023466353	0.00039686235
0.13566656	0.023912674	0.00039949083
0.13579805	0.023578386	0.00039757663
0.13592954	0.023467397	0.00039543554
0.13606103	0.022999480	0.00039467991
0.13619252	0.023229243	0.00039285979
0.13632401	0.023955507	0.00039727093
0.13645549	0.023655870	0.00039946396
0.13658698	0.023784828	0.00039600879
0.13671847	0.023788532	0.00039895886
0.13684996	0.023828838	0.00039729281
0.13698145	0.024265594	0.00040008440
0.13711294	0.023278517	0.00039362864
0.13724443	0.023375633	0.00039505929
0.13737592	0.023483801	0.00039506562
0.13750740	0.024033292	0.00039877591
0.13763889	0.023916748	0.00039509590
0.13777038	0.023813169	0.00039729300
0.13790187	0.023491003	0.00039502029
0.13803336	0.023870491	0.00039468700
0.13816485	0.023365922	0.00039426361
0.13829634	0.024205519	0.00039641348
0.13842783	0.023055396	0.00039165259
0.13855931	0.023890045	0.00039674554
0.13869080	0.024074493	0.00039697038
0.13882229	0.022983754	0.00038931781
0.13895378	0.024329102	0.00039689773
0.13908527	0.023218459	0.00039224986
0.13921676	0.023061299	0.00039077129
0.13934825	0.023482943	0.00039222635
0.13947973	0.023405461	0.00039259933
0.13961122	0.023831231	0.00039502731
0.13974271	0.023075763	0.00038971652
0.13987420	0.023845035	0.00039544044
0.14000569	0.023919781	0.00039207399
0.14013718	0.023573976	0.00039195689
0.14026867	0.023526933	0.00039177346
0.14040016	0.023278858	0.00039144010
0.14053164	0.023997546	0.00039632311
0.14066313	0.023531844	0.00038936168
0.14079462	0.023595865	0.00039071938
0.14092611	0.023738963	0.00039117653
0.14105760	0.023055182	0.00038701415
0.14118909	0.023956227	0.00039508461
0.14132058	0.023823977	0.00038987918
0.14145207	0.023611240	0.00039017684
0.14158355	0.023664036	0.00038945430
0.14171504	0.023561057	0.00038913894
0.14184653	0.024087470	0.00039243965
0.14197802	0.023629948	0.00038712517
0.14210951	0.023661792	0.00038927472
0.14224100	0.023935430	0.00039160798
0.14237249	0.023644496	0.00038855713
0.14250398	0.024188062	0.00039316515
0.14263546	0.024567459	0.00039458488
0.14276695	0.023433739	0.00038793356
0.14289844	0.023569395	0.00038770992
0.14302993	0.024102181	0.00039056342
0.14316142	0.023836420	0.00038963192
0.14329291	0.024553348	0.00039319749
0.14342440	0.022679890	0.00038114133
0.14355588	0.023558383	0.00038753648
0.14368737	0.023638396	0.00038829141
0.14381886	0.023995642	0.00039047980
0.14395035	0.023723439	0.00038651160
0.14408184	0.023369834	0.00038550058
0.14421333	0.024250905	0.00039250822
0.14434482	0.023557668	0.00038519914
0.14447631	0.024261705	0.00039164084
0.14460779	0.022951443	0.00038192179
0.14473928	0.023027259	0.00038298861
0.14487077	0.023308298	0.00038577941
0.14500226	0.024148580	0.00038909964
0.14513375	0.023877342	0.00038999732
0.14526524	0.023981271	0.00038850646
0.14539673	0.023893286	0.00038813976
0.14552822	0.023824389	0.00038941940
0.14565970	0.024722010	0.00039196909
0.14579119	0.023215571	0.00038466883
0.14592268	0.023391132	0.00038420112
0.14605417	0.024313000	0.00039135196
0.14618566	0.023515592	0.00038692576
0.14631715	0.023757981	0.00038399130
0.14644864	0.023570080	0.00038464478
0.14658012	0.023810132	0.00038677365
0.14671161	0.024018649	0.00038730918
0.14684310	0.023934016	0.00038953881
0.14697459	0.023825774	0.00038572926
0.14710608	0.023319687	0.00038182421
0.14723757	0.023704415	0.00038473539
0.14736906	0.023336351	0.00038283151
0.14750055	0.023770713	0.00038617669
0.14763203	0.023414173	0.00038244599
0.14776352	0.024000565	0.00038580174
0.14789501	0.024246941	0.00038814925
0.14802650	0.023381317	0.00038032152
0.14815799	0.023835502	0.00038722265
0.14828948	0.023556561	0.00038245408
0.14842097	0.023179366	0.00038138800
0.14855246	0.024197458	0.00038742174
0.14868394	0.023744669	0.00038211177
0.14881543	0.023301532	0.00038059334
0.14894692	0.023176629	0.00038192937
0.14907841	0.023578393	0.00038168922
0.14920990	0.023903013	0.00038479479
0.14934139	0.023849809	0.00038359995
0.14947288	0.022773280	0.00037794304
0.14960436	0.023488132	0.00038292613
0.14973585	0.023940336	0.00038453366
0.14986734	0.023764506	0.00038352641
0.14999883	0.023431277	0.00038063530
0.15013032	0.023126872	0.00037971090
0.15026181	0.024046030	0.00038492605
0.15039330	0.023864524	0.00038309077
0.15052479	0.023278749	0.00037850423
0.15065627	0.023455079	0.00037991901
0.15078776	0.023934897	0.00038237716
0.15091925	0.023703060	0.00038220194
0.15105074	0.023970690	0.00038386044
0.15118223	0.023688408	0.00038152862
0.15131372	0.022951566	0.00037737548
0.15144521	0.023478819	0.00037975821
0.15157670	0.023602382	0.00037937873
0.15170818	0.023614600	0.00037938497
0.15183967	0.024111805	0.00038387800
0.15197116	0.023288281	0.00037891164
0.15210265	0.023933733	0.00038163374
0.15223414	0.023679691	0.00037850880
0.15236563	0.023867433	0.00038012966
0.15249712	0.023594432	0.00037963875
0.15262860	0.023483577	0.00037738951
0.15276009	0.023637844	0.00038026705
0.15289158	0.023522214	0.00037834390
0.15302307	0.023318621	0.00037702739
0.15315456	0.023051467	0.00037594022
0.15328605	0.023179596	0.00037734895
0.15341754	0.023251076	0.00037792543
0.15354903	0.023175168	0.00037525913
0.15368051	0.023422173	0.00037740048
0.15381200	0.024010503	0.00038082660
0.15394349	0.023382089	0.00037831369
0.15407498	0.023926096	0.00037976124
0.15420647	0.024199984	0.00038119388
0.15433796	0.023558784	0.00037716260
0.15446945	0.023594407	0.00037606045
0.15460094	0.024323143	0.00038346318
0.15473242	0.023233245	0.00037584586
0.15486391	0.023981606	0.00037975996
0.15499540	0.023978878	0.00037841650
0.15512689	0.023356107	0.00037601865
0.15525838	0.023271821	0.00037486691
0.15538987	0.022817100	0.00037123126
0.15552136	0.023331019	0.00037334024
0.15565284	0.023067137	0.00037195362
0.15578433	0.023300524	0.00037529386
0.15591582	0.023766511	0.00037753242
0.15604731	0.023596041	0.00037725079
0.15617880	0.023721662	0.00037618701
0.15631029	0.023744452	0.00037741206
0.15644178	0.024062099	0.00037736336
0.15657327	0.023582992	0.00037602770
0.15670475	0.023756425	0.00037485456
0.15683624	0.023686536	0.00037702974
0.15696773	0.024095456	0.00037834293
0.15709922	0.023550355	0.00037325695
0.15723071	0.023087317	0.00037274444
0.15736220	0.023955752	0.00037532082
0.15749369	0.024020712	0.00037805740
0.15762518	0.023653016	0.00037477297
0.15775666	0.023866858	0.00037569507
0.15788815	0.023790528	0.00037607096
0.15801964	0.024216155	0.00037745785
0.15815113	0.024179897	0.00037739867
0.15828262	0.023852522	0.00037481062
0.15841411	0.023724136	0.00037521265
0.15854560	0.023559929	0.00037470231
0.15867708	0.023418145	0.00036995577
0.15880857	0.023472403	0.00037350511
0.15894006	0.023411790	0.00037152810
0.15907155	0.023408948	0.00037215628
0.15920304	0.023219443	0.00037218601
0.15933453	0.023165729	0.00036987260
0.15946602	0.022944844	0.00036779388
0.15959751	0.023629514	0.00037287112
0.15972899	0.023716993	0.00037342088
0.15986048	0.023859116	0.00037509236
0.15999197	0.023583598	0.00037126140
0.16012346	0.023833457	0.00037457711
0.16025495	0.023521193	0.00037106491
0.16038644	0.024564056	0.00037589817
0.16051793	0.024046988	0.00037630650
0.16064942	0.023225482	0.00036846947
0.16078090	0.023793061	0.00037373903
0.16091239	0.023012467	0.00036869794
0.16104388	0.023550854	0.00036940377
0.16117537	0.023574607	0.00037161867
0.16130686	0.023747675	0.00037071980
0.16143835	0.023005108	0.00036852252
0.16156984	0.023513663	0.00037118106
0.16170133	0.023357436	0.00036633092
0.16183281	0.023767012	0.00037232601
0.16196430	0.023566554	0.00036971519
0.16209579	0.023478203	0.00036948435
0.16222728	0.023624746	0.00037158346
0.16235877	0.023382538	0.00036691782
0.16249026	0.023128624	0.00036765840
0.16262175	0.023743480	0.00037037363
0.16275323	0.023780890	0.00037114306
0.16288472	0.023486309	0.00036868057
0.16301621	0.023905705	0.00037122460
0.16314770	0.023183653	0.00036753518
0.16327919	0.023557110	0.00036918060
0.16341068	0.023532297	0.00036814910
0.16354217	0.022845964	0.00036395145
0.16367366	0.023200065	0.00036589137
0.16380514	0.023402993	0.00036918392
0.16393663	0.023648853	0.00036918492
0.16406812	0.023641227	0.00036671261
0.16419961	0.024110871	0.00037108500
0.16433110	0.023438851	0.00036746856
0.16446259	0.024203440	0.00037096350
0.16459408	0.023362589	0.00036734346
0.16472557	0.023675533	0.00036678699
0.16485705	0.023836583	0.00037078020
0.16498854	0.023483001	0.00036569063
0.16512003	0.023431156	0.00036705470
0.16525152	0.023503666	0.00036819406
0.16538301	0.023586723	0.00036641602
0.16551450	0.024016275	0.00037012597
0.16564599	0.024311805	0.00037085545
0.16577747	0.024108659	0.00037060772
0.16590896	0.023951712	0.00037011495
0.16604045	0.023880385	0.00036726728
0.16617194	0.022720171	0.00036153561
0.16630343	0.023673855	0.00036667871
0.16643492	0.023744044	0.00036713016
0.16656641	0.023815351	0.00036792641
0.16669790	0.023890939	0.00036606690
0.16682938	0.023548199	0.00036581976
0.16696087	0.022804458	0.00036199719
0.16709236	0.023242821	0.00036237676
0.16722385	0.022892944	0.00036167102
0.16735534	0.023224860	0.00036344511
0.16748683	0.023518240	0.00036463048
0.16761832	0.024329105	0.00037126698
0.16774981	0.023282519	0.00036169027
0.16788129	0.023461768	0.00036623954
0.16801278	0.023339147	0.00036268095
0.16814427	0.023805738	0.00036653677
0.16827576	0.023705750	0.00036609069
0.16840725	0.023721895	0.00036463366
0.16853874	0.024056776	0.00036692066
0.16867023	0.023629696	0.00036207461
0.16880171	0.023118181	0.00036105043
0.16893320	0.023439473	0.00036375042
0.16906469	0.023276638	0.00035975014
0.16919618	0.023559416	0.00036493895
0.16932767	0.023764930	0.00036324093
0.16945916	0.023840553	0.00036596700
0.16959065	0.023328910	0.00036245678
0.16972214	0.023592087	0.00036229819
0.16985362	0.022959403	0.00036038218
0.16998511	0.023659901	0.00036186417
0.17011660	0.023235707	0.00036132909
0.17024809	0.024092024	0.00036713342
0.17037958	0.024091666	0.00036500787
0.17051107	0.023603633	0.00036357937
0.17064256	0.023783660	0.00036295712
0.17077405	0.023548067	0.00036201061
0.17090553	0.023084665	0.00036062127
0.17103702	0.023759541	0.00036280979
0.17116851	0.023823863	0.00036374307
0.17130000	0.024002919	0.00036541489
0.17143149	0.024125050	0.00036553994
0.17156298	0.023035494	0.00035912455
0.17169447	0.023082125	0.00035709702
0.17182595	0.023825640	0.00036353667
0.17195744	0.023394399	0.00036107268
0.17208893	0.023350216	0.00035832016
0.17222042	0.023868505	0.00036345234
0.17235191	0.023276058	0.00036046968
0.17248340	0.023244602	0.00035761361
0.17261489	0.024080554	0.00036414252
0.17274638	0.023728992	0.00036000788
0.17287786	0.023996937	0.00036436506
0.17300935	0.024103940	0.00036324044
0.17314084	0.023225894	0.00035839155
0.17327233	0.023607444	0.00036004678
0.17340382	0.023314827	0.00035769825
0.17353531	0.023220923	0.00035788862
0.17366680	0.024061550	0.00036157182
0.17379829	0.024113907	0.00036280055
0.17392977	0.023228777	0.00035928420
0.17406126	0.023453123	0.00035866006
0.17419275	0.023217165	0.00035680369
0.17432424	0.023805115	0.00036219096
0.17445573	0.022661981	0.00035391340
0.17458722	0.023186291	0.00035736607
0.17471871	0.023779270	0.00035997226
0.17485019	0.023778644	0.00036061458
0.17498168	0.023460113	0.00035715006
0.17511317	0.023117085	0.00035664214
0.17524466	0.023246377	0.00035794189
0.17537615	0.023226990	0.00035613903
0.17550764	0.022889927	0.00035433072
0.17563913	0.023600554	0.00035744616
0.17577062	0.022946558	0.00035323414
0.17590210	0.023885186	0.00036106406
0.17603359	0.023838654	0.00035824932
0.17616508	0.023584405	0.00035864204
0.17629657	0.023857440	0.00036065127
0.17642806	0.023228128	0.00035401935
0.17655955	0.022863734	0.00035481466
0.17669104	0.023584147	0.00035734681
0.17682253	0.023935765	0.00035782778
0.17695401	0.023942088	0.00036099493
0.17708550	0.023735794	0.00035634352
0.17721699	0.023090755	0.00035469453
0.17734848	0.023630650	0.00035676014
0.17747997	0.023462452	0.00035613337
0.17761146	0.023297465	0.00035613771
0.17774295	0.023565644	0.00035391594
0.17787443	0.023750834	0.00035780469
0.17800592	0.023069741	0.00035323704
0.17813741	0.023122514	0.00035308176
0.17826890	0.023701104	0.00035697221
0.17840039	0.024350112	0.00035928152
0.17853188	0.023708365	0.00035738990
0.17866337	0.023594035	0.00035610895
0.17879486	0.023228951	0.00035349393
0.17892634	0.023324551	0.00035551896
0.17905783	0.023204246	0.00035142764
0.17918932	0.023455474	0.00035624710
0.17932081	0.023269062	0.00035357354
0.17945230	0.023306420	0.00035477045
0.17958379	0.023447352	0.00035573417
0.17971528	0.023403351	0.00035430008
0.17984677	0.023244074	0.00035339494
0.17997825	0.023319735	0.00035358362
0.18010974	0.023662655	0.00035351965
0.18024123	0.023028804	0.00035118205
0.18037272	0.023590830	0.00035278311
0.18050421	0.023693399	0.00036252675
0.18063570	0.023658394	0.00036524774
0.18076719	0.023101832	0.00036218063
0.18089867	0.023281560	0.00036802466
0.18103016	0.023527120	0.00036991542
0.18116165	0.023068903	0.00036876231
0.18129314	0.023401380	0.00037125307
0.18142463	0.023712561	0.00037388334
0.18155612	0.023450333	0.00037420981
0.18168761	0.023115439	0.00037404112
0.18181910	0.023453119	0.00037835125
0.18195058	0.023162468	0.00037641462
0.18208207	0.023350211	0.00037697276
0.18221356	0.023101982	0.00037866135
0.18234505	0.023059792	0.00037848281
0.18247654	0.022985114	0.00038006184
0.18260803	0.023706449	0.00038589360
0.18273952	0.023389270	0.00038545805
0.18287101	0.023517791	0.00038739651
0.18300249	0.023120799	0.00038560478
0.18313398	0.022993796	0.00038349849
0.18326547	0.023155059	0.00038672512
0.18339696	0.023675725	0.00038914122
0.18352845	0.022719821	0.00038419386
0.18365994	0.022804696	0.00038733476
0.18379143	0.022799251	0.00038628381
0.18392292	0.023728228	0.00039729586
0.18405440	0.023306194	0.00039055279
0.18418589	0.022916568	0.00039083510
0.18431738	0.022891098	0.00039235475
0.18444887	0.023821933	0.00039678641
0.18458036	0.023673127	0.00039760306
0.18471185	0.023590751	0.00039837455
0.18484334	0.023217583	0.00039680673
0.18497482	0.023549751	0.00039947840
0.18510631	0.023182248	0.00039560601
0.18523780	0.023269890	0.00040089929
0.18536929	0.023002557	0.00039153783
0.18550078	0.022689982	0.00038390431
0.18563227	0.022753588	0.00038447649
0.18576376	0.023349261	0.00038017184
0.18589525	0.023333804	0.00038384214
0.18602673	0.024242397	0.00038712046
0.18615822	0.022979968	0.00037655579
0.18628971	0.022570558	0.00037400616
0.18642120	0.023371509	0.00037767143
0.18655269	0.023844334	0.00038053715
0.18668418	0.022836254	0.00037050301
0.18681567	0.023297856	0.00037333079
0.18694716	0.023317954	0.00037353101
0.18707864	0.023719470	0.00037243973
0.18721013	0.023202235	0.00037057415
0.18734162	0.023730934	0.00037307574
0.18747311	0.023023158	0.00036593283
0.18760460	0.023934208	0.00037322658
0.18773609	0.023299285	0.00036566834
0.18786758	0.023499510	0.00036783509
0.18799906	0.022718240	0.00036413297
0.18813055	0.023102241	0.00036267113
0.18826204	0.023388747	0.00036572422
0.18839353	0.023189253	0.00036141073
0.18852502	0.023592243	0.00036479950
0.18865651	0.023466020	0.00036547033
0.18878800	0.023506017	0.00036147797
0.18891949	0.024290284	0.00036779702
0.18905097	0.023598996	0.00036176886
0.18918246	0.023765628	0.00036260174
0.18931395	0.022358741	0.00035412049
0.18944544	0.023842152	0.00036071808
0.18957693	0.023534782	0.00036015407
0.18970842	0.023602398	0.00035852707
0.18983991	0.022772151	0.00035455511
0.18997140	0.023313712	0.00035805668
0.19010288	0.023563811	0.00035626410
0.19023437	0.023782399	0.00036006123
0.19036586	0.023642222	0.00035636691
0.19049735	0.022780718	0.00035230472
0.19062884	0.023394188	0.00035622952
0.19076033	0.023127068	0.00035059589
0.19089182	0.023046743	0.00035182368
0.19102330	0.022815582	0.00034974672
0.19115479	0.023636964	0.00035493057
0.19128628	0.023383626	0.00035369957
0.19141777	0.022855375	0.00034872041
0.19154926	0.023875511	0.00035567073
0.19168075	0.022872908	0.00034919311
0.19181224	0.023466666	0.00035353563
0.19194373	0.023643957	0.00035543849
0.19207521	0.023859573	0.00035370697
0.19220670	0.023840173	0.00035344034
0.19233819	0.023517188	0.00035337664
0.19246968	0.023549609	0.00035277217
0.19260117	0.022810094	0.00034832718
0.19273266	0.023110192	0.00034958758
0.19286415	0.023315259	0.00035047216
0.19299564	0.023573863	0.00035361523
0.19312712	0.023253365	0.00034859034
0.19325861	0.022799922	0.00034878728
0.19339010	0.023428539	0.00035117932
0.19352159	0.023287690	0.00035054841
0.19365308	0.024130592	0.00035541935
0.19378457	0.023313108	0.00034959329
0.19391606	0.023301430	0.00035041642
0.19404754	0.023775410	0.00035233571
0.19417903	0.023743776	0.00035200968
0.19431052	0.023219801	0.00034971103
0.19444201	0.022848695	0.00034562238
0.19457350	0.023475434	0.00035052532
0.19470499	0.023246962	0.00034937705
0.19483648	0.023346237	0.00034852658
0.19496797	0.023157797	0.00034885581
0.19509945	0.023430111	0.00034908784
0.19523094	0.023335943	0.00034902024
0.19536243	0.023532131	0.00034964528
0.19549392	0.023003906	0.00034500410
0.19562541	0.023956036	0.00035154568
0.19575690	0.023370041	0.00034739744
0.19588839	0.023305559	0.00034719690
0.19601988	0.023424982	0.00034730480
0.19615136	0.023024173	0.00034458164
0.19628285	0.023042301	0.00034658115
0.19641434	0.023300824	0.00034679209
0.19654583	0.023355991	0.00034821768
0.19667732	0.022746476	0.00034239697
0.19680881	0.023207992	0.00034626672
0.19694030	0.023414237	0.00034773680
0.19707178	0.023560254	0.00034713409
0.19720327	0.023558038	0.00034813051
0.19733476	0.023210416	0.00034540306
0.19746625	0.023884796	0.00034991309
0.19759774	0.023007563	0.00034452891
0.19772923	0.023760922	0.00034838710
0.19786072	0.024236391	0.00034977862
0.19799221	0.023008698	0.00034386421
0.19812369	0.022654110	0.00033979359
0.19825518	0.023051390	0.00034583670
0.19838667	0.023084092	0.00034261474
0.19851816	0.022877565	0.00034218197
0.19864965	0.023012862	0.00034292031
0.19878114	0.023686603	0.00034622108
0.19891263	0.023030772	0.00034411798
0.19904412	0.022778927	0.00034102596
0.19917560	0.023534557	0.00034650900
0.19930709	0.023509375	0.00034552774
0.19943858	0.023748321	0.00034574646
0.19957007	0.023697919	0.00034774691
0.19970156	0.023373330	0.00034335446
0.19983305	0.022552764	0.00034046208
0.19996454	0.023066608	0.00034247032
0.20009602	0.023861527	0.00034609671
0.20022751	0.023344441	0.00034385371
0.20035900	0.023273088	0.00034379662
0.20049049	0.023115954	0.00034150960
0.20062198	0.023370587	0.00034493876
0.20075347	0.023322484	0.00034284693
0.20088496	0.022883430	0.00034083131
0.20101645	0.023458475	0.00034371663
0.20114793	0.023685867	0.00034360318
0.20127942	0.023624923	0.00034537966
0.20141091	0.023210546	0.00034130948
0.20154240	0.023448599	0.00034278157
0.20167389	0.023060564	0.00034195762
0.20180538	0.023116285	0.00034061807
0.20193687	0.023441840	0.00034344951
0.20206836	0.023183104	0.00034093897
0.20219984	0.023319968	0.00034248054
0.20233133	0.023523135	0.00034341349
0.20246282	0.023159971	0.00033919513
0.20259431	0.022591961	0.00033760424
0.20272580	0.023490439	0.00034108876
0.20285729	0.023295903	0.00034026183
0.20298878	0.023681644	0.00034351868
0.20312027	0.023006146	0.00033641566
0.20325175	0.023344515	0.00034179549
0.20338324	0.023564794	0.00034131564
0.20351473	0.022745768	0.00033757189
0.20364622	0.023781430	0.00034413163
0.20377771	0.023059790	0.00033759080
0.20390920	0.023148005	0.00034023297
0.20404069	0.023163736	0.00033814764
0.20417217	0.023866697	0.00034428241
0.20430366	0.023953812	0.00034531849
0.20443515	0.023321780	0.00033781016
0.20456664	0.023603006	0.00034138175
0.20469813	0.023298867	0.00034022588
0.20482962	0.023715035	0.00034098797
0.20496111	0.023460663	0.00034010789
0.20509260	0.023055625	0.00033649640
0.20522408	0.023023987	0.00033768901
0.20535557	0.023446378	0.00033998706
0.20548706	0.023127170	0.00033695069
0.20561855	0.022985896	0.00033889630
0.20575004	0.023865106	0.00033981293
0.20588153	0.023192276	0.00033882852
0.20601302	0.023189712	0.00033825541
0.20614451	0.022797472	0.00033399730
0.20627599	0.023489802	0.00033936751
0.20640748	0.023206512	0.00033681790
0.20653897	0.023029008	0.00033560753
0.20667046	0.023383795	0.00033973453
0.20680195	0.023392713	0.00033762602
0.20693344	0.022964138	0.00033611893
0.20706493	0.023832323	0.00034091546
0.20719641	0.023278105	0.00033820807
0.20732790	0.022969334	0.00033720922
0.20745939	0.023062436	0.00033668980
0.20759088	0.023549305	0.00033797716
0.20772237	0.023277844	0.00033709131
0.20785386	0.023020594	0.00033492879
0.20798535	0.023786004	0.00034223892
0.20811684	0.023245513	0.00033559823
0.20824832	0.023582893	0.00033858134
0.20837981	0.023399259	0.00033632803
0.20851130	0.023173520	0.00033708573
0.20864279	0.023344889	0.00033845872
0.20877428	0.023771384	0.00033790170
0.20890577	0.023544600	0.00033719860
0.20903726	0.023606391	0.00033790639
0.20916875	0.022803492	0.00033321889
0.20930023	0.023438263	0.00033837794
0.20943172	0.023934154	0.00033962653
0.20956321	0.023234753	0.00033499728
0.20969470	0.023494340	0.00033788006
0.20982619	0.023722131	0.00033846661
0.20995768	0.023229445	0.00033607554
0.21008917	0.023030408	0.00033233585
0.21022065	0.023558051	0.00033691533
0.21035214	0.023255932	0.00033660403
0.21048363	0.023293101	0.00033497505
0.21061512	0.023255201	0.00033716926
0.21074661	0.023340351	0.00033413967
0.21087810	0.022592079	0.00033058547
0.21100959	0.023269184	0.00033679124
0.21114108	0.023437324	0.00033362739
0.21127256	0.022874186	0.00033419846
0.21140405	0.023428634	0.00033498330
0.21153554	0.023891929	0.00033883826
0.21166703	0.023037109	0.00033411598
0.21179852	0.023519740	0.00033538517
0.21193001	0.023749686	0.00033779707
0.21206150	0.023330512	0.00033231726
0.21219299	0.023084765	0.00033302232
0.21232447	0.022782903	0.00033290782
0.21245596	0.023594176	0.00033516092
0.21258745	0.023395590	0.00033506405
0.21271894	0.023532183	0.00033438675
0.21285043	0.023527843	0.00033481847
0.21298192	0.022969288	0.00033403045
0.21311341	0.023268416	0.00033258722
0.21324489	0.023481243	0.00033490339
0.21337638	0.023696349	0.00033510285
0.21350787	0.023349564	0.00033401333
0.21363936	0.023555844	0.00033675702
0.21377085	0.023755075	0.00033479097
0.21390234	0.023525593	0.00033640903
0.21403383	0.023053685	0.00033072998
0.21416532	0.023613370	0.00033508175
0.21429680	0.022926609	0.00033138764
0.21442829	0.022815667	0.00032978625
0.21455978	0.023056469	0.00033134265
0.21469127	0.023189535	0.00033047152
0.21482276	0.023066063	0.00033090646
0.21495425	0.022875979	0.00033042017
0.21508574	0.022974701	0.00032921883
0.21521723	0.023095845	0.00033106883
0.21534871	0.023477522	0.00033394430
0.21548020	0.023097744	0.00032843571
0.21561169	0.023082922	0.00033092767
0.21574318	0.023445669	0.00033315157
0.21587467	0.022995473	0.00032833545
0.21600616	0.023655927	0.00033434552
0.21613765	0.023343514	0.00033083398
0.21626913	0.023473448	0.00033281742
0.21640062	0.022960081	0.00032871923
0.21653211	0.023407844	0.00033146708
0.21666360	0.023257966	0.00033144982
0.21679509	0.023079345	0.00032866244
0.21692658	0.023326175	0.00033245548
0.21705807	0.022930213	0.00032933120
0.21718956	0.022870954	0.00032866817
0.21732104	0.022768117	0.00032777592
0.21745253	0.023114153	0.00032943378
0.21758402	0.023481075	0.00033207051
0.21771551	0.023549147	0.00033131902
0.21784700	0.023504588	0.00033040792
0.21797849	0.023518545	0.00033173735
0.21810998	0.023381987	0.00032940744
0.21824147	0.023597968	0.00033054141
0.21837295	0.022671875	0.00032824768
0.21850444	0.023834247	0.00033141651
0.21863593	0.023409574	0.00033112291
0.21876742	0.023443769	0.00032920611
0.21889891	0.023574679	0.00033185444
0.21903040	0.022896836	0.00032713083
0.21916189	0.023568412	0.00032899242
0.21929337	0.023449470	0.00033041257
0.21942486	0.022883847	0.00032654144
0.21955635	0.023724797	0.00033194138
0.21968784	0.023103493	0.00032865254
0.21981933	0.022921119	0.00032455637
0.21995082	0.023253049	0.00032839239
0.22008231	0.023719580	0.00033022652
0.22021380	0.023576088	0.00032997473
0.22034528	0.022924627	0.00032690453
0.22047677	0.022850253	0.00032346604
0.22060826	0.022555877	0.00032501204
0.22073975	0.022893986	0.00032572980
0.22087124	0.023317824	0.00032923711
0.22100273	0.023022622	0.00032659432
0.22113422	0.023387376	0.00032730075
0.22126571	0.022971779	0.00032602616
0.22139719	0.023716435	0.00032998715
0.22152868	0.023774095	0.00032995950
0.22166017	0.023187421	0.00032810835
0.22179166	0.023337372	0.00032752277
0.22192315	0.023569596	0.00032960682
0.22205464	0.023038339	0.00032621407
0.22218613	0.023270251	0.00032791946
0.22231761	0.022860808	0.00032417721
0.22244910	0.022749514	0.00032398061
0.22258059	0.023440409	0.00032819780
0.22271208	0.023059755	0.00032649235
0.22284357	0.023286613	0.00032531560
0.22297506	0.022966642	0.00032619116
0.22310655	0.023145905	0.00032422650
0.22323804	0.023366460	0.00032669083
0.22336952	0.023458230	0.00032800397
0.22350101	0.023395643	0.00032680912
0.22363250	0.023818157	0.00032938955
0.22376399	0.022952092	0.00032391222
0.22389548	0.023670748	0.00032866566
0.22402697	0.023094035	0.00032582240
0.22415846	0.023701517	0.00032820405
0.22428995	0.023331637	0.00032576323
0.22442143	0.023151645	0.00032351386
0.22455292	0.023889508	0.00032828670
0.22468441	0.024093025	0.00033113310
0.22481590	0.023239657	0.00032606210
0.22494739	0.022956413	0.00032288477
0.22507888	0.023441684	0.00032556554
0.22521037	0.022699139	0.00032166706
0.22534186	0.022931189	0.00032456422
0.22547334	0.023303318	0.00032469660
0.22560483	0.022972887	0.00032207628
0.22573632	0.023002955	0.00032308494
0.22586781	0.022810050	0.00032346566
0.22599930	0.022951153	0.00032343263
0.22613079	0.022325796	0.00031844607
0.22626228	0.022820497	0.00032272572
0.22639376	0.022895739	0.00032255793
0.22652525	0.023221515	0.00032325563
0.22665674	0.023795697	0.00032778578
0.22678823	0.022975857	0.00032187668
0.22691972	0.023611033	0.00032661082
0.22705121	0.023353035	0.00032416309
0.22718270	0.023474436	0.00032547926
0.22731419	0.023017849	0.00032304191
0.22744567	0.023410386	0.00032355611
0.22757716	0.023171968	0.00032203501
0.22770865	0.024120833	0.00032865737
0.22784014	0.023563131	0.00032391540
0.22797163	0.022821305	0.00032180525
0.22810312	0.023161223	0.00032126379
0.22823461	0.022693060	0.00032039126
0.22836610	0.022803015	0.00032169418
0.22849758	0.023367528	0.00032300999
0.22862907	0.023180072	0.00032363631
0.22876056	0.023264734	0.00032136332
0.22889205	0.023434576	0.00032402448
0.22902354	0.022977286	0.00032138936
0.22915503	0.022926846	0.00031941660
0.22928652	0.023212155	0.00032312270
0.22941800	0.022584304	0.00031770359
0.22954949	0.023351263	0.00032321954
0.22968098	0.023606248	0.00032436898
0.22981247	0.023008657	0.00032063434
0.22994396	0.023118858	0.00032216054
0.23007545	0.023004524	0.00032264693
0.23020694	0.023343569	0.00032849079
0.23033843	0.023073452	0.00033224372
0.23046991	0.023162994	0.00033153540
0.23060140	0.022912238	0.00033339812
0.23073289	0.023014475	0.00033378346
0.23086438	0.022676687	0.00033281707
0.23099587	0.022953862	0.00033869536
0.23112736	0.022970259	0.00033759792
0.23125885	0.022918029	0.00034025545
0.23139034	0.022998845	0.00034020396
0.23152182	0.023500135	0.00034390792
0.23165331	0.022792389	0.00034294193
0.23178480	0.023137164	0.00034561814
0.23191629	0.023126684	0.00034520738
0.23204778	0.022732520	0.00034388052
0.23217927	0.023050675	0.00034533989
0.23231076	0.022553428	0.00034626688
0.23244224	0.023288241	0.00034950030
0.23257373	0.023153172	0.00034895308
0.23270522	0.022886118	0.00034811994
0.23283671	0.022980888	0.00034722745
0.23296820	0.023065543	0.00034977073
0.23309969	0.023703605	0.00035201361
0.23323118	0.022918173	0.00034660048
0.23336267	0.023293071	0.00035033342
0.23349415	0.023389771	0.00034839086
0.23362564	0.023151749	0.00035061725
0.23375713	0.023205778	0.00035047034
0.23388862	0.023144367	0.00035004616
0.23402011	0.023247514	0.00035185259
0.23415160	0.023302125	0.00034995206
0.23428309	0.023168466	0.00035262995
0.23441458	0.023097245	0.00034989685
0.23454606	0.023474860	0.00035345405
0.23467755	0.022536701	0.00034737446
0.23480904	0.022835177	0.00034969473
0.23494053	0.023558669	0.00035440806
0.23507202	0.022964083	0.00035068523
0.23520351	0.022906302	0.00035053395
0.23533500	0.023149588	0.00035303072
0.23546648	0.023082526	0.00035282857
0.23559797	0.023002433	0.00035310524
0.23572946	0.023234304	0.00035405203
0.23586095	0.023166197	0.00035265367
0.23599244	0.023003409	0.00035413286
0.23612393	0.023198570	0.00035381855
0.23625542	0.023326846	0.00035684161
0.23638691	0.022931565	0.00035274380
0.23651839	0.022777926	0.00035155079
0.23664988	0.023232735	0.00035614139
0.23678137	0.023479015	0.00035786362
0.23691286	0.023987797	0.00036170387
0.23704435	0.023048585	0.00035515867
0.23717584	0.023322383	0.00035434947
0.23730733	0.022867024	0.00035463633
0.23743882	0.023011581	0.00035496607
0.23757030	0.023381361	0.00035744109
0.23770179	0.022184934	0.00035280770
0.23783328	0.023023851	0.00035470427
0.23796477	0.023235035	0.00035799026
0.23809626	0.022901388	0.00035404578
0.23822775	0.022352611	0.00035278452
0.23835924	0.023377134	0.00036075864
0.23849072	0.022726471	0.00035314230
0.23862221	0.023478903	0.00035995324
0.23875370	0.023430977	0.00035888979
0.23888519	0.023511231	0.00036023695
0.23901668	0.023622668	0.00036170783
0.23914817	0.022990330	0.00035407856
0.23927966	0.022901312	0.00035750701
0.23941115	0.023252887	0.00035905393
0.23954263	0.023202679	0.00035979857
0.23967412	0.023288153	0.00036069736
0.23980561	0.023465039	0.00035900147
0.23993710	0.023722574	0.00036313036
0.24006859	0.023333826	0.00036012511
0.24020008	0.023266857	0.00036159854
0.24033157	0.023507749	0.00036110000
0.24046306	0.023196673	0.00035883294
0.24059454	0.023236720	0.00036076784
0.24072603	0.023746217	0.00036335509
0.24085752	0.023913689	0.00036280864
0.24098901	0.022794701	0.00036067351
0.24112050	0.023436644	0.00035985569
0.24125199	0.023294852	0.00036094856
0.24138348	0.023028406	0.00036098298
0.24151496	0.023478329	0.00036186961
0.24164645	0.022825999	0.00036029783
0.24177794	0.022655973	0.00035477069
0.24190943	0.022753473	0.00035779537
0.24204092	0.022905712	0.00035925887
0.24217241	0.023121684	0.00036141675
0.24230390	0.023254260	0.00036309181
0.24243539	0.023443539	0.00036099073
0.24256687	0.023497750	0.00036317398
0.24269836	0.023371229	0.00036361131
0.24282985	0.023463365	0.00036201083
0.24296134	0.023162174	0.00036211778
0.24309283	0.023152410	0.00036099059
0.24322432	0.023677992	0.00036554265
0.24335581	0.023399422	0.00036482416
0.24348730	0.023048894	0.00036168763
0.24361878	0.023060397	0.00036158839
0.24375027	0.022665459	0.00035815558
0.24388176	0.022882853	0.00035982082
0.24401325	0.023417822	0.00036625464
0.24414474	0.023494044	0.00036521476
0.24427623	0.022705253	0.00036047645
0.24440772	0.023679732	0.00036581178
0.24453920	0.022901858	0.00036240097
0.24467069	0.023217233	0.00036598548
0.24480218	0.022440549	0.00035804639
0.24493367	0.022498216	0.00035914065
0.24506516	0.023050522	0.00036231962
0.24519665	0.023256077	0.00036382133
0.24532814	0.023514987	0.00036872149
0.24545963	0.023671142	0.00036525643
0.24559111	0.022994933	0.00036467584
0.24572260	0.023748985	0.00036717351
0.24585409	0.023044545	0.00036269944
0.24598558	0.023265284	0.00036561234
0.24611707	0.023335877	0.00036515937
0.24624856	0.023109583	0.00036338615
0.24638005	0.022764846	0.00036340252
0.24651154	0.022467702	0.00036007592
0.24664302	0.023293928	0.00036711504
0.24677451	0.023708130	0.00036841903
0.24690600	0.023642672	0.00036824180
0.24703749	0.023440589	0.00036770030
0.24716898	0.023446483	0.00036541738
0.24730047	0.023498365	0.00036939078
0.24743196	0.023385733	0.00036608411
0.24756345	0.022857674	0.00036291631
0.24769493	0.022697131	0.00036434695
0.24782642	0.023197057	0.00036487149
0.24795791	0.022850120	0.00036486831
0.24808940	0.023041041	0.00036505585
0.24822089	0.022514881	0.00036132280
0.24835238	0.023473880	0.00036858350
0.24848387	0.022984023	0.00036376699
0.24861535	0.022989783	0.00036608777
0.24874684	0.023430636	0.00036771105
0.24887833	0.023247074	0.00036626415
0.24900982	0.023929882	0.00037370016
0.24914131	0.023569942	0.00036936390
0.24927280	0.022919362	0.00036514811
0.24940429	0.022843489	0.00036430573
0.24953578	0.023087375	0.00036639851
0.24966726	0.023021000	0.00036741441
0.24979875	0.023901998	0.00037016780
0.24993024	0.023156797	0.00036789253
0.25006173	0.023139638	0.00036548417
0.25019322	0.023462137	0.00036960011
0.25032471	0.023541265	0.00037173561
0.25045620	0.023348709	0.00036578448
0.25058769	0.022891636	0.00036713459
0.25071917	0.022853815	0.00036583450
0.25085066	0.023241748	0.00036786608
0.25098215	0.022910379	0.00036650063
0.25111364	0.022612745	0.00036329354
0.25124513	0.023102620	0.00036957032
0.25137662	0.022974313	0.00036876747
0.25150811	0.023380579	0.00036879264
0.25163959	0.023178249	0.00036966217
0.25177108	0.022934929	0.00036474827
0.25190257	0.022925515	0.00036815013
0.25203406	0.023463586	0.00037013582
0.25216555	0.022884966	0.00036621348
0.25229704	0.022577057	0.00036631151
0.25242853	0.023078058	0.00036698291
0.25256002	0.023692478	0.00037300967
0.25269150	0.023668595	0.00037237536
0.25282299	0.023780270	0.00037050654
0.25295448	0.023460143	0.00037412347
0.25308597	0.022573951	0.00036386231
0.25321746	0.022464016	0.00036580584
0.25334895	0.023298714	0.00036992924
0.25348044	0.023177456	0.00036780583
0.25361193	0.023115696	0.00036912317
0.25374341	0.023057104	0.00036727147
0.25387490	0.023038765	0.00036804011
0.25400639	0.023279887	0.00037759014
0.25413788	0.022833740	0.00037787882
0.25426937	0.023107896	0.00038413936
0.25440086	0.022991832	0.00038469341
0.25453235	0.022950928	0.00038895339
0.25466383	0.023043985	0.00039263838
0.25479532	0.022976198	0.00039240520
0.25492681	0.022817400	0.00039454659
0.25505830	0.023163701	0.00039929165
0.25518979	0.023366958	0.00040196289
0.25532128	0.023183720	0.00040293339
0.25545277	0.023300742	0.00040608379
0.25558426	0.022885572	0.00040364398
0.25571574	0.023791779	0.00041098358
0.25584723	0.022861696	0.00040743392
0.25597872	0.022724829	0.00040815909
0.25611021	0.023347214	0.00041337460
0.25624170	0.022684349	0.00041034422
0.25637319	0.023029151	0.00041439341
0.25650468	0.022729866	0.00041401236
0.25663617	0.023534124	0.00042152965
0.25676765	0.023351898	0.00042091917
0.25689914	0.023649627	0.00042635612
0.25703063	0.022477267	0.00042008226
0.25716212	0.023135612	0.00042413124
0.25729361	0.023312576	0.00042895725
0.25742510	0.022952152	0.00042856106
0.25755659	0.023021737	0.00043198178
0.25768807	0.023207235	0.00043448704
0.25781956	0.022858252	0.00043143094
0.25795105	0.022737621	0.00043143304
0.25808254	0.023109408	0.00043900497
0.25821403	0.023235569	0.00043653375
0.25834552	0.023725494	0.00044457449
0.25847701	0.023089443	0.00043786618
0.25860850	0.023244614	0.00043946766
0.25873998	0.023289253	0.00044197344
0.25887147	0.023409638	0.00044464614
0.25900296	0.021956734	0.00043461599
0.25913445	0.022217145	0.00043660957
0.25926594	0.022883570	0.00044165039
0.25939743	0.022750185	0.00044448954
0.25952892	0.023117376	0.00044359171
0.25966041	0.022950764	0.00044831931
0.25979189	0.022950847	0.00044436523
0.25992338	0.022542726	0.00044341819
0.26005487	0.024030550	0.00045796645
0.26018636	0.023654102	0.00045293379
0.26031785	0.022923248	0.00044943172
0.26044934	0.022861400	0.00044746237
0.26058083	0.023539408	0.00045471894
0.26071231	0.022568415	0.00044945305
0.26084380	0.022664575	0.00044985383
0.26097529	0.023492564	0.00045526077
0.26110678	0.023455819	0.00045637178
0.26123827	0.022752506	0.00045352931
0.26136976	0.023312659	0.00045774593
0.26150125	0.022970786	0.00045539274
0.26163274	0.023328655	0.00045750423
0.26176422	0.023038931	0.00045460968
0.26189571	0.023046980	0.00045973461
0.26202720	0.023543226	0.00046251709
0.26215869	0.022497491	0.00045424440
0.26229018	0.022835968	0.00045869473
0.26242167	0.021841972	0.00045237167
0.26255316	0.022320914	0.00045573302
0.26268465	0.022652043	0.00046209564
0.26281613	0.023241180	0.00046337890
0.26294762	0.023385855	0.00046423819
0.26307911	0.022961997	0.00046178786
0.26321060	0.022648109	0.00046266454
0.26334209	0.023837941	0.00047368869
0.26347358	0.022919902	0.00046342447
0.26360507	0.023085417	0.00046656739
0.26373655	0.022934144	0.00046765470
0.26386804	0.022895112	0.00046776967
0.26399953	0.022712718	0.00046902543
0.26413102	0.022555880	0.00046282845
0.26426251	0.023541226	0.00047410819
0.26439400	0.023488558	0.00047419075
0.26452549	0.022561963	0.00047248599
0.26465698	0.023427405	0.00047678708
0.26478846	0.022429857	0.00046479213
0.26491995	0.023764019	0.00048159040
0.26505144	0.023454757	0.00047590303
0.26518293	0.023013376	0.00047407896
0.26531442	0.022537706	0.00047521362
0.26544591	0.023218710	0.00047701849
[truncated: 567 more rows]
