# Supplementary material for: Invariant surface glycoprotein 65 of Trypanosoma brucei is a complement C3 receptor
Source: Nat Commun. 2022 Aug 29;13:5085. doi: 10.1038/s41467-022-32728-9 (PMC9424271; doi:10.1038/s41467-022-32728-9)
Supplement: Supplementary file 4 — supplementary data 2 [file 41467_2022_32728_MOESM4_ESM.zip › b21-414646_00039.dat]

0.0026000000	39.573810	0.13687953
0.0027314887	28.685459	0.10704647
0.0028629774	22.278219	0.090203350
0.0029944661	17.089867	0.075821786
0.0031259548	12.341849	0.059210717
0.0032574435	10.742594	0.057180297
0.0033889322	8.7563585	0.048801067
0.0035204209	11.391101	0.048462242
0.0036519096	12.340927	0.046808437
0.0037833983	9.9548057	0.039636052
0.0039148870	8.2403376	0.034796005
0.0040463757	6.7196462	0.030229140
0.0041778644	5.5064897	0.025648505
0.0043093531	4.5345131	0.022851798
0.0044408418	3.8187108	0.020168997
0.0045723305	3.0910382	0.018145883
0.0047038192	2.8684684	0.016730385
0.0048353079	2.4475327	0.015002838
0.0049667966	2.2234221	0.014248316
0.0050982853	1.8705807	0.012380623
0.0052297740	1.7624578	0.012174585
0.0053612627	1.5130225	0.010892950
0.0054927514	1.3849503	0.010145407
0.0056242401	1.2610850	0.0096530767
0.0057557288	1.1867946	0.0091049777
0.0058872175	1.0839725	0.0085851297
0.0060187062	1.0302164	0.0083473764
0.0061501949	0.89841027	0.0074665576
0.0062816836	0.87612336	0.0075399108
0.0064131723	0.81561891	0.0071315415
0.0065446610	0.79248659	0.0069290141
0.0066761496	0.76296023	0.0067667149
0.0068076383	0.72026301	0.0064255435
0.0069391270	0.68217540	0.0063538639
0.0070706157	0.67325827	0.0062123395
0.0072021044	0.63909508	0.0059859363
0.0073335931	0.60763825	0.0058113286
0.0074650818	0.57418832	0.0054846520
0.0075965705	0.57241323	0.0055216139
0.0077280592	0.54681772	0.0053744057
0.0078595479	0.51031455	0.0050677942
0.0079910366	0.49354711	0.0050135381
0.0081225253	0.46249576	0.0047144382
0.0082540140	0.45275257	0.0046910438
0.0083855027	0.45494856	0.0047203893
0.0085169914	0.41737539	0.0044289003
0.0086484801	0.39627402	0.0042841061
0.0087799688	0.38349102	0.0041401069
0.0089114575	0.37517982	0.0041166458
0.0090429462	0.35961754	0.0040021788
0.0091744349	0.33905693	0.0038526709
0.0093059236	0.32432150	0.0037238994
0.0094374123	0.30831172	0.0036065401
0.0095689010	0.29662371	0.0034805498
0.0097003897	0.29554558	0.0035023051
0.0098318784	0.27884776	0.0033532897
0.0099633671	0.27136350	0.0032720532
0.010094856	0.26083686	0.0031981059
0.010226345	0.24500839	0.0030261789
0.010357833	0.23937731	0.0030684356
0.010489322	0.22327725	0.0028765103
0.010620811	0.21362302	0.0027934723
0.010752299	0.20590490	0.0027308726
0.010883788	0.19640048	0.0026121797
0.011015277	0.19531066	0.0026526880
0.011146765	0.17892895	0.0024603325
0.011278254	0.17164860	0.0023997997
0.011409743	0.16397804	0.0023213221
0.011541231	0.15186656	0.0022005025
0.011672720	0.15211521	0.0022075843
0.011804209	0.14393549	0.0020665800
0.011935698	0.13459119	0.0019935606
0.012067186	0.12987360	0.0019477624
0.012198675	0.12124792	0.0018204487
0.012330164	0.11441668	0.0017720393
0.012461652	0.11268932	0.0017388327
0.012593141	0.10889946	0.0016706378
0.012724630	0.10518495	0.0016421119
0.012856118	0.10142359	0.0015620264
0.012987607	0.097126783	0.0015463756
0.013119096	0.096225544	0.0015042584
0.013250585	0.094148745	0.0014723312
0.013382073	0.090616283	0.0014491647
0.013513562	0.086117596	0.0013915251
0.013645051	0.083544948	0.0013801972
0.013776539	0.078926540	0.0013335298
0.013908028	0.079198605	0.0013136034
0.014039517	0.077709978	0.0012942660
0.014171005	0.074320283	0.0012578562
0.014302494	0.073097971	0.0012499425
0.014433983	0.071875549	0.0012403348
0.014565472	0.069528557	0.0011960928
0.014696960	0.067866239	0.0011875206
0.014828449	0.070016052	0.0011867096
0.014959938	0.067263448	0.0011701909
0.015091426	0.065811560	0.0011606684
0.015222915	0.062577068	0.0011044787
0.015354404	0.064678982	0.0011274463
0.015485892	0.065547006	0.0011242749
0.015617381	0.060632866	0.0010859956
0.015748870	0.059095369	0.0010719449
0.015880359	0.061280440	0.0010745630
0.016011847	0.059741869	0.0010594054
0.016143336	0.054782158	0.0010058723
0.016274825	0.053106195	0.00099335051
0.016406313	0.053997344	0.00099313509
0.016537802	0.055203085	0.00099676381
0.016669291	0.054203990	0.00098612515
0.016800779	0.055375858	0.00099248264
0.016932268	0.057882556	0.0010106317
0.017063757	0.059654599	0.0010228809
0.017195246	0.058593625	0.0010067402
0.017326734	0.056865259	0.00098942953
0.017458223	0.057937825	0.00099458893
0.017589712	0.055583219	0.00096885958
0.017721200	0.055269765	0.00097255539
0.017852689	0.053924839	0.00093752945
0.017984178	0.053150091	0.00094261206
0.018115666	0.054528357	0.00094914878
0.018247155	0.053177247	0.00092919013
0.018378644	0.051585669	0.00091920047
0.018510133	0.051037680	0.00090316841
0.018641621	0.050975378	0.00090077585
0.018773110	0.052381281	0.00090984173
0.018904599	0.050477883	0.00089254221
0.019036087	0.048724218	0.00087388469
0.019167576	0.049494947	0.00087241819
0.019299065	0.047921862	0.00085191505
0.019430553	0.048786292	0.00086725935
0.019562042	0.046448993	0.00083902700
0.019693531	0.047691061	0.00084674487
0.019825019	0.046104449	0.00082914276
0.019956508	0.045616972	0.00082034815
0.020087997	0.043809169	0.00080933606
0.020219486	0.044532161	0.00080795558
0.020350974	0.044748427	0.00081456434
0.020482463	0.043826052	0.00079302752
0.020613952	0.043507690	0.00078780572
0.020745440	0.043056172	0.00078875712
0.020876929	0.041788006	0.00076883112
0.021008418	0.041388555	0.00076899062
0.021139906	0.040986298	0.00075888457
0.021271395	0.041609652	0.00075583014
0.021402884	0.041094716	0.00075523575
0.021534373	0.040062131	0.00074213179
0.021665861	0.040648178	0.00074659811
0.021797350	0.039270340	0.00073086140
0.021928839	0.038284681	0.00071415441
0.022060327	0.039468175	0.00073091759
0.022191816	0.038102821	0.00071273537
0.022323305	0.037619189	0.00070775522
0.022454793	0.039575102	0.00072097831
0.022586282	0.037561842	0.00069899957
0.022717771	0.036294543	0.00069244483
0.022849260	0.036570386	0.00068644168
0.022980748	0.036659669	0.00069016626
0.023112237	0.036754917	0.00068424100
0.023243726	0.038103409	0.00069239795
0.023375214	0.036937693	0.00068840606
0.023506703	0.036887033	0.00068093580
0.023638192	0.037283447	0.00068437621
0.023769680	0.036589912	0.00067813227
0.023901169	0.038313508	0.00068700283
0.024032658	0.036358829	0.00067220098
0.024164147	0.038050818	0.00068234816
0.024295635	0.035854620	0.00066000155
0.024427124	0.035696436	0.00065690615
0.024558613	0.036352775	0.00065853677
0.024690101	0.035912066	0.00066304623
0.024821590	0.036895848	0.00066229400
0.024953079	0.035409555	0.00064706872
0.025084567	0.037484538	0.00066487023
0.025216056	0.035573330	0.00064437111
0.025347545	0.036275015	0.00065530961
0.025479034	0.037027449	0.00065642947
0.025610522	0.035728793	0.00063974290
0.025742011	0.036061164	0.00064309542
0.025873500	0.035773321	0.00063774359
0.026004988	0.035282349	0.00063689391
0.026136477	0.034927776	0.00063019744
0.026267966	0.035561025	0.00062986624
0.026399454	0.035359482	0.00063097268
0.026530943	0.035608346	0.00062662721
0.026662432	0.034486731	0.00062073294
0.026793920	0.035041326	0.00062351525
0.026925409	0.035345241	0.00062073064
0.027056898	0.034571857	0.00061732624
0.027188387	0.035175034	0.00061423947
0.027319875	0.034415019	0.00061389203
0.027451364	0.034534856	0.00060857970
0.027582853	0.034064742	0.00060222192
0.027714341	0.033823015	0.00060226480
0.027845830	0.034123028	0.00059897990
0.027977319	0.033658330	0.00060027098
0.028108807	0.033746820	0.00059521564
0.028240296	0.034916175	0.00060242489
0.028371785	0.034954644	0.00060328588
0.028503274	0.033898008	0.00059174523
0.028634762	0.033512596	0.00058825207
0.028766251	0.034506075	0.00059669429
0.028897740	0.033841204	0.00058439140
0.029029228	0.033788865	0.00058727189
0.029160717	0.033035244	0.00058076189
0.029292206	0.032641527	0.00057267195
0.029423694	0.032037242	0.00057163862
0.029555183	0.031901394	0.00055996499
0.029686672	0.031982700	0.00056611635
0.029818161	0.032369133	0.00056959171
0.029949649	0.032662336	0.00056718903
0.030081138	0.033156642	0.00057242054
0.030212627	0.033233097	0.00056636639
0.030344115	0.032283038	0.00056171729
0.030475604	0.031586420	0.00055524129
0.030607093	0.032420078	0.00055921599
0.030738581	0.032351014	0.00055833512
0.030870070	0.032979384	0.00056114975
0.031001559	0.032081916	0.00055030473
0.031133048	0.032383451	0.00055649917
0.031264536	0.033122360	0.00055684668
0.031396025	0.032357209	0.00055355435
0.031527514	0.032446789	0.00055140377
0.031659002	0.031680313	0.00054369141
0.031790491	0.031415408	0.00054328133
0.031921980	0.032567994	0.00054744303
0.032053468	0.031204552	0.00053922677
0.032184957	0.030320074	0.00052773825
0.032316446	0.031534865	0.00053379551
0.032447935	0.031417138	0.00053867640
0.032579423	0.031958669	0.00053756032
0.032710912	0.031607966	0.00053591352
0.032842401	0.031305234	0.00052880729
0.032973889	0.031679301	0.00053043178
0.033105378	0.031702691	0.00053314753
0.033236867	0.031195140	0.00052573638
0.033368355	0.030542273	0.00052998828
0.033499844	0.031094748	0.00053387187
0.033631333	0.030733293	0.00053014654
0.033762822	0.030638818	0.00053714037
0.033894310	0.030454031	0.00053298676
0.034025799	0.030637273	0.00053525243
0.034157288	0.030082553	0.00052927350
0.034288776	0.029534954	0.00052606638
0.034420265	0.031198753	0.00054522182
0.034551754	0.030341731	0.00053098612
0.034683242	0.029646523	0.00053048145
0.034814731	0.030067302	0.00052868404
0.034946220	0.029933507	0.00053120009
0.035077708	0.029864999	0.00053588368
0.035209197	0.029301714	0.00052826418
0.035340686	0.029456181	0.00052647311
0.035472175	0.029269091	0.00053503160
0.035603663	0.028597784	0.00053266164
0.035735152	0.029754009	0.00054636649
0.035866641	0.028813754	0.00053790179
0.035998129	0.029234638	0.00054058247
0.036129618	0.029588731	0.00054769869
0.036261107	0.029943519	0.00054687667
0.036392595	0.028998602	0.00054869545
0.036524084	0.029114351	0.00054443326
0.036655573	0.030076763	0.00055007077
0.036787062	0.028552998	0.00054251269
0.036918550	0.028612305	0.00053913526
0.037050039	0.029486852	0.00055398894
0.037181528	0.029010846	0.00054457151
0.037313016	0.028950545	0.00054724643
0.037444505	0.029598915	0.00055302474
0.037575994	0.029462640	0.00055056206
0.037707482	0.028543709	0.00054912345
0.037838971	0.029003940	0.00055591175
0.037970460	0.028643333	0.00054820623
0.038101949	0.028801085	0.00055221589
0.038233437	0.029092445	0.00054784802
0.038364926	0.029360462	0.00054562425
0.038496415	0.029951662	0.00055078454
0.038627903	0.029803207	0.00054352024
0.038759392	0.030218544	0.00054957467
0.038890881	0.029928598	0.00054049790
0.039022369	0.028727881	0.00053235682
0.039153858	0.029106440	0.00053234597
0.039285347	0.028747151	0.00052721296
0.039416836	0.029594464	0.00053734512
0.039548324	0.029988944	0.00053722514
0.039679813	0.030541872	0.00053920205
0.039811302	0.029945629	0.00053581265
0.039942790	0.028888796	0.00052536399
0.040074279	0.029354496	0.00053221827
0.040205768	0.029925715	0.00053311090
0.040337256	0.029227652	0.00052498248
0.040468745	0.028611618	0.00052030215
0.040600234	0.028999205	0.00052197991
0.040731723	0.030150479	0.00053166756
0.040863211	0.029545437	0.00052948716
0.040994700	0.030233145	0.00052950258
0.041126189	0.028245045	0.00051718488
0.041257677	0.029837628	0.00052513111
0.041389166	0.027677450	0.00050795895
0.041520655	0.028596424	0.00051585004
0.041652143	0.028361215	0.00051276510
0.041783632	0.029893672	0.00052443535
0.041915121	0.029726443	0.00052033821
0.042046610	0.029472486	0.00051974644
0.042178098	0.028950218	0.00051599207
0.042309587	0.029033327	0.00051662683
0.042441076	0.029482951	0.00051714457
0.042572564	0.029520540	0.00051867356
0.042704053	0.029651203	0.00051646698
0.042835542	0.029889886	0.00052118225
0.042967030	0.030154913	0.00052068399
0.043098519	0.029649060	0.00051959931
0.043230008	0.029411432	0.00051327240
0.043361496	0.028776347	0.00050576659
0.043492985	0.028698579	0.00051177375
0.043624474	0.028983533	0.00050830579
0.043755963	0.029920918	0.00051757458
0.043887451	0.029396061	0.00050952885
0.044018940	0.029561607	0.00051083008
0.044150429	0.029650249	0.00051716075
0.044281917	0.029584308	0.00051035381
0.044413406	0.028097167	0.00050214485
0.044544895	0.029223886	0.00050757609
0.044676383	0.029056570	0.00050541405
0.044807872	0.029110393	0.00050786036
0.044939361	0.030069386	0.00051121815
0.045070850	0.028870646	0.00050346169
0.045202338	0.029148631	0.00050483605
0.045333827	0.028155913	0.00049344160
0.045465316	0.028599145	0.00050167818
0.045596804	0.028740908	0.00050039059
0.045728293	0.029254872	0.00050461555
0.045859782	0.029245308	0.00050296266
0.045991270	0.028531189	0.00049414048
0.046122759	0.028978034	0.00050243247
0.046254248	0.030076851	0.00051592842
0.046385737	0.029754704	0.00051618653
0.046517225	0.029300891	0.00051379332
0.046648714	0.029442374	0.00051838636
0.046780203	0.029877029	0.00052825537
0.046911691	0.028381125	0.00051549929
0.047043180	0.028677326	0.00051595674
0.047174669	0.029400475	0.00052175585
0.047306157	0.029065139	0.00052436519
0.047437646	0.029236117	0.00052567319
0.047569135	0.029477529	0.00053062015
0.047700624	0.028667157	0.00052167645
0.047832112	0.029111460	0.00052879526
0.047963601	0.029384151	0.00052777118
0.048095090	0.027854536	0.00052177389
0.048226578	0.029720763	0.00053665710
0.048358067	0.028954498	0.00052567799
0.048489556	0.029786249	0.00053548481
0.048621044	0.030234537	0.00053991645
0.048752533	0.029394805	0.00053923671
0.048884022	0.029586485	0.00053821426
0.049015511	0.029561969	0.00053531835
0.049146999	0.029078584	0.00053501591
0.049278488	0.028980359	0.00053398581
0.049409977	0.029851721	0.00054350322
0.049541465	0.029672278	0.00054034004
0.049672954	0.028896969	0.00053581057
0.049804443	0.029924037	0.00054344409
0.049935931	0.030033092	0.00054647265
0.050067420	0.028675789	0.00053699439
0.050198909	0.028819393	0.00053646716
0.050330398	0.030689494	0.00055013329
0.050461886	0.029902652	0.00054357639
0.050593375	0.029541701	0.00054258810
0.050724864	0.029790993	0.00054815639
0.050856352	0.028928958	0.00054071196
0.050987841	0.028986973	0.00053805631
0.051119330	0.029957752	0.00054680612
0.051250818	0.029297027	0.00054529034
0.051382307	0.030249027	0.00055334699
0.051513796	0.029632950	0.00054659422
0.051645284	0.029546508	0.00054492841
0.051776773	0.030362431	0.00055263856
0.051908262	0.028737687	0.00054137507
0.052039751	0.029504238	0.00054883240
0.052171239	0.029446532	0.00054644949
0.052302728	0.029308681	0.00055030212
0.052434217	0.028893290	0.00054198679
0.052565705	0.029675537	0.00055102541
0.052697194	0.029369427	0.00054920697
0.052828683	0.030162483	0.00055695132
0.052960171	0.029856047	0.00055083745
0.053091660	0.029385257	0.00054612193
0.053223149	0.028880734	0.00054559492
0.053354638	0.029012714	0.00054870159
0.053486126	0.028717403	0.00054624561
0.053617615	0.029242287	0.00054838047
0.053749104	0.029080275	0.00054869524
0.053880592	0.029274718	0.00054862675
0.054012081	0.028802184	0.00054952206
0.054143570	0.030083037	0.00055940193
0.054275058	0.029555631	0.00055265585
0.054406547	0.029649335	0.00055312521
0.054538036	0.029283118	0.00055629878
0.054669525	0.028618649	0.00054455554
0.054801013	0.028151746	0.00054524609
0.054932502	0.029167063	0.00055120815
0.055063991	0.028149269	0.00054191306
0.055195479	0.028998630	0.00055349128
0.055326968	0.028275384	0.00054403572
0.055458457	0.029050752	0.00055432404
0.055589945	0.029109931	0.00055046046
0.055721434	0.028861830	0.00054691945
0.055852923	0.028889631	0.00055506119
0.055984412	0.029042559	0.00055457677
0.056115900	0.029354882	0.00055444568
0.056247389	0.029708786	0.00055956878
0.056378878	0.029051827	0.00055062201
0.056510366	0.029234558	0.00055719889
0.056641855	0.029222955	0.00055484411
0.056773344	0.029312849	0.00055749638
0.056904832	0.029153367	0.00055590285
0.057036321	0.029045511	0.00055159939
0.057167810	0.028373733	0.00054962187
0.057299299	0.029162305	0.00055497456
0.057430787	0.028905288	0.00055160025
0.057562276	0.028510567	0.00054880147
0.057693765	0.029167963	0.00054721449
0.057825253	0.029007808	0.00055287387
0.057956742	0.029429570	0.00055566318
0.058088231	0.030502281	0.00056267736
0.058219719	0.029010577	0.00055312728
0.058351208	0.029590091	0.00055238766
0.058482697	0.029430375	0.00055246281
0.058614186	0.029398351	0.00055443173
0.058745674	0.028523861	0.00054180651
0.058877163	0.029117009	0.00054893718
0.059008652	0.029001682	0.00054470269
0.059140140	0.028775143	0.00054628455
0.059271629	0.028807190	0.00054646203
0.059403118	0.028624171	0.00054075333
0.059534606	0.029107795	0.00054793003
0.059666095	0.029041846	0.00054110225
0.059797584	0.029626822	0.00054792791
0.059929072	0.029735919	0.00055008059
0.060060561	0.028941150	0.00053753336
0.060192050	0.029378202	0.00054588717
0.060323539	0.028444305	0.00053376775
0.060455027	0.029374511	0.00054612063
0.060586516	0.028412425	0.00053800513
0.060718005	0.030118732	0.00055011240
0.060849493	0.029164340	0.00054069806
0.060980982	0.029245464	0.00054239555
0.061112471	0.028913556	0.00053797515
0.061243959	0.028745920	0.00054015165
0.061375448	0.029064680	0.00053637852
0.061506937	0.029866295	0.00054759498
0.061638426	0.029016150	0.00053892952
0.061769914	0.028978611	0.00053918558
0.061901403	0.029569435	0.00054565693
0.062032892	0.028689916	0.00053349705
0.062164380	0.029400995	0.00054245620
0.062295869	0.029096237	0.00053925044
0.062427358	0.028851226	0.00053642057
0.062558846	0.028446012	0.00053725590
0.062690335	0.029545261	0.00053784106
0.062821824	0.027974340	0.00052889573
0.062953313	0.029558790	0.00054223711
0.063084801	0.030367339	0.00054698479
0.063216290	0.029968477	0.00054652754
0.063347779	0.029515686	0.00054122492
0.063479267	0.028723629	0.00053117518
0.063610756	0.029519492	0.00054332794
0.063742245	0.029444617	0.00053881790
0.063873733	0.029528389	0.00054244471
0.064005222	0.028855249	0.00053197816
0.064136711	0.029630240	0.00053924542
0.064268200	0.028735316	0.00053063989
0.064399688	0.028527199	0.00052902915
0.064531177	0.029002986	0.00053559004
0.064662666	0.028726089	0.00052883707
0.064794154	0.029337669	0.00053467520
0.064925643	0.028480089	0.00053033876
0.065057132	0.028554120	0.00053131379
0.065188620	0.029095956	0.00053592645
0.065320109	0.028417048	0.00052849649
0.065451598	0.029701136	0.00053686746
0.065583087	0.028203629	0.00052673099
0.065714575	0.028520168	0.00052549113
0.065846064	0.029300315	0.00053418456
0.065977553	0.029921357	0.00053816773
0.066109041	0.028298906	0.00052339914
0.066240530	0.028461920	0.00052903353
0.066372019	0.029745123	0.00053535047
0.066503507	0.028452322	0.00052557140
0.066634996	0.028448828	0.00052314442
0.066766485	0.028329474	0.00052576509
0.066897973	0.027617392	0.00051996723
0.067029462	0.029192370	0.00053010304
0.067160951	0.028427686	0.00052754591
0.067292440	0.028842067	0.00052623280
0.067423928	0.029137067	0.00052581470
0.067555417	0.029302063	0.00053187157
0.067686906	0.027844560	0.00051654146
0.067818394	0.029159801	0.00052939781
0.067949883	0.028141719	0.00051988224
0.068081372	0.028464984	0.00052149426
0.068212860	0.028711413	0.00052330950
0.068344349	0.028791621	0.00052628077
0.068475838	0.028869209	0.00052513843
0.068607327	0.029440522	0.00053194713
0.068738815	0.028773182	0.00052051985
0.068870304	0.028826068	0.00052582456
0.069001793	0.028530382	0.00052075488
0.069133281	0.028214466	0.00051826546
0.069264770	0.028261348	0.00052053884
0.069396259	0.028882591	0.00051990711
0.069527747	0.030002196	0.00053384379
0.069659236	0.029640758	0.00052925887
0.069790725	0.029150857	0.00052543842
0.069922214	0.029059647	0.00052633002
0.070053702	0.028619095	0.00051771052
0.070185191	0.028982753	0.00052503361
0.070316680	0.028487060	0.00051737771
0.070448168	0.028784729	0.00052111209
0.070579657	0.028537572	0.00052133770
0.070711146	0.028526317	0.00051601010
0.070842634	0.027478259	0.00051172540
0.070974123	0.029530542	0.00052587053
0.071105612	0.028179322	0.00051495426
0.071237101	0.028509814	0.00051920610
0.071368589	0.028850566	0.00051587501
0.071500078	0.027426575	0.00051024223
0.071631567	0.027820943	0.00051160205
0.071763055	0.028331299	0.00051580780
0.071894544	0.028532016	0.00051745906
0.072026033	0.027995822	0.00050828866
0.072157521	0.028497559	0.00051873304
0.072289010	0.027545135	0.00050965954
0.072420499	0.028328065	0.00051310189
0.072551988	0.027912111	0.00050772855
0.072683476	0.027751579	0.00050660938
0.072814965	0.028161573	0.00051192831
0.072946454	0.028411877	0.00051581084
0.073077942	0.026992276	0.00050102798
0.073209431	0.027188899	0.00050593247
0.073340920	0.028287851	0.00051114368
0.073472408	0.027739863	0.00050621988
0.073603897	0.027889736	0.00051117204
0.073735386	0.027329768	0.00050294240
0.073866875	0.027267908	0.00050237166
0.073998363	0.027321891	0.00050494608
0.074129852	0.027571043	0.00050518156
0.074261341	0.026880371	0.00050410586
0.074392829	0.027857704	0.00050367670
0.074524318	0.027261532	0.00050244845
0.074655807	0.027917664	0.00050628548
0.074787295	0.027541292	0.00050427904
0.074918784	0.027574966	0.00050492106
0.075050273	0.026577832	0.00049422062
0.075181761	0.027229968	0.00049873410
0.075313250	0.026419284	0.00049331055
0.075444739	0.027101798	0.00049789627
0.075576228	0.027002313	0.00049913834
0.075707716	0.027149725	0.00049783211
0.075839205	0.027636891	0.00050208715
0.075970694	0.027251571	0.00050046763
0.076102182	0.027294710	0.00049684109
0.076233671	0.027056798	0.00050005157
0.076365160	0.027210972	0.00049536609
0.076496648	0.027560794	0.00050061462
0.076628137	0.026818549	0.00049496663
0.076759626	0.027273088	0.00049602982
0.076891115	0.026495575	0.00049294875
0.077022603	0.026784836	0.00049125843
0.077154092	0.027059339	0.00049470201
0.077285581	0.027065801	0.00049641971
0.077417069	0.026537688	0.00048867813
0.077548558	0.027448250	0.00049818320
0.077680047	0.026123889	0.00048530801
0.077811535	0.027046933	0.00049382582
0.077943024	0.026993889	0.00049324833
0.078074513	0.026485845	0.00048707459
0.078206002	0.026189223	0.00048768493
0.078337490	0.026960054	0.00049110652
0.078468979	0.026603078	0.00048775257
0.078600468	0.026427250	0.00048923295
0.078731956	0.026188356	0.00048434446
0.078863445	0.026996861	0.00049423199
0.078994934	0.026617990	0.00048759218
0.079126422	0.027068263	0.00049155126
0.079257911	0.026147701	0.00048392668
0.079389400	0.026092737	0.00048172535
0.079520889	0.026391825	0.00048672805
0.079652377	0.027508064	0.00049589766
0.079783866	0.027349047	0.00049023892
0.079915355	0.026047696	0.00048516497
0.080046843	0.026949610	0.00048681640
0.080178332	0.026083435	0.00048224094
0.080309821	0.027050549	0.00049006518
0.080441309	0.026241163	0.00048100207
0.080572798	0.026086192	0.00048412608
0.080704287	0.026663832	0.00048680607
0.080835776	0.026140392	0.00048204579
0.080967264	0.025876002	0.00048005553
0.081098753	0.026725907	0.00048469566
0.081230242	0.026550201	0.00048544388
0.081361730	0.027261640	0.00048900483
0.081493219	0.026428685	0.00048341917
0.081624708	0.026359472	0.00048480905
0.081756196	0.027206922	0.00048489088
0.081887685	0.025772081	0.00047999441
0.082019174	0.026936209	0.00048734136
0.082150663	0.025871424	0.00047954031
0.082282151	0.026754775	0.00048633918
0.082413640	0.026295566	0.00047945022
0.082545129	0.026051997	0.00047877797
0.082676617	0.025853764	0.00047875393
0.082808106	0.027016559	0.00048532617
0.082939595	0.027379599	0.00049081434
0.083071083	0.026045035	0.00047603603
0.083202572	0.026599919	0.00048022734
0.083334061	0.026628613	0.00048578048
0.083465549	0.026661353	0.00047909678
0.083597038	0.025887046	0.00047775141
0.083728527	0.026276668	0.00047597005
0.083860016	0.026675441	0.00048218496
0.083991504	0.025424306	0.00047311919
0.084122993	0.026648619	0.00048062634
0.084254482	0.027371846	0.00048856704
0.084385970	0.026459410	0.00047756414
0.084517459	0.026419816	0.00047789541
0.084648948	0.026392992	0.00047888491
0.084780436	0.026557128	0.00047768684
0.084911925	0.024864272	0.00046612399
0.085043414	0.026500664	0.00047597946
0.085174903	0.026705348	0.00047910236
0.085306391	0.025490503	0.00047132276
0.085437880	0.025685300	0.00047008710
0.085569369	0.026884276	0.00047851701
0.085700857	0.027035135	0.00047836360
0.085832346	0.026080395	0.00047332618
0.085963835	0.026110367	0.00047581044
0.086095323	0.026591263	0.00047523562
0.086226812	0.025355427	0.00046627895
0.086358301	0.025773110	0.00047108872
0.086489790	0.026150867	0.00047174929
0.086621278	0.026280728	0.00047428143
0.086752767	0.026212749	0.00047215333
0.086884256	0.025644531	0.00046671291
0.087015744	0.026021598	0.00047004386
0.087147233	0.026586976	0.00047396887
0.087278722	0.025814880	0.00047220616
0.087410210	0.026249893	0.00047298970
0.087541699	0.026201332	0.00047152952
0.087673188	0.025396521	0.00046639163
0.087804677	0.025944447	0.00046660841
0.087936165	0.025381019	0.00046474568
0.088067654	0.025963200	0.00046901651
0.088199143	0.025848256	0.00046637466
0.088330631	0.025356835	0.00046580977
0.088462120	0.025730366	0.00046453231
0.088593609	0.026285054	0.00047290380
0.088725097	0.025737976	0.00046420901
0.088856586	0.025431324	0.00046277821
0.088988075	0.025875901	0.00046863404
0.089119564	0.026147409	0.00046750437
0.089251052	0.025144688	0.00046231158
0.089382541	0.025202532	0.00046262927
0.089514030	0.027148839	0.00047473825
0.089645518	0.025282658	0.00046104313
0.089777007	0.025393232	0.00046160952
0.089908496	0.026112843	0.00046915863
0.090039984	0.025910874	0.00046492382
0.090171473	0.026396104	0.00046729924
0.090302962	0.025360077	0.00046293399
0.090434451	0.024972862	0.00045735529
0.090565939	0.025415661	0.00046288430
0.090697428	0.024851108	0.00045997581
0.090828917	0.025834537	0.00046041577
0.090960405	0.025533949	0.00046331910
0.091091894	0.025138023	0.00045596703
0.091223383	0.025108794	0.00045903618
0.091354871	0.025092475	0.00045845179
0.091486360	0.025435624	0.00046837027
0.091617849	0.025631369	0.00047530561
0.091749337	0.025842259	0.00047887152
0.091880826	0.025778164	0.00048472068
0.092012315	0.025020522	0.00048103719
0.092143804	0.025307093	0.00048275352
0.092275292	0.025021369	0.00048440717
0.092406781	0.025035600	0.00048421281
0.092538270	0.026003355	0.00049573320
0.092669758	0.025211337	0.00049534460
0.092801247	0.025921011	0.00048270280
0.092932736	0.024794242	0.00047715900
0.093064224	0.025203975	0.00047510217
0.093195713	0.024572729	0.00046873427
0.093327202	0.023844377	0.00046267649
0.093458691	0.024732564	0.00046157316
0.093590179	0.024672771	0.00046640169
0.093721668	0.025080991	0.00047055577
0.093853157	0.025296497	0.00046846328
0.093984645	0.024406920	0.00046053143
0.094116134	0.024445076	0.00045948381
0.094247623	0.025059135	0.00046567766
0.094379111	0.024855847	0.00046400174
0.094510600	0.025284539	0.00046614852
0.094642089	0.024698956	0.00046181187
0.094773578	0.023971600	0.00045267256
0.094905066	0.024628536	0.00046010829
0.095036555	0.025080598	0.00046538857
0.095168044	0.025110287	0.00045860562
0.095299532	0.024644763	0.00045769619
0.095431021	0.024697561	0.00045449095
0.095562510	0.024829327	0.00045841486
0.095693998	0.024308107	0.00045766147
0.095825487	0.025277627	0.00045924339
0.095956976	0.023428423	0.00044914970
0.096088465	0.023801827	0.00044721782
0.096219953	0.024865516	0.00045823996
0.096351442	0.024533556	0.00045540628
0.096482931	0.024707679	0.00045432417
0.096614419	0.024027336	0.00044977917
0.096745908	0.023747517	0.00044709100
0.096877397	0.024869469	0.00045406286
0.097008885	0.024565400	0.00045556236
0.097140374	0.023911135	0.00044713579
0.097271863	0.024675907	0.00045313834
0.097403352	0.024550464	0.00044968634
0.097534840	0.024867400	0.00045319662
0.097666329	0.025465514	0.00046048743
0.097797818	0.023869973	0.00044236496
0.097929306	0.023761909	0.00044370787
0.098060795	0.024119822	0.00044473697
0.098192284	0.025064508	0.00044905271
0.098323772	0.024669295	0.00044868031
0.098455261	0.024016399	0.00044241782
0.098586750	0.023964978	0.00043921373
0.098718239	0.023904412	0.00043852043
0.098849727	0.023531013	0.00043383404
0.098981216	0.024890662	0.00044551128
0.099112705	0.025160254	0.00044738332
0.099244193	0.024268646	0.00043858471
0.099375682	0.024414921	0.00044183745
0.099507171	0.024275319	0.00043877662
0.099638659	0.024135608	0.00044121879
0.099770148	0.025263247	0.00044688713
0.099901637	0.024697230	0.00044265485
0.10003313	0.023821587	0.00043814551
0.10016461	0.024795122	0.00044394289
0.10029610	0.023825323	0.00043918274
0.10042759	0.023850657	0.00043704713
0.10055908	0.024774307	0.00044335798
0.10069057	0.023858998	0.00043884564
0.10082206	0.023636117	0.00043516475
0.10095355	0.023863980	0.00043892700
0.10108504	0.024574373	0.00044071942
0.10121652	0.023077755	0.00042890841
0.10134801	0.024974595	0.00044490706
0.10147950	0.023740889	0.00043485217
0.10161099	0.024828112	0.00044553911
0.10174248	0.023937782	0.00043793373
0.10187397	0.024247515	0.00043597536
0.10200546	0.024074662	0.00043891820
0.10213694	0.024192357	0.00043540963
0.10226843	0.024315609	0.00043888810
0.10239992	0.023441519	0.00043147542
0.10253141	0.023512280	0.00042888337
0.10266290	0.025324262	0.00044697133
0.10279439	0.024034106	0.00043461269
0.10292588	0.024322219	0.00043877363
0.10305737	0.023667079	0.00043390699
0.10318885	0.023580708	0.00043314224
0.10332034	0.024720948	0.00043982531
0.10345183	0.023968827	0.00043258649
0.10358332	0.023884999	0.00043462955
0.10371481	0.023963459	0.00043246088
0.10384630	0.024157056	0.00043409847
0.10397779	0.023567473	0.00043143992
0.10410928	0.023724787	0.00043254955
0.10424076	0.024095879	0.00043490318
0.10437225	0.024105656	0.00043458728
0.10450374	0.024019965	0.00043000290
0.10463523	0.023862414	0.00043191965
0.10476672	0.023682785	0.00043149462
0.10489821	0.023362694	0.00042816206
0.10502970	0.023919896	0.00042960689
0.10516118	0.023326624	0.00042493943
0.10529267	0.024292634	0.00043598789
0.10542416	0.023384611	0.00042581234
0.10555565	0.023966604	0.00042977961
0.10568714	0.024013195	0.00043116096
0.10581863	0.023622751	0.00042667911
0.10595012	0.023832733	0.00042876532
0.10608161	0.024581700	0.00043466391
0.10621309	0.023872306	0.00042935138
0.10634458	0.024200001	0.00043066832
0.10647607	0.024277936	0.00043118725
0.10660756	0.023506323	0.00042579174
0.10673905	0.024401044	0.00043419355
0.10687054	0.023444728	0.00042851559
0.10700203	0.023427342	0.00043536341
0.10713352	0.024006844	0.00044185722
0.10726500	0.024489926	0.00045058163
0.10739649	0.023873728	0.00045169127
0.10752798	0.023905463	0.00044977530
0.10765947	0.023780000	0.00045226052
0.10779096	0.023757345	0.00045304158
0.10792245	0.023687758	0.00045693578
0.10805394	0.023854339	0.00045861118
0.10818542	0.024869025	0.00046624181
0.10831691	0.024228041	0.00046358876
0.10844840	0.022859706	0.00045463317
0.10857989	0.023492451	0.00046213050
0.10871138	0.023419472	0.00046446222
0.10884287	0.023730285	0.00046456549
0.10897436	0.023680660	0.00046579597
0.10910585	0.023860470	0.00047065762
0.10923733	0.023575172	0.00046687761
0.10936882	0.024357360	0.00047856810
0.10950031	0.023060415	0.00046579284
0.10963180	0.023799712	0.00047372050
0.10976329	0.023877351	0.00047493476
0.10989478	0.023797785	0.00047847598
0.11002627	0.023887815	0.00048188619
0.11015776	0.024642467	0.00048144472
0.11028924	0.024065369	0.00047992688
0.11042073	0.023905123	0.00048525025
0.11055222	0.024771345	0.00048754584
0.11068371	0.023713527	0.00048514136
0.11081520	0.023418212	0.00047992847
0.11094669	0.023972599	0.00048635469
0.11107818	0.023365271	0.00048526144
0.11120966	0.024180461	0.00048890594
0.11134115	0.023994657	0.00049136035
0.11147264	0.023876112	0.00048726760
0.11160413	0.024621090	0.00049622325
0.11173562	0.023890817	0.00049540978
0.11186711	0.024581095	0.00048282051
0.11199860	0.023001589	0.00047202749
0.11213009	0.023007382	0.00046286316
0.11226157	0.023200399	0.00046264774
0.11239306	0.023416162	0.00046465495
0.11252455	0.023940826	0.00046320537
0.11265604	0.022823621	0.00045581120
0.11278753	0.024426483	0.00046202794
0.11291902	0.024376774	0.00046275600
0.11305051	0.023224289	0.00045685174
0.11318200	0.023878044	0.00045449465
0.11331348	0.024214059	0.00046089391
0.11344497	0.024071373	0.00045563574
0.11357646	0.023054432	0.00044613466
0.11370795	0.022890091	0.00044709817
0.11383944	0.024324879	0.00045635195
0.11397093	0.023534421	0.00044913845
0.11410242	0.023299159	0.00044857143
0.11423390	0.023477047	0.00044423409
0.11436539	0.023740337	0.00045235530
0.11449688	0.023175798	0.00043978679
0.11462837	0.023723562	0.00045156307
0.11475986	0.023376384	0.00044349153
0.11489135	0.024437280	0.00044718343
0.11502284	0.024634095	0.00045342930
0.11515433	0.023647005	0.00044531445
0.11528581	0.023241956	0.00044122215
0.11541730	0.023385146	0.00044198202
0.11554879	0.023453874	0.00043955724
0.11568028	0.023805840	0.00044644234
0.11581177	0.023224175	0.00043802608
0.11594326	0.024296669	0.00044676033
0.11607475	0.024721237	0.00044881092
0.11620624	0.023561357	0.00043743595
0.11633772	0.024032344	0.00044300896
0.11646921	0.024297544	0.00044423866
0.11660070	0.024007538	0.00044218398
0.11673219	0.023984041	0.00043933287
0.11686368	0.023777606	0.00043572093
0.11699517	0.023878823	0.00043851449
0.11712666	0.024752272	0.00044533382
0.11725814	0.024247763	0.00043891461
0.11738963	0.024464780	0.00043948706
0.11752112	0.023547351	0.00043087354
0.11765261	0.024464194	0.00043888397
0.11778410	0.023286325	0.00043259475
0.11791559	0.024093674	0.00043553643
0.11804708	0.023984149	0.00043201452
0.11817857	0.023783469	0.00043289462
0.11831005	0.023727746	0.00042749148
0.11844154	0.024488378	0.00043744576
0.11857303	0.023174194	0.00042380663
0.11870452	0.024103564	0.00043092443
0.11883601	0.024101121	0.00043141024
0.11896750	0.024231865	0.00043104315
0.11909899	0.024188522	0.00043149987
0.11923048	0.023753482	0.00042314196
0.11936196	0.023548401	0.00042583537
0.11949345	0.023973845	0.00042404717
0.11962494	0.023753560	0.00042457433
0.11975643	0.024467749	0.00042975230
0.11988792	0.023916194	0.00042355410
0.12001941	0.023653717	0.00042136492
0.12015090	0.024323919	0.00042444809
0.12028239	0.024444548	0.00042729925
0.12041387	0.023968927	0.00042264078
0.12054536	0.023354269	0.00041620029
0.12067685	0.023925269	0.00042134044
0.12080834	0.023488549	0.00041842264
0.12093983	0.023976003	0.00041848190
0.12107132	0.024690477	0.00042705960
0.12120281	0.024193366	0.00042209335
0.12133429	0.023214818	0.00041493742
0.12146578	0.023918207	0.00042008034
0.12159727	0.023194433	0.00041123207
0.12172876	0.024261393	0.00042291412
0.12186025	0.023141062	0.00041231574
0.12199174	0.023788715	0.00041653729
0.12212323	0.023525248	0.00041593459
0.12225472	0.024190169	0.00041905009
0.12238620	0.023574053	0.00041532797
0.12251769	0.023948789	0.00041601352
0.12264918	0.023789654	0.00041587650
0.12278067	0.023194320	0.00041340504
0.12291216	0.024150792	0.00041786502
0.12304365	0.023816408	0.00041543512
0.12317514	0.023405527	0.00041122023
0.12330663	0.022938343	0.00041043062
0.12343811	0.023584397	0.00041369985
0.12356960	0.023827260	0.00041337056
0.12370109	0.024076777	0.00041687184
0.12383258	0.023310367	0.00041144436
0.12396407	0.023375547	0.00040801039
0.12409556	0.022987871	0.00041070593
0.12422705	0.023180276	0.00040820017
0.12435853	0.023573517	0.00041257421
0.12449002	0.023848806	0.00041346259
0.12462151	0.024311386	0.00041980057
0.12475300	0.024111597	0.00041399675
0.12488449	0.024402603	0.00041710192
0.12501598	0.024502314	0.00041774473
0.12514747	0.024409316	0.00041588919
0.12527896	0.024602554	0.00041591077
0.12541044	0.024827907	0.00042160285
0.12554193	0.023765903	0.00041128913
0.12567342	0.023755597	0.00040986927
0.12580491	0.023606149	0.00041135072
0.12593640	0.024063407	0.00041129868
0.12606789	0.022751006	0.00040584520
0.12619938	0.023740737	0.00041028691
0.12633087	0.024036557	0.00041498442
0.12646235	0.023736073	0.00041113097
0.12659384	0.023278689	0.00040346681
0.12672533	0.023120017	0.00040777705
0.12685682	0.023418113	0.00040596034
0.12698831	0.024149613	0.00041322249
0.12711980	0.023834953	0.00041001527
0.12725129	0.023666942	0.00040726930
0.12738277	0.023330911	0.00040688766
0.12751426	0.023867597	0.00040924019
0.12764575	0.023771781	0.00040815087
0.12777724	0.024065424	0.00040848707
0.12790873	0.023691106	0.00040794353
0.12804022	0.024842303	0.00041663523
0.12817171	0.023862582	0.00040850894
0.12830320	0.023557595	0.00040464712
0.12843468	0.023693345	0.00040829568
0.12856617	0.023994626	0.00040927414
0.12869766	0.023105058	0.00040311359
0.12882915	0.022902983	0.00040284208
0.12896064	0.023641955	0.00040466808
0.12909213	0.023262160	0.00040329774
0.12922362	0.023691089	0.00040583809
0.12935511	0.023227682	0.00040301284
0.12948659	0.024151758	0.00040954928
0.12961808	0.023591475	0.00040340953
0.12974957	0.023127532	0.00040071713
0.12988106	0.023508819	0.00040310167
0.13001255	0.023507635	0.00040265316
0.13014404	0.023565112	0.00040573983
0.13027553	0.023473546	0.00040171039
0.13040701	0.023213321	0.00040105837
0.13053850	0.023696104	0.00040513022
0.13066999	0.023392196	0.00040166290
0.13080148	0.023895755	0.00040715310
0.13093297	0.024276211	0.00040546198
0.13106446	0.023410120	0.00040235929
0.13119595	0.023725905	0.00040341181
0.13132744	0.023427263	0.00040016684
0.13145892	0.023844001	0.00040497009
0.13159041	0.023896459	0.00040315751
0.13172190	0.023442180	0.00040127825
0.13185339	0.023793042	0.00040530614
0.13198488	0.023610168	0.00039999226
0.13211637	0.023916888	0.00040465342
0.13224786	0.024085831	0.00040365708
0.13237935	0.023666933	0.00040058820
0.13251083	0.023455996	0.00040132997
0.13264232	0.024314412	0.00040742377
0.13277381	0.023326575	0.00040043375
0.13290530	0.024003689	0.00040105573
0.13303679	0.024291192	0.00040599502
0.13316828	0.024318343	0.00040656567
0.13329977	0.023824240	0.00039993605
0.13343125	0.024284165	0.00040820953
0.13356274	0.023789769	0.00039859179
0.13369423	0.024255341	0.00040242057
0.13382572	0.024268774	0.00040549244
0.13395721	0.024176498	0.00040289173
0.13408870	0.023942954	0.00040412523
0.13422019	0.024479001	0.00040289695
0.13435168	0.023482371	0.00039932641
0.13448316	0.024578238	0.00040674073
0.13461465	0.023895862	0.00039955052
0.13474614	0.023856186	0.00040078447
0.13487763	0.023708668	0.00039850493
0.13500912	0.023663722	0.00039811899
0.13514061	0.023776158	0.00040005802
0.13527210	0.023513445	0.00039719687
0.13540359	0.023956229	0.00040003523
0.13553507	0.024165751	0.00040025175
0.13566656	0.023718783	0.00039759205
0.13579805	0.023861449	0.00040034414
0.13592954	0.023974188	0.00039810527
0.13606103	0.023675795	0.00039996527
0.13619252	0.023968884	0.00039961420
0.13632401	0.023812609	0.00039709566
0.13645549	0.023144517	0.00039536009
0.13658698	0.023757753	0.00039545195
0.13671847	0.023995109	0.00039825857
0.13684996	0.024078017	0.00039971745
0.13698145	0.023578942	0.00039479282
0.13711294	0.023723695	0.00039716136
0.13724443	0.024269102	0.00040065707
0.13737592	0.023743123	0.00039512442
0.13750740	0.023494915	0.00039635504
0.13763889	0.023406478	0.00039167147
0.13777038	0.023976146	0.00039829732
0.13790187	0.023524941	0.00039282093
0.13803336	0.023983114	0.00039674048
0.13816485	0.024317138	0.00039997055
0.13829634	0.023407775	0.00039168222
0.13842783	0.023627201	0.00039545940
0.13855931	0.023662686	0.00039461164
0.13869080	0.024508909	0.00039961781
0.13882229	0.023519649	0.00039241982
0.13895378	0.023887906	0.00039384982
0.13908527	0.023806114	0.00039531737
0.13921676	0.023688267	0.00039460883
0.13934825	0.023909399	0.00039534407
0.13947973	0.023898141	0.00039478852
0.13961122	0.023546381	0.00039136810
0.13974271	0.023344684	0.00039094034
0.13987420	0.023248124	0.00039316706
0.14000569	0.023334331	0.00038727280
0.14013718	0.023433353	0.00039054045
0.14026867	0.023446398	0.00039068062
0.14040016	0.023517864	0.00039298625
0.14053164	0.023570687	0.00039317022
0.14066313	0.023949702	0.00039166260
0.14079462	0.023827159	0.00039466597
0.14092611	0.024129764	0.00039570049
0.14105760	0.024300186	0.00039589997
0.14118909	0.023123846	0.00038951994
0.14132058	0.024320871	0.00039223046
0.14145207	0.023496147	0.00038820184
0.14158355	0.024536906	0.00039490725
0.14171504	0.023873373	0.00039195091
0.14184653	0.023317954	0.00038928620
0.14197802	0.024110730	0.00039177344
0.14210951	0.024338261	0.00039329532
0.14224100	0.024080993	0.00039197898
0.14237249	0.023224364	0.00038453997
0.14250398	0.023656185	0.00039051362
0.14263546	0.023242157	0.00038483809
0.14276695	0.023620054	0.00038946767
0.14289844	0.023720345	0.00038924484
0.14302993	0.024217669	0.00039203975
0.14316142	0.023987274	0.00039160072
0.14329291	0.023494889	0.00038617762
0.14342440	0.023577651	0.00038817329
0.14355588	0.023797039	0.00038928459
0.14368737	0.024398878	0.00039358938
0.14381886	0.024358642	0.00039310757
0.14395035	0.023912701	0.00038709165
0.14408184	0.023677470	0.00038829903
0.14421333	0.023395427	0.00038625387
0.14434482	0.023654463	0.00038697333
0.14447631	0.023919422	0.00038945518
0.14460779	0.023741982	0.00038741333
0.14473928	0.023911100	0.00038885902
0.14487077	0.023807637	0.00038987994
0.14500226	0.023453461	0.00038429207
0.14513375	0.023061483	0.00038390390
0.14526524	0.023863120	0.00038600521
0.14539673	0.024315881	0.00039006901
0.14552822	0.023928152	0.00039094685
0.14565970	0.024203316	0.00038861824
0.14579119	0.023581184	0.00038821344
0.14592268	0.023406232	0.00038329096
0.14605417	0.024049019	0.00038793634
0.14618566	0.024238885	0.00038989271
0.14631715	0.024328783	0.00038903265
0.14644864	0.023735885	0.00038404647
0.14658012	0.023813676	0.00038522548
0.14671161	0.023929272	0.00038801973
0.14684310	0.022940912	0.00038175415
0.14697459	0.023194026	0.00038183245
0.14710608	0.023461643	0.00038327351
0.14723757	0.023406669	0.00038330681
0.14736906	0.024070993	0.00038676442
0.14750055	0.023687187	0.00038544835
0.14763203	0.024274331	0.00038867548
0.14776352	0.023664918	0.00038366836
0.14789501	0.023776748	0.00038626717
0.14802650	0.023310687	0.00037960839
0.14815799	0.024279977	0.00038849516
0.14828948	0.023508576	0.00038169721
0.14842097	0.023061532	0.00038105106
0.14855246	0.023402592	0.00038155810
0.14868394	0.022496801	0.00037460105
0.14881543	0.023379678	0.00038272487
0.14894692	0.023358475	0.00038124858
0.14907841	0.023239391	0.00037990628
0.14920990	0.023855171	0.00038404609
0.14934139	0.023773582	0.00038297936
0.14947288	0.023873857	0.00038461960
0.14960436	0.022732729	0.00037646670
0.14973585	0.023630348	0.00038145133
0.14986734	0.024116733	0.00038460435
0.14999883	0.023173684	0.00037878329
0.15013032	0.023399338	0.00038131714
0.15026181	0.023615563	0.00038285940
0.15039330	0.023174104	0.00037873096
0.15052479	0.022884033	0.00037594460
0.15065627	0.023260010	0.00037827772
0.15078776	0.024155097	0.00038590274
0.15091925	0.024433401	0.00038620278
0.15105074	0.023787622	0.00038182901
0.15118223	0.022975203	0.00037676393
0.15131372	0.023017360	0.00037819767
0.15144521	0.023142974	0.00037804207
0.15157670	0.023328645	0.00037829443
0.15170818	0.023511271	0.00037894108
0.15183967	0.023467282	0.00038015244
0.15197116	0.024181265	0.00038455964
0.15210265	0.023267524	0.00037672002
0.15223414	0.023564969	0.00037881632
0.15236563	0.023102943	0.00037540279
0.15249712	0.023699343	0.00037994591
0.15262860	0.023178327	0.00037560447
0.15276009	0.023866894	0.00038095005
0.15289158	0.023953661	0.00038073914
0.15302307	0.023607258	0.00037799444
0.15315456	0.023906294	0.00038014546
0.15328605	0.023272904	0.00037698704
0.15341754	0.023902374	0.00038124201
0.15354903	0.023786235	0.00037836606
0.15368051	0.023336077	0.00037612553
0.15381200	0.024197476	0.00038023401
0.15394349	0.023553609	0.00037886721
0.15407498	0.023397763	0.00037795621
0.15420647	0.024198053	0.00037943926
0.15433796	0.023701350	0.00037840619
0.15446945	0.024412405	0.00038098230
0.15460094	0.023626592	0.00037824825
0.15473242	0.023849368	0.00037865630
0.15486391	0.023846597	0.00037823569
0.15499540	0.023821975	0.00037750073
0.15512689	0.023798444	0.00037877288
0.15525838	0.023769913	0.00037938600
0.15538987	0.024054486	0.00037883833
0.15552136	0.023958438	0.00037802134
0.15565284	0.023103687	0.00037258175
0.15578433	0.023265291	0.00037293956
0.15591582	0.024030467	0.00037937314
0.15604731	0.023705057	0.00037824557
0.15617880	0.024088839	0.00037857569
0.15631029	0.023515272	0.00037653174
0.15644178	0.023556556	0.00037426982
0.15657327	0.023930184	0.00037795819
0.15670475	0.023716184	0.00037487042
0.15683624	0.023954079	0.00037684509
0.15696773	0.023379422	0.00037358379
0.15709922	0.024095140	0.00037685903
0.15723071	0.023653001	0.00037560129
0.15736220	0.023289394	0.00037072479
0.15749369	0.023519552	0.00037459477
0.15762518	0.023165511	0.00037119788
0.15775666	0.023443763	0.00037243189
0.15788815	0.023507924	0.00037475583
0.15801964	0.023462040	0.00037288081
0.15815113	0.023139644	0.00037050649
0.15828262	0.023480258	0.00037232546
0.15841411	0.023482152	0.00037328020
0.15854560	0.023568908	0.00037279526
0.15867708	0.023318975	0.00037024745
0.15880857	0.023257567	0.00037220244
0.15894006	0.024807944	0.00037971324
0.15907155	0.023515787	0.00037320408
0.15920304	0.022884198	0.00036926311
0.15933453	0.023553436	0.00037257073
0.15946602	0.023821085	0.00037363563
0.15959751	0.022858445	0.00036813593
0.15972899	0.023184497	0.00036957057
0.15986048	0.023018790	0.00037037715
0.15999197	0.023027560	0.00036838162
0.16012346	0.023733650	0.00037475133
0.16025495	0.023313977	0.00036962257
0.16038644	0.023450021	0.00036983685
0.16051793	0.023267905	0.00037062827
0.16064942	0.023036301	0.00036786328
0.16078090	0.023347201	0.00037092094
0.16091239	0.023151026	0.00036914878
0.16104388	0.023463581	0.00036818309
0.16117537	0.023691628	0.00037296882
0.16130686	0.024099468	0.00037332117
0.16143835	0.023848928	0.00037342728
0.16156984	0.023739535	0.00037344842
0.16170133	0.023350277	0.00036757984
0.16183281	0.023808324	0.00037281127
0.16196430	0.023489728	0.00036903258
0.16209579	0.023508442	0.00036806537
0.16222728	0.023019509	0.00036700244
0.16235877	0.023455035	0.00036831407
0.16249026	0.023421150	0.00036856945
0.16262175	0.023816435	0.00037119776
0.16275323	0.023544129	0.00036846108
0.16288472	0.023015532	0.00036521458
0.16301621	0.023262637	0.00036582993
0.16314770	0.023514212	0.00036919006
0.16327919	0.023300366	0.00036558860
0.16341068	0.023461505	0.00036636364
0.16354217	0.023537084	0.00036950767
0.16367366	0.022800532	0.00036344025
0.16380514	0.023507896	0.00036935461
0.16393663	0.023343678	0.00036808731
0.16406812	0.023402937	0.00036589973
0.16419961	0.023000015	0.00036413082
0.16433110	0.023151426	0.00036523242
0.16446259	0.023163316	0.00036568442
0.16459408	0.023392668	0.00036755218
0.16472557	0.023825644	0.00036695364
0.16485705	0.023988602	0.00037026630
0.16498854	0.023808085	0.00036907352
0.16512003	0.023387099	0.00036516563
0.16525152	0.024006639	0.00037122698
0.16538301	0.023391293	0.00036560947
0.16551450	0.023929967	0.00036900870
0.16564599	0.023167079	0.00036438209
0.16577747	0.023352142	0.00036543936
0.16590896	0.023148329	0.00036510054
0.16604045	0.023320369	0.00036408295
0.16617194	0.023993585	0.00036945305
0.16630343	0.023447399	0.00036520297
0.16643492	0.023684754	0.00036673665
0.16656641	0.023372062	0.00036549454
0.16669790	0.023910055	0.00036663534
0.16682938	0.023068269	0.00036288094
0.16696087	0.023773931	0.00036767984
0.16709236	0.023764939	0.00036465060
0.16722385	0.023242313	0.00036407202
0.16735534	0.023160672	0.00036226808
0.16748683	0.023197807	0.00036352268
0.16761832	0.023609349	0.00036663072
0.16774981	0.024009473	0.00036607389
0.16788129	0.023606618	0.00036591972
0.16801278	0.022974817	0.00036076908
0.16814427	0.023438323	0.00036569665
0.16827576	0.023583833	0.00036528608
0.16840725	0.024118180	0.00036698745
0.16853874	0.022794295	0.00035978843
0.16867023	0.023730850	0.00036420084
0.16880171	0.023283130	0.00036252954
0.16893320	0.023666625	0.00036469589
0.16906469	0.023684930	0.00036216786
0.16919618	0.023682849	0.00036588603
0.16932767	0.023850622	0.00036365768
0.16945916	0.023968532	0.00036671848
0.16959065	0.023633579	0.00036451378
0.16972214	0.023508379	0.00036224314
0.16985362	0.023263531	0.00036158994
0.16998511	0.023315657	0.00036123084
0.17011660	0.023518346	0.00036337439
0.17024809	0.023231171	0.00036167387
0.17037958	0.023326581	0.00036028331
0.17051107	0.024149781	0.00036699648
0.17064256	0.023874596	0.00036450062
0.17077405	0.023037682	0.00035909835
0.17090553	0.023586776	0.00036202805
0.17103702	0.024234343	0.00036578072
0.17116851	0.023602381	0.00036199533
0.17130000	0.023067575	0.00035958769
0.17143149	0.024220736	0.00036652398
0.17156298	0.023090291	0.00035998523
0.17169447	0.023389986	0.00035884003
0.17182595	0.023562709	0.00036214336
0.17195744	0.023141550	0.00035930236
0.17208893	0.023998316	0.00036244808
0.17222042	0.023744455	0.00036142206
0.17235191	0.023488376	0.00036052334
0.17248340	0.023574207	0.00036120710
0.17261489	0.023378638	0.00036011930
0.17274638	0.023449513	0.00035885356
0.17287786	0.023242975	0.00035971598
0.17300935	0.022729086	0.00035474605
0.17314084	0.022726243	0.00035413202
0.17327233	0.023453855	0.00035877851
0.17340382	0.023272813	0.00035814394
0.17353531	0.022990610	0.00035718349
0.17366680	0.023503713	0.00035949716
0.17379829	0.023587053	0.00035964011
0.17392977	0.023165959	0.00035828735
0.17406126	0.023451553	0.00035978327
0.17419275	0.023847795	0.00036056525
0.17432424	0.023637301	0.00036006456
0.17445573	0.023792083	0.00036020135
0.17458722	0.023549706	0.00036039140
0.17471871	0.023179440	0.00035582313
0.17485019	0.023136559	0.00035691008
0.17498168	0.023690137	0.00036027608
0.17511317	0.023080158	0.00035673092
0.17524466	0.023412140	0.00035860544
0.17537615	0.023757158	0.00035963699
0.17550764	0.023284758	0.00035601412
0.17563913	0.023533921	0.00035795552
0.17577062	0.023814408	0.00035833894
0.17590210	0.023013843	0.00035454698
0.17603359	0.023677567	0.00035816368
0.17616508	0.022889275	0.00035298036
0.17629657	0.023740125	0.00035943710
0.17642806	0.023484643	0.00035611743
0.17655955	0.024169951	0.00036168263
0.17669104	0.023035172	0.00035377715
0.17682253	0.023373010	0.00035639541
0.17695401	0.024010968	0.00036143301
0.17708550	0.023516213	0.00035681017
0.17721699	0.023523249	0.00035691577
0.17734848	0.023524750	0.00035674391
0.17747997	0.023889517	0.00035875664
0.17761146	0.023371328	0.00035714771
0.17774295	0.023146519	0.00035143511
0.17787443	0.023505110	0.00035691919
0.17800592	0.023915081	0.00035845848
0.17813741	0.023662267	0.00035650503
0.17826890	0.023594958	0.00035785968
0.17840039	0.023389038	0.00035335247
0.17853188	0.023378274	0.00035553042
0.17866337	0.023334966	0.00035408841
0.17879486	0.023637568	0.00035557775
0.17892634	0.023984031	0.00035892494
0.17905783	0.023796977	0.00035560652
0.17918932	0.023613268	0.00035671710
0.17932081	0.023938018	0.00035786137
0.17945230	0.023853819	0.00035671328
0.17958379	0.023802333	0.00035747080
0.17971528	0.023441169	0.00035387722
0.17984677	0.023035070	0.00035258307
0.17997825	0.023416616	0.00035312326
0.18010974	0.023435551	0.00035347011
0.18024123	0.023484712	0.00035332859
0.18037272	0.023174757	0.00035002468
0.18050421	0.023050645	0.00035875111
0.18063570	0.023251443	0.00036181200
0.18076719	0.023063517	0.00036264790
0.18089867	0.023455729	0.00036916021
0.18103016	0.023739189	0.00037124378
0.18116165	0.023197110	0.00037036995
0.18129314	0.023682714	0.00037401632
0.18142463	0.024163976	0.00037703766
0.18155612	0.023625789	0.00037770297
0.18168761	0.023785130	0.00037790899
0.18181910	0.022839182	0.00037409520
0.18195058	0.023550976	0.00037982014
0.18208207	0.023477281	0.00037849096
0.18221356	0.022711384	0.00037647217
0.18234505	0.023171825	0.00038077650
0.18247654	0.023582569	0.00038429567
0.18260803	0.023570746	0.00038481576
0.18273952	0.023863513	0.00038796095
0.18287101	0.023315635	0.00038571260
0.18300249	0.023871512	0.00038883604
0.18313398	0.023784956	0.00038896843
0.18326547	0.023651872	0.00039028387
0.18339696	0.022878272	0.00038492459
0.18352845	0.022699316	0.00038665669
0.18365994	0.023568360	0.00039229543
0.18379143	0.023308300	0.00039077118
0.18392292	0.023273382	0.00039276934
0.18405440	0.023200796	0.00039135940
0.18418589	0.023348619	0.00039461661
0.18431738	0.023992357	0.00040023579
0.18444887	0.024033775	0.00039779012
0.18458036	0.023329921	0.00039664872
0.18471185	0.023271987	0.00039606494
0.18484334	0.023127531	0.00039613071
0.18497482	0.023238961	0.00039948841
0.18510631	0.022452603	0.00039080631
0.18523780	0.023254366	0.00040005872
0.18536929	0.023423378	0.00039556889
0.18550078	0.023420596	0.00038965689
0.18563227	0.023245092	0.00038715102
0.18576376	0.022517075	0.00037467355
0.18589525	0.023546894	0.00038579335
0.18602673	0.023556382	0.00038275990
0.18615822	0.022704423	0.00037587959
0.18628971	0.023451289	0.00038017907
0.18642120	0.024029734	0.00038176851
0.18655269	0.023521739	0.00037888681
0.18668418	0.022894795	0.00037109113
0.18681567	0.023730690	0.00037633680
0.18694716	0.024219462	0.00037907133
0.18707864	0.023161382	0.00036784716
0.18721013	0.023178516	0.00036991143
0.18734162	0.023696456	0.00037411772
0.18747311	0.024054749	0.00037224128
0.18760460	0.023418912	0.00037041477
0.18773609	0.023767963	0.00036846345
0.18786758	0.022578195	0.00036337000
0.18799906	0.022983035	0.00036590247
0.18813055	0.022544430	0.00036021330
0.18826204	0.022592315	0.00036067008
0.18839353	0.024108002	0.00036649710
0.18852502	0.023543494	0.00036571365
0.18865651	0.023165530	0.00036416953
0.18878800	0.023002889	0.00035862260
0.18891949	0.023546791	0.00036291101
0.18905097	0.023474623	0.00036127990
0.18918246	0.023134092	0.00035924019
0.18931395	0.023135117	0.00035953476
0.18944544	0.022851078	0.00035460732
0.18957693	0.023573880	0.00036160474
0.18970842	0.023219587	0.00035558443
0.18983991	0.023267026	0.00035846028
0.18997140	0.023251443	0.00035771701
0.19010288	0.023691435	0.00035690463
0.19023437	0.023255361	0.00035679476
0.19036586	0.023834987	0.00035805149
0.19049735	0.023339940	0.00035444790
0.19062884	0.022840109	0.00035215464
0.19076033	0.022904847	0.00034985791
0.19089182	0.023484710	0.00035494624
0.19102330	0.023251844	0.00035282918
0.19115479	0.023714267	0.00035576640
0.19128628	0.023259066	0.00035272237
0.19141777	0.023288508	0.00035112327
0.19154926	0.024040708	0.00035649849
0.19168075	0.023399227	0.00035247843
0.19181224	0.023440667	0.00035338321
0.19194373	0.023426885	0.00035386535
0.19207521	0.023863125	0.00035379303
0.19220670	0.023722194	0.00035319200
0.19233819	0.023369477	0.00035164074
0.19246968	0.023090429	0.00034948094
0.19260117	0.023335414	0.00035177726
0.19273266	0.023550471	0.00035219078
0.19286415	0.023488162	0.00035062460
0.19299564	0.023200487	0.00035084541
0.19312712	0.023680904	0.00035199002
0.19325861	0.023582584	0.00035215543
0.19339010	0.023850971	0.00035251664
0.19352159	0.023711209	0.00035262270
0.19365308	0.023438239	0.00035182217
0.19378457	0.023566984	0.00035172825
0.19391606	0.022995777	0.00034833196
0.19404754	0.023287768	0.00034944754
0.19417903	0.023752133	0.00035295283
0.19431052	0.022836123	0.00034778236
0.19444201	0.023428442	0.00034909363
0.19457350	0.023190430	0.00034766369
0.19470499	0.023120987	0.00034754959
0.19483648	0.023091228	0.00034646864
0.19496797	0.023190214	0.00034787057
0.19509945	0.023691794	0.00035057741
0.19523094	0.022807887	0.00034597103
0.19536243	0.023760192	0.00035054492
0.19549392	0.023035922	0.00034597560
0.19562541	0.023110753	0.00034579370
0.19575690	0.022462987	0.00034303880
0.19588839	0.022822230	0.00034507723
0.19601988	0.023571325	0.00034927695
0.19615136	0.023369312	0.00034597018
0.19628285	0.023630381	0.00035074908
0.19641434	0.023546698	0.00034804662
0.19654583	0.023326096	0.00034830213
0.19667732	0.023499179	0.00034737127
0.19680881	0.023587360	0.00034778621
0.19694030	0.023103901	0.00034586554
0.19707178	0.023341684	0.00034638101
0.19720327	0.023239886	0.00034641056
0.19733476	0.022874294	0.00034251218
0.19746625	0.023166749	0.00034464927
0.19759774	0.023105839	0.00034539514
0.19772923	0.023353831	0.00034564664
0.19786072	0.023642120	0.00034664861
0.19799221	0.023149354	0.00034515029
0.19812369	0.022914423	0.00034112613
0.19825518	0.022689775	0.00034301715
0.19838667	0.023626737	0.00034627166
0.19851816	0.023190998	0.00034499419
0.19864965	0.023194854	0.00034390364
0.19878114	0.023143542	0.00034205561
0.19891263	0.022968146	0.00034381327
0.19904412	0.023099647	0.00034228769
0.19917560	0.023232615	0.00034512395
0.19930709	0.023395825	0.00034484893
0.19943858	0.022994510	0.00034133664
0.19957007	0.023893760	0.00034786193
0.19970156	0.023586655	0.00034476434
0.19983305	0.023213638	0.00034251851
0.19996454	0.023345073	0.00034340834
0.20009602	0.023394945	0.00034413937
0.20022751	0.024100622	0.00034873308
0.20035900	0.023010454	0.00034174978
0.20049049	0.023096154	0.00034222393
0.20062198	0.023285528	0.00034454922
0.20075347	0.023520609	0.00034424212
0.20088496	0.023175541	0.00034180313
0.20101645	0.023517784	0.00034493018
0.20114793	0.023071930	0.00034023912
0.20127942	0.023503078	0.00034286278
0.20141091	0.023767154	0.00034455107
0.20154240	0.023521736	0.00034436976
0.20167389	0.023101181	0.00034159766
0.20180538	0.023078433	0.00034020500
0.20193687	0.023662844	0.00034393682
0.20206836	0.023596814	0.00034334954
0.20219984	0.022962195	0.00034001750
0.20233133	0.022737308	0.00033970941
0.20246282	0.023423733	0.00034117675
0.20259431	0.023226170	0.00034043745
0.20272580	0.023704767	0.00034298188
0.20285729	0.023395516	0.00034108155
0.20298878	0.023301735	0.00034195096
0.20312027	0.023204145	0.00033783220
0.20325175	0.023880609	0.00034467160
0.20338324	0.023063169	0.00033825834
0.20351473	0.023298761	0.00034096072
0.20364622	0.023422365	0.00034187978
0.20377771	0.023562034	0.00034040081
0.20390920	0.023788310	0.00034295664
0.20404069	0.023139870	0.00033862665
0.20417217	0.023182742	0.00034031412
0.20430366	0.023489872	0.00034176231
0.20443515	0.023190215	0.00033656866
0.20456664	0.024061278	0.00034333522
0.20469813	0.022614427	0.00033631952
0.20482962	0.023007371	0.00033719634
0.20496111	0.023145596	0.00033936610
0.20509260	0.023000314	0.00033633407
0.20522408	0.023449145	0.00034058893
0.20535557	0.023031039	0.00033866353
0.20548706	0.023853868	0.00034136847
0.20561855	0.023334816	0.00033888576
0.20575004	0.023796940	0.00033903487
0.20588153	0.024162405	0.00034312745
0.20601302	0.023584264	0.00034034753
0.20614451	0.023373010	0.00033720212
0.20627599	0.023538582	0.00034011210
0.20640748	0.023304096	0.00033668905
0.20653897	0.023497055	0.00033915527
0.20667046	0.022832048	0.00033553065
0.20680195	0.023145441	0.00033574098
0.20693344	0.023712377	0.00034047533
0.20706493	0.022956384	0.00033566944
0.20719641	0.023290589	0.00033765674
0.20732790	0.023181431	0.00033796042
0.20745939	0.024131957	0.00034099686
0.20759088	0.023134474	0.00033631714
0.20772237	0.023164722	0.00033666403
0.20785386	0.023229713	0.00033679426
0.20798535	0.022809655	0.00033625424
0.20811684	0.022053515	0.00032945549
0.20824832	0.023191802	0.00033657697
0.20837981	0.023040290	0.00033536464
0.20851130	0.023051106	0.00033701601
0.20864279	0.023519480	0.00033853905
0.20877428	0.022909007	0.00033345849
0.20890577	0.023191248	0.00033532579
0.20903726	0.023386791	0.00033683538
0.20916875	0.023523099	0.00033866602
0.20930023	0.023939844	0.00034062265
0.20943172	0.022928643	0.00033348327
0.20956321	0.022820066	0.00033294392
0.20969470	0.022832719	0.00033371755
0.20982619	0.023618790	0.00033728463
0.20995768	0.023103359	0.00033547191
0.21008917	0.023753920	0.00033846541
0.21022065	0.023486040	0.00033670185
0.21035214	0.023165390	0.00033674341
0.21048363	0.023671040	0.00033583499
0.21061512	0.023733329	0.00033911695
0.21074661	0.022899474	0.00033221435
0.21087810	0.022710184	0.00033227992
0.21100959	0.022941968	0.00033398370
0.21114108	0.023287145	0.00033408119
0.21127256	0.023624377	0.00033852828
0.21140405	0.023686771	0.00033543568
0.21153554	0.023417044	0.00033560084
0.21166703	0.023146858	0.00033413635
0.21179852	0.023836472	0.00033780569
0.21193001	0.022844749	0.00033337080
0.21206150	0.023386509	0.00033331647
0.21219299	0.023734056	0.00033604336
0.21232447	0.023513327	0.00033604187
0.21245596	0.022909312	0.00033152009
0.21258745	0.023151416	0.00033400321
0.21271894	0.022991812	0.00033180892
0.21285043	0.023412921	0.00033368854
0.21298192	0.023110135	0.00033440356
0.21311341	0.023700250	0.00033586643
0.21324489	0.023291086	0.00033405567
0.21337638	0.023438143	0.00033315962
0.21350787	0.022588806	0.00033017137
0.21363936	0.023311776	0.00033529496
0.21377085	0.022821688	0.00032943771
0.21390234	0.023136576	0.00033355604
0.21403383	0.022917430	0.00032988509
0.21416532	0.022720484	0.00032955098
0.21429680	0.023267874	0.00033380999
0.21442829	0.023141871	0.00033176245
0.21455978	0.023622444	0.00033467528
0.21469127	0.023436528	0.00033268808
0.21482276	0.023569119	0.00033407774
0.21495425	0.022979752	0.00033038290
0.21508574	0.023470726	0.00033319790
0.21521723	0.023364842	0.00033206118
0.21534871	0.023581625	0.00033416583
0.21548020	0.023380078	0.00033035680
0.21561169	0.023421574	0.00033234838
0.21574318	0.023266065	0.00033211572
0.21587467	0.023426401	0.00033118323
0.21600616	0.023229039	0.00033195587
0.21613765	0.022714127	0.00032733523
0.21626913	0.023607370	0.00033374595
0.21640062	0.023266390	0.00033075538
0.21653211	0.023025832	0.00032967204
0.21666360	0.023964360	0.00033406983
0.21679509	0.023563671	0.00033119772
0.21692658	0.023533570	0.00033371999
0.21705807	0.022877469	0.00032867130
0.21718956	0.023505109	0.00033050453
0.21732104	0.023455647	0.00033248138
0.21745253	0.024082622	0.00033390335
0.21758402	0.023273114	0.00033032073
0.21771551	0.022985118	0.00032729887
0.21784700	0.023854486	0.00033247100
0.21797849	0.023384137	0.00033063717
0.21810998	0.023869363	0.00033186888
0.21824147	0.023326496	0.00033042304
0.21837295	0.023735043	0.00033358310
0.21850444	0.023277404	0.00032744494
0.21863593	0.023602812	0.00033220952
0.21876742	0.023472782	0.00032917267
0.21889891	0.023685713	0.00033145766
0.21903040	0.022728029	0.00032621498
0.21916189	0.022748854	0.00032471877
0.21929337	0.023037295	0.00032825948
0.21942486	0.022972557	0.00032703536
0.21955635	0.023556227	0.00033101356
0.21968784	0.023085477	0.00032805664
0.21981933	0.023245272	0.00032594620
0.21995082	0.022670607	0.00032522352
0.22008231	0.022839758	0.00032576696
0.22021380	0.022941733	0.00032720749
0.22034528	0.022910910	0.00032672875
0.22047677	0.023240649	0.00032569460
0.22060826	0.023237419	0.00032862284
0.22073975	0.023233683	0.00032849246
0.22087124	0.023688357	0.00033094166
0.22100273	0.022783491	0.00032586587
0.22113422	0.023883341	0.00032880760
0.22126571	0.023264088	0.00032781363
0.22139719	0.023151059	0.00032778942
0.22152868	0.022861805	0.00032548341
0.22166017	0.023762434	0.00033116496
0.22179166	0.022765307	0.00032334182
0.22192315	0.023245759	0.00032811722
0.22205464	0.022723980	0.00032399861
0.22218613	0.023201778	0.00032654565
0.22231761	0.022910529	0.00032515377
0.22244910	0.023005710	0.00032482232
0.22258059	0.022954164	0.00032453321
0.22271208	0.023330131	0.00032804948
0.22284357	0.023252119	0.00032634667
0.22297506	0.023262430	0.00032780443
0.22310655	0.022944304	0.00032354493
0.22323804	0.023268311	0.00032715078
0.22336952	0.023478671	0.00032862695
0.22350101	0.023290253	0.00032594453
0.22363250	0.022441466	0.00032155026
0.22376399	0.022767383	0.00032241924
0.22389548	0.022311936	0.00032149161
0.22402697	0.023262454	0.00032726826
0.22415846	0.023265365	0.00032535555
0.22428995	0.023293209	0.00032516442
0.22442143	0.023392302	0.00032598833
0.22455292	0.023633357	0.00032734544
0.22468441	0.023209284	0.00032601575
0.22481590	0.022949801	0.00032310869
0.22494739	0.023009688	0.00032362703
0.22507888	0.023432656	0.00032614823
0.22521037	0.023148974	0.00032419469
0.22534186	0.023127860	0.00032504724
0.22547334	0.023556324	0.00032604726
0.22560483	0.022757445	0.00032095749
0.22573632	0.022956211	0.00032399733
0.22586781	0.023496183	0.00032538338
0.22599930	0.023188843	0.00032507289
0.22613079	0.022597796	0.00031993862
0.22626228	0.023441433	0.00032623430
0.22639376	0.022803769	0.00032164501
0.22652525	0.023369972	0.00032394017
0.22665674	0.023185469	0.00032449401
0.22678823	0.022975152	0.00032155429
0.22691972	0.023506832	0.00032391568
0.22705121	0.023840605	0.00032676226
0.22718270	0.023017171	0.00032225599
0.22731419	0.023745896	0.00032685241
0.22744567	0.022979284	0.00032193243
0.22757716	0.022822095	0.00031990073
0.22770865	0.022985111	0.00032227285
0.22784014	0.022797132	0.00032023101
0.22797163	0.023144539	0.00032361733
0.22810312	0.022557987	0.00031913392
0.22823461	0.022989641	0.00032118316
0.22836610	0.022694185	0.00032233218
0.22849758	0.022919511	0.00032028229
0.22862907	0.023610391	0.00032582644
0.22876056	0.023443791	0.00032141116
0.22889205	0.023026292	0.00032091813
0.22902354	0.023158627	0.00032340189
0.22915503	0.023673236	0.00032394507
0.22928652	0.022732124	0.00032054454
0.22941800	0.022902405	0.00031979498
0.22954949	0.022762543	0.00032013965
0.22968098	0.023445262	0.00032360821
0.22981247	0.022893505	0.00031874724
0.22994396	0.023307839	0.00032268299
0.23007545	0.022874157	0.00032320917
0.23020694	0.023040406	0.00032624053
0.23033843	0.023006930	0.00033033136
0.23046991	0.023451420	0.00033426947
0.23060140	0.022622371	0.00033178555
0.23073289	0.022857930	0.00033392185
0.23086438	0.022653195	0.00033229387
0.23099587	0.022838020	0.00033846617
0.23112736	0.022900991	0.00033666877
0.23125885	0.023041690	0.00034065163
0.23139034	0.022652913	0.00033747977
0.23152182	0.022741554	0.00033921811
0.23165331	0.023240163	0.00034562181
0.23178480	0.022636629	0.00034208909
0.23191629	0.023491683	0.00034861831
0.23204778	0.022940090	0.00034563209
0.23217927	0.023277702	0.00034715601
0.23231076	0.022981746	0.00034789726
0.23244224	0.023445543	0.00034975062
0.23257373	0.023113173	0.00034853732
0.23270522	0.022671390	0.00034692098
0.23283671	0.024275077	0.00035456206
0.23296820	0.023039891	0.00034854422
0.23309969	0.022645115	0.00034689834
0.23323118	0.023302086	0.00034951785
0.23336267	0.023092481	0.00034994739
0.23349415	0.023565931	0.00035074617
0.23362564	0.023399140	0.00035161848
0.23375713	0.022961447	0.00034910543
0.23388862	0.022619633	0.00034666089
0.23402011	0.023304910	0.00035204157
0.23415160	0.023344315	0.00035037210
0.23428309	0.023275120	0.00035288783
0.23441458	0.023159030	0.00034994893
0.23454606	0.023655141	0.00035483442
0.23467755	0.024116489	0.00035671883
0.23480904	0.023015772	0.00035143981
0.23494053	0.022986288	0.00035068143
0.23507202	0.022799891	0.00035104909
0.23520351	0.023583526	0.00035442904
0.23533500	0.023449045	0.00035480245
0.23546648	0.023297941	0.00035380959
0.23559797	0.022688397	0.00035085116
0.23572946	0.023267478	0.00035462387
0.23586095	0.023288693	0.00035427229
0.23599244	0.023081498	0.00035429048
0.23612393	0.022885542	0.00035165300
0.23625542	0.023109843	0.00035523761
0.23638691	0.023503986	0.00035669396
0.23651839	0.022389903	0.00034876403
0.23664988	0.022885572	0.00035577154
0.23678137	0.023352634	0.00035571408
0.23691286	0.023485072	0.00035608684
0.23704435	0.023317384	0.00035591660
0.23717584	0.023330833	0.00035503090
0.23730733	0.023137889	0.00035694363
0.23743882	0.023542182	0.00035823502
0.23757030	0.022525621	0.00035161961
0.23770179	0.023121196	0.00035709708
0.23783328	0.023442861	0.00035725700
0.23796477	0.022909695	0.00035528145
0.23809626	0.023080524	0.00035452536
0.23822775	0.022896767	0.00035557783
0.23835924	0.022365402	0.00035560151
0.23849072	0.023040535	0.00035418878
0.23862221	0.023132670	0.00035721296
0.23875370	0.023469819	0.00035865885
0.23888519	0.022904091	0.00035780242
0.23901668	0.022420767	0.00035541480
0.23914817	0.023003762	0.00035455546
0.23927966	0.023573732	0.00036187423
0.23941115	0.022717159	0.00035628626
0.23954263	0.022532010	0.00035474240
0.23967412	0.023429893	0.00036071469
0.23980561	0.023508969	0.00035909048
0.23993710	0.023541147	0.00036245688
0.24006859	0.023086855	0.00035887081
0.24020008	0.022951266	0.00035786146
0.24033157	0.022850330	0.00035786814
0.24046306	0.022980872	0.00035772538
0.24059454	0.022855153	0.00035796161
0.24072603	0.022847013	0.00035935931
0.24085752	0.023521794	0.00036253540
0.24098901	0.023162864	0.00036249189
0.24112050	0.022661847	0.00035593303
0.24125199	0.023663401	0.00036395644
0.24138348	0.023731338	0.00036447823
0.24151496	0.024127125	0.00036520604
0.24164645	0.022948813	0.00036080003
0.24177794	0.023538130	0.00036160069
0.24190943	0.023331085	0.00036311958
0.24204092	0.022723037	0.00035864248
0.24217241	0.023434768	0.00036191236
0.24230390	0.023439666	0.00036440872
0.24243539	0.023426452	0.00036192292
0.24256687	0.023189973	0.00036181744
0.24269836	0.023973260	0.00036692841
0.24282985	0.022744642	0.00035751584
0.24296134	0.023368692	0.00036359124
0.24309283	0.023482432	0.00036393539
0.24322432	0.023151914	0.00036207753
0.24335581	0.023145673	0.00036264353
0.24348730	0.023151017	0.00036248656
0.24361878	0.022797949	0.00036002277
0.24375027	0.023436038	0.00036375478
0.24388176	0.023244668	0.00036230283
0.24401325	0.023315926	0.00036513248
0.24414474	0.022953016	0.00036067529
0.24427623	0.022949823	0.00036269684
0.24440772	0.023256626	0.00036263351
0.24453920	0.023333989	0.00036411031
0.24467069	0.023474236	0.00036634473
0.24480218	0.022490811	0.00035882002
0.24493367	0.022993231	0.00036143400
0.24506516	0.023200527	0.00036324215
0.24519665	0.023799605	0.00036759646
0.24532814	0.022927358	0.00036306683
0.24545963	0.023417844	0.00036523559
0.24559111	0.023819349	0.00036809386
0.24572260	0.023747262	0.00036786764
0.24585409	0.022450958	0.00035952585
0.24598558	0.023332135	0.00036600999
0.24611707	0.023339350	0.00036631807
0.24624856	0.023165350	0.00036310104
0.24638005	0.022582740	0.00036256679
0.24651154	0.022223996	0.00035909229
0.24664302	0.023180216	0.00036686049
0.24677451	0.023501404	0.00036629287
0.24690600	0.022741403	0.00036293651
0.24703749	0.023018500	0.00036559402
0.24716898	0.022931075	0.00036089540
0.24730047	0.023277782	0.00036670035
0.24743196	0.023172989	0.00036530206
0.24756345	0.023544208	0.00036841500
0.24769493	0.022828610	0.00036498707
0.24782642	0.023058176	0.00036355247
0.24795791	0.023439920	0.00036841034
0.24808940	0.022991361	0.00036541908
0.24822089	0.023168254	0.00036602236
0.24835238	0.023739243	0.00037076288
0.24848387	0.022844402	0.00036516870
0.24861535	0.023592516	0.00037115203
0.24874684	0.023386245	0.00036815036
0.24887833	0.022789235	0.00036381581
0.24900982	0.022923231	0.00036705180
0.24914131	0.023334153	0.00036750020
0.24927280	0.023115492	0.00036618203
0.24940429	0.022820268	0.00036334709
0.24953578	0.023580859	0.00036899924
0.24966726	0.022922072	0.00036735062
0.24979875	0.023294771	0.00036623942
0.24993024	0.023467180	0.00037081257
0.25006173	0.023089903	0.00036534511
0.25019322	0.023824006	0.00037065994
0.25032471	0.022776887	0.00036672263
0.25045620	0.023160424	0.00036642015
0.25058769	0.023453198	0.00037008023
0.25071917	0.023803585	0.00037116386
0.25085066	0.022551003	0.00036371144
0.25098215	0.023086398	0.00036924408
0.25111364	0.022658742	0.00036240853
0.25124513	0.022835559	0.00036787918
0.25137662	0.023726246	0.00037199299
0.25150811	0.022548914	0.00036419497
0.25163959	0.023100720	0.00036948062
0.25177108	0.023380284	0.00036828321
0.25190257	0.024129452	0.00037528493
0.25203406	0.023326654	0.00037054534
0.25216555	0.023059901	0.00036701248
0.25229704	0.023424748	0.00037231457
0.25242853	0.023274868	0.00036837151
0.25256002	0.022941769	0.00036909798
0.25269150	0.023181866	0.00036827730
0.25282299	0.023494352	0.00036951343
0.25295448	0.023398217	0.00037282646
0.25308597	0.023282519	0.00036808859
0.25321746	0.023136485	0.00037020253
0.25334895	0.023849767	0.00037440689
0.25348044	0.023266960	0.00036797851
0.25361193	0.023309216	0.00037093156
0.25374341	0.023341039	0.00037048124
0.25387490	0.023280245	0.00036896857
0.25400639	0.023260856	0.00037659797
0.25413788	0.023576595	0.00038221445
0.25426937	0.022776048	0.00038248157
0.25440086	0.023442169	0.00038979349
0.25453235	0.023269036	0.00039149820
0.25466383	0.023016751	0.00039279259
0.25479532	0.023934791	0.00039903671
0.25492681	0.023615270	0.00040051143
0.25505830	0.022649376	0.00039679705
0.25518979	0.022784902	0.00039842977
0.25532128	0.022724327	0.00039902594
0.25545277	0.023447141	0.00040572832
0.25558426	0.022843291	0.00040275329
0.25571574	0.022493089	0.00040291392
0.25584723	0.023203301	0.00040884130
0.25597872	0.023171623	0.00041229059
0.25611021	0.023794568	0.00041627092
0.25624170	0.023068347	0.00041421477
0.25637319	0.023778910	0.00041994935
0.25650468	0.023802643	0.00042114100
0.25663617	0.023537627	0.00042165014
0.25676765	0.023573124	0.00042436701
0.25689914	0.022929938	0.00041934626
0.25703063	0.023171217	0.00042650172
0.25716212	0.023246181	0.00042473509
0.25729361	0.022459479	0.00042189967
0.25742510	0.022642008	0.00042594923
0.25755659	0.022870088	0.00042875184
0.25768807	0.023114132	0.00043315299
0.25781956	0.023426139	0.00043385394
0.25795105	0.022696182	0.00042994231
0.25808254	0.023266014	0.00044020426
0.25821403	0.022959676	0.00043443912
0.25834552	0.023316213	0.00044001644
0.25847701	0.023343807	0.00043971011
0.25860850	0.023286412	0.00044133513
0.25873998	0.022945182	0.00043953588
0.25887147	0.023958338	0.00044932649
0.25900296	0.024127928	0.00045108947
0.25913445	0.023205443	0.00044181008
0.25926594	0.022770285	0.00044123633
0.25939743	0.022974481	0.00044560461
0.25952892	0.023355626	0.00044647944
0.25966041	0.023194119	0.00044916999
0.25979189	0.022970023	0.00044359229
0.25992338	0.023128482	0.00044748478
0.26005487	0.023005241	0.00044790711
0.26018636	0.022822175	0.00044777148
0.26031785	0.022412538	0.00044618443
0.26044934	0.023072882	0.00044709941
0.26058083	0.023357217	0.00045205516
0.26071231	0.022653437	0.00044951994
0.26084380	0.022975915	0.00045130551
0.26097529	0.023881108	0.00045826712
0.26110678	0.023344835	0.00045460499
0.26123827	0.022855155	0.00045472677
0.26136976	0.022986106	0.00045520456
0.26150125	0.023206268	0.00045786720
0.26163274	0.022826887	0.00045463937
0.26176422	0.023240502	0.00045632338
0.26189571	0.022823105	0.00045910888
0.26202720	0.023003794	0.00045841943
0.26215869	0.023791391	0.00046417540
0.26229018	0.023143441	0.00046348187
0.26242167	0.023398362	0.00046286990
0.26255316	0.023498307	0.00046425310
0.26268465	0.024106805	0.00047343744
0.26281613	0.023584971	0.00046648384
0.26294762	0.023176629	0.00046305832
0.26307911	0.022760672	0.00046185660
0.26321060	0.023779283	0.00047207273
0.26334209	0.022735216	0.00046649624
0.26347358	0.023069706	0.00046588713
0.26360507	0.023903244	0.00047255094
0.26373655	0.023607839	0.00047175719
0.26386804	0.022907267	0.00046636527
0.26399953	0.022946180	0.00047009581
0.26413102	0.022864327	0.00046665748
0.26426251	0.024107202	0.00047661588
0.26439400	0.023597519	0.00047320155
0.26452549	0.023030954	0.00047425006
0.26465698	0.023368123	0.00047618309
0.26478846	0.023216466	0.00047115024
0.26491995	0.023468080	0.00048140554
0.26505144	0.022186630	0.00046564455
0.26518293	0.022729653	0.00047380975
0.26531442	0.022741994	0.00047686135
0.26544591	0.022897758	0.00047521353
[truncated: 567 more rows]
