# Supplementary material for: Invariant surface glycoprotein 65 of Trypanosoma brucei is a complement C3 receptor
Source: Nat Commun. 2022 Aug 29;13:5085. doi: 10.1038/s41467-022-32728-9 (PMC9424271; doi:10.1038/s41467-022-32728-9)
Supplement: Supplementary file 4 — supplementary data 2 [file 41467_2022_32728_MOESM4_ESM.zip › b21-414646_00040.dat]

0.0026000000	39.536358	0.13679336
0.0027314887	28.743984	0.10713887
0.0028629774	22.237301	0.090106392
0.0029944661	17.180033	0.076009659
0.0031259548	12.292271	0.059082438
0.0032574435	10.858507	0.057478976
0.0033889322	8.6704225	0.048553418
0.0035204209	11.438657	0.048555709
0.0036519096	12.296958	0.046717676
0.0037833983	9.8838555	0.039488380
0.0039148870	8.1494844	0.034598246
0.0040463757	6.6900849	0.030157861
0.0041778644	5.4475618	0.025506910
0.0043093531	4.5345926	0.022848427
0.0044408418	3.7998398	0.020115957
0.0045723305	3.1156302	0.018215077
0.0047038192	2.8734249	0.016742217
0.0048353079	2.4808758	0.015102325
0.0049667966	2.1999989	0.014170851
0.0050982853	1.8767952	0.012399234
0.0052297740	1.7227292	0.012034705
0.0053612627	1.5174888	0.010907311
0.0054927514	1.3979652	0.010191373
0.0056242401	1.2497585	0.0096081276
0.0057557288	1.1826529	0.0090876559
0.0058872175	1.0760887	0.0085525159
0.0060187062	1.0079876	0.0082555398
0.0061501949	0.90631801	0.0074981738
0.0062816836	0.88856371	0.0075920663
0.0064131723	0.82122367	0.0071548845
0.0065446610	0.77419082	0.0068474935
0.0066761496	0.74694300	0.0066942632
0.0068076383	0.71310401	0.0063925315
0.0069391270	0.68006902	0.0063430554
0.0070706157	0.65304840	0.0061174320
0.0072021044	0.63020785	0.0059432417
0.0073335931	0.61878280	0.0058634621
0.0074650818	0.57479447	0.0054866887
0.0075965705	0.56824089	0.0055005938
0.0077280592	0.54944555	0.0053864622
0.0078595479	0.50431898	0.0050371488
0.0079910366	0.49476751	0.0050189484
0.0081225253	0.46220710	0.0047122303
0.0082540140	0.45324274	0.0046928491
0.0083855027	0.44976332	0.0046926786
0.0085169914	0.40986882	0.0043882065
0.0086484801	0.39730770	0.0042890196
0.0087799688	0.38234349	0.0041332620
0.0089114575	0.37257901	0.0041017113
0.0090429462	0.34828453	0.0039379961
0.0091744349	0.34092034	0.0038626396
0.0093059236	0.32926338	0.0037513302
0.0094374123	0.31496338	0.0036446674
0.0095689010	0.29685764	0.0034813778
0.0097003897	0.28885624	0.0034619018
0.0098318784	0.27335875	0.0033196027
0.0099633671	0.27143647	0.0032719816
0.010094856	0.25742338	0.0031766143
0.010226345	0.23372212	0.0029551951
0.010357833	0.24256608	0.0030883227
0.010489322	0.22498543	0.0028868020
0.010620811	0.21373882	0.0027937925
0.010752299	0.20870045	0.0027486771
0.010883788	0.19501953	0.0026023431
0.011015277	0.19103793	0.0026223766
0.011146765	0.17579659	0.0024378601
0.011278254	0.17266826	0.0024067746
0.011409743	0.16441956	0.0023240820
0.011541231	0.15918061	0.0022522802
0.011672720	0.14924923	0.0021863473
0.011804209	0.14362366	0.0020638055
0.011935698	0.13561159	0.0020012243
0.012067186	0.12878268	0.0019390492
0.012198675	0.11875252	0.0018011421
0.012330164	0.11972839	0.0018124028
0.012461652	0.10984109	0.0017162663
0.012593141	0.10973615	0.0016767782
0.012724630	0.10264236	0.0016217022
0.012856118	0.097956918	0.0015348912
0.012987607	0.092820353	0.0015109223
0.013119096	0.093775904	0.0014853272
0.013250585	0.088373332	0.0014264877
0.013382073	0.089499890	0.0014409220
0.013513562	0.087458269	0.0014008119
0.013645051	0.082722989	0.0013728159
0.013776539	0.079351842	0.0013376616
0.013908028	0.079934515	0.0013191143
0.014039517	0.079127106	0.0013050810
0.014171005	0.075379671	0.0012671017
0.014302494	0.075055887	0.0012656037
0.014433983	0.076375905	0.0012771954
0.014565472	0.071288530	0.0012112270
0.014696960	0.068858259	0.0011948682
0.014828449	0.065901649	0.0011517402
0.014959938	0.068276926	0.0011785854
0.015091426	0.066341289	0.0011656635
0.015222915	0.061161311	0.0010921485
0.015354404	0.064071674	0.0011221562
0.015485892	0.061286006	0.0010871236
0.015617381	0.062602209	0.0011013319
0.015748870	0.060329756	0.0010819606
0.015880359	0.061149192	0.0010711359
0.016011847	0.060939367	0.0010712348
0.016143336	0.054416683	0.0010037176
0.016274825	0.053144919	0.00099286884
0.016406313	0.052874757	0.00098201023
0.016537802	0.052490794	0.00097250807
0.016669291	0.054275794	0.00098629619
0.016800779	0.053891516	0.00098077146
0.016932268	0.060399315	0.0010309765
0.017063757	0.059601183	0.0010227091
0.017195246	0.057018552	0.00099281176
0.017326734	0.058729289	0.0010055530
0.017458223	0.057143180	0.00098737532
0.017589712	0.056485812	0.00097718426
0.017721200	0.057362655	0.00098809692
0.017852689	0.054779292	0.00094360382
0.017984178	0.057299516	0.00097706102
0.018115666	0.053842165	0.00094166645
0.018247155	0.051696015	0.00091739503
0.018378644	0.055015067	0.00094682277
0.018510133	0.051496203	0.00090827245
0.018641621	0.051871122	0.00090868828
0.018773110	0.051631553	0.00090243615
0.018904599	0.050025746	0.00088748704
0.019036087	0.048616388	0.00087265675
0.019167576	0.049327888	0.00087069516
0.019299065	0.047291926	0.00084979769
0.019430553	0.047567763	0.00085675960
0.019562042	0.047463373	0.00084536622
0.019693531	0.045814389	0.00083353999
0.019825019	0.046896067	0.00083469319
0.019956508	0.047382829	0.00083276391
0.020087997	0.044969226	0.00081873666
0.020219486	0.046016593	0.00082019868
0.020350974	0.045186158	0.00081756260
0.020482463	0.043291617	0.00078789252
0.020613952	0.043339959	0.00078768416
0.020745440	0.043497593	0.00079425553
0.020876929	0.042135314	0.00077158440
0.021008418	0.041891248	0.00077102061
0.021139906	0.039855654	0.00074930131
0.021271395	0.040271398	0.00074585021
0.021402884	0.042160461	0.00076517721
0.021534373	0.039726087	0.00073858587
0.021665861	0.039882967	0.00073846009
0.021797350	0.038444359	0.00072304370
0.021928839	0.038701287	0.00071664289
0.022060327	0.039841880	0.00073419717
0.022191816	0.039259745	0.00072203596
0.022323305	0.038102954	0.00071184685
0.022454793	0.038814808	0.00071542687
0.022586282	0.035479512	0.00068064914
0.022717771	0.036102301	0.00068993328
0.022849260	0.035726352	0.00067888263
0.022980748	0.036927678	0.00069298436
0.023112237	0.036830618	0.00068516023
0.023243726	0.035986250	0.00067555881
0.023375214	0.038287770	0.00069865531
0.023506703	0.036408571	0.00067772200
0.023638192	0.036977738	0.00068075277
0.023769680	0.037873506	0.00068819079
0.023901169	0.036815855	0.00067554347
0.024032658	0.037840201	0.00068404698
0.024164147	0.036974985	0.00067338450
0.024295635	0.037853105	0.00067735389
0.024427124	0.036934914	0.00066823937
0.024558613	0.037722643	0.00066959224
0.024690101	0.036162373	0.00066443610
0.024821590	0.036268029	0.00065840078
0.024953079	0.036339999	0.00065385986
0.025084567	0.036642401	0.00065893379
0.025216056	0.036049367	0.00064873626
0.025347545	0.035180493	0.00064612476
0.025479034	0.034360587	0.00063163934
0.025610522	0.035850861	0.00063906092
0.025742011	0.034822189	0.00063165502
0.025873500	0.035331006	0.00063350611
0.026004988	0.036375294	0.00064397717
0.026136477	0.035777643	0.00063673044
0.026267966	0.035549912	0.00063022986
0.026399454	0.034811854	0.00062772641
0.026530943	0.034554667	0.00061807735
0.026662432	0.034454257	0.00062053895
0.026793920	0.034139044	0.00061531326
0.026925409	0.035164371	0.00061953733
0.027056898	0.034754192	0.00061918205
0.027188387	0.035195363	0.00061466852
0.027319875	0.034829532	0.00061691497
0.027451364	0.035151014	0.00061552629
0.027582853	0.034209311	0.00060309989
0.027714341	0.034713419	0.00060827915
0.027845830	0.034460240	0.00060271355
0.027977319	0.034226343	0.00060371841
0.028108807	0.034376257	0.00060038181
0.028240296	0.032657230	0.00058469910
0.028371785	0.033559710	0.00059208211
0.028503274	0.033646295	0.00059121895
0.028634762	0.033362240	0.00058645324
0.028766251	0.034094998	0.00059187288
0.028897740	0.033146193	0.00057861812
0.029029228	0.033976129	0.00058983159
0.029160717	0.033607596	0.00058401408
0.029292206	0.033343459	0.00057992505
0.029423694	0.033917555	0.00058702300
0.029555183	0.031739289	0.00055898187
0.029686672	0.032331187	0.00056899971
0.029818161	0.032243104	0.00056711503
0.029949649	0.032528518	0.00056613411
0.030081138	0.033194000	0.00057303698
0.030212627	0.032932270	0.00056510310
0.030344115	0.032272949	0.00055925375
0.030475604	0.033177507	0.00056715907
0.030607093	0.031785423	0.00055349636
0.030738581	0.032135387	0.00055761315
0.030870070	0.031488871	0.00054716813
0.031001559	0.031249768	0.00054364826
0.031133048	0.031754673	0.00055124456
0.031264536	0.032139463	0.00054814822
0.031396025	0.032337936	0.00055322969
0.031527514	0.030647165	0.00053552276
0.031659002	0.031867848	0.00054455776
0.031790491	0.032256346	0.00054933503
0.031921980	0.031944189	0.00054233623
0.032053468	0.031625568	0.00054196385
0.032184957	0.030802455	0.00052932509
0.032316446	0.032372316	0.00054129494
0.032447935	0.031096708	0.00053608943
0.032579423	0.031765370	0.00053561700
0.032710912	0.031527968	0.00053603277
0.032842401	0.032454862	0.00053741998
0.032973889	0.031755342	0.00053096199
0.033105378	0.031458536	0.00053156679
0.033236867	0.030696511	0.00052374936
0.033368355	0.029753923	0.00052469773
0.033499844	0.030476903	0.00052770404
0.033631333	0.030397591	0.00052770421
0.033762822	0.030294843	0.00053415094
0.033894310	0.030049364	0.00052947959
0.034025799	0.030232271	0.00053167814
0.034157288	0.031248796	0.00053831329
0.034288776	0.031096241	0.00053659013
0.034420265	0.030319336	0.00053645032
0.034551754	0.029899960	0.00053059094
0.034683242	0.029664507	0.00053070443
0.034814731	0.030183371	0.00053215337
0.034946220	0.029996302	0.00052973056
0.035077708	0.029534342	0.00053065770
0.035209197	0.030387947	0.00053748270
0.035340686	0.029806963	0.00052769179
0.035472175	0.029700296	0.00053870740
0.035603663	0.029712013	0.00054063041
0.035735152	0.030132263	0.00055098703
0.035866641	0.029461598	0.00054522950
0.035998129	0.029292511	0.00054100669
0.036129618	0.029453242	0.00054588887
0.036261107	0.028993922	0.00053881956
0.036392595	0.028622709	0.00054357371
0.036524084	0.028486410	0.00054106259
0.036655573	0.028616236	0.00053776630
0.036787062	0.028890004	0.00054530704
0.036918550	0.029381422	0.00054620155
0.037050039	0.028055470	0.00054162667
0.037181528	0.028432925	0.00054138916
0.037313016	0.028231518	0.00054099859
0.037444505	0.029110804	0.00055095842
0.037575994	0.029581921	0.00055127673
0.037707482	0.028958423	0.00055402501
0.037838971	0.027434159	0.00054188917
0.037970460	0.029932314	0.00055884176
0.038101949	0.028387985	0.00054758829
0.038233437	0.029410021	0.00055079903
0.038364926	0.029517003	0.00054762704
0.038496415	0.029650750	0.00054794724
0.038627903	0.029955301	0.00054343333
0.038759392	0.029748917	0.00054495152
0.038890881	0.029094146	0.00053279220
0.039022369	0.028992416	0.00053651862
0.039153858	0.030590952	0.00054568126
0.039285347	0.029714841	0.00053512083
0.039416836	0.028808136	0.00053085773
0.039548324	0.028647968	0.00052709303
0.039679813	0.029270812	0.00052933452
0.039811302	0.030111714	0.00053818608
0.039942790	0.028524016	0.00052218094
0.040074279	0.029012902	0.00052891771
0.040205768	0.029798116	0.00053107813
0.040337256	0.028912093	0.00052319083
0.040468745	0.029182338	0.00052672187
0.040600234	0.027831614	0.00051418724
0.040731723	0.029987736	0.00053134835
0.040863211	0.029509090	0.00052785361
0.040994700	0.029973988	0.00052692759
0.041126189	0.029128457	0.00052458737
0.041257677	0.029526559	0.00052225942
0.041389166	0.030540258	0.00052901178
0.041520655	0.029442440	0.00052195651
0.041652143	0.029147773	0.00051941668
0.041783632	0.029327150	0.00051962583
0.041915121	0.030489027	0.00052605846
0.042046610	0.030275812	0.00052807183
0.042178098	0.029327639	0.00051873903
0.042309587	0.028612002	0.00051340249
0.042441076	0.029194779	0.00051683594
0.042572564	0.029450250	0.00051909819
0.042704053	0.029521615	0.00051444243
0.042835542	0.028704489	0.00051272364
0.042967030	0.028622640	0.00050998699
0.043098519	0.028430540	0.00050690076
0.043230008	0.028659629	0.00051100056
0.043361496	0.029030418	0.00050703079
0.043492985	0.029235831	0.00051469012
0.043624474	0.029128140	0.00050843370
0.043755963	0.028601697	0.00051025881
0.043887451	0.029081380	0.00050894532
0.044018940	0.030134806	0.00051393888
0.044150429	0.029321054	0.00051468009
0.044281917	0.029279818	0.00050893751
0.044413406	0.029002455	0.00050906157
0.044544895	0.029559247	0.00050880690
0.044676383	0.030007876	0.00051292354
0.044807872	0.029084391	0.00050777200
0.044939361	0.029004076	0.00050386197
0.045070850	0.030168944	0.00051249946
0.045202338	0.028687876	0.00050203779
0.045333827	0.029045251	0.00050005396
0.045465316	0.029468088	0.00051102142
0.045596804	0.029706031	0.00050725201
0.045728293	0.029412135	0.00050582829
0.045859782	0.029551517	0.00050471937
0.045991270	0.029746405	0.00050307038
0.046122759	0.029052126	0.00050179346
0.046254248	0.029401563	0.00051172411
0.046385737	0.028671098	0.00050750960
0.046517225	0.029594782	0.00051632595
0.046648714	0.029206361	0.00051572192
0.046780203	0.028945242	0.00052036377
0.046911691	0.028835040	0.00051909005
0.047043180	0.029201233	0.00051937666
0.047174669	0.030070029	0.00052737155
0.047306157	0.030134536	0.00053207758
0.047437646	0.029726199	0.00053096767
0.047569135	0.029761900	0.00053409140
0.047700624	0.028541116	0.00051940943
0.047832112	0.029948842	0.00053531373
0.047963601	0.029865459	0.00053111301
0.048095090	0.028882299	0.00052878556
0.048226578	0.029692858	0.00053527680
0.048358067	0.028761960	0.00052527340
0.048489556	0.029573496	0.00053459812
0.048621044	0.028370219	0.00052570073
0.048752533	0.029801230	0.00054105068
0.048884022	0.029670660	0.00053755921
0.049015511	0.028200096	0.00052414293
0.049146999	0.028797380	0.00053353013
0.049278488	0.030127147	0.00054357248
0.049409977	0.030070778	0.00054615935
0.049541465	0.028917893	0.00053420958
0.049672954	0.029219765	0.00053965548
0.049804443	0.029905240	0.00054228798
0.049935931	0.028879219	0.00053655770
0.050067420	0.028504328	0.00053546320
0.050198909	0.029347286	0.00054124718
0.050330398	0.029414262	0.00054133138
0.050461886	0.028655292	0.00053397868
0.050593375	0.028956787	0.00054071869
0.050724864	0.028999226	0.00054087199
0.050856352	0.028968327	0.00054123620
0.050987841	0.029581022	0.00054213092
0.051119330	0.029573915	0.00054392994
0.051250818	0.029578330	0.00054726524
0.051382307	0.029917876	0.00055067743
0.051513796	0.029391498	0.00054444997
0.051645284	0.029942688	0.00054808322
0.051776773	0.030110893	0.00055153185
0.051908262	0.029214644	0.00054563816
0.052039751	0.030227268	0.00055307344
0.052171239	0.028317114	0.00053672872
0.052302728	0.029170929	0.00054852704
0.052434217	0.029282731	0.00054511961
0.052565705	0.029764724	0.00055243486
0.052697194	0.029712807	0.00055008244
0.052828683	0.029362934	0.00055043403
0.052960171	0.029091476	0.00054707217
0.053091660	0.029921157	0.00055070288
0.053223149	0.030364221	0.00055782201
0.053354638	0.029311247	0.00055246484
0.053486126	0.029552502	0.00055378542
0.053617615	0.029302071	0.00054856266
0.053749104	0.028745764	0.00054425226
0.053880592	0.029147325	0.00054854381
0.054012081	0.029003352	0.00055017018
0.054143570	0.029883928	0.00055744158
0.054275058	0.030032224	0.00055620719
0.054406547	0.028832062	0.00054543847
0.054538036	0.028962006	0.00055146190
0.054669525	0.028510710	0.00054402520
0.054801013	0.028203471	0.00054638081
0.054932502	0.029357797	0.00055365708
0.055063991	0.028911444	0.00054810841
0.055195479	0.028195196	0.00054503325
0.055326968	0.029324921	0.00055304514
0.055458457	0.028161316	0.00054577243
0.055589945	0.029250839	0.00055300772
0.055721434	0.028246116	0.00054248019
0.055852923	0.028890786	0.00055413965
0.055984412	0.029437286	0.00055660493
0.056115900	0.029817569	0.00055943107
0.056247389	0.027898305	0.00054502311
0.056378878	0.029541592	0.00055432416
0.056510366	0.029367539	0.00055683973
0.056641855	0.028328250	0.00054611487
0.056773344	0.029131254	0.00055630590
0.056904832	0.029123954	0.00055637775
0.057036321	0.029206707	0.00055387761
0.057167810	0.029350322	0.00055691327
0.057299299	0.028718069	0.00055063276
0.057430787	0.029777666	0.00055694907
0.057562276	0.029824476	0.00056325024
0.057693765	0.028654746	0.00054471677
0.057825253	0.028836965	0.00055177545
0.057956742	0.029854808	0.00055997341
0.058088231	0.028738564	0.00054829990
0.058219719	0.030317001	0.00056549716
0.058351208	0.028099333	0.00054061070
0.058482697	0.028121126	0.00054389676
0.058614186	0.028444692	0.00054590810
0.058745674	0.029844200	0.00055385011
0.058877163	0.028761151	0.00054706375
0.059008652	0.028875634	0.00054155733
0.059140140	0.028924915	0.00054674450
0.059271629	0.029429813	0.00054975698
0.059403118	0.028352611	0.00053680858
0.059534606	0.029305632	0.00054952862
0.059666095	0.029359737	0.00054383178
0.059797584	0.028433637	0.00053690378
0.059929072	0.029716826	0.00055025794
0.060060561	0.029644814	0.00054567321
0.060192050	0.029183512	0.00054615312
0.060323539	0.028818643	0.00053796952
0.060455027	0.028909227	0.00054083739
0.060586516	0.028452215	0.00053845322
0.060718005	0.030090130	0.00054801189
0.060849493	0.029107178	0.00053864660
0.060980982	0.028831202	0.00053748660
0.061112471	0.027863346	0.00052856626
0.061243959	0.028228837	0.00053900951
0.061375448	0.029444904	0.00053998088
0.061506937	0.028968879	0.00053996856
0.061638426	0.027852144	0.00052946480
0.061769914	0.029180173	0.00054054524
0.061901403	0.028446724	0.00053865513
0.062032892	0.028501340	0.00053131585
0.062164380	0.028102273	0.00053140925
0.062295869	0.028560203	0.00053463651
0.062427358	0.029184550	0.00053768440
0.062558846	0.029105206	0.00054307656
0.062690335	0.028650700	0.00053145018
0.062821824	0.028668776	0.00053340618
0.062953313	0.027802406	0.00052594338
0.063084801	0.029355065	0.00053956442
0.063216290	0.028646544	0.00053729323
0.063347779	0.029222655	0.00053665452
0.063479267	0.029444448	0.00053576875
0.063610756	0.028823538	0.00053531338
0.063742245	0.029067826	0.00053309585
0.063873733	0.028219094	0.00053077868
0.064005222	0.029457978	0.00053752737
0.064136711	0.030233178	0.00054415414
0.064268200	0.029252218	0.00053502615
0.064399688	0.029678477	0.00053723946
0.064531177	0.029742948	0.00054342195
0.064662666	0.028408125	0.00052767587
0.064794154	0.029375351	0.00053508272
0.064925643	0.028839595	0.00053386298
0.065057132	0.027349931	0.00051925771
0.065188620	0.028606167	0.00053084479
0.065320109	0.028203524	0.00052504565
0.065451598	0.029310474	0.00053370879
0.065583087	0.029216162	0.00053557664
0.065714575	0.029373827	0.00053345184
0.065846064	0.027838782	0.00052162496
0.065977553	0.029921302	0.00053816012
0.066109041	0.029862246	0.00053583379
0.066240530	0.028200400	0.00052554718
0.066372019	0.029337869	0.00053084442
0.066503507	0.029075507	0.00053153813
0.066634996	0.029322651	0.00053020587
0.066766485	0.028153428	0.00052403906
0.066897973	0.028062579	0.00052219200
0.067029462	0.028886877	0.00052831628
0.067160951	0.029100330	0.00053116869
0.067292440	0.029604875	0.00053221114
0.067423928	0.028400218	0.00052027031
0.067555417	0.029763882	0.00053546134
0.067686906	0.028633526	0.00052421605
0.067818394	0.029187495	0.00052883225
0.067949883	0.029971857	0.00053346903
0.068081372	0.029058623	0.00052626388
0.068212860	0.027988313	0.00051872096
0.068344349	0.028103657	0.00052088998
0.068475838	0.028010552	0.00051889765
0.068607327	0.028129375	0.00052011305
0.068738815	0.028593296	0.00052004615
0.068870304	0.029192973	0.00052892846
0.069001793	0.028158366	0.00051813294
0.069133281	0.028759770	0.00052317530
0.069264770	0.028812608	0.00052561512
0.069396259	0.028721833	0.00051813278
0.069527747	0.029418489	0.00052804102
0.069659236	0.028420746	0.00052072595
0.069790725	0.028057066	0.00051680655
0.069922214	0.028714458	0.00052191394
0.070053702	0.029423498	0.00052315231
0.070185191	0.028955502	0.00052502717
0.070316680	0.029140025	0.00052122192
0.070448168	0.029344388	0.00052554261
0.070579657	0.028564938	0.00052006841
0.070711146	0.028143579	0.00051369433
0.070842634	0.028879763	0.00052082498
0.070974123	0.027559794	0.00051139594
0.071105612	0.029403087	0.00052256046
0.071237101	0.027851928	0.00051250680
0.071368589	0.028242153	0.00051124995
0.071500078	0.028832138	0.00052000658
0.071631567	0.027632989	0.00050939608
0.071763055	0.029028050	0.00052042050
0.071894544	0.028156386	0.00051629116
0.072026033	0.028224252	0.00051010020
0.072157521	0.027438505	0.00050908527
0.072289010	0.027992045	0.00051355512
0.072420499	0.027512624	0.00050623512
0.072551988	0.028150712	0.00051177962
0.072683476	0.027416311	0.00050475595
0.072814965	0.027467422	0.00050647778
0.072946454	0.026170058	0.00049818090
0.073077942	0.027466322	0.00050431649
0.073209431	0.028913619	0.00051834833
0.073340920	0.027690048	0.00050443943
0.073472408	0.028030895	0.00050912318
0.073603897	0.027383621	0.00050565798
0.073735386	0.027671163	0.00050536635
0.073866875	0.026898976	0.00049974677
0.073998363	0.028316161	0.00051118597
0.074129852	0.027835497	0.00050801088
0.074261341	0.027278854	0.00050472399
0.074392829	0.027563234	0.00050113081
0.074524318	0.027939620	0.00050804348
0.074655807	0.027118244	0.00049997397
0.074787295	0.026832330	0.00049838783
0.074918784	0.027452619	0.00050362479
0.075050273	0.026942644	0.00049710474
0.075181761	0.027872690	0.00050346896
0.075313250	0.026612105	0.00049693897
0.075444739	0.026093414	0.00049116602
0.075576228	0.027543524	0.00050209984
0.075707716	0.027982359	0.00050428048
0.075839205	0.027437356	0.00050095423
0.075970694	0.027390267	0.00049978636
0.076102182	0.027689086	0.00049853183
0.076233671	0.026969714	0.00049859577
0.076365160	0.027322002	0.00049653440
0.076496648	0.027725139	0.00050172676
0.076628137	0.026610997	0.00049337012
0.076759626	0.027016627	0.00049454637
0.076891115	0.027031377	0.00049678928
0.077022603	0.027835904	0.00050008973
0.077154092	0.027811795	0.00049947425
0.077285581	0.027160977	0.00049791505
0.077417069	0.027401454	0.00049558164
0.077548558	0.026578955	0.00049309420
0.077680047	0.027832412	0.00049866403
0.077811535	0.026731516	0.00049056893
0.077943024	0.026908352	0.00049227490
0.078074513	0.026206698	0.00048566998
0.078206002	0.026283978	0.00048926524
0.078337490	0.027442582	0.00049589029
0.078468979	0.026915998	0.00049234026
0.078600468	0.026093887	0.00048728086
0.078731956	0.026889798	0.00048983494
0.078863445	0.026476472	0.00048829692
0.078994934	0.026651855	0.00048860663
0.079126422	0.026493417	0.00048620758
0.079257911	0.027172913	0.00049412043
0.079389400	0.027656044	0.00049580875
0.079520889	0.026645638	0.00048789597
0.079652377	0.027059882	0.00049110812
0.079783866	0.027248303	0.00049087346
0.079915355	0.025147208	0.00047826527
0.080046843	0.025989438	0.00048003090
0.080178332	0.026763020	0.00048832410
0.080309821	0.026636591	0.00048859917
0.080441309	0.026712178	0.00048269382
0.080572798	0.026988621	0.00049104687
0.080704287	0.026134818	0.00048374677
0.080835776	0.026608722	0.00048493096
0.080967264	0.025648267	0.00048012853
0.081098753	0.026585698	0.00048201465
0.081230242	0.026750895	0.00048593976
0.081361730	0.026454250	0.00048142959
0.081493219	0.026162625	0.00048039746
0.081624708	0.026326106	0.00048400568
0.081756196	0.026757099	0.00048030988
0.081887685	0.025955798	0.00047875657
0.082019174	0.027360232	0.00048931374
0.082150663	0.026603480	0.00048455613
0.082282151	0.026288427	0.00048339813
0.082413640	0.027495679	0.00048657565
0.082545129	0.026391328	0.00048019879
0.082676617	0.025961659	0.00047974999
0.082808106	0.026422238	0.00048052077
0.082939595	0.026538337	0.00048390172
0.083071083	0.026892836	0.00048213004
0.083202572	0.025744949	0.00047434289
0.083334061	0.026487232	0.00048491608
0.083465549	0.026588014	0.00047894706
0.083597038	0.026077770	0.00047918002
0.083728527	0.025952750	0.00047201882
0.083860016	0.026074503	0.00047765783
0.083991504	0.025753164	0.00047510665
0.084122993	0.025613156	0.00047315935
0.084254482	0.026114652	0.00047751587
0.084385970	0.026052462	0.00047623480
0.084517459	0.026501173	0.00047844016
0.084648948	0.026031963	0.00047690398
0.084780436	0.026129211	0.00047473391
0.084911925	0.026426814	0.00047769360
0.085043414	0.026661843	0.00047644615
0.085174903	0.025896092	0.00047220939
0.085306391	0.026948274	0.00048388281
0.085437880	0.026499333	0.00047557335
0.085569369	0.026066360	0.00047264821
0.085700857	0.026231311	0.00047448780
0.085832346	0.025701511	0.00046807162
0.085963835	0.026322169	0.00047698544
0.086095323	0.025949452	0.00046991556
0.086226812	0.025339464	0.00046641045
0.086358301	0.025781094	0.00046827132
0.086489790	0.026776992	0.00047615916
0.086621278	0.026369046	0.00047508761
0.086752767	0.025628633	0.00046778467
0.086884256	0.025820148	0.00046861192
0.087015744	0.025620780	0.00046763635
0.087147233	0.026267292	0.00047152817
0.087278722	0.026008554	0.00047322969
0.087410210	0.026353187	0.00047243930
0.087541699	0.026185189	0.00047091215
0.087673188	0.025877134	0.00047035506
0.087804677	0.026323684	0.00047026506
0.087936165	0.026387691	0.00047317589
0.088067654	0.025939158	0.00046859931
0.088199143	0.026233484	0.00046755418
0.088330631	0.025284919	0.00046532056
0.088462120	0.025753808	0.00046532004
0.088593609	0.025788899	0.00046785826
0.088725097	0.025219262	0.00046119541
0.088856586	0.025525636	0.00046203132
0.088988075	0.025190438	0.00046337629
0.089119564	0.025730198	0.00046323581
0.089251052	0.024986168	0.00046080458
0.089382541	0.025738425	0.00046436090
0.089514030	0.025588582	0.00046252985
0.089645518	0.025588631	0.00046243282
0.089777007	0.025690201	0.00046298596
0.089908496	0.025581001	0.00046577926
0.090039984	0.025863518	0.00046451317
0.090171473	0.026263676	0.00046631433
0.090302962	0.025928158	0.00046727440
0.090434451	0.025830221	0.00046256237
0.090565939	0.025258076	0.00046166600
0.090697428	0.025157218	0.00046023360
0.090828917	0.024290088	0.00044865042
0.090960405	0.024637083	0.00045705531
0.091091894	0.025479844	0.00045886119
0.091223383	0.025368565	0.00046050997
0.091354871	0.025549602	0.00046342944
0.091486360	0.024795831	0.00046215838
0.091617849	0.025201132	0.00047139167
0.091749337	0.025313468	0.00047717224
0.091880826	0.026239121	0.00048741215
0.092012315	0.026385983	0.00049223226
0.092143804	0.026063743	0.00048762277
0.092275292	0.024645575	0.00048115487
0.092406781	0.025962240	0.00049273383
0.092538270	0.024983706	0.00048931364
0.092669758	0.025936748	0.00050013030
0.092801247	0.025379235	0.00047822002
0.092932736	0.025822474	0.00048448148
0.093064224	0.025448059	0.00047554738
0.093195713	0.025615693	0.00047660596
0.093327202	0.024493521	0.00046883624
0.093458691	0.024959309	0.00046340809
0.093590179	0.025036895	0.00046866592
0.093721668	0.025278402	0.00047162508
0.093853157	0.025965236	0.00047402956
0.093984645	0.024877234	0.00046478508
0.094116134	0.025291780	0.00046642737
0.094247623	0.025557797	0.00046843871
0.094379111	0.025235196	0.00046707072
0.094510600	0.024907049	0.00046252672
0.094642089	0.025549853	0.00046762658
0.094773578	0.024240284	0.00045239348
0.094905066	0.024500698	0.00045940628
0.095036555	0.025428517	0.00046755587
0.095168044	0.025267432	0.00045987388
0.095299532	0.024907013	0.00046057425
0.095431021	0.025722497	0.00046355016
0.095562510	0.025162132	0.00046134110
0.095693998	0.024587054	0.00045793368
0.095825487	0.024786171	0.00045530807
0.095956976	0.025558208	0.00046275208
0.096088465	0.025193144	0.00045716204
0.096219953	0.023677042	0.00044963297
0.096351442	0.025258828	0.00046129510
0.096482931	0.024973101	0.00045718938
0.096614419	0.025294254	0.00045788955
0.096745908	0.025090207	0.00045725679
0.096877397	0.025093977	0.00045589768
0.097008885	0.023971340	0.00044893104
0.097140374	0.025504458	0.00045783550
0.097271863	0.024513342	0.00045173776
0.097403352	0.025735683	0.00045841756
0.097534840	0.024429425	0.00044998340
0.097666329	0.024687764	0.00045326242
0.097797818	0.024680397	0.00044815252
0.097929306	0.025428842	0.00045469676
0.098060795	0.024081830	0.00044524941
0.098192284	0.024936715	0.00044822314
0.098323772	0.024494286	0.00044847562
0.098455261	0.025222069	0.00044938668
0.098586750	0.024575795	0.00044410327
0.098718239	0.024366532	0.00044109981
0.098849727	0.024663572	0.00044294841
0.098981216	0.024771401	0.00044549606
0.099112705	0.024212875	0.00043915548
0.099244193	0.024511860	0.00044153927
0.099375682	0.024095140	0.00044057243
0.099507171	0.024282494	0.00043963189
0.099638659	0.024143052	0.00044184402
0.099770148	0.024417462	0.00044098754
0.099901637	0.024387251	0.00044227081
0.10003313	0.024105013	0.00043940331
0.10016461	0.024000473	0.00044006311
0.10029610	0.023960499	0.00044179614
0.10042759	0.024183503	0.00044009311
0.10055908	0.024107012	0.00043842301
0.10069057	0.023918666	0.00043870850
0.10082206	0.024523870	0.00044220330
0.10095355	0.023751494	0.00044019847
0.10108504	0.024272481	0.00043916730
0.10121652	0.024509698	0.00043902541
0.10134801	0.023855179	0.00043742216
0.10147950	0.023341609	0.00043314155
0.10161099	0.024273225	0.00044083534
0.10174248	0.024730200	0.00044315201
0.10187397	0.024378493	0.00043839395
0.10200546	0.024281430	0.00044014777
0.10213694	0.024344865	0.00043691233
0.10226843	0.024801387	0.00044311673
0.10239992	0.024743448	0.00044193443
0.10253141	0.024130102	0.00043342086
0.10266290	0.024046840	0.00043858703
0.10279439	0.024121074	0.00043641759
0.10292588	0.024424506	0.00043728855
0.10305737	0.023469645	0.00043247626
0.10318885	0.024900291	0.00044065000
0.10332034	0.023946637	0.00043609702
0.10345183	0.024250724	0.00043510589
0.10358332	0.023098128	0.00042896325
0.10371481	0.024237805	0.00043431428
0.10384630	0.023715423	0.00043014674
0.10397779	0.024110882	0.00043439910
0.10410928	0.024358382	0.00043856723
0.10424076	0.023312474	0.00042824828
0.10437225	0.023967824	0.00043324365
0.10450374	0.024461890	0.00043287690
0.10463523	0.023789917	0.00043166370
0.10476672	0.024087067	0.00043389188
0.10489821	0.024587658	0.00043596206
0.10502970	0.023475304	0.00042725497
0.10516118	0.023319334	0.00042510636
0.10529267	0.023777744	0.00043130918
0.10542416	0.023729220	0.00042947924
0.10555565	0.023573023	0.00042785685
0.10568714	0.023690392	0.00042815745
0.10581863	0.023380213	0.00042624804
0.10595012	0.023782434	0.00042916649
0.10608161	0.023637728	0.00042924340
0.10621309	0.024641575	0.00043427460
0.10634458	0.024015178	0.00042942297
0.10647607	0.024562677	0.00043457614
0.10660756	0.023911365	0.00042908908
0.10673905	0.023334088	0.00042651475
0.10687054	0.024147625	0.00043271226
0.10700203	0.023867537	0.00043771274
0.10713352	0.024557466	0.00044613997
0.10726500	0.024020198	0.00044687160
0.10739649	0.023723782	0.00045022989
0.10752798	0.023866773	0.00044909252
0.10765947	0.023645442	0.00044987956
0.10779096	0.023757895	0.00045360162
0.10792245	0.023883794	0.00045780662
0.10805394	0.022884198	0.00045078165
0.10818542	0.024024146	0.00045953103
0.10831691	0.023443165	0.00045944286
0.10844840	0.023746793	0.00045974030
0.10857989	0.024162806	0.00046680955
0.10871138	0.024886599	0.00047712503
0.10884287	0.024801564	0.00047350666
0.10897436	0.024434730	0.00047244190
0.10910585	0.023982322	0.00047373729
0.10923733	0.024330791	0.00047048923
0.10936882	0.023753499	0.00047357285
0.10950031	0.023986747	0.00047281273
0.10963180	0.023827276	0.00047526711
0.10976329	0.023826107	0.00047607651
0.10989478	0.023719569	0.00047676931
0.11002627	0.024187318	0.00048451949
0.11015776	0.024529038	0.00048032554
0.11028924	0.023959507	0.00048127387
0.11042073	0.024829086	0.00049404088
0.11055222	0.023502163	0.00047760646
0.11068371	0.024369415	0.00048829798
0.11081520	0.024090916	0.00048472215
0.11094669	0.023536834	0.00048225883
0.11107818	0.023589236	0.00048643102
0.11120966	0.024393326	0.00049081977
0.11134115	0.024480300	0.00049576810
0.11147264	0.022866848	0.00047995277
0.11160413	0.023926855	0.00048986980
0.11173562	0.024053810	0.00049588834
0.11186711	0.023577789	0.00047267470
0.11199860	0.024210707	0.00047851482
0.11213009	0.023505408	0.00046705598
0.11226157	0.024486824	0.00047108011
0.11239306	0.023248510	0.00046158778
0.11252455	0.024042399	0.00046767282
0.11265604	0.023728479	0.00046215194
0.11278753	0.023195051	0.00045308080
0.11291902	0.023120084	0.00045329708
0.11305051	0.023786521	0.00046145721
0.11318200	0.023926938	0.00045542126
0.11331348	0.023654870	0.00045608447
0.11344497	0.024047749	0.00045535103
0.11357646	0.023774618	0.00045087421
0.11370795	0.023362663	0.00045129968
0.11383944	0.023639361	0.00045130297
0.11397093	0.023819967	0.00045150337
0.11410242	0.023498212	0.00044976346
0.11423390	0.023105538	0.00044165515
0.11436539	0.023597755	0.00045095409
0.11449688	0.023183996	0.00044100295
0.11462837	0.023542635	0.00044858823
0.11475986	0.023539542	0.00044369134
0.11489135	0.023366154	0.00044131084
0.11502284	0.023675330	0.00044734967
0.11515433	0.023971589	0.00044837707
0.11528581	0.024305878	0.00044816344
0.11541730	0.023782615	0.00044157979
0.11554879	0.023393463	0.00043883062
0.11568028	0.024137277	0.00044822583
0.11581177	0.023932690	0.00044197493
0.11594326	0.023785912	0.00044276511
0.11607475	0.023591892	0.00044059748
0.11620624	0.023666405	0.00043864567
0.11633772	0.023949094	0.00044137838
0.11646921	0.023699176	0.00044027271
0.11660070	0.023677030	0.00043948541
0.11673219	0.024088237	0.00044045618
0.11686368	0.023658613	0.00043615585
0.11699517	0.024050172	0.00043938928
0.11712666	0.023361163	0.00043335760
0.11725814	0.023086591	0.00042938708
0.11738963	0.023336792	0.00042941300
0.11752112	0.024187615	0.00043502009
0.11765261	0.022983880	0.00042746800
0.11778410	0.023183582	0.00043114821
0.11791559	0.023897915	0.00043092339
0.11804708	0.023861277	0.00043139764
0.11817857	0.023703393	0.00043312500
0.11831005	0.022673424	0.00042172614
0.11844154	0.023122299	0.00042711426
0.11857303	0.023273614	0.00042510391
0.11870452	0.024266976	0.00043243535
0.11883601	0.023465743	0.00042628941
0.11896750	0.023405182	0.00042432387
0.11909899	0.024166637	0.00043237476
0.11923048	0.024233515	0.00042649181
0.11936196	0.023724901	0.00042658238
0.11949345	0.023514944	0.00042180461
0.11962494	0.023850592	0.00042506956
0.11975643	0.023672881	0.00042534193
0.11988792	0.024212147	0.00042398293
0.12001941	0.023757080	0.00042208554
0.12015090	0.023813174	0.00042032220
0.12028239	0.024109970	0.00042512184
0.12041387	0.024064600	0.00042194856
0.12054536	0.023897830	0.00042016299
0.12067685	0.024027538	0.00042159953
0.12080834	0.023220000	0.00041608332
0.12093983	0.024237819	0.00041883842
0.12107132	0.024338510	0.00042520162
0.12120281	0.023547549	0.00041629653
0.12133429	0.023349774	0.00041558091
0.12146578	0.023903928	0.00041928703
0.12159727	0.024369039	0.00041951811
0.12172876	0.023472963	0.00041657514
0.12186025	0.024042755	0.00041959856
0.12199174	0.023632690	0.00041591384
0.12212323	0.024220326	0.00042141685
0.12225472	0.024645467	0.00042191604
0.12238620	0.024406419	0.00042193645
0.12251769	0.023306700	0.00041216514
0.12264918	0.024192489	0.00041915990
0.12278067	0.023977310	0.00041859521
0.12291216	0.022855962	0.00040930986
0.12304365	0.024807427	0.00042296553
0.12317514	0.023384880	0.00041200952
0.12330663	0.023239425	0.00041281187
0.12343811	0.023550165	0.00041329788
0.12356960	0.023713653	0.00041228147
0.12370109	0.023795511	0.00041481169
0.12383258	0.022850724	0.00040622758
0.12396407	0.023493206	0.00040999846
0.12409556	0.024181674	0.00042011314
0.12422705	0.023754506	0.00041328203
0.12435853	0.024172461	0.00041699454
0.12449002	0.024422527	0.00041768963
0.12462151	0.024183671	0.00041780831
0.12475300	0.023879284	0.00041312747
0.12488449	0.023191756	0.00040807176
0.12501598	0.024128965	0.00041650117
0.12514747	0.023888937	0.00041236734
0.12527896	0.024089986	0.00041375953
0.12541044	0.023908767	0.00041560272
0.12554193	0.023738764	0.00041126558
0.12567342	0.023977783	0.00041188877
0.12580491	0.023545800	0.00041196781
0.12593640	0.024316161	0.00041342934
0.12606789	0.024541205	0.00041791118
0.12619938	0.023733318	0.00041057605
0.12633087	0.023363037	0.00040803821
0.12646235	0.022738048	0.00040355262
0.12659384	0.023509864	0.00040590685
0.12672533	0.023416908	0.00041048111
0.12685682	0.023111324	0.00040510177
0.12698831	0.023518833	0.00040843081
0.12711980	0.023625686	0.00040770990
0.12725129	0.024009674	0.00040853362
0.12738277	0.023833497	0.00040901288
0.12751426	0.023345826	0.00040541785
0.12764575	0.024544791	0.00041353218
0.12777724	0.024115905	0.00040922301
0.12790873	0.023884907	0.00040889922
0.12804022	0.023920304	0.00041135389
0.12817171	0.024068985	0.00040992099
0.12830320	0.023582538	0.00040575710
0.12843468	0.023957302	0.00040811694
0.12856617	0.022921603	0.00039992901
0.12869766	0.024045210	0.00040912484
0.12882915	0.023902878	0.00040952431
0.12896064	0.023468261	0.00040393434
0.12909213	0.022985973	0.00040200065
0.12922362	0.024152732	0.00040971101
0.12935511	0.023574884	0.00040499478
0.12948659	0.024337261	0.00041038101
0.12961808	0.023660591	0.00040368624
0.12974957	0.024020847	0.00040740732
0.12988106	0.024422096	0.00040856621
0.13001255	0.023506666	0.00040323396
0.13014404	0.023641445	0.00040714307
0.13027553	0.023650234	0.00040353539
0.13040701	0.023916780	0.00040443295
0.13053850	0.023124682	0.00040286798
0.13066999	0.024285525	0.00040611969
0.13080148	0.023177212	0.00040185095
0.13093297	0.023808585	0.00040213837
0.13106446	0.023784683	0.00040444309
0.13119595	0.023933710	0.00040368297
0.13132744	0.024046923	0.00040591409
0.13145892	0.022456103	0.00039635784
0.13159041	0.023447421	0.00040174593
0.13172190	0.024227337	0.00040522458
0.13185339	0.024229368	0.00040592270
0.13198488	0.023413917	0.00039947056
0.13211637	0.023820837	0.00040269214
0.13224786	0.023271314	0.00039821048
0.13237935	0.023709903	0.00040145156
0.13251083	0.024167447	0.00040539389
0.13264232	0.023386721	0.00039961835
0.13277381	0.022971990	0.00039796103
0.13290530	0.024536474	0.00040594910
0.13303679	0.024145160	0.00040567296
0.13316828	0.023066790	0.00039791237
0.13329977	0.023272410	0.00039606050
0.13343125	0.024473688	0.00040926911
0.13356274	0.024122082	0.00040218462
0.13369423	0.023662578	0.00039944282
0.13382572	0.023978571	0.00040258302
0.13395721	0.023690288	0.00039886123
0.13408870	0.023885253	0.00040360860
0.13422019	0.023910845	0.00039893797
0.13435168	0.023587473	0.00039900608
0.13448316	0.022952588	0.00039588107
0.13461465	0.023283312	0.00039452807
0.13474614	0.023113774	0.00039578840
0.13487763	0.023788076	0.00039934453
0.13500912	0.023767680	0.00039881107
0.13514061	0.023258241	0.00039618454
0.13527210	0.024313439	0.00040252325
0.13540359	0.023930202	0.00039881031
0.13553507	0.023573329	0.00039775145
0.13566656	0.024359053	0.00040222578
0.13579805	0.023605578	0.00039838381
0.13592954	0.023574001	0.00039551362
0.13606103	0.023655939	0.00039847961
0.13619252	0.024237375	0.00040038277
0.13632401	0.023231696	0.00039258761
0.13645549	0.023447352	0.00039804826
0.13658698	0.023891116	0.00039844384
0.13671847	0.024590376	0.00040459063
0.13684996	0.024359019	0.00040119260
0.13698145	0.023699812	0.00039646062
0.13711294	0.023679483	0.00039746333
0.13724443	0.023764507	0.00039699123
0.13737592	0.024399426	0.00039897043
0.13750740	0.024121707	0.00040060746
0.13763889	0.023193695	0.00038991342
0.13777038	0.023876702	0.00039774793
0.13790187	0.024047100	0.00039701367
0.13803336	0.023194200	0.00039065060
0.13816485	0.024003913	0.00039834766
0.13829634	0.024291906	0.00039593646
0.13842783	0.023296007	0.00039334800
0.13855931	0.024402492	0.00039978495
0.13869080	0.024179743	0.00039648796
0.13882229	0.024625307	0.00040019239
0.13895378	0.023850394	0.00039459705
0.13908527	0.022600224	0.00038867842
0.13921676	0.023814004	0.00039476394
0.13934825	0.024234150	0.00039720043
0.13947973	0.023806146	0.00039429552
0.13961122	0.023533017	0.00039073832
0.13974271	0.023283101	0.00039119037
0.13987420	0.023301492	0.00039201392
0.14000569	0.023672008	0.00039092541
0.14013718	0.023353987	0.00039023372
0.14026867	0.023655098	0.00039326901
0.14040016	0.023178445	0.00039151571
0.14053164	0.023902710	0.00039616553
0.14066313	0.024042814	0.00039283485
0.14079462	0.023208490	0.00038918194
0.14092611	0.024032882	0.00039341863
0.14105760	0.023785377	0.00039202473
0.14118909	0.023573541	0.00039231129
0.14132058	0.023960989	0.00039034559
0.14145207	0.023251663	0.00038740068
0.14158355	0.024186337	0.00039309804
0.14171504	0.023907470	0.00039137841
0.14184653	0.023982461	0.00039219522
0.14197802	0.023066499	0.00038458882
0.14210951	0.023469079	0.00038809095
0.14224100	0.023103431	0.00038564686
0.14237249	0.023781799	0.00038929427
0.14250398	0.023738011	0.00039210959
0.14263546	0.023708955	0.00038729121
0.14276695	0.023813130	0.00038863107
0.14289844	0.023282538	0.00038620905
0.14302993	0.023568344	0.00038729057
0.14316142	0.023803066	0.00038956814
0.14329291	0.023429207	0.00038552760
0.14342440	0.023846750	0.00038974245
0.14355588	0.023342959	0.00038617841
0.14368737	0.023728384	0.00038840508
0.14381886	0.023738426	0.00038894672
0.14395035	0.023940041	0.00038783969
0.14408184	0.023342619	0.00038343634
0.14421333	0.023488115	0.00038792123
0.14434482	0.023921020	0.00038781722
0.14447631	0.023818175	0.00038986246
0.14460779	0.023338210	0.00038367881
0.14473928	0.024119290	0.00039087283
0.14487077	0.023564142	0.00038747290
0.14500226	0.023248225	0.00038417197
0.14513375	0.023590559	0.00038810331
0.14526524	0.022969115	0.00038238838
0.14539673	0.023569376	0.00038492322
0.14552822	0.023295990	0.00038698464
0.14565970	0.024305997	0.00038940566
0.14579119	0.023544618	0.00038544721
0.14592268	0.024310714	0.00038971711
0.14605417	0.023070306	0.00038139577
0.14618566	0.023505892	0.00038531115
0.14631715	0.023835104	0.00038514754
0.14644864	0.023427153	0.00038362024
0.14658012	0.023302797	0.00038183051
0.14671161	0.023892756	0.00038794195
0.14684310	0.023859767	0.00038810559
0.14697459	0.023469684	0.00038289025
0.14710608	0.023638900	0.00038531870
0.14723757	0.023839540	0.00038645603
0.14736906	0.023683612	0.00038384907
0.14750055	0.023215589	0.00038278560
0.14763203	0.023605761	0.00038337564
0.14776352	0.024031122	0.00038625210
0.14789501	0.023428518	0.00038241296
0.14802650	0.024118366	0.00038560274
0.14815799	0.023611206	0.00038454388
0.14828948	0.024256197	0.00038736360
0.14842097	0.023452709	0.00038367864
0.14855246	0.023538843	0.00038286271
0.14868394	0.024167263	0.00038588096
0.14881543	0.023556134	0.00038247595
0.14894692	0.023397199	0.00038191017
0.14907841	0.023665840	0.00038281959
0.14920990	0.023687856	0.00038277817
0.14934139	0.024244666	0.00038535198
0.14947288	0.023355301	0.00038062026
0.14960436	0.025058652	0.00039164383
0.14973585	0.023565972	0.00038141729
0.14986734	0.024149197	0.00038516301
0.14999883	0.023960785	0.00038398362
0.15013032	0.022482208	0.00037531173
0.15026181	0.023305587	0.00038000464
0.15039330	0.023200982	0.00037861260
0.15052479	0.023587697	0.00038120916
0.15065627	0.023235726	0.00037917880
0.15078776	0.023446545	0.00038239950
0.15091925	0.024000031	0.00038302371
0.15105074	0.023978074	0.00038217000
0.15118223	0.023275097	0.00037980954
0.15131372	0.023441005	0.00038045203
0.15144521	0.023740709	0.00038074696
0.15157670	0.023920934	0.00038112582
0.15170818	0.023419600	0.00037773661
0.15183967	0.023426145	0.00037835947
0.15197116	0.023760240	0.00038175983
0.15210265	0.023839789	0.00038140529
0.15223414	0.024356930	0.00038389180
0.15236563	0.023678581	0.00037849399
0.15249712	0.023444149	0.00037865641
0.15262860	0.023311379	0.00037691019
0.15276009	0.024028531	0.00038245430
0.15289158	0.023766044	0.00038049525
0.15302307	0.024276239	0.00038280535
0.15315456	0.024240394	0.00038257582
0.15328605	0.023647402	0.00038040720
0.15341754	0.023759746	0.00038133085
0.15354903	0.023539174	0.00037783707
0.15368051	0.024134770	0.00038228762
0.15381200	0.023506552	0.00037656625
0.15394349	0.023669439	0.00037833465
0.15407498	0.023312091	0.00037650913
0.15420647	0.023310937	0.00037391749
0.15433796	0.023354743	0.00037623891
0.15446945	0.023524077	0.00037591728
0.15460094	0.024498349	0.00038348217
0.15473242	0.023869755	0.00037992770
0.15486391	0.023584240	0.00037738588
0.15499540	0.023593257	0.00037592034
0.15512689	0.023524441	0.00037636705
0.15525838	0.023067999	0.00037381596
0.15538987	0.023687398	0.00037685690
0.15552136	0.023713594	0.00037624670
0.15565284	0.023973757	0.00037898785
0.15578433	0.023445941	0.00037535453
0.15591582	0.023701691	0.00037755188
0.15604731	0.023608832	0.00037722987
0.15617880	0.023629649	0.00037624640
0.15631029	0.023308516	0.00037514853
0.15644178	0.023757159	0.00037495250
0.15657327	0.023822958	0.00037735212
0.15670475	0.023254728	0.00037275158
0.15683624	0.023369235	0.00037402904
0.15696773	0.024514362	0.00038022917
0.15709922	0.023868979	0.00037638424
0.15723071	0.023998282	0.00037906559
0.15736220	0.024180513	0.00037715065
0.15749369	0.023649316	0.00037483900
0.15762518	0.023829130	0.00037609833
0.15775666	0.023310669	0.00037263660
0.15788815	0.023313541	0.00037366815
0.15801964	0.023814376	0.00037411618
0.15815113	0.023717006	0.00037527449
0.15828262	0.024055523	0.00037550006
0.15841411	0.023103929	0.00037032271
0.15854560	0.023506838	0.00037328053
0.15867708	0.023570946	0.00037233211
0.15880857	0.023364886	0.00037284553
0.15894006	0.023229188	0.00036980451
0.15907155	0.023356175	0.00037265125
0.15920304	0.024526335	0.00038076095
0.15933453	0.023535255	0.00037080017
0.15946602	0.023445109	0.00037087522
0.15959751	0.023403631	0.00037166788
0.15972899	0.023696872	0.00037316352
0.15986048	0.023876980	0.00037376503
0.15999197	0.023638901	0.00037112268
0.16012346	0.023535901	0.00037174185
0.16025495	0.023522744	0.00037108279
0.16038644	0.023378231	0.00036913544
0.16051793	0.023255200	0.00037178514
0.16064942	0.023959894	0.00037200346
0.16078090	0.023973200	0.00037391298
0.16091239	0.023332918	0.00037061251
0.16104388	0.023333469	0.00036868688
0.16117537	0.023511307	0.00037053480
0.16130686	0.024225840	0.00037293536
0.16143835	0.023976112	0.00037296081
0.16156984	0.023515236	0.00037195112
0.16170133	0.022976170	0.00036332711
0.16183281	0.023196690	0.00036904599
0.16196430	0.023525218	0.00036938316
0.16209579	0.023747068	0.00037031287
0.16222728	0.023992479	0.00037358569
0.16235877	0.023559159	0.00036689615
0.16249026	0.023215817	0.00036677920
0.16262175	0.023638165	0.00036911824
0.16275323	0.023942485	0.00037150445
0.16288472	0.023296011	0.00036761801
0.16301621	0.023997165	0.00037089899
0.16314770	0.022654505	0.00036480642
0.16327919	0.023213441	0.00036659112
0.16341068	0.023645159	0.00036854732
0.16354217	0.023822851	0.00037031375
0.16367366	0.023312884	0.00036613857
0.16380514	0.023436515	0.00036796454
0.16393663	0.023879090	0.00036989062
0.16406812	0.023437664	0.00036468903
0.16419961	0.023268699	0.00036632925
0.16433110	0.023387424	0.00036595966
0.16446259	0.023230228	0.00036587696
0.16459408	0.023241758	0.00036527544
0.16472557	0.023163996	0.00036236904
0.16485705	0.023201878	0.00036645033
0.16498854	0.023695239	0.00036763839
0.16512003	0.023459008	0.00036657638
0.16525152	0.023781349	0.00036931990
0.16538301	0.023582861	0.00036542026
0.16551450	0.023520785	0.00036733759
0.16564599	0.023001859	0.00036346800
0.16577747	0.023534811	0.00036585830
0.16590896	0.023568169	0.00036718860
0.16604045	0.023558262	0.00036501441
0.16617194	0.023538290	0.00036662239
0.16630343	0.022807828	0.00036204748
0.16643492	0.023682586	0.00036617348
0.16656641	0.023422565	0.00036602223
0.16669790	0.023871473	0.00036630065
0.16682938	0.023975098	0.00036775374
0.16696087	0.023944960	0.00036805180
0.16709236	0.023290865	0.00036194625
0.16722385	0.023680466	0.00036666428
0.16735534	0.023902500	0.00036675809
0.16748683	0.023556174	0.00036460819
0.16761832	0.024094552	0.00036924065
0.16774981	0.023965807	0.00036617821
0.16788129	0.023813826	0.00036770993
0.16801278	0.024593757	0.00036961720
0.16814427	0.022929577	0.00036175653
0.16827576	0.023409254	0.00036505975
0.16840725	0.023831668	0.00036446414
0.16853874	0.023181396	0.00036209909
0.16867023	0.023774805	0.00036336146
0.16880171	0.023562310	0.00036487789
0.16893320	0.023279641	0.00036268585
0.16906469	0.023226722	0.00035954530
0.16919618	0.023842250	0.00036751321
0.16932767	0.023786705	0.00036448501
0.16945916	0.023510120	0.00036366099
0.16959065	0.023781936	0.00036602336
0.16972214	0.023321517	0.00036060119
0.16985362	0.024002617	0.00036631234
0.16998511	0.023937221	0.00036331892
0.17011660	0.023893457	0.00036491161
0.17024809	0.023963888	0.00036572129
0.17037958	0.023621541	0.00036180646
0.17051107	0.023243293	0.00036179028
0.17064256	0.023856857	0.00036427796
0.17077405	0.023518526	0.00036257059
0.17090553	0.023682192	0.00036308074
0.17103702	0.023760772	0.00036188188
0.17116851	0.023303582	0.00036083332
0.17130000	0.023742534	0.00036235452
0.17143149	0.023599398	0.00036224474
0.17156298	0.023992020	0.00036453241
0.17169447	0.024463047	0.00036565343
0.17182595	0.024318666	0.00036502625
0.17195744	0.023595570	0.00036264688
0.17208893	0.023026718	0.00035660470
0.17222042	0.023517625	0.00036094863
0.17235191	0.023572699	0.00036170350
0.17248340	0.023393629	0.00035983423
0.17261489	0.023534875	0.00036055049
0.17274638	0.023346193	0.00035817176
0.17287786	0.023414802	0.00036051253
0.17300935	0.023264068	0.00035776962
0.17314084	0.024090825	0.00036348181
0.17327233	0.023669440	0.00036020167
0.17340382	0.023902122	0.00036217863
0.17353531	0.022871658	0.00035692728
0.17366680	0.023921092	0.00036115887
0.17379829	0.023463526	0.00035871097
0.17392977	0.023016016	0.00035712230
0.17406126	0.023408802	0.00035931469
0.17419275	0.023491460	0.00035984918
0.17432424	0.024179095	0.00036244697
0.17445573	0.023221459	0.00035592168
0.17458722	0.023440980	0.00035963650
0.17471871	0.023473787	0.00035847135
0.17485019	0.022988142	0.00035562081
0.17498168	0.023405948	0.00035787089
0.17511317	0.023824557	0.00036038127
0.17524466	0.023009334	0.00035806283
0.17537615	0.023428791	0.00035572743
0.17550764	0.023106914	0.00035551372
0.17563913	0.023797045	0.00035920821
0.17577062	0.022593140	0.00035168955
0.17590210	0.023996887	0.00036135473
0.17603359	0.023984373	0.00035846833
0.17616508	0.023861923	0.00035925158
0.17629657	0.023173875	0.00035588719
0.17642806	0.023660836	0.00035800483
0.17655955	0.023523766	0.00035872600
0.17669104	0.023440964	0.00035426113
0.17682253	0.023460063	0.00035576449
0.17695401	0.023275173	0.00035671751
0.17708550	0.023047906	0.00035313383
0.17721699	0.023630609	0.00035680423
0.17734848	0.023437847	0.00035531298
0.17747997	0.023692749	0.00035767447
0.17761146	0.023690759	0.00035978554
0.17774295	0.024057979	0.00035681267
0.17787443	0.022939599	0.00035390715
0.17800592	0.023145178	0.00035363003
0.17813741	0.023322264	0.00035469542
0.17826890	0.023512830	0.00035691377
0.17840039	0.023170151	0.00035179981
0.17853188	0.023480481	0.00035632449
0.17866337	0.022639235	0.00035049570
0.17879486	0.023570908	0.00035491711
0.17892634	0.023226337	0.00035441764
0.17905783	0.023116992	0.00035174713
0.17918932	0.023859662	0.00035933774
0.17932081	0.022940002	0.00035165594
0.17945230	0.022837937	0.00035100743
0.17958379	0.023299992	0.00035433057
0.17971528	0.024066395	0.00035728341
0.17984677	0.023077266	0.00035271508
0.17997825	0.023104580	0.00035174474
0.18010974	0.023624444	0.00035410793
0.18024123	0.023295454	0.00035260168
0.18037272	0.023533317	0.00035225294
0.18050421	0.023638244	0.00036177765
0.18063570	0.023192235	0.00036192264
0.18076719	0.022936306	0.00036102964
0.18089867	0.022717803	0.00036439186
0.18103016	0.023239920	0.00036733472
0.18116165	0.023108513	0.00036949879
0.18129314	0.023413888	0.00037159164
0.18142463	0.023752362	0.00037386201
0.18155612	0.023368857	0.00037603427
0.18168761	0.023888704	0.00037823911
0.18181910	0.022888157	0.00037393620
0.18195058	0.022858649	0.00037550056
0.18208207	0.023250914	0.00037661805
0.18221356	0.023063947	0.00037825487
0.18234505	0.023336003	0.00038001366
0.18247654	0.023246564	0.00038244113
0.18260803	0.022960232	0.00038038727
0.18273952	0.023373821	0.00038390304
0.18287101	0.023631423	0.00038795618
0.18300249	0.022817022	0.00038468814
0.18313398	0.022925387	0.00038289490
0.18326547	0.023793039	0.00039052375
0.18339696	0.023321901	0.00038767346
0.18352845	0.023277289	0.00038787058
0.18365994	0.023977203	0.00039453158
0.18379143	0.023114463	0.00038981383
0.18392292	0.023443293	0.00039402273
0.18405440	0.023665156	0.00039310147
0.18418589	0.023329080	0.00039378022
0.18431738	0.023189474	0.00039446496
0.18444887	0.023150466	0.00039244375
0.18458036	0.023576406	0.00039898094
0.18471185	0.023667432	0.00039850203
0.18484334	0.022814941	0.00039408991
0.18497482	0.022930070	0.00039718232
0.18510631	0.023203296	0.00039563875
0.18523780	0.023411612	0.00040198068
0.18536929	0.023710600	0.00039672865
0.18550078	0.023306013	0.00038903340
0.18563227	0.023368745	0.00038785263
0.18576376	0.023414102	0.00038101294
0.18589525	0.023650131	0.00038619953
0.18602673	0.023359433	0.00038255402
0.18615822	0.023938053	0.00038339974
0.18628971	0.023262882	0.00037807515
0.18642120	0.023843204	0.00037852021
0.18655269	0.023699895	0.00037935196
0.18668418	0.023560158	0.00037464303
0.18681567	0.023018894	0.00037143981
0.18694716	0.023132383	0.00037171943
0.18707864	0.023483452	0.00037143841
0.18721013	0.023595038	0.00037230159
0.18734162	0.023775903	0.00037230303
0.18747311	0.022810608	0.00036422430
0.18760460	0.022341781	0.00036405768
0.18773609	0.022233224	0.00035905652
0.18786758	0.023771958	0.00036987985
0.18799906	0.023354516	0.00036876977
0.18813055	0.023916475	0.00036885183
0.18826204	0.023753185	0.00036717505
0.18839353	0.023593852	0.00036337968
0.18852502	0.023368954	0.00036473978
0.18865651	0.023498854	0.00036480900
0.18878800	0.023297535	0.00035945829
0.18891949	0.023498226	0.00036235856
0.18905097	0.023216710	0.00035909745
0.18918246	0.022548306	0.00035608580
0.18931395	0.023204655	0.00035956812
0.18944544	0.023389042	0.00035853373
0.18957693	0.023134426	0.00035761079
0.18970842	0.023904488	0.00036025346
0.18983991	0.023229364	0.00035884910
0.18997140	0.023461554	0.00035920956
0.19010288	0.022780742	0.00035196218
0.19023437	0.023798521	0.00035913183
0.19036586	0.023772774	0.00035717706
0.19049735	0.023838691	0.00035741493
0.19062884	0.023265942	0.00035488244
0.19076033	0.023751018	0.00035517347
0.19089182	0.023265107	0.00035325230
0.19102330	0.023583879	0.00035456510
0.19115479	0.023864212	0.00035630053
0.19128628	0.023960723	0.00035749294
0.19141777	0.023481383	0.00035199663
0.19154926	0.023088125	0.00034959425
0.19168075	0.023670390	0.00035372042
0.19181224	0.022686462	0.00034894050
0.19194373	0.023488171	0.00035402621
0.19207521	0.023379428	0.00035204278
0.19220670	0.023423206	0.00035160710
0.19233819	0.023293906	0.00035115862
0.19246968	0.022937148	0.00034869254
0.19260117	0.023484162	0.00035278122
0.19273266	0.023198601	0.00035067359
0.19286415	0.023592128	0.00035098242
0.19299564	0.023506394	0.00035416628
0.19312712	0.023553065	0.00035118678
0.19325861	0.023346376	0.00035184331
0.19339010	0.023785750	0.00035151760
0.19352159	0.023708625	0.00035122142
0.19365308	0.023391992	0.00035130819
0.19378457	0.023564433	0.00035122266
0.19391606	0.023669411	0.00035188626
0.19404754	0.023376769	0.00035039814
0.19417903	0.023474720	0.00034979901
0.19431052	0.023786846	0.00035275240
0.19444201	0.023406716	0.00034921566
0.19457350	0.023240864	0.00034997313
0.19470499	0.023262326	0.00034902386
0.19483648	0.022887816	0.00034553297
0.19496797	0.022912668	0.00034719194
0.19509945	0.023220740	0.00034732457
0.19523094	0.023772533	0.00035082967
0.19536243	0.023924715	0.00035173497
0.19549392	0.023776657	0.00035000936
0.19562541	0.023372009	0.00034813710
0.19575690	0.023328090	0.00034720977
0.19588839	0.023192010	0.00034615508
0.19601988	0.023459230	0.00034799762
0.19615136	0.023475877	0.00034703161
0.19628285	0.023273274	0.00034804441
0.19641434	0.023201977	0.00034595306
0.19654583	0.023828742	0.00035085749
0.19667732	0.023027214	0.00034541306
0.19680881	0.022880723	0.00034371740
0.19694030	0.024185205	0.00035110729
0.19707178	0.023334390	0.00034598268
0.19720327	0.023152234	0.00034409984
0.19733476	0.022904864	0.00034357177
0.19746625	0.023489551	0.00034627925
0.19759774	0.023733925	0.00034913913
0.19772923	0.023030402	0.00034392410
0.19786072	0.023611200	0.00034692355
0.19799221	0.023146850	0.00034426325
0.19812369	0.023710534	0.00034619279
0.19825518	0.023047616	0.00034470659
0.19838667	0.023459985	0.00034549638
0.19851816	0.023611079	0.00034686282
0.19864965	0.023685556	0.00034692717
0.19878114	0.023519268	0.00034606988
0.19891263	0.023526974	0.00034692713
0.19904412	0.023190396	0.00034313343
0.19917560	0.023225354	0.00034463211
0.19930709	0.024015702	0.00034881584
0.19943858	0.022759726	0.00034078710
0.19957007	0.022873446	0.00034243299
0.19970156	0.023304239	0.00034358300
0.19983305	0.023388193	0.00034462570
0.19996454	0.024050773	0.00034804423
0.20009602	0.023499314	0.00034494325
0.20022751	0.022934005	0.00034131049
0.20035900	0.023381284	0.00034440499
0.20049049	0.023353792	0.00034413056
0.20062198	0.023296885	0.00034343201
0.20075347	0.023429861	0.00034335394
0.20088496	0.023587255	0.00034419221
0.20101645	0.023356985	0.00034315665
0.20114793	0.023470091	0.00034255723
0.20127942	0.023491091	0.00034388518
0.20141091	0.022870349	0.00033941294
0.20154240	0.023203397	0.00034253681
0.20167389	0.023600449	0.00034444978
0.20180538	0.023217996	0.00034059320
0.20193687	0.023544413	0.00034407826
0.20206836	0.023243824	0.00034057154
0.20219984	0.023529126	0.00034364301
0.20233133	0.023593551	0.00034476621
0.20246282	0.023434675	0.00034097844
0.20259431	0.023600983	0.00034262705
0.20272580	0.022556476	0.00033688327
0.20285729	0.023278358	0.00033983647
0.20298878	0.023285216	0.00034137583
0.20312027	0.023047615	0.00033727189
0.20325175	0.023079057	0.00033938866
0.20338324	0.023733810	0.00034310451
0.20351473	0.023332688	0.00034079266
0.20364622	0.022951609	0.00033830559
0.20377771	0.023495738	0.00033899358
0.20390920	0.023377811	0.00034085498
0.20404069	0.023159944	0.00033955933
0.20417217	0.023257972	0.00033974463
0.20430366	0.023299253	0.00034036264
0.20443515	0.023200967	0.00033628289
0.20456664	0.022762647	0.00033758144
0.20469813	0.023235848	0.00033851990
0.20482962	0.023167735	0.00033791125
0.20496111	0.022778958	0.00033708734
0.20509260	0.023124128	0.00033768240
0.20522408	0.023360217	0.00033909141
0.20535557	0.023533561	0.00034169382
0.20548706	0.023805743	0.00034078274
0.20561855	0.022823072	0.00033642454
0.20575004	0.023287634	0.00033774198
0.20588153	0.023197511	0.00033768782
0.20601302	0.022908594	0.00033685286
0.20614451	0.023392517	0.00033724479
0.20627599	0.023707779	0.00034090872
0.20640748	0.023610485	0.00033884320
0.20653897	0.023426579	0.00033841893
0.20667046	0.023149823	0.00033802626
0.20680195	0.023733561	0.00033863751
0.20693344	0.023213087	0.00033763572
0.20706493	0.023061355	0.00033565448
0.20719641	0.023761148	0.00034018979
0.20732790	0.023754675	0.00034088495
0.20745939	0.023642819	0.00033769626
0.20759088	0.023307118	0.00033810131
0.20772237	0.023072312	0.00033605094
0.20785386	0.023611356	0.00033873037
0.20798535	0.022920439	0.00033770576
0.20811684	0.022777944	0.00033271642
0.20824832	0.023153175	0.00033605347
0.20837981	0.022661805	0.00033256309
0.20851130	0.024230250	0.00034229209
0.20864279	0.023687694	0.00033986729
0.20877428	0.023496701	0.00033638497
0.20890577	0.023585339	0.00033832100
0.20903726	0.023673900	0.00033805716
0.20916875	0.022925057	0.00033505231
0.20930023	0.023268447	0.00033769743
0.20943172	0.022694840	0.00033207331
0.20956321	0.023648964	0.00033782308
0.20969470	0.022968383	0.00033468598
0.20982619	0.023424440	0.00033673814
0.20995768	0.022980033	0.00033530760
0.21008917	0.023141462	0.00033444616
0.21022065	0.023514227	0.00033633287
0.21035214	0.023292400	0.00033681658
0.21048363	0.023126333	0.00033303266
0.21061512	0.023376738	0.00033803421
0.21074661	0.023648798	0.00033627799
0.21087810	0.023413386	0.00033462803
0.21100959	0.023274308	0.00033688423
0.21114108	0.023350094	0.00033363051
0.21127256	0.022915145	0.00033447252
0.21140405	0.023271179	0.00033328516
0.21153554	0.023555871	0.00033669223
0.21166703	0.023697632	0.00033718765
0.21179852	0.023731996	0.00033706594
0.21193001	0.023227466	0.00033455973
0.21206150	0.023186671	0.00033283861
0.21219299	0.023779345	0.00033636876
0.21232447	0.023466094	0.00033643343
0.21245596	0.023090629	0.00033159035
0.21258745	0.023237023	0.00033363530
0.21271894	0.023418712	0.00033407313
0.21285043	0.023585377	0.00033459132
0.21298192	0.023235867	0.00033541349
0.21311341	0.022954354	0.00033025680
0.21324489	0.023288207	0.00033305156
0.21337638	0.023029621	0.00033128072
0.21350787	0.022454415	0.00032839931
0.21363936	0.023534310	0.00033577241
0.21377085	0.023376534	0.00033208930
0.21390234	0.023407109	0.00033449948
0.21403383	0.022962634	0.00032972425
0.21416532	0.022778953	0.00033095259
0.21429680	0.022918470	0.00033069403
0.21442829	0.023514039	0.00033257496
0.21455978	0.023728407	0.00033502481
0.21469127	0.023350947	0.00033232827
0.21482276	0.022732206	0.00032807546
0.21495425	0.023234316	0.00033240477
0.21508574	0.023297788	0.00033249455
0.21521723	0.022900573	0.00032963850
0.21534871	0.023329374	0.00033271350
0.21548020	0.023621555	0.00033139366
0.21561169	0.023475184	0.00033289947
0.21574318	0.023293658	0.00033235497
0.21587467	0.022810399	0.00032748600
0.21600616	0.023100086	0.00033076885
0.21613765	0.022999689	0.00032830666
0.21626913	0.022969790	0.00033031297
0.21640062	0.023246142	0.00033017065
0.21653211	0.023880319	0.00033428566
0.21666360	0.022603180	0.00032789997
0.21679509	0.023710831	0.00033190010
0.21692658	0.023916584	0.00033505061
0.21705807	0.023362619	0.00033164744
0.21718956	0.023124578	0.00032906200
0.21732104	0.023097696	0.00033045522
0.21745253	0.022602165	0.00032774268
0.21758402	0.023442718	0.00033103372
0.21771551	0.023480819	0.00033112533
0.21784700	0.023291256	0.00032927320
0.21797849	0.022889991	0.00032864724
0.21810998	0.023763442	0.00033193085
0.21824147	0.023134507	0.00032875214
0.21837295	0.023226003	0.00033108708
0.21850444	0.023155540	0.00032720502
0.21863593	0.023086709	0.00032906963
0.21876742	0.023661063	0.00033030397
0.21889891	0.023631015	0.00033154929
0.21903040	0.023370834	0.00033073818
0.21916189	0.023594242	0.00033016671
0.21929337	0.022982973	0.00032793312
0.21942486	0.022952586	0.00032721110
0.21955635	0.023557469	0.00033113367
0.21968784	0.022928126	0.00032685818
0.21981933	0.023748501	0.00032842882
0.21995082	0.023317648	0.00032978286
0.22008231	0.023291140	0.00032726629
0.22021380	0.023139986	0.00032791611
0.22034528	0.023430322	0.00032994841
0.22047677	0.023536156	0.00032708295
0.22060826	0.023136350	0.00032854781
0.22073975	0.023656225	0.00033034165
0.22087124	0.023207336	0.00032804748
0.22100273	0.023082665	0.00032720523
0.22113422	0.023366716	0.00032646165
0.22126571	0.022997748	0.00032674655
0.22139719	0.022974054	0.00032661327
0.22152868	0.022935194	0.00032524362
0.22166017	0.023251850	0.00032894023
0.22179166	0.023383948	0.00032557859
0.22192315	0.023115247	0.00032738083
0.22205464	0.023017624	0.00032646309
0.22218613	0.022868796	0.00032454685
0.22231761	0.022659224	0.00032250741
0.22244910	0.023225978	0.00032624711
0.22258059	0.023964138	0.00033063169
0.22271208	0.023437210	0.00032813840
0.22284357	0.023544215	0.00032776691
0.22297506	0.022827333	0.00032500797
0.22310655	0.022560635	0.00032113610
0.22323804	0.023176377	0.00032663734
0.22336952	0.023276481	0.00032745748
0.22350101	0.023588558	0.00032699686
0.22363250	0.022232530	0.00032100906
0.22376399	0.023416412	0.00032574133
0.22389548	0.022988026	0.00032488478
0.22402697	0.023098711	0.00032620795
0.22415846	0.023421353	0.00032608789
0.22428995	0.023072297	0.00032519772
0.22442143	0.022577896	0.00032050440
0.22455292	0.023655283	0.00032681417
0.22468441	0.023168398	0.00032547975
0.22481590	0.023307063	0.00032646591
0.22494739	0.023617226	0.00032594317
0.22507888	0.023604694	0.00032689899
0.22521037	0.022924839	0.00032266760
0.22534186	0.023103832	0.00032426639
0.22547334	0.022779796	0.00032143278
0.22560483	0.023295251	0.00032400201
0.22573632	0.023463102	0.00032647439
0.22586781	0.023160063	0.00032384086
0.22599930	0.022826114	0.00032291963
0.22613079	0.023053540	0.00032217908
0.22626228	0.023129606	0.00032549151
0.22639376	0.023008068	0.00032298438
0.22652525	0.022650316	0.00032040437
0.22665674	0.023424489	0.00032525078
0.22678823	0.023330906	0.00032316894
0.22691972	0.022753996	0.00031995097
0.22705121	0.023014174	0.00032289364
0.22718270	0.023462293	0.00032532013
0.22731419	0.022889185	0.00032231756
0.22744567	0.023207948	0.00032315897
0.22757716	0.023426922	0.00032347193
0.22770865	0.022642453	0.00032038354
0.22784014	0.023082083	0.00032139712
0.22797163	0.022755283	0.00032161857
0.22810312	0.023354132	0.00032350336
0.22823461	0.023444831	0.00032351527
0.22836610	0.022579059	0.00031997316
0.22849758	0.022674362	0.00031981391
0.22862907	0.023064415	0.00032209460
0.22876056	0.023073140	0.00032097340
0.22889205	0.023039679	0.00032189879
0.22902354	0.023213435	0.00032338020
0.22915503	0.022976146	0.00031965100
0.22928652	0.022295389	0.00031795829
0.22941800	0.023459150	0.00032216638
0.22954949	0.023807894	0.00032592678
0.22968098	0.023487270	0.00032413342
0.22981247	0.023070291	0.00032081630
0.22994396	0.022566874	0.00031948630
0.23007545	0.022917165	0.00032270240
0.23020694	0.023020433	0.00032694348
0.23033843	0.022868612	0.00032985186
0.23046991	0.023049631	0.00033223364
0.23060140	0.023166136	0.00033411223
0.23073289	0.022988495	0.00033437860
0.23086438	0.022977370	0.00033540170
0.23099587	0.023624163	0.00034277472
0.23112736	0.022684924	0.00033484325
0.23125885	0.022942018	0.00034070207
0.23139034	0.023027247	0.00034048955
0.23152182	0.023017814	0.00034114235
0.23165331	0.023114750	0.00034502864
0.23178480	0.023618362	0.00034671450
0.23191629	0.022542685	0.00034209011
0.23204778	0.023250972	0.00034640339
0.23217927	0.023684186	0.00034867304
0.23231076	0.023013186	0.00034772152
0.23244224	0.022986465	0.00034712206
0.23257373	0.023221769	0.00034796022
0.23270522	0.022824220	0.00034796174
0.23283671	0.023058673	0.00034750184
0.23296820	0.022984232	0.00034796321
0.23309969	0.023704550	0.00035307907
0.23323118	0.023549997	0.00035070009
0.23336267	0.023425253	0.00035178813
0.23349415	0.023189341	0.00034754081
0.23362564	0.023313789	0.00035181300
0.23375713	0.023056269	0.00034923284
0.23388862	0.023489358	0.00035256074
0.23402011	0.023042740	0.00034991180
0.23415160	0.023738631	0.00035332405
0.23428309	0.023498756	0.00035356351
0.23441458	0.023297616	0.00035152393
0.23454606	0.023088097	0.00035124142
0.23467755	0.023438443	0.00035279181
0.23480904	0.023087308	0.00035163996
0.23494053	0.023126722	0.00035195042
0.23507202	0.022935683	0.00035114693
0.23520351	0.023133642	0.00035312223
0.23533500	0.023244438	0.00035317960
0.23546648	0.023172384	0.00035297729
0.23559797	0.023534211	0.00035602972
0.23572946	0.022839365	0.00035068938
0.23586095	0.023187198	0.00035332743
0.23599244	0.023542041	0.00035599287
0.23612393	0.023100846	0.00035275754
0.23625542	0.023678684	0.00035874702
0.23638691	0.023516599	0.00035752384
0.23651839	0.023452767	0.00035544935
0.23664988	0.022653090	0.00035254481
0.23678137	0.022796034	0.00035207922
0.23691286	0.023828520	0.00035997422
0.23704435	0.024070917	0.00036063126
0.23717584	0.023686806	0.00035690285
0.23730733	0.022802742	0.00035561752
0.23743882	0.023685400	0.00035980736
0.23757030	0.023648780	0.00035854559
0.23770179	0.023271105	0.00035809933
0.23783328	0.023835971	0.00035983609
0.23796477	0.023772316	0.00036127389
0.23809626	0.023359406	0.00035699963
0.23822775	0.022970457	0.00035593327
0.23835924	0.023193906	0.00035989746
0.23849072	0.023509230	0.00035711260
0.23862221	0.023100107	0.00035832146
0.23875370	0.022654652	0.00035447102
0.23888519	0.022886759	0.00035627702
0.23901668	0.023526500	0.00036135766
0.23914817	0.022871483	0.00035341898
0.23927966	0.023004775	0.00035803136
0.23941115	0.023172804	0.00035827412
0.23954263	0.023173353	0.00035810571
0.23967412	0.022859406	0.00035694910
0.23980561	0.022602184	0.00035367571
0.23993710	0.022830138	0.00035724792
0.24006859	0.023243145	0.00035937668
0.24020008	0.023659167	0.00036307330
0.24033157	0.022689536	0.00035672826
0.24046306	0.022596487	0.00035487852
0.24059454	0.023802577	0.00036387120
0.24072603	0.023499955	0.00036274618
0.24085752	0.023165321	0.00036019695
0.24098901	0.022921204	0.00036068971
0.24112050	0.023366699	0.00035929331
0.24125199	0.022756440	0.00035746863
0.24138348	0.022739741	0.00035816272
0.24151496	0.023141695	0.00035959388
0.24164645	0.023886298	0.00036679761
0.24177794	0.022928075	0.00035691217
0.24190943	0.022992813	0.00036012124
0.24204092	0.022938134	0.00035986848
0.24217241	0.023045672	0.00036069408
0.24230390	0.023562261	0.00036462829
0.24243539	0.022992300	0.00035854244
0.24256687	0.022498135	0.00035740289
0.24269836	0.023414232	0.00036366347
0.24282985	0.022974759	0.00035844438
0.24296134	0.023918357	0.00036663206
0.24309283	0.023511369	0.00036371092
0.24322432	0.022661958	0.00035886214
0.24335581	0.022886536	0.00036180776
0.24348730	0.023097048	0.00036114345
0.24361878	0.022921117	0.00036111574
0.24375027	0.022915676	0.00035981768
0.24388176	0.023294524	0.00036315615
0.24401325	0.023192754	0.00036589148
0.24414474	0.023132479	0.00036089786
0.24427623	0.023629306	0.00036515076
0.24440772	0.023592637	0.00036538189
0.24453920	0.022929469	0.00036139799
0.24467069	0.023503864	0.00036721873
0.24480218	0.023651229	0.00036564533
0.24493367	0.022688000	0.00036079096
0.24506516	0.023449700	0.00036474647
0.24519665	0.022832931	0.00036160269
0.24532814	0.023447822	0.00036505658
0.24545963	0.022703180	0.00036138039
0.24559111	0.023369970	0.00036514716
0.24572260	0.023450715	0.00036530235
0.24585409	0.023459600	0.00036486291
0.24598558	0.023050248	0.00036497992
0.24611707	0.023231805	0.00036368617
0.24624856	0.023639373	0.00036628957
0.24638005	0.023047223	0.00036465405
0.24651154	0.023457171	0.00036527075
0.24664302	0.024072842	0.00037120258
0.24677451	0.023620173	0.00036715738
0.24690600	0.022686690	0.00036263024
0.24703749	0.022904944	0.00036513138
0.24716898	0.023254013	0.00036490641
0.24730047	0.023558522	0.00036909917
0.24743196	0.023392449	0.00036507371
0.24756345	0.022631586	0.00036293413
0.24769493	0.022656064	0.00036303464
0.24782642	0.022792740	0.00036267388
0.24795791	0.023182121	0.00036647855
0.24808940	0.022931082	0.00036422295
0.24822089	0.023182146	0.00036480026
0.24835238	0.022807555	0.00036313956
0.24848387	0.023123258	0.00036509300
0.24861535	0.023585143	0.00036952909
0.24874684	0.022884341	0.00036479332
0.24887833	0.023010040	0.00036401098
0.24900982	0.022529299	0.00036357950
0.24914131	0.023837203	0.00037086885
0.24927280	0.023011939	0.00036645857
0.24940429	0.022951526	0.00036412940
0.24953578	0.023269967	0.00036822997
0.24966726	0.023081856	0.00036751213
0.24979875	0.023006088	0.00036585538
0.24993024	0.023362949	0.00036920841
0.25006173	0.023040159	0.00036492129
0.25019322	0.023137462	0.00036736673
0.25032471	0.023504976	0.00037092704
0.25045620	0.023238387	0.00036684711
0.25058769	0.022930810	0.00036621087
0.25071917	0.023154741	0.00036834312
0.25085066	0.023248621	0.00036815437
0.25098215	0.023397330	0.00037015131
0.25111364	0.023647866	0.00036904742
0.25124513	0.023931715	0.00037430731
0.25137662	0.023901863	0.00037242184
0.25150811	0.023012827	0.00036709742
0.25163959	0.023266202	0.00036912851
0.25177108	0.023080216	0.00036766755
0.25190257	0.022786610	0.00036741436
0.25203406	0.023497540	0.00037176499
0.25216555	0.023733236	0.00037113862
0.25229704	0.023006215	0.00036800586
0.25242853	0.022897074	0.00036700141
0.25256002	0.022853233	0.00036822428
0.25269150	0.023831676	0.00037235335
0.25282299	0.022785025	0.00036517611
0.25295448	0.022878615	0.00036902600
0.25308597	0.023328650	0.00036874790
0.25321746	0.023781855	0.00037429837
0.25334895	0.023674295	0.00037405436
0.25348044	0.023404861	0.00037036975
0.25361193	0.023345365	0.00037033839
0.25374341	0.022967048	0.00036736969
0.25387490	0.022526591	0.00036498664
0.25400639	0.023011831	0.00037534509
0.25413788	0.022572133	0.00037498160
0.25426937	0.023051190	0.00038488591
0.25440086	0.022946368	0.00038697589
0.25453235	0.023352512	0.00039244985
0.25466383	0.023592001	0.00039652781
0.25479532	0.023557681	0.00039599966
0.25492681	0.023420278	0.00039842790
0.25505830	0.022970539	0.00039677348
0.25518979	0.023051370	0.00040038333
0.25532128	0.023578360	0.00040582936
0.25545277	0.023128062	0.00040367293
0.25558426	0.022934021	0.00040415763
0.25571574	0.022985750	0.00040583522
0.25584723	0.023083351	0.00040715140
0.25597872	0.022969610	0.00040985700
0.25611021	0.023195478	0.00041072871
0.25624170	0.023332924	0.00041569883
0.25637319	0.023204997	0.00041593505
0.25650468	0.022195064	0.00041019266
0.25663617	0.022602455	0.00041629058
0.25676765	0.023390208	0.00042289566
0.25689914	0.023348056	0.00042398189
0.25703063	0.023228700	0.00042588296
0.25716212	0.023088988	0.00042358074
0.25729361	0.023156367	0.00042691795
0.25742510	0.023145220	0.00042706229
0.25755659	0.023881696	0.00043699144
0.25768807	0.022705954	0.00042943786
0.25781956	0.023589595	0.00043492426
0.25795105	0.023249220	0.00043252459
0.25808254	0.022852978	0.00043685838
0.25821403	0.023518577	0.00043828577
0.25834552	0.022850390	0.00043560945
0.25847701	0.022454742	0.00043288351
0.25860850	0.023194818	0.00044059753
0.25873998	0.022938013	0.00044082065
0.25887147	0.023569319	0.00044600295
0.25900296	0.023192681	0.00044319990
0.25913445	0.023058629	0.00044241996
0.25926594	0.023361994	0.00044383226
0.25939743	0.022651815	0.00044308503
0.25952892	0.023207486	0.00044420874
0.25966041	0.023618627	0.00045356253
0.25979189	0.022261750	0.00044078689
0.25992338	0.022204060	0.00043974403
0.26005487	0.022797159	0.00044783922
0.26018636	0.022903381	0.00044770358
0.26031785	0.022252951	0.00044466931
0.26044934	0.022689645	0.00044394208
0.26058083	0.023253063	0.00045025309
0.26071231	0.023242315	0.00045541959
0.26084380	0.022976837	0.00045167340
0.26097529	0.022710674	0.00045126437
0.26110678	0.023067788	0.00045321145
0.26123827	0.023360708	0.00045765799
0.26136976	0.022665498	0.00045243858
0.26150125	0.022726750	0.00045441269
0.26163274	0.022761793	0.00045630385
0.26176422	0.023728442	0.00045989869
0.26189571	0.023455593	0.00046204160
0.26202720	0.023063407	0.00046047706
0.26215869	0.022703248	0.00045648215
0.26229018	0.022122944	0.00045455959
0.26242167	0.023036639	0.00045963728
0.26255316	0.023533183	0.00046426161
0.26268465	0.023927563	0.00047422299
0.26281613	0.023067263	0.00046267801
0.26294762	0.023143868	0.00046369436
0.26307911	0.022719445	0.00046092395
0.26321060	0.022713783	0.00046518308
0.26334209	0.022057588	0.00045963531
0.26347358	0.024310747	0.00047534871
0.26360507	0.023211552	0.00046897682
0.26373655	0.023626568	0.00046975950
0.26386804	0.023346044	0.00047087001
0.26399953	0.022593994	0.00046643864
0.26413102	0.022334333	0.00046127345
0.26426251	0.022729071	0.00046581737
0.26439400	0.022931201	0.00046780282
0.26452549	0.023104322	0.00047612579
0.26465698	0.022222361	0.00046931906
0.26478846	0.023385170	0.00047207000
0.26491995	0.023306518	0.00048057052
0.26505144	0.023202008	0.00047265903
0.26518293	0.022857109	0.00047366168
0.26531442	0.022588800	0.00047443349
0.26544591	0.022692416	0.00047283909
[truncated: 567 more rows]
