# Supplementary material for: Invariant surface glycoprotein 65 of Trypanosoma brucei is a complement C3 receptor
Source: Nat Commun. 2022 Aug 29;13:5085. doi: 10.1038/s41467-022-32728-9 (PMC9424271; doi:10.1038/s41467-022-32728-9)
Supplement: Supplementary file 4 — supplementary data 2 [file 41467_2022_32728_MOESM4_ESM.zip › b21-414646_00041.dat]

0.0026000000	39.466207	0.13669636
0.0027314887	28.671959	0.10702367
0.0028629774	22.168179	0.089982311
0.0029944661	17.212747	0.076095584
0.0031259548	12.295811	0.059101499
0.0032574435	10.823123	0.057395497
0.0033889322	8.7368942	0.048747886
0.0035204209	11.337795	0.048349796
0.0036519096	12.238677	0.046615160
0.0037833983	9.8968561	0.039521400
0.0039148870	8.2389423	0.034793836
0.0040463757	6.7368096	0.030268397
0.0041778644	5.4456850	0.025507071
0.0043093531	4.6134900	0.023050457
0.0044408418	3.8123830	0.020152730
0.0045723305	3.1391146	0.018286863
0.0047038192	2.8538612	0.016688105
0.0048353079	2.4558271	0.015028574
0.0049667966	2.2013328	0.014177678
0.0050982853	1.8872173	0.012435835
0.0052297740	1.7294001	0.012060137
0.0053612627	1.5090903	0.010879028
0.0054927514	1.3871675	0.010153752
0.0056242401	1.2680134	0.0096797735
0.0057557288	1.1867079	0.0091048483
0.0058872175	1.0683134	0.0085230839
0.0060187062	1.0135558	0.0082797895
0.0061501949	0.90943434	0.0075123954
0.0062816836	0.87713584	0.0075444347
0.0064131723	0.82893779	0.0071896945
0.0065446610	0.78888683	0.0069134135
0.0066761496	0.76617519	0.0067811080
0.0068076383	0.72172831	0.0064322198
0.0069391270	0.68179157	0.0063522179
0.0070706157	0.66549206	0.0061765430
0.0072021044	0.63323643	0.0059585694
0.0073335931	0.60194055	0.0057841477
0.0074650818	0.57641441	0.0054953962
0.0075965705	0.57169307	0.0055182626
0.0077280592	0.53897124	0.0053358259
0.0078595479	0.50480113	0.0050404563
0.0079910366	0.49132820	0.0050023670
0.0081225253	0.45626878	0.0046826979
0.0082540140	0.46468146	0.0047525467
0.0083855027	0.44120569	0.0046486507
0.0085169914	0.41645406	0.0044241081
0.0086484801	0.39837600	0.0042955491
0.0087799688	0.38686049	0.0041583481
0.0089114575	0.37090525	0.0040932188
0.0090429462	0.36408781	0.0040270667
0.0091744349	0.34117348	0.0038647635
0.0093059236	0.33228832	0.0037691957
0.0094374123	0.31136318	0.0036246701
0.0095689010	0.29655527	0.0034802259
0.0097003897	0.29418910	0.0034943365
0.0098318784	0.27599700	0.0033361792
0.0099633671	0.26088043	0.0032083008
0.010094856	0.25869176	0.0031849994
0.010226345	0.23586147	0.0029694549
0.010357833	0.24009602	0.0030731071
0.010489322	0.22591805	0.0028932958
0.010620811	0.21092974	0.0027756316
0.010752299	0.21029601	0.0027596571
0.010883788	0.19404706	0.0025963103
0.011015277	0.19276265	0.0026349042
0.011146765	0.17349206	0.0024222609
0.011278254	0.17068323	0.0023933304
0.011409743	0.16622003	0.0023374206
0.011541231	0.15458309	0.0022199127
0.011672720	0.15180161	0.0022055895
0.011804209	0.13875135	0.0020290835
0.011935698	0.13719526	0.0020127947
0.012067186	0.12596842	0.0019178806
0.012198675	0.12281032	0.0018317660
0.012330164	0.11669870	0.0017892346
0.012461652	0.11180994	0.0017314596
0.012593141	0.11133808	0.0016898515
0.012724630	0.10337073	0.0016281372
0.012856118	0.098448474	0.0015388203
0.012987607	0.097131120	0.0015464447
0.013119096	0.089814518	0.0014541143
0.013250585	0.089968373	0.0014389868
0.013382073	0.089647660	0.0014418088
0.013513562	0.085942021	0.0013895978
0.013645051	0.080910060	0.0013571994
0.013776539	0.080505514	0.0013473818
0.013908028	0.081919755	0.0013352531
0.014039517	0.077261500	0.0012910992
0.014171005	0.075534014	0.0012679101
0.014302494	0.073058623	0.0012494535
0.014433983	0.074140975	0.0012589779
0.014565472	0.070453560	0.0012038408
0.014696960	0.070082622	0.0012054544
0.014828449	0.069938904	0.0011860837
0.014959938	0.066272166	0.0011631849
0.015091426	0.064733901	0.0011515516
0.015222915	0.062405274	0.0011038464
0.015354404	0.063448529	0.0011170812
0.015485892	0.062286832	0.0010967891
0.015617381	0.062721128	0.0011029094
0.015748870	0.062665098	0.0011025956
0.015880359	0.061021522	0.0010721703
0.016011847	0.060811403	0.0010698179
0.016143336	0.053133913	0.00099058447
0.016274825	0.052536713	0.00098875962
0.016406313	0.052639788	0.00097967977
0.016537802	0.054205708	0.00098781341
0.016669291	0.053141102	0.00097556318
0.016800779	0.054741798	0.00098779084
0.016932268	0.057308037	0.0010053675
0.017063757	0.060057296	0.0010258796
0.017195246	0.061676651	0.0010312148
0.017326734	0.059537487	0.0010133093
0.017458223	0.058227497	0.00099563636
0.017589712	0.057694008	0.00098651419
0.017721200	0.055137134	0.00096966222
0.017852689	0.054863427	0.00094573328
0.017984178	0.053681673	0.00094728496
0.018115666	0.053420583	0.00093959457
0.018247155	0.053211822	0.00092978938
0.018378644	0.053740168	0.00093715554
0.018510133	0.049521101	0.00089050946
0.018641621	0.052550068	0.00091321915
0.018773110	0.051852916	0.00090397222
0.018904599	0.049232944	0.00088189863
0.019036087	0.048463925	0.00087064444
0.019167576	0.048708600	0.00086531116
0.019299065	0.048044037	0.00085551307
0.019430553	0.047356204	0.00085543887
0.019562042	0.045988645	0.00083387720
0.019693531	0.046724725	0.00084099533
0.019825019	0.046780880	0.00083396119
0.019956508	0.045778263	0.00082140611
0.020087997	0.045352220	0.00082322666
0.020219486	0.043265863	0.00079673034
0.020350974	0.044021591	0.00080765889
0.020482463	0.042701686	0.00078122739
0.020613952	0.043089114	0.00078521787
0.020745440	0.042517735	0.00078673885
0.020876929	0.041360049	0.00076372248
0.021008418	0.040902473	0.00076242593
0.021139906	0.041775034	0.00076666400
0.021271395	0.041151565	0.00075416722
0.021402884	0.040618526	0.00075093486
0.021534373	0.039740280	0.00073872668
0.021665861	0.040327374	0.00074360004
0.021797350	0.039111962	0.00073052849
0.021928839	0.040248129	0.00073077305
0.022060327	0.040029228	0.00073699024
0.022191816	0.038624188	0.00071631039
0.022323305	0.038416595	0.00071508193
0.022454793	0.037512886	0.00070301453
0.022586282	0.036483377	0.00068902583
0.022717771	0.036541757	0.00069464388
0.022849260	0.036243905	0.00068531137
0.022980748	0.036330909	0.00068679620
0.023112237	0.035136777	0.00066959378
0.023243726	0.036023739	0.00067343938
0.023375214	0.036551954	0.00068479786
0.023506703	0.037884342	0.00068890777
0.023638192	0.039099114	0.00069895868
0.023769680	0.037129297	0.00068025174
0.023901169	0.036285273	0.00066992625
0.024032658	0.037161718	0.00068126925
0.024164147	0.036964277	0.00067320035
0.024295635	0.036743166	0.00066614743
0.024427124	0.035473959	0.00065598210
0.024558613	0.035506787	0.00065042969
0.024690101	0.035414208	0.00065729215
0.024821590	0.035873858	0.00065544397
0.024953079	0.036789448	0.00065881622
0.025084567	0.036747794	0.00065876518
0.025216056	0.036413575	0.00065183151
0.025347545	0.035677212	0.00064973889
0.025479034	0.036384823	0.00065020106
0.025610522	0.036119124	0.00064102356
0.025742011	0.035448703	0.00063767383
0.025873500	0.034580578	0.00062733192
0.026004988	0.035161217	0.00063555325
0.026136477	0.034863098	0.00062857970
0.026267966	0.034944038	0.00062520270
0.026399454	0.034890018	0.00062584507
0.026530943	0.035427155	0.00062573214
0.026662432	0.035519230	0.00062886566
0.026793920	0.036213852	0.00062989608
0.026925409	0.034869016	0.00061711538
0.027056898	0.034691472	0.00061940327
0.027188387	0.032440182	0.00059146808
0.027319875	0.035384388	0.00062088144
0.027451364	0.034557304	0.00060986229
0.027582853	0.035142802	0.00061116757
0.027714341	0.034933016	0.00060955381
0.027845830	0.034165492	0.00060066582
0.027977319	0.036191813	0.00061938740
0.028108807	0.034337728	0.00059870195
0.028240296	0.034502408	0.00060048981
0.028371785	0.033339265	0.00059134453
0.028503274	0.033306557	0.00058809043
0.028634762	0.032804430	0.00058178914
0.028766251	0.033146132	0.00058570256
0.028897740	0.033187379	0.00057940305
0.029029228	0.033523217	0.00058562870
0.029160717	0.032928045	0.00057977863
0.029292206	0.032467327	0.00057444090
0.029423694	0.033565262	0.00058292210
0.029555183	0.032606697	0.00056465599
0.029686672	0.032119819	0.00056746749
0.029818161	0.032641138	0.00057084521
0.029949649	0.033538887	0.00057355924
0.030081138	0.033282239	0.00057172909
0.030212627	0.032906546	0.00056546036
0.030344115	0.033140507	0.00056738501
0.030475604	0.032746584	0.00056390980
0.030607093	0.033008973	0.00056350028
0.030738581	0.032025383	0.00055679382
0.030870070	0.032723337	0.00055936310
0.031001559	0.032905764	0.00055674053
0.031133048	0.031913810	0.00055229184
0.031264536	0.032660123	0.00055381976
0.031396025	0.031634685	0.00054770721
0.031527514	0.031444684	0.00054344004
0.031659002	0.032157537	0.00054645110
0.031790491	0.031851394	0.00054661479
0.031921980	0.031564163	0.00053938445
0.032053468	0.031995969	0.00054519646
0.032184957	0.032017179	0.00053933691
0.032316446	0.032742149	0.00054430127
0.032447935	0.031729264	0.00054008858
0.032579423	0.031837844	0.00053623513
0.032710912	0.032372211	0.00054277948
0.032842401	0.031670159	0.00053158617
0.032973889	0.031233661	0.00052696053
0.033105378	0.031079224	0.00052848870
0.033236867	0.030844756	0.00052414719
0.033368355	0.030242627	0.00052771478
0.033499844	0.030020512	0.00052530938
0.033631333	0.030549517	0.00052906943
0.033762822	0.029482930	0.00052803255
0.033894310	0.029844486	0.00052798994
0.034025799	0.030368935	0.00053171611
0.034157288	0.030811081	0.00053557914
0.034288776	0.030110838	0.00053013413
0.034420265	0.029762394	0.00053335015
0.034551754	0.030307048	0.00053299321
0.034683242	0.029893171	0.00053205905
0.034814731	0.030543791	0.00053490394
0.034946220	0.030394963	0.00053275384
0.035077708	0.030995964	0.00054457262
0.035209197	0.030170516	0.00053386166
0.035340686	0.030105705	0.00052994909
0.035472175	0.028998595	0.00053431618
0.035603663	0.029335517	0.00053809692
0.035735152	0.028805493	0.00054051369
0.035866641	0.030989213	0.00055753032
0.035998129	0.029092302	0.00053933288
0.036129618	0.029356907	0.00054478627
0.036261107	0.029407384	0.00054207950
0.036392595	0.028444496	0.00054295328
0.036524084	0.028476934	0.00053982684
0.036655573	0.028365164	0.00053673837
0.036787062	0.028860776	0.00054639716
0.036918550	0.029742170	0.00054829902
0.037050039	0.029428476	0.00055428159
0.037181528	0.029218180	0.00054627246
0.037313016	0.029800170	0.00055310717
0.037444505	0.028542373	0.00054671002
0.037575994	0.027921548	0.00053946616
0.037707482	0.028928409	0.00055385543
0.037838971	0.029725043	0.00056017269
0.037970460	0.028994180	0.00055185781
0.038101949	0.028317279	0.00054759744
0.038233437	0.028984816	0.00054751439
0.038364926	0.029283761	0.00054477655
0.038496415	0.028387782	0.00053725830
0.038627903	0.028208884	0.00053001573
0.038759392	0.029040253	0.00054006078
0.038890881	0.028785638	0.00053008611
0.039022369	0.029672650	0.00054034682
0.039153858	0.029798780	0.00053839645
0.039285347	0.029541113	0.00053228808
0.039416836	0.030232657	0.00054143461
0.039548324	0.028778461	0.00052671302
0.039679813	0.028577129	0.00052476450
0.039811302	0.030011626	0.00053599579
0.039942790	0.029957724	0.00053356518
0.040074279	0.028709203	0.00052595264
0.040205768	0.028735065	0.00052357589
0.040337256	0.029805963	0.00052855486
0.040468745	0.028794104	0.00052213658
0.040600234	0.029575479	0.00052654480
0.040731723	0.029402992	0.00052537701
0.040863211	0.028479891	0.00051977274
0.040994700	0.029404808	0.00052241410
0.041126189	0.028832329	0.00052041974
0.041257677	0.028871258	0.00051744351
0.041389166	0.029646869	0.00052292545
0.041520655	0.029292598	0.00052191494
0.041652143	0.029502992	0.00052230306
0.041783632	0.029461490	0.00052236511
0.041915121	0.029482086	0.00052028746
0.042046610	0.029535647	0.00052141900
0.042178098	0.029891666	0.00052395826
0.042309587	0.030394661	0.00052588113
0.042441076	0.028760460	0.00051281140
0.042572564	0.029303695	0.00051744729
0.042704053	0.028801381	0.00050906644
0.042835542	0.029673355	0.00051945405
0.042967030	0.029195483	0.00051470152
0.043098519	0.030033307	0.00052209449
0.043230008	0.029473212	0.00051583298
0.043361496	0.029473728	0.00051110409
0.043492985	0.028994752	0.00051187009
0.043624474	0.029890069	0.00051608859
0.043755963	0.029456739	0.00051435704
0.043887451	0.028938968	0.00050770976
0.044018940	0.029199828	0.00050735146
0.044150429	0.028959588	0.00051143758
0.044281917	0.029231209	0.00050820938
0.044413406	0.028713715	0.00050715976
0.044544895	0.029527781	0.00050794659
0.044676383	0.030102872	0.00051338356
0.044807872	0.029044051	0.00050668512
0.044939361	0.029081504	0.00050557340
0.045070850	0.028519838	0.00050187637
0.045202338	0.028656292	0.00050068153
0.045333827	0.029220483	0.00050253629
0.045465316	0.029090185	0.00050742399
0.045596804	0.029191939	0.00050303979
0.045728293	0.028523734	0.00049918610
0.045859782	0.028914549	0.00050277955
0.045991270	0.028548791	0.00049294722
0.046122759	0.029129049	0.00050259258
0.046254248	0.029830532	0.00051481936
0.046385737	0.028947865	0.00050907219
0.046517225	0.028817149	0.00051132804
0.046648714	0.027698360	0.00050312702
0.046780203	0.029072051	0.00052193556
0.046911691	0.029610990	0.00052504372
0.047043180	0.029167244	0.00052039710
0.047174669	0.029366052	0.00052391635
0.047306157	0.028733786	0.00051951045
0.047437646	0.028647226	0.00052255063
0.047569135	0.029745000	0.00053349338
0.047700624	0.028740514	0.00052037553
0.047832112	0.029167985	0.00053073779
0.047963601	0.028885710	0.00052339637
0.048095090	0.029383265	0.00053349157
0.048226578	0.030047990	0.00053893807
0.048358067	0.029313723	0.00053048646
0.048489556	0.028705235	0.00052713333
0.048621044	0.028621574	0.00052776746
0.048752533	0.028394514	0.00052999201
0.048884022	0.028784094	0.00053154372
0.049015511	0.029190015	0.00053371308
0.049146999	0.029539829	0.00053758625
0.049278488	0.029667887	0.00053911518
0.049409977	0.029101016	0.00053824999
0.049541465	0.028352679	0.00052828514
0.049672954	0.029201752	0.00053876417
0.049804443	0.028904868	0.00053360363
0.049935931	0.029366577	0.00053970905
0.050067420	0.029241239	0.00053982044
0.050198909	0.029252271	0.00054228934
0.050330398	0.028739367	0.00053495857
0.050461886	0.029351444	0.00053865302
0.050593375	0.029293469	0.00054176277
0.050724864	0.029019250	0.00054115152
0.050856352	0.028649374	0.00053830191
0.050987841	0.029323447	0.00054088529
0.051119330	0.030112776	0.00054901955
0.051250818	0.029211167	0.00054272820
0.051382307	0.028680323	0.00054269974
0.051513796	0.027863185	0.00053290977
0.051645284	0.029567139	0.00054674633
0.051776773	0.029656751	0.00054643272
0.051908262	0.029779250	0.00054842450
0.052039751	0.028978148	0.00054510743
0.052171239	0.029291935	0.00054577841
0.052302728	0.029903710	0.00055572695
0.052434217	0.028962636	0.00054366519
0.052565705	0.029381374	0.00054955152
0.052697194	0.029615658	0.00055123742
0.052828683	0.028671941	0.00054394207
0.052960171	0.029209800	0.00054797083
0.053091660	0.028510230	0.00053854176
0.053223149	0.029099553	0.00054936929
0.053354638	0.028716226	0.00054665728
0.053486126	0.029731935	0.00055433942
0.053617615	0.030898332	0.00056212047
0.053749104	0.029466303	0.00055057876
0.053880592	0.029157738	0.00054785372
0.054012081	0.030245146	0.00056163392
0.054143570	0.028556189	0.00054533966
0.054275058	0.028327064	0.00054352688
0.054406547	0.030143522	0.00055787254
0.054538036	0.029062955	0.00055064764
0.054669525	0.028827892	0.00054628799
0.054801013	0.029495064	0.00055700199
0.054932502	0.029448254	0.00055466614
0.055063991	0.029228294	0.00054874983
0.055195479	0.029140751	0.00055287583
0.055326968	0.029025763	0.00055225004
0.055458457	0.028869841	0.00055258998
0.055589945	0.027940780	0.00054094893
0.055721434	0.029101904	0.00054929167
0.055852923	0.029339158	0.00055751116
0.055984412	0.028609612	0.00054905722
0.056115900	0.028361919	0.00054557633
0.056247389	0.028566248	0.00055008261
0.056378878	0.028284628	0.00054354588
0.056510366	0.028981991	0.00055313740
0.056641855	0.028932319	0.00055175522
0.056773344	0.029354745	0.00055862820
0.056904832	0.028890642	0.00055369726
0.057036321	0.028796318	0.00054952710
0.057167810	0.028486793	0.00055049137
0.057299299	0.029123116	0.00055416787
0.057430787	0.029678089	0.00055489111
0.057562276	0.029621369	0.00055939118
0.057693765	0.029485678	0.00055044543
0.057825253	0.028685431	0.00055095221
0.057956742	0.029511738	0.00055752316
0.058088231	0.029490866	0.00055496552
0.058219719	0.028222296	0.00054662983
0.058351208	0.028968955	0.00054583469
0.058482697	0.028841455	0.00055012758
0.058614186	0.028927259	0.00055125864
0.058745674	0.028554684	0.00054254646
0.058877163	0.029326438	0.00054985562
0.059008652	0.028232555	0.00053840501
0.059140140	0.027168363	0.00053075703
0.059271629	0.029302110	0.00054986477
0.059403118	0.028790858	0.00054033963
0.059534606	0.029079523	0.00054733349
0.059666095	0.028716058	0.00053717840
0.059797584	0.029453405	0.00054795238
0.059929072	0.029629397	0.00055158851
0.060060561	0.029559059	0.00054459128
0.060192050	0.029506486	0.00054739489
0.060323539	0.029030204	0.00053747856
0.060455027	0.029036049	0.00054190086
0.060586516	0.029066098	0.00054285383
0.060718005	0.028545924	0.00053536891
0.060849493	0.030098097	0.00054869563
0.060980982	0.029642387	0.00054567141
0.061112471	0.029440398	0.00054214126
0.061243959	0.028053205	0.00053635948
0.061375448	0.028420067	0.00053184157
0.061506937	0.029336520	0.00054274476
0.061638426	0.029428025	0.00054055824
0.061769914	0.028826673	0.00053699384
0.061901403	0.030006616	0.00054987726
0.062032892	0.029580113	0.00054059760
0.062164380	0.028685644	0.00053562027
0.062295869	0.029624665	0.00054427615
0.062427358	0.029765749	0.00054281701
0.062558846	0.028921888	0.00054249294
0.062690335	0.029066071	0.00053413877
0.062821824	0.028821606	0.00053435825
0.062953313	0.027802840	0.00052767243
0.063084801	0.029639997	0.00053934222
0.063216290	0.028915552	0.00053748519
0.063347779	0.028949188	0.00053500802
0.063479267	0.028930824	0.00053202285
0.063610756	0.029501727	0.00054259772
0.063742245	0.029417645	0.00053941910
0.063873733	0.029223700	0.00054086511
0.064005222	0.029383769	0.00053763698
0.064136711	0.029358331	0.00053695998
0.064268200	0.029676010	0.00053965084
0.064399688	0.029249173	0.00053424333
0.064531177	0.028539530	0.00053359467
0.064662666	0.028802305	0.00052960666
0.064794154	0.029685797	0.00053919895
0.064925643	0.029341282	0.00053713811
0.065057132	0.028357682	0.00052908059
0.065188620	0.028616387	0.00053228856
0.065320109	0.027664589	0.00052134471
0.065451598	0.029413999	0.00053373726
0.065583087	0.029489059	0.00053814064
0.065714575	0.027853405	0.00052288701
0.065846064	0.029245382	0.00053503014
0.065977553	0.028685988	0.00052748202
0.066109041	0.029179057	0.00053209883
0.066240530	0.028612947	0.00052947096
0.066372019	0.028228114	0.00052232734
0.066503507	0.029355553	0.00053327058
0.066634996	0.028670855	0.00052437928
0.066766485	0.029250628	0.00053207295
0.066897973	0.028072605	0.00052295337
0.067029462	0.029249263	0.00053254997
0.067160951	0.029400246	0.00053397842
0.067292440	0.028723863	0.00052545297
0.067423928	0.029420470	0.00052866528
0.067555417	0.029432705	0.00053181509
0.067686906	0.028643756	0.00052440334
0.067818394	0.028323458	0.00052241320
0.067949883	0.028692107	0.00052423740
0.068081372	0.029041607	0.00052700610
0.068212860	0.027586168	0.00051541902
0.068344349	0.029958574	0.00053377445
0.068475838	0.029226924	0.00052928086
0.068607327	0.028359551	0.00052295985
0.068738815	0.029395305	0.00052426241
0.068870304	0.029506077	0.00053062568
0.069001793	0.029267195	0.00052597737
0.069133281	0.028279336	0.00051940269
0.069264770	0.028611644	0.00052290678
0.069396259	0.028839237	0.00051747128
0.069527747	0.028216091	0.00052013798
0.069659236	0.028576606	0.00052115074
0.069790725	0.030264353	0.00053280162
0.069922214	0.029133642	0.00052533277
0.070053702	0.029344599	0.00052257489
0.070185191	0.029011348	0.00052379375
0.070316680	0.027969386	0.00051273804
0.070448168	0.028677660	0.00052121357
0.070579657	0.027812898	0.00051508455
0.070711146	0.028625532	0.00051641706
0.070842634	0.029107096	0.00052414028
0.070974123	0.028169955	0.00051509738
0.071105612	0.027814250	0.00051100895
0.071237101	0.028574205	0.00051828893
0.071368589	0.027793717	0.00050914704
0.071500078	0.028013478	0.00051399050
0.071631567	0.028476720	0.00051810487
0.071763055	0.027680317	0.00050921085
0.071894544	0.026949598	0.00050479570
0.072026033	0.027979497	0.00050838731
0.072157521	0.027618906	0.00051203000
0.072289010	0.027635714	0.00050803499
0.072420499	0.026954980	0.00050158024
0.072551988	0.027957538	0.00050828914
0.072683476	0.026922794	0.00050183849
0.072814965	0.027316966	0.00050391302
0.072946454	0.027582195	0.00050835085
0.073077942	0.027871033	0.00050655320
0.073209431	0.028079260	0.00051193555
0.073340920	0.027049212	0.00050085120
0.073472408	0.027044488	0.00050207834
0.073603897	0.026664809	0.00050192160
0.073735386	0.028241146	0.00051014665
0.073866875	0.027269126	0.00050200915
0.073998363	0.027481505	0.00050558164
0.074129852	0.026946633	0.00050095960
0.074261341	0.028235383	0.00051214069
0.074392829	0.027165939	0.00049687439
0.074524318	0.027535729	0.00050547119
0.074655807	0.027423463	0.00050113351
0.074787295	0.026482857	0.00049679368
0.074918784	0.026631028	0.00049506357
0.075050273	0.027082474	0.00049864414
0.075181761	0.026206214	0.00049305089
0.075313250	0.026691578	0.00049742414
0.075444739	0.027433533	0.00050200422
0.075576228	0.027413721	0.00050258244
0.075707716	0.026665170	0.00049558205
0.075839205	0.027976658	0.00050383233
0.075970694	0.026897618	0.00049521437
0.076102182	0.026781396	0.00049344735
0.076233671	0.026988089	0.00049823763
0.076365160	0.027331763	0.00049839793
0.076496648	0.027536072	0.00050123457
0.076628137	0.027148930	0.00049718214
0.076759626	0.026949306	0.00049316814
0.076891115	0.026971920	0.00049621527
0.077022603	0.027145002	0.00049431917
0.077154092	0.026675678	0.00049160933
0.077285581	0.026384502	0.00049221419
0.077417069	0.027171769	0.00049546351
0.077548558	0.026889810	0.00049409631
0.077680047	0.026932697	0.00049301270
0.077811535	0.027039611	0.00049355312
0.077943024	0.026977955	0.00049520213
0.078074513	0.026224528	0.00048591728
0.078206002	0.027031368	0.00049393316
0.078337490	0.027139080	0.00049120144
0.078468979	0.026570440	0.00048806749
0.078600468	0.026488339	0.00049022695
0.078731956	0.026772641	0.00048979128
0.078863445	0.026724928	0.00049174176
0.078994934	0.027066489	0.00049074462
0.079126422	0.026959537	0.00049150047
0.079257911	0.027174148	0.00049378832
0.079389400	0.026413351	0.00048452605
0.079520889	0.027855993	0.00049764689
0.079652377	0.026917331	0.00049004471
0.079783866	0.026411203	0.00048361975
0.079915355	0.026814002	0.00049096198
0.080046843	0.026583340	0.00048389215
0.080178332	0.026260790	0.00048350156
0.080309821	0.025995378	0.00048274561
0.080441309	0.025746416	0.00047745982
0.080572798	0.027107910	0.00049223499
0.080704287	0.027227894	0.00049094222
0.080835776	0.026576416	0.00048474368
0.080967264	0.026570145	0.00048687224
0.081098753	0.026240704	0.00047914687
0.081230242	0.025782023	0.00047850095
0.081361730	0.026680139	0.00048525693
0.081493219	0.025963994	0.00047905457
0.081624708	0.026184688	0.00048338040
0.081756196	0.025908229	0.00047460296
0.081887685	0.026774134	0.00048663706
0.082019174	0.026588007	0.00048430037
0.082150663	0.025955771	0.00047948956
0.082282151	0.025731379	0.00047765139
0.082413640	0.025540236	0.00047393990
0.082545129	0.026500070	0.00048214938
0.082676617	0.025805197	0.00047705102
0.082808106	0.026283093	0.00047948602
0.082939595	0.026339567	0.00048285464
0.083071083	0.026568100	0.00047842609
0.083202572	0.027497403	0.00048862341
0.083334061	0.026305353	0.00048064611
0.083465549	0.027085243	0.00048282753
0.083597038	0.025515293	0.00047481705
0.083728527	0.026375017	0.00047695471
0.083860016	0.026767201	0.00048332987
0.083991504	0.026337601	0.00047888588
0.084122993	0.026193142	0.00047592046
0.084254482	0.026099329	0.00047909808
0.084385970	0.024897863	0.00046507627
0.084517459	0.026437294	0.00047861109
0.084648948	0.026123335	0.00047679190
0.084780436	0.025113347	0.00046547935
0.084911925	0.024775850	0.00046500647
0.085043414	0.026324253	0.00047469839
0.085174903	0.026245246	0.00047424618
0.085306391	0.025565364	0.00047255229
0.085437880	0.026025063	0.00047265911
0.085569369	0.025792242	0.00047247021
0.085700857	0.026441607	0.00047397642
0.085832346	0.026250868	0.00047314129
0.085963835	0.026111533	0.00047645938
0.086095323	0.026087073	0.00047281334
0.086226812	0.026506571	0.00047475303
0.086358301	0.025493496	0.00046740719
0.086489790	0.025589798	0.00046964601
0.086621278	0.026120959	0.00047334593
0.086752767	0.027054109	0.00048004173
0.086884256	0.025685610	0.00046837094
0.087015744	0.025958625	0.00046910679
0.087147233	0.025861361	0.00046884811
0.087278722	0.026098571	0.00047401781
0.087410210	0.025478272	0.00046604894
0.087541699	0.025908091	0.00046872245
0.087673188	0.026086677	0.00047052311
0.087804677	0.026696849	0.00047169421
0.087936165	0.026389127	0.00047219662
0.088067654	0.025757218	0.00046741073
0.088199143	0.025739245	0.00046486621
0.088330631	0.026590258	0.00047622971
0.088462120	0.025424437	0.00046073391
0.088593609	0.025950148	0.00046905036
0.088725097	0.026344289	0.00046945600
0.088856586	0.026109189	0.00046825236
0.088988075	0.025709645	0.00046763682
0.089119564	0.026754487	0.00047266231
0.089251052	0.026208757	0.00046895371
0.089382541	0.025944709	0.00046619621
0.089514030	0.025080282	0.00045889344
0.089645518	0.025362284	0.00046159797
0.089777007	0.025808872	0.00046321741
0.089908496	0.025447268	0.00046601327
0.090039984	0.025440760	0.00046241660
0.090171473	0.026040143	0.00046382438
0.090302962	0.025219130	0.00046133687
0.090434451	0.025395018	0.00045803983
0.090565939	0.026212548	0.00046764120
0.090697428	0.025072010	0.00045878918
0.090828917	0.025851059	0.00045908767
0.090960405	0.025841982	0.00046573914
0.091091894	0.025465628	0.00045948564
0.091223383	0.025212276	0.00046047259
0.091354871	0.025069945	0.00045962309
0.091486360	0.025469173	0.00046867149
0.091617849	0.025375774	0.00047489373
0.091749337	0.025129274	0.00047489650
0.091880826	0.024644752	0.00047404063
0.092012315	0.025764685	0.00048622942
0.092143804	0.025454314	0.00048369203
0.092275292	0.025390593	0.00048656478
0.092406781	0.025010261	0.00048431472
0.092538270	0.024428484	0.00048603610
0.092669758	0.025502261	0.00049668946
0.092801247	0.024854436	0.00047348726
0.092932736	0.024872433	0.00047610297
0.093064224	0.024625383	0.00047161909
0.093195713	0.025024263	0.00047311375
0.093327202	0.025134160	0.00047245478
0.093458691	0.025202783	0.00046603668
0.093590179	0.023929937	0.00046015460
0.093721668	0.024893215	0.00046928497
0.093853157	0.025428110	0.00047131494
0.093984645	0.024991468	0.00046509236
0.094116134	0.024430042	0.00046190310
0.094247623	0.024851150	0.00046249295
0.094379111	0.025179669	0.00046640100
0.094510600	0.024698937	0.00046269197
0.094642089	0.024844550	0.00046211146
0.094773578	0.024983043	0.00045938755
0.094905066	0.024509452	0.00045922107
0.095036555	0.024669216	0.00046301358
0.095168044	0.024875620	0.00045531418
0.095299532	0.025225672	0.00046231071
0.095431021	0.024056936	0.00044970218
0.095562510	0.025083970	0.00045973431
0.095693998	0.024563989	0.00045941018
0.095825487	0.025083704	0.00045733797
0.095956976	0.024118339	0.00045313034
0.096088465	0.024424781	0.00045147392
0.096219953	0.024094958	0.00045199378
0.096351442	0.024179877	0.00045268883
0.096482931	0.024373087	0.00045172108
0.096614419	0.024424866	0.00045073872
0.096745908	0.024974260	0.00045682017
0.096877397	0.025157161	0.00045809495
0.097008885	0.024691637	0.00045511251
0.097140374	0.024801851	0.00045412794
0.097271863	0.023910209	0.00044816658
0.097403352	0.025105875	0.00045572895
0.097534840	0.025022210	0.00045315169
0.097666329	0.024945495	0.00045528867
0.097797818	0.025484663	0.00045410002
0.097929306	0.024091843	0.00044596310
0.098060795	0.024859683	0.00045026586
0.098192284	0.024450612	0.00044454037
0.098323772	0.024563895	0.00044902266
0.098455261	0.024451973	0.00044433618
0.098586750	0.024808139	0.00044444940
0.098718239	0.024144087	0.00044087924
0.098849727	0.024435434	0.00044130881
0.098981216	0.024081378	0.00043909514
0.099112705	0.025405591	0.00044746450
0.099244193	0.024749368	0.00044169701
0.099375682	0.024906711	0.00044590443
0.099507171	0.024431452	0.00043966499
0.099638659	0.024151678	0.00044085630
0.099770148	0.023773436	0.00043789029
0.099901637	0.025059700	0.00044597957
0.10003313	0.024867176	0.00044541004
0.10016461	0.023749129	0.00043777063
0.10029610	0.024509715	0.00044614442
0.10042759	0.023570503	0.00043354388
0.10055908	0.024204585	0.00043926831
0.10069057	0.024225649	0.00044095312
0.10082206	0.023740779	0.00043531001
0.10095355	0.024878184	0.00044727191
0.10108504	0.023869109	0.00043586003
0.10121652	0.024635979	0.00044089878
0.10134801	0.024738482	0.00044288412
0.10147950	0.024237498	0.00043943910
0.10161099	0.024688691	0.00044322009
0.10174248	0.023575804	0.00043487151
0.10187397	0.024058928	0.00043550632
0.10200546	0.024016601	0.00043812789
0.10213694	0.024644699	0.00043936530
0.10226843	0.024692384	0.00044211054
0.10239992	0.023744243	0.00043468243
0.10253141	0.024498144	0.00043482530
0.10266290	0.023996363	0.00043849515
0.10279439	0.024267825	0.00043663404
0.10292588	0.023590454	0.00043374591
0.10305737	0.023880177	0.00043589317
0.10318885	0.024394174	0.00043660975
0.10332034	0.024232723	0.00043741283
0.10345183	0.024136354	0.00043429757
0.10358332	0.024694898	0.00044017220
0.10371481	0.024557317	0.00043692833
0.10384630	0.024353542	0.00043550317
0.10397779	0.024249990	0.00043582236
0.10410928	0.024097473	0.00043617494
0.10424076	0.023988148	0.00043383241
0.10437225	0.024389148	0.00043653293
0.10450374	0.024042447	0.00043179491
0.10463523	0.024261084	0.00043627288
0.10476672	0.023510440	0.00043060562
0.10489821	0.023911606	0.00043198731
0.10502970	0.024587625	0.00043491598
0.10516118	0.023791791	0.00042818553
0.10529267	0.023489002	0.00042987679
0.10542416	0.023241965	0.00042315620
0.10555565	0.024067807	0.00042997730
0.10568714	0.024501721	0.00043462258
0.10581863	0.023794890	0.00042824353
0.10595012	0.024305329	0.00043210475
0.10608161	0.024395473	0.00043486241
0.10621309	0.024236926	0.00043108320
0.10634458	0.024420962	0.00043249435
0.10647607	0.024150635	0.00043120650
0.10660756	0.024524484	0.00043410598
0.10673905	0.023637989	0.00042945940
0.10687054	0.023924260	0.00043329162
0.10700203	0.024458043	0.00044053097
0.10713352	0.024241809	0.00044329179
0.10726500	0.023728323	0.00044563501
0.10739649	0.024326158	0.00045571936
0.10752798	0.023812841	0.00044925297
0.10765947	0.024257954	0.00045582861
0.10779096	0.023527044	0.00045130233
0.10792245	0.024299352	0.00046229076
0.10805394	0.023839081	0.00045812307
0.10818542	0.023260365	0.00045376154
0.10831691	0.023633528	0.00046020216
0.10844840	0.023771842	0.00046064982
0.10857989	0.024271874	0.00046727626
0.10871138	0.023531354	0.00046666877
0.10884287	0.025063334	0.00047450033
0.10897436	0.023605543	0.00046566296
0.10910585	0.023266506	0.00046615391
0.10923733	0.023491418	0.00046581892
0.10936882	0.023981273	0.00047697913
0.10950031	0.023286266	0.00046869400
0.10963180	0.024220943	0.00047784827
0.10976329	0.024570418	0.00048137458
0.10989478	0.024852050	0.00048516264
0.11002627	0.024503038	0.00048679175
0.11015776	0.024026597	0.00047717131
0.11028924	0.023583505	0.00047727448
0.11042073	0.023257609	0.00047999848
0.11055222	0.023940140	0.00048128468
0.11068371	0.023487348	0.00048123036
0.11081520	0.024680016	0.00049079759
0.11094669	0.024064824	0.00048620554
0.11107818	0.023699458	0.00048669280
0.11120966	0.023749727	0.00048624442
0.11134115	0.023381408	0.00048552913
0.11147264	0.023959926	0.00048763618
0.11160413	0.023174371	0.00048492072
0.11173562	0.023105592	0.00048831614
0.11186711	0.023674352	0.00047456555
0.11199860	0.023402275	0.00047463150
0.11213009	0.023702259	0.00046980702
0.11226157	0.024402530	0.00047208268
0.11239306	0.023096424	0.00046059377
0.11252455	0.023597830	0.00046322606
0.11265604	0.023996422	0.00046676577
0.11278753	0.023440024	0.00045397691
0.11291902	0.023463182	0.00045492749
0.11305051	0.023596865	0.00045917902
0.11318200	0.023597232	0.00045330032
0.11331348	0.023736356	0.00045595866
0.11344497	0.023846945	0.00045572725
0.11357646	0.024431671	0.00045641234
0.11370795	0.023578966	0.00045216887
0.11383944	0.022961669	0.00044664467
0.11397093	0.023258305	0.00044684884
0.11410242	0.023760647	0.00045292577
0.11423390	0.023687375	0.00044641247
0.11436539	0.024218611	0.00045488562
0.11449688	0.023779230	0.00044666935
0.11462837	0.024403144	0.00045426327
0.11475986	0.023617713	0.00044722110
0.11489135	0.023236735	0.00044067164
0.11502284	0.024050315	0.00044920500
0.11515433	0.023763907	0.00044546825
0.11528581	0.023867432	0.00044732823
0.11541730	0.023294509	0.00044074541
0.11554879	0.023242522	0.00043760889
0.11568028	0.024246059	0.00044871681
0.11581177	0.023895536	0.00044318148
0.11594326	0.023268188	0.00043876740
0.11607475	0.023949057	0.00044367921
0.11620624	0.023824796	0.00043880239
0.11633772	0.023866729	0.00044205583
0.11646921	0.023654605	0.00044075575
0.11660070	0.023317282	0.00043661371
0.11673219	0.024096843	0.00044086532
0.11686368	0.023845629	0.00043770504
0.11699517	0.023864983	0.00043923020
0.11712666	0.023592714	0.00043408666
0.11725814	0.022889029	0.00042916299
0.11738963	0.024216818	0.00043754896
0.11752112	0.024429193	0.00043766450
0.11765261	0.024516591	0.00043939286
0.11778410	0.024403983	0.00043849940
0.11791559	0.024290289	0.00043501365
0.11804708	0.024396395	0.00043527366
0.11817857	0.023806331	0.00043340160
0.11831005	0.023355801	0.00042582222
0.11844154	0.023711913	0.00043046832
0.11857303	0.024028829	0.00042963571
0.11870452	0.024389649	0.00043135581
0.11883601	0.024102197	0.00043137047
0.11896750	0.024218696	0.00043112128
0.11909899	0.023372773	0.00042613168
0.11923048	0.024360597	0.00042846019
0.11936196	0.023860710	0.00042685204
0.11949345	0.023578923	0.00042126846
0.11962494	0.023580466	0.00042356342
0.11975643	0.023793839	0.00042561007
0.11988792	0.023220508	0.00041803144
0.12001941	0.024222598	0.00042624885
0.12015090	0.024311216	0.00042390669
0.12028239	0.023137418	0.00042011870
0.12041387	0.023316395	0.00041651134
0.12054536	0.023396130	0.00041638564
0.12067685	0.024214524	0.00042331013
0.12080834	0.023613371	0.00041956980
0.12093983	0.024253213	0.00041947497
0.12107132	0.024925753	0.00042863088
0.12120281	0.023875204	0.00041865512
0.12133429	0.023974587	0.00041979396
0.12146578	0.024014571	0.00042026450
0.12159727	0.023685845	0.00041588761
0.12172876	0.023148522	0.00041350083
0.12186025	0.024448721	0.00042142024
0.12199174	0.023506002	0.00041474369
0.12212323	0.023688455	0.00041672071
0.12225472	0.023714806	0.00041469410
0.12238620	0.024076416	0.00041930543
0.12251769	0.023789480	0.00041468823
0.12264918	0.024611549	0.00042189270
0.12278067	0.024033173	0.00041841758
0.12291216	0.023434222	0.00041241170
0.12304365	0.023897913	0.00041631808
0.12317514	0.024180123	0.00041607623
0.12330663	0.023495757	0.00041350308
0.12343811	0.023760107	0.00041665291
0.12356960	0.023463266	0.00041039418
0.12370109	0.023510136	0.00041334421
0.12383258	0.023604214	0.00041269860
0.12396407	0.023830569	0.00041256532
0.12409556	0.023258879	0.00041431337
0.12422705	0.023194531	0.00040918055
0.12435853	0.023634556	0.00041339937
0.12449002	0.024034856	0.00041326988
0.12462151	0.023818478	0.00041528347
0.12475300	0.023722479	0.00041269259
0.12488449	0.024165608	0.00041554471
0.12501598	0.023991257	0.00041377319
0.12514747	0.023759374	0.00041141246
0.12527896	0.024137948	0.00041208432
0.12541044	0.024090334	0.00041548482
0.12554193	0.024345363	0.00041522754
0.12567342	0.023776346	0.00041067486
0.12580491	0.022818971	0.00040616337
0.12593640	0.023472145	0.00040696765
0.12606789	0.022983376	0.00040747497
0.12619938	0.024036360	0.00041270013
0.12633087	0.023753981	0.00041232056
0.12646235	0.023500877	0.00040957504
0.12659384	0.024259656	0.00041093566
0.12672533	0.024040336	0.00041412795
0.12685682	0.024129027	0.00041111731
0.12698831	0.023297542	0.00040672784
0.12711980	0.023731816	0.00040863476
0.12725129	0.023032355	0.00040261243
0.12738277	0.023528129	0.00040889765
0.12751426	0.023210890	0.00040519650
0.12764575	0.023102727	0.00040373773
0.12777724	0.023853749	0.00040819995
0.12790873	0.024231065	0.00041140886
0.12804022	0.023373580	0.00040717436
0.12817171	0.023442258	0.00040589532
0.12830320	0.023261336	0.00040471680
0.12843468	0.023455262	0.00040523303
0.12856617	0.023687484	0.00040651272
0.12869766	0.024227870	0.00041104440
0.12882915	0.023020995	0.00040453429
0.12896064	0.024014133	0.00040831208
0.12909213	0.023583451	0.00040544621
0.12922362	0.023377194	0.00040483699
0.12935511	0.024550364	0.00041246002
0.12948659	0.023412544	0.00040432334
0.12961808	0.023496883	0.00040347794
0.12974957	0.023486355	0.00040372884
0.12988106	0.023957555	0.00040680628
0.13001255	0.024580451	0.00041033032
0.13014404	0.023817348	0.00040698288
0.13027553	0.023112763	0.00040017055
0.13040701	0.024395071	0.00040933035
0.13053850	0.024043386	0.00040792904
0.13066999	0.024357649	0.00040824176
0.13080148	0.023364927	0.00040413416
0.13093297	0.023369496	0.00040059906
0.13106446	0.023895051	0.00040408630
0.13119595	0.023720632	0.00040367823
0.13132744	0.023352285	0.00040138647
0.13145892	0.023654152	0.00040323442
0.13159041	0.023979562	0.00040475274
0.13172190	0.023197847	0.00039847481
0.13185339	0.023724346	0.00040438052
0.13198488	0.024537029	0.00040718444
0.13211637	0.023766055	0.00040353150
0.13224786	0.023930457	0.00040148636
0.13237935	0.024354475	0.00040611296
0.13251083	0.024327458	0.00040622484
0.13264232	0.023187036	0.00039931349
0.13277381	0.023125482	0.00039865408
0.13290530	0.023861875	0.00040035129
0.13303679	0.023901988	0.00040302538
0.13316828	0.023384551	0.00040055270
0.13329977	0.023534449	0.00039880324
0.13343125	0.023731866	0.00040474410
0.13356274	0.023735216	0.00039870538
0.13369423	0.023614984	0.00039875969
0.13382572	0.023585049	0.00040036768
0.13395721	0.024140266	0.00040353309
0.13408870	0.023699119	0.00040140196
0.13422019	0.023611307	0.00039583278
0.13435168	0.023252210	0.00039802199
0.13448316	0.023425023	0.00039987948
0.13461465	0.024069871	0.00040180579
0.13474614	0.022891497	0.00039558648
0.13487763	0.023939255	0.00040155300
0.13500912	0.023107815	0.00039436746
0.13514061	0.023945366	0.00040152737
0.13527210	0.023725721	0.00039992600
0.13540359	0.023740911	0.00039856937
0.13553507	0.023544798	0.00039646107
0.13566656	0.024225832	0.00040175391
0.13579805	0.023968128	0.00040108438
0.13592954	0.023527181	0.00039722301
0.13606103	0.022418241	0.00039115022
0.13619252	0.023307360	0.00039475166
0.13632401	0.023911319	0.00039762891
0.13645549	0.023865165	0.00040021494
0.13658698	0.024738558	0.00040321590
0.13671847	0.023596244	0.00039732467
0.13684996	0.024140502	0.00039902709
0.13698145	0.023573886	0.00039613152
0.13711294	0.022810612	0.00039145163
0.13724443	0.023423123	0.00039475415
0.13737592	0.024219311	0.00039925240
0.13750740	0.023723842	0.00039737628
0.13763889	0.023474022	0.00039224838
0.13777038	0.023934291	0.00039755911
0.13790187	0.023806062	0.00039556557
0.13803336	0.023341860	0.00039257140
0.13816485	0.024171471	0.00039914623
0.13829634	0.024421093	0.00039795258
0.13842783	0.023915510	0.00039750262
0.13855931	0.023912898	0.00039756612
0.13869080	0.023174970	0.00039139582
0.13882229	0.023817204	0.00039531919
0.13895378	0.023143569	0.00038888154
0.13908527	0.023545493	0.00039435014
0.13921676	0.023435056	0.00039229770
0.13934825	0.023312252	0.00039146369
0.13947973	0.023844850	0.00039508323
0.13961122	0.022652162	0.00038627892
0.13974271	0.023339692	0.00039021204
0.13987420	0.023704076	0.00039444579
0.14000569	0.023573367	0.00039074811
0.14013718	0.023584543	0.00039143425
0.14026867	0.023741588	0.00039308879
0.14040016	0.023627630	0.00039360667
0.14053164	0.023735432	0.00039514603
0.14066313	0.023879735	0.00039159061
0.14079462	0.024020048	0.00039390894
0.14092611	0.023546935	0.00038938770
0.14105760	0.023590916	0.00039079946
0.14118909	0.024309690	0.00039685086
0.14132058	0.024398312	0.00039233591
0.14145207	0.023995370	0.00039200589
0.14158355	0.024058952	0.00039243714
0.14171504	0.023607188	0.00039129295
0.14184653	0.023806665	0.00039052816
0.14197802	0.023581489	0.00038858751
0.14210951	0.023548304	0.00038733093
0.14224100	0.024650098	0.00039626034
0.14237249	0.023919750	0.00039005524
0.14250398	0.023681042	0.00038930532
0.14263546	0.023073408	0.00038347226
0.14276695	0.023638803	0.00038796380
0.14289844	0.024057585	0.00039037766
0.14302993	0.023812356	0.00039015028
0.14316142	0.023628903	0.00038778702
0.14329291	0.023233316	0.00038349556
0.14342440	0.023666970	0.00038925952
0.14355588	0.023686401	0.00038712074
0.14368737	0.023525606	0.00038792296
0.14381886	0.023369784	0.00038693799
0.14395035	0.023588727	0.00038575761
0.14408184	0.022941498	0.00038263555
0.14421333	0.023567119	0.00038743472
0.14434482	0.023346487	0.00038496469
0.14447631	0.023820821	0.00038827929
0.14460779	0.023387364	0.00038514229
0.14473928	0.023900506	0.00038716780
0.14487077	0.023566657	0.00038962910
0.14500226	0.022947919	0.00038254066
0.14513375	0.023086094	0.00038482523
0.14526524	0.023649715	0.00038558700
0.14539673	0.023944471	0.00038755988
0.14552822	0.023882057	0.00039127531
0.14565970	0.023885154	0.00038807169
0.14579119	0.023535505	0.00038607135
0.14592268	0.024174157	0.00038903299
0.14605417	0.024276981	0.00039004179
0.14618566	0.024351160	0.00039179408
0.14631715	0.023658382	0.00038493710
0.14644864	0.024310805	0.00038901837
0.14658012	0.023670022	0.00038450262
0.14671161	0.022750962	0.00038021664
0.14684310	0.023281991	0.00038535598
0.14697459	0.022825419	0.00038022991
0.14710608	0.023151086	0.00038115625
0.14723757	0.024259431	0.00038884528
0.14736906	0.023669044	0.00038342467
0.14750055	0.023067161	0.00038173268
0.14763203	0.023872934	0.00038433066
0.14776352	0.023706223	0.00038377164
0.14789501	0.023714248	0.00038411742
0.14802650	0.023670896	0.00038150427
0.14815799	0.023741482	0.00038607884
0.14828948	0.024116104	0.00038534178
0.14842097	0.023709445	0.00038485728
0.14855246	0.023690868	0.00038411800
0.14868394	0.023743575	0.00038159258
0.14881543	0.023880506	0.00038523430
0.14894692	0.023969548	0.00038657110
0.14907841	0.023565829	0.00038189111
0.14920990	0.023867659	0.00038427551
0.14934139	0.023541000	0.00038125430
0.14947288	0.023461305	0.00038144900
0.14960436	0.023937765	0.00038401907
0.14973585	0.024190119	0.00038612627
0.14986734	0.023763388	0.00038308916
0.14999883	0.023759337	0.00038290278
0.15013032	0.023497693	0.00038210671
0.15026181	0.023913610	0.00038393999
0.15039330	0.023630223	0.00038159932
0.15052479	0.022930563	0.00037716446
0.15065627	0.023209987	0.00037816696
0.15078776	0.023340897	0.00037942204
0.15091925	0.023514578	0.00038168499
0.15105074	0.023873523	0.00038243203
0.15118223	0.023687303	0.00038274554
0.15131372	0.023432367	0.00037982669
0.15144521	0.024326094	0.00038526710
0.15157670	0.023024132	0.00037665735
0.15170818	0.023208646	0.00037627805
0.15183967	0.023000542	0.00037563042
0.15197116	0.023695071	0.00038050666
0.15210265	0.024360508	0.00038443676
0.15223414	0.023977089	0.00038237400
0.15236563	0.023877658	0.00038115275
0.15249712	0.023458159	0.00037891735
0.15262860	0.023914770	0.00038095302
0.15276009	0.023772105	0.00038234157
0.15289158	0.023740748	0.00037983895
0.15302307	0.023748105	0.00037858989
0.15315456	0.023812135	0.00038069854
0.15328605	0.023009977	0.00037608241
0.15341754	0.022985162	0.00037614685
0.15354903	0.023486263	0.00037694290
0.15368051	0.023208340	0.00037605897
0.15381200	0.022936941	0.00037332371
0.15394349	0.022955291	0.00037459481
0.15407498	0.023023665	0.00037547653
0.15420647	0.024807847	0.00038446693
0.15433796	0.023407589	0.00037509686
0.15446945	0.023876021	0.00037796534
0.15460094	0.023683663	0.00037938335
0.15473242	0.023104063	0.00037455439
0.15486391	0.023426365	0.00037658348
0.15499540	0.023092576	0.00037409516
0.15512689	0.023843951	0.00037858605
0.15525838	0.023576449	0.00037629637
0.15538987	0.023640522	0.00037751918
0.15552136	0.023280314	0.00037439107
0.15565284	0.023827776	0.00037763373
0.15578433	0.023819237	0.00037768046
0.15591582	0.023482976	0.00037772742
0.15604731	0.023334059	0.00037531619
0.15617880	0.023373609	0.00037346561
0.15631029	0.023206021	0.00037429950
0.15644178	0.023393368	0.00037324407
0.15657327	0.024036578	0.00037870608
0.15670475	0.023137171	0.00037232215
0.15683624	0.023597609	0.00037521244
0.15696773	0.023490337	0.00037472966
0.15709922	0.023172173	0.00037079811
0.15723071	0.023659570	0.00037553716
0.15736220	0.024025749	0.00037547246
0.15749369	0.023548035	0.00037396811
0.15762518	0.022888285	0.00036916386
0.15775666	0.023291647	0.00037140265
0.15788815	0.023514476	0.00037501490
0.15801964	0.023364962	0.00037225935
0.15815113	0.023430345	0.00037405344
0.15828262	0.023835350	0.00037464565
0.15841411	0.023870586	0.00037512657
0.15854560	0.023783387	0.00037601137
0.15867708	0.023800897	0.00037336543
0.15880857	0.023187645	0.00037145784
0.15894006	0.022825629	0.00036698761
0.15907155	0.023826914	0.00037393368
0.15920304	0.023699232	0.00037437667
0.15933453	0.023900877	0.00037423478
0.15946602	0.024039009	0.00037490882
0.15959751	0.023650337	0.00037278588
0.15972899	0.023077240	0.00036863391
0.15986048	0.023972625	0.00037595427
0.15999197	0.022996305	0.00036765077
0.16012346	0.023827189	0.00037524155
0.16025495	0.023552761	0.00037125469
0.16038644	0.023461816	0.00037059436
0.16051793	0.023703776	0.00037378004
0.16064942	0.023759754	0.00037071004
0.16078090	0.023933032	0.00037381135
0.16091239	0.023962895	0.00037435285
0.16104388	0.023427248	0.00036962958
0.16117537	0.023244022	0.00036979902
0.16130686	0.023537948	0.00036912313
0.16143835	0.024173237	0.00037379353
0.16156984	0.023550757	0.00037216307
0.16170133	0.023420454	0.00036717286
0.16183281	0.023739232	0.00037282792
0.16196430	0.023351524	0.00036776432
0.16209579	0.023579030	0.00036978805
0.16222728	0.023731679	0.00037216264
0.16235877	0.024008240	0.00037069530
0.16249026	0.023647049	0.00036982798
0.16262175	0.023870901	0.00037044530
0.16275323	0.023732089	0.00037056130
0.16288472	0.023938501	0.00037059568
0.16301621	0.023809622	0.00037015969
0.16314770	0.024089066	0.00037400465
0.16327919	0.023455439	0.00036741380
0.16341068	0.023839354	0.00037058393
0.16354217	0.023463496	0.00036883123
0.16367366	0.023570439	0.00036776335
0.16380514	0.023402184	0.00036859884
0.16393663	0.023562945	0.00036825764
0.16406812	0.023561690	0.00036542483
0.16419961	0.023043499	0.00036549814
0.16433110	0.024125741	0.00037038342
0.16446259	0.024224019	0.00037258307
0.16459408	0.023595886	0.00036990993
0.16472557	0.024172250	0.00036920403
0.16485705	0.023257892	0.00036542884
0.16498854	0.023693160	0.00036803416
0.16512003	0.023430407	0.00036586916
0.16525152	0.023274407	0.00036672863
0.16538301	0.024114840	0.00036913254
0.16551450	0.024428056	0.00037301883
0.16564599	0.023125970	0.00036439836
0.16577747	0.023585449	0.00036754650
0.16590896	0.024140951	0.00037119971
0.16604045	0.023483183	0.00036469707
0.16617194	0.023409678	0.00036682909
0.16630343	0.023171414	0.00036304333
0.16643492	0.023136075	0.00036360036
0.16656641	0.022821109	0.00036277859
0.16669790	0.022645545	0.00035762563
0.16682938	0.023804994	0.00036769742
0.16696087	0.023312935	0.00036506257
0.16709236	0.023651890	0.00036591889
0.16722385	0.022886890	0.00036128493
0.16735534	0.023541577	0.00036500222
0.16748683	0.023940788	0.00036842485
0.16761832	0.023778150	0.00036773223
0.16774981	0.023638449	0.00036440840
0.16788129	0.023529136	0.00036514865
0.16801278	0.023504261	0.00036448564
0.16814427	0.023475945	0.00036361676
0.16827576	0.023705111	0.00036623615
0.16840725	0.023664469	0.00036517994
0.16853874	0.024056242	0.00036684490
0.16867023	0.022930225	0.00035859039
0.16880171	0.023575938	0.00036500825
0.16893320	0.022996664	0.00036139569
0.16906469	0.023322139	0.00036058529
0.16919618	0.023579618	0.00036534462
0.16932767	0.023651426	0.00036243927
0.16945916	0.023523705	0.00036345824
0.16959065	0.023676181	0.00036523224
0.16972214	0.024109734	0.00036569484
0.16985362	0.023586032	0.00036508350
0.16998511	0.023628678	0.00036229537
0.17011660	0.023798589	0.00036416219
0.17024809	0.023340915	0.00036146769
0.17037958	0.023604357	0.00036226211
0.17051107	0.023391138	0.00036239893
0.17064256	0.023793403	0.00036448063
0.17077405	0.024066537	0.00036505900
0.17090553	0.023844889	0.00036422785
0.17103702	0.023256992	0.00036026723
0.17116851	0.023675038	0.00036208375
0.17130000	0.023160962	0.00035887091
0.17143149	0.023449216	0.00036016399
0.17156298	0.023024540	0.00035908382
0.17169447	0.023304773	0.00035914290
0.17182595	0.023732879	0.00036375144
0.17195744	0.023665522	0.00036259526
0.17208893	0.023522242	0.00035953795
0.17222042	0.023255495	0.00035952285
0.17235191	0.022893402	0.00035764872
0.17248340	0.023050346	0.00035753755
0.17261489	0.023538171	0.00036115005
0.17274638	0.023157428	0.00035740750
0.17287786	0.023254250	0.00035995048
0.17300935	0.023834930	0.00036136133
0.17314084	0.023276128	0.00035853295
0.17327233	0.023718440	0.00036118473
0.17340382	0.023369879	0.00035808860
0.17353531	0.023240662	0.00035803001
0.17366680	0.024051031	0.00036196000
0.17379829	0.023507273	0.00035905245
0.17392977	0.023824683	0.00036291658
0.17406126	0.023224807	0.00035776384
0.17419275	0.023697117	0.00036029742
0.17432424	0.023522432	0.00035912696
0.17445573	0.023637207	0.00035873925
0.17458722	0.023342882	0.00035944330
0.17471871	0.024367155	0.00036364051
0.17485019	0.023591567	0.00035916450
0.17498168	0.023353899	0.00035810492
0.17511317	0.023363774	0.00035810046
0.17524466	0.023433474	0.00035958862
0.17537615	0.023376963	0.00035652572
0.17550764	0.023617018	0.00035884842
0.17563913	0.022968770	0.00035345434
0.17577062	0.023385733	0.00035737812
0.17590210	0.022426551	0.00035234521
0.17603359	0.023139794	0.00035437193
0.17616508	0.023739761	0.00035923930
0.17629657	0.023539733	0.00035839312
0.17642806	0.023168116	0.00035405309
0.17655955	0.023361137	0.00035715778
0.17669104	0.023593688	0.00035661789
0.17682253	0.023234952	0.00035467594
0.17695401	0.023931647	0.00036078500
0.17708550	0.023140432	0.00035343394
0.17721699	0.023469417	0.00035626856
0.17734848	0.023749619	0.00035762556
0.17747997	0.023606528	0.00035797573
0.17761146	0.023905390	0.00035938679
0.17774295	0.022931312	0.00035048735
0.17787443	0.023665693	0.00035724834
0.17800592	0.023514988	0.00035531303
0.17813741	0.023549104	0.00035665926
0.17826890	0.023157294	0.00035491176
0.17840039	0.023803543	0.00035504404
0.17853188	0.023663156	0.00035770177
0.17866337	0.023881010	0.00035721015
0.17879486	0.023628741	0.00035573092
0.17892634	0.022673028	0.00035125457
0.17905783	0.023424814	0.00035296770
0.17918932	0.023295748	0.00035446847
0.17932081	0.023894719	0.00035801314
0.17945230	0.023123018	0.00035314667
0.17958379	0.023748937	0.00035721241
0.17971528	0.023594279	0.00035416488
0.17984677	0.023935405	0.00035826604
0.17997825	0.023742156	0.00035511856
0.18010974	0.022985139	0.00034996001
0.18024123	0.023308695	0.00035289907
0.18037272	0.023117242	0.00034976817
0.18050421	0.023231205	0.00035920688
0.18063570	0.023553854	0.00036313164
0.18076719	0.023570829	0.00036573092
0.18089867	0.023099350	0.00036573017
0.18103016	0.023424710	0.00036932931
0.18116165	0.023322926	0.00037078360
0.18129314	0.023046320	0.00036899934
0.18142463	0.024012112	0.00037626236
0.18155612	0.023737795	0.00037739379
0.18168761	0.023214302	0.00037423709
0.18181910	0.023525016	0.00037800792
0.18195058	0.023291534	0.00037699818
0.18208207	0.023635638	0.00037900788
0.18221356	0.023603304	0.00038148036
0.18234505	0.023578699	0.00038182175
0.18247654	0.023479806	0.00038426955
0.18260803	0.023560196	0.00038531368
0.18273952	0.023329863	0.00038426004
0.18287101	0.022940600	0.00038357539
0.18300249	0.023431256	0.00038724730
0.18313398	0.024415059	0.00039261174
0.18326547	0.024378150	0.00039516000
0.18339696	0.023923577	0.00039201052
0.18352845	0.023219910	0.00038920231
0.18365994	0.023388388	0.00039031240
0.18379143	0.023929398	0.00039461839
0.18392292	0.023060502	0.00039278688
0.18405440	0.023304656	0.00039058154
0.18418589	0.023404775	0.00039320629
0.18431738	0.024098283	0.00040063368
0.18444887	0.022742125	0.00039037868
0.18458036	0.023974917	0.00040209028
0.18471185	0.022845373	0.00039335769
0.18484334	0.023315587	0.00039688351
0.18497482	0.023661173	0.00040069144
0.18510631	0.023037623	0.00039446124
0.18523780	0.022951577	0.00039821959
0.18536929	0.022865823	0.00039103586
0.18550078	0.022908977	0.00038517984
0.18563227	0.023406858	0.00038885791
0.18576376	0.023267920	0.00037938278
0.18589525	0.023973019	0.00038730171
0.18602673	0.023183871	0.00038130726
0.18615822	0.023901059	0.00038235165
0.18628971	0.023712729	0.00038053303
0.18642120	0.022950708	0.00037478960
0.18655269	0.022735510	0.00037310062
0.18668418	0.023044706	0.00037184443
0.18681567	0.023528066	0.00037518423
0.18694716	0.022969847	0.00037115768
0.18707864	0.023000403	0.00036869510
0.18721013	0.023261074	0.00037068570
0.18734162	0.024110212	0.00037507901
0.18747311	0.023150784	0.00036698179
0.18760460	0.022863240	0.00036690501
0.18773609	0.023769024	0.00036919978
0.18786758	0.023131989	0.00036578841
0.18799906	0.023549592	0.00036820642
0.18813055	0.023211623	0.00036410415
0.18826204	0.023766934	0.00036764540
0.18839353	0.023653995	0.00036450134
0.18852502	0.023147345	0.00036257966
0.18865651	0.024031380	0.00036946547
0.18878800	0.024006979	0.00036493671
0.18891949	0.023305666	0.00036083625
0.18905097	0.023368242	0.00036046208
0.18918246	0.023324631	0.00036038625
0.18931395	0.023530370	0.00036118738
0.18944544	0.023407496	0.00035819952
0.18957693	0.022954539	0.00035701498
0.18970842	0.023807662	0.00035943789
0.18983991	0.023455547	0.00035937047
0.18997140	0.023358680	0.00035972912
0.19010288	0.022967618	0.00035159751
0.19023437	0.023001109	0.00035430895
0.19036586	0.023626875	0.00035678364
0.19049735	0.023524613	0.00035657685
0.19062884	0.023309103	0.00035462503
0.19076033	0.023744787	0.00035526649
0.19089182	0.023875871	0.00035749488
0.19102330	0.023498841	0.00035438463
0.19115479	0.023715325	0.00035669929
0.19128628	0.023481723	0.00035534139
0.19141777	0.023660696	0.00035317063
0.19154926	0.023517644	0.00035323503
0.19168075	0.022891995	0.00035028500
0.19181224	0.023308997	0.00035339899
0.19194373	0.023521074	0.00035398301
0.19207521	0.023664876	0.00035270499
0.19220670	0.023470464	0.00035183348
0.19233819	0.023755883	0.00035411761
0.19246968	0.022541084	0.00034776139
0.19260117	0.023009628	0.00034958778
0.19273266	0.023415610	0.00035160393
0.19286415	0.023750632	0.00035323737
0.19299564	0.023901484	0.00035567644
0.19312712	0.023489190	0.00035068364
0.19325861	0.023661567	0.00035270964
0.19339010	0.023418626	0.00035012306
0.19352159	0.023316339	0.00035048324
0.19365308	0.023176470	0.00035008307
0.19378457	0.023394670	0.00034995927
0.19391606	0.023494319	0.00035151453
0.19404754	0.023972639	0.00035276565
0.19417903	0.023878591	0.00035277082
0.19431052	0.023461425	0.00035098185
0.19444201	0.022752252	0.00034658902
0.19457350	0.022893338	0.00034671357
0.19470499	0.023347343	0.00034898395
0.19483648	0.024016141	0.00035150707
0.19496797	0.023500273	0.00035148640
0.19509945	0.023310324	0.00034879505
0.19523094	0.023230317	0.00034744159
0.19536243	0.023369453	0.00034771615
0.19549392	0.023561168	0.00034863936
0.19562541	0.023960672	0.00035180990
0.19575690	0.023469911	0.00034860748
0.19588839	0.023582115	0.00034831204
0.19601988	0.023396180	0.00034724141
0.19615136	0.023218477	0.00034565993
0.19628285	0.023272004	0.00034806980
0.19641434	0.023205514	0.00034561936
0.19654583	0.023427255	0.00034786062
0.19667732	0.023334233	0.00034664135
0.19680881	0.023512275	0.00034832220
0.19694030	0.024060703	0.00035074958
0.19707178	0.023796350	0.00034864519
0.19720327	0.023222001	0.00034506685
0.19733476	0.023912958	0.00034937581
0.19746625	0.022993270	0.00034330656
0.19759774	0.023272868	0.00034599617
0.19772923	0.023538956	0.00034791062
0.19786072	0.023238294	0.00034464420
0.19799221	0.023140922	0.00034548995
0.19812369	0.023485412	0.00034511694
0.19825518	0.023307128	0.00034642310
0.19838667	0.022933822	0.00034293758
0.19851816	0.023389332	0.00034539315
0.19864965	0.023473150	0.00034619102
0.19878114	0.022747464	0.00034108045
0.19891263	0.023445730	0.00034634470
0.19904412	0.023287350	0.00034363650
0.19917560	0.023083273	0.00034430654
0.19930709	0.023387505	0.00034524553
0.19943858	0.023817967	0.00034625012
0.19957007	0.023261572	0.00034441306
0.19970156	0.022524442	0.00033966407
0.19983305	0.022664387	0.00033998467
0.19996454	0.022959189	0.00034202866
0.20009602	0.024029069	0.00034763161
0.20022751	0.023377011	0.00034417439
0.20035900	0.023977879	0.00034820923
0.20049049	0.023273819	0.00034324784
0.20062198	0.022718034	0.00034037946
0.20075347	0.023067448	0.00034231764
0.20088496	0.023442010	0.00034422070
0.20101645	0.023825845	0.00034672874
0.20114793	0.023602896	0.00034428700
0.20127942	0.023434478	0.00034319234
0.20141091	0.023537724	0.00034246316
0.20154240	0.023736376	0.00034491686
0.20167389	0.023013894	0.00034075797
0.20180538	0.023868662	0.00034336161
0.20193687	0.022701239	0.00033823756
0.20206836	0.024003536	0.00034573942
0.20219984	0.023750584	0.00034488718
0.20233133	0.023857363	0.00034588816
0.20246282	0.022831053	0.00033731851
0.20259431	0.022688431	0.00033917340
0.20272580	0.023054969	0.00033979730
0.20285729	0.023346197	0.00034038927
0.20298878	0.023533770	0.00034361622
0.20312027	0.022702885	0.00033486416
0.20325175	0.023275564	0.00034096618
0.20338324	0.022809346	0.00033680082
0.20351473	0.023153233	0.00033968145
0.20364622	0.022955219	0.00033954522
0.20377771	0.023313669	0.00033902371
0.20390920	0.024119271	0.00034532058
0.20404069	0.023618926	0.00034095959
0.20417217	0.023082939	0.00033998963
0.20430366	0.023623845	0.00034346386
0.20443515	0.023875465	0.00034189959
0.20456664	0.023716720	0.00034208323
0.20469813	0.022993575	0.00033778166
0.20482962	0.023203193	0.00033769791
0.20496111	0.023246753	0.00033892323
0.20509260	0.022522334	0.00033391174
0.20522408	0.023277865	0.00033860574
0.20535557	0.023282465	0.00033980895
0.20548706	0.023335070	0.00033834726
0.20561855	0.023026714	0.00033728088
0.20575004	0.023372158	0.00033670093
0.20588153	0.023440702	0.00033910478
0.20601302	0.023253322	0.00033917568
0.20614451	0.023762951	0.00033884276
0.20627599	0.023222632	0.00033810135
0.20640748	0.022879288	0.00033559822
0.20653897	0.023019932	0.00033652013
0.20667046	0.022860153	0.00033575812
0.20680195	0.023343505	0.00033688878
0.20693344	0.023198809	0.00033739414
0.20706493	0.023554230	0.00033899733
0.20719641	0.022344632	0.00033355150
0.20732790	0.023695112	0.00034136868
0.20745939	0.023396999	0.00033699123
0.20759088	0.023198485	0.00033684319
0.20772237	0.023241990	0.00033694773
0.20785386	0.022604704	0.00033220630
0.20798535	0.023541086	0.00034010341
0.20811684	0.022808386	0.00033382032
0.20824832	0.022919295	0.00033485497
0.20837981	0.022987620	0.00033472218
0.20851130	0.023676988	0.00033954002
0.20864279	0.023160269	0.00033777457
0.20877428	0.023380753	0.00033641723
0.20890577	0.023214588	0.00033617052
0.20903726	0.023686821	0.00033811905
0.20916875	0.023398806	0.00033761443
0.20930023	0.023200473	0.00033641430
0.20943172	0.022707394	0.00033248927
0.20956321	0.023239249	0.00033491441
0.20969470	0.023847084	0.00033924026
0.20982619	0.023294760	0.00033644610
0.20995768	0.023421562	0.00033732584
0.21008917	0.022805134	0.00033101741
0.21022065	0.022816283	0.00033297432
0.21035214	0.023967736	0.00034025133
0.21048363	0.023513490	0.00033480805
0.21061512	0.023120877	0.00033631151
0.21074661	0.023151280	0.00033379864
0.21087810	0.022715612	0.00033070834
0.21100959	0.023269218	0.00033638180
0.21114108	0.023332093	0.00033340297
0.21127256	0.023084323	0.00033459203
0.21140405	0.023639531	0.00033542192
0.21153554	0.023001650	0.00033385681
0.21166703	0.022824486	0.00033241403
0.21179852	0.023691944	0.00033617462
0.21193001	0.023568147	0.00033628921
0.21206150	0.023593283	0.00033493695
0.21219299	0.023893291	0.00033651762
0.21232447	0.023057745	0.00033403303
0.21245596	0.022783177	0.00033019840
0.21258745	0.023771617	0.00033774507
0.21271894	0.023506032	0.00033419249
0.21285043	0.023997341	0.00033794292
0.21298192	0.023146634	0.00033512303
0.21311341	0.023128666	0.00033155837
0.21324489	0.023441773	0.00033470785
0.21337638	0.022562346	0.00032842837
0.21350787	0.023775747	0.00033566230
0.21363936	0.023865463	0.00033711222
0.21377085	0.023485119	0.00033343482
0.21390234	0.023631588	0.00033630064
0.21403383	0.022669624	0.00032813324
0.21416532	0.023018855	0.00033107083
0.21429680	0.023505858	0.00033411315
0.21442829	0.023173442	0.00033214991
0.21455978	0.022790549	0.00032976720
0.21469127	0.023237514	0.00033082148
0.21482276	0.023352935	0.00033171111
0.21495425	0.023024417	0.00033059934
0.21508574	0.023096854	0.00033106697
0.21521723	0.024188719	0.00033739862
0.21534871	0.023280840	0.00033268860
0.21548020	0.023183741	0.00032950659
0.21561169	0.022591073	0.00032843352
0.21574318	0.023624590	0.00033475252
0.21587467	0.023259028	0.00033004170
0.21600616	0.023486594	0.00033262488
0.21613765	0.023003601	0.00032910054
0.21626913	0.022830172	0.00033043098
0.21640062	0.022808744	0.00032835542
0.21653211	0.023035523	0.00033073794
0.21666360	0.023430661	0.00033187844
0.21679509	0.023371500	0.00033068326
0.21692658	0.023152791	0.00033107290
0.21705807	0.023703602	0.00033350513
0.21718956	0.022793850	0.00032696265
0.21732104	0.023642893	0.00033263718
0.21745253	0.023230644	0.00033017285
0.21758402	0.022967744	0.00032807249
0.21771551	0.023003343	0.00032880685
0.21784700	0.023115678	0.00032822268
0.21797849	0.023372251	0.00033096076
0.21810998	0.022945418	0.00032687259
0.21824147	0.022850588	0.00032766036
0.21837295	0.022645982	0.00032805461
0.21850444	0.023486476	0.00032907937
0.21863593	0.023237280	0.00033096226
0.21876742	0.023652500	0.00033012061
0.21889891	0.022796420	0.00032779633
0.21903040	0.023271545	0.00033054804
0.21916189	0.023102022	0.00032743828
0.21929337	0.023338302	0.00032972545
0.21942486	0.022990645	0.00032746693
0.21955635	0.023290512	0.00033046860
0.21968784	0.023219535	0.00032882816
0.21981933	0.023128137	0.00032601539
0.21995082	0.023415792	0.00032926244
0.22008231	0.023087108	0.00032589221
0.22021380	0.023079754	0.00032870307
0.22034528	0.023391584	0.00033053826
0.22047677	0.023590837	0.00032695634
0.22060826	0.022973995	0.00032691673
0.22073975	0.023430542	0.00032886550
0.22087124	0.023194285	0.00032780362
0.22100273	0.023176024	0.00032726680
0.22113422	0.023404530	0.00032660542
0.22126571	0.022950733	0.00032669758
0.22139719	0.022829415	0.00032543083
0.22152868	0.023647251	0.00032953268
0.22166017	0.023511826	0.00032994127
0.22179166	0.023354492	0.00032629049
0.22192315	0.022753632	0.00032569919
0.22205464	0.023343650	0.00032748563
0.22218613	0.023393243	0.00032803751
0.22231761	0.023197894	0.00032541359
0.22244910	0.022737061	0.00032423501
0.22258059	0.023136737	0.00032651900
0.22271208	0.023407447	0.00032855635
0.22284357	0.022915727	0.00032392639
0.22297506	0.022869388	0.00032617172
0.22310655	0.022677501	0.00032149605
0.22323804	0.023354043	0.00032877833
0.22336952	0.023640742	0.00032894199
0.22350101	0.023006538	0.00032436818
0.22363250	0.023364069	0.00032610355
0.22376399	0.023449862	0.00032650075
0.22389548	0.023249316	0.00032644828
0.22402697	0.023348103	0.00032802027
0.22415846	0.022918831	0.00032401987
0.22428995	0.023809664	0.00032864338
0.22442143	0.023576465	0.00032589661
0.22455292	0.023056328	0.00032431728
0.22468441	0.023790683	0.00032918852
0.22481590	0.023256725	0.00032553239
0.22494739	0.023505167	0.00032545013
0.22507888	0.022991400	0.00032383236
0.22521037	0.023037346	0.00032364479
0.22534186	0.022775972	0.00032370131
0.22547334	0.022966778	0.00032288975
0.22560483	0.023117740	0.00032338030
0.22573632	0.023111928	0.00032479309
0.22586781	0.023268255	0.00032494484
0.22599930	0.022495395	0.00032118751
0.22613079	0.022850959	0.00032141820
0.22626228	0.023292261	0.00032568800
0.22639376	0.023576144	0.00032508973
0.22652525	0.023051999	0.00032257406
0.22665674	0.022910922	0.00032335131
0.22678823	0.022819400	0.00032072060
0.22691972	0.023014854	0.00032233651
0.22705121	0.023009984	0.00032231922
0.22718270	0.023765408	0.00032675745
0.22731419	0.023671992	0.00032681394
0.22744567	0.022918224	0.00032130760
0.22757716	0.023061411	0.00032162531
0.22770865	0.022600825	0.00032020329
0.22784014	0.022641773	0.00031966310
0.22797163	0.023278497	0.00032427095
0.22810312	0.024006081	0.00032628230
0.22823461	0.023069135	0.00032223128
0.22836610	0.023206464	0.00032325647
0.22849758	0.023507504	0.00032382780
0.22862907	0.022815694	0.00032100794
0.22876056	0.023146723	0.00032075029
0.22889205	0.022697888	0.00031992698
0.22902354	0.022687943	0.00032126507
0.22915503	0.022870046	0.00031979127
0.22928652	0.023072008	0.00032262991
0.22941800	0.022858462	0.00031962635
0.22954949	0.022907502	0.00032062907
0.22968098	0.022455156	0.00031888415
0.22981247	0.023417924	0.00032233453
0.22994396	0.023135702	0.00032174767
0.23007545	0.022110024	0.00031867533
0.23020694	0.022398319	0.00032385551
0.23033843	0.023099779	0.00033161690
0.23046991	0.023049097	0.00033165753
0.23060140	0.023316614	0.00033508721
0.23073289	0.022787850	0.00033215796
0.23086438	0.023169177	0.00033593962
0.23099587	0.022774821	0.00033829474
0.23112736	0.023070109	0.00033754097
0.23125885	0.023024218	0.00034032129
0.23139034	0.023113623	0.00034070425
0.23152182	0.023230507	0.00034246442
0.23165331	0.023279022	0.00034625102
0.23178480	0.022807210	0.00034281701
0.23191629	0.022731526	0.00034363142
0.23204778	0.023102570	0.00034620162
0.23217927	0.023050378	0.00034586512
0.23231076	0.023412583	0.00035025117
0.23244224	0.023528319	0.00035055830
0.23257373	0.023799714	0.00035254179
0.23270522	0.022812984	0.00034774834
0.23283671	0.022884565	0.00034702933
0.23296820	0.023680811	0.00035268173
0.23309969	0.023713019	0.00035320522
0.23323118	0.023476527	0.00035049458
0.23336267	0.023870908	0.00035418727
0.23349415	0.023068110	0.00034650481
0.23362564	0.023190383	0.00035068510
0.23375713	0.022617501	0.00034715450
0.23388862	0.023163383	0.00034940893
0.23402011	0.023595252	0.00035447345
0.23415160	0.023456687	0.00035115588
0.23428309	0.023330221	0.00035252694
0.23441458	0.022902352	0.00034854289
0.23454606	0.023567800	0.00035474831
0.23467755	0.023358690	0.00035315550
0.23480904	0.023543488	0.00035485162
0.23494053	0.023198974	0.00035269498
0.23507202	0.023673507	0.00035502316
0.23520351	0.023864938	0.00035682577
0.23533500	0.022557085	0.00034897314
0.23546648	0.023363071	0.00035406572
0.23559797	0.022694371	0.00035044578
0.23572946	0.023174413	0.00035332301
0.23586095	0.023066508	0.00035359287
0.23599244	0.023704766	0.00035757829
0.23612393	0.023020085	0.00035187726
0.23625542	0.023767320	0.00035887519
0.23638691	0.022666461	0.00035192822
0.23651839	0.023396734	0.00035516184
0.23664988	0.023577850	0.00035828223
0.23678137	0.022829155	0.00035330150
0.23691286	0.022373224	0.00035062664
0.23704435	0.022867780	0.00035296162
0.23717584	0.022858965	0.00035164541
0.23730733	0.023239855	0.00035685253
0.23743882	0.022709756	0.00035268375
0.23757030	0.022712548	0.00035331873
0.23770179	0.023710426	0.00036040974
0.23783328	0.023438901	0.00035642983
0.23796477	0.022870248	0.00035518927
0.23809626	0.022710000	0.00035361558
0.23822775	0.023196016	0.00035706363
0.23835924	0.023663673	0.00036286294
0.23849072	0.023497584	0.00035664218
0.23862221	0.023275628	0.00035819853
0.23875370	0.022354650	0.00035207072
0.23888519	0.023017069	0.00035734766
0.23901668	0.023150180	0.00035958918
0.23914817	0.023520345	0.00035752669
0.23927966	0.023569678	0.00036066303
0.23941115	0.023552428	0.00036117114
0.23954263	0.022824127	0.00035732234
0.23967412	0.023676773	0.00036214594
0.23980561	0.022761904	0.00035517158
0.23993710	0.023583301	0.00036192643
0.24006859	0.023670577	0.00036175087
0.24020008	0.022818489	0.00035865364
0.24033157	0.023486680	0.00036135154
0.24046306	0.022783031	0.00035650361
0.24059454	0.022876709	0.00035808802
0.24072603	0.023482558	0.00036265571
0.24085752	0.022444286	0.00035553533
0.24098901	0.023070096	0.00036250808
0.24112050	0.023919363	0.00036246875
0.24125199	0.023170805	0.00035966084
0.24138348	0.022628686	0.00035881488
0.24151496	0.023103868	0.00035913851
0.24164645	0.022882338	0.00036047975
0.24177794	0.023201958	0.00035897211
0.24190943	0.023689092	0.00036423966
0.24204092	0.023339192	0.00036214321
0.24217241	0.023193250	0.00036071220
0.24230390	0.022926046	0.00036096005
0.24243539	0.023499519	0.00036241405
0.24256687	0.023315523	0.00036342946
0.24269836	0.023256036	0.00036315984
0.24282985	0.023488541	0.00036274181
0.24296134	0.023145828	0.00036188828
0.24309283	0.022508891	0.00035675504
0.24322432	0.023459300	0.00036428361
0.24335581	0.023477449	0.00036628944
0.24348730	0.022611818	0.00035921263
0.24361878	0.023315111	0.00036319582
0.24375027	0.022706133	0.00035990890
0.24388176	0.022502883	0.00035823716
0.24401325	0.023554089	0.00036746071
0.24414474	0.023208164	0.00036091504
0.24427623	0.022835491	0.00036199220
0.24440772	0.023908046	0.00036765405
0.24453920	0.023267060	0.00036284801
0.24467069	0.022593112	0.00036222475
0.24480218	0.022361473	0.00035731779
0.24493367	0.023491175	0.00036656134
0.24506516	0.023342907	0.00036416255
0.24519665	0.023008885	0.00036358937
0.24532814	0.023102562	0.00036427041
0.24545963	0.022826604	0.00036211695
0.24559111	0.022420451	0.00035985335
0.24572260	0.023048914	0.00036372620
0.24585409	0.022855227	0.00036223998
0.24598558	0.023169417	0.00036503387
0.24611707	0.023150375	0.00036488661
0.24624856	0.023260578	0.00036420912
0.24638005	0.023044857	0.00036532298
0.24651154	0.023434011	0.00036585470
0.24664302	0.022558042	0.00036161909
0.24677451	0.023244877	0.00036475954
0.24690600	0.022689504	0.00036275980
0.24703749	0.022349210	0.00036117099
0.24716898	0.022837750	0.00036110177
0.24730047	0.022681244	0.00036352002
0.24743196	0.023458820	0.00036645869
0.24756345	0.022888576	0.00036344983
0.24769493	0.023395433	0.00036830593
0.24782642	0.023259537	0.00036410341
0.24795791	0.023334344	0.00036804088
0.24808940	0.022838361	0.00036419820
0.24822089	0.023010739	0.00036408770
0.24835238	0.023494456	0.00036969934
0.24848387	0.024122265	0.00037200081
0.24861535	0.023721999	0.00037008693
0.24874684	0.022727593	0.00036438032
0.24887833	0.022965236	0.00036367746
0.24900982	0.023149951	0.00036746133
0.24914131	0.023670226	0.00037077260
0.24927280	0.022950565	0.00036647221
0.24940429	0.023044920	0.00036627757
0.24953578	0.023315569	0.00036797617
0.24966726	0.022853060	0.00036689269
0.24979875	0.023237386	0.00036617874
0.24993024	0.023161278	0.00036953656
0.25006173	0.023234522	0.00036717599
0.25019322	0.023472026	0.00036870284
0.25032471	0.023334913	0.00036995451
0.25045620	0.023006977	0.00036577769
0.25058769	0.023014142	0.00036740170
0.25071917	0.023077462	0.00036719225
0.25085066	0.023321010	0.00036820845
0.25098215	0.022682859	0.00036561776
0.25111364	0.022894239	0.00036422258
0.25124513	0.023626473	0.00037310977
0.25137662	0.023231865	0.00036899606
0.25150811	0.023058526	0.00036632990
0.25163959	0.023544459	0.00036969428
0.25177108	0.022779621	0.00036446893
0.25190257	0.023205760	0.00036972740
0.25203406	0.022339280	0.00036368836
0.25216555	0.023757798	0.00037041888
0.25229704	0.023534046	0.00037240987
0.25242853	0.023377971	0.00036901406
0.25256002	0.023181555	0.00036891498
0.25269150	0.022762668	0.00036556457
0.25282299	0.023098719	0.00036730699
0.25295448	0.022347057	0.00036677498
0.25308597	0.023283558	0.00036740645
0.25321746	0.023028712	0.00037009912
0.25334895	0.023579738	0.00037281064
0.25348044	0.023644505	0.00037163255
0.25361193	0.023522070	0.00037213897
0.25374341	0.023234190	0.00036888409
0.25387490	0.022491355	0.00036399286
0.25400639	0.022991931	0.00037497339
0.25413788	0.022717777	0.00037681995
0.25426937	0.023165311	0.00038538275
0.25440086	0.023562399	0.00038976535
0.25453235	0.022719340	0.00038723568
0.25466383	0.023134309	0.00039352768
0.25479532	0.023005295	0.00039243275
0.25492681	0.023265990	0.00039694674
0.25505830	0.022473579	0.00039419350
0.25518979	0.023180536	0.00040103178
0.25532128	0.023323209	0.00040326765
0.25545277	0.022928417	0.00040266563
0.25558426	0.023301198	0.00040619425
0.25571574	0.023211010	0.00040757543
0.25584723	0.023396656	0.00041191379
0.25597872	0.023260001	0.00041198042
0.25611021	0.023566955	0.00041476542
0.25624170	0.023517985	0.00041612500
0.25637319	0.022992143	0.00041757316
0.25650468	0.022065000	0.00040987489
0.25663617	0.022854779	0.00041778200
0.25676765	0.022941973	0.00041923886
0.25689914	0.023569116	0.00042578968
0.25703063	0.023172252	0.00042494038
0.25716212	0.023061526	0.00042427343
0.25729361	0.023033972	0.00042842568
0.25742510	0.022256519	0.00042258401
0.25755659	0.023033577	0.00043086457
0.25768807	0.022528372	0.00042720876
0.25781956	0.023293485	0.00043323703
0.25795105	0.022996039	0.00043216281
0.25808254	0.022899437	0.00043701446
0.25821403	0.023315569	0.00043766152
0.25834552	0.023569539	0.00044149470
0.25847701	0.023496933	0.00044038674
0.25860850	0.023126425	0.00043861535
0.25873998	0.023193356	0.00044172149
0.25887147	0.022230218	0.00043640068
0.25900296	0.022717451	0.00044143358
0.25913445	0.024191513	0.00044999192
0.25926594	0.023238085	0.00044344522
0.25939743	0.022715138	0.00044254056
0.25952892	0.023160986	0.00044471200
0.25966041	0.023387114	0.00045153384
0.25979189	0.022852844	0.00044368209
0.25992338	0.023177385	0.00044814441
0.26005487	0.023255462	0.00045130448
0.26018636	0.022517921	0.00044598629
0.26031785	0.023088354	0.00044994919
0.26044934	0.023073913	0.00044740581
0.26058083	0.023430926	0.00045408969
0.26071231	0.023422119	0.00045616750
0.26084380	0.023309236	0.00045241592
0.26097529	0.022440231	0.00045142560
0.26110678	0.022765296	0.00045219194
0.26123827	0.022905809	0.00045594932
0.26136976	0.022434318	0.00044958185
0.26150125	0.023414512	0.00045773759
0.26163274	0.023523677	0.00045946308
0.26176422	0.023357129	0.00045768616
0.26189571	0.022866220	0.00045843414
0.26202720	0.023848498	0.00046553855
0.26215869	0.023189052	0.00045879344
0.26229018	0.023448563	0.00046480919
0.26242167	0.022766306	0.00045817141
0.26255316	0.022063378	0.00045472415
0.26268465	0.023360683	0.00046694835
0.26281613	0.022684106	0.00045978303
0.26294762	0.023917919	0.00047021563
0.26307911	0.022659311	0.00046053581
0.26321060	0.023294501	0.00046793009
0.26334209	0.023842553	0.00047297883
0.26347358	0.022614316	0.00046207191
0.26360507	0.022769311	0.00046472332
0.26373655	0.023434786	0.00047073298
0.26386804	0.022873301	0.00046728748
0.26399953	0.023248093	0.00047277472
0.26413102	0.023057128	0.00046806035
0.26426251	0.023203009	0.00047109468
0.26439400	0.022833926	0.00046821749
0.26452549	0.022817065	0.00047172821
0.26465698	0.023934115	0.00048274522
0.26478846	0.022222969	0.00046571445
0.26491995	0.022933675	0.00047695813
0.26505144	0.022907940	0.00047291151
0.26518293	0.022963987	0.00047246932
0.26531442	0.023062690	0.00047766921
0.26544591	0.023079015	0.00047677025
[truncated: 567 more rows]
