# Supplementary material for: Invariant surface glycoprotein 65 of Trypanosoma brucei is a complement C3 receptor
Source: Nat Commun. 2022 Aug 29;13:5085. doi: 10.1038/s41467-022-32728-9 (PMC9424271; doi:10.1038/s41467-022-32728-9)
Supplement: Supplementary file 4 — supplementary data 2 [file 41467_2022_32728_MOESM4_ESM.zip › b21-414646_00042.dat]

0.0026000000	39.813212	0.13728041
0.0027314887	28.681825	0.10702993
0.0028629774	22.076968	0.089786810
0.0029944661	17.088432	0.075811688
0.0031259548	12.256949	0.059001330
0.0032574435	10.744895	0.057181205
0.0033889322	8.7359984	0.048739853
0.0035204209	11.559295	0.048814261
0.0036519096	12.293234	0.046713640
0.0037833983	9.8660500	0.039455363
0.0039148870	8.2358967	0.034783455
0.0040463757	6.6761356	0.030128365
0.0041778644	5.4431348	0.025498203
0.0043093531	4.5551023	0.022901531
0.0044408418	3.7923465	0.020097421
0.0045723305	3.1189114	0.018225852
0.0047038192	2.8639452	0.016715665
0.0048353079	2.4881867	0.015125546
0.0049667966	2.1948078	0.014155043
0.0050982853	1.8570492	0.012334638
0.0052297740	1.7100046	0.011990957
0.0053612627	1.5110999	0.010885034
0.0054927514	1.3894533	0.010160961
0.0056242401	1.2505122	0.0096116499
0.0057557288	1.1713531	0.0090447259
0.0058872175	1.0753450	0.0085501165
0.0060187062	1.0169773	0.0082928115
0.0061501949	0.89824642	0.0074651959
0.0062816836	0.89568605	0.0076229290
0.0064131723	0.81734050	0.0071384131
0.0065446610	0.77683563	0.0068596262
0.0066761496	0.75742079	0.0067414905
0.0068076383	0.72087671	0.0064276941
0.0069391270	0.69560088	0.0064154974
0.0070706157	0.65938047	0.0061474184
0.0072021044	0.63897852	0.0059848446
0.0073335931	0.61113936	0.0058275150
0.0074650818	0.56486473	0.0054394441
0.0075965705	0.55707850	0.0054466541
0.0077280592	0.53784544	0.0053296452
0.0078595479	0.50730305	0.0050523581
0.0079910366	0.49697052	0.0050304370
0.0081225253	0.47226119	0.0047635156
0.0082540140	0.45509978	0.0047027591
0.0083855027	0.44830385	0.0046853636
0.0085169914	0.42848239	0.0044870340
0.0086484801	0.40143443	0.0043115171
0.0087799688	0.37881824	0.0041144310
0.0089114575	0.37371139	0.0041082071
0.0090429462	0.35020021	0.0039490684
0.0091744349	0.34043948	0.0038601658
0.0093059236	0.33046035	0.0037583872
0.0094374123	0.31673378	0.0036551343
0.0095689010	0.30036708	0.0035021236
0.0097003897	0.29731749	0.0035127130
0.0098318784	0.28230454	0.0033737027
0.0099633671	0.26894721	0.0032571559
0.010094856	0.25910349	0.0031876533
0.010226345	0.24055398	0.0029982704
0.010357833	0.23410339	0.0030341690
0.010489322	0.22553335	0.0028905032
0.010620811	0.21179476	0.0027810015
0.010752299	0.20659146	0.0027349317
0.010883788	0.19869159	0.0026268998
0.011015277	0.19408697	0.0026433928
0.011146765	0.17723956	0.0024480041
0.011278254	0.16913495	0.0023824185
0.011409743	0.16417812	0.0023227585
0.011541231	0.15053211	0.0021908473
0.011672720	0.14840380	0.0021805233
0.011804209	0.14043976	0.0020409393
0.011935698	0.12934218	0.0019541304
0.012067186	0.12944140	0.0019436871
0.012198675	0.12335593	0.0018358243
0.012330164	0.11735787	0.0017940770
0.012461652	0.11658069	0.0017679979
0.012593141	0.10670252	0.0016537557
0.012724630	0.10467913	0.0016380121
0.012856118	0.098498196	0.0015390336
0.012987607	0.096789550	0.0015429647
0.013119096	0.092707386	0.0014763891
0.013250585	0.088706653	0.0014292636
0.013382073	0.088701167	0.0014342111
0.013513562	0.085563752	0.0013871093
0.013645051	0.083461486	0.0013791958
0.013776539	0.079272166	0.0013363211
0.013908028	0.078988537	0.0013130041
0.014039517	0.077631256	0.0012934932
0.014171005	0.077194075	0.0012821179
0.014302494	0.073361556	0.0012522535
0.014433983	0.070347525	0.0012268213
0.014565472	0.070765278	0.0012061788
0.014696960	0.070459648	0.0012096086
0.014828449	0.068177459	0.0011716412
0.014959938	0.065080479	0.0011513616
0.015091426	0.066594533	0.0011667059
0.015222915	0.063574152	0.0011134359
0.015354404	0.064823765	0.0011291083
0.015485892	0.062099978	0.0010935133
0.015617381	0.062301457	0.0010985951
0.015748870	0.061513518	0.0010923553
0.015880359	0.060260255	0.0010653927
0.016011847	0.056325260	0.0010305591
0.016143336	0.052865134	0.00098934053
0.016274825	0.051473552	0.00097798448
0.016406313	0.056072305	0.0010101812
0.016537802	0.052283424	0.00096968181
0.016669291	0.053643820	0.00098049716
0.016800779	0.055295049	0.00099277389
0.016932268	0.057155155	0.0010028557
0.017063757	0.059208998	0.0010178043
0.017195246	0.058531610	0.0010061203
0.017326734	0.057795911	0.00099852695
0.017458223	0.057268803	0.00098808100
0.017589712	0.055874200	0.00097171160
0.017721200	0.058079229	0.00099239924
0.017852689	0.055528742	0.00095101104
0.017984178	0.054182042	0.00095196436
0.018115666	0.054175631	0.00094616388
0.018247155	0.052153453	0.00092089701
0.018378644	0.054083890	0.00094126276
0.018510133	0.051075825	0.00090411133
0.018641621	0.052349491	0.00091165741
0.018773110	0.051060874	0.00089619038
0.018904599	0.050655713	0.00089387545
0.019036087	0.049348198	0.00087875575
0.019167576	0.049031087	0.00086684004
0.019299065	0.048048131	0.00085584488
0.019430553	0.047238819	0.00085456606
0.019562042	0.046559830	0.00083940407
0.019693531	0.046371508	0.00083749909
0.019825019	0.045539078	0.00082261808
0.019956508	0.044407282	0.00080849276
0.020087997	0.045884853	0.00082656403
0.020219486	0.046685400	0.00082660879
0.020350974	0.043982450	0.00080589586
0.020482463	0.043803983	0.00079038010
0.020613952	0.042939191	0.00078278483
0.020745440	0.042152664	0.00078049829
0.020876929	0.041212038	0.00076216369
0.021008418	0.041185879	0.00076505105
0.021139906	0.041572319	0.00076437446
0.021271395	0.041345094	0.00075363202
0.021402884	0.040513721	0.00075175713
0.021534373	0.040877223	0.00074943060
0.021665861	0.039122112	0.00073401801
0.021797350	0.038249246	0.00072276853
0.021928839	0.038758280	0.00071791212
0.022060327	0.037743546	0.00071707321
0.022191816	0.038745307	0.00071661877
0.022323305	0.038551332	0.00071741330
0.022454793	0.038058939	0.00070698420
0.022586282	0.036868939	0.00069319058
0.022717771	0.037257152	0.00070178228
0.022849260	0.035112775	0.00067367519
0.022980748	0.036157500	0.00068569936
0.023112237	0.035801480	0.00067624533
0.023243726	0.036138691	0.00067643166
0.023375214	0.036043914	0.00068029687
0.023506703	0.037445615	0.00068655509
0.023638192	0.036737471	0.00067940629
0.023769680	0.038330534	0.00069120256
0.023901169	0.035685103	0.00066441457
0.024032658	0.036558538	0.00067393903
0.024164147	0.036489603	0.00066771679
0.024295635	0.035883551	0.00065903327
0.024427124	0.035701716	0.00065731528
0.024558613	0.036346145	0.00065892814
0.024690101	0.035584507	0.00066068262
0.024821590	0.035226085	0.00064886547
0.024953079	0.035403097	0.00064654292
0.025084567	0.036058878	0.00065303619
0.025216056	0.035782124	0.00064534867
0.025347545	0.036602617	0.00065650645
0.025479034	0.036320060	0.00064897208
0.025610522	0.036321905	0.00064327851
0.025742011	0.034960671	0.00063517944
0.025873500	0.034893357	0.00063175306
0.026004988	0.036134670	0.00064203002
0.026136477	0.035627781	0.00063652632
0.026267966	0.035207348	0.00062703510
0.026399454	0.034214026	0.00062147132
0.026530943	0.034903144	0.00062086229
0.026662432	0.034838483	0.00062336396
0.026793920	0.035239001	0.00062303134
0.026925409	0.035370641	0.00062098048
0.027056898	0.033760704	0.00060998795
0.027188387	0.034510773	0.00060967267
0.027319875	0.034344943	0.00061424041
0.027451364	0.034821173	0.00061186950
0.027582853	0.034648422	0.00060768936
0.027714341	0.034490076	0.00060694601
0.027845830	0.034607988	0.00060287886
0.027977319	0.035078044	0.00060872747
0.028108807	0.033608588	0.00059441288
0.028240296	0.033947685	0.00059468884
0.028371785	0.033079107	0.00058826763
0.028503274	0.033700915	0.00059078345
0.028634762	0.033576435	0.00058805988
0.028766251	0.034239557	0.00059287993
0.028897740	0.032837583	0.00057629239
0.029029228	0.033426574	0.00058390575
0.029160717	0.033641603	0.00058542479
0.029292206	0.033074617	0.00057695633
0.029423694	0.033902277	0.00058577674
0.029555183	0.032856056	0.00056716486
0.029686672	0.032374156	0.00057014524
0.029818161	0.032450175	0.00057079737
0.029949649	0.031705407	0.00055954017
0.030081138	0.032673333	0.00056743983
0.030212627	0.032664819	0.00056213910
0.030344115	0.032803817	0.00056436421
0.030475604	0.031891474	0.00055824740
0.030607093	0.031789561	0.00055450959
0.030738581	0.032027456	0.00055682420
0.030870070	0.031768821	0.00055108832
0.031001559	0.032596810	0.00055541324
0.031133048	0.032516068	0.00055739309
0.031264536	0.031852754	0.00054821958
0.031396025	0.031737448	0.00054896082
0.031527514	0.031573130	0.00054354219
0.031659002	0.032383600	0.00054816715
0.031790491	0.032577358	0.00055104456
0.031921980	0.032224070	0.00054393608
0.032053468	0.031818171	0.00054255434
0.032184957	0.031737598	0.00053742270
0.032316446	0.031485433	0.00053462689
0.032447935	0.032130347	0.00054207735
0.032579423	0.032040144	0.00054007941
0.032710912	0.030971034	0.00053026538
0.032842401	0.030927426	0.00052729263
0.032973889	0.030908545	0.00052522579
0.033105378	0.031636170	0.00053326211
0.033236867	0.031729861	0.00053058666
0.033368355	0.030572108	0.00053003945
0.033499844	0.030983302	0.00053224391
0.033631333	0.029493645	0.00052058391
0.033762822	0.029792602	0.00052899494
0.033894310	0.031131097	0.00053868650
0.034025799	0.030155312	0.00053098716
0.034157288	0.031046426	0.00053665981
0.034288776	0.029529567	0.00052566401
0.034420265	0.030002838	0.00053495549
0.034551754	0.030516340	0.00053515108
0.034683242	0.029968141	0.00053255841
0.034814731	0.030052856	0.00052919519
0.034946220	0.029206455	0.00052540468
0.035077708	0.030493104	0.00053954919
0.035209197	0.029059005	0.00052682480
0.035340686	0.030314891	0.00053181288
0.035472175	0.030238275	0.00054235100
0.035603663	0.029829156	0.00054135958
0.035735152	0.027839634	0.00053242624
0.035866641	0.029281878	0.00054444402
0.035998129	0.030043093	0.00054655502
0.036129618	0.029447364	0.00054768492
0.036261107	0.028882550	0.00053717839
0.036392595	0.028795001	0.00054563022
0.036524084	0.028657129	0.00054264693
0.036655573	0.029771339	0.00054715466
0.036787062	0.028933304	0.00054716674
0.036918550	0.028130464	0.00053630940
0.037050039	0.030137944	0.00055922071
0.037181528	0.029358683	0.00054790738
0.037313016	0.028826919	0.00054331133
0.037444505	0.028915041	0.00055075907
0.037575994	0.028508308	0.00054232476
0.037707482	0.029295091	0.00055382157
0.037838971	0.028755390	0.00055172892
0.037970460	0.029027539	0.00054965034
0.038101949	0.028987805	0.00055248485
0.038233437	0.029918766	0.00055600675
0.038364926	0.028584914	0.00054027245
0.038496415	0.029479656	0.00054620550
0.038627903	0.029845251	0.00054400155
0.038759392	0.029887027	0.00054552827
0.038890881	0.029566801	0.00053844312
0.039022369	0.029684779	0.00054055346
0.039153858	0.029988077	0.00053924496
0.039285347	0.029580482	0.00053296450
0.039416836	0.028147068	0.00052753059
0.039548324	0.029890990	0.00053752513
0.039679813	0.029219767	0.00052916654
0.039811302	0.029256771	0.00053091738
0.039942790	0.029978292	0.00053484642
0.040074279	0.029469199	0.00053316200
0.040205768	0.029283462	0.00052794355
0.040337256	0.029051062	0.00052287062
0.040468745	0.028850976	0.00052390089
0.040600234	0.029272358	0.00052442918
0.040731723	0.029071596	0.00052386180
0.040863211	0.028834993	0.00052263363
0.040994700	0.029844100	0.00052684520
0.041126189	0.029555893	0.00052743572
0.041257677	0.029264123	0.00052066562
0.041389166	0.029471729	0.00052167845
0.041520655	0.028876230	0.00051813468
0.041652143	0.028762644	0.00051639187
0.041783632	0.029410575	0.00052006970
0.041915121	0.029256082	0.00051742515
0.042046610	0.028910627	0.00051694197
0.042178098	0.029146982	0.00051671999
0.042309587	0.030098270	0.00052297332
0.042441076	0.029442700	0.00051638826
0.042572564	0.029436635	0.00051762401
0.042704053	0.029637199	0.00051529858
0.042835542	0.030825403	0.00052796151
0.042967030	0.029811920	0.00051842680
0.043098519	0.030017787	0.00052125029
0.043230008	0.029319706	0.00051368721
0.043361496	0.029076633	0.00050894001
0.043492985	0.028563275	0.00050799338
0.043624474	0.030173578	0.00051759364
0.043755963	0.028829506	0.00050923238
0.043887451	0.028830554	0.00050652909
0.044018940	0.028458726	0.00050342825
0.044150429	0.028321720	0.00050610265
0.044281917	0.029671716	0.00051067903
0.044413406	0.029698279	0.00051440539
0.044544895	0.029151329	0.00050650853
0.044676383	0.029674761	0.00051084086
0.044807872	0.028766948	0.00050600551
0.044939361	0.028680979	0.00050169222
0.045070850	0.029385024	0.00050684670
0.045202338	0.029494641	0.00050771573
0.045333827	0.028810047	0.00049896350
0.045465316	0.028661468	0.00050526758
0.045596804	0.028752320	0.00050057642
0.045728293	0.028716970	0.00049976603
0.045859782	0.029588563	0.00050621593
0.045991270	0.029570714	0.00050287099
0.046122759	0.028166102	0.00049513049
0.046254248	0.028671109	0.00050692459
0.046385737	0.028425559	0.00050472922
0.046517225	0.029650592	0.00051813285
0.046648714	0.030143701	0.00052187765
0.046780203	0.029074408	0.00052073973
0.046911691	0.029693276	0.00052522630
0.047043180	0.029897854	0.00052443250
0.047174669	0.029332590	0.00052211930
0.047306157	0.029464320	0.00052534718
0.047437646	0.029412343	0.00052596916
0.047569135	0.028995020	0.00052765910
0.047700624	0.029121312	0.00052352215
0.047832112	0.028388389	0.00052314401
0.047963601	0.028497609	0.00052051033
0.048095090	0.028617653	0.00052625638
0.048226578	0.029231258	0.00053364400
0.048358067	0.030334743	0.00053941663
0.048489556	0.030243251	0.00053825531
0.048621044	0.029217988	0.00053251684
0.048752533	0.028832074	0.00053364785
0.048884022	0.030001540	0.00054046331
0.049015511	0.028856848	0.00053072950
0.049146999	0.029664506	0.00053877350
0.049278488	0.029708143	0.00054087409
0.049409977	0.029541723	0.00054190182
0.049541465	0.029581969	0.00053916984
0.049672954	0.028645166	0.00053445264
0.049804443	0.028709366	0.00053306410
0.049935931	0.029369449	0.00054068145
0.050067420	0.029072080	0.00053927437
0.050198909	0.029542881	0.00054470408
0.050330398	0.029046915	0.00053635919
0.050461886	0.028335191	0.00053064006
0.050593375	0.028672678	0.00053694426
0.050724864	0.029515046	0.00054489658
0.050856352	0.028168393	0.00053520969
0.050987841	0.028445520	0.00053436776
0.051119330	0.029644987	0.00054459376
0.051250818	0.030056657	0.00054896152
0.051382307	0.029015051	0.00054318937
0.051513796	0.028350329	0.00053646626
0.051645284	0.029357694	0.00054302991
0.051776773	0.029194907	0.00054295151
0.051908262	0.029111527	0.00054371453
0.052039751	0.029000863	0.00054472118
0.052171239	0.029450904	0.00054661035
0.052302728	0.030144249	0.00055700827
0.052434217	0.029014381	0.00054206226
0.052565705	0.029512567	0.00055101292
0.052697194	0.028541328	0.00054136508
0.052828683	0.029564313	0.00055165653
0.052960171	0.029212978	0.00054626331
0.053091660	0.029564861	0.00054714931
0.053223149	0.029270886	0.00054862149
0.053354638	0.029354758	0.00055253676
0.053486126	0.029884090	0.00055474724
0.053617615	0.029256648	0.00054704100
0.053749104	0.028690330	0.00054396559
0.053880592	0.029160974	0.00054755201
0.054012081	0.028436594	0.00054686297
0.054143570	0.028959128	0.00054940638
0.054275058	0.029054431	0.00054862604
0.054406547	0.029663638	0.00055152955
0.054538036	0.029388487	0.00055419038
0.054669525	0.029583712	0.00055338526
0.054801013	0.028277761	0.00054617249
0.054932502	0.029161744	0.00055074505
0.055063991	0.030081701	0.00055658317
0.055195479	0.030471670	0.00056451805
0.055326968	0.029468541	0.00055446762
0.055458457	0.029561592	0.00055809030
0.055589945	0.029584699	0.00055614588
0.055721434	0.029483235	0.00055392097
0.055852923	0.029943591	0.00056386065
0.055984412	0.029027166	0.00055254188
0.056115900	0.029500142	0.00055661331
0.056247389	0.028671087	0.00055153847
0.056378878	0.029505525	0.00055367750
0.056510366	0.028833276	0.00055189237
0.056641855	0.028311808	0.00054766764
0.056773344	0.029206058	0.00055619332
0.056904832	0.029381560	0.00055765291
0.057036321	0.028629504	0.00054748120
0.057167810	0.028968037	0.00055382580
0.057299299	0.029612406	0.00055846122
0.057430787	0.029120398	0.00055149965
0.057562276	0.028291654	0.00054907875
0.057693765	0.028529963	0.00054389001
0.057825253	0.028850831	0.00055166193
0.057956742	0.029555561	0.00055602109
0.058088231	0.029063112	0.00055120478
0.058219719	0.028964804	0.00055154276
0.058351208	0.029179696	0.00054776317
0.058482697	0.029134959	0.00055063890
0.058614186	0.028880497	0.00055085859
0.058745674	0.028823935	0.00054598721
0.058877163	0.028606356	0.00054497734
0.059008652	0.027865397	0.00053491682
0.059140140	0.029087466	0.00055040609
0.059271629	0.028653879	0.00054403931
0.059403118	0.028978876	0.00054196581
0.059534606	0.030225983	0.00055618769
0.059666095	0.029267379	0.00054262550
0.059797584	0.028942028	0.00054151549
0.059929072	0.030397055	0.00055718347
0.060060561	0.029648673	0.00054506377
0.060192050	0.028210820	0.00053698117
0.060323539	0.029751839	0.00054456971
0.060455027	0.029689439	0.00054722732
0.060586516	0.028942678	0.00054246859
0.060718005	0.029144011	0.00054072494
0.060849493	0.029043692	0.00053897384
0.060980982	0.030455655	0.00055232899
0.061112471	0.028994262	0.00053694300
0.061243959	0.029092485	0.00054585749
0.061375448	0.029448737	0.00053946638
0.061506937	0.028142377	0.00053440019
0.061638426	0.029020404	0.00053688277
0.061769914	0.028609484	0.00053541849
0.061901403	0.028779670	0.00053959486
0.062032892	0.029157404	0.00053640766
0.062164380	0.029013499	0.00053915052
0.062295869	0.030461155	0.00055152672
0.062427358	0.029178838	0.00053901445
0.062558846	0.028711966	0.00053907478
0.062690335	0.028296485	0.00052900942
0.062821824	0.028520449	0.00053398328
0.062953313	0.029107059	0.00053813098
0.063084801	0.028885814	0.00053455112
0.063216290	0.029340179	0.00054127874
0.063347779	0.028261390	0.00052950391
0.063479267	0.029214341	0.00053329954
0.063610756	0.028550654	0.00053342491
0.063742245	0.028939637	0.00053208081
0.063873733	0.028079359	0.00052998615
0.064005222	0.028680557	0.00053238064
0.064136711	0.029916845	0.00054177387
0.064268200	0.028307436	0.00052795976
0.064399688	0.027895037	0.00052360826
0.064531177	0.029794232	0.00054283050
0.064662666	0.029217168	0.00053484199
0.064794154	0.028235871	0.00052529727
0.064925643	0.029155118	0.00053501796
0.065057132	0.028765406	0.00053263270
0.065188620	0.029213196	0.00053723650
0.065320109	0.029788733	0.00053693044
0.065451598	0.029444534	0.00053572046
0.065583087	0.028367170	0.00052829990
0.065714575	0.027930567	0.00052037613
0.065846064	0.028610860	0.00052871596
0.065977553	0.028316915	0.00052563873
0.066109041	0.029135435	0.00053125387
0.066240530	0.028101137	0.00052369621
0.066372019	0.029138055	0.00053139741
0.066503507	0.028828287	0.00052899979
0.066634996	0.029390841	0.00053075312
0.066766485	0.028825951	0.00052910552
0.066897973	0.029455649	0.00053476027
0.067029462	0.028881374	0.00052854740
0.067160951	0.028945385	0.00053099160
0.067292440	0.028901133	0.00052725917
0.067423928	0.027912623	0.00051578444
0.067555417	0.028594779	0.00052588684
0.067686906	0.029104913	0.00052819900
0.067818394	0.030157589	0.00053802964
0.067949883	0.029088198	0.00052801760
0.068081372	0.029482409	0.00052925450
0.068212860	0.029090757	0.00052720507
0.068344349	0.029346130	0.00052905751
0.068475838	0.028644655	0.00052472454
0.068607327	0.028884963	0.00052532800
0.068738815	0.028021300	0.00051385284
0.068870304	0.029233453	0.00053010882
0.069001793	0.029442124	0.00052890553
0.069133281	0.027982192	0.00051729410
0.069264770	0.027943970	0.00051841456
0.069396259	0.028323878	0.00051565680
0.069527747	0.029039381	0.00052621745
0.069659236	0.028870569	0.00052452082
0.069790725	0.029254022	0.00052619749
0.069922214	0.029335987	0.00052654764
0.070053702	0.029311120	0.00052375466
0.070185191	0.027721929	0.00051418386
0.070316680	0.029528466	0.00052457966
0.070448168	0.028400326	0.00051976422
0.070579657	0.028105969	0.00051823374
0.070711146	0.028663542	0.00051576237
0.070842634	0.027988540	0.00051600610
0.070974123	0.028423338	0.00051715731
0.071105612	0.027700741	0.00051050232
0.071237101	0.028035848	0.00051510398
0.071368589	0.027575828	0.00050635252
0.071500078	0.027691825	0.00051292541
0.071631567	0.028568861	0.00051860741
0.071763055	0.028183206	0.00051323208
0.071894544	0.028526812	0.00051728735
0.072026033	0.028544205	0.00051370973
0.072157521	0.027917847	0.00051356395
0.072289010	0.027942092	0.00051253329
0.072420499	0.027693500	0.00050785077
0.072551988	0.028543078	0.00051427999
0.072683476	0.027958390	0.00050897284
0.072814965	0.027408685	0.00050607418
0.072946454	0.027763525	0.00051120989
0.073077942	0.027934894	0.00050719760
0.073209431	0.027263945	0.00050747786
0.073340920	0.027254071	0.00050189384
0.073472408	0.027567302	0.00050620433
0.073603897	0.027929066	0.00051022888
0.073735386	0.027394780	0.00050239374
0.073866875	0.028511351	0.00051142979
0.073998363	0.027360896	0.00050293395
0.074129852	0.027116713	0.00050247037
0.074261341	0.027326637	0.00050463463
0.074392829	0.026830667	0.00049676159
0.074524318	0.027230149	0.00050435854
0.074655807	0.027052254	0.00049905643
0.074787295	0.027816447	0.00050464301
0.074918784	0.028234906	0.00051085880
0.075050273	0.028612387	0.00051098960
0.075181761	0.027450791	0.00050060542
0.075313250	0.026545620	0.00049692674
0.075444739	0.026975111	0.00049674097
0.075576228	0.026744343	0.00049698339
0.075707716	0.026962652	0.00049615216
0.075839205	0.027814096	0.00050446497
0.075970694	0.026908833	0.00049616131
0.076102182	0.026843905	0.00049474879
0.076233671	0.027244093	0.00050216973
0.076365160	0.026633880	0.00049054182
0.076496648	0.027304946	0.00049857661
0.076628137	0.027532500	0.00050262161
0.076759626	0.026755073	0.00049134791
0.076891115	0.027086720	0.00049670377
0.077022603	0.027301195	0.00049590311
0.077154092	0.026669622	0.00049201810
0.077285581	0.027000403	0.00049625401
0.077417069	0.026729515	0.00049305790
0.077548558	0.026470507	0.00049203014
0.077680047	0.027700042	0.00049880137
0.077811535	0.026999361	0.00049321995
0.077943024	0.027340251	0.00049804638
0.078074513	0.027573102	0.00049552042
0.078206002	0.026973754	0.00049374649
0.078337490	0.026624971	0.00048867597
0.078468979	0.026961775	0.00049022201
0.078600468	0.026114396	0.00048779477
0.078731956	0.026445499	0.00048631555
0.078863445	0.026334846	0.00048858411
0.078994934	0.027229102	0.00049237151
0.079126422	0.027223965	0.00049255125
0.079257911	0.026795235	0.00049039449
0.079389400	0.026138406	0.00048346728
0.079520889	0.026682925	0.00048839875
0.079652377	0.026682944	0.00048730018
0.079783866	0.027117728	0.00049014951
0.079915355	0.026867412	0.00049085052
0.080046843	0.026184866	0.00048067391
0.080178332	0.026380650	0.00048419170
0.080309821	0.026234500	0.00048529113
0.080441309	0.026558650	0.00048091434
0.080572798	0.026570514	0.00048798799
0.080704287	0.026180216	0.00048380975
0.080835776	0.027072025	0.00048929885
0.080967264	0.026319088	0.00048485139
0.081098753	0.026819939	0.00048299249
0.081230242	0.026503555	0.00048477891
0.081361730	0.026049884	0.00048026791
0.081493219	0.026648430	0.00048547312
0.081624708	0.026756770	0.00048573302
0.081756196	0.026425462	0.00048016374
0.081887685	0.025934160	0.00047961698
0.082019174	0.026174425	0.00047966887
0.082150663	0.026731702	0.00048440504
0.082282151	0.026516708	0.00048346105
0.082413640	0.025896162	0.00047688909
0.082545129	0.025501147	0.00047293522
0.082676617	0.026503560	0.00048223827
0.082808106	0.025517862	0.00047308435
0.082939595	0.025833899	0.00047856034
0.083071083	0.026333788	0.00047685611
0.083202572	0.027071888	0.00048483236
0.083334061	0.026864959	0.00048626128
0.083465549	0.026591475	0.00047852657
0.083597038	0.026437419	0.00048202725
0.083728527	0.024952210	0.00046543830
0.083860016	0.025913264	0.00047601488
0.083991504	0.025723653	0.00047609095
0.084122993	0.025665408	0.00047209590
0.084254482	0.025945519	0.00047736597
0.084385970	0.026519684	0.00047900010
0.084517459	0.025909837	0.00047537061
0.084648948	0.026978959	0.00048390284
0.084780436	0.025930848	0.00047093888
0.084911925	0.026462803	0.00047927797
0.085043414	0.026624960	0.00047896230
0.085174903	0.025867099	0.00047220155
0.085306391	0.025600508	0.00047294161
0.085437880	0.025914369	0.00047089904
0.085569369	0.025964503	0.00047152961
0.085700857	0.025583879	0.00046769749
0.085832346	0.026075639	0.00047248416
0.085963835	0.026154492	0.00047404611
0.086095323	0.026065111	0.00046936046
0.086226812	0.026564876	0.00047450903
0.086358301	0.025648109	0.00046888131
0.086489790	0.026290640	0.00047506880
0.086621278	0.026750607	0.00047691708
0.086752767	0.026559968	0.00047375886
0.086884256	0.025416274	0.00046628606
0.087015744	0.026329439	0.00047322744
0.087147233	0.025216689	0.00046642352
0.087278722	0.025737535	0.00047115328
0.087410210	0.025536209	0.00046669142
0.087541699	0.026506807	0.00047238225
0.087673188	0.025103527	0.00046479057
0.087804677	0.025979245	0.00046545022
0.087936165	0.025576141	0.00046828766
0.088067654	0.025815092	0.00046838948
0.088199143	0.026299836	0.00046768122
0.088330631	0.024704205	0.00046012555
0.088462120	0.025757161	0.00046524743
0.088593609	0.025712255	0.00046846596
0.088725097	0.026134013	0.00046598297
0.088856586	0.025599764	0.00046289441
0.088988075	0.025560345	0.00046576099
0.089119564	0.025890890	0.00046536217
0.089251052	0.025084588	0.00046256731
0.089382541	0.024748676	0.00045652922
0.089514030	0.025889766	0.00046484241
0.089645518	0.025576267	0.00046362357
0.089777007	0.025787374	0.00046317825
0.089908496	0.025473234	0.00046563708
0.090039984	0.024759650	0.00045687761
0.090171473	0.026018707	0.00046345915
0.090302962	0.026042014	0.00046893159
0.090434451	0.025630906	0.00046189958
0.090565939	0.025789119	0.00046500672
0.090697428	0.026274900	0.00046759494
0.090828917	0.025499461	0.00045698575
0.090960405	0.026080000	0.00046669559
0.091091894	0.025498704	0.00046016951
0.091223383	0.025954404	0.00046598739
0.091354871	0.024922380	0.00045769001
0.091486360	0.025050209	0.00046533211
0.091617849	0.026876978	0.00048471781
0.091749337	0.025745149	0.00047826813
0.091880826	0.025261746	0.00048094108
0.092012315	0.025378759	0.00048311661
0.092143804	0.025379802	0.00048167037
0.092275292	0.025630177	0.00048967929
0.092406781	0.025401341	0.00048700621
0.092538270	0.025989659	0.00049669280
0.092669758	0.025894854	0.00049937527
0.092801247	0.024941987	0.00047534684
0.092932736	0.024755468	0.00047691825
0.093064224	0.024443397	0.00046926207
0.093195713	0.025160354	0.00047344723
0.093327202	0.025377826	0.00047519147
0.093458691	0.024283304	0.00046191385
0.093590179	0.024693063	0.00046792488
0.093721668	0.025519811	0.00047182938
0.093853157	0.025308190	0.00046951193
0.093984645	0.024880472	0.00046364379
0.094116134	0.024585714	0.00046137593
0.094247623	0.024604290	0.00045965336
0.094379111	0.025069095	0.00046405734
0.094510600	0.024902255	0.00046335401
0.094642089	0.025280312	0.00046485568
0.094773578	0.023691017	0.00045093569
0.094905066	0.024071325	0.00045405753
0.095036555	0.025011332	0.00046509284
0.095168044	0.023903462	0.00044947779
0.095299532	0.024417926	0.00045713019
0.095431021	0.024622639	0.00045447541
0.095562510	0.024603008	0.00045853656
0.095693998	0.024852954	0.00045999522
0.095825487	0.024906402	0.00045616833
0.095956976	0.024231607	0.00045433969
0.096088465	0.023929607	0.00044794604
0.096219953	0.025270345	0.00046038291
0.096351442	0.024466025	0.00045491370
0.096482931	0.024531461	0.00045383879
0.096614419	0.024691338	0.00045304265
0.096745908	0.023641719	0.00044653221
0.096877397	0.023804050	0.00044746102
0.097008885	0.023708599	0.00044796696
0.097140374	0.024239350	0.00044758915
0.097271863	0.024206785	0.00044986793
0.097403352	0.024507501	0.00044973608
0.097534840	0.024494071	0.00045095923
0.097666329	0.025678617	0.00046263111
0.097797818	0.024819941	0.00045012658
0.097929306	0.023956384	0.00044408800
0.098060795	0.024465695	0.00044699685
0.098192284	0.024752499	0.00044633311
0.098323772	0.024885357	0.00045104177
0.098455261	0.024955723	0.00044863317
0.098586750	0.024728003	0.00044484791
0.098718239	0.025003361	0.00044685224
0.098849727	0.024341051	0.00043940382
0.098981216	0.023971848	0.00043912130
0.099112705	0.024193831	0.00043958639
0.099244193	0.024205200	0.00043807010
0.099375682	0.023912447	0.00043968833
0.099507171	0.024123258	0.00043851024
0.099638659	0.024415985	0.00044418331
0.099770148	0.024665366	0.00044371778
0.099901637	0.023704722	0.00043470413
0.10003313	0.024921205	0.00044736579
0.10016461	0.024916818	0.00044491631
0.10029610	0.024241392	0.00044369936
0.10042759	0.024808149	0.00044398917
0.10055908	0.024302853	0.00043941868
0.10069057	0.025570271	0.00045169988
0.10082206	0.023602211	0.00043684331
0.10095355	0.023379434	0.00043691851
0.10108504	0.024305066	0.00043916286
0.10121652	0.023550879	0.00043432824
0.10134801	0.024651337	0.00044358926
0.10147950	0.024350308	0.00044163582
0.10161099	0.023692214	0.00043621717
0.10174248	0.024577863	0.00044327159
0.10187397	0.024658814	0.00043851168
0.10200546	0.024085052	0.00043821542
0.10213694	0.023569421	0.00043172709
0.10226843	0.024068136	0.00043763220
0.10239992	0.024231726	0.00043805650
0.10253141	0.024025441	0.00043144693
0.10266290	0.023511097	0.00043383504
0.10279439	0.023840741	0.00043276689
0.10292588	0.023834211	0.00043543875
0.10305737	0.024232950	0.00043603939
0.10318885	0.023902749	0.00043312396
0.10332034	0.023774513	0.00043314855
0.10345183	0.023617144	0.00042983627
0.10358332	0.024084626	0.00043552625
0.10371481	0.024154231	0.00043455116
0.10384630	0.023436319	0.00043056767
0.10397779	0.023150040	0.00042848974
0.10410928	0.023764171	0.00043467404
0.10424076	0.023917433	0.00043251966
0.10437225	0.024115739	0.00043305804
0.10450374	0.023765868	0.00042903553
0.10463523	0.024118253	0.00043353106
0.10476672	0.023533997	0.00042953716
0.10489821	0.024525995	0.00043530343
0.10502970	0.023542860	0.00042833107
0.10516118	0.024593071	0.00043429325
0.10529267	0.023215492	0.00042751186
0.10542416	0.023581468	0.00042712607
0.10555565	0.024384128	0.00043361038
0.10568714	0.024460325	0.00043440569
0.10581863	0.023397510	0.00042606517
0.10595012	0.023878386	0.00042969755
0.10608161	0.023554366	0.00043038565
0.10621309	0.023504481	0.00042648344
0.10634458	0.024564336	0.00043257058
0.10647607	0.024886764	0.00043533411
0.10660756	0.023736701	0.00042761037
0.10673905	0.023358747	0.00042699626
0.10687054	0.022461954	0.00042306981
0.10700203	0.023907942	0.00043802387
0.10713352	0.023557417	0.00043932267
0.10726500	0.023083649	0.00044071422
0.10739649	0.024455223	0.00045801697
0.10752798	0.025025126	0.00045615046
0.10765947	0.025094767	0.00046178154
0.10779096	0.023880630	0.00045338011
0.10792245	0.023943874	0.00045981506
0.10805394	0.023727597	0.00045860013
0.10818542	0.023685885	0.00045547536
0.10831691	0.023413136	0.00045771297
0.10844840	0.023476611	0.00045763249
0.10857989	0.023437960	0.00046098421
0.10871138	0.023994827	0.00047190488
0.10884287	0.023439391	0.00046187345
0.10897436	0.023481718	0.00046393952
0.10910585	0.023847497	0.00047403422
0.10923733	0.024045681	0.00046840673
0.10936882	0.022932257	0.00046709453
0.10950031	0.023963934	0.00047358495
0.10963180	0.024075420	0.00047605350
0.10976329	0.023610270	0.00047152550
0.10989478	0.023890777	0.00047789747
0.11002627	0.023124966	0.00047643773
0.11015776	0.023906588	0.00047779486
0.11028924	0.023935802	0.00047925586
0.11042073	0.024229547	0.00048884408
0.11055222	0.023379957	0.00047674592
0.11068371	0.024736086	0.00048962815
0.11081520	0.023930825	0.00048495484
0.11094669	0.023950001	0.00048472636
0.11107818	0.023869864	0.00048930141
0.11120966	0.024001527	0.00048864413
0.11134115	0.024260148	0.00049267890
0.11147264	0.023595996	0.00048317326
0.11160413	0.024087709	0.00049133739
0.11173562	0.024056942	0.00049531943
0.11186711	0.023624918	0.00047404848
0.11199860	0.023876445	0.00047981109
0.11213009	0.023405699	0.00046656690
0.11226157	0.023407581	0.00046325854
0.11239306	0.023690403	0.00046571871
0.11252455	0.023810611	0.00046350072
0.11265604	0.023514000	0.00046281768
0.11278753	0.024315952	0.00046143893
0.11291902	0.024511132	0.00046432567
0.11305051	0.024062017	0.00046299130
0.11318200	0.024880169	0.00046289295
0.11331348	0.023698515	0.00045621599
0.11344497	0.024244123	0.00045853153
0.11357646	0.023690731	0.00045030849
0.11370795	0.024277303	0.00045586930
0.11383944	0.023123963	0.00044902981
0.11397093	0.024369359	0.00045529470
0.11410242	0.023580640	0.00045010201
0.11423390	0.024123710	0.00044886035
0.11436539	0.024881061	0.00046085927
0.11449688	0.023665733	0.00044563245
0.11462837	0.023222291	0.00044677045
0.11475986	0.024007569	0.00044866148
0.11489135	0.023621711	0.00044348581
0.11502284	0.024192991	0.00044998196
0.11515433	0.023866611	0.00044523323
0.11528581	0.024116357	0.00044696095
0.11541730	0.023365604	0.00044097624
0.11554879	0.023404092	0.00043986952
0.11568028	0.024202041	0.00044656026
0.11581177	0.023555026	0.00044144164
0.11594326	0.024711595	0.00044927433
0.11607475	0.024504502	0.00044706163
0.11620624	0.024433985	0.00044297171
0.11633772	0.024452162	0.00044628373
0.11646921	0.023997686	0.00044396381
0.11660070	0.024010672	0.00044165628
0.11673219	0.023592417	0.00043665677
0.11686368	0.023721200	0.00043538736
0.11699517	0.024351361	0.00044390925
0.11712666	0.024167558	0.00044025382
0.11725814	0.024103715	0.00043717008
0.11738963	0.023933029	0.00043492899
0.11752112	0.023790496	0.00043343019
0.11765261	0.023126098	0.00043052736
0.11778410	0.023854949	0.00043518899
0.11791559	0.024132723	0.00043473405
0.11804708	0.024261041	0.00043379818
0.11817857	0.024084271	0.00043506598
0.11831005	0.023874021	0.00043035151
0.11844154	0.024578360	0.00043820997
0.11857303	0.023938033	0.00042859517
0.11870452	0.023536403	0.00042515473
0.11883601	0.024275114	0.00043227488
0.11896750	0.023814275	0.00042866226
0.11909899	0.024542288	0.00043467992
0.11923048	0.023185021	0.00041903276
0.11936196	0.024527174	0.00043095398
0.11949345	0.023983364	0.00042425420
0.11962494	0.024306394	0.00042632123
0.11975643	0.023556458	0.00042248319
0.11988792	0.023829068	0.00042223944
0.12001941	0.024113252	0.00042350077
0.12015090	0.023795594	0.00042156211
0.12028239	0.023862655	0.00042443660
0.12041387	0.024102125	0.00042412834
0.12054536	0.023513248	0.00041629111
0.12067685	0.023557324	0.00041879874
0.12080834	0.023484265	0.00041845929
0.12093983	0.023601281	0.00041541479
0.12107132	0.023487826	0.00041868348
0.12120281	0.024956317	0.00042604032
0.12133429	0.023881097	0.00041750701
0.12146578	0.023845792	0.00041983829
0.12159727	0.024096857	0.00041881954
0.12172876	0.023625418	0.00041696130
0.12186025	0.024167090	0.00041754096
0.12199174	0.023656031	0.00041640654
0.12212323	0.023264267	0.00041299603
0.12225472	0.023608788	0.00041389370
0.12238620	0.023474933	0.00041663080
0.12251769	0.023536885	0.00041211050
0.12264918	0.023166466	0.00041153480
0.12278067	0.024284408	0.00042011856
0.12291216	0.024220147	0.00041735810
0.12304365	0.023383139	0.00041346260
0.12317514	0.023581268	0.00041319423
0.12330663	0.022920755	0.00041030103
0.12343811	0.024647949	0.00042038474
0.12356960	0.024187889	0.00041632068
0.12370109	0.024018966	0.00041572462
0.12383258	0.024091191	0.00041703333
0.12396407	0.024134321	0.00041440779
0.12409556	0.023617991	0.00041559118
0.12422705	0.023764206	0.00041153572
0.12435853	0.023935717	0.00041672929
0.12449002	0.023765195	0.00041264777
0.12462151	0.023185709	0.00041092963
0.12475300	0.022817867	0.00040715920
0.12488449	0.023948539	0.00041312881
0.12501598	0.023387329	0.00041056763
0.12514747	0.023063648	0.00040640304
0.12527896	0.023968525	0.00041193857
0.12541044	0.023446150	0.00041277140
0.12554193	0.023879850	0.00041226287
0.12567342	0.024420499	0.00041501371
0.12580491	0.024012426	0.00041456808
0.12593640	0.024013464	0.00041112067
0.12606789	0.024114840	0.00041460837
0.12619938	0.023199770	0.00040569778
0.12633087	0.024117908	0.00041380657
0.12646235	0.023633326	0.00041047958
0.12659384	0.024157467	0.00041053891
0.12672533	0.024186956	0.00041508853
0.12685682	0.024019372	0.00041045630
0.12698831	0.023508772	0.00040779838
0.12711980	0.023674339	0.00040869762
0.12725129	0.024311094	0.00041140732
0.12738277	0.023993505	0.00041104658
0.12751426	0.024455755	0.00041364814
0.12764575	0.024248779	0.00041112356
0.12777724	0.023770988	0.00040621966
0.12790873	0.023537485	0.00040621280
0.12804022	0.023975667	0.00041000535
0.12817171	0.023164715	0.00040388349
0.12830320	0.023766538	0.00040647817
0.12843468	0.023624406	0.00040714580
0.12856617	0.023162115	0.00040224145
0.12869766	0.023990330	0.00040836502
0.12882915	0.024490805	0.00041317002
0.12896064	0.023592863	0.00040317571
0.12909213	0.024231266	0.00041023117
0.12922362	0.023873126	0.00040647585
0.12935511	0.024280522	0.00040918049
0.12948659	0.023767637	0.00040754811
0.12961808	0.022790308	0.00039836820
0.12974957	0.023001949	0.00040064405
0.12988106	0.024086390	0.00040681443
0.13001255	0.022942074	0.00039918023
0.13014404	0.022794556	0.00040155668
0.13027553	0.023323296	0.00040188775
0.13040701	0.024008744	0.00040538081
0.13053850	0.023678962	0.00040536054
0.13066999	0.023895398	0.00040428592
0.13080148	0.023378843	0.00040169893
0.13093297	0.024126820	0.00040509395
0.13106446	0.024207900	0.00040803635
0.13119595	0.023443021	0.00039969482
0.13132744	0.023549670	0.00040194465
0.13145892	0.023756942	0.00040539579
0.13159041	0.023456782	0.00040065739
0.13172190	0.023437905	0.00039917814
0.13185339	0.024517834	0.00040878782
0.13198488	0.023341406	0.00039922475
0.13211637	0.024387106	0.00040788156
0.13224786	0.024031386	0.00040188252
0.13237935	0.024493768	0.00040723953
0.13251083	0.024391300	0.00040711054
0.13264232	0.024026350	0.00040436410
0.13277381	0.024219090	0.00040585180
0.13290530	0.023620440	0.00039910218
0.13303679	0.023739223	0.00040155531
0.13316828	0.023631855	0.00040200249
0.13329977	0.024624203	0.00040433737
0.13343125	0.024521389	0.00041006271
0.13356274	0.024427946	0.00040294802
0.13369423	0.023665658	0.00039876639
0.13382572	0.023472914	0.00040007961
0.13395721	0.023637418	0.00039818578
0.13408870	0.024447117	0.00040604637
0.13422019	0.024061802	0.00040079293
0.13435168	0.023621781	0.00039954675
0.13448316	0.023833658	0.00040126194
0.13461465	0.024181734	0.00040247324
0.13474614	0.024368864	0.00040399042
0.13487763	0.023735354	0.00039843225
0.13500912	0.023312930	0.00039698711
0.13514061	0.023840310	0.00040143621
0.13527210	0.023018476	0.00039341564
0.13540359	0.023661348	0.00039819114
0.13553507	0.023748802	0.00039818426
0.13566656	0.023868687	0.00039971553
0.13579805	0.023310514	0.00039566653
0.13592954	0.023883903	0.00039708542
0.13606103	0.023397386	0.00039794684
0.13619252	0.024087187	0.00039930584
0.13632401	0.023582509	0.00039514339
0.13645549	0.023078274	0.00039416729
0.13658698	0.023447319	0.00039523761
0.13671847	0.022834256	0.00039215319
0.13684996	0.023607011	0.00039666226
0.13698145	0.023220411	0.00039268384
0.13711294	0.023707101	0.00039737307
0.13724443	0.023982386	0.00039874656
0.13737592	0.024359972	0.00040050676
0.13750740	0.023496788	0.00039604350
0.13763889	0.023650012	0.00039475891
0.13777038	0.023144104	0.00039400201
0.13790187	0.023532824	0.00039496012
0.13803336	0.023766699	0.00039420851
0.13816485	0.023921450	0.00039651892
0.13829634	0.023168567	0.00039054365
0.13842783	0.022810205	0.00039082825
0.13855931	0.023512556	0.00039346227
0.13869080	0.023345651	0.00039201182
0.13882229	0.023660554	0.00039393087
0.13895378	0.023973698	0.00039409890
0.13908527	0.023862615	0.00039697420
0.13921676	0.023538683	0.00039290856
0.13934825	0.022582015	0.00038654256
0.13947973	0.024219854	0.00039674355
0.13961122	0.024413126	0.00039765449
0.13974271	0.024004020	0.00039591092
0.13987420	0.024020095	0.00039732906
0.14000569	0.023930876	0.00039169966
0.14013718	0.023471110	0.00039180574
0.14026867	0.023298084	0.00038968615
0.14040016	0.023513575	0.00039263608
0.14053164	0.023566388	0.00039431164
0.14066313	0.023365343	0.00038691206
0.14079462	0.023235484	0.00038867853
0.14092611	0.023797735	0.00039048245
0.14105760	0.024003321	0.00039415959
0.14118909	0.023991500	0.00039342062
0.14132058	0.023429746	0.00038733721
0.14145207	0.023456286	0.00038858367
0.14158355	0.024018013	0.00039145594
0.14171504	0.024183711	0.00039322656
0.14184653	0.023854774	0.00039242649
0.14197802	0.023587917	0.00038916869
0.14210951	0.023838057	0.00038903787
0.14224100	0.023372642	0.00038881467
0.14237249	0.023631937	0.00038872221
0.14250398	0.024199148	0.00039364668
0.14263546	0.024712969	0.00039478866
0.14276695	0.023515505	0.00038908399
0.14289844	0.023763191	0.00038962031
0.14302993	0.024331020	0.00039342514
0.14316142	0.023599973	0.00038832510
0.14329291	0.023391413	0.00038579846
0.14342440	0.023914568	0.00039054718
0.14355588	0.023475306	0.00038730055
0.14368737	0.023690404	0.00038841133
0.14381886	0.022804816	0.00038387815
0.14395035	0.023502130	0.00038501461
0.14408184	0.023848595	0.00038858043
0.14421333	0.023755911	0.00039019560
0.14434482	0.023807544	0.00038747325
0.14447631	0.024085044	0.00039136442
0.14460779	0.023737653	0.00038699159
0.14473928	0.023912568	0.00038848205
0.14487077	0.023620329	0.00038940649
0.14500226	0.024147770	0.00039043434
0.14513375	0.023735085	0.00038967233
0.14526524	0.024073190	0.00038918439
0.14539673	0.024206706	0.00038982419
0.14552822	0.023829483	0.00039065329
0.14565970	0.024164083	0.00038949958
0.14579119	0.023892254	0.00038849398
0.14592268	0.023582023	0.00038515298
0.14605417	0.023684022	0.00038572279
0.14618566	0.023479697	0.00038647014
0.14631715	0.024411157	0.00038831533
0.14644864	0.023876437	0.00038663495
0.14658012	0.024052404	0.00038745286
0.14671161	0.023971375	0.00038694758
0.14684310	0.023657714	0.00038735862
0.14697459	0.023813425	0.00038597555
0.14710608	0.023232367	0.00038128801
0.14723757	0.023164900	0.00038227255
0.14736906	0.023295275	0.00038090977
0.14750055	0.023265036	0.00038362632
0.14763203	0.023419136	0.00038256275
0.14776352	0.024643586	0.00038949695
0.14789501	0.023737749	0.00038520164
0.14802650	0.023312136	0.00038047957
0.14815799	0.023202436	0.00038319158
0.14828948	0.023675894	0.00038291153
0.14842097	0.023911942	0.00038615398
0.14855246	0.023628057	0.00038415961
0.14868394	0.024090789	0.00038446178
0.14881543	0.024127791	0.00038634401
0.14894692	0.023843279	0.00038459428
0.14907841	0.023491989	0.00038107851
0.14920990	0.023742330	0.00038274283
0.14934139	0.023296368	0.00038044322
0.14947288	0.023530643	0.00038257144
0.14960436	0.023977970	0.00038456715
0.14973585	0.023312545	0.00037958862
0.14986734	0.024129480	0.00038474650
0.14999883	0.024049023	0.00038332022
0.15013032	0.024024586	0.00038449814
0.15026181	0.023165868	0.00037936716
0.15039330	0.023607797	0.00038134308
0.15052479	0.023039103	0.00037759315
0.15065627	0.023023210	0.00037786831
0.15078776	0.023820094	0.00038287380
0.15091925	0.023866903	0.00038374607
0.15105074	0.022918129	0.00037670050
0.15118223	0.023801359	0.00038320769
0.15131372	0.023302315	0.00037834116
0.15144521	0.022850367	0.00037593735
0.15157670	0.023522390	0.00037970330
0.15170818	0.023636297	0.00037995506
0.15183967	0.023327769	0.00037782094
0.15197116	0.024080555	0.00038277480
0.15210265	0.023516509	0.00037912338
0.15223414	0.023673267	0.00038058379
0.15236563	0.023883447	0.00037957929
0.15249712	0.023576743	0.00037929161
0.15262860	0.023707290	0.00037941640
0.15276009	0.023456658	0.00037983620
0.15289158	0.022778287	0.00037352546
0.15302307	0.023412877	0.00037672449
0.15315456	0.023537917	0.00037916735
0.15328605	0.023409035	0.00037754512
0.15341754	0.023357310	0.00037820644
0.15354903	0.023469783	0.00037656871
0.15368051	0.023913998	0.00038090040
0.15381200	0.024526453	0.00038267403
0.15394349	0.024154147	0.00038131507
0.15407498	0.022956862	0.00037388571
0.15420647	0.024105120	0.00037928936
0.15433796	0.023741519	0.00037776449
0.15446945	0.023471742	0.00037604783
0.15460094	0.023790293	0.00038061795
0.15473242	0.024535533	0.00038314674
0.15486391	0.023260325	0.00037473988
0.15499540	0.023734642	0.00037609137
0.15512689	0.023777441	0.00037711200
0.15525838	0.023359946	0.00037514251
0.15538987	0.023596428	0.00037527820
0.15552136	0.023622830	0.00037645763
0.15565284	0.023855476	0.00037738665
0.15578433	0.023636939	0.00037633829
0.15591582	0.023931908	0.00037833180
0.15604731	0.023212174	0.00037490226
0.15617880	0.023445426	0.00037407103
0.15631029	0.023754735	0.00037739939
0.15644178	0.023475632	0.00037235563
0.15657327	0.023282920	0.00037441875
0.15670475	0.022699700	0.00036876360
0.15683624	0.023630747	0.00037488532
0.15696773	0.024061693	0.00037844981
0.15709922	0.023757291	0.00037484222
0.15723071	0.023499884	0.00037439874
0.15736220	0.023895047	0.00037404189
0.15749369	0.023290368	0.00037368197
0.15762518	0.023521306	0.00037376659
0.15775666	0.023133231	0.00037127806
0.15788815	0.023459622	0.00037375729
0.15801964	0.023626718	0.00037372798
0.15815113	0.024004231	0.00037754421
0.15828262	0.023677463	0.00037368870
0.15841411	0.023286948	0.00037121354
0.15854560	0.024445478	0.00037988657
0.15867708	0.023438967	0.00037163539
0.15880857	0.023166009	0.00037165408
0.15894006	0.023790261	0.00037411395
0.15907155	0.023196054	0.00037094962
0.15920304	0.023442603	0.00037249401
0.15933453	0.023727707	0.00037336643
0.15946602	0.023903465	0.00037454927
0.15959751	0.023038409	0.00036806879
0.15972899	0.024197992	0.00037446633
0.15986048	0.023439175	0.00037302019
0.15999197	0.024007770	0.00037385096
0.16012346	0.023772831	0.00037416947
0.16025495	0.023795907	0.00037430205
0.16038644	0.023112647	0.00036714509
0.16051793	0.023551673	0.00037270611
0.16064942	0.023347754	0.00036845710
0.16078090	0.023629858	0.00037199735
0.16091239	0.023303530	0.00036916058
0.16104388	0.023715571	0.00037073931
0.16117537	0.023492750	0.00037054363
0.16130686	0.023168339	0.00036720747
0.16143835	0.023467547	0.00037051219
0.16156984	0.023377306	0.00036962049
0.16170133	0.023813896	0.00036912453
0.16183281	0.023113386	0.00036873897
0.16196430	0.023292677	0.00036830415
0.16209579	0.023333021	0.00036733704
0.16222728	0.023516229	0.00036902475
0.16235877	0.023721465	0.00036920204
0.16249026	0.023406174	0.00036889074
0.16262175	0.023662598	0.00036993764
0.16275323	0.023924246	0.00037059257
0.16288472	0.023453553	0.00036851417
0.16301621	0.023332583	0.00036610854
0.16314770	0.023788718	0.00037036662
0.16327919	0.023853694	0.00037012179
0.16341068	0.023632319	0.00036848071
0.16354217	0.023788641	0.00037013175
0.16367366	0.023936192	0.00037019381
0.16380514	0.023562315	0.00036971121
0.16393663	0.023743843	0.00036898072
0.16406812	0.023456482	0.00036598398
0.16419961	0.023250504	0.00036599253
0.16433110	0.023099609	0.00036631282
0.16446259	0.024059606	0.00037102668
0.16459408	0.023563934	0.00036829268
0.16472557	0.023324040	0.00036343535
0.16485705	0.023252613	0.00036584559
0.16498854	0.023745762	0.00036817706
0.16512003	0.023525444	0.00036696636
0.16525152	0.023343500	0.00036787495
0.16538301	0.023449839	0.00036483005
0.16551450	0.023576710	0.00036753750
0.16564599	0.024031855	0.00037009428
0.16577747	0.022930956	0.00036411273
0.16590896	0.022938452	0.00036308628
0.16604045	0.022909166	0.00036180389
0.16617194	0.023383288	0.00036644291
0.16630343	0.023396091	0.00036397524
0.16643492	0.023560043	0.00036577198
0.16656641	0.023551756	0.00036659773
0.16669790	0.023366390	0.00036280794
0.16682938	0.024156847	0.00036982231
0.16696087	0.023790593	0.00036866075
0.16709236	0.023516880	0.00036432585
0.16722385	0.023122774	0.00036309900
0.16735534	0.023406169	0.00036402822
0.16748683	0.023961472	0.00036733973
0.16761832	0.023133361	0.00036355425
0.16774981	0.023545247	0.00036388576
0.16788129	0.023476684	0.00036446482
0.16801278	0.023742357	0.00036557887
0.16814427	0.023261663	0.00036413423
0.16827576	0.023422753	0.00036308201
0.16840725	0.023411087	0.00036278638
0.16853874	0.023417866	0.00036333335
0.16867023	0.023926897	0.00036456912
0.16880171	0.023284093	0.00036287491
0.16893320	0.023225466	0.00036321737
0.16906469	0.023101660	0.00035882480
0.16919618	0.023777581	0.00036696904
0.16932767	0.023502311	0.00036210233
0.16945916	0.023160690	0.00036319081
0.16959065	0.023696767	0.00036603418
0.16972214	0.024304317	0.00036683329
0.16985362	0.024435988	0.00036982752
0.16998511	0.023776713	0.00036333023
0.17011660	0.023875891	0.00036484928
0.17024809	0.023019920	0.00036056944
0.17037958	0.023844927	0.00036351826
0.17051107	0.023561506	0.00036235350
0.17064256	0.023752022	0.00036330872
0.17077405	0.023865831	0.00036356296
0.17090553	0.023541354	0.00036229034
0.17103702	0.023092945	0.00035806732
0.17116851	0.023367976	0.00036019135
0.17130000	0.023355764	0.00036003410
0.17143149	0.023888932	0.00036387743
0.17156298	0.023450732	0.00036145535
0.17169447	0.022832782	0.00035564080
0.17182595	0.023681379	0.00036240342
0.17195744	0.023393613	0.00036142420
0.17208893	0.023192111	0.00035895445
0.17222042	0.023883014	0.00036344014
0.17235191	0.023463720	0.00036060148
0.17248340	0.022922831	0.00035720211
0.17261489	0.023261924	0.00035983586
0.17274638	0.023364390	0.00035846775
0.17287786	0.023264323	0.00035997790
0.17300935	0.022958017	0.00035594581
0.17314084	0.023296248	0.00035935069
0.17327233	0.023034092	0.00035684738
0.17340382	0.023804175	0.00036102553
0.17353531	0.023174414	0.00035766013
0.17366680	0.023271866	0.00035772001
0.17379829	0.023481733	0.00035808147
0.17392977	0.023498150	0.00036035527
0.17406126	0.023912881	0.00036234259
0.17419275	0.024116520	0.00036226856
0.17432424	0.023955487	0.00036080910
0.17445573	0.023672074	0.00035886930
0.17458722	0.023317307	0.00035789294
0.17471871	0.023572359	0.00035837701
0.17485019	0.023888792	0.00036116625
0.17498168	0.023786478	0.00035982337
0.17511317	0.023656127	0.00035943819
0.17524466	0.023047827	0.00035749855
0.17537615	0.023276364	0.00035809931
0.17550764	0.023952837	0.00036044705
0.17563913	0.023384354	0.00035722348
0.17577062	0.023790081	0.00035865652
0.17590210	0.023773785	0.00035954382
0.17603359	0.023812914	0.00035872313
0.17616508	0.022970530	0.00035420165
0.17629657	0.023962378	0.00036120114
0.17642806	0.023718487	0.00035660503
0.17655955	0.023587179	0.00035887844
0.17669104	0.023299699	0.00035500553
0.17682253	0.022971404	0.00035236217
0.17695401	0.023298296	0.00035676394
0.17708550	0.023244236	0.00035394433
0.17721699	0.023454113	0.00035639718
0.17734848	0.023485652	0.00035595019
0.17747997	0.023451700	0.00035685256
0.17761146	0.023517886	0.00035793092
0.17774295	0.023314268	0.00035315290
0.17787443	0.023680257	0.00035741059
0.17800592	0.024069167	0.00035822204
0.17813741	0.023583477	0.00035547047
0.17826890	0.023605607	0.00035803735
0.17840039	0.024492006	0.00036007742
0.17853188	0.023593064	0.00035692683
0.17866337	0.022701623	0.00035092608
0.17879486	0.024102563	0.00035838439
0.17892634	0.023537429	0.00035547231
0.17905783	0.023596247	0.00035404693
0.17918932	0.023136185	0.00035526049
0.17932081	0.023618217	0.00035575348
0.17945230	0.024403188	0.00035937910
0.17958379	0.023441616	0.00035420382
0.17971528	0.023760568	0.00035679107
0.17984677	0.023470540	0.00035417639
0.17997825	0.023520486	0.00035422035
0.18010974	0.023254659	0.00035135650
0.18024123	0.022939518	0.00034979041
0.18037272	0.023048580	0.00034992684
0.18050421	0.023256701	0.00035992997
0.18063570	0.023860202	0.00036604737
0.18076719	0.022991474	0.00036205568
0.18089867	0.023067438	0.00036619132
0.18103016	0.023232251	0.00036753815
0.18116165	0.024554296	0.00037901845
0.18129314	0.023166371	0.00037032036
0.18142463	0.023225734	0.00037118896
0.18155612	0.022961477	0.00037312706
0.18168761	0.023020295	0.00037312124
0.18181910	0.023121226	0.00037612615
0.18195058	0.023399479	0.00037953979
0.18208207	0.023489850	0.00037858864
0.18221356	0.023843460	0.00038492466
0.18234505	0.023276179	0.00038006314
0.18247654	0.023318786	0.00038201250
0.18260803	0.023346038	0.00038369483
0.18273952	0.023487269	0.00038408490
0.18287101	0.023716747	0.00038911698
0.18300249	0.023361224	0.00038554696
0.18313398	0.023510250	0.00038716143
0.18326547	0.023498981	0.00038989575
0.18339696	0.022868167	0.00038526563
0.18352845	0.023172844	0.00038773722
0.18365994	0.023057307	0.00038807275
0.18379143	0.022948951	0.00038944624
0.18392292	0.023592999	0.00039530387
0.18405440	0.023075623	0.00039049286
0.18418589	0.023319872	0.00039297398
0.18431738	0.023556320	0.00039667911
0.18444887	0.023043225	0.00039263820
0.18458036	0.023796142	0.00039831195
0.18471185	0.023119028	0.00039385376
0.18484334	0.023403784	0.00039913612
0.18497482	0.023750073	0.00040251853
0.18510631	0.022895738	0.00039368624
0.18523780	0.023927251	0.00040520804
0.18536929	0.023541848	0.00039592506
0.18550078	0.023100452	0.00038684094
0.18563227	0.023484866	0.00038840502
0.18576376	0.023554494	0.00038136321
0.18589525	0.023152551	0.00038347590
0.18602673	0.023218829	0.00038161021
0.18615822	0.023759021	0.00038340740
0.18628971	0.023328164	0.00037761580
0.18642120	0.023421081	0.00037703656
0.18655269	0.022606661	0.00037310065
0.18668418	0.023673488	0.00037618951
0.18681567	0.023352112	0.00037404780
0.18694716	0.023801913	0.00037574580
0.18707864	0.023664682	0.00037132978
0.18721013	0.023880656	0.00037468183
0.18734162	0.023355537	0.00037191588
0.18747311	0.023183007	0.00036767895
0.18760460	0.023290353	0.00036983435
0.18773609	0.023478211	0.00036767513
0.18786758	0.023307416	0.00036720804
0.18799906	0.023640259	0.00036981927
0.18813055	0.022902180	0.00036239343
0.18826204	0.022882846	0.00036293833
0.18839353	0.023333241	0.00036076934
0.18852502	0.023439922	0.00036467497
0.18865651	0.023266108	0.00036485648
0.18878800	0.023305684	0.00036019619
0.18891949	0.023851589	0.00036423182
0.18905097	0.023393624	0.00036085174
0.18918246	0.023391024	0.00035975822
0.18931395	0.023714416	0.00036255357
0.18944544	0.022589466	0.00035324659
0.18957693	0.023462816	0.00035981887
0.18970842	0.023967795	0.00036113746
0.18983991	0.023283047	0.00035800086
0.18997140	0.022721385	0.00035474530
0.19010288	0.022897874	0.00035179795
0.19023437	0.023095979	0.00035567500
0.19036586	0.023397446	0.00035600692
0.19049735	0.023524234	0.00035621955
0.19062884	0.023194311	0.00035464932
0.19076033	0.023803159	0.00035515197
0.19089182	0.023786521	0.00035676527
0.19102330	0.023960721	0.00035648202
0.19115479	0.023719777	0.00035570151
0.19128628	0.022609814	0.00034868285
0.19141777	0.023503969	0.00035312420
0.19154926	0.023487818	0.00035356209
0.19168075	0.023214171	0.00035173603
0.19181224	0.023328277	0.00035307944
0.19194373	0.023246170	0.00035179221
0.19207521	0.023640063	0.00035225629
0.19220670	0.023445695	0.00035242452
0.19233819	0.023370092	0.00035140744
0.19246968	0.023938378	0.00035517195
0.19260117	0.023204358	0.00035076509
0.19273266	0.023308384	0.00035051774
0.19286415	0.023575838	0.00035132829
0.19299564	0.023651371	0.00035414476
0.19312712	0.023575403	0.00035156282
0.19325861	0.023529588	0.00035195649
0.19339010	0.023841807	0.00035222209
0.19352159	0.023142090	0.00034907108
0.19365308	0.022840330	0.00034885170
0.19378457	0.022445697	0.00034339320
0.19391606	0.023411719	0.00035013835
0.19404754	0.023158340	0.00034858673
0.19417903	0.023120956	0.00034811231
0.19431052	0.023838325	0.00035293100
0.19444201	0.023563428	0.00035107206
0.19457350	0.023787129	0.00035140256
0.19470499	0.023658382	0.00035152860
0.19483648	0.023240164	0.00034825190
0.19496797	0.023190812	0.00034957816
0.19509945	0.023453228	0.00034920704
0.19523094	0.023986285	0.00035165839
0.19536243	0.023139630	0.00034734170
0.19549392	0.022912608	0.00034509120
0.19562541	0.023427795	0.00034887506
0.19575690	0.023364490	0.00034699318
0.19588839	0.024163675	0.00035274785
0.19601988	0.023695573	0.00034908341
0.19615136	0.023142028	0.00034590707
0.19628285	0.023065485	0.00034603919
0.19641434	0.023770510	0.00035021497
0.19654583	0.024017733	0.00035116204
0.19667732	0.023419027	0.00034711365
0.19680881	0.023140608	0.00034566629
0.19694030	0.023465745	0.00034821226
0.19707178	0.023214598	0.00034496187
0.19720327	0.023798449	0.00034821519
0.19733476	0.024115011	0.00035002780
0.19746625	0.022983335	0.00034348766
0.19759774	0.024064193	0.00035146298
0.19772923	0.023580803	0.00034738320
0.19786072	0.023030624	0.00034392239
0.19799221	0.023878471	0.00034860461
0.19812369	0.023666912	0.00034677302
0.19825518	0.023609936	0.00034796244
0.19838667	0.022947367	0.00034311602
0.19851816	0.023144499	0.00034358575
0.19864965	0.023176529	0.00034403346
0.19878114	0.022742300	0.00034183371
0.19891263	0.023096043	0.00034501062
0.19904412	0.023146757	0.00034276552
0.19917560	0.023712302	0.00034681576
0.19930709	0.022984300	0.00034220237
0.19943858	0.022767334	0.00034041966
0.19957007	0.023776849	0.00034836715
0.19970156	0.023204700	0.00034255062
0.19983305	0.022994934	0.00034178888
0.19996454	0.023788243	0.00034668260
0.20009602	0.022850822	0.00034110520
0.20022751	0.023231474	0.00034384217
0.20035900	0.023594366	0.00034505016
0.20049049	0.023793669	0.00034564680
0.20062198	0.023108896	0.00034214700
0.20075347	0.023785077	0.00034641792
0.20088496	0.023404098	0.00034477181
0.20101645	0.023290266	0.00034408245
0.20114793	0.023252005	0.00034167126
0.20127942	0.023327030	0.00034302020
0.20141091	0.023237419	0.00034160906
0.20154240	0.023220344	0.00034324127
0.20167389	0.023180619	0.00034200930
0.20180538	0.023390749	0.00034045215
0.20193687	0.023371646	0.00034247033
0.20206836	0.023523378	0.00034381246
0.20219984	0.023819280	0.00034549222
0.20233133	0.023963361	0.00034705379
0.20246282	0.023072438	0.00033872243
0.20259431	0.022835208	0.00034012618
0.20272580	0.023856247	0.00034340887
0.20285729	0.022942650	0.00033849072
0.20298878	0.023930267	0.00034477798
0.20312027	0.023629708	0.00033964391
0.20325175	0.023146331	0.00034079603
0.20338324	0.023236409	0.00033969303
0.20351473	0.022850327	0.00033734307
0.20364622	0.023156516	0.00033965420
0.20377771	0.023879638	0.00034229601
0.20390920	0.023554927	0.00034185214
0.20404069	0.023108339	0.00033890126
0.20417217	0.022848571	0.00033758775
0.20430366	0.023132731	0.00033988217
0.20443515	0.023014971	0.00033647718
0.20456664	0.023365782	0.00033936597
0.20469813	0.023771790	0.00034282663
0.20482962	0.023365501	0.00033871308
0.20496111	0.023346125	0.00033967010
0.20509260	0.023289782	0.00033748452
0.20522408	0.023136563	0.00033819472
0.20535557	0.023258973	0.00033881585
0.20548706	0.023628061	0.00034058730
0.20561855	0.023171478	0.00033882396
0.20575004	0.023720895	0.00033920995
0.20588153	0.023625068	0.00034073817
0.20601302	0.023507213	0.00034155892
0.20614451	0.023529634	0.00033793943
0.20627599	0.023258108	0.00033835797
0.20640748	0.023676301	0.00033909468
0.20653897	0.023470219	0.00033879335
0.20667046	0.023256641	0.00033816063
0.20680195	0.023544143	0.00033853361
0.20693344	0.023884068	0.00034139912
0.20706493	0.023504019	0.00033784972
0.20719641	0.023367494	0.00033909706
0.20732790	0.022546747	0.00033496367
0.20745939	0.023636977	0.00033756350
0.20759088	0.023305654	0.00033760653
0.20772237	0.023003584	0.00033651305
0.20785386	0.024025738	0.00034024625
0.20798535	0.023481314	0.00034054009
0.20811684	0.023057419	0.00033499374
0.20824832	0.023169639	0.00033651558
0.20837981	0.023049510	0.00033503474
0.20851130	0.023640152	0.00033928437
0.20864279	0.023240554	0.00033742767
0.20877428	0.022767195	0.00033301315
0.20890577	0.023182558	0.00033535361
0.20903726	0.023601138	0.00033754142
0.20916875	0.023192096	0.00033551408
0.20930023	0.023074070	0.00033675659
0.20943172	0.023440017	0.00033628348
0.20956321	0.023460798	0.00033631202
0.20969470	0.023533718	0.00033816337
0.20982619	0.023244949	0.00033518905
0.20995768	0.023425177	0.00033704218
0.21008917	0.022618865	0.00033049985
0.21022065	0.023526170	0.00033578970
0.21035214	0.023389420	0.00033721702
0.21048363	0.023640295	0.00033635107
0.21061512	0.023290237	0.00033703901
0.21074661	0.023519915	0.00033464923
0.21087810	0.023438495	0.00033478792
0.21100959	0.023456051	0.00033663172
0.21114108	0.023414589	0.00033459666
0.21127256	0.023280275	0.00033582813
0.21140405	0.022923032	0.00033083341
0.21153554	0.023275468	0.00033489588
0.21166703	0.023284371	0.00033533557
0.21179852	0.023086682	0.00033260688
0.21193001	0.023802058	0.00033729136
0.21206150	0.022620778	0.00032912109
0.21219299	0.023057634	0.00033289524
0.21232447	0.023389367	0.00033638964
0.21245596	0.023619686	0.00033549353
0.21258745	0.023390383	0.00033566493
0.21271894	0.022645568	0.00032936316
0.21285043	0.023145534	0.00033261743
0.21298192	0.023349701	0.00033615919
0.21311341	0.023490522	0.00033426595
0.21324489	0.023383647	0.00033486324
0.21337638	0.023508013	0.00033361242
0.21350787	0.023783524	0.00033587330
0.21363936	0.022834567	0.00033213054
0.21377085	0.023301151	0.00033178942
0.21390234	0.023520394	0.00033573238
0.21403383	0.023537363	0.00033358627
0.21416532	0.023306546	0.00033301062
0.21429680	0.023123250	0.00033288305
0.21442829	0.023351364	0.00033227493
0.21455978	0.022850776	0.00033012450
0.21469127	0.022658281	0.00032822155
0.21482276	0.023034883	0.00032981017
0.21495425	0.022098597	0.00032524113
0.21508574	0.023170065	0.00033256640
0.21521723	0.023095070	0.00033059959
0.21534871	0.023459241	0.00033401900
0.21548020	0.023401554	0.00032959934
0.21561169	0.023291075	0.00033248726
0.21574318	0.023205159	0.00033242681
0.21587467	0.024026570	0.00033395359
0.21600616	0.023742069	0.00033464499
0.21613765	0.023260947	0.00033012207
0.21626913	0.023290096	0.00033212427
0.21640062	0.023530373	0.00033230414
0.21653211	0.023038955	0.00033105964
0.21666360	0.023425341	0.00033233494
0.21679509	0.023366194	0.00033002237
0.21692658	0.023268999	0.00033125348
0.21705807	0.023581609	0.00033177496
0.21718956	0.023157619	0.00032924461
0.21732104	0.023070399	0.00033032807
0.21745253	0.022605107	0.00032631036
0.21758402	0.023428511	0.00033177893
0.21771551	0.022821874	0.00032605117
0.21784700	0.022717061	0.00032608027
0.21797849	0.023203208	0.00032987408
0.21810998	0.023137157	0.00032900660
0.21824147	0.023837745	0.00033317181
0.21837295	0.023704765	0.00033343812
0.21850444	0.023421720	0.00032788014
0.21863593	0.022451568	0.00032581955
0.21876742	0.022647656	0.00032474160
0.21889891	0.023578188	0.00033187117
0.21903040	0.023434140	0.00033173216
0.21916189	0.022715012	0.00032429911
0.21929337	0.023645767	0.00033115065
0.21942486	0.023377756	0.00032919291
0.21955635	0.023255112	0.00032927151
0.21968784	0.023287197	0.00032962016
0.21981933	0.023384495	0.00032744010
0.21995082	0.022970061	0.00032718214
0.22008231	0.022992698	0.00032642636
0.22021380	0.023125877	0.00032753958
0.22034528	0.022872479	0.00032675333
0.22047677	0.023551836	0.00032685506
0.22060826	0.023314207	0.00032795348
0.22073975	0.023599720	0.00032928630
0.22087124	0.023171950	0.00032792362
0.22100273	0.023170762	0.00032741373
0.22113422	0.024022074	0.00033019906
0.22126571	0.022847828	0.00032607056
0.22139719	0.023074675	0.00032679365
0.22152868	0.023561339	0.00032850193
0.22166017	0.024133385	0.00033285761
0.22179166	0.023189580	0.00032510586
0.22192315	0.024002352	0.00033180829
0.22205464	0.023634899	0.00032970549
0.22218613	0.023540242	0.00032965063
0.22231761	0.023095798	0.00032612868
0.22244910	0.023052067	0.00032479040
0.22258059	0.023203243	0.00032745305
0.22271208	0.023520753	0.00032842712
0.22284357	0.023159323	0.00032590543
0.22297506	0.023173458	0.00032678492
0.22310655	0.022931752	0.00032381044
0.22323804	0.023894885	0.00033060671
0.22336952	0.023033794	0.00032634722
0.22350101	0.023227393	0.00032580440
0.22363250	0.023005354	0.00032464210
0.22376399	0.022825928	0.00032346956
0.22389548	0.023281991	0.00032661927
0.22402697	0.023444311	0.00032824569
0.22415846	0.023143895	0.00032486485
0.22428995	0.023330855	0.00032534797
0.22442143	0.023296498	0.00032417126
0.22455292	0.022716049	0.00032267109
0.22468441	0.023184028	0.00032630863
0.22481590	0.023025215	0.00032416162
0.22494739	0.023229814	0.00032394111
0.22507888	0.023223968	0.00032467137
0.22521037	0.022673347	0.00032200776
0.22534186	0.024102353	0.00033007861
0.22547334	0.023194423	0.00032471232
0.22560483	0.022864770	0.00032124405
0.22573632	0.023081602	0.00032482695
0.22586781	0.022701065	0.00032154777
0.22599930	0.022925287	0.00032388124
0.22613079	0.023205320	0.00032216801
0.22626228	0.023370409	0.00032558734
0.22639376	0.023243247	0.00032406249
0.22652525	0.022814807	0.00032074042
0.22665674	0.023360746	0.00032542702
0.22678823	0.023833042	0.00032585849
0.22691972	0.023245732	0.00032274214
0.22705121	0.023199189	0.00032275015
0.22718270	0.023079377	0.00032307808
0.22731419	0.023037895	0.00032327249
0.22744567	0.022110217	0.00031758902
0.22757716	0.022932947	0.00032063271
0.22770865	0.023502835	0.00032491846
0.22784014	0.022862917	0.00032080641
0.22797163	0.023335507	0.00032406430
0.22810312	0.023361270	0.00032263565
0.22823461	0.023390078	0.00032424160
0.22836610	0.023059902	0.00032320981
0.22849758	0.023112311	0.00032171922
0.22862907	0.023117140	0.00032282867
0.22876056	0.023255788	0.00032111902
0.22889205	0.023199122	0.00032183538
0.22902354	0.023233004	0.00032326350
0.22915503	0.022938321	0.00031956231
0.22928652	0.022459424	0.00031901797
0.22941800	0.023057612	0.00032049319
0.22954949	0.023264134	0.00032205587
0.22968098	0.023301187	0.00032195153
0.22981247	0.023195937	0.00032213167
0.22994396	0.023015024	0.00032148966
0.23007545	0.023321449	0.00032514483
0.23020694	0.022763687	0.00032604203
0.23033843	0.023142621	0.00033139748
0.23046991	0.023442759	0.00033397844
0.23060140	0.023226908	0.00033509951
0.23073289	0.023284713	0.00033465814
0.23086438	0.023257934	0.00033678709
0.23099587	0.024030809	0.00034428857
0.23112736	0.023337399	0.00033917180
0.23125885	0.023333433	0.00034187410
0.23139034	0.023347364	0.00034140116
0.23152182	0.022695592	0.00033947431
0.23165331	0.023056314	0.00034449039
0.23178480	0.023400103	0.00034608746
0.23191629	0.023301897	0.00034650410
0.23204778	0.023111569	0.00034511216
0.23217927	0.023011849	0.00034686448
0.23231076	0.023156199	0.00034877082
0.23244224	0.023167297	0.00034899245
0.23257373	0.022857983	0.00034743609
0.23270522	0.022759339	0.00034827691
0.23283671	0.024208282	0.00035462723
0.23296820	0.023268325	0.00034821094
0.23309969	0.023331170	0.00035014390
0.23323118	0.022777752	0.00034598615
0.23336267	0.023472021	0.00035220260
0.23349415	0.023777443	0.00035143561
0.23362564	0.023448530	0.00035314136
0.23375713	0.023112705	0.00034975089
0.23388862	0.023119367	0.00034855605
0.23402011	0.023491850	0.00035378213
0.23415160	0.022725463	0.00034718563
0.23428309	0.023221739	0.00035333632
0.23441458	0.023509688	0.00035203992
0.23454606	0.023262948	0.00035207543
0.23467755	0.023049905	0.00035151108
0.23480904	0.023159211	0.00035209868
0.23494053	0.023607091	0.00035616849
0.23507202	0.023643488	0.00035408600
0.23520351	0.023475958	0.00035333933
0.23533500	0.023232666	0.00035277756
0.23546648	0.023175400	0.00035309204
0.23559797	0.023671179	0.00035649027
0.23572946	0.023238476	0.00035400552
0.23586095	0.023418350	0.00035493603
0.23599244	0.023326127	0.00035562156
0.23612393	0.023776253	0.00035697064
0.23625542	0.022774975	0.00035269080
0.23638691	0.023629449	0.00035729168
0.23651839	0.023148691	0.00035296710
0.23664988	0.023036645	0.00035496555
0.23678137	0.023218522	0.00035578944
0.23691286	0.022969574	0.00035407631
0.23704435	0.023328150	0.00035634431
0.23717584	0.023421138	0.00035524516
0.23730733	0.023224488	0.00035727065
0.23743882	0.023573027	0.00035862669
0.23757030	0.023340386	0.00035633295
0.23770179	0.022691141	0.00035508312
0.23783328	0.023233335	0.00035543349
0.23796477	0.022642526	0.00035359277
0.23809626	0.022885560	0.00035357094
0.23822775	0.023453535	0.00035919345
0.23835924	0.023473751	0.00036143793
0.23849072	0.022876010	0.00035408874
0.23862221	0.022910545	0.00035639202
0.23875370	0.023450390	0.00035916185
0.23888519	0.023220441	0.00035849612
0.23901668	0.023252623	0.00035965384
0.23914817	0.022909490	0.00035328781
0.23927966	0.023503055	0.00036119522
0.23941115	0.023475880	0.00036080251
0.23954263	0.023314233	0.00036094406
0.23967412	0.022964789	0.00035769257
0.23980561	0.023342964	0.00035759944
0.23993710	0.023197824	0.00035979662
0.24006859	0.023179737	0.00035942346
0.24020008	0.023029402	0.00035960429
0.24033157	0.023261082	0.00036017839
0.24046306	0.023466089	0.00036059108
0.24059454	0.023133286	0.00035947548
0.24072603	0.022992416	0.00035999642
0.24085752	0.023455887	0.00036155887
0.24098901	0.023075279	0.00036250067
0.24112050	0.023303624	0.00035991549
0.24125199	0.022661722	0.00035677512
0.24138348	0.022877397	0.00036030110
0.24151496	0.022991092	0.00035839916
0.24164645	0.022903099	0.00035942458
0.24177794	0.023605353	0.00036265176
0.24190943	0.023342346	0.00036257407
0.24204092	0.023230532	0.00036235595
0.24217241	0.023621405	0.00036379090
0.24230390	0.023222295	0.00036218571
0.24243539	0.022928432	0.00035814623
0.24256687	0.022999012	0.00036111872
0.24269836	0.023396465	0.00036330109
0.24282985	0.022931330	0.00035878774
0.24296134	0.023426902	0.00036393475
0.24309283	0.023405590	0.00036320401
0.24322432	0.023350150	0.00036282943
0.24335581	0.022889515	0.00036242540
0.24348730	0.023473975	0.00036342372
0.24361878	0.023153446	0.00036232688
0.24375027	0.022773538	0.00035945373
0.24388176	0.022928825	0.00036018335
0.24401325	0.023190505	0.00036495183
0.24414474	0.023270300	0.00036232016
0.24427623	0.023223481	0.00036282010
0.24440772	0.024219933	0.00036947968
0.24453920	0.023580648	0.00036591562
0.24467069	0.023337923	0.00036665847
0.24480218	0.023544845	0.00036580435
0.24493367	0.022549756	0.00035950915
0.24506516	0.022657212	0.00035995602
0.24519665	0.023590810	0.00036640604
0.24532814	0.023403382	0.00036498967
0.24545963	0.023282566	0.00036475515
0.24559111	0.023183587	0.00036329441
0.24572260	0.022607307	0.00036143254
0.24585409	0.022295019	0.00035739506
0.24598558	0.023391256	0.00036582888
0.24611707	0.022881268	0.00036407787
0.24624856	0.023302384	0.00036457718
0.24638005	0.023288674	0.00036596965
0.24651154	0.023087089	0.00036418248
0.24664302	0.023468884	0.00036895211
0.24677451	0.023623248	0.00036626377
0.24690600	0.022768996	0.00036252308
0.24703749	0.022769638	0.00036428695
0.24716898	0.022790642	0.00036128594
0.24730047	0.023470905	0.00036941690
0.24743196	0.022525479	0.00036063918
0.24756345	0.022830434	0.00036286552
0.24769493	0.023480843	0.00036907209
0.24782642	0.022611233	0.00036222292
0.24795791	0.023115849	0.00036664249
0.24808940	0.023332320	0.00036643131
0.24822089	0.023676554	0.00036759214
0.24835238	0.022992196	0.00036604492
0.24848387	0.023751303	0.00036907654
0.24861535	0.023267213	0.00036841366
0.24874684	0.023392617	0.00036869757
0.24887833	0.023145569	0.00036536835
0.24900982	0.023010383	0.00036753500
0.24914131	0.023749921	0.00037026877
0.24927280	0.023480586	0.00036919304
0.24940429	0.023002424	0.00036600090
0.24953578	0.023054646	0.00036580518
0.24966726	0.023354166	0.00036964560
0.24979875	0.022770124	0.00036439714
0.24993024	0.023645952	0.00037105755
0.25006173	0.023106960	0.00036628316
0.25019322	0.023092343	0.00036679129
0.25032471	0.023318803	0.00037140845
0.25045620	0.023214783	0.00036592726
0.25058769	0.023266480	0.00036899974
0.25071917	0.023286053	0.00036730345
0.25085066	0.022947320	0.00036610602
0.25098215	0.023190047	0.00036882204
0.25111364	0.023315280	0.00036728360
0.25124513	0.022934166	0.00036876538
0.25137662	0.023910359	0.00037247032
0.25150811	0.023535017	0.00036839163
0.25163959	0.022761853	0.00036568770
0.25177108	0.023024660	0.00036512433
0.25190257	0.023595187	0.00037228338
0.25203406	0.022998403	0.00036747469
0.25216555	0.023452284	0.00037017964
0.25229704	0.023030856	0.00036833213
0.25242853	0.023211547	0.00036834347
0.25256002	0.022932160	0.00036851190
0.25269150	0.023075297	0.00036777650
0.25282299	0.023264974	0.00036835599
0.25295448	0.023230431	0.00037084072
0.25308597	0.023283613	0.00036817647
0.25321746	0.023605462	0.00037224701
0.25334895	0.023384662	0.00037078955
0.25348044	0.023122904	0.00036826492
0.25361193	0.023234377	0.00037058555
0.25374341	0.023595660	0.00037162885
0.25387490	0.023135359	0.00036905987
0.25400639	0.023048564	0.00037589896
0.25413788	0.023858853	0.00038462928
0.25426937	0.022636627	0.00038105268
0.25440086	0.022997018	0.00038711798
0.25453235	0.022798891	0.00038809225
0.25466383	0.023932320	0.00039823510
0.25479532	0.023135620	0.00039369589
0.25492681	0.023116853	0.00039626474
0.25505830	0.023030347	0.00039907856
0.25518979	0.023550710	0.00040330708
0.25532128	0.022855155	0.00040101869
0.25545277	0.023559787	0.00040762580
0.25558426	0.023374213	0.00040777626
0.25571574	0.022982166	0.00040684571
0.25584723	0.022476377	0.00040460519
0.25597872	0.022831541	0.00040858735
0.25611021	0.022848839	0.00041039675
0.25624170	0.023981540	0.00041879635
0.25637319	0.023125108	0.00041552992
0.25650468	0.022956739	0.00041554721
0.25663617	0.023728689	0.00042399113
0.25676765	0.023358138	0.00042265908
0.25689914	0.023209317	0.00042314731
0.25703063	0.022922447	0.00042295231
0.25716212	0.022734974	0.00042085870
0.25729361	0.023152124	0.00042641801
0.25742510	0.022834730	0.00042674437
0.25755659	0.023345827	0.00043347898
0.25768807	0.023295568	0.00043192644
0.25781956	0.023800597	0.00043700466
0.25795105	0.023528615	0.00043547315
0.25808254	0.023277085	0.00044118836
0.25821403	0.023015878	0.00043422868
0.25834552	0.023518329	0.00044278198
0.25847701	0.023392767	0.00044022112
0.25860850	0.024087113	0.00044615542
0.25873998	0.022608967	0.00043802881
0.25887147	0.022972760	0.00044031398
0.25900296	0.023164512	0.00044291460
0.25913445	0.023084894	0.00044009295
0.25926594	0.023022805	0.00044197788
0.25939743	0.023017619	0.00044475453
0.25952892	0.023390494	0.00044639801
0.25966041	0.023461770	0.00045213902
0.25979189	0.024068824	0.00045169316
0.25992338	0.023666674	0.00045270475
0.26005487	0.023555578	0.00045305913
0.26018636	0.023139280	0.00045056241
0.26031785	0.023147367	0.00044999043
0.26044934	0.022756611	0.00044565511
0.26058083	0.023183440	0.00045348396
0.26071231	0.023171857	0.00045371913
0.26084380	0.022501756	0.00044866957
0.26097529	0.022705439	0.00045251080
0.26110678	0.022163329	0.00044486135
0.26123827	0.022238981	0.00044934742
0.26136976	0.023163393	0.00045646519
0.26150125	0.022389964	0.00044976373
0.26163274	0.022532885	0.00045274246
0.26176422	0.022889577	0.00045361914
0.26189571	0.023273469	0.00046095043
0.26202720	0.022840923	0.00045681159
0.26215869	0.022672688	0.00045584908
0.26229018	0.023341900	0.00046378194
0.26242167	0.023470049	0.00046286242
0.26255316	0.022843756	0.00045805916
0.26268465	0.022342169	0.00046112181
0.26281613	0.022585382	0.00045896969
0.26294762	0.023010774	0.00046148659
0.26307911	0.023200051	0.00046412957
0.26321060	0.023870358	0.00047460947
0.26334209	0.023088148	0.00046941010
0.26347358	0.023203255	0.00046619984
0.26360507	0.022885412	0.00046671252
0.26373655	0.022724493	0.00046552848
0.26386804	0.022990538	0.00046636220
0.26399953	0.023755980	0.00047769197
0.26413102	0.023226198	0.00046949354
0.26426251	0.023101084	0.00046975660
0.26439400	0.023373539	0.00047352306
0.26452549	0.022525393	0.00047085571
0.26465698	0.023166622	0.00047457436
0.26478846	0.022851465	0.00046933532
0.26491995	0.022964763	0.00047615877
0.26505144	0.022058112	0.00046462484
0.26518293	0.022429439	0.00046842635
0.26531442	0.022801767	0.00047554850
0.26544591	0.022947641	0.00047384378
[truncated: 567 more rows]
