# Supplementary material for: Invariant surface glycoprotein 65 of Trypanosoma brucei is a complement C3 receptor
Source: Nat Commun. 2022 Aug 29;13:5085. doi: 10.1038/s41467-022-32728-9 (PMC9424271; doi:10.1038/s41467-022-32728-9)
Supplement: Supplementary file 4 — supplementary data 2 [file 41467_2022_32728_MOESM4_ESM.zip › b21-414646_00043.dat]

0.0026000000	39.504362	0.13676700
0.0027314887	28.857256	0.10737254
0.0028629774	22.221897	0.090094285
0.0029944661	17.230385	0.076137111
0.0031259548	12.309703	0.059136857
0.0032574435	10.841198	0.057445328
0.0033889322	8.7665843	0.048832280
0.0035204209	11.522279	0.048743205
0.0036519096	12.304662	0.046742219
0.0037833983	9.8908900	0.039510809
0.0039148870	8.2243585	0.034764192
0.0040463757	6.7130520	0.030215991
0.0041778644	5.5032810	0.025642462
0.0043093531	4.5702629	0.022942983
0.0044408418	3.8061396	0.020136896
0.0045723305	3.0865891	0.018133831
0.0047038192	2.8500511	0.016677520
0.0048353079	2.4984838	0.015159039
0.0049667966	2.2026673	0.014182450
0.0050982853	1.8730841	0.012389597
0.0052297740	1.7154699	0.012011869
0.0053612627	1.5042501	0.010861932
0.0054927514	1.3933553	0.010176714
0.0056242401	1.2422338	0.0095811910
0.0057557288	1.1788932	0.0090751240
0.0058872175	1.0779053	0.0085615475
0.0060187062	1.0134884	0.0082797914
0.0061501949	0.89075301	0.0074350853
0.0062816836	0.87901167	0.0075527505
0.0064131723	0.82911804	0.0071907169
0.0065446610	0.79196916	0.0069271383
0.0066761496	0.75608298	0.0067365245
0.0068076383	0.71919683	0.0064211443
0.0069391270	0.68254748	0.0063559512
0.0070706157	0.64936975	0.0061014717
0.0072021044	0.63165275	0.0059513130
0.0073335931	0.61593260	0.0058511834
0.0074650818	0.56985121	0.0054642036
0.0075965705	0.55425928	0.0054336534
0.0077280592	0.55332382	0.0054065855
0.0078595479	0.51263648	0.0050795939
0.0079910366	0.50124232	0.0050527536
0.0081225253	0.46081716	0.0047061377
0.0082540140	0.45382392	0.0046968529
0.0083855027	0.45010109	0.0046954361
0.0085169914	0.41996008	0.0044428406
0.0086484801	0.40271049	0.0043189992
0.0087799688	0.37772271	0.0041090814
0.0089114575	0.37404716	0.0041106565
0.0090429462	0.36063768	0.0040080751
0.0091744349	0.34701939	0.0038978643
0.0093059236	0.32645282	0.0037360777
0.0094374123	0.31990701	0.0036739383
0.0095689010	0.29224557	0.0034549608
0.0097003897	0.28673737	0.0034499129
0.0098318784	0.27831427	0.0033502674
0.0099633671	0.26949980	0.0032609797
0.010094856	0.26745429	0.0032386005
0.010226345	0.24077424	0.0030003166
0.010357833	0.23928602	0.0030680217
0.010489322	0.22519205	0.0028887399
0.010620811	0.21397561	0.0027956938
0.010752299	0.20393597	0.0027181797
0.010883788	0.19607500	0.0026101604
0.011015277	0.19054278	0.0026195314
0.011146765	0.17475507	0.0024313786
0.011278254	0.17079533	0.0023939611
0.011409743	0.16531094	0.0023324889
0.011541231	0.15357324	0.0022129535
0.011672720	0.15075442	0.0021985110
0.011804209	0.13846402	0.0020268333
0.011935698	0.13250991	0.0019782005
0.012067186	0.13073456	0.0019538752
0.012198675	0.12202634	0.0018267897
0.012330164	0.11733751	0.0017943949
0.012461652	0.11339874	0.0017437706
0.012593141	0.10873227	0.0016694488
0.012724630	0.10675953	0.0016544406
0.012856118	0.10011321	0.0015518157
0.012987607	0.096596743	0.0015422430
0.013119096	0.092217628	0.0014736410
0.013250585	0.092618676	0.0014605986
0.013382073	0.087870319	0.0014280747
0.013513562	0.086687933	0.0013956510
0.013645051	0.083258547	0.0013775368
0.013776539	0.079790652	0.0013420095
0.013908028	0.078924796	0.0013106879
0.014039517	0.077912358	0.0012960199
0.014171005	0.076239885	0.0012745581
0.014302494	0.076387490	0.0012777413
0.014433983	0.073825794	0.0012574331
0.014565472	0.070294375	0.0012021769
0.014696960	0.068701292	0.0011944798
0.014828449	0.068899954	0.0011769587
0.014959938	0.066378069	0.0011636168
0.015091426	0.065513057	0.0011582882
0.015222915	0.062991451	0.0011083435
0.015354404	0.064686202	0.0011277421
0.015485892	0.063270000	0.0011048959
0.015617381	0.061412114	0.0010905716
0.015748870	0.060432484	0.0010820760
0.015880359	0.062520877	0.0010839079
0.016011847	0.060478548	0.0010659526
0.016143336	0.053596028	0.00099623868
0.016274825	0.052226614	0.00098520534
0.016406313	0.052933459	0.00098460020
0.016537802	0.053245141	0.00097847561
0.016669291	0.053464276	0.00097740430
0.016800779	0.055877154	0.00099793422
0.016932268	0.058273778	0.0010137662
0.017063757	0.059626470	0.0010235865
0.017195246	0.058788426	0.0010064161
0.017326734	0.058976695	0.0010093225
0.017458223	0.055951455	0.00097632222
0.017589712	0.056459577	0.00097659582
0.017721200	0.055326600	0.00097090295
0.017852689	0.055238371	0.00094950861
0.017984178	0.053966430	0.00094893514
0.018115666	0.053620094	0.00094093334
0.018247155	0.053392502	0.00093249665
0.018378644	0.052950800	0.00092992467
0.018510133	0.051628810	0.00091030941
0.018641621	0.051185496	0.00090101364
0.018773110	0.051029059	0.00089713320
0.018904599	0.050748564	0.00089522508
0.019036087	0.049023023	0.00087561739
0.019167576	0.048545041	0.00086363984
0.019299065	0.048857546	0.00086225513
0.019430553	0.048166984	0.00086306229
0.019562042	0.047945963	0.00085227795
0.019693531	0.045461315	0.00083029150
0.019825019	0.047883606	0.00084324431
0.019956508	0.045824765	0.00082133352
0.020087997	0.045076374	0.00081908403
0.020219486	0.043773227	0.00080120382
0.020350974	0.045423995	0.00081920754
0.020482463	0.043943584	0.00079098855
0.020613952	0.042222871	0.00077570285
0.020745440	0.042463699	0.00078318476
0.020876929	0.043512077	0.00078267193
0.021008418	0.042062381	0.00077235504
0.021139906	0.040769973	0.00075783828
0.021271395	0.040883747	0.00074983696
0.021402884	0.040853446	0.00075420775
0.021534373	0.040120547	0.00074160179
0.021665861	0.040168755	0.00074109371
0.021797350	0.038967785	0.00072838019
0.021928839	0.041147309	0.00073771886
0.022060327	0.038593637	0.00072515304
0.022191816	0.038756701	0.00071659397
0.022323305	0.038040847	0.00071226834
0.022454793	0.037747612	0.00070601443
0.022586282	0.037222908	0.00069653171
0.022717771	0.036117619	0.00069240147
0.022849260	0.036473504	0.00068558964
0.022980748	0.035964798	0.00068448677
0.023112237	0.036335356	0.00068010686
0.023243726	0.035595070	0.00066987086
0.023375214	0.037579175	0.00069165149
0.023506703	0.038095860	0.00069289082
0.023638192	0.037385670	0.00068642541
0.023769680	0.036532884	0.00067644352
0.023901169	0.036698553	0.00067388276
0.024032658	0.037710561	0.00068325934
0.024164147	0.035603372	0.00065950868
0.024295635	0.036166118	0.00066240205
0.024427124	0.037787958	0.00067525124
0.024558613	0.037169665	0.00066421645
0.024690101	0.037129135	0.00067296518
0.024821590	0.036795270	0.00066195919
0.024953079	0.035677702	0.00064927825
0.025084567	0.034592548	0.00064306023
0.025216056	0.036280007	0.00064930833
0.025347545	0.035414454	0.00064752870
0.025479034	0.034748195	0.00063603913
0.025610522	0.035655029	0.00063836644
0.025742011	0.035819545	0.00064171175
0.025873500	0.035799434	0.00063656708
0.026004988	0.035475939	0.00063862365
0.026136477	0.035373289	0.00063460422
0.026267966	0.035966552	0.00063273504
0.026399454	0.034870444	0.00062722783
0.026530943	0.033913424	0.00061279888
0.026662432	0.034533993	0.00062411370
0.026793920	0.035722077	0.00062764374
0.026925409	0.035890734	0.00062487317
0.027056898	0.034854813	0.00061963075
0.027188387	0.034677597	0.00061020964
0.027319875	0.034323134	0.00061396055
0.027451364	0.034935948	0.00061267402
0.027582853	0.034254881	0.00060468641
0.027714341	0.034956077	0.00061073810
0.027845830	0.034300849	0.00060131622
0.027977319	0.033817117	0.00060007103
0.028108807	0.035244516	0.00060526150
0.028240296	0.033329573	0.00059018718
0.028371785	0.033654801	0.00059086576
0.028503274	0.033389195	0.00058924525
0.028634762	0.033746244	0.00058908151
0.028766251	0.034009348	0.00059339220
0.028897740	0.034138435	0.00058617310
0.029029228	0.033297869	0.00058365819
0.029160717	0.033266173	0.00058350954
0.029292206	0.033572313	0.00058115528
0.029423694	0.032907585	0.00058071016
0.029555183	0.033141581	0.00056916291
0.029686672	0.032781081	0.00057286061
0.029818161	0.032691642	0.00057112876
0.029949649	0.033055995	0.00057011648
0.030081138	0.032195992	0.00056478897
0.030212627	0.032871258	0.00056472092
0.030344115	0.031684560	0.00055552239
0.030475604	0.031938537	0.00055872938
0.030607093	0.033300265	0.00056684597
0.030738581	0.031382679	0.00055115545
0.030870070	0.032872693	0.00055932494
0.031001559	0.032222576	0.00055104857
0.031133048	0.032156125	0.00055525652
0.031264536	0.031116489	0.00054246856
0.031396025	0.031297707	0.00054474548
0.031527514	0.031935038	0.00054685047
0.031659002	0.032393122	0.00054876919
0.031790491	0.031111063	0.00053970856
0.031921980	0.032020020	0.00054409603
0.032053468	0.031647964	0.00054301085
0.032184957	0.031140637	0.00053267517
0.032316446	0.032403528	0.00054025391
0.032447935	0.031536064	0.00053778464
0.032579423	0.031534327	0.00053370514
0.032710912	0.031655339	0.00053719139
0.032842401	0.030529689	0.00052481311
0.032973889	0.030479147	0.00052220485
0.033105378	0.030890356	0.00052716826
0.033236867	0.030966949	0.00052298706
0.033368355	0.030465998	0.00052997349
0.033499844	0.031045316	0.00053196218
0.033631333	0.029819737	0.00052453018
0.033762822	0.030479489	0.00053368869
0.033894310	0.030601183	0.00053304626
0.034025799	0.030379960	0.00053326971
0.034157288	0.030516865	0.00053425883
0.034288776	0.030507896	0.00053403263
0.034420265	0.029855970	0.00053252030
0.034551754	0.029669380	0.00052836353
0.034683242	0.030249554	0.00053379888
0.034814731	0.029721000	0.00052691560
0.034946220	0.030126322	0.00053179544
0.035077708	0.030088764	0.00053665133
0.035209197	0.029834648	0.00053241143
0.035340686	0.029675553	0.00052837613
0.035472175	0.029872241	0.00053877291
0.035603663	0.029356367	0.00053722094
0.035735152	0.028303389	0.00053609941
0.035866641	0.029454771	0.00054657253
0.035998129	0.028845254	0.00053698316
0.036129618	0.029125712	0.00054326141
0.036261107	0.028564699	0.00053596297
0.036392595	0.029567197	0.00055161763
0.036524084	0.029373105	0.00054767720
0.036655573	0.028550951	0.00053782032
0.036787062	0.028140894	0.00054049701
0.036918550	0.028012249	0.00053452242
0.037050039	0.028604643	0.00054685735
0.037181528	0.028935589	0.00054321629
0.037313016	0.029012966	0.00054775187
0.037444505	0.029103193	0.00055119218
0.037575994	0.028793553	0.00054347459
0.037707482	0.029021164	0.00055205112
0.037838971	0.029828422	0.00056094371
0.037970460	0.029335725	0.00055288812
0.038101949	0.028521311	0.00054912429
0.038233437	0.028986757	0.00054746150
0.038364926	0.028612824	0.00054043133
0.038496415	0.029789723	0.00055007326
0.038627903	0.028448238	0.00053132632
0.038759392	0.028888738	0.00053736486
0.038890881	0.029228431	0.00053507767
0.039022369	0.028863184	0.00053308469
0.039153858	0.030136980	0.00054117922
0.039285347	0.030243646	0.00053827610
0.039416836	0.028389504	0.00052768571
0.039548324	0.028253072	0.00052365215
0.039679813	0.028862548	0.00052551631
0.039811302	0.028895862	0.00052906109
0.039942790	0.029393936	0.00052826791
0.040074279	0.029976707	0.00053770109
0.040205768	0.028964483	0.00052597776
0.040337256	0.029726812	0.00052866716
0.040468745	0.029819932	0.00052989744
0.040600234	0.029891922	0.00052963716
0.040731723	0.029576393	0.00052703659
0.040863211	0.029214188	0.00052567244
0.040994700	0.030182988	0.00052911055
0.041126189	0.029167865	0.00052372450
0.041257677	0.029326000	0.00052044020
0.041389166	0.029134610	0.00051949163
0.041520655	0.029098550	0.00052019800
0.041652143	0.028718051	0.00051487623
0.041783632	0.029295353	0.00051999686
0.041915121	0.029097960	0.00051660939
0.042046610	0.029705503	0.00052182807
0.042178098	0.029137979	0.00051717062
0.042309587	0.028896167	0.00051481826
0.042441076	0.030358358	0.00052356023
0.042572564	0.028956573	0.00051378930
0.042704053	0.029731895	0.00051652463
0.042835542	0.029178575	0.00051464125
0.042967030	0.029725468	0.00051713232
0.043098519	0.030017912	0.00052278190
0.043230008	0.029285135	0.00051325700
0.043361496	0.029170078	0.00050738797
0.043492985	0.028441567	0.00051006391
0.043624474	0.029174661	0.00050879280
0.043755963	0.029527682	0.00051612248
0.043887451	0.028813563	0.00050660692
0.044018940	0.029936474	0.00051339352
0.044150429	0.029428649	0.00051620476
0.044281917	0.029672002	0.00051110797
0.044413406	0.028553258	0.00050379819
0.044544895	0.030126575	0.00051413315
0.044676383	0.029995324	0.00051362543
0.044807872	0.028479451	0.00050268139
0.044939361	0.029427189	0.00050775747
0.045070850	0.028940939	0.00050281943
0.045202338	0.028323517	0.00049931486
0.045333827	0.028999871	0.00050033403
0.045465316	0.028644562	0.00050286997
0.045596804	0.029002323	0.00050328030
0.045728293	0.028700444	0.00050108967
0.045859782	0.029082529	0.00050157798
0.045991270	0.028526210	0.00049399328
0.046122759	0.029413825	0.00050509819
0.046254248	0.028756406	0.00050649793
0.046385737	0.029809614	0.00051667358
0.046517225	0.028949012	0.00051092190
0.046648714	0.028284939	0.00050647996
0.046780203	0.029853486	0.00052801036
0.046911691	0.028998633	0.00051992052
0.047043180	0.028884880	0.00051815169
0.047174669	0.029895160	0.00052804902
0.047306157	0.029535923	0.00052565548
0.047437646	0.030892041	0.00053943377
0.047569135	0.029389037	0.00053147250
0.047700624	0.028841551	0.00052025436
0.047832112	0.028949024	0.00052724975
0.047963601	0.027806289	0.00051484218
0.048095090	0.028533487	0.00052518853
0.048226578	0.029426095	0.00053436919
0.048358067	0.029416648	0.00052925014
0.048489556	0.028929192	0.00052814187
0.048621044	0.029068849	0.00053178383
0.048752533	0.029246891	0.00053539162
0.048884022	0.028655177	0.00052778641
0.049015511	0.029135975	0.00053309573
0.049146999	0.029429160	0.00053696622
0.049278488	0.030215138	0.00054217543
0.049409977	0.029255287	0.00054021885
0.049541465	0.029430259	0.00053916328
0.049672954	0.030379824	0.00054675590
0.049804443	0.029435990	0.00053739127
0.049935931	0.029864698	0.00054419660
0.050067420	0.029453581	0.00054272865
0.050198909	0.029014442	0.00053909295
0.050330398	0.029264899	0.00053921300
0.050461886	0.028257778	0.00053105254
0.050593375	0.028594721	0.00053641554
0.050724864	0.029601038	0.00054710912
0.050856352	0.028777211	0.00053946956
0.050987841	0.029507378	0.00054269906
0.051119330	0.028308865	0.00053371652
0.051250818	0.029784600	0.00054954991
0.051382307	0.029706261	0.00054883541
0.051513796	0.027923123	0.00053171363
0.051645284	0.029646374	0.00054627107
0.051776773	0.029707167	0.00054715563
0.051908262	0.030209053	0.00055258248
0.052039751	0.029214508	0.00054479381
0.052171239	0.030326882	0.00055350349
0.052302728	0.029272369	0.00054947314
0.052434217	0.029528505	0.00054621695
0.052565705	0.028792326	0.00054524579
0.052697194	0.029598047	0.00054830626
0.052828683	0.029612530	0.00055173028
0.052960171	0.029368756	0.00054774392
0.053091660	0.029875425	0.00054929902
0.053223149	0.029328935	0.00055073927
0.053354638	0.029988776	0.00055705022
0.053486126	0.028959036	0.00054756973
0.053617615	0.029127347	0.00054720187
0.053749104	0.028866480	0.00054742466
0.053880592	0.029445571	0.00054851086
0.054012081	0.027684021	0.00053964370
0.054143570	0.029117477	0.00055110900
0.054275058	0.029935856	0.00055546983
0.054406547	0.028765431	0.00054638178
0.054538036	0.029225982	0.00055490157
0.054669525	0.028096945	0.00054036745
0.054801013	0.028659456	0.00054875093
0.054932502	0.030409908	0.00056034949
0.055063991	0.029101702	0.00054860838
0.055195479	0.029404252	0.00055410122
0.055326968	0.029017718	0.00055183518
0.055458457	0.029428558	0.00055613929
0.055589945	0.027992674	0.00054273997
0.055721434	0.030098857	0.00055711313
0.055852923	0.030247845	0.00056577197
0.055984412	0.028884211	0.00055215046
0.056115900	0.029187414	0.00055359720
0.056247389	0.029651362	0.00055843966
0.056378878	0.028715712	0.00054887142
0.056510366	0.029684665	0.00056196069
0.056641855	0.029165812	0.00055289319
0.056773344	0.029316121	0.00055894202
0.056904832	0.029380044	0.00055512950
0.057036321	0.028627903	0.00054782551
0.057167810	0.029271302	0.00055594310
0.057299299	0.029408522	0.00055752362
0.057430787	0.028387460	0.00054672557
0.057562276	0.028747886	0.00055365638
0.057693765	0.028597684	0.00054233981
0.057825253	0.029314509	0.00055699186
0.057956742	0.028391789	0.00054794986
0.058088231	0.029191996	0.00055473083
0.058219719	0.028720235	0.00055300373
0.058351208	0.028872086	0.00054747860
0.058482697	0.029663767	0.00055622578
0.058614186	0.029431789	0.00055513103
0.058745674	0.029374188	0.00054907145
0.058877163	0.029804159	0.00055345396
0.059008652	0.028770851	0.00054161151
0.059140140	0.028689013	0.00054562357
0.059271629	0.028188385	0.00053906989
0.059403118	0.028218682	0.00053615407
0.059534606	0.029830688	0.00055293452
0.059666095	0.029554988	0.00054329641
0.059797584	0.028397159	0.00053800824
0.059929072	0.028758717	0.00054363745
0.060060561	0.029088911	0.00054017755
0.060192050	0.029254500	0.00054463584
0.060323539	0.030604045	0.00055085107
0.060455027	0.029785546	0.00054799058
0.060586516	0.029642589	0.00054784581
0.060718005	0.028595832	0.00053583485
0.060849493	0.028850347	0.00053767324
0.060980982	0.029219779	0.00054288509
0.061112471	0.028018509	0.00053146054
0.061243959	0.029580029	0.00054881096
0.061375448	0.029324406	0.00053795020
0.061506937	0.028952198	0.00054011133
0.061638426	0.029038487	0.00053670097
0.061769914	0.029585235	0.00054373498
0.061901403	0.029049667	0.00054226827
0.062032892	0.029288922	0.00053664874
0.062164380	0.029203597	0.00053956300
0.062295869	0.029195333	0.00054084157
0.062427358	0.029120825	0.00053841705
0.062558846	0.030086202	0.00055051250
0.062690335	0.028530943	0.00053250993
0.062821824	0.029916777	0.00054486103
0.062953313	0.029495593	0.00053979587
0.063084801	0.028676631	0.00053303053
0.063216290	0.029348807	0.00054092864
0.063347779	0.028288629	0.00053058893
0.063479267	0.028726835	0.00053115201
0.063610756	0.027872030	0.00052964258
0.063742245	0.029457333	0.00053788716
0.063873733	0.029397798	0.00054047846
0.064005222	0.028576005	0.00053145403
0.064136711	0.029416832	0.00053641697
0.064268200	0.027958759	0.00052644111
0.064399688	0.029185609	0.00053534398
0.064531177	0.028598354	0.00053337745
0.064662666	0.029188290	0.00053335665
0.064794154	0.029847146	0.00053890905
0.064925643	0.029021937	0.00053484143
0.065057132	0.029423537	0.00053882843
0.065188620	0.028816321	0.00053374208
0.065320109	0.030123200	0.00053942124
0.065451598	0.028764555	0.00052880150
0.065583087	0.028891089	0.00053086093
0.065714575	0.028142917	0.00052218059
0.065846064	0.028919246	0.00053152328
0.065977553	0.028594918	0.00052751735
0.066109041	0.029088490	0.00053003913
0.066240530	0.029120328	0.00053370926
0.066372019	0.028831825	0.00052799377
0.066503507	0.028883261	0.00053127557
0.066634996	0.027789687	0.00051767473
0.066766485	0.028388391	0.00052639823
0.066897973	0.027694599	0.00051961239
0.067029462	0.028380264	0.00052446401
0.067160951	0.027898481	0.00052387141
0.067292440	0.027926061	0.00051909779
0.067423928	0.028020939	0.00051777889
0.067555417	0.028880351	0.00052927670
0.067686906	0.029370301	0.00053129207
0.067818394	0.028739603	0.00052463333
0.067949883	0.028575042	0.00052267217
0.068081372	0.028440762	0.00052131252
0.068212860	0.029676352	0.00053124333
0.068344349	0.028455208	0.00052296705
0.068475838	0.028899851	0.00052479926
0.068607327	0.029186978	0.00052851582
0.068738815	0.029307291	0.00052506912
0.068870304	0.028599972	0.00052404016
0.069001793	0.028914983	0.00052349803
0.069133281	0.028408460	0.00051951697
0.069264770	0.029642362	0.00053301006
0.069396259	0.029412635	0.00052203109
0.069527747	0.027816691	0.00051624026
0.069659236	0.028405482	0.00052030964
0.069790725	0.028738140	0.00052214072
0.069922214	0.029526371	0.00052826818
0.070053702	0.029400215	0.00052352702
0.070185191	0.029240811	0.00052611648
0.070316680	0.029027117	0.00052136629
0.070448168	0.028300317	0.00051748037
0.070579657	0.028577057	0.00052210619
0.070711146	0.027541120	0.00050895132
0.070842634	0.028720201	0.00052229998
0.070974123	0.028503381	0.00051723178
0.071105612	0.028772208	0.00051887304
0.071237101	0.028116232	0.00051675249
0.071368589	0.029118338	0.00051623396
0.071500078	0.028042388	0.00051591704
0.071631567	0.028505527	0.00051751849
0.071763055	0.028209365	0.00051524591
0.071894544	0.027550920	0.00050972245
0.072026033	0.028288955	0.00050986240
0.072157521	0.028330131	0.00051622015
0.072289010	0.027628630	0.00051096804
0.072420499	0.028446502	0.00051369518
0.072551988	0.027473390	0.00050322824
0.072683476	0.027781169	0.00050728119
0.072814965	0.028431850	0.00051399476
0.072946454	0.027610849	0.00051112596
0.073077942	0.027258573	0.00050254200
0.073209431	0.027743242	0.00051158359
0.073340920	0.027341233	0.00050373310
0.073472408	0.027936967	0.00050933919
0.073603897	0.027404125	0.00050680817
0.073735386	0.027411588	0.00050391143
0.073866875	0.027605134	0.00050457817
0.073998363	0.027703353	0.00050645724
0.074129852	0.027600558	0.00050554527
0.074261341	0.027184239	0.00050431743
0.074392829	0.027548939	0.00050066933
0.074524318	0.027000384	0.00050080401
0.074655807	0.027912088	0.00050304820
0.074787295	0.027535608	0.00050395496
0.074918784	0.027192950	0.00050025293
0.075050273	0.026598160	0.00049351290
0.075181761	0.027537045	0.00050158076
0.075313250	0.027139421	0.00050197328
0.075444739	0.027035235	0.00049764785
0.075576228	0.027110067	0.00049965169
0.075707716	0.026103081	0.00048811824
0.075839205	0.027188570	0.00049935913
0.075970694	0.026518236	0.00049539906
0.076102182	0.027786595	0.00050014235
0.076233671	0.026928715	0.00049957248
0.076365160	0.027598388	0.00049865084
0.076496648	0.026923655	0.00049510816
0.076628137	0.026830206	0.00049562797
0.076759626	0.027259026	0.00049615892
0.076891115	0.027215643	0.00049722530
0.077022603	0.026779278	0.00049220468
0.077154092	0.026266911	0.00048977870
0.077285581	0.026386270	0.00049095647
0.077417069	0.027661123	0.00049880765
0.077548558	0.026753837	0.00049367903
0.077680047	0.026092798	0.00048588316
0.077811535	0.027502065	0.00049747766
0.077943024	0.027254016	0.00049516114
0.078074513	0.027174733	0.00049385435
0.078206002	0.026792883	0.00049426435
0.078337490	0.027716742	0.00049754409
0.078468979	0.026411534	0.00048619152
0.078600468	0.028167677	0.00050280042
0.078731956	0.026825143	0.00048865609
0.078863445	0.027110845	0.00049443456
0.078994934	0.026561879	0.00048669610
0.079126422	0.026411629	0.00048567810
0.079257911	0.026506526	0.00048701277
0.079389400	0.026902732	0.00048956493
0.079520889	0.027206658	0.00049313247
0.079652377	0.026547019	0.00048744348
0.079783866	0.026010488	0.00048029695
0.079915355	0.027045356	0.00049349134
0.080046843	0.026401372	0.00048471676
0.080178332	0.026480704	0.00048585795
0.080309821	0.026005570	0.00048322161
0.080441309	0.026012648	0.00047792089
0.080572798	0.027354337	0.00049226796
0.080704287	0.026120702	0.00048139276
0.080835776	0.025884051	0.00048042829
0.080967264	0.026174698	0.00048455193
0.081098753	0.026563999	0.00048193716
0.081230242	0.026578254	0.00048441638
0.081361730	0.026373898	0.00048307071
0.081493219	0.026423315	0.00048318672
0.081624708	0.026881954	0.00048918853
0.081756196	0.026703043	0.00048134765
0.081887685	0.026609099	0.00048322620
0.082019174	0.025774457	0.00047749618
0.082150663	0.026739563	0.00048419023
0.082282151	0.026382886	0.00048360322
0.082413640	0.026339619	0.00047943323
0.082545129	0.027023274	0.00048635465
0.082676617	0.026652239	0.00048458193
0.082808106	0.026623320	0.00048199884
0.082939595	0.025758190	0.00047906336
0.083071083	0.025607557	0.00047223186
0.083202572	0.026389078	0.00047964692
0.083334061	0.026049202	0.00048010195
0.083465549	0.026631812	0.00047880533
0.083597038	0.026320882	0.00048052812
0.083728527	0.025874677	0.00047284367
0.083860016	0.026003225	0.00047835682
0.083991504	0.025936673	0.00047473951
0.084122993	0.025950236	0.00047406210
0.084254482	0.025476492	0.00047367204
0.084385970	0.025762345	0.00047329755
0.084517459	0.027245929	0.00048409382
0.084648948	0.027052554	0.00048383633
0.084780436	0.025437948	0.00046851092
0.084911925	0.026153134	0.00047574249
0.085043414	0.025833564	0.00047135471
0.085174903	0.025931359	0.00047296405
0.085306391	0.027107163	0.00048311674
0.085437880	0.025921989	0.00047220916
0.085569369	0.026781996	0.00047904985
0.085700857	0.025470840	0.00046686742
0.085832346	0.025720479	0.00047145247
0.085963835	0.025493865	0.00047186846
0.086095323	0.025142178	0.00046342772
0.086226812	0.025832770	0.00047074869
0.086358301	0.026305466	0.00047461188
0.086489790	0.026611639	0.00047507271
0.086621278	0.025599611	0.00046808065
0.086752767	0.026103642	0.00047179902
0.086884256	0.025950913	0.00046969445
0.087015744	0.025896225	0.00047016470
0.087147233	0.025383851	0.00046450503
0.087278722	0.025672446	0.00047059988
0.087410210	0.025376402	0.00046498926
0.087541699	0.026618050	0.00047412656
0.087673188	0.025487493	0.00046706264
0.087804677	0.025978976	0.00046766457
0.087936165	0.025367868	0.00046527833
0.088067654	0.026348538	0.00047257446
0.088199143	0.026173789	0.00046861234
0.088330631	0.025527717	0.00046743992
0.088462120	0.025930096	0.00046704670
0.088593609	0.025839852	0.00046990018
0.088725097	0.026267455	0.00046948744
0.088856586	0.026055852	0.00046775444
0.088988075	0.025448274	0.00046617073
0.089119564	0.025686028	0.00046430013
0.089251052	0.025068166	0.00046065868
0.089382541	0.025228997	0.00046140288
0.089514030	0.025027077	0.00045832099
0.089645518	0.024783068	0.00045605516
0.089777007	0.025427352	0.00046113071
0.089908496	0.025710924	0.00046590927
0.090039984	0.025984462	0.00046590369
0.090171473	0.025265444	0.00045810117
0.090302962	0.025418165	0.00046406113
0.090434451	0.025435706	0.00045972670
0.090565939	0.024811796	0.00045815045
0.090697428	0.025160042	0.00045902134
0.090828917	0.025345572	0.00045615009
0.090960405	0.025843713	0.00046530473
0.091091894	0.024837646	0.00045382599
0.091223383	0.026040781	0.00046738647
0.091354871	0.025323917	0.00046039705
0.091486360	0.025017055	0.00046561002
0.091617849	0.024839113	0.00046955077
0.091749337	0.026088808	0.00048361899
0.091880826	0.026019913	0.00048492490
0.092012315	0.024487595	0.00047672575
0.092143804	0.025481802	0.00048326614
0.092275292	0.025103048	0.00048446125
0.092406781	0.025682214	0.00049199522
0.092538270	0.025406251	0.00049254276
0.092669758	0.024951504	0.00049141004
0.092801247	0.025152713	0.00047729571
0.092932736	0.024848402	0.00047744282
0.093064224	0.025744533	0.00047878155
0.093195713	0.026502469	0.00048333116
0.093327202	0.024969546	0.00047146103
0.093458691	0.026053788	0.00047234284
0.093590179	0.024683792	0.00046667346
0.093721668	0.024722400	0.00046708309
0.093853157	0.025087269	0.00046645240
0.093984645	0.025325412	0.00046786887
0.094116134	0.025383143	0.00046759958
0.094247623	0.024957374	0.00046392044
0.094379111	0.025141014	0.00046608319
0.094510600	0.024917616	0.00046230389
0.094642089	0.024597351	0.00045955531
0.094773578	0.024163733	0.00045272309
0.094905066	0.024270710	0.00045637688
0.095036555	0.024266428	0.00046084922
0.095168044	0.024853706	0.00045852209
0.095299532	0.024417163	0.00045636686
0.095431021	0.024528135	0.00045494578
0.095562510	0.024935104	0.00046044734
0.095693998	0.024294894	0.00045597761
0.095825487	0.025264844	0.00045843225
0.095956976	0.025078101	0.00046138818
0.096088465	0.024737383	0.00045310761
0.096219953	0.024340687	0.00045339382
0.096351442	0.023724200	0.00044934240
0.096482931	0.024827549	0.00045598187
0.096614419	0.024854082	0.00045563646
0.096745908	0.024281073	0.00045269567
0.096877397	0.024647613	0.00045179544
0.097008885	0.024787152	0.00045608296
0.097140374	0.024424420	0.00045078511
0.097271863	0.024833581	0.00045477489
0.097403352	0.024437714	0.00045085553
0.097534840	0.025008515	0.00045337751
0.097666329	0.023749204	0.00044605473
0.097797818	0.024410548	0.00044641817
0.097929306	0.024667110	0.00045004101
0.098060795	0.024716628	0.00044971587
0.098192284	0.024369742	0.00044323938
0.098323772	0.024527501	0.00044640267
0.098455261	0.023891718	0.00043985901
0.098586750	0.023595022	0.00043596285
0.098718239	0.024555838	0.00044304759
0.098849727	0.024385234	0.00044065445
0.098981216	0.023711226	0.00043666268
0.099112705	0.023860504	0.00043740513
0.099244193	0.024537019	0.00044191149
0.099375682	0.023755902	0.00043811741
0.099507171	0.024359250	0.00044155048
0.099638659	0.023740995	0.00043973719
0.099770148	0.024131098	0.00043986301
0.099901637	0.024264842	0.00043962176
0.10003313	0.024212239	0.00044224132
0.10016461	0.023936388	0.00043779996
0.10029610	0.024796722	0.00044686894
0.10042759	0.024911657	0.00044479754
0.10055908	0.024762245	0.00044346945
0.10069057	0.024204887	0.00044003478
0.10082206	0.023705364	0.00043684640
0.10095355	0.024361989	0.00044382530
0.10108504	0.025224657	0.00044529070
0.10121652	0.024865347	0.00044196730
0.10134801	0.023843058	0.00043660175
0.10147950	0.024039409	0.00043772212
0.10161099	0.023832322	0.00043640813
0.10174248	0.024681415	0.00044340194
0.10187397	0.023724946	0.00043418916
0.10200546	0.024816599	0.00044441120
0.10213694	0.022892136	0.00042573779
0.10226843	0.024804543	0.00044305981
0.10239992	0.025136587	0.00044462551
0.10253141	0.023816839	0.00043061475
0.10266290	0.023946282	0.00043864884
0.10279439	0.024262179	0.00043593632
0.10292588	0.024881937	0.00044235812
0.10305737	0.023801342	0.00043377057
0.10318885	0.024105641	0.00043288679
0.10332034	0.023891062	0.00043346057
0.10345183	0.024239300	0.00043390431
0.10358332	0.023800218	0.00043241204
0.10371481	0.024211941	0.00043419771
0.10384630	0.023732723	0.00043233319
0.10397779	0.024113862	0.00043385708
0.10410928	0.024288557	0.00043541211
0.10424076	0.023750365	0.00043167269
0.10437225	0.024615281	0.00043782175
0.10450374	0.023358919	0.00042462775
0.10463523	0.023778322	0.00043057412
0.10476672	0.024212896	0.00043455681
0.10489821	0.024136696	0.00043405661
0.10502970	0.024123294	0.00043126662
0.10516118	0.023771962	0.00042833327
0.10529267	0.024317096	0.00043693976
0.10542416	0.024076983	0.00043175899
0.10555565	0.023411355	0.00042732059
0.10568714	0.024109072	0.00043091103
0.10581863	0.023853515	0.00042785667
0.10595012	0.024049740	0.00043059521
0.10608161	0.023582909	0.00042857840
0.10621309	0.024003293	0.00042939931
0.10634458	0.024131768	0.00042942945
0.10647607	0.023938264	0.00042821619
0.10660756	0.024206035	0.00042980121
0.10673905	0.024245161	0.00043364314
0.10687054	0.023708354	0.00043155806
0.10700203	0.023780660	0.00043707121
0.10713352	0.023903889	0.00044145540
0.10726500	0.024253820	0.00044726032
0.10739649	0.024074373	0.00045243529
0.10752798	0.024329764	0.00045219107
0.10765947	0.023814449	0.00045126213
0.10779096	0.024015309	0.00045693939
0.10792245	0.023470594	0.00045524311
0.10805394	0.024297741	0.00046105258
0.10818542	0.024270129	0.00045943832
0.10831691	0.023461385	0.00046008426
0.10844840	0.024146189	0.00046379793
0.10857989	0.024005654	0.00046768221
0.10871138	0.022995765	0.00046239639
0.10884287	0.024753070	0.00047393258
0.10897436	0.023827198	0.00046630913
0.10910585	0.023837261	0.00047126286
0.10923733	0.024375039	0.00047122343
0.10936882	0.025009213	0.00048445420
0.10950031	0.023132170	0.00046728734
0.10963180	0.024187549	0.00047820090
0.10976329	0.023161689	0.00047011598
0.10989478	0.023313634	0.00047458404
0.11002627	0.024658229	0.00048874774
0.11015776	0.023790216	0.00047695899
0.11028924	0.023916009	0.00048181023
0.11042073	0.024172723	0.00048924378
0.11055222	0.024255000	0.00048256353
0.11068371	0.023952518	0.00048468434
0.11081520	0.024318836	0.00048881473
0.11094669	0.024266990	0.00048913494
0.11107818	0.024385886	0.00049275887
0.11120966	0.024155596	0.00048775043
0.11134115	0.023057176	0.00048386340
0.11147264	0.022619097	0.00047671057
0.11160413	0.023918444	0.00049007764
0.11173562	0.023486101	0.00049310442
0.11186711	0.023041289	0.00046932936
0.11199860	0.023297260	0.00047590815
0.11213009	0.024029378	0.00047147569
0.11226157	0.024099641	0.00046731573
0.11239306	0.023528525	0.00046255468
0.11252455	0.024925409	0.00047392880
0.11265604	0.023822251	0.00046401196
0.11278753	0.024380237	0.00046330338
0.11291902	0.024036468	0.00045839056
0.11305051	0.024770936	0.00046810589
0.11318200	0.024339799	0.00046092279
0.11331348	0.023965181	0.00045764721
0.11344497	0.024033789	0.00045767527
0.11357646	0.024267202	0.00045445105
0.11370795	0.024076472	0.00045509043
0.11383944	0.023473855	0.00045078887
0.11397093	0.023806314	0.00045204194
0.11410242	0.024071869	0.00045316479
0.11423390	0.023820739	0.00044677872
0.11436539	0.023615721	0.00045191607
0.11449688	0.024112935	0.00044783294
0.11462837	0.023860346	0.00045044019
0.11475986	0.023611543	0.00044577075
0.11489135	0.024401737	0.00044971546
0.11502284	0.025011195	0.00045648778
0.11515433	0.023935418	0.00044803504
0.11528581	0.024115739	0.00044861864
0.11541730	0.022990447	0.00043785146
0.11554879	0.023312354	0.00043796684
0.11568028	0.024062763	0.00044755462
0.11581177	0.023973315	0.00044294922
0.11594326	0.023719735	0.00044196694
0.11607475	0.023844517	0.00044176140
0.11620624	0.024351203	0.00044436871
0.11633772	0.024436621	0.00044564262
0.11646921	0.024163866	0.00044609379
0.11660070	0.024055307	0.00044153042
0.11673219	0.024262342	0.00044158655
0.11686368	0.023393348	0.00043443353
0.11699517	0.023531167	0.00043487422
0.11712666	0.023118093	0.00043392440
0.11725814	0.023728559	0.00043295224
0.11738963	0.023632392	0.00043388348
0.11752112	0.024074122	0.00043514376
0.11765261	0.023272164	0.00042984228
0.11778410	0.023472591	0.00043320406
0.11791559	0.023321398	0.00042793089
0.11804708	0.023207705	0.00042794777
0.11817857	0.023924204	0.00043336970
0.11831005	0.023687353	0.00042802039
0.11844154	0.023459142	0.00042920704
0.11857303	0.024158486	0.00043019417
0.11870452	0.023493444	0.00042522005
0.11883601	0.023104542	0.00042497441
0.11896750	0.024405587	0.00043150331
0.11909899	0.023603639	0.00042820359
0.11923048	0.023463537	0.00042083158
0.11936196	0.023904755	0.00042705646
0.11949345	0.023712509	0.00042437896
0.11962494	0.023498446	0.00042250190
0.11975643	0.023570417	0.00042424227
0.11988792	0.023849873	0.00042270154
0.12001941	0.024134193	0.00042475587
0.12015090	0.024099090	0.00042298071
0.12028239	0.023800081	0.00042370504
0.12041387	0.023799591	0.00042016040
0.12054536	0.023343268	0.00041624675
0.12067685	0.023392701	0.00041717602
0.12080834	0.023126700	0.00041460927
0.12093983	0.024584882	0.00042192937
0.12107132	0.023584276	0.00041874995
0.12120281	0.024494951	0.00042257747
0.12133429	0.024118464	0.00042036836
0.12146578	0.023954914	0.00042029265
0.12159727	0.023559791	0.00041428463
0.12172876	0.023095729	0.00041330530
0.12186025	0.024207876	0.00042004670
0.12199174	0.023838669	0.00041685770
0.12212323	0.023440033	0.00041570654
0.12225472	0.023709683	0.00041477617
0.12238620	0.023773157	0.00041818263
0.12251769	0.023650733	0.00041428502
0.12264918	0.023617366	0.00041581406
0.12278067	0.023859099	0.00041642214
0.12291216	0.023844946	0.00041623969
0.12304365	0.023859290	0.00041720863
0.12317514	0.024121721	0.00041775753
0.12330663	0.024033646	0.00041807046
0.12343811	0.023889341	0.00041689739
0.12356960	0.023564405	0.00041266999
0.12370109	0.022683457	0.00040646056
0.12383258	0.023159901	0.00040954827
0.12396407	0.023509753	0.00040789675
0.12409556	0.023894935	0.00041697188
0.12422705	0.023870351	0.00041361588
0.12435853	0.023729457	0.00041337332
0.12449002	0.023838254	0.00041303342
0.12462151	0.023766665	0.00041353679
0.12475300	0.024048149	0.00041467639
0.12488449	0.022923811	0.00040604236
0.12501598	0.023207957	0.00040993352
0.12514747	0.023905649	0.00041196529
0.12527896	0.023608232	0.00040954585
0.12541044	0.024185120	0.00041615174
0.12554193	0.023748836	0.00041117745
0.12567342	0.023101944	0.00040611454
0.12580491	0.022780754	0.00040721556
0.12593640	0.023369563	0.00040746316
0.12606789	0.023553423	0.00041107901
0.12619938	0.023821943	0.00041132366
0.12633087	0.023960077	0.00041303362
0.12646235	0.024296586	0.00041357928
0.12659384	0.023745495	0.00040756066
0.12672533	0.024663664	0.00041851617
0.12685682	0.023889662	0.00041119643
0.12698831	0.023541938	0.00040986717
0.12711980	0.023772483	0.00040845447
0.12725129	0.023397147	0.00040508771
0.12738277	0.024131354	0.00041215440
0.12751426	0.023596714	0.00040720774
0.12764575	0.023312480	0.00040569980
0.12777724	0.024074558	0.00040863440
0.12790873	0.024070357	0.00041010208
0.12804022	0.023466608	0.00040762067
0.12817171	0.023962497	0.00040978730
0.12830320	0.024445753	0.00041256502
0.12843468	0.023896365	0.00040823893
0.12856617	0.023316621	0.00040363878
0.12869766	0.023462247	0.00040454818
0.12882915	0.023984518	0.00041047073
0.12896064	0.023964548	0.00040693308
0.12909213	0.023572220	0.00040522031
0.12922362	0.023738730	0.00040684936
0.12935511	0.023675151	0.00040573052
0.12948659	0.023871193	0.00040665006
0.12961808	0.023600485	0.00040365609
0.12974957	0.024420800	0.00041037527
0.12988106	0.023882408	0.00040663238
0.13001255	0.024269478	0.00040787046
0.13014404	0.024263374	0.00041036007
0.13027553	0.023609482	0.00040225649
0.13040701	0.023901534	0.00040405633
0.13053850	0.024038585	0.00040760348
0.13066999	0.023204451	0.00040075446
0.13080148	0.023462624	0.00040512551
0.13093297	0.023743031	0.00040319720
0.13106446	0.023629223	0.00040305856
0.13119595	0.023861540	0.00040355624
0.13132744	0.023632625	0.00040296042
0.13145892	0.023948490	0.00040576463
0.13159041	0.024101074	0.00040566440
0.13172190	0.023702778	0.00040196379
0.13185339	0.023700567	0.00040321231
0.13198488	0.023360867	0.00039939181
0.13211637	0.022925811	0.00039841299
0.13224786	0.024720616	0.00040823664
0.13237935	0.024393897	0.00040716447
0.13251083	0.023666771	0.00040271079
0.13264232	0.023377729	0.00039958900
0.13277381	0.023701890	0.00040216887
0.13290530	0.023614960	0.00039931622
0.13303679	0.023702137	0.00040216643
0.13316828	0.024270520	0.00040641472
0.13329977	0.023467948	0.00039675984
0.13343125	0.023714372	0.00040482119
0.13356274	0.023291857	0.00039608938
0.13369423	0.024145945	0.00040236911
0.13382572	0.023159380	0.00039866535
0.13395721	0.023868250	0.00040091600
0.13408870	0.024247067	0.00040538825
0.13422019	0.023877855	0.00039719989
0.13435168	0.023841204	0.00040122468
0.13448316	0.023545795	0.00039995547
0.13461465	0.023608214	0.00039739295
0.13474614	0.022899261	0.00039517109
0.13487763	0.023612052	0.00039922484
0.13500912	0.023722064	0.00039854804
0.13514061	0.023336618	0.00039849984
0.13527210	0.023895060	0.00039937328
0.13540359	0.023538464	0.00039773195
0.13553507	0.023300010	0.00039413656
0.13566656	0.022937710	0.00039325476
0.13579805	0.023640445	0.00039937525
0.13592954	0.024075080	0.00039999094
0.13606103	0.024064770	0.00040252573
0.13619252	0.023965424	0.00039753383
0.13632401	0.023394136	0.00039497675
0.13645549	0.024133536	0.00040129818
0.13658698	0.023294995	0.00039340452
0.13671847	0.023247087	0.00039356940
0.13684996	0.024369354	0.00040145678
0.13698145	0.024497957	0.00040056150
0.13711294	0.023579090	0.00039568638
0.13724443	0.023400138	0.00039573394
0.13737592	0.024525521	0.00040016111
0.13750740	0.023897890	0.00040001945
0.13763889	0.023330496	0.00039204164
0.13777038	0.024015619	0.00039937901
0.13790187	0.023430144	0.00039352482
0.13803336	0.023907010	0.00039613636
0.13816485	0.023133519	0.00039308413
0.13829634	0.023964765	0.00039504884
0.13842783	0.023464808	0.00039526732
0.13855931	0.023233833	0.00039230904
0.13869080	0.023121904	0.00039080996
0.13882229	0.023304420	0.00039171643
0.13895378	0.023103037	0.00038858220
0.13908527	0.023401004	0.00039404769
0.13921676	0.024199481	0.00039848881
0.13934825	0.023241298	0.00038966674
0.13947973	0.023725645	0.00039270160
0.13961122	0.023536992	0.00039187277
0.13974271	0.024602456	0.00040073478
0.13987420	0.023735994	0.00039451885
0.14000569	0.024294929	0.00039496489
0.14013718	0.023652191	0.00039311570
0.14026867	0.023358965	0.00039030893
0.14040016	0.024045986	0.00039548239
0.14053164	0.023834031	0.00039573026
0.14066313	0.023336694	0.00038729741
0.14079462	0.023793849	0.00039274753
0.14092611	0.023995410	0.00039213953
0.14105760	0.023132825	0.00038711497
0.14118909	0.024239142	0.00039674069
0.14132058	0.023571734	0.00038691645
0.14145207	0.024145253	0.00039368866
0.14158355	0.023262093	0.00038644520
0.14171504	0.024285851	0.00039423798
0.14184653	0.024034269	0.00039267703
0.14197802	0.023700924	0.00038963978
0.14210951	0.023107103	0.00038604998
0.14224100	0.024166525	0.00039246908
0.14237249	0.023015107	0.00038449284
0.14250398	0.023420810	0.00038896745
0.14263546	0.023519941	0.00038710145
0.14276695	0.024330487	0.00039377503
0.14289844	0.023864552	0.00039107158
0.14302993	0.024137910	0.00039128632
0.14316142	0.023860308	0.00039066788
0.14329291	0.023946917	0.00038802458
0.14342440	0.023880407	0.00038950793
0.14355588	0.023729143	0.00038799397
0.14368737	0.023644554	0.00038714914
0.14381886	0.024956548	0.00039680017
0.14395035	0.023712205	0.00038717837
0.14408184	0.024118850	0.00039093326
0.14421333	0.023645201	0.00038848717
0.14434482	0.023727077	0.00038719221
0.14447631	0.024156623	0.00039016006
0.14460779	0.023814608	0.00038793896
0.14473928	0.023663027	0.00038706198
0.14487077	0.023609563	0.00038943151
0.14500226	0.024300452	0.00039015823
0.14513375	0.023606463	0.00038884945
0.14526524	0.023981722	0.00038817507
0.14539673	0.023212675	0.00038314609
0.14552822	0.023046461	0.00038367658
0.14565970	0.022830280	0.00038064622
0.14579119	0.023391034	0.00038507935
0.14592268	0.023571528	0.00038447685
0.14605417	0.023900435	0.00038697503
0.14618566	0.023527570	0.00038662808
0.14631715	0.023908897	0.00038552833
0.14644864	0.024503733	0.00039094011
0.14658012	0.023463200	0.00038387415
0.14671161	0.024263121	0.00038888858
0.14684310	0.023471179	0.00038685094
0.14697459	0.024132335	0.00038600264
0.14710608	0.023371929	0.00038309903
0.14723757	0.023357133	0.00038321820
0.14736906	0.023342431	0.00038145659
0.14750055	0.024229688	0.00038888555
0.14763203	0.024006785	0.00038414127
0.14776352	0.023483555	0.00038340947
0.14789501	0.023484688	0.00038370826
0.14802650	0.023934749	0.00038437345
0.14815799	0.023481968	0.00038479454
0.14828948	0.024180660	0.00038617384
0.14842097	0.023890093	0.00038682856
0.14855246	0.023433929	0.00038047465
0.14868394	0.023261615	0.00037944948
0.14881543	0.023497188	0.00038212033
0.14894692	0.024063239	0.00038582508
0.14907841	0.023909957	0.00038417166
0.14920990	0.023452302	0.00038221576
0.14934139	0.024061186	0.00038597855
0.14947288	0.023526072	0.00038255454
0.14960436	0.024024968	0.00038374789
0.14973585	0.023747017	0.00038378774
0.14986734	0.023896467	0.00038456231
0.14999883	0.023465762	0.00037967515
0.15013032	0.023693902	0.00038392897
0.15026181	0.023281204	0.00038076611
0.15039330	0.023683006	0.00038264119
0.15052479	0.023290502	0.00038052133
0.15065627	0.022944873	0.00037725480
0.15078776	0.023142904	0.00037884726
0.15091925	0.023862564	0.00038305995
0.15105074	0.023564027	0.00038044470
0.15118223	0.023552354	0.00038120374
0.15131372	0.023728846	0.00038171044
0.15144521	0.023960064	0.00038191509
0.15157670	0.023455743	0.00038032047
0.15170818	0.023277688	0.00037760381
0.15183967	0.023261356	0.00037856196
0.15197116	0.023736323	0.00038158538
0.15210265	0.024255189	0.00038462731
0.15223414	0.023629545	0.00038007043
0.15236563	0.022724261	0.00037338768
0.15249712	0.024203410	0.00038314940
0.15262860	0.023966899	0.00038151591
0.15276009	0.023830086	0.00038099257
0.15289158	0.023449501	0.00037865190
0.15302307	0.023145748	0.00037583813
0.15315456	0.023964982	0.00038130058
0.15328605	0.022916034	0.00037413128
0.15341754	0.023888141	0.00038115967
0.15354903	0.023281557	0.00037667945
0.15368051	0.023305086	0.00037641749
0.15381200	0.023572107	0.00037754517
0.15394349	0.023623462	0.00037903371
0.15407498	0.023372377	0.00037783246
0.15420647	0.023912980	0.00037749913
0.15433796	0.023609425	0.00037750686
0.15446945	0.022519993	0.00037035868
0.15460094	0.023287508	0.00037679426
0.15473242	0.023668211	0.00037824767
0.15486391	0.023250533	0.00037374160
0.15499540	0.023415105	0.00037538697
0.15512689	0.023228852	0.00037438922
0.15525838	0.022849899	0.00037128003
0.15538987	0.023304520	0.00037371225
0.15552136	0.024281403	0.00037951268
0.15565284	0.024149525	0.00037854545
0.15578433	0.023433771	0.00037510645
0.15591582	0.023744995	0.00037616423
0.15604731	0.023574420	0.00037673558
0.15617880	0.023898664	0.00037841741
0.15631029	0.023695223	0.00037791686
0.15644178	0.023860315	0.00037658708
0.15657327	0.023555872	0.00037559414
0.15670475	0.023023794	0.00037113856
0.15683624	0.023989759	0.00037740869
0.15696773	0.023579812	0.00037511702
0.15709922	0.023649447	0.00037363437
0.15723071	0.023760386	0.00037689517
0.15736220	0.023586139	0.00037351692
0.15749369	0.023489257	0.00037322764
0.15762518	0.023664634	0.00037371721
0.15775666	0.022839159	0.00036977215
0.15788815	0.022927187	0.00037134735
0.15801964	0.023688185	0.00037415577
0.15815113	0.023207817	0.00037082993
0.15828262	0.023771580	0.00037451233
0.15841411	0.022911841	0.00036943362
0.15854560	0.023325261	0.00037291720
0.15867708	0.023235122	0.00036993378
0.15880857	0.023292916	0.00037128212
0.15894006	0.023439567	0.00037087328
0.15907155	0.023790427	0.00037490726
0.15920304	0.023280127	0.00037160079
0.15933453	0.023334145	0.00037095749
0.15946602	0.022902024	0.00036816925
0.15959751	0.023175199	0.00036945017
0.15972899	0.023934357	0.00037367513
0.15986048	0.023511407	0.00037356664
0.15999197	0.023584360	0.00037108513
0.16012346	0.024182409	0.00037629061
0.16025495	0.023797501	0.00037370958
0.16038644	0.023441891	0.00036956568
0.16051793	0.023656442	0.00037325136
0.16064942	0.023702477	0.00037142949
0.16078090	0.023035733	0.00036826498
0.16091239	0.023461748	0.00037116365
0.16104388	0.023658459	0.00037046359
0.16117537	0.023742926	0.00037179409
0.16130686	0.023148360	0.00036762800
0.16143835	0.023566040	0.00037050364
0.16156984	0.023525212	0.00037111922
0.16170133	0.023198652	0.00036573098
0.16183281	0.023783997	0.00037343831
0.16196430	0.024161876	0.00037397721
0.16209579	0.023473619	0.00036861143
0.16222728	0.023474654	0.00037035017
0.16235877	0.023574464	0.00036824037
0.16249026	0.023712881	0.00037066566
0.16262175	0.023536041	0.00036884980
0.16275323	0.023536076	0.00036950704
0.16288472	0.023716266	0.00036923845
0.16301621	0.023350046	0.00036709750
0.16314770	0.023511474	0.00036954273
0.16327919	0.022453076	0.00036182834
0.16341068	0.023495968	0.00036835972
0.16354217	0.023443740	0.00036835464
0.16367366	0.023025805	0.00036467807
0.16380514	0.023425105	0.00036881676
0.16393663	0.024054231	0.00037161386
0.16406812	0.023936538	0.00036909919
0.16419961	0.023867700	0.00037102986
0.16433110	0.022905384	0.00036373778
0.16446259	0.023176499	0.00036537962
0.16459408	0.023320789	0.00036670647
0.16472557	0.023079579	0.00036286291
0.16485705	0.023248844	0.00036556873
0.16498854	0.024074369	0.00037039285
0.16512003	0.023738415	0.00036813738
0.16525152	0.023509789	0.00036894118
0.16538301	0.023420083	0.00036463673
0.16551450	0.023557204	0.00036832943
0.16564599	0.023838730	0.00036903925
0.16577747	0.023354749	0.00036616578
0.16590896	0.023899929	0.00036821439
0.16604045	0.023891825	0.00036654651
0.16617194	0.023427057	0.00036643698
0.16630343	0.023706159	0.00036710934
0.16643492	0.023765937	0.00036841833
0.16656641	0.023621772	0.00036723279
0.16669790	0.023394010	0.00036347026
0.16682938	0.023696228	0.00036757181
0.16696087	0.023902609	0.00036798323
0.16709236	0.023357806	0.00036361993
0.16722385	0.023533241	0.00036603233
0.16735534	0.023668051	0.00036576784
0.16748683	0.023649774	0.00036588398
0.16761832	0.023601499	0.00036644672
0.16774981	0.023624527	0.00036362564
0.16788129	0.023693029	0.00036663418
0.16801278	0.023707892	0.00036421538
0.16814427	0.023681306	0.00036644602
0.16827576	0.023257133	0.00036326402
0.16840725	0.023412803	0.00036200868
0.16853874	0.023217178	0.00036273560
0.16867023	0.023779753	0.00036369723
0.16880171	0.023301361	0.00036458617
0.16893320	0.023341539	0.00036358478
0.16906469	0.023667074	0.00036271553
0.16919618	0.023367391	0.00036350362
0.16932767	0.024099777	0.00036561468
0.16945916	0.023955652	0.00036646607
0.16959065	0.023885512	0.00036650999
0.16972214	0.023983070	0.00036456564
0.16985362	0.023390573	0.00036278087
0.16998511	0.023093210	0.00035865480
0.17011660	0.022848796	0.00035904834
0.17024809	0.023642736	0.00036455560
0.17037958	0.023605938	0.00036156064
0.17051107	0.023868208	0.00036546929
0.17064256	0.023388816	0.00036053083
0.17077405	0.023400017	0.00036214138
0.17090553	0.023630541	0.00036363485
0.17103702	0.023094613	0.00035959866
0.17116851	0.023666394	0.00036185504
0.17130000	0.023265138	0.00036119851
0.17143149	0.023578709	0.00036127685
0.17156298	0.023293230	0.00036112339
0.17169447	0.023768096	0.00036173859
0.17182595	0.023457711	0.00036145781
0.17195744	0.023272313	0.00035893988
0.17208893	0.023467978	0.00036006336
0.17222042	0.023828780	0.00036293725
0.17235191	0.023684591	0.00036174936
0.17248340	0.023245560	0.00035948146
0.17261489	0.023882312	0.00036348301
0.17274638	0.023725065	0.00036034987
0.17287786	0.024177235	0.00036535762
0.17300935	0.023704749	0.00036110109
0.17314084	0.023150625	0.00035685994
0.17327233	0.023370311	0.00035889015
0.17340382	0.024053785	0.00036197958
0.17353531	0.023481096	0.00035992487
0.17366680	0.023152249	0.00035743170
0.17379829	0.023837254	0.00036031843
0.17392977	0.023601936	0.00036092972
0.17406126	0.023813602	0.00036103222
0.17419275	0.023157454	0.00035825625
0.17432424	0.023559292	0.00035865549
0.17445573	0.023850076	0.00036150384
0.17458722	0.023243036	0.00035810589
0.17471871	0.024172670	0.00036174761
0.17485019	0.023734393	0.00036021435
0.17498168	0.024030099	0.00036175553
0.17511317	0.023784199	0.00036127510
0.17524466	0.023637944	0.00036057734
0.17537615	0.023478866	0.00035771243
0.17550764	0.023618600	0.00035792366
0.17563913	0.022654617	0.00035241085
0.17577062	0.023422280	0.00035624728
0.17590210	0.023871293	0.00036080785
0.17603359	0.023500588	0.00035618246
0.17616508	0.023178355	0.00035679319
0.17629657	0.023224000	0.00035756679
0.17642806	0.023720499	0.00035653727
0.17655955	0.023513624	0.00035905446
0.17669104	0.023465843	0.00035612029
0.17682253	0.023653841	0.00035702334
0.17695401	0.023300122	0.00035722243
0.17708550	0.024282469	0.00036072203
0.17721699	0.023151656	0.00035475184
0.17734848	0.023781055	0.00035737269
0.17747997	0.023902152	0.00035976454
0.17761146	0.023680695	0.00035881228
0.17774295	0.023517719	0.00035363264
0.17787443	0.023637363	0.00035772422
0.17800592	0.023585904	0.00035668052
0.17813741	0.023530816	0.00035547094
0.17826890	0.024141039	0.00036066711
0.17840039	0.023416261	0.00035428216
0.17853188	0.023420724	0.00035619728
0.17866337	0.023674504	0.00035757754
0.17879486	0.023190529	0.00035400013
0.17892634	0.022913121	0.00035421947
0.17905783	0.023696498	0.00035486543
0.17918932	0.023282374	0.00035557410
0.17932081	0.023748415	0.00035650638
0.17945230	0.023693285	0.00035658167
0.17958379	0.023111833	0.00035371939
0.17971528	0.023816610	0.00035513853
0.17984677	0.023739346	0.00035630806
0.17997825	0.023286474	0.00035268317
0.18010974	0.023521595	0.00035425817
0.18024123	0.023182367	0.00035148010
0.18037272	0.022752833	0.00034880323
0.18050421	0.022873677	0.00035761575
0.18063570	0.023394343	0.00036226259
0.18076719	0.023713341	0.00036456159
0.18089867	0.023687756	0.00036985613
0.18103016	0.023816717	0.00037101547
0.18116165	0.023801937	0.00037436373
0.18129314	0.023309400	0.00037126982
0.18142463	0.022904806	0.00036891965
0.18155612	0.023095830	0.00037406052
0.18168761	0.023043723	0.00037372629
0.18181910	0.024087951	0.00038238455
0.18195058	0.023338400	0.00037973587
0.18208207	0.023463046	0.00037794899
0.18221356	0.023136557	0.00037966319
0.18234505	0.023283024	0.00038034677
0.18247654	0.023094924	0.00038129683
0.18260803	0.023422527	0.00038407070
0.18273952	0.022924550	0.00038101895
0.18287101	0.023112558	0.00038436555
0.18300249	0.023550519	0.00038713909
0.18313398	0.023599473	0.00038727527
0.18326547	0.023505892	0.00038892151
0.18339696	0.023124113	0.00038738375
0.18352845	0.023609685	0.00039037230
0.18365994	0.022683910	0.00038724763
0.18379143	0.023009883	0.00038904871
0.18392292	0.023343216	0.00039333595
0.18405440	0.023245728	0.00039107577
0.18418589	0.024214725	0.00039947780
0.18431738	0.023520069	0.00039583569
0.18444887	0.023472769	0.00039599017
0.18458036	0.024100369	0.00040164015
0.18471185	0.023156817	0.00039484626
0.18484334	0.023940602	0.00040172838
0.18497482	0.023505593	0.00040096477
0.18510631	0.023293914	0.00039644010
0.18523780	0.023320263	0.00039985292
0.18536929	0.023548771	0.00039542249
0.18550078	0.023226476	0.00038741365
0.18563227	0.023473913	0.00038847362
0.18576376	0.023441209	0.00038130352
0.18589525	0.023537875	0.00038631950
0.18602673	0.023495789	0.00038297518
0.18615822	0.023321890	0.00037905626
0.18628971	0.023663368	0.00038076899
0.18642120	0.024038013	0.00038090763
0.18655269	0.023501869	0.00037800988
0.18668418	0.023288900	0.00037313482
0.18681567	0.022995629	0.00037098518
0.18694716	0.023687691	0.00037670349
0.18707864	0.023439407	0.00037069220
0.18721013	0.023349595	0.00037190394
0.18734162	0.023042000	0.00036836067
0.18747311	0.023420115	0.00036949880
0.18760460	0.024016118	0.00037437889
0.18773609	0.023886932	0.00037016964
0.18786758	0.023574735	0.00036942541
0.18799906	0.022905567	0.00036621549
0.18813055	0.023958098	0.00036874721
0.18826204	0.023894842	0.00036887353
0.18839353	0.023986571	0.00036628252
0.18852502	0.022924149	0.00036192526
0.18865651	0.022795959	0.00036121813
0.18878800	0.023389308	0.00036099211
0.18891949	0.024044113	0.00036543054
0.18905097	0.023574447	0.00036048622
0.18918246	0.023940849	0.00036525512
0.18931395	0.023629228	0.00036175548
0.18944544	0.023727177	0.00035999849
0.18957693	0.023220524	0.00035812379
0.18970842	0.023693849	0.00035984700
0.18983991	0.023087197	0.00035681306
0.18997140	0.023350130	0.00035732773
0.19010288	0.023445818	0.00035510945
0.19023437	0.023378101	0.00035588523
0.19036586	0.023762937	0.00035812610
0.19049735	0.022950442	0.00035274585
0.19062884	0.023614370	0.00035750301
0.19076033	0.023250843	0.00035256980
0.19089182	0.023255224	0.00035326413
0.19102330	0.023711953	0.00035549928
0.19115479	0.023038023	0.00035146038
0.19128628	0.023310914	0.00035317410
0.19141777	0.023071334	0.00034966497
0.19154926	0.023749463	0.00035522333
0.19168075	0.023734196	0.00035471333
0.19181224	0.023541599	0.00035413985
0.19194373	0.023243201	0.00035230524
0.19207521	0.022869152	0.00034837981
0.19220670	0.023899862	0.00035343211
0.19233819	0.023533071	0.00035360332
0.19246968	0.023385261	0.00035229208
0.19260117	0.022981899	0.00035008736
0.19273266	0.023368636	0.00035085596
0.19286415	0.023829686	0.00035339371
0.19299564	0.023805182	0.00035512718
0.19312712	0.023582336	0.00035160015
0.19325861	0.023336797	0.00035128411
0.19339010	0.023497250	0.00034984830
0.19352159	0.023163381	0.00034843841
0.19365308	0.023382448	0.00035223156
0.19378457	0.022938716	0.00034725493
0.19391606	0.023326823	0.00035084041
0.19404754	0.023150702	0.00034815669
0.19417903	0.023132578	0.00034841505
0.19431052	0.023196812	0.00034963469
0.19444201	0.023431058	0.00034956189
0.19457350	0.023948006	0.00035239291
0.19470499	0.023291373	0.00034844704
0.19483648	0.022945400	0.00034620956
0.19496797	0.023356983	0.00035051350
0.19509945	0.023584455	0.00035009440
0.19523094	0.023064255	0.00034683722
0.19536243	0.023715061	0.00035032344
0.19549392	0.023491257	0.00034950858
0.19562541	0.023741647	0.00035098244
0.19575690	0.023333219	0.00034814148
0.19588839	0.023173212	0.00034653212
0.19601988	0.023840651	0.00034970530
0.19615136	0.022996945	0.00034476944
0.19628285	0.023259185	0.00034878531
0.19641434	0.022769737	0.00034377425
0.19654583	0.023018796	0.00034555648
0.19667732	0.023387970	0.00034715094
0.19680881	0.023004645	0.00034557139
0.19694030	0.023382293	0.00034724177
0.19707178	0.022626004	0.00034135460
0.19720327	0.022864015	0.00034261664
0.19733476	0.023023070	0.00034397636
0.19746625	0.023230655	0.00034552586
0.19759774	0.023170079	0.00034595432
0.19772923	0.023710467	0.00034713249
0.19786072	0.023508220	0.00034684712
0.19799221	0.023426429	0.00034796769
0.19812369	0.022851570	0.00034244150
0.19825518	0.022991015	0.00034508093
0.19838667	0.023108862	0.00034308876
0.19851816	0.023278149	0.00034493674
0.19864965	0.024015181	0.00034923131
0.19878114	0.023688101	0.00034659481
0.19891263	0.023989953	0.00034966291
0.19904412	0.023512932	0.00034410291
0.19917560	0.023244608	0.00034551425
0.19930709	0.022906774	0.00034243109
0.19943858	0.023155068	0.00034232222
0.19957007	0.023244365	0.00034475544
0.19970156	0.022996991	0.00034201599
0.19983305	0.023281522	0.00034341286
0.19996454	0.023025996	0.00034147921
0.20009602	0.023174102	0.00034253674
0.20022751	0.022868924	0.00034257393
0.20035900	0.022994347	0.00034146889
0.20049049	0.023168461	0.00034210426
0.20062198	0.023716886	0.00034584600
0.20075347	0.023106074	0.00034061037
0.20088496	0.023601919	0.00034499895
0.20101645	0.023301767	0.00034317614
0.20114793	0.023042246	0.00033987117
0.20127942	0.022558415	0.00033904349
0.20141091	0.022916934	0.00033999480
0.20154240	0.022920696	0.00034063099
0.20167389	0.023238571	0.00034315054
0.20180538	0.023365507	0.00034067590
0.20193687	0.023295206	0.00034194511
0.20206836	0.023207584	0.00034040399
0.20219984	0.023089818	0.00034137777
0.20233133	0.022763065	0.00034038142
0.20246282	0.022951335	0.00033872967
0.20259431	0.023067579	0.00034041315
0.20272580	0.023326958	0.00034053037
0.20285729	0.023512600	0.00034151890
0.20298878	0.022948580	0.00033929454
0.20312027	0.023233888	0.00033826368
0.20325175	0.023024560	0.00034012215
0.20338324	0.023957789	0.00034391325
0.20351473	0.023576196	0.00034250295
0.20364622	0.023608598	0.00034314831
0.20377771	0.023301625	0.00033962223
0.20390920	0.023254844	0.00033992033
0.20404069	0.023151558	0.00033976441
0.20417217	0.023199082	0.00033976512
0.20430366	0.023318305	0.00034133909
0.20443515	0.023615964	0.00033891620
0.20456664	0.023468164	0.00034004415
0.20469813	0.023382392	0.00033979562
0.20482962	0.023231929	0.00033899437
0.20496111	0.022888753	0.00033732248
0.20509260	0.022785958	0.00033594633
0.20522408	0.023646779	0.00034071752
0.20535557	0.023493462	0.00034138367
0.20548706	0.023232654	0.00033818867
0.20561855	0.023628400	0.00034177812
0.20575004	0.023795114	0.00033930970
0.20588153	0.022796243	0.00033549712
0.20601302	0.023536866	0.00034081066
0.20614451	0.023670664	0.00033859997
0.20627599	0.023215129	0.00033882087
0.20640748	0.023364975	0.00033642809
0.20653897	0.023179371	0.00033660314
0.20667046	0.023322169	0.00033826007
0.20680195	0.023510763	0.00033798109
0.20693344	0.022780508	0.00033474842
0.20706493	0.023470542	0.00033800866
0.20719641	0.023419464	0.00033847648
0.20732790	0.023782902	0.00034087865
0.20745939	0.022916765	0.00033386934
0.20759088	0.023173046	0.00033659528
0.20772237	0.023463290	0.00033795363
0.20785386	0.023348579	0.00033739544
0.20798535	0.022993682	0.00033757476
0.20811684	0.023247107	0.00033630760
0.20824832	0.023284083	0.00033739036
0.20837981	0.023476958	0.00033754486
0.20851130	0.023309931	0.00033744317
0.20864279	0.023666219	0.00033995184
0.20877428	0.023160265	0.00033491209
0.20890577	0.023769333	0.00033905205
0.20903726	0.023550062	0.00033767018
0.20916875	0.022975075	0.00033441626
0.20930023	0.023219978	0.00033568769
0.20943172	0.022944539	0.00033372784
0.20956321	0.023743526	0.00033872688
0.20969470	0.023674570	0.00033935109
0.20982619	0.023242877	0.00033525804
0.20995768	0.023655441	0.00033782140
0.21008917	0.023381026	0.00033496706
0.21022065	0.023208770	0.00033532974
0.21035214	0.023369436	0.00033773185
0.21048363	0.023114115	0.00033229880
0.21061512	0.022979113	0.00033534863
0.21074661	0.022589630	0.00033046945
0.21087810	0.023180568	0.00033304896
0.21100959	0.023775788	0.00033865296
0.21114108	0.023390738	0.00033371430
0.21127256	0.023287121	0.00033616497
0.21140405	0.023794799	0.00033598999
0.21153554	0.023291173	0.00033434918
0.21166703	0.023747561	0.00033756339
0.21179852	0.023609699	0.00033666006
0.21193001	0.023724848	0.00033782693
0.21206150	0.023345345	0.00033358355
0.21219299	0.023077597	0.00033244184
0.21232447	0.023493784	0.00033587461
0.21245596	0.023416150	0.00033375363
0.21258745	0.023348609	0.00033526805
0.21271894	0.022915420	0.00033007269
0.21285043	0.022954944	0.00033112100
0.21298192	0.022868864	0.00033222945
0.21311341	0.023396883	0.00033339117
0.21324489	0.022981167	0.00033211537
0.21337638	0.022939049	0.00033058750
0.21350787	0.023171155	0.00033250834
0.21363936	0.023137520	0.00033352025
0.21377085	0.022915760	0.00032973382
0.21390234	0.023752262	0.00033626531
0.21403383	0.022906891	0.00032977746
0.21416532	0.022985411	0.00033129512
0.21429680	0.023279247	0.00033303876
0.21442829	0.024069361	0.00033743084
0.21455978	0.023236927	0.00033214557
0.21469127	0.023678363	0.00033414362
0.21482276	0.023819416	0.00033453856
0.21495425	0.024069023	0.00033672929
0.21508574	0.023316393	0.00033220677
0.21521723	0.022609869	0.00032836701
0.21534871	0.023518636	0.00033380203
0.21548020	0.023275408	0.00032966833
0.21561169	0.023367587	0.00033164323
0.21574318	0.023094267	0.00033120718
0.21587467	0.022655966	0.00032716920
0.21600616	0.023666437	0.00033400838
0.21613765	0.023414180	0.00033097618
0.21626913	0.022483856	0.00032734912
0.21640062	0.022749687	0.00032774948
0.21653211	0.023370622	0.00033189284
0.21666360	0.023057004	0.00032973585
0.21679509	0.023029533	0.00032855168
0.21692658	0.023189056	0.00033163489
0.21705807	0.023333649	0.00033032229
0.21718956	0.023164429	0.00032855768
0.21732104	0.023397639	0.00033144521
0.21745253	0.023507953	0.00033173748
0.21758402	0.023422453	0.00033182036
0.21771551	0.023348883	0.00033093076
0.21784700	0.023309691	0.00032841181
0.21797849	0.023429848	0.00033092680
0.21810998	0.022514398	0.00032546055
0.21824147	0.022426703	0.00032536371
0.21837295	0.023387273	0.00033091663
0.21850444	0.023526262	0.00032970341
0.21863593	0.023062000	0.00032923750
0.21876742	0.023071241	0.00032608835
0.21889891	0.022625887	0.00032725338
0.21903040	0.023910369	0.00033364064
0.21916189	0.023345425	0.00032850317
0.21929337	0.023339865	0.00032916216
0.21942486	0.022945262	0.00032687710
0.21955635	0.022638018	0.00032651709
0.21968784	0.023276879	0.00032949359
0.21981933	0.022606313	0.00032254892
0.21995082	0.023383144	0.00032942336
0.22008231	0.023436938	0.00032899916
0.22021380	0.023710673	0.00033188837
0.22034528	0.023517355	0.00033086546
0.22047677	0.022338755	0.00032135486
0.22060826	0.023060850	0.00032735580
0.22073975	0.023440626	0.00032883241
0.22087124	0.023349510	0.00032843641
0.22100273	0.022994573	0.00032712266
0.22113422	0.023279806	0.00032619295
0.22126571	0.023661827	0.00033059194
0.22139719	0.023272532	0.00032793598
0.22152868	0.023602191	0.00032922722
0.22166017	0.022860725	0.00032594046
0.22179166	0.022990527	0.00032514718
0.22192315	0.023057027	0.00032649705
0.22205464	0.022934161	0.00032660159
0.22218613	0.022844643	0.00032462938
0.22231761	0.023119435	0.00032587104
0.22244910	0.022713300	0.00032326948
0.22258059	0.023682965	0.00032923229
0.22271208	0.023057286	0.00032580665
0.22284357	0.022613555	0.00032251687
0.22297506	0.023332830	0.00032822423
0.22310655	0.023716923	0.00032748187
0.22323804	0.023275144	0.00032773498
0.22336952	0.022663409	0.00032451205
0.22350101	0.023414301	0.00032694790
0.22363250	0.022831153	0.00032380904
0.22376399	0.023631218	0.00032745818
0.22389548	0.024077646	0.00033123164
0.22402697	0.023861591	0.00033094857
0.22415846	0.023640684	0.00032729971
0.22428995	0.023270665	0.00032630588
0.22442143	0.023161839	0.00032442682
0.22455292	0.023066251	0.00032425783
0.22468441	0.023350667	0.00032645878
0.22481590	0.022596155	0.00032178322
0.22494739	0.022958237	0.00032229990
0.22507888	0.022905307	0.00032334283
0.22521037	0.023305958	0.00032543705
0.22534186	0.023168257	0.00032562614
0.22547334	0.022856012	0.00032183805
0.22560483	0.022821934	0.00032109957
0.22573632	0.022778983	0.00032311501
0.22586781	0.023107437	0.00032325512
0.22599930	0.023789731	0.00032835057
0.22613079	0.023699950	0.00032611095
0.22626228	0.022672040	0.00032156665
0.22639376	0.023138103	0.00032394546
0.22652525	0.023343577	0.00032429411
0.22665674	0.023730908	0.00032850874
0.22678823	0.023675011	0.00032571921
0.22691972	0.022974962	0.00032158496
0.22705121	0.022622551	0.00032060971
0.22718270	0.023426582	0.00032460977
0.22731419	0.022978030	0.00032344801
0.22744567	0.022642421	0.00032026087
0.22757716	0.023186222	0.00032196163
0.22770865	0.022900665	0.00032134862
0.22784014	0.023141261	0.00032195461
0.22797163	0.023172047	0.00032397322
0.22810312	0.022843382	0.00032040465
0.22823461	0.022950907	0.00032206754
0.22836610	0.022729974	0.00032140186
0.22849758	0.023796425	0.00032587243
0.22862907	0.023007883	0.00032305657
0.22876056	0.022788879	0.00031939087
0.22889205	0.022909436	0.00032148192
0.22902354	0.022726706	0.00032000485
0.22915503	0.023377838	0.00032230477
0.22928652	0.022957835	0.00032111267
0.22941800	0.023043953	0.00032011794
0.22954949	0.022777423	0.00031959368
0.22968098	0.023229894	0.00032251861
0.22981247	0.022769292	0.00031817899
0.22994396	0.023648572	0.00032505520
0.23007545	0.023135960	0.00032443306
0.23020694	0.023128164	0.00032791313
0.23033843	0.023442402	0.00033347901
0.23046991	0.023164644	0.00033202735
0.23060140	0.023304843	0.00033587494
0.23073289	0.023882626	0.00033792744
0.23086438	0.023130425	0.00033602182
0.23099587	0.022689186	0.00033744544
0.23112736	0.023071655	0.00033713524
0.23125885	0.022928624	0.00033977784
0.23139034	0.023391008	0.00034174902
0.23152182	0.023469078	0.00034427992
0.23165331	0.023677731	0.00034794859
0.23178480	0.022738079	0.00034154305
0.23191629	0.023422938	0.00034696503
0.23204778	0.023526784	0.00034749274
0.23217927	0.023075711	0.00034621536
0.23231076	0.022820104	0.00034790257
0.23244224	0.023299115	0.00034969052
0.23257373	0.023357146	0.00035060973
0.23270522	0.023197501	0.00034965878
0.23283671	0.023505159	0.00034966389
0.23296820	0.023076400	0.00034925672
0.23309969	0.023309064	0.00035057945
0.23323118	0.023131275	0.00034812677
0.23336267	0.023177663	0.00035039099
0.23349415	0.023175193	0.00034666082
0.23362564	0.022591767	0.00034746895
0.23375713	0.023765759	0.00035391316
0.23388862	0.023048625	0.00034845641
0.23402011	0.022944634	0.00035043786
0.23415160	0.023138769	0.00034910477
0.23428309	0.023700413	0.00035582445
0.23441458	0.022680196	0.00034788717
0.23454606	0.023181385	0.00035204195
0.23467755	0.022919587	0.00034946012
0.23480904	0.023353082	0.00035271787
0.23494053	0.022678726	0.00034978657
0.23507202	0.023191927	0.00035215978
0.23520351	0.022877836	0.00035031459
0.23533500	0.022849706	0.00035084021
0.23546648	0.023088539	0.00035216203
0.23559797	0.022586752	0.00034983670
0.23572946	0.022745038	0.00035087313
0.23586095	0.023717928	0.00035659662
0.23599244	0.023492290	0.00035645691
0.23612393	0.023763463	0.00035604667
0.23625542	0.024114696	0.00036179151
0.23638691	0.022942530	0.00035329445
0.23651839	0.023631194	0.00035625552
0.23664988	0.022767900	0.00035376004
0.23678137	0.023165401	0.00035554326
0.23691286	0.023292171	0.00035672598
0.23704435	0.023510273	0.00035711678
0.23717584	0.023044694	0.00035433688
0.23730733	0.023034485	0.00035551772
0.23743882	0.022786596	0.00035363546
0.23757030	0.022839700	0.00035330666
0.23770179	0.023270837	0.00035764061
0.23783328	0.022714372	0.00035334483
0.23796477	0.023074141	0.00035600474
0.23809626	0.024067283	0.00036261586
0.23822775	0.023111634	0.00035658627
0.23835924	0.023388352	0.00036092548
0.23849072	0.023043107	0.00035610228
0.23862221	0.022496549	0.00035334753
0.23875370	0.023381519	0.00035830747
0.23888519	0.022509687	0.00035431459
0.23901668	0.023305631	0.00036023478
0.23914817	0.023436823	0.00035635728
0.23927966	0.022769374	0.00035690645
0.23941115	0.023625227	0.00036065754
0.23954263	0.023167863	0.00035843965
0.23967412	0.023673237	0.00036198906
0.23980561	0.022879697	0.00035577046
0.23993710	0.023482114	0.00036209653
0.24006859	0.023626158	0.00036163062
0.24020008	0.023314090	0.00036136304
0.24033157	0.023478005	0.00036108501
0.24046306	0.022570378	0.00035550488
0.24059454	0.023535426	0.00036140927
0.24072603	0.023097200	0.00036098815
0.24085752	0.022605016	0.00035581874
0.24098901	0.022722465	0.00035922080
0.24112050	0.023274865	0.00035843627
0.24125199	0.023198070	0.00035964817
0.24138348	0.023511157	0.00036415038
0.24151496	0.023412737	0.00036109307
0.24164645	0.023361592	0.00036288939
0.24177794	0.023898442	0.00036218214
0.24190943	0.022718011	0.00035938134
0.24204092	0.023407960	0.00036290463
0.24217241	0.023050288	0.00036029301
0.24230390	0.023504671	0.00036381845
0.24243539	0.023706883	0.00036451368
0.24256687	0.022850121	0.00036014267
0.24269836	0.023585533	0.00036563790
0.24282985	0.023201195	0.00036210512
0.24296134	0.023340056	0.00036318410
0.24309283	0.023153256	0.00036097296
0.24322432	0.023611461	0.00036471487
0.24335581	0.023426519	0.00036578684
0.24348730	0.022873077	0.00036062379
0.24361878	0.023509588	0.00036597891
0.24375027	0.022811342	0.00035929771
0.24388176	0.022686212	0.00035968954
0.24401325	0.022607115	0.00036158141
0.24414474	0.023116361	0.00036079012
0.24427623	0.023482016	0.00036538095
0.24440772	0.023769156	0.00036649856
0.24453920	0.022484284	0.00035889479
0.24467069	0.023619493	0.00036756440
0.24480218	0.024203522	0.00036876125
0.24493367	0.023675837	0.00036598824
0.24506516	0.023443943	0.00036580147
0.24519665	0.023482380	0.00036478405
0.24532814	0.023104109	0.00036448597
0.24545963	0.022754747	0.00036065865
0.24559111	0.022421952	0.00036087679
0.24572260	0.023092530	0.00036291321
0.24585409	0.023485266	0.00036573096
0.24598558	0.022901539	0.00036425469
0.24611707	0.023378906	0.00036594042
0.24624856	0.023283070	0.00036276429
0.24638005	0.022919189	0.00036307184
0.24651154	0.023151705	0.00036375815
0.24664302	0.022863188	0.00036570070
0.24677451	0.022720734	0.00036097610
0.24690600	0.023262533	0.00036593513
0.24703749	0.023563743	0.00036844968
0.24716898	0.023143314	0.00036362828
0.24730047	0.022602726	0.00036413128
0.24743196	0.023165027	0.00036454244
0.24756345	0.023578614	0.00036860836
0.24769493	0.023119418	0.00036720710
0.24782642	0.022380632	0.00035951840
0.24795791	0.022488201	0.00036269770
0.24808940	0.023201080	0.00036599987
0.24822089	0.023070420	0.00036422716
0.24835238	0.022993612	0.00036634756
0.24848387	0.022756878	0.00036440144
0.24861535	0.023113507	0.00036622224
0.24874684	0.022803602	0.00036370492
0.24887833	0.023364490	0.00036632118
0.24900982	0.022743073	0.00036500197
0.24914131	0.023916454	0.00037281337
0.24927280	0.023187673	0.00036751208
0.24940429	0.023131663	0.00036618597
0.24953578	0.022603287	0.00036248419
0.24966726	0.023770498	0.00037202395
0.24979875	0.023424855	0.00036728034
0.24993024	0.022791233	0.00036597306
0.25006173	0.023241396	0.00036708501
0.25019322	0.023002842	0.00036643087
0.25032471	0.023212088	0.00036962337
0.25045620	0.023551901	0.00036885397
0.25058769	0.023278689	0.00036844422
0.25071917	0.022913241	0.00036577349
0.25085066	0.022954068	0.00036586303
0.25098215	0.023596069	0.00037199417
0.25111364	0.023274170	0.00036657892
0.25124513	0.022913857	0.00036823838
0.25137662	0.023120324	0.00036705055
0.25150811	0.022942280	0.00036584548
0.25163959	0.023076302	0.00036869259
0.25177108	0.023505373	0.00036905501
0.25190257	0.022861179	0.00036896023
0.25203406	0.023437290	0.00037121602
0.25216555	0.023443097	0.00036904461
0.25229704	0.023692598	0.00037251348
0.25242853	0.023562189	0.00037102759
0.25256002	0.023400178	0.00037065190
0.25269150	0.022694149	0.00036602554
0.25282299	0.023068100	0.00036783979
0.25295448	0.023869717	0.00037576673
0.25308597	0.023007277	0.00036591282
0.25321746	0.022714697	0.00036840044
0.25334895	0.023255983	0.00037018448
0.25348044	0.023178115	0.00036833394
0.25361193	0.024115674	0.00037492801
0.25374341	0.023332854	0.00036993300
0.25387490	0.023125929	0.00036853340
0.25400639	0.022751612	0.00037356156
0.25413788	0.022828223	0.00037940924
0.25426937	0.023360998	0.00038522892
0.25440086	0.023838114	0.00039192680
0.25453235	0.022387977	0.00038474674
0.25466383	0.022982519	0.00039240525
0.25479532	0.023382784	0.00039515969
0.25492681	0.023843136	0.00040216530
0.25505830	0.022538234	0.00039421990
0.25518979	0.023653114	0.00040397767
0.25532128	0.022533992	0.00039927758
0.25545277	0.022774011	0.00040295462
0.25558426	0.022375870	0.00039907890
0.25571574	0.022995502	0.00040600741
0.25584723	0.023484442	0.00041146061
0.25597872	0.022744187	0.00041030606
0.25611021	0.022996809	0.00041062763
0.25624170	0.022554307	0.00040938024
0.25637319	0.023214843	0.00041731507
0.25650468	0.022977290	0.00041607010
0.25663617	0.023205261	0.00041914847
0.25676765	0.022732761	0.00041737941
0.25689914	0.023492692	0.00042652613
0.25703063	0.022821269	0.00042111458
0.25716212	0.023198778	0.00042279626
0.25729361	0.022752380	0.00042493404
0.25742510	0.023169626	0.00042879676
0.25755659	0.023596411	0.00043335480
0.25768807	0.022886438	0.00043058226
0.25781956	0.022901347	0.00043083949
0.25795105	0.022788374	0.00043141605
0.25808254	0.022786082	0.00043556472
0.25821403	0.023181215	0.00043782109
0.25834552	0.022837149	0.00043626347
0.25847701	0.022555525	0.00043306717
0.25860850	0.023457717	0.00044258183
0.25873998	0.023341663	0.00044229095
0.25887147	0.023174257	0.00044298483
0.25900296	0.022859357	0.00044160091
0.25913445	0.023557084	0.00044437133
0.25926594	0.022383813	0.00043631941
0.25939743	0.023197978	0.00044579403
0.25952892	0.023843559	0.00045123871
0.25966041	0.023060727	0.00044914890
0.25979189	0.022783448	0.00044188843
0.25992338	0.022907652	0.00044675164
0.26005487	0.023699169	0.00045433175
0.26018636	0.023579923	0.00045276675
0.26031785	0.022262393	0.00044187355
0.26044934	0.022851346	0.00044743576
0.26058083	0.022528139	0.00044717551
0.26071231	0.022255771	0.00044629399
0.26084380	0.022362478	0.00044586429
0.26097529	0.023277461	0.00045596865
0.26110678	0.023110286	0.00045296103
0.26123827	0.022708797	0.00045296807
0.26136976	0.023137198	0.00045540490
0.26150125	0.023300036	0.00045814331
0.26163274	0.023367865	0.00045912037
0.26176422	0.022855023	0.00045450315
0.26189571	0.022227858	0.00045419274
0.26202720	0.023014716	0.00045839449
0.26215869	0.022369254	0.00045382133
0.26229018	0.022993971	0.00046129599
0.26242167	0.023147716	0.00046330628
0.26255316	0.022495679	0.00045702430
0.26268465	0.022305793	0.00045667646
0.26281613	0.022966430	0.00046138584
0.26294762	0.023800391	0.00046707992
0.26307911	0.023420172	0.00046653402
0.26321060	0.022541216	0.00046221538
0.26334209	0.022920701	0.00046801009
0.26347358	0.022658892	0.00046442440
0.26360507	0.022372260	0.00046094259
0.26373655	0.022940118	0.00046672215
0.26386804	0.022892329	0.00046633529
0.26399953	0.022258420	0.00046680437
0.26413102	0.022160735	0.00046064495
0.26426251	0.023107878	0.00047071609
0.26439400	0.022773928	0.00046882597
0.26452549	0.023123080	0.00047514771
0.26465698	0.022025524	0.00046694169
0.26478846	0.022611735	0.00046740606
0.26491995	0.023225646	0.00048137372
0.26505144	0.023532015	0.00047785118
0.26518293	0.022830909	0.00047181865
0.26531442	0.023246922	0.00047979257
0.26544591	0.023414017	0.00047875718
[truncated: 567 more rows]
