# Supplementary material for: Invariant surface glycoprotein 65 of Trypanosoma brucei is a complement C3 receptor
Source: Nat Commun. 2022 Aug 29;13:5085. doi: 10.1038/s41467-022-32728-9 (PMC9424271; doi:10.1038/s41467-022-32728-9)
Supplement: Supplementary file 4 — supplementary data 2 [file 41467_2022_32728_MOESM4_ESM.zip › b21-414646_00044.dat]

0.0026000000	39.750761	0.13721279
0.0027314887	28.745350	0.10717971
0.0028629774	22.445386	0.090559346
0.0029944661	17.249861	0.076191193
0.0031259548	12.337718	0.059212711
0.0032574435	10.862616	0.057510395
0.0033889322	8.7185225	0.048705309
0.0035204209	11.431778	0.048558452
0.0036519096	12.248203	0.046641632
0.0037833983	9.8798698	0.039494527
0.0039148870	8.2568806	0.034837918
0.0040463757	6.7252054	0.030247722
0.0041778644	5.4662761	0.025559816
0.0043093531	4.5494704	0.022894058
0.0044408418	3.8485936	0.020251829
0.0045723305	3.1099715	0.018205032
0.0047038192	2.8455099	0.016666648
0.0048353079	2.4545890	0.015027470
0.0049667966	2.2184703	0.014235302
0.0050982853	1.8800223	0.012414325
0.0052297740	1.7509673	0.012137273
0.0053612627	1.5020981	0.010855736
0.0054927514	1.3778492	0.010121399
0.0056242401	1.2558264	0.0096348661
0.0057557288	1.1865032	0.0091056901
0.0058872175	1.0599885	0.0084913279
0.0060187062	1.0000474	0.0082258988
0.0061501949	0.89560556	0.0074563926
0.0062816836	0.88199342	0.0075666484
0.0064131723	0.81426262	0.0071270422
0.0065446610	0.78492632	0.0068972702
0.0066761496	0.73805096	0.0066566758
0.0068076383	0.72399342	0.0064434569
0.0069391270	0.69340255	0.0064072240
0.0070706157	0.66618872	0.0061808796
0.0072021044	0.64075430	0.0059949067
0.0073335931	0.61816874	0.0058626465
0.0074650818	0.57483851	0.0054888597
0.0075965705	0.56768800	0.0054998820
0.0077280592	0.54539947	0.0053685107
0.0078595479	0.49959445	0.0050152907
0.0079910366	0.49354180	0.0050145191
0.0081225253	0.46373942	0.0047217217
0.0082540140	0.46003377	0.0047295650
0.0083855027	0.44249034	0.0046562455
0.0085169914	0.41697905	0.0044276870
0.0086484801	0.39958409	0.0043028263
0.0087799688	0.39151488	0.0041840359
0.0089114575	0.38183775	0.0041538472
0.0090429462	0.36288122	0.0040211069
0.0091744349	0.33980641	0.0038577021
0.0093059236	0.32611995	0.0037347148
0.0094374123	0.31911363	0.0036699127
0.0095689010	0.30115554	0.0035077420
0.0097003897	0.28902122	0.0034641279
0.0098318784	0.28319573	0.0033800113
0.0099633671	0.27234097	0.0032785999
0.010094856	0.26321695	0.0032133098
0.010226345	0.23471184	0.0029625039
0.010357833	0.24435276	0.0031007836
0.010489322	0.22273690	0.0028736058
0.010620811	0.21359932	0.0027936401
0.010752299	0.21120441	0.0027661053
0.010883788	0.19369942	0.0025946800
0.011015277	0.19135461	0.0026259814
0.011146765	0.17209934	0.0024129501
0.011278254	0.17326161	0.0024120008
0.011409743	0.16338649	0.0023175972
0.011541231	0.15620100	0.0022323540
0.011672720	0.15336226	0.0022177553
0.011804209	0.14491318	0.0020735764
0.011935698	0.13626968	0.0020063537
0.012067186	0.12680177	0.0019247766
0.012198675	0.12181586	0.0018250715
0.012330164	0.11654832	0.0017888220
0.012461652	0.11563008	0.0017608867
0.012593141	0.10886637	0.0016713097
0.012724630	0.10176752	0.0016159669
0.012856118	0.098868276	0.0015431195
0.012987607	0.096821544	0.0015434749
0.013119096	0.091586198	0.0014678704
0.013250585	0.089448526	0.0014350844
0.013382073	0.089679707	0.0014423242
0.013513562	0.088395775	0.0014093337
0.013645051	0.083191713	0.0013771852
0.013776539	0.079633714	0.0013401317
0.013908028	0.078360507	0.0013067322
0.014039517	0.075954322	0.0012802065
0.014171005	0.074668814	0.0012614065
0.014302494	0.074022543	0.0012575094
0.014433983	0.070879686	0.0012327258
0.014565472	0.071687890	0.0012143431
0.014696960	0.068659170	0.0011939305
0.014828449	0.067253683	0.0011630068
0.014959938	0.065504204	0.0011557841
0.015091426	0.065389315	0.0011564684
0.015222915	0.063126182	0.0011091749
0.015354404	0.064469986	0.0011265388
0.015485892	0.062366703	0.0010970132
0.015617381	0.063303760	0.0011075234
0.015748870	0.060874384	0.0010866784
0.015880359	0.062688608	0.0010856726
0.016011847	0.061638259	0.0010770576
0.016143336	0.053795072	0.00099754097
0.016274825	0.051743541	0.00098012096
0.016406313	0.055361372	0.0010053862
0.016537802	0.052135383	0.00097008432
0.016669291	0.051472759	0.00096158344
0.016800779	0.052196639	0.00096637458
0.016932268	0.056278871	0.00099732337
0.017063757	0.061000913	0.0010330087
0.017195246	0.058394635	0.0010023321
0.017326734	0.057726983	0.00099720220
0.017458223	0.055798775	0.00097704406
0.017589712	0.055572094	0.00096997161
0.017721200	0.057690850	0.00099125351
0.017852689	0.055399738	0.00094950988
0.017984178	0.053336902	0.00094502063
0.018115666	0.055366906	0.00095527210
0.018247155	0.052216156	0.00092284195
0.018378644	0.051234097	0.00091499938
0.018510133	0.051311438	0.00090643798
0.018641621	0.050272309	0.00089452415
0.018773110	0.048967151	0.00087955665
0.018904599	0.049531262	0.00088482909
0.019036087	0.050411851	0.00088817714
0.019167576	0.048710842	0.00086548756
0.019299065	0.048211309	0.00085634523
0.019430553	0.047677979	0.00085940200
0.019562042	0.047004871	0.00084254183
0.019693531	0.045981284	0.00083573231
0.019825019	0.045653694	0.00082336028
0.019956508	0.045244281	0.00081567895
0.020087997	0.045060103	0.00081905881
0.020219486	0.043468757	0.00079857845
0.020350974	0.044795586	0.00081397813
0.020482463	0.044759140	0.00079882817
0.020613952	0.042445470	0.00077833181
0.020745440	0.044097691	0.00079774572
0.020876929	0.042969908	0.00077883417
0.021008418	0.042367462	0.00077622100
0.021139906	0.040063680	0.00074996414
0.021271395	0.039366436	0.00073625495
0.021402884	0.039335084	0.00074006262
0.021534373	0.039322812	0.00073541150
0.021665861	0.039951820	0.00074008833
0.021797350	0.041128295	0.00074802107
0.021928839	0.040106561	0.00072779243
0.022060327	0.037938787	0.00071860453
0.022191816	0.038469044	0.00071432367
0.022323305	0.038038848	0.00071235573
0.022454793	0.038894174	0.00071535659
0.022586282	0.037233720	0.00069603788
0.022717771	0.035481580	0.00068532206
0.022849260	0.034615709	0.00066991870
0.022980748	0.035034550	0.00067685223
0.023112237	0.036458090	0.00068303932
0.023243726	0.036147499	0.00067660283
0.023375214	0.037840109	0.00069534463
0.023506703	0.037983961	0.00068893460
0.023638192	0.037531402	0.00068629630
0.023769680	0.036433462	0.00067564520
0.023901169	0.036709214	0.00067483669
0.024032658	0.036762082	0.00067738829
0.024164147	0.036510936	0.00066981861
0.024295635	0.036283095	0.00066312230
0.024427124	0.036218080	0.00066286386
0.024558613	0.036053782	0.00065520801
0.024690101	0.036723553	0.00066809606
0.024821590	0.035572499	0.00065143101
0.024953079	0.035527205	0.00064844968
0.025084567	0.036437758	0.00065748283
0.025216056	0.035893742	0.00064662107
0.025347545	0.034536816	0.00064017954
0.025479034	0.035052275	0.00063833043
0.025610522	0.035354286	0.00063603369
0.025742011	0.036008653	0.00064199531
0.025873500	0.035300950	0.00063241275
0.026004988	0.035106831	0.00063381876
0.026136477	0.034754081	0.00062880441
0.026267966	0.035162795	0.00062533197
0.026399454	0.034146361	0.00062135167
0.026530943	0.035267730	0.00062429031
0.026662432	0.035206245	0.00062758995
0.026793920	0.034894219	0.00062135440
0.026925409	0.036060484	0.00062694702
0.027056898	0.034950838	0.00062222427
0.027188387	0.033590621	0.00060083352
0.027319875	0.034343744	0.00061164558
0.027451364	0.034486005	0.00060864482
0.027582853	0.034099151	0.00060415255
0.027714341	0.034033522	0.00060206119
0.027845830	0.032836400	0.00059014181
0.027977319	0.033247995	0.00059505915
0.028108807	0.034492324	0.00060184215
0.028240296	0.033663527	0.00059322172
0.028371785	0.035049576	0.00060335913
0.028503274	0.034052394	0.00059360308
0.028634762	0.034136002	0.00059288924
0.028766251	0.034049271	0.00059339559
0.028897740	0.034187490	0.00058618007
0.029029228	0.033782656	0.00058817474
0.029160717	0.033661270	0.00058635035
0.029292206	0.033259911	0.00057968239
0.029423694	0.032966406	0.00057870232
0.029555183	0.033474727	0.00057360599
0.029686672	0.033285080	0.00057654330
0.029818161	0.032797801	0.00057162167
0.029949649	0.032818200	0.00056797533
0.030081138	0.032654232	0.00056841385
0.030212627	0.032018236	0.00055917614
0.030344115	0.031881969	0.00055751338
0.030475604	0.032466142	0.00056237687
0.030607093	0.032274541	0.00055866268
0.030738581	0.033158635	0.00056532466
0.030870070	0.031980602	0.00055164072
0.031001559	0.032067394	0.00055158750
0.031133048	0.032100784	0.00055349289
0.031264536	0.030752604	0.00053826332
0.031396025	0.032021859	0.00055088595
0.031527514	0.031962403	0.00054753245
0.031659002	0.031549361	0.00054287106
0.031790491	0.031002359	0.00054130690
0.031921980	0.031584346	0.00054016408
0.032053468	0.031657157	0.00054316859
0.032184957	0.031483681	0.00053536118
0.032316446	0.032150700	0.00053871143
0.032447935	0.031802773	0.00054268502
0.032579423	0.031412457	0.00053364573
0.032710912	0.031339994	0.00053469208
0.032842401	0.031326481	0.00053008174
0.032973889	0.032053253	0.00053460285
0.033105378	0.030352362	0.00052330365
0.033236867	0.031353595	0.00052818410
0.033368355	0.030085167	0.00052649003
0.033499844	0.029854849	0.00052304901
0.033631333	0.030463421	0.00052808145
0.033762822	0.030406944	0.00053522098
0.033894310	0.030951581	0.00053742573
0.034025799	0.030109988	0.00053015461
0.034157288	0.029897073	0.00052941018
0.034288776	0.029735428	0.00052803743
0.034420265	0.029745550	0.00053275376
0.034551754	0.030552206	0.00053508458
0.034683242	0.030794610	0.00053903566
0.034814731	0.029352968	0.00052500456
0.034946220	0.029972620	0.00053149035
0.035077708	0.030814111	0.00054095795
0.035209197	0.030144763	0.00053553479
0.035340686	0.030602798	0.00053539095
0.035472175	0.029730904	0.00053892942
0.035603663	0.029733254	0.00054076950
0.035735152	0.028253436	0.00053423533
0.035866641	0.029231332	0.00054123465
0.035998129	0.028882372	0.00053679735
0.036129618	0.029318812	0.00054428744
0.036261107	0.029350689	0.00054167798
0.036392595	0.029704764	0.00055338110
0.036524084	0.028447795	0.00054055635
0.036655573	0.029285327	0.00054378144
0.036787062	0.029029345	0.00054918150
0.036918550	0.030073981	0.00055253857
0.037050039	0.029647995	0.00055510461
0.037181528	0.027844731	0.00053596632
0.037313016	0.028024740	0.00054039520
0.037444505	0.028712311	0.00054699658
0.037575994	0.028693118	0.00054596681
0.037707482	0.028787344	0.00055175004
0.037838971	0.029005462	0.00055483916
0.037970460	0.028864667	0.00054951773
0.038101949	0.028307182	0.00054676606
0.038233437	0.028658370	0.00054447558
0.038364926	0.028601625	0.00054050029
0.038496415	0.029039801	0.00054348784
0.038627903	0.029235611	0.00053848356
0.038759392	0.029914094	0.00054761493
0.038890881	0.029452727	0.00053744906
0.039022369	0.029267975	0.00053814510
0.039153858	0.028697768	0.00052844756
0.039285347	0.028860137	0.00052734438
0.039416836	0.029344031	0.00053617142
0.039548324	0.029371742	0.00053328236
0.039679813	0.028166539	0.00051821343
0.039811302	0.029384761	0.00053106702
0.039942790	0.029137752	0.00052612988
0.040074279	0.029477187	0.00053066529
0.040205768	0.030065183	0.00053479910
0.040337256	0.028472796	0.00051974458
0.040468745	0.029384474	0.00052647463
0.040600234	0.029433268	0.00052458183
0.040731723	0.030207731	0.00053211104
0.040863211	0.029439741	0.00052745608
0.040994700	0.028380072	0.00051685402
0.041126189	0.028112100	0.00051629119
0.041257677	0.029609835	0.00052361283
0.041389166	0.029462352	0.00052213411
0.041520655	0.029614994	0.00052475699
0.041652143	0.029999977	0.00052592184
0.041783632	0.029056050	0.00051765716
0.041915121	0.029062524	0.00051735549
0.042046610	0.028883338	0.00051573178
0.042178098	0.028970650	0.00051560056
0.042309587	0.029922760	0.00052335268
0.042441076	0.028500307	0.00051001908
0.042572564	0.030134757	0.00052268675
0.042704053	0.029843737	0.00051789013
0.042835542	0.029091155	0.00051442154
0.042967030	0.029933253	0.00051894664
0.043098519	0.030418396	0.00052373031
0.043230008	0.030512050	0.00052412945
0.043361496	0.029959817	0.00051494091
0.043492985	0.029239379	0.00051578833
0.043624474	0.029567574	0.00051329578
0.043755963	0.029156815	0.00051222315
0.043887451	0.029433359	0.00051086430
0.044018940	0.029345421	0.00050837567
0.044150429	0.029117040	0.00051519337
0.044281917	0.029089710	0.00050811064
0.044413406	0.028749626	0.00050755709
0.044544895	0.029756953	0.00051000307
0.044676383	0.029262156	0.00050925891
0.044807872	0.029536559	0.00051024258
0.044939361	0.028429387	0.00050044203
0.045070850	0.029360272	0.00050665741
0.045202338	0.029545364	0.00050842608
0.045333827	0.029280403	0.00050149723
0.045465316	0.029269528	0.00050844811
0.045596804	0.029335681	0.00050480348
0.045728293	0.029799515	0.00050803544
0.045859782	0.029663993	0.00050555787
0.045991270	0.028754998	0.00049588832
0.046122759	0.029222670	0.00050449067
0.046254248	0.028517008	0.00050505796
0.046385737	0.028571186	0.00050794522
0.046517225	0.029156709	0.00051356157
0.046648714	0.029253429	0.00051631205
0.046780203	0.028786690	0.00051895890
0.046911691	0.029407830	0.00052273373
0.047043180	0.029862008	0.00052579174
0.047174669	0.029751912	0.00052547345
0.047306157	0.029157771	0.00052272242
0.047437646	0.028711966	0.00052297412
0.047569135	0.029076238	0.00052844632
0.047700624	0.029607003	0.00052576303
0.047832112	0.029574332	0.00053323781
0.047963601	0.029450505	0.00052845267
0.048095090	0.029014076	0.00052997332
0.048226578	0.028838498	0.00052873060
0.048358067	0.028791703	0.00052596953
0.048489556	0.029363284	0.00053176909
0.048621044	0.029671275	0.00053589089
0.048752533	0.029416078	0.00053696338
0.048884022	0.029448802	0.00053664215
0.049015511	0.028948400	0.00053054724
0.049146999	0.029193568	0.00053358115
0.049278488	0.029772531	0.00053971768
0.049409977	0.029235216	0.00053877914
0.049541465	0.029674772	0.00053998022
0.049672954	0.029212191	0.00053661347
0.049804443	0.030257456	0.00054374480
0.049935931	0.029109837	0.00053838137
0.050067420	0.029548227	0.00054246477
0.050198909	0.029828794	0.00054569769
0.050330398	0.029340061	0.00054020964
0.050461886	0.028628127	0.00053419042
0.050593375	0.029880034	0.00054703580
0.050724864	0.029503301	0.00054538651
0.050856352	0.029570367	0.00054533676
0.050987841	0.029036949	0.00053759025
0.051119330	0.028691831	0.00053740517
0.051250818	0.030268006	0.00055107402
0.051382307	0.030319724	0.00055356952
0.051513796	0.029034929	0.00054268448
0.051645284	0.029056090	0.00054119653
0.051776773	0.029231353	0.00054404596
0.051908262	0.030140022	0.00055257184
0.052039751	0.029398860	0.00054748613
0.052171239	0.029175683	0.00054361885
0.052302728	0.028370176	0.00054218371
0.052434217	0.029157779	0.00054464163
0.052565705	0.028564215	0.00054362122
0.052697194	0.029959454	0.00055186974
0.052828683	0.028800793	0.00054557082
0.052960171	0.029504887	0.00054878150
0.053091660	0.028686012	0.00054075580
0.053223149	0.028793436	0.00054527632
0.053354638	0.029213045	0.00055089453
0.053486126	0.029613378	0.00055266459
0.053617615	0.028337702	0.00054210318
0.053749104	0.029989992	0.00055552904
0.053880592	0.029621757	0.00055114567
0.054012081	0.029164300	0.00055174642
0.054143570	0.029195877	0.00055036284
0.054275058	0.029855254	0.00055536535
0.054406547	0.029779588	0.00055246834
0.054538036	0.029496303	0.00055634024
0.054669525	0.029581194	0.00055237786
0.054801013	0.029313816	0.00055582790
0.054932502	0.029308787	0.00055170174
0.055063991	0.029238743	0.00055036999
0.055195479	0.029795170	0.00055708659
0.055326968	0.029096090	0.00055217632
0.055458457	0.028799151	0.00055223074
0.055589945	0.028941504	0.00054958956
0.055721434	0.028475320	0.00054377962
0.055852923	0.029798043	0.00056262349
0.055984412	0.029104750	0.00055489175
0.056115900	0.028814115	0.00054991687
0.056247389	0.029781491	0.00056171389
0.056378878	0.029902168	0.00055848130
0.056510366	0.028799340	0.00055398749
0.056641855	0.029446188	0.00055579759
0.056773344	0.029456593	0.00055956489
0.056904832	0.028149240	0.00054705268
0.057036321	0.027824341	0.00054162269
0.057167810	0.030509963	0.00056687336
0.057299299	0.028576577	0.00055102640
0.057430787	0.028435799	0.00054596509
0.057562276	0.029143184	0.00055568633
0.057693765	0.028032288	0.00053978530
0.057825253	0.029120657	0.00055475966
0.057956742	0.029057211	0.00055265927
0.058088231	0.028969761	0.00055125330
0.058219719	0.029346288	0.00055603029
0.058351208	0.029424082	0.00055039563
0.058482697	0.028661622	0.00054713022
0.058614186	0.029651488	0.00055810713
0.058745674	0.028594452	0.00054282984
0.058877163	0.028742054	0.00054610653
0.059008652	0.029432838	0.00054796966
0.059140140	0.028528538	0.00054560137
0.059271629	0.028532365	0.00054399889
0.059403118	0.028168478	0.00053639813
0.059534606	0.029099779	0.00054726269
0.059666095	0.029265243	0.00054234540
0.059797584	0.029502779	0.00054771797
0.059929072	0.028904383	0.00054476746
0.060060561	0.028528714	0.00053679860
0.060192050	0.028491119	0.00054180693
0.060323539	0.029337795	0.00054260590
0.060455027	0.028968739	0.00054122402
0.060586516	0.029086230	0.00054426960
0.060718005	0.028978613	0.00053839328
0.060849493	0.028041337	0.00053186441
0.060980982	0.029585415	0.00054518329
0.061112471	0.029164156	0.00053861577
0.061243959	0.028992155	0.00054486211
0.061375448	0.028905330	0.00053617339
0.061506937	0.028632169	0.00053758439
0.061638426	0.028817680	0.00053694184
0.061769914	0.029009425	0.00053778348
0.061901403	0.028738360	0.00053912728
0.062032892	0.028493335	0.00053211629
0.062164380	0.028820165	0.00053759935
0.062295869	0.029385978	0.00054235626
0.062427358	0.028444113	0.00053333544
0.062558846	0.027430387	0.00053017343
0.062690335	0.028708882	0.00053157949
0.062821824	0.027690804	0.00052645280
0.062953313	0.028886522	0.00053735451
0.063084801	0.029196178	0.00053628604
0.063216290	0.029443621	0.00054168005
0.063347779	0.029101541	0.00053478046
0.063479267	0.029952375	0.00054216790
0.063610756	0.029235476	0.00053900207
0.063742245	0.028899964	0.00053647030
0.063873733	0.029281977	0.00053995797
0.064005222	0.028961035	0.00053393931
0.064136711	0.028869292	0.00053375089
0.064268200	0.028230010	0.00052718067
0.064399688	0.027780262	0.00052316085
0.064531177	0.028843864	0.00053513294
0.064662666	0.028372213	0.00052813622
0.064794154	0.029602641	0.00053841277
0.064925643	0.029295053	0.00053674774
0.065057132	0.029045935	0.00053352632
0.065188620	0.029201978	0.00053705384
0.065320109	0.028065440	0.00052484348
0.065451598	0.028307481	0.00052805337
0.065583087	0.029799660	0.00053914905
0.065714575	0.028216063	0.00052365005
0.065846064	0.028974531	0.00053266899
0.065977553	0.028361375	0.00052520520
0.066109041	0.028634203	0.00052622035
0.066240530	0.029784208	0.00053713855
0.066372019	0.028932815	0.00053033510
0.066503507	0.027421953	0.00051824100
0.066634996	0.028865135	0.00052666083
0.066766485	0.028275800	0.00052589439
0.066897973	0.029111410	0.00052901849
0.067029462	0.028824114	0.00052853145
0.067160951	0.028420432	0.00052709608
0.067292440	0.028853665	0.00052515805
0.067423928	0.029057752	0.00052649856
0.067555417	0.028944189	0.00052765302
0.067686906	0.028883375	0.00052675275
0.067818394	0.029254402	0.00052977078
0.067949883	0.028912939	0.00052594107
0.068081372	0.029353472	0.00053003653
0.068212860	0.028988658	0.00052575995
0.068344349	0.027324935	0.00051532532
0.068475838	0.028917388	0.00052550868
0.068607327	0.028167835	0.00052121220
0.068738815	0.030323901	0.00053226986
0.068870304	0.029553325	0.00053200350
0.069001793	0.028805291	0.00052420136
0.069133281	0.028671244	0.00052093846
0.069264770	0.029228307	0.00052951031
0.069396259	0.029153226	0.00052134180
0.069527747	0.029749698	0.00053171576
0.069659236	0.028951217	0.00052506461
0.069790725	0.029153534	0.00052479291
0.069922214	0.029144057	0.00052654168
0.070053702	0.029408755	0.00052306767
0.070185191	0.029094546	0.00052682017
0.070316680	0.028695428	0.00051859086
0.070448168	0.029266006	0.00052428683
0.070579657	0.028893997	0.00052391194
0.070711146	0.028555603	0.00051675521
0.070842634	0.027941584	0.00051432303
0.070974123	0.028404103	0.00051815782
0.071105612	0.028798442	0.00051948532
0.071237101	0.026762377	0.00050737069
0.071368589	0.028773958	0.00051411873
0.071500078	0.029060064	0.00052426702
0.071631567	0.028119153	0.00051478571
0.071763055	0.027985169	0.00051345434
0.071894544	0.027854293	0.00051331563
0.072026033	0.027558756	0.00050628470
0.072157521	0.027610815	0.00051047752
0.072289010	0.028637724	0.00051740808
0.072420499	0.027913699	0.00051046482
0.072551988	0.028188514	0.00051191658
0.072683476	0.027427077	0.00050565714
0.072814965	0.028324318	0.00051391256
0.072946454	0.027377540	0.00050806105
0.073077942	0.027240155	0.00050161369
0.073209431	0.027662354	0.00050948554
0.073340920	0.027331582	0.00050449336
0.073472408	0.026965945	0.00050194789
0.073603897	0.027936506	0.00051068190
0.073735386	0.028006111	0.00050693859
0.073866875	0.027877056	0.00050785804
0.073998363	0.027015975	0.00050114485
0.074129852	0.027282421	0.00050353630
0.074261341	0.026855775	0.00050244077
0.074392829	0.026811690	0.00049599333
0.074524318	0.027950784	0.00050810132
0.074655807	0.026963727	0.00049691974
0.074787295	0.026711341	0.00049843625
0.074918784	0.026666812	0.00049778758
0.075050273	0.026675353	0.00049426684
0.075181761	0.027466840	0.00050127479
0.075313250	0.026919837	0.00049906109
0.075444739	0.027312823	0.00049953839
0.075576228	0.026646478	0.00049612293
0.075707716	0.027047836	0.00049750285
0.075839205	0.027100950	0.00049973057
0.075970694	0.027123878	0.00049796174
0.076102182	0.027031171	0.00049451745
0.076233671	0.026272085	0.00049533907
0.076365160	0.026529832	0.00049038220
0.076496648	0.027563223	0.00049984297
0.076628137	0.026404710	0.00049288555
0.076759626	0.027207055	0.00049556505
0.076891115	0.027102555	0.00049804505
0.077022603	0.026667358	0.00049153036
0.077154092	0.027335447	0.00049623034
0.077285581	0.027396454	0.00050036521
0.077417069	0.028764289	0.00050695726
0.077548558	0.026494596	0.00049171465
0.077680047	0.026840270	0.00049098424
0.077811535	0.025752277	0.00048299502
0.077943024	0.025984566	0.00048767869
0.078074513	0.026386376	0.00048697586
0.078206002	0.026783497	0.00049209219
0.078337490	0.026708303	0.00049006104
0.078468979	0.026072364	0.00048485901
0.078600468	0.026129664	0.00048785463
0.078731956	0.026553954	0.00048843236
0.078863445	0.026034313	0.00048550258
0.078994934	0.026721565	0.00048844542
0.079126422	0.027248341	0.00049283921
0.079257911	0.026081928	0.00048434385
0.079389400	0.027583310	0.00049495017
0.079520889	0.027155344	0.00049102180
0.079652377	0.026766221	0.00048963560
0.079783866	0.026974220	0.00048928716
0.079915355	0.026619476	0.00048929318
0.080046843	0.026567779	0.00048521733
0.080178332	0.026807331	0.00048766309
0.080309821	0.026706357	0.00048894846
0.080441309	0.026913176	0.00048501625
0.080572798	0.025978560	0.00048321711
0.080704287	0.026229138	0.00048328949
0.080835776	0.026870347	0.00048714879
0.080967264	0.026021674	0.00048269790
0.081098753	0.026744902	0.00048376717
0.081230242	0.026903868	0.00048765241
0.081361730	0.027064415	0.00048820818
0.081493219	0.026688976	0.00048454353
0.081624708	0.025942586	0.00048224374
0.081756196	0.026563588	0.00048002662
0.081887685	0.025940978	0.00048083942
0.082019174	0.026173083	0.00048139016
0.082150663	0.025956728	0.00047785269
0.082282151	0.026332219	0.00048129726
0.082413640	0.026322593	0.00047978409
0.082545129	0.026393637	0.00048039942
0.082676617	0.025524279	0.00047527356
0.082808106	0.027242123	0.00048748362
0.082939595	0.026557308	0.00048453436
0.083071083	0.026667332	0.00047894461
0.083202572	0.026668197	0.00048210763
0.083334061	0.026048446	0.00047988073
0.083465549	0.026265489	0.00047478443
0.083597038	0.026643542	0.00048451254
0.083728527	0.026141420	0.00047367424
0.083860016	0.026455548	0.00048167518
0.083991504	0.026182604	0.00047750283
0.084122993	0.026145401	0.00047595079
0.084254482	0.026100438	0.00047686627
0.084385970	0.025582559	0.00047154087
0.084517459	0.026063577	0.00047508928
0.084648948	0.026526757	0.00048076290
0.084780436	0.026317472	0.00047418023
0.084911925	0.026063025	0.00047483471
0.085043414	0.026026801	0.00047197546
0.085174903	0.026068425	0.00047386277
0.085306391	0.026729903	0.00048200493
0.085437880	0.026106953	0.00047303438
0.085569369	0.026830280	0.00047994164
0.085700857	0.026306342	0.00047353198
0.085832346	0.026187666	0.00047358521
0.085963835	0.025664322	0.00047249811
0.086095323	0.026152572	0.00047366262
0.086226812	0.026178160	0.00047342133
0.086358301	0.026216811	0.00047120984
0.086489790	0.026322080	0.00047378211
0.086621278	0.026347647	0.00047351515
0.086752767	0.026087211	0.00047220753
0.086884256	0.026981130	0.00047697753
0.087015744	0.025623056	0.00046755816
0.087147233	0.026166225	0.00047206813
0.087278722	0.027133482	0.00048006443
0.087410210	0.027017580	0.00047705686
0.087541699	0.025551198	0.00046604371
0.087673188	0.025903648	0.00046925616
0.087804677	0.025045154	0.00045943171
0.087936165	0.025455184	0.00046794720
0.088067654	0.025025232	0.00046059763
0.088199143	0.025693344	0.00046529880
0.088330631	0.025655203	0.00046826040
0.088462120	0.025535921	0.00046331523
0.088593609	0.025839354	0.00046935458
0.088725097	0.026172879	0.00046797567
0.088856586	0.025740678	0.00046543382
0.088988075	0.025910232	0.00046848325
0.089119564	0.026606616	0.00047224118
0.089251052	0.026107032	0.00046992602
0.089382541	0.026048620	0.00046702919
0.089514030	0.025128461	0.00046139639
0.089645518	0.024688185	0.00045530820
0.089777007	0.025927629	0.00046503123
0.089908496	0.025210218	0.00046196833
0.090039984	0.025033417	0.00045930043
0.090171473	0.025723251	0.00046040115
0.090302962	0.025457133	0.00046312016
0.090434451	0.025989084	0.00046381214
0.090565939	0.025575632	0.00046307044
0.090697428	0.025300843	0.00046009378
0.090828917	0.026359979	0.00046360620
0.090960405	0.025796117	0.00046464040
0.091091894	0.025879092	0.00046384052
0.091223383	0.025922318	0.00046486054
0.091354871	0.024944837	0.00045944909
0.091486360	0.025291832	0.00046827804
0.091617849	0.025417985	0.00047361645
0.091749337	0.025760201	0.00048068330
0.091880826	0.025139977	0.00047871883
0.092012315	0.025376310	0.00048563470
0.092143804	0.025446220	0.00048218192
0.092275292	0.024838545	0.00048412586
0.092406781	0.025707318	0.00049190087
0.092538270	0.024786576	0.00048826850
0.092669758	0.025728804	0.00049900977
0.092801247	0.024541192	0.00047114657
0.092932736	0.024667125	0.00047519301
0.093064224	0.024592162	0.00047043821
0.093195713	0.025108308	0.00047269403
0.093327202	0.024427858	0.00046717665
0.093458691	0.024702055	0.00046267939
0.093590179	0.024343668	0.00046541545
0.093721668	0.025197883	0.00047052987
0.093853157	0.024988501	0.00046708689
0.093984645	0.024911231	0.00046391485
0.094116134	0.024930777	0.00046396497
0.094247623	0.025101394	0.00046468244
0.094379111	0.024809347	0.00046229010
0.094510600	0.024410276	0.00046033649
0.094642089	0.025030096	0.00046443375
0.094773578	0.025023559	0.00046077128
0.094905066	0.025167437	0.00046529062
0.095036555	0.025535698	0.00046935697
0.095168044	0.025309082	0.00046080671
0.095299532	0.025671688	0.00046641779
0.095431021	0.025169388	0.00045930071
0.095562510	0.024649094	0.00045763937
0.095693998	0.024700214	0.00046047088
0.095825487	0.024561939	0.00045462973
0.095956976	0.024427953	0.00045742577
0.096088465	0.024806780	0.00045383923
0.096219953	0.024962163	0.00045849191
0.096351442	0.024953530	0.00045865098
0.096482931	0.024124080	0.00045127478
0.096614419	0.025281230	0.00045808489
0.096745908	0.024912901	0.00045698348
0.096877397	0.025003441	0.00045622360
0.097008885	0.025490691	0.00046088785
0.097140374	0.024075528	0.00044758329
0.097271863	0.024414643	0.00045126317
0.097403352	0.024606546	0.00045243092
0.097534840	0.023716558	0.00044542251
0.097666329	0.023810571	0.00044828273
0.097797818	0.023303613	0.00043863223
0.097929306	0.023825021	0.00044408407
0.098060795	0.024388570	0.00044738795
0.098192284	0.024054198	0.00044222395
0.098323772	0.023712746	0.00044301680
0.098455261	0.024588114	0.00044525248
0.098586750	0.025159928	0.00044852835
0.098718239	0.024771827	0.00044568013
0.098849727	0.023918249	0.00043822319
0.098981216	0.024662673	0.00044270171
0.099112705	0.023815614	0.00043590077
0.099244193	0.024418658	0.00044123788
0.099375682	0.024588364	0.00044295273
0.099507171	0.024388484	0.00043913945
0.099638659	0.025060137	0.00044746903
0.099770148	0.024494280	0.00044205077
0.099901637	0.024478460	0.00044166370
0.10003313	0.024278980	0.00044123502
0.10016461	0.024515366	0.00044225352
0.10029610	0.024360729	0.00044300449
0.10042759	0.024422885	0.00044090522
0.10055908	0.023983342	0.00043986317
0.10069057	0.023711857	0.00043857780
0.10082206	0.024496983	0.00044140336
0.10095355	0.024661855	0.00044598084
0.10108504	0.023509614	0.00043502066
0.10121652	0.023740997	0.00043352485
0.10134801	0.023901897	0.00043647663
0.10147950	0.024016796	0.00043866120
0.10161099	0.023447103	0.00043521616
0.10174248	0.023888114	0.00043810984
0.10187397	0.023680755	0.00043302588
0.10200546	0.024224842	0.00043797250
0.10213694	0.024136558	0.00043540213
0.10226843	0.024583306	0.00044073111
0.10239992	0.023855780	0.00043539813
0.10253141	0.024039487	0.00043241727
0.10266290	0.024566288	0.00044187368
0.10279439	0.023832861	0.00043344722
0.10292588	0.024134060	0.00043766256
0.10305737	0.024664036	0.00043934920
0.10318885	0.023604704	0.00042977810
0.10332034	0.023876084	0.00043457023
0.10345183	0.023297917	0.00042923361
0.10358332	0.024149733	0.00043584184
0.10371481	0.024356376	0.00043522598
0.10384630	0.023500700	0.00042978399
0.10397779	0.023620464	0.00043118672
0.10410928	0.024514295	0.00043894129
0.10424076	0.024207157	0.00043688965
0.10437225	0.024267474	0.00043626819
0.10450374	0.023993930	0.00043100434
0.10463523	0.024161280	0.00043312091
0.10476672	0.024097059	0.00043360009
0.10489821	0.024136496	0.00043406291
0.10502970	0.023936686	0.00043073578
0.10516118	0.023407434	0.00042618913
0.10529267	0.024019564	0.00043380540
0.10542416	0.024299590	0.00043295949
0.10555565	0.024849146	0.00043733085
0.10568714	0.024668242	0.00043519171
0.10581863	0.024381010	0.00043341210
0.10595012	0.024878629	0.00043584845
0.10608161	0.024620415	0.00043644845
0.10621309	0.023603795	0.00042661359
0.10634458	0.024599983	0.00043340468
0.10647607	0.023481439	0.00042523922
0.10660756	0.024198836	0.00043051443
0.10673905	0.023913264	0.00043184658
0.10687054	0.023330866	0.00042801257
0.10700203	0.023436763	0.00043624143
0.10713352	0.024167451	0.00044312899
0.10726500	0.023644325	0.00044412579
0.10739649	0.023312980	0.00044810782
0.10752798	0.024360262	0.00045232242
0.10765947	0.023447667	0.00044992024
0.10779096	0.023926515	0.00045497706
0.10792245	0.024047450	0.00045914604
0.10805394	0.023757797	0.00045799586
0.10818542	0.024488639	0.00046265594
0.10831691	0.024188134	0.00046362752
0.10844840	0.024600638	0.00046820455
0.10857989	0.024674063	0.00047028402
0.10871138	0.024008856	0.00047001905
0.10884287	0.024650627	0.00047301893
0.10897436	0.024359063	0.00047179302
0.10910585	0.023421477	0.00046807275
0.10923733	0.024271831	0.00047128395
0.10936882	0.023691508	0.00047537134
0.10950031	0.024445047	0.00047606730
0.10963180	0.024466031	0.00048073831
0.10976329	0.023825615	0.00047504494
0.10989478	0.024489083	0.00048371829
0.11002627	0.023554093	0.00048046866
0.11015776	0.023171118	0.00047210161
0.11028924	0.024075047	0.00048170100
0.11042073	0.023850769	0.00048553140
0.11055222	0.024199376	0.00048245458
0.11068371	0.023813991	0.00048456926
0.11081520	0.023663539	0.00048226011
0.11094669	0.024173733	0.00048689196
0.11107818	0.024087479	0.00048941239
0.11120966	0.023491684	0.00048354439
0.11134115	0.023510812	0.00048801770
0.11147264	0.023324671	0.00048205391
0.11160413	0.023229077	0.00048411579
0.11173562	0.024383740	0.00049705657
0.11186711	0.023629913	0.00047350542
0.11199860	0.024574510	0.00048197867
0.11213009	0.024173464	0.00047036540
0.11226157	0.023861260	0.00046568678
0.11239306	0.023695809	0.00046430455
0.11252455	0.024026007	0.00046657443
0.11265604	0.024524118	0.00046775767
0.11278753	0.023677009	0.00045706538
0.11291902	0.023765680	0.00045786821
0.11305051	0.023679635	0.00046023337
0.11318200	0.023790968	0.00045581804
0.11331348	0.024004614	0.00045950438
0.11344497	0.024371089	0.00045894106
0.11357646	0.023649197	0.00045098837
0.11370795	0.023483380	0.00045332014
0.11383944	0.023512598	0.00044971745
0.11397093	0.023234931	0.00044749968
0.11410242	0.024134453	0.00045399156
0.11423390	0.024254122	0.00044925661
0.11436539	0.023654407	0.00045253722
0.11449688	0.023988601	0.00044669543
0.11462837	0.023780458	0.00044897829
0.11475986	0.024068129	0.00044664122
0.11489135	0.023551300	0.00044242205
0.11502284	0.024511382	0.00045246981
0.11515433	0.024274582	0.00044823177
0.11528581	0.024647152	0.00045099636
0.11541730	0.023753761	0.00044426844
0.11554879	0.024556034	0.00044880699
0.11568028	0.023237369	0.00043992149
0.11581177	0.024460342	0.00044712196
0.11594326	0.023970758	0.00044419680
0.11607475	0.024010706	0.00044377302
0.11620624	0.023698323	0.00043825399
0.11633772	0.023723672	0.00044143371
0.11646921	0.023693379	0.00044149924
0.11660070	0.023513545	0.00043793262
0.11673219	0.024016040	0.00043830774
0.11686368	0.023839268	0.00043646765
0.11699517	0.023403798	0.00043608542
0.11712666	0.024367758	0.00044189232
0.11725814	0.024007513	0.00043593992
0.11738963	0.023558652	0.00043419505
0.11752112	0.024132088	0.00043685098
0.11765261	0.023674850	0.00043283321
0.11778410	0.023957081	0.00043618691
0.11791559	0.023610719	0.00042958517
0.11804708	0.023748444	0.00043092128
0.11817857	0.023843920	0.00043410469
0.11831005	0.023701409	0.00042934569
0.11844154	0.023495035	0.00043031530
0.11857303	0.024016071	0.00042855045
0.11870452	0.024148896	0.00043080300
0.11883601	0.024453519	0.00043376332
0.11896750	0.023215208	0.00042612017
0.11909899	0.023710844	0.00042976492
0.11923048	0.022724709	0.00041567174
0.11936196	0.024859958	0.00043542419
0.11949345	0.023601252	0.00042239211
0.11962494	0.023017466	0.00041858360
0.11975643	0.023584297	0.00042500624
0.11988792	0.023787791	0.00042073545
0.12001941	0.023199108	0.00041718618
0.12015090	0.023561203	0.00042056612
0.12028239	0.023340600	0.00041928769
0.12041387	0.024405280	0.00042526831
0.12054536	0.023962554	0.00041908415
0.12067685	0.023866250	0.00042050269
0.12080834	0.023917601	0.00042118282
0.12093983	0.024160820	0.00041843327
0.12107132	0.023756485	0.00042130117
0.12120281	0.024257453	0.00042182551
0.12133429	0.024308445	0.00042125431
0.12146578	0.023308181	0.00041592412
0.12159727	0.023714472	0.00041440498
0.12172876	0.023815896	0.00041842061
0.12186025	0.023547886	0.00041467679
0.12199174	0.023892907	0.00041801829
0.12212323	0.023467119	0.00041522261
0.12225472	0.023125838	0.00041085837
0.12238620	0.024057915	0.00041923629
0.12251769	0.024546685	0.00042082566
0.12264918	0.024492467	0.00042284777
0.12278067	0.023757886	0.00041681719
0.12291216	0.023429181	0.00041370324
0.12304365	0.023510809	0.00041386734
0.12317514	0.024322185	0.00041862367
0.12330663	0.023658392	0.00041462816
0.12343811	0.024218840	0.00041912480
0.12356960	0.023770444	0.00041316350
0.12370109	0.023324779	0.00041007709
0.12383258	0.023965477	0.00041669261
0.12396407	0.023740362	0.00041155660
0.12409556	0.024327248	0.00042176677
0.12422705	0.023467318	0.00040847139
0.12435853	0.024049723	0.00041702623
0.12449002	0.023428813	0.00041071464
0.12462151	0.024127502	0.00041714595
0.12475300	0.024055135	0.00041426891
0.12488449	0.023638365	0.00041167272
0.12501598	0.023653842	0.00041209883
0.12514747	0.023702083	0.00041013755
0.12527896	0.022696469	0.00040368321
0.12541044	0.024378547	0.00041802558
0.12554193	0.023736009	0.00040998091
0.12567342	0.025150356	0.00041964415
0.12580491	0.023701782	0.00041156949
0.12593640	0.024613539	0.00041525929
0.12606789	0.023738802	0.00041268443
0.12619938	0.023540742	0.00040856717
0.12633087	0.023617298	0.00041119914
0.12646235	0.023824398	0.00041202917
0.12659384	0.023784639	0.00040711753
0.12672533	0.023883532	0.00041263508
0.12685682	0.023701156	0.00040877990
0.12698831	0.023903288	0.00041129819
0.12711980	0.023408039	0.00040680327
0.12725129	0.022755095	0.00040170969
0.12738277	0.023909409	0.00041123486
0.12751426	0.024209456	0.00041250323
0.12764575	0.023325759	0.00040618280
0.12777724	0.023320538	0.00040476517
0.12790873	0.023713624	0.00040831427
0.12804022	0.023832845	0.00041076520
0.12817171	0.024092677	0.00040929024
0.12830320	0.023942073	0.00040912410
0.12843468	0.023373128	0.00040470703
0.12856617	0.023940041	0.00040701300
0.12869766	0.023888268	0.00040845104
0.12882915	0.023646892	0.00040748957
0.12896064	0.024182741	0.00040855834
0.12909213	0.023207441	0.00040147079
0.12922362	0.023617027	0.00040503275
0.12935511	0.023378908	0.00040399940
0.12948659	0.024283823	0.00041127980
0.12961808	0.023479767	0.00040256232
0.12974957	0.023980497	0.00040659492
0.12988106	0.023038440	0.00040046277
0.13001255	0.023982963	0.00040678926
0.13014404	0.023355530	0.00040539133
0.13027553	0.023413134	0.00040131967
0.13040701	0.023197255	0.00040056583
0.13053850	0.023891635	0.00040620562
0.13066999	0.023503156	0.00040187455
0.13080148	0.023713045	0.00040564864
0.13093297	0.023812992	0.00040420084
0.13106446	0.023757101	0.00040453170
0.13119595	0.023684770	0.00040322590
0.13132744	0.023709204	0.00040297782
0.13145892	0.024146428	0.00040593242
0.13159041	0.024000760	0.00040573313
0.13172190	0.023615253	0.00040163694
0.13185339	0.024253034	0.00040730127
0.13198488	0.023903175	0.00040282248
0.13211637	0.024274735	0.00040792352
0.13224786	0.023757466	0.00040231235
0.13237935	0.024350581	0.00040703902
0.13251083	0.023471738	0.00040089597
0.13264232	0.023699846	0.00040277786
0.13277381	0.024612388	0.00040961354
0.13290530	0.024007127	0.00040025324
0.13303679	0.023897938	0.00040321862
0.13316828	0.022925306	0.00039779552
0.13329977	0.023258094	0.00039668192
0.13343125	0.023803980	0.00040533853
0.13356274	0.023267714	0.00039422231
0.13369423	0.023966065	0.00040234132
0.13382572	0.023964289	0.00040272372
0.13395721	0.023589030	0.00039914637
0.13408870	0.023274146	0.00039863585
0.13422019	0.023656730	0.00039869940
0.13435168	0.023091741	0.00039777151
0.13448316	0.024286889	0.00040506112
0.13461465	0.024035224	0.00040156933
0.13474614	0.023148996	0.00039626746
0.13487763	0.023395505	0.00039827860
0.13500912	0.023945630	0.00039991159
0.13514061	0.023673581	0.00039963663
0.13527210	0.024007652	0.00040185101
0.13540359	0.023761767	0.00039943073
0.13553507	0.023867422	0.00040008079
0.13566656	0.024234493	0.00040298637
0.13579805	0.023815112	0.00040122776
0.13592954	0.023953128	0.00039991861
0.13606103	0.023722714	0.00040153151
0.13619252	0.023604146	0.00039660598
0.13632401	0.023303250	0.00039367386
0.13645549	0.023029708	0.00039566511
0.13658698	0.024257354	0.00039938688
0.13671847	0.023832416	0.00039936847
0.13684996	0.023915689	0.00039822316
0.13698145	0.023808420	0.00039660283
0.13711294	0.023395680	0.00039594405
0.13724443	0.023621847	0.00039694273
0.13737592	0.023691736	0.00039537724
0.13750740	0.023448915	0.00039661016
0.13763889	0.023506603	0.00039373774
0.13777038	0.023317131	0.00039385035
0.13790187	0.023875479	0.00039551944
0.13803336	0.023726038	0.00039392626
0.13816485	0.024296333	0.00039975719
0.13829634	0.023851175	0.00039405875
0.13842783	0.023648930	0.00039585458
0.13855931	0.023988317	0.00039682450
0.13869080	0.022879729	0.00038903358
0.13882229	0.023414096	0.00039131555
0.13895378	0.023205963	0.00038878810
0.13908527	0.024016587	0.00039771914
0.13921676	0.023497939	0.00039295163
0.13934825	0.023707449	0.00039480956
0.13947973	0.023164599	0.00038964324
0.13961122	0.023603936	0.00039083281
0.13974271	0.024223285	0.00039628033
0.13987420	0.024301117	0.00039931700
0.14000569	0.023653218	0.00038993502
0.14013718	0.023388706	0.00039065131
0.14026867	0.023822136	0.00039267870
0.14040016	0.023787125	0.00039421066
0.14053164	0.023458868	0.00039220453
0.14066313	0.024125141	0.00039320487
0.14079462	0.023884714	0.00039391284
0.14092611	0.023746084	0.00039175500
0.14105760	0.023509777	0.00038961433
0.14118909	0.024402610	0.00039776699
0.14132058	0.023419941	0.00038591226
0.14145207	0.023689512	0.00039061719
0.14158355	0.023091361	0.00038578702
0.14171504	0.023467101	0.00038885446
0.14184653	0.023261888	0.00038953362
0.14197802	0.023607602	0.00038818975
0.14210951	0.023739790	0.00039016018
0.14224100	0.023859833	0.00038985165
0.14237249	0.023528024	0.00038819150
0.14250398	0.024171630	0.00039351687
0.14263546	0.023913322	0.00038849629
0.14276695	0.023700353	0.00038926676
0.14289844	0.023535183	0.00038868556
0.14302993	0.023090275	0.00038423907
0.14316142	0.023265989	0.00038540954
0.14329291	0.023685319	0.00038725816
0.14342440	0.023610679	0.00038712291
0.14355588	0.023318479	0.00038605153
0.14368737	0.023205279	0.00038529896
0.14381886	0.023843815	0.00038980460
0.14395035	0.023893285	0.00038789972
0.14408184	0.023780616	0.00038924768
0.14421333	0.024093559	0.00039276862
0.14434482	0.023687307	0.00038822595
0.14447631	0.023717903	0.00038801937
0.14460779	0.024200663	0.00038932087
0.14473928	0.023611572	0.00038545705
0.14487077	0.024094773	0.00039239913
0.14500226	0.023398819	0.00038493172
0.14513375	0.023654603	0.00038896240
0.14526524	0.024353998	0.00038928238
0.14539673	0.023388266	0.00038497831
0.14552822	0.023772646	0.00038847184
0.14565970	0.023719498	0.00038751501
0.14579119	0.023917910	0.00038916009
0.14592268	0.023729481	0.00038651587
0.14605417	0.023459260	0.00038564103
0.14618566	0.023616365	0.00038705044
0.14631715	0.023551024	0.00038297904
0.14644864	0.023641055	0.00038555505
0.14658012	0.024124373	0.00038854339
0.14671161	0.023601810	0.00038577543
0.14684310	0.023642220	0.00038696331
0.14697459	0.024000680	0.00038589856
0.14710608	0.023344083	0.00038325379
0.14723757	0.023729069	0.00038586265
0.14736906	0.023648708	0.00038364821
0.14750055	0.023865104	0.00038800046
0.14763203	0.023651395	0.00038403755
0.14776352	0.024468184	0.00038963977
0.14789501	0.023329659	0.00038277364
0.14802650	0.023445530	0.00038129959
0.14815799	0.023645497	0.00038564950
0.14828948	0.023649671	0.00038304987
0.14842097	0.023995256	0.00038668202
0.14855246	0.024199299	0.00038682504
0.14868394	0.023461849	0.00037951704
0.14881543	0.023860309	0.00038614250
0.14894692	0.023540581	0.00038343860
0.14907841	0.023774132	0.00038449537
0.14920990	0.023676223	0.00038369042
0.14934139	0.023332791	0.00037951139
0.14947288	0.023343264	0.00038162863
0.14960436	0.023438283	0.00038134697
0.14973585	0.023343284	0.00038075141
0.14986734	0.024229364	0.00038577757
0.14999883	0.023188681	0.00037893562
0.15013032	0.023981369	0.00038493595
0.15026181	0.023670767	0.00038181832
0.15039330	0.023411048	0.00038024831
0.15052479	0.023536272	0.00038237195
0.15065627	0.023695023	0.00038148175
0.15078776	0.023725658	0.00038343712
0.15091925	0.023528665	0.00037970278
0.15105074	0.024312058	0.00038532018
0.15118223	0.023610411	0.00038178127
0.15131372	0.024019387	0.00038287346
0.15144521	0.024159394	0.00038323915
0.15157670	0.023904072	0.00038261446
0.15170818	0.023695120	0.00037980241
0.15183967	0.023764259	0.00037963606
0.15197116	0.024145645	0.00038325014
0.15210265	0.023231836	0.00037783770
0.15223414	0.022650620	0.00037293381
0.15236563	0.024065663	0.00038153641
0.15249712	0.023043876	0.00037593990
0.15262860	0.023726766	0.00038001186
0.15276009	0.023695994	0.00038089448
0.15289158	0.023822465	0.00038076726
0.15302307	0.024282406	0.00038217947
0.15315456	0.023921511	0.00037976128
0.15328605	0.023282263	0.00037784939
0.15341754	0.023613298	0.00037955887
0.15354903	0.023812530	0.00037835385
0.15368051	0.023451883	0.00037710963
0.15381200	0.023250927	0.00037543839
0.15394349	0.023490235	0.00037889528
0.15407498	0.023474386	0.00037831557
0.15420647	0.023327602	0.00037459406
0.15433796	0.023644106	0.00037630221
0.15446945	0.023346890	0.00037463101
0.15460094	0.024235681	0.00038285519
0.15473242	0.023641654	0.00037782380
0.15486391	0.023673190	0.00037732982
0.15499540	0.023582444	0.00037549602
0.15512689	0.023674636	0.00037786413
0.15525838	0.023412522	0.00037585562
0.15538987	0.023776297	0.00037663844
0.15552136	0.023818928	0.00037772933
0.15565284	0.023333838	0.00037509608
0.15578433	0.023329957	0.00037354025
0.15591582	0.023768522	0.00037729282
0.15604731	0.023753476	0.00037803052
0.15617880	0.023833950	0.00037748245
0.15631029	0.023679934	0.00037660158
0.15644178	0.023642703	0.00037458052
0.15657327	0.023695806	0.00037790680
0.15670475	0.024021335	0.00037832294
0.15683624	0.024106779	0.00037879940
0.15696773	0.023795491	0.00037647145
0.15709922	0.023831346	0.00037522086
0.15723071	0.023717657	0.00037643960
0.15736220	0.023064464	0.00036967117
0.15749369	0.023419242	0.00037329571
0.15762518	0.023354942	0.00037218853
0.15775666	0.023639240	0.00037498492
0.15788815	0.023396267	0.00037466396
0.15801964	0.023384221	0.00037175299
0.15815113	0.023684754	0.00037434690
0.15828262	0.023418866	0.00037279388
0.15841411	0.023666254	0.00037450573
0.15854560	0.022877659	0.00037064787
0.15867708	0.023647253	0.00037255908
0.15880857	0.024473676	0.00037956907
0.15894006	0.023581904	0.00037196993
0.15907155	0.022986498	0.00036972754
0.15920304	0.023259564	0.00037235100
0.15933453	0.023752407	0.00037303503
0.15946602	0.023830664	0.00037410052
0.15959751	0.023382430	0.00036975608
0.15972899	0.024282555	0.00037718267
0.15986048	0.023763332	0.00037438896
0.15999197	0.023499710	0.00037033341
0.16012346	0.023264303	0.00037133032
0.16025495	0.024117914	0.00037491072
0.16038644	0.024185168	0.00037498955
0.16051793	0.023315324	0.00037149426
0.16064942	0.023816427	0.00037149882
0.16078090	0.023513673	0.00037158369
0.16091239	0.023338783	0.00037119269
0.16104388	0.023574516	0.00036949149
0.16117537	0.023652488	0.00037221646
0.16130686	0.023219404	0.00036671776
0.16143835	0.023416595	0.00037014075
0.16156984	0.023043717	0.00036856073
0.16170133	0.023216030	0.00036587589
0.16183281	0.023839492	0.00037225727
0.16196430	0.022856242	0.00036590070
0.16209579	0.023512545	0.00036964923
0.16222728	0.023664711	0.00037167102
0.16235877	0.023188290	0.00036500093
0.16249026	0.023912569	0.00037200899
0.16262175	0.023847381	0.00037107796
0.16275323	0.022907195	0.00036670749
0.16288472	0.023595210	0.00036934571
0.16301621	0.023738598	0.00036926559
0.16314770	0.023411012	0.00036879269
0.16327919	0.024159875	0.00037049061
0.16341068	0.024495570	0.00037487466
0.16354217	0.023594549	0.00037061686
0.16367366	0.023409119	0.00036663064
0.16380514	0.023410550	0.00036869194
0.16393663	0.023805645	0.00036900442
0.16406812	0.023417607	0.00036536628
0.16419961	0.023869325	0.00036938680
0.16433110	0.023266566	0.00036679425
0.16446259	0.023220333	0.00036579308
0.16459408	0.023652222	0.00036889214
0.16472557	0.023196268	0.00036368554
0.16485705	0.023303339	0.00036582879
0.16498854	0.024012800	0.00036986175
0.16512003	0.023333084	0.00036607626
0.16525152	0.023442198	0.00036824352
0.16538301	0.023369275	0.00036508091
0.16551450	0.024225215	0.00037180017
0.16564599	0.023323949	0.00036559361
0.16577747	0.023018291	0.00036451690
0.16590896	0.023827727	0.00037001808
0.16604045	0.023345408	0.00036329289
0.16617194	0.023860891	0.00036798130
0.16630343	0.023932659	0.00036810836
0.16643492	0.023940440	0.00036826473
0.16656641	0.023244727	0.00036465688
0.16669790	0.023151750	0.00036116126
0.16682938	0.022809447	0.00036226484
0.16696087	0.023400056	0.00036504194
0.16709236	0.023696666	0.00036476034
0.16722385	0.023204464	0.00036315987
0.16735534	0.023143958	0.00036282477
0.16748683	0.023050331	0.00036280393
0.16761832	0.023230789	0.00036380459
0.16774981	0.023874373	0.00036475855
0.16788129	0.023516597	0.00036509139
0.16801278	0.023688866	0.00036487366
0.16814427	0.023264808	0.00036307015
0.16827576	0.022861255	0.00036125647
0.16840725	0.023435114	0.00036384425
0.16853874	0.023597664	0.00036343457
0.16867023	0.022917859	0.00035831313
0.16880171	0.023688607	0.00036588194
0.16893320	0.023644921	0.00036487965
0.16906469	0.023884133	0.00036354451
0.16919618	0.023723670	0.00036629326
0.16932767	0.023649607	0.00036227762
0.16945916	0.023490620	0.00036355117
0.16959065	0.023393717	0.00036213519
0.16972214	0.023209873	0.00036031103
0.16985362	0.023262512	0.00036277503
0.16998511	0.023611544	0.00036195512
0.17011660	0.023879506	0.00036539217
0.17024809	0.023514966	0.00036399908
0.17037958	0.023592289	0.00036148395
0.17051107	0.023135829	0.00035982729
0.17064256	0.023148745	0.00035990137
0.17077405	0.023740977	0.00036410230
0.17090553	0.023210534	0.00036060000
0.17103702	0.023639396	0.00036166892
0.17116851	0.022997913	0.00035876398
0.17130000	0.023092250	0.00035899920
0.17143149	0.024000148	0.00036491670
0.17156298	0.023341108	0.00036155713
0.17169447	0.023374013	0.00035884076
0.17182595	0.023197942	0.00036047081
0.17195744	0.024304809	0.00036586573
0.17208893	0.024195847	0.00036408410
0.17222042	0.023799959	0.00036279123
0.17235191	0.023477438	0.00036009183
0.17248340	0.023344078	0.00035969428
0.17261489	0.023352239	0.00036171329
0.17274638	0.023681398	0.00036080894
0.17287786	0.023354733	0.00036091557
0.17300935	0.023605169	0.00036063626
0.17314084	0.023777591	0.00036146067
0.17327233	0.023701570	0.00036067303
0.17340382	0.023115330	0.00035603355
0.17353531	0.023625184	0.00035984990
0.17366680	0.023548584	0.00035924999
0.17379829	0.022742434	0.00035514031
0.17392977	0.023731196	0.00036222141
0.17406126	0.024453506	0.00036516201
0.17419275	0.023219839	0.00035832459
0.17432424	0.023505631	0.00035907840
0.17445573	0.023887196	0.00036006501
0.17458722	0.023620040	0.00036067900
0.17471871	0.023938247	0.00036087245
0.17485019	0.023615138	0.00035897384
0.17498168	0.023669447	0.00036003373
0.17511317	0.023387270	0.00035826403
0.17524466	0.023908658	0.00036232010
0.17537615	0.023641254	0.00035887050
0.17550764	0.024027084	0.00036058789
0.17563913	0.023322838	0.00035690475
0.17577062	0.023519062	0.00035726116
0.17590210	0.023656899	0.00035841521
0.17603359	0.023791899	0.00035893285
0.17616508	0.023416385	0.00035774592
0.17629657	0.023669062	0.00035975807
0.17642806	0.023469267	0.00035594926
0.17655955	0.023842514	0.00036084694
0.17669104	0.023328258	0.00035528287
0.17682253	0.023576228	0.00035612287
0.17695401	0.023910045	0.00036045870
0.17708550	0.022667576	0.00035139654
0.17721699	0.023927000	0.00036049615
0.17734848	0.023683476	0.00035706075
0.17747997	0.023425529	0.00035660848
0.17761146	0.023229818	0.00035597873
0.17774295	0.023539300	0.00035404271
0.17787443	0.023110601	0.00035489678
0.17800592	0.023434215	0.00035554362
0.17813741	0.023979789	0.00035844304
0.17826890	0.023165572	0.00035500361
0.17840039	0.023920379	0.00035714509
0.17853188	0.023885816	0.00035990404
0.17866337	0.023522779	0.00035516578
0.17879486	0.023899164	0.00035726281
0.17892634	0.023869382	0.00035851814
0.17905783	0.023526528	0.00035459439
0.17918932	0.023249301	0.00035476996
0.17932081	0.023321337	0.00035400891
0.17945230	0.023264848	0.00035334217
0.17958379	0.023712853	0.00035675618
0.17971528	0.023396619	0.00035384945
0.17984677	0.023607837	0.00035627443
0.17997825	0.023750644	0.00035626546
0.18010974	0.022811726	0.00034970633
0.18024123	0.023661445	0.00035511062
0.18037272	0.023110863	0.00034992724
0.18050421	0.023778293	0.00036345169
0.18063570	0.023198419	0.00036296382
0.18076719	0.023140669	0.00036189089
0.18089867	0.022984865	0.00036656083
0.18103016	0.023796885	0.00037239362
0.18116165	0.023298701	0.00037047915
0.18129314	0.023457877	0.00037321283
0.18142463	0.023211991	0.00037132557
0.18155612	0.023085891	0.00037293254
0.18168761	0.023666946	0.00037773442
0.18181910	0.024336403	0.00038360687
0.18195058	0.023339514	0.00038018396
0.18208207	0.023615986	0.00037930994
0.18221356	0.023783131	0.00038442873
0.18234505	0.023884468	0.00038358124
0.18247654	0.024059393	0.00038617808
0.18260803	0.024172198	0.00038828103
0.18273952	0.023652170	0.00038527582
0.18287101	0.023160419	0.00038384757
0.18300249	0.023592678	0.00038751988
0.18313398	0.022971180	0.00038325886
0.18326547	0.023155926	0.00038876169
0.18339696	0.023475092	0.00039025945
0.18352845	0.023299903	0.00038947894
0.18365994	0.023940017	0.00039485976
0.18379143	0.023137009	0.00038869549
0.18392292	0.023478394	0.00039411474
0.18405440	0.022931798	0.00038884268
0.18418589	0.022604524	0.00038922290
0.18431738	0.023261583	0.00039508437
0.18444887	0.023626679	0.00039586805
0.18458036	0.022967659	0.00039438362
0.18471185	0.023535550	0.00039762849
0.18484334	0.023903902	0.00040107006
0.18497482	0.023814265	0.00040122911
0.18510631	0.023580363	0.00039907987
0.18523780	0.024112204	0.00040593909
0.18536929	0.023666144	0.00039653709
0.18550078	0.023137810	0.00038587089
0.18563227	0.022754216	0.00038445782
0.18576376	0.024014893	0.00038581594
0.18589525	0.023579662	0.00038524452
0.18602673	0.023675089	0.00038450742
0.18615822	0.023903907	0.00038413855
0.18628971	0.023970366	0.00038314600
0.18642120	0.023485159	0.00037638365
0.18655269	0.022608627	0.00037386936
0.18668418	0.023742492	0.00037693457
0.18681567	0.023514450	0.00037483324
0.18694716	0.023148919	0.00037255638
0.18707864	0.023035638	0.00036847064
0.18721013	0.023345503	0.00037093776
0.18734162	0.023439809	0.00037126004
0.18747311	0.023421561	0.00036875101
0.18760460	0.023514841	0.00037198111
0.18773609	0.023523669	0.00036781405
0.18786758	0.023273187	0.00036753812
0.18799906	0.022997615	0.00036616632
0.18813055	0.023282890	0.00036434769
0.18826204	0.023291077	0.00036455979
0.18839353	0.023843515	0.00036499844
0.18852502	0.023171304	0.00036270927
0.18865651	0.023872189	0.00036803225
0.18878800	0.023375624	0.00036167716
0.18891949	0.024319133	0.00036771079
0.18905097	0.023867873	0.00036312397
0.18918246	0.023809466	0.00036287391
0.18931395	0.023395378	0.00036077161
0.18944544	0.023410813	0.00035782885
0.18957693	0.023069573	0.00035768563
0.18970842	0.023555174	0.00035752877
0.18983991	0.023722447	0.00036113903
0.18997140	0.023083733	0.00035753891
0.19010288	0.023055295	0.00035322787
0.19023437	0.023064414	0.00035500112
0.19036586	0.023879447	0.00035923343
0.19049735	0.023294713	0.00035459044
0.19062884	0.023521625	0.00035705156
0.19076033	0.023434274	0.00035280878
0.19089182	0.023681870	0.00035474520
0.19102330	0.022946256	0.00035138962
0.19115479	0.023236631	0.00035156247
0.19128628	0.023544310	0.00035485336
0.19141777	0.023547022	0.00035380315
0.19154926	0.023584854	0.00035397237
0.19168075	0.023804648	0.00035542214
0.19181224	0.023833635	0.00035686086
0.19194373	0.023318609	0.00035254404
0.19207521	0.023848406	0.00035423586
0.19220670	0.023615021	0.00035296573
0.19233819	0.023310559	0.00035184983
0.19246968	0.023089970	0.00034941772
0.19260117	0.023559508	0.00035316829
0.19273266	0.023147205	0.00034913925
0.19286415	0.022901934	0.00034855212
0.19299564	0.023386093	0.00035248615
0.19312712	0.023463840	0.00035044442
0.19325861	0.022856338	0.00034870727
0.19339010	0.023475172	0.00035028135
0.19352159	0.024498394	0.00035667784
0.19365308	0.024173101	0.00035611479
0.19378457	0.022853848	0.00034685435
0.19391606	0.023430238	0.00035010972
0.19404754	0.023465743	0.00035068173
0.19417903	0.023674840	0.00035164143
0.19431052	0.023106727	0.00034960220
0.19444201	0.022909335	0.00034771027
0.19457350	0.024219525	0.00035485050
0.19470499	0.022641110	0.00034563259
0.19483648	0.022961643	0.00034631013
0.19496797	0.023271993	0.00034904805
0.19509945	0.023452589	0.00034813196
0.19523094	0.023334431	0.00034894960
0.19536243	0.022813795	0.00034586445
0.19549392	0.023750749	0.00035016224
0.19562541	0.023988428	0.00035213182
0.19575690	0.022519711	0.00034251335
0.19588839	0.024005922	0.00035217822
0.19601988	0.022818596	0.00034500560
0.19615136	0.023217281	0.00034617443
0.19628285	0.022705027	0.00034507788
0.19641434	0.023156749	0.00034597172
0.19654583	0.022911023	0.00034470141
0.19667732	0.022265590	0.00034034435
0.19680881	0.022782833	0.00034422654
0.19694030	0.022922920	0.00034544832
0.19707178	0.023355798	0.00034593949
0.19720327	0.023168784	0.00034544960
0.19733476	0.023360035	0.00034540009
0.19746625	0.023949859	0.00034991511
0.19759774	0.023195787	0.00034631491
0.19772923	0.023301840	0.00034568892
0.19786072	0.023411437	0.00034614782
0.19799221	0.023627328	0.00034713392
0.19812369	0.023648034	0.00034599867
0.19825518	0.023377116	0.00034735735
0.19838667	0.023528353	0.00034650617
0.19851816	0.023938110	0.00034815892
0.19864965	0.023175976	0.00034497209
0.19878114	0.023307076	0.00034492694
0.19891263	0.022713058	0.00034291358
0.19904412	0.022637420	0.00034041452
0.19917560	0.023660350	0.00034695482
0.19930709	0.023531697	0.00034651046
0.19943858	0.023589425	0.00034468563
0.19957007	0.023054034	0.00034450422
0.19970156	0.023558819	0.00034480833
0.19983305	0.023745467	0.00034707373
0.19996454	0.023349798	0.00034484170
0.20009602	0.023502143	0.00034512702
0.20022751	0.023511649	0.00034547083
0.20035900	0.023678214	0.00034578846
0.20049049	0.023198441	0.00034201403
0.20062198	0.023066465	0.00034247397
0.20075347	0.023585705	0.00034378704
0.20088496	0.023781136	0.00034688668
0.20101645	0.023727335	0.00034625912
0.20114793	0.023265599	0.00034205744
0.20127942	0.023219900	0.00034274896
0.20141091	0.023698317	0.00034404123
0.20154240	0.023582289	0.00034438297
0.20167389	0.023552221	0.00034500952
0.20180538	0.023569664	0.00034222464
0.20193687	0.023417719	0.00034288942
0.20206836	0.023214326	0.00034209176
0.20219984	0.023439383	0.00034313878
0.20233133	0.023972726	0.00034722562
0.20246282	0.023565647	0.00034283945
0.20259431	0.023355280	0.00034188031
0.20272580	0.023517139	0.00034189219
0.20285729	0.023711799	0.00034311932
0.20298878	0.023195567	0.00034227573
0.20312027	0.023783855	0.00034089607
0.20325175	0.023577861	0.00034235382
0.20338324	0.023067891	0.00033790403
0.20351473	0.023221075	0.00034008079
0.20364622	0.023440968	0.00034232536
0.20377771	0.023512535	0.00034059814
0.20390920	0.023037004	0.00033970999
0.20404069	0.023909732	0.00034259834
0.20417217	0.023357133	0.00034060533
0.20430366	0.023348005	0.00034165369
0.20443515	0.023582297	0.00033916414
0.20456664	0.023970867	0.00034365402
0.20469813	0.023234229	0.00033863925
0.20482962	0.023506049	0.00033966771
0.20496111	0.023091167	0.00033843250
0.20509260	0.023393809	0.00033852800
0.20522408	0.023190918	0.00033811865
0.20535557	0.023140496	0.00033827893
0.20548706	0.023148959	0.00033768185
0.20561855	0.022957632	0.00033737081
0.20575004	0.023335671	0.00033708984
0.20588153	0.022979106	0.00033595948
0.20601302	0.023220688	0.00033874745
0.20614451	0.023055977	0.00033492846
0.20627599	0.023751908	0.00034027903
0.20640748	0.023474900	0.00033798658
0.20653897	0.023253794	0.00033845034
0.20667046	0.023337975	0.00033956160
0.20680195	0.022850141	0.00033443910
0.20693344	0.023609016	0.00033968297
0.20706493	0.023203532	0.00033646387
0.20719641	0.023318000	0.00033839445
0.20732790	0.022664310	0.00033479058
0.20745939	0.023168855	0.00033539430
0.20759088	0.023044776	0.00033657274
0.20772237	0.023097778	0.00033667990
0.20785386	0.023802696	0.00033956235
0.20798535	0.023168280	0.00033727611
0.20811684	0.023115524	0.00033560520
0.20824832	0.023739438	0.00033950963
0.20837981	0.023018220	0.00033538002
0.20851130	0.023555041	0.00033840879
0.20864279	0.023488394	0.00033882496
0.20877428	0.023637884	0.00033732821
0.20890577	0.023133637	0.00033596485
0.20903726	0.022927468	0.00033423939
0.20916875	0.023434040	0.00033782417
0.20930023	0.023639722	0.00033978243
0.20943172	0.023164663	0.00033565624
0.20956321	0.022637887	0.00033236356
0.20969470	0.023359919	0.00033723939
0.20982619	0.023548102	0.00033765544
0.20995768	0.023242245	0.00033611223
0.21008917	0.022817706	0.00033231333
0.21022065	0.023659913	0.00033695449
0.21035214	0.022637320	0.00033298691
0.21048363	0.023006239	0.00033233688
0.21061512	0.023214258	0.00033559558
0.21074661	0.023058327	0.00033231880
0.21087810	0.023196131	0.00033440127
0.21100959	0.023483175	0.00033739171
0.21114108	0.023406317	0.00033430211
0.21127256	0.023365463	0.00033718384
0.21140405	0.023204362	0.00033334985
0.21153554	0.023612597	0.00033655381
0.21166703	0.023785482	0.00033844579
0.21179852	0.023607730	0.00033696024
0.21193001	0.022800735	0.00033202826
0.21206150	0.023277686	0.00033368044
0.21219299	0.023449113	0.00033456557
0.21232447	0.023651396	0.00033760736
0.21245596	0.023348384	0.00033333150
0.21258745	0.023134181	0.00033352187
0.21271894	0.023523211	0.00033356244
0.21285043	0.023207332	0.00033226185
0.21298192	0.023389962	0.00033594614
0.21311341	0.023526120	0.00033371729
0.21324489	0.023018663	0.00033270749
0.21337638	0.023168276	0.00033223484
0.21350787	0.023002130	0.00033152933
0.21363936	0.023493638	0.00033612886
0.21377085	0.022974730	0.00033169703
0.21390234	0.023370897	0.00033441860
0.21403383	0.023577326	0.00033423806
0.21416532	0.023906347	0.00033603605
0.21429680	0.023395746	0.00033431905
0.21442829	0.023343195	0.00033281271
0.21455978	0.023553418	0.00033407009
0.21469127	0.023489460	0.00033276499
0.21482276	0.023065735	0.00033131695
0.21495425	0.023080669	0.00033149456
0.21508574	0.023615360	0.00033472690
0.21521723	0.023879438	0.00033546177
0.21534871	0.023083490	0.00033200101
0.21548020	0.023252123	0.00032906494
0.21561169	0.023653108	0.00033347890
0.21574318	0.022948335	0.00033058500
0.21587467	0.023742539	0.00033328203
0.21600616	0.023307970	0.00033183294
0.21613765	0.022800786	0.00032851313
0.21626913	0.023229774	0.00033166318
0.21640062	0.023596075	0.00033294896
0.21653211	0.023026425	0.00033023132
0.21666360	0.023016245	0.00032935163
0.21679509	0.023229516	0.00032912397
0.21692658	0.022961403	0.00033025129
0.21705807	0.023621325	0.00033312018
0.21718956	0.023531732	0.00033069316
0.21732104	0.023066559	0.00033006671
0.21745253	0.023631148	0.00033317459
0.21758402	0.023317010	0.00033056635
0.21771551	0.023286845	0.00033097099
0.21784700	0.023132498	0.00032873000
0.21797849	0.023333181	0.00033107907
0.21810998	0.023369168	0.00033017312
0.21824147	0.022742700	0.00032755195
0.21837295	0.023290208	0.00033053153
0.21850444	0.022976728	0.00032663919
0.21863593	0.023085956	0.00032975675
0.21876742	0.023163054	0.00032842396
0.21889891	0.022886322	0.00032819568
0.21903040	0.023094659	0.00032957039
0.21916189	0.023237610	0.00032744532
0.21929337	0.023089429	0.00032844745
0.21942486	0.023318885	0.00032921950
0.21955635	0.023716349	0.00033220796
0.21968784	0.022837199	0.00032720450
0.21981933	0.023039299	0.00032410336
0.21995082	0.023586742	0.00032993541
0.22008231	0.023082615	0.00032645136
0.22021380	0.023310705	0.00032873689
0.22034528	0.022367469	0.00032358694
0.22047677	0.023363615	0.00032666691
0.22060826	0.022884067	0.00032622532
0.22073975	0.022787364	0.00032526876
0.22087124	0.023608216	0.00033044085
0.22100273	0.022899081	0.00032680202
0.22113422	0.023059177	0.00032498080
0.22126571	0.023035439	0.00032764238
0.22139719	0.023334507	0.00032748085
0.22152868	0.022930382	0.00032555904
0.22166017	0.022863098	0.00032595136
0.22179166	0.022665191	0.00032224093
0.22192315	0.023391201	0.00032888225
0.22205464	0.022856046	0.00032468278
0.22218613	0.022919011	0.00032527509
0.22231761	0.022835494	0.00032400006
0.22244910	0.023954950	0.00033045618
0.22258059	0.023592703	0.00032805256
0.22271208	0.023237780	0.00032647969
0.22284357	0.022999868	0.00032497484
0.22297506	0.022763112	0.00032623324
0.22310655	0.023552173	0.00032765723
0.22323804	0.023150584	0.00032648633
0.22336952	0.023708540	0.00033014991
0.22350101	0.023442048	0.00032698921
0.22363250	0.023073530	0.00032573084
0.22376399	0.023161306	0.00032516833
0.22389548	0.022869438	0.00032404743
0.22402697	0.023639994	0.00032968941
0.22415846	0.023551202	0.00032755554
0.22428995	0.023097175	0.00032407750
0.22442143	0.023056159	0.00032353146
0.22455292	0.023424954	0.00032726251
0.22468441	0.023450004	0.00032701398
0.22481590	0.022820697	0.00032321144
0.22494739	0.023276647	0.00032487587
0.22507888	0.023325203	0.00032563795
0.22521037	0.023112367	0.00032459356
0.22534186	0.022994260	0.00032449820
0.22547334	0.022941703	0.00032311235
0.22560483	0.023452363	0.00032378592
0.22573632	0.023070002	0.00032450517
0.22586781	0.023718032	0.00032785036
0.22599930	0.023378129	0.00032601051
0.22613079	0.023140318	0.00032262147
0.22626228	0.023333981	0.00032502803
0.22639376	0.023924754	0.00032755250
0.22652525	0.023226022	0.00032385836
0.22665674	0.023345164	0.00032559049
0.22678823	0.023000900	0.00032168360
0.22691972	0.022778552	0.00032165168
0.22705121	0.022860918	0.00032227499
0.22718270	0.023180075	0.00032390646
0.22731419	0.022522261	0.00032044244
0.22744567	0.022677981	0.00032013976
0.22757716	0.023373798	0.00032263161
0.22770865	0.023272044	0.00032404995
0.22784014	0.023781949	0.00032568484
0.22797163	0.022717530	0.00032176800
0.22810312	0.023744006	0.00032386447
0.22823461	0.023188926	0.00032290194
0.22836610	0.023044277	0.00032342549
0.22849758	0.023869036	0.00032596709
0.22862907	0.023151385	0.00032253811
0.22876056	0.023281640	0.00032252507
0.22889205	0.023204447	0.00032257637
0.22902354	0.023188636	0.00032326704
0.22915503	0.022919060	0.00031925322
0.22928652	0.023654885	0.00032454063
0.22941800	0.023259194	0.00032148777
0.22954949	0.023236593	0.00032339765
0.22968098	0.022866369	0.00032034832
0.22981247	0.022878168	0.00031932113
0.22994396	0.022710874	0.00031947514
0.23007545	0.023502390	0.00032557682
0.23020694	0.022874988	0.00032614917
0.23033843	0.023383601	0.00033340377
0.23046991	0.023153829	0.00033226857
0.23060140	0.023582782	0.00033723474
0.23073289	0.023338335	0.00033570843
0.23086438	0.023092347	0.00033555178
0.23099587	0.023686939	0.00034274341
0.23112736	0.024150923	0.00034393453
0.23125885	0.022828867	0.00033962450
0.23139034	0.023347218	0.00034116713
0.23152182	0.023406165	0.00034390897
0.23165331	0.022961018	0.00034345667
0.23178480	0.023418496	0.00034625773
0.23191629	0.022915744	0.00034526643
0.23204778	0.022445770	0.00034150254
0.23217927	0.023068137	0.00034651209
0.23231076	0.023532067	0.00035170608
0.23244224	0.023147177	0.00034763645
0.23257373	0.023248029	0.00034957928
0.23270522	0.023611587	0.00035237278
0.23283671	0.023238368	0.00034890794
0.23296820	0.022782441	0.00034760362
0.23309969	0.022485196	0.00034612941
0.23323118	0.022574240	0.00034491184
0.23336267	0.023383674	0.00035237498
0.23349415	0.023383465	0.00034947348
0.23362564	0.023032725	0.00034999463
0.23375713	0.022785982	0.00034809397
0.23388862	0.023079559	0.00034902925
0.23402011	0.023132791	0.00035112261
0.23415160	0.023193912	0.00034957526
0.23428309	0.023127152	0.00035189818
0.23441458	0.023066194	0.00035076485
0.23454606	0.022893354	0.00034990967
0.23467755	0.022509938	0.00034732425
0.23480904	0.022345504	0.00034724411
0.23494053	0.023330370	0.00035357621
0.23507202	0.023302229	0.00035329621
0.23520351	0.023524125	0.00035344317
0.23533500	0.023320281	0.00035305281
0.23546648	0.023371423	0.00035374567
0.23559797	0.022925786	0.00035256723
0.23572946	0.022598051	0.00035062516
0.23586095	0.023486626	0.00035562856
0.23599244	0.023125638	0.00035401293
0.23612393	0.023211353	0.00035356389
0.23625542	0.023124149	0.00035527439
0.23638691	0.023228820	0.00035487559
0.23651839	0.023147354	0.00035306910
0.23664988	0.022874732	0.00035457166
0.23678137	0.022832319	0.00035346313
0.23691286	0.022772380	0.00035314574
0.23704435	0.023241609	0.00035588352
0.23717584	0.023096206	0.00035331860
0.23730733	0.023445053	0.00035865398
0.23743882	0.023411013	0.00035760390
0.23757030	0.022856389	0.00035412354
0.23770179	0.023617453	0.00036003868
0.23783328	0.022550663	0.00035148989
0.23796477	0.023404714	0.00035893744
0.23809626	0.023556926	0.00035933202
0.23822775	0.022562132	0.00035323236
0.23835924	0.023779850	0.00036328247
0.23849072	0.023390684	0.00035652304
0.23862221	0.023070985	0.00035703271
0.23875370	0.023544941	0.00036040038
0.23888519	0.023239107	0.00035776527
0.23901668	0.023379111	0.00036172520
0.23914817	0.022647489	0.00035164545
0.23927966	0.022520537	0.00035411039
0.23941115	0.022258131	0.00035376781
0.23954263	0.022750542	0.00035723094
0.23967412	0.022537607	0.00035598973
0.23980561	0.022825664	0.00035547842
0.23993710	0.023787045	0.00036354853
0.24006859	0.023290439	0.00036032355
0.24020008	0.022857534	0.00035896647
0.24033157	0.023049161	0.00035922076
0.24046306	0.023433899	0.00036015226
0.24059454	0.023947987	0.00036521624
0.24072603	0.022732348	0.00035835377
0.24085752	0.022565342	0.00035614453
0.24098901	0.023542307	0.00036424532
0.24112050	0.023729447	0.00036098779
0.24125199	0.023379706	0.00036026715
0.24138348	0.023766800	0.00036525064
0.24151496	0.023486143	0.00036137960
0.24164645	0.023233331	0.00036187824
0.24177794	0.023588486	0.00036181832
0.24190943	0.022900570	0.00036071297
0.24204092	0.023352707	0.00036238337
0.24217241	0.023175728	0.00036132097
0.24230390	0.023355483	0.00036277041
0.24243539	0.023332949	0.00036100632
0.24256687	0.023406898	0.00036207455
0.24269836	0.022998799	0.00036138164
0.24282985	0.022743467	0.00035803175
0.24296134	0.022966577	0.00036156765
0.24309283	0.023253327	0.00036245307
0.24322432	0.023166419	0.00036203688
0.24335581	0.022829372	0.00036134201
0.24348730	0.023030416	0.00036151367
0.24361878	0.023266076	0.00036298860
0.24375027	0.023243212	0.00036163997
0.24388176	0.023160480	0.00036218768
0.24401325	0.022782363	0.00036264547
0.24414474	0.023102323	0.00036167717
0.24427623	0.022245680	0.00035834085
0.24440772	0.023812495	0.00036678972
0.24453920	0.023071391	0.00036320375
0.24467069	0.022749150	0.00036227716
0.24480218	0.023068349	0.00036284593
0.24493367	0.022939685	0.00036301523
0.24506516	0.022911354	0.00036274616
0.24519665	0.023158737	0.00036402181
0.24532814	0.022915459	0.00036298250
0.24545963	0.022729897	0.00036190471
0.24559111	0.022765419	0.00036262881
0.24572260	0.023341225	0.00036454009
0.24585409	0.023523523	0.00036501096
0.24598558	0.023336233	0.00036535550
0.24611707	0.023021367	0.00036383124
0.24624856	0.023059500	0.00036294518
0.24638005	0.023350007	0.00036706537
0.24651154	0.023274117	0.00036545623
0.24664302	0.023674429	0.00036943690
0.24677451	0.023195343	0.00036382744
0.24690600	0.022538817	0.00036126442
0.24703749	0.023134194	0.00036682358
0.24716898	0.022410704	0.00035936127
0.24730047	0.023233769	0.00036735224
0.24743196	0.024015900	0.00037070478
0.24756345	0.023182836	0.00036538930
0.24769493	0.023211568	0.00036754657
0.24782642	0.023911251	0.00037002895
0.24795791	0.023502676	0.00036801792
0.24808940	0.022628686	0.00036339740
0.24822089	0.022997818	0.00036375711
0.24835238	0.023251573	0.00036758327
0.24848387	0.023251088	0.00036550773
0.24861535	0.022782973	0.00036550634
0.24874684	0.022868768	0.00036555808
0.24887833	0.023164405	0.00036585124
0.24900982	0.023201232	0.00036818181
0.24914131	0.023237139	0.00036629839
0.24927280	0.022910571	0.00036660322
0.24940429	0.023037179	0.00036644722
0.24953578	0.023212001	0.00036779903
0.24966726	0.023825906	0.00037197589
0.24979875	0.023378526	0.00036711798
0.24993024	0.022797853	0.00036615863
0.25006173	0.023125789	0.00036614964
0.25019322	0.022800833	0.00036567698
0.25032471	0.023889645	0.00037292272
0.25045620	0.023153752	0.00036633503
0.25058769	0.023210285	0.00036866855
0.25071917	0.023631296	0.00036961409
0.25085066	0.022677600	0.00036526680
0.25098215	0.023505791	0.00037080877
0.25111364	0.022939740	0.00036411870
0.25124513	0.023315600	0.00037044668
0.25137662	0.023137814	0.00036774952
0.25150811	0.023039990	0.00036579496
0.25163959	0.022532124	0.00036661825
0.25177108	0.023059428	0.00036549309
0.25190257	0.023219465	0.00037025501
0.25203406	0.023827718	0.00037242291
0.25216555	0.023079899	0.00036735582
0.25229704	0.023179684	0.00036926271
0.25242853	0.023203623	0.00036836290
0.25256002	0.022999850	0.00036904686
0.25269150	0.023185800	0.00036897687
0.25282299	0.023047988	0.00036594830
0.25295448	0.023402172	0.00037357401
0.25308597	0.023366705	0.00036780970
0.25321746	0.023107693	0.00037003138
0.25334895	0.023186805	0.00037053026
0.25348044	0.023308600	0.00036875509
0.25361193	0.022900246	0.00036908672
0.25374341	0.023614851	0.00037110137
0.25387490	0.023181359	0.00036983052
0.25400639	0.023315220	0.00037754677
0.25413788	0.022961013	0.00037930277
0.25426937	0.023067668	0.00038331353
0.25440086	0.022712400	0.00038453591
0.25453235	0.022769841	0.00038770513
0.25466383	0.022621074	0.00038856744
0.25479532	0.022366206	0.00038931632
0.25492681	0.023286823	0.00039876184
0.25505830	0.023296485	0.00039976130
0.25518979	0.023131519	0.00040092243
0.25532128	0.023151479	0.00040233392
0.25545277	0.022793625	0.00040238988
0.25558426	0.022206079	0.00039876742
0.25571574	0.022975863	0.00040756183
0.25584723	0.023650481	0.00041328749
0.25597872	0.023402737	0.00041300364
0.25611021	0.023528283	0.00041436783
0.25624170	0.023363203	0.00041571805
0.25637319	0.023664034	0.00042000445
0.25650468	0.023046083	0.00041601923
0.25663617	0.022932760	0.00041798965
0.25676765	0.023252335	0.00042062319
0.25689914	0.023449865	0.00042564649
0.25703063	0.023151748	0.00042667323
0.25716212	0.022919735	0.00042225473
0.25729361	0.023368994	0.00042876336
0.25742510	0.022403081	0.00042374099
0.25755659	0.022894060	0.00042930581
0.25768807	0.022811351	0.00042884460
0.25781956	0.022974874	0.00043090058
0.25795105	0.022428779	0.00042848881
0.25808254	0.023030205	0.00043790852
0.25821403	0.022183389	0.00042879934
0.25834552	0.022721419	0.00043551816
0.25847701	0.023299947	0.00043883331
0.25860850	0.023157706	0.00043970985
0.25873998	0.023294361	0.00044262177
0.25887147	0.022487507	0.00043745974
0.25900296	0.023482311	0.00044618463
0.25913445	0.023292364	0.00044253223
0.25926594	0.022888397	0.00044223629
0.25939743	0.023338894	0.00044710941
0.25952892	0.023075305	0.00044293735
0.25966041	0.022635362	0.00044527171
0.25979189	0.022411677	0.00044039703
0.25992338	0.023177689	0.00044865970
0.26005487	0.022692836	0.00044606230
0.26018636	0.023506409	0.00045132695
0.26031785	0.023795775	0.00045503332
0.26044934	0.023418425	0.00045269233
0.26058083	0.022752761	0.00044701362
0.26071231	0.022858618	0.00045295411
0.26084380	0.022150068	0.00044533007
0.26097529	0.023718600	0.00045911025
0.26110678	0.022454410	0.00044774445
0.26123827	0.022450587	0.00045082693
0.26136976	0.023127411	0.00045576147
0.26150125	0.022859075	0.00045496424
0.26163274	0.022852639	0.00045512401
0.26176422	0.023216811	0.00045575913
0.26189571	0.022419601	0.00045533835
0.26202720	0.022553452	0.00045316636
0.26215869	0.023700356	0.00046261819
0.26229018	0.022780953	0.00045964705
0.26242167	0.023196662	0.00046297903
0.26255316	0.022797961	0.00045957156
0.26268465	0.023128470	0.00046370534
0.26281613	0.023841295	0.00046953471
0.26294762	0.023092320	0.00046261852
0.26307911	0.023700076	0.00046830548
0.26321060	0.023207360	0.00047034476
0.26334209	0.023249788	0.00046855139
0.26347358	0.022992835	0.00046511810
0.26360507	0.022612774	0.00046310857
0.26373655	0.022432983	0.00046506744
0.26386804	0.023388984	0.00047136909
0.26399953	0.023265256	0.00047236337
0.26413102	0.023353143	0.00047025342
0.26426251	0.023483861	0.00047150907
0.26439400	0.023668553	0.00047420761
0.26452549	0.023076049	0.00047511687
0.26465698	0.023260902	0.00047721847
0.26478846	0.023208193	0.00047175067
0.26491995	0.022397152	0.00047348704
0.26505144	0.022978401	0.00047324782
0.26518293	0.022182218	0.00046758129
0.26531442	0.023381593	0.00048270715
0.26544591	0.022284936	0.00047007540
[truncated: 567 more rows]
