# Supplementary material for: Invariant surface glycoprotein 65 of Trypanosoma brucei is a complement C3 receptor
Source: Nat Commun. 2022 Aug 29;13:5085. doi: 10.1038/s41467-022-32728-9 (PMC9424271; doi:10.1038/s41467-022-32728-9)
Supplement: Supplementary file 4 — supplementary data 2 [file 41467_2022_32728_MOESM4_ESM.zip › b21-414646_00045.dat]

0.0026000000	39.621597	0.13696291
0.0027314887	28.801626	0.10726361
0.0028629774	22.250710	0.090148145
0.0029944661	17.033543	0.075697160
0.0031259548	12.382040	0.059307381
0.0032574435	10.905242	0.057611862
0.0033889322	8.7926299	0.048902310
0.0035204209	11.549987	0.048799325
0.0036519096	12.164764	0.046473407
0.0037833983	9.8636988	0.039454480
0.0039148870	8.2405765	0.034796704
0.0040463757	6.7276087	0.030247214
0.0041778644	5.5004582	0.025634597
0.0043093531	4.5634697	0.022924774
0.0044408418	3.7890326	0.020090582
0.0045723305	3.0957598	0.018159839
0.0047038192	2.8712327	0.016738538
0.0048353079	2.4620905	0.015047474
0.0049667966	2.1933152	0.014151599
0.0050982853	1.8602767	0.012346546
0.0052297740	1.7261464	0.012048585
0.0053612627	1.5174311	0.010908869
0.0054927514	1.3931410	0.010175421
0.0056242401	1.2470597	0.0095993015
0.0057557288	1.1748630	0.0090591433
0.0058872175	1.0582143	0.0084825605
0.0060187062	1.0131837	0.0082781308
0.0061501949	0.90841102	0.0075080419
0.0062816836	0.87807981	0.0075483668
0.0064131723	0.83776471	0.0072277517
0.0065446610	0.78740640	0.0069068080
0.0066761496	0.74394404	0.0066818925
0.0068076383	0.72244935	0.0064353243
0.0069391270	0.69768851	0.0064257391
0.0070706157	0.65882023	0.0061454010
0.0072021044	0.62093666	0.0059003182
0.0073335931	0.60781177	0.0058121907
0.0074650818	0.57503296	0.0054887152
0.0075965705	0.55958318	0.0054594131
0.0077280592	0.55115531	0.0053957098
0.0078595479	0.50488488	0.0050407900
0.0079910366	0.49991874	0.0050458246
0.0081225253	0.46274121	0.0047157153
0.0082540140	0.44882060	0.0046706556
0.0083855027	0.44726415	0.0046803802
0.0085169914	0.41841399	0.0044344321
0.0086484801	0.39850161	0.0042961543
0.0087799688	0.39042325	0.0041773822
0.0089114575	0.36687268	0.0040708386
0.0090429462	0.36042328	0.0040066823
0.0091744349	0.33927960	0.0038539573
0.0093059236	0.32586423	0.0037325206
0.0094374123	0.31135275	0.0036243032
0.0095689010	0.29613693	0.0034777121
0.0097003897	0.29272662	0.0034855817
0.0098318784	0.28360928	0.0033818172
0.0099633671	0.26789456	0.0032510901
0.010094856	0.25691855	0.0031740116
0.010226345	0.23626473	0.0029717071
0.010357833	0.23816066	0.0030608977
0.010489322	0.22683680	0.0028993612
0.010620811	0.20946174	0.0027659097
0.010752299	0.20275666	0.0027099338
0.010883788	0.19362372	0.0025934333
0.011015277	0.19095575	0.0026224841
0.011146765	0.17439934	0.0024287811
0.011278254	0.17909899	0.0024518009
0.011409743	0.16486713	0.0023278517
0.011541231	0.15158135	0.0021989101
0.011672720	0.15045093	0.0021957205
0.011804209	0.13818318	0.0020248927
0.011935698	0.13465173	0.0019940200
0.012067186	0.12710243	0.0019266788
0.012198675	0.11832662	0.0017986168
0.012330164	0.11738059	0.0017946340
0.012461652	0.11303896	0.0017409160
0.012593141	0.10505803	0.0016411306
0.012724630	0.10293177	0.0016254604
0.012856118	0.099142007	0.0015449475
0.012987607	0.096759121	0.0015430675
0.013119096	0.094064750	0.0014880362
0.013250585	0.088999722	0.0014315726
0.013382073	0.089714132	0.0014425043
0.013513562	0.088002400	0.0014050292
0.013645051	0.083568627	0.0013796503
0.013776539	0.079962682	0.0013431951
0.013908028	0.079308190	0.0013154159
0.014039517	0.075365101	0.0012753559
0.014171005	0.075255435	0.0012664443
0.014302494	0.075293242	0.0012676258
0.014433983	0.073284854	0.0012524071
0.014565472	0.070492173	0.0012048459
0.014696960	0.068715075	0.0011936432
0.014828449	0.067648824	0.0011679092
0.014959938	0.067507689	0.0011723131
0.015091426	0.064262811	0.0011466295
0.015222915	0.063528265	0.0011122991
0.015354404	0.065404023	0.0011337297
0.015485892	0.062246358	0.0010952397
0.015617381	0.062564548	0.0011028724
0.015748870	0.062470191	0.0011003648
0.015880359	0.061823105	0.0010774964
0.016011847	0.059574089	0.0010579282
0.016143336	0.054324259	0.0010021983
0.016274825	0.053014556	0.00099216199
0.016406313	0.053780359	0.00099182110
0.016537802	0.054668089	0.00099051947
0.016669291	0.052056296	0.00096578795
0.016800779	0.053184049	0.00097260842
0.016932268	0.056484212	0.00099861929
0.017063757	0.060577051	0.0010304056
0.017195246	0.059141889	0.0010105259
0.017326734	0.058183581	0.0010022327
0.017458223	0.056891493	0.00098335474
0.017589712	0.055985408	0.00097204372
0.017721200	0.056823964	0.00098451433
0.017852689	0.055684756	0.00095201643
0.017984178	0.054754796	0.00095430039
0.018115666	0.053810619	0.00094182984
0.018247155	0.051583954	0.00091783328
0.018378644	0.054579801	0.00094380605
0.018510133	0.051576160	0.00090773968
0.018641621	0.050331279	0.00089500364
0.018773110	0.050087428	0.00088968008
0.018904599	0.048592130	0.00087509124
0.019036087	0.049990741	0.00088446778
0.019167576	0.049010250	0.00086753812
0.019299065	0.048192467	0.00085561598
0.019430553	0.046668982	0.00085064770
0.019562042	0.046598675	0.00083863850
0.019693531	0.046499676	0.00083726362
0.019825019	0.046881932	0.00083547806
0.019956508	0.046428201	0.00082646617
0.020087997	0.044983786	0.00081808071
0.020219486	0.044374128	0.00080564766
0.020350974	0.044224183	0.00081038939
0.020482463	0.043981405	0.00079291140
0.020613952	0.042400848	0.00077815387
0.020745440	0.041293434	0.00077519113
0.020876929	0.042162821	0.00077295418
0.021008418	0.042629711	0.00077816848
0.021139906	0.040420754	0.00075423297
0.021271395	0.041312515	0.00075414197
0.021402884	0.040644480	0.00075202668
0.021534373	0.039725465	0.00073980880
0.021665861	0.040205046	0.00074248084
0.021797350	0.039591029	0.00073366587
0.021928839	0.039168511	0.00071981174
0.022060327	0.039095768	0.00072825236
0.022191816	0.038285123	0.00071215110
0.022323305	0.037554388	0.00070764290
0.022454793	0.038891872	0.00071589098
0.022586282	0.036444034	0.00068853389
0.022717771	0.035803777	0.00068846005
0.022849260	0.037921062	0.00069806638
0.022980748	0.036177207	0.00068630281
0.023112237	0.035721194	0.00067430745
0.023243726	0.036379679	0.00067723480
0.023375214	0.036950601	0.00068727868
0.023506703	0.036383484	0.00067727252
0.023638192	0.036303354	0.00067632485
0.023769680	0.036309232	0.00067527056
0.023901169	0.036187397	0.00066935878
0.024032658	0.038313772	0.00068695545
0.024164147	0.036556458	0.00066945004
0.024295635	0.037865361	0.00067643711
0.024427124	0.036451575	0.00066396765
0.024558613	0.037084656	0.00066506250
0.024690101	0.035531938	0.00066091750
0.024821590	0.036093662	0.00065861395
0.024953079	0.035524806	0.00064677007
0.025084567	0.036527353	0.00065773201
0.025216056	0.035437733	0.00064338097
0.025347545	0.036240839	0.00065409924
0.025479034	0.036575752	0.00065086664
0.025610522	0.035251618	0.00063316050
0.025742011	0.035324705	0.00063735919
0.025873500	0.036614154	0.00064584854
0.026004988	0.034758465	0.00063150553
0.026136477	0.035104794	0.00063020448
0.026267966	0.034747535	0.00062291729
0.026399454	0.035808995	0.00063477171
0.026530943	0.035458223	0.00062746375
0.026662432	0.033868562	0.00061540499
0.026793920	0.034697960	0.00061897123
0.026925409	0.034942171	0.00061828100
0.027056898	0.034582977	0.00061770626
0.027188387	0.035342530	0.00061628510
0.027319875	0.034489849	0.00061251549
0.027451364	0.034723388	0.00061064753
0.027582853	0.035597069	0.00061455624
0.027714341	0.033502251	0.00059905557
0.027845830	0.034051764	0.00059916145
0.027977319	0.033627703	0.00059813892
0.028108807	0.033117168	0.00059025730
0.028240296	0.033589593	0.00059419988
0.028371785	0.033974797	0.00059451109
0.028503274	0.034099385	0.00059388151
0.028634762	0.033462996	0.00058732388
0.028766251	0.034246185	0.00059358588
0.028897740	0.032462488	0.00057307499
0.029029228	0.033156003	0.00058259219
0.029160717	0.032897305	0.00057984338
0.029292206	0.033071261	0.00057649016
0.029423694	0.032687609	0.00057679696
0.029555183	0.033214344	0.00057045536
0.029686672	0.032254429	0.00056976124
0.029818161	0.032446794	0.00056869583
0.029949649	0.033062186	0.00057029721
0.030081138	0.032087739	0.00056360132
0.030212627	0.032483700	0.00056193538
0.030344115	0.032593816	0.00056290373
0.030475604	0.030861397	0.00054873622
0.030607093	0.032550979	0.00055937768
0.030738581	0.032164481	0.00055740217
0.030870070	0.033228066	0.00056115601
0.031001559	0.031643667	0.00054681003
0.031133048	0.031968161	0.00055289093
0.031264536	0.032559016	0.00055260575
0.031396025	0.031551151	0.00054791881
0.031527514	0.032401947	0.00055059406
0.031659002	0.031734530	0.00054265889
0.031790491	0.030736743	0.00053714236
0.031921980	0.033057639	0.00055090766
0.032053468	0.031626830	0.00054265936
0.032184957	0.031963391	0.00054039127
0.032316446	0.031395410	0.00053358687
0.032447935	0.031222184	0.00053633648
0.032579423	0.031103293	0.00053049888
0.032710912	0.031880124	0.00053756662
0.032842401	0.031755650	0.00053353767
0.032973889	0.031499119	0.00052967082
0.033105378	0.031477400	0.00053209290
0.033236867	0.031624469	0.00052860469
0.033368355	0.031268555	0.00053470535
0.033499844	0.030680729	0.00052934531
0.033631333	0.030998126	0.00053205501
0.033762822	0.029780288	0.00053040881
0.033894310	0.030274699	0.00053246248
0.034025799	0.031518626	0.00054104027
0.034157288	0.030765163	0.00053428058
0.034288776	0.029625056	0.00052775471
0.034420265	0.030301681	0.00053732675
0.034551754	0.030089819	0.00052999761
0.034683242	0.030400973	0.00053498113
0.034814731	0.030022815	0.00052944944
0.034946220	0.029807538	0.00053005564
0.035077708	0.030361252	0.00053879339
0.035209197	0.031119151	0.00054259654
0.035340686	0.030464801	0.00053389293
0.035472175	0.030544039	0.00054544341
0.035603663	0.029277886	0.00053608724
0.035735152	0.029366662	0.00054654449
0.035866641	0.029161932	0.00054231589
0.035998129	0.029713755	0.00054472841
0.036129618	0.029219927	0.00054502780
0.036261107	0.029204855	0.00054044464
0.036392595	0.029703072	0.00055440809
0.036524084	0.029674763	0.00055052363
0.036655573	0.030028712	0.00054990663
0.036787062	0.029749629	0.00055233969
0.036918550	0.030208160	0.00055377734
0.037050039	0.028721151	0.00054779701
0.037181528	0.028373454	0.00054014068
0.037313016	0.029503252	0.00055088528
0.037444505	0.029210045	0.00055059444
0.037575994	0.028681904	0.00054458796
0.037707482	0.028412860	0.00054717950
0.037838971	0.028720405	0.00055127671
0.037970460	0.029652372	0.00055625016
0.038101949	0.028306225	0.00054701931
0.038233437	0.029112574	0.00054722735
0.038364926	0.029565565	0.00054901804
0.038496415	0.028960401	0.00054031002
0.038627903	0.029642081	0.00054019686
0.038759392	0.030132569	0.00054891099
0.038890881	0.028662745	0.00053098034
0.039022369	0.029162190	0.00053486487
0.039153858	0.029498964	0.00053398741
0.039285347	0.029945667	0.00053806417
0.039416836	0.029416851	0.00053620730
0.039548324	0.029471265	0.00053315418
0.039679813	0.029371733	0.00052887385
0.039811302	0.029936726	0.00053732921
0.039942790	0.029500481	0.00052923844
0.040074279	0.029733536	0.00053462343
0.040205768	0.030135322	0.00053366010
0.040337256	0.029318132	0.00052583915
0.040468745	0.029780696	0.00053100488
0.040600234	0.029610423	0.00052744606
0.040731723	0.029564400	0.00052698364
0.040863211	0.029111803	0.00052460785
0.040994700	0.029751745	0.00052573755
0.041126189	0.028407638	0.00051789736
0.041257677	0.028710492	0.00051635885
0.041389166	0.029184876	0.00052072397
0.041520655	0.028543291	0.00051670128
0.041652143	0.029519686	0.00052236039
0.041783632	0.029796689	0.00052429194
0.041915121	0.029375809	0.00051834283
0.042046610	0.029322623	0.00051982732
0.042178098	0.028089494	0.00050944831
0.042309587	0.030147967	0.00052425066
0.042441076	0.028864140	0.00051279423
0.042572564	0.028805318	0.00051344115
0.042704053	0.030107182	0.00052010917
0.042835542	0.029114643	0.00051540057
0.042967030	0.029151229	0.00051381021
0.043098519	0.029066324	0.00051499347
0.043230008	0.029921391	0.00051956296
0.043361496	0.029107727	0.00050755000
0.043492985	0.029505487	0.00051544083
0.043624474	0.029205889	0.00051010167
0.043755963	0.029041976	0.00051122411
0.043887451	0.029048352	0.00050691153
0.044018940	0.029342396	0.00050838740
0.044150429	0.029564085	0.00051579041
0.044281917	0.028968644	0.00050685954
0.044413406	0.029114391	0.00050979969
0.044544895	0.028913227	0.00050366970
0.044676383	0.029141166	0.00050640231
0.044807872	0.029465830	0.00051004316
0.044939361	0.029013467	0.00050437356
0.045070850	0.028326075	0.00049926233
0.045202338	0.029098758	0.00050449493
0.045333827	0.029120595	0.00049940030
0.045465316	0.029849161	0.00051251021
0.045596804	0.029682336	0.00050721115
0.045728293	0.029704638	0.00050851845
0.045859782	0.028938484	0.00050255707
0.045991270	0.029535621	0.00050051109
0.046122759	0.028520892	0.00049801244
0.046254248	0.028804756	0.00050716654
0.046385737	0.028259117	0.00050453401
0.046517225	0.029604364	0.00051634787
0.046648714	0.029468881	0.00051809828
0.046780203	0.029214417	0.00052168737
0.046911691	0.028443760	0.00051573561
0.047043180	0.028722066	0.00051764242
0.047174669	0.030088698	0.00052905302
0.047306157	0.029470024	0.00052652452
0.047437646	0.029408957	0.00052841637
0.047569135	0.029523746	0.00053181519
0.047700624	0.029108931	0.00052269261
0.047832112	0.029599589	0.00053287046
0.047963601	0.027876185	0.00051414858
0.048095090	0.028882393	0.00052749668
0.048226578	0.028622382	0.00052753883
0.048358067	0.028918112	0.00052760300
0.048489556	0.029499816	0.00053324889
0.048621044	0.029437023	0.00053399172
0.048752533	0.029886469	0.00054361248
0.048884022	0.029091521	0.00053349394
0.049015511	0.028657140	0.00052894242
0.049146999	0.029595157	0.00053625550
0.049278488	0.029873697	0.00054073373
0.049409977	0.028776390	0.00053612339
0.049541465	0.029097083	0.00053679249
0.049672954	0.029722386	0.00054273813
0.049804443	0.028355869	0.00053056544
0.049935931	0.029499160	0.00053977529
0.050067420	0.029106394	0.00053870030
0.050198909	0.030392571	0.00055043622
0.050330398	0.029709361	0.00054326087
0.050461886	0.029283778	0.00053981306
0.050593375	0.029945138	0.00054732716
0.050724864	0.028032642	0.00053234803
0.050856352	0.029578180	0.00054520966
0.050987841	0.028834076	0.00053857338
0.051119330	0.028930349	0.00053771010
0.051250818	0.028793730	0.00054089219
0.051382307	0.028942654	0.00054162917
0.051513796	0.029778447	0.00054959073
0.051645284	0.029295786	0.00054304919
0.051776773	0.029791349	0.00054829951
0.051908262	0.028961612	0.00054260182
0.052039751	0.029094375	0.00054447637
0.052171239	0.029057095	0.00054384304
0.052302728	0.029200164	0.00054825836
0.052434217	0.029690812	0.00054823480
0.052565705	0.029528129	0.00055111958
0.052697194	0.028732986	0.00054182424
0.052828683	0.029293404	0.00054999144
0.052960171	0.029002781	0.00054619283
0.053091660	0.028635853	0.00053984246
0.053223149	0.028129615	0.00053911197
0.053354638	0.028874077	0.00054663898
0.053486126	0.029879942	0.00055503244
0.053617615	0.029410051	0.00054856346
0.053749104	0.029307484	0.00054923314
0.053880592	0.028683630	0.00054543589
0.054012081	0.028632314	0.00054669391
0.054143570	0.029494090	0.00055403257
0.054275058	0.029793995	0.00055585662
0.054406547	0.028989251	0.00054641581
0.054538036	0.028327127	0.00054832395
0.054669525	0.028500135	0.00054411123
0.054801013	0.028949197	0.00055147215
0.054932502	0.029627190	0.00055545760
0.055063991	0.030146849	0.00055677871
0.055195479	0.029672881	0.00055623259
0.055326968	0.028735142	0.00054733240
0.055458457	0.028595571	0.00055080710
0.055589945	0.028470031	0.00054709311
0.055721434	0.028862152	0.00054909304
0.055852923	0.028920514	0.00055665423
0.055984412	0.028568261	0.00054885307
0.056115900	0.028421226	0.00054767997
0.056247389	0.028737371	0.00055183094
0.056378878	0.029670919	0.00055558035
0.056510366	0.029153648	0.00055664966
0.056641855	0.029152815	0.00055347883
0.056773344	0.029333469	0.00055667099
0.056904832	0.028798284	0.00055218683
0.057036321	0.028224256	0.00054547489
0.057167810	0.028577303	0.00055159750
0.057299299	0.029618138	0.00055838586
0.057430787	0.028244339	0.00054575172
0.057562276	0.029253940	0.00055890920
0.057693765	0.028940875	0.00054722060
0.057825253	0.029766713	0.00055931872
0.057956742	0.029146919	0.00055484160
0.058088231	0.029219145	0.00055222259
0.058219719	0.029577757	0.00055866308
0.058351208	0.028711107	0.00054438382
0.058482697	0.028610405	0.00054719078
0.058614186	0.028614715	0.00054940455
0.058745674	0.028691621	0.00054368935
0.058877163	0.028710999	0.00054625283
0.059008652	0.029284809	0.00054592950
0.059140140	0.029222134	0.00055060212
0.059271629	0.029232022	0.00054966907
0.059403118	0.029256914	0.00054485773
0.059534606	0.029571406	0.00055032484
0.059666095	0.030331223	0.00055043404
0.059797584	0.029568908	0.00054603895
0.059929072	0.028824457	0.00054402474
0.060060561	0.029375018	0.00054312233
0.060192050	0.029105059	0.00054598063
0.060323539	0.028962146	0.00053882598
0.060455027	0.028908880	0.00054031532
0.060586516	0.028539324	0.00054126145
0.060718005	0.028496977	0.00053457605
0.060849493	0.029020476	0.00054002009
0.060980982	0.028956324	0.00053964828
0.061112471	0.028120801	0.00053054740
0.061243959	0.028511658	0.00054006924
0.061375448	0.028523597	0.00053292529
0.061506937	0.028920321	0.00054135041
0.061638426	0.029026022	0.00053698670
0.061769914	0.030137709	0.00054788131
0.061901403	0.030499571	0.00055334519
0.062032892	0.029796617	0.00054272565
0.062164380	0.029468209	0.00054204132
0.062295869	0.028051922	0.00053023888
0.062427358	0.029051311	0.00053819486
0.062558846	0.028862806	0.00054126293
0.062690335	0.029206419	0.00053834194
0.062821824	0.030027837	0.00054654491
0.062953313	0.029008210	0.00053563070
0.063084801	0.028598044	0.00053238857
0.063216290	0.029451281	0.00054358462
0.063347779	0.028758952	0.00053230507
0.063479267	0.028583558	0.00052944671
0.063610756	0.029538903	0.00054073089
0.063742245	0.028700101	0.00053201674
0.063873733	0.029442657	0.00054169168
0.064005222	0.028827327	0.00053331531
0.064136711	0.028358670	0.00052995330
0.064268200	0.029008057	0.00053371340
0.064399688	0.029444741	0.00053586266
0.064531177	0.028747231	0.00053382962
0.064662666	0.029129160	0.00053354976
0.064794154	0.028681875	0.00053055739
0.064925643	0.028546553	0.00053202565
0.065057132	0.028629756	0.00053173661
0.065188620	0.028851140	0.00053410472
0.065320109	0.028398755	0.00052694374
0.065451598	0.028817496	0.00053087286
0.065583087	0.028194571	0.00052615276
0.065714575	0.028733880	0.00052778533
0.065846064	0.028138365	0.00052598638
0.065977553	0.028275905	0.00052524690
0.066109041	0.028854290	0.00052780137
0.066240530	0.028293766	0.00052588394
0.066372019	0.029338110	0.00053303001
0.066503507	0.028759482	0.00052918389
0.066634996	0.028890645	0.00052829982
0.066766485	0.028543495	0.00052601720
0.066897973	0.029748553	0.00053566557
0.067029462	0.029350194	0.00053454307
0.067160951	0.029240499	0.00053477662
0.067292440	0.029485782	0.00053246279
0.067423928	0.029819874	0.00053208242
0.067555417	0.029163822	0.00053195772
0.067686906	0.029339836	0.00053044640
0.067818394	0.029353423	0.00053084210
0.067949883	0.029414144	0.00053009854
0.068081372	0.029734688	0.00053132264
0.068212860	0.029893173	0.00053402468
0.068344349	0.029113178	0.00052796462
0.068475838	0.028293786	0.00052075237
0.068607327	0.029248247	0.00052909905
0.068738815	0.028584559	0.00051881212
0.068870304	0.029404201	0.00053013210
0.069001793	0.028875757	0.00052391780
0.069133281	0.028505562	0.00052081414
0.069264770	0.029281177	0.00052922367
0.069396259	0.028963267	0.00051906896
0.069527747	0.028753185	0.00052275208
0.069659236	0.029049178	0.00052612184
0.069790725	0.029621363	0.00052916538
0.069922214	0.028705582	0.00052342555
0.070053702	0.028744585	0.00051941196
0.070185191	0.028946677	0.00052590619
0.070316680	0.029373136	0.00052483376
0.070448168	0.027683489	0.00051379172
0.070579657	0.029209370	0.00052613848
0.070711146	0.029256718	0.00052174487
0.070842634	0.027650363	0.00051236978
0.070974123	0.027953981	0.00051445637
0.071105612	0.027250441	0.00050872162
0.071237101	0.027860946	0.00051473009
0.071368589	0.028480552	0.00051232683
0.071500078	0.028661271	0.00052142199
0.071631567	0.026718446	0.00050289148
0.071763055	0.027875951	0.00051153997
0.071894544	0.028174450	0.00051537218
0.072026033	0.027547986	0.00050463530
0.072157521	0.027510238	0.00050893340
0.072289010	0.027777743	0.00051068229
0.072420499	0.028053520	0.00051226426
0.072551988	0.027479466	0.00050704180
0.072683476	0.027698910	0.00050638414
0.072814965	0.027752325	0.00050867178
0.072946454	0.028206698	0.00051411142
0.073077942	0.027799898	0.00050721988
0.073209431	0.027571522	0.00050780966
0.073340920	0.027637460	0.00050475597
0.073472408	0.028022336	0.00051043172
0.073603897	0.027410257	0.00050582170
0.073735386	0.028038922	0.00050726914
0.073866875	0.028666357	0.00051220857
0.073998363	0.028316530	0.00051074544
0.074129852	0.027174831	0.00050241312
0.074261341	0.027924752	0.00050959490
0.074392829	0.027832028	0.00050226507
0.074524318	0.027279448	0.00050260835
0.074655807	0.027474696	0.00050202046
0.074787295	0.027348939	0.00050268533
0.074918784	0.027303985	0.00050165508
0.075050273	0.027715207	0.00050284042
0.075181761	0.027525592	0.00050205659
0.075313250	0.027127949	0.00050070236
0.075444739	0.026841169	0.00049790183
0.075576228	0.028372819	0.00050859180
0.075707716	0.028286339	0.00050712145
0.075839205	0.027246599	0.00049757066
0.075970694	0.026636845	0.00049352815
0.076102182	0.026566118	0.00049261049
0.076233671	0.027686335	0.00050317849
0.076365160	0.027757892	0.00049925867
0.076496648	0.027189122	0.00049859809
0.076628137	0.026888148	0.00049542674
0.076759626	0.027504305	0.00049765471
0.076891115	0.027057407	0.00049544603
0.077022603	0.027973116	0.00050068950
0.077154092	0.026914251	0.00049233624
0.077285581	0.027670835	0.00050292256
0.077417069	0.027367564	0.00049677382
0.077548558	0.026759760	0.00049287799
0.077680047	0.026897790	0.00049255621
0.077811535	0.026450166	0.00048916860
0.077943024	0.027439809	0.00049681421
0.078074513	0.026892578	0.00048913647
0.078206002	0.027107692	0.00049458704
0.078337490	0.026926485	0.00048957670
0.078468979	0.026417338	0.00048753806
0.078600468	0.026530242	0.00049021053
0.078731956	0.026399915	0.00048640969
0.078863445	0.026297267	0.00048755932
0.078994934	0.026702682	0.00048898337
0.079126422	0.026468170	0.00048783306
0.079257911	0.025698918	0.00048080654
0.079389400	0.026319997	0.00048494717
0.079520889	0.026222994	0.00048563036
0.079652377	0.026079256	0.00048482016
0.079783866	0.026544466	0.00048563429
0.079915355	0.026787600	0.00049109273
0.080046843	0.026908153	0.00048818097
0.080178332	0.026746516	0.00048754469
0.080309821	0.027735362	0.00049586536
0.080441309	0.027258054	0.00048777656
0.080572798	0.026179258	0.00048486558
0.080704287	0.025958463	0.00048266216
0.080835776	0.027018730	0.00048860705
0.080967264	0.026357986	0.00048707592
0.081098753	0.026528356	0.00048075921
0.081230242	0.026182553	0.00048139899
0.081361730	0.026762488	0.00048645298
0.081493219	0.026562081	0.00048292327
0.081624708	0.025077807	0.00047523495
0.081756196	0.025752032	0.00047388241
0.081887685	0.027448824	0.00049117404
0.082019174	0.027144481	0.00048961353
0.082150663	0.026246062	0.00048192091
0.082282151	0.026396895	0.00048247728
0.082413640	0.026632986	0.00048191704
0.082545129	0.026391597	0.00048006903
0.082676617	0.026475544	0.00048346920
0.082808106	0.025564074	0.00047360773
0.082939595	0.026197079	0.00048147137
0.083071083	0.026477512	0.00047834057
0.083202572	0.027093574	0.00048604035
0.083334061	0.026237920	0.00048034195
0.083465549	0.027173750	0.00048260604
0.083597038	0.025630451	0.00047638936
0.083728527	0.026463208	0.00047590648
0.083860016	0.026469908	0.00047965322
0.083991504	0.026073763	0.00047703319
0.084122993	0.026836470	0.00048180625
0.084254482	0.026188846	0.00047823560
0.084385970	0.026109731	0.00047583247
0.084517459	0.027259491	0.00048308382
0.084648948	0.025662876	0.00047401323
0.084780436	0.025669486	0.00047019930
0.084911925	0.026671401	0.00047950892
0.085043414	0.025830969	0.00047033859
0.085174903	0.026122977	0.00047450641
0.085306391	0.026375429	0.00047881325
0.085437880	0.026290238	0.00047511212
0.085569369	0.027087020	0.00048125523
0.085700857	0.026183547	0.00047232243
0.085832346	0.025580840	0.00046780654
0.085963835	0.026184002	0.00047567615
0.086095323	0.025829509	0.00047170749
0.086226812	0.026272472	0.00047419192
0.086358301	0.025685161	0.00046856028
0.086489790	0.025492561	0.00046791015
0.086621278	0.026474146	0.00047524143
0.086752767	0.025956992	0.00046964331
0.086884256	0.025844481	0.00046815092
0.087015744	0.025869573	0.00047086872
0.087147233	0.026020227	0.00047032660
0.087278722	0.025903963	0.00047214242
0.087410210	0.025166719	0.00046439620
0.087541699	0.026169797	0.00047093021
0.087673188	0.025749315	0.00046961979
0.087804677	0.025865660	0.00046587599
0.087936165	0.025828832	0.00046919573
0.088067654	0.025166819	0.00046289226
0.088199143	0.024699720	0.00045672126
0.088330631	0.026229294	0.00047189182
0.088462120	0.025470827	0.00046219622
0.088593609	0.025813252	0.00047046579
0.088725097	0.025840430	0.00046501181
0.088856586	0.026210608	0.00046697877
0.088988075	0.026019681	0.00046985811
0.089119564	0.025722791	0.00046538573
0.089251052	0.025795407	0.00046692106
0.089382541	0.026227638	0.00046850770
0.089514030	0.025306795	0.00046081610
0.089645518	0.025125952	0.00045843494
0.089777007	0.025385695	0.00046042068
0.089908496	0.025962329	0.00046842476
0.090039984	0.025596993	0.00046439797
0.090171473	0.025317251	0.00045766021
0.090302962	0.025605045	0.00046441713
0.090434451	0.024848391	0.00045502844
0.090565939	0.026125008	0.00046855376
0.090697428	0.025628482	0.00046131849
0.090828917	0.025973144	0.00046054914
0.090960405	0.025675872	0.00046245480
0.091091894	0.024866244	0.00045656803
0.091223383	0.026235007	0.00046866418
0.091354871	0.026354094	0.00046844712
0.091486360	0.026051750	0.00047367276
0.091617849	0.025664781	0.00047667976
0.091749337	0.025481290	0.00047813933
0.091880826	0.025531074	0.00048299667
0.092012315	0.025755182	0.00048759290
0.092143804	0.025479242	0.00048344677
0.092275292	0.024425686	0.00048234684
0.092406781	0.025450352	0.00048980706
0.092538270	0.024409758	0.00048601983
0.092669758	0.025003333	0.00049227778
0.092801247	0.024624812	0.00047392616
0.092932736	0.025762318	0.00048478968
0.093064224	0.024389319	0.00046965358
0.093195713	0.025315365	0.00047449293
0.093327202	0.024252031	0.00046573422
0.093458691	0.025315170	0.00046742265
0.093590179	0.024879688	0.00046932745
0.093721668	0.025031995	0.00046898171
0.093853157	0.025606668	0.00047334079
0.093984645	0.025160801	0.00046796221
0.094116134	0.025195157	0.00046399384
0.094247623	0.025196132	0.00046582172
0.094379111	0.024380138	0.00046133413
0.094510600	0.025437527	0.00046712272
0.094642089	0.024354068	0.00045873727
0.094773578	0.024855914	0.00045808189
0.094905066	0.024572727	0.00046032265
0.095036555	0.024894854	0.00046476081
0.095168044	0.025244176	0.00045955258
0.095299532	0.024470307	0.00045735662
0.095431021	0.023993525	0.00045063941
0.095562510	0.025558489	0.00046386459
0.095693998	0.025239947	0.00046269489
0.095825487	0.025246702	0.00045865170
0.095956976	0.024940979	0.00046066189
0.096088465	0.024400643	0.00045252829
0.096219953	0.024267377	0.00045457742
0.096351442	0.024573248	0.00045616135
0.096482931	0.024746988	0.00045486548
0.096614419	0.024633930	0.00045266338
0.096745908	0.024887551	0.00045600370
0.096877397	0.024668372	0.00045141796
0.097008885	0.024729915	0.00045670729
0.097140374	0.024978945	0.00045582265
0.097271863	0.024691673	0.00045380482
0.097403352	0.024612326	0.00045087597
0.097534840	0.024890732	0.00045359243
0.097666329	0.024392408	0.00045193901
0.097797818	0.023385410	0.00043846080
0.097929306	0.023976317	0.00044404226
0.098060795	0.025254886	0.00045275595
0.098192284	0.024404793	0.00044255981
0.098323772	0.025491129	0.00045527880
0.098455261	0.024585996	0.00044514150
0.098586750	0.024643367	0.00044355903
0.098718239	0.024255122	0.00044117963
0.098849727	0.025256507	0.00044678842
0.098981216	0.025515444	0.00044971467
0.099112705	0.023954309	0.00043711070
0.099244193	0.023294913	0.00043265273
0.099375682	0.023902207	0.00043952200
0.099507171	0.025191092	0.00044580641
0.099638659	0.024787996	0.00044691716
0.099770148	0.024759149	0.00044225137
0.099901637	0.024432020	0.00044155268
0.10003313	0.024262031	0.00044156707
0.10016461	0.025159273	0.00044722746
0.10029610	0.024568965	0.00044575017
0.10042759	0.024072929	0.00043892750
0.10055908	0.024626321	0.00044224599
0.10069057	0.024299445	0.00044131690
0.10082206	0.024450408	0.00044017460
0.10095355	0.025950492	0.00045456340
0.10108504	0.024758589	0.00044244066
0.10121652	0.023746408	0.00043453648
0.10134801	0.024300278	0.00044131546
0.10147950	0.024968890	0.00044456040
0.10161099	0.023741176	0.00043655229
0.10174248	0.024167724	0.00044025131
0.10187397	0.023795511	0.00043057633
0.10200546	0.023927096	0.00043705189
0.10213694	0.023835998	0.00043352469
0.10226843	0.023697119	0.00043516824
0.10239992	0.023478569	0.00043235761
0.10253141	0.024101974	0.00043117109
0.10266290	0.024770801	0.00044446914
0.10279439	0.024506919	0.00043849164
0.10292588	0.024300506	0.00043779829
0.10305737	0.024398494	0.00043771438
0.10318885	0.024444132	0.00043677585
0.10332034	0.023633052	0.00043304769
0.10345183	0.023433553	0.00042876058
0.10358332	0.023943558	0.00043487865
0.10371481	0.024527579	0.00043613558
0.10384630	0.023600071	0.00043034687
0.10397779	0.023582235	0.00043034707
0.10410928	0.023171272	0.00042786464
0.10424076	0.023465092	0.00042900058
0.10437225	0.023541112	0.00042912840
0.10450374	0.024241454	0.00043071768
0.10463523	0.024057861	0.00043481847
0.10476672	0.023683050	0.00043131794
0.10489821	0.024249608	0.00043413272
0.10502970	0.023260691	0.00042534461
0.10516118	0.023741013	0.00042775424
0.10529267	0.023712949	0.00043163151
0.10542416	0.023427978	0.00042769174
0.10555565	0.024424609	0.00043339935
0.10568714	0.024235678	0.00043205864
0.10581863	0.023886760	0.00042828851
0.10595012	0.024390245	0.00043179487
0.10608161	0.023659790	0.00042992602
0.10621309	0.023473389	0.00042585068
0.10634458	0.024356310	0.00043201434
0.10647607	0.024370926	0.00043331037
0.10660756	0.023997343	0.00042863833
0.10673905	0.023759745	0.00043023083
0.10687054	0.024177192	0.00043424641
0.10700203	0.024815353	0.00044460419
0.10713352	0.023931666	0.00044173332
0.10726500	0.023373156	0.00044147220
0.10739649	0.023224685	0.00044800268
0.10752798	0.024460043	0.00045268455
0.10765947	0.023915380	0.00045338158
0.10779096	0.023598056	0.00044994547
0.10792245	0.023264731	0.00045395834
0.10805394	0.024156562	0.00046143947
0.10818542	0.023389664	0.00045411037
0.10831691	0.024484740	0.00046690300
0.10844840	0.024408806	0.00046611216
0.10857989	0.024178999	0.00046696070
0.10871138	0.023470887	0.00046540541
0.10884287	0.023654679	0.00046326860
0.10897436	0.023587826	0.00046472346
0.10910585	0.024412629	0.00047662881
0.10923733	0.024643962	0.00047254778
0.10936882	0.023357714	0.00047193638
0.10950031	0.023527593	0.00047098571
0.10963180	0.024859116	0.00048206272
0.10976329	0.023571045	0.00047340290
0.10989478	0.023806901	0.00047889038
0.11002627	0.023617139	0.00047951604
0.11015776	0.024378335	0.00048201447
0.11028924	0.024691649	0.00048679881
0.11042073	0.024563085	0.00049064234
0.11055222	0.023939338	0.00047968504
0.11068371	0.024840856	0.00049266626
0.11081520	0.023536382	0.00048164483
0.11094669	0.023827024	0.00048482019
0.11107818	0.024068811	0.00049000814
0.11120966	0.023262010	0.00048143072
0.11134115	0.023259626	0.00048604787
0.11147264	0.022874252	0.00047860933
0.11160413	0.022746689	0.00048035380
0.11173562	0.024099491	0.00049577746
0.11186711	0.023770510	0.00047463150
0.11199860	0.023294919	0.00047286748
0.11213009	0.023538716	0.00046634265
0.11226157	0.023674314	0.00046496657
0.11239306	0.023838493	0.00046603827
0.11252455	0.024125708	0.00046661850
0.11265604	0.023727792	0.00046358774
0.11278753	0.022859787	0.00045027868
0.11291902	0.023936055	0.00046015974
0.11305051	0.023951089	0.00046175426
0.11318200	0.024152126	0.00045784089
0.11331348	0.023808593	0.00045702528
0.11344497	0.024007214	0.00045706204
0.11357646	0.023900951	0.00045344078
0.11370795	0.024146036	0.00045518527
0.11383944	0.024069852	0.00045572899
0.11397093	0.023495089	0.00044921327
0.11410242	0.023847174	0.00045207498
0.11423390	0.023562568	0.00044383316
0.11436539	0.024933597	0.00046272901
0.11449688	0.023222393	0.00044101052
0.11462837	0.023234676	0.00044692657
0.11475986	0.023353392	0.00044505155
0.11489135	0.023427294	0.00044125466
0.11502284	0.023971527	0.00044993393
0.11515433	0.023253405	0.00044290211
0.11528581	0.024082481	0.00044771163
0.11541730	0.024187585	0.00044521054
0.11554879	0.023985115	0.00044353663
0.11568028	0.023752176	0.00044444859
0.11581177	0.023102561	0.00043902326
0.11594326	0.024190174	0.00044643976
0.11607475	0.023425169	0.00043943424
0.11620624	0.023883971	0.00044013044
0.11633772	0.024312943	0.00044579105
0.11646921	0.023805343	0.00044307915
0.11660070	0.024113004	0.00044167786
0.11673219	0.023634227	0.00043610567
0.11686368	0.022929725	0.00043132086
0.11699517	0.023111441	0.00043348718
0.11712666	0.023249689	0.00043317858
0.11725814	0.022778011	0.00042700317
0.11738963	0.023805814	0.00043309722
0.11752112	0.023139989	0.00042711138
0.11765261	0.024501112	0.00043943927
0.11778410	0.023852221	0.00043521124
0.11791559	0.023673910	0.00043221719
0.11804708	0.024222457	0.00043400206
0.11817857	0.023885467	0.00043369159
0.11831005	0.023756702	0.00042911795
0.11844154	0.023253319	0.00042712894
0.11857303	0.023835971	0.00042920893
0.11870452	0.024082458	0.00043128251
0.11883601	0.023887282	0.00042916593
0.11896750	0.023726260	0.00042815280
0.11909899	0.023766062	0.00042893921
0.11923048	0.023607464	0.00042217083
0.11936196	0.023881132	0.00042695496
0.11949345	0.024015795	0.00042530196
0.11962494	0.024415588	0.00042731317
0.11975643	0.024067253	0.00042739245
0.11988792	0.024399342	0.00042574401
0.12001941	0.024014053	0.00042318637
0.12015090	0.023944987	0.00042175644
0.12028239	0.023790732	0.00042354817
0.12041387	0.024134310	0.00042225335
0.12054536	0.024014415	0.00042002366
0.12067685	0.024097070	0.00042229381
0.12080834	0.023138129	0.00041553590
0.12093983	0.023855042	0.00041723824
0.12107132	0.023967592	0.00042119282
0.12120281	0.023059347	0.00041348516
0.12133429	0.024095719	0.00041928768
0.12146578	0.023789148	0.00041870416
0.12159727	0.023201409	0.00041287920
0.12172876	0.023718290	0.00041698670
0.12186025	0.023141320	0.00041138419
0.12199174	0.023788980	0.00041807335
0.12212323	0.023356602	0.00041412446
0.12225472	0.023566386	0.00041484306
0.12238620	0.023804640	0.00041923666
0.12251769	0.024069336	0.00041628641
0.12264918	0.024018668	0.00041778152
0.12278067	0.023951292	0.00041911213
0.12291216	0.024037046	0.00041840755
0.12304365	0.023836784	0.00041565603
0.12317514	0.023879239	0.00041600886
0.12330663	0.023843541	0.00041598114
0.12343811	0.023698855	0.00041473934
0.12356960	0.023343011	0.00040978962
0.12370109	0.024771640	0.00042060486
0.12383258	0.024109164	0.00041700788
0.12396407	0.023211329	0.00040806798
0.12409556	0.023406585	0.00041396951
0.12422705	0.023583732	0.00040927361
0.12435853	0.024007000	0.00041558255
0.12449002	0.023664093	0.00041219858
0.12462151	0.024144774	0.00041698291
0.12475300	0.024554953	0.00041825789
0.12488449	0.023827523	0.00041304999
0.12501598	0.022640284	0.00040680490
0.12514747	0.023830913	0.00041066226
0.12527896	0.023356618	0.00040866340
0.12541044	0.024149418	0.00041600349
0.12554193	0.022892025	0.00040558250
0.12567342	0.024090545	0.00041306602
0.12580491	0.025076845	0.00042198967
0.12593640	0.023926987	0.00041001367
0.12606789	0.024026970	0.00041368652
0.12619938	0.024087921	0.00041361964
0.12633087	0.023911496	0.00041304480
0.12646235	0.023926649	0.00041082119
0.12659384	0.023195142	0.00040321372
0.12672533	0.023768384	0.00041242079
0.12685682	0.024167293	0.00041115512
0.12698831	0.024215507	0.00041400800
0.12711980	0.023405403	0.00040638347
0.12725129	0.023505058	0.00040670535
0.12738277	0.023475029	0.00040767958
0.12751426	0.023457584	0.00040732305
0.12764575	0.024370577	0.00041351257
0.12777724	0.024458944	0.00041203718
0.12790873	0.024197791	0.00041036916
0.12804022	0.023509977	0.00040710832
0.12817171	0.024083261	0.00041117953
0.12830320	0.023816380	0.00040799273
0.12843468	0.023473865	0.00040511636
0.12856617	0.023558273	0.00040405765
0.12869766	0.023936953	0.00040737424
0.12882915	0.023631151	0.00040717474
0.12896064	0.023936547	0.00040603607
0.12909213	0.023922119	0.00040649365
0.12922362	0.023665644	0.00040645291
0.12935511	0.023943540	0.00040798831
0.12948659	0.023141401	0.00040199723
0.12961808	0.023355821	0.00040275845
0.12974957	0.023753902	0.00040497717
0.12988106	0.023509082	0.00040477683
0.13001255	0.023999108	0.00040638000
0.13014404	0.023352842	0.00040492571
0.13027553	0.023994320	0.00040650092
0.13040701	0.023486532	0.00040206626
0.13053850	0.024074638	0.00040806651
0.13066999	0.023874645	0.00040550736
0.13080148	0.023652511	0.00040503412
0.13093297	0.023589352	0.00040103182
0.13106446	0.023836950	0.00040572460
0.13119595	0.023168950	0.00039937081
0.13132744	0.023516218	0.00040177280
0.13145892	0.024187899	0.00040731768
0.13159041	0.023253086	0.00039993925
0.13172190	0.023813645	0.00040359420
0.13185339	0.024104042	0.00040545947
0.13198488	0.023572645	0.00040073971
0.13211637	0.023929813	0.00040495479
0.13224786	0.024004749	0.00040332191
0.13237935	0.024454424	0.00040658739
0.13251083	0.023513022	0.00040138401
0.13264232	0.022871058	0.00039555027
0.13277381	0.023175239	0.00039974015
0.13290530	0.023848652	0.00039980734
0.13303679	0.023145817	0.00039786642
0.13316828	0.023712228	0.00040326931
0.13329977	0.024127726	0.00040270764
0.13343125	0.023025055	0.00039934698
0.13356274	0.023351309	0.00039691632
0.13369423	0.023072412	0.00039616069
0.13382572	0.024080572	0.00040510744
0.13395721	0.024195422	0.00040308812
0.13408870	0.023817634	0.00040295722
0.13422019	0.023881618	0.00039859121
0.13435168	0.023432643	0.00039849888
0.13448316	0.023875910	0.00040246567
0.13461465	0.023451435	0.00039711295
0.13474614	0.023893835	0.00040049828
0.13487763	0.023684119	0.00039788124
0.13500912	0.023688740	0.00039826769
0.13514061	0.023689239	0.00039982007
0.13527210	0.024110092	0.00040241389
0.13540359	0.023257895	0.00039499183
0.13553507	0.023383888	0.00039611282
0.13566656	0.023570958	0.00039754860
0.13579805	0.023383363	0.00039705748
0.13592954	0.023722804	0.00039730455
0.13606103	0.023862975	0.00040079386
0.13619252	0.023963016	0.00039985405
0.13632401	0.023696923	0.00039554956
0.13645549	0.023858163	0.00040077806
0.13658698	0.023996822	0.00040026252
0.13671847	0.024087666	0.00040011221
0.13684996	0.023875637	0.00039873010
0.13698145	0.023707486	0.00039658898
0.13711294	0.023650340	0.00039773399
0.13724443	0.023428477	0.00039550371
0.13737592	0.024127132	0.00039723595
0.13750740	0.023131819	0.00039400803
0.13763889	0.023715041	0.00039349100
0.13777038	0.023068867	0.00039302727
0.13790187	0.023348643	0.00039197515
0.13803336	0.023583457	0.00039274527
0.13816485	0.024207349	0.00040053547
0.13829634	0.023950307	0.00039510105
0.13842783	0.023156871	0.00039328545
0.13855931	0.023693334	0.00039489668
0.13869080	0.023671781	0.00039302571
0.13882229	0.022787751	0.00038839153
0.13895378	0.023695816	0.00039210722
0.13908527	0.024049799	0.00039672447
0.13921676	0.023779338	0.00039419509
0.13934825	0.023541082	0.00039298651
0.13947973	0.023270297	0.00039154584
0.13961122	0.024123444	0.00039568398
0.13974271	0.023127726	0.00038968547
0.13987420	0.023381821	0.00039354554
0.14000569	0.023417887	0.00038814449
0.14013718	0.023463643	0.00039091403
0.14026867	0.022690315	0.00038641912
0.14040016	0.023463770	0.00039145615
0.14053164	0.023328451	0.00039336152
0.14066313	0.023979566	0.00039104023
0.14079462	0.023671573	0.00039220452
0.14092611	0.023850006	0.00039151123
0.14105760	0.023005149	0.00038647728
0.14118909	0.023851806	0.00039459824
0.14132058	0.022811716	0.00038284423
0.14145207	0.023715836	0.00039050956
0.14158355	0.023626424	0.00038888757
0.14171504	0.024342799	0.00039415364
0.14184653	0.024025907	0.00039358224
0.14197802	0.023610160	0.00038857449
0.14210951	0.023577031	0.00038848580
0.14224100	0.023661172	0.00038888994
0.14237249	0.024354374	0.00039243157
0.14250398	0.024162183	0.00039457612
0.14263546	0.023277543	0.00038542086
0.14276695	0.024263168	0.00039417693
0.14289844	0.023779587	0.00038862317
0.14302993	0.023652540	0.00038804221
0.14316142	0.024394110	0.00039306524
0.14329291	0.024078736	0.00038999930
0.14342440	0.024219290	0.00039128700
0.14355588	0.023409305	0.00038590065
0.14368737	0.023472006	0.00038711025
0.14381886	0.024246960	0.00039315611
0.14395035	0.023831710	0.00038626833
0.14408184	0.023864910	0.00038957888
0.14421333	0.023607520	0.00038800222
0.14434482	0.023159126	0.00038247108
0.14447631	0.023368598	0.00038546770
0.14460779	0.023707264	0.00038667106
0.14473928	0.024004657	0.00038930024
0.14487077	0.024103066	0.00039268974
0.14500226	0.023541063	0.00038605677
0.14513375	0.023598197	0.00038787074
0.14526524	0.023822812	0.00038566122
0.14539673	0.024455834	0.00039076745
0.14552822	0.023845887	0.00039041749
0.14565970	0.023687011	0.00038553287
0.14579119	0.023487986	0.00038508497
0.14592268	0.023778302	0.00038680133
0.14605417	0.023514084	0.00038579746
0.14618566	0.023595431	0.00038601300
0.14631715	0.023420261	0.00038282936
0.14644864	0.023394164	0.00038317493
0.14658012	0.023101955	0.00038169088
0.14671161	0.023180107	0.00038312214
0.14684310	0.022929443	0.00038171339
0.14697459	0.024360930	0.00038949108
0.14710608	0.023115689	0.00038192890
0.14723757	0.023992104	0.00038757845
0.14736906	0.023098279	0.00037919576
0.14750055	0.023826755	0.00038728379
0.14763203	0.023601905	0.00038358595
0.14776352	0.023285711	0.00038086213
0.14789501	0.023846351	0.00038601209
0.14802650	0.023892438	0.00038408107
0.14815799	0.023595644	0.00038558609
0.14828948	0.023411576	0.00038084294
0.14842097	0.023512282	0.00038354204
0.14855246	0.023902619	0.00038462025
0.14868394	0.023162578	0.00037864306
0.14881543	0.023540783	0.00038259979
0.14894692	0.024078086	0.00038600087
0.14907841	0.023599291	0.00038285843
0.14920990	0.023941105	0.00038405038
0.14934139	0.024161341	0.00038505532
0.14947288	0.023081383	0.00037983236
0.14960436	0.023081053	0.00037789522
0.14973585	0.023807343	0.00038239167
0.14986734	0.023499643	0.00038128085
0.14999883	0.023815299	0.00038242694
0.15013032	0.023262224	0.00037968537
0.15026181	0.023849986	0.00038494528
0.15039330	0.023504288	0.00038141691
0.15052479	0.022764833	0.00037590575
0.15065627	0.023016320	0.00037840955
0.15078776	0.023750592	0.00038243834
0.15091925	0.023451330	0.00037942693
0.15105074	0.023346743	0.00037926962
0.15118223	0.023237126	0.00037890913
0.15131372	0.023947621	0.00038360504
0.15144521	0.023177167	0.00037724162
0.15157670	0.023238374	0.00037808702
0.15170818	0.023978278	0.00038148204
0.15183967	0.023619712	0.00038032375
0.15197116	0.023705609	0.00038133665
0.15210265	0.024196469	0.00038252386
0.15223414	0.023407567	0.00037815036
0.15236563	0.023837615	0.00037965277
0.15249712	0.023119370	0.00037646795
0.15262860	0.023144905	0.00037636299
0.15276009	0.023647265	0.00038036969
0.15289158	0.023396467	0.00037794331
0.15302307	0.023283212	0.00037667293
0.15315456	0.023609689	0.00037965418
0.15328605	0.024048187	0.00038288534
0.15341754	0.023981509	0.00038245137
0.15354903	0.023970460	0.00038058131
0.15368051	0.023649878	0.00037858038
0.15381200	0.023503047	0.00037693408
0.15394349	0.023839543	0.00037883003
0.15407498	0.024025107	0.00038142803
0.15420647	0.023716902	0.00037652715
0.15433796	0.023645990	0.00037718194
0.15446945	0.023531693	0.00037669156
0.15460094	0.022859459	0.00037374633
0.15473242	0.023353928	0.00037619473
0.15486391	0.024201629	0.00037933502
0.15499540	0.023800106	0.00037754550
0.15512689	0.024348680	0.00038117304
0.15525838	0.024314830	0.00038170348
0.15538987	0.023578861	0.00037571778
0.15552136	0.023362360	0.00037466347
0.15565284	0.023871132	0.00037810480
0.15578433	0.023901372	0.00037795099
0.15591582	0.023387995	0.00037686035
0.15604731	0.023616475	0.00037751540
0.15617880	0.023273649	0.00037373751
0.15631029	0.023942183	0.00037897414
0.15644178	0.023502074	0.00037399363
0.15657327	0.022699837	0.00037115319
0.15670475	0.023656254	0.00037379468
0.15683624	0.023096280	0.00037139064
0.15696773	0.023225869	0.00037237435
0.15709922	0.023832967	0.00037575107
0.15723071	0.024342302	0.00038022863
0.15736220	0.023360459	0.00037268425
0.15749369	0.023179664	0.00037214016
0.15762518	0.023263976	0.00037120202
0.15775666	0.024051184	0.00037694768
0.15788815	0.023502683	0.00037476002
0.15801964	0.023413241	0.00037280528
0.15815113	0.022975944	0.00036889479
0.15828262	0.023829106	0.00037483102
0.15841411	0.022582182	0.00036814533
0.15854560	0.023333862	0.00037247797
0.15867708	0.023767682	0.00037229588
0.15880857	0.023945573	0.00037555342
0.15894006	0.023377603	0.00037178507
0.15907155	0.023543248	0.00037157929
0.15920304	0.023245011	0.00037296643
0.15933453	0.023845955	0.00037347792
0.15946602	0.023501492	0.00037222121
0.15959751	0.023893300	0.00037500994
0.15972899	0.023482552	0.00037139468
0.15986048	0.023579823	0.00037337037
0.15999197	0.023560470	0.00037108686
0.16012346	0.023967827	0.00037570187
0.16025495	0.023838335	0.00037296825
0.16038644	0.023299823	0.00036882461
0.16051793	0.023224684	0.00037087145
0.16064942	0.023892736	0.00037239313
0.16078090	0.024143398	0.00037536416
0.16091239	0.023145879	0.00036919247
0.16104388	0.023522583	0.00036783852
0.16117537	0.024227028	0.00037671450
0.16130686	0.022712046	0.00036413869
0.16143835	0.023525962	0.00037062307
0.16156984	0.024081497	0.00037455376
0.16170133	0.023355856	0.00036739156
0.16183281	0.023150238	0.00036865240
0.16196430	0.023307897	0.00036876456
0.16209579	0.023337538	0.00036740815
0.16222728	0.023865566	0.00037191614
0.16235877	0.023731367	0.00036850944
0.16249026	0.024208371	0.00037313309
0.16262175	0.023405515	0.00036830983
0.16275323	0.023757995	0.00037020243
0.16288472	0.023324869	0.00036773703
0.16301621	0.023485508	0.00036633282
0.16314770	0.023659261	0.00037063233
0.16327919	0.024097319	0.00037156255
0.16341068	0.022681653	0.00036207625
0.16354217	0.024059807	0.00037257579
0.16367366	0.023479507	0.00036794213
0.16380514	0.023283966	0.00036827715
0.16393663	0.023673926	0.00036862974
0.16406812	0.023807970	0.00036752395
0.16419961	0.023647718	0.00036935683
0.16433110	0.023786412	0.00036832580
0.16446259	0.022962245	0.00036476621
0.16459408	0.024079235	0.00037073832
0.16472557	0.023710733	0.00036643452
0.16485705	0.023368468	0.00036656897
0.16498854	0.023555295	0.00036711445
0.16512003	0.023450754	0.00036639050
0.16525152	0.023177983	0.00036579126
0.16538301	0.023559085	0.00036613795
0.16551450	0.023412080	0.00036669495
0.16564599	0.023467596	0.00036689056
0.16577747	0.024260317	0.00037123037
0.16590896	0.023517784	0.00036764814
0.16604045	0.023273664	0.00036360054
0.16617194	0.022718537	0.00036186218
0.16630343	0.023311763	0.00036434576
0.16643492	0.024009615	0.00036927311
0.16656641	0.023172559	0.00036527171
0.16669790	0.023775470	0.00036608873
0.16682938	0.023352285	0.00036482019
0.16696087	0.023768946	0.00036719627
0.16709236	0.024159389	0.00036722761
0.16722385	0.023331685	0.00036467936
0.16735534	0.022718630	0.00035911927
0.16748683	0.023009974	0.00036224790
0.16761832	0.023824531	0.00036768256
0.16774981	0.023007182	0.00036026860
0.16788129	0.023366048	0.00036476088
0.16801278	0.023617443	0.00036392079
0.16814427	0.023543081	0.00036525257
0.16827576	0.023411606	0.00036592535
0.16840725	0.023741195	0.00036443562
0.16853874	0.023951660	0.00036646545
0.16867023	0.022939735	0.00035798873
0.16880171	0.022861382	0.00036043106
0.16893320	0.024150630	0.00036839060
0.16906469	0.023434096	0.00036111902
0.16919618	0.023385901	0.00036455013
0.16932767	0.022608280	0.00035667076
0.16945916	0.023517732	0.00036385263
0.16959065	0.023374188	0.00036329506
0.16972214	0.023811349	0.00036319063
0.16985362	0.024378502	0.00036898960
0.16998511	0.024067714	0.00036368835
0.17011660	0.023611670	0.00036414999
0.17024809	0.023200372	0.00036078781
0.17037958	0.023337091	0.00036170586
0.17051107	0.023493715	0.00036378442
0.17064256	0.024229593	0.00036660143
0.17077405	0.023536418	0.00036272439
0.17090553	0.023448231	0.00036148414
0.17103702	0.023701872	0.00036279552
0.17116851	0.023178155	0.00035927958
0.17130000	0.023411593	0.00036134440
0.17143149	0.022430268	0.00035513814
0.17156298	0.023049453	0.00035951246
0.17169447	0.023095966	0.00035715416
0.17182595	0.023701337	0.00036243735
0.17195744	0.024044103	0.00036529129
0.17208893	0.023435165	0.00035999141
0.17222042	0.023106695	0.00035947457
0.17235191	0.022979234	0.00035701947
0.17248340	0.023742641	0.00036278943
0.17261489	0.023343113	0.00035957858
0.17274638	0.023636766	0.00035995907
0.17287786	0.023284182	0.00036117370
0.17300935	0.023418568	0.00035978217
0.17314084	0.023829281	0.00036310195
0.17327233	0.023220995	0.00035749166
0.17340382	0.023091134	0.00035593028
0.17353531	0.023788738	0.00036210652
0.17366680	0.022993129	0.00035599725
0.17379829	0.023834860	0.00036067163
0.17392977	0.023992126	0.00036361993
0.17406126	0.023097481	0.00035678365
0.17419275	0.023772193	0.00036124267
0.17432424	0.022901726	0.00035498868
0.17445573	0.022922142	0.00035539676
0.17458722	0.023382660	0.00035842867
0.17471871	0.023290318	0.00035664327
0.17485019	0.023424325	0.00035812383
0.17498168	0.023257470	0.00035699432
0.17511317	0.023786856	0.00036095675
0.17524466	0.023889170	0.00036118272
0.17537615	0.023135396	0.00035481575
0.17550764	0.023009011	0.00035534546
0.17563913	0.023679488	0.00035827498
0.17577062	0.022795329	0.00035293713
0.17590210	0.023305736	0.00035735657
0.17603359	0.023233809	0.00035632135
0.17616508	0.023176026	0.00035597755
0.17629657	0.023231740	0.00035731799
0.17642806	0.023281465	0.00035549863
0.17655955	0.023345264	0.00035785360
0.17669104	0.024369373	0.00036105916
0.17682253	0.024312176	0.00036022194
0.17695401	0.023066663	0.00035491778
0.17708550	0.023804048	0.00035763995
0.17721699	0.023618304	0.00035872837
0.17734848	0.022992840	0.00035298375
0.17747997	0.023356574	0.00035573689
0.17761146	0.023306221	0.00035715168
0.17774295	0.023033746	0.00035167947
0.17787443	0.023410653	0.00035510818
0.17800592	0.023390390	0.00035332828
0.17813741	0.023538384	0.00035630143
0.17826890	0.023151533	0.00035528482
0.17840039	0.023591101	0.00035550948
0.17853188	0.023647426	0.00035727364
0.17866337	0.023419452	0.00035433491
0.17879486	0.023272196	0.00035355049
0.17892634	0.023373011	0.00035540215
0.17905783	0.023895456	0.00035574609
0.17918932	0.022881831	0.00035312603
0.17932081	0.023070670	0.00035187341
0.17945230	0.023873865	0.00035846094
0.17958379	0.023634277	0.00035589441
0.17971528	0.023824028	0.00035537377
0.17984677	0.023099561	0.00035269086
0.17997825	0.023588953	0.00035418657
0.18010974	0.023529046	0.00035456229
0.18024123	0.023096427	0.00035168562
0.18037272	0.023209168	0.00035148768
0.18050421	0.023256073	0.00036003619
0.18063570	0.024051873	0.00036814049
0.18076719	0.023679644	0.00036605369
0.18089867	0.023274616	0.00036730961
0.18103016	0.023750149	0.00037016782
0.18116165	0.023457770	0.00037168291
0.18129314	0.023290714	0.00037103258
0.18142463	0.023295775	0.00037222388
0.18155612	0.024069839	0.00037994108
0.18168761	0.023396745	0.00037717836
0.18181910	0.023434419	0.00037791190
0.18195058	0.023658831	0.00038083612
0.18208207	0.023325858	0.00037766040
0.18221356	0.023402638	0.00038142484
0.18234505	0.023057766	0.00037966371
0.18247654	0.023882736	0.00038624251
0.18260803	0.023170714	0.00038205515
0.18273952	0.023143100	0.00038314674
0.18287101	0.023715462	0.00038803730
0.18300249	0.023754096	0.00038794895
0.18313398	0.023156200	0.00038472938
0.18326547	0.023378701	0.00039010712
0.18339696	0.023228588	0.00038666261
0.18352845	0.023541621	0.00039047012
0.18365994	0.024057373	0.00039659190
0.18379143	0.022977473	0.00038924244
0.18392292	0.023218636	0.00039258348
0.18405440	0.022445025	0.00038585697
0.18418589	0.023691795	0.00039741424
0.18431738	0.023190814	0.00039439982
0.18444887	0.023844124	0.00039722804
0.18458036	0.023435440	0.00039641144
0.18471185	0.023377607	0.00039679604
0.18484334	0.022435825	0.00039095086
0.18497482	0.023760956	0.00040205628
0.18510631	0.023608424	0.00039897228
0.18523780	0.022855866	0.00039780362
0.18536929	0.023018514	0.00039217736
0.18550078	0.023194339	0.00038769567
0.18563227	0.023167966	0.00038665162
0.18576376	0.023387340	0.00038113630
0.18589525	0.023570447	0.00038527000
0.18602673	0.023884220	0.00038482947
0.18615822	0.023177216	0.00037811916
0.18628971	0.023910054	0.00038287075
0.18642120	0.023649462	0.00037851868
0.18655269	0.023139622	0.00037616894
0.18668418	0.023882096	0.00037795559
0.18681567	0.023802516	0.00037617993
0.18694716	0.023520027	0.00037545489
0.18707864	0.023766468	0.00037300785
0.18721013	0.023983103	0.00037558099
0.18734162	0.023202587	0.00037055837
0.18747311	0.023519509	0.00037004336
0.18760460	0.022954356	0.00036780722
0.18773609	0.022969963	0.00036388825
0.18786758	0.023083380	0.00036480948
0.18799906	0.023532799	0.00036989085
0.18813055	0.023011521	0.00036253948
0.18826204	0.023629309	0.00036706765
0.18839353	0.023410155	0.00036224452
0.18852502	0.023371294	0.00036511978
0.18865651	0.023359711	0.00036549123
0.18878800	0.023202728	0.00036030227
0.18891949	0.023093631	0.00035916485
0.18905097	0.024047817	0.00036449283
0.18918246	0.023723336	0.00036240652
0.18931395	0.022638776	0.00035712500
0.18944544	0.023724793	0.00036042234
0.18957693	0.023116492	0.00035790725
0.18970842	0.023781779	0.00035946087
0.18983991	0.023748643	0.00036121118
0.18997140	0.022594304	0.00035344194
0.19010288	0.022013620	0.00034799192
0.19023437	0.023010350	0.00035440315
0.19036586	0.022620083	0.00035162492
0.19049735	0.023494048	0.00035608105
0.19062884	0.023298366	0.00035520671
0.19076033	0.023317188	0.00035260264
0.19089182	0.023445468	0.00035512190
0.19102330	0.023758761	0.00035624551
0.19115479	0.023832587	0.00035577037
0.19128628	0.022727459	0.00035038076
0.19141777	0.023318068	0.00035126299
0.19154926	0.023526653	0.00035332508
0.19168075	0.023775796	0.00035390245
0.19181224	0.023170589	0.00035222300
0.19194373	0.023490873	0.00035383535
0.19207521	0.023027273	0.00034868383
0.19220670	0.023105092	0.00034966575
0.19233819	0.023306326	0.00035144162
0.19246968	0.023972234	0.00035577449
0.19260117	0.024447826	0.00035854748
0.19273266	0.023220674	0.00035219471
0.19286415	0.024224253	0.00035524334
0.19299564	0.023523794	0.00035367181
0.19312712	0.023507680	0.00035096979
0.19325861	0.023071447	0.00035104616
0.19339010	0.022998892	0.00034798541
0.19352159	0.024121874	0.00035401221
0.19365308	0.023681841	0.00035320351
0.19378457	0.022984566	0.00034748709
0.19391606	0.023194067	0.00034927224
0.19404754	0.023109852	0.00034705426
0.19417903	0.023062735	0.00034821309
0.19431052	0.023925207	0.00035448885
0.19444201	0.023592003	0.00035077850
0.19457350	0.023618633	0.00035061438
0.19470499	0.023145215	0.00034791697
0.19483648	0.023019684	0.00034706720
0.19496797	0.023258070	0.00034961250
0.19509945	0.022941372	0.00034522561
0.19523094	0.023210385	0.00034769386
0.19536243	0.023655344	0.00034996225
0.19549392	0.022959933	0.00034617633
0.19562541	0.022971933	0.00034669432
0.19575690	0.023097281	0.00034561672
0.19588839	0.023266336	0.00034616848
0.19601988	0.022371580	0.00034146774
0.19615136	0.023174984	0.00034603913
0.19628285	0.023122665	0.00034686842
0.19641434	0.023361590	0.00034733576
0.19654583	0.023354961	0.00034778363
0.19667732	0.022807026	0.00034359922
0.19680881	0.023411560	0.00034775754
0.19694030	0.023641464	0.00034928443
0.19707178	0.022581205	0.00034164721
0.19720327	0.023235415	0.00034515255
0.19733476	0.023742367	0.00034754474
0.19746625	0.023445276	0.00034600584
0.19759774	0.023532934	0.00034825251
0.19772923	0.023165296	0.00034500539
0.19786072	0.022846772	0.00034311807
0.19799221	0.023381487	0.00034777180
0.19812369	0.022825916	0.00034061773
0.19825518	0.023311088	0.00034611940
0.19838667	0.022783012	0.00034186664
0.19851816	0.023459011	0.00034633859
0.19864965	0.023383080	0.00034541312
0.19878114	0.023410089	0.00034450717
0.19891263	0.023888460	0.00034841591
0.19904412	0.023673902	0.00034552104
0.19917560	0.023350354	0.00034467963
0.19930709	0.023672325	0.00034700733
0.19943858	0.023617377	0.00034386100
0.19957007	0.023303008	0.00034628099
0.19970156	0.022728873	0.00033978073
0.19983305	0.022742904	0.00034105896
0.19996454	0.023098269	0.00034249340
0.20009602	0.023222978	0.00034313436
0.20022751	0.023287399	0.00034476569
0.20035900	0.023645618	0.00034615737
0.20049049	0.023607703	0.00034496298
0.20062198	0.023416267	0.00034319538
0.20075347	0.023006425	0.00034092286
0.20088496	0.023254961	0.00034288370
0.20101645	0.023080805	0.00034118138
0.20114793	0.023330234	0.00034139549
0.20127942	0.023405835	0.00034346341
0.20141091	0.023131286	0.00034021058
0.20154240	0.023076260	0.00034170266
0.20167389	0.023259477	0.00034311606
0.20180538	0.023620099	0.00034264429
0.20193687	0.023283610	0.00034250536
0.20206836	0.023113059	0.00034027614
0.20219984	0.023332963	0.00034281702
0.20233133	0.023373675	0.00034321727
0.20246282	0.023579272	0.00034124168
0.20259431	0.022825814	0.00033806619
0.20272580	0.023324614	0.00034080449
0.20285729	0.022480092	0.00033631989
0.20298878	0.023500644	0.00034335617
0.20312027	0.022426097	0.00033335142
0.20325175	0.023876283	0.00034403259
0.20338324	0.022744870	0.00033642038
0.20351473	0.022827270	0.00033830866
0.20364622	0.023817365	0.00034403363
0.20377771	0.022845814	0.00033740112
0.20390920	0.022734767	0.00033815237
0.20404069	0.022753169	0.00033605011
0.20417217	0.022999664	0.00033889516
0.20430366	0.023998896	0.00034506947
0.20443515	0.023375026	0.00033834362
0.20456664	0.022783660	0.00033652512
0.20469813	0.022796909	0.00033733996
0.20482962	0.023302074	0.00033926288
0.20496111	0.023418908	0.00034010142
0.20509260	0.023231028	0.00033812404
0.20522408	0.023440337	0.00034007913
0.20535557	0.023545732	0.00034083289
0.20548706	0.023130871	0.00033739850
0.20561855	0.023598751	0.00034110821
0.20575004	0.023124841	0.00033636128
0.20588153	0.023223090	0.00033749498
0.20601302	0.022511263	0.00033409569
0.20614451	0.023283873	0.00033643473
0.20627599	0.022850522	0.00033714857
0.20640748	0.023308839	0.00033740816
0.20653897	0.023799548	0.00034071539
0.20667046	0.023256629	0.00033816584
0.20680195	0.022800910	0.00033415841
0.20693344	0.023243173	0.00033813698
0.20706493	0.023539980	0.00033812361
0.20719641	0.023160077	0.00033741954
0.20732790	0.022954863	0.00033759862
0.20745939	0.023512193	0.00033736353
0.20759088	0.023449613	0.00033910701
0.20772237	0.023317441	0.00033601018
0.20785386	0.023873882	0.00033922339
0.20798535	0.023549371	0.00034009202
0.20811684	0.023258154	0.00033603704
0.20824832	0.023936431	0.00034159154
0.20837981	0.023635690	0.00033872497
0.20851130	0.023163743	0.00033701978
0.20864279	0.023001885	0.00033571583
0.20877428	0.022722756	0.00033168342
0.20890577	0.022848028	0.00033354459
0.20903726	0.023221946	0.00033520952
0.20916875	0.023559172	0.00033855145
0.20930023	0.023298418	0.00033679188
0.20943172	0.023617921	0.00033717009
0.20956321	0.022442206	0.00033059167
0.20969470	0.022739232	0.00033231513
0.20982619	0.022995624	0.00033412823
0.20995768	0.022924935	0.00033428391
0.21008917	0.023802780	0.00033771877
0.21022065	0.023357476	0.00033535490
0.21035214	0.022982113	0.00033549520
0.21048363	0.023243961	0.00033479684
0.21061512	0.023617165	0.00033787669
0.21074661	0.023154905	0.00033306181
0.21087810	0.022816355	0.00033107986
0.21100959	0.023786805	0.00033885475
0.21114108	0.023805489	0.00033658553
0.21127256	0.023222176	0.00033613119
0.21140405	0.022624521	0.00032923295
0.21153554	0.023302124	0.00033534133
0.21166703	0.023342039	0.00033490275
0.21179852	0.024097032	0.00033887371
0.21193001	0.023221691	0.00033440387
0.21206150	0.023763200	0.00033555439
0.21219299	0.023545396	0.00033512675
0.21232447	0.023296364	0.00033516722
0.21245596	0.022633338	0.00032951709
0.21258745	0.023125140	0.00033315678
0.21271894	0.023268395	0.00033265226
0.21285043	0.023299142	0.00033340387
0.21298192	0.022693670	0.00033184091
0.21311341	0.022865621	0.00033091273
0.21324489	0.023410179	0.00033432023
0.21337638	0.023215930	0.00033161759
0.21350787	0.023937462	0.00033762811
0.21363936	0.023303194	0.00033454004
0.21377085	0.023240295	0.00033239685
0.21390234	0.023070678	0.00033256693
0.21403383	0.023520093	0.00033333658
0.21416532	0.023560303	0.00033362001
0.21429680	0.022509056	0.00032951825
0.21442829	0.023399507	0.00033331126
0.21455978	0.023073241	0.00033107991
0.21469127	0.022962748	0.00032960755
0.21482276	0.022874248	0.00032973093
0.21495425	0.023263658	0.00033162351
0.21508574	0.023213784	0.00033125673
0.21521723	0.022838332	0.00033011862
0.21534871	0.023021977	0.00033143855
0.21548020	0.023311687	0.00032994226
0.21561169	0.023256402	0.00033140982
0.21574318	0.023305559	0.00033211942
0.21587467	0.023344615	0.00033135579
0.21600616	0.023151042	0.00033030419
0.21613765	0.023980117	0.00033412005
0.21626913	0.023651110	0.00033386292
0.21640062	0.023357518	0.00033191750
0.21653211	0.023727787	0.00033436584
0.21666360	0.022955500	0.00032925116
0.21679509	0.022949933	0.00032840642
0.21692658	0.023178049	0.00033017924
0.21705807	0.022946842	0.00032858979
0.21718956	0.023213592	0.00033006226
0.21732104	0.022875682	0.00032914117
0.21745253	0.023449584	0.00033142426
0.21758402	0.022427540	0.00032649666
0.21771551	0.023961372	0.00033231906
0.21784700	0.024196878	0.00033417564
0.21797849	0.023746412	0.00033299182
0.21810998	0.023287235	0.00032893094
0.21824147	0.023064658	0.00032888666
0.21837295	0.023397901	0.00033167417
0.21850444	0.023180019	0.00032728343
0.21863593	0.023305504	0.00033067007
0.21876742	0.023451774	0.00032920382
0.21889891	0.023526838	0.00033121011
0.21903040	0.023632420	0.00033243823
0.21916189	0.023173374	0.00032726235
0.21929337	0.022510465	0.00032488933
0.21942486	0.022861916	0.00032542180
0.21955635	0.023676962	0.00033235674
0.21968784	0.023441890	0.00032996310
0.21981933	0.023047176	0.00032523869
0.21995082	0.023000167	0.00032772020
0.22008231	0.023404855	0.00032904834
0.22021380	0.022856369	0.00032665057
0.22034528	0.023519275	0.00033085994
0.22047677	0.022824464	0.00032441900
0.22060826	0.023566111	0.00033047591
0.22073975	0.022276148	0.00032293270
0.22087124	0.022933147	0.00032656766
0.22100273	0.023064605	0.00032769823
0.22113422	0.023812049	0.00032948416
0.22126571	0.023251602	0.00032803744
0.22139719	0.023121598	0.00032644305
0.22152868	0.023069820	0.00032658983
0.22166017	0.022811508	0.00032593563
0.22179166	0.023273890	0.00032571111
0.22192315	0.022982439	0.00032585471
0.22205464	0.023864047	0.00033085640
0.22218613	0.023214732	0.00032723403
0.22231761	0.023121323	0.00032472088
0.22244910	0.022652029	0.00032367611
0.22258059	0.022506901	0.00032338141
0.22271208	0.023156664	0.00032629707
0.22284357	0.022733598	0.00032402536
0.22297506	0.023110147	0.00032725991
0.22310655	0.023877742	0.00032886309
0.22323804	0.023454889	0.00032803020
0.22336952	0.023237407	0.00032731675
0.22350101	0.022955518	0.00032343700
0.22363250	0.022908814	0.00032473221
0.22376399	0.022370478	0.00032005615
0.22389548	0.022873153	0.00032446952
0.22402697	0.023482692	0.00032844547
0.22415846	0.022913876	0.00032314196
0.22428995	0.023310229	0.00032600392
0.22442143	0.023521574	0.00032673491
0.22455292	0.023415799	0.00032670523
0.22468441	0.023369348	0.00032753476
0.22481590	0.023105097	0.00032452209
0.22494739	0.022789734	0.00032189233
0.22507888	0.023270189	0.00032535018
0.22521037	0.023241029	0.00032454718
0.22534186	0.023157527	0.00032562053
0.22547334	0.023714629	0.00032652801
0.22560483	0.023298664	0.00032329036
0.22573632	0.022605284	0.00032202588
0.22586781	0.023175888	0.00032429327
0.22599930	0.022929725	0.00032394394
0.22613079	0.023594230	0.00032526499
0.22626228	0.022778250	0.00032199428
0.22639376	0.023471680	0.00032510529
0.22652525	0.023233516	0.00032383780
0.22665674	0.022784894	0.00032309776
0.22678823	0.023363213	0.00032432487
0.22691972	0.023498808	0.00032450164
0.22705121	0.023203680	0.00032244118
0.22718270	0.023146110	0.00032362018
0.22731419	0.022671711	0.00032134430
0.22744567	0.023360326	0.00032392535
0.22757716	0.023192109	0.00032289781
0.22770865	0.022885935	0.00032201004
0.22784014	0.022768581	0.00031994362
0.22797163	0.023053414	0.00032343428
0.22810312	0.023792116	0.00032467086
0.22823461	0.023605220	0.00032611358
0.22836610	0.022802507	0.00032163825
0.22849758	0.023326117	0.00032272254
0.22862907	0.023768142	0.00032651466
0.22876056	0.022909098	0.00031907147
0.22889205	0.022668304	0.00032055165
0.22902354	0.023270604	0.00032367009
0.22915503	0.022820292	0.00031931117
0.22928652	0.023162149	0.00032312157
0.22941800	0.023176527	0.00032151805
0.22954949	0.023457813	0.00032392457
0.22968098	0.023342711	0.00032256487
0.22981247	0.022701582	0.00031864588
0.22994396	0.022825692	0.00031998845
0.23007545	0.022937128	0.00032275273
0.23020694	0.023368598	0.00032846053
0.23033843	0.022806059	0.00032963985
0.23046991	0.022815956	0.00033031065
0.23060140	0.022724828	0.00033220559
0.23073289	0.023569171	0.00033727933
0.23086438	0.023235569	0.00033586868
0.23099587	0.023255685	0.00034029877
0.23112736	0.022392430	0.00033272605
0.23125885	0.022986446	0.00034015271
0.23139034	0.023039299	0.00034038258
0.23152182	0.023081030	0.00034175864
0.23165331	0.022375288	0.00034103643
0.23178480	0.023310431	0.00034602626
0.23191629	0.023392040	0.00034735395
0.23204778	0.022902357	0.00034462325
0.23217927	0.022802221	0.00034441083
0.23231076	0.022880590	0.00034601913
0.23244224	0.022623735	0.00034499754
0.23257373	0.022910681	0.00034767095
0.23270522	0.022729813	0.00034661993
0.23283671	0.023704333	0.00035120574
0.23296820	0.023103167	0.00034959153
0.23309969	0.022162627	0.00034267793
0.23323118	0.023172299	0.00034928936
0.23336267	0.023087880	0.00035011989
0.23349415	0.022961810	0.00034685824
0.23362564	0.023282307	0.00035118210
0.23375713	0.023457280	0.00035170297
0.23388862	0.023215911	0.00034919557
0.23402011	0.022922716	0.00035163551
0.23415160	0.022962195	0.00034896901
0.23428309	0.023309781	0.00035251513
0.23441458	0.023630935	0.00035261130
0.23454606	0.023414775	0.00035446439
0.23467755	0.022804681	0.00034976782
0.23480904	0.023434412	0.00035367711
0.23494053	0.023439385	0.00035405442
0.23507202	0.023500172	0.00035439464
0.23520351	0.023534605	0.00035460358
0.23533500	0.022990484	0.00035111705
0.23546648	0.023086220	0.00035191954
0.23559797	0.023323576	0.00035465651
0.23572946	0.023010198	0.00035240748
0.23586095	0.023040934	0.00035197685
0.23599244	0.023370464	0.00035579488
0.23612393	0.022994589	0.00035200445
0.23625542	0.023656285	0.00035826795
0.23638691	0.022980156	0.00035339998
0.23651839	0.023341449	0.00035518451
0.23664988	0.022800675	0.00035230305
0.23678137	0.022648561	0.00035194514
0.23691286	0.023044200	0.00035534906
0.23704435	0.023107351	0.00035486244
0.23717584	0.023634740	0.00035625414
0.23730733	0.023794191	0.00035982556
0.23743882	0.022929909	0.00035427654
0.23757030	0.023123816	0.00035618934
0.23770179	0.023430755	0.00035907551
0.23783328	0.023543265	0.00035827709
0.23796477	0.023329806	0.00035808327
0.23809626	0.024255657	0.00036362083
0.23822775	0.023670365	0.00035954732
0.23835924	0.023257817	0.00036114410
0.23849072	0.023206156	0.00035589015
0.23862221	0.023188683	0.00035757637
0.23875370	0.022530672	0.00035263810
0.23888519	0.023341977	0.00035946712
0.23901668	0.023446916	0.00036154744
0.23914817	0.023004019	0.00035434738
0.23927966	0.022904976	0.00035741830
0.23941115	0.022859842	0.00035712443
0.23954263	0.023349388	0.00035942100
0.23967412	0.022923142	0.00035790840
0.23980561	0.023018929	0.00035652389
0.23993710	0.022662845	0.00035780652
0.24006859	0.023557339	0.00036195535
0.24020008	0.022761118	0.00035793946
0.24033157	0.023127252	0.00036028453
0.24046306	0.022960732	0.00035645520
0.24059454	0.022963216	0.00035899488
0.24072603	0.023528198	0.00036319349
0.24085752	0.023552872	0.00036286669
0.24098901	0.022615962	0.00035869296
0.24112050	0.022804532	0.00035604603
0.24125199	0.023180313	0.00036060326
0.24138348	0.023249717	0.00036267308
0.24151496	0.023333562	0.00035989255
0.24164645	0.023229443	0.00036181132
0.24177794	0.022526758	0.00035581926
0.24190943	0.023170974	0.00036160961
0.24204092	0.023684739	0.00036430120
0.24217241	0.023151187	0.00036121662
0.24230390	0.022795316	0.00035974805
0.24243539	0.022927726	0.00035932196
0.24256687	0.022925645	0.00036144935
0.24269836	0.022901328	0.00036007614
0.24282985	0.023539342	0.00036214225
0.24296134	0.023061741	0.00036225058
0.24309283	0.022990232	0.00036060151
0.24322432	0.023017175	0.00036062675
0.24335581	0.023324421	0.00036367206
0.24348730	0.023286328	0.00036219275
0.24361878	0.023288263	0.00036265942
0.24375027	0.023436299	0.00036372189
0.24388176	0.022860543	0.00035927810
0.24401325	0.023194994	0.00036490837
0.24414474	0.022787320	0.00036086570
0.24427623	0.023710363	0.00036673374
0.24440772	0.023199654	0.00036342051
0.24453920	0.023234911	0.00036340046
0.24467069	0.022914575	0.00036355821
0.24480218	0.022996771	0.00036277905
0.24493367	0.022951642	0.00036185410
0.24506516	0.022980922	0.00036256660
0.24519665	0.023642568	0.00036763795
0.24532814	0.023539862	0.00036711488
0.24545963	0.023370934	0.00036501396
0.24559111	0.023282806	0.00036492400
0.24572260	0.022890386	0.00036306721
0.24585409	0.022922543	0.00036211425
0.24598558	0.022999604	0.00036345116
0.24611707	0.022732633	0.00036322916
0.24624856	0.022726054	0.00036064590
0.24638005	0.023298482	0.00036722800
0.24651154	0.023138866	0.00036334158
0.24664302	0.023004704	0.00036531466
0.24677451	0.023039097	0.00036360927
0.24690600	0.023593542	0.00036795849
0.24703749	0.022449538	0.00036342421
0.24716898	0.023895757	0.00036806008
0.24730047	0.023139323	0.00036740241
0.24743196	0.023600429	0.00036602873
0.24756345	0.023284983	0.00036597518
0.24769493	0.023223846	0.00036740292
0.24782642	0.022989901	0.00036390034
0.24795791	0.023418857	0.00036748762
0.24808940	0.022800419	0.00036375976
0.24822089	0.022597755	0.00036138061
0.24835238	0.023162321	0.00036689508
0.24848387	0.023353257	0.00036777681
0.24861535	0.022886441	0.00036618545
0.24874684	0.022865150	0.00036541521
0.24887833	0.023070514	0.00036486162
0.24900982	0.022676305	0.00036524210
0.24914131	0.024057631	0.00037220653
0.24927280	0.023924105	0.00037224047
0.24940429	0.023746974	0.00037084212
0.24953578	0.023059109	0.00036506081
0.24966726	0.023342525	0.00036889202
0.24979875	0.022572705	0.00036202143
0.24993024	0.023413593	0.00037187089
0.25006173	0.022994440	0.00036670127
0.25019322	0.022936345	0.00036545579
0.25032471	0.022809588	0.00036772213
0.25045620	0.023235257	0.00036827800
0.25058769	0.023147545	0.00036774203
0.25071917	0.023221052	0.00036834598
0.25085066	0.023469752	0.00036958759
0.25098215	0.022665917	0.00036464927
0.25111364	0.023111962	0.00036704535
0.25124513	0.023301078	0.00036899544
0.25137662	0.023710356	0.00037180221
0.25150811	0.022961390	0.00036576955
0.25163959	0.022852638	0.00036774525
0.25177108	0.023364570	0.00036821033
0.25190257	0.022999486	0.00036888353
0.25203406	0.023143281	0.00037007683
0.25216555	0.023901731	0.00037264927
0.25229704	0.023019077	0.00036895963
0.25242853	0.022356585	0.00036312946
0.25256002	0.023218762	0.00037041600
0.25269150	0.023559246	0.00037087304
0.25282299	0.023746553	0.00037083712
0.25295448	0.023671060	0.00037358715
0.25308597	0.022817977	0.00036497782
0.25321746	0.023610031	0.00037398458
0.25334895	0.023226538	0.00036947166
0.25348044	0.023019811	0.00036747128
0.25361193	0.022750092	0.00036806203
0.25374341	0.022855809	0.00036590155
0.25387490	0.022961297	0.00036738262
0.25400639	0.022535612	0.00037182657
0.25413788	0.022871788	0.00037802621
0.25426937	0.023499826	0.00038581852
0.25440086	0.022798866	0.00038424704
0.25453235	0.023299554	0.00039131543
0.25466383	0.022317851	0.00038817341
0.25479532	0.023096962	0.00039348269
0.25492681	0.023434117	0.00039992921
0.25505830	0.023123206	0.00039785513
0.25518979	0.023396155	0.00040162397
0.25532128	0.022795295	0.00039944444
0.25545277	0.022057061	0.00039641893
0.25558426	0.022745646	0.00040090261
0.25571574	0.022703804	0.00040479284
0.25584723	0.023316295	0.00040986644
0.25597872	0.023212193	0.00041229520
0.25611021	0.023996599	0.00041784816
0.25624170	0.023394854	0.00041488803
0.25637319	0.023475111	0.00041881533
0.25650468	0.023761513	0.00042142817
0.25663617	0.023237822	0.00041922254
0.25676765	0.023278369	0.00042186462
0.25689914	0.023213809	0.00042364475
0.25703063	0.023754180	0.00042958949
0.25716212	0.023082180	0.00042527987
0.25729361	0.022873499	0.00042582048
0.25742510	0.022758935	0.00042476634
0.25755659	0.023032806	0.00043021682
0.25768807	0.023225803	0.00043143502
0.25781956	0.022743069	0.00042932099
0.25795105	0.022367717	0.00042877718
0.25808254	0.022799110	0.00043787134
0.25821403	0.023360089	0.00043829764
0.25834552	0.023461724	0.00044147991
0.25847701	0.023115950	0.00043727561
0.25860850	0.022895621	0.00043779564
0.25873998	0.022644237	0.00043715955
0.25887147	0.022992785	0.00044294033
0.25900296	0.023122207	0.00044354912
0.25913445	0.023337552	0.00044493549
0.25926594	0.023758532	0.00044628728
0.25939743	0.022856392	0.00044449066
0.25952892	0.023512428	0.00044614128
0.25966041	0.023458315	0.00045187278
0.25979189	0.023159401	0.00044576167
0.25992338	0.023192565	0.00044748978
0.26005487	0.023656596	0.00045414385
0.26018636	0.023208026	0.00044864036
0.26031785	0.022404754	0.00044597240
0.26044934	0.023209194	0.00045024501
0.26058083	0.023268666	0.00045234851
0.26071231	0.022637358	0.00044900542
0.26084380	0.023178784	0.00045225556
0.26097529	0.022791760	0.00045274666
0.26110678	0.023279680	0.00045402138
0.26123827	0.023773598	0.00045907485
0.26136976	0.022639833	0.00045363671
0.26150125	0.022700956	0.00045380360
0.26163274	0.023249560	0.00045787719
0.26176422	0.022770168	0.00045453249
0.26189571	0.023202205	0.00046211453
0.26202720	0.023455111	0.00045979231
0.26215869	0.023598910	0.00046402926
0.26229018	0.023616710	0.00046341007
0.26242167	0.022900600	0.00045924341
0.26255316	0.022620118	0.00045729053
0.26268465	0.022544021	0.00046097111
0.26281613	0.022351519	0.00045724142
0.26294762	0.022853568	0.00046126213
0.26307911	0.023451943	0.00046656515
0.26321060	0.023718820	0.00047319271
0.26334209	0.022961953	0.00046658277
0.26347358	0.023147466	0.00046493632
0.26360507	0.023167085	0.00046760617
0.26373655	0.023390476	0.00047007283
0.26386804	0.023607256	0.00047369483
0.26399953	0.023424302	0.00047350371
0.26413102	0.022882016	0.00046682548
0.26426251	0.023167077	0.00047017621
0.26439400	0.023000147	0.00047050580
0.26452549	0.022565573	0.00047111709
0.26465698	0.023251810	0.00047720048
0.26478846	0.022996703	0.00046917860
0.26491995	0.023196087	0.00047771859
0.26505144	0.023769750	0.00047780318
0.26518293	0.022631198	0.00047194191
0.26531442	0.023418121	0.00048096002
0.26544591	0.022816911	0.00047333542
[truncated: 567 more rows]
