# Supplementary material for: Invariant surface glycoprotein 65 of Trypanosoma brucei is a complement C3 receptor
Source: Nat Commun. 2022 Aug 29;13:5085. doi: 10.1038/s41467-022-32728-9 (PMC9424271; doi:10.1038/s41467-022-32728-9)
Supplement: Supplementary file 4 — supplementary data 2 [file 41467_2022_32728_MOESM4_ESM.zip › b21-414646_00046.dat]

0.0026000000	39.669814	0.13706000
0.0027314887	28.825796	0.10731939
0.0028629774	22.165318	0.089984040
0.0029944661	17.169872	0.076007117
0.0031259548	12.268606	0.059041025
0.0032574435	10.836200	0.057434971
0.0033889322	8.7571285	0.048808391
0.0035204209	11.460747	0.048615323
0.0036519096	12.228474	0.046599629
0.0037833983	9.9201394	0.039571176
0.0039148870	8.1780107	0.034667841
0.0040463757	6.7618776	0.030327200
0.0041778644	5.5208023	0.025684541
0.0043093531	4.5381246	0.022863322
0.0044408418	3.8068420	0.020139766
0.0045723305	3.0989393	0.018170988
0.0047038192	2.8821556	0.016772033
0.0048353079	2.4897206	0.015133192
0.0049667966	2.1640750	0.014058364
0.0050982853	1.8827798	0.012422246
0.0052297740	1.7662806	0.012189074
0.0053612627	1.4876152	0.010802249
0.0054927514	1.3948335	0.010182623
0.0056242401	1.2645305	0.0096672803
0.0057557288	1.1920769	0.0091261859
0.0058872175	1.0829784	0.0085821024
0.0060187062	0.99972220	0.0082237804
0.0061501949	0.89034605	0.0074337604
0.0062816836	0.88085242	0.0075610346
0.0064131723	0.82371290	0.0071676003
0.0065446610	0.78695874	0.0069055384
0.0066761496	0.75105672	0.0067144334
0.0068076383	0.72121854	0.0064304864
0.0069391270	0.68788431	0.0063810722
0.0070706157	0.67965066	0.0062424243
0.0072021044	0.63558563	0.0059701119
0.0073335931	0.61899640	0.0058660129
0.0074650818	0.57761139	0.0055015599
0.0075965705	0.55905639	0.0054573912
0.0077280592	0.53229884	0.0053031388
0.0078595479	0.51500356	0.0050915638
0.0079910366	0.50057958	0.0050496659
0.0081225253	0.47009230	0.0047535024
0.0082540140	0.45882828	0.0047229157
0.0083855027	0.44661925	0.0046774748
0.0085169914	0.42291670	0.0044586767
0.0086484801	0.40136123	0.0043119746
0.0087799688	0.38236535	0.0041344648
0.0089114575	0.37354262	0.0041080898
0.0090429462	0.35849101	0.0039963293
0.0091744349	0.34193123	0.0038693771
0.0093059236	0.32297918	0.0037163344
0.0094374123	0.31863106	0.0036667886
0.0095689010	0.29962779	0.0034985012
0.0097003897	0.29668761	0.0035094376
0.0098318784	0.27983460	0.0033595745
0.0099633671	0.26459412	0.0032313262
0.010094856	0.25296974	0.0031498417
0.010226345	0.24120969	0.0030029464
0.010357833	0.23986086	0.0030718590
0.010489322	0.22766067	0.0029051492
0.010620811	0.21432591	0.0027981219
0.010752299	0.20645567	0.0027345722
0.010883788	0.19744973	0.0026194248
0.011015277	0.19340722	0.0026395262
0.011146765	0.17467117	0.0024309172
0.011278254	0.17205416	0.0024031223
0.011409743	0.16273097	0.0023129573
0.011541231	0.15346114	0.0022120274
0.011672720	0.15128229	0.0022022319
0.011804209	0.13841861	0.0020266029
0.011935698	0.13414729	0.0019907014
0.012067186	0.12724475	0.0019277293
0.012198675	0.12171077	0.0018241114
0.012330164	0.11562076	0.0017815237
0.012461652	0.11346376	0.0017445638
0.012593141	0.10536100	0.0016440583
0.012724630	0.10423361	0.0016344463
0.012856118	0.10065201	0.0015555034
0.012987607	0.096483516	0.0015410256
0.013119096	0.089453513	0.0014511258
0.013250585	0.088856642	0.0014301975
0.013382073	0.084636381	0.0014014849
0.013513562	0.085956420	0.0013891064
0.013645051	0.082993913	0.0013754193
0.013776539	0.080181349	0.0013442193
0.013908028	0.080237405	0.0013217756
0.014039517	0.078200016	0.0012984717
0.014171005	0.076523657	0.0012755707
0.014302494	0.074733017	0.0012630363
0.014433983	0.072488467	0.0012464602
0.014565472	0.070465364	0.0012031704
0.014696960	0.068294420	0.0011910115
0.014828449	0.068485372	0.0011745072
0.014959938	0.068799842	0.0011832141
0.015091426	0.066702383	0.0011678787
0.015222915	0.062338122	0.0011024960
0.015354404	0.062519314	0.0011072725
0.015485892	0.062412455	0.0010969729
0.015617381	0.060877500	0.0010870842
0.015748870	0.061479940	0.0010909130
0.015880359	0.059648484	0.0010598956
0.016011847	0.059885587	0.0010622727
0.016143336	0.053748170	0.00099633886
0.016274825	0.051973566	0.00098270991
0.016406313	0.052884374	0.00098319495
0.016537802	0.053696927	0.00098296334
0.016669291	0.053345345	0.00097653428
0.016800779	0.053955171	0.00098064863
0.016932268	0.057247675	0.0010044705
0.017063757	0.057910291	0.0010099999
0.017195246	0.058520477	0.0010053524
0.017326734	0.056637698	0.00098860283
0.017458223	0.058828408	0.0010010890
0.017589712	0.056481990	0.00097955740
0.017721200	0.055433504	0.00097202833
0.017852689	0.052886938	0.00092949336
0.017984178	0.053674127	0.00094787673
0.018115666	0.053772449	0.00094031930
0.018247155	0.052029108	0.00092013386
0.018378644	0.053037048	0.00093198766
0.018510133	0.051792242	0.00090998829
0.018641621	0.050357124	0.00089573597
0.018773110	0.050659513	0.00089354877
0.018904599	0.049350340	0.00088094314
0.019036087	0.049676511	0.00088221635
0.019167576	0.049945296	0.00087562977
0.019299065	0.048097107	0.00085381203
0.019430553	0.048080391	0.00086220685
0.019562042	0.046190302	0.00083668151
0.019693531	0.046538828	0.00083835955
0.019825019	0.045776990	0.00082633203
0.019956508	0.043860085	0.00080295787
0.020087997	0.044948791	0.00081890330
0.020219486	0.045103787	0.00081261416
0.020350974	0.042877215	0.00079733302
0.020482463	0.042652515	0.00078034253
0.020613952	0.043040255	0.00078259161
0.020745440	0.043122198	0.00078866806
0.020876929	0.042836941	0.00077670804
0.021008418	0.042247872	0.00077381576
0.021139906	0.040856918	0.00075892001
0.021271395	0.040847268	0.00075064434
0.021402884	0.041349320	0.00075933809
0.021534373	0.040839406	0.00074766117
0.021665861	0.040334131	0.00074421056
0.021797350	0.039625681	0.00073538950
0.021928839	0.039280335	0.00072183012
0.022060327	0.039529825	0.00073337414
0.022191816	0.037799054	0.00071098938
0.022323305	0.038462172	0.00071532073
0.022454793	0.038319098	0.00071055065
0.022586282	0.037417296	0.00069694950
0.022717771	0.037995832	0.00070668630
0.022849260	0.037688870	0.00069649332
0.022980748	0.036146350	0.00068632311
0.023112237	0.035965152	0.00067616779
0.023243726	0.037273880	0.00068594068
0.023375214	0.036183123	0.00068217019
0.023506703	0.037239097	0.00068373818
0.023638192	0.037340394	0.00068561824
0.023769680	0.037428886	0.00068376126
0.023901169	0.036339693	0.00067156255
0.024032658	0.036949381	0.00067736851
0.024164147	0.036288711	0.00066712310
0.024295635	0.037104159	0.00066961025
0.024427124	0.036871734	0.00066765305
0.024558613	0.035907580	0.00065487771
0.024690101	0.036692793	0.00066955571
0.024821590	0.035088742	0.00064661447
0.024953079	0.036278658	0.00065349662
0.025084567	0.035957711	0.00065176335
0.025216056	0.037371825	0.00065831466
0.025347545	0.037170469	0.00066140420
0.025479034	0.035814362	0.00064587299
0.025610522	0.036014090	0.00064016786
0.025742011	0.034181625	0.00062723322
0.025873500	0.034663796	0.00062880039
0.026004988	0.035055537	0.00063418932
0.026136477	0.034913105	0.00063081452
0.026267966	0.035850775	0.00063158739
0.026399454	0.034873951	0.00062604580
0.026530943	0.034949179	0.00062194457
0.026662432	0.035080166	0.00062502523
0.026793920	0.034404088	0.00061750860
0.026925409	0.035225306	0.00062022628
0.027056898	0.034933467	0.00062127190
0.027188387	0.035631680	0.00061808847
0.027319875	0.035603062	0.00062362197
0.027451364	0.033873087	0.00060438404
0.027582853	0.033419727	0.00059779485
0.027714341	0.034109951	0.00060337202
0.027845830	0.033874343	0.00059858201
0.027977319	0.034678434	0.00060677069
0.028108807	0.034668723	0.00060138443
0.028240296	0.033910425	0.00059613010
0.028371785	0.033920982	0.00059402898
0.028503274	0.033523228	0.00058964731
0.028634762	0.033749637	0.00058931036
0.028766251	0.034223032	0.00059497030
0.028897740	0.033007067	0.00057718344
0.029029228	0.033608004	0.00058581042
0.029160717	0.033901906	0.00058665524
0.029292206	0.034122270	0.00058602902
0.029423694	0.034201324	0.00058914565
0.029555183	0.033268589	0.00057152099
0.029686672	0.033036416	0.00057480134
0.029818161	0.032907548	0.00057322658
0.029949649	0.033078346	0.00056930010
0.030081138	0.033822559	0.00057611423
0.030212627	0.032837068	0.00056454428
0.030344115	0.032722678	0.00056301689
0.030475604	0.032563624	0.00056187521
0.030607093	0.033732615	0.00056874108
0.030738581	0.032731743	0.00056188451
0.030870070	0.031349022	0.00054753260
0.031001559	0.032609674	0.00055480499
0.031133048	0.032214790	0.00055423543
0.031264536	0.033165765	0.00055778091
0.031396025	0.032189927	0.00055085762
0.031527514	0.032200483	0.00054921797
0.031659002	0.031426643	0.00054120606
0.031790491	0.031059860	0.00053983878
0.031921980	0.031978751	0.00054429622
0.032053468	0.032575989	0.00054889829
0.032184957	0.031099830	0.00053352542
0.032316446	0.030318000	0.00052510947
0.032447935	0.029985360	0.00052695421
0.032579423	0.031511297	0.00053468690
0.032710912	0.031097263	0.00053228379
0.032842401	0.031329190	0.00053019316
0.032973889	0.030998131	0.00052529233
0.033105378	0.030459444	0.00052399577
0.033236867	0.030643972	0.00052226473
0.033368355	0.029769540	0.00052385179
0.033499844	0.030148995	0.00052539739
0.033631333	0.031013175	0.00053267314
0.033762822	0.031016066	0.00053953248
0.033894310	0.030334698	0.00053256952
0.034025799	0.030409990	0.00053286835
0.034157288	0.029837522	0.00052732579
0.034288776	0.030897065	0.00053604518
0.034420265	0.029730743	0.00053217991
0.034551754	0.030834749	0.00053574129
0.034683242	0.030434347	0.00053585982
0.034814731	0.030674439	0.00053566939
0.034946220	0.030102281	0.00053108289
0.035077708	0.030670478	0.00054069922
0.035209197	0.028705151	0.00052425571
0.035340686	0.029741568	0.00052773836
0.035472175	0.029134691	0.00053391218
0.035603663	0.029680392	0.00054017178
0.035735152	0.029091442	0.00054277274
0.035866641	0.028259321	0.00053461983
0.035998129	0.029489863	0.00054399543
0.036129618	0.029361825	0.00054565663
0.036261107	0.029815483	0.00054606539
0.036392595	0.029213066	0.00054979711
0.036524084	0.029533307	0.00055010780
0.036655573	0.029841164	0.00054771281
0.036787062	0.029241389	0.00054943331
0.036918550	0.029970963	0.00055166180
0.037050039	0.027990592	0.00054200230
0.037181528	0.029399709	0.00054847486
0.037313016	0.028660708	0.00054262958
0.037444505	0.029006305	0.00055115723
0.037575994	0.027906448	0.00053973776
0.037707482	0.028317654	0.00054645146
0.037838971	0.029435968	0.00055778361
0.037970460	0.029968003	0.00055788442
0.038101949	0.028635365	0.00055020175
0.038233437	0.029791914	0.00055401734
0.038364926	0.028849776	0.00054276881
0.038496415	0.029598249	0.00054668054
0.038627903	0.030540996	0.00054859284
0.038759392	0.029371252	0.00054168216
0.038890881	0.029090654	0.00053546028
0.039022369	0.029385091	0.00053845651
0.039153858	0.028897798	0.00053122876
0.039285347	0.029887156	0.00053373242
0.039416836	0.029984804	0.00054047106
0.039548324	0.029023837	0.00052963726
0.039679813	0.029267883	0.00052779279
0.039811302	0.028372159	0.00052506592
0.039942790	0.028210429	0.00052117801
0.040074279	0.030330793	0.00053878588
0.040205768	0.029731851	0.00053096707
0.040337256	0.028656751	0.00052011510
0.040468745	0.028980168	0.00052434262
0.040600234	0.027945064	0.00051382897
0.040731723	0.028559700	0.00051907284
0.040863211	0.028900629	0.00052479122
0.040994700	0.030310943	0.00053096619
0.041126189	0.029567557	0.00052825992
0.041257677	0.029630851	0.00052343810
0.041389166	0.029261680	0.00052014887
0.041520655	0.029760849	0.00052473301
0.041652143	0.029499093	0.00052171656
0.041783632	0.028413421	0.00051269478
0.041915121	0.029188645	0.00051770374
0.042046610	0.029655471	0.00052501320
0.042178098	0.029176061	0.00051640075
0.042309587	0.030031165	0.00052391524
0.042441076	0.028896109	0.00051341618
0.042572564	0.029701364	0.00052032316
0.042704053	0.029709088	0.00051607536
0.042835542	0.029660894	0.00051873622
0.042967030	0.029382173	0.00051624155
0.043098519	0.029133097	0.00051391896
0.043230008	0.029210323	0.00051410776
0.043361496	0.029376781	0.00050942395
0.043492985	0.029520093	0.00051641949
0.043624474	0.030236734	0.00051807963
0.043755963	0.028702931	0.00050957925
0.043887451	0.029631540	0.00051344187
0.044018940	0.028444621	0.00050334360
0.044150429	0.028834671	0.00051020472
0.044281917	0.030113865	0.00051546131
0.044413406	0.029239904	0.00051133288
0.044544895	0.028465078	0.00050074570
0.044676383	0.028430571	0.00050064920
0.044807872	0.029294162	0.00050839032
0.044939361	0.028784529	0.00050349851
0.045070850	0.029539160	0.00050746251
0.045202338	0.028945612	0.00050362397
0.045333827	0.029687049	0.00050672797
0.045465316	0.028731898	0.00050440753
0.045596804	0.029779934	0.00050738151
0.045728293	0.028994692	0.00050210711
0.045859782	0.028529151	0.00049845745
0.045991270	0.028684217	0.00049451504
0.046122759	0.029175525	0.00050260794
0.046254248	0.029135125	0.00050963607
0.046385737	0.029167689	0.00051169261
0.046517225	0.029064543	0.00051200036
0.046648714	0.029195506	0.00051554950
0.046780203	0.028888750	0.00051994245
0.046911691	0.029704995	0.00052543358
0.047043180	0.030353944	0.00052935896
0.047174669	0.030103683	0.00052840441
0.047306157	0.030159345	0.00053045490
0.047437646	0.029523846	0.00052906848
0.047569135	0.029612294	0.00053295074
0.047700624	0.028853462	0.00052038470
0.047832112	0.030507698	0.00054039905
0.047963601	0.030344619	0.00053649622
0.048095090	0.029962248	0.00053814054
0.048226578	0.029419741	0.00053369212
0.048358067	0.029024897	0.00052754937
0.048489556	0.028728549	0.00052681556
0.048621044	0.029545012	0.00053377655
0.048752533	0.029344338	0.00053760955
0.048884022	0.029003899	0.00053286389
0.049015511	0.029540242	0.00053624480
0.049146999	0.029281907	0.00053430527
0.049278488	0.029108735	0.00053525643
0.049409977	0.028801217	0.00053538525
0.049541465	0.028895324	0.00053315541
0.049672954	0.029851676	0.00054251563
0.049804443	0.029533457	0.00053860736
0.049935931	0.028646275	0.00053437421
0.050067420	0.029408723	0.00054126447
0.050198909	0.028106070	0.00053219013
0.050330398	0.029886713	0.00054495268
0.050461886	0.029556454	0.00054109734
0.050593375	0.028530398	0.00053638358
0.050724864	0.028956457	0.00054141474
0.050856352	0.029903798	0.00054849349
0.050987841	0.029299625	0.00054182317
0.051119330	0.029195552	0.00054149519
0.051250818	0.029448549	0.00054480354
0.051382307	0.029523931	0.00054897725
0.051513796	0.029445644	0.00054525151
0.051645284	0.028828445	0.00053919428
0.051776773	0.028567084	0.00053699769
0.051908262	0.030601045	0.00055562415
0.052039751	0.029383509	0.00054773072
0.052171239	0.028673091	0.00054246604
0.052302728	0.028938815	0.00054720631
0.052434217	0.029230034	0.00054419083
0.052565705	0.027622922	0.00053506016
0.052697194	0.028817149	0.00054405494
0.052828683	0.028380293	0.00054160467
0.052960171	0.029234321	0.00054815048
0.053091660	0.030725699	0.00055766465
0.053223149	0.030212039	0.00055618390
0.053354638	0.029545042	0.00055391261
0.053486126	0.028415496	0.00054355384
0.053617615	0.029711503	0.00055202418
0.053749104	0.029352842	0.00054872297
0.053880592	0.030404845	0.00055883524
0.054012081	0.030069973	0.00055949236
0.054143570	0.028281258	0.00054313910
0.054275058	0.029234539	0.00055054329
0.054406547	0.029389436	0.00055051268
0.054538036	0.029742415	0.00055896171
0.054669525	0.028852531	0.00054593045
0.054801013	0.029570652	0.00055718672
0.054932502	0.029643144	0.00055439860
0.055063991	0.028540930	0.00054355959
0.055195479	0.029759331	0.00055843270
0.055326968	0.029560090	0.00055459648
0.055458457	0.029461891	0.00055775950
0.055589945	0.029106103	0.00055293599
0.055721434	0.028708738	0.00054667335
0.055852923	0.028824439	0.00055358726
0.055984412	0.029180027	0.00055487833
0.056115900	0.029160214	0.00055447235
0.056247389	0.028945636	0.00055444335
0.056378878	0.028618778	0.00054555809
0.056510366	0.029565771	0.00056027080
0.056641855	0.028463942	0.00054908519
0.056773344	0.029735159	0.00056047024
0.056904832	0.029037675	0.00055509241
0.057036321	0.028370228	0.00054447900
0.057167810	0.029751985	0.00055896435
0.057299299	0.029968323	0.00056005599
0.057430787	0.029372401	0.00055425979
0.057562276	0.028506436	0.00055033230
0.057693765	0.028837908	0.00054625741
0.057825253	0.028781285	0.00055187965
0.057956742	0.028323885	0.00054763191
0.058088231	0.028502919	0.00054629098
0.058219719	0.029006608	0.00055389275
0.058351208	0.029260385	0.00054922536
0.058482697	0.028756236	0.00054940036
0.058614186	0.029796651	0.00055818224
0.058745674	0.029219518	0.00054753370
0.058877163	0.029648555	0.00055315446
0.059008652	0.029007836	0.00054560350
0.059140140	0.030131456	0.00055862052
0.059271629	0.028981166	0.00054755823
0.059403118	0.029029239	0.00054409768
0.059534606	0.029804110	0.00055448220
0.059666095	0.029817747	0.00054598559
0.059797584	0.029332117	0.00054658009
0.059929072	0.029438237	0.00054721804
0.060060561	0.029284560	0.00054391483
0.060192050	0.029101142	0.00054407707
0.060323539	0.028364070	0.00053319213
0.060455027	0.028497186	0.00053771328
0.060586516	0.029733221	0.00055074985
0.060718005	0.030672329	0.00055306926
0.060849493	0.029641641	0.00054396575
0.060980982	0.029155161	0.00054190943
0.061112471	0.028107341	0.00053039582
0.061243959	0.029367925	0.00054895321
0.061375448	0.029184851	0.00053900992
0.061506937	0.030036821	0.00054949650
0.061638426	0.029786303	0.00054342505
0.061769914	0.028630353	0.00053511567
0.061901403	0.028771653	0.00053885078
0.062032892	0.027693441	0.00052388206
0.062164380	0.028365508	0.00053451518
0.062295869	0.028517679	0.00053543222
0.062427358	0.028181822	0.00053034030
0.062558846	0.028829859	0.00053972240
0.062690335	0.028995554	0.00053298016
0.062821824	0.028988060	0.00053681036
0.062953313	0.028491523	0.00053176457
0.063084801	0.028651119	0.00053333616
0.063216290	0.029064183	0.00054038822
0.063347779	0.028689012	0.00053199123
0.063479267	0.027634456	0.00052121320
0.063610756	0.028046605	0.00052892162
0.063742245	0.028187203	0.00052835002
0.063873733	0.029018181	0.00053824330
0.064005222	0.028079808	0.00052715215
0.064136711	0.030022886	0.00054305161
0.064268200	0.029361529	0.00053728228
0.064399688	0.029703416	0.00053906804
0.064531177	0.028800442	0.00053561970
0.064662666	0.029303643	0.00053472491
0.064794154	0.030037648	0.00054107906
0.064925643	0.029724249	0.00054021272
0.065057132	0.028965088	0.00053334190
0.065188620	0.028800358	0.00053304551
0.065320109	0.029577126	0.00053552736
0.065451598	0.028702300	0.00052778902
0.065583087	0.029287748	0.00053651344
0.065714575	0.029751158	0.00053646770
0.065846064	0.028762778	0.00053091494
0.065977553	0.028328090	0.00052502312
0.066109041	0.030192522	0.00053898198
0.066240530	0.029806637	0.00053882860
0.066372019	0.028492115	0.00052609474
0.066503507	0.028188657	0.00052477722
0.066634996	0.028776856	0.00052736388
0.066766485	0.028028804	0.00052282950
0.066897973	0.028549897	0.00052680334
0.067029462	0.028586980	0.00052891836
0.067160951	0.029143627	0.00053333220
0.067292440	0.029482516	0.00053161683
0.067423928	0.029525516	0.00052804838
0.067555417	0.028892494	0.00052989411
0.067686906	0.029373255	0.00053039440
0.067818394	0.028945035	0.00052862903
0.067949883	0.028971525	0.00052584120
0.068081372	0.028306610	0.00052184480
0.068212860	0.028570941	0.00052366095
0.068344349	0.027916448	0.00051946274
0.068475838	0.028445724	0.00052125793
0.068607327	0.029336688	0.00053047602
0.068738815	0.028167346	0.00051664852
0.068870304	0.028878052	0.00052681543
0.069001793	0.029090454	0.00052457378
0.069133281	0.028020502	0.00051725876
0.069264770	0.029626970	0.00053314281
0.069396259	0.028343986	0.00051454463
0.069527747	0.028248181	0.00051910446
0.069659236	0.028399231	0.00052123806
0.069790725	0.029464530	0.00052842115
0.069922214	0.027729768	0.00051429783
0.070053702	0.028598340	0.00051897735
0.070185191	0.028033225	0.00051695713
0.070316680	0.028215691	0.00051516100
0.070448168	0.028528938	0.00051918449
0.070579657	0.028888511	0.00052349786
0.070711146	0.028719380	0.00051811323
0.070842634	0.028334206	0.00051960511
0.070974123	0.029008086	0.00052107346
0.071105612	0.028551692	0.00051753833
0.071237101	0.027920656	0.00051483356
0.071368589	0.027710181	0.00050593779
0.071500078	0.027495478	0.00050955421
0.071631567	0.028149685	0.00051632599
0.071763055	0.027452608	0.00050906091
0.071894544	0.028538070	0.00052019261
0.072026033	0.029091599	0.00051832767
0.072157521	0.027039811	0.00050705147
0.072289010	0.027935246	0.00051366923
0.072420499	0.027731034	0.00050805119
0.072551988	0.028731095	0.00051478648
0.072683476	0.028216707	0.00051039768
0.072814965	0.027953821	0.00051203694
0.072946454	0.027837037	0.00051117735
0.073077942	0.027972249	0.00050800470
0.073209431	0.027452564	0.00050557077
0.073340920	0.027212056	0.00050432088
0.073472408	0.027684014	0.00050701811
0.073603897	0.027940088	0.00050996586
0.073735386	0.027116743	0.00050060638
0.073866875	0.027818993	0.00050585373
0.073998363	0.027178068	0.00050259329
0.074129852	0.027700281	0.00050735978
0.074261341	0.028479062	0.00051436269
0.074392829	0.026546678	0.00049445902
0.074524318	0.027769332	0.00050678184
0.074655807	0.027914895	0.00050489825
0.074787295	0.027293124	0.00050232841
0.074918784	0.027239450	0.00050076243
0.075050273	0.027234601	0.00049970906
0.075181761	0.027765692	0.00050380813
0.075313250	0.026319926	0.00049511801
0.075444739	0.027420730	0.00050080546
0.075576228	0.028116648	0.00050771946
0.075707716	0.027493846	0.00050200261
0.075839205	0.027069759	0.00049895637
0.075970694	0.026338956	0.00049256171
0.076102182	0.026983153	0.00049338094
0.076233671	0.027184916	0.00050023405
0.076365160	0.027071522	0.00049480798
0.076496648	0.026606222	0.00049341615
0.076628137	0.026737598	0.00049507166
0.076759626	0.026397808	0.00049034948
0.076891115	0.027538088	0.00050019453
0.077022603	0.026824713	0.00049240260
0.077154092	0.028014583	0.00050149039
0.077285581	0.027166593	0.00049855093
0.077417069	0.027005240	0.00049354909
0.077548558	0.027238783	0.00049746967
0.077680047	0.026852180	0.00049111189
0.077811535	0.026958829	0.00049238096
0.077943024	0.026408197	0.00049059035
0.078074513	0.025983317	0.00048318643
0.078206002	0.026641087	0.00049297101
0.078337490	0.026076514	0.00048570412
0.078468979	0.026549517	0.00048778275
0.078600468	0.026261660	0.00048768689
0.078731956	0.026979984	0.00049067480
0.078863445	0.026456221	0.00048795615
0.078994934	0.026859993	0.00049010044
0.079126422	0.026312789	0.00048675681
0.079257911	0.027000730	0.00049073441
0.079389400	0.027140860	0.00049083991
0.079520889	0.026625792	0.00048881108
0.079652377	0.027395490	0.00049520900
0.079783866	0.026675591	0.00048667207
0.079915355	0.025049868	0.00047700296
0.080046843	0.026546028	0.00048627444
0.080178332	0.027188247	0.00048973205
0.080309821	0.026456165	0.00048607094
0.080441309	0.026643532	0.00048223915
0.080572798	0.027002787	0.00049202829
0.080704287	0.026350195	0.00048603859
0.080835776	0.026020478	0.00048229315
0.080967264	0.026312569	0.00048577865
0.081098753	0.026261591	0.00048078515
0.081230242	0.025961988	0.00047916547
0.081361730	0.026651306	0.00048469507
0.081493219	0.026675588	0.00048516553
0.081624708	0.025770050	0.00047952304
0.081756196	0.026435891	0.00047951736
0.081887685	0.027045572	0.00048743299
0.082019174	0.027615889	0.00049210942
0.082150663	0.027183241	0.00048858004
0.082282151	0.025594056	0.00047656764
0.082413640	0.025503394	0.00047301941
0.082545129	0.025858866	0.00047802033
0.082676617	0.026273661	0.00048128809
0.082808106	0.025742592	0.00047650063
0.082939595	0.026285660	0.00048300740
0.083071083	0.026050562	0.00047515806
0.083202572	0.025881826	0.00047551734
0.083334061	0.026551058	0.00048345521
0.083465549	0.025723909	0.00047246107
0.083597038	0.025784792	0.00047619670
0.083728527	0.025869180	0.00047129325
0.083860016	0.025972900	0.00047741165
0.083991504	0.025561206	0.00047307681
0.084122993	0.025895753	0.00047425006
0.084254482	0.026300959	0.00047875523
0.084385970	0.026530150	0.00047717966
0.084517459	0.025854854	0.00047359830
0.084648948	0.025577741	0.00047339739
0.084780436	0.026110631	0.00047285111
0.084911925	0.025919686	0.00047369648
0.085043414	0.025933048	0.00047174769
0.085174903	0.025302616	0.00046792869
0.085306391	0.026356153	0.00047897957
0.085437880	0.025642369	0.00046970259
0.085569369	0.026096240	0.00047428146
0.085700857	0.025545746	0.00046932988
0.085832346	0.026303648	0.00047431852
0.085963835	0.025683903	0.00047233808
0.086095323	0.026428418	0.00047411609
0.086226812	0.026036452	0.00047216821
0.086358301	0.026444506	0.00047411683
0.086489790	0.026003784	0.00047068543
0.086621278	0.026423129	0.00047410889
0.086752767	0.026082258	0.00047035091
0.086884256	0.025913582	0.00046980960
0.087015744	0.025401699	0.00046540184
0.087147233	0.025106818	0.00046379565
0.087278722	0.025634657	0.00047099334
0.087410210	0.026303273	0.00047114001
0.087541699	0.025530431	0.00046575129
0.087673188	0.025946809	0.00047121554
0.087804677	0.024953398	0.00045893574
0.087936165	0.026217698	0.00047098879
0.088067654	0.025912931	0.00046843881
0.088199143	0.025908833	0.00046647363
0.088330631	0.025466258	0.00046673275
0.088462120	0.025877577	0.00046396302
0.088593609	0.026186590	0.00047395110
0.088725097	0.025546922	0.00046290809
0.088856586	0.025444591	0.00046173755
0.088988075	0.025554486	0.00046642210
0.089119564	0.025491853	0.00046321158
0.089251052	0.025332501	0.00046404028
0.089382541	0.026887354	0.00047414142
0.089514030	0.025492234	0.00046104213
0.089645518	0.025131003	0.00046087356
0.089777007	0.025218710	0.00046031389
0.089908496	0.025904039	0.00046690195
0.090039984	0.025342897	0.00046089005
0.090171473	0.026417235	0.00046610653
0.090302962	0.025981240	0.00046785282
0.090434451	0.025656618	0.00046175273
0.090565939	0.025736257	0.00046485641
0.090697428	0.025139019	0.00045953720
0.090828917	0.025478781	0.00045574252
0.090960405	0.025271774	0.00045965955
0.091091894	0.024770172	0.00045360520
0.091223383	0.025003869	0.00045987592
0.091354871	0.024821826	0.00045691915
0.091486360	0.025246505	0.00046776803
0.091617849	0.025611958	0.00047533430
0.091749337	0.025536831	0.00047801393
0.091880826	0.025391164	0.00048090388
0.092012315	0.024999907	0.00047927317
0.092143804	0.025321058	0.00048254987
0.092275292	0.024930254	0.00048482705
0.092406781	0.025155577	0.00048631935
0.092538270	0.025829748	0.00049616184
0.092669758	0.023812740	0.00048363464
0.092801247	0.024290743	0.00047021764
0.092932736	0.024388319	0.00047254741
0.093064224	0.024629509	0.00047214698
0.093195713	0.025086855	0.00047282514
0.093327202	0.025421105	0.00047465113
0.093458691	0.024705455	0.00046237930
0.093590179	0.024818551	0.00046971292
0.093721668	0.024815243	0.00046713006
0.093853157	0.024567768	0.00046299201
0.093984645	0.025214489	0.00046679145
0.094116134	0.025345375	0.00046792463
0.094247623	0.024782920	0.00046368810
0.094379111	0.024853052	0.00046318738
0.094510600	0.025161284	0.00046492888
0.094642089	0.024752369	0.00046225861
0.094773578	0.024300376	0.00045441755
0.094905066	0.025178686	0.00046478797
0.095036555	0.024204151	0.00045897471
0.095168044	0.025068450	0.00045883763
0.095299532	0.025706534	0.00046544880
0.095431021	0.024726283	0.00045526075
0.095562510	0.024549323	0.00045659080
0.095693998	0.025069819	0.00046354103
0.095825487	0.024736753	0.00045541335
0.095956976	0.024985590	0.00045986889
0.096088465	0.025058643	0.00045753413
0.096219953	0.025681968	0.00046525411
0.096351442	0.024499336	0.00045679783
0.096482931	0.025493741	0.00046088170
0.096614419	0.024211259	0.00044940407
0.096745908	0.024517760	0.00045435428
0.096877397	0.024936720	0.00045541279
0.097008885	0.025923913	0.00046245730
0.097140374	0.023784674	0.00044602429
0.097271863	0.024619169	0.00045257196
0.097403352	0.025410386	0.00045936862
0.097534840	0.024165543	0.00044791733
0.097666329	0.025113049	0.00045755278
0.097797818	0.024617581	0.00044684866
0.097929306	0.024860828	0.00045222630
0.098060795	0.024681025	0.00044859841
0.098192284	0.024342186	0.00044372802
0.098323772	0.024027803	0.00044391183
0.098455261	0.024785748	0.00044642725
0.098586750	0.024715401	0.00044514828
0.098718239	0.024632884	0.00044340584
0.098849727	0.024669111	0.00044324277
0.098981216	0.024650554	0.00044274256
0.099112705	0.024928740	0.00044471507
0.099244193	0.024177852	0.00043929817
0.099375682	0.024011117	0.00043910693
0.099507171	0.024125394	0.00043812356
0.099638659	0.024028273	0.00044143976
0.099770148	0.024541561	0.00044277556
0.099901637	0.023942735	0.00043743289
0.10003313	0.023878877	0.00043976059
0.10016461	0.024451291	0.00044129533
0.10029610	0.023582537	0.00043708758
0.10042759	0.023944538	0.00043663827
0.10055908	0.024712832	0.00044357602
0.10069057	0.024505809	0.00044235075
0.10082206	0.024418314	0.00044094697
0.10095355	0.023433697	0.00043760622
0.10108504	0.023703847	0.00043425267
0.10121652	0.024221357	0.00043802543
0.10134801	0.024179114	0.00043953197
0.10147950	0.024167584	0.00044032128
0.10161099	0.024004861	0.00043764152
0.10174248	0.024031786	0.00043658258
0.10187397	0.023647073	0.00043202047
0.10200546	0.023562244	0.00043412842
0.10213694	0.024983691	0.00044232367
0.10226843	0.023392439	0.00043218940
0.10239992	0.023807095	0.00043537766
0.10253141	0.023927078	0.00043011758
0.10266290	0.023808380	0.00043657455
0.10279439	0.024679088	0.00043882084
0.10292588	0.024327380	0.00043702662
0.10305737	0.023803735	0.00043214673
0.10318885	0.023614731	0.00043116387
0.10332034	0.023725458	0.00043418059
0.10345183	0.023496172	0.00042915212
0.10358332	0.024203452	0.00043588096
0.10371481	0.023990236	0.00043285469
0.10384630	0.023387660	0.00042884799
0.10397779	0.024159792	0.00043341577
0.10410928	0.024094223	0.00043454011
0.10424076	0.023215886	0.00042767384
0.10437225	0.024530845	0.00043660607
0.10450374	0.024603206	0.00043468918
0.10463523	0.023809635	0.00043207180
0.10476672	0.024280367	0.00043448034
0.10489821	0.024002133	0.00043169858
0.10502970	0.024441183	0.00043463420
0.10516118	0.023502972	0.00042682576
0.10529267	0.023884487	0.00043305581
0.10542416	0.023957247	0.00043132382
0.10555565	0.023563935	0.00042832043
0.10568714	0.024183193	0.00043357055
0.10581863	0.024205268	0.00043150773
0.10595012	0.023873518	0.00043069780
0.10608161	0.023614105	0.00042934777
0.10621309	0.024526175	0.00043374144
0.10634458	0.023807865	0.00042759361
0.10647607	0.024275954	0.00043216281
0.10660756	0.024236925	0.00043078527
0.10673905	0.023324705	0.00042649490
0.10687054	0.023725240	0.00043123585
0.10700203	0.023880064	0.00043864132
0.10713352	0.023415791	0.00043754820
0.10726500	0.024541354	0.00045120389
0.10739649	0.024076794	0.00045185653
0.10752798	0.024355637	0.00045095379
0.10765947	0.024079179	0.00045521137
0.10779096	0.024273061	0.00045740312
0.10792245	0.023880046	0.00045920324
0.10805394	0.024308346	0.00046138785
0.10818542	0.023687101	0.00045674216
0.10831691	0.023546479	0.00045923706
0.10844840	0.024281165	0.00046495292
0.10857989	0.024058294	0.00046411970
0.10871138	0.024319806	0.00047301438
0.10884287	0.023322165	0.00046205573
0.10897436	0.023753407	0.00046527916
0.10910585	0.023994909	0.00047249257
0.10923733	0.024521685	0.00047218590
0.10936882	0.023502777	0.00047227577
0.10950031	0.023039363	0.00046573111
0.10963180	0.023909822	0.00047624138
0.10976329	0.025021344	0.00048384065
0.10989478	0.023634648	0.00047487933
0.11002627	0.024010316	0.00048384713
0.11015776	0.023933654	0.00047619169
0.11028924	0.024276207	0.00048252240
0.11042073	0.022987411	0.00047886020
0.11055222	0.023800933	0.00047978146
0.11068371	0.023745832	0.00048353810
0.11081520	0.023813265	0.00048285078
0.11094669	0.024624992	0.00049138805
0.11107818	0.023712684	0.00048712618
0.11120966	0.024369373	0.00048995846
0.11134115	0.025061025	0.00049785949
0.11147264	0.023412199	0.00048415055
0.11160413	0.023967261	0.00048995109
0.11173562	0.023270538	0.00048986627
0.11186711	0.024744989	0.00048268152
0.11199860	0.023486141	0.00047587311
0.11213009	0.024545844	0.00047361998
0.11226157	0.023856730	0.00046713296
0.11239306	0.024501846	0.00047228503
0.11252455	0.022602988	0.00045571492
0.11265604	0.023632107	0.00046140835
0.11278753	0.023427625	0.00045493263
0.11291902	0.024153239	0.00045996223
0.11305051	0.023724685	0.00046221606
0.11318200	0.024132816	0.00045800377
0.11331348	0.024324710	0.00046070582
0.11344497	0.023496519	0.00045201560
0.11357646	0.023241268	0.00044629944
0.11370795	0.023758908	0.00045597904
0.11383944	0.024234285	0.00045609990
0.11397093	0.023491892	0.00044902425
0.11410242	0.024368073	0.00045584573
0.11423390	0.023001379	0.00044086573
0.11436539	0.023721510	0.00045273093
0.11449688	0.023072576	0.00044109918
0.11462837	0.023420843	0.00044736454
0.11475986	0.024102321	0.00044990848
0.11489135	0.024350605	0.00044734382
0.11502284	0.024436530	0.00045258557
0.11515433	0.023466639	0.00044272169
0.11528581	0.023285440	0.00044057424
0.11541730	0.024200089	0.00044726259
0.11554879	0.024369284	0.00044685785
0.11568028	0.023949596	0.00044740059
0.11581177	0.024470935	0.00044684226
0.11594326	0.024995945	0.00045190450
0.11607475	0.023604275	0.00044095914
0.11620624	0.024008741	0.00044187604
0.11633772	0.023393313	0.00043795384
0.11646921	0.024113249	0.00044303862
0.11660070	0.023411377	0.00043739771
0.11673219	0.023780529	0.00043942609
0.11686368	0.024616086	0.00044343384
0.11699517	0.023630440	0.00043740230
0.11712666	0.023373425	0.00043396803
0.11725814	0.023628023	0.00043498829
0.11738963	0.024074348	0.00043571701
0.11752112	0.024149348	0.00043585690
0.11765261	0.024366757	0.00043860970
0.11778410	0.023474951	0.00043156219
0.11791559	0.023881485	0.00043309223
0.11804708	0.024422127	0.00043522700
0.11817857	0.024050168	0.00043390054
0.11831005	0.023072740	0.00042474389
0.11844154	0.024050219	0.00043517792
0.11857303	0.024153802	0.00043017861
0.11870452	0.023987530	0.00043013126
0.11883601	0.023406676	0.00042722939
0.11896750	0.023845053	0.00042871299
0.11909899	0.023992997	0.00043153194
0.11923048	0.024524927	0.00042955027
0.11936196	0.023581699	0.00042427713
0.11949345	0.023867758	0.00042265475
0.11962494	0.023772535	0.00042317578
0.11975643	0.024100221	0.00042655184
0.11988792	0.024645737	0.00042744757
0.12001941	0.023991177	0.00042417709
0.12015090	0.023873945	0.00042054281
0.12028239	0.023134335	0.00041845634
0.12041387	0.023877677	0.00042054057
0.12054536	0.023366029	0.00041567646
0.12067685	0.024698972	0.00042687075
0.12080834	0.024036855	0.00042289622
0.12093983	0.024243804	0.00041802830
0.12107132	0.024158403	0.00042441973
0.12120281	0.023865617	0.00041949609
0.12133429	0.023714358	0.00041690167
0.12146578	0.024801514	0.00042428593
0.12159727	0.024254176	0.00041893096
0.12172876	0.024388825	0.00042234872
0.12186025	0.023455843	0.00041437909
0.12199174	0.023550487	0.00041624187
0.12212323	0.024226280	0.00042071642
0.12225472	0.023906704	0.00041584821
0.12238620	0.023992367	0.00041964927
0.12251769	0.023445921	0.00041265219
0.12264918	0.023666846	0.00041514748
0.12278067	0.024125049	0.00041865133
0.12291216	0.024068711	0.00041881412
0.12304365	0.023935440	0.00041649577
0.12317514	0.024124147	0.00041635968
0.12330663	0.023774583	0.00041530779
0.12343811	0.023717057	0.00041585523
0.12356960	0.023719461	0.00041212376
0.12370109	0.023828041	0.00041513692
0.12383258	0.023708006	0.00041282140
0.12396407	0.024637383	0.00041701875
0.12409556	0.023694818	0.00041559074
0.12422705	0.023945474	0.00041312883
0.12435853	0.023891833	0.00041523824
0.12449002	0.023549912	0.00040989170
0.12462151	0.023281656	0.00041049496
0.12475300	0.023336194	0.00040999648
0.12488449	0.023766168	0.00041212571
0.12501598	0.023283468	0.00041153696
0.12514747	0.023342415	0.00040879177
0.12527896	0.023938622	0.00041236215
0.12541044	0.024666777	0.00042032437
0.12554193	0.022541640	0.00040293838
0.12567342	0.024023187	0.00041387836
0.12580491	0.024041777	0.00041303500
0.12593640	0.023645345	0.00040781604
0.12606789	0.024091301	0.00041571933
0.12619938	0.023333317	0.00040691261
0.12633087	0.023922901	0.00041238964
0.12646235	0.024075861	0.00041283893
0.12659384	0.023509308	0.00040432438
0.12672533	0.024123740	0.00041572623
0.12685682	0.024211234	0.00041185634
0.12698831	0.023498359	0.00040769522
0.12711980	0.023208185	0.00040552463
0.12725129	0.023457885	0.00040626950
0.12738277	0.023165813	0.00040629023
0.12751426	0.023051937	0.00040515968
0.12764575	0.023074062	0.00040448637
0.12777724	0.023116221	0.00040247337
0.12790873	0.023494823	0.00040766820
0.12804022	0.023377497	0.00040771401
0.12817171	0.024185362	0.00041156876
0.12830320	0.023717738	0.00040751115
0.12843468	0.023194152	0.00040416519
0.12856617	0.024609826	0.00041287229
0.12869766	0.023754770	0.00040857707
0.12882915	0.024077937	0.00040989392
0.12896064	0.023819765	0.00040404501
0.12909213	0.023709119	0.00040622194
0.12922362	0.023593257	0.00040561866
0.12935511	0.024380378	0.00041136842
0.12948659	0.023525919	0.00040500565
0.12961808	0.024706153	0.00041197390
0.12974957	0.023349706	0.00040399868
0.12988106	0.023609757	0.00040399825
0.13001255	0.023920984	0.00040671202
0.13014404	0.023653854	0.00040643896
0.13027553	0.023897560	0.00040559001
0.13040701	0.023649978	0.00040294818
0.13053850	0.023515165	0.00040313044
0.13066999	0.023949250	0.00040638241
0.13080148	0.023625219	0.00040501413
0.13093297	0.023575178	0.00040041804
0.13106446	0.024262030	0.00040715296
0.13119595	0.024034939	0.00040681396
0.13132744	0.023742722	0.00040339927
0.13145892	0.023728128	0.00040430522
0.13159041	0.023649072	0.00040185769
0.13172190	0.023573011	0.00040037555
0.13185339	0.023576094	0.00040335261
0.13198488	0.023262431	0.00040027544
0.13211637	0.023928293	0.00040434307
0.13224786	0.024103460	0.00040388825
0.13237935	0.023804236	0.00040284596
0.13251083	0.022823824	0.00039617613
0.13264232	0.023903421	0.00040388436
0.13277381	0.023129356	0.00039932105
0.13290530	0.024133052	0.00040243802
0.13303679	0.024025618	0.00040515277
0.13316828	0.023521143	0.00040101814
0.13329977	0.023767401	0.00039882203
0.13343125	0.023850354	0.00040586033
0.13356274	0.023924607	0.00040068339
0.13369423	0.024403747	0.00040486053
0.13382572	0.023281099	0.00039959574
0.13395721	0.024194067	0.00040302521
0.13408870	0.024274627	0.00040440612
0.13422019	0.023713865	0.00039924250
0.13435168	0.023512353	0.00040033916
0.13448316	0.023328555	0.00039984802
0.13461465	0.023888577	0.00039987396
0.13474614	0.023344016	0.00039770862
0.13487763	0.023539972	0.00039805794
0.13500912	0.023532574	0.00039656457
0.13514061	0.023656629	0.00040096621
0.13527210	0.023474939	0.00039752404
0.13540359	0.023800541	0.00039983333
0.13553507	0.023123720	0.00039504157
0.13566656	0.022785725	0.00039208186
0.13579805	0.023530977	0.00039805981
0.13592954	0.023003161	0.00039338092
0.13606103	0.023680819	0.00040019573
0.13619252	0.023378762	0.00039581787
0.13632401	0.023500256	0.00039393028
0.13645549	0.023496887	0.00039767678
0.13658698	0.023548438	0.00039605708
0.13671847	0.023390965	0.00039648488
0.13684996	0.023757595	0.00039847904
0.13698145	0.024194928	0.00039821847
0.13711294	0.023225560	0.00039353165
0.13724443	0.023721727	0.00039686736
0.13737592	0.023851732	0.00039773598
0.13750740	0.024041970	0.00039963264
0.13763889	0.023677484	0.00039347720
0.13777038	0.023594835	0.00039644138
0.13790187	0.023743066	0.00039525675
0.13803336	0.024230631	0.00039784158
0.13816485	0.023337664	0.00039374159
0.13829634	0.023635720	0.00039255252
0.13842783	0.024078451	0.00039930421
0.13855931	0.023503602	0.00039511634
0.13869080	0.023166714	0.00038971664
0.13882229	0.024377991	0.00039847676
0.13895378	0.023556284	0.00039241640
0.13908527	0.023494658	0.00039385222
0.13921676	0.023705403	0.00039259696
0.13934825	0.023551858	0.00039222832
0.13947973	0.023335383	0.00039106509
0.13961122	0.023954017	0.00039434658
0.13974271	0.023681566	0.00039274270
0.13987420	0.023489652	0.00039404517
0.14000569	0.022910820	0.00038598122
0.14013718	0.023306178	0.00039090033
0.14026867	0.024039759	0.00039475592
0.14040016	0.023849057	0.00039496820
0.14053164	0.022938999	0.00038959015
0.14066313	0.024061354	0.00039192463
0.14079462	0.023766264	0.00039187080
0.14092611	0.024492439	0.00039668071
0.14105760	0.023851595	0.00039286613
0.14118909	0.023555838	0.00039136321
0.14132058	0.023350876	0.00038691077
0.14145207	0.023252004	0.00038660421
0.14158355	0.024098474	0.00039241373
0.14171504	0.023391367	0.00038819030
0.14184653	0.023566778	0.00039091050
0.14197802	0.024045125	0.00039083594
0.14210951	0.023711665	0.00039030946
0.14224100	0.024346494	0.00039290986
0.14237249	0.023876675	0.00039140585
0.14250398	0.024125384	0.00039411666
0.14263546	0.023938060	0.00038948042
0.14276695	0.023719449	0.00038905871
0.14289844	0.023477625	0.00038767044
0.14302993	0.023286177	0.00038641773
0.14316142	0.023243892	0.00038677587
0.14329291	0.023645800	0.00038630367
0.14342440	0.023912235	0.00038999143
0.14355588	0.023996127	0.00039034272
0.14368737	0.023347603	0.00038665389
0.14381886	0.024104497	0.00039195231
0.14395035	0.024219650	0.00038839050
0.14408184	0.023717597	0.00038723407
0.14421333	0.023253256	0.00038575262
0.14434482	0.023805276	0.00038745065
0.14447631	0.024053503	0.00039028740
0.14460779	0.023945301	0.00038894102
0.14473928	0.023956996	0.00038872286
0.14487077	0.023794975	0.00038964965
0.14500226	0.023440967	0.00038609047
0.14513375	0.023968512	0.00038987071
0.14526524	0.024198639	0.00038985560
0.14539673	0.023453680	0.00038512525
0.14552822	0.024292906	0.00039280400
0.14565970	0.024109760	0.00038783268
0.14579119	0.023171371	0.00038387519
0.14592268	0.023905106	0.00038705359
0.14605417	0.023862108	0.00038622581
0.14618566	0.023687973	0.00038573550
0.14631715	0.023830246	0.00038526270
0.14644864	0.023624971	0.00038517655
0.14658012	0.023882416	0.00038617621
0.14671161	0.024126104	0.00038910127
0.14684310	0.024476281	0.00039380503
0.14697459	0.023528216	0.00038361349
0.14710608	0.023587822	0.00038422275
0.14723757	0.024089647	0.00038761305
0.14736906	0.023419638	0.00038192930
0.14750055	0.023663186	0.00038614161
0.14763203	0.023060332	0.00038046040
0.14776352	0.023790704	0.00038495437
0.14789501	0.023810690	0.00038656519
0.14802650	0.024148131	0.00038500370
0.14815799	0.023919547	0.00038670995
0.14828948	0.023530732	0.00038272055
0.14842097	0.023990699	0.00038596069
0.14855246	0.024056810	0.00038581153
0.14868394	0.023724796	0.00038309562
0.14881543	0.024108586	0.00038807342
0.14894692	0.023806641	0.00038637871
0.14907841	0.023655423	0.00038280767
0.14920990	0.023551770	0.00038255285
0.14934139	0.023202970	0.00037909673
0.14947288	0.023447999	0.00038250671
0.14960436	0.022965841	0.00037754006
0.14973585	0.023897661	0.00038336014
0.14986734	0.024030371	0.00038515305
0.14999883	0.023394323	0.00038026460
0.15013032	0.023421478	0.00038139806
0.15026181	0.023637711	0.00038238637
0.15039330	0.023235917	0.00038026125
0.15052479	0.022587345	0.00037447161
0.15065627	0.023514618	0.00038162031
0.15078776	0.023704046	0.00038208997
0.15091925	0.023654824	0.00038141080
0.15105074	0.024437549	0.00038520548
0.15118223	0.023099559	0.00037868623
0.15131372	0.023742575	0.00038149592
0.15144521	0.023515581	0.00037981109
0.15157670	0.023599586	0.00038010601
0.15170818	0.023505011	0.00037910495
0.15183967	0.024092327	0.00038281494
0.15197116	0.023846381	0.00038145541
0.15210265	0.023964893	0.00038185454
0.15223414	0.023868466	0.00038148306
0.15236563	0.023304103	0.00037627713
0.15249712	0.023800159	0.00038040228
0.15262860	0.023273082	0.00037677349
0.15276009	0.023668937	0.00038032075
0.15289158	0.023699669	0.00037965202
0.15302307	0.024070867	0.00038255686
0.15315456	0.023507988	0.00037799070
0.15328605	0.023457594	0.00037919490
0.15341754	0.024234251	0.00038389524
0.15354903	0.024359998	0.00038135137
0.15368051	0.023951436	0.00038059780
0.15381200	0.023913558	0.00037921628
0.15394349	0.023480172	0.00037799385
0.15407498	0.023772333	0.00038010468
0.15420647	0.023090716	0.00037390900
0.15433796	0.023450455	0.00037586035
0.15446945	0.023525340	0.00037635948
0.15460094	0.023284247	0.00037645713
0.15473242	0.023492323	0.00037660013
0.15486391	0.023674240	0.00037754325
0.15499540	0.023970933	0.00037924036
0.15512689	0.023670141	0.00037656459
0.15525838	0.023346929	0.00037578425
0.15538987	0.023234911	0.00037501810
0.15552136	0.023952476	0.00037781911
0.15565284	0.024096749	0.00037954826
0.15578433	0.023845347	0.00037798652
0.15591582	0.022993674	0.00037337482
0.15604731	0.023476819	0.00037562551
0.15617880	0.023079933	0.00037267347
0.15631029	0.023414964	0.00037489511
0.15644178	0.023567031	0.00037366784
0.15657327	0.024035061	0.00037860717
0.15670475	0.023858048	0.00037698180
0.15683624	0.023700590	0.00037604072
0.15696773	0.023840423	0.00037627964
0.15709922	0.024526806	0.00037946935
0.15723071	0.023365810	0.00037491153
0.15736220	0.023365156	0.00037172273
0.15749369	0.023678191	0.00037623816
0.15762518	0.023497847	0.00037311684
0.15775666	0.022967288	0.00036997117
0.15788815	0.023887181	0.00037697096
0.15801964	0.023903209	0.00037589761
0.15815113	0.023018827	0.00036973750
0.15828262	0.023991881	0.00037549961
0.15841411	0.023268853	0.00037152038
0.15854560	0.023557489	0.00037383724
0.15867708	0.023469833	0.00037138909
0.15880857	0.023802983	0.00037562892
0.15894006	0.023235960	0.00037142504
0.15907155	0.023575186	0.00037296592
0.15920304	0.023681347	0.00037400059
0.15933453	0.023379797	0.00037198080
0.15946602	0.023815295	0.00037418669
0.15959751	0.023806000	0.00037312378
0.15972899	0.023205664	0.00036992658
0.15986048	0.023361297	0.00037253114
0.15999197	0.023204651	0.00036842049
0.16012346	0.023744127	0.00037392150
0.16025495	0.023508069	0.00037115956
0.16038644	0.023202388	0.00036811487
0.16051793	0.023588149	0.00037328889
0.16064942	0.023549647	0.00036918491
0.16078090	0.023195102	0.00036909748
0.16091239	0.023264068	0.00037037323
0.16104388	0.023420491	0.00036903504
0.16117537	0.023837224	0.00037312631
0.16130686	0.023745532	0.00037058253
0.16143835	0.023633069	0.00037194862
0.16156984	0.023804246	0.00037266001
0.16170133	0.023147796	0.00036510972
0.16183281	0.023964504	0.00037437181
0.16196430	0.024025031	0.00037178326
0.16209579	0.023336879	0.00036849318
0.16222728	0.023854199	0.00037241994
0.16235877	0.023831719	0.00036999609
0.16249026	0.023661720	0.00036973489
0.16262175	0.023586478	0.00036915746
0.16275323	0.023661289	0.00037066187
0.16288472	0.023851902	0.00037104081
0.16301621	0.023267573	0.00036594596
0.16314770	0.023755198	0.00037241018
0.16327919	0.023608115	0.00036881687
0.16341068	0.023482407	0.00036728616
0.16354217	0.023184815	0.00036680603
0.16367366	0.023266781	0.00036533121
0.16380514	0.023390088	0.00036838988
0.16393663	0.023843713	0.00037016134
0.16406812	0.023697084	0.00036913631
0.16419961	0.023132288	0.00036494227
0.16433110	0.022934139	0.00036381283
0.16446259	0.023623965	0.00036786731
0.16459408	0.023371025	0.00036863011
0.16472557	0.023568881	0.00036639595
0.16485705	0.023633045	0.00036859383
0.16498854	0.023955510	0.00037005460
0.16512003	0.024184654	0.00037307105
0.16525152	0.023315509	0.00036621205
0.16538301	0.023474802	0.00036493646
0.16551450	0.023586014	0.00036688303
0.16564599	0.023361670	0.00036563809
0.16577747	0.023272623	0.00036631676
0.16590896	0.023564714	0.00036605333
0.16604045	0.023440143	0.00036580226
0.16617194	0.024109367	0.00037001982
0.16630343	0.024220877	0.00036937275
0.16643492	0.024260555	0.00036990373
0.16656641	0.023413827	0.00036625209
0.16669790	0.024345705	0.00036825104
0.16682938	0.023067908	0.00036326224
0.16696087	0.023820988	0.00036835730
0.16709236	0.023194149	0.00036198757
0.16722385	0.023210544	0.00036358268
0.16735534	0.023758909	0.00036591567
0.16748683	0.023756669	0.00036651734
0.16761832	0.023367939	0.00036531911
0.16774981	0.023812982	0.00036450610
0.16788129	0.023857745	0.00036771655
0.16801278	0.023689550	0.00036476758
0.16814427	0.023004322	0.00036198413
0.16827576	0.023238560	0.00036390191
0.16840725	0.023818332	0.00036505819
0.16853874	0.023312930	0.00036284631
0.16867023	0.023653648	0.00036366117
0.16880171	0.023470456	0.00036406385
0.16893320	0.023432329	0.00036469906
0.16906469	0.023700207	0.00036267958
0.16919618	0.023432325	0.00036473529
0.16932767	0.023126403	0.00035979773
0.16945916	0.023263174	0.00036248198
0.16959065	0.023160732	0.00036247603
0.16972214	0.023667317	0.00036358972
0.16985362	0.022921021	0.00035894241
0.16998511	0.023847479	0.00036322157
0.17011660	0.023182044	0.00036190316
0.17024809	0.022987586	0.00036011675
0.17037958	0.023147011	0.00035962999
0.17051107	0.023441578	0.00036293848
0.17064256	0.023648270	0.00036330658
0.17077405	0.023587410	0.00036141105
0.17090553	0.022969592	0.00035880394
0.17103702	0.023532437	0.00036221679
0.17116851	0.023868273	0.00036290230
0.17130000	0.023985927	0.00036489787
0.17143149	0.024108175	0.00036574354
0.17156298	0.023747713	0.00036309154
0.17169447	0.023927806	0.00036170377
0.17182595	0.023495950	0.00036178475
0.17195744	0.023659231	0.00036214814
0.17208893	0.024038946	0.00036234721
0.17222042	0.023004131	0.00035878490
0.17235191	0.023625832	0.00036085172
0.17248340	0.023288675	0.00035937304
0.17261489	0.023971641	0.00036312374
0.17274638	0.024121729	0.00036271827
0.17287786	0.023099440	0.00035866140
0.17300935	0.023661513	0.00036081711
0.17314084	0.024057723	0.00036353048
0.17327233	0.023453763	0.00035867560
0.17340382	0.024126973	0.00036300279
0.17353531	0.023158145	0.00035888279
0.17366680	0.023665526	0.00036017792
0.17379829	0.023369730	0.00035818715
0.17392977	0.023410539	0.00035934158
0.17406126	0.022909733	0.00035631623
0.17419275	0.023078839	0.00035675323
0.17432424	0.024101048	0.00036161970
0.17445573	0.023138057	0.00035539699
0.17458722	0.023980665	0.00036164302
0.17471871	0.023828089	0.00036083897
0.17485019	0.023444169	0.00035769809
0.17498168	0.023579356	0.00035876607
0.17511317	0.023276842	0.00035716338
0.17524466	0.023305501	0.00035778353
0.17537615	0.023717042	0.00035999312
0.17550764	0.023610937	0.00035827623
0.17563913	0.023473766	0.00035859222
0.17577062	0.022949846	0.00035297270
0.17590210	0.023984336	0.00036115942
0.17603359	0.023642671	0.00035771800
0.17616508	0.023029868	0.00035558744
0.17629657	0.023976872	0.00036032408
0.17642806	0.023171997	0.00035352068
0.17655955	0.022982677	0.00035540603
0.17669104	0.023333785	0.00035528518
0.17682253	0.023368032	0.00035608991
0.17695401	0.023488403	0.00035930247
0.17708550	0.023724528	0.00035719584
0.17721699	0.023573151	0.00035716585
0.17734848	0.023300912	0.00035445378
0.17747997	0.022479054	0.00035035549
0.17761146	0.023527167	0.00035821342
0.17774295	0.023923145	0.00035577967
0.17787443	0.023275745	0.00035500453
0.17800592	0.023835948	0.00035719756
0.17813741	0.023443778	0.00035568013
0.17826890	0.023719635	0.00035817866
0.17840039	0.023487538	0.00035404407
0.17853188	0.023642219	0.00035748426
0.17866337	0.023389472	0.00035489082
0.17879486	0.023583279	0.00035482817
0.17892634	0.022930338	0.00035299738
0.17905783	0.023399268	0.00035323179
0.17918932	0.023623257	0.00035703585
0.17932081	0.023790248	0.00035722344
0.17945230	0.023913286	0.00035689180
0.17958379	0.023797480	0.00035744378
0.17971528	0.023902408	0.00035558062
0.17984677	0.023687370	0.00035747303
0.17997825	0.023726465	0.00035507592
0.18010974	0.023607395	0.00035493910
0.18024123	0.022830508	0.00035089531
0.18037272	0.023243114	0.00035067665
0.18050421	0.023604478	0.00036167657
0.18063570	0.023625361	0.00036523176
0.18076719	0.023282442	0.00036257456
0.18089867	0.023903562	0.00037050854
0.18103016	0.023492823	0.00036842171
0.18116165	0.023071807	0.00036857608
0.18129314	0.023753131	0.00037449236
0.18142463	0.022972667	0.00037020848
0.18155612	0.023758417	0.00037725307
0.18168761	0.023462534	0.00037631294
0.18181910	0.023287548	0.00037723666
0.18195058	0.023799519	0.00038154378
0.18208207	0.023476644	0.00037890475
0.18221356	0.022824729	0.00037711481
0.18234505	0.023479743	0.00038316736
0.18247654	0.023004950	0.00037936670
0.18260803	0.022531289	0.00037859117
0.18273952	0.023327958	0.00038423648
0.18287101	0.023414617	0.00038682270
0.18300249	0.022970244	0.00038511496
0.18313398	0.023196135	0.00038521081
0.18326547	0.023300166	0.00038814184
0.18339696	0.024164962	0.00039239045
0.18352845	0.023259640	0.00038775223
0.18365994	0.022885352	0.00038911617
0.18379143	0.023156701	0.00038820168
0.18392292	0.022569212	0.00038859672
0.18405440	0.023611033	0.00039279571
0.18418589	0.023378072	0.00039474786
0.18431738	0.023343532	0.00039505752
0.18444887	0.022972659	0.00039255409
0.18458036	0.022412129	0.00038966130
0.18471185	0.023580672	0.00039779457
0.18484334	0.023413020	0.00039870902
0.18497482	0.023262755	0.00039858268
0.18510631	0.023016626	0.00039384162
0.18523780	0.023354262	0.00040054405
0.18536929	0.022931049	0.00039235228
0.18550078	0.023479226	0.00038855204
0.18563227	0.023255978	0.00038846706
0.18576376	0.023426391	0.00038172842
0.18589525	0.023167512	0.00038274208
0.18602673	0.023101534	0.00038067743
0.18615822	0.023050904	0.00037785207
0.18628971	0.022782528	0.00037461211
0.18642120	0.023340767	0.00037614564
0.18655269	0.023712335	0.00037980102
0.18668418	0.023087174	0.00037317235
0.18681567	0.023196152	0.00037269368
0.18694716	0.024103369	0.00037919182
0.18707864	0.023674022	0.00037135850
0.18721013	0.024237968	0.00037585307
0.18734162	0.022810778	0.00036739548
0.18747311	0.023277854	0.00036887548
0.18760460	0.023148179	0.00036950607
0.18773609	0.023418738	0.00036679265
0.18786758	0.023385724	0.00036700661
0.18799906	0.023356103	0.00036745537
0.18813055	0.022496749	0.00035986930
0.18826204	0.023439302	0.00036615907
0.18839353	0.023156248	0.00036102289
0.18852502	0.023156450	0.00036312982
0.18865651	0.024108796	0.00037012183
0.18878800	0.024190149	0.00036514138
0.18891949	0.023948612	0.00036528555
0.18905097	0.024027070	0.00036481735
0.18918246	0.023456605	0.00036051943
0.18931395	0.023365332	0.00036023028
0.18944544	0.023487167	0.00035818835
0.18957693	0.023263548	0.00035880923
0.18970842	0.023385098	0.00035774257
0.18983991	0.023646991	0.00036096374
0.18997140	0.023317072	0.00035818596
0.19010288	0.023517696	0.00035615050
0.19023437	0.023285328	0.00035616741
0.19036586	0.023605928	0.00035719092
0.19049735	0.023315110	0.00035455787
0.19062884	0.022874832	0.00035377455
0.19076033	0.023145232	0.00035168225
0.19089182	0.023326708	0.00035454027
0.19102330	0.023178059	0.00035256092
0.19115479	0.023168259	0.00035163343
0.19128628	0.022884724	0.00035124646
0.19141777	0.023479055	0.00035255376
0.19154926	0.023702858	0.00035397297
0.19168075	0.023208669	0.00035160313
0.19181224	0.023131000	0.00035153833
0.19194373	0.023279860	0.00035145255
0.19207521	0.023649392	0.00035259651
0.19220670	0.023138910	0.00034963464
0.19233819	0.023150010	0.00035164767
0.19246968	0.023304799	0.00035151834
0.19260117	0.023481852	0.00035252777
0.19273266	0.024142898	0.00035592638
0.19286415	0.023720718	0.00035306423
0.19299564	0.023504045	0.00035289497
0.19312712	0.023256941	0.00034931532
0.19325861	0.023553488	0.00035347438
0.19339010	0.023648924	0.00035170210
0.19352159	0.023614827	0.00035133940
0.19365308	0.023102468	0.00035041231
0.19378457	0.023369691	0.00034985217
0.19391606	0.023184236	0.00034813782
0.19404754	0.023485370	0.00035114407
0.19417903	0.023597988	0.00035144227
0.19431052	0.023097500	0.00034886493
0.19444201	0.023212435	0.00034900244
0.19457350	0.023012597	0.00034836878
0.19470499	0.023432768	0.00034940452
0.19483648	0.023737687	0.00035107661
0.19496797	0.023557333	0.00034984948
0.19509945	0.023218581	0.00034750687
0.19523094	0.023306053	0.00034891622
0.19536243	0.023072301	0.00034806979
0.19549392	0.023588948	0.00034944622
0.19562541	0.023609725	0.00035039445
0.19575690	0.023545366	0.00034866589
0.19588839	0.023719725	0.00034876263
0.19601988	0.022804738	0.00034520306
0.19615136	0.023241355	0.00034552224
0.19628285	0.023563497	0.00035046313
0.19641434	0.023851202	0.00035054666
0.19654583	0.023364424	0.00034886518
0.19667732	0.023746085	0.00034847963
0.19680881	0.023068831	0.00034517985
0.19694030	0.023394156	0.00034812235
0.19707178	0.023006363	0.00034483903
0.19720327	0.023585470	0.00034806333
0.19733476	0.023110298	0.00034468951
0.19746625	0.023072600	0.00034349367
0.19759774	0.023532922	0.00034845170
0.19772923	0.023934731	0.00034950267
0.19786072	0.023204518	0.00034483056
0.19799221	0.023305725	0.00034661589
0.19812369	0.023138899	0.00034343088
0.19825518	0.023699866	0.00034868063
0.19838667	0.023598922	0.00034666251
0.19851816	0.023205316	0.00034525926
0.19864965	0.023002371	0.00034304413
0.19878114	0.023073690	0.00034267022
0.19891263	0.023350555	0.00034630629
0.19904412	0.023622650	0.00034552746
0.19917560	0.023613557	0.00034666598
0.19930709	0.023044884	0.00034214519
0.19943858	0.022943622	0.00034064912
0.19957007	0.023490664	0.00034660471
0.19970156	0.022952661	0.00034144563
0.19983305	0.023442447	0.00034499581
0.19996454	0.023191500	0.00034344956
0.20009602	0.023604764	0.00034459003
0.20022751	0.023497832	0.00034499349
0.20035900	0.023388887	0.00034537578
0.20049049	0.022956935	0.00034118976
0.20062198	0.023570122	0.00034484289
0.20075347	0.023052770	0.00034155809
0.20088496	0.023390047	0.00034424686
0.20101645	0.022876085	0.00034029720
0.20114793	0.023307271	0.00034236497
0.20127942	0.023257287	0.00034183320
0.20141091	0.023278865	0.00034193044
0.20154240	0.023340965	0.00034391019
0.20167389	0.023487310	0.00034481867
0.20180538	0.023092508	0.00033937859
0.20193687	0.023246630	0.00034182282
0.20206836	0.023670981	0.00034428791
0.20219984	0.022892951	0.00034068854
0.20233133	0.023336577	0.00034353749
0.20246282	0.023643395	0.00034207360
0.20259431	0.023558102	0.00034274501
0.20272580	0.023728134	0.00034433872
0.20285729	0.023601972	0.00034265661
0.20298878	0.023343645	0.00034183619
0.20312027	0.023530411	0.00033959704
0.20325175	0.023522867	0.00034238124
0.20338324	0.023687095	0.00034192397
0.20351473	0.023917563	0.00034421808
0.20364622	0.023606381	0.00034398028
0.20377771	0.023884526	0.00034249117
0.20390920	0.023687956	0.00034281507
0.20404069	0.023404322	0.00034025589
0.20417217	0.022710888	0.00033740968
0.20430366	0.023705737	0.00034226493
0.20443515	0.023631846	0.00033960745
0.20456664	0.023079348	0.00033800357
0.20469813	0.022806048	0.00033731545
0.20482962	0.023003191	0.00033745045
0.20496111	0.023428168	0.00034035247
0.20509260	0.023805179	0.00034116883
0.20522408	0.022347410	0.00033398302
0.20535557	0.023236278	0.00033959125
0.20548706	0.023257596	0.00033843415
0.20561855	0.022948726	0.00033727610
0.20575004	0.023335723	0.00033756216
0.20588153	0.023584692	0.00034006322
0.20601302	0.023225377	0.00033846925
0.20614451	0.023132074	0.00033513337
0.20627599	0.023330698	0.00033885495
0.20640748	0.022869671	0.00033478499
0.20653897	0.023560695	0.00033946718
0.20667046	0.023464479	0.00033895628
0.20680195	0.023902773	0.00034052780
0.20693344	0.024155365	0.00034272553
0.20706493	0.023634475	0.00033982558
0.20719641	0.023115121	0.00033802943
0.20732790	0.022759830	0.00033512658
0.20745939	0.023436611	0.00033619025
0.20759088	0.023692784	0.00033950328
0.20772237	0.023519470	0.00033757075
0.20785386	0.024245427	0.00034184656
0.20798535	0.023259169	0.00033970614
0.20811684	0.023700068	0.00033817114
0.20824832	0.023488252	0.00033825788
0.20837981	0.024025349	0.00034015025
0.20851130	0.023788861	0.00034007277
0.20864279	0.022947957	0.00033493644
0.20877428	0.022949400	0.00033403162
0.20890577	0.022531382	0.00033139651
0.20903726	0.023199835	0.00033619658
0.20916875	0.023550477	0.00033853070
0.20930023	0.023047270	0.00033572145
0.20943172	0.023293650	0.00033515042
0.20956321	0.023082968	0.00033443822
0.20969470	0.023569795	0.00033738223
0.20982619	0.023116050	0.00033464030
0.20995768	0.023358467	0.00033741194
0.21008917	0.023113840	0.00033383308
0.21022065	0.023015605	0.00033391811
0.21035214	0.023201646	0.00033621915
0.21048363	0.023103220	0.00033294513
0.21061512	0.023500981	0.00033797429
0.21074661	0.023049549	0.00033356444
0.21087810	0.023558098	0.00033564645
0.21100959	0.023255238	0.00033679424
0.21114108	0.023112039	0.00033256122
0.21127256	0.023799353	0.00033854102
0.21140405	0.023397571	0.00033383580
0.21153554	0.023262499	0.00033435344
0.21166703	0.023253682	0.00033417787
0.21179852	0.023466456	0.00033428530
0.21193001	0.023128845	0.00033488203
0.21206150	0.022927408	0.00033128216
0.21219299	0.023282065	0.00033372175
0.21232447	0.022946322	0.00033352946
0.21245596	0.023703562	0.00033542532
0.21258745	0.023514622	0.00033655403
0.21271894	0.023558228	0.00033490999
0.21285043	0.023009896	0.00033083449
0.21298192	0.023190419	0.00033450392
0.21311341	0.022922681	0.00033106587
0.21324489	0.023652600	0.00033589084
0.21337638	0.023198781	0.00033222906
0.21350787	0.022984583	0.00033117514
0.21363936	0.023391895	0.00033618138
0.21377085	0.023149075	0.00033065874
0.21390234	0.023485564	0.00033493659
0.21403383	0.023149333	0.00033151136
0.21416532	0.023254513	0.00033302719
0.21429680	0.023220147	0.00033284087
0.21442829	0.023020250	0.00033151717
0.21455978	0.022558834	0.00032834828
0.21469127	0.023224007	0.00033224652
0.21482276	0.022961410	0.00033105447
0.21495425	0.023346900	0.00033312298
0.21508574	0.023571633	0.00033457812
0.21521723	0.023308839	0.00033327143
0.21534871	0.023310992	0.00033343397
0.21548020	0.023183333	0.00032897447
0.21561169	0.023230597	0.00033216214
0.21574318	0.022930897	0.00032980243
0.21587467	0.023107436	0.00033040768
0.21600616	0.023046984	0.00033071384
0.21613765	0.022809375	0.00032748963
0.21626913	0.023268848	0.00033137202
0.21640062	0.023496380	0.00033240711
0.21653211	0.022883418	0.00032888708
0.21666360	0.023520853	0.00033201810
0.21679509	0.023504253	0.00033196321
0.21692658	0.023434411	0.00033234894
0.21705807	0.023409447	0.00033201836
0.21718956	0.023484346	0.00033096446
0.21732104	0.023166122	0.00033062867
0.21745253	0.023419826	0.00033174285
0.21758402	0.023368696	0.00033146051
0.21771551	0.023033000	0.00032838360
0.21784700	0.022495045	0.00032528219
0.21797849	0.023548589	0.00033250040
0.21810998	0.023463244	0.00033091527
0.21824147	0.022785655	0.00032661445
0.21837295	0.022667082	0.00032799545
0.21850444	0.022925657	0.00032602459
0.21863593	0.023396459	0.00033129864
0.21876742	0.023158656	0.00032797545
0.21889891	0.023454133	0.00033108111
0.21903040	0.022969698	0.00032891637
0.21916189	0.023220467	0.00032787781
0.21929337	0.022450699	0.00032399215
0.21942486	0.023062755	0.00032624121
0.21955635	0.022984568	0.00032754089
0.21968784	0.023489522	0.00033069852
0.21981933	0.023672321	0.00032879094
0.21995082	0.022902129	0.00032697567
0.22008231	0.023813100	0.00032963492
0.22021380	0.023280588	0.00032886966
0.22034528	0.023219887	0.00032950968
0.22047677	0.023544302	0.00032744389
0.22060826	0.023464193	0.00032919054
0.22073975	0.023038500	0.00032742914
0.22087124	0.023044484	0.00032749701
0.22100273	0.023294827	0.00032754294
0.22113422	0.023290567	0.00032685000
0.22126571	0.023031065	0.00032669705
0.22139719	0.022850226	0.00032606655
0.22152868	0.023116866	0.00032706815
0.22166017	0.022560117	0.00032505063
0.22179166	0.023593711	0.00032739845
0.22192315	0.023025328	0.00032746986
0.22205464	0.023186514	0.00032682684
0.22218613	0.023020472	0.00032603854
0.22231761	0.023416573	0.00032788435
0.22244910	0.022791443	0.00032409759
0.22258059	0.023765579	0.00032940076
0.22271208	0.022902794	0.00032534291
0.22284357	0.023535480	0.00032864367
0.22297506	0.022746075	0.00032432125
0.22310655	0.022932431	0.00032369478
0.22323804	0.023874668	0.00033041160
0.22336952	0.023623513	0.00032924270
0.22350101	0.023031334	0.00032423322
0.22363250	0.023574221	0.00032843147
0.22376399	0.023014739	0.00032432583
0.22389548	0.023367115	0.00032764564
0.22402697	0.023673586	0.00032968112
0.22415846	0.023567672	0.00032733262
0.22428995	0.023231094	0.00032501732
0.22442143	0.022668833	0.00032212815
0.22455292	0.023303194	0.00032679776
0.22468441	0.023079610	0.00032521567
0.22481590	0.022975626	0.00032431663
0.22494739	0.023779230	0.00032682840
0.22507888	0.023992686	0.00032932599
0.22521037	0.022945218	0.00032415604
0.22534186	0.023044522	0.00032470860
0.22547334	0.022775114	0.00032154768
0.22560483	0.023307479	0.00032330259
0.22573632	0.022894176	0.00032395814
0.22586781	0.023388743	0.00032446535
0.22599930	0.023327662	0.00032570680
0.22613079	0.023247552	0.00032316905
0.22626228	0.023162613	0.00032429565
0.22639376	0.022368944	0.00031913608
0.22652525	0.022645630	0.00032041181
0.22665674	0.022956522	0.00032329761
0.22678823	0.023590737	0.00032431133
0.22691972	0.022538031	0.00031982375
0.22705121	0.022455150	0.00031935745
0.22718270	0.023067726	0.00032299218
0.22731419	0.022692931	0.00032154383
0.22744567	0.022988300	0.00032194752
0.22757716	0.023550168	0.00032351125
0.22770865	0.023085296	0.00032361721
0.22784014	0.023262949	0.00032335201
0.22797163	0.023469354	0.00032538794
0.22810312	0.022903080	0.00032056800
0.22823461	0.023196915	0.00032257629
0.22836610	0.023093946	0.00032379139
0.22849758	0.022957218	0.00031974466
0.22862907	0.023329380	0.00032388582
0.22876056	0.023003562	0.00031913561
0.22889205	0.022528711	0.00031825303
0.22902354	0.023180095	0.00032299362
0.22915503	0.023196447	0.00032114535
0.22928652	0.022782414	0.00032125133
0.22941800	0.023091242	0.00032119263
0.22954949	0.023034740	0.00032086739
0.22968098	0.022664587	0.00031994394
0.22981247	0.023753115	0.00032437980
0.22994396	0.023028231	0.00032185441
0.23007545	0.022619735	0.00032203114
0.23020694	0.023219945	0.00032783542
0.23033843	0.023436013	0.00033334047
0.23046991	0.023408159	0.00033462785
0.23060140	0.023111627	0.00033440576
0.23073289	0.023293902	0.00033582120
0.23086438	0.023285028	0.00033694977
0.23099587	0.023379644	0.00034036719
0.23112736	0.022646847	0.00033557321
0.23125885	0.023189984	0.00034182126
0.23139034	0.022777261	0.00033767660
0.23152182	0.023601576	0.00034450271
0.23165331	0.023207267	0.00034592145
0.23178480	0.023343383	0.00034615994
0.23191629	0.022820984	0.00034451149
0.23204778	0.023144437	0.00034550961
0.23217927	0.022987623	0.00034556288
0.23231076	0.023426166	0.00035044302
0.23244224	0.023258183	0.00034869946
0.23257373	0.023620224	0.00035200530
0.23270522	0.023359832	0.00034952584
0.23283671	0.023464329	0.00035015983
0.23296820	0.023471446	0.00035163949
0.23309969	0.023634910	0.00035177640
0.23323118	0.023162506	0.00034935959
0.23336267	0.022742635	0.00034792387
0.23349415	0.022880068	0.00034586479
0.23362564	0.023296747	0.00035142214
0.23375713	0.023194719	0.00034938234
0.23388862	0.023346592	0.00035167868
0.23402011	0.023329472	0.00035194547
0.23415160	0.023170143	0.00034924055
0.23428309	0.023068690	0.00035073081
0.23441458	0.023446017	0.00035174206
0.23454606	0.023640514	0.00035456967
0.23467755	0.023029621	0.00035048868
0.23480904	0.023089580	0.00035220322
0.23494053	0.023744410	0.00035573038
0.23507202	0.023386558	0.00035367623
0.23520351	0.023524578	0.00035423107
0.23533500	0.023745160	0.00035624739
0.23546648	0.023436016	0.00035381596
0.23559797	0.023045467	0.00035368540
0.23572946	0.023356628	0.00035473371
0.23586095	0.022797498	0.00035110242
0.23599244	0.023280567	0.00035447058
0.23612393	0.023558118	0.00035515379
0.23625542	0.022683726	0.00035272318
0.23638691	0.023199447	0.00035582530
0.23651839	0.022895176	0.00035241021
0.23664988	0.023065776	0.00035574121
0.23678137	0.023377574	0.00035722497
0.23691286	0.023003709	0.00035389653
0.23704435	0.023307308	0.00035666079
0.23717584	0.023549873	0.00035691659
0.23730733	0.023142799	0.00035648377
0.23743882	0.022658321	0.00035245675
0.23757030	0.022816868	0.00035377083
0.23770179	0.022963814	0.00035742480
0.23783328	0.023537981	0.00035806904
0.23796477	0.023724079	0.00036047067
0.23809626	0.023954201	0.00035947432
0.23822775	0.023189791	0.00035672961
0.23835924	0.023329163	0.00036041489
0.23849072	0.023286003	0.00035582053
0.23862221	0.023517798	0.00035990472
0.23875370	0.022999949	0.00035559123
0.23888519	0.023260144	0.00035849310
0.23901668	0.023107884	0.00035979578
0.23914817	0.022728295	0.00035285948
0.23927966	0.022751231	0.00035712503
0.23941115	0.023042509	0.00035730491
0.23954263	0.023195732	0.00035862123
0.23967412	0.023368275	0.00036028180
0.23980561	0.023342065	0.00035895313
0.23993710	0.023330311	0.00036023196
0.24006859	0.023674543	0.00036224462
0.24020008	0.022796576	0.00035790039
0.24033157	0.022855179	0.00035798075
0.24046306	0.023857850	0.00036278252
0.24059454	0.022613534	0.00035696819
0.24072603	0.023218193	0.00036201855
0.24085752	0.023254533	0.00036049582
0.24098901	0.023084385	0.00036204395
0.24112050	0.023501073	0.00036059634
0.24125199	0.023200402	0.00036107889
0.24138348	0.022974529	0.00036062953
0.24151496	0.023235802	0.00036018353
0.24164645	0.023722268	0.00036514835
0.24177794	0.023262058	0.00035997660
0.24190943	0.023289467	0.00036253259
0.24204092	0.023048405	0.00036028000
0.24217241	0.023672022	0.00036400767
0.24230390	0.023569429	0.00036485673
0.24243539	0.022824285	0.00035839838
0.24256687	0.022847230	0.00036066449
0.24269836	0.023707639	0.00036604503
0.24282985	0.023239647	0.00036100024
0.24296134	0.023706965	0.00036560242
0.24309283	0.024011087	0.00036669829
0.24322432	0.023395718	0.00036367782
0.24335581	0.023938198	0.00036938613
0.24348730	0.023400113	0.00036349289
0.24361878	0.023298160	0.00036321924
0.24375027	0.022901779	0.00036112492
0.24388176	0.023623673	0.00036512534
0.24401325	0.023494792	0.00036646269
0.24414474	0.022911203	0.00035966877
0.24427623	0.023211668	0.00036372026
0.24440772	0.023495738	0.00036460939
0.24453920	0.023344170	0.00036433773
0.24467069	0.023590167	0.00036809460
0.24480218	0.022386077	0.00035802380
0.24493367	0.023845628	0.00036677203
0.24506516	0.022959363	0.00036226131
0.24519665	0.023526697	0.00036685066
0.24532814	0.023512920	0.00036665702
0.24545963	0.023312724	0.00036429608
0.24559111	0.024013904	0.00036978651
0.24572260	0.023126410	0.00036268284
0.24585409	0.023131437	0.00036343487
0.24598558	0.022708353	0.00036186947
0.24611707	0.023344303	0.00036612948
0.24624856	0.023117928	0.00036321580
0.24638005	0.023006310	0.00036511492
0.24651154	0.023169805	0.00036341463
0.24664302	0.022961381	0.00036511613
0.24677451	0.023637828	0.00036791400
0.24690600	0.023206657	0.00036570397
0.24703749	0.022901004	0.00036528428
0.24716898	0.023549314	0.00036618784
0.24730047	0.022370197	0.00036102642
0.24743196	0.023156807	0.00036396803
0.24756345	0.023263181	0.00036581875
0.24769493	0.022529151	0.00036267551
0.24782642	0.023600891	0.00036807517
0.24795791	0.023140968	0.00036643822
0.24808940	0.023389337	0.00036711438
0.24822089	0.023617182	0.00036724302
0.24835238	0.022942471	0.00036611134
0.24848387	0.023114199	0.00036520775
0.24861535	0.023442311	0.00036867562
0.24874684	0.023071946	0.00036630117
0.24887833	0.022809981	0.00036485789
0.24900982	0.023121582	0.00036760148
0.24914131	0.023211452	0.00036657629
0.24927280	0.023505916	0.00036922229
0.24940429	0.023597308	0.00036915385
0.24953578	0.023495291	0.00036880826
0.24966726	0.023266394	0.00036975222
0.24979875	0.023575954	0.00036930941
0.24993024	0.023256720	0.00036869476
0.25006173	0.022605462	0.00036270282
0.25019322	0.022935605	0.00036588145
0.25032471	0.023095429	0.00036902688
0.25045620	0.023740743	0.00037000514
0.25058769	0.022513405	0.00036391736
0.25071917	0.023760506	0.00037120410
0.25085066	0.023047176	0.00036667867
0.25098215	0.023096692	0.00036884925
0.25111364	0.022679540	0.00036404955
0.25124513	0.023619608	0.00037266191
0.25137662	0.022885658	0.00036641510
0.25150811	0.023180191	0.00036783615
0.25163959	0.023748194	0.00037309255
0.25177108	0.023321336	0.00036762915
0.25190257	0.022955429	0.00036840221
0.25203406	0.024050082	0.00037485176
0.25216555	0.024099547	0.00037368696
0.25229704	0.023104907	0.00036863653
0.25242853	0.023371142	0.00036954485
0.25256002	0.023483940	0.00037255184
0.25269150	0.022949691	0.00036693383
0.25282299	0.022904214	0.00036744676
0.25295448	0.023953909	0.00037718651
0.25308597	0.022598133	0.00036403292
0.25321746	0.023429777	0.00037163787
0.25334895	0.023361354	0.00037149040
0.25348044	0.023121271	0.00036801728
0.25361193	0.023683538	0.00037425681
0.25374341	0.023621158	0.00037150136
0.25387490	0.023929139	0.00037283610
0.25400639	0.022675147	0.00037423381
0.25413788	0.024068939	0.00038669850
0.25426937	0.022498473	0.00038188350
0.25440086	0.023083576	0.00038717902
0.25453235	0.023310292	0.00039101947
0.25466383	0.023536908	0.00039597645
0.25479532	0.023243370	0.00039467034
0.25492681	0.022056024	0.00038934606
0.25505830	0.022862598	0.00039673047
0.25518979	0.023432688	0.00040064406
0.25532128	0.023069926	0.00040236029
0.25545277	0.022399404	0.00039899352
0.25558426	0.023174541	0.00040494899
0.25571574	0.023274104	0.00040859801
0.25584723	0.023075569	0.00040914317
0.25597872	0.022323127	0.00040480782
0.25611021	0.022743500	0.00040906808
0.25624170	0.023249996	0.00041318564
0.25637319	0.023092762	0.00041655497
0.25650468	0.023338441	0.00041896323
0.25663617	0.023382088	0.00042098811
0.25676765	0.022594533	0.00041534685
0.25689914	0.022913529	0.00042170734
0.25703063	0.022823564	0.00042373059
0.25716212	0.023515412	0.00042680242
0.25729361	0.022747407	0.00042435609
0.25742510	0.023106312	0.00042865375
0.25755659	0.022904485	0.00043023992
0.25768807	0.023267617	0.00043324492
0.25781956	0.023579691	0.00043394600
0.25795105	0.023754598	0.00043692482
0.25808254	0.022612195	0.00043621425
0.25821403	0.023085374	0.00043571085
0.25834552	0.023175882	0.00043957812
0.25847701	0.023744244	0.00044072308
0.25860850	0.022493757	0.00043437729
0.25873998	0.022285728	0.00043416602
0.25887147	0.023012988	0.00044151990
0.25900296	0.022487258	0.00043950491
0.25913445	0.023163822	0.00044217610
0.25926594	0.022580590	0.00043899158
0.25939743	0.023058268	0.00044583886
0.25952892	0.023282296	0.00044561248
0.25966041	0.022967051	0.00044683721
0.25979189	0.024125613	0.00045338110
0.25992338	0.022941875	0.00044885834
0.26005487	0.023010123	0.00045030479
0.26018636	0.023204656	0.00044844272
0.26031785	0.023493966	0.00045145687
0.26044934	0.022205257	0.00044251300
0.26058083	0.023127986	0.00044969253
0.26071231	0.022690917	0.00045050479
0.26084380	0.022697078	0.00044921248
0.26097529	0.023968118	0.00045997292
0.26110678	0.023104431	0.00045455432
0.26123827	0.022504239	0.00045278689
0.26136976	0.022677395	0.00044995997
0.26150125	0.022796707	0.00045502891
0.26163274	0.022641191	0.00045125124
0.26176422	0.023352784	0.00045761386
0.26189571	0.023139506	0.00045974640
0.26202720	0.021981055	0.00045014372
0.26215869	0.022388267	0.00045402174
0.26229018	0.023063870	0.00046025815
0.26242167	0.023040288	0.00046181195
0.26255316	0.022962600	0.00046049288
0.26268465	0.023691014	0.00046939049
0.26281613	0.023181491	0.00046323364
0.26294762	0.022951774	0.00046229576
0.26307911	0.023593182	0.00046681494
0.26321060	0.023176922	0.00046792804
0.26334209	0.021990751	0.00045979402
0.26347358	0.022730076	0.00046399168
0.26360507	0.023076421	0.00046850226
0.26373655	0.022402603	0.00046334590
0.26386804	0.022754656	0.00046630013
0.26399953	0.022862537	0.00047019556
0.26413102	0.023915425	0.00047434917
0.26426251	0.023549726	0.00047476791
0.26439400	0.023875031	0.00047541964
0.26452549	0.022874627	0.00047341969
0.26465698	0.023615242	0.00047864281
0.26478846	0.023106957	0.00047108574
0.26491995	0.022637977	0.00047582750
0.26505144	0.022244704	0.00046599807
0.26518293	0.022761403	0.00047467461
0.26531442	0.023404559	0.00048140354
0.26544591	0.022650247	0.00047411646
[truncated: 567 more rows]
