# Supplementary material for: Invariant surface glycoprotein 65 of Trypanosoma brucei is a complement C3 receptor
Source: Nat Commun. 2022 Aug 29;13:5085. doi: 10.1038/s41467-022-32728-9 (PMC9424271; doi:10.1038/s41467-022-32728-9)
Supplement: Supplementary file 4 — supplementary data 2 [file 41467_2022_32728_MOESM4_ESM.zip › b21-414646_00047.dat]

0.0026000000	39.870369	0.13741216
0.0027314887	28.863535	0.10739441
0.0028629774	22.043448	0.089740330
0.0029944661	17.176789	0.076025822
0.0031259548	12.323975	0.059176746
0.0032574435	10.928502	0.057681644
0.0033889322	8.7165574	0.048697371
0.0035204209	11.489819	0.048679118
0.0036519096	12.387094	0.046902979
0.0037833983	9.9906429	0.039713319
0.0039148870	8.2432633	0.034807429
0.0040463757	6.6876648	0.030161665
0.0041778644	5.5510518	0.025755960
0.0043093531	4.6122560	0.023050334
0.0044408418	3.8284935	0.020197859
0.0045723305	3.1388554	0.018288457
0.0047038192	2.9019350	0.016830237
0.0048353079	2.5157007	0.015212624
0.0049667966	2.2182472	0.014233870
0.0050982853	1.8958168	0.012465737
0.0052297740	1.7358172	0.012084043
0.0053612627	1.5432101	0.011002739
0.0054927514	1.3893824	0.010163160
0.0056242401	1.2551088	0.0096316286
0.0057557288	1.1746451	0.0090596185
0.0058872175	1.0892645	0.0086073581
0.0060187062	1.0210553	0.0083114322
0.0061501949	0.90873687	0.0075104786
0.0062816836	0.88566938	0.0075820189
0.0064131723	0.82023110	0.0071527551
0.0065446610	0.78745324	0.0069080161
0.0066761496	0.76114919	0.0067596980
0.0068076383	0.70367951	0.0063520986
0.0069391270	0.69812790	0.0064286953
0.0070706157	0.66336940	0.0061674768
0.0072021044	0.64136285	0.0059974513
0.0073335931	0.61154635	0.0058308657
0.0074650818	0.57546197	0.0054915593
0.0075965705	0.56555305	0.0054892543
0.0077280592	0.54840924	0.0053830326
0.0078595479	0.50160823	0.0050251357
0.0079910366	0.49532614	0.0050233230
0.0081225253	0.47273013	0.0047670332
0.0082540140	0.45079846	0.0046816151
0.0083855027	0.44959866	0.0046932603
0.0085169914	0.41411648	0.0044122409
0.0086484801	0.40375987	0.0043250333
0.0087799688	0.38655748	0.0041572531
0.0089114575	0.37389227	0.0041101955
0.0090429462	0.36342393	0.0040239103
0.0091744349	0.34607810	0.0038929437
0.0093059236	0.33340005	0.0037759806
0.0094374123	0.31532565	0.0036481268
0.0095689010	0.29753021	0.0034863896
0.0097003897	0.29007157	0.0034702422
0.0098318784	0.27699566	0.0033426387
0.0099633671	0.26907739	0.0032587324
0.010094856	0.26028793	0.0031954613
0.010226345	0.24313806	0.0030150607
0.010357833	0.23472818	0.0030389503
0.010489322	0.22352989	0.0028783324
0.010620811	0.21449119	0.0027998024
0.010752299	0.20741593	0.0027410467
0.010883788	0.19722414	0.0026178146
0.011015277	0.18953440	0.0026128388
0.011146765	0.17076275	0.0024036790
0.011278254	0.16871339	0.0023800248
0.011409743	0.16051026	0.0022972270
0.011541231	0.15494168	0.0022227714
0.011672720	0.15767324	0.0022478919
0.011804209	0.14187247	0.0020518175
0.011935698	0.13699425	0.0020117951
0.012067186	0.12929969	0.0019433126
0.012198675	0.11879814	0.0018020413
0.012330164	0.11919826	0.0018093595
0.012461652	0.11379557	0.0017469835
0.012593141	0.10908605	0.0016731051
0.012724630	0.10578042	0.0016475964
0.012856118	0.10056486	0.0015548994
0.012987607	0.098336402	0.0015558069
0.013119096	0.090730794	0.0014611203
0.013250585	0.091624348	0.0014523428
0.013382073	0.087122568	0.0014219449
0.013513562	0.086726827	0.0013960962
0.013645051	0.084229964	0.0013851057
0.013776539	0.081246586	0.0013542927
0.013908028	0.077504514	0.0012993418
0.014039517	0.077647303	0.0012941193
0.014171005	0.075638380	0.0012694803
0.014302494	0.072011811	0.0012406558
0.014433983	0.072516289	0.0012465716
0.014565472	0.071270843	0.0012104108
0.014696960	0.070990332	0.0012142554
0.014828449	0.066785224	0.0011604617
0.014959938	0.067669369	0.0011742333
0.015091426	0.066320858	0.0011647738
0.015222915	0.062363094	0.0011015696
0.015354404	0.063386500	0.0011159946
0.015485892	0.062418030	0.0010980784
0.015617381	0.061732826	0.0010948755
0.015748870	0.060077515	0.0010791839
0.015880359	0.061934528	0.0010787816
0.016011847	0.060508754	0.0010669765
0.016143336	0.054248305	0.0010008093
0.016274825	0.054210854	0.0010031980
0.016406313	0.054448927	0.00099805982
0.016537802	0.052987368	0.00097670409
0.016669291	0.052426606	0.00096932774
0.016800779	0.055587102	0.00099529927
0.016932268	0.057112849	0.0010033411
0.017063757	0.060925189	0.0010337835
0.017195246	0.058337409	0.0010038380
0.017326734	0.059878019	0.0010166006
0.017458223	0.057617463	0.00099100956
0.017589712	0.057307143	0.00098292775
0.017721200	0.056874248	0.00098480021
0.017852689	0.054554617	0.00094252550
0.017984178	0.054059388	0.00094983583
0.018115666	0.053401644	0.00093955212
0.018247155	0.052194800	0.00092317065
0.018378644	0.052896111	0.00092981953
0.018510133	0.052873002	0.00091869731
0.018641621	0.052720849	0.00091453634
0.018773110	0.050211263	0.00088939043
0.018904599	0.050804982	0.00089430810
0.019036087	0.047379903	0.00086136817
0.019167576	0.047583477	0.00085604456
0.019299065	0.048401568	0.00085783602
0.019430553	0.047749389	0.00085877479
0.019562042	0.046612206	0.00084034037
0.019693531	0.045007946	0.00082427473
0.019825019	0.044050725	0.00080971436
0.019956508	0.043675745	0.00080172279
0.020087997	0.044145358	0.00081170708
0.020219486	0.043637378	0.00080109658
0.020350974	0.043449682	0.00080390944
0.020482463	0.042571829	0.00078104728
0.020613952	0.042763682	0.00078140463
0.020745440	0.042841577	0.00078758340
0.020876929	0.043659027	0.00078392545
0.021008418	0.042405034	0.00077614293
0.021139906	0.041316262	0.00076174640
0.021271395	0.040066103	0.00074372787
0.021402884	0.040137150	0.00074701674
0.021534373	0.038819785	0.00073198972
0.021665861	0.038656995	0.00072868900
0.021797350	0.038774970	0.00072876301
0.021928839	0.038387190	0.00071448794
0.022060327	0.038827403	0.00072822023
0.022191816	0.038465175	0.00071460639
0.022323305	0.039522498	0.00072448913
0.022454793	0.038567682	0.00071155067
0.022586282	0.038310395	0.00070439018
0.022717771	0.036964882	0.00069901995
0.022849260	0.035319115	0.00067530026
0.022980748	0.035946206	0.00068497065
0.023112237	0.035257971	0.00067057699
0.023243726	0.036328648	0.00067776740
0.023375214	0.037711307	0.00069358728
0.023506703	0.037980141	0.00069029029
0.023638192	0.037331469	0.00068469234
0.023769680	0.037701174	0.00068556845
0.023901169	0.036645091	0.00067281769
0.024032658	0.037863444	0.00068758400
0.024164147	0.035550324	0.00066050099
0.024295635	0.036362249	0.00066432059
0.024427124	0.038101836	0.00067795000
0.024558613	0.035132642	0.00064716681
0.024690101	0.036422485	0.00066622611
0.024821590	0.035685274	0.00065416530
0.024953079	0.035707455	0.00064858801
0.025084567	0.036745693	0.00065923753
0.025216056	0.035073932	0.00063865690
0.025347545	0.035951574	0.00065194824
0.025479034	0.035274871	0.00063966660
0.025610522	0.036172841	0.00064070682
0.025742011	0.035390802	0.00063685920
0.025873500	0.034921308	0.00063002290
0.026004988	0.035348778	0.00063532470
0.026136477	0.034640162	0.00062796495
0.026267966	0.035028999	0.00062470349
0.026399454	0.035896094	0.00063722104
0.026530943	0.036135302	0.00063086255
0.026662432	0.033921817	0.00061634886
0.026793920	0.034654308	0.00062026890
0.026925409	0.034920456	0.00061718253
0.027056898	0.034947323	0.00062206905
0.027188387	0.034140936	0.00060664854
0.027319875	0.034819012	0.00061701884
0.027451364	0.035078505	0.00061368169
0.027582853	0.033992182	0.00060213651
0.027714341	0.034734742	0.00060812329
0.027845830	0.034215220	0.00060099455
0.027977319	0.035229407	0.00061112400
0.028108807	0.034864949	0.00060426604
0.028240296	0.032930602	0.00058829572
0.028371785	0.033256853	0.00058933310
0.028503274	0.033787596	0.00059200902
0.028634762	0.033942610	0.00059223919
0.028766251	0.031963042	0.00057531802
0.028897740	0.033088284	0.00057706915
0.029029228	0.033591212	0.00058544460
0.029160717	0.033568948	0.00058512430
0.029292206	0.032944207	0.00057566532
0.029423694	0.033859577	0.00058705303
0.029555183	0.033138360	0.00057101746
0.029686672	0.032806695	0.00057321539
0.029818161	0.032968479	0.00057571693
0.029949649	0.032871986	0.00056847582
0.030081138	0.032641398	0.00056755381
0.030212627	0.032436884	0.00056170753
0.030344115	0.033186658	0.00056682832
0.030475604	0.032048257	0.00055915318
0.030607093	0.032056775	0.00055524819
0.030738581	0.031753187	0.00055489361
0.030870070	0.031112635	0.00054549105
0.031001559	0.032685709	0.00055703355
0.031133048	0.032005162	0.00055413090
0.031264536	0.032095541	0.00055074238
0.031396025	0.032073638	0.00055166890
0.031527514	0.032863523	0.00055275494
0.031659002	0.031465370	0.00054028515
0.031790491	0.031379600	0.00054329422
0.031921980	0.031189631	0.00053687466
0.032053468	0.032489100	0.00055012122
0.032184957	0.031331110	0.00053465765
0.032316446	0.031203496	0.00053238032
0.032447935	0.031293411	0.00053737340
0.032579423	0.031758678	0.00053644399
0.032710912	0.031389465	0.00053643373
0.032842401	0.030916422	0.00052697921
0.032973889	0.030871909	0.00052505765
0.033105378	0.031417091	0.00053231819
0.033236867	0.031187382	0.00052715387
0.033368355	0.030241540	0.00052770175
0.033499844	0.030328065	0.00052721748
0.033631333	0.030716104	0.00053030640
0.033762822	0.030566667	0.00053676934
0.033894310	0.030795703	0.00053556539
0.034025799	0.030008043	0.00053093964
0.034157288	0.029947946	0.00052928076
0.034288776	0.030343071	0.00053178884
0.034420265	0.030603600	0.00053927504
0.034551754	0.029494783	0.00052715606
0.034683242	0.029655463	0.00052900447
0.034814731	0.030157075	0.00053096794
0.034946220	0.030998373	0.00053949750
0.035077708	0.029938309	0.00053478436
0.035209197	0.028999999	0.00052604995
0.035340686	0.029789251	0.00052724745
0.035472175	0.028743546	0.00052891577
0.035603663	0.029522492	0.00053856646
0.035735152	0.029927792	0.00054936148
0.035866641	0.029102741	0.00054074848
0.035998129	0.028735788	0.00053657240
0.036129618	0.030093215	0.00055224099
0.036261107	0.030845365	0.00055440496
0.036392595	0.029810902	0.00055598696
0.036524084	0.029447485	0.00054954200
0.036655573	0.029505025	0.00054518966
0.036787062	0.028403372	0.00054231570
0.036918550	0.028601470	0.00054070089
0.037050039	0.028988226	0.00055030048
0.037181528	0.029078477	0.00054464731
0.037313016	0.028268593	0.00054052099
0.037444505	0.028849177	0.00054866967
0.037575994	0.028848469	0.00054564310
0.037707482	0.029127601	0.00055464087
0.037838971	0.029235782	0.00055709555
0.037970460	0.029301335	0.00055208997
0.038101949	0.028567162	0.00054960054
0.038233437	0.028813969	0.00054532114
0.038364926	0.028871861	0.00054334285
0.038496415	0.029104951	0.00054482348
0.038627903	0.028729151	0.00053379966
0.038759392	0.029402655	0.00054173055
0.038890881	0.028596012	0.00053022227
0.039022369	0.028698794	0.00053168045
0.039153858	0.028722904	0.00052872456
0.039285347	0.029769971	0.00053513194
0.039416836	0.029434761	0.00053488834
0.039548324	0.029738905	0.00053491198
0.039679813	0.029233909	0.00052823606
0.039811302	0.029880742	0.00053573524
0.039942790	0.029061802	0.00052686818
0.040074279	0.028845932	0.00052916194
0.040205768	0.029825521	0.00053062436
0.040337256	0.029777547	0.00052876754
0.040468745	0.030079352	0.00053200886
0.040600234	0.029529158	0.00052675671
0.040731723	0.029329325	0.00052582182
0.040863211	0.030612443	0.00053525333
0.040994700	0.029064339	0.00052125136
0.041126189	0.029065187	0.00052359102
0.041257677	0.029367090	0.00052205178
0.041389166	0.028537121	0.00051418922
0.041520655	0.028400089	0.00051423277
0.041652143	0.029616692	0.00052296090
0.041783632	0.028769942	0.00051699954
0.041915121	0.029419446	0.00051953227
0.042046610	0.029896728	0.00052446479
0.042178098	0.029442330	0.00051920645
0.042309587	0.029305382	0.00051908786
0.042441076	0.029221434	0.00051825568
0.042572564	0.029005715	0.00051447958
0.042704053	0.028671186	0.00050774277
0.042835542	0.029680977	0.00052046418
0.042967030	0.029436745	0.00051425101
0.043098519	0.028961599	0.00051403857
0.043230008	0.028055129	0.00050433145
0.043361496	0.029252038	0.00050911553
0.043492985	0.028299484	0.00050809114
0.043624474	0.029590227	0.00051281746
0.043755963	0.029748860	0.00051679630
0.043887451	0.030075728	0.00051530985
0.044018940	0.028632980	0.00050232453
0.044150429	0.029252544	0.00051383206
0.044281917	0.029314685	0.00050876022
0.044413406	0.028960434	0.00050858470
0.044544895	0.028400361	0.00050177749
0.044676383	0.028854591	0.00050373595
0.044807872	0.028180389	0.00049970870
0.044939361	0.029390849	0.00050743835
0.045070850	0.028921278	0.00050431112
0.045202338	0.029006780	0.00050366895
0.045333827	0.028749788	0.00049681628
0.045465316	0.029046979	0.00050544157
0.045596804	0.029582655	0.00050667402
0.045728293	0.028897377	0.00050125396
0.045859782	0.028349017	0.00049656173
0.045991270	0.030189303	0.00050582412
0.046122759	0.029843729	0.00050690397
0.046254248	0.029001051	0.00050903693
0.046385737	0.029918471	0.00051848617
0.046517225	0.029431020	0.00051511532
0.046648714	0.029180656	0.00051485614
0.046780203	0.029518624	0.00052398887
0.046911691	0.028728079	0.00051626952
0.047043180	0.029530201	0.00052370709
0.047174669	0.029042953	0.00052076435
0.047306157	0.028822103	0.00052042147
0.047437646	0.028818066	0.00052276376
0.047569135	0.028834632	0.00052663585
0.047700624	0.029631061	0.00052809923
0.047832112	0.028982140	0.00052847377
0.047963601	0.029583875	0.00053105050
0.048095090	0.030418658	0.00053874594
0.048226578	0.030241985	0.00054012147
0.048358067	0.029348793	0.00052895248
0.048489556	0.028101899	0.00052163632
0.048621044	0.028823807	0.00052773987
0.048752533	0.029129575	0.00053641001
0.048884022	0.029034533	0.00053282949
0.049015511	0.029253519	0.00053336034
0.049146999	0.029782144	0.00053960637
0.049278488	0.028998500	0.00053612944
0.049409977	0.028451479	0.00053118286
0.049541465	0.030011541	0.00054214835
0.049672954	0.030138941	0.00054521156
0.049804443	0.030301671	0.00054475707
0.049935931	0.028963761	0.00053790411
0.050067420	0.029612208	0.00054417827
0.050198909	0.029585960	0.00054446085
0.050330398	0.030098866	0.00054649655
0.050461886	0.029549565	0.00054215152
0.050593375	0.029185786	0.00054071001
0.050724864	0.029394009	0.00054541732
0.050856352	0.029160503	0.00054217487
0.050987841	0.028947818	0.00053779218
0.051119330	0.028573652	0.00053606117
0.051250818	0.028220818	0.00053660757
0.051382307	0.029419270	0.00054676870
0.051513796	0.029099773	0.00054176570
0.051645284	0.028763409	0.00054019311
0.051776773	0.030235955	0.00055110479
0.051908262	0.028863049	0.00054188747
0.052039751	0.029151670	0.00054550995
0.052171239	0.029728327	0.00054990663
0.052302728	0.029871800	0.00055516429
0.052434217	0.029903653	0.00054848021
0.052565705	0.029448034	0.00055286198
0.052697194	0.028927516	0.00054410353
0.052828683	0.029390853	0.00054988478
0.052960171	0.029600063	0.00054969091
0.053091660	0.030202505	0.00055241661
0.053223149	0.029443297	0.00055066624
0.053354638	0.029220036	0.00055066014
0.053486126	0.029600463	0.00055376911
0.053617615	0.029891496	0.00055382889
0.053749104	0.028911431	0.00054681684
0.053880592	0.029037051	0.00054737320
0.054012081	0.028790841	0.00054840920
0.054143570	0.028623469	0.00054575416
0.054275058	0.028314499	0.00054257917
0.054406547	0.029628696	0.00055100312
0.054538036	0.029714864	0.00055855800
0.054669525	0.029300862	0.00054974031
0.054801013	0.029230122	0.00055384399
0.054932502	0.029215853	0.00055218966
0.055063991	0.030125932	0.00055694038
0.055195479	0.029912912	0.00055893557
0.055326968	0.029302970	0.00055338484
0.055458457	0.029251892	0.00055569169
0.055589945	0.028638401	0.00054816604
0.055721434	0.030074716	0.00055846172
0.055852923	0.029937704	0.00056385741
0.055984412	0.028899797	0.00055317835
0.056115900	0.029243185	0.00055452188
0.056247389	0.028735591	0.00055106175
0.056378878	0.029449925	0.00055367555
0.056510366	0.029639515	0.00055976816
0.056641855	0.029030377	0.00055263135
0.056773344	0.029524677	0.00055831063
0.056904832	0.028887906	0.00055514199
0.057036321	0.029184558	0.00055131043
0.057167810	0.027731693	0.00054307398
0.057299299	0.028421823	0.00054835973
0.057430787	0.028503095	0.00054554207
0.057562276	0.028590437	0.00055244951
0.057693765	0.029433910	0.00055085326
0.057825253	0.029077259	0.00055257767
0.057956742	0.029104835	0.00055417346
0.058088231	0.029207570	0.00055165396
0.058219719	0.028138417	0.00054723881
0.058351208	0.029243233	0.00054927441
0.058482697	0.029209099	0.00055063271
0.058614186	0.028582809	0.00055011557
0.058745674	0.029320652	0.00054802560
0.058877163	0.028550807	0.00054415857
0.059008652	0.028766560	0.00054171435
0.059140140	0.028615029	0.00054554650
0.059271629	0.029072632	0.00054644837
0.059403118	0.028525745	0.00054039080
0.059534606	0.029067273	0.00054729648
0.059666095	0.029926259	0.00054865649
0.059797584	0.029664887	0.00054714615
0.059929072	0.028499386	0.00054028044
0.060060561	0.028574030	0.00053691762
0.060192050	0.028527332	0.00054078258
0.060323539	0.028615854	0.00053478863
0.060455027	0.028839592	0.00054282229
0.060586516	0.029258623	0.00054412770
0.060718005	0.028082810	0.00053144591
0.060849493	0.029230827	0.00054197109
0.060980982	0.030074676	0.00054963830
0.061112471	0.029505308	0.00054253316
0.061243959	0.028471051	0.00053925196
0.061375448	0.028807413	0.00053654026
0.061506937	0.028870765	0.00053883050
0.061638426	0.029416483	0.00054095010
0.061769914	0.028757443	0.00053696091
0.061901403	0.029084248	0.00054289017
0.062032892	0.030117415	0.00054485737
0.062164380	0.029467208	0.00054253559
0.062295869	0.028376426	0.00053341653
0.062427358	0.029773395	0.00054245595
0.062558846	0.029510616	0.00054522080
0.062690335	0.028385574	0.00053002006
0.062821824	0.027954250	0.00052888430
0.062953313	0.029206657	0.00053881045
0.063084801	0.029022853	0.00053439081
0.063216290	0.028788766	0.00053779417
0.063347779	0.028331865	0.00052976020
0.063479267	0.029200395	0.00053396818
0.063610756	0.029432955	0.00054105628
0.063742245	0.028604692	0.00053091621
0.063873733	0.028580774	0.00053488120
0.064005222	0.029268893	0.00053628883
0.064136711	0.029158539	0.00053593913
0.064268200	0.028105016	0.00052712766
0.064399688	0.029331583	0.00053618176
0.064531177	0.029457628	0.00054026850
0.064662666	0.028275670	0.00052758421
0.064794154	0.028783962	0.00053236527
0.064925643	0.029188133	0.00053611081
0.065057132	0.029014762	0.00053504964
0.065188620	0.028850087	0.00053317654
0.065320109	0.029933459	0.00053920243
0.065451598	0.029309862	0.00053306239
0.065583087	0.028784065	0.00053178891
0.065714575	0.029725974	0.00053635506
0.065846064	0.028952865	0.00053360480
0.065977553	0.028656153	0.00052794533
0.066109041	0.028853415	0.00052965497
0.066240530	0.028910526	0.00053191896
0.066372019	0.028290929	0.00052393671
0.066503507	0.030014160	0.00053977563
0.066634996	0.029018642	0.00052805260
0.066766485	0.029750735	0.00053657406
0.066897973	0.028663654	0.00052774619
0.067029462	0.029618200	0.00053389459
0.067160951	0.029389115	0.00053639815
0.067292440	0.029034643	0.00052655203
0.067423928	0.028390355	0.00052074901
0.067555417	0.029190772	0.00053074646
0.067686906	0.029339181	0.00052893224
0.067818394	0.029638165	0.00053417970
0.067949883	0.029495922	0.00053033148
0.068081372	0.027934606	0.00051836182
0.068212860	0.029333865	0.00052849346
0.068344349	0.028221909	0.00052250206
0.068475838	0.028978471	0.00052712307
0.068607327	0.029807196	0.00053510445
0.068738815	0.029744854	0.00052755404
0.068870304	0.028330174	0.00052180604
0.069001793	0.028875058	0.00052414863
0.069133281	0.029359165	0.00052797543
0.069264770	0.029059993	0.00052873915
0.069396259	0.029132433	0.00052197743
0.069527747	0.028460510	0.00052266512
0.069659236	0.028857216	0.00052414186
0.069790725	0.029204870	0.00052450624
0.069922214	0.028986604	0.00052452348
0.070053702	0.028404140	0.00051546712
0.070185191	0.029055210	0.00052613765
0.070316680	0.029301118	0.00052368772
0.070448168	0.029317253	0.00052501155
0.070579657	0.028700481	0.00052393788
0.070711146	0.028534919	0.00051670325
0.070842634	0.028372915	0.00051894264
0.070974123	0.029333316	0.00052449995
0.071105612	0.029439022	0.00052318686
0.071237101	0.027814921	0.00051266296
0.071368589	0.028056639	0.00050965957
0.071500078	0.027579049	0.00051142953
0.071631567	0.027524402	0.00050939326
0.071763055	0.027901920	0.00051316929
0.071894544	0.028952306	0.00052054691
0.072026033	0.027705411	0.00050608115
0.072157521	0.028030152	0.00051365551
0.072289010	0.027240638	0.00050698527
0.072420499	0.027556130	0.00050670134
0.072551988	0.027186940	0.00050293564
0.072683476	0.027945425	0.00050829918
0.072814965	0.027885069	0.00051084201
0.072946454	0.027991457	0.00051278305
0.073077942	0.027693859	0.00050302051
0.073209431	0.027117053	0.00050475477
0.073340920	0.026889039	0.00050051634
0.073472408	0.027386601	0.00050344505
0.073603897	0.027382666	0.00050620269
0.073735386	0.027425547	0.00050332247
0.073866875	0.027205764	0.00050298482
0.073998363	0.026669981	0.00049838142
0.074129852	0.026715574	0.00049922434
0.074261341	0.027242505	0.00050425787
0.074392829	0.026947632	0.00049601914
0.074524318	0.027578035	0.00050621444
0.074655807	0.028734652	0.00050963713
0.074787295	0.026892611	0.00049961633
0.074918784	0.027381944	0.00050172439
0.075050273	0.027089431	0.00049763736
0.075181761	0.028185216	0.00050698964
0.075313250	0.027389514	0.00050237334
0.075444739	0.026927265	0.00049751419
0.075576228	0.027115215	0.00050035620
0.075707716	0.027912780	0.00050563354
0.075839205	0.027627860	0.00050283859
0.075970694	0.026306649	0.00049146126
0.076102182	0.026908364	0.00049342501
0.076233671	0.026715281	0.00049706049
0.076365160	0.026501534	0.00048869272
0.076496648	0.026080754	0.00048995777
0.076628137	0.026826636	0.00049632755
0.076759626	0.027349750	0.00049573670
0.076891115	0.026685037	0.00049309740
0.077022603	0.027280212	0.00049643766
0.077154092	0.027289924	0.00049559009
0.077285581	0.026659168	0.00049513869
0.077417069	0.027469614	0.00049802143
0.077548558	0.026638343	0.00049414818
0.077680047	0.026624980	0.00049064018
0.077811535	0.026372526	0.00048931064
0.077943024	0.026882020	0.00049332260
0.078074513	0.027103664	0.00049256645
0.078206002	0.025793691	0.00048533357
0.078337490	0.026366820	0.00048817828
0.078468979	0.026010531	0.00048303601
0.078600468	0.026606431	0.00049147249
0.078731956	0.026737253	0.00048962530
0.078863445	0.027056228	0.00049275646
0.078994934	0.026431851	0.00048737378
0.079126422	0.025993707	0.00048377780
0.079257911	0.026520035	0.00048879826
0.079389400	0.027353501	0.00049095576
0.079520889	0.026171397	0.00048407455
0.079652377	0.027381019	0.00049308137
0.079783866	0.026459920	0.00048468815
0.079915355	0.027220567	0.00049446332
0.080046843	0.026514984	0.00048488077
0.080178332	0.026938910	0.00048891224
0.080309821	0.026805110	0.00048962954
0.080441309	0.026918737	0.00048461500
0.080572798	0.026245915	0.00048544642
0.080704287	0.027167663	0.00049135585
0.080835776	0.026917833	0.00048788921
0.080967264	0.026450172	0.00048670376
0.081098753	0.026082522	0.00047713701
0.081230242	0.026650219	0.00048515779
0.081361730	0.026828546	0.00048645173
0.081493219	0.026669649	0.00048463770
0.081624708	0.025713683	0.00047897960
0.081756196	0.026487318	0.00047914167
0.081887685	0.026272090	0.00048136981
0.082019174	0.026070596	0.00048047784
0.082150663	0.025895868	0.00047736967
0.082282151	0.026729513	0.00048505667
0.082413640	0.025974496	0.00047740340
0.082545129	0.026755224	0.00048510683
0.082676617	0.026450076	0.00048275641
0.082808106	0.026661403	0.00048300871
0.082939595	0.026562970	0.00048369686
0.083071083	0.026444416	0.00047750511
0.083202572	0.026377639	0.00048058335
0.083334061	0.026270503	0.00048271006
0.083465549	0.026766964	0.00047896527
0.083597038	0.026126944	0.00048061937
0.083728527	0.026738193	0.00047810756
0.083860016	0.026082283	0.00047922671
0.083991504	0.025884060	0.00047468735
0.084122993	0.025490222	0.00046978196
0.084254482	0.025982737	0.00047710163
0.084385970	0.026361552	0.00047805489
0.084517459	0.027031007	0.00048115697
0.084648948	0.026622601	0.00048022364
0.084780436	0.026242155	0.00047351335
0.084911925	0.025930143	0.00047492654
0.085043414	0.025596234	0.00046922630
0.085174903	0.026859110	0.00047869959
0.085306391	0.026473217	0.00047909243
0.085437880	0.025886590	0.00047078173
0.085569369	0.025434362	0.00046882807
0.085700857	0.026408204	0.00047368905
0.085832346	0.026056002	0.00047340023
0.085963835	0.025474251	0.00047153547
0.086095323	0.026206109	0.00047150321
0.086226812	0.025918116	0.00047255284
0.086358301	0.025644475	0.00046821530
0.086489790	0.027307617	0.00047955735
0.086621278	0.026353046	0.00047360435
0.086752767	0.025924510	0.00046977967
0.086884256	0.026642884	0.00047525389
0.087015744	0.025524252	0.00046826703
0.087147233	0.026243482	0.00047147951
0.087278722	0.025443156	0.00046923253
0.087410210	0.025269654	0.00046446269
0.087541699	0.024752722	0.00045914962
0.087673188	0.025708709	0.00046859263
0.087804677	0.025912720	0.00046580984
0.087936165	0.026371924	0.00047346654
0.088067654	0.025445073	0.00046521593
0.088199143	0.025368052	0.00046271510
0.088330631	0.025852722	0.00046957956
0.088462120	0.025470347	0.00046320168
0.088593609	0.025444562	0.00046574470
0.088725097	0.025038220	0.00045845565
0.088856586	0.025926993	0.00046718068
0.088988075	0.025987366	0.00046891098
0.089119564	0.025848325	0.00046691614
0.089251052	0.025699749	0.00046698924
0.089382541	0.024894709	0.00045878774
0.089514030	0.025619984	0.00046161651
0.089645518	0.026507293	0.00046959387
0.089777007	0.025682512	0.00046333640
0.089908496	0.025985747	0.00046788765
0.090039984	0.025533718	0.00046226842
0.090171473	0.025565346	0.00046153240
0.090302962	0.025573003	0.00046394775
0.090434451	0.025697905	0.00046278079
0.090565939	0.025888290	0.00046469750
0.090697428	0.025832217	0.00046557560
0.090828917	0.025926879	0.00046055460
0.090960405	0.025360613	0.00046178482
0.091091894	0.024819037	0.00045597195
0.091223383	0.025557418	0.00046193566
0.091354871	0.024413990	0.00045416173
0.091486360	0.025662143	0.00047102889
0.091617849	0.025962175	0.00047825524
0.091749337	0.024564272	0.00046978603
0.091880826	0.025282506	0.00048011350
0.092012315	0.025209555	0.00048149258
0.092143804	0.024902124	0.00047797770
0.092275292	0.025589983	0.00048913130
0.092406781	0.024875548	0.00048556219
0.092538270	0.025939540	0.00049765918
0.092669758	0.025563163	0.00049698219
0.092801247	0.024030149	0.00047048876
0.092932736	0.025024462	0.00047745662
0.093064224	0.024497247	0.00046956441
0.093195713	0.024471672	0.00046805830
0.093327202	0.025157249	0.00047513043
0.093458691	0.024634849	0.00046213743
0.093590179	0.024845572	0.00046793227
0.093721668	0.025055694	0.00047026734
0.093853157	0.025565160	0.00047291575
0.093984645	0.024819563	0.00046436367
0.094116134	0.025992823	0.00047053065
0.094247623	0.025139092	0.00046554015
0.094379111	0.024597035	0.00046019624
0.094510600	0.025131374	0.00046336910
0.094642089	0.024810785	0.00046153225
0.094773578	0.024389398	0.00045466385
0.094905066	0.024635962	0.00046024703
0.095036555	0.025152883	0.00046573975
0.095168044	0.024897733	0.00045874390
0.095299532	0.025303654	0.00046433640
0.095431021	0.025354728	0.00045845326
0.095562510	0.024297917	0.00045407997
0.095693998	0.024363223	0.00045515923
0.095825487	0.025917381	0.00046537506
0.095956976	0.024021573	0.00045352344
0.096088465	0.024259991	0.00045031620
0.096219953	0.023707338	0.00044949532
0.096351442	0.024493638	0.00045608933
0.096482931	0.025089956	0.00045880123
0.096614419	0.025232034	0.00045896189
0.096745908	0.025090000	0.00045939974
0.096877397	0.024714273	0.00045327378
0.097008885	0.024674510	0.00045536385
0.097140374	0.025063578	0.00045661115
0.097271863	0.024629116	0.00045194884
0.097403352	0.024758088	0.00045199198
0.097534840	0.025266932	0.00045554372
0.097666329	0.024173858	0.00044992263
0.097797818	0.024619780	0.00044765885
0.097929306	0.023945028	0.00044588082
0.098060795	0.024546101	0.00044837967
0.098192284	0.024546918	0.00044357738
0.098323772	0.024273445	0.00044642259
0.098455261	0.024315881	0.00044388145
0.098586750	0.024225642	0.00044211969
0.098718239	0.024239790	0.00044155977
0.098849727	0.024560216	0.00044160854
0.098981216	0.024377597	0.00044077912
0.099112705	0.024671886	0.00044382983
0.099244193	0.023943821	0.00043641364
0.099375682	0.024266111	0.00044071757
0.099507171	0.023891221	0.00043610397
0.099638659	0.024232860	0.00044300461
0.099770148	0.024217294	0.00043869348
0.099901637	0.024284203	0.00043852798
0.10003313	0.023731753	0.00043846820
0.10016461	0.023621523	0.00043554567
0.10029610	0.024298191	0.00044276885
0.10042759	0.024309393	0.00044036343
0.10055908	0.024099574	0.00043768844
0.10069057	0.023731861	0.00043961187
0.10082206	0.023576622	0.00043542183
0.10095355	0.023691016	0.00043835290
0.10108504	0.024714259	0.00044207929
0.10121652	0.024745167	0.00044186801
0.10134801	0.023157963	0.00043346184
0.10147950	0.024095761	0.00043849229
0.10161099	0.024473089	0.00044147821
0.10174248	0.025108530	0.00044626393
0.10187397	0.024335092	0.00043823820
0.10200546	0.024192830	0.00043842752
0.10213694	0.024971363	0.00044020119
0.10226843	0.024101890	0.00043821586
0.10239992	0.024309694	0.00044042613
0.10253141	0.023138286	0.00042526050
0.10266290	0.024105923	0.00043761180
0.10279439	0.023997721	0.00043419601
0.10292588	0.023948373	0.00043521759
0.10305737	0.024281247	0.00043881771
0.10318885	0.024552807	0.00043636013
0.10332034	0.023245428	0.00043076432
0.10345183	0.023324531	0.00042961760
0.10358332	0.023979665	0.00043543215
0.10371481	0.023782680	0.00043125967
0.10384630	0.023491098	0.00043028918
0.10397779	0.023915399	0.00043290822
0.10410928	0.023629899	0.00043206564
0.10424076	0.023754875	0.00043144973
0.10437225	0.023844923	0.00043150824
0.10450374	0.024783858	0.00043548920
0.10463523	0.024643329	0.00043722288
0.10476672	0.023971777	0.00043192714
0.10489821	0.024011487	0.00043419891
0.10502970	0.023504064	0.00042883822
0.10516118	0.023826471	0.00042841461
0.10529267	0.024386977	0.00043593845
0.10542416	0.024254028	0.00043428566
0.10555565	0.023358566	0.00042596226
0.10568714	0.023181514	0.00042607391
0.10581863	0.023515790	0.00042591343
0.10595012	0.024397327	0.00043286512
0.10608161	0.024142300	0.00043305950
0.10621309	0.024257412	0.00043260653
0.10634458	0.023802897	0.00042786715
0.10647607	0.024114033	0.00042918787
0.10660756	0.024509441	0.00043217273
0.10673905	0.024278608	0.00043408498
0.10687054	0.023691101	0.00043151816
0.10700203	0.024068777	0.00044032801
0.10713352	0.023832959	0.00044147472
0.10726500	0.023981010	0.00044568287
0.10739649	0.024261121	0.00045569877
0.10752798	0.024029814	0.00044909685
0.10765947	0.024383440	0.00045808939
0.10779096	0.024227349	0.00045730475
0.10792245	0.023654187	0.00045394413
0.10805394	0.024473785	0.00046330274
0.10818542	0.024209680	0.00046218035
0.10831691	0.023275531	0.00045800925
0.10844840	0.023968504	0.00046262654
0.10857989	0.022988858	0.00045792848
0.10871138	0.024108778	0.00047305663
0.10884287	0.023703710	0.00046585177
0.10897436	0.023442288	0.00046424127
0.10910585	0.024109188	0.00047237729
0.10923733	0.024082768	0.00046817257
0.10936882	0.024619143	0.00048055809
0.10950031	0.024606923	0.00047813630
0.10963180	0.024113340	0.00047821155
0.10976329	0.022982090	0.00046889730
0.10989478	0.024362682	0.00048090719
0.11002627	0.023822746	0.00048101455
0.11015776	0.024103298	0.00047932510
0.11028924	0.024171028	0.00048165257
0.11042073	0.023875782	0.00048634168
0.11055222	0.023829915	0.00048040851
0.11068371	0.024284373	0.00048758176
0.11081520	0.024405107	0.00048966457
0.11094669	0.023551291	0.00048367358
0.11107818	0.023363060	0.00048452441
0.11120966	0.023673119	0.00048436833
0.11134115	0.023927410	0.00049106743
0.11147264	0.023864919	0.00048715419
0.11160413	0.022883259	0.00048103104
0.11173562	0.023727456	0.00049283380
0.11186711	0.023354232	0.00047271846
0.11199860	0.023967953	0.00047889115
0.11213009	0.023082865	0.00046371572
0.11226157	0.024188824	0.00047022915
0.11239306	0.025052885	0.00047451097
0.11252455	0.022999525	0.00046075268
0.11265604	0.023784914	0.00046349558
0.11278753	0.023641973	0.00045643574
0.11291902	0.023943005	0.00046022087
0.11305051	0.023379946	0.00045855390
0.11318200	0.023740241	0.00045577220
0.11331348	0.023336600	0.00045332264
0.11344497	0.023530841	0.00045356080
0.11357646	0.024248076	0.00045446849
0.11370795	0.023441016	0.00045235577
0.11383944	0.023797528	0.00045284767
0.11397093	0.024103916	0.00045392826
0.11410242	0.023504705	0.00045101945
0.11423390	0.024019090	0.00044753564
0.11436539	0.023198558	0.00044764005
0.11449688	0.023692638	0.00044544641
0.11462837	0.024070064	0.00045314468
0.11475986	0.023755583	0.00044639436
0.11489135	0.024345125	0.00044764571
0.11502284	0.023986289	0.00044857497
0.11515433	0.023623236	0.00044504664
0.11528581	0.023480298	0.00044310315
0.11541730	0.024049410	0.00044632226
0.11554879	0.024121069	0.00044411937
0.11568028	0.024807154	0.00045173376
0.11581177	0.024038822	0.00044545090
0.11594326	0.024281110	0.00044643907
0.11607475	0.023409221	0.00043936555
0.11620624	0.023545965	0.00043801740
0.11633772	0.024206322	0.00044475974
0.11646921	0.024176033	0.00044404936
0.11660070	0.023684057	0.00043872639
0.11673219	0.024222245	0.00044009649
0.11686368	0.024134552	0.00044002566
0.11699517	0.024064945	0.00044155127
0.11712666	0.023911341	0.00043889234
0.11725814	0.024313893	0.00043849257
0.11738963	0.023951940	0.00043513950
0.11752112	0.023765605	0.00043253828
0.11765261	0.023349896	0.00043067334
0.11778410	0.023734231	0.00043477913
0.11791559	0.023651809	0.00043100549
0.11804708	0.023500730	0.00042900100
0.11817857	0.024052316	0.00043515515
0.11831005	0.023742076	0.00042924255
0.11844154	0.023906992	0.00043430533
0.11857303	0.023814431	0.00042726505
0.11870452	0.023832877	0.00042904644
0.11883601	0.023223153	0.00042403471
0.11896750	0.025179945	0.00043870586
0.11909899	0.024296154	0.00043329286
0.11923048	0.022715455	0.00041807587
0.11936196	0.023668716	0.00042655107
0.11949345	0.023855992	0.00042337739
0.11962494	0.023314773	0.00042045120
0.11975643	0.023982811	0.00042774789
0.11988792	0.024116614	0.00042373800
0.12001941	0.023910202	0.00042387556
0.12015090	0.024289874	0.00042507989
0.12028239	0.023783720	0.00042412832
0.12041387	0.023962391	0.00042153418
0.12054536	0.022721648	0.00041117748
0.12067685	0.023417732	0.00041702939
0.12080834	0.024004612	0.00042366045
0.12093983	0.023949548	0.00041714186
0.12107132	0.023416524	0.00041837595
0.12120281	0.024234631	0.00042150940
0.12133429	0.023655491	0.00041781899
0.12146578	0.023884568	0.00041721775
0.12159727	0.023369407	0.00041387271
0.12172876	0.024078473	0.00042003025
0.12186025	0.023808257	0.00041649175
0.12199174	0.024464957	0.00042227055
0.12212323	0.023768881	0.00041797672
0.12225472	0.024338419	0.00041944507
0.12238620	0.023804776	0.00041908458
0.12251769	0.024223377	0.00041651457
0.12264918	0.024254458	0.00041893115
0.12278067	0.023748738	0.00041683007
0.12291216	0.023929978	0.00041680492
0.12304365	0.024044861	0.00041771860
0.12317514	0.023672725	0.00041420064
0.12330663	0.024507576	0.00042002725
0.12343811	0.023678859	0.00041518613
0.12356960	0.023150615	0.00040872406
0.12370109	0.023643109	0.00041312641
0.12383258	0.024076226	0.00041702274
0.12396407	0.024211813	0.00041439939
0.12409556	0.023838711	0.00041759715
0.12422705	0.023537687	0.00041003263
0.12435853	0.024027304	0.00041506121
0.12449002	0.023875822	0.00041364006
0.12462151	0.023871338	0.00041544382
0.12475300	0.024218095	0.00041628219
0.12488449	0.024151970	0.00041623010
0.12501598	0.023664769	0.00041339794
0.12514747	0.023929921	0.00041303986
0.12527896	0.023560227	0.00041004374
0.12541044	0.024089865	0.00041649680
0.12554193	0.023424625	0.00040898964
0.12567342	0.023808711	0.00041235082
0.12580491	0.024216187	0.00041587852
0.12593640	0.024018576	0.00041152572
0.12606789	0.023366153	0.00041046538
0.12619938	0.024153843	0.00041254643
0.12633087	0.023430173	0.00041030982
0.12646235	0.024005804	0.00041172617
0.12659384	0.024091777	0.00040941935
0.12672533	0.023596673	0.00041099952
0.12685682	0.023685744	0.00040733481
0.12698831	0.024327569	0.00041438827
0.12711980	0.023607627	0.00040702309
0.12725129	0.023421054	0.00040495680
0.12738277	0.023488387	0.00040816499
0.12751426	0.023861765	0.00041014033
0.12764575	0.023030570	0.00040352671
0.12777724	0.023853428	0.00040835573
0.12790873	0.024782823	0.00041625325
0.12804022	0.023418790	0.00040764571
0.12817171	0.023526095	0.00040646539
0.12830320	0.023739252	0.00040790633
0.12843468	0.023538866	0.00040600680
0.12856617	0.023648610	0.00040570305
0.12869766	0.023931006	0.00040871532
0.12882915	0.023403973	0.00040578553
0.12896064	0.023124260	0.00040199753
0.12909213	0.023775304	0.00040590445
0.12922362	0.024122563	0.00041036578
0.12935511	0.023505531	0.00040611487
0.12948659	0.022645881	0.00040009834
0.12961808	0.022737559	0.00039835683
0.12974957	0.023492388	0.00040352903
0.12988106	0.023624660	0.00040393304
0.13001255	0.023693397	0.00040443926
0.13014404	0.024119809	0.00040983084
0.13027553	0.024267968	0.00040706489
0.13040701	0.023512400	0.00040323420
0.13053850	0.022908010	0.00040106967
0.13066999	0.023100968	0.00040007622
0.13080148	0.023114528	0.00040148420
0.13093297	0.024056523	0.00040563326
0.13106446	0.023359862	0.00040237983
0.13119595	0.023201013	0.00040028937
0.13132744	0.024213782	0.00040641053
0.13145892	0.023717517	0.00040449162
0.13159041	0.023676432	0.00040337787
0.13172190	0.024147818	0.00040503368
0.13185339	0.023381556	0.00040063612
0.13198488	0.024222052	0.00040597150
0.13211637	0.024329271	0.00040689870
0.13224786	0.024249583	0.00040445750
0.13237935	0.023478781	0.00040130278
0.13251083	0.023507232	0.00040313298
0.13264232	0.023483063	0.00039961512
0.13277381	0.023820120	0.00040412651
0.13290530	0.023948787	0.00040141722
0.13303679	0.023542926	0.00040036569
0.13316828	0.024028713	0.00040437486
0.13329977	0.024091402	0.00040163384
0.13343125	0.023782499	0.00040559728
0.13356274	0.024044183	0.00040157633
0.13369423	0.023353195	0.00039822928
0.13382572	0.023748214	0.00040145545
0.13395721	0.024221109	0.00040301322
0.13408870	0.024188859	0.00040585425
0.13422019	0.023851573	0.00039908784
0.13435168	0.023033164	0.00039605808
0.13448316	0.023136112	0.00039810735
0.13461465	0.024261397	0.00040171902
0.13474614	0.023969328	0.00040206625
0.13487763	0.023709612	0.00039896302
0.13500912	0.024005122	0.00040092404
0.13514061	0.023608908	0.00039974207
0.13527210	0.023427323	0.00039746240
0.13540359	0.023277016	0.00039500972
0.13553507	0.023661732	0.00039622784
0.13566656	0.024083922	0.00040057527
0.13579805	0.023023517	0.00039580926
0.13592954	0.023600760	0.00039637520
0.13606103	0.023296528	0.00039789547
0.13619252	0.024172486	0.00040001723
0.13632401	0.023361951	0.00039401276
0.13645549	0.023058418	0.00039557666
0.13658698	0.024065040	0.00039859447
0.13671847	0.023485371	0.00039589890
0.13684996	0.023391159	0.00039533008
0.13698145	0.023964895	0.00039745636
0.13711294	0.022939207	0.00039179256
0.13724443	0.023048478	0.00039241357
0.13737592	0.023646703	0.00039439732
0.13750740	0.023526642	0.00039604359
0.13763889	0.023746115	0.00039494997
0.13777038	0.023922038	0.00039870063
0.13790187	0.023337152	0.00039166307
0.13803336	0.023705468	0.00039467866
0.13816485	0.023553819	0.00039661654
0.13829634	0.023077322	0.00038821451
0.13842783	0.023181935	0.00039192437
0.13855931	0.023238245	0.00039233646
0.13869080	0.023751493	0.00039514960
0.13882229	0.023726480	0.00039435385
0.13895378	0.024111572	0.00039557130
0.13908527	0.023618501	0.00039571759
0.13921676	0.023907354	0.00039584104
0.13934825	0.024091889	0.00039610939
0.13947973	0.024008049	0.00039638352
0.13961122	0.023240958	0.00039005336
0.13974271	0.023569005	0.00039328755
0.13987420	0.023637361	0.00039440715
0.14000569	0.022847402	0.00038523498
0.14013718	0.023650675	0.00039139652
0.14026867	0.024264071	0.00039643159
0.14040016	0.023984097	0.00039707701
0.14053164	0.024299440	0.00039742804
0.14066313	0.023139806	0.00038660087
0.14079462	0.023768387	0.00039208923
0.14092611	0.023523185	0.00038962450
0.14105760	0.024343338	0.00039534358
0.14118909	0.023178945	0.00038884711
0.14132058	0.023529210	0.00038770277
0.14145207	0.023319335	0.00038890750
0.14158355	0.023645116	0.00039043724
0.14171504	0.023844930	0.00039085212
0.14184653	0.023997192	0.00039207526
0.14197802	0.023770258	0.00038935705
0.14210951	0.023766927	0.00038971855
0.14224100	0.023768656	0.00039124756
0.14237249	0.023513887	0.00038859846
0.14250398	0.023240759	0.00038831226
0.14263546	0.023969479	0.00038964725
0.14276695	0.023515088	0.00038752499
0.14289844	0.023338135	0.00038703122
0.14302993	0.023665299	0.00038936013
0.14316142	0.023434576	0.00038757305
0.14329291	0.023589537	0.00038686704
0.14342440	0.024055632	0.00039100211
0.14355588	0.024139402	0.00039223338
0.14368737	0.023572737	0.00038740057
0.14381886	0.024006451	0.00039025531
0.14395035	0.023919911	0.00038738244
0.14408184	0.024100026	0.00038964807
0.14421333	0.023272991	0.00038650482
0.14434482	0.024314812	0.00038997912
0.14447631	0.023316740	0.00038598078
0.14460779	0.023521682	0.00038625531
0.14473928	0.023171774	0.00038347172
0.14487077	0.023490041	0.00038869893
0.14500226	0.023652737	0.00038599314
0.14513375	0.023893994	0.00039017299
0.14526524	0.023394881	0.00038358849
0.14539673	0.023805079	0.00038744080
0.14552822	0.023947161	0.00039017453
0.14565970	0.023525518	0.00038314559
0.14579119	0.023775272	0.00038718589
0.14592268	0.024430248	0.00039146904
0.14605417	0.023520912	0.00038560225
0.14618566	0.022934956	0.00038193135
0.14631715	0.023183874	0.00038259017
0.14644864	0.023099458	0.00038214429
0.14658012	0.023762956	0.00038573296
0.14671161	0.023332119	0.00038296894
0.14684310	0.024032765	0.00038967015
0.14697459	0.023247237	0.00038356075
0.14710608	0.023826578	0.00038590086
0.14723757	0.023367363	0.00038377262
0.14736906	0.023329586	0.00038239732
0.14750055	0.023682718	0.00038665590
0.14763203	0.023907822	0.00038580357
0.14776352	0.023522522	0.00038296441
0.14789501	0.023807037	0.00038681569
0.14802650	0.023905078	0.00038283592
0.14815799	0.023231076	0.00038240948
0.14828948	0.023086442	0.00037983421
0.14842097	0.024206600	0.00038870938
0.14855246	0.023875083	0.00038477484
0.14868394	0.023971581	0.00038405823
0.14881543	0.023748733	0.00038391682
0.14894692	0.023601534	0.00038331360
0.14907841	0.023446257	0.00038207456
0.14920990	0.023770960	0.00038428930
0.14934139	0.023068240	0.00037908774
0.14947288	0.024582088	0.00038896052
0.14960436	0.024257839	0.00038559908
0.14973585	0.023261099	0.00037990077
0.14986734	0.023306339	0.00038122007
0.14999883	0.023674603	0.00038224297
0.15013032	0.024082019	0.00038634246
0.15026181	0.023828347	0.00038357092
0.15039330	0.023499733	0.00038084817
0.15052479	0.024040317	0.00038503374
0.15065627	0.023272698	0.00037885959
0.15078776	0.023848732	0.00038416120
0.15091925	0.023401340	0.00038017409
0.15105074	0.023800452	0.00038177652
0.15118223	0.023380434	0.00037970191
0.15131372	0.024090713	0.00038476319
0.15144521	0.023166925	0.00037713906
0.15157670	0.023703572	0.00038089764
0.15170818	0.024395869	0.00038398993
0.15183967	0.024398902	0.00038421638
0.15197116	0.023185422	0.00037789423
0.15210265	0.023674272	0.00038043336
0.15223414	0.024022676	0.00038201574
0.15236563	0.023407125	0.00037727055
0.15249712	0.023526169	0.00037934965
0.15262860	0.023909682	0.00038158835
0.15276009	0.023885371	0.00038114838
0.15289158	0.023504647	0.00037930974
0.15302307	0.023782172	0.00038041801
0.15315456	0.023818252	0.00038067265
0.15328605	0.023757430	0.00038101378
0.15341754	0.024253321	0.00038376408
0.15354903	0.023525752	0.00037811027
0.15368051	0.022995880	0.00037552966
0.15381200	0.023654411	0.00037790319
0.15394349	0.023493476	0.00037765373
0.15407498	0.023707249	0.00037902307
0.15420647	0.023120454	0.00037349149
0.15433796	0.023524883	0.00037761954
0.15446945	0.023993002	0.00038000747
0.15460094	0.024137992	0.00038179021
0.15473242	0.024296697	0.00038203439
0.15486391	0.024330642	0.00038082012
0.15499540	0.023718453	0.00037716803
0.15512689	0.024311296	0.00038116223
0.15525838	0.023677013	0.00037754082
0.15538987	0.023939964	0.00037903341
0.15552136	0.023595600	0.00037554478
0.15565284	0.023822855	0.00037789209
0.15578433	0.024118471	0.00037903034
0.15591582	0.023261767	0.00037418889
0.15604731	0.023934386	0.00037962143
0.15617880	0.023445751	0.00037510334
0.15631029	0.023483565	0.00037550169
0.15644178	0.023804608	0.00037498294
0.15657327	0.023782142	0.00037847856
0.15670475	0.023685019	0.00037486359
0.15683624	0.023102987	0.00037210913
0.15696773	0.022754554	0.00037036886
0.15709922	0.023194532	0.00037230199
0.15723071	0.023296216	0.00037352331
0.15736220	0.023912060	0.00037616120
0.15749369	0.023619939	0.00037482827
0.15762518	0.023079719	0.00037050681
0.15775666	0.023248386	0.00037206173
0.15788815	0.023338870	0.00037308643
0.15801964	0.023785381	0.00037446510
0.15815113	0.023545701	0.00037362995
0.15828262	0.024102988	0.00037600712
0.15841411	0.023494690	0.00037335287
0.15854560	0.023592437	0.00037503091
0.15867708	0.024109666	0.00037517806
0.15880857	0.024323798	0.00037870528
0.15894006	0.024132432	0.00037699360
0.15907155	0.024426140	0.00037847584
0.15920304	0.024093305	0.00037725351
0.15933453	0.023636330	0.00037161990
0.15946602	0.023253439	0.00037074625
0.15959751	0.023271712	0.00037098723
0.15972899	0.023603107	0.00037094940
0.15986048	0.023396060	0.00037216617
0.15999197	0.023551165	0.00037092140
0.16012346	0.023833310	0.00037486433
0.16025495	0.023623667	0.00037280242
0.16038644	0.023365715	0.00036897086
0.16051793	0.023236864	0.00037074003
0.16064942	0.023471461	0.00036972194
0.16078090	0.023939180	0.00037476936
0.16091239	0.022903880	0.00036719584
0.16104388	0.023743074	0.00037034138
0.16117537	0.023871795	0.00037276770
0.16130686	0.023688699	0.00037018912
0.16143835	0.023726789	0.00037092646
0.16156984	0.023247562	0.00036975959
0.16170133	0.023963726	0.00037148042
0.16183281	0.023669760	0.00037155386
0.16196430	0.023620027	0.00037003687
0.16209579	0.023922170	0.00037223618
0.16222728	0.023619221	0.00037128185
0.16235877	0.023950681	0.00037010535
0.16249026	0.023824484	0.00037239534
0.16262175	0.023038398	0.00036554000
0.16275323	0.023209364	0.00036752560
0.16288472	0.023139744	0.00036645075
0.16301621	0.023412800	0.00036705235
0.16314770	0.023006355	0.00036719174
0.16327919	0.023323330	0.00036689324
0.16341068	0.023617215	0.00036915557
0.16354217	0.023378866	0.00036788387
0.16367366	0.024266020	0.00037309747
0.16380514	0.023712545	0.00037027533
0.16393663	0.023803251	0.00037111204
0.16406812	0.023567743	0.00036650077
0.16419961	0.023675819	0.00036801204
0.16433110	0.024158393	0.00037138420
0.16446259	0.023456485	0.00036770926
0.16459408	0.023490191	0.00036808643
0.16472557	0.023686197	0.00036620408
0.16485705	0.023698805	0.00036961758
0.16498854	0.023166620	0.00036551312
0.16512003	0.023753492	0.00036835893
0.16525152	0.023854423	0.00037011966
0.16538301	0.023309319	0.00036451792
0.16551450	0.023863139	0.00036915786
0.16564599	0.023321603	0.00036494872
0.16577747	0.023163820	0.00036535883
0.16590896	0.023651231	0.00036783057
0.16604045	0.023995538	0.00036780330
0.16617194	0.023905934	0.00036918831
0.16630343	0.022628387	0.00035980914
0.16643492	0.023519077	0.00036561161
0.16656641	0.023316008	0.00036537778
0.16669790	0.023860195	0.00036501708
0.16682938	0.024000337	0.00036959038
0.16696087	0.023481735	0.00036534514
0.16709236	0.023756541	0.00036542409
0.16722385	0.023385650	0.00036531245
0.16735534	0.023230116	0.00036316149
0.16748683	0.023100276	0.00036299325
0.16761832	0.023574520	0.00036542699
0.16774981	0.023272329	0.00036365795
0.16788129	0.024011749	0.00036912653
0.16801278	0.023919670	0.00036546204
0.16814427	0.023340864	0.00036408547
0.16827576	0.023721657	0.00036752227
0.16840725	0.023329369	0.00036137561
0.16853874	0.023294251	0.00036217277
0.16867023	0.023486130	0.00036220123
0.16880171	0.023722705	0.00036573377
0.16893320	0.023668558	0.00036606522
0.16906469	0.023620309	0.00036249458
0.16919618	0.024096819	0.00036821948
0.16932767	0.024160852	0.00036593651
0.16945916	0.023488258	0.00036425376
0.16959065	0.023677068	0.00036491959
0.16972214	0.024028681	0.00036459875
0.16985362	0.023400200	0.00036292387
0.16998511	0.023189678	0.00035919681
0.17011660	0.024042594	0.00036564812
0.17024809	0.024154655	0.00036748123
0.17037958	0.024046131	0.00036510031
0.17051107	0.023360960	0.00036300771
0.17064256	0.023321262	0.00036199002
0.17077405	0.023239966	0.00035994151
0.17090553	0.023748164	0.00036355844
0.17103702	0.024016194	0.00036459709
0.17116851	0.023906215	0.00036361912
0.17130000	0.023043738	0.00035929314
0.17143149	0.023240288	0.00035927364
0.17156298	0.023328483	0.00036130160
0.17169447	0.024107578	0.00036375984
0.17182595	0.023728723	0.00036243385
0.17195744	0.024251083	0.00036654709
0.17208893	0.023690759	0.00036034642
0.17222042	0.023639290	0.00036228735
0.17235191	0.022960429	0.00035832075
0.17248340	0.023657779	0.00036120813
0.17261489	0.023861277	0.00036304814
0.17274638	0.023491970	0.00035917529
0.17287786	0.023296064	0.00036055225
0.17300935	0.023075585	0.00035730677
0.17314084	0.022804264	0.00035598527
0.17327233	0.023268292	0.00035870763
0.17340382	0.023537653	0.00035974688
0.17353531	0.023236465	0.00035804982
0.17366680	0.023551275	0.00035921386
0.17379829	0.023210110	0.00035725546
0.17392977	0.023438128	0.00036089018
0.17406126	0.023630779	0.00036085219
0.17419275	0.023713323	0.00036031894
0.17432424	0.023180615	0.00035748153
0.17445573	0.023250817	0.00035574911
0.17458722	0.023779950	0.00036110598
0.17471871	0.023930810	0.00036132656
0.17485019	0.023229308	0.00035737405
0.17498168	0.023314578	0.00035706247
0.17511317	0.023389966	0.00035847684
0.17524466	0.023409052	0.00035943043
0.17537615	0.023493360	0.00035851852
0.17550764	0.023618066	0.00035890550
0.17563913	0.023606173	0.00035883432
0.17577062	0.023536689	0.00035726020
0.17590210	0.023805410	0.00036045551
0.17603359	0.022621739	0.00035153507
0.17616508	0.023318504	0.00035611641
0.17629657	0.023359388	0.00035802475
0.17642806	0.024057551	0.00035976874
0.17655955	0.023965909	0.00036126647
0.17669104	0.022743387	0.00035061145
0.17682253	0.022903016	0.00035211220
0.17695401	0.023998105	0.00036175152
0.17708550	0.023622496	0.00035643502
0.17721699	0.023570266	0.00035642996
0.17734848	0.023417419	0.00035497386
0.17747997	0.023647485	0.00035796359
0.17761146	0.023529269	0.00035817479
0.17774295	0.023743397	0.00035489340
0.17787443	0.023447371	0.00035643430
0.17800592	0.022872070	0.00035148129
0.17813741	0.023555154	0.00035678547
0.17826890	0.022405264	0.00035045572
0.17840039	0.023553640	0.00035489627
0.17853188	0.022961947	0.00035392437
0.17866337	0.023921836	0.00035833151
0.17879486	0.024158710	0.00035900041
0.17892634	0.023717844	0.00035675445
0.17905783	0.023602756	0.00035445663
0.17918932	0.024222848	0.00036052242
0.17932081	0.024236169	0.00035817300
0.17945230	0.024330912	0.00035972312
0.17958379	0.023215262	0.00035416759
0.17971528	0.023065529	0.00035111595
0.17984677	0.023585693	0.00035572393
0.17997825	0.023581049	0.00035469877
0.18010974	0.023683131	0.00035497081
0.18024123	0.023004738	0.00035161569
0.18037272	0.023494089	0.00035162361
0.18050421	0.023493710	0.00036098035
0.18063570	0.023232468	0.00036165978
0.18076719	0.023086134	0.00036230615
0.18089867	0.023212006	0.00036737752
0.18103016	0.023200700	0.00036705394
0.18116165	0.023540554	0.00037297703
0.18129314	0.023728003	0.00037341398
0.18142463	0.023051211	0.00036983819
0.18155612	0.023433152	0.00037466612
0.18168761	0.023125851	0.00037482728
0.18181910	0.023418765	0.00037772965
0.18195058	0.023971576	0.00038321401
0.18208207	0.022613320	0.00037457995
0.18221356	0.023146663	0.00037977824
0.18234505	0.023516145	0.00038226205
0.18247654	0.023768521	0.00038562175
0.18260803	0.023653294	0.00038532528
0.18273952	0.023388178	0.00038294922
0.18287101	0.023928067	0.00038921657
0.18300249	0.022301315	0.00038098938
0.18313398	0.022863024	0.00038294953
0.18326547	0.024051439	0.00039378289
0.18339696	0.023923787	0.00039215612
0.18352845	0.024175699	0.00039358698
0.18365994	0.023696181	0.00039458931
0.18379143	0.023068446	0.00039074984
0.18392292	0.022907473	0.00039102834
0.18405440	0.022754043	0.00038743613
0.18418589	0.023478165	0.00039459301
0.18431738	0.023592400	0.00039744614
0.18444887	0.023458841	0.00039392613
0.18458036	0.024055398	0.00040104744
0.18471185	0.023905151	0.00039999786
0.18484334	0.023184390	0.00039718131
0.18497482	0.023076198	0.00039692857
0.18510631	0.023926006	0.00040222093
0.18523780	0.022716882	0.00039620288
0.18536929	0.022976078	0.00039257944
0.18550078	0.022944675	0.00038560163
0.18563227	0.023371190	0.00038882105
0.18576376	0.023978126	0.00038432988
0.18589525	0.022860886	0.00038162239
0.18602673	0.023437016	0.00038144853
0.18615822	0.023047268	0.00037801453
0.18628971	0.022994063	0.00037682140
0.18642120	0.023521981	0.00037817313
0.18655269	0.023528831	0.00037870876
0.18668418	0.023734588	0.00037592673
0.18681567	0.022977970	0.00037211637
0.18694716	0.023995300	0.00037822324
0.18707864	0.023433054	0.00036997474
0.18721013	0.023310538	0.00037090046
0.18734162	0.023377704	0.00037082512
0.18747311	0.023381710	0.00036844146
0.18760460	0.023420567	0.00037186510
0.18773609	0.023949636	0.00036933248
0.18786758	0.023393130	0.00036796237
0.18799906	0.022861888	0.00036367105
0.18813055	0.023338264	0.00036427326
0.18826204	0.023736190	0.00036845503
0.18839353	0.023691108	0.00036411764
0.18852502	0.023770154	0.00036653292
0.18865651	0.023618141	0.00036713530
0.18878800	0.023685531	0.00036214765
0.18891949	0.023033335	0.00035986017
0.18905097	0.022458310	0.00035466064
0.18918246	0.023873671	0.00036345175
0.18931395	0.024043400	0.00036560961
0.18944544	0.023610473	0.00035957064
0.18957693	0.023240193	0.00035898545
0.18970842	0.023743516	0.00035935503
0.18983991	0.023537599	0.00036003404
0.18997140	0.023845227	0.00036046096
0.19010288	0.022740107	0.00035119659
0.19023437	0.023407575	0.00035630478
0.19036586	0.023867082	0.00035729229
0.19049735	0.023724262	0.00035691020
0.19062884	0.023081044	0.00035391127
0.19076033	0.022843053	0.00034996340
0.19089182	0.023437458	0.00035453753
0.19102330	0.023342503	0.00035382622
0.19115479	0.023288419	0.00035297049
0.19128628	0.023448346	0.00035413310
0.19141777	0.022948711	0.00034846688
0.19154926	0.023616780	0.00035491894
0.19168075	0.022917430	0.00034989722
0.19181224	0.023137984	0.00035215371
0.19194373	0.022874947	0.00035090199
0.19207521	0.023661230	0.00035212476
0.19220670	0.023505669	0.00035182307
0.19233819	0.023034976	0.00035025459
0.19246968	0.023194829	0.00035121200
0.19260117	0.023898687	0.00035474710
0.19273266	0.023358507	0.00035088899
0.19286415	0.023335446	0.00035063002
0.19299564	0.023579585	0.00035313020
0.19312712	0.023283121	0.00034987825
0.19325861	0.023765083	0.00035417674
0.19339010	0.023087458	0.00034878566
0.19352159	0.023539662	0.00035120478
0.19365308	0.023440438	0.00035192826
0.19378457	0.023391047	0.00035018172
0.19391606	0.023133161	0.00034847049
0.19404754	0.023603074	0.00035150565
0.19417903	0.023122498	0.00034791307
0.19431052	0.023893429	0.00035247083
0.19444201	0.023262551	0.00034873590
0.19457350	0.023149326	0.00034830028
0.19470499	0.023223866	0.00034844722
0.19483648	0.023284930	0.00034792659
0.19496797	0.023689840	0.00035286809
0.19509945	0.023110650	0.00034691205
0.19523094	0.023102164	0.00034720058
0.19536243	0.023098258	0.00034688483
0.19549392	0.022709191	0.00034413758
0.19562541	0.023482309	0.00034943928
0.19575690	0.022984772	0.00034574997
0.19588839	0.023970090	0.00035162466
0.19601988	0.023721332	0.00034944721
0.19615136	0.023385854	0.00034656259
0.19628285	0.023747760	0.00035111673
0.19641434	0.022988013	0.00034567545
0.19654583	0.023881528	0.00035045712
0.19667732	0.023188420	0.00034598316
0.19680881	0.023960979	0.00035103537
0.19694030	0.023962245	0.00035080744
0.19707178	0.023731566	0.00034754765
0.19720327	0.024373041	0.00035199601
0.19733476	0.023636034	0.00034687653
0.19746625	0.023159581	0.00034452716
0.19759774	0.023525536	0.00034803046
0.19772923	0.023318382	0.00034678085
0.19786072	0.023380828	0.00034582457
0.19799221	0.023520814	0.00034706673
0.19812369	0.023617617	0.00034514233
0.19825518	0.022772493	0.00034289110
0.19838667	0.023127321	0.00034363435
0.19851816	0.023559799	0.00034634355
0.19864965	0.023497982	0.00034583301
0.19878114	0.023519695	0.00034558805
0.19891263	0.023036427	0.00034300899
0.19904412	0.023531400	0.00034505349
0.19917560	0.023610965	0.00034691993
0.19930709	0.023543381	0.00034600048
0.19943858	0.022917785	0.00034156607
0.19957007	0.023595986	0.00034663567
0.19970156	0.023001358	0.00034217633
0.19983305	0.023677774	0.00034597130
0.19996454	0.023911668	0.00034703840
0.20009602	0.023653434	0.00034509231
0.20022751	0.024131273	0.00034893227
0.20035900	0.024030737	0.00034854904
0.20049049	0.023112417	0.00034204284
0.20062198	0.023297211	0.00034452701
0.20075347	0.022989925	0.00034032789
0.20088496	0.023816008	0.00034650759
0.20101645	0.023320150	0.00034295736
0.20114793	0.023802550	0.00034412858
0.20127942	0.023644853	0.00034516047
0.20141091	0.023248667	0.00034090237
0.20154240	0.022999360	0.00034088556
0.20167389	0.023266231	0.00034305819
0.20180538	0.023493861	0.00034104954
0.20193687	0.023419994	0.00034332343
0.20206836	0.022548001	0.00033733176
0.20219984	0.023506517	0.00034344815
0.20233133	0.023491931	0.00034500925
0.20246282	0.023485616	0.00034115730
0.20259431	0.023302265	0.00034125582
0.20272580	0.022840827	0.00033743298
0.20285729	0.023732314	0.00034332927
0.20298878	0.023248687	0.00034058381
0.20312027	0.023767883	0.00034197194
0.20325175	0.023924553	0.00034388721
0.20338324	0.023366011	0.00033970498
0.20351473	0.023544022	0.00034115584
0.20364622	0.023516663	0.00034189040
0.20377771	0.023401306	0.00033905012
0.20390920	0.023722154	0.00034260054
0.20404069	0.023165062	0.00033891237
0.20417217	0.023258504	0.00034091037
0.20430366	0.022960536	0.00033902519
0.20443515	0.022868521	0.00033579587
0.20456664	0.022753885	0.00033708357
0.20469813	0.023546329	0.00034108004
0.20482962	0.022638213	0.00033577274
0.20496111	0.022610862	0.00033612504
0.20509260	0.023504459	0.00033978920
0.20522408	0.023374566	0.00033890528
0.20535557	0.023898663	0.00034359780
0.20548706	0.023286804	0.00033843417
0.20561855	0.023969395	0.00034338212
0.20575004	0.023844469	0.00034076338
0.20588153	0.023442205	0.00033843863
0.20601302	0.023395766	0.00034008526
0.20614451	0.024086513	0.00034122248
0.20627599	0.023183300	0.00033800613
0.20640748	0.022934487	0.00033520497
0.20653897	0.023346213	0.00033799490
0.20667046	0.022956334	0.00033617811
0.20680195	0.023201691	0.00033652850
0.20693344	0.022978997	0.00033705764
0.20706493	0.023968737	0.00034074399
0.20719641	0.023428422	0.00033974062
0.20732790	0.023288254	0.00033842760
0.20745939	0.023443167	0.00033693011
0.20759088	0.022844476	0.00033506172
0.20772237	0.023261416	0.00033736244
0.20785386	0.023603495	0.00033725194
0.20798535	0.023669657	0.00034121827
0.20811684	0.024001139	0.00033969917
0.20824832	0.023418583	0.00033828809
0.20837981	0.022971145	0.00033504744
0.20851130	0.023575154	0.00033885244
0.20864279	0.022864423	0.00033545059
0.20877428	0.022831518	0.00033204723
0.20890577	0.022992986	0.00033435677
0.20903726	0.023670588	0.00033829426
0.20916875	0.023906317	0.00034009717
0.20930023	0.023183989	0.00033593142
0.20943172	0.023856003	0.00033922624
0.20956321	0.023521100	0.00033767896
0.20969470	0.022839604	0.00033438512
0.20982619	0.023532370	0.00033744514
0.20995768	0.023387364	0.00033708687
0.21008917	0.023288247	0.00033438890
0.21022065	0.023462017	0.00033630469
0.21035214	0.024112703	0.00034122127
0.21048363	0.023158166	0.00033393584
0.21061512	0.024322799	0.00034257411
0.21074661	0.023764544	0.00033657087
0.21087810	0.023432182	0.00033526981
0.21100959	0.023588093	0.00033753542
0.21114108	0.023474232	0.00033484502
0.21127256	0.023613608	0.00033795017
0.21140405	0.023386485	0.00033325845
0.21153554	0.023570340	0.00033637405
0.21166703	0.023698895	0.00033733656
0.21179852	0.022961052	0.00033177146
0.21193001	0.023232867	0.00033485327
0.21206150	0.023091455	0.00033252461
0.21219299	0.023433571	0.00033479165
0.21232447	0.023165660	0.00033482435
0.21245596	0.023416210	0.00033493879
0.21258745	0.023242449	0.00033468914
0.21271894	0.023354124	0.00033375967
0.21285043	0.023472629	0.00033468183
0.21298192	0.023831060	0.00033853648
0.21311341	0.023340111	0.00033270830
0.21324489	0.023038361	0.00033255748
0.21337638	0.023794293	0.00033482756
0.21350787	0.023461131	0.00033367243
0.21363936	0.023115380	0.00033329032
0.21377085	0.023499870	0.00033349198
0.21390234	0.023399428	0.00033435586
0.21403383	0.022976739	0.00033102298
0.21416532	0.023081630	0.00033161774
0.21429680	0.023432894	0.00033414133
0.21442829	0.023340848	0.00033297944
0.21455978	0.023036319	0.00033074484
0.21469127	0.023021619	0.00033127799
0.21482276	0.022933040	0.00033085578
0.21495425	0.023165651	0.00033174853
0.21508574	0.023220525	0.00033143900
0.21521723	0.023733330	0.00033494714
0.21534871	0.023111798	0.00033153479
0.21548020	0.023438632	0.00033026125
0.21561169	0.023437346	0.00033213471
0.21574318	0.023207669	0.00033184360
0.21587467	0.023187251	0.00033074760
0.21600616	0.023179508	0.00033145739
0.21613765	0.023371254	0.00033073076
0.21626913	0.023697117	0.00033361990
0.21640062	0.023160869	0.00033122296
0.21653211	0.023301404	0.00033107816
0.21666360	0.022776674	0.00032756214
0.21679509	0.023231474	0.00032973485
0.21692658	0.023866174	0.00033438441
0.21705807	0.023307832	0.00033063923
0.21718956	0.023164535	0.00032957170
0.21732104	0.022765379	0.00032846660
0.21745253	0.023137493	0.00032935670
0.21758402	0.023146313	0.00033002533
0.21771551	0.023822103	0.00033313814
0.21784700	0.023476675	0.00033055674
0.21797849	0.023680021	0.00033255805
0.21810998	0.023555294	0.00033166482
0.21824147	0.023466766	0.00033122054
0.21837295	0.023357098	0.00033131870
0.21850444	0.023220723	0.00032754368
0.21863593	0.023657382	0.00033228169
0.21876742	0.023186255	0.00032781149
0.21889891	0.023202392	0.00032937316
0.21903040	0.022932989	0.00032812715
0.21916189	0.022959420	0.00032586851
0.21929337	0.023485752	0.00033092250
0.21942486	0.023414670	0.00032949039
0.21955635	0.023602065	0.00033136501
0.21968784	0.022804856	0.00032762178
0.21981933	0.023112970	0.00032620842
0.21995082	0.023045348	0.00032672493
0.22008231	0.023033564	0.00032655672
0.22021380	0.023719458	0.00033134318
0.22034528	0.023693169	0.00033128853
0.22047677	0.022906831	0.00032464958
0.22060826	0.023223093	0.00032847263
0.22073975	0.022623264	0.00032506875
0.22087124	0.023511914	0.00033035245
0.22100273	0.023156437	0.00032715707
0.22113422	0.023056858	0.00032516628
0.22126571	0.022544412	0.00032431289
0.22139719	0.022470051	0.00032387580
0.22152868	0.023784804	0.00033035323
0.22166017	0.022591999	0.00032505166
0.22179166	0.023146174	0.00032572437
0.22192315	0.022844527	0.00032653136
0.22205464	0.023332693	0.00032869209
0.22218613	0.023369623	0.00032746586
0.22231761	0.023519752	0.00032785953
0.22244910	0.023088513	0.00032628422
0.22258059	0.022990648	0.00032550891
0.22271208	0.022497944	0.00032335041
0.22284357	0.023520707	0.00032769676
0.22297506	0.022587044	0.00032365714
0.22310655	0.023771657	0.00032853220
0.22323804	0.023165198	0.00032713976
0.22336952	0.023638339	0.00032965381
0.22350101	0.023188371	0.00032545035
0.22363250	0.022915466	0.00032436252
0.22376399	0.023075340	0.00032395018
0.22389548	0.023090746	0.00032617761
0.22402697	0.023273700	0.00032698383
0.22415846	0.023536268	0.00032620752
0.22428995	0.023778057	0.00032811264
0.22442143	0.022912303	0.00032298962
0.22455292	0.023250805	0.00032596632
0.22468441	0.023363514	0.00032700816
0.22481590	0.023107614	0.00032456219
0.22494739	0.023024938	0.00032332417
0.22507888	0.023222688	0.00032469442
0.22521037	0.023101696	0.00032456092
0.22534186	0.023525667	0.00032760738
0.22547334	0.023060042	0.00032291910
0.22560483	0.022805614	0.00032113398
0.22573632	0.023339509	0.00032584406
0.22586781	0.023203439	0.00032462792
0.22599930	0.022810842	0.00032355126
0.22613079	0.023286842	0.00032388484
0.22626228	0.023314939	0.00032595877
0.22639376	0.023598793	0.00032636170
0.22652525	0.022917021	0.00032255046
0.22665674	0.022958573	0.00032370393
0.22678823	0.023341110	0.00032352540
0.22691972	0.023866173	0.00032812162
0.22705121	0.023375970	0.00032364819
0.22718270	0.023036568	0.00032254030
0.22731419	0.023657244	0.00032665892
0.22744567	0.023069017	0.00032306579
0.22757716	0.022685140	0.00031936322
0.22770865	0.023083214	0.00032338068
0.22784014	0.022668171	0.00031932101
0.22797163	0.022873134	0.00032213783
0.22810312	0.023663709	0.00032476513
0.22823461	0.023351829	0.00032387209
0.22836610	0.023603248	0.00032645207
0.22849758	0.023193295	0.00032156055
0.22862907	0.022867156	0.00032127769
0.22876056	0.023144500	0.00032132638
0.22889205	0.023066188	0.00032167485
0.22902354	0.023136637	0.00032270412
0.22915503	0.023325108	0.00032213311
0.22928652	0.023859187	0.00032618858
0.22941800	0.023588044	0.00032352903
0.22954949	0.022752952	0.00031994541
0.22968098	0.024040594	0.00032607576
0.22981247	0.023121273	0.00032109152
0.22994396	0.022560114	0.00031853649
0.23007545	0.022835050	0.00032284645
0.23020694	0.022680981	0.00032511310
0.23033843	0.023171316	0.00033288216
0.23046991	0.023489190	0.00033370811
0.23060140	0.023015903	0.00033390352
0.23073289	0.022904827	0.00033316375
0.23086438	0.022866068	0.00033428996
0.23099587	0.023115614	0.00034011917
0.23112736	0.022503452	0.00033449375
0.23125885	0.022946857	0.00033999977
0.23139034	0.023257505	0.00034134968
0.23152182	0.022627557	0.00033833200
0.23165331	0.023232984	0.00034650134
0.23178480	0.022586917	0.00034157541
0.23191629	0.022409011	0.00034157173
0.23204778	0.023536001	0.00034798042
0.23217927	0.023061058	0.00034693447
0.23231076	0.022660198	0.00034574861
0.23244224	0.022529320	0.00034422550
0.23257373	0.022869046	0.00034689919
0.23270522	0.023609212	0.00035250413
0.23283671	0.023312829	0.00034907091
0.23296820	0.023245645	0.00035033120
0.23309969	0.023424553	0.00035071252
0.23323118	0.023203118	0.00034885889
0.23336267	0.022968225	0.00034836199
0.23349415	0.023059641	0.00034785357
0.23362564	0.022752228	0.00034760346
0.23375713	0.023522412	0.00035240882
0.23388862	0.023586187	0.00035277730
0.23402011	0.023375698	0.00035306873
0.23415160	0.023041488	0.00034873440
0.23428309	0.023208398	0.00035302847
0.23441458	0.023652388	0.00035351759
0.23454606	0.023898062	0.00035670461
0.23467755	0.023291231	0.00035253262
0.23480904	0.022653442	0.00034999079
0.23494053	0.022683033	0.00034978369
0.23507202	0.023299886	0.00035305411
0.23520351	0.022542712	0.00034746758
0.23533500	0.023574557	0.00035401624
0.23546648	0.022594870	0.00034914322
0.23559797	0.023176533	0.00035288078
0.23572946	0.023150641	0.00035344849
0.23586095	0.023265944	0.00035458747
0.23599244	0.023183063	0.00035450224
0.23612393	0.022224664	0.00034745483
0.23625542	0.023036614	0.00035509718
0.23638691	0.023211505	0.00035536639
0.23651839	0.023670373	0.00035649546
0.23664988	0.022957608	0.00035446518
0.23678137	0.022370324	0.00035019857
0.23691286	0.022885419	0.00035474418
0.23704435	0.023314399	0.00035644642
0.23717584	0.023317951	0.00035559145
0.23730733	0.023483079	0.00035971759
0.23743882	0.022906434	0.00035380956
0.23757030	0.023391893	0.00035668253
0.23770179	0.023473063	0.00036046665
0.23783328	0.023474972	0.00035739982
0.23796477	0.023989317	0.00036234471
0.23809626	0.022766057	0.00035409841
0.23822775	0.023282871	0.00035754879
0.23835924	0.022690137	0.00035744239
0.23849072	0.023408382	0.00035690982
0.23862221	0.022703623	0.00035443144
0.23875370	0.022951483	0.00035659058
0.23888519	0.022834644	0.00035645952
0.23901668	0.023058638	0.00036012046
0.23914817	0.022890539	0.00035324598
0.23927966	0.023075100	0.00035839695
0.23941115	0.023334596	0.00035885511
0.23954263	0.022865750	0.00035693922
0.23967412	0.022289444	0.00035458735
0.23980561	0.022975052	0.00035637644
0.23993710	0.022638590	0.00035706075
0.24006859	0.023027352	0.00035901544
0.24020008	0.022983925	0.00035915177
0.24033157	0.022682973	0.00035657928
0.24046306	0.023390738	0.00035975466
0.24059454	0.023293404	0.00035994264
0.24072603	0.023375069	0.00036190377
0.24085752	0.023338807	0.00036052802
0.24098901	0.023362713	0.00036379815
0.24112050	0.023187693	0.00035810690
0.24125199	0.023207618	0.00036048787
0.24138348	0.023215003	0.00036129432
0.24151496	0.022945867	0.00035846282
0.24164645	0.023537417	0.00036573452
0.24177794	0.022865498	0.00035683873
0.24190943	0.022701626	0.00035806873
0.24204092	0.023009100	0.00035949507
0.24217241	0.023219857	0.00036025049
0.24230390	0.023108735	0.00036243562
0.24243539	0.023371768	0.00036074988
0.24256687	0.023939060	0.00036658435
0.24269836	0.023475471	0.00036388686
0.24282985	0.022875345	0.00035859030
0.24296134	0.023156982	0.00036228090
0.24309283	0.023193950	0.00036104150
0.24322432	0.023693851	0.00036541214
0.24335581	0.022806071	0.00036153456
0.24348730	0.022799482	0.00036050509
0.24361878	0.023581845	0.00036470865
0.24375027	0.022841600	0.00036082200
0.24388176	0.022861985	0.00035998290
0.24401325	0.023022525	0.00036425245
0.24414474	0.022913250	0.00036044826
0.24427623	0.022752194	0.00036170512
0.24440772	0.023393748	0.00036467909
0.24453920	0.022838956	0.00036169561
0.24467069	0.022979351	0.00036420078
0.24480218	0.022716623	0.00035964731
0.24493367	0.023068180	0.00036365684
0.24506516	0.022437778	0.00035845131
0.24519665	0.023088224	0.00036250843
0.24532814	0.022971229	0.00036417268
0.24545963	0.023141794	0.00036398896
0.24559111	0.023215866	0.00036480213
0.24572260	0.023617661	0.00036726357
0.24585409	0.023458294	0.00036546266
0.24598558	0.022985147	0.00036347989
0.24611707	0.022776191	0.00036222053
0.24624856	0.023203742	0.00036332367
0.24638005	0.023395372	0.00036737289
0.24651154	0.023182390	0.00036575976
0.24664302	0.023528195	0.00036816816
0.24677451	0.023440136	0.00036700645
0.24690600	0.023499831	0.00036680738
0.24703749	0.023919426	0.00037142805
0.24716898	0.022974691	0.00036358394
0.24730047	0.023503614	0.00036955717
0.24743196	0.023079744	0.00036388584
0.24756345	0.023757898	0.00036913473
0.24769493	0.023006346	0.00036688854
0.24782642	0.022848926	0.00036182230
0.24795791	0.023015056	0.00036565533
0.24808940	0.023088608	0.00036633911
0.24822089	0.023064227	0.00036414287
0.24835238	0.022976595	0.00036575357
0.24848387	0.023206354	0.00036600849
0.24861535	0.023332000	0.00036890276
0.24874684	0.023435868	0.00036760715
0.24887833	0.023469701	0.00036731094
0.24900982	0.023069897	0.00036787000
0.24914131	0.024064617	0.00037227662
0.24927280	0.023074268	0.00036554799
0.24940429	0.022512916	0.00036224493
0.24953578	0.023193682	0.00036702795
0.24966726	0.023473244	0.00036994227
0.24979875	0.023243356	0.00036627281
0.24993024	0.022887130	0.00036687388
0.25006173	0.023277726	0.00036777075
0.25019322	0.024248530	0.00037453598
0.25032471	0.023470730	0.00037115488
0.25045620	0.023599000	0.00036896250
0.25058769	0.022848262	0.00036655377
0.25071917	0.023126177	0.00036744230
0.25085066	0.023129360	0.00036675032
0.25098215	0.023746232	0.00037374334
0.25111364	0.023161317	0.00036734536
0.25124513	0.023389019	0.00037076504
0.25137662	0.023253992	0.00036999380
0.25150811	0.023375045	0.00036930835
0.25163959	0.022886275	0.00036642224
0.25177108	0.023355377	0.00036739183
0.25190257	0.023514647	0.00037065224
0.25203406	0.023582206	0.00037105059
0.25216555	0.022964979	0.00036571083
0.25229704	0.022738819	0.00036687621
0.25242853	0.023378603	0.00036922616
0.25256002	0.023724861	0.00037329608
0.25269150	0.023275081	0.00036846717
0.25282299	0.023662295	0.00037090605
0.25295448	0.022909027	0.00036973556
0.25308597	0.023220066	0.00036718985
0.25321746	0.023045511	0.00036987410
0.25334895	0.022918733	0.00036886201
0.25348044	0.023413857	0.00036934549
0.25361193	0.022729536	0.00036636090
0.25374341	0.023375057	0.00036913663
0.25387490	0.022659488	0.00036581180
0.25400639	0.023031591	0.00037511190
0.25413788	0.023348612	0.00038232969
0.25426937	0.022906480	0.00038309428
0.25440086	0.022769723	0.00038518966
0.25453235	0.022809926	0.00038832728
0.25466383	0.023373372	0.00039482209
0.25479532	0.022548884	0.00039010598
0.25492681	0.023378345	0.00039881993
0.25505830	0.022858324	0.00039631318
0.25518979	0.023154659	0.00040088211
0.25532128	0.023637855	0.00040729870
0.25545277	0.023350231	0.00040533001
0.25558426	0.022066745	0.00039797834
0.25571574	0.023065658	0.00040528434
0.25584723	0.022546957	0.00040550697
0.25597872	0.024106024	0.00041725966
0.25611021	0.023761378	0.00041487196
0.25624170	0.023347256	0.00041656492
0.25637319	0.023074087	0.00041642009
0.25650468	0.023381934	0.00041854571
0.25663617	0.023635469	0.00042252752
0.25676765	0.023524023	0.00042397132
0.25689914	0.022220520	0.00041585963
0.25703063	0.022724859	0.00042291222
0.25716212	0.022753121	0.00042100179
0.25729361	0.023729706	0.00043349006
0.25742510	0.023174025	0.00042838165
0.25755659	0.022677540	0.00042664885
0.25768807	0.022690182	0.00042970164
0.25781956	0.023032000	0.00043181705
0.25795105	0.023375596	0.00043510674
0.25808254	0.023142799	0.00043860101
0.25821403	0.023034570	0.00043568432
0.25834552	0.022703840	0.00043406212
0.25847701	0.023328027	0.00043878917
0.25860850	0.022817901	0.00043684678
0.25873998	0.023454251	0.00044264468
0.25887147	0.022789100	0.00044059598
0.25900296	0.022567274	0.00043975178
0.25913445	0.023926191	0.00044796284
0.25926594	0.023703177	0.00044723002
0.25939743	0.023565414	0.00044866371
0.25952892	0.023174766	0.00044351519
0.25966041	0.023049106	0.00044816434
0.25979189	0.022598599	0.00044091675
0.25992338	0.023159397	0.00044754856
0.26005487	0.023036299	0.00045056029
0.26018636	0.023005840	0.00044999198
0.26031785	0.023512136	0.00045420635
0.26044934	0.022615521	0.00044587082
0.26058083	0.023008910	0.00045146969
0.26071231	0.023060540	0.00045305587
0.26084380	0.023209835	0.00045253213
0.26097529	0.022626285	0.00044923034
0.26110678	0.024153445	0.00046051657
0.26123827	0.023830146	0.00046136493
0.26136976	0.023149845	0.00045623846
0.26150125	0.023453689	0.00045853020
0.26163274	0.022245528	0.00045174763
0.26176422	0.023115376	0.00045586294
0.26189571	0.023992118	0.00046751168
0.26202720	0.022609672	0.00045496587
0.26215869	0.023488404	0.00046257167
0.26229018	0.023471484	0.00046377559
0.26242167	0.022780597	0.00045852238
0.26255316	0.022821016	0.00045859230
0.26268465	0.023650176	0.00046872443
0.26281613	0.022979302	0.00046186570
0.26294762	0.022851694	0.00046068908
0.26307911	0.022852870	0.00046238976
0.26321060	0.023066177	0.00046732568
0.26334209	0.023029615	0.00046712476
0.26347358	0.022516758	0.00046154800
0.26360507	0.023061150	0.00046540785
0.26373655	0.023493051	0.00047020934
0.26386804	0.022984168	0.00046838913
0.26399953	0.023608143	0.00047421988
0.26413102	0.023568781	0.00047294693
0.26426251	0.023296882	0.00047326144
0.26439400	0.023692547	0.00047716584
0.26452549	0.022930413	0.00047337725
0.26465698	0.022621711	0.00047046319
0.26478846	0.023223466	0.00047178537
0.26491995	0.022712622	0.00047509010
0.26505144	0.023260735	0.00047478606
0.26518293	0.023643095	0.00048062062
0.26531442	0.022739715	0.00047761718
0.26544591	0.022381849	0.00047089168
[truncated: 567 more rows]
