# Supplementary material for: Invariant surface glycoprotein 65 of Trypanosoma brucei is a complement C3 receptor
Source: Nat Commun. 2022 Aug 29;13:5085. doi: 10.1038/s41467-022-32728-9 (PMC9424271; doi:10.1038/s41467-022-32728-9)
Supplement: Supplementary file 4 — supplementary data 2 [file 41467_2022_32728_MOESM4_ESM.zip › b21-414646_00048.dat]

0.0026000000	39.666494	0.13705834
0.0027314887	28.890247	0.10744250
0.0028629774	22.437711	0.090537964
0.0029944661	17.197140	0.076069715
0.0031259548	12.453178	0.059485253
0.0032574435	10.729683	0.057153690
0.0033889322	8.7410549	0.048765029
0.0035204209	11.559803	0.048826418
0.0036519096	12.286742	0.046711910
0.0037833983	9.9532491	0.039638338
0.0039148870	8.1904025	0.034695130
0.0040463757	6.6689663	0.030119022
0.0041778644	5.5017723	0.025641000
0.0043093531	4.6050920	0.023032083
0.0044408418	3.8123965	0.020155054
0.0045723305	3.1162791	0.018222297
0.0047038192	2.8880861	0.016789779
0.0048353079	2.4667796	0.015063759
0.0049667966	2.2062167	0.014195008
0.0050982853	1.8737939	0.012392936
0.0052297740	1.7374480	0.012089538
0.0053612627	1.5180619	0.010912558
0.0054927514	1.3928351	0.010175629
0.0056242401	1.2508585	0.0096151638
0.0057557288	1.1784531	0.0090741565
0.0058872175	1.0616867	0.0084975735
0.0060187062	1.0152744	0.0082877471
0.0061501949	0.89685441	0.0074611033
0.0062816836	0.89154949	0.0076070332
0.0064131723	0.81827314	0.0071441066
0.0065446610	0.79403516	0.0069367232
0.0066761496	0.72828987	0.0066120796
0.0068076383	0.69729400	0.0063231179
0.0069391270	0.69005638	0.0063913290
0.0070706157	0.66008137	0.0061520815
0.0072021044	0.63646471	0.0059744170
0.0073335931	0.60902645	0.0058187536
0.0074650818	0.56412565	0.0054371189
0.0075965705	0.55077847	0.0054169982
0.0077280592	0.53935784	0.0053383453
0.0078595479	0.50461374	0.0050400929
0.0079910366	0.50030374	0.0050484249
0.0081225253	0.46156393	0.0047103265
0.0082540140	0.45676505	0.0047124252
0.0083855027	0.44625393	0.0046757007
0.0085169914	0.42134358	0.0044505090
0.0086484801	0.39948569	0.0043020162
0.0087799688	0.38077864	0.0041260003
0.0089114575	0.37117022	0.0040951456
0.0090429462	0.36212110	0.0040166314
0.0091744349	0.33976213	0.0038571994
0.0093059236	0.33014005	0.0037574185
0.0094374123	0.31932524	0.0036708901
0.0095689010	0.29907372	0.0034953691
0.0097003897	0.29446349	0.0034963627
0.0098318784	0.27722943	0.0033439992
0.0099633671	0.27029278	0.0032660353
0.010094856	0.25973107	0.0031917534
0.010226345	0.24399074	0.0030205295
0.010357833	0.24243245	0.0030883741
0.010489322	0.21889045	0.0028482630
0.010620811	0.21404641	0.0027966187
0.010752299	0.20722864	0.0027397681
0.010883788	0.19287502	0.0025892179
0.011015277	0.19367087	0.0026411575
0.011146765	0.17904523	0.0024610012
0.011278254	0.17146033	0.0023992786
0.011409743	0.16287215	0.0023140291
0.011541231	0.15503273	0.0022238486
0.011672720	0.15097084	0.0021997970
0.011804209	0.13780385	0.0020223763
0.011935698	0.13507072	0.0019975978
0.012067186	0.12806974	0.0019340232
0.012198675	0.11988747	0.0018104599
0.012330164	0.11403619	0.0017693323
0.012461652	0.11022697	0.0017191513
0.012593141	0.11021027	0.0016810815
0.012724630	0.10293297	0.0016258841
0.012856118	0.099288020	0.0015451632
0.012987607	0.093636880	0.0015185893
0.013119096	0.093760200	0.0014854516
0.013250585	0.089758833	0.0014378431
0.013382073	0.086378727	0.0014164203
0.013513562	0.084974508	0.0013817433
0.013645051	0.084227459	0.0013854382
0.013776539	0.079533291	0.0013390113
0.013908028	0.078089346	0.0013042072
0.014039517	0.079237932	0.0013079711
0.014171005	0.074234281	0.0012567630
0.014302494	0.073458813	0.0012522785
0.014433983	0.073154528	0.0012510955
0.014565472	0.070633492	0.0012044629
0.014696960	0.069457142	0.0012011037
0.014828449	0.066863530	0.0011597325
0.014959938	0.068215352	0.0011787502
0.015091426	0.064687424	0.0011510907
0.015222915	0.063894076	0.0011154615
0.015354404	0.062699270	0.0011107957
0.015485892	0.061725007	0.0010919866
0.015617381	0.062213867	0.0010982452
0.015748870	0.059092145	0.0010713687
0.015880359	0.062474807	0.0010826299
0.016011847	0.059570894	0.0010610155
0.016143336	0.054998844	0.0010074827
0.016274825	0.051884407	0.00098224870
0.016406313	0.053649279	0.00099025423
0.016537802	0.052610766	0.00097274868
0.016669291	0.053668188	0.00098062099
0.016800779	0.054630433	0.00098674809
0.016932268	0.058335585	0.0010139286
0.017063757	0.058748785	0.0010160350
0.017195246	0.058044680	0.0010007386
0.017326734	0.058489738	0.0010046836
0.017458223	0.055538136	0.00097384536
0.017589712	0.056301254	0.00097560444
0.017721200	0.056044889	0.00097530944
0.017852689	0.054536849	0.00094346491
0.017984178	0.055629227	0.00096254188
0.018115666	0.053759322	0.00094278272
0.018247155	0.053707029	0.00093514525
0.018378644	0.052489897	0.00092654602
0.018510133	0.051178151	0.00090604351
0.018641621	0.049101907	0.00088621139
0.018773110	0.050240994	0.00089059645
0.018904599	0.049665149	0.00088471379
0.019036087	0.048274176	0.00086809936
0.019167576	0.048401134	0.00086324527
0.019299065	0.048340097	0.00085636516
0.019430553	0.047046913	0.00085155156
0.019562042	0.047043507	0.00084296037
0.019693531	0.046631018	0.00083960070
0.019825019	0.047612666	0.00084005844
0.019956508	0.045643851	0.00081993198
0.020087997	0.045450603	0.00082302095
0.020219486	0.044616342	0.00080778937
0.020350974	0.043229689	0.00080070600
0.020482463	0.041753794	0.00077285625
0.020613952	0.043169003	0.00078439443
0.020745440	0.042655401	0.00078601725
0.020876929	0.042215415	0.00077091350
0.021008418	0.040939651	0.00076196142
0.021139906	0.040224161	0.00075151740
0.021271395	0.041850986	0.00075905658
0.021402884	0.041023920	0.00075507037
0.021534373	0.040693470	0.00074770571
0.021665861	0.040820572	0.00074801042
0.021797350	0.039908334	0.00073736867
0.021928839	0.039854438	0.00072711724
0.022060327	0.037560898	0.00071516983
0.022191816	0.039139750	0.00072093713
0.022323305	0.039469132	0.00072376228
0.022454793	0.039637469	0.00072232758
0.022586282	0.037127185	0.00069397121
0.022717771	0.037261147	0.00070031318
0.022849260	0.036390986	0.00068500198
0.022980748	0.034864749	0.00067425284
0.023112237	0.035057519	0.00066846916
0.023243726	0.035982646	0.00067359234
0.023375214	0.036747744	0.00068677569
0.023506703	0.037499509	0.00068807633
0.023638192	0.038102711	0.00068970238
0.023769680	0.037944540	0.00068794167
0.023901169	0.036039714	0.00066767629
0.024032658	0.036818007	0.00067697337
0.024164147	0.037343476	0.00067568651
0.024295635	0.036372996	0.00066535310
0.024427124	0.036850339	0.00066790119
0.024558613	0.037593713	0.00066847202
0.024690101	0.036445191	0.00066652477
0.024821590	0.035684212	0.00065279933
0.024953079	0.036407193	0.00065404025
0.025084567	0.037263918	0.00066374799
0.025216056	0.036217802	0.00064980793
0.025347545	0.035466245	0.00064742708
0.025479034	0.035251210	0.00063974748
0.025610522	0.036427278	0.00064481600
0.025742011	0.036037463	0.00064268832
0.025873500	0.035263166	0.00063435875
0.026004988	0.035515093	0.00063745773
0.026136477	0.035500417	0.00063480188
0.026267966	0.035842056	0.00063162502
0.026399454	0.036223736	0.00063720208
0.026530943	0.035048049	0.00062170264
0.026662432	0.034941145	0.00062374158
0.026793920	0.035480658	0.00062700810
0.026925409	0.034048556	0.00060934758
0.027056898	0.034323585	0.00061459387
0.027188387	0.034432429	0.00060887512
0.027319875	0.033626527	0.00060748130
0.027451364	0.035161104	0.00061526453
0.027582853	0.034664161	0.00060752444
0.027714341	0.034329587	0.00060474108
0.027845830	0.034050400	0.00059809218
0.027977319	0.033760511	0.00060025614
0.028108807	0.033888129	0.00059745613
0.028240296	0.033679405	0.00059297131
0.028371785	0.033761272	0.00059216942
0.028503274	0.033213596	0.00058753642
0.028634762	0.034021581	0.00059154610
0.028766251	0.033704385	0.00058984383
0.028897740	0.034300436	0.00058749014
0.029029228	0.033293304	0.00058417099
0.029160717	0.033004696	0.00057991032
0.029292206	0.033148207	0.00057812553
0.029423694	0.034144255	0.00058901601
0.029555183	0.032785355	0.00056790086
0.029686672	0.032728164	0.00057254212
0.029818161	0.033943669	0.00058263522
0.029949649	0.033603589	0.00057447786
0.030081138	0.033108356	0.00057074157
0.030212627	0.032989017	0.00056551110
0.030344115	0.032131858	0.00055855133
0.030475604	0.032443066	0.00056214566
0.030607093	0.031608140	0.00055295532
0.030738581	0.031901797	0.00055715555
0.030870070	0.033043543	0.00056001928
0.031001559	0.032300856	0.00055355674
0.031133048	0.032207470	0.00055426844
0.031264536	0.031503442	0.00054498911
0.031396025	0.031669369	0.00054829152
0.031527514	0.031714075	0.00054544081
0.031659002	0.031895453	0.00054450596
0.031790491	0.032220864	0.00054950688
0.031921980	0.032069639	0.00054279911
0.032053468	0.032344460	0.00054746011
0.032184957	0.032094757	0.00054017477
0.032316446	0.032041628	0.00053778963
0.032447935	0.031887427	0.00054145051
0.032579423	0.031303552	0.00053114008
0.032710912	0.031020183	0.00053144783
0.032842401	0.032075591	0.00053626859
0.032973889	0.032719810	0.00053928469
0.033105378	0.031173091	0.00052981909
0.033236867	0.031727111	0.00053117442
0.033368355	0.031099599	0.00053477139
0.033499844	0.031473580	0.00053518072
0.033631333	0.030909200	0.00053277786
0.033762822	0.030601930	0.00053583845
0.033894310	0.029869236	0.00052818630
0.034025799	0.030798468	0.00053577534
0.034157288	0.029902157	0.00052835013
0.034288776	0.031195233	0.00053840349
0.034420265	0.029897390	0.00053347128
0.034551754	0.030521191	0.00053455933
0.034683242	0.030218045	0.00053481178
0.034814731	0.030012705	0.00052951150
0.034946220	0.030284555	0.00053295124
0.035077708	0.030304862	0.00053854222
0.035209197	0.030012964	0.00053327943
0.035340686	0.029716325	0.00052677016
0.035472175	0.029933272	0.00054073151
0.035603663	0.029446063	0.00053896430
0.035735152	0.029277371	0.00054367010
0.035866641	0.029701117	0.00054623268
0.035998129	0.029137222	0.00053962542
0.036129618	0.030296368	0.00055179698
0.036261107	0.029500463	0.00054101152
0.036392595	0.029859616	0.00055499604
0.036524084	0.028444088	0.00054057526
0.036655573	0.029368629	0.00054422733
0.036787062	0.028877221	0.00054714723
0.036918550	0.029486177	0.00054781884
0.037050039	0.028858000	0.00054848167
0.037181528	0.028282713	0.00053965721
0.037313016	0.029560274	0.00055102885
0.037444505	0.029267568	0.00055308497
0.037575994	0.029391532	0.00054928913
0.037707482	0.029116643	0.00055352137
0.037838971	0.029387019	0.00055597036
0.037970460	0.029100664	0.00054999075
0.038101949	0.029172815	0.00055559378
0.038233437	0.028020727	0.00053878926
0.038364926	0.029661053	0.00054864116
0.038496415	0.029386083	0.00054576102
0.038627903	0.029830308	0.00054267101
0.038759392	0.028432912	0.00053444621
0.038890881	0.029383217	0.00053598504
0.039022369	0.030236173	0.00054391887
0.039153858	0.028320408	0.00052614488
0.039285347	0.029354218	0.00053256860
0.039416836	0.029902280	0.00053952820
0.039548324	0.029127345	0.00052999198
0.039679813	0.029022664	0.00052726917
0.039811302	0.029307018	0.00053316369
0.039942790	0.029416897	0.00052866775
0.040074279	0.028808117	0.00052785402
0.040205768	0.029151145	0.00052708446
0.040337256	0.028838814	0.00052147329
0.040468745	0.028882207	0.00052366858
0.040600234	0.028656629	0.00051964137
0.040731723	0.028651643	0.00051988755
0.040863211	0.028594879	0.00052044107
0.040994700	0.028983164	0.00052031846
0.041126189	0.029001198	0.00052303155
0.041257677	0.029801337	0.00052422193
0.041389166	0.029476248	0.00052123698
0.041520655	0.029379450	0.00052264155
0.041652143	0.029783832	0.00052361785
0.041783632	0.029884098	0.00052532376
0.041915121	0.028865656	0.00051445114
0.042046610	0.028517254	0.00051384404
0.042178098	0.029916032	0.00052319225
0.042309587	0.029892531	0.00052240055
0.042441076	0.028400644	0.00050913138
0.042572564	0.029397635	0.00051741759
0.042704053	0.029349684	0.00051344852
0.042835542	0.028695116	0.00051250470
0.042967030	0.029461842	0.00051547317
0.043098519	0.029726756	0.00052068730
0.043230008	0.029981030	0.00051962654
0.043361496	0.029336077	0.00050924198
0.043492985	0.028992662	0.00051279419
0.043624474	0.029230585	0.00051073488
0.043755963	0.028420095	0.00050705003
0.043887451	0.029285178	0.00050867617
0.044018940	0.029122000	0.00050683372
0.044150429	0.029831343	0.00051852980
0.044281917	0.028689217	0.00050254580
0.044413406	0.028754428	0.00050727495
0.044544895	0.028618103	0.00050091666
0.044676383	0.029603947	0.00050919255
0.044807872	0.029033733	0.00050665904
0.044939361	0.029021028	0.00050317929
0.045070850	0.029180358	0.00050575795
0.045202338	0.028846912	0.00050295822
0.045333827	0.029194141	0.00050116069
0.045465316	0.029932955	0.00051389464
0.045596804	0.029131925	0.00050294711
0.045728293	0.028463611	0.00049728266
0.045859782	0.028580672	0.00049827963
0.045991270	0.029486159	0.00050010851
0.046122759	0.029410215	0.00050538456
0.046254248	0.030136278	0.00051726904
0.046385737	0.029590801	0.00051704245
0.046517225	0.029057611	0.00051356772
0.046648714	0.029075045	0.00051506275
0.046780203	0.029571512	0.00052496849
0.046911691	0.029368378	0.00052099405
0.047043180	0.029707049	0.00052293702
0.047174669	0.030418237	0.00053047197
0.047306157	0.029594608	0.00052735224
0.047437646	0.030143182	0.00053406527
0.047569135	0.029145888	0.00052949268
0.047700624	0.028801111	0.00052002544
0.047832112	0.029570478	0.00053316832
0.047963601	0.029673880	0.00052877448
0.048095090	0.029473275	0.00053280875
0.048226578	0.028946502	0.00053136211
0.048358067	0.029604956	0.00053163825
0.048489556	0.028397156	0.00052391366
0.048621044	0.028321843	0.00052649890
0.048752533	0.029421696	0.00053979713
0.048884022	0.029557136	0.00053632791
0.049015511	0.029644675	0.00053708843
0.049146999	0.030260086	0.00054341580
0.049278488	0.028997638	0.00053413094
0.049409977	0.029259972	0.00053912950
0.049541465	0.029897400	0.00054106333
0.049672954	0.029919859	0.00054205012
0.049804443	0.029024848	0.00053622941
0.049935931	0.028905641	0.00053771877
0.050067420	0.028999207	0.00053884069
0.050198909	0.028520247	0.00053584067
0.050330398	0.028660199	0.00053389270
0.050461886	0.029691618	0.00054255393
0.050593375	0.029559330	0.00054392299
0.050724864	0.029354472	0.00054480124
0.050856352	0.029227448	0.00054241834
0.050987841	0.029512103	0.00054312394
0.051119330	0.029696883	0.00054382369
0.051250818	0.028956236	0.00054181318
0.051382307	0.028706345	0.00054062763
0.051513796	0.028266404	0.00053697178
0.051645284	0.030887390	0.00055625699
0.051776773	0.029421296	0.00054578358
0.051908262	0.029922156	0.00055027028
0.052039751	0.029346184	0.00054689153
0.052171239	0.029279095	0.00054590237
0.052302728	0.028831665	0.00054634311
0.052434217	0.029581856	0.00054742841
0.052565705	0.029023529	0.00054728738
0.052697194	0.028681680	0.00054125631
0.052828683	0.028609277	0.00054451418
0.052960171	0.030070257	0.00055351604
0.053091660	0.028623838	0.00054138662
0.053223149	0.028166616	0.00054232722
0.053354638	0.028782319	0.00054822176
0.053486126	0.028884185	0.00054657473
0.053617615	0.029762532	0.00055170533
0.053749104	0.028732964	0.00054537429
0.053880592	0.028582651	0.00054415076
0.054012081	0.028419470	0.00054463139
0.054143570	0.029621662	0.00055570573
0.054275058	0.028531911	0.00054355980
0.054406547	0.029637674	0.00055116313
0.054538036	0.029613288	0.00055890431
0.054669525	0.028893871	0.00054614265
0.054801013	0.029350368	0.00055548046
0.054932502	0.029604917	0.00055605198
0.055063991	0.028532741	0.00054476031
0.055195479	0.029157430	0.00055373312
0.055326968	0.029761661	0.00055543874
0.055458457	0.029170022	0.00055595182
0.055589945	0.029378003	0.00055396389
0.055721434	0.029367256	0.00055067676
0.055852923	0.028479712	0.00055202384
0.055984412	0.030262571	0.00056339634
0.056115900	0.028870633	0.00055030384
0.056247389	0.029058735	0.00055327331
0.056378878	0.028929947	0.00054968496
0.056510366	0.027779870	0.00054461777
0.056641855	0.028244115	0.00054578426
0.056773344	0.029229474	0.00055607562
0.056904832	0.028511231	0.00055148955
0.057036321	0.029223777	0.00055383876
0.057167810	0.028777891	0.00055277036
0.057299299	0.028947480	0.00055188416
0.057430787	0.028772838	0.00054928719
0.057562276	0.028080513	0.00054800562
0.057693765	0.028790176	0.00054548362
0.057825253	0.029572130	0.00055946449
0.057956742	0.028942225	0.00055341883
0.058088231	0.028785450	0.00054852868
0.058219719	0.028319831	0.00054769069
0.058351208	0.029973669	0.00055518279
0.058482697	0.030028743	0.00055918710
0.058614186	0.028903669	0.00055083365
0.058745674	0.029910904	0.00055277085
0.058877163	0.029908064	0.00055602247
0.059008652	0.029048582	0.00054327677
0.059140140	0.028226963	0.00054308536
0.059271629	0.029911136	0.00055651115
0.059403118	0.029439718	0.00054630159
0.059534606	0.029293181	0.00054825630
0.059666095	0.029954235	0.00054711922
0.059797584	0.029460095	0.00054583591
0.059929072	0.029518445	0.00054979295
0.060060561	0.028669548	0.00053836989
0.060192050	0.028487407	0.00054076649
0.060323539	0.029870803	0.00054633303
0.060455027	0.028460044	0.00053713129
0.060586516	0.028322751	0.00053629732
0.060718005	0.029589280	0.00054326588
0.060849493	0.028768431	0.00053947578
0.060980982	0.028201409	0.00053476107
0.061112471	0.027449538	0.00052645153
0.061243959	0.028929716	0.00054250539
0.061375448	0.028920566	0.00053677660
0.061506937	0.028077891	0.00053455569
0.061638426	0.029539764	0.00054244947
0.061769914	0.029704923	0.00054525438
0.061901403	0.029519343	0.00054657851
0.062032892	0.028867970	0.00053280312
0.062164380	0.029561908	0.00054310846
0.062295869	0.029200008	0.00054084322
0.062427358	0.028459436	0.00053241639
0.062558846	0.028918769	0.00054036283
0.062690335	0.029185759	0.00053467549
0.062821824	0.028580945	0.00053397195
0.062953313	0.029025271	0.00053518029
0.063084801	0.029552072	0.00054037744
0.063216290	0.029037156	0.00053829059
0.063347779	0.028501406	0.00053320052
0.063479267	0.028422495	0.00052726267
0.063610756	0.029479797	0.00054137676
0.063742245	0.029820423	0.00054126972
0.063873733	0.029412070	0.00054098795
0.064005222	0.028872508	0.00053328804
0.064136711	0.029638293	0.00053898020
0.064268200	0.029569995	0.00053838128
0.064399688	0.028993684	0.00053123922
0.064531177	0.028991895	0.00053573561
0.064662666	0.028405991	0.00052823359
0.064794154	0.028623721	0.00053053000
0.064925643	0.029357398	0.00053792482
0.065057132	0.027789684	0.00052423400
0.065188620	0.028717195	0.00053257648
0.065320109	0.029336895	0.00053280239
0.065451598	0.028452710	0.00052724572
0.065583087	0.029045726	0.00053251642
0.065714575	0.029196107	0.00053158087
0.065846064	0.028005063	0.00052654099
0.065977553	0.028422784	0.00052579525
0.066109041	0.029435530	0.00053270214
0.066240530	0.028301140	0.00052967396
0.066372019	0.028623456	0.00052531051
0.066503507	0.028822781	0.00052874952
0.066634996	0.029266187	0.00053043599
0.066766485	0.028299998	0.00052483932
0.066897973	0.028690602	0.00052740493
0.067029462	0.027745386	0.00051986113
0.067160951	0.027968339	0.00052395530
0.067292440	0.028840712	0.00052669688
0.067423928	0.028808208	0.00052335208
0.067555417	0.028145757	0.00052221638
0.067686906	0.028696132	0.00052452244
0.067818394	0.029094071	0.00052898112
0.067949883	0.028863400	0.00052555372
0.068081372	0.029011665	0.00052601656
0.068212860	0.027931385	0.00051675552
0.068344349	0.028625015	0.00052514140
0.068475838	0.028749078	0.00052424611
0.068607327	0.028164164	0.00051968879
0.068738815	0.029401981	0.00052530741
0.068870304	0.027916501	0.00051701040
0.069001793	0.029727982	0.00052984690
0.069133281	0.030058164	0.00053177964
0.069264770	0.029536863	0.00053150976
0.069396259	0.028229577	0.00051457528
0.069527747	0.029098181	0.00052566565
0.069659236	0.029074966	0.00052649539
0.069790725	0.029095470	0.00052355405
0.069922214	0.028222241	0.00051880653
0.070053702	0.027991912	0.00051405342
0.070185191	0.028963324	0.00052580695
0.070316680	0.028799082	0.00051975750
0.070448168	0.030047936	0.00053201831
0.070579657	0.028572557	0.00051918368
0.070711146	0.027910667	0.00051027778
0.070842634	0.028073609	0.00051552696
0.070974123	0.028570678	0.00051847772
0.071105612	0.028464024	0.00051772345
0.071237101	0.029004580	0.00052285926
0.071368589	0.028690830	0.00051397607
0.071500078	0.028821953	0.00052155789
0.071631567	0.028312790	0.00051627886
0.071763055	0.028276441	0.00051509588
0.071894544	0.027886461	0.00051176412
0.072026033	0.028284696	0.00051024696
0.072157521	0.027741930	0.00051151595
0.072289010	0.028303325	0.00051517475
0.072420499	0.028601827	0.00051538240
0.072551988	0.027663391	0.00050701991
0.072683476	0.027847442	0.00050813058
0.072814965	0.027679405	0.00050763387
0.072946454	0.027087989	0.00050626242
0.073077942	0.027772033	0.00050545030
0.073209431	0.026982844	0.00050317029
0.073340920	0.027952510	0.00050756193
0.073472408	0.028020819	0.00050995494
0.073603897	0.027106344	0.00050548498
0.073735386	0.026680683	0.00049864254
0.073866875	0.027424846	0.00050450564
0.073998363	0.027760600	0.00050730247
0.074129852	0.027516840	0.00050508821
0.074261341	0.026268145	0.00049609928
0.074392829	0.026972824	0.00049819426
0.074524318	0.026969476	0.00050173532
0.074655807	0.026508124	0.00049418555
0.074787295	0.027618854	0.00050494822
0.074918784	0.027880082	0.00050589204
0.075050273	0.026663195	0.00049450740
0.075181761	0.027193928	0.00049962562
0.075313250	0.027756098	0.00050615213
0.075444739	0.027335364	0.00050000340
0.075576228	0.027472325	0.00050269659
0.075707716	0.026792696	0.00049668076
0.075839205	0.027184242	0.00049996709
0.075970694	0.026929721	0.00049646231
0.076102182	0.027542297	0.00049860193
0.076233671	0.027536201	0.00050262594
0.076365160	0.027765127	0.00049924262
0.076496648	0.027672120	0.00050164700
0.076628137	0.027302395	0.00050038037
0.076759626	0.027186400	0.00049586956
0.076891115	0.026978046	0.00049662877
0.077022603	0.026988739	0.00049317344
0.077154092	0.026844274	0.00049194417
0.077285581	0.027254624	0.00049880523
0.077417069	0.026647556	0.00049090245
0.077548558	0.027249018	0.00049816974
0.077680047	0.026964324	0.00049187672
0.077811535	0.026943371	0.00049241030
0.077943024	0.026692640	0.00049174150
0.078074513	0.027026631	0.00049131231
0.078206002	0.027269257	0.00049672231
0.078337490	0.027475561	0.00049509463
0.078468979	0.027549197	0.00049429537
0.078600468	0.026999417	0.00049428279
0.078731956	0.026339172	0.00048572807
0.078863445	0.027004198	0.00049451374
0.078994934	0.026253788	0.00048391086
0.079126422	0.026576569	0.00048891232
0.079257911	0.026087005	0.00048457730
0.079389400	0.026570702	0.00048623820
0.079520889	0.026119868	0.00048590419
0.079652377	0.026314432	0.00048708107
0.079783866	0.026534611	0.00048445602
0.079915355	0.026284370	0.00048804557
0.080046843	0.026088164	0.00048147234
0.080178332	0.027399665	0.00049334297
0.080309821	0.026719783	0.00048983383
0.080441309	0.026496310	0.00048198436
0.080572798	0.026683819	0.00048726118
0.080704287	0.025679526	0.00047978035
0.080835776	0.026348245	0.00048398718
0.080967264	0.026762145	0.00048968973
0.081098753	0.025949812	0.00047840369
0.081230242	0.026089002	0.00048181497
0.081361730	0.027493862	0.00048977514
0.081493219	0.026926808	0.00048733030
0.081624708	0.026861115	0.00048840472
0.081756196	0.026233031	0.00047835919
0.081887685	0.026296336	0.00048279927
0.082019174	0.025229395	0.00047451824
0.082150663	0.026361076	0.00048111196
0.082282151	0.026645399	0.00048461268
0.082413640	0.026278039	0.00047809718
0.082545129	0.026564035	0.00048275595
0.082676617	0.026167473	0.00048038806
0.082808106	0.026000081	0.00047909716
0.082939595	0.026345550	0.00048246096
0.083071083	0.026402846	0.00047867376
0.083202572	0.025982065	0.00047597223
0.083334061	0.026377896	0.00048169053
0.083465549	0.025741703	0.00047234928
0.083597038	0.025438200	0.00047398366
0.083728527	0.025522430	0.00046971784
0.083860016	0.026172096	0.00047963685
0.083991504	0.026433998	0.00048047335
0.084122993	0.026729271	0.00048082615
0.084254482	0.026023061	0.00047800702
0.084385970	0.025619931	0.00047098716
0.084517459	0.025334702	0.00047017679
0.084648948	0.025989715	0.00047675887
0.084780436	0.025175571	0.00046719259
0.084911925	0.026092193	0.00047484263
0.085043414	0.025869998	0.00047101514
0.085174903	0.026631659	0.00047752041
0.085306391	0.026628101	0.00048005803
0.085437880	0.026289026	0.00047434567
0.085569369	0.026332691	0.00047706816
0.085700857	0.025997440	0.00047121287
0.085832346	0.025668148	0.00046993928
0.085963835	0.026492433	0.00047768172
0.086095323	0.026149164	0.00047230774
0.086226812	0.025708205	0.00047020524
0.086358301	0.026197347	0.00047360164
0.086489790	0.026567697	0.00047582747
0.086621278	0.025716395	0.00046995116
0.086752767	0.026459982	0.00047471681
0.086884256	0.026809853	0.00047624584
0.087015744	0.025796128	0.00046914481
0.087147233	0.025715450	0.00046731870
0.087278722	0.025813821	0.00047136730
0.087410210	0.026352653	0.00047177417
0.087541699	0.025452363	0.00046509857
0.087673188	0.026228834	0.00047280820
0.087804677	0.026473533	0.00047180134
0.087936165	0.025483841	0.00046651853
0.088067654	0.026177445	0.00047164142
0.088199143	0.025367297	0.00046229952
0.088330631	0.026084060	0.00047065570
0.088462120	0.026485538	0.00047036336
0.088593609	0.026380239	0.00047269365
0.088725097	0.026405300	0.00046883824
0.088856586	0.025705841	0.00046430703
0.088988075	0.026480968	0.00047335060
0.089119564	0.025918392	0.00046650404
0.089251052	0.025389549	0.00046461022
0.089382541	0.025769239	0.00046543456
0.089514030	0.026246567	0.00046775643
0.089645518	0.024818442	0.00045727551
0.089777007	0.025697394	0.00046398253
0.089908496	0.025730919	0.00046551021
0.090039984	0.025894348	0.00046558076
0.090171473	0.024982160	0.00045712034
0.090302962	0.025098536	0.00046063045
0.090434451	0.026188467	0.00046584540
0.090565939	0.025722029	0.00046595157
0.090697428	0.024677277	0.00045653644
0.090828917	0.025603281	0.00045641734
0.090960405	0.025595984	0.00046230740
0.091091894	0.025689116	0.00046096907
0.091223383	0.025399144	0.00046145171
0.091354871	0.024894274	0.00045837295
0.091486360	0.025458747	0.00046779590
0.091617849	0.025108172	0.00047253930
0.091749337	0.025076157	0.00047433487
0.091880826	0.025495066	0.00048153767
0.092012315	0.025364361	0.00048464770
0.092143804	0.025185037	0.00048019967
0.092275292	0.026360668	0.00049574942
0.092406781	0.025148254	0.00048714758
0.092538270	0.024980395	0.00048820488
0.092669758	0.025209131	0.00049365426
0.092801247	0.025148265	0.00047752261
0.092932736	0.025135087	0.00047874723
0.093064224	0.025656216	0.00047745513
0.093195713	0.025313619	0.00047424978
0.093327202	0.025347773	0.00047446081
0.093458691	0.024326695	0.00045970974
0.093590179	0.024679477	0.00046850234
0.093721668	0.025005660	0.00046730232
0.093853157	0.024765002	0.00046559911
0.093984645	0.024575662	0.00046186726
0.094116134	0.024701721	0.00046320301
0.094247623	0.024631555	0.00046007318
0.094379111	0.025080483	0.00046573856
0.094510600	0.025235136	0.00046544283
0.094642089	0.024898368	0.00046249528
0.094773578	0.025422960	0.00046280370
0.094905066	0.025332453	0.00046605755
0.095036555	0.024407846	0.00046106499
0.095168044	0.023961488	0.00045173877
0.095299532	0.024738849	0.00045974652
0.095431021	0.025017382	0.00045736912
0.095562510	0.024289270	0.00045448120
0.095693998	0.025995160	0.00046914499
0.095825487	0.024543131	0.00045410135
0.095956976	0.025208834	0.00046166590
0.096088465	0.025029035	0.00045524326
0.096219953	0.023895656	0.00045175329
0.096351442	0.024485024	0.00045566654
0.096482931	0.024847142	0.00045632222
0.096614419	0.025169080	0.00045802520
0.096745908	0.024659777	0.00045458260
0.096877397	0.023993049	0.00044820024
0.097008885	0.025229209	0.00045789679
0.097140374	0.024018226	0.00044846052
0.097271863	0.024744591	0.00045352625
0.097403352	0.024711148	0.00045099347
0.097534840	0.025004833	0.00045455633
0.097666329	0.024865578	0.00045598983
0.097797818	0.024611470	0.00044687528
0.097929306	0.024556311	0.00044913690
0.098060795	0.024575843	0.00044933606
0.098192284	0.024591199	0.00044375446
0.098323772	0.024987969	0.00045143907
0.098455261	0.024997031	0.00044833630
0.098586750	0.024672151	0.00044405015
0.098718239	0.024582145	0.00044568446
0.098849727	0.024500235	0.00044271196
0.098981216	0.024272761	0.00044126759
0.099112705	0.024412079	0.00044090592
0.099244193	0.024599994	0.00044161234
0.099375682	0.024228207	0.00044095536
0.099507171	0.024296686	0.00044063211
0.099638659	0.023992217	0.00044006316
0.099770148	0.024083027	0.00043974573
0.099901637	0.023855643	0.00043633805
0.10003313	0.024193728	0.00044231214
0.10016461	0.023650531	0.00043692400
0.10029610	0.024064634	0.00044288308
0.10042759	0.023923758	0.00043829246
0.10055908	0.024276818	0.00043930550
0.10069057	0.024231151	0.00044143192
0.10082206	0.023531508	0.00043496822
0.10095355	0.023420080	0.00043904629
0.10108504	0.024478017	0.00043948561
0.10121652	0.024604840	0.00044142710
0.10134801	0.024773761	0.00044360488
0.10147950	0.024390961	0.00044072021
0.10161099	0.024095066	0.00043822994
0.10174248	0.023944288	0.00043817811
0.10187397	0.024035205	0.00043603281
0.10200546	0.024258653	0.00043941088
0.10213694	0.024490135	0.00043704645
0.10226843	0.024307481	0.00043894554
0.10239992	0.024257453	0.00043924310
0.10253141	0.025114863	0.00043941768
0.10266290	0.023595629	0.00043516159
0.10279439	0.024236977	0.00043497401
0.10292588	0.023801057	0.00043440139
0.10305737	0.023139632	0.00042888027
0.10318885	0.023775755	0.00043131162
0.10332034	0.024391633	0.00043903418
0.10345183	0.024040491	0.00043240119
0.10358332	0.024263201	0.00043742757
0.10371481	0.024353202	0.00043630916
0.10384630	0.024214294	0.00043512063
0.10397779	0.024088718	0.00043380536
0.10410928	0.024204985	0.00043718627
0.10424076	0.025241525	0.00044216270
0.10437225	0.023829728	0.00043173850
0.10450374	0.023155658	0.00042427564
0.10463523	0.023651975	0.00043027869
0.10476672	0.024101145	0.00043348335
0.10489821	0.023729566	0.00043009548
0.10502970	0.023718466	0.00042906516
0.10516118	0.024225716	0.00043113170
0.10529267	0.024125204	0.00043471761
0.10542416	0.024260493	0.00043302234
0.10555565	0.023465182	0.00042828620
0.10568714	0.023876320	0.00043086072
0.10581863	0.024477654	0.00043306224
0.10595012	0.023681997	0.00042810721
0.10608161	0.023651543	0.00042991728
0.10621309	0.023950095	0.00042940888
0.10634458	0.023270099	0.00042288471
0.10647607	0.024034841	0.00043000443
0.10660756	0.023590969	0.00042513433
0.10673905	0.023549621	0.00042694674
0.10687054	0.023820922	0.00043308660
0.10700203	0.024239709	0.00044018840
0.10713352	0.024224675	0.00044332825
0.10726500	0.024103588	0.00044766367
0.10739649	0.024054467	0.00045264636
0.10752798	0.023662064	0.00044785964
0.10765947	0.024215764	0.00045426561
0.10779096	0.023404711	0.00045098145
0.10792245	0.024353725	0.00046354136
0.10805394	0.023754702	0.00045779065
0.10818542	0.023485212	0.00045626237
0.10831691	0.023432045	0.00046000913
0.10844840	0.024390313	0.00046527575
0.10857989	0.023540694	0.00046361858
0.10871138	0.024602672	0.00047511344
0.10884287	0.023947540	0.00046675281
0.10897436	0.023424659	0.00046538389
0.10910585	0.023099279	0.00046665854
0.10923733	0.023081107	0.00046267026
0.10936882	0.024521902	0.00047998283
0.10950031	0.024026713	0.00047245618
0.10963180	0.023762403	0.00047489964
0.10976329	0.024795036	0.00048132445
0.10989478	0.022936712	0.00046959751
0.11002627	0.023307112	0.00047759489
0.11015776	0.023503102	0.00047278042
0.11028924	0.023508353	0.00047654404
0.11042073	0.024816187	0.00049280732
0.11055222	0.023283157	0.00047570079
0.11068371	0.023656331	0.00048245457
0.11081520	0.023914479	0.00048364595
0.11094669	0.024343816	0.00049006215
0.11107818	0.024797059	0.00049569785
0.11120966	0.024223791	0.00048895246
0.11134115	0.024131518	0.00049290270
0.11147264	0.023744658	0.00048653170
0.11160413	0.024210047	0.00049304843
0.11173562	0.023745701	0.00049245463
0.11186711	0.023150770	0.00047064468
0.11199860	0.023265457	0.00047215578
0.11213009	0.023699075	0.00046803532
0.11226157	0.023942754	0.00046784976
0.11239306	0.024435757	0.00047019516
0.11252455	0.023695521	0.00046416685
0.11265604	0.024110706	0.00046551875
0.11278753	0.023763721	0.00045860706
0.11291902	0.023591042	0.00045590982
0.11305051	0.023643516	0.00046061779
0.11318200	0.023288427	0.00045189802
0.11331348	0.023644345	0.00045555633
0.11344497	0.024150415	0.00045753587
0.11357646	0.024191977	0.00045397272
0.11370795	0.024792338	0.00046130878
0.11383944	0.024251689	0.00045605727
0.11397093	0.023722997	0.00045232243
0.11410242	0.024194832	0.00045400185
0.11423390	0.023677249	0.00044543565
0.11436539	0.024025227	0.00045450183
0.11449688	0.023776906	0.00044576794
0.11462837	0.024148264	0.00045271870
0.11475986	0.024677471	0.00045339535
0.11489135	0.023655408	0.00044276168
0.11502284	0.023494163	0.00044618161
0.11515433	0.024055124	0.00044890508
0.11528581	0.024073336	0.00044729693
0.11541730	0.023765949	0.00044190397
0.11554879	0.024014128	0.00044384682
0.11568028	0.024382573	0.00044974399
0.11581177	0.024304774	0.00044595863
0.11594326	0.023151422	0.00043860180
0.11607475	0.023317530	0.00043856652
0.11620624	0.023447785	0.00043742632
0.11633772	0.023910042	0.00044280523
0.11646921	0.023099171	0.00043541581
0.11660070	0.024292160	0.00044383419
0.11673219	0.024102316	0.00044014645
0.11686368	0.024074300	0.00043938282
0.11699517	0.024422061	0.00044008830
0.11712666	0.024372024	0.00044089366
0.11725814	0.024033792	0.00043625498
0.11738963	0.024024495	0.00043672742
0.11752112	0.024427460	0.00043703672
0.11765261	0.022865356	0.00042897252
0.11778410	0.024490352	0.00044148232
0.11791559	0.024085735	0.00043462980
0.11804708	0.023651551	0.00042959458
0.11817857	0.024080674	0.00043410898
0.11831005	0.023841816	0.00042946957
0.11844154	0.023281185	0.00042853670
0.11857303	0.022860320	0.00042134658
0.11870452	0.023482953	0.00042630209
0.11883601	0.023964896	0.00042886207
0.11896750	0.024537778	0.00043286507
0.11909899	0.024001593	0.00043042550
0.11923048	0.023773874	0.00042291271
0.11936196	0.024000567	0.00042893780
0.11949345	0.023605125	0.00042233707
0.11962494	0.022993563	0.00041678541
0.11975643	0.023946934	0.00042698288
0.11988792	0.023895093	0.00042310695
0.12001941	0.023722482	0.00042233224
0.12015090	0.023323655	0.00041750338
0.12028239	0.023657728	0.00042285736
0.12041387	0.024161244	0.00042331536
0.12054536	0.023483101	0.00041664694
0.12067685	0.023808235	0.00041949456
0.12080834	0.023639369	0.00041977781
0.12093983	0.024454085	0.00042097404
0.12107132	0.024214955	0.00042382959
0.12120281	0.023758336	0.00041770174
0.12133429	0.024061343	0.00041950642
0.12146578	0.023523013	0.00041659381
0.12159727	0.023724820	0.00041592780
0.12172876	0.023704089	0.00041847640
0.12186025	0.024279119	0.00041973570
0.12199174	0.023288324	0.00041224254
0.12212323	0.023896578	0.00041730814
0.12225472	0.024270575	0.00041905649
0.12238620	0.023898932	0.00041846909
0.12251769	0.024062241	0.00041612659
0.12264918	0.023876875	0.00041680525
0.12278067	0.023944018	0.00041720100
0.12291216	0.024009768	0.00041717027
0.12304365	0.024117901	0.00041722157
0.12317514	0.023338518	0.00041316662
0.12330663	0.023983855	0.00041797610
0.12343811	0.024000672	0.00041701828
0.12356960	0.023355733	0.00041091666
0.12370109	0.023976432	0.00041473144
0.12383258	0.023722731	0.00041327504
0.12396407	0.023322672	0.00040774970
0.12409556	0.023817749	0.00041709330
0.12422705	0.024475821	0.00041767812
0.12435853	0.024319922	0.00041840834
0.12449002	0.023762774	0.00041087374
0.12462151	0.023944076	0.00041714503
0.12475300	0.023952776	0.00041395074
0.12488449	0.024442310	0.00041726771
0.12501598	0.023497745	0.00041188398
0.12514747	0.023337228	0.00040913349
0.12527896	0.023992533	0.00041368934
0.12541044	0.023403550	0.00041242210
0.12554193	0.023515967	0.00040924159
0.12567342	0.023368208	0.00040834843
0.12580491	0.024188965	0.00041438582
0.12593640	0.023451433	0.00040763241
0.12606789	0.024548938	0.00041737067
0.12619938	0.023131740	0.00040714748
0.12633087	0.024089276	0.00041446747
0.12646235	0.023991962	0.00041197548
0.12659384	0.023871816	0.00040767691
0.12672533	0.023675352	0.00041167879
0.12685682	0.023698067	0.00040784323
0.12698831	0.023512887	0.00040861681
0.12711980	0.023463616	0.00040507768
0.12725129	0.023024611	0.00040364343
0.12738277	0.023952078	0.00041112925
0.12751426	0.024525491	0.00041557550
0.12764575	0.023550481	0.00040743115
0.12777724	0.023807579	0.00040671102
0.12790873	0.024437890	0.00041227027
0.12804022	0.023816672	0.00041081561
0.12817171	0.023259534	0.00040401492
0.12830320	0.023492886	0.00040676557
0.12843468	0.023945445	0.00040896909
0.12856617	0.024759011	0.00041304672
0.12869766	0.023543386	0.00040584435
0.12882915	0.023650311	0.00040670974
0.12896064	0.023072371	0.00040173075
0.12909213	0.023800223	0.00040589238
0.12922362	0.023742531	0.00040691451
0.12935511	0.023672494	0.00040523150
0.12948659	0.023932964	0.00040707179
0.12961808	0.024548180	0.00040912527
0.12974957	0.023261629	0.00040194524
0.12988106	0.023470430	0.00040442725
0.13001255	0.023660787	0.00040432653
0.13014404	0.023887178	0.00040748290
0.13027553	0.023892634	0.00040511691
0.13040701	0.024083144	0.00040606166
0.13053850	0.023471675	0.00040402063
0.13066999	0.023271629	0.00040086887
0.13080148	0.023761233	0.00040519038
0.13093297	0.023526138	0.00040168112
0.13106446	0.024212528	0.00040682846
0.13119595	0.023871694	0.00040451437
0.13132744	0.024143357	0.00040689218
0.13145892	0.024085994	0.00040692631
0.13159041	0.023751470	0.00040212938
0.13172190	0.023901663	0.00040360127
0.13185339	0.023539440	0.00040192771
0.13198488	0.023635484	0.00040262218
0.13211637	0.023739800	0.00040352385
0.13224786	0.023247360	0.00039824652
0.13237935	0.023150511	0.00039861190
0.13251083	0.023765193	0.00040287408
0.13264232	0.023349945	0.00040059703
0.13277381	0.023914184	0.00040396629
0.13290530	0.023146491	0.00039490790
0.13303679	0.023044811	0.00039826885
0.13316828	0.023851089	0.00040534885
0.13329977	0.023638831	0.00039740225
0.13343125	0.024627960	0.00041064345
0.13356274	0.023518097	0.00039653835
0.13369423	0.023844591	0.00040069433
0.13382572	0.023678383	0.00040159103
0.13395721	0.023915612	0.00040146231
0.13408870	0.023446981	0.00040026299
0.13422019	0.023117465	0.00039476979
0.13435168	0.024032532	0.00040221272
0.13448316	0.023398969	0.00039839211
0.13461465	0.023550215	0.00039663951
0.13474614	0.024398630	0.00040412588
0.13487763	0.023777160	0.00039996317
0.13500912	0.022890227	0.00039348450
0.13514061	0.024056699	0.00040036063
0.13527210	0.024259296	0.00040275852
0.13540359	0.023498945	0.00039664037
0.13553507	0.023858152	0.00039907893
0.13566656	0.023725229	0.00039726884
0.13579805	0.023743654	0.00039963249
0.13592954	0.023765823	0.00039702852
0.13606103	0.024205732	0.00040374623
0.13619252	0.024245405	0.00040075775
0.13632401	0.023733620	0.00039579389
0.13645549	0.024553134	0.00040494375
0.13658698	0.023359973	0.00039589122
0.13671847	0.023552369	0.00039708121
0.13684996	0.023716014	0.00039864477
0.13698145	0.023487587	0.00039508916
0.13711294	0.023883557	0.00039726931
0.13724443	0.023360909	0.00039551150
0.13737592	0.023542422	0.00039433852
0.13750740	0.023846274	0.00039780056
0.13763889	0.023660754	0.00039415052
0.13777038	0.023025810	0.00039279462
0.13790187	0.023372997	0.00039269166
0.13803336	0.023747190	0.00039462038
0.13816485	0.023608163	0.00039537670
0.13829634	0.023438244	0.00039146406
0.13842783	0.024183810	0.00040044944
0.13855931	0.023498923	0.00039415688
0.13869080	0.023155955	0.00038992886
0.13882229	0.024107081	0.00039679622
0.13895378	0.023726043	0.00039267002
0.13908527	0.023337794	0.00039175336
0.13921676	0.023204219	0.00039079496
0.13934825	0.023359855	0.00039197220
0.13947973	0.023318649	0.00039164788
0.13961122	0.023648939	0.00039225793
0.13974271	0.023960606	0.00039609077
0.13987420	0.023824732	0.00039462867
0.14000569	0.023548966	0.00038997503
0.14013718	0.023637957	0.00039221380
0.14026867	0.023116529	0.00038903002
0.14040016	0.023880684	0.00039508412
0.14053164	0.023564965	0.00039463055
0.14066313	0.023760819	0.00039127656
0.14079462	0.023683738	0.00039194001
0.14092611	0.023242385	0.00038906557
0.14105760	0.023644040	0.00039134396
0.14118909	0.023539194	0.00039254059
0.14132058	0.023129025	0.00038510095
0.14145207	0.023259321	0.00038735467
0.14158355	0.024602730	0.00039572264
0.14171504	0.023689773	0.00039052437
0.14184653	0.023675256	0.00039116001
0.14197802	0.023480756	0.00038769143
0.14210951	0.023400132	0.00038777870
0.14224100	0.023412851	0.00038781895
0.14237249	0.023277761	0.00038567877
0.14250398	0.022918695	0.00038605948
0.14263546	0.023763805	0.00038862218
0.14276695	0.024310786	0.00039242171
0.14289844	0.023307945	0.00038589406
0.14302993	0.023534990	0.00038814333
0.14316142	0.022897540	0.00038427609
0.14329291	0.023168544	0.00038407093
0.14342440	0.023289774	0.00038617646
0.14355588	0.023386004	0.00038752109
0.14368737	0.023290298	0.00038489088
0.14381886	0.024052887	0.00039006563
0.14395035	0.023419915	0.00038518951
0.14408184	0.023186589	0.00038401717
0.14421333	0.023949161	0.00039055028
0.14434482	0.023713381	0.00038611070
0.14447631	0.022975923	0.00038422798
0.14460779	0.023456829	0.00038602360
0.14473928	0.023655153	0.00038734356
0.14487077	0.023548391	0.00038922522
0.14500226	0.023791815	0.00038804141
0.14513375	0.023209270	0.00038658020
0.14526524	0.023898594	0.00038654517
0.14539673	0.023961553	0.00038777901
0.14552822	0.023356779	0.00038626679
0.14565970	0.023153251	0.00038260598
0.14579119	0.023307136	0.00038576100
0.14592268	0.023918152	0.00038563453
0.14605417	0.023816978	0.00038651172
0.14618566	0.023425974	0.00038549192
0.14631715	0.024115376	0.00038745482
0.14644864	0.024583029	0.00038975411
0.14658012	0.023849099	0.00038641616
0.14671161	0.023819555	0.00038712335
0.14684310	0.024512925	0.00039220968
0.14697459	0.023165668	0.00038057944
0.14710608	0.023502650	0.00038307343
0.14723757	0.024067900	0.00038763614
0.14736906	0.023720490	0.00038415976
0.14750055	0.023496226	0.00038344912
0.14763203	0.024091144	0.00038669123
0.14776352	0.023763367	0.00038377263
0.14789501	0.023557804	0.00038429160
0.14802650	0.023824534	0.00038358823
0.14815799	0.023566974	0.00038520602
0.14828948	0.023480628	0.00038150060
0.14842097	0.023859256	0.00038563766
0.14855246	0.023667519	0.00038429116
0.14868394	0.023106028	0.00037874174
0.14881543	0.022840166	0.00037831771
0.14894692	0.024101630	0.00038700153
0.14907841	0.024130768	0.00038478436
0.14920990	0.023421782	0.00038116557
0.14934139	0.023791443	0.00038270162
0.14947288	0.023374698	0.00038188162
0.14960436	0.023212634	0.00037979922
0.14973585	0.024070159	0.00038516006
0.14986734	0.023362823	0.00038172296
0.14999883	0.024048593	0.00038450155
0.15013032	0.023422874	0.00038240786
0.15026181	0.023484876	0.00038189676
0.15039330	0.023937152	0.00038401143
0.15052479	0.023977013	0.00038434902
0.15065627	0.024123213	0.00038429177
0.15078776	0.023665541	0.00038283542
0.15091925	0.023894784	0.00038312129
0.15105074	0.023036026	0.00037746558
0.15118223	0.023994247	0.00038439377
0.15131372	0.023851762	0.00038303362
0.15144521	0.023109664	0.00037759429
0.15157670	0.023306687	0.00037907386
0.15170818	0.023675158	0.00038004441
0.15183967	0.023642779	0.00038092375
0.15197116	0.024737560	0.00038798961
0.15210265	0.023425854	0.00037858465
0.15223414	0.023717815	0.00037963024
0.15236563	0.022783977	0.00037264667
0.15249712	0.024224190	0.00038333502
0.15262860	0.023689983	0.00037913164
0.15276009	0.024115893	0.00038280250
0.15289158	0.023267388	0.00037736988
0.15302307	0.024083487	0.00038069440
0.15315456	0.024344207	0.00038443603
0.15328605	0.024121865	0.00038257291
0.15341754	0.024145536	0.00038313160
0.15354903	0.023184918	0.00037554121
0.15368051	0.023146406	0.00037597758
0.15381200	0.023914982	0.00037993088
0.15394349	0.023644054	0.00037818243
0.15407498	0.023706545	0.00037992099
0.15420647	0.023335632	0.00037384933
0.15433796	0.023201476	0.00037534703
0.15446945	0.024108675	0.00038019819
0.15460094	0.024260537	0.00038190217
0.15473242	0.023894848	0.00037871824
0.15486391	0.023963972	0.00037975784
0.15499540	0.023158706	0.00037274452
0.15512689	0.023232572	0.00037560183
0.15525838	0.023409471	0.00037572440
0.15538987	0.023341462	0.00037544867
0.15552136	0.023202754	0.00037431315
0.15565284	0.022971946	0.00037170032
0.15578433	0.024040329	0.00037849419
0.15591582	0.023604698	0.00037659170
0.15604731	0.023283815	0.00037404299
0.15617880	0.023241136	0.00037395677
0.15631029	0.023466240	0.00037565411
0.15644178	0.023349397	0.00037188026
0.15657327	0.023748166	0.00037708379
0.15670475	0.024094835	0.00037728230
0.15683624	0.023894567	0.00037803006
0.15696773	0.023984707	0.00037746367
0.15709922	0.023505573	0.00037389424
0.15723071	0.023675971	0.00037570337
0.15736220	0.023677084	0.00037377530
0.15749369	0.023860697	0.00037702018
0.15762518	0.023870345	0.00037556556
0.15775666	0.023439191	0.00037217133
0.15788815	0.023580364	0.00037530194
0.15801964	0.023757410	0.00037520751
0.15815113	0.023648868	0.00037477686
0.15828262	0.024298402	0.00037784649
0.15841411	0.023193836	0.00037114149
0.15854560	0.023662893	0.00037397970
0.15867708	0.023784686	0.00037329378
0.15880857	0.023842619	0.00037426006
0.15894006	0.023557149	0.00037282882
0.15907155	0.023179385	0.00037011958
0.15920304	0.023660900	0.00037446170
0.15933453	0.024052472	0.00037486743
0.15946602	0.023583535	0.00037334356
0.15959751	0.023682800	0.00037338195
0.15972899	0.023716139	0.00037369573
0.15986048	0.023738452	0.00037398349
0.15999197	0.023534320	0.00036914925
0.16012346	0.023669364	0.00037461616
0.16025495	0.023606750	0.00037239937
0.16038644	0.023413395	0.00037048364
0.16051793	0.023475385	0.00037220102
0.16064942	0.023700920	0.00037048505
0.16078090	0.023970964	0.00037464079
0.16091239	0.023833168	0.00037306910
0.16104388	0.023694295	0.00037040740
0.16117537	0.023335810	0.00037039638
0.16130686	0.023650480	0.00037048834
0.16143835	0.023510539	0.00037130665
0.16156984	0.023903316	0.00037390431
0.16170133	0.023473646	0.00036714067
0.16183281	0.023221044	0.00036866945
0.16196430	0.023506826	0.00037010341
0.16209579	0.023611138	0.00036987204
0.16222728	0.023381417	0.00036942826
0.16235877	0.023408306	0.00036791629
0.16249026	0.023341838	0.00036820265
0.16262175	0.024143395	0.00037206627
0.16275323	0.023433016	0.00036848380
0.16288472	0.023586805	0.00036995097
0.16301621	0.023364389	0.00036734762
0.16314770	0.023885346	0.00037274124
0.16327919	0.023540456	0.00036753565
0.16341068	0.023510347	0.00036792124
0.16354217	0.023564812	0.00036937720
0.16367366	0.023517450	0.00036826725
0.16380514	0.023103159	0.00036651108
0.16393663	0.023035921	0.00036556073
0.16406812	0.024145439	0.00036986911
0.16419961	0.023675115	0.00036949122
0.16433110	0.022983123	0.00036491003
0.16446259	0.023572377	0.00036827073
0.16459408	0.024026973	0.00037117843
0.16472557	0.023743096	0.00036761327
0.16485705	0.023793571	0.00036861578
0.16498854	0.023197571	0.00036573043
0.16512003	0.023604826	0.00036774102
0.16525152	0.023720838	0.00036991779
0.16538301	0.023413360	0.00036529618
0.16551450	0.023153749	0.00036541534
0.16564599	0.023515865	0.00036600138
0.16577747	0.023421848	0.00036542426
0.16590896	0.023465881	0.00036622716
0.16604045	0.023290169	0.00036414449
0.16617194	0.024105531	0.00036940305
0.16630343	0.023579249	0.00036533964
0.16643492	0.023507904	0.00036537564
0.16656641	0.023693912	0.00036800607
0.16669790	0.024041065	0.00036666159
0.16682938	0.023920781	0.00036748034
0.16696087	0.023743629	0.00036792973
0.16709236	0.023911474	0.00036578132
0.16722385	0.023023169	0.00036322610
0.16735534	0.024207945	0.00037027957
0.16748683	0.023256374	0.00036347122
0.16761832	0.023615765	0.00036609260
0.16774981	0.023075208	0.00036128816
0.16788129	0.023414032	0.00036579432
0.16801278	0.023468146	0.00036316638
0.16814427	0.023800074	0.00036713760
0.16827576	0.023626841	0.00036583396
0.16840725	0.023375199	0.00036225111
0.16853874	0.023693203	0.00036615655
0.16867023	0.023254123	0.00035999534
0.16880171	0.023758478	0.00036561148
0.16893320	0.023105944	0.00036338236
0.16906469	0.023696493	0.00036146763
0.16919618	0.023527601	0.00036397312
0.16932767	0.023970098	0.00036545674
0.16945916	0.023026002	0.00036094218
0.16959065	0.022933555	0.00036093111
0.16972214	0.023612275	0.00036201436
0.16985362	0.024177413	0.00036725950
0.16998511	0.023531733	0.00036158241
0.17011660	0.023478195	0.00036325235
0.17024809	0.023221952	0.00036199441
0.17037958	0.023589214	0.00036176382
0.17051107	0.024502691	0.00036876667
0.17064256	0.023063451	0.00035967071
0.17077405	0.023028523	0.00035974723
0.17090553	0.023834878	0.00036489081
0.17103702	0.023687554	0.00036281772
0.17116851	0.023629259	0.00036198529
0.17130000	0.023212411	0.00036019764
0.17143149	0.023782076	0.00036328651
0.17156298	0.023610395	0.00036143697
0.17169447	0.024228664	0.00036374903
0.17182595	0.023635750	0.00036173367
0.17195744	0.024024729	0.00036426927
0.17208893	0.023446351	0.00035958378
0.17222042	0.023980656	0.00036364108
0.17235191	0.024167349	0.00036441707
0.17248340	0.023223796	0.00035914132
0.17261489	0.024269664	0.00036454686
0.17274638	0.023380058	0.00035816712
0.17287786	0.023341450	0.00036035971
0.17300935	0.023885967	0.00036130119
0.17314084	0.023952407	0.00036344550
0.17327233	0.023739035	0.00036190637
0.17340382	0.023966644	0.00036171977
0.17353531	0.022676611	0.00035437581
0.17366680	0.022877701	0.00035583837
0.17379829	0.023921923	0.00036161399
0.17392977	0.023682208	0.00036206649
0.17406126	0.024075640	0.00036275462
0.17419275	0.022943615	0.00035602039
0.17432424	0.023134553	0.00035650981
0.17445573	0.023587230	0.00035864430
0.17458722	0.024311728	0.00036558987
0.17471871	0.023784244	0.00035892762
0.17485019	0.024091365	0.00036210441
0.17498168	0.023112469	0.00035648330
0.17511317	0.023399365	0.00035775479
0.17524466	0.023408356	0.00035902565
0.17537615	0.024094780	0.00036168906
0.17550764	0.023697677	0.00035798098
0.17563913	0.023470152	0.00035678785
0.17577062	0.023930838	0.00035909781
0.17590210	0.023678964	0.00035917933
0.17603359	0.023219904	0.00035445242
0.17616508	0.023347976	0.00035716893
0.17629657	0.023600491	0.00035957008
0.17642806	0.024091577	0.00035958681
0.17655955	0.023200402	0.00035691985
0.17669104	0.023718536	0.00035701146
0.17682253	0.023066313	0.00035224194
0.17695401	0.023580264	0.00035879631
0.17708550	0.023334146	0.00035573367
0.17721699	0.023459776	0.00035666383
0.17734848	0.023700290	0.00035801800
0.17747997	0.023846164	0.00035829982
0.17761146	0.023221762	0.00035625203
0.17774295	0.023315027	0.00035348425
0.17787443	0.023202333	0.00035428950
0.17800592	0.023401439	0.00035401006
0.17813741	0.023792878	0.00035715500
0.17826890	0.023247325	0.00035506241
0.17840039	0.023730177	0.00035611298
0.17853188	0.023414512	0.00035667188
0.17866337	0.022885385	0.00035192391
0.17879486	0.023446300	0.00035460830
0.17892634	0.023518294	0.00035650131
0.17905783	0.023793620	0.00035482028
0.17918932	0.023291081	0.00035472372
0.17932081	0.023702909	0.00035611996
0.17945230	0.023979011	0.00035691306
0.17958379	0.023145245	0.00035214340
0.17971528	0.022377952	0.00034745273
0.17984677	0.023135235	0.00035354361
0.17997825	0.023481993	0.00035417647
0.18010974	0.023594077	0.00035492631
0.18024123	0.024165080	0.00035794957
0.18037272	0.022990727	0.00034933665
0.18050421	0.023508403	0.00036202546
0.18063570	0.023179804	0.00036194765
0.18076719	0.023247285	0.00036278403
0.18089867	0.023595502	0.00037030001
0.18103016	0.023841929	0.00037084347
0.18116165	0.023458458	0.00037162133
0.18129314	0.023754545	0.00037431637
0.18142463	0.023137941	0.00037079448
0.18155612	0.023942942	0.00037857903
0.18168761	0.024319186	0.00038206947
0.18181910	0.023491057	0.00037801040
0.18195058	0.023506399	0.00038059833
0.18208207	0.022730656	0.00037266710
0.18221356	0.023043154	0.00037938011
0.18234505	0.022915125	0.00037760466
0.18247654	0.022827485	0.00037877476
0.18260803	0.023281205	0.00038307883
0.18273952	0.023399110	0.00038324660
0.18287101	0.023028096	0.00038442709
0.18300249	0.023318865	0.00038567719
0.18313398	0.023703216	0.00038845155
0.18326547	0.022772378	0.00038395262
0.18339696	0.024178270	0.00039295198
0.18352845	0.022191759	0.00038146661
0.18365994	0.023441984	0.00039249487
0.18379143	0.023368827	0.00039147983
0.18392292	0.023255254	0.00039311384
0.18405440	0.023763685	0.00039319163
0.18418589	0.023526467	0.00039609962
0.18431738	0.022943914	0.00039295591
0.18444887	0.023733905	0.00039638530
0.18458036	0.022927506	0.00039345582
0.18471185	0.023079935	0.00039417894
0.18484334	0.022965457	0.00039461595
0.18497482	0.022465614	0.00039276151
0.18510631	0.023484075	0.00039859212
0.18523780	0.023241692	0.00039956599
0.18536929	0.023061352	0.00039304761
0.18550078	0.022777041	0.00038448214
0.18563227	0.023763476	0.00039031112
0.18576376	0.022935414	0.00037756380
0.18589525	0.023495050	0.00038426853
0.18602673	0.023413325	0.00038174028
0.18615822	0.023627445	0.00038214159
0.18628971	0.023729439	0.00038263555
0.18642120	0.023034287	0.00037516716
0.18655269	0.023595628	0.00037915670
0.18668418	0.023551865	0.00037607737
0.18681567	0.023847263	0.00037688178
0.18694716	0.024099294	0.00037837255
0.18707864	0.023859088	0.00037341775
0.18721013	0.023521851	0.00037220175
0.18734162	0.023892998	0.00037457398
0.18747311	0.023552421	0.00036924729
0.18760460	0.023398245	0.00037153951
0.18773609	0.023547043	0.00036696692
0.18786758	0.023201041	0.00036618038
0.18799906	0.023384176	0.00036832871
0.18813055	0.024014402	0.00036940292
0.18826204	0.023424907	0.00036572657
0.18839353	0.023250733	0.00036167374
0.18852502	0.023727627	0.00036726683
0.18865651	0.023507346	0.00036453248
0.18878800	0.023684826	0.00036231772
0.18891949	0.023522268	0.00036191039
0.18905097	0.023506587	0.00036123315
0.18918246	0.023463125	0.00036199383
0.18931395	0.023079953	0.00035952308
0.18944544	0.023756228	0.00036012697
0.18957693	0.023554855	0.00036023377
0.18970842	0.023125527	0.00035539772
0.18983991	0.023410192	0.00035927339
0.18997140	0.023121190	0.00035674004
0.19010288	0.023846855	0.00035855255
0.19023437	0.022570740	0.00035087050
0.19036586	0.023527630	0.00035609895
0.19049735	0.022859799	0.00035206817
0.19062884	0.023458805	0.00035568292
0.19076033	0.022896351	0.00035015935
0.19089182	0.022997167	0.00035304440
0.19102330	0.023282766	0.00035251326
0.19115479	0.023391052	0.00035330276
0.19128628	0.022935347	0.00035137099
0.19141777	0.023612339	0.00035335214
0.19154926	0.023356399	0.00035324731
0.19168075	0.022975409	0.00034934000
0.19181224	0.023619117	0.00035559285
0.19194373	0.023320474	0.00035202032
0.19207521	0.023038137	0.00034975627
0.19220670	0.022887442	0.00034911410
0.19233819	0.022570775	0.00034689770
0.19246968	0.023598489	0.00035275241
0.19260117	0.023268569	0.00035200815
0.19273266	0.024144336	0.00035508564
0.19286415	0.023775395	0.00035298563
0.19299564	0.023569092	0.00035373011
0.19312712	0.023132997	0.00034833698
0.19325861	0.023545148	0.00035295790
0.19339010	0.023886354	0.00035303988
0.19352159	0.023611404	0.00035172524
0.19365308	0.023366720	0.00035151352
0.19378457	0.023452969	0.00034997247
0.19391606	0.022832930	0.00034630995
0.19404754	0.023554204	0.00035103283
0.19417903	0.023319597	0.00035000346
0.19431052	0.023641012	0.00035166172
0.19444201	0.023857578	0.00035283780
0.19457350	0.023139018	0.00034792444
0.19470499	0.023227970	0.00034807371
0.19483648	0.023624188	0.00035047666
0.19496797	0.023167539	0.00034916961
0.19509945	0.023659972	0.00035037903
0.19523094	0.023503825	0.00034988909
0.19536243	0.024024723	0.00035223247
0.19549392	0.023437819	0.00034721670
0.19562541	0.022857993	0.00034588769
0.19575690	0.023556306	0.00034904514
0.19588839	0.023582697	0.00034862002
0.19601988	0.023939733	0.00035040937
0.19615136	0.023679490	0.00034872403
0.19628285	0.023823750	0.00035087716
0.19641434	0.023966728	0.00035027727
0.19654583	0.023189380	0.00034685963
0.19667732	0.023078623	0.00034558239
0.19680881	0.023079724	0.00034569227
0.19694030	0.022758225	0.00034510847
0.19707178	0.022804501	0.00034326892
0.19720327	0.023288787	0.00034653702
0.19733476	0.023309815	0.00034429011
0.19746625	0.023224939	0.00034522679
0.19759774	0.022993523	0.00034392217
0.19772923	0.023119400	0.00034506301
0.19786072	0.023507276	0.00034597456
0.19799221	0.023681049	0.00034828082
0.19812369	0.023037473	0.00034249634
0.19825518	0.022700683	0.00034281531
0.19838667	0.023839521	0.00034794982
0.19851816	0.023093930	0.00034325979
0.19864965	0.023346871	0.00034630155
0.19878114	0.022790014	0.00034134988
0.19891263	0.023271715	0.00034529637
0.19904412	0.023437343	0.00034431625
0.19917560	0.023567959	0.00034690961
0.19930709	0.023116505	0.00034516512
0.19943858	0.023042587	0.00034161915
0.19957007	0.023585900	0.00034668886
0.19970156	0.022921377	0.00034197534
0.19983305	0.022921418	0.00034242103
0.19996454	0.022512110	0.00033804664
0.20009602	0.022833266	0.00034126014
0.20022751	0.023251379	0.00034422079
0.20035900	0.023427637	0.00034406802
0.20049049	0.023000147	0.00034054425
0.20062198	0.023459659	0.00034492644
0.20075347	0.023448192	0.00034408593
0.20088496	0.023670908	0.00034624674
0.20101645	0.022896059	0.00034149225
0.20114793	0.023073591	0.00034048761
0.20127942	0.023337626	0.00034314459
0.20141091	0.023792057	0.00034433615
0.20154240	0.023653525	0.00034455726
0.20167389	0.023074914	0.00034134237
0.20180538	0.023410553	0.00034276431
0.20193687	0.023335971	0.00034296973
0.20206836	0.023653948	0.00034300926
0.20219984	0.023538246	0.00034449860
0.20233133	0.023305457	0.00034352656
0.20246282	0.023558008	0.00034175831
0.20259431	0.023785198	0.00034446329
0.20272580	0.023170234	0.00034027620
0.20285729	0.023346920	0.00034052818
0.20298878	0.023003086	0.00034107489
0.20312027	0.023133506	0.00033852972
0.20325175	0.023749315	0.00034338590
0.20338324	0.023492772	0.00034097342
0.20351473	0.023717411	0.00034280279
0.20364622	0.023075211	0.00034064488
0.20377771	0.023255461	0.00033834145
0.20390920	0.023400640	0.00034176168
0.20404069	0.023856527	0.00034291670
0.20417217	0.023739198	0.00034390814
0.20430366	0.023221178	0.00034006747
0.20443515	0.022593193	0.00033378768
0.20456664	0.023048881	0.00033796248
0.20469813	0.022998798	0.00033838041
0.20482962	0.023561891	0.00034080023
0.20496111	0.023329417	0.00033982439
0.20509260	0.022816727	0.00033627363
0.20522408	0.023369335	0.00034016776
0.20535557	0.023356059	0.00034052614
0.20548706	0.022720914	0.00033520702
0.20561855	0.022850053	0.00033763320
0.20575004	0.023189155	0.00033647882
0.20588153	0.023477655	0.00033951269
0.20601302	0.022794614	0.00033754054
0.20614451	0.023236288	0.00033640358
0.20627599	0.022847418	0.00033653604
0.20640748	0.023355266	0.00033767474
0.20653897	0.023309421	0.00033900731
0.20667046	0.022996288	0.00033740909
0.20680195	0.023742954	0.00033839110
0.20693344	0.023520148	0.00034050799
0.20706493	0.023878256	0.00034114747
0.20719641	0.022985693	0.00033684375
0.20732790	0.023010760	0.00033729003
0.20745939	0.022469790	0.00033164957
0.20759088	0.023185756	0.00033761001
0.20772237	0.024189180	0.00034223689
0.20785386	0.022958715	0.00033477102
0.20798535	0.023142572	0.00033854239
0.20811684	0.023737174	0.00033875005
0.20824832	0.023408916	0.00033669833
0.20837981	0.023185306	0.00033629085
0.20851130	0.023241722	0.00033695764
0.20864279	0.023021392	0.00033649740
0.20877428	0.022835280	0.00033304596
0.20890577	0.022996764	0.00033404896
0.20903726	0.023415464	0.00033648315
0.20916875	0.023319047	0.00033694818
0.20930023	0.022581835	0.00033309066
0.20943172	0.023850846	0.00033860360
0.20956321	0.023422510	0.00033593478
0.20969470	0.023682827	0.00033867037
0.20982619	0.023398044	0.00033672880
0.20995768	0.023243685	0.00033591988
0.21008917	0.023146150	0.00033317968
0.21022065	0.023172496	0.00033435162
0.21035214	0.023194073	0.00033597075
0.21048363	0.022998834	0.00033214744
0.21061512	0.023520298	0.00033775690
0.21074661	0.022505233	0.00032931902
0.21087810	0.022910589	0.00033178342
0.21100959	0.023439887	0.00033746618
0.21114108	0.023701901	0.00033564051
0.21127256	0.023313215	0.00033684305
0.21140405	0.023359439	0.00033374012
0.21153554	0.023232866	0.00033460817
0.21166703	0.023206324	0.00033455013
0.21179852	0.023339879	0.00033389720
0.21193001	0.023644424	0.00033665755
0.21206150	0.023195845	0.00033294679
0.21219299	0.023371347	0.00033521409
0.21232447	0.023178275	0.00033387341
0.21245596	0.023573401	0.00033533059
0.21258745	0.023551411	0.00033680656
0.21271894	0.023700024	0.00033607736
0.21285043	0.023498255	0.00033438418
0.21298192	0.023475601	0.00033616569
0.21311341	0.022792878	0.00032949390
0.21324489	0.023803690	0.00033691903
0.21337638	0.023283068	0.00033322159
0.21350787	0.023442860	0.00033412495
0.21363936	0.022871473	0.00033257554
0.21377085	0.023037121	0.00033125254
0.21390234	0.022979638	0.00033233169
0.21403383	0.023128880	0.00033081148
0.21416532	0.022879745	0.00033048099
0.21429680	0.023445364	0.00033473615
0.21442829	0.023610688	0.00033411121
0.21455978	0.023524176	0.00033416892
0.21469127	0.023638654	0.00033354531
0.21482276	0.023497301	0.00033329142
0.21495425	0.023409400	0.00033334293
0.21508574	0.023245997	0.00033180184
0.21521723	0.023702143	0.00033493718
0.21534871	0.023032352	0.00033149605
0.21548020	0.023317763	0.00033047446
0.21561169	0.022931511	0.00033014916
0.21574318	0.022810167	0.00032936054
0.21587467	0.023208159	0.00033056849
0.21600616	0.023039659	0.00033087646
0.21613765	0.023215530	0.00032979441
0.21626913	0.023278931	0.00033253115
0.21640062	0.023160180	0.00033005160
0.21653211	0.023101411	0.00033030198
0.21666360	0.023953619	0.00033393781
0.21679509	0.023630203	0.00033234394
0.21692658	0.023526946	0.00033256702
0.21705807	0.023160227	0.00033065763
0.21718956	0.022777568	0.00032633206
0.21732104	0.023284444	0.00033155487
0.21745253	0.022731728	0.00032685653
0.21758402	0.023793115	0.00033279861
0.21771551	0.023305314	0.00033031250
0.21784700	0.022800101	0.00032762769
0.21797849	0.023463776	0.00033114818
0.21810998	0.023066283	0.00032812321
0.21824147	0.023380111	0.00033126645
0.21837295	0.022928044	0.00032941038
0.21850444	0.023572495	0.00033016610
0.21863593	0.023751581	0.00033299907
0.21876742	0.022921755	0.00032652893
0.21889891	0.023352278	0.00033098902
0.21903040	0.023487851	0.00033098753
0.21916189	0.022992687	0.00032638343
0.21929337	0.023159288	0.00032907532
0.21942486	0.023431039	0.00032959106
0.21955635	0.023351749	0.00033029141
0.21968784	0.023327820	0.00032954635
0.21981933	0.022449520	0.00032105014
0.21995082	0.023605057	0.00033102764
0.22008231	0.023708317	0.00033014687
0.22021380	0.023050739	0.00032788415
0.22034528	0.023178435	0.00032902779
0.22047677	0.023028170	0.00032412143
0.22060826	0.023235202	0.00032851828
0.22073975	0.023614698	0.00032907796
0.22087124	0.022986086	0.00032721029
0.22100273	0.023296215	0.00032750714
0.22113422	0.023131959	0.00032518387
0.22126571	0.023635870	0.00032990675
0.22139719	0.023233792	0.00032782350
0.22152868	0.023661104	0.00032878794
0.22166017	0.023427568	0.00032971270
0.22179166	0.023359796	0.00032658095
0.22192315	0.023260582	0.00032754458
0.22205464	0.023018363	0.00032599333
0.22218613	0.023051472	0.00032537039
0.22231761	0.022819883	0.00032319030
0.22244910	0.023399710	0.00032747006
0.22258059	0.023441824	0.00032852592
0.22271208	0.023044025	0.00032695952
0.22284357	0.023642353	0.00032863617
0.22297506	0.022878821	0.00032494926
0.22310655	0.023251915	0.00032525293
0.22323804	0.023249222	0.00032781483
0.22336952	0.023485053	0.00032841556
0.22350101	0.022974066	0.00032373813
0.22363250	0.023175753	0.00032655762
0.22376399	0.022468306	0.00032114848
0.22389548	0.022672388	0.00032351042
0.22402697	0.022947186	0.00032507938
0.22415846	0.023661224	0.00032756642
0.22428995	0.023345644	0.00032603501
0.22442143	0.023427799	0.00032530547
0.22455292	0.023044805	0.00032525569
0.22468441	0.022837008	0.00032406321
0.22481590	0.023262007	0.00032641462
0.22494739	0.023119842	0.00032315425
0.22507888	0.023201129	0.00032460427
0.22521037	0.022888154	0.00032326059
0.22534186	0.022579430	0.00032224397
0.22547334	0.023425444	0.00032515270
0.22560483	0.024110200	0.00032803677
0.22573632	0.023071178	0.00032384247
0.22586781	0.023373480	0.00032523198
0.22599930	0.023257914	0.00032556488
0.22613079	0.023790572	0.00032718362
0.22626228	0.023406067	0.00032525358
0.22639376	0.022917815	0.00032296011
0.22652525	0.023252004	0.00032333851
0.22665674	0.022987125	0.00032377511
0.22678823	0.023484849	0.00032396289
0.22691972	0.023206563	0.00032426862
0.22705121	0.023201450	0.00032369148
0.22718270	0.023613026	0.00032588080
0.22731419	0.023002538	0.00032312411
0.22744567	0.022844768	0.00032215297
0.22757716	0.023218701	0.00032292967
0.22770865	0.023853326	0.00032677853
0.22784014	0.023223174	0.00032247936
0.22797163	0.023441669	0.00032553992
0.22810312	0.022810137	0.00031908895
0.22823461	0.023194166	0.00032264840
0.22836610	0.023257467	0.00032426410
0.22849758	0.023373252	0.00032217943
0.22862907	0.022820876	0.00032166906
0.22876056	0.022445330	0.00031687239
0.22889205	0.023864557	0.00032609142
0.22902354	0.022945564	0.00032208348
0.22915503	0.023193745	0.00032106063
0.22928652	0.023300456	0.00032455099
0.22941800	0.023051731	0.00032121176
0.22954949	0.023669606	0.00032463510
0.22968098	0.022892185	0.00032078169
0.22981247	0.022654329	0.00031751952
0.22994396	0.022910001	0.00032100047
0.23007545	0.023026748	0.00032394555
0.23020694	0.023263929	0.00032832511
0.23033843	0.022527728	0.00032850530
0.23046991	0.023356928	0.00033361172
0.23060140	0.023255238	0.00033507488
0.23073289	0.023397521	0.00033554695
0.23086438	0.023295373	0.00033631432
0.23099587	0.022917637	0.00033771772
0.23112736	0.023434340	0.00033969080
0.23125885	0.023246880	0.00034162242
0.23139034	0.023183245	0.00034071958
0.23152182	0.022924362	0.00034020055
0.23165331	0.023033686	0.00034535982
0.23178480	0.023768796	0.00034921295
0.23191629	0.022860413	0.00034548371
0.23204778	0.023212314	0.00034624767
0.23217927	0.023284028	0.00034793440
0.23231076	0.023635270	0.00035129513
0.23244224	0.023802949	0.00035221709
0.23257373	0.023220856	0.00034839790
0.23270522	0.023288493	0.00035041994
0.23283671	0.022860964	0.00034524482
0.23296820	0.023788014	0.00035296171
0.23309969	0.022940989	0.00034746266
0.23323118	0.023371050	0.00034987830
0.23336267	0.023059879	0.00035010997
0.23349415	0.023169308	0.00034860346
0.23362564	0.023346937	0.00035171404
0.23375713	0.023686947	0.00035386974
0.23388862	0.023619415	0.00035263358
0.23402011	0.023384812	0.00035322852
0.23415160	0.024072046	0.00035429223
0.23428309	0.023173297	0.00035205830
0.23441458	0.023228552	0.00035135931
0.23454606	0.023062294	0.00035130937
0.23467755	0.023094655	0.00035119308
0.23480904	0.023268199	0.00035243061
0.23494053	0.023839370	0.00035636430
0.23507202	0.023106882	0.00035225068
0.23520351	0.023447264	0.00035418385
0.23533500	0.022937258	0.00035235082
0.23546648	0.022668164	0.00035024539
0.23559797	0.022649909	0.00035122699
0.23572946	0.022837852	0.00035229039
0.23586095	0.023200751	0.00035419485
0.23599244	0.023147520	0.00035424684
0.23612393	0.023435862	0.00035545038
0.23625542	0.023311598	0.00035685095
0.23638691	0.023685116	0.00035853322
0.23651839	0.023679581	0.00035682919
0.23664988	0.023553143	0.00035867868
0.23678137	0.023279035	0.00035640666
0.23691286	0.023456355	0.00035762772
0.23704435	0.023063289	0.00035491959
0.23717584	0.023058343	0.00035302686
0.23730733	0.022871596	0.00035535960
0.23743882	0.023558624	0.00035678053
0.23757030	0.023260519	0.00035592749
0.23770179	0.022797812	0.00035480968
0.23783328	0.022778110	0.00035325943
0.23796477	0.022551614	0.00035400659
0.23809626	0.023237462	0.00035685507
0.23822775	0.022624918	0.00035459482
0.23835924	0.023197206	0.00036029038
0.23849072	0.023442772	0.00035689920
0.23862221	0.022875323	0.00035604893
0.23875370	0.023097305	0.00035636519
0.23888519	0.022691444	0.00035539341
0.23901668	0.023140046	0.00036007320
0.23914817	0.023991294	0.00036130365
0.23927966	0.023013113	0.00035824063
0.23941115	0.023532337	0.00036150391
0.23954263	0.023948045	0.00036391544
0.23967412	0.023426016	0.00036095816
0.23980561	0.023596254	0.00035986355
0.23993710	0.022668751	0.00035660603
0.24006859	0.023364091	0.00036056668
0.24020008	0.023168548	0.00036105417
0.24033157	0.023502263	0.00036143361
0.24046306	0.024007181	0.00036373504
0.24059454	0.023390278	0.00035989530
0.24072603	0.023054459	0.00036012298
0.24085752	0.022151429	0.00035420328
0.24098901	0.023085761	0.00036214055
0.24112050	0.023588973	0.00036065372
0.24125199	0.023381803	0.00036201499
0.24138348	0.023224679	0.00036206344
0.24151496	0.023657259	0.00036209432
0.24164645	0.023832744	0.00036627635
0.24177794	0.022931255	0.00035766887
0.24190943	0.023528885	0.00036366032
0.24204092	0.023179039	0.00036167151
0.24217241	0.023348219	0.00036186348
0.24230390	0.022894855	0.00036085476
0.24243539	0.023540876	0.00036205786
0.24256687	0.022983513	0.00036139455
0.24269836	0.022974977	0.00036050846
0.24282985	0.023235871	0.00036135348
0.24296134	0.023359419	0.00036383920
0.24309283	0.023400667	0.00036225744
0.24322432	0.023490597	0.00036429232
0.24335581	0.023393513	0.00036614678
0.24348730	0.023640510	0.00036481183
0.24361878	0.023403843	0.00036436211
0.24375027	0.023229813	0.00036133251
0.24388176	0.023121092	0.00036109534
0.24401325	0.022884805	0.00036294279
0.24414474	0.023363868	0.00036296694
0.24427623	0.023160604	0.00036332576
0.24440772	0.023986335	0.00036810562
0.24453920	0.023617508	0.00036593238
0.24467069	0.022973384	0.00036384483
0.24480218	0.023320872	0.00036347265
0.24493367	0.023789498	0.00036724137
0.24506516	0.023028801	0.00036281226
0.24519665	0.023255370	0.00036276314
0.24532814	0.023070853	0.00036526994
0.24545963	0.023078193	0.00036261632
0.24559111	0.023646841	0.00036766668
0.24572260	0.022906872	0.00036262816
0.24585409	0.022823749	0.00036224651
0.24598558	0.022910490	0.00036385293
0.24611707	0.023319296	0.00036519851
0.24624856	0.023464760	0.00036612972
0.24638005	0.022933462	0.00036440474
0.24651154	0.023523459	0.00036665477
0.24664302	0.023362333	0.00036850400
0.24677451	0.023197578	0.00036423571
0.24690600	0.022922239	0.00036384441
0.24703749	0.022779981	0.00036429701
0.24716898	0.023251877	0.00036564629
0.24730047	0.022547641	0.00036372006
0.24743196	0.022899701	0.00036345416
0.24756345	0.022920260	0.00036491903
0.24769493	0.023171170	0.00036668334
0.24782642	0.023539020	0.00036692439
0.24795791	0.023243661	0.00036847189
0.24808940	0.024086662	0.00037057930
0.24822089	0.023375425	0.00036646513
0.24835238	0.022580328	0.00036374483
0.24848387	0.023422935	0.00036676409
0.24861535	0.023026217	0.00036651546
0.24874684	0.023483063	0.00036821196
0.24887833	0.023331106	0.00036718512
0.24900982	0.023010086	0.00036703352
0.24914131	0.022643684	0.00036396460
0.24927280	0.023341319	0.00036901125
0.24940429	0.023220581	0.00036763601
0.24953578	0.023267585	0.00036736493
0.24966726	0.023160010	0.00036938142
0.24979875	0.023635797	0.00036818335
0.24993024	0.022396295	0.00036396502
0.25006173	0.022399358	0.00036194353
0.25019322	0.023220540	0.00036867012
0.25032471	0.023194169	0.00037082838
0.25045620	0.023582314	0.00036979695
0.25058769	0.023234102	0.00036932346
0.25071917	0.022654850	0.00036383286
0.25085066	0.023037866	0.00036475017
0.25098215	0.023475752	0.00037107440
0.25111364	0.023363184	0.00036818430
0.25124513	0.022771416	0.00036722237
0.25137662	0.023366416	0.00036959049
0.25150811	0.023277960	0.00036816974
0.25163959	0.023025996	0.00036803922
0.25177108	0.023019141	0.00036571704
0.25190257	0.022805338	0.00036790757
0.25203406	0.023003448	0.00036855343
0.25216555	0.023538000	0.00037143295
0.25229704	0.023333665	0.00037068029
0.25242853	0.023399400	0.00036878488
0.25256002	0.023691589	0.00037360052
0.25269150	0.022983391	0.00036786463
0.25282299	0.023012814	0.00036758599
0.25295448	0.024527908	0.00037976237
0.25308597	0.023385037	0.00036907951
0.25321746	0.023142773	0.00037050300
0.25334895	0.023021090	0.00036916983
0.25348044	0.023633735	0.00037105453
0.25361193	0.023071096	0.00036951810
0.25374341	0.023039825	0.00036798022
0.25387490	0.022923987	0.00036739865
0.25400639	0.023177170	0.00037691028
0.25413788	0.023347918	0.00038150053
0.25426937	0.022646910	0.00038145274
0.25440086	0.023359133	0.00038825582
0.25453235	0.022760820	0.00038722900
0.25466383	0.022881912	0.00039121957
0.25479532	0.022751628	0.00039155268
0.25492681	0.022939632	0.00039585171
0.25505830	0.023268185	0.00040050683
0.25518979	0.023338590	0.00040203118
0.25532128	0.023064871	0.00040181872
0.25545277	0.022569702	0.00039986312
0.25558426	0.023743895	0.00040957761
0.25571574	0.022887346	0.00040489834
0.25584723	0.023010611	0.00040701118
0.25597872	0.023554251	0.00041534881
0.25611021	0.022939946	0.00041080356
0.25624170	0.023564118	0.00041644155
0.25637319	0.023253122	0.00041789673
0.25650468	0.023167301	0.00041727964
0.25663617	0.023662687	0.00042234195
0.25676765	0.023635740	0.00042483110
0.25689914	0.023290781	0.00042393318
0.25703063	0.023263864	0.00042631410
0.25716212	0.023395372	0.00042539072
0.25729361	0.023445820	0.00043122121
0.25742510	0.022815925	0.00042643945
0.25755659	0.023659283	0.00043499492
0.25768807	0.023172421	0.00043135557
0.25781956	0.022957020	0.00043129258
0.25795105	0.022418384	0.00042914926
0.25808254	0.023088487	0.00043872174
0.25821403	0.022943260	0.00043567136
0.25834552	0.022924920	0.00043867222
0.25847701	0.023669599	0.00044232157
0.25860850	0.023538170	0.00044138846
0.25873998	0.023129097	0.00044222684
0.25887147	0.022959822	0.00044182105
0.25900296	0.023237438	0.00044441836
0.25913445	0.023172960	0.00044179394
0.25926594	0.022348490	0.00043777465
0.25939743	0.022893916	0.00044481657
0.25952892	0.022774793	0.00044107676
0.25966041	0.022488410	0.00044435031
0.25979189	0.022463931	0.00044104452
0.25992338	0.022975162	0.00044881413
0.26005487	0.022697920	0.00044708996
0.26018636	0.022627495	0.00044724401
0.26031785	0.022378452	0.00044274711
0.26044934	0.023367343	0.00044850873
0.26058083	0.023145515	0.00045095034
0.26071231	0.022349189	0.00044770881
0.26084380	0.022657897	0.00044821408
0.26097529	0.022273239	0.00044614191
0.26110678	0.022664139	0.00045036777
0.26123827	0.023266798	0.00045597781
0.26136976	0.022455919	0.00045021375
0.26150125	0.023005320	0.00045626267
0.26163274	0.023918409	0.00046247070
0.26176422	0.023081655	0.00045442589
0.26189571	0.023604039	0.00046353715
0.26202720	0.023235635	0.00045869623
0.26215869	0.022959609	0.00045797800
0.26229018	0.022904716	0.00046005286
0.26242167	0.022450632	0.00045585793
0.26255316	0.023386410	0.00046361006
0.26268465	0.022927877	0.00046404266
0.26281613	0.023140319	0.00046388621
0.26294762	0.022493567	0.00045799470
0.26307911	0.023398322	0.00046512383
0.26321060	0.023725001	0.00047371361
0.26334209	0.023168340	0.00046994653
0.26347358	0.022929544	0.00046489793
0.26360507	0.022644491	0.00046345351
0.26373655	0.023083109	0.00046833734
0.26386804	0.022458547	0.00046361165
0.26399953	0.023563182	0.00047692425
0.26413102	0.023027488	0.00046767924
0.26426251	0.022698400	0.00046733154
0.26439400	0.022223739	0.00046343020
0.26452549	0.023252180	0.00047791727
0.26465698	0.022952908	0.00047326244
0.26478846	0.022694585	0.00046822630
0.26491995	0.023746783	0.00048494673
0.26505144	0.023651416	0.00047734794
0.26518293	0.022807638	0.00047291748
0.26531442	0.022830397	0.00047620288
0.26544591	0.023408753	0.00047772965
[truncated: 567 more rows]
