# Supplementary material for: Invariant surface glycoprotein 65 of Trypanosoma brucei is a complement C3 receptor
Source: Nat Commun. 2022 Aug 29;13:5085. doi: 10.1038/s41467-022-32728-9 (PMC9424271; doi:10.1038/s41467-022-32728-9)
Supplement: Supplementary file 4 — supplementary data 2 [file 41467_2022_32728_MOESM4_ESM.zip › b21-414646_00049.dat]

0.0026000000	39.629610	0.13699716
0.0027314887	28.669150	0.10703257
0.0028629774	22.305563	0.090272636
0.0029944661	17.174899	0.076021924
0.0031259548	12.364133	0.059273305
0.0032574435	10.954463	0.057750330
0.0033889322	8.6796222	0.048594270
0.0035204209	11.500423	0.048701760
0.0036519096	12.333730	0.046802016
0.0037833983	9.9687747	0.039669980
0.0039148870	8.2581698	0.034839016
0.0040463757	6.7199544	0.030234504
0.0041778644	5.5165567	0.025675906
0.0043093531	4.5876382	0.022988822
0.0044408418	3.8058253	0.020138051
0.0045723305	3.1079771	0.018198347
0.0047038192	2.8681835	0.016732140
0.0048353079	2.4909736	0.015137732
0.0049667966	2.2138797	0.014219904
0.0050982853	1.9042737	0.012493556
0.0052297740	1.7602263	0.012168755
0.0053612627	1.5336511	0.010968650
0.0054927514	1.3952659	0.010184694
0.0056242401	1.2691617	0.0096854354
0.0057557288	1.1752129	0.0090618418
0.0058872175	1.0904969	0.0086122584
0.0060187062	1.0104410	0.0082681498
0.0061501949	0.90110875	0.0074789179
0.0062816836	0.88243060	0.0075681713
0.0064131723	0.81418683	0.0071263788
0.0065446610	0.78951960	0.0069170998
0.0066761496	0.75521166	0.0067333062
0.0068076383	0.71165514	0.0063880190
0.0069391270	0.69529158	0.0064156470
0.0070706157	0.66050733	0.0061541809
0.0072021044	0.63828308	0.0059830567
0.0073335931	0.60843759	0.0058160481
0.0074650818	0.58117849	0.0055187886
0.0075965705	0.56076217	0.0054659752
0.0077280592	0.54566574	0.0053695711
0.0078595479	0.50725034	0.0050533371
0.0079910366	0.50429602	0.0050686217
0.0081225253	0.46033126	0.0047041201
0.0082540140	0.45026702	0.0046788723
0.0083855027	0.45058187	0.0046984068
0.0085169914	0.42516717	0.0044707403
0.0086484801	0.40686699	0.0043416593
0.0087799688	0.38857231	0.0041680889
0.0089114575	0.37136478	0.0040962950
0.0090429462	0.35567426	0.0039807910
0.0091744349	0.34152642	0.0038672732
0.0093059236	0.32497768	0.0037279949
0.0094374123	0.31558122	0.0036493744
0.0095689010	0.30259821	0.0035159702
0.0097003897	0.29347807	0.0034905725
0.0098318784	0.28042642	0.0033632879
0.0099633671	0.27192096	0.0032759184
0.010094856	0.26017221	0.0031945222
0.010226345	0.24508410	0.0030271141
0.010357833	0.24236279	0.0030882385
0.010489322	0.22968415	0.0029176976
0.010620811	0.21701366	0.0028157484
0.010752299	0.20636699	0.0027341172
0.010883788	0.19420260	0.0025981588
0.011015277	0.19666772	0.0026615631
0.011146765	0.17969464	0.0024657381
0.011278254	0.16941945	0.0023847705
0.011409743	0.16320693	0.0023176146
0.011541231	0.15589947	0.0022300954
0.011672720	0.15023936	0.0021942693
0.011804209	0.13763097	0.0020209278
0.011935698	0.13055747	0.0019637699
0.012067186	0.13099392	0.0019560045
0.012198675	0.12169523	0.0018236740
0.012330164	0.11823875	0.0018016580
0.012461652	0.11390366	0.0017482302
0.012593141	0.11031688	0.0016813394
0.012724630	0.10516621	0.0016426194
0.012856118	0.10083001	0.0015576952
0.012987607	0.094697756	0.0015265886
0.013119096	0.092047786	0.0014722441
0.013250585	0.091970008	0.0014549007
0.013382073	0.090157824	0.0014457204
0.013513562	0.084820639	0.0013801548
0.013645051	0.083320487	0.0013781844
0.013776539	0.080144088	0.0013451032
0.013908028	0.081093293	0.0013295730
0.014039517	0.078358276	0.0013002022
0.014171005	0.074491937	0.0012587827
0.014302494	0.075230423	0.0012671076
0.014433983	0.072751653	0.0012478597
0.014565472	0.070882028	0.0012071196
0.014696960	0.067638920	0.0011846395
0.014828449	0.066765651	0.0011597757
0.014959938	0.066167905	0.0011617207
0.015091426	0.066443719	0.0011656748
0.015222915	0.064342741	0.0011200503
0.015354404	0.063739452	0.0011196049
0.015485892	0.062456897	0.0010977509
0.015617381	0.061153815	0.0010904448
0.015748870	0.061331599	0.0010898246
0.015880359	0.063954002	0.0010953466
0.016011847	0.060172213	0.0010643532
0.016143336	0.052157284	0.00098214633
0.016274825	0.053805322	0.00099878388
0.016406313	0.055247393	0.0010036551
0.016537802	0.054023589	0.00098548882
0.016669291	0.052480278	0.00096917230
0.016800779	0.054632468	0.00098884312
0.016932268	0.057865458	0.0010095811
0.017063757	0.060438519	0.0010304188
0.017195246	0.058765794	0.0010069058
0.017326734	0.057019776	0.00099151009
0.017458223	0.057550327	0.00099044098
0.017589712	0.056755251	0.00097908018
0.017721200	0.056739540	0.00098364797
0.017852689	0.054135247	0.00093893034
0.017984178	0.053778576	0.00094724657
0.018115666	0.053973626	0.00094408991
0.018247155	0.054498157	0.00094084831
0.018378644	0.052087197	0.00092431574
0.018510133	0.049977310	0.00089607118
0.018641621	0.050456370	0.00089706450
0.018773110	0.050804936	0.00089527048
0.018904599	0.049760563	0.00088721695
0.019036087	0.048399521	0.00087128531
0.019167576	0.049631592	0.00087255597
0.019299065	0.048266855	0.00085731713
0.019430553	0.047871674	0.00086067252
0.019562042	0.046403665	0.00083769321
0.019693531	0.046215459	0.00083472373
0.019825019	0.045796087	0.00082654212
0.019956508	0.046861993	0.00082911871
0.020087997	0.043910793	0.00080785386
0.020219486	0.043291718	0.00079746237
0.020350974	0.042764722	0.00079634309
0.020482463	0.043600189	0.00078926235
0.020613952	0.044432500	0.00079623886
0.020745440	0.043837560	0.00079627528
0.020876929	0.042036691	0.00077144105
0.021008418	0.041108510	0.00076351939
0.021139906	0.041468471	0.00076237767
0.021271395	0.041446603	0.00075351661
0.021402884	0.041530922	0.00075768931
0.021534373	0.038941473	0.00073249215
0.021665861	0.040163238	0.00074075202
0.021797350	0.039562779	0.00073327724
0.021928839	0.038426463	0.00071508393
0.022060327	0.039893291	0.00073598072
0.022191816	0.038504449	0.00071543837
0.022323305	0.037356804	0.00070749282
0.022454793	0.038103452	0.00070850764
0.022586282	0.036581999	0.00069096394
0.022717771	0.036047171	0.00069193441
0.022849260	0.036922511	0.00068908610
0.022980748	0.036785396	0.00069108127
0.023112237	0.037052928	0.00068569950
0.023243726	0.036057901	0.00067429296
0.023375214	0.037224102	0.00068941247
0.023506703	0.037931244	0.00069051443
0.023638192	0.037969270	0.00069114312
0.023769680	0.037762581	0.00068753269
0.023901169	0.037298021	0.00067898216
0.024032658	0.037766579	0.00068565621
0.024164147	0.036734813	0.00067039688
0.024295635	0.035771068	0.00065914495
0.024427124	0.037158415	0.00066990234
0.024558613	0.036979561	0.00066312819
0.024690101	0.036850981	0.00067078170
0.024821590	0.036150954	0.00065706112
0.024953079	0.035742189	0.00065042190
0.025084567	0.036630560	0.00065873719
0.025216056	0.036026435	0.00064666026
0.025347545	0.035605931	0.00064919428
0.025479034	0.035105543	0.00063907161
0.025610522	0.035384325	0.00063519773
0.025742011	0.036775886	0.00064937266
0.025873500	0.037675915	0.00065235495
0.026004988	0.036141272	0.00064312043
0.026136477	0.035645292	0.00063472948
0.026267966	0.035593725	0.00063090191
0.026399454	0.035085518	0.00063021583
0.026530943	0.035640860	0.00062811118
0.026662432	0.036158214	0.00063536899
0.026793920	0.034213998	0.00061607079
0.026925409	0.034283478	0.00061177192
0.027056898	0.033584039	0.00061047662
0.027188387	0.034841149	0.00061131283
0.027319875	0.034734166	0.00061656475
0.027451364	0.033907733	0.00060426166
0.027582853	0.034644744	0.00060728232
0.027714341	0.034382678	0.00060618240
0.027845830	0.035638562	0.00061145951
0.027977319	0.033524009	0.00059876342
0.028108807	0.033675931	0.00059427054
0.028240296	0.033761720	0.00059264702
0.028371785	0.034520670	0.00059845641
0.028503274	0.034210072	0.00059567236
0.028634762	0.033852884	0.00059055343
0.028766251	0.033785749	0.00058875982
0.028897740	0.034575657	0.00059035635
0.029029228	0.034185302	0.00059036426
0.029160717	0.033786604	0.00058654557
0.029292206	0.033188487	0.00057929957
0.029423694	0.033938643	0.00058598185
0.029555183	0.033224238	0.00057014917
0.029686672	0.033524350	0.00057925460
0.029818161	0.033625974	0.00057839244
0.029949649	0.032282340	0.00056328107
0.030081138	0.033195539	0.00057156120
0.030212627	0.033168368	0.00056669652
0.030344115	0.032434156	0.00056259949
0.030475604	0.031991958	0.00055796505
0.030607093	0.032010380	0.00055666063
0.030738581	0.033361193	0.00056750893
0.030870070	0.032685991	0.00055685764
0.031001559	0.031991286	0.00055168763
0.031133048	0.032310303	0.00055605740
0.031264536	0.031477331	0.00054409802
0.031396025	0.032504708	0.00055455940
0.031527514	0.032592467	0.00055157417
0.031659002	0.030899871	0.00053797083
0.031790491	0.032040940	0.00054780832
0.031921980	0.031332244	0.00053798375
0.032053468	0.032749761	0.00055093096
0.032184957	0.032623268	0.00054425469
0.032316446	0.031780605	0.00053660085
0.032447935	0.031782053	0.00054001237
0.032579423	0.031383329	0.00053259427
0.032710912	0.031951014	0.00053801277
0.032842401	0.031609270	0.00053299390
0.032973889	0.031921277	0.00053323723
0.033105378	0.031486776	0.00053090454
0.033236867	0.030569699	0.00052231529
0.033368355	0.030321467	0.00052778001
0.033499844	0.029358210	0.00051949398
0.033631333	0.030628145	0.00053009034
0.033762822	0.030729678	0.00053654477
0.033894310	0.031703547	0.00054313040
0.034025799	0.029360801	0.00052535499
0.034157288	0.029544072	0.00052477098
0.034288776	0.030783316	0.00053534445
0.034420265	0.030961073	0.00054153046
0.034551754	0.029377853	0.00052492153
0.034683242	0.030519090	0.00053652786
0.034814731	0.029798606	0.00052877139
0.034946220	0.029861539	0.00053005991
0.035077708	0.029699687	0.00053439372
0.035209197	0.029785734	0.00053251652
0.035340686	0.030338796	0.00053154056
0.035472175	0.029493762	0.00053568939
0.035603663	0.030929906	0.00055012227
0.035735152	0.028803413	0.00054100416
0.035866641	0.028407040	0.00053624185
0.035998129	0.028486958	0.00053554948
0.036129618	0.029646460	0.00054872898
0.036261107	0.029338357	0.00054264758
0.036392595	0.029176213	0.00055128038
0.036524084	0.029526338	0.00055077533
0.036655573	0.028479145	0.00053670570
0.036787062	0.029244220	0.00054913039
0.036918550	0.029399690	0.00054610776
0.037050039	0.028610290	0.00054642186
0.037181528	0.028656696	0.00054270272
0.037313016	0.028722685	0.00054375745
0.037444505	0.028889323	0.00055003424
0.037575994	0.027117962	0.00053212526
0.037707482	0.028532345	0.00054817933
0.037838971	0.028374031	0.00055041429
0.037970460	0.029791079	0.00055695371
0.038101949	0.028779660	0.00055247903
0.038233437	0.030498067	0.00055891936
0.038364926	0.029320765	0.00054483327
0.038496415	0.028745366	0.00054108300
0.038627903	0.029546405	0.00054119230
0.038759392	0.030131951	0.00054949334
0.038890881	0.029281110	0.00053666147
0.039022369	0.029104816	0.00053560651
0.039153858	0.029862703	0.00053918646
0.039285347	0.029392189	0.00053115008
0.039416836	0.029837816	0.00053914149
0.039548324	0.030016718	0.00053826672
0.039679813	0.028895686	0.00052569963
0.039811302	0.029086358	0.00053013262
0.039942790	0.029062019	0.00052639754
0.040074279	0.029492923	0.00053230257
0.040205768	0.030426446	0.00053621896
0.040337256	0.029335883	0.00052436983
0.040468745	0.029499556	0.00052829460
0.040600234	0.029151950	0.00052437903
0.040731723	0.029519059	0.00052721786
0.040863211	0.028831078	0.00052171609
0.040994700	0.029439353	0.00052376993
0.041126189	0.029299876	0.00052576498
0.041257677	0.029163062	0.00052023984
0.041389166	0.028865452	0.00051671046
0.041520655	0.030173650	0.00052772634
0.041652143	0.029882219	0.00052550097
0.041783632	0.029902911	0.00052482130
0.041915121	0.029015936	0.00051491929
0.042046610	0.028995536	0.00051636485
0.042178098	0.028414258	0.00051262263
0.042309587	0.029647896	0.00052042561
0.042441076	0.029526954	0.00051759847
0.042572564	0.029328899	0.00051692123
0.042704053	0.029720564	0.00051626859
0.042835542	0.029585314	0.00051988378
0.042967030	0.029488913	0.00051607370
0.043098519	0.029092392	0.00051382125
0.043230008	0.028660167	0.00050934336
0.043361496	0.028921100	0.00050635025
0.043492985	0.028846257	0.00051200542
0.043624474	0.028932694	0.00050917993
0.043755963	0.029119610	0.00051355278
0.043887451	0.029439111	0.00050968632
0.044018940	0.029013282	0.00050614834
0.044150429	0.028724985	0.00051032747
0.044281917	0.028859101	0.00050440412
0.044413406	0.028635827	0.00050700569
0.044544895	0.029005915	0.00050536068
0.044676383	0.029428026	0.00050879269
0.044807872	0.029432319	0.00051012498
0.044939361	0.029516852	0.00050917133
0.045070850	0.027663674	0.00049410290
0.045202338	0.029617935	0.00050762045
0.045333827	0.030258822	0.00050971955
0.045465316	0.029199232	0.00050734726
0.045596804	0.028849761	0.00050096102
0.045728293	0.029696836	0.00050689541
0.045859782	0.028598344	0.00049885139
0.045991270	0.028842147	0.00049664842
0.046122759	0.029411311	0.00050560879
0.046254248	0.029189200	0.00050982857
0.046385737	0.029127514	0.00051130840
0.046517225	0.029327274	0.00051497345
0.046648714	0.029128501	0.00051471198
0.046780203	0.029079737	0.00052222735
0.046911691	0.029850355	0.00052578619
0.047043180	0.029654836	0.00052325843
0.047174669	0.028685716	0.00051630203
0.047306157	0.028660446	0.00051933645
0.047437646	0.029090752	0.00052560028
0.047569135	0.029367297	0.00052975108
0.047700624	0.029333889	0.00052501845
0.047832112	0.029065217	0.00052975928
0.047963601	0.030165781	0.00053446567
0.048095090	0.028974336	0.00053049002
0.048226578	0.029050033	0.00053056502
0.048358067	0.029128689	0.00052736080
0.048489556	0.030174837	0.00054042446
0.048621044	0.030095399	0.00053800636
0.048752533	0.028902955	0.00053466254
0.048884022	0.029090839	0.00053250539
0.049015511	0.030009817	0.00053937472
0.049146999	0.029444358	0.00053699013
0.049278488	0.029017524	0.00053398528
0.049409977	0.029099188	0.00053805537
0.049541465	0.028539490	0.00053128254
0.049672954	0.029475099	0.00054074048
0.049804443	0.029876575	0.00054394060
0.049935931	0.030071003	0.00054622485
0.050067420	0.030042843	0.00054694918
0.050198909	0.030296097	0.00054850680
0.050330398	0.029451594	0.00054133308
0.050461886	0.029159093	0.00053904817
0.050593375	0.028465956	0.00053454211
0.050724864	0.028862600	0.00053956575
0.050856352	0.029625743	0.00054580213
0.050987841	0.029283304	0.00054051924
0.051119330	0.029313674	0.00054248433
0.051250818	0.030342693	0.00055221376
0.051382307	0.029819424	0.00055015574
0.051513796	0.029254882	0.00054401384
0.051645284	0.029999939	0.00054952857
0.051776773	0.029180192	0.00054408158
0.051908262	0.029660700	0.00054865568
0.052039751	0.029024886	0.00054481376
0.052171239	0.029640827	0.00054800704
0.052302728	0.028911923	0.00054833234
0.052434217	0.030535992	0.00055431578
0.052565705	0.029270915	0.00054837085
0.052697194	0.029476497	0.00054806417
0.052828683	0.029667788	0.00055175069
0.052960171	0.028844575	0.00054370458
0.053091660	0.028897615	0.00054306875
0.053223149	0.029512750	0.00055208963
0.053354638	0.028386241	0.00054409082
0.053486126	0.029461575	0.00055243446
0.053617615	0.030029651	0.00055601953
0.053749104	0.029602370	0.00055187230
0.053880592	0.028997829	0.00054586557
0.054012081	0.029782471	0.00055658143
0.054143570	0.028713601	0.00054712824
0.054275058	0.029485396	0.00055309364
0.054406547	0.028780969	0.00054363587
0.054538036	0.029020291	0.00055446276
0.054669525	0.030440238	0.00055973819
0.054801013	0.029765288	0.00055961230
0.054932502	0.028956107	0.00054956235
0.055063991	0.028751392	0.00054397199
0.055195479	0.029389933	0.00055265575
0.055326968	0.028803647	0.00055040477
0.055458457	0.028512961	0.00055050579
0.055589945	0.030299695	0.00056143534
0.055721434	0.029457918	0.00055320943
0.055852923	0.029438623	0.00055933181
0.055984412	0.028950521	0.00055290574
0.056115900	0.029283587	0.00055370647
0.056247389	0.030801382	0.00056972654
0.056378878	0.028731363	0.00054907051
0.056510366	0.028380200	0.00055057305
0.056641855	0.029292404	0.00055346052
0.056773344	0.029037722	0.00055470528
0.056904832	0.028156778	0.00054681311
0.057036321	0.028072308	0.00054323895
0.057167810	0.030151326	0.00056325422
0.057299299	0.029464954	0.00055708182
0.057430787	0.029635824	0.00055639343
0.057562276	0.027908467	0.00054670024
0.057693765	0.029265992	0.00054818720
0.057825253	0.028885246	0.00055174759
0.057956742	0.028842208	0.00055112630
0.058088231	0.028896854	0.00055038005
0.058219719	0.029161298	0.00055551733
0.058351208	0.027672073	0.00053568510
0.058482697	0.029009186	0.00054990896
0.058614186	0.030322334	0.00056157607
0.058745674	0.027813448	0.00053584975
0.058877163	0.029433327	0.00055116123
0.059008652	0.028796040	0.00054189404
0.059140140	0.028426594	0.00054265160
0.059271629	0.029694993	0.00055231034
0.059403118	0.029372687	0.00054658195
0.059534606	0.029057630	0.00054685631
0.059666095	0.029493463	0.00054416991
0.059797584	0.028985385	0.00054256426
0.059929072	0.028911501	0.00054409842
0.060060561	0.029277759	0.00054277101
0.060192050	0.028957414	0.00054369104
0.060323539	0.029306305	0.00054085885
0.060455027	0.028936912	0.00054343398
0.060586516	0.028937423	0.00054256040
0.060718005	0.028774295	0.00053740059
0.060849493	0.029509894	0.00054401842
0.060980982	0.029457189	0.00054487615
0.061112471	0.029094535	0.00053915900
0.061243959	0.029634754	0.00054996319
0.061375448	0.029035657	0.00053830799
0.061506937	0.028330073	0.00053579589
0.061638426	0.029731882	0.00054448380
0.061769914	0.028910930	0.00053619533
0.061901403	0.028929452	0.00054228877
0.062032892	0.028727160	0.00053349423
0.062164380	0.028511625	0.00053371176
0.062295869	0.028280772	0.00053350667
0.062427358	0.029193180	0.00053835518
0.062558846	0.028561375	0.00053750925
0.062690335	0.029007786	0.00053469540
0.062821824	0.028182660	0.00053008349
0.062953313	0.028190241	0.00053062650
0.063084801	0.028530833	0.00053086187
0.063216290	0.028367166	0.00053488515
0.063347779	0.029307087	0.00053790518
0.063479267	0.029762344	0.00053740823
0.063610756	0.028688757	0.00053496559
0.063742245	0.028850118	0.00053326052
0.063873733	0.029135773	0.00054033121
0.064005222	0.029165521	0.00053596201
0.064136711	0.028037267	0.00052725521
0.064268200	0.028565660	0.00052888746
0.064399688	0.028910504	0.00053117650
0.064531177	0.028499639	0.00053306076
0.064662666	0.029671875	0.00053796794
0.064794154	0.029581134	0.00053770911
0.064925643	0.029037117	0.00053644802
0.065057132	0.028770127	0.00053314407
0.065188620	0.028944616	0.00053409730
0.065320109	0.028146597	0.00052504219
0.065451598	0.028677156	0.00052906966
0.065583087	0.029046808	0.00053319615
0.065714575	0.028881650	0.00052932748
0.065846064	0.030078202	0.00054097153
0.065977553	0.028293629	0.00052639034
0.066109041	0.029445880	0.00053240038
0.066240530	0.028910743	0.00053159328
0.066372019	0.030050655	0.00053902753
0.066503507	0.028768049	0.00052836004
0.066634996	0.029046461	0.00052845718
0.066766485	0.028263874	0.00052600969
0.066897973	0.029117968	0.00053252920
0.067029462	0.029247728	0.00053309368
0.067160951	0.028875536	0.00053207331
0.067292440	0.029007279	0.00052911832
0.067423928	0.029246199	0.00052778563
0.067555417	0.028830608	0.00052825088
0.067686906	0.029798116	0.00053479147
0.067818394	0.028588751	0.00052522133
0.067949883	0.029651771	0.00053191337
0.068081372	0.028702155	0.00052349182
0.068212860	0.028445451	0.00052274924
0.068344349	0.029479906	0.00053106631
0.068475838	0.028722725	0.00052442501
0.068607327	0.028477141	0.00052317855
0.068738815	0.028629074	0.00051904469
0.068870304	0.029110206	0.00052678656
0.069001793	0.028393869	0.00052091581
0.069133281	0.028577680	0.00052207823
0.069264770	0.028628396	0.00052385133
0.069396259	0.028686105	0.00051891625
0.069527747	0.028962434	0.00052528935
0.069659236	0.028165145	0.00051833547
0.069790725	0.029340758	0.00052692209
0.069922214	0.028041500	0.00051643163
0.070053702	0.028064502	0.00051282632
0.070185191	0.029583378	0.00053029840
0.070316680	0.027940982	0.00051287360
0.070448168	0.029181995	0.00052322561
0.070579657	0.028147014	0.00051904431
0.070711146	0.028713255	0.00051816339
0.070842634	0.027351080	0.00051284153
0.070974123	0.027648628	0.00051108565
0.071105612	0.028331026	0.00051588812
0.071237101	0.027607689	0.00051179337
0.071368589	0.027510001	0.00050590990
0.071500078	0.027912730	0.00051341490
0.071631567	0.027901290	0.00051285919
0.071763055	0.028822667	0.00051982294
0.071894544	0.027780102	0.00051123510
0.072026033	0.028496706	0.00051094687
0.072157521	0.026997523	0.00050670274
0.072289010	0.027982637	0.00051364121
0.072420499	0.027964316	0.00050902842
0.072551988	0.027469974	0.00050441283
0.072683476	0.028934861	0.00051614635
0.072814965	0.028321681	0.00051486709
0.072946454	0.028331284	0.00051658910
0.073077942	0.027141063	0.00049987434
0.073209431	0.026601415	0.00050153574
0.073340920	0.027285058	0.00050183228
0.073472408	0.027995402	0.00050875207
0.073603897	0.027285107	0.00050464364
0.073735386	0.027522044	0.00050423890
0.073866875	0.027575399	0.00050421764
0.073998363	0.027506375	0.00050648073
0.074129852	0.026909686	0.00049992788
0.074261341	0.027552487	0.00050627715
0.074392829	0.027519717	0.00049979265
0.074524318	0.028053880	0.00050858822
0.074655807	0.026665609	0.00049534980
0.074787295	0.027935238	0.00050716568
0.074918784	0.026996978	0.00050004527
0.075050273	0.027124365	0.00049870039
0.075181761	0.027360022	0.00050122813
0.075313250	0.026103776	0.00049323033
0.075444739	0.026588155	0.00049515404
0.075576228	0.027621759	0.00050438019
0.075707716	0.026325151	0.00049228407
0.075839205	0.027411002	0.00050088957
0.075970694	0.026792084	0.00049783999
0.076102182	0.028160925	0.00050375878
0.076233671	0.028131681	0.00050778771
0.076365160	0.026886187	0.00049241615
0.076496648	0.026582839	0.00049323626
0.076628137	0.026991472	0.00049648252
0.076759626	0.026947876	0.00049418788
0.076891115	0.026624745	0.00049347956
0.077022603	0.026092081	0.00048737795
0.077154092	0.026383309	0.00048882847
0.077285581	0.027013674	0.00049739956
0.077417069	0.027255947	0.00049455970
0.077548558	0.026276817	0.00049264853
0.077680047	0.027985776	0.00050056570
0.077811535	0.027157677	0.00049331483
0.077943024	0.027122241	0.00049548138
0.078074513	0.026612609	0.00048847507
0.078206002	0.026017059	0.00048677727
0.078337490	0.025570841	0.00048062885
0.078468979	0.026907356	0.00048980604
0.078600468	0.025262602	0.00048016249
0.078731956	0.026610655	0.00048743496
0.078863445	0.026706379	0.00049150113
0.078994934	0.026972340	0.00049145476
0.079126422	0.026450677	0.00048665693
0.079257911	0.027088100	0.00049326395
0.079389400	0.026403516	0.00048538306
0.079520889	0.026780628	0.00048951660
0.079652377	0.026374624	0.00048606987
0.079783866	0.025420165	0.00047752810
0.079915355	0.026812587	0.00049109178
0.080046843	0.027166785	0.00048911177
0.080178332	0.026309694	0.00048508348
0.080309821	0.026847577	0.00049036237
0.080441309	0.026935473	0.00048595668
0.080572798	0.025866467	0.00048125332
0.080704287	0.025823339	0.00048112099
0.080835776	0.025713499	0.00047833393
0.080967264	0.026247491	0.00048700096
0.081098753	0.026742413	0.00048273711
0.081230242	0.026449663	0.00048480074
0.081361730	0.026687193	0.00048631282
0.081493219	0.026103999	0.00048076816
0.081624708	0.026677727	0.00048654961
0.081756196	0.026912756	0.00048116477
0.081887685	0.026172170	0.00048202368
0.082019174	0.026253861	0.00048342678
0.082150663	0.027244122	0.00048968905
0.082282151	0.025729849	0.00047734155
0.082413640	0.026797195	0.00048402134
0.082545129	0.027583253	0.00049177486
0.082676617	0.025919777	0.00047652875
0.082808106	0.025406551	0.00047237969
0.082939595	0.026388192	0.00048312602
0.083071083	0.027203204	0.00048545447
0.083202572	0.026986493	0.00048304414
0.083334061	0.025746451	0.00047766649
0.083465549	0.026799688	0.00047986522
0.083597038	0.026350945	0.00048205042
0.083728527	0.026033686	0.00047363015
0.083860016	0.026189543	0.00048022001
0.083991504	0.025571900	0.00047347950
0.084122993	0.025963515	0.00047471663
0.084254482	0.026245966	0.00047795415
0.084385970	0.026223346	0.00047604383
0.084517459	0.026012241	0.00047364416
0.084648948	0.026770568	0.00048281646
0.084780436	0.025418746	0.00046902062
0.084911925	0.026304841	0.00047701894
0.085043414	0.026411959	0.00047496118
0.085174903	0.026341229	0.00047588866
0.085306391	0.025211606	0.00047061327
0.085437880	0.026362585	0.00047450042
0.085569369	0.026090667	0.00047411985
0.085700857	0.026135073	0.00047232631
0.085832346	0.027120703	0.00048130574
0.085963835	0.026012462	0.00047420904
0.086095323	0.026350737	0.00047402619
0.086226812	0.025773516	0.00047132237
0.086358301	0.026856290	0.00047902607
0.086489790	0.026351767	0.00047360175
0.086621278	0.025170004	0.00046497918
0.086752767	0.025772630	0.00046787017
0.086884256	0.025644467	0.00046754018
0.087015744	0.025580576	0.00046689528
0.087147233	0.026499325	0.00047465350
0.087278722	0.025725961	0.00047103894
0.087410210	0.025485008	0.00046583145
0.087541699	0.027005342	0.00047602010
0.087673188	0.026101587	0.00047112486
0.087804677	0.025177292	0.00046129175
0.087936165	0.026412091	0.00047333510
0.088067654	0.025652460	0.00046705865
0.088199143	0.025250177	0.00046030227
0.088330631	0.025588783	0.00046657202
0.088462120	0.025344524	0.00046159540
0.088593609	0.026381222	0.00047298222
0.088725097	0.026013215	0.00046601313
0.088856586	0.026454547	0.00046850840
0.088988075	0.026011483	0.00046857536
0.089119564	0.025203093	0.00046164882
0.089251052	0.025882436	0.00046773362
0.089382541	0.026314307	0.00046884624
0.089514030	0.026318124	0.00046790531
0.089645518	0.026224829	0.00046729429
0.089777007	0.026050383	0.00046498795
0.089908496	0.025406359	0.00046423940
0.090039984	0.025887455	0.00046433694
0.090171473	0.025728623	0.00046323149
0.090302962	0.025699521	0.00046495785
0.090434451	0.024949383	0.00045696450
0.090565939	0.025494443	0.00046269189
0.090697428	0.025643967	0.00046425303
0.090828917	0.024428176	0.00045024357
0.090960405	0.025762231	0.00046352911
0.091091894	0.025604543	0.00046052699
0.091223383	0.025313454	0.00046012271
0.091354871	0.025384115	0.00046237463
0.091486360	0.025143577	0.00046626590
0.091617849	0.025067687	0.00047212103
0.091749337	0.025077091	0.00047405467
0.091880826	0.024344087	0.00047324375
0.092012315	0.025494941	0.00048404892
0.092143804	0.025254742	0.00048198377
0.092275292	0.024880067	0.00048209213
0.092406781	0.025740211	0.00049106343
0.092538270	0.025330652	0.00049304695
0.092669758	0.024757140	0.00049100592
0.092801247	0.025369586	0.00047866747
0.092932736	0.025067486	0.00047968399
0.093064224	0.025564728	0.00047791645
0.093195713	0.024388419	0.00046664671
0.093327202	0.025090905	0.00047052625
0.093458691	0.025557330	0.00046958732
0.093590179	0.024605983	0.00046757041
0.093721668	0.025146247	0.00046847360
0.093853157	0.025173795	0.00046818185
0.093984645	0.025484419	0.00046908309
0.094116134	0.025130078	0.00046497211
0.094247623	0.024447448	0.00046065260
0.094379111	0.024403540	0.00046041191
0.094510600	0.023917594	0.00045464220
0.094642089	0.024658412	0.00046153570
0.094773578	0.024650136	0.00045712863
0.094905066	0.025004808	0.00046213063
0.095036555	0.025492869	0.00046924355
0.095168044	0.025259557	0.00046069675
0.095299532	0.025137005	0.00046250118
0.095431021	0.025394058	0.00046059030
0.095562510	0.025193626	0.00046074275
0.095693998	0.024960743	0.00046008346
0.095825487	0.024356745	0.00045210204
0.095956976	0.024671204	0.00045841064
0.096088465	0.024423462	0.00045232904
0.096219953	0.025440291	0.00046134935
0.096351442	0.023776198	0.00045143302
0.096482931	0.024785596	0.00045580439
0.096614419	0.025146690	0.00045718345
0.096745908	0.024246821	0.00045278502
0.096877397	0.024652478	0.00045387268
0.097008885	0.025065860	0.00045724507
0.097140374	0.023794715	0.00044593322
0.097271863	0.024195440	0.00044955528
0.097403352	0.025012402	0.00045376316
0.097534840	0.024014143	0.00044749878
0.097666329	0.023395988	0.00044491991
0.097797818	0.024157725	0.00044463764
0.097929306	0.024197665	0.00044653997
0.098060795	0.024195841	0.00044630718
0.098192284	0.024997232	0.00044781109
0.098323772	0.024806277	0.00045062146
0.098455261	0.024353530	0.00044287163
0.098586750	0.024643253	0.00044494169
0.098718239	0.024918690	0.00044713408
0.098849727	0.024471520	0.00044217050
0.098981216	0.024295975	0.00044115868
0.099112705	0.024309355	0.00043980245
0.099244193	0.024504957	0.00044125855
0.099375682	0.024191925	0.00043959001
0.099507171	0.023965253	0.00043754314
0.099638659	0.023955621	0.00044007955
0.099770148	0.023972630	0.00043901037
0.099901637	0.023450808	0.00043291124
0.10003313	0.024037909	0.00044125706
0.10016461	0.024282810	0.00044227475
0.10029610	0.024313395	0.00044289957
0.10042759	0.023821015	0.00043749542
0.10055908	0.023669666	0.00043586629
0.10069057	0.023620095	0.00043777431
0.10082206	0.024346654	0.00044148641
0.10095355	0.023953929	0.00044200468
0.10108504	0.024206614	0.00043808234
0.10121652	0.024017980	0.00043615365
0.10134801	0.024240778	0.00043944942
0.10147950	0.024317887	0.00043986646
0.10161099	0.024310512	0.00044092327
0.10174248	0.024293500	0.00043919602
0.10187397	0.024196633	0.00043690297
0.10200546	0.024355678	0.00044035935
0.10213694	0.023690211	0.00043150959
0.10226843	0.023556809	0.00043285885
0.10239992	0.023470843	0.00043392438
0.10253141	0.024044440	0.00043285506
0.10266290	0.024364594	0.00044041058
0.10279439	0.024681478	0.00043795864
0.10292588	0.023889909	0.00043565277
0.10305737	0.023535433	0.00043305406
0.10318885	0.024560247	0.00043690595
0.10332034	0.023764282	0.00043212819
0.10345183	0.023997952	0.00043326482
0.10358332	0.024118330	0.00043458054
0.10371481	0.024007020	0.00043295698
0.10384630	0.023983541	0.00043193348
0.10397779	0.023741542	0.00043187776
0.10410928	0.024132999	0.00043519298
0.10424076	0.024139603	0.00043582345
0.10437225	0.024460786	0.00043706868
0.10450374	0.024212983	0.00043096423
0.10463523	0.023161143	0.00042950412
0.10476672	0.024282718	0.00043584259
0.10489821	0.024285674	0.00043402251
0.10502970	0.023375175	0.00042625603
0.10516118	0.024476598	0.00043327223
0.10529267	0.023879547	0.00043279409
0.10542416	0.023938007	0.00043130571
0.10555565	0.023895313	0.00043092322
0.10568714	0.024020616	0.00043242519
0.10581863	0.023808311	0.00042835674
0.10595012	0.024404656	0.00043410539
0.10608161	0.024798291	0.00043801152
0.10621309	0.023844031	0.00042966160
0.10634458	0.024271333	0.00043167685
0.10647607	0.023636210	0.00042830072
0.10660756	0.023769711	0.00042645778
0.10673905	0.023153904	0.00042720613
0.10687054	0.023509987	0.00043066750
0.10700203	0.023606236	0.00043607312
0.10713352	0.023289760	0.00043706963
0.10726500	0.023757715	0.00044528631
0.10739649	0.023873185	0.00045044018
0.10752798	0.023459897	0.00044541844
0.10765947	0.024145113	0.00045393456
0.10779096	0.024059949	0.00045451458
0.10792245	0.023760219	0.00045787411
0.10805394	0.024090287	0.00046107132
0.10818542	0.023908966	0.00045815974
0.10831691	0.024036945	0.00046498527
0.10844840	0.023214743	0.00045695702
0.10857989	0.024211316	0.00046769960
0.10871138	0.024236880	0.00047113449
0.10884287	0.024445952	0.00047063884
0.10897436	0.024534582	0.00047250816
0.10910585	0.023893722	0.00047301046
0.10923733	0.024464679	0.00046978717
0.10936882	0.024417530	0.00048112202
0.10950031	0.023776780	0.00047176072
0.10963180	0.024542556	0.00048077331
0.10976329	0.024349106	0.00047822219
0.10989478	0.024141545	0.00047870571
0.11002627	0.024003606	0.00048211976
0.11015776	0.024138743	0.00048013878
0.11028924	0.025074722	0.00048907559
0.11042073	0.024351105	0.00048899899
0.11055222	0.023901709	0.00048099559
0.11068371	0.023220799	0.00047920616
0.11081520	0.024142185	0.00048621002
0.11094669	0.023742943	0.00048513600
0.11107818	0.023603903	0.00048770069
0.11120966	0.023903045	0.00048515595
0.11134115	0.023657589	0.00048735014
0.11147264	0.025014669	0.00049652960
0.11160413	0.023932448	0.00048973463
0.11173562	0.024173000	0.00049682961
0.11186711	0.024139059	0.00047957814
0.11199860	0.023994784	0.00047749193
0.11213009	0.024136941	0.00047172441
0.11226157	0.023605220	0.00046263602
0.11239306	0.023676716	0.00046456839
0.11252455	0.023234731	0.00046121467
0.11265604	0.023533930	0.00046160489
0.11278753	0.023723788	0.00045905989
0.11291902	0.024188253	0.00046102112
0.11305051	0.023685690	0.00045944889
0.11318200	0.024054595	0.00045698428
0.11331348	0.024164723	0.00045953331
0.11344497	0.023845194	0.00045634574
0.11357646	0.023512504	0.00044941706
0.11370795	0.024337238	0.00045672444
0.11383944	0.023941354	0.00045390462
0.11397093	0.024064491	0.00045420803
0.11410242	0.024624539	0.00045802875
0.11423390	0.024019270	0.00044753899
0.11436539	0.024527329	0.00045936673
0.11449688	0.024388072	0.00044938448
0.11462837	0.024504298	0.00045650300
0.11475986	0.024492314	0.00045248325
0.11489135	0.024314684	0.00044830324
0.11502284	0.024953728	0.00045577757
0.11515433	0.023345308	0.00044276455
0.11528581	0.023734942	0.00044431257
0.11541730	0.024064875	0.00044586740
0.11554879	0.023362482	0.00044047802
0.11568028	0.023381631	0.00044230416
0.11581177	0.024138053	0.00044454102
0.11594326	0.024502517	0.00044806880
0.11607475	0.024000888	0.00044373172
0.11620624	0.023793601	0.00043923857
0.11633772	0.024039771	0.00044372874
0.11646921	0.024176214	0.00044502175
0.11660070	0.023796981	0.00044129763
0.11673219	0.023544407	0.00043706196
0.11686368	0.023345870	0.00043400913
0.11699517	0.023587998	0.00043738112
0.11712666	0.023561741	0.00043617407
0.11725814	0.023505321	0.00043191276
0.11738963	0.024223220	0.00043741924
0.11752112	0.023707533	0.00043315393
0.11765261	0.023628659	0.00043260661
0.11778410	0.024630878	0.00044070310
0.11791559	0.023304269	0.00042844425
0.11804708	0.022952528	0.00042412208
0.11817857	0.024212410	0.00043521912
0.11831005	0.023297400	0.00042635762
0.11844154	0.023383815	0.00042923022
0.11857303	0.023921338	0.00042851057
0.11870452	0.024018361	0.00042987759
0.11883601	0.023373247	0.00042661419
0.11896750	0.023776090	0.00042804306
0.11909899	0.023636966	0.00042894724
0.11923048	0.023976831	0.00042510410
0.11936196	0.023739652	0.00042731654
0.11949345	0.024009050	0.00042474704
0.11962494	0.024311373	0.00042698586
0.11975643	0.023807163	0.00042554827
0.11988792	0.023709673	0.00042063970
0.12001941	0.024450651	0.00042714850
0.12015090	0.023469353	0.00041877017
0.12028239	0.022746789	0.00041658233
0.12041387	0.023219332	0.00041673511
0.12054536	0.023300241	0.00041660689
0.12067685	0.023548313	0.00041832949
0.12080834	0.023440782	0.00041821272
0.12093983	0.023680251	0.00041550975
0.12107132	0.024601657	0.00042758026
0.12120281	0.024214431	0.00042118390
0.12133429	0.024197763	0.00042186866
0.12146578	0.024075389	0.00042009982
0.12159727	0.024498418	0.00042138915
0.12172876	0.022862491	0.00041159635
0.12186025	0.023640012	0.00041562217
0.12199174	0.023782550	0.00041759675
0.12212323	0.024079943	0.00041977903
0.12225472	0.024633941	0.00042201825
0.12238620	0.024712972	0.00042361029
0.12251769	0.023515033	0.00041442071
0.12264918	0.023359561	0.00041398597
0.12278067	0.023634024	0.00041661398
0.12291216	0.023715477	0.00041485983
0.12304365	0.022931969	0.00041017307
0.12317514	0.024046439	0.00041634655
0.12330663	0.024574812	0.00042141964
0.12343811	0.023497614	0.00041289928
0.12356960	0.024452067	0.00041847848
0.12370109	0.024217834	0.00041838978
0.12383258	0.023996529	0.00041478863
0.12396407	0.024100115	0.00041330363
0.12409556	0.023865895	0.00041917994
0.12422705	0.024013910	0.00041316884
0.12435853	0.023614137	0.00041366987
0.12449002	0.023030131	0.00040683025
0.12462151	0.023571036	0.00041232282
0.12475300	0.023821364	0.00041333140
0.12488449	0.023867697	0.00041375515
0.12501598	0.023059518	0.00040844608
0.12514747	0.024107702	0.00041429809
0.12527896	0.023645696	0.00040941646
0.12541044	0.023683997	0.00041308156
0.12554193	0.023267014	0.00040713906
0.12567342	0.023703860	0.00041109801
0.12580491	0.024461514	0.00041840726
0.12593640	0.023367665	0.00040723142
0.12606789	0.024225871	0.00041549662
0.12619938	0.023761169	0.00040942016
0.12633087	0.023641493	0.00041163709
0.12646235	0.024183223	0.00041334829
0.12659384	0.024046817	0.00040921923
0.12672533	0.023940847	0.00041180041
0.12685682	0.023803178	0.00040983053
0.12698831	0.023802597	0.00041068322
0.12711980	0.024057291	0.00041034887
0.12725129	0.024407386	0.00041150725
0.12738277	0.023835233	0.00041025909
0.12751426	0.024252803	0.00041220755
0.12764575	0.023388666	0.00040666603
0.12777724	0.024537165	0.00041210947
0.12790873	0.023971197	0.00041085087
0.12804022	0.023562721	0.00040864258
0.12817171	0.024051527	0.00041104634
0.12830320	0.023047676	0.00040233828
0.12843468	0.024211402	0.00040975007
0.12856617	0.024027733	0.00040874514
0.12869766	0.023660339	0.00040683171
0.12882915	0.023898236	0.00040957259
0.12896064	0.024026882	0.00040741579
0.12909213	0.022942604	0.00040153566
0.12922362	0.024000588	0.00040794420
0.12935511	0.024434328	0.00041115547
0.12948659	0.023727807	0.00040840883
0.12961808	0.023337265	0.00040308031
0.12974957	0.023486174	0.00040378501
0.12988106	0.024104627	0.00040671264
0.13001255	0.024153025	0.00040760146
0.13014404	0.022831529	0.00040165073
0.13027553	0.023582394	0.00040273652
0.13040701	0.023322088	0.00040067951
0.13053850	0.024267794	0.00040904364
0.13066999	0.023412118	0.00040123530
0.13080148	0.023576226	0.00040449503
0.13093297	0.023230641	0.00039926349
0.13106446	0.023621149	0.00040409277
0.13119595	0.023131513	0.00040009187
0.13132744	0.023447178	0.00040044097
0.13145892	0.023514000	0.00040268752
0.13159041	0.023727106	0.00040308447
0.13172190	0.024022129	0.00040371442
0.13185339	0.023115309	0.00040038796
0.13198488	0.023743458	0.00040239069
0.13211637	0.023936941	0.00040383672
0.13224786	0.023648841	0.00040076231
0.13237935	0.024297917	0.00040578045
0.13251083	0.023406464	0.00039926676
0.13264232	0.023054436	0.00039837235
0.13277381	0.023580200	0.00040140376
0.13290530	0.024458519	0.00040472534
0.13303679	0.023964977	0.00040170334
0.13316828	0.023365460	0.00040025983
0.13329977	0.022816437	0.00039271315
0.13343125	0.024018086	0.00040664690
0.13356274	0.023970191	0.00040096047
0.13369423	0.022661926	0.00039411859
0.13382572	0.023616422	0.00040076926
0.13395721	0.024171529	0.00040191070
0.13408870	0.024006884	0.00040361524
0.13422019	0.024227710	0.00040136866
0.13435168	0.023795906	0.00040086554
0.13448316	0.023311989	0.00039914753
0.13461465	0.024107125	0.00040100879
0.13474614	0.023882256	0.00040192434
0.13487763	0.023573277	0.00039833821
0.13500912	0.024271478	0.00040188164
0.13514061	0.023447123	0.00039848112
0.13527210	0.023446141	0.00039799938
0.13540359	0.023499821	0.00039679975
0.13553507	0.024284105	0.00040184194
0.13566656	0.023355778	0.00039589075
0.13579805	0.023011261	0.00039498207
0.13592954	0.024116670	0.00040199681
0.13606103	0.023813992	0.00040096169
0.13619252	0.023755368	0.00039765965
0.13632401	0.023423172	0.00039491319
0.13645549	0.023337826	0.00039611462
0.13658698	0.023630344	0.00039751361
0.13671847	0.023473238	0.00039518366
0.13684996	0.023489618	0.00039595295
0.13698145	0.023494572	0.00039543448
0.13711294	0.024356981	0.00040072917
0.13724443	0.023760863	0.00039804386
0.13737592	0.022739025	0.00038837710
0.13750740	0.023237276	0.00039542320
0.13763889	0.023256491	0.00039118541
0.13777038	0.023646192	0.00039785340
0.13790187	0.023142443	0.00039190267
0.13803336	0.023887484	0.00039565781
0.13816485	0.023235946	0.00039339952
0.13829634	0.023638009	0.00039388377
0.13842783	0.023952400	0.00039849968
0.13855931	0.023518034	0.00039374951
0.13869080	0.023581713	0.00039370468
0.13882229	0.023829554	0.00039528470
0.13895378	0.023450332	0.00039217792
0.13908527	0.023332576	0.00039257110
0.13921676	0.023604753	0.00039277504
0.13934825	0.023801949	0.00039468026
0.13947973	0.023609501	0.00039305778
0.13961122	0.022910576	0.00038936113
0.13974271	0.023424326	0.00039175918
0.13987420	0.023558665	0.00039398990
0.14000569	0.023615308	0.00039184698
0.14013718	0.023284405	0.00039024522
0.14026867	0.023585743	0.00039227468
0.14040016	0.023011615	0.00038975093
0.14053164	0.023553714	0.00039441221
0.14066313	0.023951181	0.00039084287
0.14079462	0.023738585	0.00039309953
0.14092611	0.023922668	0.00039244327
0.14105760	0.023376229	0.00038875357
0.14118909	0.024556751	0.00040045045
0.14132058	0.023594012	0.00038779469
0.14145207	0.023100018	0.00038609515
0.14158355	0.023349505	0.00038701914
0.14171504	0.024534205	0.00039610166
0.14184653	0.023533367	0.00038963362
0.14197802	0.022691837	0.00038201926
0.14210951	0.023253381	0.00038675777
0.14224100	0.024064761	0.00039165318
0.14237249	0.023967275	0.00038989189
0.14250398	0.022961209	0.00038735620
0.14263546	0.023114645	0.00038335005
0.14276695	0.023149497	0.00038640364
0.14289844	0.024382517	0.00039380907
0.14302993	0.023453389	0.00038766569
0.14316142	0.023434752	0.00038766557
0.14329291	0.023624739	0.00038669372
0.14342440	0.023843919	0.00038918444
0.14355588	0.023086968	0.00038597080
0.14368737	0.023737267	0.00038926663
0.14381886	0.023275764	0.00038632155
0.14395035	0.023809779	0.00038734183
0.14408184	0.023813508	0.00038938733
0.14421333	0.023337911	0.00038722413
0.14434482	0.023457641	0.00038638927
0.14447631	0.023305186	0.00038589456
0.14460779	0.022903629	0.00038254155
0.14473928	0.023749351	0.00038687469
0.14487077	0.023750039	0.00039017921
0.14500226	0.024025677	0.00038879823
0.14513375	0.023369351	0.00038713391
0.14526524	0.023493622	0.00038402930
0.14539673	0.023816901	0.00038678706
0.14552822	0.024189113	0.00039177837
0.14565970	0.023885663	0.00038778332
0.14579119	0.023389808	0.00038542120
0.14592268	0.022704495	0.00037826631
0.14605417	0.023503630	0.00038476997
0.14618566	0.023941979	0.00038798715
0.14631715	0.024573701	0.00039074346
0.14644864	0.023134420	0.00038214715
0.14658012	0.023658909	0.00038482214
0.14671161	0.024180741	0.00038883508
0.14684310	0.023927383	0.00039024634
0.14697459	0.023842462	0.00038555979
0.14710608	0.022810887	0.00037871440
0.14723757	0.023686292	0.00038478067
0.14736906	0.023318243	0.00038205310
0.14750055	0.023729344	0.00038626627
0.14763203	0.023729712	0.00038520585
0.14776352	0.023453683	0.00038171285
0.14789501	0.023893913	0.00038686177
0.14802650	0.023232352	0.00037908287
0.14815799	0.023858024	0.00038587554
0.14828948	0.023813437	0.00038348426
0.14842097	0.023669495	0.00038504572
0.14855246	0.023151247	0.00038037618
0.14868394	0.023903481	0.00038270996
0.14881543	0.024064950	0.00038670470
0.14894692	0.023503851	0.00038327324
0.14907841	0.022629862	0.00037631605
0.14920990	0.023462644	0.00038258988
0.14934139	0.024322441	0.00038576006
0.14947288	0.023863996	0.00038516733
0.14960436	0.023772860	0.00038361138
0.14973585	0.024059650	0.00038462521
0.14986734	0.024049852	0.00038446817
0.14999883	0.024287940	0.00038681425
0.15013032	0.023503906	0.00038216484
0.15026181	0.024062755	0.00038484799
0.15039330	0.023460079	0.00037987214
0.15052479	0.023556842	0.00038174313
0.15065627	0.023028851	0.00037685955
0.15078776	0.024037101	0.00038534743
0.15091925	0.023662795	0.00038212376
0.15105074	0.023930751	0.00038303482
0.15118223	0.023312329	0.00038042886
0.15131372	0.023915048	0.00038313188
0.15144521	0.023834673	0.00038207425
0.15157670	0.024145223	0.00038424987
0.15170818	0.024339801	0.00038403401
0.15183967	0.024229960	0.00038334975
0.15197116	0.023752343	0.00038136603
0.15210265	0.023511177	0.00037989425
0.15223414	0.023758126	0.00038052082
0.15236563	0.023721342	0.00037856321
0.15249712	0.023092447	0.00037624265
0.15262860	0.023718942	0.00037960289
0.15276009	0.023473828	0.00037817689
0.15289158	0.022710627	0.00037366661
0.15302307	0.022943368	0.00037428598
0.15315456	0.023728782	0.00038055178
0.15328605	0.023325038	0.00037722905
0.15341754	0.023746343	0.00038073482
0.15354903	0.023799162	0.00037897559
0.15368051	0.023572914	0.00037844459
0.15381200	0.023076427	0.00037350516
0.15394349	0.023745789	0.00037968776
0.15407498	0.023376991	0.00037699292
0.15420647	0.023214726	0.00037476364
0.15433796	0.023519495	0.00037717118
0.15446945	0.023704975	0.00037814651
0.15460094	0.023454594	0.00037649358
0.15473242	0.023405455	0.00037630678
0.15486391	0.023183039	0.00037397983
0.15499540	0.023823801	0.00037729269
0.15512689	0.023427929	0.00037598558
0.15525838	0.023610478	0.00037709315
0.15538987	0.023325725	0.00037456393
0.15552136	0.023877468	0.00037801713
0.15565284	0.023889285	0.00037765286
0.15578433	0.023410744	0.00037481345
0.15591582	0.023522439	0.00037533927
0.15604731	0.023795702	0.00037795452
0.15617880	0.023319162	0.00037372694
0.15631029	0.023516996	0.00037636253
0.15644178	0.023750025	0.00037562498
0.15657327	0.024103928	0.00037884678
0.15670475	0.023991730	0.00037670028
0.15683624	0.023455292	0.00037442332
0.15696773	0.024040550	0.00037779756
0.15709922	0.024053364	0.00037637992
0.15723071	0.024013203	0.00037809701
0.15736220	0.024413476	0.00037828859
0.15749369	0.024339037	0.00037870799
0.15762518	0.023554697	0.00037231392
0.15775666	0.023445536	0.00037298870
0.15788815	0.024335358	0.00038024844
0.15801964	0.023736483	0.00037565708
0.15815113	0.023824689	0.00037510965
0.15828262	0.024457307	0.00037876290
0.15841411	0.024439027	0.00037882028
0.15854560	0.023729462	0.00037511361
0.15867708	0.024266579	0.00037553105
0.15880857	0.023772527	0.00037530802
0.15894006	0.023102694	0.00036975641
0.15907155	0.023310841	0.00037117183
0.15920304	0.024027910	0.00037654327
0.15933453	0.024968294	0.00037977490
0.15946602	0.024132132	0.00037590869
0.15959751	0.023640335	0.00037126688
0.15972899	0.023744102	0.00037241224
0.15986048	0.024142344	0.00037621137
0.15999197	0.023928077	0.00037325951
0.16012346	0.023060805	0.00036981752
0.16025495	0.022494266	0.00036568542
0.16038644	0.023188509	0.00036795426
0.16051793	0.023275096	0.00037114124
0.16064942	0.023696451	0.00037061483
0.16078090	0.023024031	0.00036885497
0.16091239	0.023044633	0.00036898565
0.16104388	0.023182387	0.00036736603
0.16117537	0.023050108	0.00036930352
0.16130686	0.023013583	0.00036605642
0.16143835	0.023171919	0.00036817896
0.16156984	0.022802855	0.00036672492
0.16170133	0.023825601	0.00036988016
0.16183281	0.023567376	0.00037147822
0.16196430	0.023823780	0.00037201217
0.16209579	0.023456851	0.00036883946
0.16222728	0.023398455	0.00037030566
0.16235877	0.023855269	0.00037022241
0.16249026	0.023273091	0.00036759280
0.16262175	0.023738328	0.00036977239
0.16275323	0.023829171	0.00037077472
0.16288472	0.023374461	0.00036915742
0.16301621	0.023174392	0.00036482748
0.16314770	0.023521479	0.00036903136
0.16327919	0.023063174	0.00036550856
0.16341068	0.023835040	0.00036912017
0.16354217	0.023651014	0.00037004479
0.16367366	0.023497110	0.00036717163
0.16380514	0.023541858	0.00036858028
0.16393663	0.023734218	0.00036992909
0.16406812	0.023594211	0.00036706891
0.16419961	0.023246006	0.00036697960
0.16433110	0.023454875	0.00036676011
0.16446259	0.024203924	0.00037196491
0.16459408	0.023591481	0.00036885780
0.16472557	0.023843481	0.00036758966
0.16485705	0.024128619	0.00037208590
0.16498854	0.024126584	0.00037027824
0.16512003	0.024065453	0.00036979928
0.16525152	0.023833341	0.00037035135
0.16538301	0.023843659	0.00036807704
0.16551450	0.024519136	0.00037405338
0.16564599	0.023437701	0.00036616670
0.16577747	0.022393092	0.00036102444
0.16590896	0.023466755	0.00036722746
0.16604045	0.023040483	0.00036183115
0.16617194	0.023189194	0.00036407501
0.16630343	0.023710838	0.00036580190
0.16643492	0.023246931	0.00036414866
0.16656641	0.022874469	0.00036310304
0.16669790	0.023310429	0.00036231826
0.16682938	0.023212063	0.00036496670
0.16696087	0.023245569	0.00036440290
0.16709236	0.023668519	0.00036513207
0.16722385	0.023742381	0.00036745386
0.16735534	0.023808055	0.00036632109
0.16748683	0.023926212	0.00036800305
0.16761832	0.024120019	0.00036924691
0.16774981	0.022988188	0.00035963363
0.16788129	0.023420142	0.00036528273
0.16801278	0.023660751	0.00036354940
0.16814427	0.023476925	0.00036476279
0.16827576	0.023925747	0.00036841654
0.16840725	0.024172158	0.00036695525
0.16853874	0.023844606	0.00036598620
0.16867023	0.023213867	0.00036008214
0.16880171	0.023639498	0.00036510475
0.16893320	0.024095387	0.00036761770
0.16906469	0.024158713	0.00036574458
0.16919618	0.023716246	0.00036677874
0.16932767	0.023970991	0.00036489242
0.16945916	0.023275798	0.00036281373
0.16959065	0.022555200	0.00035843131
0.16972214	0.023613155	0.00036166388
0.16985362	0.023472983	0.00036370394
0.16998511	0.023573536	0.00036152350
0.17011660	0.023230833	0.00036134656
0.17024809	0.022580758	0.00035738664
0.17037958	0.023092866	0.00036006641
0.17051107	0.023257745	0.00036175676
0.17064256	0.023784266	0.00036395990
0.17077405	0.023579413	0.00036206693
0.17090553	0.023933474	0.00036486816
0.17103702	0.023421986	0.00036134473
0.17116851	0.023609675	0.00036243231
0.17130000	0.024142217	0.00036565426
0.17143149	0.023798315	0.00036337213
0.17156298	0.023729459	0.00036483144
0.17169447	0.024128060	0.00036351464
0.17182595	0.024195380	0.00036625901
0.17195744	0.023323061	0.00036043633
0.17208893	0.023142582	0.00035762025
0.17222042	0.023312701	0.00035896491
0.17235191	0.023903280	0.00036303865
0.17248340	0.023245051	0.00035868410
0.17261489	0.023043232	0.00035986741
0.17274638	0.023209048	0.00035796634
0.17287786	0.023552241	0.00036265733
0.17300935	0.022746249	0.00035500049
0.17314084	0.023973633	0.00036242663
0.17327233	0.023902139	0.00036095998
0.17340382	0.023461999	0.00035903847
0.17353531	0.023368810	0.00036024707
0.17366680	0.023981499	0.00036205569
0.17379829	0.023402313	0.00035836437
0.17392977	0.023892179	0.00036337056
0.17406126	0.024304390	0.00036340364
0.17419275	0.023460530	0.00035950374
0.17432424	0.023604274	0.00035911576
0.17445573	0.023583077	0.00036041804
0.17458722	0.023049837	0.00035702581
0.17471871	0.023448144	0.00035795294
0.17485019	0.023295074	0.00035719860
0.17498168	0.023883774	0.00036059843
0.17511317	0.022981293	0.00035612647
0.17524466	0.023038861	0.00035738628
0.17537615	0.023277769	0.00035718436
0.17550764	0.023296974	0.00035598260
0.17563913	0.023566254	0.00035771521
0.17577062	0.023501878	0.00035677304
0.17590210	0.023091371	0.00035636437
0.17603359	0.023350521	0.00035527270
0.17616508	0.023595205	0.00035817166
0.17629657	0.022483013	0.00035173447
0.17642806	0.023050155	0.00035310170
0.17655955	0.023729597	0.00036035697
0.17669104	0.023296214	0.00035570309
0.17682253	0.023742987	0.00035692090
0.17695401	0.023435393	0.00035757561
0.17708550	0.024267424	0.00035987166
0.17721699	0.023874867	0.00035845328
0.17734848	0.023208642	0.00035518564
0.17747997	0.023154172	0.00035500393
0.17761146	0.023926800	0.00036088658
0.17774295	0.023881219	0.00035561031
0.17787443	0.023547281	0.00035709913
0.17800592	0.023273508	0.00035332935
0.17813741	0.023212580	0.00035380183
0.17826890	0.023517475	0.00035560050
0.17840039	0.023987081	0.00035782388
0.17853188	0.022927253	0.00035364653
0.17866337	0.023748559	0.00035647877
0.17879486	0.023481770	0.00035599655
0.17892634	0.022743649	0.00035233082
0.17905783	0.023617669	0.00035598765
0.17918932	0.024088595	0.00035935425
0.17932081	0.023373408	0.00035411332
0.17945230	0.023460537	0.00035544953
0.17958379	0.023463042	0.00035465460
0.17971528	0.023909629	0.00035541189
0.17984677	0.023061958	0.00035165154
0.17997825	0.023512375	0.00035442858
0.18010974	0.023732393	0.00035561768
0.18024123	0.022995071	0.00035054973
0.18037272	0.023098952	0.00035030287
0.18050421	0.023180908	0.00035926521
0.18063570	0.023300209	0.00036255769
0.18076719	0.023326463	0.00036369796
0.18089867	0.022822641	0.00036457936
0.18103016	0.023334612	0.00036837970
0.18116165	0.023660117	0.00037297982
0.18129314	0.023951621	0.00037532076
0.18142463	0.022461303	0.00036716767
0.18155612	0.023400034	0.00037528479
0.18168761	0.024547797	0.00038264838
0.18181910	0.023222426	0.00037685515
0.18195058	0.023824481	0.00038158072
0.18208207	0.023254131	0.00037668457
0.18221356	0.023580982	0.00038350054
0.18234505	0.022933131	0.00037761872
0.18247654	0.022378345	0.00037592238
0.18260803	0.023380725	0.00038401499
0.18273952	0.023347658	0.00038431766
0.18287101	0.023751915	0.00038824188
0.18300249	0.023531624	0.00038743911
0.18313398	0.023498284	0.00038735172
0.18326547	0.024598652	0.00039700485
0.18339696	0.023158352	0.00038632216
0.18352845	0.023554607	0.00038948850
0.18365994	0.023473035	0.00039139413
0.18379143	0.023634646	0.00039232708
0.18392292	0.023005462	0.00039117461
0.18405440	0.023643569	0.00039418249
0.18418589	0.023214953	0.00039302396
0.18431738	0.022987955	0.00039297055
0.18444887	0.023115834	0.00039220927
0.18458036	0.023442420	0.00039749572
0.18471185	0.023948727	0.00040105640
0.18484334	0.024070042	0.00040277425
0.18497482	0.023642277	0.00040207772
0.18510631	0.023354442	0.00039884911
0.18523780	0.022666401	0.00039746853
0.18536929	0.023534998	0.00039640508
0.18550078	0.022658633	0.00038417267
0.18563227	0.022603236	0.00038432979
0.18576376	0.023525993	0.00038167951
0.18589525	0.023466803	0.00038406208
0.18602673	0.023448689	0.00038227353
0.18615822	0.023269544	0.00037951583
0.18628971	0.023690687	0.00038139094
0.18642120	0.023723680	0.00037912767
0.18655269	0.023967751	0.00038091913
0.18668418	0.023453457	0.00037483538
0.18681567	0.023952772	0.00037661415
0.18694716	0.023372722	0.00037410822
0.18707864	0.023373810	0.00037084406
0.18721013	0.023278095	0.00037098291
0.18734162	0.023051979	0.00037070854
0.18747311	0.023612222	0.00037054097
0.18760460	0.023290987	0.00037037143
0.18773609	0.024182492	0.00037144920
0.18786758	0.023387988	0.00036773459
0.18799906	0.023689234	0.00036977004
0.18813055	0.022881954	0.00036196359
0.18826204	0.023462629	0.00036600529
0.18839353	0.023784395	0.00036441419
0.18852502	0.023252791	0.00036436702
0.18865651	0.023015409	0.00036326204
0.18878800	0.023511662	0.00036066398
0.18891949	0.023383984	0.00036185046
0.18905097	0.023686557	0.00036128284
0.18918246	0.023525477	0.00036200731
0.18931395	0.023372716	0.00036026517
0.18944544	0.023640953	0.00035840098
0.18957693	0.023174243	0.00035703691
0.18970842	0.023954481	0.00035998800
0.18983991	0.023380654	0.00035939401
0.18997140	0.023486258	0.00036000196
0.19010288	0.023733520	0.00035729115
0.19023437	0.023092309	0.00035539158
0.19036586	0.023035320	0.00035331364
0.19049735	0.023153545	0.00035340871
0.19062884	0.023628991	0.00035583557
0.19076033	0.023456630	0.00035335569
0.19089182	0.023299329	0.00035398923
0.19102330	0.023131099	0.00035197654
0.19115479	0.023510015	0.00035441063
0.19128628	0.024083996	0.00035933966
0.19141777	0.024043082	0.00035612312
0.19154926	0.024082436	0.00035542856
0.19168075	0.023142476	0.00035071848
0.19181224	0.023069323	0.00035256799
0.19194373	0.023694013	0.00035509376
0.19207521	0.023077896	0.00035017467
0.19220670	0.022912607	0.00034899162
0.19233819	0.023713370	0.00035441281
0.19246968	0.023458084	0.00035313542
0.19260117	0.023308470	0.00035188598
0.19273266	0.023470354	0.00035126093
0.19286415	0.023321093	0.00035029811
0.19299564	0.023031396	0.00035068051
0.19312712	0.023331501	0.00034961511
0.19325861	0.023390123	0.00035256734
0.19339010	0.023742736	0.00035143918
0.19352159	0.023124487	0.00034920926
0.19365308	0.023450351	0.00035199824
0.19378457	0.022904708	0.00034688897
0.19391606	0.023573003	0.00035097618
0.19404754	0.023005944	0.00034792543
0.19417903	0.023412127	0.00035084667
0.19431052	0.023307885	0.00035057370
0.19444201	0.023550987	0.00035121175
0.19457350	0.023784391	0.00035190412
0.19470499	0.023147314	0.00034838383
0.19483648	0.023668162	0.00035078395
0.19496797	0.023221530	0.00034981667
0.19509945	0.023393012	0.00034892004
0.19523094	0.023265199	0.00034779743
0.19536243	0.023079313	0.00034675571
0.19549392	0.023796207	0.00035038914
0.19562541	0.023693564	0.00035059253
0.19575690	0.023328288	0.00034785083
0.19588839	0.023516740	0.00034824055
0.19601988	0.023240411	0.00034674479
0.19615136	0.023367039	0.00034643509
0.19628285	0.023316506	0.00034845870
0.19641434	0.022973922	0.00034544909
0.19654583	0.023066258	0.00034578914
0.19667732	0.023316682	0.00034627834
0.19680881	0.023032985	0.00034622904
0.19694030	0.023596187	0.00034903217
0.19707178	0.023897171	0.00034892950
0.19720327	0.024108246	0.00035037293
0.19733476	0.022923823	0.00034410894
0.19746625	0.023192780	0.00034465893
0.19759774	0.023179396	0.00034566469
0.19772923	0.023611278	0.00034777835
0.19786072	0.023244438	0.00034512107
0.19799221	0.023800270	0.00034932160
0.19812369	0.022856081	0.00034107151
0.19825518	0.023863399	0.00035048346
0.19838667	0.023319793	0.00034443620
0.19851816	0.023696242	0.00034768229
0.19864965	0.023996419	0.00034898382
0.19878114	0.023328273	0.00034460979
0.19891263	0.023376414	0.00034582490
0.19904412	0.023111454	0.00034283867
0.19917560	0.022891950	0.00034237064
0.19930709	0.023557608	0.00034565424
0.19943858	0.024163548	0.00034851778
0.19957007	0.023164497	0.00034501496
0.19970156	0.023444674	0.00034411293
0.19983305	0.023603316	0.00034562781
0.19996454	0.022923292	0.00034224617
0.20009602	0.023406831	0.00034358380
0.20022751	0.023322395	0.00034505858
0.20035900	0.023451859	0.00034525134
0.20049049	0.023247426	0.00034299211
0.20062198	0.023418580	0.00034396153
0.20075347	0.023592782	0.00034419243
0.20088496	0.023625210	0.00034566386
0.20101645	0.023455259	0.00034412577
0.20114793	0.023203512	0.00034093679
0.20127942	0.023422096	0.00034425568
0.20141091	0.023345673	0.00034187027
0.20154240	0.023580094	0.00034500804
0.20167389	0.023633721	0.00034403613
0.20180538	0.022929519	0.00033872808
0.20193687	0.023401652	0.00034335721
0.20206836	0.023830049	0.00034509226
0.20219984	0.023608614	0.00034410625
0.20233133	0.023715045	0.00034566772
0.20246282	0.023033527	0.00033910438
0.20259431	0.023053708	0.00034116511
0.20272580	0.022882261	0.00033861698
0.20285729	0.023787449	0.00034330130
0.20298878	0.023978998	0.00034658409
0.20312027	0.023143420	0.00033754229
0.20325175	0.023543517	0.00034321435
0.20338324	0.023398051	0.00034016472
0.20351473	0.023521291	0.00034257056
0.20364622	0.023186263	0.00034044092
0.20377771	0.023183751	0.00033914368
0.20390920	0.023282350	0.00034041963
0.20404069	0.023014960	0.00033876190
0.20417217	0.023354959	0.00034223603
0.20430366	0.023428359	0.00034208307
0.20443515	0.023625129	0.00033946121
0.20456664	0.022922368	0.00033677901
0.20469813	0.023095354	0.00033885297
0.20482962	0.023132295	0.00033869774
0.20496111	0.022934241	0.00033705108
0.20509260	0.023631198	0.00034039250
0.20522408	0.023175151	0.00033842175
0.20535557	0.022764923	0.00033637230
0.20548706	0.023843153	0.00034165355
0.20561855	0.023141940	0.00033837992
0.20575004	0.022885123	0.00033493434
0.20588153	0.023207415	0.00033759551
0.20601302	0.022777266	0.00033687806
0.20614451	0.023210326	0.00033686152
0.20627599	0.022952454	0.00033718815
0.20640748	0.023387523	0.00033801461
0.20653897	0.023468218	0.00033853914
0.20667046	0.023146154	0.00033784437
0.20680195	0.023582590	0.00033810715
0.20693344	0.023092056	0.00033793616
0.20706493	0.022860242	0.00033448064
0.20719641	0.023000080	0.00033600961
0.20732790	0.023492634	0.00034025065
0.20745939	0.023113155	0.00033467967
0.20759088	0.022525173	0.00033373220
0.20772237	0.023046288	0.00033578088
0.20785386	0.022955097	0.00033544022
0.20798535	0.023542772	0.00034058656
0.20811684	0.022533307	0.00033190508
0.20824832	0.023234853	0.00033709903
0.20837981	0.023168265	0.00033558770
0.20851130	0.023233594	0.00033753973
0.20864279	0.023792511	0.00034100212
0.20877428	0.023515751	0.00033709201
0.20890577	0.023256422	0.00033578537
0.20903726	0.024161768	0.00034143318
0.20916875	0.023216929	0.00033597751
0.20930023	0.022932795	0.00033584396
0.20943172	0.023349265	0.00033647815
0.20956321	0.023098552	0.00033509160
0.20969470	0.023420259	0.00033723757
0.20982619	0.023251920	0.00033529463
0.20995768	0.023235614	0.00033670417
0.21008917	0.023460765	0.00033552825
0.21022065	0.023217795	0.00033607227
0.21035214	0.023369571	0.00033717469
0.21048363	0.023008504	0.00033248123
0.21061512	0.023006046	0.00033568391
0.21074661	0.023192608	0.00033269563
0.21087810	0.023132169	0.00033285133
0.21100959	0.023476520	0.00033753795
0.21114108	0.023891633	0.00033711518
0.21127256	0.023153050	0.00033584428
0.21140405	0.023417403	0.00033470477
0.21153554	0.023362242	0.00033538267
0.21166703	0.023189462	0.00033441582
0.21179852	0.022762636	0.00033124523
0.21193001	0.023472420	0.00033570563
0.21206150	0.023091628	0.00033151668
0.21219299	0.022959094	0.00033183875
0.21232447	0.023112620	0.00033432728
0.21245596	0.022819902	0.00033078038
0.21258745	0.023362065	0.00033477935
0.21271894	0.023727231	0.00033614715
0.21285043	0.022985799	0.00033150588
0.21298192	0.023050759	0.00033303395
0.21311341	0.022942391	0.00033066457
0.21324489	0.023417153	0.00033543256
0.21337638	0.023393024	0.00033289100
0.21350787	0.022947267	0.00033114892
0.21363936	0.023128820	0.00033373261
0.21377085	0.022854896	0.00032994291
0.21390234	0.022839319	0.00033251971
0.21403383	0.023487801	0.00033312122
0.21416532	0.022972451	0.00033086936
0.21429680	0.023244341	0.00033319124
0.21442829	0.022551207	0.00032837536
0.21455978	0.022940525	0.00032962355
0.21469127	0.023134899	0.00033173717
0.21482276	0.022846295	0.00032902651
0.21495425	0.022755501	0.00032982130
0.21508574	0.023931492	0.00033639586
0.21521723	0.023437384	0.00033222089
0.21534871	0.023352630	0.00033274780
0.21548020	0.022790711	0.00032656160
0.21561169	0.023215427	0.00033116512
0.21574318	0.023055218	0.00033098541
0.21587467	0.022846179	0.00032845741
0.21600616	0.022814374	0.00032994432
0.21613765	0.023784854	0.00033327490
0.21626913	0.023214564	0.00033140410
0.21640062	0.022853729	0.00032901214
0.21653211	0.022647332	0.00032829050
0.21666360	0.023113320	0.00032968807
0.21679509	0.022669003	0.00032664588
0.21692658	0.023336857	0.00033172875
0.21705807	0.023303686	0.00033188177
0.21718956	0.023186170	0.00032842626
0.21732104	0.023324293	0.00033179347
0.21745253	0.023090262	0.00032859706
0.21758402	0.022995400	0.00032966059
0.21771551	0.022785782	0.00032759770
0.21784700	0.023425517	0.00033019918
0.21797849	0.022861113	0.00032845574
0.21810998	0.023165664	0.00032861039
0.21824147	0.022964079	0.00032845076
0.21837295	0.022829376	0.00032856899
0.21850444	0.023271858	0.00032776630
0.21863593	0.023485003	0.00033211612
0.21876742	0.023071540	0.00032739943
0.21889891	0.023138030	0.00032965649
0.21903040	0.023303537	0.00032996157
0.21916189	0.022997787	0.00032645076
0.21929337	0.023425916	0.00032981262
0.21942486	0.023312448	0.00032924415
0.21955635	0.023399961	0.00033094799
0.21968784	0.022908043	0.00032641295
0.21981933	0.023547966	0.00032838890
0.21995082	0.023884005	0.00033106761
0.22008231	0.023586003	0.00032898183
0.22021380	0.023304253	0.00032901299
0.22034528	0.023294959	0.00032797871
0.22047677	0.022814432	0.00032353209
0.22060826	0.023018469	0.00032717013
0.22073975	0.023973261	0.00033243410
0.22087124	0.022939978	0.00032658122
0.22100273	0.023339650	0.00032779584
0.22113422	0.023600193	0.00032807267
0.22126571	0.023182034	0.00032722577
0.22139719	0.022750514	0.00032412873
0.22152868	0.022533811	0.00032414433
0.22166017	0.023385774	0.00032859118
0.22179166	0.023499342	0.00032667420
0.22192315	0.023431550	0.00032912648
0.22205464	0.023031936	0.00032647353
0.22218613	0.023543347	0.00032815154
0.22231761	0.023123998	0.00032612582
0.22244910	0.023324715	0.00032615053
0.22258059	0.023594731	0.00032861957
0.22271208	0.023578938	0.00032894373
0.22284357	0.023385875	0.00032693789
0.22297506	0.023371344	0.00032793312
0.22310655	0.023428590	0.00032695753
0.22323804	0.023322095	0.00032799118
0.22336952	0.023447780	0.00032826365
0.22350101	0.022891149	0.00032434577
0.22363250	0.022907219	0.00032461068
0.22376399	0.022870602	0.00032295238
0.22389548	0.023466416	0.00032781314
0.22402697	0.023286570	0.00032627360
0.22415846	0.023251611	0.00032551000
0.22428995	0.023237535	0.00032488659
0.22442143	0.023341251	0.00032398311
0.22455292	0.023183937	0.00032542970
0.22468441	0.023077638	0.00032584509
0.22481590	0.023518556	0.00032709885
0.22494739	0.022929520	0.00032271163
0.22507888	0.022838875	0.00032240861
0.22521037	0.023586028	0.00032627639
0.22534186	0.022807209	0.00032321365
0.22547334	0.023376393	0.00032574977
0.22560483	0.022954492	0.00032179986
0.22573632	0.023226770	0.00032514801
0.22586781	0.023124491	0.00032406896
0.22599930	0.023911600	0.00032841539
0.22613079	0.023138165	0.00032343829
0.22626228	0.022901903	0.00032260361
0.22639376	0.023242227	0.00032411561
0.22652525	0.023426924	0.00032459630
0.22665674	0.023476643	0.00032625600
0.22678823	0.023002886	0.00032220913
0.22691972	0.023008506	0.00032247499
0.22705121	0.023715530	0.00032641748
0.22718270	0.023281725	0.00032376983
0.22731419	0.023686582	0.00032639564
0.22744567	0.023069190	0.00032245747
0.22757716	0.023153811	0.00032197272
0.22770865	0.022573646	0.00032004656
0.22784014	0.023100549	0.00032209707
0.22797163	0.022802671	0.00032130849
0.22810312	0.023212834	0.00032188138
0.22823461	0.023000877	0.00032162747
0.22836610	0.023566006	0.00032589803
0.22849758	0.023070297	0.00032061797
0.22862907	0.022742958	0.00032095897
0.22876056	0.022826056	0.00031976716
0.22889205	0.023375285	0.00032322943
0.22902354	0.023869407	0.00032703057
0.22915503	0.023357952	0.00032262692
0.22928652	0.023565877	0.00032519421
0.22941800	0.022819529	0.00031921369
0.22954949	0.023785672	0.00032482958
0.22968098	0.023732243	0.00032511667
0.22981247	0.023088725	0.00032031147
0.22994396	0.023352161	0.00032275636
0.23007545	0.022914684	0.00032290304
0.23020694	0.023324437	0.00032786716
0.23033843	0.022646655	0.00032898302
0.23046991	0.023204302	0.00033296051
0.23060140	0.022771601	0.00033248286
0.23073289	0.023318382	0.00033600075
0.23086438	0.023179782	0.00033635666
0.23099587	0.023271789	0.00034064743
0.23112736	0.023021677	0.00033818025
0.23125885	0.023465188	0.00034272978
0.23139034	0.023317456	0.00034135224
0.23152182	0.022841547	0.00034018146
0.23165331	0.023294634	0.00034592261
0.23178480	0.022624778	0.00034255141
0.23191629	0.023537013	0.00034853117
0.23204778	0.023293928	0.00034691156
0.23217927	0.023375313	0.00034716546
0.23231076	0.023810052	0.00035256798
0.23244224	0.023337376	0.00034843469
0.23257373	0.023443846	0.00035067894
0.23270522	0.023279663	0.00035063422
0.23283671	0.023433001	0.00035055538
0.23296820	0.022872450	0.00034814579
0.23309969	0.023279863	0.00035004965
0.23323118	0.022952758	0.00034722749
0.23336267	0.023668238	0.00035354678
0.23349415	0.023424472	0.00034967146
0.23362564	0.022825604	0.00034948530
0.23375713	0.023036584	0.00034802764
0.23388862	0.023116188	0.00034943408
0.23402011	0.023209114	0.00035235525
0.23415160	0.023307954	0.00035007884
0.23428309	0.022908694	0.00035097141
0.23441458	0.023034865	0.00034951603
0.23454606	0.023465960	0.00035310374
0.23467755	0.023487297	0.00035256928
0.23480904	0.023869748	0.00035566184
0.23494053	0.023274039	0.00035244449
0.23507202	0.023201436	0.00035336657
0.23520351	0.022828234	0.00034993442
0.23533500	0.023061488	0.00035270936
0.23546648	0.023107891	0.00035254208
0.23559797	0.022625943	0.00035134519
0.23572946	0.023457973	0.00035462967
0.23586095	0.023226424	0.00035448596
0.23599244	0.023063735	0.00035376981
0.23612393	0.023283391	0.00035408424
0.23625542	0.023568097	0.00035791870
0.23638691	0.022852195	0.00035311718
0.23651839	0.023506998	0.00035529031
0.23664988	0.023168218	0.00035482178
0.23678137	0.023269909	0.00035547299
0.23691286	0.022875562	0.00035428583
0.23704435	0.022999038	0.00035443773
0.23717584	0.022934719	0.00035289952
0.23730733	0.023175327	0.00035683977
0.23743882	0.023413856	0.00035816971
0.23757030	0.022949760	0.00035494570
0.23770179	0.023234854	0.00035767525
0.23783328	0.023134566	0.00035465457
0.23796477	0.023124235	0.00035700855
0.23809626	0.023419131	0.00035764500
0.23822775	0.023015075	0.00035651327
0.23835924	0.023151909	0.00035873065
0.23849072	0.023208056	0.00035536039
0.23862221	0.023124609	0.00035800613
0.23875370	0.022906186	0.00035537438
0.23888519	0.023308208	0.00036007825
0.23901668	0.023607830	0.00036245502
0.23914817	0.023100993	0.00035512415
0.23927966	0.023182552	0.00035850884
0.23941115	0.023935186	0.00036241146
0.23954263	0.023065155	0.00035807336
0.23967412	0.022848004	0.00035786837
0.23980561	0.022934776	0.00035584069
0.23993710	0.023877339	0.00036434932
0.24006859	0.022981510	0.00035777824
0.24020008	0.023601811	0.00036231306
0.24033157	0.022949641	0.00035816211
0.24046306	0.022554431	0.00035513579
0.24059454	0.023083033	0.00035935875
0.24072603	0.022725072	0.00035806024
0.24085752	0.023051290	0.00035965120
0.24098901	0.022904179	0.00036132780
0.24112050	0.022333015	0.00035378148
0.24125199	0.023927892	0.00036443207
0.24138348	0.023344755	0.00036322515
0.24151496	0.022331276	0.00035522940
0.24164645	0.023480464	0.00036385172
0.24177794	0.023131430	0.00035888510
0.24190943	0.022903613	0.00035960124
0.24204092	0.022605964	0.00035849238
0.24217241	0.022832859	0.00036021620
0.24230390	0.023436510	0.00036478087
0.24243539	0.023248446	0.00036056905
0.24256687	0.023456615	0.00036337735
0.24269836	0.023184089	0.00036119794
0.24282985	0.022901318	0.00035885279
0.24296134	0.023120696	0.00036247078
0.24309283	0.023375612	0.00036338253
0.24322432	0.023429146	0.00036341625
0.24335581	0.023242098	0.00036461328
0.24348730	0.022815241	0.00036024560
0.24361878	0.023347350	0.00036377810
0.24375027	0.023629955	0.00036497395
0.24388176	0.022992054	0.00036002309
0.24401325	0.023586669	0.00036710408
0.24414474	0.024090996	0.00036743845
0.24427623	0.023035589	0.00036360419
0.24440772	0.023352288	0.00036330517
0.24453920	0.023398730	0.00036478564
0.24467069	0.022519827	0.00036158773
0.24480218	0.022727224	0.00035983901
0.24493367	0.022916623	0.00036165924
0.24506516	0.023228641	0.00036448458
0.24519665	0.023570935	0.00036549638
0.24532814	0.022232262	0.00035881648
0.24545963	0.023283524	0.00036361390
0.24559111	0.023010727	0.00036354920
0.24572260	0.023170729	0.00036378433
0.24585409	0.022939848	0.00036218423
0.24598558	0.022430501	0.00036113220
0.24611707	0.023320165	0.00036620299
0.24624856	0.023156807	0.00036343949
0.24638005	0.022785874	0.00036314351
0.24651154	0.023298241	0.00036496799
0.24664302	0.023773458	0.00037043850
0.24677451	0.023282570	0.00036478019
0.24690600	0.023367688	0.00036646630
0.24703749	0.023126719	0.00036690523
0.24716898	0.023493921	0.00036532145
0.24730047	0.022447080	0.00036251783
0.24743196	0.023528327	0.00036666944
0.24756345	0.023736887	0.00036883330
0.24769493	0.022867700	0.00036607456
0.24782642	0.023481890	0.00036617945
0.24795791	0.023911094	0.00037167435
0.24808940	0.022860337	0.00036483642
0.24822089	0.023159554	0.00036556258
0.24835238	0.023158528	0.00036774339
0.24848387	0.022771969	0.00036211554
0.24861535	0.023230475	0.00036859474
0.24874684	0.023521188	0.00036891717
0.24887833	0.023162249	0.00036662376
0.24900982	0.022656184	0.00036625919
0.24914131	0.023915856	0.00037167085
0.24927280	0.022817404	0.00036484405
0.24940429	0.023754047	0.00037011046
0.24953578	0.023065977	0.00036571336
0.24966726	0.023053097	0.00036801690
0.24979875	0.023652616	0.00036880983
0.24993024	0.023598322	0.00037116176
0.25006173	0.023155554	0.00036654041
0.25019322	0.023269560	0.00036736143
0.25032471	0.022832610	0.00036803048
0.25045620	0.022991747	0.00036575798
0.25058769	0.023422866	0.00036894684
0.25071917	0.022837538	0.00036529795
0.25085066	0.022680831	0.00036296011
0.25098215	0.022262596	0.00036303779
0.25111364	0.023188144	0.00036719338
0.25124513	0.023226844	0.00036954148
0.25137662	0.023738965	0.00037265339
0.25150811	0.023177080	0.00036818345
0.25163959	0.023242866	0.00036872582
0.25177108	0.022535311	0.00036300565
0.25190257	0.022589810	0.00036476618
0.25203406	0.023150175	0.00036912111
0.25216555	0.023158180	0.00036919533
0.25229704	0.022793130	0.00036775676
0.25242853	0.023539974	0.00037102302
0.25256002	0.023334235	0.00037064558
0.25269150	0.023043526	0.00036854874
0.25282299	0.023399735	0.00036849803
0.25295448	0.023247302	0.00037114320
0.25308597	0.023043883	0.00036703701
0.25321746	0.023584414	0.00037409598
0.25334895	0.023987296	0.00037636359
0.25348044	0.023408653	0.00037040471
0.25361193	0.023609776	0.00037235625
0.25374341	0.023272708	0.00036973049
0.25387490	0.023103434	0.00036848694
0.25400639	0.022896746	0.00037532558
0.25413788	0.023274246	0.00037983053
0.25426937	0.023253811	0.00038588858
0.25440086	0.022996400	0.00038625185
0.25453235	0.023748410	0.00039446296
0.25466383	0.022257016	0.00038717277
0.25479532	0.022912747	0.00039156726
0.25492681	0.023628826	0.00039950962
0.25505830	0.023275368	0.00039972409
0.25518979	0.023415858	0.00040209656
0.25532128	0.022506287	0.00039764430
0.25545277	0.022759009	0.00040077477
0.25558426	0.023098441	0.00040546153
0.25571574	0.022782935	0.00040587432
0.25584723	0.023774316	0.00041351515
0.25597872	0.022815881	0.00040829069
0.25611021	0.023351178	0.00041378272
0.25624170	0.022919101	0.00041266595
0.25637319	0.022998222	0.00041728295
0.25650468	0.022947319	0.00041752342
0.25663617	0.023747333	0.00042356730
0.25676765	0.023123697	0.00041929084
0.25689914	0.023284556	0.00042359286
0.25703063	0.023084830	0.00042432114
0.25716212	0.022824731	0.00042257790
0.25729361	0.023003755	0.00042656580
0.25742510	0.023152316	0.00042900543
0.25755659	0.023564135	0.00043381785
0.25768807	0.023225292	0.00043360525
0.25781956	0.024072335	0.00043942334
0.25795105	0.022351961	0.00042812294
0.25808254	0.023702204	0.00044445262
0.25821403	0.023903265	0.00044289381
0.25834552	0.023239302	0.00044041805
0.25847701	0.023077198	0.00043826475
0.25860850	0.023201569	0.00043940123
0.25873998	0.023021802	0.00044055317
0.25887147	0.022306216	0.00043721081
0.25900296	0.023550331	0.00044648395
0.25913445	0.022816944	0.00043955677
0.25926594	0.023368738	0.00044335762
0.25939743	0.023439318	0.00044825041
0.25952892	0.023918729	0.00044942228
0.25966041	0.022889269	0.00044788196
0.25979189	0.022914063	0.00044407930
0.25992338	0.023710228	0.00045243482
0.26005487	0.022618359	0.00044768464
0.26018636	0.022877442	0.00044812605
0.26031785	0.023054280	0.00044855917
0.26044934	0.023072007	0.00044938193
0.26058083	0.023307902	0.00045205059
0.26071231	0.023722391	0.00045854932
0.26084380	0.023210008	0.00045209962
0.26097529	0.023044400	0.00045325211
0.26110678	0.023491098	0.00045702012
0.26123827	0.023433154	0.00045786778
0.26136976	0.022984956	0.00045542003
0.26150125	0.022989596	0.00045627965
0.26163274	0.023703885	0.00046003241
0.26176422	0.023322011	0.00045736002
0.26189571	0.023284908	0.00046286544
0.26202720	0.022843794	0.00045680693
0.26215869	0.023890954	0.00046688458
0.26229018	0.022761934	0.00045859355
0.26242167	0.023067850	0.00046031043
0.26255316	0.023902680	0.00046890947
0.26268465	0.023444175	0.00046794003
0.26281613	0.023405020	0.00046538450
0.26294762	0.022545471	0.00045816989
0.26307911	0.022707970	0.00045962887
0.26321060	0.022137795	0.00045993851
0.26334209	0.023029788	0.00046704699
0.26347358	0.023524762	0.00046801709
0.26360507	0.023078655	0.00046830712
0.26373655	0.022613756	0.00046322710
0.26386804	0.023141828	0.00046741103
0.26399953	0.022599190	0.00046806983
0.26413102	0.023324810	0.00046948146
0.26426251	0.022268470	0.00046202665
0.26439400	0.021960826	0.00045934348
0.26452549	0.023691952	0.00047919246
0.26465698	0.023474013	0.00047751117
0.26478846	0.023584584	0.00047506297
0.26491995	0.022812648	0.00047379096
0.26505144	0.024399492	0.00048116291
0.26518293	0.022996987	0.00047353100
0.26531442	0.023087059	0.00048188337
0.26544591	0.022553285	0.00047235962
[truncated: 567 more rows]
