# Supplementary material for: Invariant surface glycoprotein 65 of Trypanosoma brucei is a complement C3 receptor
Source: Nat Commun. 2022 Aug 29;13:5085. doi: 10.1038/s41467-022-32728-9 (PMC9424271; doi:10.1038/s41467-022-32728-9)
Supplement: Supplementary file 4 — supplementary data 2 [file 41467_2022_32728_MOESM4_ESM.zip › b21-414646_00050.dat]

0.0026000000	39.506814	0.13680665
0.0027314887	29.028088	0.10771776
0.0028629774	22.117187	0.089905036
0.0029944661	17.150105	0.075979197
0.0031259548	12.426363	0.059431799
0.0032574435	10.924776	0.057681259
0.0033889322	8.7817371	0.048887115
0.0035204209	11.471304	0.048647853
0.0036519096	12.336792	0.046815321
0.0037833983	9.9454382	0.039629865
0.0039148870	8.3215356	0.034978023
0.0040463757	6.6976133	0.030189037
0.0041778644	5.5162914	0.025679400
0.0043093531	4.5817327	0.022977700
0.0044408418	3.8059784	0.020141681
0.0045723305	3.1350877	0.018280472
0.0047038192	2.8723244	0.016746895
0.0048353079	2.5135806	0.015208704
0.0049667966	2.2015237	0.014182438
0.0050982853	1.8897968	0.012447969
0.0052297740	1.7390790	0.012097374
0.0053612627	1.5226853	0.010931117
0.0054927514	1.4005467	0.010205583
0.0056242401	1.2538196	0.0096282588
0.0057557288	1.1834178	0.0090948759
0.0058872175	1.0707751	0.0085353927
0.0060187062	1.0180061	0.0083003728
0.0061501949	0.88637098	0.0074186942
0.0062816836	0.88083030	0.0075625165
0.0064131723	0.82143591	0.0071591795
0.0065446610	0.78655957	0.0069052266
0.0066761496	0.75827600	0.0067480333
0.0068076383	0.71417744	0.0064003543
0.0069391270	0.68828970	0.0063842834
0.0070706157	0.66783142	0.0061891983
0.0072021044	0.63803872	0.0059828693
0.0073335931	0.61480555	0.0058473408
0.0074650818	0.56542823	0.0054443656
0.0075965705	0.55982257	0.0054622685
0.0077280592	0.54457198	0.0053650459
0.0078595479	0.50418987	0.0050388763
0.0079910366	0.49085111	0.0050013994
0.0081225253	0.46028636	0.0047046440
0.0082540140	0.46417502	0.0047513449
0.0083855027	0.44964802	0.0046942871
0.0085169914	0.41533383	0.0044194455
0.0086484801	0.40060177	0.0043087915
0.0087799688	0.38789174	0.0041651041
0.0089114575	0.37577756	0.0041212203
0.0090429462	0.36055699	0.0040086640
0.0091744349	0.34483359	0.0038865747
0.0093059236	0.32448286	0.0037257522
0.0094374123	0.31454250	0.0036439470
0.0095689010	0.29709648	0.0034844185
0.0097003897	0.28642900	0.0034489498
0.0098318784	0.28051624	0.0033643652
0.0099633671	0.27307398	0.0032833821
0.010094856	0.27014314	0.0032556819
0.010226345	0.24194613	0.0030081543
0.010357833	0.24688778	0.0031171806
0.010489322	0.22082249	0.0028613169
0.010620811	0.20842177	0.0027598876
0.010752299	0.20592579	0.0027316303
0.010883788	0.19784493	0.0026225913
0.011015277	0.19892863	0.0026774892
0.011146765	0.17910925	0.0024618811
0.011278254	0.16967515	0.0023869514
0.011409743	0.16029982	0.0022958617
0.011541231	0.15559853	0.0022278430
0.011672720	0.14926163	0.0021879377
0.011804209	0.13743763	0.0020198316
0.011935698	0.13860481	0.0020234818
0.012067186	0.12989694	0.0019476752
0.012198675	0.12184354	0.0018250770
0.012330164	0.11756296	0.0017965825
0.012461652	0.11487869	0.0017553569
0.012593141	0.10942941	0.0016754193
0.012724630	0.10602017	0.0016493321
0.012856118	0.10107869	0.0015596774
0.012987607	0.098417834	0.0015574829
0.013119096	0.091371876	0.0014682039
0.013250585	0.092459579	0.0014593615
0.013382073	0.089468360	0.0014409760
0.013513562	0.083389171	0.0013690589
0.013645051	0.081662934	0.0013640827
0.013776539	0.081475895	0.0013556721
0.013908028	0.080009833	0.0013207156
0.014039517	0.078297239	0.0012993702
0.014171005	0.076109377	0.0012736239
0.014302494	0.073740902	0.0012558062
0.014433983	0.072305165	0.0012444178
0.014565472	0.070125784	0.0012007014
0.014696960	0.069440582	0.0012001062
0.014828449	0.066525993	0.0011582341
0.014959938	0.067732158	0.0011751445
0.015091426	0.067260623	0.0011736968
0.015222915	0.063140524	0.0011090873
0.015354404	0.062329923	0.0011072147
0.015485892	0.061535812	0.0010905183
0.015617381	0.062274756	0.0010998266
0.015748870	0.060174380	0.0010800547
0.015880359	0.060720596	0.0010692055
0.016011847	0.059798201	0.0010607337
0.016143336	0.058340174	0.0010373197
0.016274825	0.054468574	0.0010060698
0.016406313	0.052833861	0.00098393972
0.016537802	0.053129790	0.00098012256
0.016669291	0.051946357	0.00096409622
0.016800779	0.053287698	0.00097401347
0.016932268	0.056606625	0.00099893024
0.017063757	0.059987998	0.0010252987
0.017195246	0.060051748	0.0010176542
0.017326734	0.057757222	0.00099742876
0.017458223	0.056673209	0.00098207481
0.017589712	0.057091535	0.00098296484
0.017721200	0.057264630	0.00098714973
0.017852689	0.053005902	0.00093156263
0.017984178	0.055003767	0.00095975285
0.018115666	0.053549839	0.00093914997
0.018247155	0.051615847	0.00091741117
0.018378644	0.052848685	0.00092984243
0.018510133	0.053127795	0.00092158547
0.018641621	0.049402665	0.00088582994
0.018773110	0.050493229	0.00089323908
0.018904599	0.053021100	0.00091304303
0.019036087	0.050840409	0.00089146290
0.019167576	0.048676389	0.00086501905
0.019299065	0.048387408	0.00085890484
0.019430553	0.048817000	0.00086753735
0.019562042	0.048523034	0.00085597861
0.019693531	0.047318559	0.00084622793
0.019825019	0.045913437	0.00082615599
0.019956508	0.046848031	0.00082900468
0.020087997	0.043792687	0.00080811262
0.020219486	0.045627329	0.00081729029
0.020350974	0.043959822	0.00080720933
0.020482463	0.043416932	0.00078813147
0.020613952	0.042090452	0.00077470917
0.020745440	0.042272261	0.00078255615
0.020876929	0.042258256	0.00077156343
0.021008418	0.042474731	0.00077489222
0.021139906	0.041688955	0.00076524450
0.021271395	0.039700237	0.00074014469
0.021402884	0.040765271	0.00075459824
0.021534373	0.040546106	0.00074565716
0.021665861	0.038804170	0.00072942407
0.021797350	0.038560696	0.00072606138
0.021928839	0.040674641	0.00073362291
0.022060327	0.038054001	0.00071987844
0.022191816	0.037931816	0.00071009712
0.022323305	0.037786444	0.00070988261
0.022454793	0.036876543	0.00069759883
0.022586282	0.038195804	0.00070370271
0.022717771	0.037390872	0.00070127954
0.022849260	0.036126201	0.00068209848
0.022980748	0.036212289	0.00068708018
0.023112237	0.036703249	0.00068364937
0.023243726	0.037597504	0.00068832588
0.023375214	0.035860617	0.00067843387
0.023506703	0.037869598	0.00068777272
0.023638192	0.038079543	0.00068983998
0.023769680	0.037028721	0.00068075937
0.023901169	0.037455049	0.00068005993
0.024032658	0.037219891	0.00068101791
0.024164147	0.037081618	0.00067603401
0.024295635	0.037356294	0.00067322550
0.024427124	0.037477120	0.00067239869
0.024558613	0.036398893	0.00065854148
0.024690101	0.036232143	0.00066389024
0.024821590	0.036441871	0.00065871274
0.024953079	0.036282299	0.00065578642
0.025084567	0.035637921	0.00064896200
0.025216056	0.034711215	0.00063604207
0.025347545	0.035928757	0.00065185589
0.025479034	0.034981071	0.00063737265
0.025610522	0.035851301	0.00063918020
0.025742011	0.036385493	0.00064466281
0.025873500	0.035629861	0.00063564586
0.026004988	0.033953987	0.00062435897
0.026136477	0.035402650	0.00063348986
0.026267966	0.034725585	0.00062254530
0.026399454	0.036017470	0.00063676991
0.026530943	0.035942744	0.00063005986
0.026662432	0.034562732	0.00062083884
0.026793920	0.034149714	0.00061486037
0.026925409	0.034825662	0.00061674464
0.027056898	0.033981437	0.00061387484
0.027188387	0.034685101	0.00061106199
0.027319875	0.034394114	0.00061381737
0.027451364	0.035361938	0.00061592869
0.027582853	0.034914775	0.00060950426
0.027714341	0.034414423	0.00060584473
0.027845830	0.033704130	0.00059734109
0.027977319	0.033700197	0.00059966889
0.028108807	0.034988226	0.00060480611
0.028240296	0.034745572	0.00060220728
0.028371785	0.033429543	0.00058995973
0.028503274	0.033627717	0.00059015038
0.028634762	0.034203764	0.00059260214
0.028766251	0.032905079	0.00058321328
0.028897740	0.033754849	0.00058295467
0.029029228	0.034126948	0.00058939036
0.029160717	0.033975359	0.00058839652
0.029292206	0.032642544	0.00057344823
0.029423694	0.032481161	0.00057589020
0.029555183	0.032854182	0.00056850240
0.029686672	0.031925249	0.00056605748
0.029818161	0.032650557	0.00057134266
0.029949649	0.032130883	0.00056185159
0.030081138	0.032986453	0.00057070583
0.030212627	0.032982056	0.00056509113
0.030344115	0.033150474	0.00056599762
0.030475604	0.031662859	0.00055583062
0.030607093	0.030938351	0.00054928396
0.030738581	0.032128265	0.00055798189
0.030870070	0.032355968	0.00055566605
0.031001559	0.032769570	0.00055593942
0.031133048	0.032431561	0.00055654257
0.031264536	0.032670124	0.00055406893
0.031396025	0.032240033	0.00055306728
0.031527514	0.031245960	0.00054292944
0.031659002	0.030784010	0.00053581400
0.031790491	0.032232385	0.00055044933
0.031921980	0.031644931	0.00053947959
0.032053468	0.031924851	0.00054581103
0.032184957	0.032132607	0.00054043943
0.032316446	0.031484768	0.00053348707
0.032447935	0.031694520	0.00054018534
0.032579423	0.031008937	0.00053046721
0.032710912	0.031162875	0.00053236127
0.032842401	0.031238334	0.00053090902
0.032973889	0.030598155	0.00052219189
0.033105378	0.030663198	0.00052457388
0.033236867	0.030716850	0.00052283512
0.033368355	0.031057569	0.00053342018
0.033499844	0.031087855	0.00053311420
0.033631333	0.030452699	0.00052842239
0.033762822	0.029843932	0.00053065964
0.033894310	0.030428254	0.00053301913
0.034025799	0.029127328	0.00052313118
0.034157288	0.030308094	0.00053317511
0.034288776	0.030056584	0.00052983530
0.034420265	0.030228785	0.00053586012
0.034551754	0.030910713	0.00053815873
0.034683242	0.031001618	0.00054145276
0.034814731	0.031243391	0.00053903682
0.034946220	0.029618341	0.00052830508
0.035077708	0.030030828	0.00053606349
0.035209197	0.029822685	0.00053292211
0.035340686	0.030132318	0.00053056496
0.035472175	0.030037755	0.00053945959
0.035603663	0.029730562	0.00053923978
0.035735152	0.029394517	0.00054645229
0.035866641	0.029750411	0.00054685552
0.035998129	0.029770454	0.00054422236
0.036129618	0.028703388	0.00054040483
0.036261107	0.029472598	0.00054248149
0.036392595	0.029294719	0.00055101033
0.036524084	0.029634117	0.00055024945
0.036655573	0.028710983	0.00053818590
0.036787062	0.029085406	0.00054903895
0.036918550	0.028513497	0.00053938677
0.037050039	0.029604958	0.00055540917
0.037181528	0.028390996	0.00053886740
0.037313016	0.028998378	0.00054589818
0.037444505	0.029208133	0.00055084436
0.037575994	0.028897498	0.00054627005
0.037707482	0.028995805	0.00055371929
0.037838971	0.027946924	0.00054712212
0.037970460	0.028611395	0.00054745784
0.038101949	0.029122574	0.00055505605
0.038233437	0.029546725	0.00055415988
0.038364926	0.029144770	0.00054492044
0.038496415	0.028783756	0.00053994354
0.038627903	0.029812463	0.00054353012
0.038759392	0.029421889	0.00054309634
0.038890881	0.030060056	0.00054197689
0.039022369	0.028972532	0.00053285918
0.039153858	0.029853581	0.00053911630
0.039285347	0.029733617	0.00053514845
0.039416836	0.029950456	0.00053980247
0.039548324	0.029702374	0.00053500726
0.039679813	0.028410840	0.00052307443
0.039811302	0.029104917	0.00053134847
0.039942790	0.030249155	0.00053559209
0.040074279	0.028698264	0.00052585423
0.040205768	0.029252613	0.00052601376
0.040337256	0.029904581	0.00052955592
0.040468745	0.028847205	0.00052385583
0.040600234	0.029323094	0.00052508590
0.040731723	0.029727116	0.00052916076
0.040863211	0.029618314	0.00052819606
0.040994700	0.028377593	0.00051704852
0.041126189	0.028298908	0.00051774624
0.041257677	0.030149554	0.00052912814
0.041389166	0.029752914	0.00052315603
0.041520655	0.029978289	0.00052699144
0.041652143	0.029564476	0.00052170924
0.041783632	0.029009537	0.00051724478
0.041915121	0.029069127	0.00051538343
0.042046610	0.029402635	0.00052187368
0.042178098	0.028871733	0.00051556781
0.042309587	0.028656521	0.00051276004
0.042441076	0.029126305	0.00051451899
0.042572564	0.028578641	0.00051190025
0.042704053	0.028491330	0.00050652317
0.042835542	0.029141363	0.00051542428
0.042967030	0.029151931	0.00051398197
0.043098519	0.028857891	0.00051332153
0.043230008	0.029836173	0.00051830114
0.043361496	0.029287109	0.00051006098
0.043492985	0.028473649	0.00050921995
0.043624474	0.028352355	0.00050343113
0.043755963	0.028620022	0.00050818388
0.043887451	0.028904927	0.00050665566
0.044018940	0.028743755	0.00050482785
0.044150429	0.029945868	0.00051986919
0.044281917	0.028479944	0.00050343405
0.044413406	0.028927173	0.00050824816
0.044544895	0.028880642	0.00050363012
0.044676383	0.029235075	0.00050559156
0.044807872	0.028443435	0.00050115955
0.044939361	0.028611997	0.00050083679
0.045070850	0.028880430	0.00050237998
0.045202338	0.028957686	0.00050348618
0.045333827	0.029056124	0.00050059308
0.045465316	0.029487405	0.00050912481
0.045596804	0.029567351	0.00050711408
0.045728293	0.029614739	0.00050651034
0.045859782	0.028358310	0.00049741854
0.045991270	0.028124383	0.00048997797
0.046122759	0.029029565	0.00050212834
0.046254248	0.029078918	0.00051013502
0.046385737	0.029704612	0.00051457357
0.046517225	0.029215334	0.00051353201
0.046648714	0.029714126	0.00051952045
0.046780203	0.029151801	0.00052085408
0.046911691	0.028594967	0.00051743656
0.047043180	0.029042068	0.00051933375
0.047174669	0.029150805	0.00052078164
0.047306157	0.029569207	0.00052623529
0.047437646	0.029581589	0.00052874308
0.047569135	0.030368477	0.00053789707
0.047700624	0.029172003	0.00052293808
0.047832112	0.029046898	0.00052792454
0.047963601	0.028966243	0.00052464860
0.048095090	0.028909513	0.00052912167
0.048226578	0.029376112	0.00053375215
0.048358067	0.029413513	0.00053198689
0.048489556	0.030091940	0.00053845374
0.048621044	0.028610462	0.00052750461
0.048752533	0.029706400	0.00054180801
0.048884022	0.029203017	0.00053472392
0.049015511	0.029039013	0.00053247195
0.049146999	0.029519534	0.00053806458
0.049278488	0.029186720	0.00053465298
0.049409977	0.029537135	0.00054058247
0.049541465	0.029587107	0.00053952503
0.049672954	0.030129841	0.00054522514
0.049804443	0.029243229	0.00053791883
0.049935931	0.029488760	0.00054221406
0.050067420	0.028875627	0.00053826859
0.050198909	0.029230991	0.00054175717
0.050330398	0.029022875	0.00053696369
0.050461886	0.029797556	0.00054383501
0.050593375	0.030117312	0.00054808641
0.050724864	0.029645371	0.00054670879
0.050856352	0.029451102	0.00054589094
0.050987841	0.028813575	0.00053591645
0.051119330	0.028621462	0.00053683945
0.051250818	0.029451143	0.00054718050
0.051382307	0.027448121	0.00053248238
0.051513796	0.028499237	0.00053707648
0.051645284	0.028966074	0.00054183659
0.051776773	0.029422125	0.00054485948
0.051908262	0.029154620	0.00054493803
0.052039751	0.030001664	0.00055307679
0.052171239	0.030615589	0.00055678609
0.052302728	0.028871678	0.00054743457
0.052434217	0.029923184	0.00055055402
0.052565705	0.029615373	0.00055119606
0.052697194	0.029593766	0.00055112406
0.052828683	0.029331287	0.00055086397
0.052960171	0.029256334	0.00054758765
0.053091660	0.028867900	0.00054096641
0.053223149	0.029997091	0.00055509499
0.053354638	0.029279274	0.00055075111
0.053486126	0.029888476	0.00055644192
0.053617615	0.029300114	0.00054969832
0.053749104	0.028545825	0.00054297368
0.053880592	0.028267392	0.00054003930
0.054012081	0.028639999	0.00054776520
0.054143570	0.028732792	0.00054821520
0.054275058	0.028949007	0.00054826372
0.054406547	0.029194572	0.00054675364
0.054538036	0.029090023	0.00055317499
0.054669525	0.030033815	0.00055622277
0.054801013	0.028785357	0.00055125862
0.054932502	0.029055398	0.00055046579
0.055063991	0.028671559	0.00054441598
0.055195479	0.028141244	0.00054647445
0.055326968	0.028772897	0.00054867294
0.055458457	0.029018395	0.00055282033
0.055589945	0.028657798	0.00054724831
0.055721434	0.029646546	0.00055535311
0.055852923	0.029254383	0.00055839567
0.055984412	0.028980003	0.00055483384
0.056115900	0.028679975	0.00054829491
0.056247389	0.029231184	0.00055615229
0.056378878	0.029289812	0.00055223415
0.056510366	0.028521381	0.00055140511
0.056641855	0.029493169	0.00055628877
0.056773344	0.029503897	0.00055932357
0.056904832	0.030238604	0.00056490876
0.057036321	0.028191579	0.00054276521
0.057167810	0.028971221	0.00055446202
0.057299299	0.029464263	0.00055597009
0.057430787	0.029324501	0.00055340234
0.057562276	0.029872948	0.00056276804
0.057693765	0.029216004	0.00054827353
0.057825253	0.029046308	0.00055377704
0.057956742	0.028709869	0.00055148830
0.058088231	0.030110113	0.00055962408
0.058219719	0.029160510	0.00055366077
0.058351208	0.029134186	0.00054758360
0.058482697	0.029008468	0.00055199433
0.058614186	0.029376628	0.00055560052
0.058745674	0.029547086	0.00055112102
0.058877163	0.029016336	0.00054883493
0.059008652	0.029058968	0.00054443377
0.059140140	0.029577894	0.00055317616
0.059271629	0.029734140	0.00055381036
0.059403118	0.029138705	0.00054580274
0.059534606	0.029500920	0.00055137130
0.059666095	0.029079377	0.00054246862
0.059797584	0.028275873	0.00053573920
0.059929072	0.028960002	0.00054471458
0.060060561	0.028988288	0.00053899362
0.060192050	0.029748516	0.00054971665
0.060323539	0.029584203	0.00054399853
0.060455027	0.029509562	0.00054758551
0.060586516	0.029930743	0.00055106573
0.060718005	0.028591429	0.00053525133
0.060849493	0.029278883	0.00054155115
0.060980982	0.029485934	0.00054410924
0.061112471	0.028444141	0.00053413710
0.061243959	0.029262812	0.00054743765
0.061375448	0.029101983	0.00053654781
0.061506937	0.027991309	0.00053474682
0.061638426	0.028661810	0.00053519104
0.061769914	0.029380154	0.00054181776
0.061901403	0.028696432	0.00053959801
0.062032892	0.028830982	0.00053425197
0.062164380	0.028951007	0.00053746643
0.062295869	0.028644652	0.00053488244
0.062427358	0.029288197	0.00053894804
0.062558846	0.029035715	0.00054263711
0.062690335	0.029035932	0.00053336914
0.062821824	0.028790903	0.00053661299
0.062953313	0.028921598	0.00053806451
0.063084801	0.028947145	0.00053498516
0.063216290	0.028222815	0.00053419639
0.063347779	0.028767264	0.00053481814
0.063479267	0.029378540	0.00053545521
0.063610756	0.028449727	0.00053428468
0.063742245	0.028255567	0.00052823354
0.063873733	0.029508702	0.00054371305
0.064005222	0.029692983	0.00054107664
0.064136711	0.028781578	0.00053237182
0.064268200	0.029063590	0.00053520021
0.064399688	0.029678346	0.00053888617
0.064531177	0.029286969	0.00053835845
0.064662666	0.029606402	0.00053756868
0.064794154	0.029271725	0.00053501174
0.064925643	0.029443537	0.00053786790
0.065057132	0.027874983	0.00052552024
0.065188620	0.028840675	0.00053426838
0.065320109	0.028434935	0.00052545789
0.065451598	0.028649098	0.00052841948
0.065583087	0.029056112	0.00053344939
0.065714575	0.029039440	0.00053201400
0.065846064	0.028915461	0.00053336757
0.065977553	0.029893671	0.00053721895
0.066109041	0.028622195	0.00052666541
0.066240530	0.028358086	0.00052670888
0.066372019	0.029328459	0.00053207088
0.066503507	0.027809648	0.00052110691
0.066634996	0.029396298	0.00053214002
0.066766485	0.028514656	0.00052847304
0.066897973	0.029729865	0.00053583639
0.067029462	0.029201475	0.00053092253
0.067160951	0.028838061	0.00053232576
0.067292440	0.029255693	0.00053008624
0.067423928	0.028035446	0.00051780685
0.067555417	0.029265045	0.00053011516
0.067686906	0.029192786	0.00052695235
0.067818394	0.029426833	0.00053196822
0.067949883	0.028827932	0.00052621995
0.068081372	0.028309280	0.00052038035
0.068212860	0.028692829	0.00052452023
0.068344349	0.028846479	0.00052637173
0.068475838	0.028018656	0.00051858095
0.068607327	0.028559680	0.00052406982
0.068738815	0.028863317	0.00052162499
0.068870304	0.028660666	0.00052390974
0.069001793	0.028057694	0.00051846194
0.069133281	0.028941441	0.00052492973
0.069264770	0.028600804	0.00052611038
0.069396259	0.029302791	0.00052359864
0.069527747	0.027940592	0.00051883978
0.069659236	0.028629765	0.00052360060
0.069790725	0.028924923	0.00052209759
0.069922214	0.028186870	0.00051819494
0.070053702	0.029245457	0.00052272738
0.070185191	0.028126869	0.00051989098
0.070316680	0.028460229	0.00051599759
0.070448168	0.028820917	0.00052292513
0.070579657	0.027602170	0.00051418467
0.070711146	0.028668998	0.00051779315
0.070842634	0.028825547	0.00052155121
0.070974123	0.029333967	0.00052520776
0.071105612	0.028661944	0.00051698180
0.071237101	0.028419495	0.00051812092
0.071368589	0.028304056	0.00051097051
0.071500078	0.028534740	0.00052065269
0.071631567	0.027937141	0.00051325874
0.071763055	0.028903420	0.00051937425
0.071894544	0.028344064	0.00051615688
0.072026033	0.027820005	0.00050868460
0.072157521	0.027904579	0.00051248693
0.072289010	0.027580353	0.00050872500
0.072420499	0.028008761	0.00051042662
0.072551988	0.028062300	0.00050958443
0.072683476	0.028201972	0.00051022826
0.072814965	0.027903119	0.00051093180
0.072946454	0.028098975	0.00051287323
0.073077942	0.027439518	0.00050372139
0.073209431	0.028905276	0.00051975127
0.073340920	0.027258603	0.00050330220
0.073472408	0.028366114	0.00051135661
0.073603897	0.027462766	0.00050707057
0.073735386	0.028345227	0.00050961809
0.073866875	0.027637024	0.00050560560
0.073998363	0.028395671	0.00051181913
0.074129852	0.027288620	0.00050457597
0.074261341	0.026799901	0.00050146191
0.074392829	0.028317290	0.00050733664
0.074524318	0.028195030	0.00051065500
0.074655807	0.027213374	0.00050157738
0.074787295	0.027698830	0.00050573644
0.074918784	0.026760438	0.00049859322
0.075050273	0.027298074	0.00049923802
0.075181761	0.027221034	0.00049874520
0.075313250	0.027941037	0.00050655991
0.075444739	0.027475684	0.00050237316
0.075576228	0.027971186	0.00050529693
0.075707716	0.027331725	0.00050040874
0.075839205	0.027272130	0.00049961768
0.075970694	0.026549302	0.00049580711
0.076102182	0.026891443	0.00049328834
0.076233671	0.027537302	0.00050485468
0.076365160	0.026125644	0.00048630640
0.076496648	0.026530761	0.00049430457
0.076628137	0.026376038	0.00049200597
0.076759626	0.027427177	0.00049744740
0.076891115	0.027186512	0.00049875785
0.077022603	0.027126668	0.00049394239
0.077154092	0.026571470	0.00048913478
0.077285581	0.026520953	0.00049356296
0.077417069	0.026982275	0.00049464409
0.077548558	0.027698140	0.00050042866
0.077680047	0.026701759	0.00049131676
0.077811535	0.025519153	0.00048174582
0.077943024	0.027225252	0.00049564008
0.078074513	0.027307420	0.00049403740
0.078206002	0.026171361	0.00048897294
0.078337490	0.026714371	0.00048914615
0.078468979	0.026628285	0.00048923175
0.078600468	0.026846366	0.00049431120
0.078731956	0.027828373	0.00049932798
0.078863445	0.026996773	0.00049269597
0.078994934	0.027166764	0.00049204716
0.079126422	0.025909151	0.00048230621
0.079257911	0.026876340	0.00049108552
0.079389400	0.026740020	0.00048887859
0.079520889	0.026704591	0.00049047692
0.079652377	0.026670764	0.00048974685
0.079783866	0.026460205	0.00048426603
0.079915355	0.026531952	0.00048866452
0.080046843	0.027309191	0.00049048012
0.080178332	0.026519599	0.00048712329
0.080309821	0.026957648	0.00049132052
0.080441309	0.025951685	0.00047909716
0.080572798	0.026819949	0.00048867579
0.080704287	0.025528994	0.00047936264
0.080835776	0.026683999	0.00048574837
0.080967264	0.026086778	0.00048502399
0.081098753	0.027237660	0.00048640168
0.081230242	0.026608750	0.00048625367
0.081361730	0.026295930	0.00048410968
0.081493219	0.026578504	0.00048522515
0.081624708	0.027105472	0.00049066102
0.081756196	0.026414197	0.00047901942
0.081887685	0.025095608	0.00047401979
0.082019174	0.026919867	0.00048779017
0.082150663	0.025354971	0.00047556326
0.082282151	0.026096490	0.00048090128
0.082413640	0.026879828	0.00048375675
0.082545129	0.026689466	0.00048399237
0.082676617	0.026649455	0.00048334157
0.082808106	0.025745071	0.00047512259
0.082939595	0.026821725	0.00048536064
0.083071083	0.026436765	0.00048002528
0.083202572	0.026378058	0.00047869472
0.083334061	0.026620402	0.00048465869
0.083465549	0.026417861	0.00047773952
0.083597038	0.025248294	0.00047328233
0.083728527	0.025620685	0.00046946643
0.083860016	0.025151662	0.00046973007
0.083991504	0.026451672	0.00048106695
0.084122993	0.026265575	0.00047766453
0.084254482	0.026180371	0.00047909609
0.084385970	0.026207314	0.00047675310
0.084517459	0.026379365	0.00047979264
0.084648948	0.026130399	0.00047883438
0.084780436	0.025766128	0.00047111359
0.084911925	0.026345842	0.00047640664
0.085043414	0.025661165	0.00046924110
0.085174903	0.025855712	0.00047307034
0.085306391	0.026121262	0.00047686059
0.085437880	0.026661441	0.00047786347
0.085569369	0.026536573	0.00047703233
0.085700857	0.026843069	0.00047765037
0.085832346	0.026484028	0.00047670563
0.085963835	0.025237969	0.00047161955
0.086095323	0.026896956	0.00047783236
0.086226812	0.025862238	0.00047009798
0.086358301	0.026423431	0.00047628005
0.086489790	0.026086962	0.00047238816
0.086621278	0.025669228	0.00047128994
0.086752767	0.025868956	0.00046863598
0.086884256	0.025516826	0.00046632242
0.087015744	0.024922981	0.00046324063
0.087147233	0.026108237	0.00047102432
0.087278722	0.026339997	0.00047450129
0.087410210	0.026585280	0.00047301882
0.087541699	0.026289479	0.00047289987
0.087673188	0.026174080	0.00047161655
0.087804677	0.025960777	0.00046757208
0.087936165	0.026700430	0.00047557538
0.088067654	0.026497698	0.00047382607
0.088199143	0.026281823	0.00046977959
0.088330631	0.025372796	0.00046527704
0.088462120	0.025990791	0.00046762047
0.088593609	0.024812376	0.00046306808
0.088725097	0.025667673	0.00046549863
0.088856586	0.025959113	0.00046573928
0.088988075	0.025493356	0.00046586610
0.089119564	0.025817430	0.00046633862
0.089251052	0.025589117	0.00046633248
0.089382541	0.026164973	0.00046733507
0.089514030	0.025291063	0.00046029956
0.089645518	0.025793391	0.00046486340
0.089777007	0.025847440	0.00046249629
0.089908496	0.025652758	0.00046527013
0.090039984	0.025267019	0.00046141708
0.090171473	0.025395052	0.00045991566
0.090302962	0.025391836	0.00046282123
0.090434451	0.026720540	0.00047062574
0.090565939	0.024887709	0.00046001171
0.090697428	0.026005625	0.00046605925
0.090828917	0.025020374	0.00045482907
0.090960405	0.025140591	0.00045978389
0.091091894	0.026087198	0.00046479271
0.091223383	0.025455496	0.00046161670
0.091354871	0.025857652	0.00046493801
0.091486360	0.024802978	0.00046528625
0.091617849	0.025912678	0.00047632617
0.091749337	0.025177596	0.00047547156
0.091880826	0.025512718	0.00048238996
0.092012315	0.025373431	0.00048366343
0.092143804	0.025847540	0.00048656503
0.092275292	0.025238819	0.00048716513
0.092406781	0.025466087	0.00048851863
0.092538270	0.025634444	0.00049580242
0.092669758	0.026033679	0.00049969859
0.092801247	0.024707869	0.00047384001
0.092932736	0.024578461	0.00047483719
0.093064224	0.025564510	0.00047799561
0.093195713	0.024721737	0.00047088216
0.093327202	0.024965835	0.00047170512
0.093458691	0.025128499	0.00046567672
0.093590179	0.025292069	0.00047281135
0.093721668	0.024357187	0.00046398944
0.093853157	0.025491940	0.00047088404
0.093984645	0.025038516	0.00046628172
0.094116134	0.024992914	0.00046630891
0.094247623	0.025187569	0.00046624864
0.094379111	0.024782694	0.00046380230
0.094510600	0.024785759	0.00046163348
0.094642089	0.024754662	0.00046286976
0.094773578	0.025345171	0.00046249735
0.094905066	0.025453748	0.00046753198
0.095036555	0.025290617	0.00046652462
0.095168044	0.024583463	0.00045625868
0.095299532	0.024326491	0.00045598027
0.095431021	0.024869717	0.00045759966
0.095562510	0.025035217	0.00045863490
0.095693998	0.025558300	0.00046578300
0.095825487	0.024817332	0.00045546955
0.095956976	0.024560266	0.00045649961
0.096088465	0.023777918	0.00044648419
0.096219953	0.024755107	0.00045724048
0.096351442	0.024785653	0.00045726064
0.096482931	0.024238922	0.00045218769
0.096614419	0.024268028	0.00045059967
0.096745908	0.024168661	0.00045070168
0.096877397	0.024187627	0.00044802547
0.097008885	0.024439998	0.00045484037
0.097140374	0.023632043	0.00044688124
0.097271863	0.024660439	0.00045249536
0.097403352	0.025259217	0.00045690549
0.097534840	0.024598544	0.00044981627
0.097666329	0.024438621	0.00045201746
0.097797818	0.023521151	0.00044036591
0.097929306	0.024702840	0.00045059906
0.098060795	0.024881841	0.00045046471
0.098192284	0.023654416	0.00043925802
0.098323772	0.024585871	0.00044818776
0.098455261	0.024998473	0.00044705359
0.098586750	0.024084454	0.00043986955
0.098718239	0.024829681	0.00044571895
0.098849727	0.025272123	0.00044724880
0.098981216	0.023968995	0.00044010703
0.099112705	0.024480046	0.00044193291
0.099244193	0.023516050	0.00043411484
0.099375682	0.023738444	0.00043790214
0.099507171	0.023677423	0.00043436627
0.099638659	0.024375808	0.00044276884
0.099770148	0.024774457	0.00044531678
0.099901637	0.024270026	0.00043904396
0.10003313	0.024620433	0.00044491958
0.10016461	0.024431769	0.00044129178
0.10029610	0.024388805	0.00044526571
0.10042759	0.024421029	0.00044069445
0.10055908	0.024864077	0.00044604898
0.10069057	0.024687733	0.00044410667
0.10082206	0.024472929	0.00044187607
0.10095355	0.023909038	0.00044118875
0.10108504	0.024081847	0.00043710806
0.10121652	0.024216762	0.00043623145
0.10134801	0.024693606	0.00044345340
0.10147950	0.024740109	0.00044434251
0.10161099	0.024251693	0.00044062968
0.10174248	0.023760100	0.00043789573
0.10187397	0.023583945	0.00043189239
0.10200546	0.023660829	0.00043512749
0.10213694	0.023311818	0.00043054054
0.10226843	0.024050825	0.00043749110
0.10239992	0.023883287	0.00043642953
0.10253141	0.023318494	0.00042703851
0.10266290	0.023515412	0.00043381002
0.10279439	0.023852825	0.00043201729
0.10292588	0.024308197	0.00043813033
0.10305737	0.024325787	0.00043890059
0.10318885	0.024328602	0.00043758795
0.10332034	0.024955739	0.00044216013
0.10345183	0.024737032	0.00043839613
0.10358332	0.023921906	0.00043398541
0.10371481	0.023993010	0.00043255169
0.10384630	0.024816758	0.00043869631
0.10397779	0.024053808	0.00043444521
0.10410928	0.023499115	0.00043177657
0.10424076	0.025265066	0.00044172492
0.10437225	0.024120829	0.00043492119
0.10450374	0.023406716	0.00042478759
0.10463523	0.024383771	0.00043622824
0.10476672	0.023957948	0.00043237102
0.10489821	0.024949838	0.00043946182
0.10502970	0.024501587	0.00043475634
0.10516118	0.024005752	0.00043057514
0.10529267	0.023640563	0.00043098366
0.10542416	0.024082260	0.00043252053
0.10555565	0.024160604	0.00043195144
0.10568714	0.024200454	0.00043333609
0.10581863	0.023901529	0.00042813762
0.10595012	0.023954963	0.00043058086
0.10608161	0.023941152	0.00043193996
0.10621309	0.023616290	0.00042694891
0.10634458	0.024421048	0.00043309630
0.10647607	0.023765104	0.00042891315
0.10660756	0.024076232	0.00042943442
0.10673905	0.023781648	0.00043067808
0.10687054	0.023720629	0.00042970473
0.10700203	0.023763110	0.00043627668
0.10713352	0.024286182	0.00044406468
0.10726500	0.024867640	0.00045375543
0.10739649	0.023730289	0.00045100225
0.10752798	0.024717340	0.00045531612
0.10765947	0.024630018	0.00045879131
0.10779096	0.023852125	0.00045584991
0.10792245	0.023914444	0.00045773097
0.10805394	0.023583542	0.00045846370
0.10818542	0.023884085	0.00045873947
0.10831691	0.023506640	0.00045875712
0.10844840	0.023926634	0.00046151489
0.10857989	0.024378187	0.00046942076
0.10871138	0.023937533	0.00046997101
0.10884287	0.024268207	0.00046874481
0.10897436	0.023780253	0.00046624302
0.10910585	0.023323255	0.00046817909
0.10923733	0.023742752	0.00046701732
0.10936882	0.023986520	0.00047709663
0.10950031	0.023542139	0.00047080014
0.10963180	0.023674555	0.00047490795
0.10976329	0.024418258	0.00048133698
0.10989478	0.023449683	0.00047499489
0.11002627	0.023911888	0.00048337363
0.11015776	0.024278760	0.00048093987
0.11028924	0.025073805	0.00048996823
0.11042073	0.023454015	0.00048218883
0.11055222	0.023586992	0.00047839185
0.11068371	0.024128627	0.00048459402
0.11081520	0.024331428	0.00048856232
0.11094669	0.024033293	0.00048674629
0.11107818	0.024148508	0.00049170800
0.11120966	0.024149717	0.00048947273
0.11134115	0.024205340	0.00049237479
0.11147264	0.024222324	0.00048878783
0.11160413	0.023642952	0.00048865774
0.11173562	0.024190222	0.00049608398
0.11186711	0.023441261	0.00047394133
0.11199860	0.023851399	0.00047946007
0.11213009	0.024624652	0.00047667726
0.11226157	0.023350416	0.00046394358
0.11239306	0.024402261	0.00047127249
0.11252455	0.023384917	0.00046265954
0.11265604	0.023080856	0.00045816937
0.11278753	0.022963750	0.00045240348
0.11291902	0.022896722	0.00045217628
0.11305051	0.023354565	0.00045773609
0.11318200	0.024102592	0.00045613520
0.11331348	0.023433566	0.00045354393
0.11344497	0.024271868	0.00045798314
0.11357646	0.023670398	0.00044942167
0.11370795	0.023280638	0.00044966434
0.11383944	0.024140615	0.00045517147
0.11397093	0.024381223	0.00045724620
0.11410242	0.023615673	0.00045228473
0.11423390	0.022956685	0.00044111783
0.11436539	0.023476743	0.00044912842
0.11449688	0.022873556	0.00043952049
0.11462837	0.023620079	0.00044901091
0.11475986	0.024321778	0.00045029658
0.11489135	0.023158425	0.00043946378
0.11502284	0.023689836	0.00044756718
0.11515433	0.023978721	0.00044746701
0.11528581	0.023171736	0.00044055549
0.11541730	0.023590978	0.00044226023
0.11554879	0.023878502	0.00044244577
0.11568028	0.024352745	0.00044937612
0.11581177	0.023193063	0.00043850056
0.11594326	0.023655707	0.00044100902
0.11607475	0.023720321	0.00044101263
0.11620624	0.023756215	0.00043925118
0.11633772	0.023251448	0.00043754583
0.11646921	0.024373487	0.00044542244
0.11660070	0.023496331	0.00043770934
0.11673219	0.023790449	0.00043859735
0.11686368	0.024008463	0.00043903528
0.11699517	0.023483691	0.00043758477
0.11712666	0.023457621	0.00043599611
0.11725814	0.023336338	0.00043280163
0.11738963	0.024069733	0.00043645300
0.11752112	0.023962767	0.00043408776
0.11765261	0.024156914	0.00043750382
0.11778410	0.023815515	0.00043529418
0.11791559	0.023565358	0.00043011029
0.11804708	0.023782711	0.00043174380
0.11817857	0.023507594	0.00042998201
0.11831005	0.024158967	0.00043362138
0.11844154	0.023718507	0.00043225166
0.11857303	0.024284875	0.00043206152
0.11870452	0.023755137	0.00042835728
0.11883601	0.023573550	0.00042639218
0.11896750	0.023334553	0.00042514234
0.11909899	0.024246764	0.00043355346
0.11923048	0.023106263	0.00041902532
0.11936196	0.023825116	0.00042833156
0.11949345	0.022800263	0.00041690417
0.11962494	0.023594255	0.00042231819
0.11975643	0.024806778	0.00043271926
0.11988792	0.023510190	0.00041981085
0.12001941	0.024153618	0.00042480632
0.12015090	0.024428915	0.00042577851
0.12028239	0.024717554	0.00042971709
0.12041387	0.023481479	0.00041800386
0.12054536	0.023430233	0.00041512494
0.12067685	0.024317936	0.00042266644
0.12080834	0.024136327	0.00042262482
0.12093983	0.023425012	0.00041482255
0.12107132	0.023451765	0.00041896676
0.12120281	0.022815342	0.00041183854
0.12133429	0.024110617	0.00042014881
0.12146578	0.023579099	0.00041718776
0.12159727	0.023645924	0.00041482598
0.12172876	0.024181515	0.00042126584
0.12186025	0.024112583	0.00041983170
0.12199174	0.024134953	0.00041996744
0.12212323	0.023553576	0.00041553699
0.12225472	0.024024106	0.00041640079
0.12238620	0.024097273	0.00041878332
0.12251769	0.023382152	0.00041211981
0.12264918	0.024242213	0.00041923067
0.12278067	0.023594270	0.00041559429
0.12291216	0.024112306	0.00041828957
0.12304365	0.023717373	0.00041455868
0.12317514	0.024147555	0.00041610560
0.12330663	0.023797915	0.00041569754
0.12343811	0.023216115	0.00041199108
0.12356960	0.023828975	0.00041352411
0.12370109	0.023463737	0.00041217971
0.12383258	0.023118623	0.00040916477
0.12396407	0.024009085	0.00041490099
0.12409556	0.023407549	0.00041417040
0.12422705	0.024001760	0.00041388288
0.12435853	0.023675053	0.00041337222
0.12449002	0.024068742	0.00041514630
0.12462151	0.023338125	0.00041245489
0.12475300	0.023372398	0.00041096742
0.12488449	0.024186357	0.00041678701
0.12501598	0.024224908	0.00041582985
0.12514747	0.024273342	0.00041484846
0.12527896	0.023915793	0.00041248196
0.12541044	0.024217618	0.00041737760
0.12554193	0.024017618	0.00041380137
0.12567342	0.023921578	0.00041285169
0.12580491	0.024827243	0.00042058283
0.12593640	0.023303506	0.00040595365
0.12606789	0.024266700	0.00041615562
0.12619938	0.024220708	0.00041371986
0.12633087	0.023246444	0.00040820930
0.12646235	0.024460195	0.00041587227
0.12659384	0.023815845	0.00040690336
0.12672533	0.023300006	0.00040894494
0.12685682	0.023094002	0.00040411980
0.12698831	0.023921852	0.00041186303
0.12711980	0.023928152	0.00041099721
0.12725129	0.024395734	0.00041245682
0.12738277	0.023306338	0.00040619631
0.12751426	0.023667579	0.00040767905
0.12764575	0.023669568	0.00040788864
0.12777724	0.024370855	0.00041178699
0.12790873	0.024043841	0.00040969678
0.12804022	0.023844797	0.00041028620
0.12817171	0.023164064	0.00040493947
0.12830320	0.023520687	0.00040428160
0.12843468	0.023585385	0.00040660303
0.12856617	0.023302994	0.00040410322
0.12869766	0.023448591	0.00040501458
0.12882915	0.023561219	0.00040742648
0.12896064	0.023323912	0.00040095535
0.12909213	0.023853595	0.00040613865
0.12922362	0.023532354	0.00040548196
0.12935511	0.023777720	0.00040778160
0.12948659	0.024205606	0.00041031294
0.12961808	0.023740306	0.00040406662
0.12974957	0.023640732	0.00040502580
0.12988106	0.023523617	0.00040457186
0.13001255	0.023739464	0.00040527623
0.13014404	0.023560611	0.00040491973
0.13027553	0.023780496	0.00040426505
0.13040701	0.023824986	0.00040391610
0.13053850	0.024121600	0.00040937578
0.13066999	0.023698952	0.00040336715
0.13080148	0.024083923	0.00040735892
0.13093297	0.023635476	0.00040127976
0.13106446	0.023157288	0.00040013522
0.13119595	0.023576104	0.00040281953
0.13132744	0.023384958	0.00040172123
0.13145892	0.023801702	0.00040617441
0.13159041	0.024164065	0.00040572706
0.13172190	0.023211412	0.00039816073
0.13185339	0.024360070	0.00040828234
0.13198488	0.023070481	0.00039930036
0.13211637	0.022716030	0.00039806552
0.13224786	0.023380905	0.00039986244
0.13237935	0.024494751	0.00040732654
0.13251083	0.023874667	0.00040311695
0.13264232	0.023844005	0.00040420053
0.13277381	0.024238755	0.00040686921
0.13290530	0.023906909	0.00040106739
0.13303679	0.024035640	0.00040473406
0.13316828	0.024757118	0.00040917147
0.13329977	0.023418179	0.00039643369
0.13343125	0.023522988	0.00040347769
0.13356274	0.023328648	0.00039634268
0.13369423	0.024021360	0.00040166013
0.13382572	0.023567409	0.00040099619
0.13395721	0.023812165	0.00039991529
0.13408870	0.024887945	0.00040942484
0.13422019	0.024130662	0.00039993211
0.13435168	0.024009862	0.00040298761
0.13448316	0.023796516	0.00040153870
0.13461465	0.024127207	0.00040180318
0.13474614	0.023677938	0.00039870399
0.13487763	0.023599449	0.00039807885
0.13500912	0.024062529	0.00040167641
0.13514061	0.024046607	0.00040267927
0.13527210	0.023982026	0.00040107616
0.13540359	0.024831183	0.00040579408
0.13553507	0.023971442	0.00039945935
0.13566656	0.023017503	0.00039365210
0.13579805	0.023932414	0.00040083721
0.13592954	0.023540938	0.00039536191
0.13606103	0.023491197	0.00039909862
0.13619252	0.023468318	0.00039450517
0.13632401	0.024218414	0.00039851696
0.13645549	0.022879761	0.00039385198
0.13658698	0.023000706	0.00039044818
0.13671847	0.022649634	0.00039034122
0.13684996	0.024572455	0.00040218131
0.13698145	0.023544884	0.00039513588
0.13711294	0.023216832	0.00039489049
0.13724443	0.023436820	0.00039503273
0.13737592	0.024123764	0.00039916027
0.13750740	0.023626791	0.00039841966
0.13763889	0.023517993	0.00039410582
0.13777038	0.023739667	0.00039727070
0.13790187	0.023722510	0.00039490508
0.13803336	0.023525279	0.00039326864
0.13816485	0.023586013	0.00039518669
0.13829634	0.023699841	0.00039391767
0.13842783	0.024064034	0.00039914298
0.13855931	0.024157942	0.00039817021
0.13869080	0.024342180	0.00039968491
0.13882229	0.024085427	0.00039596719
0.13895378	0.023782645	0.00039359251
0.13908527	0.024673592	0.00040101227
0.13921676	0.023721349	0.00039513590
0.13934825	0.022630582	0.00038671466
0.13947973	0.023218208	0.00039155481
0.13961122	0.024132347	0.00039501466
0.13974271	0.023208438	0.00039123300
0.13987420	0.023578349	0.00039374208
0.14000569	0.024331321	0.00039454106
0.14013718	0.024241325	0.00039519688
0.14026867	0.023503201	0.00039161807
0.14040016	0.023804617	0.00039467056
0.14053164	0.023767510	0.00039463181
0.14066313	0.024219468	0.00039440766
0.14079462	0.022900466	0.00038704705
0.14092611	0.023614360	0.00038947855
0.14105760	0.023521092	0.00039038883
0.14118909	0.023601771	0.00039254259
0.14132058	0.023583938	0.00038716138
0.14145207	0.024466328	0.00039545388
0.14158355	0.024144033	0.00039257743
0.14171504	0.023781438	0.00039098024
0.14184653	0.024016959	0.00039179728
0.14197802	0.023760362	0.00039015348
0.14210951	0.023745184	0.00038935376
0.14224100	0.023652119	0.00038858955
0.14237249	0.024669707	0.00039430401
0.14250398	0.023546052	0.00039125799
0.14263546	0.024164797	0.00039100567
0.14276695	0.023658527	0.00038948935
0.14289844	0.023735275	0.00038877388
0.14302993	0.024450961	0.00039387687
0.14316142	0.023854974	0.00038984605
0.14329291	0.023223544	0.00038443007
0.14342440	0.023050813	0.00038514620
0.14355588	0.023717899	0.00038779352
0.14368737	0.023486518	0.00038654771
0.14381886	0.023825649	0.00039011600
0.14395035	0.022946250	0.00038172145
0.14408184	0.023680668	0.00038770498
0.14421333	0.023480807	0.00038766128
0.14434482	0.023535165	0.00038682113
0.14447631	0.023306785	0.00038619643
0.14460779	0.023710253	0.00038783276
0.14473928	0.023336894	0.00038399652
0.14487077	0.024123875	0.00039186549
0.14500226	0.023275957	0.00038395973
0.14513375	0.024037499	0.00039159143
0.14526524	0.023918740	0.00038759574
0.14539673	0.023346990	0.00038519787
0.14552822	0.023371030	0.00038703474
0.14565970	0.024073355	0.00038821175
0.14579119	0.024057778	0.00038920462
0.14592268	0.024228985	0.00039051722
0.14605417	0.023918631	0.00038735038
0.14618566	0.024113606	0.00038974243
0.14631715	0.024170335	0.00038906201
0.14644864	0.023843625	0.00038647045
0.14658012	0.024523717	0.00039001040
0.14671161	0.023775753	0.00038717450
0.14684310	0.023166544	0.00038325367
0.14697459	0.023850099	0.00038598624
0.14710608	0.023285874	0.00038146654
0.14723757	0.023490971	0.00038442335
0.14736906	0.023849950	0.00038619234
0.14750055	0.024050572	0.00038813207
0.14763203	0.023927165	0.00038644427
0.14776352	0.023708579	0.00038481404
0.14789501	0.023595136	0.00038460287
0.14802650	0.024101160	0.00038583959
0.14815799	0.023993383	0.00038748058
0.14828948	0.023105460	0.00037944084
0.14842097	0.023532598	0.00038508234
0.14855246	0.023520786	0.00038244674
0.14868394	0.024047740	0.00038346669
0.14881543	0.023831242	0.00038485909
0.14894692	0.023568963	0.00038300662
0.14907841	0.024173669	0.00038526086
0.14920990	0.023555880	0.00038138749
0.14934139	0.024079346	0.00038432176
0.14947288	0.022882976	0.00037950172
0.14960436	0.023506414	0.00038198874
0.14973585	0.024130106	0.00038512882
0.14986734	0.023548491	0.00038237316
0.14999883	0.023778910	0.00038131241
0.15013032	0.023883723	0.00038463981
0.15026181	0.023424697	0.00038104897
0.15039330	0.023700960	0.00038114306
0.15052479	0.023592847	0.00038161080
0.15065627	0.023456306	0.00037957854
0.15078776	0.024678008	0.00038929311
0.15091925	0.023710146	0.00038131601
0.15105074	0.024108192	0.00038403416
0.15118223	0.023667003	0.00038174074
0.15131372	0.024178050	0.00038380027
0.15144521	0.023389570	0.00037988524
0.15157670	0.023320682	0.00037878650
0.15170818	0.024398240	0.00038440420
0.15183967	0.023972673	0.00038247608
0.15197116	0.023935698	0.00038325336
0.15210265	0.024143847	0.00038338136
0.15223414	0.023348793	0.00037838417
0.15236563	0.024121618	0.00038162310
0.15249712	0.023731171	0.00038018506
0.15262860	0.023546793	0.00037793380
0.15276009	0.023848066	0.00038156541
0.15289158	0.023810975	0.00038097879
0.15302307	0.024209593	0.00038193860
0.15315456	0.024089486	0.00038158034
0.15328605	0.024568817	0.00038538214
0.15341754	0.023815955	0.00038123202
0.15354903	0.023037025	0.00037472184
0.15368051	0.023552452	0.00037931126
0.15381200	0.023828996	0.00037876261
0.15394349	0.023327426	0.00037752797
0.15407498	0.023597370	0.00037856739
0.15420647	0.023582067	0.00037675994
0.15433796	0.023226470	0.00037601715
0.15446945	0.023690391	0.00037700599
0.15460094	0.023949733	0.00038067952
0.15473242	0.023814221	0.00037967262
0.15486391	0.024266512	0.00038070261
0.15499540	0.023360783	0.00037443676
0.15512689	0.023352053	0.00037700863
0.15525838	0.023523502	0.00037750077
0.15538987	0.023405178	0.00037521539
0.15552136	0.023807764	0.00037704678
0.15565284	0.023306003	0.00037404143
0.15578433	0.023174821	0.00037292817
0.15591582	0.024101036	0.00038038043
0.15604731	0.023619964	0.00037611069
0.15617880	0.023475490	0.00037526681
0.15631029	0.023585516	0.00037603374
0.15644178	0.024442369	0.00037785568
0.15657327	0.023906419	0.00037896813
0.15670475	0.023605174	0.00037358465
0.15683624	0.022967461	0.00037121248
0.15696773	0.023625001	0.00037462632
0.15709922	0.023656221	0.00037410795
0.15723071	0.023425198	0.00037340140
0.15736220	0.023881749	0.00037577108
0.15749369	0.023309279	0.00037329980
0.15762518	0.024200977	0.00037771731
0.15775666	0.024246673	0.00037749830
0.15788815	0.023781515	0.00037660529
0.15801964	0.023580447	0.00037383252
0.15815113	0.023783102	0.00037491086
0.15828262	0.023565887	0.00037383325
0.15841411	0.023442339	0.00037251640
0.15854560	0.023715159	0.00037515385
0.15867708	0.023393123	0.00037118985
0.15880857	0.023365055	0.00037291698
0.15894006	0.023923448	0.00037578944
0.15907155	0.023389068	0.00037145028
0.15920304	0.023734956	0.00037371710
0.15933453	0.024066488	0.00037523601
0.15946602	0.023781832	0.00037328003
0.15959751	0.023360642	0.00036999892
0.15972899	0.023150330	0.00036920741
0.15986048	0.023768731	0.00037312428
0.15999197	0.023661175	0.00037084765
0.16012346	0.023971759	0.00037494770
0.16025495	0.023215117	0.00036902449
0.16038644	0.023480912	0.00036999152
0.16051793	0.023728515	0.00037459129
0.16064942	0.024014597	0.00037223847
0.16078090	0.023475672	0.00037202335
0.16091239	0.023289999	0.00037029080
0.16104388	0.023649335	0.00036976852
0.16117537	0.023538869	0.00037147505
0.16130686	0.023187151	0.00036774019
0.16143835	0.023497383	0.00037006784
0.16156984	0.023434278	0.00037075570
0.16170133	0.023279837	0.00036607506
0.16183281	0.023034959	0.00036820787
0.16196430	0.023215128	0.00036751081
0.16209579	0.023362671	0.00036880228
0.16222728	0.023993524	0.00037358785
0.16235877	0.023060751	0.00036562455
0.16249026	0.023543027	0.00037012178
0.16262175	0.023339836	0.00036876989
0.16275323	0.023660473	0.00036973697
0.16288472	0.023712548	0.00036977580
0.16301621	0.023240155	0.00036640582
0.16314770	0.024011934	0.00037279730
0.16327919	0.023421324	0.00036770548
0.16341068	0.023370069	0.00036617095
0.16354217	0.023887974	0.00037039388
0.16367366	0.023504636	0.00036809315
0.16380514	0.024035449	0.00037212566
0.16393663	0.022506265	0.00036183189
0.16406812	0.023522868	0.00036737481
0.16419961	0.023248142	0.00036628970
0.16433110	0.023885801	0.00036991911
0.16446259	0.022981743	0.00036429805
0.16459408	0.023205099	0.00036701217
0.16472557	0.023170106	0.00036395672
0.16485705	0.023340469	0.00036668047
0.16498854	0.023707015	0.00036836271
0.16512003	0.022878490	0.00036439996
0.16525152	0.023585764	0.00036997365
0.16538301	0.023196473	0.00036411021
0.16551450	0.023648758	0.00036814017
0.16564599	0.024140975	0.00037151822
0.16577747	0.023641496	0.00036798894
0.16590896	0.023453162	0.00036628208
0.16604045	0.024353247	0.00037069233
0.16617194	0.023581562	0.00036692995
0.16630343	0.023289566	0.00036438340
0.16643492	0.023107695	0.00036407690
0.16656641	0.023754986	0.00036757351
0.16669790	0.023759030	0.00036498917
0.16682938	0.023860979	0.00036930002
0.16696087	0.023431642	0.00036576687
0.16709236	0.023489266	0.00036310418
0.16722385	0.023220226	0.00036339383
0.16735534	0.023643858	0.00036532699
0.16748683	0.023301285	0.00036487685
0.16761832	0.023828771	0.00036749837
0.16774981	0.023155854	0.00036112128
0.16788129	0.022379895	0.00035926449
0.16801278	0.023543924	0.00036385052
0.16814427	0.023008691	0.00036232378
0.16827576	0.023739893	0.00036641298
0.16840725	0.024241953	0.00036801857
0.16853874	0.023654946	0.00036470172
0.16867023	0.023226444	0.00036038094
0.16880171	0.023730481	0.00036611356
0.16893320	0.023894915	0.00036696114
0.16906469	0.023874177	0.00036369941
0.16919618	0.023139486	0.00036305505
0.16932767	0.023716635	0.00036323308
0.16945916	0.023599715	0.00036418845
0.16959065	0.023487369	0.00036463215
0.16972214	0.024010889	0.00036583665
0.16985362	0.023454562	0.00036363544
0.16998511	0.023581087	0.00036254335
0.17011660	0.023455551	0.00036319807
0.17024809	0.023525488	0.00036360251
0.17037958	0.023448946	0.00036138423
0.17051107	0.023854710	0.00036543905
0.17064256	0.023550107	0.00036192593
0.17077405	0.023432701	0.00036214639
0.17090553	0.023910274	0.00036458604
0.17103702	0.024121455	0.00036575964
0.17116851	0.023816820	0.00036363031
0.17130000	0.023354192	0.00036222328
0.17143149	0.023109679	0.00035975588
0.17156298	0.023783321	0.00036458614
0.17169447	0.023115323	0.00035712246
0.17182595	0.023531390	0.00036135401
0.17195744	0.022940663	0.00035813513
0.17208893	0.023012862	0.00035683230
0.17222042	0.023192484	0.00035893456
0.17235191	0.023523550	0.00036017365
0.17248340	0.023237199	0.00035858151
0.17261489	0.023766788	0.00036266240
0.17274638	0.023540127	0.00036003959
0.17287786	0.023503446	0.00036121550
0.17300935	0.022763676	0.00035587372
0.17314084	0.022587995	0.00035420895
0.17327233	0.023605535	0.00036032704
0.17340382	0.023530198	0.00035979374
0.17353531	0.023722084	0.00036154451
0.17366680	0.023741191	0.00036039925
0.17379829	0.023986082	0.00036184923
0.17392977	0.023731487	0.00036226779
0.17406126	0.023329558	0.00035808053
0.17419275	0.023468044	0.00036040152
0.17432424	0.023576533	0.00035841568
0.17445573	0.023137642	0.00035654137
0.17458722	0.023214485	0.00035865028
0.17471871	0.023058187	0.00035594044
0.17485019	0.022999708	0.00035599168
0.17498168	0.023961945	0.00036155706
0.17511317	0.023099735	0.00035688403
0.17524466	0.023497928	0.00035976310
0.17537615	0.023486003	0.00035743977
0.17550764	0.023871858	0.00035912849
0.17563913	0.023438436	0.00035775953
0.17577062	0.023224413	0.00035611597
0.17590210	0.023033360	0.00035622989
0.17603359	0.023527732	0.00035786723
0.17616508	0.023964876	0.00036113430
0.17629657	0.023498066	0.00035885046
0.17642806	0.023534179	0.00035675641
0.17655955	0.023430165	0.00035786254
0.17669104	0.023512856	0.00035668737
0.17682253	0.022885669	0.00035250811
0.17695401	0.023211638	0.00035705362
0.17708550	0.023501248	0.00035527247
0.17721699	0.023652875	0.00035780274
0.17734848	0.023932713	0.00035945752
0.17747997	0.023904555	0.00036001989
0.17761146	0.023557107	0.00035808018
0.17774295	0.023534813	0.00035381573
0.17787443	0.023305408	0.00035571268
0.17800592	0.023598116	0.00035586600
0.17813741	0.022971567	0.00035297208
0.17826890	0.023425241	0.00035557447
0.17840039	0.023782987	0.00035698851
0.17853188	0.023298321	0.00035599837
0.17866337	0.023280250	0.00035486577
0.17879486	0.023365690	0.00035483844
0.17892634	0.023700754	0.00035763283
0.17905783	0.023777560	0.00035623726
0.17918932	0.023802453	0.00035832889
0.17932081	0.023671923	0.00035665685
0.17945230	0.023126644	0.00035376864
0.17958379	0.023995647	0.00035817571
0.17971528	0.023367578	0.00035321446
0.17984677	0.023746692	0.00035741703
0.17997825	0.023131269	0.00035169791
0.18010974	0.023121330	0.00035270286
0.18024123	0.023873518	0.00035668828
0.18037272	0.023906993	0.00035531197
0.18050421	0.023039493	0.00035813206
0.18063570	0.023552030	0.00036468064
0.18076719	0.023051922	0.00036144529
0.18089867	0.023507858	0.00036923828
0.18103016	0.023074524	0.00036658888
0.18116165	0.022810013	0.00036696748
0.18129314	0.023245148	0.00037162203
0.18142463	0.023539727	0.00037405460
0.18155612	0.023851589	0.00037847024
0.18168761	0.023444544	0.00037503246
0.18181910	0.022623282	0.00037399344
0.18195058	0.023480807	0.00037976343
0.18208207	0.022901806	0.00037411192
0.18221356	0.023148536	0.00037951576
0.18234505	0.022917599	0.00037786955
0.18247654	0.023597413	0.00038440762
0.18260803	0.023016696	0.00038242358
0.18273952	0.024146047	0.00038903191
0.18287101	0.023741884	0.00038832173
0.18300249	0.023515610	0.00038648837
0.18313398	0.024305808	0.00039226839
0.18326547	0.023179031	0.00038748291
0.18339696	0.023516047	0.00039012232
0.18352845	0.023532274	0.00039075723
0.18365994	0.023094142	0.00038969966
0.18379143	0.023539817	0.00039222156
0.18392292	0.023385880	0.00039463100
0.18405440	0.023221452	0.00039127825
0.18418589	0.023302043	0.00039519763
0.18431738	0.023007662	0.00039372572
0.18444887	0.023190671	0.00039286136
0.18458036	0.022929508	0.00039374276
0.18471185	0.023485084	0.00039796051
0.18484334	0.023260606	0.00039657634
0.18497482	0.023461154	0.00040146811
0.18510631	0.022727832	0.00039238418
0.18523780	0.023528673	0.00040370305
0.18536929	0.022639654	0.00039044411
0.18550078	0.023071491	0.00038756835
0.18563227	0.023384807	0.00038844648
0.18576376	0.023745439	0.00038325951
0.18589525	0.023456841	0.00038387572
0.18602673	0.022702887	0.00037795998
0.18615822	0.023316874	0.00037980831
0.18628971	0.023607651	0.00038046054
0.18642120	0.023210513	0.00037676057
0.18655269	0.023170808	0.00037749339
0.18668418	0.023720298	0.00037641410
0.18681567	0.023481235	0.00037394606
0.18694716	0.023038408	0.00037157925
0.18707864	0.023673090	0.00037214163
0.18721013	0.023557452	0.00037205675
0.18734162	0.023113697	0.00036987072
0.18747311	0.023651935	0.00037023337
0.18760460	0.023455285	0.00037041111
0.18773609	0.023555463	0.00036839168
0.18786758	0.023129561	0.00036692852
0.18799906	0.023477950	0.00037077343
0.18813055	0.023282931	0.00036427926
0.18826204	0.023617589	0.00036721909
0.18839353	0.024071432	0.00036585062
0.18852502	0.023181798	0.00036294240
0.18865651	0.023279755	0.00036436102
0.18878800	0.022935437	0.00035815349
0.18891949	0.023376007	0.00036115767
0.18905097	0.023018485	0.00035845040
0.18918246	0.023102530	0.00035873494
0.18931395	0.022734737	0.00035716216
0.18944544	0.023466652	0.00035819528
0.18957693	0.023354663	0.00035903102
0.18970842	0.024173009	0.00036136095
0.18983991	0.023859657	0.00036196752
0.18997140	0.023407760	0.00035787064
0.19010288	0.023487764	0.00035588324
0.19023437	0.023204886	0.00035582282
0.19036586	0.023635709	0.00035730517
0.19049735	0.023528438	0.00035487954
0.19062884	0.023626597	0.00035720216
0.19076033	0.023066529	0.00035176046
0.19089182	0.023232677	0.00035375772
0.19102330	0.023665166	0.00035493331
0.19115479	0.023502779	0.00035469495
0.19128628	0.023081524	0.00035249691
0.19141777	0.023200553	0.00035097031
0.19154926	0.023663732	0.00035391706
0.19168075	0.023634012	0.00035368204
0.19181224	0.023450503	0.00035374243
0.19194373	0.023765369	0.00035571515
0.19207521	0.023610616	0.00035331327
0.19220670	0.022827527	0.00034832313
0.19233819	0.023555016	0.00035280866
0.19246968	0.022983127	0.00035034553
0.19260117	0.023442839	0.00035280990
0.19273266	0.022987332	0.00034837322
0.19286415	0.023018549	0.00034903490
0.19299564	0.023494259	0.00035324596
0.19312712	0.023883872	0.00035300291
0.19325861	0.023490211	0.00035244449
0.19339010	0.023673245	0.00035155175
0.19352159	0.023450754	0.00035102081
0.19365308	0.024334427	0.00035739211
0.19378457	0.023099966	0.00034820239
0.19391606	0.023744878	0.00035268175
0.19404754	0.022594101	0.00034572765
0.19417903	0.023564400	0.00035225063
0.19431052	0.024492013	0.00035707978
0.19444201	0.023255759	0.00034815433
0.19457350	0.023820877	0.00035132568
0.19470499	0.023351402	0.00034974770
0.19483648	0.023575158	0.00035007810
0.19496797	0.023533340	0.00035016211
0.19509945	0.022721120	0.00034364524
0.19523094	0.023172028	0.00034734745
0.19536243	0.023775148	0.00035138406
0.19549392	0.023265000	0.00034770071
0.19562541	0.023965086	0.00035230989
0.19575690	0.023245126	0.00034724217
0.19588839	0.023486068	0.00034795906
0.19601988	0.023204971	0.00034600387
0.19615136	0.023493249	0.00034781279
0.19628285	0.023510988	0.00034899884
0.19641434	0.023585300	0.00034920621
0.19654583	0.023273996	0.00034793326
0.19667732	0.023879375	0.00035039689
0.19680881	0.023559354	0.00034784222
0.19694030	0.023665597	0.00035047059
0.19707178	0.023649513	0.00034827188
0.19720327	0.023079383	0.00034507392
0.19733476	0.023195447	0.00034528511
0.19746625	0.023186050	0.00034434916
0.19759774	0.023950857	0.00034988673
0.19772923	0.023127667	0.00034538019
0.19786072	0.023388493	0.00034561706
0.19799221	0.022486811	0.00034174556
0.19812369	0.023429027	0.00034544529
0.19825518	0.023164210	0.00034636588
0.19838667	0.023153669	0.00034397105
0.19851816	0.022947076	0.00034296406
0.19864965	0.023054285	0.00034367007
0.19878114	0.023022545	0.00034246240
0.19891263	0.023067584	0.00034428874
0.19904412	0.023674531	0.00034595534
0.19917560	0.023139090	0.00034457205
0.19930709	0.023077922	0.00034334432
0.19943858	0.023083371	0.00034145655
0.19957007	0.023655349	0.00034735232
0.19970156	0.023162881	0.00034368508
0.19983305	0.023405565	0.00034501353
0.19996454	0.023383090	0.00034428868
0.20009602	0.023405013	0.00034438749
0.20022751	0.023222268	0.00034405776
0.20035900	0.023440685	0.00034438119
0.20049049	0.022547924	0.00033891532
0.20062198	0.023020414	0.00034255177
0.20075347	0.023312813	0.00034367746
0.20088496	0.023362528	0.00034467403
0.20101645	0.023607057	0.00034564905
0.20114793	0.023579811	0.00034349949
0.20127942	0.023257697	0.00034292126
0.20141091	0.023334700	0.00034225961
0.20154240	0.023192738	0.00034226096
0.20167389	0.023711056	0.00034583932
0.20180538	0.023744888	0.00034350104
0.20193687	0.022283841	0.00033748353
0.20206836	0.023330301	0.00034198290
0.20219984	0.023421537	0.00034230823
0.20233133	0.023188347	0.00034220164
0.20246282	0.022455971	0.00033571666
0.20259431	0.023144029	0.00034114994
0.20272580	0.023059279	0.00033999600
0.20285729	0.023515612	0.00034270771
0.20298878	0.023436589	0.00034387930
0.20312027	0.023182528	0.00033825704
0.20325175	0.023160531	0.00034014313
0.20338324	0.023833585	0.00034173304
0.20351473	0.023501327	0.00034240436
0.20364622	0.022977828	0.00033912233
0.20377771	0.023300077	0.00033849284
0.20390920	0.023216454	0.00034012723
0.20404069	0.023368532	0.00034134139
0.20417217	0.023298232	0.00034111462
0.20430366	0.023339552	0.00034194668
0.20443515	0.023209316	0.00033729213
0.20456664	0.023484865	0.00034061559
0.20469813	0.023289651	0.00033905345
0.20482962	0.023076246	0.00033756079
0.20496111	0.023378743	0.00034025076
0.20509260	0.023263478	0.00033833310
0.20522408	0.023214338	0.00033922888
0.20535557	0.023487404	0.00034098277
0.20548706	0.022914489	0.00033602779
0.20561855	0.023686123	0.00034249926
0.20575004	0.024296320	0.00034305172
0.20588153	0.023522210	0.00033963409
0.20601302	0.023471694	0.00033992272
0.20614451	0.023602412	0.00033871622
0.20627599	0.023045900	0.00033775239
0.20640748	0.023525086	0.00033842023
0.20653897	0.023092072	0.00033683791
0.20667046	0.022719947	0.00033495093
0.20680195	0.023222738	0.00033648969
0.20693344	0.023560177	0.00034045001
0.20706493	0.022768784	0.00033428637
0.20719641	0.023539881	0.00033964225
0.20732790	0.023159707	0.00033765482
0.20745939	0.022946484	0.00033338552
0.20759088	0.023531627	0.00033901801
0.20772237	0.023686323	0.00033961384
0.20785386	0.023056411	0.00033471133
0.20798535	0.023146308	0.00033884593
0.20811684	0.023611758	0.00033807657
0.20824832	0.023183965	0.00033684860
0.20837981	0.023627916	0.00033813491
0.20851130	0.023542401	0.00033791738
0.20864279	0.023263930	0.00033851231
0.20877428	0.023078945	0.00033455478
0.20890577	0.022719322	0.00033297388
0.20903726	0.023731928	0.00033917018
0.20916875	0.023264678	0.00033748505
0.20930023	0.023182608	0.00033592152
0.20943172	0.023223302	0.00033549670
0.20956321	0.023871549	0.00033881455
0.20969470	0.022931958	0.00033401722
0.20982619	0.023335116	0.00033767337
0.20995768	0.023292224	0.00033603999
0.21008917	0.022995289	0.00033253577
0.21022065	0.023020761	0.00033399825
0.21035214	0.023887688	0.00034030293
0.21048363	0.023509606	0.00033494581
0.21061512	0.023430130	0.00033737220
0.21074661	0.023767931	0.00033685384
0.21087810	0.022954109	0.00033266499
0.21100959	0.022992180	0.00033595418
0.21114108	0.023618118	0.00033558802
0.21127256	0.023187313	0.00033636878
0.21140405	0.023539129	0.00033498487
0.21153554	0.023733215	0.00033759204
0.21166703	0.023790886	0.00033753447
0.21179852	0.023692555	0.00033657392
0.21193001	0.023896769	0.00033925031
0.21206150	0.023304874	0.00033283539
0.21219299	0.022830162	0.00033095372
0.21232447	0.022844996	0.00033319647
0.21245596	0.022998317	0.00033227954
0.21258745	0.023546557	0.00033669443
0.21271894	0.023625111	0.00033565280
0.21285043	0.023151160	0.00033326340
0.21298192	0.023399712	0.00033514290
0.21311341	0.023203424	0.00033267363
0.21324489	0.023235283	0.00033351080
0.21337638	0.023352502	0.00033302623
0.21350787	0.022906273	0.00033169202
0.21363936	0.023308755	0.00033454221
0.21377085	0.023062800	0.00033117009
0.21390234	0.023437990	0.00033536680
0.21403383	0.022975535	0.00033113149
0.21416532	0.023662378	0.00033451375
0.21429680	0.022957627	0.00033280601
0.21442829	0.023230644	0.00033217210
0.21455978	0.023091870	0.00033165798
0.21469127	0.023007407	0.00033018434
0.21482276	0.023470925	0.00033309868
0.21495425	0.022863220	0.00033015802
0.21508574	0.023319740	0.00033377838
0.21521723	0.022756617	0.00032977652
0.21534871	0.023368864	0.00033388880
0.21548020	0.023442022	0.00033042531
0.21561169	0.023344837	0.00033278575
0.21574318	0.023053878	0.00033172301
0.21587467	0.023527565	0.00033133534
0.21600616	0.023448125	0.00033335915
0.21613765	0.023189368	0.00033050244
0.21626913	0.023374262	0.00033259316
0.21640062	0.023146812	0.00033119006
0.21653211	0.022875628	0.00032882439
0.21666360	0.023129354	0.00033018867
0.21679509	0.023183237	0.00032855328
0.21692658	0.023326966	0.00033243088
0.21705807	0.023319795	0.00033080411
0.21718956	0.023571427	0.00033126951
0.21732104	0.023626390	0.00033367666
0.21745253	0.023477015	0.00033221704
0.21758402	0.023149583	0.00033024646
0.21771551	0.023472829	0.00033079450
0.21784700	0.023043611	0.00032799616
0.21797849	0.022691629	0.00032728498
0.21810998	0.023365907	0.00032980305
0.21824147	0.023212198	0.00032995946
0.21837295	0.023092065	0.00033023807
0.21850444	0.023750845	0.00033055722
0.21863593	0.023263814	0.00033048031
0.21876742	0.023181087	0.00032913224
0.21889891	0.023308983	0.00033029524
0.21903040	0.023362699	0.00033020781
0.21916189	0.023340531	0.00032765726
0.21929337	0.023364813	0.00032983466
0.21942486	0.023379666	0.00032860212
0.21955635	0.023170670	0.00032776236
0.21968784	0.023078540	0.00032840351
0.21981933	0.022829164	0.00032398440
0.21995082	0.022753346	0.00032576569
0.22008231	0.023415076	0.00032829055
0.22021380	0.023311718	0.00032950843
0.22034528	0.022942471	0.00032701864
0.22047677	0.023145840	0.00032587242
0.22060826	0.023055718	0.00032774769
0.22073975	0.023065149	0.00032706686
0.22087124	0.024062020	0.00033263385
0.22100273	0.023542998	0.00032933537
0.22113422	0.023388733	0.00032668782
0.22126571	0.023640070	0.00032944925
0.22139719	0.022842765	0.00032539935
0.22152868	0.023402279	0.00032874128
0.22166017	0.023440213	0.00032908415
0.22179166	0.022813265	0.00032228673
0.22192315	0.022618050	0.00032458213
0.22205464	0.022903638	0.00032547535
0.22218613	0.023220616	0.00032669631
0.22231761	0.022865963	0.00032388189
0.22244910	0.023045488	0.00032579154
0.22258059	0.023272777	0.00032646403
0.22271208	0.023141302	0.00032715885
0.22284357	0.023178128	0.00032706983
0.22297506	0.022967559	0.00032644507
0.22310655	0.022866627	0.00032358607
0.22323804	0.023266009	0.00032763080
0.22336952	0.023264494	0.00032721710
0.22350101	0.022952951	0.00032466602
0.22363250	0.023133512	0.00032583206
0.22376399	0.022777530	0.00032319121
0.22389548	0.023549900	0.00032900271
0.22402697	0.023336358	0.00032728270
0.22415846	0.022886143	0.00032434470
0.22428995	0.022490271	0.00032153741
0.22442143	0.023007262	0.00032293444
0.22455292	0.023644041	0.00032838178
0.22468441	0.023299637	0.00032668202
0.22481590	0.023232589	0.00032599250
0.22494739	0.023111479	0.00032396414
0.22507888	0.022942217	0.00032280901
0.22521037	0.023610283	0.00032734084
0.22534186	0.023218087	0.00032571335
0.22547334	0.022980208	0.00032238095
0.22560483	0.023085806	0.00032285626
0.22573632	0.023338793	0.00032589718
0.22586781	0.023190217	0.00032438681
0.22599930	0.023337393	0.00032635316
0.22613079	0.023327564	0.00032351544
0.22626228	0.023088772	0.00032394699
0.22639376	0.023220625	0.00032363471
0.22652525	0.023106934	0.00032318836
0.22665674	0.023091437	0.00032364828
0.22678823	0.023171251	0.00032265582
0.22691972	0.023277043	0.00032366857
0.22705121	0.022812291	0.00032154959
0.22718270	0.022865516	0.00032192336
0.22731419	0.023252456	0.00032575475
0.22744567	0.023196683	0.00032301243
0.22757716	0.022688466	0.00031949436
0.22770865	0.023264895	0.00032399100
0.22784014	0.023989115	0.00032622693
0.22797163	0.023371080	0.00032581542
0.22810312	0.023646856	0.00032450887
0.22823461	0.023157005	0.00032223430
0.22836610	0.023116057	0.00032352571
0.22849758	0.023246076	0.00032247776
0.22862907	0.022982473	0.00032261139
0.22876056	0.023442203	0.00032285702
0.22889205	0.022913056	0.00032125227
0.22902354	0.023384359	0.00032487429
0.22915503	0.023132595	0.00032127931
0.22928652	0.023308788	0.00032384973
0.22941800	0.024049778	0.00032582453
0.22954949	0.023196607	0.00032271116
0.22968098	0.022859219	0.00032050037
0.22981247	0.022920189	0.00031981269
0.22994396	0.022551006	0.00031882781
0.23007545	0.022876004	0.00032392633
0.23020694	0.023493847	0.00032993205
0.23033843	0.023152662	0.00033198383
0.23046991	0.022571228	0.00032832398
0.23060140	0.023147947	0.00033430880
0.23073289	0.023121317	0.00033478227
0.23086438	0.023025904	0.00033466959
0.23099587	0.022948780	0.00033846144
0.23112736	0.023419990	0.00034081417
0.23125885	0.023181146	0.00034287079
0.23139034	0.022786763	0.00033909892
0.23152182	0.022895361	0.00034143213
0.23165331	0.023226408	0.00034613040
0.23178480	0.022910095	0.00034359980
0.23191629	0.023125644	0.00034609865
0.23204778	0.022968784	0.00034529432
0.23217927	0.023092419	0.00034564148
0.23231076	0.023088023	0.00034848496
0.23244224	0.023402576	0.00035020211
0.23257373	0.023494828	0.00035095751
0.23270522	0.023262867	0.00035074653
0.23283671	0.023445308	0.00034997669
0.23296820	0.023752865	0.00035332105
0.23309969	0.023562652	0.00035149193
0.23323118	0.023528811	0.00035063330
0.23336267	0.023481356	0.00035178383
0.23349415	0.023705556	0.00035099976
0.23362564	0.023418750	0.00035183980
0.23375713	0.023189811	0.00035060834
0.23388862	0.022992677	0.00034873796
0.23402011	0.023358829	0.00035294584
0.23415160	0.022952176	0.00034810828
0.23428309	0.023034054	0.00035039434
0.23441458	0.023572565	0.00035292993
0.23454606	0.023114765	0.00035116005
0.23467755	0.023303765	0.00035332805
0.23480904	0.022857877	0.00035124690
0.23494053	0.023207616	0.00035217874
0.23507202	0.023430844	0.00035464805
0.23520351	0.024179102	0.00035933353
0.23533500	0.023197227	0.00035327103
0.23546648	0.023070896	0.00035175686
0.23559797	0.023015374	0.00035243770
0.23572946	0.023143363	0.00035387680
0.23586095	0.022792117	0.00035114366
0.23599244	0.022752350	0.00035180898
0.23612393	0.023731233	0.00035750028
0.23625542	0.023239710	0.00035648524
0.23638691	0.023343975	0.00035628893
0.23651839	0.022894811	0.00035335805
0.23664988	0.023371108	0.00035655954
0.23678137	0.023737211	0.00035800263
0.23691286	0.023379471	0.00035673440
0.23704435	0.023552506	0.00035786325
0.23717584	0.023216014	0.00035514960
0.23730733	0.022879774	0.00035530730
0.23743882	0.023205328	0.00035598760
0.23757030	0.023112974	0.00035584170
0.23770179	0.022907437	0.00035566106
0.23783328	0.023472647	0.00035793801
0.23796477	0.022564739	0.00035416934
0.23809626	0.023260842	0.00035631035
0.23822775	0.022592546	0.00035356592
0.23835924	0.022723228	0.00035715444
0.23849072	0.022924669	0.00035423433
0.23862221	0.023791337	0.00036133849
0.23875370	0.023383518	0.00035888461
0.23888519	0.022847221	0.00035686709
0.23901668	0.022953279	0.00035836884
0.23914817	0.022943117	0.00035304221
0.23927966	0.022648299	0.00035569907
0.23941115	0.023647639	0.00036109547
0.23954263	0.023368935	0.00036015114
0.23967412	0.022839949	0.00035801968
0.23980561	0.023559171	0.00036077304
0.23993710	0.022892778	0.00035828601
0.24006859	0.022717813	0.00035631807
0.24020008	0.023346758	0.00036144011
0.24033157	0.022782687	0.00035831351
0.24046306	0.023449428	0.00036084781
0.24059454	0.023182891	0.00036024381
0.24072603	0.023093673	0.00036010380
0.24085752	0.023017561	0.00035921542
0.24098901	0.023563300	0.00036559454
0.24112050	0.022681201	0.00035601155
0.24125199	0.022397136	0.00035628548
0.24138348	0.023150027	0.00036174731
0.24151496	0.023004635	0.00035850708
0.24164645	0.022989235	0.00036155010
0.24177794	0.023195076	0.00035969104
0.24190943	0.023739180	0.00036511377
0.24204092	0.023833862	0.00036500316
0.24217241	0.023232633	0.00036073838
0.24230390	0.023033083	0.00036236781
0.24243539	0.023111765	0.00036002280
0.24256687	0.022872334	0.00036040392
0.24269836	0.023035273	0.00036213846
0.24282985	0.022531833	0.00035740554
0.24296134	0.023190624	0.00036251199
0.24309283	0.023414221	0.00036335086
0.24322432	0.024226358	0.00036836398
0.24335581	0.023559466	0.00036605162
0.24348730	0.023222762	0.00036323570
0.24361878	0.023709559	0.00036679957
0.24375027	0.023206996	0.00036283616
0.24388176	0.023389240	0.00036301493
0.24401325	0.022697907	0.00036192226
0.24414474	0.023574602	0.00036501984
0.24427623	0.022764899	0.00036136694
0.24440772	0.023338944	0.00036323505
0.24453920	0.023411456	0.00036460233
0.24467069	0.022527041	0.00036108513
0.24480218	0.023141408	0.00036232800
0.24493367	0.022274974	0.00035785442
0.24506516	0.023126083	0.00036339529
0.24519665	0.023751625	0.00036704120
0.24532814	0.023026290	0.00036425378
0.24545963	0.023443074	0.00036531494
0.24559111	0.023386724	0.00036624918
0.24572260	0.023015036	0.00036409101
0.24585409	0.023570790	0.00036618289
0.24598558	0.023034966	0.00036413651
0.24611707	0.022778376	0.00036156866
0.24624856	0.023268944	0.00036397042
0.24638005	0.022591651	0.00036236839
0.24651154	0.023484533	0.00036527428
0.24664302	0.022725794	0.00036487941
0.24677451	0.023084899	0.00036478330
0.24690600	0.023031030	0.00036412851
0.24703749	0.022963788	0.00036578541
0.24716898	0.023375574	0.00036366531
0.24730047	0.023148291	0.00036638705
0.24743196	0.023446153	0.00036667298
0.24756345	0.023601419	0.00036849453
0.24769493	0.023729567	0.00036964196
0.24782642	0.022845867	0.00036217147
0.24795791	0.022745219	0.00036456742
0.24808940	0.023149320	0.00036534000
0.24822089	0.022505966	0.00036144935
0.24835238	0.022818350	0.00036559980
0.24848387	0.023070829	0.00036497531
0.24861535	0.022895237	0.00036574619
0.24874684	0.023337086	0.00036792026
0.24887833	0.023344753	0.00036681794
0.24900982	0.023077460	0.00036763689
0.24914131	0.024519475	0.00037486150
0.24927280	0.023215748	0.00036739009
0.24940429	0.023079707	0.00036528932
0.24953578	0.022614990	0.00036423511
0.24966726	0.023114386	0.00036982791
0.24979875	0.023702708	0.00037060839
0.24993024	0.023320304	0.00036825774
0.25006173	0.022870307	0.00036526514
0.25019322	0.022543753	0.00036356046
0.25032471	0.022812868	0.00036775050
0.25045620	0.023206983	0.00036665079
0.25058769	0.022780569	0.00036647725
0.25071917	0.022844853	0.00036459155
0.25085066	0.023302587	0.00036834626
0.25098215	0.022960596	0.00036769816
0.25111364	0.023238230	0.00036754315
0.25124513	0.023467059	0.00037072852
0.25137662	0.023094575	0.00036889714
0.25150811	0.022905946	0.00036619165
0.25163959	0.023190889	0.00036947632
0.25177108	0.023501559	0.00036893845
0.25190257	0.023186863	0.00037010187
0.25203406	0.022946820	0.00036896238
0.25216555	0.023321144	0.00037016948
0.25229704	0.023098299	0.00036831281
0.25242853	0.023945258	0.00037215241
0.25256002	0.022782464	0.00036781060
0.25269150	0.023309665	0.00037047535
0.25282299	0.023568141	0.00036955144
0.25295448	0.023914806	0.00037572376
0.25308597	0.023003152	0.00036664829
0.25321746	0.023363343	0.00037147397
0.25334895	0.022834020	0.00036742426
0.25348044	0.022969462	0.00036698886
0.25361193	0.023313019	0.00037076700
0.25374341	0.023420503	0.00037036061
0.25387490	0.022867221	0.00036701134
0.25400639	0.023207967	0.00037637251
0.25413788	0.023126833	0.00037969233
0.25426937	0.022719753	0.00038294856
0.25440086	0.023230345	0.00038807412
0.25453235	0.023289738	0.00039000906
0.25466383	0.023681735	0.00039623669
0.25479532	0.022747431	0.00039208079
0.25492681	0.023110585	0.00039801653
0.25505830	0.023257550	0.00039945257
0.25518979	0.023359673	0.00040146839
0.25532128	0.023118144	0.00040196239
0.25545277	0.022915821	0.00040321566
0.25558426	0.023269108	0.00040622184
0.25571574	0.022625706	0.00040343601
0.25584723	0.023211271	0.00040888333
0.25597872	0.024066868	0.00041869371
0.25611021	0.022658773	0.00040879583
0.25624170	0.023334507	0.00041592374
0.25637319	0.023323669	0.00041913131
0.25650468	0.023078934	0.00041674324
0.25663617	0.022749439	0.00041790966
0.25676765	0.023616076	0.00042405204
0.25689914	0.022894709	0.00042146546
0.25703063	0.023884040	0.00043087848
0.25716212	0.022596218	0.00041974298
0.25729361	0.023337985	0.00042879926
0.25742510	0.022721929	0.00042596743
0.25755659	0.023845084	0.00043602790
0.25768807	0.023344212	0.00043393510
0.25781956	0.023217921	0.00043444499
0.25795105	0.022942207	0.00043312572
0.25808254	0.023548869	0.00044227747
0.25821403	0.022913689	0.00043425280
0.25834552	0.023483879	0.00044181909
0.25847701	0.023023721	0.00043787662
0.25860850	0.023446845	0.00044194604
0.25873998	0.023353748	0.00044393471
0.25887147	0.022289980	0.00043651674
0.25900296	0.022918012	0.00044031099
0.25913445	0.022350849	0.00043674262
0.25926594	0.023018146	0.00044158268
0.25939743	0.022617897	0.00044258816
0.25952892	0.023017893	0.00044483419
0.25966041	0.023024649	0.00044816836
0.25979189	0.022929287	0.00044485090
0.25992338	0.023430432	0.00045095748
0.26005487	0.024258379	0.00045874618
0.26018636	0.023214336	0.00045114313
0.26031785	0.023318888	0.00045228851
0.26044934	0.023311633	0.00044938319
0.26058083	0.023178027	0.00045277235
0.26071231	0.022912841	0.00045202416
0.26084380	0.022755202	0.00044998483
0.26097529	0.021715566	0.00044509522
0.26110678	0.023179525	0.00045584671
0.26123827	0.023043359	0.00045674122
0.26136976	0.023215224	0.00045698500
0.26150125	0.023685292	0.00046017751
0.26163274	0.022518030	0.00045273093
0.26176422	0.022932946	0.00045428802
0.26189571	0.023300791	0.00046086300
0.26202720	0.022500070	0.00045350044
0.26215869	0.022925892	0.00045860198
0.26229018	0.022769225	0.00046013976
0.26242167	0.022838742	0.00045828368
0.26255316	0.023775106	0.00046585055
0.26268465	0.023219660	0.00046603446
0.26281613	0.022935753	0.00046256587
0.26294762	0.023880824	0.00046917930
0.26307911	0.023039625	0.00046356422
0.26321060	0.023933145	0.00047459805
0.26334209	0.023359666	0.00047108321
0.26347358	0.022325955	0.00045952317
0.26360507	0.022938671	0.00046717191
0.26373655	0.022864891	0.00046574361
0.26386804	0.022379057	0.00046145935
0.26399953	0.023004897	0.00047030835
0.26413102	0.023044444	0.00046678827
0.26426251	0.022715310	0.00046931481
0.26439400	0.023137486	0.00047137129
0.26452549	0.023305295	0.00047632165
0.26465698	0.022297136	0.00046924684
0.26478846	0.023627363	0.00047456193
0.26491995	0.022647422	0.00047715066
0.26505144	0.023232767	0.00047460816
0.26518293	0.023489222	0.00047741251
0.26531442	0.023112733	0.00048169106
0.26544591	0.024246686	0.00048608184
[truncated: 567 more rows]
