# Supplementary material for: Invariant surface glycoprotein 65 of Trypanosoma brucei is a complement C3 receptor
Source: Nat Commun. 2022 Aug 29;13:5085. doi: 10.1038/s41467-022-32728-9 (PMC9424271; doi:10.1038/s41467-022-32728-9)
Supplement: Supplementary file 4 — supplementary data 2 [file 41467_2022_32728_MOESM4_ESM.zip › b21-414646_00051.dat]

0.0026000000	39.892597	0.13746428
0.0027314887	28.745042	0.10718452
0.0028629774	22.159697	0.089985694
0.0029944661	17.133124	0.075936763
0.0031259548	12.262790	0.059035601
0.0032574435	10.824731	0.057412903
0.0033889322	8.7330045	0.048748193
0.0035204209	11.440765	0.048579978
0.0036519096	12.258138	0.046662889
0.0037833983	9.9727572	0.039681744
0.0039148870	8.2361007	0.034795801
0.0040463757	6.7796241	0.030371380
0.0041778644	5.4820055	0.025597851
0.0043093531	4.6012006	0.023025006
0.0044408418	3.7873779	0.020091131
0.0045723305	3.0997328	0.018175953
0.0047038192	2.8577067	0.016703169
0.0048353079	2.4898916	0.015135910
0.0049667966	2.2244485	0.014255185
0.0050982853	1.8984936	0.012475788
0.0052297740	1.7392794	0.012097305
0.0053612627	1.5206093	0.010922971
0.0054927514	1.3971719	0.010192634
0.0056242401	1.2507037	0.0096156785
0.0057557288	1.1863429	0.0091055325
0.0058872175	1.0751294	0.0085521879
0.0060187062	1.0228847	0.0083197108
0.0061501949	0.91208593	0.0075250619
0.0062816836	0.89298880	0.0076140498
0.0064131723	0.83306072	0.0072092026
0.0065446610	0.78051981	0.0068782283
0.0066761496	0.75631857	0.0067388911
0.0068076383	0.72733524	0.0064586352
0.0069391270	0.70134723	0.0064441487
0.0070706157	0.65467062	0.0061275222
0.0072021044	0.63773352	0.0059810594
0.0073335931	0.60894462	0.0058190342
0.0074650818	0.58165792	0.0055215988
0.0075965705	0.56572006	0.0054906167
0.0077280592	0.54788534	0.0053810017
0.0078595479	0.51817426	0.0051079548
0.0079910366	0.49033034	0.0049984290
0.0081225253	0.46585349	0.0047327099
0.0082540140	0.45176443	0.0046870996
0.0083855027	0.44375985	0.0046631545
0.0085169914	0.42656604	0.0044785224
0.0086484801	0.39517575	0.0042792404
0.0087799688	0.38471232	0.0041477363
0.0089114575	0.37645304	0.0041246614
0.0090429462	0.36813152	0.0040502953
0.0091744349	0.33957776	0.0038565978
0.0093059236	0.32589608	0.0037336203
0.0094374123	0.31323637	0.0036361432
0.0095689010	0.30036859	0.0035033320
0.0097003897	0.29631701	0.0035077543
0.0098318784	0.27826172	0.0033506059
0.0099633671	0.26664466	0.0032442940
0.010094856	0.25771176	0.0031796888
0.010226345	0.23768972	0.0029813877
0.010357833	0.23725457	0.0030555679
0.010489322	0.22294464	0.0028748509
0.010620811	0.21325537	0.0027915303
0.010752299	0.20763879	0.0027427946
0.010883788	0.19180742	0.0025818750
0.011015277	0.18690654	0.0025951732
0.011146765	0.17556777	0.0024375010
0.011278254	0.16978793	0.0023875931
0.011409743	0.16461939	0.0023266741
0.011541231	0.15567450	0.0022289304
0.011672720	0.15251222	0.0022112511
0.011804209	0.14308796	0.0020605800
0.011935698	0.13637199	0.0020074247
0.012067186	0.13256686	0.0019676818
0.012198675	0.12158215	0.0018230032
0.012330164	0.11790485	0.0017990784
0.012461652	0.11440833	0.0017516495
0.012593141	0.10938992	0.0016752071
0.012724630	0.10218783	0.0016191750
0.012856118	0.097339626	0.0015301113
0.012987607	0.094470137	0.0015252986
0.013119096	0.091783484	0.0014702752
0.013250585	0.092378859	0.0014591767
0.013382073	0.087649814	0.0014258121
0.013513562	0.086116011	0.0013904153
0.013645051	0.084087603	0.0013851973
0.013776539	0.079303967	0.0013383737
0.013908028	0.080565221	0.0013251975
0.014039517	0.077016983	0.0012889960
0.014171005	0.074825034	0.0012631423
0.014302494	0.071216290	0.0012342969
0.014433983	0.073064658	0.0012502910
0.014565472	0.070157893	0.0012008992
0.014696960	0.070507927	0.0012099066
0.014828449	0.068244252	0.0011729596
0.014959938	0.065937105	0.0011601708
0.015091426	0.063784448	0.0011441060
0.015222915	0.062259190	0.0011024746
0.015354404	0.064084750	0.0011229004
0.015485892	0.064696595	0.0011179341
0.015617381	0.062092992	0.0010979890
0.015748870	0.059588046	0.0010752560
0.015880359	0.062190059	0.0010812643
0.016011847	0.058442388	0.0010489642
0.016143336	0.055763866	0.0010152052
0.016274825	0.051250447	0.00097638979
0.016406313	0.052319215	0.00097945670
0.016537802	0.054230535	0.00098713520
0.016669291	0.052366096	0.00096838291
0.016800779	0.055386006	0.00099392650
0.016932268	0.058943915	0.0010195812
0.017063757	0.059353972	0.0010198386
0.017195246	0.059205202	0.0010104425
0.017326734	0.058075210	0.0010006769
0.017458223	0.057882475	0.00099192852
0.017589712	0.056565355	0.00097855404
0.017721200	0.055314444	0.00097142952
0.017852689	0.053935798	0.00093994479
0.017984178	0.055890249	0.00096489425
0.018115666	0.054114748	0.00094356605
0.018247155	0.054138229	0.00093882211
0.018378644	0.052922937	0.00092972464
0.018510133	0.051949742	0.00091135291
0.018641621	0.050906615	0.00089930443
0.018773110	0.050377521	0.00089326244
0.018904599	0.048662806	0.00087815703
0.019036087	0.050308793	0.00088678787
0.019167576	0.049201226	0.00086902465
0.019299065	0.047855884	0.00085419192
0.019430553	0.047530333	0.00085718720
0.019562042	0.046621580	0.00084064183
0.019693531	0.046716313	0.00084177656
0.019825019	0.044470258	0.00081398389
0.019956508	0.045509545	0.00081768747
0.020087997	0.044888426	0.00081861452
0.020219486	0.044814088	0.00081003177
0.020350974	0.043823003	0.00080605239
0.020482463	0.043129723	0.00078550993
0.020613952	0.042337547	0.00077752526
0.020745440	0.041100334	0.00077191007
0.020876929	0.042017086	0.00077084188
0.021008418	0.041841725	0.00077000901
0.021139906	0.040592551	0.00075333864
0.021271395	0.041752375	0.00075814537
0.021402884	0.040678122	0.00075165149
0.021534373	0.039421203	0.00073647463
0.021665861	0.039942387	0.00073991831
0.021797350	0.038542461	0.00072572386
0.021928839	0.038069969	0.00070988791
0.022060327	0.039141629	0.00072946242
0.022191816	0.038745860	0.00071675633
0.022323305	0.039569598	0.00072604371
0.022454793	0.038846460	0.00071554488
0.022586282	0.037885845	0.00070085158
0.022717771	0.036377447	0.00069363727
0.022849260	0.038242713	0.00070125668
0.022980748	0.036881511	0.00069226652
0.023112237	0.036947911	0.00068481191
0.023243726	0.036003274	0.00067521091
0.023375214	0.036168628	0.00068316955
0.023506703	0.035811075	0.00067155225
0.023638192	0.037289927	0.00068483003
0.023769680	0.036657214	0.00067681848
0.023901169	0.037027205	0.00067760566
0.024032658	0.036984404	0.00067821811
0.024164147	0.038081910	0.00068174699
0.024295635	0.037694672	0.00067635580
0.024427124	0.035277832	0.00065458343
0.024558613	0.037311980	0.00066569353
0.024690101	0.037024679	0.00067133338
0.024821590	0.037147147	0.00066456579
0.024953079	0.035909985	0.00065146058
0.025084567	0.036983944	0.00066299747
0.025216056	0.035625228	0.00064359734
0.025347545	0.035670487	0.00064993417
0.025479034	0.036073547	0.00064625848
0.025610522	0.035791201	0.00063958205
0.025742011	0.035241538	0.00063718312
0.025873500	0.036222791	0.00064274710
0.026004988	0.036259872	0.00064276067
0.026136477	0.035718461	0.00063562048
0.026267966	0.034699472	0.00062331803
0.026399454	0.034336105	0.00062218678
0.026530943	0.034830249	0.00062054231
0.026662432	0.034916640	0.00062482956
0.026793920	0.035510344	0.00062632346
0.026925409	0.035564841	0.00062222259
0.027056898	0.035190602	0.00062450663
0.027188387	0.034461276	0.00060901568
0.027319875	0.033985422	0.00061022458
0.027451364	0.034071163	0.00060492125
0.027582853	0.034144003	0.00060394696
0.027714341	0.033643092	0.00059881209
0.027845830	0.035041301	0.00060831153
0.027977319	0.034946990	0.00060932004
0.028108807	0.033977286	0.00059698837
0.028240296	0.033646641	0.00059310820
0.028371785	0.033000668	0.00058814953
0.028503274	0.033603348	0.00058956140
0.028634762	0.033079450	0.00058445585
0.028766251	0.033591980	0.00058938461
0.028897740	0.033809288	0.00058419363
0.029029228	0.032538750	0.00057713410
0.029160717	0.033832680	0.00058640928
0.029292206	0.032833673	0.00057726910
0.029423694	0.032881039	0.00057758499
0.029555183	0.032412274	0.00056507490
0.029686672	0.032871472	0.00057390435
0.029818161	0.033999841	0.00058068122
0.029949649	0.032107781	0.00056242485
0.030081138	0.032590652	0.00056847098
0.030212627	0.031496359	0.00055449567
0.030344115	0.032186332	0.00055955153
0.030475604	0.031225295	0.00055223256
0.030607093	0.032016577	0.00055684655
0.030738581	0.031871764	0.00055579210
0.030870070	0.032140239	0.00055391690
0.031001559	0.032591718	0.00055489082
0.031133048	0.031743603	0.00055246752
0.031264536	0.032866112	0.00055474507
0.031396025	0.031502481	0.00054642188
0.031527514	0.031929435	0.00054624114
0.031659002	0.032145321	0.00054648000
0.031790491	0.032029027	0.00054783949
0.031921980	0.031543019	0.00053867646
0.032053468	0.031399871	0.00054143821
0.032184957	0.031891199	0.00053836535
0.032316446	0.032215127	0.00054004076
0.032447935	0.031344113	0.00053806824
0.032579423	0.031747592	0.00053655186
0.032710912	0.031685261	0.00053654160
0.032842401	0.031329630	0.00053006429
0.032973889	0.030929724	0.00052495188
0.033105378	0.030529070	0.00052515386
0.033236867	0.031373914	0.00052851609
0.033368355	0.031407926	0.00053752836
0.033499844	0.030836940	0.00053217019
0.033631333	0.029540315	0.00052056710
0.033762822	0.030672311	0.00053702966
0.033894310	0.030837848	0.00053717906
0.034025799	0.030733623	0.00053514370
0.034157288	0.029433030	0.00052579395
0.034288776	0.029091734	0.00052294801
0.034420265	0.030463165	0.00053860482
0.034551754	0.030654424	0.00053620000
0.034683242	0.028679682	0.00052171913
0.034814731	0.029687776	0.00052673996
0.034946220	0.030264468	0.00053261558
0.035077708	0.030293481	0.00053780386
0.035209197	0.029791500	0.00053207089
0.035340686	0.029660136	0.00052789163
0.035472175	0.028711819	0.00053233580
0.035603663	0.030000732	0.00054337512
0.035735152	0.029739876	0.00054792969
0.035866641	0.028692894	0.00053947307
0.035998129	0.028808630	0.00053753475
0.036129618	0.028592845	0.00053981169
0.036261107	0.028863932	0.00053797509
0.036392595	0.029122326	0.00055049359
0.036524084	0.028696427	0.00054444074
0.036655573	0.029433502	0.00054538524
0.036787062	0.029200423	0.00055101532
0.036918550	0.029862863	0.00054993015
0.037050039	0.029402141	0.00055247715
0.037181528	0.028995982	0.00054466839
0.037313016	0.027849917	0.00053728658
0.037444505	0.027966365	0.00054229290
0.037575994	0.028883945	0.00054700640
0.037707482	0.028568153	0.00054977033
0.037838971	0.029545945	0.00055812996
0.037970460	0.029027444	0.00055029918
0.038101949	0.028532463	0.00055026867
0.038233437	0.029483540	0.00055107010
0.038364926	0.029589853	0.00054859434
0.038496415	0.027505965	0.00053139768
0.038627903	0.028953481	0.00053761474
0.038759392	0.028295551	0.00053370779
0.038890881	0.029568292	0.00053758498
0.039022369	0.028987741	0.00053454470
0.039153858	0.029578862	0.00053693886
0.039285347	0.029222673	0.00052940897
0.039416836	0.029487530	0.00053949003
0.039548324	0.029282146	0.00053124411
0.039679813	0.029148299	0.00052715277
0.039811302	0.028833229	0.00052773280
0.039942790	0.030135772	0.00053404371
0.040074279	0.029424701	0.00053304688
0.040205768	0.028466024	0.00052096024
0.040337256	0.030279627	0.00053240025
0.040468745	0.029958497	0.00053080169
0.040600234	0.028941877	0.00052208759
0.040731723	0.029398407	0.00052708812
0.040863211	0.030229648	0.00053398374
0.040994700	0.029525382	0.00052394736
0.041126189	0.029134171	0.00052260771
0.041257677	0.029381877	0.00052155206
0.041389166	0.028826691	0.00051612502
0.041520655	0.029181233	0.00052139272
0.041652143	0.029091934	0.00051968971
0.041783632	0.030599105	0.00053041652
0.041915121	0.028758200	0.00051254417
0.042046610	0.029204449	0.00051895491
0.042178098	0.028850495	0.00051467740
0.042309587	0.029811647	0.00052185706
0.042441076	0.028965573	0.00051423183
0.042572564	0.029482996	0.00051849347
0.042704053	0.030362819	0.00052043590
0.042835542	0.029338201	0.00051646404
0.042967030	0.029485963	0.00051682695
0.043098519	0.029080611	0.00051436306
0.043230008	0.029642268	0.00051657552
0.043361496	0.028204805	0.00050179826
0.043492985	0.029997238	0.00052085162
0.043624474	0.028442747	0.00050474317
0.043755963	0.029427108	0.00051379700
0.043887451	0.029393853	0.00050964348
0.044018940	0.029179411	0.00050702110
0.044150429	0.028808430	0.00050998592
0.044281917	0.028594530	0.00050252000
0.044413406	0.029162900	0.00051026519
0.044544895	0.029297441	0.00050713454
0.044676383	0.029172352	0.00050742233
0.044807872	0.029531069	0.00051078443
0.044939361	0.028960631	0.00050420310
0.045070850	0.029296127	0.00050636116
0.045202338	0.029079578	0.00050585223
0.045333827	0.029893587	0.00050627104
0.045465316	0.029601943	0.00051136836
0.045596804	0.028313735	0.00049681374
0.045728293	0.028994786	0.00050114726
0.045859782	0.027590619	0.00049163621
0.045991270	0.029043751	0.00049795172
0.046122759	0.028210367	0.00049707447
0.046254248	0.029083779	0.00050820647
0.046385737	0.028651471	0.00050755917
0.046517225	0.028752358	0.00051060721
0.046648714	0.029282561	0.00051643774
0.046780203	0.029192924	0.00052432412
0.046911691	0.029392972	0.00052301384
0.047043180	0.028905063	0.00051713356
0.047174669	0.029182864	0.00052163540
0.047306157	0.029646413	0.00052808714
0.047437646	0.029069132	0.00052475935
0.047569135	0.028776157	0.00052586072
0.047700624	0.029267458	0.00052488796
0.047832112	0.030212682	0.00053890640
0.047963601	0.029935266	0.00053154611
0.048095090	0.029878333	0.00053670093
0.048226578	0.028692345	0.00052820902
0.048358067	0.028399772	0.00052321006
0.048489556	0.029866008	0.00053623342
0.048621044	0.029943433	0.00053738956
0.048752533	0.028965271	0.00053376242
0.048884022	0.029807053	0.00053767250
0.049015511	0.029931602	0.00053996363
0.049146999	0.029975952	0.00053946972
0.049278488	0.029154808	0.00053450252
0.049409977	0.028714344	0.00053401426
0.049541465	0.028365665	0.00052818982
0.049672954	0.028911495	0.00053624783
0.049804443	0.028870840	0.00053443362
0.049935931	0.029742744	0.00054348816
0.050067420	0.029694696	0.00054411952
0.050198909	0.030292367	0.00055028866
0.050330398	0.029676345	0.00054160537
0.050461886	0.029374419	0.00054016249
0.050593375	0.029086028	0.00053996558
0.050724864	0.029786633	0.00054681050
0.050856352	0.029108228	0.00054254355
0.050987841	0.028819506	0.00053661889
0.051119330	0.029348178	0.00054267445
0.051250818	0.028885402	0.00054028984
0.051382307	0.029112983	0.00054522263
0.051513796	0.029754353	0.00054883692
0.051645284	0.030624024	0.00055285169
0.051776773	0.029680024	0.00054796962
0.051908262	0.029685896	0.00054833072
0.052039751	0.029558155	0.00054815113
0.052171239	0.029471084	0.00054646337
0.052302728	0.029838208	0.00055606962
0.052434217	0.029150983	0.00054313090
0.052565705	0.028734606	0.00054465730
0.052697194	0.029462601	0.00054852066
0.052828683	0.029633993	0.00055229995
0.052960171	0.029321342	0.00054892443
0.053091660	0.029779950	0.00055106586
0.053223149	0.029558033	0.00055148720
0.053354638	0.028530766	0.00054455847
0.053486126	0.028463503	0.00054180091
0.053617615	0.029276695	0.00054874462
0.053749104	0.028680381	0.00054451722
0.053880592	0.028934411	0.00054641640
0.054012081	0.028666420	0.00054742098
0.054143570	0.030018217	0.00055879036
0.054275058	0.028707189	0.00054585425
0.054406547	0.028944330	0.00054695117
0.054538036	0.028411551	0.00054683411
0.054669525	0.029386015	0.00055198898
0.054801013	0.028872569	0.00055211252
0.054932502	0.029861766	0.00055806525
0.055063991	0.029093297	0.00054810922
0.055195479	0.028832064	0.00055239619
0.055326968	0.028809223	0.00054814821
0.055458457	0.029581848	0.00055801340
0.055589945	0.028534067	0.00054800216
0.055721434	0.028089979	0.00054219209
0.055852923	0.028669740	0.00055327888
0.055984412	0.029148088	0.00055430336
0.056115900	0.029681119	0.00055699470
0.056247389	0.028052710	0.00054565555
0.056378878	0.028407419	0.00054535102
0.056510366	0.029675954	0.00056061766
0.056641855	0.028613211	0.00054887517
0.056773344	0.029845310	0.00056182655
0.056904832	0.030011264	0.00056199766
0.057036321	0.028789459	0.00054932168
0.057167810	0.028977719	0.00055495093
0.057299299	0.028579449	0.00054968416
0.057430787	0.028528875	0.00054657178
0.057562276	0.029125745	0.00055602203
0.057693765	0.029736601	0.00055309132
0.057825253	0.027757467	0.00054372264
0.057956742	0.029666815	0.00055741180
0.058088231	0.027237122	0.00053528504
0.058219719	0.029288473	0.00055599394
0.058351208	0.028626371	0.00054554765
0.058482697	0.028394271	0.00054599398
0.058614186	0.027532700	0.00054039828
0.058745674	0.028380530	0.00054234751
0.058877163	0.028358239	0.00054471941
0.059008652	0.029094314	0.00054602353
0.059140140	0.029792627	0.00055550801
0.059271629	0.029651356	0.00055321141
0.059403118	0.029164217	0.00054277379
0.059534606	0.029743732	0.00055227090
0.059666095	0.029248935	0.00054248529
0.059797584	0.030137039	0.00055180492
0.059929072	0.029142706	0.00054614513
0.060060561	0.029485847	0.00054381658
0.060192050	0.029607945	0.00054781993
0.060323539	0.030788604	0.00055289864
0.060455027	0.029457263	0.00054553130
0.060586516	0.028689737	0.00054126456
0.060718005	0.028818277	0.00053836176
0.060849493	0.029121297	0.00054131171
0.060980982	0.029009171	0.00053982722
0.061112471	0.028622176	0.00053449708
0.061243959	0.029464467	0.00054815395
0.061375448	0.028917739	0.00053563752
0.061506937	0.028412845	0.00053668278
0.061638426	0.028820576	0.00053606034
0.061769914	0.028581180	0.00053492797
0.061901403	0.028557134	0.00053796100
0.062032892	0.028789486	0.00053460304
0.062164380	0.028956900	0.00053833288
0.062295869	0.028458841	0.00053472872
0.062427358	0.028608764	0.00053559209
0.062558846	0.028489382	0.00053700164
0.062690335	0.029277331	0.00053587773
0.062821824	0.028283217	0.00052984483
0.062953313	0.028490295	0.00053183412
0.063084801	0.028583696	0.00053113344
0.063216290	0.028986327	0.00054054517
0.063347779	0.029000319	0.00053525306
0.063479267	0.029215631	0.00053382923
0.063610756	0.028503397	0.00053404640
0.063742245	0.028412350	0.00053060388
0.063873733	0.029504964	0.00054246435
0.064005222	0.028464730	0.00052973931
0.064136711	0.027986138	0.00052735728
0.064268200	0.029980953	0.00054405395
0.064399688	0.029197021	0.00053457004
0.064531177	0.028846762	0.00053594329
0.064662666	0.028646821	0.00052818930
0.064794154	0.029061706	0.00053469733
0.064925643	0.028938745	0.00053505057
0.065057132	0.029774134	0.00054207553
0.065188620	0.028421965	0.00053035567
0.065320109	0.029287810	0.00053381908
0.065451598	0.028477897	0.00052736742
0.065583087	0.028395985	0.00052766285
0.065714575	0.029704104	0.00053525693
0.065846064	0.028564819	0.00052990869
0.065977553	0.028271198	0.00052575204
0.066109041	0.028137273	0.00052235186
0.066240530	0.028607325	0.00052921664
0.066372019	0.028518915	0.00052453297
0.066503507	0.029127125	0.00053286558
0.066634996	0.029282145	0.00052895988
0.066766485	0.029022328	0.00053077217
0.066897973	0.028205961	0.00052343916
0.067029462	0.028085480	0.00052154847
0.067160951	0.028563443	0.00052863749
0.067292440	0.028966916	0.00052770057
0.067423928	0.029151714	0.00052773076
0.067555417	0.029242854	0.00053101408
0.067686906	0.028730284	0.00052384045
0.067818394	0.029450733	0.00053309531
0.067949883	0.030188581	0.00053633250
0.068081372	0.029292465	0.00052819662
0.068212860	0.028991572	0.00052613205
0.068344349	0.029458065	0.00053085153
0.068475838	0.029158021	0.00052691185
0.068607327	0.029574611	0.00053166051
0.068738815	0.030200924	0.00053064626
0.068870304	0.028326695	0.00052110367
0.069001793	0.029871118	0.00053152429
0.069133281	0.027792265	0.00051556867
0.069264770	0.028110146	0.00052063834
0.069396259	0.029111493	0.00052215881
0.069527747	0.028411490	0.00051917506
0.069659236	0.029254783	0.00052811222
0.069790725	0.029084093	0.00052429963
0.069922214	0.029256083	0.00052722206
0.070053702	0.029089685	0.00052197179
0.070185191	0.028942697	0.00052553417
0.070316680	0.028850487	0.00052026266
0.070448168	0.028663694	0.00052043407
0.070579657	0.028361269	0.00051779358
0.070711146	0.029137481	0.00052139293
0.070842634	0.029165660	0.00052554954
0.070974123	0.028272498	0.00051720103
0.071105612	0.028005769	0.00051303725
0.071237101	0.028027996	0.00051553586
0.071368589	0.028917999	0.00051726397
0.071500078	0.027972222	0.00051359341
0.071631567	0.027592730	0.00051170200
0.071763055	0.027594666	0.00051014941
0.071894544	0.028295716	0.00051453653
0.072026033	0.027499985	0.00050419398
0.072157521	0.028484936	0.00051751463
0.072289010	0.028095323	0.00051350729
0.072420499	0.029043100	0.00051831773
0.072551988	0.027775859	0.00050782992
0.072683476	0.027482839	0.00050493578
0.072814965	0.027810505	0.00051024540
0.072946454	0.027433926	0.00050811212
0.073077942	0.028068169	0.00050883438
0.073209431	0.027540597	0.00050743588
0.073340920	0.027642247	0.00050469744
0.073472408	0.027427396	0.00050501244
0.073603897	0.027823752	0.00050988156
0.073735386	0.027544883	0.00050380423
0.073866875	0.027765488	0.00050745171
0.073998363	0.027573326	0.00050527662
0.074129852	0.028025697	0.00050979906
0.074261341	0.028168643	0.00051153336
0.074392829	0.027178382	0.00049913758
0.074524318	0.027706918	0.00050761753
0.074655807	0.027862130	0.00050511975
0.074787295	0.027467521	0.00050438036
0.074918784	0.028044118	0.00050774808
0.075050273	0.027207774	0.00049932584
0.075181761	0.027825897	0.00050395445
0.075313250	0.027570014	0.00050346371
0.075444739	0.027272058	0.00050019453
0.075576228	0.027469936	0.00050281264
0.075707716	0.026989805	0.00049747715
0.075839205	0.028649478	0.00051053000
0.075970694	0.026788605	0.00049536538
0.076102182	0.027703086	0.00049989638
0.076233671	0.027271504	0.00050129523
0.076365160	0.028232971	0.00050212845
0.076496648	0.026492781	0.00049280002
0.076628137	0.027421364	0.00050102086
0.076759626	0.027860086	0.00050002695
0.076891115	0.027658449	0.00050101125
0.077022603	0.027106130	0.00049506277
0.077154092	0.027244072	0.00049620644
0.077285581	0.027113980	0.00049892038
0.077417069	0.026824839	0.00049346993
0.077548558	0.026626472	0.00049319548
0.077680047	0.026528269	0.00048755916
0.077811535	0.026889855	0.00049333653
0.077943024	0.026947442	0.00049386853
0.078074513	0.026490688	0.00048695112
0.078206002	0.026374094	0.00048981472
0.078337490	0.026846533	0.00048945090
0.078468979	0.026227272	0.00048586628
0.078600468	0.027082711	0.00049469338
0.078731956	0.027190735	0.00049103572
0.078863445	0.026472444	0.00048876971
0.078994934	0.026546934	0.00048732551
0.079126422	0.026946503	0.00049004870
0.079257911	0.026949231	0.00049043754
0.079389400	0.026812327	0.00048917830
0.079520889	0.026963482	0.00049121689
0.079652377	0.025762116	0.00048224651
0.079783866	0.026163261	0.00048318638
0.079915355	0.026962371	0.00049295108
0.080046843	0.027138622	0.00048970569
0.080178332	0.026415514	0.00048597544
0.080309821	0.027309339	0.00049336374
0.080441309	0.026403197	0.00048081741
0.080572798	0.026715293	0.00048846814
0.080704287	0.026677235	0.00048828208
0.080835776	0.027642761	0.00049425844
0.080967264	0.026413216	0.00048716861
0.081098753	0.026046528	0.00047787397
0.081230242	0.026513349	0.00048561584
0.081361730	0.026442509	0.00048361829
0.081493219	0.027349171	0.00049013548
0.081624708	0.027412207	0.00049267148
0.081756196	0.026827994	0.00048181365
0.081887685	0.024942225	0.00047410664
0.082019174	0.025484908	0.00047623052
0.082150663	0.026167410	0.00048115104
0.082282151	0.026318198	0.00048221059
0.082413640	0.027411154	0.00048565037
0.082545129	0.027066960	0.00048682655
0.082676617	0.026728986	0.00048399095
0.082808106	0.025898722	0.00047678209
0.082939595	0.026568312	0.00048479800
0.083071083	0.026164187	0.00047550607
0.083202572	0.026744917	0.00048222627
0.083334061	0.025476776	0.00047521478
0.083465549	0.026788611	0.00047864723
0.083597038	0.026604766	0.00048257124
0.083728527	0.026022523	0.00047379112
0.083860016	0.027117191	0.00048432240
0.083991504	0.025839936	0.00047542301
0.084122993	0.025519824	0.00047065490
0.084254482	0.026473026	0.00048100675
0.084385970	0.026431997	0.00047842829
0.084517459	0.026058043	0.00047457705
0.084648948	0.026102457	0.00047982869
0.084780436	0.025690179	0.00047022240
0.084911925	0.026195932	0.00047362410
0.085043414	0.026966250	0.00048051369
0.085174903	0.026062948	0.00047439430
0.085306391	0.025937660	0.00047383296
0.085437880	0.025907927	0.00047246266
0.085569369	0.025957988	0.00047400396
0.085700857	0.026228579	0.00047310152
0.085832346	0.025319170	0.00046789745
0.085963835	0.026058265	0.00047604962
0.086095323	0.025826154	0.00046988772
0.086226812	0.025907237	0.00047100148
0.086358301	0.026837412	0.00047703054
0.086489790	0.026380975	0.00047464668
0.086621278	0.025971907	0.00047191746
0.086752767	0.026858358	0.00047657778
0.086884256	0.025489623	0.00046578383
0.087015744	0.025962494	0.00047062200
0.087147233	0.025058176	0.00046393035
0.087278722	0.026094373	0.00047196007
0.087410210	0.026031942	0.00047161373
0.087541699	0.026509048	0.00047237065
0.087673188	0.025585630	0.00046834403
0.087804677	0.025134697	0.00046036248
0.087936165	0.025505715	0.00046669472
0.088067654	0.025290778	0.00046325694
0.088199143	0.025861250	0.00046574496
0.088330631	0.025785871	0.00046933273
0.088462120	0.026546794	0.00047014209
0.088593609	0.025873973	0.00047008392
0.088725097	0.025570068	0.00046337621
0.088856586	0.026034550	0.00046707563
0.088988075	0.026000568	0.00047008905
0.089119564	0.026239279	0.00046826909
0.089251052	0.025474771	0.00046437854
0.089382541	0.025940818	0.00046654310
0.089514030	0.026205564	0.00046825873
0.089645518	0.025931482	0.00046579861
0.089777007	0.025938060	0.00046606421
0.089908496	0.025863916	0.00046811647
0.090039984	0.025507420	0.00046296197
0.090171473	0.026114209	0.00046565922
0.090302962	0.025230681	0.00046107504
0.090434451	0.025125826	0.00045931069
0.090565939	0.025735849	0.00046585913
0.090697428	0.025216999	0.00046074278
0.090828917	0.025170967	0.00045451144
0.090960405	0.025735728	0.00046495378
0.091091894	0.026021678	0.00046466876
0.091223383	0.024908723	0.00045811699
0.091354871	0.024986781	0.00045969831
0.091486360	0.025675411	0.00047189029
0.091617849	0.026075110	0.00047863837
0.091749337	0.025266866	0.00047711731
0.091880826	0.024195180	0.00047140794
0.092012315	0.025612249	0.00048568351
0.092143804	0.024511644	0.00047675777
0.092275292	0.025638971	0.00048852194
0.092406781	0.025321695	0.00048980949
0.092538270	0.025559527	0.00049468614
0.092669758	0.025396157	0.00049575922
0.092801247	0.025450798	0.00047868507
0.092932736	0.024618192	0.00047431286
0.093064224	0.024796367	0.00047153552
0.093195713	0.025202629	0.00047229938
0.093327202	0.025436805	0.00047609874
0.093458691	0.025376164	0.00046709199
0.093590179	0.025140010	0.00047123007
0.093721668	0.024099386	0.00046101099
0.093853157	0.023987455	0.00046017040
0.093984645	0.025059666	0.00046678623
0.094116134	0.025304338	0.00046708642
0.094247623	0.025353347	0.00046653663
0.094379111	0.025150844	0.00046717277
0.094510600	0.024782620	0.00046234483
0.094642089	0.025120953	0.00046565923
0.094773578	0.024978692	0.00046014042
0.094905066	0.025049728	0.00046367744
0.095036555	0.024761435	0.00046322565
0.095168044	0.024729750	0.00045721625
0.095299532	0.025102140	0.00046204440
0.095431021	0.024678658	0.00045680421
0.095562510	0.024120493	0.00045354832
0.095693998	0.024312360	0.00045629500
0.095825487	0.024970302	0.00045714778
0.095956976	0.023424357	0.00044783677
0.096088465	0.024731501	0.00045548116
0.096219953	0.025067083	0.00046009178
0.096351442	0.025184776	0.00046079453
0.096482931	0.024587322	0.00045314121
0.096614419	0.025034900	0.00045627882
0.096745908	0.024220273	0.00045118574
0.096877397	0.024533267	0.00045157336
0.097008885	0.024734245	0.00045538819
0.097140374	0.024271438	0.00044943122
0.097271863	0.023936659	0.00044803693
0.097403352	0.024824685	0.00045162334
0.097534840	0.024272512	0.00044864073
0.097666329	0.024272103	0.00045155805
0.097797818	0.024988531	0.00045075371
0.097929306	0.024416597	0.00044832736
0.098060795	0.025351117	0.00045425845
0.098192284	0.024529343	0.00044525009
0.098323772	0.024476206	0.00044806636
0.098455261	0.024380730	0.00044327429
0.098586750	0.023880103	0.00044000337
0.098718239	0.024020867	0.00044120732
0.098849727	0.024765173	0.00044386634
0.098981216	0.024769287	0.00044554901
0.099112705	0.024232620	0.00044075903
0.099244193	0.024531849	0.00044103515
0.099375682	0.023854449	0.00043854112
0.099507171	0.024280135	0.00044036227
0.099638659	0.023795274	0.00043958941
0.099770148	0.023576537	0.00043531651
0.099901637	0.024126766	0.00043923629
0.10003313	0.023467810	0.00043492054
0.10016461	0.024101770	0.00043966932
0.10029610	0.023792224	0.00043959613
0.10042759	0.023766396	0.00043619994
0.10055908	0.023540747	0.00043601376
0.10069057	0.024363639	0.00044304549
0.10082206	0.024380983	0.00044088857
0.10095355	0.024153779	0.00044310919
0.10108504	0.023821151	0.00043612180
0.10121652	0.023383301	0.00043331925
0.10134801	0.024527309	0.00044165695
0.10147950	0.024507586	0.00044193843
0.10161099	0.024233822	0.00043939161
0.10174248	0.024201841	0.00043953113
0.10187397	0.024201317	0.00043509410
0.10200546	0.023916670	0.00043764178
0.10213694	0.024663269	0.00043944590
0.10226843	0.024607886	0.00044176011
0.10239992	0.023902346	0.00043587724
0.10253141	0.023207664	0.00042643899
0.10266290	0.024073836	0.00043807364
0.10279439	0.024322581	0.00043543906
0.10292588	0.023945857	0.00043641511
0.10305737	0.024373911	0.00043780732
0.10318885	0.023425650	0.00042982129
0.10332034	0.023323170	0.00043035500
0.10345183	0.024009838	0.00043359059
0.10358332	0.024502086	0.00043831738
0.10371481	0.024604727	0.00043736771
0.10384630	0.024292290	0.00043552212
0.10397779	0.024507697	0.00043752748
0.10410928	0.024086640	0.00043478857
0.10424076	0.023534683	0.00043086474
0.10437225	0.024226445	0.00043528833
0.10450374	0.024082017	0.00043187467
0.10463523	0.024648284	0.00043766950
0.10476672	0.023752518	0.00043171153
0.10489821	0.023922559	0.00043104031
0.10502970	0.023924748	0.00043042074
0.10516118	0.023966992	0.00043069836
0.10529267	0.024203303	0.00043572439
0.10542416	0.024222966	0.00043336081
0.10555565	0.023678113	0.00042892261
0.10568714	0.024520115	0.00043529454
0.10581863	0.023705944	0.00042855837
0.10595012	0.024159212	0.00043147461
0.10608161	0.024521976	0.00043655183
0.10621309	0.023656090	0.00042701395
0.10634458	0.024056050	0.00042959736
0.10647607	0.022891531	0.00042239865
0.10660756	0.023831240	0.00042873093
0.10673905	0.022617471	0.00042282217
0.10687054	0.023340464	0.00042965030
0.10700203	0.023887000	0.00043908609
0.10713352	0.023822655	0.00044098245
0.10726500	0.023569626	0.00044370207
0.10739649	0.023592604	0.00045094512
0.10752798	0.024003402	0.00044905131
0.10765947	0.023879424	0.00045402244
0.10779096	0.024024699	0.00045439232
0.10792245	0.023724098	0.00045810756
0.10805394	0.023866330	0.00045905961
0.10818542	0.024531770	0.00046313120
0.10831691	0.023536766	0.00045877366
0.10844840	0.023766157	0.00046234842
0.10857989	0.023931306	0.00046515977
0.10871138	0.023542132	0.00046641478
0.10884287	0.023700043	0.00046510501
0.10897436	0.023243777	0.00046317504
0.10910585	0.023251280	0.00046804028
0.10923733	0.023612477	0.00046610950
0.10936882	0.024018583	0.00047880867
0.10950031	0.024611871	0.00047674348
0.10963180	0.023408830	0.00047217531
0.10976329	0.023144455	0.00046980965
0.10989478	0.024686343	0.00048498088
0.11002627	0.024505225	0.00048968972
0.11015776	0.024857667	0.00048482428
0.11028924	0.023925361	0.00047991798
0.11042073	0.024127340	0.00048798237
0.11055222	0.024676353	0.00048811952
0.11068371	0.023607230	0.00048041909
0.11081520	0.023339241	0.00047991243
0.11094669	0.023081806	0.00047858557
0.11107818	0.023469599	0.00048453340
0.11120966	0.023218293	0.00048140418
0.11134115	0.022973070	0.00048557296
0.11147264	0.023750140	0.00048525111
0.11160413	0.023844230	0.00049044509
0.11173562	0.023997604	0.00049584002
0.11186711	0.023738104	0.00047519217
0.11199860	0.023333025	0.00047468260
0.11213009	0.023456016	0.00046680793
0.11226157	0.023660564	0.00046696203
0.11239306	0.024762329	0.00047332722
0.11252455	0.023944465	0.00046525980
0.11265604	0.024107898	0.00046517422
0.11278753	0.023736546	0.00045849486
0.11291902	0.024045866	0.00046082072
0.11305051	0.024532816	0.00046675654
0.11318200	0.023801417	0.00045579264
0.11331348	0.023933958	0.00045789814
0.11344497	0.024566916	0.00046004679
0.11357646	0.023912699	0.00044957370
0.11370795	0.023965857	0.00045477585
0.11383944	0.022900348	0.00044677795
0.11397093	0.024496975	0.00045601979
0.11410242	0.023938319	0.00045222744
0.11423390	0.022821948	0.00043908057
0.11436539	0.023354411	0.00044871890
0.11449688	0.023813301	0.00044513382
0.11462837	0.023964397	0.00045213471
0.11475986	0.024031774	0.00044796322
0.11489135	0.023653211	0.00044339315
0.11502284	0.024037924	0.00044981690
0.11515433	0.023496634	0.00044231070
0.11528581	0.023731824	0.00044406382
0.11541730	0.023985455	0.00044424734
0.11554879	0.023511198	0.00043767776
0.11568028	0.023540318	0.00044178501
0.11581177	0.023433991	0.00044016364
0.11594326	0.023805309	0.00044292906
0.11607475	0.023770409	0.00044199922
0.11620624	0.023618202	0.00043925958
0.11633772	0.023460749	0.00044004407
0.11646921	0.023422873	0.00043847481
0.11660070	0.023989535	0.00044215068
0.11673219	0.023869410	0.00043803495
0.11686368	0.024273389	0.00044049166
0.11699517	0.023808805	0.00043803736
0.11712666	0.024184118	0.00043942214
0.11725814	0.023465750	0.00043268432
0.11738963	0.024030041	0.00043652077
0.11752112	0.023544623	0.00043170484
0.11765261	0.023559907	0.00043368334
0.11778410	0.023680207	0.00043443160
0.11791559	0.023584109	0.00043042186
0.11804708	0.024133327	0.00043337493
0.11817857	0.024420663	0.00043760434
0.11831005	0.023811438	0.00042872866
0.11844154	0.023948151	0.00043360104
0.11857303	0.024210632	0.00042989140
0.11870452	0.024101424	0.00043119999
0.11883601	0.023620547	0.00042699540
0.11896750	0.023174770	0.00042443050
0.11909899	0.023584195	0.00042789092
0.11923048	0.024058135	0.00042478638
0.11936196	0.023963643	0.00042833578
0.11949345	0.023707880	0.00042312015
0.11962494	0.023786409	0.00042352811
0.11975643	0.024072048	0.00042742890
0.11988792	0.024501057	0.00042762741
0.12001941	0.023921938	0.00042265691
0.12015090	0.023460101	0.00041851030
0.12028239	0.023844197	0.00042455622
0.12041387	0.024056691	0.00042341308
0.12054536	0.023808418	0.00041962336
0.12067685	0.023415577	0.00041824151
0.12080834	0.023734259	0.00042144981
0.12093983	0.024149772	0.00041874648
0.12107132	0.023621060	0.00041987600
0.12120281	0.023165818	0.00041352092
0.12133429	0.023890683	0.00041784805
0.12146578	0.023494393	0.00041713492
0.12159727	0.023999119	0.00041721633
0.12172876	0.023791108	0.00041774475
0.12186025	0.023826522	0.00041564802
0.12199174	0.024050780	0.00041942429
0.12212323	0.023104457	0.00041128409
0.12225472	0.023155016	0.00041194040
0.12238620	0.024040001	0.00042037258
0.12251769	0.023980885	0.00041675923
0.12264918	0.023236190	0.00041236653
0.12278067	0.023739995	0.00041559662
0.12291216	0.023525476	0.00041336376
0.12304365	0.023593651	0.00041434338
0.12317514	0.023363920	0.00041088567
0.12330663	0.024143643	0.00041834146
0.12343811	0.023804593	0.00041603029
0.12356960	0.024211104	0.00041792692
0.12370109	0.024289342	0.00041868412
0.12383258	0.023395320	0.00041159735
0.12396407	0.023999462	0.00041312153
0.12409556	0.023174995	0.00041202056
0.12422705	0.023912750	0.00041430573
0.12435853	0.024445563	0.00041845181
0.12449002	0.023788089	0.00041224226
0.12462151	0.023128131	0.00041110271
0.12475300	0.024831682	0.00041956051
0.12488449	0.023356231	0.00040984907
0.12501598	0.023716109	0.00041369520
0.12514747	0.023961050	0.00041291332
0.12527896	0.023847141	0.00041263848
0.12541044	0.023788449	0.00041391185
0.12554193	0.023843607	0.00041301674
0.12567342	0.023143805	0.00040733300
0.12580491	0.023889715	0.00041310181
0.12593640	0.023775943	0.00041021520
0.12606789	0.024495087	0.00041626054
0.12619938	0.024211091	0.00041288916
0.12633087	0.023771460	0.00041298425
0.12646235	0.024023763	0.00041212288
0.12659384	0.024141771	0.00040919681
0.12672533	0.023713901	0.00041209267
0.12685682	0.023182295	0.00040621667
0.12698831	0.023577406	0.00040871113
0.12711980	0.022921725	0.00040433211
0.12725129	0.024068187	0.00041045998
0.12738277	0.023270675	0.00040719732
0.12751426	0.024022937	0.00041084325
0.12764575	0.023835803	0.00040934047
0.12777724	0.023813075	0.00040823409
0.12790873	0.023482160	0.00040643923
0.12804022	0.023769885	0.00040898287
0.12817171	0.023971866	0.00040984491
0.12830320	0.023595302	0.00040608798
0.12843468	0.023621195	0.00040650010
0.12856617	0.023807542	0.00040750988
0.12869766	0.023710070	0.00040609173
0.12882915	0.024201973	0.00041319738
0.12896064	0.023743462	0.00040492211
0.12909213	0.024645165	0.00041176070
0.12922362	0.022989207	0.00040143308
0.12935511	0.023174858	0.00040285415
0.12948659	0.023577834	0.00040496967
0.12961808	0.023947815	0.00040657585
0.12974957	0.023803930	0.00040532746
0.12988106	0.023514239	0.00040355801
0.13001255	0.023276918	0.00040189380
0.13014404	0.023518966	0.00040548328
0.13027553	0.023860045	0.00040640310
0.13040701	0.023472673	0.00040191280
0.13053850	0.023855549	0.00040675255
0.13066999	0.023683255	0.00040431387
0.13080148	0.023946235	0.00040715591
0.13093297	0.023607254	0.00040112978
0.13106446	0.024593937	0.00041019965
0.13119595	0.024010243	0.00040525199
0.13132744	0.023508762	0.00040281890
0.13145892	0.024575423	0.00041029352
0.13159041	0.023719073	0.00040385395
0.13172190	0.023422491	0.00040034340
0.13185339	0.023348191	0.00040207055
0.13198488	0.023987489	0.00040414206
0.13211637	0.023561650	0.00040177501
0.13224786	0.023878809	0.00040225535
0.13237935	0.023565414	0.00040192712
0.13251083	0.023726507	0.00040168044
0.13264232	0.022888607	0.00039654803
0.13277381	0.022959125	0.00039838581
0.13290530	0.023711208	0.00040024522
0.13303679	0.024045191	0.00040424151
0.13316828	0.024103060	0.00040524536
0.13329977	0.023910510	0.00039946596
0.13343125	0.023978190	0.00040592832
0.13356274	0.023882098	0.00039989281
0.13369423	0.023887478	0.00040131918
0.13382572	0.023520425	0.00040084685
0.13395721	0.023591400	0.00040005818
0.13408870	0.023684844	0.00040045396
0.13422019	0.023030335	0.00039389737
0.13435168	0.023581700	0.00039952715
0.13448316	0.023705633	0.00040153689
0.13461465	0.023561831	0.00039730814
0.13474614	0.023818310	0.00040151857
0.13487763	0.024155029	0.00040178485
0.13500912	0.023514644	0.00039605113
0.13514061	0.023364435	0.00039772951
0.13527210	0.023655788	0.00039681284
0.13540359	0.023059024	0.00039436221
0.13553507	0.023524775	0.00039606796
0.13566656	0.024261622	0.00040174824
0.13579805	0.023773997	0.00039856331
0.13592954	0.023525675	0.00039593140
0.13606103	0.023961975	0.00040215204
0.13619252	0.023293483	0.00039388172
0.13632401	0.023842897	0.00039715450
0.13645549	0.023758174	0.00039933861
0.13658698	0.023824831	0.00039773213
0.13671847	0.024413446	0.00040186770
0.13684996	0.023481877	0.00039512308
0.13698145	0.023272991	0.00039376003
0.13711294	0.023925899	0.00039830802
0.13724443	0.023188214	0.00039201178
0.13737592	0.023523480	0.00039499410
0.13750740	0.024178347	0.00040230486
0.13763889	0.023267042	0.00039009075
0.13777038	0.023638499	0.00039703082
0.13790187	0.024261631	0.00039947941
0.13803336	0.024098231	0.00039684732
0.13816485	0.024060192	0.00039965692
0.13829634	0.023739036	0.00039349855
0.13842783	0.024012069	0.00039909242
0.13855931	0.023571225	0.00039321519
0.13869080	0.023859478	0.00039630008
0.13882229	0.023967353	0.00039610213
0.13895378	0.024080336	0.00039510197
0.13908527	0.024244274	0.00039915460
0.13921676	0.022840112	0.00038890933
0.13934825	0.024531998	0.00039858018
0.13947973	0.024109557	0.00039660134
0.13961122	0.023684455	0.00039202600
0.13974271	0.023392640	0.00039216042
0.13987420	0.024176125	0.00039820285
0.14000569	0.023518686	0.00038860891
0.14013718	0.024058000	0.00039574024
0.14026867	0.023205945	0.00038911983
0.14040016	0.023360495	0.00039276569
0.14053164	0.023455161	0.00039304039
0.14066313	0.024092032	0.00039270888
0.14079462	0.024144997	0.00039509202
0.14092611	0.024499552	0.00039630309
0.14105760	0.024019768	0.00039298022
0.14118909	0.023213691	0.00038911144
0.14132058	0.023422295	0.00038604050
0.14145207	0.023947027	0.00039137671
0.14158355	0.022993094	0.00038591652
0.14171504	0.023136728	0.00038789370
0.14184653	0.023531973	0.00038984529
0.14197802	0.023898836	0.00039046024
0.14210951	0.022738154	0.00038298121
0.14224100	0.023441934	0.00038813425
0.14237249	0.024272153	0.00039235956
0.14250398	0.023578786	0.00039080061
0.14263546	0.023441277	0.00038565479
0.14276695	0.023100873	0.00038602774
0.14289844	0.023773573	0.00039046730
0.14302993	0.023840940	0.00038943843
0.14316142	0.023498240	0.00038868060
0.14329291	0.023751926	0.00038782486
0.14342440	0.024007486	0.00039063739
0.14355588	0.023597261	0.00038841296
0.14368737	0.023483544	0.00038636496
0.14381886	0.023244898	0.00038635137
0.14395035	0.024249912	0.00038975982
0.14408184	0.023215351	0.00038263184
0.14421333	0.023507268	0.00038846068
0.14434482	0.023759689	0.00038804579
0.14447631	0.023814136	0.00038858996
0.14460779	0.023275573	0.00038390306
0.14473928	0.023468108	0.00038584873
0.14487077	0.023051802	0.00038557871
0.14500226	0.023208928	0.00038329181
0.14513375	0.023527223	0.00038806139
0.14526524	0.023550363	0.00038502188
0.14539673	0.024153417	0.00038991742
0.14552822	0.023987365	0.00039114337
0.14565970	0.023385072	0.00038541626
0.14579119	0.023715767	0.00038766042
0.14592268	0.023255252	0.00038317517
0.14605417	0.023822477	0.00038550408
0.14618566	0.022804905	0.00038011902
0.14631715	0.024323639	0.00038927129
0.14644864	0.023811608	0.00038602965
0.14658012	0.023414461	0.00038415524
0.14671161	0.024138923	0.00038947459
0.14684310	0.023932015	0.00038952775
0.14697459	0.023893304	0.00038533127
0.14710608	0.023698588	0.00038507074
0.14723757	0.023714065	0.00038498610
0.14736906	0.023161473	0.00038195337
0.14750055	0.023617794	0.00038498570
0.14763203	0.024263525	0.00038784842
0.14776352	0.023245385	0.00038165672
0.14789501	0.023736672	0.00038451071
0.14802650	0.024508773	0.00038696948
0.14815799	0.024419883	0.00039037713
0.14828948	0.023371567	0.00037995371
0.14842097	0.023633628	0.00038529362
0.14855246	0.023891379	0.00038446580
0.14868394	0.024112987	0.00038426191
0.14881543	0.023420167	0.00038257205
0.14894692	0.024251135	0.00038824528
0.14907841	0.024301969	0.00038669112
0.14920990	0.023987156	0.00038487590
0.14934139	0.024458278	0.00038722226
0.14947288	0.023598492	0.00038386756
0.14960436	0.023520563	0.00038270755
0.14973585	0.023414075	0.00038070423
0.14986734	0.023917250	0.00038415966
0.14999883	0.023719113	0.00038156001
0.15013032	0.023565724	0.00038283896
0.15026181	0.023678860	0.00038296662
0.15039330	0.023390635	0.00037964720
0.15052479	0.023760593	0.00038334092
0.15065627	0.024072022	0.00038450618
0.15078776	0.023226103	0.00037972436
0.15091925	0.024263889	0.00038484856
0.15105074	0.023793922	0.00038172749
0.15118223	0.024261581	0.00038570208
0.15131372	0.023692736	0.00038190184
0.15144521	0.023556362	0.00038000567
0.15157670	0.023470576	0.00038000564
0.15170818	0.023584978	0.00037934024
0.15183967	0.023761009	0.00038096996
0.15197116	0.023377147	0.00037945504
0.15210265	0.024315354	0.00038283614
0.15223414	0.024359892	0.00038399827
0.15236563	0.023568883	0.00037855340
0.15249712	0.022972922	0.00037597768
0.15262860	0.023515728	0.00037884466
0.15276009	0.024183513	0.00038305705
0.15289158	0.023678384	0.00038034686
0.15302307	0.023473674	0.00037839129
0.15315456	0.023979957	0.00038112021
0.15328605	0.023958867	0.00038121464
0.15341754	0.023784757	0.00038022415
0.15354903	0.023285084	0.00037662031
0.15368051	0.023381419	0.00037735548
0.15381200	0.023392272	0.00037539377
0.15394349	0.023363700	0.00037668892
0.15407498	0.024232975	0.00038198535
0.15420647	0.023651052	0.00037654946
0.15433796	0.023357093	0.00037502098
0.15446945	0.023537716	0.00037663201
0.15460094	0.023442322	0.00037785701
0.15473242	0.023766625	0.00037765627
0.15486391	0.023237441	0.00037372317
0.15499540	0.022748827	0.00037076957
0.15512689	0.023476929	0.00037605837
0.15525838	0.023742939	0.00037831206
0.15538987	0.024188378	0.00037975588
0.15552136	0.023948384	0.00037772690
0.15565284	0.023452146	0.00037586464
0.15578433	0.023625477	0.00037610834
0.15591582	0.023183290	0.00037381224
0.15604731	0.023233634	0.00037499457
0.15617880	0.023560717	0.00037631103
0.15631029	0.023898515	0.00037765798
0.15644178	0.023568398	0.00037473827
0.15657327	0.023775832	0.00037790409
0.15670475	0.023103970	0.00037079898
0.15683624	0.023553386	0.00037582775
0.15696773	0.023495600	0.00037469981
0.15709922	0.023970497	0.00037696910
0.15723071	0.023504956	0.00037562820
0.15736220	0.023137623	0.00037047057
0.15749369	0.023668601	0.00037642749
0.15762518	0.023652053	0.00037402269
0.15775666	0.023964499	0.00037760914
0.15788815	0.023437158	0.00037486337
0.15801964	0.022350319	0.00036590327
0.15815113	0.023085661	0.00037178000
0.15828262	0.023557453	0.00037326915
0.15841411	0.023805098	0.00037597263
0.15854560	0.023296057	0.00037282189
0.15867708	0.023676658	0.00037326255
0.15880857	0.023695215	0.00037426678
0.15894006	0.023893309	0.00037421322
0.15907155	0.024164372	0.00037714089
0.15920304	0.023491460	0.00037354982
0.15933453	0.023586935	0.00037189179
0.15946602	0.023648644	0.00037299620
0.15959751	0.023514846	0.00037106183
0.15972899	0.024350001	0.00037694820
0.15986048	0.023177433	0.00037068342
0.15999197	0.023389029	0.00036923446
0.16012346	0.023647616	0.00037327700
0.16025495	0.023698692	0.00037142474
0.16038644	0.023139236	0.00036881003
0.16051793	0.023769012	0.00037426742
0.16064942	0.023379813	0.00036909805
0.16078090	0.023927743	0.00037370782
0.16091239	0.023876526	0.00037417274
0.16104388	0.023608941	0.00036995322
0.16117537	0.023281709	0.00036949377
0.16130686	0.024309922	0.00037393173
0.16143835	0.023963325	0.00037369275
0.16156984	0.023409604	0.00037066901
0.16170133	0.023319452	0.00036683981
0.16183281	0.023998458	0.00037323305
0.16196430	0.023640852	0.00037030517
0.16209579	0.023343657	0.00036790025
0.16222728	0.023645530	0.00037241112
0.16235877	0.024019236	0.00037059873
0.16249026	0.023315089	0.00036871582
0.16262175	0.024250480	0.00037395029
0.16275323	0.023593363	0.00036969013
0.16288472	0.023901482	0.00037095705
0.16301621	0.023884162	0.00036964520
0.16314770	0.024051813	0.00037305883
0.16327919	0.023572460	0.00036773570
0.16341068	0.023908678	0.00037052549
0.16354217	0.022748840	0.00036387599
0.16367366	0.023310674	0.00036601447
0.16380514	0.023957637	0.00037154156
0.16393663	0.023696213	0.00036961733
0.16406812	0.023414701	0.00036456936
0.16419961	0.023393864	0.00036785621
0.16433110	0.023073100	0.00036441835
0.16446259	0.023503608	0.00036747748
0.16459408	0.023345876	0.00036692708
0.16472557	0.023308594	0.00036470136
0.16485705	0.022913098	0.00036420787
0.16498854	0.022944471	0.00036283667
0.16512003	0.022769882	0.00036270157
0.16525152	0.024188826	0.00037270494
0.16538301	0.023581141	0.00036609316
0.16551450	0.024169461	0.00037206324
0.16564599	0.023716294	0.00036797780
0.16577747	0.023485348	0.00036687957
0.16590896	0.023455468	0.00036646370
0.16604045	0.024250965	0.00036987239
0.16617194	0.023720932	0.00036801828
0.16630343	0.022962391	0.00036143591
0.16643492	0.023644280	0.00036658436
0.16656641	0.023683603	0.00036801586
0.16669790	0.023273428	0.00036164458
0.16682938	0.023179755	0.00036389981
0.16696087	0.023638796	0.00036745187
0.16709236	0.023787264	0.00036579215
0.16722385	0.023149107	0.00036395287
0.16735534	0.023120254	0.00036241280
0.16748683	0.022995147	0.00036246365
0.16761832	0.023233124	0.00036403010
0.16774981	0.023111557	0.00035974041
0.16788129	0.023917055	0.00036830789
0.16801278	0.023172952	0.00036228757
0.16814427	0.023251464	0.00036400858
0.16827576	0.023627066	0.00036688873
0.16840725	0.023577070	0.00036336619
0.16853874	0.023231448	0.00036280316
0.16867023	0.023274916	0.00035967446
0.16880171	0.023597161	0.00036513822
0.16893320	0.023605665	0.00036439645
0.16906469	0.023573789	0.00036365334
0.16919618	0.023892992	0.00036736868
0.16932767	0.023338611	0.00036140236
0.16945916	0.023461858	0.00036284690
0.16959065	0.023307742	0.00036328791
0.16972214	0.022970947	0.00035822041
0.16985362	0.023783576	0.00036525071
0.16998511	0.024238164	0.00036598358
0.17011660	0.023049117	0.00036067545
0.17024809	0.023387858	0.00036311354
0.17037958	0.023712582	0.00036355049
0.17051107	0.023251906	0.00036201146
0.17064256	0.023207650	0.00036074515
0.17077405	0.024123833	0.00036591317
0.17090553	0.022852817	0.00035923971
0.17103702	0.023600772	0.00036192306
0.17116851	0.023368637	0.00036072859
0.17130000	0.023725963	0.00036294053
0.17143149	0.023434361	0.00036112799
0.17156298	0.023394848	0.00036126459
0.17169447	0.023066708	0.00035671620
0.17182595	0.023441248	0.00036083502
0.17195744	0.023660974	0.00036250742
0.17208893	0.022857597	0.00035620837
0.17222042	0.022627809	0.00035564084
0.17235191	0.023597018	0.00036199846
0.17248340	0.023535072	0.00036120881
0.17261489	0.024050211	0.00036391281
0.17274638	0.023547258	0.00035967426
0.17287786	0.023403169	0.00036120605
0.17300935	0.024104435	0.00036404252
0.17314084	0.023683376	0.00036174721
0.17327233	0.024018315	0.00036323064
0.17340382	0.023426090	0.00035871619
0.17353531	0.023083520	0.00035714596
0.17366680	0.023819150	0.00036141796
0.17379829	0.023659563	0.00036042388
0.17392977	0.023182705	0.00035883017
0.17406126	0.023002481	0.00035663553
0.17419275	0.023657367	0.00035978693
0.17432424	0.023553377	0.00035886659
0.17445573	0.024030509	0.00036248461
0.17458722	0.023318066	0.00035842543
0.17471871	0.023694153	0.00035999599
0.17485019	0.023077539	0.00035601813
0.17498168	0.023948837	0.00036119536
0.17511317	0.023364379	0.00035819333
0.17524466	0.023677634	0.00036075403
0.17537615	0.023543254	0.00035925731
0.17550764	0.023186006	0.00035661746
0.17563913	0.023590868	0.00035894149
0.17577062	0.023516426	0.00035817035
0.17590210	0.024600014	0.00036537407
0.17603359	0.023784307	0.00035740388
0.17616508	0.023413710	0.00035760513
0.17629657	0.023837716	0.00036049916
0.17642806	0.023397160	0.00035477143
0.17655955	0.023049745	0.00035614988
0.17669104	0.023405300	0.00035740625
0.17682253	0.022818158	0.00035228820
0.17695401	0.023439930	0.00035753885
0.17708550	0.023676852	0.00035692060
0.17721699	0.023954362	0.00035939031
0.17734848	0.023506720	0.00035681917
0.17747997	0.023043983	0.00035282534
0.17761146	0.023805663	0.00036092139
0.17774295	0.023581000	0.00035431718
0.17787443	0.023097961	0.00035584245
0.17800592	0.023738818	0.00035699196
0.17813741	0.023227011	0.00035488034
0.17826890	0.024454729	0.00036232184
0.17840039	0.023494359	0.00035479681
0.17853188	0.023579339	0.00035724088
0.17866337	0.023777941	0.00035826643
0.17879486	0.022982085	0.00035251318
0.17892634	0.023459084	0.00035595906
0.17905783	0.023563284	0.00035544589
0.17918932	0.023376138	0.00035525966
0.17932081	0.023165855	0.00035373518
0.17945230	0.023633287	0.00035596555
0.17958379	0.022932654	0.00035166704
0.17971528	0.023207578	0.00035176899
0.17984677	0.023496509	0.00035538310
0.17997825	0.024215401	0.00035846766
0.18010974	0.023540611	0.00035443069
0.18024123	0.023521121	0.00035364318
0.18037272	0.022620170	0.00034825610
0.18050421	0.023606202	0.00036308952
0.18063570	0.023559444	0.00036396682
0.18076719	0.023289205	0.00036328083
0.18089867	0.023766401	0.00037076983
0.18103016	0.023494296	0.00036880050
0.18116165	0.023453017	0.00037218234
0.18129314	0.023438432	0.00037344929
0.18142463	0.023482098	0.00037220630
0.18155612	0.023226962	0.00037371257
0.18168761	0.023735983	0.00037834371
0.18181910	0.023198843	0.00037596469
0.18195058	0.023302202	0.00037848763
0.18208207	0.023697050	0.00037951460
0.18221356	0.023854084	0.00038348967
0.18234505	0.023372189	0.00038135401
0.18247654	0.023750220	0.00038492159
0.18260803	0.023205321	0.00038202256
0.18273952	0.023357993	0.00038373178
0.18287101	0.022792378	0.00038199085
0.18300249	0.022829741	0.00038428103
0.18313398	0.021967738	0.00037798081
0.18326547	0.023170148	0.00038757074
0.18339696	0.023875173	0.00039097522
0.18352845	0.023756340	0.00039130120
0.18365994	0.023314583	0.00039221397
0.18379143	0.023410358	0.00039175543
0.18392292	0.023352344	0.00039439145
0.18405440	0.024017271	0.00039564949
0.18418589	0.023538025	0.00039547990
0.18431738	0.022653012	0.00039154209
0.18444887	0.023659701	0.00039699765
0.18458036	0.023558464	0.00039766919
0.18471185	0.024002969	0.00040166088
0.18484334	0.024654740	0.00040650498
0.18497482	0.023061972	0.00039700839
0.18510631	0.023986760	0.00040172517
0.18523780	0.023652345	0.00040230848
0.18536929	0.022329721	0.00038899130
0.18550078	0.022889649	0.00038521778
0.18563227	0.022917305	0.00038537183
0.18576376	0.022803271	0.00037708610
0.18589525	0.022964519	0.00038174359
0.18602673	0.023424480	0.00038299548
0.18615822	0.023912006	0.00038337402
0.18628971	0.023938796	0.00038301707
0.18642120	0.023459525	0.00037816630
0.18655269	0.023257889	0.00037782274
0.18668418	0.023264905	0.00037389176
0.18681567	0.023588410	0.00037450663
0.18694716	0.023757588	0.00037539670
0.18707864	0.023659285	0.00037287818
0.18721013	0.023467471	0.00037181089
0.18734162	0.023762695	0.00037331884
0.18747311	0.023514997	0.00036964328
0.18760460	0.022998084	0.00036794828
0.18773609	0.023282733	0.00036609771
0.18786758	0.023328704	0.00036676640
0.18799906	0.022925199	0.00036483909
0.18813055	0.023594860	0.00036687006
0.18826204	0.022924851	0.00036345408
0.18839353	0.024161511	0.00036708261
0.18852502	0.023074287	0.00036214228
0.18865651	0.023769714	0.00036668460
0.18878800	0.023644214	0.00036174975
0.18891949	0.023053432	0.00036140616
0.18905097	0.023322648	0.00036120778
0.18918246	0.022858770	0.00035781000
0.18931395	0.023228700	0.00036077150
0.18944544	0.023337395	0.00035754381
0.18957693	0.023595905	0.00036064003
0.18970842	0.024044454	0.00036121055
0.18983991	0.023192543	0.00035698858
0.18997140	0.023207478	0.00035818281
0.19010288	0.023181792	0.00035417016
0.19023437	0.023342170	0.00035630605
0.19036586	0.023184276	0.00035569290
0.19049735	0.022527437	0.00034937311
0.19062884	0.023937390	0.00035792015
0.19076033	0.023240302	0.00035257104
0.19089182	0.023842343	0.00035666773
0.19102330	0.023081441	0.00035166608
0.19115479	0.023691737	0.00035563890
0.19128628	0.023236268	0.00035289969
0.19141777	0.023349072	0.00035078978
0.19154926	0.023807757	0.00035603743
0.19168075	0.023753256	0.00035485203
0.19181224	0.023373768	0.00035349245
0.19194373	0.023198340	0.00035206742
0.19207521	0.022994820	0.00034946493
0.19220670	0.023573622	0.00035330261
0.19233819	0.023854608	0.00035532027
0.19246968	0.023774486	0.00035374118
0.19260117	0.023322743	0.00035137843
0.19273266	0.023290362	0.00035095956
0.19286415	0.022899393	0.00034821684
0.19299564	0.023290503	0.00035282758
0.19312712	0.023490306	0.00034994861
0.19325861	0.023501854	0.00035381201
0.19339010	0.023385991	0.00035078007
0.19352159	0.023433291	0.00035024425
0.19365308	0.023503583	0.00035247020
0.19378457	0.023241577	0.00034925663
0.19391606	0.023369771	0.00035017825
0.19404754	0.023328382	0.00034942397
0.19417903	0.022678405	0.00034644076
0.19431052	0.023234932	0.00034933551
0.19444201	0.023079823	0.00034860737
0.19457350	0.023461866	0.00034959715
0.19470499	0.023262110	0.00034759196
0.19483648	0.022992685	0.00034634493
0.19496797	0.023530359	0.00035078363
0.19509945	0.023464514	0.00034964272
0.19523094	0.023159511	0.00034789775
0.19536243	0.023623949	0.00034967713
0.19549392	0.023381248	0.00034830991
0.19562541	0.022810490	0.00034546808
0.19575690	0.023041859	0.00034575370
0.19588839	0.023335070	0.00034798051
0.19601988	0.023316375	0.00034723708
0.19615136	0.023722944	0.00034912759
0.19628285	0.023805277	0.00035148178
0.19641434	0.023301741	0.00034682251
0.19654583	0.024029420	0.00035140266
0.19667732	0.023202573	0.00034540153
0.19680881	0.023361178	0.00034727643
0.19694030	0.023990851	0.00035065217
0.19707178	0.022682125	0.00034292482
0.19720327	0.023109589	0.00034554915
0.19733476	0.023447320	0.00034559592
0.19746625	0.023079301	0.00034485481
0.19759774	0.022828012	0.00034403428
0.19772923	0.023398627	0.00034643244
0.19786072	0.024087332	0.00034959431
0.19799221	0.023686516	0.00034813595
0.19812369	0.023664433	0.00034540153
0.19825518	0.023455357	0.00034719791
0.19838667	0.023760584	0.00034746059
0.19851816	0.023094562	0.00034423850
0.19864965	0.023432185	0.00034555092
0.19878114	0.023435618	0.00034521484
0.19891263	0.023333734	0.00034579520
0.19904412	0.023349375	0.00034433244
0.19917560	0.023404145	0.00034612864
0.19930709	0.022803307	0.00034185965
0.19943858	0.022852664	0.00034131834
0.19957007	0.023558495	0.00034651476
0.19970156	0.023514531	0.00034490610
0.19983305	0.023579892	0.00034459102
0.19996454	0.022923066	0.00034170823
0.20009602	0.023043450	0.00034238574
0.20022751	0.023364331	0.00034407777
0.20035900	0.023554484	0.00034588629
0.20049049	0.023582104	0.00034472500
0.20062198	0.023525683	0.00034525798
0.20075347	0.023611260	0.00034507004
0.20088496	0.023685690	0.00034610725
0.20101645	0.022710538	0.00034042785
0.20114793	0.023235666	0.00034125203
0.20127942	0.023394112	0.00034312948
0.20141091	0.023945131	0.00034506346
0.20154240	0.023101538	0.00034136526
0.20167389	0.022615195	0.00033855871
0.20180538	0.023594985	0.00034281271
0.20193687	0.022901479	0.00034063425
0.20206836	0.023036792	0.00034031841
0.20219984	0.023733660	0.00034588418
0.20233133	0.023296901	0.00034300870
0.20246282	0.023663969	0.00034259979
0.20259431	0.023905864	0.00034512753
0.20272580	0.022850006	0.00033824766
0.20285729	0.022880499	0.00033788535
0.20298878	0.023096214	0.00034159168
0.20312027	0.023659482	0.00034071985
0.20325175	0.023538886	0.00034257309
0.20338324	0.023325179	0.00034065682
0.20351473	0.023324221	0.00034048519
0.20364622	0.023176975	0.00034059971
0.20377771	0.023782577	0.00034171834
0.20390920	0.023791100	0.00034300654
0.20404069	0.023438447	0.00034041566
0.20417217	0.023877663	0.00034429305
0.20430366	0.023299909	0.00034128777
0.20443515	0.022940672	0.00033604451
0.20456664	0.023117900	0.00033843831
0.20469813	0.023651339	0.00034166586
0.20482962	0.023254610	0.00033970185
0.20496111	0.022802087	0.00033714708
0.20509260	0.023260531	0.00033892406
0.20522408	0.023347508	0.00033942857
0.20535557	0.023220253	0.00033938437
0.20548706	0.022821135	0.00033644150
0.20561855	0.023091841	0.00033835373
0.20575004	0.022463513	0.00033186264
0.20588153	0.023297777	0.00033892880
0.20601302	0.023395921	0.00033945302
0.20614451	0.023429481	0.00033846657
0.20627599	0.023197023	0.00033846854
0.20640748	0.023477259	0.00033796105
0.20653897	0.022673939	0.00033442833
0.20667046	0.022992564	0.00033645796
0.20680195	0.023295956	0.00033701330
0.20693344	0.022983618	0.00033676220
0.20706493	0.023403399	0.00033739493
0.20719641	0.023121834	0.00033749494
0.20732790	0.023424561	0.00033983191
0.20745939	0.023260441	0.00033599163
0.20759088	0.022565538	0.00033321986
0.20772237	0.023647432	0.00033939297
0.20785386	0.023147440	0.00033610119
0.20798535	0.023252307	0.00033840754
0.20811684	0.023216031	0.00033566860
0.20824832	0.023369456	0.00033764153
0.20837981	0.023342875	0.00033711249
0.20851130	0.022770362	0.00033441466
0.20864279	0.023022201	0.00033705720
0.20877428	0.023342591	0.00033536691
0.20890577	0.022859258	0.00033394719
0.20903726	0.023050315	0.00033534457
0.20916875	0.023163202	0.00033559460
0.20930023	0.022685819	0.00033356056
0.20943172	0.023487210	0.00033707185
0.20956321	0.022907197	0.00033512692
0.20969470	0.023375665	0.00033709582
0.20982619	0.023060390	0.00033387656
0.20995768	0.023427821	0.00033671004
0.21008917	0.023522766	0.00033591323
0.21022065	0.023635624	0.00033646039
0.21035214	0.023396488	0.00033726971
0.21048363	0.023039405	0.00033280840
0.21061512	0.023633253	0.00033857675
0.21074661	0.023602057	0.00033525439
0.21087810	0.023856356	0.00033782789
0.21100959	0.023270933	0.00033650616
0.21114108	0.023782048	0.00033614878
0.21127256	0.023103844	0.00033513373
0.21140405	0.023962240	0.00033660897
0.21153554	0.023614970	0.00033798548
0.21166703	0.023734686	0.00033754992
0.21179852	0.023411476	0.00033502269
0.21193001	0.023592243	0.00033656008
0.21206150	0.023481471	0.00033359903
0.21219299	0.023622905	0.00033534910
0.21232447	0.023121530	0.00033462724
0.21245596	0.024057000	0.00033829298
0.21258745	0.022689616	0.00033037074
0.21271894	0.023218396	0.00033287362
0.21285043	0.023275488	0.00033307668
0.21298192	0.023481020	0.00033618478
0.21311341	0.022898726	0.00033110426
0.21324489	0.023249953	0.00033387532
0.21337638	0.022633783	0.00032802762
0.21350787	0.023320835	0.00033316041
0.21363936	0.022903292	0.00033253467
0.21377085	0.023164519	0.00033201677
0.21390234	0.023435022	0.00033517912
0.21403383	0.023536022	0.00033438576
0.21416532	0.023471261	0.00033475738
0.21429680	0.023248841	0.00033261904
0.21442829	0.023236430	0.00033083707
0.21455978	0.022565386	0.00032838568
0.21469127	0.023348233	0.00033202955
0.21482276	0.023341897	0.00033146427
0.21495425	0.023672398	0.00033444737
0.21508574	0.022919887	0.00033061500
0.21521723	0.022649199	0.00032823542
0.21534871	0.023125199	0.00033304234
0.21548020	0.022846637	0.00032769508
0.21561169	0.023324457	0.00033242986
0.21574318	0.022989896	0.00033081955
0.21587467	0.022854923	0.00032908868
0.21600616	0.023127623	0.00033121000
0.21613765	0.023057211	0.00032865907
0.21626913	0.023249507	0.00033192459
0.21640062	0.023364670	0.00033162884
0.21653211	0.023024406	0.00033049190
0.21666360	0.022733793	0.00032811062
0.21679509	0.022961213	0.00032789316
0.21692658	0.023093940	0.00032982774
0.21705807	0.022962442	0.00032835333
0.21718956	0.023461116	0.00033039188
0.21732104	0.022956241	0.00032896082
0.21745253	0.023327490	0.00033161517
0.21758402	0.023099156	0.00032955475
0.21771551	0.022820305	0.00032816899
0.21784700	0.023169052	0.00032929162
0.21797849	0.022706002	0.00032786787
0.21810998	0.023003056	0.00032819895
0.21824147	0.023445692	0.00033084059
0.21837295	0.023435369	0.00033240116
0.21850444	0.022690206	0.00032498321
0.21863593	0.023282441	0.00033072003
0.21876742	0.023020678	0.00032710307
0.21889891	0.022824074	0.00032769228
0.21903040	0.023605268	0.00033195946
0.21916189	0.023201742	0.00032714795
0.21929337	0.023469038	0.00033062787
0.21942486	0.022907293	0.00032667061
0.21955635	0.023357141	0.00033033962
0.21968784	0.023264515	0.00032920279
0.21981933	0.023269624	0.00032602803
0.21995082	0.023653295	0.00033107642
0.22008231	0.023458849	0.00032978541
0.22021380	0.023835590	0.00033218387
0.22034528	0.023710787	0.00033248893
0.22047677	0.023647937	0.00032751196
0.22060826	0.023509415	0.00032956257
0.22073975	0.023569042	0.00032918148
0.22087124	0.023046907	0.00032803715
0.22100273	0.023212184	0.00032866000
0.22113422	0.023697412	0.00032859529
0.22126571	0.023114263	0.00032778556
0.22139719	0.023914539	0.00033137489
0.22152868	0.022992076	0.00032614399
0.22166017	0.022344758	0.00032323504
0.22179166	0.022575001	0.00032183448
0.22192315	0.023295725	0.00032853006
0.22205464	0.023562068	0.00032941352
0.22218613	0.022891679	0.00032492185
0.22231761	0.023221158	0.00032583510
0.22244910	0.023308152	0.00032700264
0.22258059	0.023459908	0.00032786794
0.22271208	0.022574537	0.00032347100
0.22284357	0.023407282	0.00032784414
0.22297506	0.023235969	0.00032725605
0.22310655	0.023881106	0.00032841151
0.22323804	0.023013103	0.00032665654
0.22336952	0.023253068	0.00032810816
0.22350101	0.023461162	0.00032659242
0.22363250	0.023277937	0.00032641587
0.22376399	0.023673920	0.00032755952
0.22389548	0.023871847	0.00032917749
0.22402697	0.023286845	0.00032691263
0.22415846	0.022866486	0.00032297489
0.22428995	0.022474845	0.00032217930
0.22442143	0.023287479	0.00032511406
0.22455292	0.023402163	0.00032689268
0.22468441	0.023406080	0.00032666773
0.22481590	0.023053569	0.00032408560
0.22494739	0.023565817	0.00032612949
0.22507888	0.023235707	0.00032513512
0.22521037	0.023093818	0.00032384684
0.22534186	0.023429517	0.00032675533
0.22547334	0.023330986	0.00032485488
0.22560483	0.023008514	0.00032143761
0.22573632	0.023155977	0.00032469947
0.22586781	0.023445517	0.00032610602
0.22599930	0.023125160	0.00032461627
0.22613079	0.023229491	0.00032336871
0.22626228	0.023707871	0.00032791650
0.22639376	0.023122257	0.00032287477
0.22652525	0.023895695	0.00032821175
0.22665674	0.022846222	0.00032266221
0.22678823	0.022594578	0.00031932396
0.22691972	0.023087570	0.00032320258
0.22705121	0.023140572	0.00032297130
0.22718270	0.023323609	0.00032524089
0.22731419	0.022716188	0.00032271491
0.22744567	0.023168899	0.00032307768
0.22757716	0.023191177	0.00032253310
0.22770865	0.022864024	0.00032195492
0.22784014	0.023512612	0.00032436172
0.22797163	0.022973318	0.00032279169
0.22810312	0.023221430	0.00032173465
0.22823461	0.022786350	0.00032070650
0.22836610	0.022822032	0.00032209178
0.22849758	0.023403287	0.00032275056
0.22862907	0.023696896	0.00032606934
0.22876056	0.023357520	0.00032201364
0.22889205	0.023070826	0.00032137006
0.22902354	0.023720857	0.00032591289
0.22915503	0.023105159	0.00032090090
0.22928652	0.022784896	0.00032086553
0.22941800	0.023187920	0.00032152008
0.22954949	0.023407625	0.00032329928
0.22968098	0.023053822	0.00032204074
0.22981247	0.022692286	0.00031822453
0.22994396	0.022836911	0.00031974683
0.23007545	0.022613755	0.00032182577
0.23020694	0.023188340	0.00032773680
0.23033843	0.023285338	0.00033220110
0.23046991	0.023094746	0.00033175144
0.23060140	0.023051652	0.00033340795
0.23073289	0.023496284	0.00033665343
0.23086438	0.023175309	0.00033731549
0.23099587	0.023156975	0.00033972293
0.23112736	0.023103402	0.00033732831
0.23125885	0.022821907	0.00033943792
0.23139034	0.022678097	0.00033846280
0.23152182	0.023171410	0.00034293656
0.23165331	0.022655886	0.00034212075
0.23178480	0.023359587	0.00034654895
0.23191629	0.024217450	0.00035234782
0.23204778	0.022780589	0.00034384212
0.23217927	0.023337000	0.00034710215
0.23231076	0.022969142	0.00034793799
0.23244224	0.022846486	0.00034707201
0.23257373	0.023346960	0.00034991453
0.23270522	0.023424815	0.00035163981
0.23283671	0.022698213	0.00034555803
0.23296820	0.023521912	0.00035177505
0.23309969	0.023255391	0.00034968409
0.23323118	0.023694492	0.00035184512
0.23336267	0.022457583	0.00034724326
0.23349415	0.023184255	0.00034749298
0.23362564	0.023108259	0.00035057396
0.23375713	0.023011878	0.00034988925
0.23388862	0.023304892	0.00035047550
0.23402011	0.023571720	0.00035473759
0.23415160	0.023912953	0.00035447327
0.23428309	0.022839374	0.00034972834
0.23441458	0.023185267	0.00035029379
0.23454606	0.023342759	0.00035231667
0.23467755	0.022850177	0.00035069311
0.23480904	0.023544423	0.00035374813
0.23494053	0.023569096	0.00035518564
0.23507202	0.022742302	0.00035046285
0.23520351	0.022704711	0.00034906693
0.23533500	0.022957361	0.00035184406
0.23546648	0.023067974	0.00035243781
0.23559797	0.023230821	0.00035503900
0.23572946	0.023279175	0.00035525167
0.23586095	0.023394693	0.00035490174
0.23599244	0.023212625	0.00035488816
0.23612393	0.023258214	0.00035460177
0.23625542	0.023642846	0.00035675725
0.23638691	0.022836644	0.00035350314
0.23651839	0.023749490	0.00035718685
0.23664988	0.023443318	0.00035704231
0.23678137	0.022574732	0.00035165677
0.23691286	0.023441709	0.00035746409
0.23704435	0.023253964	0.00035598979
0.23717584	0.023133389	0.00035520937
0.23730733	0.023129324	0.00035769366
0.23743882	0.023182296	0.00035601339
0.23757030	0.023220644	0.00035544128
0.23770179	0.023751724	0.00036199946
0.23783328	0.022958702	0.00035429850
0.23796477	0.022814931	0.00035546006
0.23809626	0.023574364	0.00035750256
0.23822775	0.022832421	0.00035435206
0.23835924	0.022961455	0.00035843319
0.23849072	0.022941820	0.00035457955
0.23862221	0.023342070	0.00035907946
0.23875370	0.023006628	0.00035659069
0.23888519	0.023266899	0.00035978792
0.23901668	0.022816938	0.00035795574
0.23914817	0.023215634	0.00035642627
0.23927966	0.023324997	0.00036061110
0.23941115	0.023084826	0.00035708243
0.23954263	0.022967429	0.00035839773
0.23967412	0.023129116	0.00035943815
0.23980561	0.022691415	0.00035501022
0.23993710	0.022566038	0.00035616943
0.24006859	0.022863231	0.00035795710
0.24020008	0.023117262	0.00036084379
0.24033157	0.023348784	0.00036118983
0.24046306	0.023288311	0.00035971850
0.24059454	0.022959095	0.00035994174
0.24072603	0.023281709	0.00036149791
0.24085752	0.023456544	0.00036187958
0.24098901	0.022538447	0.00035803513
0.24112050	0.023207625	0.00035886525
0.24125199	0.023047659	0.00035905243
0.24138348	0.023245592	0.00036299944
0.24151496	0.023355279	0.00036039744
0.24164645	0.023110995	0.00036232446
0.24177794	0.023452838	0.00036004486
0.24190943	0.022664785	0.00035870129
0.24204092	0.022915465	0.00035941856
0.24217241	0.023405242	0.00036238868
0.24230390	0.022681697	0.00035830537
0.24243539	0.023150012	0.00036129929
0.24256687	0.022594339	0.00035919757
0.24269836	0.023750977	0.00036655845
0.24282985	0.024273491	0.00036699554
0.24296134	0.024104567	0.00036825996
0.24309283	0.022918550	0.00035992033
0.24322432	0.022467451	0.00035859081
0.24335581	0.023262354	0.00036491072
0.24348730	0.022970368	0.00036136321
0.24361878	0.023164095	0.00036287517
0.24375027	0.023950902	0.00036611151
0.24388176	0.022975718	0.00036170178
0.24401325	0.022795196	0.00036214512
0.24414474	0.022471641	0.00035778479
0.24427623	0.023559394	0.00036559910
0.24440772	0.023851326	0.00036715883
0.24453920	0.022461689	0.00035933983
0.24467069	0.023475467	0.00036626209
0.24480218	0.023065451	0.00036246980
0.24493367	0.022628004	0.00036119892
0.24506516	0.023463585	0.00036568207
0.24519665	0.022930241	0.00036189757
0.24532814	0.023546152	0.00036767472
0.24545963	0.023691810	0.00036654622
0.24559111	0.023431151	0.00036601347
0.24572260	0.023538232	0.00036699819
0.24585409	0.023274386	0.00036346490
0.24598558	0.023433709	0.00036604140
0.24611707	0.023271873	0.00036619775
0.24624856	0.022957110	0.00036211224
0.24638005	0.023225093	0.00036572103
0.24651154	0.022566487	0.00036034894
0.24664302	0.023170553	0.00036735426
0.24677451	0.022955758	0.00036397801
0.24690600	0.023155164	0.00036554194
0.24703749	0.023253612	0.00036635818
0.24716898	0.023849819	0.00036820365
0.24730047	0.023412256	0.00036820261
0.24743196	0.023427354	0.00036677838
0.24756345	0.023921623	0.00036920895
0.24769493	0.023235262	0.00036727304
0.24782642	0.023628842	0.00036753929
0.24795791	0.023377032	0.00036762956
0.24808940	0.023635246	0.00036909997
0.24822089	0.023005417	0.00036440794
0.24835238	0.022451867	0.00036260876
0.24848387	0.023375337	0.00036707844
0.24861535	0.022394444	0.00036294635
0.24874684	0.022839131	0.00036462492
0.24887833	0.022461174	0.00036190517
0.24900982	0.023268078	0.00036884624
0.24914131	0.023340563	0.00036783888
0.24927280	0.024059052	0.00037365383
0.24940429	0.023273884	0.00036594162
0.24953578	0.023342236	0.00036737244
0.24966726	0.022658714	0.00036650632
0.24979875	0.023248030	0.00036642353
0.24993024	0.023214986	0.00036891987
0.25006173	0.023319650	0.00036719001
0.25019322	0.023049298	0.00036657415
0.25032471	0.023789250	0.00037272468
0.25045620	0.023475841	0.00036869020
0.25058769	0.022482357	0.00036493277
0.25071917	0.022895453	0.00036532951
0.25085066	0.022631794	0.00036385505
0.25098215	0.022979275	0.00036891690
0.25111364	0.022712786	0.00036403818
0.25124513	0.023372070	0.00037115547
0.25137662	0.022940794	0.00036723359
0.25150811	0.022924470	0.00036575329
0.25163959	0.022188703	0.00036389959
0.25177108	0.022731455	0.00036436336
0.25190257	0.022713214	0.00036703667
0.25203406	0.023349188	0.00037025874
0.25216555	0.023007138	0.00036723614
0.25229704	0.024026769	0.00037430791
0.25242853	0.022475058	0.00036418138
0.25256002	0.023729632	0.00037388389
0.25269150	0.023242031	0.00037007531
0.25282299	0.022717797	0.00036496200
0.25295448	0.023464522	0.00037229539
0.25308597	0.023192664	0.00036780784
0.25321746	0.023300513	0.00037134715
0.25334895	0.022950463	0.00036901593
0.25348044	0.022907361	0.00036658711
0.25361193	0.023114458	0.00036964335
0.25374341	0.022985777	0.00036826295
0.25387490	0.022783130	0.00036716441
0.25400639	0.022299109	0.00037115727
0.25413788	0.022997732	0.00037808155
0.25426937	0.023593770	0.00038721759
0.25440086	0.023078357	0.00038651060
0.25453235	0.023323117	0.00039146095
0.25466383	0.023402616	0.00039575863
0.25479532	0.023157638	0.00039430323
0.25492681	0.023270387	0.00039791689
0.25505830	0.023785271	0.00040372533
0.25518979	0.023095638	0.00040025422
0.25532128	0.022980153	0.00040191148
0.25545277	0.022724414	0.00040347886
0.25558426	0.023448999	0.00040721885
0.25571574	0.023386148	0.00040956333
0.25584723	0.022093693	0.00040149788
0.25597872	0.022833741	0.00040903303
0.25611021	0.023658495	0.00041440947
0.25624170	0.023603559	0.00041803374
0.25637319	0.022373505	0.00041159716
0.25650468	0.022910344	0.00041514385
0.25663617	0.023416806	0.00042076298
0.25676765	0.023275755	0.00042066547
0.25689914	0.022976934	0.00042182981
0.25703063	0.023146878	0.00042623025
0.25716212	0.023086380	0.00042368522
0.25729361	0.023371343	0.00042806777
0.25742510	0.022850376	0.00042597596
0.25755659	0.022379179	0.00042500424
0.25768807	0.022962267	0.00043164709
0.25781956	0.023385897	0.00043502512
0.25795105	0.023260705	0.00043532259
0.25808254	0.023844711	0.00044434051
0.25821403	0.023507540	0.00043890327
0.25834552	0.022968455	0.00043783922
0.25847701	0.023127312	0.00043669606
0.25860850	0.023627989	0.00044335262
0.25873998	0.022972171	0.00043873739
0.25887147	0.022785890	0.00044075347
0.25900296	0.022899505	0.00044163577
0.25913445	0.022627369	0.00043833882
0.25926594	0.023131980	0.00044405779
0.25939743	0.022851839	0.00044400803
0.25952892	0.023061962	0.00044401889
0.25966041	0.022133511	0.00044250368
0.25979189	0.023115597	0.00044451499
0.25992338	0.022685128	0.00044571292
0.26005487	0.023491296	0.00045329823
0.26018636	0.023613255	0.00045301510
0.26031785	0.022697069	0.00044553965
0.26044934	0.023484836	0.00045082200
0.26058083	0.023191247	0.00045148822
0.26071231	0.022754700	0.00045107982
0.26084380	0.023311804	0.00045414579
0.26097529	0.023188204	0.00045422817
0.26110678	0.023094780	0.00045202906
0.26123827	0.022883197	0.00045420200
0.26136976	0.022915113	0.00045355932
0.26150125	0.022994047	0.00045629265
0.26163274	0.023633893	0.00046153713
0.26176422	0.023508248	0.00045804477
0.26189571	0.022809309	0.00045756003
0.26202720	0.022614218	0.00045444304
0.26215869	0.023426052	0.00046258871
0.26229018	0.023400147	0.00046309842
0.26242167	0.022835849	0.00045845905
0.26255316	0.023180538	0.00046085912
0.26268465	0.022993316	0.00046454727
0.26281613	0.022685983	0.00045896853
0.26294762	0.022073131	0.00045484610
0.26307911	0.022627013	0.00046066768
0.26321060	0.022957979	0.00046653233
0.26334209	0.023775037	0.00047575676
0.26347358	0.022736677	0.00046364639
0.26360507	0.022918430	0.00046638835
0.26373655	0.022600715	0.00046609165
0.26386804	0.023540100	0.00047011509
0.26399953	0.023187911	0.00047439787
0.26413102	0.023041525	0.00046949134
0.26426251	0.022316746	0.00046328579
0.26439400	0.023046625	0.00047032627
0.26452549	0.023096286	0.00047541793
0.26465698	0.023101751	0.00047625348
0.26478846	0.023333799	0.00047212663
0.26491995	0.023134851	0.00047709020
0.26505144	0.022340134	0.00046732058
0.26518293	0.023109174	0.00047591461
0.26531442	0.023246874	0.00048102286
0.26544591	0.022990412	0.00047562335
[truncated: 567 more rows]
