# Supplementary material for: Invariant surface glycoprotein 65 of Trypanosoma brucei is a complement C3 receptor
Source: Nat Commun. 2022 Aug 29;13:5085. doi: 10.1038/s41467-022-32728-9 (PMC9424271; doi:10.1038/s41467-022-32728-9)
Supplement: Supplementary file 4 — supplementary data 2 [file 41467_2022_32728_MOESM4_ESM.zip › b21-414646_00052.dat]

0.0026000000	39.581367	0.13691222
0.0027314887	28.774799	0.10722841
0.0028629774	22.015721	0.089683208
0.0029944661	17.136155	0.075935281
0.0031259548	12.266678	0.059038585
0.0032574435	10.898200	0.057601192
0.0033889322	8.7039135	0.048661678
0.0035204209	11.396017	0.048479646
0.0036519096	12.348550	0.046829603
0.0037833983	10.006912	0.039745346
0.0039148870	8.2562217	0.034834518
0.0040463757	6.7159955	0.030225260
0.0041778644	5.4730544	0.025574183
0.0043093531	4.5814304	0.022973007
0.0044408418	3.7854948	0.020083967
0.0045723305	3.1123831	0.018211038
0.0047038192	2.8742688	0.016749693
0.0048353079	2.5121677	0.015201825
0.0049667966	2.2026876	0.014183756
0.0050982853	1.8857889	0.012432632
0.0052297740	1.7447084	0.012114862
0.0053612627	1.5006696	0.010849947
0.0054927514	1.3976880	0.010193416
0.0056242401	1.2468121	0.0095996705
0.0057557288	1.1702257	0.0090424927
0.0058872175	1.0661915	0.0085156457
0.0060187062	1.0183340	0.0083002874
0.0061501949	0.91120624	0.0075206202
0.0062816836	0.89480813	0.0076209794
0.0064131723	0.82121692	0.0071569991
0.0065446610	0.78289653	0.0068879489
0.0066761496	0.75495467	0.0067320853
0.0068076383	0.72362318	0.0064414374
0.0069391270	0.68361413	0.0063614723
0.0070706157	0.65624947	0.0061342443
0.0072021044	0.63445526	0.0059650228
0.0073335931	0.60948029	0.0058209646
0.0074650818	0.57236157	0.0054767054
0.0075965705	0.56852822	0.0055036330
0.0077280592	0.54147939	0.0053488740
0.0078595479	0.50160079	0.0050250611
0.0079910366	0.49266975	0.0050097979
0.0081225253	0.46358976	0.0047206873
0.0082540140	0.45249342	0.0046903733
0.0083855027	0.45659772	0.0047296150
0.0085169914	0.41683692	0.0044266769
0.0086484801	0.39346893	0.0042695282
0.0087799688	0.38467398	0.0041470818
0.0089114575	0.37555848	0.0041193131
0.0090429462	0.36038893	0.0040070433
0.0091744349	0.34721151	0.0038992843
0.0093059236	0.32693761	0.0037391780
0.0094374123	0.31228254	0.0036302108
0.0095689010	0.30304083	0.0035185014
0.0097003897	0.29849487	0.0035202412
0.0098318784	0.27582179	0.0033357675
0.0099633671	0.26366667	0.0032257782
0.010094856	0.25761690	0.0031787603
0.010226345	0.23662893	0.0029746413
0.010357833	0.23854104	0.0030635101
0.010489322	0.23097623	0.0029258601
0.010620811	0.21467067	0.0028004758
0.010752299	0.20393544	0.0027181729
0.010883788	0.19249569	0.0025862239
0.011015277	0.18927945	0.0026113100
0.011146765	0.18087458	0.0024735599
0.011278254	0.16901293	0.0023818817
0.011409743	0.16336764	0.0023173297
0.011541231	0.15433352	0.0022186176
0.011672720	0.14892208	0.0021850743
0.011804209	0.14210770	0.0020537166
0.011935698	0.13439353	0.0019921633
0.012067186	0.12944374	0.0019441607
0.012198675	0.12267611	0.0018313944
0.012330164	0.11941600	0.0018103727
0.012461652	0.11561673	0.0017614996
0.012593141	0.10841819	0.0016673798
0.012724630	0.10395950	0.0016331615
0.012856118	0.099121254	0.0015442513
0.012987607	0.095285798	0.0015318925
0.013119096	0.092539336	0.0014757720
0.013250585	0.088794267	0.0014304889
0.013382073	0.089762016	0.0014427158
0.013513562	0.085962823	0.0013895720
0.013645051	0.086617698	0.0014045695
0.013776539	0.079714572	0.0013409223
0.013908028	0.078916865	0.0013121793
0.014039517	0.078291947	0.0012996385
0.014171005	0.077867506	0.0012888598
0.014302494	0.073864822	0.0012550142
0.014433983	0.070743426	0.0012307337
0.014565472	0.069671440	0.0011974882
0.014696960	0.067989149	0.0011884015
0.014828449	0.068912015	0.0011785331
0.014959938	0.068784670	0.0011836503
0.015091426	0.063383200	0.0011416754
0.015222915	0.062284556	0.0011020658
0.015354404	0.063698865	0.0011197511
0.015485892	0.061898721	0.0010938579
0.015617381	0.060109419	0.0010818329
0.015748870	0.061754526	0.0010940584
0.015880359	0.060568939	0.0010668757
0.016011847	0.060320642	0.0010667964
0.016143336	0.053532028	0.00099455361
0.016274825	0.052770845	0.00099054681
0.016406313	0.052688803	0.00098159397
0.016537802	0.053040157	0.00097685285
0.016669291	0.053473634	0.00097773670
0.016800779	0.053463989	0.00097768710
0.016932268	0.056709682	0.00099935381
0.017063757	0.060906888	0.0010325964
0.017195246	0.057703195	0.00099694002
0.017326734	0.057377971	0.00099635218
0.017458223	0.057329454	0.00098854457
0.017589712	0.056820930	0.00098048781
0.017721200	0.056636924	0.00098246504
0.017852689	0.055005866	0.00094720135
0.017984178	0.055100719	0.00095799703
0.018115666	0.053613149	0.00094010570
0.018247155	0.054126542	0.00093806665
0.018378644	0.051211999	0.00091689606
0.018510133	0.052856393	0.00091827468
0.018641621	0.051870758	0.00090841639
0.018773110	0.050928703	0.00089633893
0.018904599	0.049884201	0.00088774513
0.019036087	0.048861731	0.00087358941
0.019167576	0.048235005	0.00086125693
0.019299065	0.048295794	0.00085861065
0.019430553	0.048419265	0.00086415464
0.019562042	0.046521992	0.00083900225
0.019693531	0.046929774	0.00084000991
0.019825019	0.045032546	0.00081907559
0.019956508	0.044949437	0.00081481310
0.020087997	0.046596371	0.00083421731
0.020219486	0.043463741	0.00079939669
0.020350974	0.043084532	0.00079885735
0.020482463	0.043697792	0.00079150294
0.020613952	0.041669435	0.00077113693
0.020745440	0.043352985	0.00079103190
0.020876929	0.041092687	0.00076087995
0.021008418	0.042027911	0.00077324500
0.021139906	0.041950849	0.00076796769
0.021271395	0.039889605	0.00074149789
0.021402884	0.041448028	0.00075914886
0.021534373	0.041193143	0.00075220478
0.021665861	0.040498484	0.00074560079
0.021797350	0.039054692	0.00072985147
0.021928839	0.039491178	0.00072351949
0.022060327	0.039998957	0.00073825083
0.022191816	0.038074761	0.00071139848
0.022323305	0.039104381	0.00072118100
0.022454793	0.038231632	0.00071107200
0.022586282	0.037420083	0.00069711730
0.022717771	0.036886758	0.00069769306
0.022849260	0.036416774	0.00068489589
0.022980748	0.036060068	0.00068448859
0.023112237	0.035033116	0.00067033537
0.023243726	0.035268693	0.00066942164
0.023375214	0.038160727	0.00069761990
0.023506703	0.038127119	0.00069290304
0.023638192	0.037367695	0.00068446263
0.023769680	0.037798411	0.00068795192
0.023901169	0.037901485	0.00068443096
0.024032658	0.037559299	0.00068445699
0.024164147	0.035322527	0.00065919016
0.024295635	0.037804822	0.00067641667
0.024427124	0.034786578	0.00065028282
0.024558613	0.036665159	0.00066107616
0.024690101	0.038087220	0.00068008846
0.024821590	0.036650455	0.00066115432
0.024953079	0.036465180	0.00065546112
0.025084567	0.036941338	0.00065922775
0.025216056	0.036513077	0.00065169357
0.025347545	0.036723561	0.00065873453
0.025479034	0.035149983	0.00064045594
0.025610522	0.035183565	0.00063323751
0.025742011	0.036306024	0.00064540890
0.025873500	0.035650841	0.00063658241
0.026004988	0.034645305	0.00063305768
0.026136477	0.034871536	0.00063018466
0.026267966	0.035658059	0.00063051419
0.026399454	0.034920377	0.00062733763
0.026530943	0.034048413	0.00061526041
0.026662432	0.034246958	0.00061901034
0.026793920	0.035470442	0.00062526562
0.026925409	0.035153587	0.00061963569
0.027056898	0.034828705	0.00061946016
0.027188387	0.034432942	0.00060906342
0.027319875	0.034318504	0.00061259190
0.027451364	0.034837510	0.00061144185
0.027582853	0.034726801	0.00060947141
0.027714341	0.033988145	0.00060234834
0.027845830	0.033948530	0.00059845148
0.027977319	0.035383941	0.00061181395
0.028108807	0.034844103	0.00060220177
0.028240296	0.034905921	0.00060361896
0.028371785	0.035116290	0.00060422031
0.028503274	0.033626252	0.00059011951
0.028634762	0.032952337	0.00058381629
0.028766251	0.033194208	0.00058584432
0.028897740	0.034193329	0.00058676530
0.029029228	0.033333389	0.00058501747
0.029160717	0.033439987	0.00058411343
0.029292206	0.033617234	0.00058043683
0.029423694	0.033504426	0.00058314640
0.029555183	0.033870460	0.00057566650
0.029686672	0.033300628	0.00057786087
0.029818161	0.032736025	0.00057229073
0.029949649	0.033556519	0.00057322452
0.030081138	0.032497668	0.00056521063
0.030212627	0.032464526	0.00056075964
0.030344115	0.032489886	0.00056250824
0.030475604	0.032895856	0.00056616751
0.030607093	0.032671870	0.00056193640
0.030738581	0.031818147	0.00055543621
0.030870070	0.032731258	0.00055813552
0.031001559	0.032630383	0.00055424371
0.031133048	0.031967730	0.00055319760
0.031264536	0.031494817	0.00054560397
0.031396025	0.033402287	0.00056132381
0.031527514	0.032085319	0.00054687143
0.031659002	0.031446944	0.00054154425
0.031790491	0.032266625	0.00055055879
0.031921980	0.031731976	0.00054222339
0.032053468	0.031913916	0.00054525448
0.032184957	0.031321856	0.00053349278
0.032316446	0.031377840	0.00053437760
0.032447935	0.033015657	0.00055019876
0.032579423	0.032238598	0.00053955569
0.032710912	0.031757354	0.00053692740
0.032842401	0.032249220	0.00053578718
0.032973889	0.030768259	0.00052413360
0.033105378	0.030887083	0.00052754632
0.033236867	0.031186919	0.00052616713
0.033368355	0.030613017	0.00053154360
0.033499844	0.031482869	0.00053627745
0.033631333	0.030362899	0.00052728357
0.033762822	0.030882727	0.00053851066
0.033894310	0.030516679	0.00053442543
0.034025799	0.030052559	0.00053047466
0.034157288	0.029884643	0.00053041433
0.034288776	0.030405479	0.00053170513
0.034420265	0.030593986	0.00053825477
0.034551754	0.030773966	0.00053646281
0.034683242	0.030645645	0.00053851352
0.034814731	0.031286492	0.00053810554
0.034946220	0.029770631	0.00052843243
0.035077708	0.029928679	0.00053422385
0.035209197	0.029803336	0.00053219121
0.035340686	0.030058961	0.00053183373
0.035472175	0.030599329	0.00054712187
0.035603663	0.029644826	0.00053938588
0.035735152	0.030043684	0.00055063497
0.035866641	0.028735027	0.00053883674
0.035998129	0.028821568	0.00053630789
0.036129618	0.029130810	0.00054448480
0.036261107	0.029433702	0.00054356878
0.036392595	0.028560504	0.00054624666
0.036524084	0.029093212	0.00054565266
0.036655573	0.029320668	0.00054440760
0.036787062	0.029480917	0.00055134003
0.036918550	0.029622859	0.00054808626
0.037050039	0.028510139	0.00054523038
0.037181528	0.029421526	0.00054842792
0.037313016	0.029462048	0.00055200790
0.037444505	0.028040186	0.00054281871
0.037575994	0.027948085	0.00053959674
0.037707482	0.029157447	0.00055527506
0.037838971	0.028089461	0.00054571125
0.037970460	0.029700503	0.00055505652
0.038101949	0.030093128	0.00056372681
0.038233437	0.028387628	0.00054206496
0.038364926	0.029417649	0.00054656454
0.038496415	0.029785213	0.00054930951
0.038627903	0.029507744	0.00054009510
0.038759392	0.029325475	0.00054036182
0.038890881	0.029852743	0.00053910406
0.039022369	0.028679494	0.00053108596
0.039153858	0.029432367	0.00053470594
0.039285347	0.029714213	0.00053417013
0.039416836	0.028806667	0.00053084538
0.039548324	0.028646634	0.00052537593
0.039679813	0.029681674	0.00053280171
0.039811302	0.028947117	0.00052915371
0.039942790	0.028851442	0.00052440376
0.040074279	0.029510743	0.00053245103
0.040205768	0.029142479	0.00052630597
0.040337256	0.029858267	0.00052852895
0.040468745	0.027994499	0.00051513762
0.040600234	0.028899684	0.00052212956
0.040731723	0.030014735	0.00053151365
0.040863211	0.030006079	0.00053187325
0.040994700	0.028385720	0.00051525124
0.041126189	0.029434491	0.00052683488
0.041257677	0.029055849	0.00051794951
0.041389166	0.028678583	0.00051707927
0.041520655	0.029656132	0.00052499903
0.041652143	0.029589723	0.00052287837
0.041783632	0.028282796	0.00051020661
0.041915121	0.028971405	0.00051505737
0.042046610	0.027960935	0.00051011455
0.042178098	0.028255429	0.00051125327
0.042309587	0.029252288	0.00051885752
0.042441076	0.028680194	0.00051174748
0.042572564	0.030524069	0.00052654782
0.042704053	0.029195330	0.00051259129
0.042835542	0.029288283	0.00051598454
0.042967030	0.029115972	0.00051263751
0.043098519	0.028299598	0.00050854740
0.043230008	0.028478083	0.00050830496
0.043361496	0.029828994	0.00051354950
0.043492985	0.029669773	0.00051776785
0.043624474	0.029760630	0.00051451449
0.043755963	0.028661955	0.00050874108
0.043887451	0.028937482	0.00050676674
0.044018940	0.028632556	0.00050323935
0.044150429	0.029520319	0.00051759835
0.044281917	0.029516825	0.00050945237
0.044413406	0.028541161	0.00050562343
0.044544895	0.029787148	0.00051119018
0.044676383	0.029840414	0.00051288475
0.044807872	0.028958049	0.00050659601
0.044939361	0.028820214	0.00050374542
0.045070850	0.029273031	0.00050756957
0.045202338	0.028286630	0.00049848985
0.045333827	0.029804686	0.00050663157
0.045465316	0.029485752	0.00050845960
0.045596804	0.028724156	0.00050018730
0.045728293	0.028797045	0.00050090072
0.045859782	0.029627356	0.00050658955
0.045991270	0.028449546	0.00049387727
0.046122759	0.029094500	0.00050223208
0.046254248	0.028787067	0.00050773760
0.046385737	0.029470848	0.00051367798
0.046517225	0.027836463	0.00050316623
0.046648714	0.028254976	0.00050994153
0.046780203	0.028864019	0.00052021278
0.046911691	0.028985899	0.00051940119
0.047043180	0.029263169	0.00051991586
0.047174669	0.028935288	0.00051998934
0.047306157	0.029738933	0.00052797314
0.047437646	0.029407978	0.00052723383
0.047569135	0.029440081	0.00053077227
0.047700624	0.029351257	0.00052539330
0.047832112	0.029616951	0.00053293777
0.047963601	0.029219892	0.00052494118
0.048095090	0.029158884	0.00053080134
0.048226578	0.028816543	0.00053079836
0.048358067	0.029550317	0.00053164618
0.048489556	0.028878738	0.00052855840
0.048621044	0.028498583	0.00052634316
0.048752533	0.028883407	0.00053423274
0.048884022	0.029884748	0.00054047442
0.049015511	0.028609032	0.00052851149
0.049146999	0.029500034	0.00053910804
0.049278488	0.029073292	0.00053488323
0.049409977	0.029079494	0.00053787482
0.049541465	0.028831414	0.00053386287
0.049672954	0.030385142	0.00054767382
0.049804443	0.029601817	0.00053931042
0.049935931	0.029631349	0.00054362218
0.050067420	0.030472576	0.00055018885
0.050198909	0.029432029	0.00054411461
0.050330398	0.030098419	0.00054731734
0.050461886	0.028701054	0.00053540223
0.050593375	0.028263711	0.00053202407
0.050724864	0.028774964	0.00053894732
0.050856352	0.028976003	0.00054285881
0.050987841	0.028861179	0.00053667404
0.051119330	0.029447527	0.00054281243
0.051250818	0.028598221	0.00053782253
0.051382307	0.029389571	0.00054736931
0.051513796	0.028673403	0.00054011190
0.051645284	0.029255566	0.00054328469
0.051776773	0.028995473	0.00054034793
0.051908262	0.029669763	0.00054795353
0.052039751	0.029483390	0.00054864196
0.052171239	0.028831176	0.00054294405
0.052302728	0.028653936	0.00054518451
0.052434217	0.029164139	0.00054509949
0.052565705	0.029723453	0.00055144747
0.052697194	0.029397446	0.00054971389
0.052828683	0.029301475	0.00055058661
0.052960171	0.029207056	0.00054572594
0.053091660	0.029646908	0.00054835825
0.053223149	0.029462641	0.00054968023
0.053354638	0.029745813	0.00055652814
0.053486126	0.030375050	0.00056023060
0.053617615	0.029211262	0.00054836071
0.053749104	0.028891268	0.00054778716
0.053880592	0.028119674	0.00053985432
0.054012081	0.029431314	0.00055521602
0.054143570	0.029552169	0.00055553438
0.054275058	0.029941096	0.00055494666
0.054406547	0.028987379	0.00054656636
0.054538036	0.028818258	0.00055022839
0.054669525	0.030310787	0.00055840941
0.054801013	0.029562761	0.00055859767
0.054932502	0.030205264	0.00056017996
0.055063991	0.029808999	0.00055349668
0.055195479	0.030063389	0.00056073552
0.055326968	0.029522330	0.00055382737
0.055458457	0.030446221	0.00056709685
0.055589945	0.028768058	0.00055098185
0.055721434	0.030014559	0.00055818735
0.055852923	0.029733466	0.00056191221
0.055984412	0.029879179	0.00056113642
0.056115900	0.030247311	0.00056219489
0.056247389	0.028674413	0.00054984297
0.056378878	0.029070139	0.00055014622
0.056510366	0.029974267	0.00056352562
0.056641855	0.028808420	0.00055096941
0.056773344	0.028935581	0.00055367059
0.056904832	0.030177460	0.00056380105
0.057036321	0.029194147	0.00055239430
0.057167810	0.029937178	0.00056158801
0.057299299	0.029221292	0.00055411703
0.057430787	0.028893531	0.00055011761
0.057562276	0.028620558	0.00055018490
0.057693765	0.029186216	0.00054826417
0.057825253	0.029167883	0.00055367980
0.057956742	0.029154950	0.00055425744
0.058088231	0.030270308	0.00056095882
0.058219719	0.028958143	0.00055245141
0.058351208	0.029321860	0.00055024337
0.058482697	0.029228679	0.00055316450
0.058614186	0.029567637	0.00055768036
0.058745674	0.029172433	0.00054810602
0.058877163	0.028540470	0.00054315628
0.059008652	0.028112579	0.00053738565
0.059140140	0.028376315	0.00054273030
0.059271629	0.028311820	0.00054006783
0.059403118	0.028097102	0.00053562936
0.059534606	0.028790766	0.00054533089
0.059666095	0.029694876	0.00054390246
0.059797584	0.028858506	0.00054211751
0.059929072	0.029087380	0.00054611529
0.060060561	0.029585488	0.00054514916
0.060192050	0.028712530	0.00054174440
0.060323539	0.029382342	0.00054110159
0.060455027	0.029285831	0.00054376875
0.060586516	0.029569860	0.00054863378
0.060718005	0.029618524	0.00054420635
0.060849493	0.029326546	0.00054230412
0.060980982	0.028645801	0.00053806851
0.061112471	0.028721132	0.00053702483
0.061243959	0.028402190	0.00054030651
0.061375448	0.028740478	0.00053417168
0.061506937	0.029024878	0.00054167183
0.061638426	0.029291887	0.00054144770
0.061769914	0.029801158	0.00054501002
0.061901403	0.028570345	0.00053958716
0.062032892	0.029710238	0.00054163772
0.062164380	0.030183608	0.00054638661
0.062295869	0.029603076	0.00054491408
0.062427358	0.028212466	0.00053080640
0.062558846	0.028783566	0.00054019716
0.062690335	0.028507665	0.00052925761
0.062821824	0.028533830	0.00053355649
0.062953313	0.029016203	0.00053896997
0.063084801	0.028672185	0.00053211445
0.063216290	0.028136455	0.00053082009
0.063347779	0.029164444	0.00053722643
0.063479267	0.029237409	0.00053437046
0.063610756	0.028354090	0.00053324834
0.063742245	0.029047525	0.00053441492
0.063873733	0.027786451	0.00052937137
0.064005222	0.027921808	0.00052735961
0.064136711	0.029525646	0.00053824622
0.064268200	0.028292527	0.00052845813
0.064399688	0.029743076	0.00053772450
0.064531177	0.028821561	0.00053490295
0.064662666	0.029006022	0.00053270905
0.064794154	0.028886669	0.00053111751
0.064925643	0.028743458	0.00053342984
0.065057132	0.028844822	0.00053229980
0.065188620	0.028764779	0.00053391881
0.065320109	0.028760266	0.00052913939
0.065451598	0.028239061	0.00052428775
0.065583087	0.028567995	0.00053128487
0.065714575	0.029280067	0.00053199370
0.065846064	0.028661786	0.00052946234
0.065977553	0.028032575	0.00052308148
0.066109041	0.028741942	0.00052835213
0.066240530	0.028292201	0.00052694447
0.066372019	0.028697966	0.00052857313
0.066503507	0.028693000	0.00052957478
0.066634996	0.028484585	0.00052394105
0.066766485	0.027937951	0.00052286845
0.066897973	0.028301811	0.00052447363
0.067029462	0.029895775	0.00053637416
0.067160951	0.027660483	0.00052237850
0.067292440	0.028620489	0.00052429197
0.067423928	0.029154523	0.00052604420
0.067555417	0.028645157	0.00052564649
0.067686906	0.028164462	0.00052034168
0.067818394	0.028109342	0.00052058926
0.067949883	0.028168096	0.00051987011
0.068081372	0.028199101	0.00052092344
0.068212860	0.027867674	0.00051692561
0.068344349	0.029194645	0.00053026029
0.068475838	0.030038436	0.00053404506
0.068607327	0.028045320	0.00051977751
0.068738815	0.028295441	0.00051692209
0.068870304	0.028962770	0.00052637521
0.069001793	0.029119869	0.00052610468
0.069133281	0.028277092	0.00052008469
0.069264770	0.029436242	0.00053159708
0.069396259	0.028622950	0.00051744242
0.069527747	0.029454366	0.00052882976
0.069659236	0.029239359	0.00052823387
0.069790725	0.028607505	0.00052003457
0.069922214	0.028395361	0.00052095962
0.070053702	0.028824051	0.00051986288
0.070185191	0.028936448	0.00052392053
0.070316680	0.029041147	0.00052122711
0.070448168	0.028937488	0.00052235576
0.070579657	0.028064696	0.00051664635
0.070711146	0.028837296	0.00051853436
0.070842634	0.028083072	0.00051616896
0.070974123	0.028051304	0.00051326971
0.071105612	0.027722675	0.00051066363
0.071237101	0.027165142	0.00050859323
0.071368589	0.026680312	0.00049900899
0.071500078	0.027695804	0.00051213616
0.071631567	0.027541931	0.00051041102
0.071763055	0.027606583	0.00051035238
0.071894544	0.027582591	0.00051004728
0.072026033	0.028882814	0.00051522690
0.072157521	0.027490875	0.00050978612
0.072289010	0.027132989	0.00050618941
0.072420499	0.027786313	0.00050893978
0.072551988	0.026859520	0.00050004649
0.072683476	0.028474941	0.00051454543
0.072814965	0.026851561	0.00050237996
0.072946454	0.027231387	0.00050595434
0.073077942	0.027403786	0.00050347235
0.073209431	0.027045502	0.00050286331
0.073340920	0.028076068	0.00050901546
0.073472408	0.026856993	0.00050049302
0.073603897	0.027702208	0.00050829737
0.073735386	0.028160445	0.00050665328
0.073866875	0.027671536	0.00050520276
0.073998363	0.027488157	0.00050493744
0.074129852	0.027173505	0.00050316950
0.074261341	0.027321757	0.00050642055
0.074392829	0.026444679	0.00049312752
0.074524318	0.027524778	0.00050727860
0.074655807	0.026891062	0.00049754652
0.074787295	0.026629422	0.00049606391
0.074918784	0.026830055	0.00049911379
0.075050273	0.027288724	0.00049914254
0.075181761	0.025882403	0.00048809300
0.075313250	0.027397856	0.00050160369
0.075444739	0.027370572	0.00050189955
0.075576228	0.027280679	0.00050202143
0.075707716	0.027669424	0.00050293891
0.075839205	0.027523261	0.00050080312
0.075970694	0.027363361	0.00049948504
0.076102182	0.027302535	0.00049683547
0.076233671	0.027064556	0.00049805145
0.076365160	0.027919319	0.00049976148
0.076496648	0.026971633	0.00049700597
0.076628137	0.027328797	0.00049903563
0.076759626	0.026254344	0.00048761734
0.076891115	0.027021655	0.00049753752
0.077022603	0.028015020	0.00050068151
0.077154092	0.026682135	0.00049187712
0.077285581	0.026883449	0.00049693785
0.077417069	0.026665063	0.00049172900
0.077548558	0.027163300	0.00049683537
0.077680047	0.026394989	0.00048700867
0.077811535	0.027020560	0.00049404108
0.077943024	0.026633035	0.00049107597
0.078074513	0.027010094	0.00049146562
0.078206002	0.026565820	0.00049128615
0.078337490	0.026942374	0.00049015086
0.078468979	0.026018604	0.00048399068
0.078600468	0.026169451	0.00048839889
0.078731956	0.026956634	0.00049063853
0.078863445	0.026705783	0.00049200896
0.078994934	0.026558086	0.00048802412
0.079126422	0.026999897	0.00049147387
0.079257911	0.026180624	0.00048724547
0.079389400	0.026167486	0.00048325539
0.079520889	0.025807288	0.00048221624
0.079652377	0.026543208	0.00048635333
0.079783866	0.026249865	0.00048286363
0.079915355	0.025391880	0.00048103872
0.080046843	0.026105261	0.00048162444
0.080178332	0.026829414	0.00048890499
0.080309821	0.026204544	0.00048544522
0.080441309	0.026141211	0.00047821897
0.080572798	0.025874326	0.00048205530
0.080704287	0.026738701	0.00048817667
0.080835776	0.026591213	0.00048666146
0.080967264	0.026263811	0.00048463675
0.081098753	0.026642863	0.00048180988
0.081230242	0.026808753	0.00048781134
0.081361730	0.026736556	0.00048601674
0.081493219	0.026960494	0.00048669779
0.081624708	0.026702275	0.00048632214
0.081756196	0.026724073	0.00048108453
0.081887685	0.025737756	0.00047940664
0.082019174	0.026328165	0.00048384550
0.082150663	0.027093733	0.00048875813
0.082282151	0.025995899	0.00048145806
0.082413640	0.026105709	0.00047604824
0.082545129	0.026299531	0.00048027264
0.082676617	0.026267329	0.00048175197
0.082808106	0.026454589	0.00048073790
0.082939595	0.025754367	0.00047856731
0.083071083	0.026811075	0.00048152176
0.083202572	0.026443047	0.00048127953
0.083334061	0.026286756	0.00048298971
0.083465549	0.026173019	0.00047709114
0.083597038	0.026192868	0.00048082662
0.083728527	0.025935906	0.00047264890
0.083860016	0.026345433	0.00048056226
0.083991504	0.026434392	0.00047963608
0.084122993	0.026207638	0.00047582596
0.084254482	0.025809738	0.00047517893
0.084385970	0.026385585	0.00047853281
0.084517459	0.026182843	0.00047698876
0.084648948	0.026178913	0.00047824783
0.084780436	0.027226842	0.00048169672
0.084911925	0.026263548	0.00047540770
0.085043414	0.026096467	0.00047316271
0.085174903	0.026713004	0.00047835015
0.085306391	0.025973027	0.00047599260
0.085437880	0.025595893	0.00046821222
0.085569369	0.027029684	0.00048172844
0.085700857	0.026110373	0.00047176815
0.085832346	0.025733046	0.00046987709
0.085963835	0.025767332	0.00047391812
0.086095323	0.026639005	0.00047564266
0.086226812	0.026183183	0.00047548071
0.086358301	0.026093428	0.00047170173
0.086489790	0.025877178	0.00047037757
0.086621278	0.025644337	0.00046968237
0.086752767	0.025443901	0.00046593888
0.086884256	0.026522658	0.00047214810
0.087015744	0.025988964	0.00046922033
0.087147233	0.026666497	0.00047484455
0.087278722	0.025547747	0.00046964223
0.087410210	0.025181622	0.00046390858
0.087541699	0.025325399	0.00046524168
0.087673188	0.026397515	0.00047437469
0.087804677	0.025081812	0.00046039900
0.087936165	0.024660861	0.00045976490
0.088067654	0.026297368	0.00047164846
0.088199143	0.026036696	0.00046750327
0.088330631	0.026100456	0.00047141072
0.088462120	0.026588317	0.00047181868
0.088593609	0.026284587	0.00047297166
0.088725097	0.025965467	0.00046620160
0.088856586	0.025651128	0.00046531355
0.088988075	0.026050772	0.00046964923
0.089119564	0.025942392	0.00046578005
0.089251052	0.025826317	0.00046900010
0.089382541	0.025525175	0.00046289625
0.089514030	0.026215591	0.00046671048
0.089645518	0.025611821	0.00046324262
0.089777007	0.024931146	0.00045848333
0.089908496	0.026152087	0.00046976300
0.090039984	0.024582713	0.00045607807
0.090171473	0.025409651	0.00045824716
0.090302962	0.025856852	0.00046708763
0.090434451	0.025252984	0.00045874771
0.090565939	0.025430829	0.00046261444
0.090697428	0.025007413	0.00045950435
0.090828917	0.026441489	0.00046546059
0.090960405	0.025415334	0.00046164379
0.091091894	0.024896421	0.00045536816
0.091223383	0.024627692	0.00045639006
0.091354871	0.024870989	0.00045885433
0.091486360	0.025167332	0.00046611456
0.091617849	0.025315644	0.00047247373
0.091749337	0.025479907	0.00047908252
0.091880826	0.025828218	0.00048583470
0.092012315	0.024854852	0.00048000956
0.092143804	0.024987711	0.00047943690
0.092275292	0.025773701	0.00049124063
0.092406781	0.025395617	0.00048954482
0.092538270	0.025446526	0.00049482260
0.092669758	0.025327266	0.00049399394
0.092801247	0.024589216	0.00047413251
0.092932736	0.025880787	0.00048484757
0.093064224	0.025051530	0.00047419700
0.093195713	0.025981471	0.00048030973
0.093327202	0.024907386	0.00047125012
0.093458691	0.025451588	0.00046887941
0.093590179	0.025002295	0.00047069285
0.093721668	0.024430993	0.00046528316
0.093853157	0.024904044	0.00046624871
0.093984645	0.024973201	0.00046591053
0.094116134	0.024064981	0.00045684782
0.094247623	0.025186985	0.00046469845
0.094379111	0.025605392	0.00046943615
0.094510600	0.024833545	0.00046168540
0.094642089	0.024617715	0.00046068651
0.094773578	0.024618004	0.00045629946
0.094905066	0.024315029	0.00045835239
0.095036555	0.024125052	0.00046000597
0.095168044	0.025282577	0.00046122277
0.095299532	0.024985498	0.00046112415
0.095431021	0.024759436	0.00045657141
0.095562510	0.024574926	0.00045710593
0.095693998	0.025175223	0.00046282238
0.095825487	0.025222442	0.00045950761
0.095956976	0.025090411	0.00046146895
0.096088465	0.025161592	0.00045750214
0.096219953	0.025085300	0.00046080088
0.096351442	0.024516932	0.00045437502
0.096482931	0.024308707	0.00045277412
0.096614419	0.024368573	0.00045325521
0.096745908	0.024816320	0.00045646343
0.096877397	0.024388519	0.00045247185
0.097008885	0.024149994	0.00045042467
0.097140374	0.024567978	0.00045185894
0.097271863	0.024497046	0.00045300334
0.097403352	0.024465094	0.00045001297
0.097534840	0.025520222	0.00045683221
0.097666329	0.023730020	0.00044667522
0.097797818	0.024020790	0.00044333444
0.097929306	0.024625528	0.00044972957
0.098060795	0.024103883	0.00044440763
0.098192284	0.023743839	0.00043917164
0.098323772	0.024722023	0.00045061140
0.098455261	0.024622743	0.00044557929
0.098586750	0.024120928	0.00044104363
0.098718239	0.024515387	0.00044331340
0.098849727	0.025167182	0.00044709561
0.098981216	0.024518531	0.00044258815
0.099112705	0.023864681	0.00043509553
0.099244193	0.023766325	0.00043515707
0.099375682	0.024682203	0.00044352551
0.099507171	0.024910014	0.00044366081
0.099638659	0.024389951	0.00044439171
0.099770148	0.023734674	0.00043560181
0.099901637	0.024829713	0.00044394770
0.10003313	0.024007521	0.00044074206
0.10016461	0.024423401	0.00044257666
0.10029610	0.024575735	0.00044492305
0.10042759	0.024094367	0.00043954736
0.10055908	0.024432898	0.00044180816
0.10069057	0.023813599	0.00043801890
0.10082206	0.024975305	0.00044456860
0.10095355	0.023945887	0.00044142075
0.10108504	0.023609937	0.00043422265
0.10121652	0.024039485	0.00043608203
0.10134801	0.023231772	0.00043122978
0.10147950	0.024139792	0.00043898477
0.10161099	0.023473990	0.00043371716
0.10174248	0.023833481	0.00043699230
0.10187397	0.023364261	0.00043088035
0.10200546	0.023393942	0.00043378284
0.10213694	0.024257535	0.00043656762
0.10226843	0.023291026	0.00043228439
0.10239992	0.023904546	0.00043615588
0.10253141	0.023792248	0.00043063011
0.10266290	0.024866249	0.00044305546
0.10279439	0.025408119	0.00044442136
0.10292588	0.024900954	0.00044170626
0.10305737	0.024880595	0.00044075716
0.10318885	0.024008284	0.00043435854
0.10332034	0.024026738	0.00043721366
0.10345183	0.023867113	0.00043343654
0.10358332	0.023272321	0.00042860109
0.10371481	0.023673864	0.00043058594
0.10384630	0.023990244	0.00043289336
0.10397779	0.024516909	0.00043761330
0.10410928	0.024263654	0.00043688891
0.10424076	0.024552628	0.00043792245
0.10437225	0.023931487	0.00043326122
0.10450374	0.023898366	0.00042893996
0.10463523	0.024013873	0.00043385499
0.10476672	0.024058144	0.00043499322
0.10489821	0.023830867	0.00043010190
0.10502970	0.023869392	0.00042895172
0.10516118	0.024033240	0.00043066461
0.10529267	0.024082055	0.00043387655
0.10542416	0.023154169	0.00042478102
0.10555565	0.024388414	0.00043280982
0.10568714	0.024500482	0.00043395840
0.10581863	0.023886212	0.00042970993
0.10595012	0.023039196	0.00042325499
0.10608161	0.023738375	0.00043046695
0.10621309	0.023857760	0.00042905996
0.10634458	0.024455252	0.00043283168
0.10647607	0.023328911	0.00042501055
0.10660756	0.024089328	0.00043105226
0.10673905	0.024004243	0.00043004723
0.10687054	0.023814026	0.00043065788
0.10700203	0.023949010	0.00043733879
0.10713352	0.024194849	0.00044243468
0.10726500	0.024396771	0.00045038132
0.10739649	0.023278608	0.00044812612
0.10752798	0.022811194	0.00044176516
0.10765947	0.024096873	0.00045462009
0.10779096	0.024179111	0.00045625239
0.10792245	0.023702691	0.00045757419
0.10805394	0.023591791	0.00045816124
0.10818542	0.024298774	0.00046095564
0.10831691	0.024508034	0.00046585746
0.10844840	0.024697217	0.00046756368
0.10857989	0.024654473	0.00047052774
0.10871138	0.024023141	0.00046888033
0.10884287	0.023467253	0.00046285889
0.10897436	0.023729779	0.00046600642
0.10910585	0.024289970	0.00047457028
0.10923733	0.024328409	0.00047237342
0.10936882	0.023232546	0.00047157697
0.10950031	0.023923283	0.00047459589
0.10963180	0.024314361	0.00047603535
0.10976329	0.023384784	0.00047199075
0.10989478	0.023928544	0.00047836748
0.11002627	0.023695918	0.00048270111
0.11015776	0.023582796	0.00047598229
0.11028924	0.024483761	0.00048437900
0.11042073	0.023701822	0.00048530337
0.11055222	0.023462540	0.00047528657
0.11068371	0.023547583	0.00048365957
0.11081520	0.024005560	0.00048390837
0.11094669	0.023414177	0.00048203079
0.11107818	0.024297592	0.00049162672
0.11120966	0.024637690	0.00049257345
0.11134115	0.023908435	0.00048973450
0.11147264	0.024066885	0.00048766751
0.11160413	0.024108293	0.00049209356
0.11173562	0.024030326	0.00049555182
0.11186711	0.023644818	0.00047566183
0.11199860	0.024163034	0.00047970729
0.11213009	0.023605178	0.00046851260
0.11226157	0.023215511	0.00046169641
0.11239306	0.024351684	0.00046891155
0.11252455	0.024988529	0.00047482857
0.11265604	0.023876652	0.00046605235
0.11278753	0.024229397	0.00046273684
0.11291902	0.023534212	0.00045715900
0.11305051	0.023379599	0.00045810068
0.11318200	0.023973502	0.00045640571
0.11331348	0.024188534	0.00045937964
0.11344497	0.023957440	0.00045583756
0.11357646	0.023187621	0.00044829152
0.11370795	0.024096687	0.00045502946
0.11383944	0.023366240	0.00045122077
0.11397093	0.024174847	0.00045488805
0.11410242	0.023933151	0.00045373077
0.11423390	0.023948956	0.00044678967
0.11436539	0.023500523	0.00044974922
0.11449688	0.024526576	0.00045109747
0.11462837	0.023896090	0.00045107165
0.11475986	0.023049706	0.00044103672
0.11489135	0.023640450	0.00044276828
0.11502284	0.023190302	0.00044502764
0.11515433	0.023808284	0.00044537514
0.11528581	0.023587903	0.00044390099
0.11541730	0.023827438	0.00044500526
0.11554879	0.023893086	0.00044281457
0.11568028	0.023643125	0.00044356803
0.11581177	0.023840367	0.00044184587
0.11594326	0.024128185	0.00044584550
0.11607475	0.023295128	0.00043863862
0.11620624	0.024078017	0.00043993229
0.11633772	0.024554577	0.00044790586
0.11646921	0.023713381	0.00044164341
0.11660070	0.023368023	0.00043717191
0.11673219	0.023447023	0.00043463225
0.11686368	0.023397443	0.00043565520
0.11699517	0.024504430	0.00044367932
0.11712666	0.023940754	0.00043838078
0.11725814	0.023563614	0.00043470994
0.11738963	0.024032180	0.00043599579
0.11752112	0.024668099	0.00043976402
0.11765261	0.023166272	0.00043004253
0.11778410	0.024064536	0.00043743451
0.11791559	0.023868776	0.00043330619
0.11804708	0.024294070	0.00043346157
0.11817857	0.023535885	0.00043032611
0.11831005	0.023820647	0.00042905625
0.11844154	0.024371832	0.00043654366
0.11857303	0.024105795	0.00042979860
0.11870452	0.024445441	0.00043257715
0.11883601	0.023901003	0.00042874962
0.11896750	0.023882464	0.00042975074
0.11909899	0.023994784	0.00043156408
0.11923048	0.023648807	0.00042188457
0.11936196	0.024474999	0.00043237371
0.11949345	0.023424805	0.00042194302
0.11962494	0.024039084	0.00042543848
0.11975643	0.023328389	0.00042209589
0.11988792	0.023778146	0.00042051710
0.12001941	0.024637117	0.00042741965
0.12015090	0.023606759	0.00041927161
0.12028239	0.023734644	0.00042320723
0.12041387	0.023108707	0.00041570177
0.12054536	0.023748839	0.00041936718
0.12067685	0.023630146	0.00041893901
0.12080834	0.024561374	0.00042643663
0.12093983	0.024191716	0.00041903532
0.12107132	0.023188834	0.00041643678
0.12120281	0.024159538	0.00042035172
0.12133429	0.024244655	0.00042147813
0.12146578	0.024313149	0.00042338791
0.12159727	0.023859556	0.00041690974
0.12172876	0.023446269	0.00041549384
0.12186025	0.023720325	0.00041583123
0.12199174	0.024160477	0.00042031286
0.12212323	0.023444136	0.00041451412
0.12225472	0.023686985	0.00041549986
0.12238620	0.023302992	0.00041500473
0.12251769	0.023828658	0.00041624014
0.12264918	0.022968712	0.00041095716
0.12278067	0.023572672	0.00041561681
0.12291216	0.024030252	0.00041701464
0.12304365	0.023729365	0.00041528367
0.12317514	0.023012029	0.00040938660
0.12330663	0.023085726	0.00041071252
0.12343811	0.023980873	0.00041669959
0.12356960	0.024053179	0.00041609250
0.12370109	0.023348810	0.00041079099
0.12383258	0.024262246	0.00041541980
0.12396407	0.023119009	0.00040695840
0.12409556	0.023284762	0.00041402853
0.12422705	0.024033208	0.00041300087
0.12435853	0.024080282	0.00041612451
0.12449002	0.023485583	0.00041220623
0.12462151	0.023356840	0.00041188085
0.12475300	0.024171430	0.00041648620
0.12488449	0.023523180	0.00041252784
0.12501598	0.023903923	0.00041616628
0.12514747	0.023074469	0.00040871637
0.12527896	0.024176594	0.00041509779
0.12541044	0.024475579	0.00041829523
0.12554193	0.024094858	0.00041381633
0.12567342	0.023814922	0.00041182189
0.12580491	0.022784742	0.00040582926
0.12593640	0.023406207	0.00040623221
0.12606789	0.023861685	0.00041263681
0.12619938	0.024120747	0.00041316333
0.12633087	0.024267783	0.00041505095
0.12646235	0.024136733	0.00041333906
0.12659384	0.024639538	0.00041350625
0.12672533	0.024390144	0.00041717571
0.12685682	0.023568138	0.00040738085
0.12698831	0.023907094	0.00041182659
0.12711980	0.023620305	0.00040701706
0.12725129	0.023816457	0.00040810865
0.12738277	0.023730048	0.00040946706
0.12751426	0.023372848	0.00040795570
0.12764575	0.022984675	0.00040352073
0.12777724	0.023491957	0.00040528317
0.12790873	0.023665427	0.00040718099
0.12804022	0.023986915	0.00041035381
0.12817171	0.023616528	0.00040800818
0.12830320	0.023991029	0.00040928118
0.12843468	0.023945802	0.00040897519
0.12856617	0.023320703	0.00040335165
0.12869766	0.023124580	0.00040260993
0.12882915	0.022883545	0.00040369108
0.12896064	0.023258321	0.00040194062
0.12909213	0.024095282	0.00040866978
0.12922362	0.023865039	0.00040763100
0.12935511	0.024420885	0.00041084275
0.12948659	0.023637133	0.00040672124
0.12961808	0.023566349	0.00040286942
0.12974957	0.023408961	0.00040306734
0.12988106	0.023892985	0.00040770851
0.13001255	0.023284655	0.00040175637
0.13014404	0.023835996	0.00040759081
0.13027553	0.023340589	0.00040102211
0.13040701	0.023727933	0.00040382767
0.13053850	0.023523330	0.00040423020
0.13066999	0.023779683	0.00040337877
0.13080148	0.023184694	0.00040260241
0.13093297	0.023526489	0.00040143956
0.13106446	0.023181198	0.00040035289
0.13119595	0.023846715	0.00040278117
0.13132744	0.023414969	0.00040168361
0.13145892	0.023793549	0.00040518620
0.13159041	0.024364083	0.00040602989
0.13172190	0.023763567	0.00040365635
0.13185339	0.023311434	0.00040068039
0.13198488	0.023925615	0.00040385834
0.13211637	0.023398296	0.00040073930
0.13224786	0.023679610	0.00040094885
0.13237935	0.023270547	0.00039866762
0.13251083	0.023803400	0.00040327507
0.13264232	0.022833219	0.00039575974
0.13277381	0.023617583	0.00040129533
0.13290530	0.023140623	0.00039603661
0.13303679	0.023630728	0.00040199035
0.13316828	0.023687170	0.00040372666
0.13329977	0.024431489	0.00040291371
0.13343125	0.023673987	0.00040328931
0.13356274	0.023295934	0.00039519317
0.13369423	0.023925925	0.00040152255
0.13382572	0.023471358	0.00040061247
0.13395721	0.023859988	0.00040084142
0.13408870	0.023692293	0.00040223541
0.13422019	0.023727958	0.00039827209
0.13435168	0.023614112	0.00040139226
0.13448316	0.023826015	0.00040081216
0.13461465	0.024267215	0.00040161804
0.13474614	0.024031295	0.00040206029
0.13487763	0.023969869	0.00040093060
0.13500912	0.023831447	0.00040130020
0.13514061	0.023764287	0.00040070567
0.13527210	0.024272086	0.00040372212
0.13540359	0.023449824	0.00039659809
0.13553507	0.023328729	0.00039569485
0.13566656	0.023923090	0.00039966484
0.13579805	0.022818110	0.00039301307
0.13592954	0.023164502	0.00039364968
0.13606103	0.023501847	0.00039896192
0.13619252	0.023920526	0.00039921029
0.13632401	0.023312769	0.00039405420
0.13645549	0.024261862	0.00040409316
0.13658698	0.023776814	0.00039703258
0.13671847	0.023558875	0.00039723019
0.13684996	0.023016117	0.00039317088
0.13698145	0.023714018	0.00039679236
0.13711294	0.023350023	0.00039489831
0.13724443	0.023999777	0.00039968883
0.13737592	0.024158151	0.00039874434
0.13750740	0.023889752	0.00039904473
0.13763889	0.024054149	0.00039711377
0.13777038	0.023087491	0.00039332692
0.13790187	0.023933624	0.00039753162
0.13803336	0.023741483	0.00039476588
0.13816485	0.024042765	0.00039905541
0.13829634	0.023770073	0.00039428975
0.13842783	0.023151025	0.00039287097
0.13855931	0.023292606	0.00039171802
0.13869080	0.023399092	0.00039308714
0.13882229	0.023726128	0.00039462659
0.13895378	0.023275438	0.00039096888
0.13908527	0.023703371	0.00039617963
0.13921676	0.023440728	0.00039229919
0.13934825	0.022773931	0.00038893742
0.13947973	0.023240462	0.00038894199
0.13961122	0.022994204	0.00038753921
0.13974271	0.024021318	0.00039489931
0.13987420	0.023849355	0.00039491426
0.14000569	0.023686197	0.00039084269
0.14013718	0.023458094	0.00039157508
0.14026867	0.023375063	0.00039033107
0.14040016	0.023433988	0.00039151740
0.14053164	0.023189338	0.00039023219
0.14066313	0.023423673	0.00038840462
0.14079462	0.023246385	0.00038969208
0.14092611	0.023558594	0.00039107456
0.14105760	0.024289240	0.00039506709
0.14118909	0.023521498	0.00039148481
0.14132058	0.024133973	0.00039084458
0.14145207	0.023953721	0.00039030172
0.14158355	0.022798830	0.00038410606
0.14171504	0.023399049	0.00038953498
0.14184653	0.024103911	0.00039256553
0.14197802	0.022997811	0.00038396083
0.14210951	0.023146577	0.00038692939
0.14224100	0.024005040	0.00039034544
0.14237249	0.023707767	0.00038854812
0.14250398	0.024067666	0.00039297605
0.14263546	0.024197512	0.00039087173
0.14276695	0.024446834	0.00039503508
0.14289844	0.023703548	0.00038957984
0.14302993	0.023623709	0.00038872989
0.14316142	0.024135605	0.00039264306
0.14329291	0.023705936	0.00038734545
0.14342440	0.023254806	0.00038680965
0.14355588	0.023880307	0.00038966251
0.14368737	0.023361081	0.00038637073
0.14381886	0.023681927	0.00038926910
0.14395035	0.023385430	0.00038388044
0.14408184	0.024257642	0.00039078276
0.14421333	0.024084893	0.00039113225
0.14434482	0.023194668	0.00038399637
0.14447631	0.023662387	0.00038761988
0.14460779	0.022856460	0.00038164277
0.14473928	0.023550525	0.00038497104
0.14487077	0.024027039	0.00039213161
0.14500226	0.023605793	0.00038594348
0.14513375	0.023286274	0.00038640603
0.14526524	0.022959691	0.00038129745
0.14539673	0.024439285	0.00039083176
0.14552822	0.024312405	0.00039185837
0.14565970	0.023525169	0.00038537679
0.14579119	0.023570416	0.00038642992
0.14592268	0.023424565	0.00038471974
0.14605417	0.023439096	0.00038370385
0.14618566	0.023402908	0.00038523091
0.14631715	0.023640948	0.00038363459
0.14644864	0.023319438	0.00038262214
0.14658012	0.024144750	0.00038746163
0.14671161	0.024482381	0.00039176816
0.14684310	0.023035456	0.00038366062
0.14697459	0.023524191	0.00038420711
0.14710608	0.023485685	0.00038429471
0.14723757	0.023848034	0.00038651392
0.14736906	0.023214062	0.00038143642
0.14750055	0.023519800	0.00038411358
0.14763203	0.024005237	0.00038648311
0.14776352	0.023884495	0.00038532655
0.14789501	0.023454120	0.00038238019
0.14802650	0.024035881	0.00038591814
0.14815799	0.023950345	0.00038717392
0.14828948	0.023761400	0.00038347570
0.14842097	0.023657412	0.00038521045
0.14855246	0.024075840	0.00038656693
0.14868394	0.023481900	0.00038028286
0.14881543	0.023777111	0.00038442679
0.14894692	0.023860222	0.00038529108
0.14907841	0.023674315	0.00038309161
0.14920990	0.023844873	0.00038394375
0.14934139	0.023512498	0.00038113353
0.14947288	0.023392285	0.00038206019
0.14960436	0.023732376	0.00038313544
0.14973585	0.023728364	0.00038207171
0.14986734	0.024243722	0.00038530903
0.14999883	0.023401742	0.00037982648
0.15013032	0.024121740	0.00038629430
0.15026181	0.023599482	0.00038232950
0.15039330	0.023812330	0.00038266587
0.15052479	0.023385618	0.00038063047
0.15065627	0.023255328	0.00037770470
0.15078776	0.023312331	0.00037912808
0.15091925	0.023968978	0.00038346367
0.15105074	0.022957167	0.00037751360
0.15118223	0.023869425	0.00038279589
0.15131372	0.023715982	0.00038080683
0.15144521	0.023783225	0.00038105918
0.15157670	0.023918292	0.00038290508
0.15170818	0.023647386	0.00037904973
0.15183967	0.023879901	0.00038126300
0.15197116	0.023955837	0.00038287051
0.15210265	0.023414944	0.00037879954
0.15223414	0.023414017	0.00037925967
0.15236563	0.023692773	0.00037872086
0.15249712	0.023785027	0.00038043061
0.15262860	0.023308506	0.00037755390
0.15276009	0.024341849	0.00038438373
0.15289158	0.023583153	0.00037968030
0.15302307	0.023233696	0.00037565418
0.15315456	0.023666620	0.00037951071
0.15328605	0.023959313	0.00038195946
0.15341754	0.023666923	0.00038039257
0.15354903	0.023988217	0.00038064534
0.15368051	0.024210841	0.00038206550
0.15381200	0.023970930	0.00037993654
0.15394349	0.023481921	0.00037744024
0.15407498	0.023656493	0.00037818899
0.15420647	0.023579525	0.00037695614
0.15433796	0.023786041	0.00037794173
0.15446945	0.023599142	0.00037708056
0.15460094	0.023622160	0.00037794160
0.15473242	0.023310221	0.00037547262
0.15486391	0.023753629	0.00037797828
0.15499540	0.023845410	0.00037797390
0.15512689	0.023005090	0.00037350525
0.15525838	0.023465412	0.00037646955
0.15538987	0.024155480	0.00037943173
0.15552136	0.023252809	0.00037456314
0.15565284	0.024048856	0.00037901402
0.15578433	0.023244309	0.00037439684
0.15591582	0.023172743	0.00037224913
0.15604731	0.023828496	0.00037716980
0.15617880	0.023191880	0.00037444938
0.15631029	0.023887813	0.00037782044
0.15644178	0.023634498	0.00037465736
0.15657327	0.023110864	0.00037443023
0.15670475	0.023651825	0.00037493795
0.15683624	0.023399749	0.00037413188
0.15696773	0.024122436	0.00037826835
0.15709922	0.024293465	0.00037870863
0.15723071	0.023323440	0.00037498000
0.15736220	0.023388689	0.00037194997
0.15749369	0.023350685	0.00037353493
0.15762518	0.023941647	0.00037561081
0.15775666	0.024249310	0.00037776543
0.15788815	0.023839421	0.00037691866
0.15801964	0.023605087	0.00037314712
0.15815113	0.023157211	0.00037117676
0.15828262	0.024538483	0.00038004532
0.15841411	0.023576203	0.00037358658
0.15854560	0.022814807	0.00036829374
0.15867708	0.023504008	0.00037161330
0.15880857	0.023269695	0.00037242923
0.15894006	0.024191699	0.00037605158
0.15907155	0.024273422	0.00037760873
0.15920304	0.023174913	0.00037074075
0.15933453	0.023977040	0.00037459929
0.15946602	0.024690144	0.00037905542
0.15959751	0.022864998	0.00036856023
0.15972899	0.024079362	0.00037511150
0.15986048	0.023406605	0.00037168219
0.15999197	0.024067470	0.00037328997
0.16012346	0.023593539	0.00037283923
0.16025495	0.023709789	0.00037307101
0.16038644	0.024037250	0.00037417494
0.16051793	0.023568159	0.00037347501
0.16064942	0.023610280	0.00037137881
0.16078090	0.023153502	0.00036983948
0.16091239	0.023763234	0.00037244725
0.16104388	0.023486332	0.00036863709
0.16117537	0.023979579	0.00037374122
0.16130686	0.023950956	0.00037288940
0.16143835	0.022778026	0.00036611434
0.16156984	0.023632411	0.00037260879
0.16170133	0.024016563	0.00037101761
0.16183281	0.022913715	0.00036693217
0.16196430	0.023892891	0.00037204244
0.16209579	0.024414055	0.00037495092
0.16222728	0.023564983	0.00037111988
0.16235877	0.023413965	0.00036680866
0.16249026	0.023936584	0.00037134882
0.16262175	0.023849970	0.00037103514
0.16275323	0.023428023	0.00036783055
0.16288472	0.023512531	0.00037014844
0.16301621	0.023343530	0.00036674046
0.16314770	0.024191448	0.00037397979
0.16327919	0.023843634	0.00036949422
0.16341068	0.023776115	0.00036926458
0.16354217	0.023367853	0.00036807161
0.16367366	0.023692831	0.00036892148
0.16380514	0.024021877	0.00037180655
0.16393663	0.023701745	0.00036992083
0.16406812	0.023456970	0.00036660848
0.16419961	0.022677489	0.00036276230
0.16433110	0.023549587	0.00036778089
0.16446259	0.023387242	0.00036766561
0.16459408	0.023798499	0.00036877277
0.16472557	0.023167407	0.00036364357
0.16485705	0.023613589	0.00036865944
0.16498854	0.024057490	0.00037083284
0.16512003	0.023192998	0.00036534676
0.16525152	0.023216260	0.00036708684
0.16538301	0.022931924	0.00036292914
0.16551450	0.023825764	0.00036964457
0.16564599	0.023684828	0.00036804926
0.16577747	0.023744278	0.00036896014
0.16590896	0.023418750	0.00036550993
0.16604045	0.023708096	0.00036549420
0.16617194	0.023357359	0.00036528603
0.16630343	0.023459350	0.00036541990
0.16643492	0.023518728	0.00036575618
0.16656641	0.023299887	0.00036491802
0.16669790	0.023782021	0.00036585869
0.16682938	0.023605763	0.00036631866
0.16696087	0.023717724	0.00036624459
0.16709236	0.023699120	0.00036505019
0.16722385	0.023128380	0.00036349633
0.16735534	0.022849809	0.00036113626
0.16748683	0.023518032	0.00036561200
0.16761832	0.023443087	0.00036508285
0.16774981	0.023489093	0.00036434995
0.16788129	0.023906654	0.00036852617
0.16801278	0.023090222	0.00036206106
0.16814427	0.022943321	0.00036129361
0.16827576	0.023590594	0.00036554041
0.16840725	0.023546134	0.00036317739
0.16853874	0.023413282	0.00036394819
0.16867023	0.023161946	0.00036128284
0.16880171	0.023722353	0.00036743235
0.16893320	0.023470495	0.00036439208
0.16906469	0.023932635	0.00036386378
0.16919618	0.023934776	0.00036654797
0.16932767	0.023996136	0.00036495656
0.16945916	0.023757588	0.00036531746
0.16959065	0.023754635	0.00036639007
0.16972214	0.023663948	0.00036343567
0.16985362	0.023705835	0.00036432387
0.16998511	0.023378614	0.00036093584
0.17011660	0.023675062	0.00036505708
0.17024809	0.022916809	0.00036058994
0.17037958	0.023302513	0.00036045950
0.17051107	0.023164176	0.00036067596
0.17064256	0.023711741	0.00036431489
0.17077405	0.023774220	0.00036278792
0.17090553	0.023876372	0.00036427972
0.17103702	0.023416339	0.00036209879
0.17116851	0.023777967	0.00036296538
0.17130000	0.023366722	0.00035947104
0.17143149	0.023644250	0.00036275080
0.17156298	0.024119444	0.00036554628
0.17169447	0.023792558	0.00036130322
0.17182595	0.022964594	0.00035867529
0.17195744	0.024045600	0.00036463547
0.17208893	0.023020212	0.00035634855
0.17222042	0.023501088	0.00036109280
0.17235191	0.023974083	0.00036313781
0.17248340	0.023698208	0.00036206501
0.17261489	0.023840468	0.00036235781
0.17274638	0.023466346	0.00035767267
0.17287786	0.023439077	0.00036101918
0.17300935	0.023800145	0.00036254910
0.17314084	0.024420433	0.00036582494
0.17327233	0.023825566	0.00036205374
0.17340382	0.023653575	0.00036016752
0.17353531	0.023256454	0.00035739437
0.17366680	0.023829186	0.00036112735
0.17379829	0.023149126	0.00035635556
0.17392977	0.023366386	0.00035947688
0.17406126	0.023351947	0.00035924473
0.17419275	0.023925462	0.00036141303
0.17432424	0.023291181	0.00035744068
0.17445573	0.023582550	0.00035822588
0.17458722	0.023165963	0.00035834805
0.17471871	0.024005898	0.00036100602
0.17485019	0.023819274	0.00036048931
0.17498168	0.023309197	0.00035684407
0.17511317	0.023369429	0.00035800927
0.17524466	0.023748623	0.00036135347
0.17537615	0.023086575	0.00035452313
0.17550764	0.023507282	0.00035882996
0.17563913	0.023535657	0.00035795291
0.17577062	0.023776252	0.00035680009
0.17590210	0.023156240	0.00035603683
0.17603359	0.024432913	0.00036220690
0.17616508	0.023162301	0.00035696188
0.17629657	0.023036639	0.00035574402
0.17642806	0.023263063	0.00035386043
0.17655955	0.023588183	0.00035862349
0.17669104	0.023957871	0.00035888654
0.17682253	0.023578476	0.00035642832
0.17695401	0.023434870	0.00035746166
0.17708550	0.023562632	0.00035649873
0.17721699	0.023330375	0.00035649454
0.17734848	0.022869828	0.00035234422
0.17747997	0.023143686	0.00035461084
0.17761146	0.024323612	0.00036360217
0.17774295	0.022351889	0.00034759561
0.17787443	0.023167774	0.00035531102
0.17800592	0.023213543	0.00035394601
0.17813741	0.023346178	0.00035504704
0.17826890	0.023108046	0.00035436668
0.17840039	0.024331179	0.00035896566
0.17853188	0.023429804	0.00035639888
0.17866337	0.023277231	0.00035380835
0.17879486	0.023772847	0.00035711900
0.17892634	0.024478082	0.00036088153
0.17905783	0.023155409	0.00035318979
0.17918932	0.023525439	0.00035685411
0.17932081	0.024225947	0.00035935373
0.17945230	0.023573776	0.00035461466
0.17958379	0.023576413	0.00035650872
0.17971528	0.023776621	0.00035496341
0.17984677	0.023239372	0.00035403220
0.17997825	0.023683972	0.00035612249
0.18010974	0.023304837	0.00035200077
0.18024123	0.023496365	0.00035370371
0.18037272	0.023244845	0.00035056691
0.18050421	0.023144476	0.00035940371
0.18063570	0.023159360	0.00036191573
0.18076719	0.023148439	0.00036275187
0.18089867	0.023729254	0.00036961287
0.18103016	0.023312693	0.00036747704
0.18116165	0.023659588	0.00037285304
0.18129314	0.023411573	0.00037297075
0.18142463	0.023706499	0.00037416589
0.18155612	0.023765735	0.00037781126
0.18168761	0.023119954	0.00037387421
0.18181910	0.023440876	0.00037709761
0.18195058	0.023801292	0.00038224428
0.18208207	0.023489631	0.00037788983
0.18221356	0.022443704	0.00037588626
0.18234505	0.023555819	0.00038285453
0.18247654	0.023323957	0.00038153807
0.18260803	0.023148083	0.00038216043
0.18273952	0.023701762	0.00038619521
0.18287101	0.023234155	0.00038515106
0.18300249	0.023407499	0.00038698313
0.18313398	0.023338990	0.00038649407
0.18326547	0.023527844	0.00038985204
0.18339696	0.022795808	0.00038361441
0.18352845	0.024133525	0.00039534518
0.18365994	0.023394048	0.00039236148
0.18379143	0.024218198	0.00039640964
0.18392292	0.023659089	0.00039553659
0.18405440	0.023292147	0.00039193881
0.18418589	0.022883675	0.00039162854
0.18431738	0.023555034	0.00039667336
0.18444887	0.023672978	0.00039558511
0.18458036	0.023045522	0.00039560061
0.18471185	0.024202366	0.00040272097
0.18484334	0.023458414	0.00039786012
0.18497482	0.023289638	0.00040004792
0.18510631	0.023378779	0.00039723931
0.18523780	0.023425645	0.00040062392
0.18536929	0.023780072	0.00039644378
0.18550078	0.022819119	0.00038444164
0.18563227	0.023281528	0.00038771950
0.18576376	0.023319355	0.00038063897
0.18589525	0.023402211	0.00038383262
0.18602673	0.023344692	0.00038200557
0.18615822	0.023627797	0.00038180767
0.18628971	0.023950614	0.00038226404
0.18642120	0.023538426	0.00037779448
0.18655269	0.023106624	0.00037627258
0.18668418	0.023099926	0.00037344463
0.18681567	0.023654899	0.00037652523
0.18694716	0.022848653	0.00037092014
0.18707864	0.023114005	0.00036771464
0.18721013	0.023168853	0.00036921795
0.18734162	0.023681524	0.00037272412
0.18747311	0.023263518	0.00036820228
0.18760460	0.023095839	0.00037004736
0.18773609	0.023827657	0.00036974318
0.18786758	0.023669242	0.00036818729
0.18799906	0.023037653	0.00036491644
0.18813055	0.023337918	0.00036392762
0.18826204	0.023014656	0.00036284141
0.18839353	0.023049347	0.00036079031
0.18852502	0.023377733	0.00036409628
0.18865651	0.023754097	0.00036671788
0.18878800	0.023014603	0.00035817716
0.18891949	0.022852605	0.00035811595
0.18905097	0.023793483	0.00036257693
0.18918246	0.023545443	0.00036149136
0.18931395	0.023520703	0.00036141995
0.18944544	0.023529318	0.00035881973
0.18957693	0.023316145	0.00035869173
0.18970842	0.023697996	0.00035868324
0.18983991	0.023947783	0.00036258818
0.18997140	0.023162002	0.00035696046
0.19010288	0.024135244	0.00035969099
0.19023437	0.023211959	0.00035679168
0.19036586	0.022591445	0.00035158067
0.19049735	0.023376416	0.00035531327
0.19062884	0.023857527	0.00035856974
0.19076033	0.023205842	0.00035054259
0.19089182	0.023476625	0.00035453228
0.19102330	0.023647219	0.00035433379
0.19115479	0.023381560	0.00035358202
0.19128628	0.023324847	0.00035296102
0.19141777	0.023314724	0.00035146163
0.19154926	0.023444941	0.00035338847
0.19168075	0.023581920	0.00035410120
0.19181224	0.023157307	0.00035190814
0.19194373	0.023870008	0.00035484876
0.19207521	0.023685191	0.00035439518
0.19220670	0.023208708	0.00034979590
0.19233819	0.022937050	0.00034919427
0.19246968	0.023228587	0.00035157827
0.19260117	0.023503118	0.00035285776
0.19273266	0.023736863	0.00035379407
0.19286415	0.022594226	0.00034560674
0.19299564	0.023618404	0.00035376926
0.19312712	0.023697334	0.00035106649
0.19325861	0.023526011	0.00035272773
0.19339010	0.023563982	0.00035030717
0.19352159	0.023408915	0.00035063460
0.19365308	0.023751652	0.00035366956
0.19378457	0.023414784	0.00035011026
0.19391606	0.023533825	0.00035110133
0.19404754	0.023482302	0.00035011149
0.19417903	0.023368187	0.00034947635
0.19431052	0.023123423	0.00034919300
0.19444201	0.023843521	0.00035294117
0.19457350	0.023115314	0.00034749719
0.19470499	0.023645505	0.00035084251
0.19483648	0.023231915	0.00034811906
0.19496797	0.023423856	0.00034990887
0.19509945	0.023818155	0.00035100391
0.19523094	0.023762832	0.00035136659
0.19536243	0.023179162	0.00034819413
0.19549392	0.023419101	0.00034882146
0.19562541	0.023141365	0.00034738655
0.19575690	0.023008274	0.00034659877
0.19588839	0.022733296	0.00034461450
0.19601988	0.023449475	0.00034726013
0.19615136	0.023860243	0.00034937491
0.19628285	0.023617981	0.00035022689
0.19641434	0.022921110	0.00034416298
0.19654583	0.023118197	0.00034640559
0.19667732	0.023524892	0.00034808560
0.19680881	0.023736915	0.00034967221
0.19694030	0.022972594	0.00034687892
0.19707178	0.022823746	0.00034272045
0.19720327	0.023024162	0.00034456609
0.19733476	0.023380928	0.00034581105
0.19746625	0.023508348	0.00034642256
0.19759774	0.023069769	0.00034614494
0.19772923	0.023181121	0.00034493894
0.19786072	0.023319263	0.00034607584
0.19799221	0.022848317	0.00034359040
0.19812369	0.022720054	0.00034074362
0.19825518	0.022947618	0.00034491320
0.19838667	0.022929993	0.00034263560
0.19851816	0.023244634	0.00034547674
0.19864965	0.023864270	0.00034840575
0.19878114	0.023136158	0.00034250453
0.19891263	0.023574113	0.00034707090
0.19904412	0.022854201	0.00034114257
0.19917560	0.023041854	0.00034490274
0.19930709	0.023547715	0.00034602705
0.19943858	0.023544875	0.00034464585
0.19957007	0.023501797	0.00034558105
0.19970156	0.023593417	0.00034483164
0.19983305	0.023677422	0.00034602905
0.19996454	0.023207216	0.00034322184
0.20009602	0.023387684	0.00034351302
0.20022751	0.023008546	0.00034327160
0.20035900	0.023180491	0.00034416820
0.20049049	0.022837761	0.00034054933
0.20062198	0.023693070	0.00034596934
0.20075347	0.023745241	0.00034418474
0.20088496	0.023056423	0.00034155194
0.20101645	0.023882792	0.00034656289
0.20114793	0.023488768	0.00034304137
0.20127942	0.023337974	0.00034296108
0.20141091	0.023709415	0.00034440302
0.20154240	0.023709611	0.00034599926
0.20167389	0.023033413	0.00034125245
0.20180538	0.023543997	0.00034276943
0.20193687	0.023836283	0.00034583716
0.20206836	0.023349976	0.00034261124
0.20219984	0.023348657	0.00034256708
0.20233133	0.023705226	0.00034547273
0.20246282	0.022987331	0.00033838834
0.20259431	0.023384828	0.00034205801
0.20272580	0.022909258	0.00033882661
0.20285729	0.022999212	0.00033963902
0.20298878	0.023377731	0.00034245455
0.20312027	0.023640795	0.00034148725
0.20325175	0.023418983	0.00034197522
0.20338324	0.023265519	0.00033863079
0.20351473	0.023740672	0.00034293033
0.20364622	0.023929526	0.00034513765
0.20377771	0.023555181	0.00034077021
0.20390920	0.023506399	0.00034105929
0.20404069	0.022927926	0.00033841750
0.20417217	0.023666197	0.00034327092
0.20430366	0.022836409	0.00033821319
0.20443515	0.023030272	0.00033579089
0.20456664	0.023226632	0.00033982978
0.20469813	0.023432055	0.00034098363
0.20482962	0.023127247	0.00033853859
0.20496111	0.022665152	0.00033615088
0.20509260	0.023562870	0.00033882074
0.20522408	0.023714423	0.00034141055
0.20535557	0.023579543	0.00034132194
0.20548706	0.023661755	0.00034035686
0.20561855	0.023259655	0.00033910490
0.20575004	0.023534743	0.00033868718
0.20588153	0.023414747	0.00033846377
0.20601302	0.023418164	0.00034047550
0.20614451	0.023397596	0.00033729880
0.20627599	0.023468326	0.00033990793
0.20640748	0.023476675	0.00033809627
0.20653897	0.023278184	0.00033811034
0.20667046	0.023592656	0.00033997249
0.20680195	0.023013228	0.00033520942
0.20693344	0.023664991	0.00034135030
0.20706493	0.023025804	0.00033534541
0.20719641	0.023184502	0.00033790411
0.20732790	0.023110935	0.00033744765
0.20745939	0.023192953	0.00033591909
0.20759088	0.022830638	0.00033608240
0.20772237	0.022767681	0.00033333792
0.20785386	0.022654904	0.00033255754
0.20798535	0.022802581	0.00033592182
0.20811684	0.022648815	0.00033252692
0.20824832	0.023404779	0.00033741961
0.20837981	0.023436307	0.00033727740
0.20851130	0.023309515	0.00033792131
0.20864279	0.022751475	0.00033520359
0.20877428	0.023639598	0.00033793213
0.20890577	0.023072961	0.00033586681
0.20903726	0.023737190	0.00033958245
0.20916875	0.023274619	0.00033674488
0.20930023	0.023722278	0.00034012847
0.20943172	0.023624429	0.00033749741
0.20956321	0.023066889	0.00033410776
0.20969470	0.022781218	0.00033408190
0.20982619	0.023122226	0.00033445766
0.20995768	0.023391485	0.00033725952
0.21008917	0.023561877	0.00033613130
0.21022065	0.023399460	0.00033562384
0.21035214	0.023078000	0.00033516917
0.21048363	0.022743581	0.00033118628
0.21061512	0.022884592	0.00033534751
0.21074661	0.023222895	0.00033393743
0.21087810	0.023149310	0.00033357495
0.21100959	0.022599892	0.00033306119
0.21114108	0.023482667	0.00033437892
0.21127256	0.023031761	0.00033577720
0.21140405	0.023131416	0.00033273221
0.21153554	0.023339564	0.00033616468
0.21166703	0.023357334	0.00033484846
0.21179852	0.023018080	0.00033241161
0.21193001	0.023706837	0.00033727487
0.21206150	0.023196191	0.00033223130
0.21219299	0.023762835	0.00033665645
0.21232447	0.023852649	0.00033847011
0.21245596	0.022806235	0.00033138303
0.21258745	0.023764100	0.00033762401
0.21271894	0.023406426	0.00033418699
0.21285043	0.023590739	0.00033433160
0.21298192	0.023094589	0.00033405824
0.21311341	0.023615225	0.00033405099
0.21324489	0.023377008	0.00033493356
0.21337638	0.023379411	0.00033245431
0.21350787	0.022955542	0.00033221813
0.21363936	0.023526304	0.00033553683
0.21377085	0.023599779	0.00033345854
0.21390234	0.023187325	0.00033306785
0.21403383	0.023530940	0.00033422801
0.21416532	0.023120653	0.00033262090
0.21429680	0.023221877	0.00033274991
0.21442829	0.023270685	0.00033248810
0.21455978	0.023306425	0.00033291890
0.21469127	0.022990826	0.00032952612
0.21482276	0.023019616	0.00032976452
0.21495425	0.023051816	0.00033162872
0.21508574	0.023054477	0.00033083113
0.21521723	0.023253964	0.00033141337
0.21534871	0.023645268	0.00033480532
0.21548020	0.022850289	0.00032675168
0.21561169	0.023123459	0.00033046984
0.21574318	0.023508209	0.00033378127
0.21587467	0.022975253	0.00032972572
0.21600616	0.023561860	0.00033378366
0.21613765	0.023857532	0.00033421211
0.21626913	0.022835698	0.00032916351
0.21640062	0.022602180	0.00032734935
0.21653211	0.023275062	0.00033248773
0.21666360	0.023470841	0.00033111686
0.21679509	0.023501708	0.00033129267
0.21692658	0.023145375	0.00033132362
0.21705807	0.023255634	0.00033122674
0.21718956	0.023254325	0.00032979032
0.21732104	0.022942623	0.00032963048
0.21745253	0.023150078	0.00032968996
0.21758402	0.023284103	0.00033058457
0.21771551	0.023632517	0.00033266092
0.21784700	0.023335161	0.00033013638
0.21797849	0.023071836	0.00032971900
0.21810998	0.023632047	0.00033077355
0.21824147	0.023552375	0.00033071332
0.21837295	0.023226944	0.00033111595
0.21850444	0.022944351	0.00032671192
0.21863593	0.023191138	0.00033042344
0.21876742	0.023513552	0.00032940448
0.21889891	0.022965423	0.00032821421
0.21903040	0.022997249	0.00032891267
0.21916189	0.022886935	0.00032641589
0.21929337	0.023339664	0.00032947082
0.21942486	0.023294861	0.00032912620
0.21955635	0.022728055	0.00032719754
0.21968784	0.024113643	0.00033415905
0.21981933	0.023538997	0.00032808295
0.21995082	0.022694218	0.00032559791
0.22008231	0.023695927	0.00032993307
0.22021380	0.023907523	0.00033285671
0.22034528	0.023298723	0.00032975689
0.22047677	0.023213650	0.00032581515
0.22060826	0.023542739	0.00033009857
0.22073975	0.022950797	0.00032639982
0.22087124	0.023588414	0.00032982295
0.22100273	0.023679659	0.00033103376
0.22113422	0.023553351	0.00032790320
0.22126571	0.023602225	0.00032922671
0.22139719	0.022890150	0.00032542648
0.22152868	0.022681748	0.00032460844
0.22166017	0.022937259	0.00032691759
0.22179166	0.023692120	0.00032820392
0.22192315	0.023031296	0.00032624950
0.22205464	0.023158573	0.00032682371
0.22218613	0.023136472	0.00032721470
0.22231761	0.023275111	0.00032679780
0.22244910	0.023113458	0.00032573449
0.22258059	0.022373741	0.00032197846
0.22271208	0.023133375	0.00032729388
0.22284357	0.022853772	0.00032447140
0.22297506	0.022671478	0.00032368009
0.22310655	0.022808564	0.00032219984
0.22323804	0.023351224	0.00032831190
0.22336952	0.023748188	0.00033022063
0.22350101	0.022924146	0.00032344476
0.22363250	0.022915126	0.00032514880
0.22376399	0.023710626	0.00032788904
0.22389548	0.023086185	0.00032584518
0.22402697	0.023112557	0.00032703374
0.22415846	0.023259469	0.00032455811
0.22428995	0.023266356	0.00032552759
0.22442143	0.023020195	0.00032330657
0.22455292	0.023594042	0.00032765368
0.22468441	0.023510396	0.00032694918
0.22481590	0.023362948	0.00032639258
0.22494739	0.022953944	0.00032315907
0.22507888	0.023568759	0.00032640188
0.22521037	0.022884322	0.00032304979
0.22534186	0.022668019	0.00032265955
0.22547334	0.022997298	0.00032326250
0.22560483	0.023222471	0.00032298347
0.22573632	0.023234616	0.00032538270
0.22586781	0.023365500	0.00032505017
0.22599930	0.023007182	0.00032384399
0.22613079	0.023435344	0.00032406472
0.22626228	0.023427285	0.00032552610
0.22639376	0.023225115	0.00032365679
0.22652525	0.023293791	0.00032366184
0.22665674	0.023146174	0.00032501667
0.22678823	0.023344890	0.00032375739
0.22691972	0.023575733	0.00032593742
0.22705121	0.023168686	0.00032353752
0.22718270	0.023530335	0.00032572691
0.22731419	0.023036207	0.00032251076
0.22744567	0.022733326	0.00032082488
0.22757716	0.022483435	0.00031792745
0.22770865	0.022685034	0.00032105737
0.22784014	0.023182358	0.00032300913
0.22797163	0.022910189	0.00032197223
0.22810312	0.022863783	0.00031998820
0.22823461	0.023087111	0.00032169986
0.22836610	0.023128928	0.00032277288
0.22849758	0.022848075	0.00032016359
0.22862907	0.023173587	0.00032380382
0.22876056	0.023409664	0.00032238435
0.22889205	0.023069965	0.00032190733
0.22902354	0.022850712	0.00032184886
0.22915503	0.022920499	0.00031997291
0.22928652	0.022494762	0.00031946194
0.22941800	0.022876262	0.00031904941
0.22954949	0.022764955	0.00031970256
0.22968098	0.022649820	0.00031975616
0.22981247	0.022564686	0.00031762960
0.22994396	0.022823733	0.00032002347
0.23007545	0.022730157	0.00032175629
0.23020694	0.023400598	0.00032902021
0.23033843	0.023219082	0.00033238844
0.23046991	0.023721275	0.00033557105
0.23060140	0.022895550	0.00033327670
0.23073289	0.023100062	0.00033434275
0.23086438	0.023398739	0.00033756969
0.23099587	0.023243740	0.00034076340
0.23112736	0.023071149	0.00033759208
0.23125885	0.022969648	0.00034002620
0.23139034	0.023169796	0.00034081773
0.23152182	0.023096686	0.00034163154
0.23165331	0.023568384	0.00034839482
0.23178480	0.023071859	0.00034435344
0.23191629	0.022518128	0.00034255969
0.23204778	0.023597400	0.00034820211
0.23217927	0.023389067	0.00034826486
0.23231076	0.023703249	0.00035186450
0.23244224	0.023187784	0.00034786233
0.23257373	0.022738333	0.00034628859
0.23270522	0.023511886	0.00035186470
0.23283671	0.023221288	0.00034777639
0.23296820	0.022488881	0.00034590221
0.23309969	0.022719210	0.00034608946
0.23323118	0.023226863	0.00034968444
0.23336267	0.023701729	0.00035310438
0.23349415	0.023212836	0.00034834441
0.23362564	0.023342405	0.00035151608
0.23375713	0.023230466	0.00035018487
0.23388862	0.022849083	0.00034818019
0.23402011	0.023203691	0.00035210835
0.23415160	0.023791593	0.00035300500
0.23428309	0.023581663	0.00035500288
0.23441458	0.023549900	0.00035180188
0.23454606	0.022934922	0.00035097103
0.23467755	0.022933393	0.00035078836
0.23480904	0.023234081	0.00035247025
0.23494053	0.023293214	0.00035267727
0.23507202	0.023481992	0.00035445799
0.23520351	0.022694890	0.00035009949
0.23533500	0.023248501	0.00035339130
0.23546648	0.022762194	0.00035011173
0.23559797	0.023205959	0.00035381613
0.23572946	0.023323690	0.00035337381
0.23586095	0.023171326	0.00035409586
0.23599244	0.022784390	0.00035144167
0.23612393	0.023015764	0.00035234456
0.23625542	0.023592632	0.00035745417
0.23638691	0.023131278	0.00035388498
0.23651839	0.022797760	0.00035194827
0.23664988	0.023438258	0.00035661344
0.23678137	0.023154466	0.00035511370
0.23691286	0.023080636	0.00035498690
0.23704435	0.023148776	0.00035563092
0.23717584	0.023715941	0.00035798353
0.23730733	0.023316151	0.00035822158
0.23743882	0.023533865	0.00035738624
0.23757030	0.023492068	0.00035710194
0.23770179	0.023168401	0.00035813445
0.23783328	0.023474625	0.00035679744
0.23796477	0.022911203	0.00035653413
0.23809626	0.023950963	0.00036104132
0.23822775	0.023237022	0.00035782936
0.23835924	0.023264226	0.00036062414
0.23849072	0.023077215	0.00035418394
0.23862221	0.022916225	0.00035774675
0.23875370	0.023148169	0.00035633469
0.23888519	0.022946289	0.00035609061
0.23901668	0.023689398	0.00036215627
0.23914817	0.023666223	0.00035813854
0.23927966	0.023432347	0.00035955477
0.23941115	0.022764378	0.00035562484
0.23954263	0.022860303	0.00035686080
0.23967412	0.023072896	0.00035848317
0.23980561	0.022307313	0.00035233119
0.23993710	0.022741038	0.00035735121
0.24006859	0.023231513	0.00035951939
0.24020008	0.023436564	0.00036245121
0.24033157	0.022698011	0.00035679489
0.24046306	0.023125171	0.00035739147
0.24059454	0.023020896	0.00035916723
0.24072603	0.022982563	0.00036038702
0.24085752	0.022501091	0.00035558428
0.24098901	0.022971430	0.00036165795
0.24112050	0.022836257	0.00035596235
0.24125199	0.023546742	0.00036318773
0.24138348	0.023463443	0.00036325402
0.24151496	0.023339991	0.00036057447
0.24164645	0.023064457	0.00036120230
0.24177794	0.023417111	0.00036014849
0.24190943	0.023430918	0.00036377617
0.24204092	0.023613708	0.00036432821
0.24217241	0.022532942	0.00035731129
0.24230390	0.022822397	0.00036048530
0.24243539	0.023206762	0.00036125794
0.24256687	0.023175863	0.00036206995
0.24269836	0.023287697	0.00036313580
0.24282985	0.023313620	0.00036143255
0.24296134	0.022344125	0.00035824697
0.24309283	0.022789157	0.00035890744
0.24322432	0.023771405	0.00036570188
0.24335581	0.023309844	0.00036513415
0.24348730	0.023448618	0.00036355710
0.24361878	0.023185169	0.00036376998
0.24375027	0.023121268	0.00036200697
0.24388176	0.023240941	0.00036289059
0.24401325	0.022194692	0.00035828767
0.24414474	0.023255281	0.00036256438
0.24427623	0.023113746	0.00036412526
0.24440772	0.023866994	0.00036656272
0.24453920	0.023277921	0.00036470250
0.24467069	0.023496817	0.00036671632
0.24480218	0.023138697	0.00036242908
0.24493367	0.023308510	0.00036425314
0.24506516	0.023783169	0.00036691319
0.24519665	0.022909557	0.00036288229
0.24532814	0.023651938	0.00036801215
0.24545963	0.023414073	0.00036500159
0.24559111	0.022994421	0.00036251052
0.24572260	0.022844093	0.00036206090
0.24585409	0.022944575	0.00036270615
0.24598558	0.023809088	0.00036937946
0.24611707	0.023293246	0.00036512763
0.24624856	0.022716613	0.00035983277
0.24638005	0.022891393	0.00036437161
0.24651154	0.022735126	0.00036226076
0.24664302	0.022675387	0.00036389737
0.24677451	0.023450304	0.00036666187
0.24690600	0.022959629	0.00036377284
0.24703749	0.022939959	0.00036480732
0.24716898	0.023734569	0.00036703985
0.24730047	0.023054974	0.00036571681
0.24743196	0.022952796	0.00036292323
0.24756345	0.023413233	0.00036657390
0.24769493	0.022819138	0.00036540388
0.24782642	0.022927685	0.00036254629
0.24795791	0.023073370	0.00036693077
0.24808940	0.022976702	0.00036444127
0.24822089	0.022196941	0.00035837463
0.24835238	0.023109899	0.00036730751
0.24848387	0.023518673	0.00036715221
0.24861535	0.024102418	0.00037333618
0.24874684	0.023430199	0.00036848652
0.24887833	0.023039744	0.00036565519
0.24900982	0.023155554	0.00036872743
0.24914131	0.023686594	0.00037040429
0.24927280	0.022998958	0.00036632615
0.24940429	0.023194297	0.00036617262
0.24953578	0.023294572	0.00036771799
0.24966726	0.023111857	0.00036836358
0.24979875	0.023131444	0.00036568896
0.24993024	0.023269225	0.00036848609
0.25006173	0.023048650	0.00036529498
0.25019322	0.023012220	0.00036539983
0.25032471	0.023010603	0.00036774390
0.25045620	0.023577337	0.00036864911
0.25058769	0.022794240	0.00036564304
0.25071917	0.022671232	0.00036391689
0.25085066	0.023155724	0.00036705594
0.25098215	0.023168554	0.00037053035
0.25111364	0.023694022	0.00037022921
0.25124513	0.022587764	0.00036662927
0.25137662	0.023452949	0.00037034103
0.25150811	0.023406829	0.00036930288
0.25163959	0.022129911	0.00036370079
0.25177108	0.022763831	0.00036412893
0.25190257	0.022546031	0.00036511884
0.25203406	0.023538637	0.00037202706
0.25216555	0.023012894	0.00036829048
0.25229704	0.023339427	0.00037013190
0.25242853	0.023012887	0.00036651315
0.25256002	0.023062328	0.00037008049
0.25269150	0.023247791	0.00036975988
0.25282299	0.022707531	0.00036504076
0.25295448	0.023284956	0.00037165536
0.25308597	0.023508298	0.00036803895
0.25321746	0.022990753	0.00037050852
0.25334895	0.023520366	0.00037132010
0.25348044	0.023461929	0.00037004463
0.25361193	0.023723330	0.00037396918
0.25374341	0.023482626	0.00037043029
0.25387490	0.022637505	0.00036564622
0.25400639	0.023593811	0.00037875862
0.25413788	0.023181984	0.00038034105
0.25426937	0.022617828	0.00038177595
0.25440086	0.023895933	0.00039172342
0.25453235	0.023118316	0.00038996945
0.25466383	0.023391429	0.00039448247
0.25479532	0.022634848	0.00039126729
0.25492681	0.022639614	0.00039407312
0.25505830	0.024121206	0.00040506873
0.25518979	0.022670474	0.00039701563
0.25532128	0.023045924	0.00040105222
0.25545277	0.023317391	0.00040646854
0.25558426	0.023574507	0.00040843743
0.25571574	0.023157419	0.00040708975
0.25584723	0.022646122	0.00040620565
0.25597872	0.023285791	0.00041311999
0.25611021	0.023787935	0.00041459300
0.25624170	0.022367890	0.00040837804
0.25637319	0.023343330	0.00041927276
0.25650468	0.023533416	0.00041956241
0.25663617	0.023048777	0.00041962843
0.25676765	0.023031840	0.00042004610
0.25689914	0.023326589	0.00042459157
0.25703063	0.023444107	0.00042838028
0.25716212	0.024045800	0.00042993157
0.25729361	0.023025024	0.00042655628
0.25742510	0.023625921	0.00043306927
0.25755659	0.022869258	0.00042970093
0.25768807	0.023848855	0.00043765031
0.25781956	0.023039088	0.00043257694
0.25795105	0.022627959	0.00042993570
0.25808254	0.023226721	0.00044059692
0.25821403	0.022664170	0.00043179866
0.25834552	0.023292310	0.00044074002
0.25847701	0.023662347	0.00044219736
0.25860850	0.022993967	0.00043825196
0.25873998	0.022040180	0.00043371702
0.25887147	0.022765389	0.00044024489
0.25900296	0.023027170	0.00044167821
0.25913445	0.023646546	0.00044539605
0.25926594	0.022901319	0.00044239062
0.25939743	0.023107336	0.00044482319
0.25952892	0.023197909	0.00044357770
0.25966041	0.023304772	0.00044865727
0.25979189	0.023433776	0.00044852411
0.25992338	0.023198956	0.00044974221
0.26005487	0.023333455	0.00045177161
0.26018636	0.022708187	0.00044703408
0.26031785	0.023021624	0.00044811710
0.26044934	0.023343675	0.00044972829
0.26058083	0.023202392	0.00045225686
0.26071231	0.022447546	0.00044905483
0.26084380	0.022901436	0.00045128931
0.26097529	0.023281536	0.00045619570
0.26110678	0.022680836	0.00045037448
0.26123827	0.022423173	0.00045160946
0.26136976	0.022679084	0.00045346141
0.26150125	0.022433631	0.00045165177
0.26163274	0.023272536	0.00045717832
0.26176422	0.023453624	0.00045868992
0.26189571	0.022265433	0.00045286509
0.26202720	0.023269402	0.00046060153
0.26215869	0.023471291	0.00046355117
0.26229018	0.023361300	0.00046353776
0.26242167	0.023101108	0.00045991279
0.26255316	0.023048799	0.00045905225
0.26268465	0.023065667	0.00046532007
0.26281613	0.023506626	0.00046475112
0.26294762	0.023898176	0.00046932735
0.26307911	0.023040267	0.00046285512
0.26321060	0.022822854	0.00046384120
0.26334209	0.022619747	0.00046557121
0.26347358	0.022447514	0.00046049503
0.26360507	0.022852818	0.00046725306
0.26373655	0.023135698	0.00046939542
0.26386804	0.022633864	0.00046641692
0.26399953	0.023740570	0.00047865330
0.26413102	0.023263254	0.00046825482
0.26426251	0.022813023	0.00046775174
0.26439400	0.023261429	0.00047071754
0.26452549	0.023503324	0.00047767252
0.26465698	0.022666223	0.00047182233
0.26478846	0.022976629	0.00046872955
0.26491995	0.022921071	0.00047551648
0.26505144	0.023545029	0.00047635953
0.26518293	0.023624791	0.00047927051
0.26531442	0.023059137	0.00047918033
0.26544591	0.023562338	0.00047968862
[truncated: 567 more rows]
