# Supplementary material for: Invariant surface glycoprotein 65 of Trypanosoma brucei is a complement C3 receptor
Source: Nat Commun. 2022 Aug 29;13:5085. doi: 10.1038/s41467-022-32728-9 (PMC9424271; doi:10.1038/s41467-022-32728-9)
Supplement: Supplementary file 4 — supplementary data 2 [file 41467_2022_32728_MOESM4_ESM.zip › b21-414646_00053.dat]

0.0026000000	39.477472	0.13676245
0.0027314887	28.735875	0.10717940
0.0028629774	22.212163	0.090102225
0.0029944661	17.358462	0.076443038
0.0031259548	12.334325	0.059214157
0.0032574435	10.963601	0.057786460
0.0033889322	8.6821539	0.048611492
0.0035204209	11.455083	0.048615797
0.0036519096	12.255725	0.046663509
0.0037833983	9.9192368	0.039579543
0.0039148870	8.1973588	0.034717745
0.0040463757	6.6858775	0.030164036
0.0041778644	5.4690037	0.025570334
0.0043093531	4.5464499	0.022890164
0.0044408418	3.8065600	0.020144195
0.0045723305	3.1411476	0.018299017
0.0047038192	2.8868594	0.016790027
0.0048353079	2.4894357	0.015136215
0.0049667966	2.1779796	0.014107080
0.0050982853	1.8763674	0.012404261
0.0052297740	1.7474108	0.012126905
0.0053612627	1.5223618	0.010930484
0.0054927514	1.4075246	0.010231470
0.0056242401	1.2480255	0.0096064507
0.0057557288	1.1966042	0.0091458487
0.0058872175	1.0586308	0.0084872628
0.0060187062	1.0105240	0.0082702138
0.0061501949	0.90949533	0.0075152072
0.0062816836	0.86916221	0.0075126239
0.0064131723	0.81128157	0.0071151364
0.0065446610	0.78518064	0.0068995050
0.0066761496	0.75792898	0.0067468155
0.0068076383	0.70982949	0.0063811504
0.0069391270	0.68320386	0.0063609603
0.0070706157	0.66307743	0.0061674283
0.0072021044	0.63411690	0.0059647422
0.0073335931	0.59956990	0.0057747135
0.0074650818	0.57460534	0.0054886354
0.0075965705	0.55497303	0.0054388214
0.0077280592	0.54240453	0.0053546177
0.0078595479	0.50464157	0.0050413769
0.0079910366	0.49874728	0.0050417109
0.0081225253	0.46768889	0.0047425536
0.0082540140	0.45731307	0.0047163225
0.0083855027	0.44743695	0.0046829578
0.0085169914	0.41687901	0.0044278730
0.0086484801	0.40606337	0.0043382740
0.0087799688	0.37974399	0.0041213269
0.0089114575	0.38051499	0.0041473177
0.0090429462	0.36594059	0.0040386759
0.0091744349	0.33159274	0.0038114108
0.0093059236	0.33264316	0.0037724927
0.0094374123	0.31448851	0.0036438106
0.0095689010	0.29577653	0.0034768377
0.0097003897	0.29168994	0.0034806482
0.0098318784	0.27614477	0.0033382092
0.0099633671	0.26267703	0.0032204261
0.010094856	0.25721999	0.0031770085
0.010226345	0.24675732	0.0030380632
0.010357833	0.24258197	0.0030902788
0.010489322	0.22002812	0.0028563040
0.010620811	0.21502086	0.0028033748
0.010752299	0.20891732	0.0027517720
0.010883788	0.18767887	0.0025542225
0.011015277	0.18716451	0.0025972535
0.011146765	0.17201973	0.0024127827
0.011278254	0.17425786	0.0024190817
0.011409743	0.16452464	0.0023264970
0.011541231	0.15564549	0.0022282870
0.011672720	0.15084707	0.0021993949
0.011804209	0.14157654	0.0020498973
0.011935698	0.13327085	0.0019844807
0.012067186	0.13426125	0.0019806506
0.012198675	0.12103531	0.0018197191
0.012330164	0.11691550	0.0017921369
0.012461652	0.11446072	0.0017522462
0.012593141	0.10787620	0.0016635756
0.012724630	0.10815821	0.0016657472
0.012856118	0.099910233	0.0015503471
0.012987607	0.096557707	0.0015412288
0.013119096	0.093073826	0.0014797876
0.013250585	0.093365834	0.0014670997
0.013382073	0.089407495	0.0014403700
0.013513562	0.085933271	0.0013896391
0.013645051	0.081966746	0.0013678180
0.013776539	0.081754041	0.0013576726
0.013908028	0.077798492	0.0013020764
0.014039517	0.075591284	0.0012771761
0.014171005	0.076562988	0.0012774641
0.014302494	0.071552014	0.0012369637
0.014433983	0.075237965	0.0012686745
0.014565472	0.071383108	0.0012114453
0.014696960	0.069674999	0.0012021842
0.014828449	0.067456214	0.0011659806
0.014959938	0.066703139	0.0011655707
0.015091426	0.068593296	0.0011856309
0.015222915	0.061962514	0.0010987842
0.015354404	0.062982431	0.0011128533
0.015485892	0.062982352	0.0011027347
0.015617381	0.064116549	0.0011152727
0.015748870	0.060315267	0.0010818811
0.015880359	0.060689068	0.0010686546
0.016011847	0.058605286	0.0010510359
0.016143336	0.055849742	0.0010151003
0.016274825	0.052849414	0.00099166957
0.016406313	0.053564784	0.00098954031
0.016537802	0.053313597	0.00098038023
0.016669291	0.052129057	0.00096566169
0.016800779	0.053487484	0.00097651512
0.016932268	0.056402105	0.00099856700
0.017063757	0.061299152	0.0010365630
0.017195246	0.057831303	0.0010010469
0.017326734	0.058430689	0.0010049942
0.017458223	0.057540535	0.00099027753
0.017589712	0.058185421	0.00099087173
0.017721200	0.053214450	0.00095340020
0.017852689	0.054173980	0.00093959969
0.017984178	0.054165088	0.00095095941
0.018115666	0.054943727	0.00095306434
0.018247155	0.053844212	0.00093584757
0.018378644	0.052805221	0.00092894500
0.018510133	0.052562976	0.00091717634
0.018641621	0.053262485	0.00092058989
0.018773110	0.051591487	0.00090242816
0.018904599	0.049157297	0.00088222391
0.019036087	0.050598133	0.00088953891
0.019167576	0.048756975	0.00086669841
0.019299065	0.049307982	0.00086500318
0.019430553	0.049614582	0.00087549015
0.019562042	0.048617292	0.00085736187
0.019693531	0.047039856	0.00084328376
0.019825019	0.045404422	0.00082114092
0.019956508	0.045389328	0.00081709997
0.020087997	0.045574064	0.00082483452
0.020219486	0.043987617	0.00080286290
0.020350974	0.044532955	0.00081201770
0.020482463	0.044379161	0.00079734633
0.020613952	0.043805799	0.00078999840
0.020745440	0.042461337	0.00078469893
0.020876929	0.042220722	0.00077151335
0.021008418	0.041544168	0.00076841027
0.021139906	0.042881060	0.00077695059
0.021271395	0.040340319	0.00074613420
0.021402884	0.042053932	0.00076511833
0.021534373	0.040428582	0.00074548510
0.021665861	0.039884055	0.00073996141
0.021797350	0.040313714	0.00074156101
0.021928839	0.039534534	0.00072453759
0.022060327	0.039177028	0.00072950374
0.022191816	0.038559511	0.00071656280
0.022323305	0.038847440	0.00071877685
0.022454793	0.037822446	0.00070691993
0.022586282	0.037652703	0.00069904476
0.022717771	0.036592534	0.00069535800
0.022849260	0.036407521	0.00068484767
0.022980748	0.036520983	0.00069019911
0.023112237	0.037030978	0.00068723080
0.023243726	0.036837042	0.00068017988
0.023375214	0.036851976	0.00068594886
0.023506703	0.037627252	0.00068717906
0.023638192	0.037249200	0.00068443381
0.023769680	0.036188438	0.00067464584
0.023901169	0.036914568	0.00067710966
0.024032658	0.036360939	0.00067257948
0.024164147	0.038975966	0.00068972973
0.024295635	0.036839214	0.00066786080
0.024427124	0.037244722	0.00067215304
0.024558613	0.036762605	0.00066034526
0.024690101	0.036295150	0.00066470057
0.024821590	0.035269740	0.00065008076
0.024953079	0.037136349	0.00066196494
0.025084567	0.034463715	0.00063981978
0.025216056	0.035633189	0.00064493882
0.025347545	0.036024516	0.00065517656
0.025479034	0.034498090	0.00063441664
0.025610522	0.035232370	0.00063478195
0.025742011	0.035059480	0.00063418402
0.025873500	0.036872729	0.00064631040
0.026004988	0.035140531	0.00063559447
0.026136477	0.035107803	0.00063345485
0.026267966	0.035130750	0.00062685289
0.026399454	0.035746907	0.00063465788
0.026530943	0.035774076	0.00062901762
0.026662432	0.034935303	0.00062355235
0.026793920	0.034991525	0.00062211326
0.026925409	0.035455913	0.00062145402
0.027056898	0.034758082	0.00062066250
0.027188387	0.035033357	0.00061397434
0.027319875	0.035536219	0.00062357932
0.027451364	0.035145700	0.00061429859
0.027582853	0.034597044	0.00060700557
0.027714341	0.034873892	0.00060926412
0.027845830	0.034321929	0.00060186010
0.027977319	0.033848242	0.00060052888
0.028108807	0.034493330	0.00060023091
0.028240296	0.032985132	0.00058863281
0.028371785	0.034828339	0.00060075231
0.028503274	0.034425483	0.00059626019
0.028634762	0.033386905	0.00058706264
0.028766251	0.032667837	0.00058128772
0.028897740	0.033415543	0.00058004577
0.029029228	0.033140108	0.00058166198
0.029160717	0.033899558	0.00058728970
0.029292206	0.032997257	0.00057937664
0.029423694	0.032651851	0.00057678858
0.029555183	0.032752660	0.00056720133
0.029686672	0.033324961	0.00057705622
0.029818161	0.031986525	0.00056663280
0.029949649	0.032647985	0.00056720179
0.030081138	0.032034254	0.00056303249
0.030212627	0.031728489	0.00055430231
0.030344115	0.031769926	0.00055673987
0.030475604	0.032665205	0.00056390030
0.030607093	0.032891508	0.00056241561
0.030738581	0.032411916	0.00055889712
0.030870070	0.030739304	0.00054182850
0.031001559	0.032196658	0.00055153886
0.031133048	0.031991022	0.00055320909
0.031264536	0.031617842	0.00054675297
0.031396025	0.031995553	0.00055152208
0.031527514	0.031981806	0.00054756039
0.031659002	0.030786989	0.00053571523
0.031790491	0.031710024	0.00054668715
0.031921980	0.031576775	0.00054077894
0.032053468	0.031361970	0.00053916953
0.032184957	0.031502674	0.00053452324
0.032316446	0.031435350	0.00053411162
0.032447935	0.031075718	0.00053487878
0.032579423	0.032846964	0.00054430055
0.032710912	0.031648471	0.00053658977
0.032842401	0.031189389	0.00052883684
0.032973889	0.031659294	0.00053137446
0.033105378	0.029884530	0.00052043855
0.033236867	0.031561226	0.00052960941
0.033368355	0.031264337	0.00053589385
0.033499844	0.030305652	0.00052847337
0.033631333	0.030023338	0.00052544543
0.033762822	0.030706307	0.00053692105
0.033894310	0.030152509	0.00053162844
0.034025799	0.030020785	0.00053078402
0.034157288	0.030814115	0.00053601948
0.034288776	0.030131362	0.00053026722
0.034420265	0.030341678	0.00053895896
0.034551754	0.030102322	0.00053213601
0.034683242	0.030195407	0.00053474568
0.034814731	0.030107082	0.00053073868
0.034946220	0.029910107	0.00053035786
0.035077708	0.030658671	0.00054144530
0.035209197	0.030154530	0.00053422554
0.035340686	0.030405505	0.00053404681
0.035472175	0.030162588	0.00054235756
0.035603663	0.030054678	0.00054283916
0.035735152	0.028621450	0.00053896562
0.035866641	0.028438228	0.00053759722
0.035998129	0.029246288	0.00054055055
0.036129618	0.027947927	0.00053412549
0.036261107	0.028697506	0.00053886617
0.036392595	0.029902957	0.00055684249
0.036524084	0.029076498	0.00054677734
0.036655573	0.028491024	0.00053876046
0.036787062	0.028494584	0.00054281655
0.036918550	0.028710973	0.00054049222
0.037050039	0.029358935	0.00055376522
0.037181528	0.028050113	0.00053829316
0.037313016	0.029899451	0.00055251508
0.037444505	0.028342121	0.00054424968
0.037575994	0.029068492	0.00054980585
0.037707482	0.028291821	0.00054747770
0.037838971	0.027807598	0.00054444083
0.037970460	0.028154418	0.00054394155
0.038101949	0.029084941	0.00055354153
0.038233437	0.029391035	0.00055110417
0.038364926	0.029635498	0.00054993035
0.038496415	0.029555091	0.00054730748
0.038627903	0.028361173	0.00053105784
0.038759392	0.029827815	0.00054501103
0.038890881	0.028964818	0.00053293274
0.039022369	0.030278235	0.00054547489
0.039153858	0.029277096	0.00053502253
0.039285347	0.030216116	0.00053931722
0.039416836	0.029334794	0.00053683623
0.039548324	0.029390515	0.00053401705
0.039679813	0.030628111	0.00054098856
0.039811302	0.029579152	0.00053276483
0.039942790	0.029494183	0.00053087490
0.040074279	0.029625390	0.00053500575
0.040205768	0.028754651	0.00052424915
0.040337256	0.030096935	0.00053006803
0.040468745	0.028133734	0.00051719507
0.040600234	0.029631598	0.00052751691
0.040731723	0.029134130	0.00052472639
0.040863211	0.028553587	0.00051957591
0.040994700	0.029344504	0.00052330350
0.041126189	0.029528623	0.00052729799
0.041257677	0.029352907	0.00052144163
0.041389166	0.028886364	0.00051814265
0.041520655	0.029250159	0.00052280302
0.041652143	0.029071895	0.00051844886
0.041783632	0.029729464	0.00052384456
0.041915121	0.029344133	0.00051945612
0.042046610	0.029670713	0.00052341967
0.042178098	0.029252604	0.00051763784
0.042309587	0.029273924	0.00051670372
0.042441076	0.030272298	0.00052439052
0.042572564	0.028991834	0.00051484617
0.042704053	0.028924252	0.00051122641
0.042835542	0.028516302	0.00051073134
0.042967030	0.028842936	0.00051147123
0.043098519	0.028486209	0.00050936681
0.043230008	0.029329065	0.00051379062
0.043361496	0.029731671	0.00051293177
0.043492985	0.029448474	0.00051580943
0.043624474	0.029389146	0.00051225168
0.043755963	0.029485443	0.00051557438
0.043887451	0.030147962	0.00051580854
0.044018940	0.028560640	0.00050395663
0.044150429	0.029914144	0.00051991950
0.044281917	0.029284911	0.00050806479
0.044413406	0.028861560	0.00050908803
0.044544895	0.028244200	0.00049944738
0.044676383	0.029246337	0.00050928429
0.044807872	0.028886164	0.00050618260
0.044939361	0.029847944	0.00051172698
0.045070850	0.028069495	0.00049693587
0.045202338	0.028433021	0.00049835739
0.045333827	0.029058936	0.00050084533
0.045465316	0.029709958	0.00051106368
0.045596804	0.029503538	0.00050730010
0.045728293	0.029309435	0.00050436348
0.045859782	0.028685038	0.00049878283
0.045991270	0.029319831	0.00050040244
0.046122759	0.028682787	0.00050044946
0.046254248	0.029620125	0.00051382174
0.046385737	0.029148267	0.00051152168
0.046517225	0.029313504	0.00051729834
0.046648714	0.028992197	0.00051247728
0.046780203	0.029773217	0.00052734512
0.046911691	0.029818261	0.00052472136
0.047043180	0.028680373	0.00051732552
0.047174669	0.029260907	0.00052228785
0.047306157	0.028285544	0.00051595751
0.047437646	0.029111973	0.00052589801
0.047569135	0.029039740	0.00052853775
0.047700624	0.029445297	0.00052655122
0.047832112	0.028303664	0.00052345742
0.047963601	0.028359842	0.00051923485
0.048095090	0.029542250	0.00053449782
0.048226578	0.030012564	0.00053874166
0.048358067	0.028883687	0.00052549831
0.048489556	0.029669026	0.00053419198
0.048621044	0.029114566	0.00053138123
0.048752533	0.029056844	0.00053505268
0.048884022	0.030103622	0.00054240760
0.049015511	0.028602928	0.00052956773
0.049146999	0.029221813	0.00053548687
0.049278488	0.030327777	0.00054413731
0.049409977	0.029254215	0.00053718291
0.049541465	0.030921236	0.00054956269
0.049672954	0.028946428	0.00053628370
0.049804443	0.028536892	0.00053287786
0.049935931	0.029319762	0.00053982369
0.050067420	0.028840146	0.00053687301
0.050198909	0.028878714	0.00053933888
0.050330398	0.029425775	0.00054122365
0.050461886	0.028322811	0.00053257476
0.050593375	0.028669923	0.00053614333
0.050724864	0.028613549	0.00053961756
0.050856352	0.029405492	0.00054516895
0.050987841	0.029669259	0.00054404634
0.051119330	0.029066380	0.00054040755
0.051250818	0.028717401	0.00054093179
0.051382307	0.029246350	0.00054569361
0.051513796	0.030361453	0.00055228121
0.051645284	0.029906163	0.00054865274
0.051776773	0.027932401	0.00053306109
0.051908262	0.029468766	0.00054594515
0.052039751	0.028391944	0.00053958078
0.052171239	0.029565430	0.00054693330
0.052302728	0.029181437	0.00055034559
0.052434217	0.028914275	0.00054229316
0.052565705	0.029430970	0.00054930746
0.052697194	0.029684861	0.00055047949
0.052828683	0.028958427	0.00054860586
0.052960171	0.030083920	0.00055394160
0.053091660	0.028490688	0.00053978897
0.053223149	0.029257910	0.00055036668
0.053354638	0.028944390	0.00054954912
0.053486126	0.028708438	0.00054673272
0.053617615	0.028682000	0.00054317382
0.053749104	0.029160625	0.00054873869
0.053880592	0.029463667	0.00055070622
0.054012081	0.028913269	0.00054891641
0.054143570	0.029165357	0.00055144771
0.054275058	0.029368667	0.00055189825
0.054406547	0.029532773	0.00054982319
0.054538036	0.028387679	0.00054751264
0.054669525	0.029402492	0.00055157846
0.054801013	0.028091412	0.00054564209
0.054932502	0.029248264	0.00055350980
0.055063991	0.029099799	0.00054769571
0.055195479	0.029653837	0.00055944463
0.055326968	0.029335403	0.00055253606
0.055458457	0.028514725	0.00055064225
0.055589945	0.028670582	0.00054922051
0.055721434	0.029599635	0.00055299223
0.055852923	0.029043137	0.00055733206
0.055984412	0.028851435	0.00055184248
0.056115900	0.029034501	0.00055357264
0.056247389	0.028352738	0.00054793528
0.056378878	0.029152825	0.00055147428
0.056510366	0.030119542	0.00056496256
0.056641855	0.029858680	0.00055798186
0.056773344	0.028542148	0.00055064704
0.056904832	0.029926515	0.00056267409
0.057036321	0.029086660	0.00055063243
0.057167810	0.028801137	0.00055358231
0.057299299	0.029416466	0.00055657725
0.057430787	0.029257154	0.00055354671
0.057562276	0.029274859	0.00055856635
0.057693765	0.028387683	0.00054249269
0.057825253	0.029130093	0.00055447769
0.057956742	0.028722761	0.00055172710
0.058088231	0.029641413	0.00055552506
0.058219719	0.029153203	0.00055408485
0.058351208	0.028929379	0.00054745807
0.058482697	0.028911167	0.00054877040
0.058614186	0.029520283	0.00055446963
0.058745674	0.029402098	0.00055064531
0.058877163	0.028949720	0.00054951489
0.059008652	0.028895880	0.00054387394
0.059140140	0.029302630	0.00055027912
0.059271629	0.029914847	0.00055474436
0.059403118	0.028343127	0.00053789538
0.059534606	0.029000702	0.00054557054
0.059666095	0.029303605	0.00054252112
0.059797584	0.029240335	0.00054331190
0.059929072	0.028089604	0.00053783183
0.060060561	0.028441545	0.00053610630
0.060192050	0.028783790	0.00054224679
0.060323539	0.029711744	0.00054531769
0.060455027	0.029104413	0.00054322653
0.060586516	0.027975091	0.00053396893
0.060718005	0.029410624	0.00054155718
0.060849493	0.028954654	0.00053903468
0.060980982	0.030048823	0.00054919304
0.061112471	0.029862068	0.00054570354
0.061243959	0.028737454	0.00054213457
0.061375448	0.028325376	0.00053058889
0.061506937	0.029018307	0.00054044327
0.061638426	0.029925826	0.00054395617
0.061769914	0.029200911	0.00054068244
0.061901403	0.029348600	0.00054467518
0.062032892	0.029098736	0.00053589350
0.062164380	0.029087677	0.00054048701
0.062295869	0.027880168	0.00052905563
0.062427358	0.028805545	0.00053596545
0.062558846	0.028544211	0.00053799544
0.062690335	0.028755897	0.00053475224
0.062821824	0.029031496	0.00053733891
0.062953313	0.029295101	0.00053929060
0.063084801	0.028722665	0.00053436604
0.063216290	0.029750474	0.00054507134
0.063347779	0.029148851	0.00053837948
0.063479267	0.028416677	0.00052775163
0.063610756	0.028395194	0.00053450696
0.063742245	0.028909328	0.00053439995
0.063873733	0.028746018	0.00053673155
0.064005222	0.028461670	0.00053119614
0.064136711	0.028246955	0.00052840120
0.064268200	0.029301416	0.00053607687
0.064399688	0.029550092	0.00053885693
0.064531177	0.029650469	0.00054224507
0.064662666	0.028596985	0.00052996764
0.064794154	0.028270912	0.00052819549
0.064925643	0.028094160	0.00052674969
0.065057132	0.029403935	0.00053784095
0.065188620	0.029154829	0.00053739354
0.065320109	0.028242142	0.00052690934
0.065451598	0.029164010	0.00053410106
0.065583087	0.028139693	0.00052569286
0.065714575	0.028578020	0.00052554484
0.065846064	0.029087098	0.00053374897
0.065977553	0.029291747	0.00053282092
0.066109041	0.029680348	0.00053503071
0.066240530	0.028904070	0.00052999740
0.066372019	0.029488793	0.00053325026
0.066503507	0.028659085	0.00052751467
0.066634996	0.028782442	0.00052715300
0.066766485	0.028777764	0.00052950476
0.066897973	0.028082468	0.00052470412
0.067029462	0.029009606	0.00053089297
0.067160951	0.028924963	0.00053122762
0.067292440	0.028669858	0.00052484485
0.067423928	0.029394992	0.00052879045
0.067555417	0.029110722	0.00053081085
0.067686906	0.028718349	0.00052628356
0.067818394	0.027965106	0.00052024754
0.067949883	0.028491861	0.00052395478
0.068081372	0.028439963	0.00052291221
0.068212860	0.028695606	0.00052360936
0.068344349	0.028426772	0.00052288528
0.068475838	0.028387182	0.00052184649
0.068607327	0.029159025	0.00052852196
0.068738815	0.029748480	0.00052808516
0.068870304	0.028323847	0.00052379965
0.069001793	0.029132666	0.00052633588
0.069133281	0.027916690	0.00051576406
0.069264770	0.029173437	0.00052928299
0.069396259	0.029162672	0.00052151071
0.069527747	0.027970674	0.00051760442
0.069659236	0.028842131	0.00052555085
0.069790725	0.029262513	0.00052566430
0.069922214	0.028644269	0.00052134719
0.070053702	0.028890401	0.00051908990
0.070185191	0.029295207	0.00052777706
0.070316680	0.028606238	0.00051837242
0.070448168	0.029185132	0.00052515676
0.070579657	0.028885198	0.00052195335
0.070711146	0.028110455	0.00051190723
0.070842634	0.028945966	0.00052418524
0.070974123	0.028494000	0.00051708347
0.071105612	0.028208729	0.00051594840
0.071237101	0.027871846	0.00051375296
0.071368589	0.028668572	0.00051383093
0.071500078	0.027401411	0.00051148776
0.071631567	0.028594825	0.00051853564
0.071763055	0.028047882	0.00051369852
0.071894544	0.027514131	0.00050932794
0.072026033	0.026872997	0.00050038143
0.072157521	0.028176828	0.00051458008
0.072289010	0.027305851	0.00050838127
0.072420499	0.027204046	0.00050442549
0.072551988	0.027737855	0.00050748144
0.072683476	0.027100194	0.00050427507
0.072814965	0.028458233	0.00051392462
0.072946454	0.027618878	0.00051026643
0.073077942	0.027521207	0.00050430562
0.073209431	0.027546752	0.00050809491
0.073340920	0.028220400	0.00050999886
0.073472408	0.027821777	0.00050712520
0.073603897	0.027474315	0.00050719758
0.073735386	0.027445949	0.00050269779
0.073866875	0.027481305	0.00050534816
0.073998363	0.028046191	0.00050928690
0.074129852	0.028358221	0.00051265039
0.074261341	0.027811905	0.00050919003
0.074392829	0.027695898	0.00050307255
0.074524318	0.027774793	0.00050880036
0.074655807	0.028259766	0.00050747380
0.074787295	0.027228281	0.00050120943
0.074918784	0.027113329	0.00050071357
0.075050273	0.027561302	0.00050244975
0.075181761	0.027371434	0.00050038139
0.075313250	0.027864977	0.00050615519
0.075444739	0.027704646	0.00050377704
0.075576228	0.028471711	0.00050888056
0.075707716	0.027004517	0.00049652721
0.075839205	0.027205280	0.00049981701
0.075970694	0.027626775	0.00050262835
0.076102182	0.027039929	0.00049415638
0.076233671	0.027732371	0.00050626508
0.076365160	0.027008513	0.00049358449
0.076496648	0.027295134	0.00049985501
0.076628137	0.027514179	0.00049985663
0.076759626	0.027130285	0.00049439401
0.076891115	0.027301531	0.00049888103
0.077022603	0.027001002	0.00049376802
0.077154092	0.026959173	0.00049291127
0.077285581	0.027949980	0.00050209276
0.077417069	0.025829491	0.00048550045
0.077548558	0.026046526	0.00048816223
0.077680047	0.027002098	0.00049386192
0.077811535	0.027023899	0.00049411076
0.077943024	0.027185009	0.00049561386
0.078074513	0.026818600	0.00048919280
0.078206002	0.026972507	0.00049546192
0.078337490	0.027589727	0.00049633325
0.078468979	0.027739423	0.00049783942
0.078600468	0.027105891	0.00049472981
0.078731956	0.027036134	0.00049063555
0.078863445	0.026478360	0.00048940097
0.078994934	0.025885666	0.00048206368
0.079126422	0.025894734	0.00048235289
0.079257911	0.026488899	0.00048768078
0.079389400	0.026742608	0.00048878115
0.079520889	0.027468787	0.00049531861
0.079652377	0.026529485	0.00048686133
0.079783866	0.027016520	0.00048987699
0.079915355	0.026713175	0.00049041194
0.080046843	0.027219903	0.00049059877
0.080178332	0.026648102	0.00048601153
0.080309821	0.026757294	0.00049056691
0.080441309	0.026806103	0.00048418541
0.080572798	0.026510262	0.00048697086
0.080704287	0.027254860	0.00049206743
0.080835776	0.026125904	0.00048312119
0.080967264	0.027391654	0.00049296830
0.081098753	0.026266839	0.00047940248
0.081230242	0.026368643	0.00048326718
0.081361730	0.026490069	0.00048308039
0.081493219	0.026314683	0.00048197626
0.081624708	0.025364055	0.00047778713
0.081756196	0.025868621	0.00047471501
0.081887685	0.026241512	0.00048222474
0.082019174	0.026780951	0.00048541634
0.082150663	0.026373054	0.00048046590
0.082282151	0.025940638	0.00047942846
0.082413640	0.026018439	0.00047639959
0.082545129	0.026476724	0.00048148189
0.082676617	0.025632059	0.00047658325
0.082808106	0.026639682	0.00048342556
0.082939595	0.026190806	0.00048232016
0.083071083	0.026251637	0.00047875218
0.083202572	0.026133755	0.00047753738
0.083334061	0.026423181	0.00048241247
0.083465549	0.025704593	0.00047137224
0.083597038	0.026577542	0.00048282153
0.083728527	0.026247132	0.00047445094
0.083860016	0.025763792	0.00047573456
0.083991504	0.026215758	0.00047885938
0.084122993	0.026521087	0.00047847682
0.084254482	0.025467480	0.00047231955
0.084385970	0.025786323	0.00047344834
0.084517459	0.025786592	0.00047370134
0.084648948	0.026486076	0.00047951412
0.084780436	0.025300101	0.00046754446
0.084911925	0.025444321	0.00047085052
0.085043414	0.025905987	0.00047129839
0.085174903	0.026303626	0.00047463851
0.085306391	0.027017262	0.00048389988
0.085437880	0.025268295	0.00046737465
0.085569369	0.026676902	0.00047865881
0.085700857	0.025896659	0.00046963997
0.085832346	0.026744761	0.00047831925
0.085963835	0.026683885	0.00047859410
0.086095323	0.025847980	0.00046944399
0.086226812	0.025945217	0.00047172495
0.086358301	0.025253997	0.00046440755
0.086489790	0.026033224	0.00047154424
0.086621278	0.025953553	0.00047332620
0.086752767	0.024838523	0.00046303851
0.086884256	0.026054777	0.00046937112
0.087015744	0.025839939	0.00046990613
0.087147233	0.025687174	0.00046759935
0.087278722	0.026164829	0.00047192729
0.087410210	0.025304302	0.00046561642
0.087541699	0.025893901	0.00046991973
0.087673188	0.025278671	0.00046528207
0.087804677	0.025971203	0.00046775123
0.087936165	0.025175528	0.00046577030
0.088067654	0.026021919	0.00047070938
0.088199143	0.025953646	0.00046784127
0.088330631	0.026720484	0.00047601582
0.088462120	0.025622987	0.00046353231
0.088593609	0.025791674	0.00046923345
0.088725097	0.026173494	0.00046779686
0.088856586	0.025371051	0.00046210907
0.088988075	0.026149972	0.00046978789
0.089119564	0.025922295	0.00046744614
0.089251052	0.025917045	0.00046887037
0.089382541	0.026049171	0.00046611359
0.089514030	0.025387655	0.00046194578
0.089645518	0.025230325	0.00045990456
0.089777007	0.025622982	0.00046181218
0.089908496	0.025877639	0.00046687174
0.090039984	0.025568139	0.00046379861
0.090171473	0.025358664	0.00045838271
0.090302962	0.025315306	0.00046246148
0.090434451	0.025381117	0.00046106674
0.090565939	0.026246183	0.00046994817
0.090697428	0.025811765	0.00046471230
0.090828917	0.026453109	0.00046515691
0.090960405	0.025505247	0.00046231632
0.091091894	0.024798461	0.00045330473
0.091223383	0.025056117	0.00045984235
0.091354871	0.025094921	0.00046128754
0.091486360	0.024756725	0.00046533128
0.091617849	0.025807448	0.00047730852
0.091749337	0.025255698	0.00047566620
0.091880826	0.026044441	0.00048597323
0.092012315	0.025808184	0.00048609971
0.092143804	0.024723509	0.00047717437
0.092275292	0.025381588	0.00048673841
0.092406781	0.025733297	0.00049103041
0.092538270	0.025807181	0.00049706344
0.092669758	0.025682766	0.00049768851
0.092801247	0.024125151	0.00046931158
0.092932736	0.025532190	0.00048308792
0.093064224	0.025398836	0.00047574448
0.093195713	0.024790906	0.00047048367
0.093327202	0.024901692	0.00047131037
0.093458691	0.024224437	0.00046119874
0.093590179	0.024425999	0.00046666713
0.093721668	0.024827997	0.00046693640
0.093853157	0.024710968	0.00046509524
0.093984645	0.024002973	0.00045879234
0.094116134	0.024938855	0.00046285125
0.094247623	0.025576307	0.00046913261
0.094379111	0.024962705	0.00046602011
0.094510600	0.024458400	0.00045971237
0.094642089	0.025014107	0.00046493132
0.094773578	0.023981111	0.00045348313
0.094905066	0.025544406	0.00046723340
0.095036555	0.025390190	0.00046881088
0.095168044	0.024947630	0.00045772403
0.095299532	0.025632318	0.00046595925
0.095431021	0.025130556	0.00045851419
0.095562510	0.024815647	0.00045963758
0.095693998	0.024652442	0.00045889399
0.095825487	0.023648624	0.00044679906
0.095956976	0.024229859	0.00045558019
0.096088465	0.024511439	0.00045204944
0.096219953	0.024655069	0.00045626530
0.096351442	0.024078019	0.00045203458
0.096482931	0.024592817	0.00045472125
0.096614419	0.025740601	0.00046211254
0.096745908	0.023858511	0.00044877771
0.096877397	0.024065956	0.00044927386
0.097008885	0.024544109	0.00045461499
0.097140374	0.024880687	0.00045417365
0.097271863	0.024027266	0.00044786887
0.097403352	0.024691560	0.00045178996
0.097534840	0.025823665	0.00045999949
0.097666329	0.025180443	0.00045692688
0.097797818	0.024827337	0.00044938617
0.097929306	0.024368480	0.00044842755
0.098060795	0.024129718	0.00044577723
0.098192284	0.024212098	0.00044243090
0.098323772	0.024534963	0.00044732523
0.098455261	0.024048835	0.00044134068
0.098586750	0.024526760	0.00044481485
0.098718239	0.024347082	0.00044357098
0.098849727	0.025148603	0.00044637053
0.098981216	0.024983139	0.00044546223
0.099112705	0.024749011	0.00044395653
0.099244193	0.024241967	0.00043865472
0.099375682	0.023696103	0.00043642520
0.099507171	0.023990026	0.00043797499
0.099638659	0.024820724	0.00044572454
0.099770148	0.024361185	0.00044194473
0.099901637	0.024087879	0.00043778214
0.10003313	0.023921014	0.00043776397
0.10016461	0.024300370	0.00044039501
0.10029610	0.023647257	0.00043776390
0.10042759	0.023845762	0.00043711369
0.10055908	0.024191409	0.00044000569
0.10069057	0.023809132	0.00043846572
0.10082206	0.024808547	0.00044334368
0.10095355	0.024519649	0.00044485938
0.10108504	0.024474414	0.00044054755
0.10121652	0.024116202	0.00043763374
0.10134801	0.023894804	0.00043825358
0.10147950	0.024283623	0.00043961403
0.10161099	0.024616704	0.00044346043
0.10174248	0.024400018	0.00044131413
0.10187397	0.024301626	0.00043629201
0.10200546	0.024232691	0.00043917469
0.10213694	0.024974682	0.00044002659
0.10226843	0.025026189	0.00044394453
0.10239992	0.024408372	0.00044042854
0.10253141	0.023752350	0.00043051898
0.10266290	0.024116159	0.00044009840
0.10279439	0.024189789	0.00043517166
0.10292588	0.023672535	0.00043360767
0.10305737	0.023837920	0.00043465342
0.10318885	0.022980850	0.00042523482
0.10332034	0.023818045	0.00043372696
0.10345183	0.024174532	0.00043573860
0.10358332	0.024449227	0.00043962643
0.10371481	0.024089374	0.00043349988
0.10384630	0.024333930	0.00043598051
0.10397779	0.024193973	0.00043424493
0.10410928	0.023917020	0.00043470230
0.10424076	0.024019016	0.00043333851
0.10437225	0.024224613	0.00043514433
0.10450374	0.024094541	0.00042972224
0.10463523	0.024277620	0.00043627046
0.10476672	0.024459137	0.00043680295
0.10489821	0.023978401	0.00043161916
0.10502970	0.023901402	0.00042979920
0.10516118	0.023336420	0.00042542810
0.10529267	0.024629481	0.00043799005
0.10542416	0.024451252	0.00043464847
0.10555565	0.024148627	0.00043294086
0.10568714	0.024446688	0.00043355609
0.10581863	0.024046509	0.00043084464
0.10595012	0.024786599	0.00043493329
0.10608161	0.023914630	0.00043083713
0.10621309	0.023639976	0.00042782361
0.10634458	0.024167892	0.00042986920
0.10647607	0.024060036	0.00042984442
0.10660756	0.023822331	0.00042971183
0.10673905	0.024483690	0.00043534645
0.10687054	0.023882529	0.00043231054
0.10700203	0.024049132	0.00043956485
0.10713352	0.024137531	0.00044391508
0.10726500	0.023513219	0.00044319819
0.10739649	0.023582028	0.00044811291
0.10752798	0.024766609	0.00045616376
0.10765947	0.023701827	0.00045279860
0.10779096	0.023654848	0.00045294868
0.10792245	0.023721254	0.00045799266
0.10805394	0.023128482	0.00045191470
0.10818542	0.024903358	0.00046615465
0.10831691	0.023757248	0.00046051583
0.10844840	0.023290734	0.00045819837
0.10857989	0.025176202	0.00047429736
0.10871138	0.023991039	0.00047102204
0.10884287	0.024025910	0.00046757411
0.10897436	0.023765616	0.00046443839
0.10910585	0.024619936	0.00047712576
0.10923733	0.024466398	0.00047227612
0.10936882	0.023523635	0.00047300741
0.10950031	0.023985713	0.00047251242
0.10963180	0.024035984	0.00047600282
0.10976329	0.024061236	0.00047640997
0.10989478	0.024063050	0.00047915099
0.11002627	0.024573967	0.00048888106
0.11015776	0.023840116	0.00047717061
0.11028924	0.024539267	0.00048550004
0.11042073	0.024169298	0.00048749186
0.11055222	0.023840034	0.00047843815
0.11068371	0.023257772	0.00047880166
0.11081520	0.023417067	0.00048001967
0.11094669	0.022968382	0.00047782266
0.11107818	0.023771173	0.00048965854
0.11120966	0.024115278	0.00048900181
0.11134115	0.023425287	0.00048808695
0.11147264	0.023323028	0.00048326220
0.11160413	0.023385198	0.00048445072
0.11173562	0.024325281	0.00049685601
0.11186711	0.023346509	0.00047135391
0.11199860	0.023791496	0.00047818688
0.11213009	0.024267015	0.00047355319
0.11226157	0.023496567	0.00046375681
0.11239306	0.024134305	0.00046828025
0.11252455	0.024420079	0.00046973773
0.11265604	0.023644253	0.00046263217
0.11278753	0.024444223	0.00046380389
0.11291902	0.024002206	0.00046186459
0.11305051	0.023480756	0.00045785494
0.11318200	0.024306403	0.00045788469
0.11331348	0.023273424	0.00045438671
0.11344497	0.023967968	0.00045646495
0.11357646	0.023577713	0.00044981346
0.11370795	0.023242873	0.00045070389
0.11383944	0.023767714	0.00045318063
0.11397093	0.023250384	0.00044757453
0.11410242	0.023935725	0.00045218896
0.11423390	0.024386082	0.00045153902
0.11436539	0.024004308	0.00045519567
0.11449688	0.023045793	0.00044166410
0.11462837	0.024569786	0.00045696631
0.11475986	0.023339067	0.00044252397
0.11489135	0.024179306	0.00044672104
0.11502284	0.024090118	0.00045093144
0.11515433	0.024112424	0.00044870990
0.11528581	0.023783414	0.00044556769
0.11541730	0.023723231	0.00044434662
0.11554879	0.023159683	0.00043724876
0.11568028	0.024146939	0.00044663352
0.11581177	0.023622168	0.00044282800
0.11594326	0.023917471	0.00044506105
0.11607475	0.024086763	0.00044424080
0.11620624	0.023570967	0.00043788219
0.11633772	0.023640376	0.00043988112
0.11646921	0.024322773	0.00044565907
0.11660070	0.023799387	0.00044109730
0.11673219	0.023844929	0.00043908290
0.11686368	0.024673410	0.00044372423
0.11699517	0.024492824	0.00044230505
0.11712666	0.023966166	0.00043813084
0.11725814	0.023993225	0.00043552253
0.11738963	0.023668906	0.00043544767
0.11752112	0.023702854	0.00043223119
0.11765261	0.024533302	0.00044073103
0.11778410	0.023839874	0.00043694706
0.11791559	0.023669099	0.00042978546
0.11804708	0.024210905	0.00043359197
0.11817857	0.024535199	0.00043872784
0.11831005	0.023701911	0.00042834359
0.11844154	0.023589910	0.00043027042
0.11857303	0.023226616	0.00042357648
0.11870452	0.023593444	0.00042774555
0.11883601	0.023140168	0.00042445518
0.11896750	0.023607755	0.00042727079
0.11909899	0.023689846	0.00042870666
0.11923048	0.024412056	0.00042727631
0.11936196	0.023402691	0.00042384545
0.11949345	0.023949546	0.00042492422
0.11962494	0.023770812	0.00042442497
0.11975643	0.024928792	0.00043327561
0.11988792	0.023270851	0.00041803147
0.12001941	0.023469942	0.00042075898
0.12015090	0.023003074	0.00041512087
0.12028239	0.023459577	0.00042080854
0.12041387	0.023903719	0.00042120709
0.12054536	0.023956702	0.00041905408
0.12067685	0.023194223	0.00041630146
0.12080834	0.022879434	0.00041463576
0.12093983	0.023764265	0.00041661087
0.12107132	0.023571202	0.00042002638
0.12120281	0.023714755	0.00041877503
0.12133429	0.023902801	0.00041799640
0.12146578	0.023629061	0.00041833867
0.12159727	0.024051537	0.00041795874
0.12172876	0.024204246	0.00041971355
0.12186025	0.024222753	0.00041981823
0.12199174	0.024468584	0.00042255805
0.12212323	0.023860108	0.00041848204
0.12225472	0.024039862	0.00041757648
0.12238620	0.023794547	0.00041761513
0.12251769	0.024193541	0.00041770964
0.12264918	0.023840595	0.00041596065
0.12278067	0.023190882	0.00041342895
0.12291216	0.023121328	0.00041181868
0.12304365	0.023733085	0.00041568272
0.12317514	0.024350085	0.00041705443
0.12330663	0.023518480	0.00041356738
0.12343811	0.024361130	0.00042055195
0.12356960	0.022841632	0.00040711355
0.12370109	0.024288087	0.00041835080
0.12383258	0.023966583	0.00041448048
0.12396407	0.023550538	0.00040952578
0.12409556	0.023808308	0.00041690001
0.12422705	0.023640285	0.00041233438
0.12435853	0.024024167	0.00041614707
0.12449002	0.023178571	0.00040812596
0.12462151	0.024168720	0.00041706717
0.12475300	0.023864389	0.00041371559
0.12488449	0.024453417	0.00041845282
0.12501598	0.024087480	0.00041571027
0.12514747	0.023472863	0.00040942517
0.12527896	0.023852470	0.00041226070
0.12541044	0.023394206	0.00041255575
0.12554193	0.023697660	0.00040995549
0.12567342	0.024114339	0.00041299608
0.12580491	0.024319266	0.00041510364
0.12593640	0.024211156	0.00041349998
0.12606789	0.023819255	0.00041334774
0.12619938	0.024124797	0.00041272160
0.12633087	0.024087019	0.00041612435
0.12646235	0.023339583	0.00040895881
0.12659384	0.023972981	0.00040827012
0.12672533	0.024069958	0.00041382851
0.12685682	0.023259162	0.00040729928
0.12698831	0.023694317	0.00040964558
0.12711980	0.024490931	0.00041463768
0.12725129	0.023151903	0.00040351375
0.12738277	0.023799370	0.00041048238
0.12751426	0.023924034	0.00040964111
0.12764575	0.023587223	0.00040829161
0.12777724	0.023476475	0.00040505047
0.12790873	0.023597860	0.00040606252
0.12804022	0.024468123	0.00041441916
0.12817171	0.023626907	0.00040772325
0.12830320	0.024072716	0.00040992050
0.12843468	0.023956325	0.00040869459
0.12856617	0.024526092	0.00041153239
0.12869766	0.024037938	0.00040929582
0.12882915	0.023745607	0.00040927860
0.12896064	0.023889634	0.00040698175
0.12909213	0.024234060	0.00040849755
0.12922362	0.023309512	0.00040352695
0.12935511	0.023586478	0.00040679921
0.12948659	0.023641078	0.00040613441
0.12961808	0.023091771	0.00040030979
0.12974957	0.023885971	0.00040526678
0.12988106	0.024025083	0.00040713386
0.13001255	0.023709842	0.00040476205
0.13014404	0.023382432	0.00040424027
0.13027553	0.023496947	0.00040215268
0.13040701	0.024259245	0.00040763437
0.13053850	0.023803137	0.00040709632
0.13066999	0.023834576	0.00040470315
0.13080148	0.023598885	0.00040491773
0.13093297	0.023669305	0.00040230902
0.13106446	0.024229901	0.00040776062
0.13119595	0.023831849	0.00040519395
0.13132744	0.022994158	0.00039809191
0.13145892	0.024096939	0.00040611388
0.13159041	0.024197978	0.00040561890
0.13172190	0.023704753	0.00040368647
0.13185339	0.023867437	0.00040360981
0.13198488	0.023356317	0.00039978633
0.13211637	0.023877257	0.00040455089
0.13224786	0.023401954	0.00039847668
0.13237935	0.023841680	0.00040329930
0.13251083	0.023510902	0.00040137340
0.13264232	0.023183915	0.00039963545
0.13277381	0.023596357	0.00040281299
0.13290530	0.023697857	0.00039960999
0.13303679	0.023269457	0.00039989122
0.13316828	0.023691258	0.00040271525
0.13329977	0.023618609	0.00039811297
0.13343125	0.023506169	0.00040291387
0.13356274	0.023986373	0.00039974311
0.13369423	0.023388039	0.00039795947
0.13382572	0.023619985	0.00040177351
0.13395721	0.024050934	0.00040241527
0.13408870	0.024205414	0.00040432109
0.13422019	0.024169992	0.00040153608
0.13435168	0.023593223	0.00039946964
0.13448316	0.023252658	0.00039886965
0.13461465	0.023134446	0.00039416346
0.13474614	0.023368484	0.00039776646
0.13487763	0.023527240	0.00039884268
0.13500912	0.023204071	0.00039594597
0.13514061	0.023743571	0.00039991181
0.13527210	0.023157515	0.00039670673
0.13540359	0.024035496	0.00040070803
0.13553507	0.023061650	0.00039389696
0.13566656	0.023124702	0.00039383544
0.13579805	0.023692275	0.00039913683
0.13592954	0.023647635	0.00039844176
0.13606103	0.023505940	0.00039825970
0.13619252	0.023304828	0.00039420885
0.13632401	0.023097052	0.00039161704
0.13645549	0.022968884	0.00039452552
0.13658698	0.024007855	0.00039956327
0.13671847	0.023889395	0.00039954531
0.13684996	0.023929583	0.00039716541
0.13698145	0.023657197	0.00039578830
0.13711294	0.023575162	0.00039526261
0.13724443	0.024630698	0.00040343393
0.13737592	0.023138623	0.00039134997
0.13750740	0.023166849	0.00039510776
0.13763889	0.023701753	0.00039437601
0.13777038	0.023809466	0.00039801935
0.13790187	0.023529841	0.00039371954
0.13803336	0.023406280	0.00039344691
0.13816485	0.023900359	0.00039697362
0.13829634	0.023557425	0.00039173474
0.13842783	0.023925696	0.00039716185
0.13855931	0.024087307	0.00039811586
0.13869080	0.024247376	0.00039768889
0.13882229	0.024693283	0.00040184194
0.13895378	0.023273636	0.00038970412
0.13908527	0.024006099	0.00039700816
0.13921676	0.023911447	0.00039647223
0.13934825	0.023630476	0.00039484489
0.13947973	0.023957805	0.00039655183
0.13961122	0.023485319	0.00039151387
0.13974271	0.023488440	0.00039206211
0.13987420	0.023750582	0.00039466798
0.14000569	0.024041933	0.00039237198
0.14013718	0.024081405	0.00039518944
0.14026867	0.024406529	0.00039737254
0.14040016	0.024260213	0.00039843923
0.14053164	0.023891147	0.00039578752
0.14066313	0.023670913	0.00038929707
0.14079462	0.023922446	0.00039435996
0.14092611	0.023998232	0.00039360171
0.14105760	0.023606996	0.00039129388
0.14118909	0.024175800	0.00039593387
0.14132058	0.023580343	0.00038822349
0.14145207	0.023774338	0.00039029280
0.14158355	0.023661075	0.00039024419
0.14171504	0.023450933	0.00038943418
0.14184653	0.023793136	0.00039097556
0.14197802	0.023591665	0.00038809162
0.14210951	0.024184625	0.00039264889
0.14224100	0.023393883	0.00038871735
0.14237249	0.023588642	0.00038867426
0.14250398	0.024036565	0.00039323890
0.14263546	0.024401483	0.00039170127
0.14276695	0.023318505	0.00038683505
0.14289844	0.023230006	0.00038624981
0.14302993	0.023698923	0.00038903467
0.14316142	0.022913841	0.00038345459
0.14329291	0.024101796	0.00039058394
0.14342440	0.023259137	0.00038473313
0.14355588	0.023914333	0.00038961174
0.14368737	0.023770657	0.00038849815
0.14381886	0.023232403	0.00038616769
0.14395035	0.023575764	0.00038562707
0.14408184	0.023560038	0.00038690213
0.14421333	0.023412418	0.00038653440
0.14434482	0.022697237	0.00038046964
0.14447631	0.023795990	0.00038796770
0.14460779	0.024068469	0.00038896591
0.14473928	0.023280805	0.00038544948
0.14487077	0.024185285	0.00039230394
0.14500226	0.024764053	0.00039390446
0.14513375	0.024181409	0.00039194024
0.14526524	0.022383935	0.00037832096
0.14539673	0.023605515	0.00038703605
0.14552822	0.023290700	0.00038653235
0.14565970	0.023680716	0.00038615819
0.14579119	0.023820440	0.00038721795
0.14592268	0.023789492	0.00038576594
0.14605417	0.023169960	0.00038192522
0.14618566	0.023588880	0.00038606703
0.14631715	0.023871457	0.00038589572
0.14644864	0.024547795	0.00039156724
0.14658012	0.023234329	0.00038196383
0.14671161	0.023138547	0.00038370454
0.14684310	0.023456269	0.00038619842
0.14697459	0.023644341	0.00038428904
0.14710608	0.023905988	0.00038610791
0.14723757	0.023893302	0.00038659683
0.14736906	0.023281878	0.00038260307
0.14750055	0.024070324	0.00038838686
0.14763203	0.023141229	0.00038087331
0.14776352	0.023521003	0.00038304061
0.14789501	0.023713065	0.00038542162
0.14802650	0.023584341	0.00038163640
0.14815799	0.024030540	0.00038834355
0.14828948	0.023542826	0.00038257468
0.14842097	0.023078281	0.00038242125
0.14855246	0.023448331	0.00038135893
0.14868394	0.022763602	0.00037681291
0.14881543	0.023373664	0.00038161984
0.14894692	0.024446599	0.00038961100
0.14907841	0.023764696	0.00038274872
0.14920990	0.023883927	0.00038428252
0.14934139	0.023551343	0.00038198267
0.14947288	0.023684246	0.00038464128
0.14960436	0.023508689	0.00038044346
0.14973585	0.023333732	0.00038070382
0.14986734	0.023722382	0.00038317952
0.14999883	0.023207554	0.00037765155
0.15013032	0.023708464	0.00038352384
0.15026181	0.023432679	0.00038189926
0.15039330	0.023902488	0.00038351057
0.15052479	0.023515436	0.00038058494
0.15065627	0.023645927	0.00038181645
0.15078776	0.023670589	0.00038232892
0.15091925	0.023780630	0.00038228315
0.15105074	0.023753961	0.00038206441
0.15118223	0.023492827	0.00038173524
0.15131372	0.023681006	0.00038143881
0.15144521	0.023663502	0.00038084834
0.15157670	0.023238005	0.00037882317
0.15170818	0.024023562	0.00038125679
0.15183967	0.022734227	0.00037453006
0.15197116	0.023841628	0.00038152510
0.15210265	0.023397071	0.00037741415
0.15223414	0.023813115	0.00038076294
0.15236563	0.024236157	0.00038383920
0.15249712	0.023818029	0.00038139023
0.15262860	0.023931070	0.00038100566
0.15276009	0.023263566	0.00037749220
0.15289158	0.023785105	0.00038118230
0.15302307	0.023685955	0.00037876529
0.15315456	0.023587335	0.00037889051
0.15328605	0.023407829	0.00037918160
0.15341754	0.023761885	0.00038081018
0.15354903	0.023513427	0.00037752968
0.15368051	0.023493100	0.00037756455
0.15381200	0.023152791	0.00037382648
0.15394349	0.023789327	0.00038046602
0.15407498	0.023728522	0.00037914261
0.15420647	0.023534511	0.00037581856
0.15433796	0.023523739	0.00037683548
0.15446945	0.023559610	0.00037618533
0.15460094	0.023514826	0.00037897924
0.15473242	0.023582430	0.00037745271
0.15486391	0.023331389	0.00037577714
0.15499540	0.023894652	0.00037814000
0.15512689	0.023771255	0.00037868090
0.15525838	0.023358929	0.00037540106
0.15538987	0.023396369	0.00037488380
0.15552136	0.023594568	0.00037627269
0.15565284	0.023512619	0.00037452589
0.15578433	0.024427485	0.00038124434
0.15591582	0.023975837	0.00037964868
0.15604731	0.024116812	0.00038039194
0.15617880	0.024073252	0.00037985242
0.15631029	0.023798503	0.00037867724
0.15644178	0.023212089	0.00037261350
0.15657327	0.024147266	0.00038001835
0.15670475	0.024100307	0.00037729480
0.15683624	0.023399023	0.00037364816
0.15696773	0.023352424	0.00037365298
0.15709922	0.024074340	0.00037657666
0.15723071	0.023090975	0.00037355975
0.15736220	0.022935675	0.00036898671
0.15749369	0.024030756	0.00037787014
0.15762518	0.023428027	0.00037294911
0.15775666	0.023296574	0.00037290331
0.15788815	0.023365300	0.00037316360
0.15801964	0.023075397	0.00037034985
0.15815113	0.023905725	0.00037681722
0.15828262	0.022984960	0.00036951337
0.15841411	0.023865017	0.00037621516
0.15854560	0.023695550	0.00037523012
0.15867708	0.023098011	0.00036798288
0.15880857	0.023389165	0.00037235260
0.15894006	0.023822728	0.00037406107
0.15907155	0.023581859	0.00037339578
0.15920304	0.024185539	0.00037753247
0.15933453	0.023841344	0.00037448986
0.15946602	0.023268738	0.00037133988
0.15959751	0.023921227	0.00037484724
0.15972899	0.023856955	0.00037351199
0.15986048	0.023155371	0.00037044588
0.15999197	0.023948826	0.00037325991
0.16012346	0.023658344	0.00037332073
0.16025495	0.023222771	0.00036957475
0.16038644	0.024295175	0.00037680317
0.16051793	0.023709055	0.00037324304
0.16064942	0.023401103	0.00036945229
0.16078090	0.023602567	0.00037300507
0.16091239	0.023470758	0.00037091874
0.16104388	0.023587498	0.00036895392
0.16117537	0.023254456	0.00036914064
0.16130686	0.023859609	0.00037135406
0.16143835	0.024254406	0.00037525073
0.16156984	0.023534243	0.00037122829
0.16170133	0.023415131	0.00036711469
0.16183281	0.023787814	0.00037245619
0.16196430	0.024380387	0.00037535670
0.16209579	0.023466635	0.00037007881
0.16222728	0.024195317	0.00037467269
0.16235877	0.022962039	0.00036465505
0.16249026	0.023770312	0.00037151200
0.16262175	0.022802362	0.00036467863
0.16275323	0.023523821	0.00036996577
0.16288472	0.023576191	0.00036915736
0.16301621	0.023465174	0.00036812642
0.16314770	0.023402498	0.00036949717
0.16327919	0.023439536	0.00036850847
0.16341068	0.023627243	0.00036931232
0.16354217	0.022972660	0.00036544016
0.16367366	0.023469766	0.00036797576
0.16380514	0.023508944	0.00036877271
0.16393663	0.023477809	0.00036785373
0.16406812	0.023435716	0.00036624105
0.16419961	0.023839883	0.00036984980
0.16433110	0.023956924	0.00037040903
0.16446259	0.023694429	0.00036843806
0.16459408	0.024373302	0.00037325046
0.16472557	0.023533844	0.00036568467
0.16485705	0.023385179	0.00036683111
0.16498854	0.023276697	0.00036540182
0.16512003	0.023557397	0.00036669062
0.16525152	0.023875186	0.00036943589
0.16538301	0.023492107	0.00036546216
0.16551450	0.023058448	0.00036588756
0.16564599	0.024022068	0.00037046814
0.16577747	0.023955442	0.00037021677
0.16590896	0.022584561	0.00036122501
0.16604045	0.023723737	0.00036617650
0.16617194	0.023768422	0.00036889299
0.16630343	0.023746881	0.00036666402
0.16643492	0.023633847	0.00036760085
0.16656641	0.023357472	0.00036575999
0.16669790	0.023968943	0.00036715852
0.16682938	0.023800186	0.00036742160
0.16696087	0.023738655	0.00036742129
0.16709236	0.024140333	0.00036851509
0.16722385	0.023568686	0.00036610699
0.16735534	0.023141042	0.00036245639
0.16748683	0.023517910	0.00036648201
0.16761832	0.024040904	0.00036846862
0.16774981	0.024182057	0.00036739682
0.16788129	0.023225580	0.00036389198
0.16801278	0.023852065	0.00036502870
0.16814427	0.023476260	0.00036525190
0.16827576	0.024139725	0.00036886703
0.16840725	0.023406506	0.00036237880
0.16853874	0.022930279	0.00036053617
0.16867023	0.023881790	0.00036424762
0.16880171	0.023508588	0.00036346655
0.16893320	0.023683813	0.00036533176
0.16906469	0.023927769	0.00036434863
0.16919618	0.023971384	0.00036793210
0.16932767	0.023225643	0.00036082515
0.16945916	0.023031276	0.00036058397
0.16959065	0.023297360	0.00036362914
0.16972214	0.023412497	0.00036185116
0.16985362	0.023669557	0.00036511121
0.16998511	0.023921152	0.00036340826
0.17011660	0.023225002	0.00036183034
0.17024809	0.024035410	0.00036683352
0.17037958	0.023630701	0.00036283533
0.17051107	0.024079402	0.00036689871
0.17064256	0.024164604	0.00036653878
0.17077405	0.023033844	0.00035980045
0.17090553	0.022924806	0.00035972490
0.17103702	0.023324106	0.00036054923
0.17116851	0.023537635	0.00036186034
0.17130000	0.023649114	0.00036273105
0.17143149	0.023536880	0.00036059128
0.17156298	0.023898716	0.00036541777
0.17169447	0.023092173	0.00035701262
0.17182595	0.023420845	0.00036106136
0.17195744	0.023614957	0.00036327738
0.17208893	0.023568752	0.00036042785
0.17222042	0.023945582	0.00036380631
0.17235191	0.023398384	0.00036064110
0.17248340	0.023117054	0.00035785394
0.17261489	0.023492822	0.00036074380
0.17274638	0.023507003	0.00035840124
0.17287786	0.024135750	0.00036482782
0.17300935	0.023440387	0.00035961058
0.17314084	0.023693754	0.00036175657
0.17327233	0.023394817	0.00035928972
0.17340382	0.023006497	0.00035636429
0.17353531	0.023780322	0.00036193697
0.17366680	0.023945949	0.00036174668
0.17379829	0.023326131	0.00035737140
0.17392977	0.023039933	0.00035854757
0.17406126	0.023038015	0.00035675120
0.17419275	0.023045147	0.00035664938
0.17432424	0.023528378	0.00035848585
0.17445573	0.023552644	0.00035827724
0.17458722	0.023668282	0.00035965252
0.17471871	0.023966130	0.00036172504
0.17485019	0.023824694	0.00036068305
0.17498168	0.023480646	0.00035873830
0.17511317	0.023889710	0.00036096773
0.17524466	0.023464673	0.00035958305
0.17537615	0.023618794	0.00035722755
0.17550764	0.023522634	0.00035772088
0.17563913	0.023174960	0.00035550318
0.17577062	0.023141654	0.00035639607
0.17590210	0.023458261	0.00035831942
0.17603359	0.024009296	0.00036008897
0.17616508	0.024284075	0.00036190401
0.17629657	0.023137479	0.00035668451
0.17642806	0.023327906	0.00035509382
0.17655955	0.023226046	0.00035725940
0.17669104	0.024063037	0.00035963113
0.17682253	0.023454613	0.00035550907
0.17695401	0.023193772	0.00035630859
0.17708550	0.023682143	0.00035627556
0.17721699	0.023964708	0.00035985181
0.17734848	0.023377591	0.00035564737
0.17747997	0.023233646	0.00035518702
0.17761146	0.023413462	0.00035783191
0.17774295	0.023310867	0.00035347385
0.17787443	0.022469545	0.00035138281
0.17800592	0.023843243	0.00035696854
0.17813741	0.023853384	0.00035849029
0.17826890	0.023726837	0.00035784149
0.17840039	0.023809917	0.00035562730
0.17853188	0.023300576	0.00035575374
0.17866337	0.023530400	0.00035524626
0.17879486	0.023407508	0.00035411414
0.17892634	0.023598607	0.00035728690
0.17905783	0.023661920	0.00035555929
0.17918932	0.023241891	0.00035551358
0.17932081	0.022875043	0.00035160632
0.17945230	0.023292180	0.00035380288
0.17958379	0.023091358	0.00035369399
0.17971528	0.023526915	0.00035508548
0.17984677	0.023897329	0.00035820322
0.17997825	0.023876417	0.00035655065
0.18010974	0.024032012	0.00035708523
0.18024123	0.023511612	0.00035355096
0.18037272	0.022898642	0.00034935894
0.18050421	0.022949330	0.00035860781
0.18063570	0.022613177	0.00035854811
0.18076719	0.022500519	0.00035833476
0.18089867	0.022997650	0.00036562888
0.18103016	0.023231958	0.00036841677
0.18116165	0.023523405	0.00037258207
0.18129314	0.023618135	0.00037377140
0.18142463	0.022388682	0.00036556788
0.18155612	0.022771396	0.00037239192
0.18168761	0.023185676	0.00037350167
0.18181910	0.023423092	0.00037901552
0.18195058	0.023477412	0.00038030714
0.18208207	0.023696724	0.00037976590
0.18221356	0.023487951	0.00038161203
0.18234505	0.023108575	0.00037963370
0.18247654	0.022653169	0.00037819896
0.18260803	0.023529810	0.00038531399
0.18273952	0.024200729	0.00038919995
0.18287101	0.023991149	0.00038933744
0.18300249	0.023682759	0.00038742177
0.18313398	0.023543382	0.00038711119
0.18326547	0.022919541	0.00038564401
0.18339696	0.023156137	0.00038712129
0.18352845	0.024018629	0.00039379946
0.18365994	0.023271487	0.00039071844
0.18379143	0.023451734	0.00039156505
0.18392292	0.023394260	0.00039381524
0.18405440	0.022703178	0.00038641741
0.18418589	0.023390088	0.00039385585
0.18431738	0.023398736	0.00039526057
0.18444887	0.023530110	0.00039618610
0.18458036	0.023099022	0.00039524058
0.18471185	0.023946312	0.00040246809
0.18484334	0.023506153	0.00039862117
0.18497482	0.023652139	0.00040066838
0.18510631	0.023656392	0.00039920918
0.18523780	0.022872211	0.00039652291
0.18536929	0.023139400	0.00039226548
0.18550078	0.023115481	0.00038815631
0.18563227	0.023124964	0.00038825565
0.18576376	0.022974475	0.00037860291
0.18589525	0.023756283	0.00038712742
0.18602673	0.023464221	0.00038303790
0.18615822	0.023222277	0.00037954587
0.18628971	0.023111454	0.00037834083
0.18642120	0.022999952	0.00037479411
0.18655269	0.022874806	0.00037475176
0.18668418	0.023700521	0.00037547863
0.18681567	0.023180531	0.00037211132
0.18694716	0.023310796	0.00037397988
0.18707864	0.024269832	0.00037677887
0.18721013	0.023211666	0.00037109781
0.18734162	0.022914879	0.00036718245
0.18747311	0.023798915	0.00037100529
0.18760460	0.023289885	0.00037024948
0.18773609	0.023362001	0.00036667599
0.18786758	0.023748790	0.00036957590
0.18799906	0.023362768	0.00036830264
0.18813055	0.023253690	0.00036389830
0.18826204	0.023762068	0.00036804674
0.18839353	0.023732217	0.00036474979
0.18852502	0.024067891	0.00036840015
0.18865651	0.024467350	0.00037142467
0.18878800	0.023716073	0.00036367419
0.18891949	0.023610299	0.00036350387
0.18905097	0.023865368	0.00036432217
0.18918246	0.023289276	0.00036052261
0.18931395	0.024104842	0.00036580074
0.18944544	0.023706391	0.00035968783
0.18957693	0.023021072	0.00035787388
0.18970842	0.023452347	0.00035743309
0.18983991	0.022954340	0.00035602277
0.18997140	0.023612447	0.00035908395
0.19010288	0.023554625	0.00035636819
0.19023437	0.023607860	0.00035761563
0.19036586	0.023892168	0.00035834620
0.19049735	0.023739302	0.00035612798
0.19062884	0.023828157	0.00035789613
0.19076033	0.022882208	0.00035000873
0.19089182	0.023630245	0.00035475691
0.19102330	0.023519781	0.00035442114
0.19115479	0.023706877	0.00035561618
0.19128628	0.023399164	0.00035332242
0.19141777	0.024043337	0.00035590280
0.19154926	0.023450342	0.00035282944
0.19168075	0.023386878	0.00035320876
0.19181224	0.023703631	0.00035510775
0.19194373	0.024111062	0.00035699884
0.19207521	0.023214002	0.00035143356
0.19220670	0.023826987	0.00035448479
0.19233819	0.023713499	0.00035355116
0.19246968	0.024086855	0.00035589544
0.19260117	0.023440226	0.00035274273
0.19273266	0.023144990	0.00034975866
0.19286415	0.023122510	0.00034977390
0.19299564	0.023065493	0.00035106606
0.19312712	0.023447330	0.00035042525
0.19325861	0.023575342	0.00035342088
0.19339010	0.023849019	0.00035306878
0.19352159	0.023100310	0.00034958872
0.19365308	0.023518575	0.00035305321
0.19378457	0.023400979	0.00034923495
0.19391606	0.023374994	0.00035098947
0.19404754	0.022803505	0.00034730244
0.19417903	0.023740426	0.00035248302
0.19431052	0.023583956	0.00035178818
0.19444201	0.023229171	0.00034855275
0.19457350	0.023443051	0.00034921148
0.19470499	0.023200145	0.00034892513
0.19483648	0.022676879	0.00034456269
0.19496797	0.023134580	0.00034932826
0.19509945	0.023819053	0.00035125595
0.19523094	0.023778067	0.00035145567
0.19536243	0.022672967	0.00034485138
0.19549392	0.023572458	0.00034946317
0.19562541	0.023540273	0.00034909317
0.19575690	0.023290312	0.00034753782
0.19588839	0.023545653	0.00034910527
0.19601988	0.023207217	0.00034666023
0.19615136	0.023215305	0.00034563457
0.19628285	0.023796209	0.00035133128
0.19641434	0.023297435	0.00034631255
0.19654583	0.023529095	0.00034884882
0.19667732	0.023530484	0.00034810918
0.19680881	0.023499730	0.00034826675
0.19694030	0.023948628	0.00035085961
0.19707178	0.023339723	0.00034592233
0.19720327	0.023313569	0.00034646818
0.19733476	0.023282648	0.00034522175
0.19746625	0.023490360	0.00034657480
0.19759774	0.023654176	0.00034927629
0.19772923	0.023559724	0.00034789135
0.19786072	0.023235289	0.00034552206
0.19799221	0.023743900	0.00034933894
0.19812369	0.023239618	0.00034433811
0.19825518	0.023579207	0.00034734031
0.19838667	0.023573514	0.00034566437
0.19851816	0.023522794	0.00034687305
0.19864965	0.023512662	0.00034623543
0.19878114	0.023693310	0.00034551346
0.19891263	0.022965941	0.00034354422
0.19904412	0.022392576	0.00033863024
0.19917560	0.023517535	0.00034674851
0.19930709	0.023492468	0.00034548085
0.19943858	0.023634266	0.00034526725
0.19957007	0.023479268	0.00034643324
0.19970156	0.023496453	0.00034488847
0.19983305	0.023272497	0.00034340203
0.19996454	0.023054142	0.00034254779
0.20009602	0.023938309	0.00034752532
0.20022751	0.023304052	0.00034386833
0.20035900	0.022779562	0.00034094338
0.20049049	0.023354803	0.00034313518
0.20062198	0.023251144	0.00034359906
0.20075347	0.022990411	0.00034119819
0.20088496	0.023103835	0.00034163848
0.20101645	0.022492181	0.00033878146
0.20114793	0.023240858	0.00034148399
0.20127942	0.023385401	0.00034314325
0.20141091	0.023143215	0.00034114071
0.20154240	0.023329730	0.00034414969
0.20167389	0.023741260	0.00034621668
0.20180538	0.023577301	0.00034236632
0.20193687	0.023879178	0.00034620606
0.20206836	0.023046553	0.00034092543
0.20219984	0.022913987	0.00034004343
0.20233133	0.023172005	0.00034289651
0.20246282	0.022796342	0.00033770309
0.20259431	0.022708503	0.00034040411
0.20272580	0.023524759	0.00034280168
0.20285729	0.023160514	0.00033951015
0.20298878	0.023841063	0.00034589551
0.20312027	0.023230054	0.00033889538
0.20325175	0.023654424	0.00034354192
0.20338324	0.023407810	0.00034018470
0.20351473	0.023370684	0.00034139301
0.20364622	0.023577174	0.00034323629
0.20377771	0.023102662	0.00033819086
0.20390920	0.023021543	0.00033910788
0.20404069	0.023165787	0.00033939277
0.20417217	0.023493129	0.00034228660
0.20430366	0.023204209	0.00034120993
0.20443515	0.023098950	0.00033590826
0.20456664	0.023614563	0.00034131667
0.20469813	0.023414998	0.00033975985
0.20482962	0.023377670	0.00033980800
0.20496111	0.023262597	0.00034000930
0.20509260	0.023356169	0.00033875843
0.20522408	0.023543323	0.00034017101
0.20535557	0.023380339	0.00034107663
0.20548706	0.023088605	0.00033663828
0.20561855	0.023069705	0.00033806222
0.20575004	0.023464344	0.00033788457
0.20588153	0.023298464	0.00033855216
0.20601302	0.023519475	0.00033983374
0.20614451	0.023801514	0.00033992829
0.20627599	0.023818516	0.00034108239
0.20640748	0.023464563	0.00033785795
0.20653897	0.023261329	0.00033804801
0.20667046	0.023584955	0.00033934104
0.20680195	0.023968830	0.00034093848
0.20693344	0.022884856	0.00033601861
0.20706493	0.023678055	0.00033979261
0.20719641	0.022973573	0.00033669453
0.20732790	0.023130171	0.00033893634
0.20745939	0.023569182	0.00033807663
0.20759088	0.023295324	0.00033701266
0.20772237	0.023253344	0.00033625046
0.20785386	0.023345030	0.00033692002
0.20798535	0.023207566	0.00033836137
0.20811684	0.023832774	0.00033969680
0.20824832	0.023123386	0.00033562362
0.20837981	0.023710806	0.00033955825
0.20851130	0.023891057	0.00034149423
0.20864279	0.023225625	0.00033815496
0.20877428	0.022805662	0.00033281183
0.20890577	0.024274976	0.00034122242
0.20903726	0.023055466	0.00033416872
0.20916875	0.023674570	0.00033959221
0.20930023	0.023000738	0.00033562374
0.20943172	0.022549380	0.00033265641
0.20956321	0.023161606	0.00033570395
0.20969470	0.022822500	0.00033401968
0.20982619	0.022771431	0.00033335600
0.20995768	0.023392824	0.00033720038
0.21008917	0.023249506	0.00033450167
0.21022065	0.023743151	0.00033703435
0.21035214	0.023365880	0.00033788003
0.21048363	0.022854977	0.00033200577
0.21061512	0.023311404	0.00033651090
0.21074661	0.023224296	0.00033422921
0.21087810	0.023371469	0.00033468449
0.21100959	0.023039124	0.00033556981
0.21114108	0.022983320	0.00033188982
0.21127256	0.023596785	0.00033895144
0.21140405	0.022781299	0.00033057978
0.21153554	0.022968563	0.00033219654
0.21166703	0.023345432	0.00033575743
0.21179852	0.023103249	0.00033343569
0.21193001	0.023451168	0.00033602129
0.21206150	0.023902839	0.00033670730
0.21219299	0.023175318	0.00033250084
0.21232447	0.023450551	0.00033634445
0.21245596	0.023026869	0.00033231170
0.21258745	0.023433769	0.00033477275
0.21271894	0.023118242	0.00033277437
0.21285043	0.023434314	0.00033416158
0.21298192	0.023539504	0.00033681549
0.21311341	0.023428760	0.00033348134
0.21324489	0.023285980	0.00033415319
0.21337638	0.023031725	0.00033087708
0.21350787	0.023598558	0.00033571850
0.21363936	0.023722459	0.00033670315
0.21377085	0.024089854	0.00033652814
0.21390234	0.023290199	0.00033420654
0.21403383	0.023445176	0.00033357495
0.21416532	0.022684475	0.00032920920
0.21429680	0.023139874	0.00033243249
0.21442829	0.023018985	0.00033093980
0.21455978	0.022941366	0.00033186228
0.21469127	0.023166309	0.00033238880
0.21482276	0.023212335	0.00033133873
0.21495425	0.023013909	0.00033154445
0.21508574	0.023012259	0.00033120644
0.21521723	0.023194478	0.00033115806
0.21534871	0.023699433	0.00033592358
0.21548020	0.023517286	0.00033182138
0.21561169	0.023120552	0.00033156095
0.21574318	0.022689655	0.00032962569
0.21587467	0.022985350	0.00032995552
0.21600616	0.023232858	0.00033165520
0.21613765	0.024199757	0.00033543976
0.21626913	0.023254703	0.00033214129
0.21640062	0.023188024	0.00033082560
0.21653211	0.023293959	0.00033175718
0.21666360	0.023312848	0.00033075599
0.21679509	0.023636644	0.00033157749
0.21692658	0.023138178	0.00033072902
0.21705807	0.023780279	0.00033373245
0.21718956	0.022908147	0.00032690362
0.21732104	0.023069700	0.00032966144
0.21745253	0.023444797	0.00033118456
0.21758402	0.023195009	0.00033050421
0.21771551	0.024163520	0.00033469304
0.21784700	0.023383932	0.00032969868
0.21797849	0.023608133	0.00033278311
0.21810998	0.023762424	0.00033144570
0.21824147	0.024100197	0.00033424988
0.21837295	0.022592156	0.00032658995
0.21850444	0.023213590	0.00032704871
0.21863593	0.022743863	0.00032827880
0.21876742	0.023208872	0.00032877849
0.21889891	0.023096032	0.00032920365
0.21903040	0.023481289	0.00033161407
0.21916189	0.022871518	0.00032548116
0.21929337	0.023435687	0.00032975506
0.21942486	0.023164243	0.00032824563
0.21955635	0.023646532	0.00033175727
0.21968784	0.023325537	0.00032927637
0.21981933	0.022768024	0.00032440087
0.21995082	0.023200645	0.00032906968
0.22008231	0.023408842	0.00032889946
0.22021380	0.023104054	0.00032806111
0.22034528	0.023780369	0.00033184453
0.22047677	0.022853415	0.00032415940
0.22060826	0.023075023	0.00032741791
0.22073975	0.023305935	0.00032873104
0.22087124	0.022851308	0.00032646607
0.22100273	0.023012963	0.00032724058
0.22113422	0.023197230	0.00032652930
0.22126571	0.022724043	0.00032528516
0.22139719	0.022827981	0.00032523665
0.22152868	0.023264525	0.00032800558
0.22166017	0.022972949	0.00032683835
0.22179166	0.023568002	0.00032753975
0.22192315	0.022692563	0.00032469717
0.22205464	0.022787127	0.00032464956
0.22218613	0.022807867	0.00032466323
0.22231761	0.023003017	0.00032478912
0.22244910	0.023389259	0.00032732024
0.22258059	0.023283479	0.00032715101
0.22271208	0.022842481	0.00032534438
0.22284357	0.023484266	0.00032813465
0.22297506	0.023219961	0.00032812471
0.22310655	0.022873027	0.00032348189
0.22323804	0.022848745	0.00032515944
0.22336952	0.022872394	0.00032543055
0.22350101	0.022904887	0.00032366829
0.22363250	0.023152595	0.00032570029
0.22376399	0.023871656	0.00032923145
0.22389548	0.023320034	0.00032808566
0.22402697	0.023169281	0.00032638224
0.22415846	0.022821310	0.00032299270
0.22428995	0.023129818	0.00032588654
0.22442143	0.022805423	0.00032253580
0.22455292	0.022355234	0.00032102706
0.22468441	0.022956803	0.00032453805
0.22481590	0.023100653	0.00032532217
0.22494739	0.022714558	0.00032161226
0.22507888	0.023395393	0.00032606444
0.22521037	0.023754536	0.00032731926
0.22534186	0.023569291	0.00032806992
0.22547334	0.023140587	0.00032391299
0.22560483	0.023893869	0.00032696071
0.22573632	0.023407992	0.00032536434
0.22586781	0.023229956	0.00032415060
0.22599930	0.022874952	0.00032233213
0.22613079	0.023168498	0.00032269950
0.22626228	0.023149465	0.00032505290
0.22639376	0.024239599	0.00032928396
0.22652525	0.022868709	0.00032170048
0.22665674	0.023285875	0.00032502525
0.22678823	0.023264322	0.00032308297
0.22691972	0.023474154	0.00032468076
0.22705121	0.023472848	0.00032500117
0.22718270	0.023125276	0.00032361174
0.22731419	0.022937975	0.00032284083
0.22744567	0.023236206	0.00032304369
0.22757716	0.023110021	0.00032168693
0.22770865	0.023590531	0.00032603197
0.22784014	0.023340793	0.00032231036
0.22797163	0.023431536	0.00032558172
0.22810312	0.022656414	0.00031910213
0.22823461	0.023535315	0.00032458890
0.22836610	0.022947756	0.00032288793
0.22849758	0.023634429	0.00032399645
0.22862907	0.023403582	0.00032476809
0.22876056	0.023444471	0.00032288826
0.22889205	0.022981205	0.00032186420
0.22902354	0.023825535	0.00032664251
0.22915503	0.022791673	0.00031854561
0.22928652	0.023116682	0.00032319393
0.22941800	0.023213554	0.00032226760
0.22954949	0.022667957	0.00032005480
0.22968098	0.023758604	0.00032522624
0.22981247	0.023319314	0.00032185272
0.22994396	0.022982302	0.00032072195
0.23007545	0.023095787	0.00032366033
0.23020694	0.023240403	0.00032828069
0.23033843	0.023238037	0.00033230414
0.23046991	0.022985833	0.00033089609
0.23060140	0.023199102	0.00033454809
0.23073289	0.022896766	0.00033425312
0.23086438	0.023211855	0.00033721228
0.23099587	0.023097888	0.00033948868
0.23112736	0.022872161	0.00033721988
0.23125885	0.023345382	0.00034256021
0.23139034	0.023276580	0.00034124666
0.23152182	0.022920828	0.00034187656
0.23165331	0.022599448	0.00034213179
0.23178480	0.023096139	0.00034424671
0.23191629	0.022813671	0.00034412919
0.23204778	0.023118318	0.00034552385
0.23217927	0.023385063	0.00034815760
0.23231076	0.022863124	0.00034643514
0.23244224	0.023448139	0.00035023600
0.23257373	0.023086483	0.00034778540
0.23270522	0.023032273	0.00034899823
0.23283671	0.023034615	0.00034703338
0.23296820	0.023347683	0.00035141868
0.23309969	0.022671223	0.00034654473
0.23323118	0.022808092	0.00034687036
0.23336267	0.023323182	0.00035164986
0.23349415	0.023323840	0.00034879489
0.23362564	0.023250132	0.00035312494
0.23375713	0.022837124	0.00034728904
0.23388862	0.023324647	0.00035068796
0.23402011	0.022585822	0.00034872542
0.23415160	0.022842991	0.00034780485
0.23428309	0.023331369	0.00035352063
0.23441458	0.022922829	0.00035003404
0.23454606	0.023220203	0.00035277214
0.23467755	0.023021861	0.00035138681
0.23480904	0.022919197	0.00035069332
0.23494053	0.023293599	0.00035276348
0.23507202	0.022875650	0.00035120012
0.23520351	0.023098618	0.00035118583
0.23533500	0.022873623	0.00035077799
0.23546648	0.022584731	0.00034950044
0.23559797	0.022511284	0.00035068465
0.23572946	0.023289333	0.00035384163
0.23586095	0.023221221	0.00035421669
0.23599244	0.022948823	0.00035237157
0.23612393	0.023535585	0.00035557745
0.23625542	0.023111584	0.00035606101
0.23638691	0.023346234	0.00035530669
0.23651839	0.023234185	0.00035471153
0.23664988	0.022140291	0.00034918941
0.23678137	0.022159874	0.00034945457
0.23691286	0.022990449	0.00035471749
0.23704435	0.023254150	0.00035585776
0.23717584	0.023213280	0.00035486945
0.23730733	0.023235495	0.00035663123
0.23743882	0.023850694	0.00035937433
0.23757030	0.023074984	0.00035623119
0.23770179	0.023599734	0.00036004809
0.23783328	0.023665325	0.00035860332
0.23796477	0.022789657	0.00035589968
0.23809626	0.022730504	0.00035278485
0.23822775	0.023141013	0.00035770062
0.23835924	0.023546395	0.00036125663
0.23849072	0.022791493	0.00035426861
0.23862221	0.022804562	0.00035512569
0.23875370	0.023067367	0.00035624040
0.23888519	0.023822074	0.00036291796
0.23901668	0.022657776	0.00035648691
0.23914817	0.023010452	0.00035523697
0.23927966	0.023447755	0.00036105357
0.23941115	0.022810015	0.00035581754
0.23954263	0.022778356	0.00035676148
0.23967412	0.023836410	0.00036463268
0.23980561	0.022747069	0.00035480122
0.23993710	0.022905277	0.00035857881
0.24006859	0.022638174	0.00035642596
0.24020008	0.023395365	0.00036239101
0.24033157	0.023277095	0.00036046925
0.24046306	0.023528236	0.00036163948
0.24059454	0.023421455	0.00036126629
0.24072603	0.023250775	0.00036098860
0.24085752	0.022988952	0.00035947070
0.24098901	0.023304841	0.00036342922
0.24112050	0.023416432	0.00035977472
0.24125199	0.022677172	0.00035643141
0.24138348	0.023489310	0.00036308056
0.24151496	0.022945360	0.00035810194
0.24164645	0.022908327	0.00035948849
0.24177794	0.023079723	0.00035812350
0.24190943	0.022939050	0.00035997466
0.24204092	0.022770576	0.00035871651
0.24217241	0.023358828	0.00036169622
0.24230390	0.022801213	0.00035940342
0.24243539	0.023268439	0.00036049898
0.24256687	0.023700025	0.00036604114
0.24269836	0.022928122	0.00036101059
0.24282985	0.022988308	0.00036041019
0.24296134	0.023625357	0.00036575322
0.24309283	0.023639550	0.00036589521
0.24322432	0.023979297	0.00036597326
0.24335581	0.023204511	0.00036412167
0.24348730	0.022549259	0.00035813960
0.24361878	0.022720599	0.00035949013
0.24375027	0.023515310	0.00036427761
0.24388176	0.023391503	0.00036401631
0.24401325	0.023338133	0.00036478842
0.24414474	0.022845133	0.00036019027
0.24427623	0.023370517	0.00036556785
0.24440772	0.023315169	0.00036379219
0.24453920	0.023136420	0.00036301993
0.24467069	0.023438424	0.00036699170
0.24480218	0.023195820	0.00036281348
0.24493367	0.023596170	0.00036669914
0.24506516	0.023301193	0.00036508790
0.24519665	0.022846164	0.00036114080
0.24532814	0.022753867	0.00036129008
0.24545963	0.023634164	0.00036692816
0.24559111	0.023057191	0.00036362457
0.24572260	0.022875181	0.00036305998
0.24585409	0.023164289	0.00036381045
0.24598558	0.023317363	0.00036512964
0.24611707	0.022981290	0.00036383413
0.24624856	0.023135046	0.00036396798
0.24638005	0.023389395	0.00036660929
0.24651154	0.023155412	0.00036458935
0.24664302	0.023543515	0.00036859436
0.24677451	0.023223899	0.00036432527
0.24690600	0.023462154	0.00036780260
0.24703749	0.023354633	0.00036859924
0.24716898	0.023057879	0.00036430516
0.24730047	0.022579243	0.00036329731
0.24743196	0.023406201	0.00036667049
0.24756345	0.023084358	0.00036392914
0.24769493	0.023560939	0.00036929165
0.24782642	0.023222636	0.00036469515
0.24795791	0.023366253	0.00036848488
0.24808940	0.023321637	0.00036714923
0.24822089	0.023512972	0.00036754594
0.24835238	0.023066573	0.00036758566
0.24848387	0.023322242	0.00036758129
0.24861535	0.022999195	0.00036644732
0.24874684	0.022609990	0.00036420092
0.24887833	0.023914769	0.00037086080
0.24900982	0.023063560	0.00036794763
0.24914131	0.022872158	0.00036451863
0.24927280	0.022741207	0.00036456351
0.24940429	0.023183177	0.00036695299
0.24953578	0.023432740	0.00036799542
0.24966726	0.023197487	0.00036891956
0.24979875	0.023433936	0.00036773659
0.24993024	0.022864516	0.00036683181
0.25006173	0.023207785	0.00036611360
0.25019322	0.023241797	0.00036802107
0.25032471	0.023215530	0.00037083897
0.25045620	0.023129270	0.00036738303
0.25058769	0.023631354	0.00037101046
0.25071917	0.023644304	0.00037043008
0.25085066	0.023764420	0.00037031488
0.25098215	0.023232716	0.00036931507
0.25111364	0.023112490	0.00036695924
0.25124513	0.023009148	0.00036894167
0.25137662	0.023269255	0.00036975842
0.25150811	0.022951023	0.00036665788
0.25163959	0.023700972	0.00037195268
0.25177108	0.022582010	0.00036253107
0.25190257	0.023091696	0.00036938525
0.25203406	0.022392341	0.00036509829
0.25216555	0.023205389	0.00036794436
0.25229704	0.022818886	0.00036715186
0.25242853	0.023404657	0.00036938294
0.25256002	0.023810956	0.00037444023
0.25269150	0.023651571	0.00037145138
0.25282299	0.023586515	0.00037086962
0.25295448	0.023404299	0.00037213873
0.25308597	0.023021418	0.00036660581
0.25321746	0.023665024	0.00037345929
0.25334895	0.023465596	0.00037278848
0.25348044	0.023133154	0.00036733997
0.25361193	0.023065275	0.00036864587
0.25374341	0.023573919	0.00037126086
0.25387490	0.022571655	0.00036536591
0.25400639	0.022765595	0.00037323992
0.25413788	0.023507672	0.00038210471
0.25426937	0.022716065	0.00038207979
0.25440086	0.023208741	0.00038802005
0.25453235	0.023098195	0.00038924671
0.25466383	0.022603854	0.00039009596
0.25479532	0.023212149	0.00039506577
0.25492681	0.023263067	0.00039849785
0.25505830	0.023449367	0.00040024013
0.25518979	0.023463839	0.00040307022
0.25532128	0.022554274	0.00039832998
0.25545277	0.022963550	0.00040419699
0.25558426	0.023493427	0.00040762393
0.25571574	0.023615151	0.00041197467
0.25584723	0.023452421	0.00041144599
0.25597872	0.023020371	0.00041116333
0.25611021	0.023461873	0.00041493898
0.25624170	0.022826635	0.00041244567
0.25637319	0.022371589	0.00041040934
0.25650468	0.022915464	0.00041425966
0.25663617	0.022437391	0.00041408173
0.25676765	0.022627234	0.00041603567
0.25689914	0.023549703	0.00042483743
0.25703063	0.022403353	0.00042026500
0.25716212	0.023406001	0.00042588393
0.25729361	0.023020614	0.00042723808
0.25742510	0.022665749	0.00042494481
0.25755659	0.022812798	0.00042855381
0.25768807	0.021889640	0.00042451720
0.25781956	0.024022914	0.00043897782
0.25795105	0.023093951	0.00043381232
0.25808254	0.023007012	0.00043898799
0.25821403	0.023029240	0.00043396609
0.25834552	0.021979060	0.00042998004
0.25847701	0.023147699	0.00043791900
0.25860850	0.022919668	0.00043804152
0.25873998	0.022505857	0.00043631004
0.25887147	0.023063788	0.00044250261
0.25900296	0.023497723	0.00044639742
0.25913445	0.023493947	0.00044525367
0.25926594	0.022529916	0.00043811192
0.25939743	0.023133282	0.00044704516
0.25952892	0.023834714	0.00044947327
0.25966041	0.023299007	0.00044942495
0.25979189	0.022947278	0.00044496384
0.25992338	0.023815925	0.00045487123
0.26005487	0.023263269	0.00045161209
0.26018636	0.022750322	0.00044723052
0.26031785	0.023071936	0.00044917811
0.26044934	0.023097649	0.00044864103
0.26058083	0.022905566	0.00044854319
0.26071231	0.022866025	0.00045014326
0.26084380	0.022838507	0.00044951653
0.26097529	0.024152603	0.00046333879
0.26110678	0.022854458	0.00045175968
0.26123827	0.023351871	0.00045775947
0.26136976	0.022697307	0.00045290872
0.26150125	0.023206534	0.00045752365
0.26163274	0.023365649	0.00045850439
0.26176422	0.023777884	0.00045993155
0.26189571	0.023673738	0.00046565698
0.26202720	0.022711221	0.00045692102
0.26215869	0.022970041	0.00045749485
0.26229018	0.022974292	0.00046033951
0.26242167	0.022976107	0.00045964944
0.26255316	0.022932138	0.00046235500
0.26268465	0.023591464	0.00046931709
0.26281613	0.022810256	0.00046009643
0.26294762	0.023023171	0.00046331639
0.26307911	0.022478401	0.00045855080
0.26321060	0.022911020	0.00046566646
0.26334209	0.022943505	0.00046886530
0.26347358	0.022922727	0.00046526880
0.26360507	0.023573803	0.00047114238
0.26373655	0.022962928	0.00046684646
0.26386804	0.023650396	0.00047379109
0.26399953	0.023565033	0.00047541203
0.26413102	0.022697746	0.00046634417
0.26426251	0.022998950	0.00047059464
0.26439400	0.023438756	0.00047346354
0.26452549	0.023746639	0.00048089750
0.26465698	0.023753010	0.00047914099
0.26478846	0.022872233	0.00046918359
0.26491995	0.023421553	0.00048218299
0.26505144	0.023866838	0.00047839323
0.26518293	0.023473535	0.00047669809
0.26531442	0.022429473	0.00047755767
0.26544591	0.022355281	0.00047074625
[truncated: 567 more rows]
