# Supplementary material for: Invariant surface glycoprotein 65 of Trypanosoma brucei is a complement C3 receptor
Source: Nat Commun. 2022 Aug 29;13:5085. doi: 10.1038/s41467-022-32728-9 (PMC9424271; doi:10.1038/s41467-022-32728-9)
Supplement: Supplementary file 4 — supplementary data 2 [file 41467_2022_32728_MOESM4_ESM.zip › b21-414646_00054.dat]

0.0026000000	39.806234	0.13730697
0.0027314887	28.624422	0.10695283
0.0028629774	22.164282	0.089989477
0.0029944661	17.209430	0.076101000
0.0031259548	12.258442	0.059021509
0.0032574435	10.793258	0.057325859
0.0033889322	8.6701692	0.048569518
0.0035204209	11.511343	0.048726600
0.0036519096	12.262848	0.046668988
0.0037833983	9.9852674	0.039704186
0.0039148870	8.2217133	0.034763261
0.0040463757	6.6919972	0.030172613
0.0041778644	5.4708150	0.025570140
0.0043093531	4.5917646	0.022999972
0.0044408418	3.8060945	0.020139476
0.0045723305	3.1470934	0.018313156
0.0047038192	2.8993311	0.016823342
0.0048353079	2.4742220	0.015087280
0.0049667966	2.1971381	0.014166537
0.0050982853	1.8673564	0.012372298
0.0052297740	1.7289701	0.012060658
0.0053612627	1.5241099	0.010934864
0.0054927514	1.3714989	0.010097935
0.0056242401	1.2506979	0.0096150657
0.0057557288	1.1685178	0.0090363121
0.0058872175	1.0732288	0.0085441006
0.0060187062	1.0121363	0.0082753758
0.0061501949	0.89589595	0.0074575180
0.0062816836	0.88346672	0.0075728810
0.0064131723	0.82553519	0.0071761255
0.0065446610	0.78296940	0.0068885900
0.0066761496	0.74433836	0.0066848949
0.0068076383	0.71491679	0.0064028675
0.0069391270	0.67829027	0.0063369478
0.0070706157	0.65986592	0.0061514096
0.0072021044	0.63170995	0.0059523804
0.0073335931	0.61281739	0.0058371503
0.0074650818	0.57713168	0.0054997356
0.0075965705	0.55078467	0.0054173212
0.0077280592	0.54623277	0.0053725503
0.0078595479	0.50376201	0.0050361095
0.0079910366	0.49337793	0.0050136306
0.0081225253	0.47204599	0.0047637689
0.0082540140	0.46104459	0.0047347053
0.0083855027	0.44174552	0.0046522731
0.0085169914	0.42453904	0.0044675946
0.0086484801	0.39494188	0.0042777112
0.0087799688	0.38135631	0.0041293518
0.0089114575	0.37356003	0.0041085297
0.0090429462	0.36314046	0.0040224980
0.0091744349	0.33673323	0.0038401753
0.0093059236	0.32782342	0.0037444143
0.0094374123	0.31902209	0.0036693453
0.0095689010	0.29886088	0.0034943138
0.0097003897	0.29026034	0.0034715070
0.0098318784	0.27366908	0.0033226363
0.0099633671	0.26791438	0.0032518095
0.010094856	0.26073979	0.0031981179
0.010226345	0.24592405	0.0030324042
0.010357833	0.24210450	0.0030864512
0.010489322	0.21872875	0.0028473645
0.010620811	0.21235229	0.0027856818
0.010752299	0.20627291	0.0027335906
0.010883788	0.19435534	0.0025988073
0.011015277	0.18670347	0.0025938542
0.011146765	0.17720389	0.0024484459
0.011278254	0.16876015	0.0023799743
0.011409743	0.16463205	0.0023266206
0.011541231	0.15562349	0.0022284284
0.011672720	0.14800650	0.0021784512
0.011804209	0.13811543	0.0020249871
0.011935698	0.13343144	0.0019864299
0.012067186	0.12630260	0.0019202998
0.012198675	0.12063818	0.0018158025
0.012330164	0.11920758	0.0018088767
0.012461652	0.11468918	0.0017536899
0.012593141	0.10804387	0.0016645786
0.012724630	0.10522490	0.0016429354
0.012856118	0.10026024	0.0015531621
0.012987607	0.095368444	0.0015320351
0.013119096	0.091748704	0.0014699067
0.013250585	0.093080509	0.0014640647
0.013382073	0.090488534	0.0014487893
0.013513562	0.086374653	0.0013931379
0.013645051	0.082962312	0.0013747085
0.013776539	0.078461209	0.0013294689
0.013908028	0.079489664	0.0013157210
0.014039517	0.078148535	0.0012990461
0.014171005	0.074582176	0.0012608416
0.014302494	0.070568145	0.0012287967
0.014433983	0.073738846	0.0012554126
0.014565472	0.071809250	0.0012155259
0.014696960	0.070437189	0.0012095810
0.014828449	0.067232106	0.0011638468
0.014959938	0.065157669	0.0011525454
0.015091426	0.065143110	0.0011553629
0.015222915	0.065356358	0.0011291698
0.015354404	0.062882291	0.0011121232
0.015485892	0.061674069	0.0010910913
0.015617381	0.060288869	0.0010819336
0.015748870	0.059715743	0.0010754699
0.015880359	0.061060669	0.0010707357
0.016011847	0.059745836	0.0010599731
0.016143336	0.054564451	0.0010044127
0.016274825	0.054602610	0.0010073411
0.016406313	0.055487108	0.0010056910
0.016537802	0.053330859	0.00098085417
0.016669291	0.052270858	0.00096679677
0.016800779	0.055220016	0.00099159841
0.016932268	0.056837417	0.0010012824
0.017063757	0.060164417	0.0010259284
0.017195246	0.057537375	0.00099806106
0.017326734	0.058170791	0.0010028945
0.017458223	0.055696170	0.00097468276
0.017589712	0.054901325	0.00096270168
0.017721200	0.056473266	0.00097935644
0.017852689	0.054122931	0.00093830240
0.017984178	0.054923871	0.00095880007
0.018115666	0.052915861	0.00093464462
0.018247155	0.054051051	0.00093732411
0.018378644	0.051038704	0.00091526528
0.018510133	0.052418164	0.00091685879
0.018641621	0.051450892	0.00090618316
0.018773110	0.049403254	0.00088465023
0.018904599	0.049717298	0.00088673134
0.019036087	0.049808391	0.00088303975
0.019167576	0.049058656	0.00086573407
0.019299065	0.047219611	0.00084866249
0.019430553	0.046396588	0.00084685628
0.019562042	0.046914290	0.00084384337
0.019693531	0.044549429	0.00082164000
0.019825019	0.046840553	0.00083604333
0.019956508	0.045894982	0.00082180902
0.020087997	0.045705105	0.00082467965
0.020219486	0.044289566	0.00080491239
0.020350974	0.045698643	0.00082175917
0.020482463	0.045039815	0.00080054660
0.020613952	0.042023863	0.00077400802
0.020745440	0.042972952	0.00078905669
0.020876929	0.041817747	0.00076824721
0.021008418	0.041264819	0.00076484582
0.021139906	0.040849955	0.00075854450
0.021271395	0.041814909	0.00075793146
0.021402884	0.041643160	0.00075983392
0.021534373	0.041507235	0.00075589442
0.021665861	0.039439943	0.00073467690
0.021797350	0.038711260	0.00072624836
0.021928839	0.039988702	0.00072626615
0.022060327	0.038737194	0.00072473564
0.022191816	0.038182273	0.00071241363
0.022323305	0.038703500	0.00071947529
0.022454793	0.038299711	0.00070973184
0.022586282	0.036203232	0.00068726111
0.022717771	0.037174659	0.00070062748
0.022849260	0.035536486	0.00067759112
0.022980748	0.036889693	0.00069183122
0.023112237	0.035011449	0.00067016600
0.023243726	0.036109732	0.00067512798
0.023375214	0.037864265	0.00069633968
0.023506703	0.036704302	0.00067941642
0.023638192	0.037812564	0.00068792188
0.023769680	0.036371520	0.00067551949
0.023901169	0.036321608	0.00067058664
0.024032658	0.037247039	0.00068041462
0.024164147	0.037156106	0.00067438156
0.024295635	0.037051227	0.00066961797
0.024427124	0.037786294	0.00067584428
0.024558613	0.036029747	0.00065447231
0.024690101	0.036651357	0.00066945655
0.024821590	0.035373890	0.00064975150
0.024953079	0.035239167	0.00064751839
0.025084567	0.035248156	0.00064736129
0.025216056	0.035416786	0.00064261889
0.025347545	0.036300324	0.00065505122
0.025479034	0.036917136	0.00065463138
0.025610522	0.034720200	0.00063153973
0.025742011	0.035728631	0.00063964508
0.025873500	0.035421848	0.00063500567
0.026004988	0.034871709	0.00063242784
0.026136477	0.034455136	0.00062519197
0.026267966	0.035802503	0.00063113330
0.026399454	0.035559200	0.00063121233
0.026530943	0.034782949	0.00061990652
0.026662432	0.034033029	0.00061811540
0.026793920	0.034356121	0.00061573938
0.026925409	0.035348044	0.00062151119
0.027056898	0.034703099	0.00061877298
0.027188387	0.034143607	0.00060696583
0.027319875	0.034364255	0.00061495403
0.027451364	0.034171542	0.00060638153
0.027582853	0.034046616	0.00060040043
0.027714341	0.034385111	0.00060640242
0.027845830	0.035211056	0.00060901191
0.027977319	0.034870331	0.00060792810
0.028108807	0.034257747	0.00059933381
0.028240296	0.033885708	0.00059433255
0.028371785	0.034068196	0.00059550302
0.028503274	0.034152170	0.00059545994
0.028634762	0.033015396	0.00058515339
0.028766251	0.034018467	0.00059270592
0.028897740	0.033971470	0.00058657515
0.029029228	0.032801999	0.00058002666
0.029160717	0.032484476	0.00057549301
0.029292206	0.033171311	0.00057777577
0.029423694	0.033251386	0.00058161737
0.029555183	0.032636654	0.00056604609
0.029686672	0.032198451	0.00056889827
0.029818161	0.033715348	0.00057883704
0.029949649	0.033245645	0.00057248769
0.030081138	0.032949571	0.00057064338
0.030212627	0.032786317	0.00056323605
0.030344115	0.033142204	0.00056679456
0.030475604	0.033294723	0.00056864615
0.030607093	0.032049956	0.00055638735
0.030738581	0.031821109	0.00055485828
0.030870070	0.031519878	0.00054862810
0.031001559	0.031609627	0.00054670601
0.031133048	0.032026146	0.00055425128
0.031264536	0.032380013	0.00055251008
0.031396025	0.032131151	0.00055194050
0.031527514	0.031889337	0.00054826667
0.031659002	0.031117590	0.00053778398
0.031790491	0.031255259	0.00054190062
0.031921980	0.032704953	0.00054786783
0.032053468	0.032312031	0.00054840233
0.032184957	0.031526924	0.00053599817
0.032316446	0.031380760	0.00053385514
0.032447935	0.030390020	0.00052853683
0.032579423	0.031324403	0.00053327621
0.032710912	0.031505946	0.00053496783
0.032842401	0.030581167	0.00052381014
0.032973889	0.032009536	0.00053479840
0.033105378	0.031732095	0.00053440888
0.033236867	0.031206988	0.00052593606
0.033368355	0.030252763	0.00052811446
0.033499844	0.030118768	0.00052600326
0.033631333	0.029713078	0.00052303749
0.033762822	0.030089721	0.00053106660
0.033894310	0.031202523	0.00054093386
0.034025799	0.030289180	0.00053227431
0.034157288	0.030578931	0.00053372252
0.034288776	0.030102969	0.00053069187
0.034420265	0.030789209	0.00054056062
0.034551754	0.030163997	0.00053095839
0.034683242	0.030912081	0.00054093601
0.034814731	0.029531673	0.00052629336
0.034946220	0.030874449	0.00053689137
0.035077708	0.029812033	0.00053474729
0.035209197	0.030518607	0.00053754456
0.035340686	0.030007724	0.00053050905
0.035472175	0.029542727	0.00053605535
0.035603663	0.028419747	0.00053101925
0.035735152	0.029096317	0.00054372882
0.035866641	0.028225391	0.00053427238
0.035998129	0.029121210	0.00053976871
0.036129618	0.029084933	0.00054192795
0.036261107	0.029935690	0.00054683158
0.036392595	0.028463950	0.00054286334
0.036524084	0.029872466	0.00055142792
0.036655573	0.030794891	0.00055485907
0.036787062	0.028722091	0.00054469783
0.036918550	0.029411502	0.00054805086
0.037050039	0.029189536	0.00055115279
0.037181528	0.029031679	0.00054592645
0.037313016	0.028547099	0.00054361683
0.037444505	0.029290695	0.00055314470
0.037575994	0.029078209	0.00054702863
0.037707482	0.029362031	0.00055514325
0.037838971	0.029400334	0.00055833779
0.037970460	0.029003897	0.00055086618
0.038101949	0.028963666	0.00055316515
0.038233437	0.029390765	0.00055162537
0.038364926	0.029586218	0.00054861369
0.038496415	0.028358396	0.00053814180
0.038627903	0.029805026	0.00054430744
0.038759392	0.028656640	0.00053570796
0.038890881	0.029151825	0.00053382123
0.039022369	0.029427768	0.00053805031
0.039153858	0.030107695	0.00054116311
0.039285347	0.030131892	0.00053731404
0.039416836	0.029914878	0.00054023677
0.039548324	0.029278549	0.00053230612
0.039679813	0.029108128	0.00052772268
0.039811302	0.028894370	0.00052791064
0.039942790	0.029547868	0.00053037699
0.040074279	0.030474480	0.00053990508
0.040205768	0.029518381	0.00052902403
0.040337256	0.029653615	0.00052726854
0.040468745	0.029320373	0.00052591647
0.040600234	0.029216921	0.00052387680
0.040731723	0.029313570	0.00052547558
0.040863211	0.029909385	0.00053007420
0.040994700	0.029521755	0.00052373096
0.041126189	0.029464286	0.00052657507
0.041257677	0.029014148	0.00051997337
0.041389166	0.029302058	0.00051947954
0.041520655	0.029106353	0.00051942086
0.041652143	0.028708063	0.00051531795
0.041783632	0.029453663	0.00052118935
0.041915121	0.029500744	0.00052097967
0.042046610	0.029651602	0.00052353693
0.042178098	0.029005161	0.00051671160
0.042309587	0.029430558	0.00051853451
0.042441076	0.027670938	0.00050490899
0.042572564	0.029392080	0.00051798863
0.042704053	0.029748468	0.00051694938
0.042835542	0.029273574	0.00051647418
0.042967030	0.028659779	0.00051019324
0.043098519	0.029468796	0.00051701893
0.043230008	0.030269420	0.00052261975
0.043361496	0.029577016	0.00051190968
0.043492985	0.028518603	0.00050857513
0.043624474	0.029455856	0.00051143258
0.043755963	0.029466611	0.00051409565
0.043887451	0.028515583	0.00050374552
0.044018940	0.028466282	0.00050129747
0.044150429	0.030327770	0.00052368593
0.044281917	0.029494248	0.00050977943
0.044413406	0.029133672	0.00051077513
0.044544895	0.029050007	0.00050511659
0.044676383	0.029522841	0.00051022350
0.044807872	0.028360215	0.00050231795
0.044939361	0.029586028	0.00050858548
0.045070850	0.029057718	0.00050400186
0.045202338	0.029486117	0.00050662040
0.045333827	0.029395186	0.00050175710
0.045465316	0.028990123	0.00050653868
0.045596804	0.029118408	0.00050334630
0.045728293	0.029449156	0.00050432634
0.045859782	0.029106936	0.00050294805
0.045991270	0.029750672	0.00050169360
0.046122759	0.028423238	0.00049847389
0.046254248	0.029003320	0.00050800041
0.046385737	0.030643246	0.00052307157
0.046517225	0.029589284	0.00051740951
0.046648714	0.029296424	0.00051659563
0.046780203	0.028167667	0.00051397078
0.046911691	0.028721421	0.00051815005
0.047043180	0.028057219	0.00051192723
0.047174669	0.029706562	0.00052500551
0.047306157	0.029004229	0.00052240118
0.047437646	0.029120059	0.00052532346
0.047569135	0.029360194	0.00052923143
0.047700624	0.028930398	0.00052280761
0.047832112	0.028837092	0.00052658681
0.047963601	0.029077180	0.00052656140
0.048095090	0.029393112	0.00053286628
0.048226578	0.029247694	0.00053296823
0.048358067	0.028644166	0.00052370940
0.048489556	0.029751292	0.00053624741
0.048621044	0.029670613	0.00053644119
0.048752533	0.030095984	0.00054446965
0.048884022	0.029373355	0.00053638582
0.049015511	0.029442507	0.00053576569
0.049146999	0.028638917	0.00052958855
0.049278488	0.029743655	0.00054101480
0.049409977	0.028996497	0.00053716576
0.049541465	0.029277699	0.00053707331
0.049672954	0.029448723	0.00053961236
0.049804443	0.030417469	0.00054619189
0.049935931	0.029863162	0.00054476070
0.050067420	0.029107558	0.00054000136
0.050198909	0.027861333	0.00053011327
0.050330398	0.029291792	0.00054095245
0.050461886	0.028951500	0.00053596065
0.050593375	0.029831360	0.00054685504
0.050724864	0.029724975	0.00054742655
0.050856352	0.029153096	0.00054299578
0.050987841	0.028710589	0.00053706586
0.051119330	0.030103650	0.00054878312
0.051250818	0.029540682	0.00054506708
0.051382307	0.028338749	0.00053697720
0.051513796	0.028259775	0.00053571919
0.051645284	0.028698044	0.00053789874
0.051776773	0.030325519	0.00055318794
0.051908262	0.030226878	0.00055135996
0.052039751	0.029779237	0.00055016977
0.052171239	0.028580418	0.00054036336
0.052302728	0.029042651	0.00054881765
0.052434217	0.029847640	0.00055041667
0.052565705	0.029903572	0.00055360712
0.052697194	0.029478582	0.00054810294
0.052828683	0.029887321	0.00055567064
0.052960171	0.027629541	0.00053409004
0.053091660	0.029065245	0.00054389270
0.053223149	0.029267562	0.00054946438
0.053354638	0.029113098	0.00055007626
0.053486126	0.028678624	0.00054609155
0.053617615	0.029509570	0.00055017912
0.053749104	0.028341340	0.00054301757
0.053880592	0.029394303	0.00054954330
0.054012081	0.028843169	0.00055046010
0.054143570	0.029045353	0.00055225191
0.054275058	0.029189829	0.00055018842
0.054406547	0.029778923	0.00055351098
0.054538036	0.027642725	0.00054229739
0.054669525	0.028877179	0.00054691985
0.054801013	0.029898617	0.00056165098
0.054932502	0.028528182	0.00054750507
0.055063991	0.029149070	0.00054884462
0.055195479	0.029140454	0.00055470631
0.055326968	0.029155389	0.00055125924
0.055458457	0.029092164	0.00055647270
0.055589945	0.029020915	0.00054994161
0.055721434	0.029022083	0.00054911509
0.055852923	0.028666219	0.00055264748
0.055984412	0.028497975	0.00054970555
0.056115900	0.028009748	0.00054372102
0.056247389	0.028403678	0.00054970765
0.056378878	0.029042893	0.00055046910
0.056510366	0.029855157	0.00056220315
0.056641855	0.029818131	0.00055987556
0.056773344	0.029821343	0.00056111526
0.056904832	0.028991749	0.00055499953
0.057036321	0.028926245	0.00054980264
0.057167810	0.029075823	0.00055441691
0.057299299	0.027775975	0.00054333081
0.057430787	0.029698058	0.00055643280
0.057562276	0.029071255	0.00055623341
0.057693765	0.029080129	0.00054706476
0.057825253	0.029120007	0.00055437805
0.057956742	0.029491298	0.00055816801
0.058088231	0.029310164	0.00055469822
0.058219719	0.029122857	0.00055611007
0.058351208	0.028909479	0.00054601762
0.058482697	0.027570183	0.00053974659
0.058614186	0.029007336	0.00055126004
0.058745674	0.029529862	0.00054939541
0.058877163	0.029623780	0.00055324715
0.059008652	0.029519980	0.00054787058
0.059140140	0.028418675	0.00054423211
0.059271629	0.029015651	0.00054666958
0.059403118	0.029695960	0.00055050628
0.059534606	0.029483699	0.00055061601
0.059666095	0.029081746	0.00054182076
0.059797584	0.028395062	0.00053771423
0.059929072	0.028825275	0.00054369477
0.060060561	0.029540052	0.00054468854
0.060192050	0.028373238	0.00053879121
0.060323539	0.029193331	0.00054072716
0.060455027	0.029609022	0.00054632805
0.060586516	0.028033590	0.00053626678
0.060718005	0.029275619	0.00054136968
0.060849493	0.029127336	0.00053884805
0.060980982	0.029661974	0.00054891804
0.061112471	0.029278208	0.00053902767
0.061243959	0.028874173	0.00054274016
0.061375448	0.028971198	0.00053725486
0.061506937	0.028505953	0.00053722512
0.061638426	0.030259321	0.00054794623
0.061769914	0.029229121	0.00054108924
0.061901403	0.029406262	0.00054431416
0.062032892	0.028852168	0.00053529018
0.062164380	0.029125400	0.00053911483
0.062295869	0.028953889	0.00053877326
0.062427358	0.028671862	0.00053552630
0.062558846	0.028524639	0.00053885550
0.062690335	0.028915589	0.00053390200
0.062821824	0.028907337	0.00053546689
0.062953313	0.029788561	0.00054393899
0.063084801	0.029110325	0.00053593972
0.063216290	0.028762256	0.00053740882
0.063347779	0.029025157	0.00053568945
0.063479267	0.028687724	0.00053121193
0.063610756	0.029101200	0.00053915903
0.063742245	0.029191707	0.00053637540
0.063873733	0.029003911	0.00053782331
0.064005222	0.029111077	0.00053583442
0.064136711	0.029867693	0.00054027294
0.064268200	0.028219983	0.00052792218
0.064399688	0.028041802	0.00052540647
0.064531177	0.028833732	0.00053554139
0.064662666	0.029317923	0.00053661717
0.064794154	0.028636189	0.00052917693
0.064925643	0.029143153	0.00053648597
0.065057132	0.029017032	0.00053392988
0.065188620	0.030021906	0.00054248081
0.065320109	0.029256288	0.00053399696
0.065451598	0.029423856	0.00053326660
0.065583087	0.028767563	0.00053034055
0.065714575	0.028781597	0.00052806147
0.065846064	0.028701961	0.00053174848
0.065977553	0.029281606	0.00053223019
0.066109041	0.029225854	0.00053147202
0.066240530	0.028556996	0.00052790764
0.066372019	0.029024782	0.00053072744
0.066503507	0.028481732	0.00052568873
0.066634996	0.029453373	0.00053129064
0.066766485	0.029334791	0.00053265692
0.066897973	0.029805859	0.00053762338
0.067029462	0.029601982	0.00053385592
0.067160951	0.028494538	0.00052724988
0.067292440	0.028163417	0.00052126827
0.067423928	0.028574638	0.00052221984
0.067555417	0.029220779	0.00053062707
0.067686906	0.028882729	0.00052626133
0.067818394	0.029262956	0.00053071837
0.067949883	0.028124941	0.00051943463
0.068081372	0.028932577	0.00052607336
0.068212860	0.029482749	0.00052956610
0.068344349	0.030381784	0.00053733706
0.068475838	0.028642477	0.00052382427
0.068607327	0.028864505	0.00052634358
0.068738815	0.028883118	0.00052110635
0.068870304	0.029112265	0.00052961274
0.069001793	0.028141532	0.00051809375
0.069133281	0.029443274	0.00052770366
0.069264770	0.028749868	0.00052654060
0.069396259	0.029884962	0.00052741533
0.069527747	0.029028342	0.00052675038
0.069659236	0.028349332	0.00052084763
0.069790725	0.028709665	0.00052220240
0.069922214	0.028761615	0.00052259172
0.070053702	0.028862510	0.00052021890
0.070185191	0.028174471	0.00052008005
0.070316680	0.028041412	0.00051415784
0.070448168	0.029165994	0.00052590657
0.070579657	0.028439482	0.00051971560
0.070711146	0.027619759	0.00050986633
0.070842634	0.027814326	0.00051407287
0.070974123	0.027471326	0.00050938998
0.071105612	0.028172148	0.00051421857
0.071237101	0.028376326	0.00051673363
0.071368589	0.027997089	0.00050908847
0.071500078	0.027500086	0.00050995832
0.071631567	0.028064710	0.00051422696
0.071763055	0.027948792	0.00051102556
0.071894544	0.027504605	0.00050883681
0.072026033	0.027707579	0.00050619707
0.072157521	0.028203000	0.00051565503
0.072289010	0.028011431	0.00051172988
0.072420499	0.026884186	0.00050237513
0.072551988	0.027586826	0.00050460338
0.072683476	0.026993648	0.00050231741
0.072814965	0.027112358	0.00050455382
0.072946454	0.027466308	0.00050812832
0.073077942	0.027406337	0.00050313645
0.073209431	0.028248770	0.00051341854
0.073340920	0.027630055	0.00050624294
0.073472408	0.027124118	0.00050255635
0.073603897	0.027384808	0.00050686614
0.073735386	0.026779863	0.00049885005
0.073866875	0.027339841	0.00050233146
0.073998363	0.026636857	0.00049966258
0.074129852	0.028022255	0.00050759789
0.074261341	0.028253697	0.00051185334
0.074392829	0.027642981	0.00050274904
0.074524318	0.027818029	0.00050801361
0.074655807	0.027902183	0.00050453351
0.074787295	0.027043643	0.00050072946
0.074918784	0.027314050	0.00050237425
0.075050273	0.027065501	0.00049896238
0.075181761	0.027170798	0.00049854506
0.075313250	0.026823002	0.00049812890
0.075444739	0.027468830	0.00050217246
0.075576228	0.027169720	0.00050100429
0.075707716	0.027463743	0.00050253642
0.075839205	0.027135078	0.00049858651
0.075970694	0.026629334	0.00049446999
0.076102182	0.027373703	0.00049762167
0.076233671	0.027084560	0.00050062332
0.076365160	0.027093146	0.00049400505
0.076496648	0.027363568	0.00049908209
0.076628137	0.027314009	0.00049983383
0.076759626	0.027668443	0.00049974588
0.076891115	0.027784684	0.00050266134
0.077022603	0.027042953	0.00049632924
0.077154092	0.027206504	0.00049570271
0.077285581	0.026557547	0.00049321273
0.077417069	0.025983103	0.00048691337
0.077548558	0.026588749	0.00049245747
0.077680047	0.027349931	0.00049486150
0.077811535	0.027492374	0.00049709870
0.077943024	0.026669804	0.00049089717
0.078074513	0.027122726	0.00049267781
0.078206002	0.026182001	0.00048726561
0.078337490	0.026309590	0.00048644971
0.078468979	0.026469373	0.00048771778
0.078600468	0.027045139	0.00049507697
0.078731956	0.027119765	0.00049061137
0.078863445	0.026964422	0.00049264705
0.078994934	0.026104656	0.00048418399
0.079126422	0.026765546	0.00049064529
0.079257911	0.026335633	0.00048714336
0.079389400	0.026758577	0.00048824996
0.079520889	0.027120900	0.00049079218
0.079652377	0.026520300	0.00048617786
0.079783866	0.025891653	0.00048086481
0.079915355	0.026661404	0.00048891257
0.080046843	0.027168707	0.00048907502
0.080178332	0.026084948	0.00048337224
0.080309821	0.025877282	0.00048342511
0.080441309	0.026912575	0.00048514635
0.080572798	0.026180471	0.00048357448
0.080704287	0.026119302	0.00048408179
0.080835776	0.025916088	0.00048172069
0.080967264	0.027196184	0.00049344980
0.081098753	0.025474301	0.00047309494
0.081230242	0.026125281	0.00048208479
0.081361730	0.025939622	0.00047930980
0.081493219	0.025648141	0.00047587964
0.081624708	0.026101263	0.00048230582
0.081756196	0.026399430	0.00047834094
0.081887685	0.025464811	0.00047631922
0.082019174	0.025498422	0.00047689868
0.082150663	0.025157241	0.00047310827
0.082282151	0.026023318	0.00047991399
0.082413640	0.025795565	0.00047630568
0.082545129	0.026517230	0.00048266610
0.082676617	0.026601359	0.00048357638
0.082808106	0.026101978	0.00047708097
0.082939595	0.025940086	0.00048107186
0.083071083	0.026063084	0.00047607707
0.083202572	0.026231641	0.00047928168
0.083334061	0.026622083	0.00048418031
0.083465549	0.027078057	0.00048189289
0.083597038	0.026651237	0.00048265436
0.083728527	0.026238045	0.00047456331
0.083860016	0.026232577	0.00047905185
0.083991504	0.025746338	0.00047394094
0.084122993	0.026038770	0.00047510051
0.084254482	0.025812141	0.00047550747
0.084385970	0.026013511	0.00047531105
0.084517459	0.026462459	0.00047870208
0.084648948	0.026296288	0.00047857411
0.084780436	0.026058480	0.00047389452
0.084911925	0.025964739	0.00047405561
0.085043414	0.025307531	0.00046752280
0.085174903	0.026059747	0.00047274441
0.085306391	0.026327793	0.00047667120
0.085437880	0.026138630	0.00047323003
0.085569369	0.025525460	0.00047088979
0.085700857	0.025831415	0.00047146945
0.085832346	0.025420905	0.00046707469
0.085963835	0.025280586	0.00046917033
0.086095323	0.026777902	0.00047905921
0.086226812	0.026877468	0.00047749431
0.086358301	0.026336594	0.00047446779
0.086489790	0.026200973	0.00047418014
0.086621278	0.025872119	0.00047165346
0.086752767	0.026518871	0.00047584648
0.086884256	0.026005809	0.00047185397
0.087015744	0.025919207	0.00047076915
0.087147233	0.026061777	0.00046995699
0.087278722	0.026381877	0.00047780712
0.087410210	0.026124380	0.00047088186
0.087541699	0.025025288	0.00046316957
0.087673188	0.025478298	0.00046753148
0.087804677	0.026104599	0.00046872542
0.087936165	0.025094861	0.00046375223
0.088067654	0.027017084	0.00047658188
0.088199143	0.025865945	0.00046754679
0.088330631	0.025094311	0.00046419575
0.088462120	0.026039442	0.00046597525
0.088593609	0.025630658	0.00046811384
0.088725097	0.026164432	0.00046816329
0.088856586	0.025322909	0.00046134509
0.088988075	0.026428006	0.00047212380
0.089119564	0.025511868	0.00046362344
0.089251052	0.025662084	0.00046756476
0.089382541	0.027183648	0.00047611867
0.089514030	0.025872953	0.00046530211
0.089645518	0.026344469	0.00046765708
0.089777007	0.025958344	0.00046416452
0.089908496	0.026424483	0.00047148114
0.090039984	0.025810715	0.00046383771
0.090171473	0.025132422	0.00045598070
0.090302962	0.025954010	0.00046833076
0.090434451	0.026089899	0.00046530774
0.090565939	0.025653874	0.00046332831
0.090697428	0.025496587	0.00046195594
0.090828917	0.024983383	0.00045387010
0.090960405	0.025740439	0.00046369556
0.091091894	0.025715218	0.00046141215
0.091223383	0.024677243	0.00045650049
0.091354871	0.025622500	0.00046354917
0.091486360	0.025226418	0.00046833774
0.091617849	0.024762927	0.00046923807
0.091749337	0.025112483	0.00047594695
0.091880826	0.025924489	0.00048497986
0.092012315	0.024736164	0.00047927556
0.092143804	0.025574599	0.00048385414
0.092275292	0.026232003	0.00049417239
0.092406781	0.025742031	0.00049331175
0.092538270	0.025538472	0.00049478758
0.092669758	0.025537985	0.00049792843
0.092801247	0.024837335	0.00047508503
0.092932736	0.024418109	0.00047324745
0.093064224	0.025280784	0.00047654420
0.093195713	0.024256637	0.00046675431
0.093327202	0.024826534	0.00047180742
0.093458691	0.024717685	0.00046295195
0.093590179	0.024624261	0.00046694504
0.093721668	0.024548286	0.00046749718
0.093853157	0.023927403	0.00045960734
0.093984645	0.024943100	0.00046595390
0.094116134	0.025268968	0.00046793353
0.094247623	0.024835344	0.00046208801
0.094379111	0.024445620	0.00046044448
0.094510600	0.023863005	0.00045545565
0.094642089	0.025679967	0.00046939504
0.094773578	0.025283574	0.00046143709
0.094905066	0.024950472	0.00046271897
0.095036555	0.024539937	0.00046253229
0.095168044	0.025583695	0.00046273747
0.095299532	0.025035495	0.00046157754
0.095431021	0.024793055	0.00045452875
0.095562510	0.024624767	0.00045824641
0.095693998	0.024659837	0.00045935703
0.095825487	0.025529173	0.00046146835
0.095956976	0.024720473	0.00045844307
0.096088465	0.024153022	0.00044887200
0.096219953	0.024945852	0.00045969798
0.096351442	0.025213229	0.00046121017
0.096482931	0.024201636	0.00045146738
0.096614419	0.024541919	0.00045242945
0.096745908	0.024396917	0.00045362446
0.096877397	0.024437277	0.00045018637
0.097008885	0.025271053	0.00045787940
0.097140374	0.024755993	0.00045309213
0.097271863	0.024344365	0.00045218338
0.097403352	0.025083484	0.00045470925
0.097534840	0.024846095	0.00045310797
0.097666329	0.024977198	0.00045736477
0.097797818	0.023969978	0.00044331093
0.097929306	0.024842041	0.00045223736
0.098060795	0.024197553	0.00044484064
0.098192284	0.024938979	0.00044765419
0.098323772	0.024777593	0.00044917315
0.098455261	0.023898124	0.00044093322
0.098586750	0.024175355	0.00044020188
0.098718239	0.024308817	0.00044341740
0.098849727	0.025628768	0.00044909621
0.098981216	0.024669559	0.00044262934
0.099112705	0.024436924	0.00044076707
0.099244193	0.024063799	0.00043719620
0.099375682	0.024907620	0.00044580579
0.099507171	0.023834004	0.00043701274
0.099638659	0.025164554	0.00044808687
0.099770148	0.023343618	0.00043348851
0.099901637	0.023946747	0.00043682146
0.10003313	0.023770927	0.00043850250
0.10016461	0.023987379	0.00043848407
0.10029610	0.023699163	0.00043767680
0.10042759	0.024333504	0.00043983754
0.10055908	0.023923479	0.00043728273
0.10069057	0.024405427	0.00044355656
0.10082206	0.023163901	0.00043198104
0.10095355	0.024391044	0.00044343621
0.10108504	0.024914924	0.00044315422
0.10121652	0.024041723	0.00043661751
0.10134801	0.023478658	0.00043558399
0.10147950	0.023794298	0.00043596008
0.10161099	0.023638947	0.00043533220
0.10174248	0.024673210	0.00044234265
0.10187397	0.023548872	0.00043135276
0.10200546	0.025045087	0.00044569735
0.10213694	0.025111652	0.00044239779
0.10226843	0.023750068	0.00043482943
0.10239992	0.024363119	0.00043966037
0.10253141	0.023621882	0.00042808103
0.10266290	0.022948211	0.00043048236
0.10279439	0.025010491	0.00044063829
0.10292588	0.024258147	0.00043728424
0.10305737	0.023551727	0.00043215725
0.10318885	0.024692595	0.00043880065
0.10332034	0.024788784	0.00044090125
0.10345183	0.023673862	0.00043068688
0.10358332	0.023937806	0.00043320309
0.10371481	0.023994255	0.00043286682
0.10384630	0.024260347	0.00043522783
0.10397779	0.023656197	0.00043221262
0.10410928	0.023413070	0.00043080638
0.10424076	0.024025212	0.00043361368
0.10437225	0.023962690	0.00043293809
0.10450374	0.023779231	0.00042802844
0.10463523	0.024269214	0.00043683829
0.10476672	0.023626733	0.00043020388
0.10489821	0.023854719	0.00043104769
0.10502970	0.023764052	0.00042893171
0.10516118	0.024264046	0.00043206479
0.10529267	0.024454154	0.00043717724
0.10542416	0.024069065	0.00043217365
0.10555565	0.024276207	0.00043255434
0.10568714	0.023950607	0.00043132472
0.10581863	0.024138016	0.00043040021
0.10595012	0.024642228	0.00043419492
0.10608161	0.025001848	0.00044087929
0.10621309	0.024473237	0.00043222882
0.10634458	0.024876151	0.00043443919
0.10647607	0.023773445	0.00042767684
0.10660756	0.024034650	0.00042968088
0.10673905	0.024100224	0.00043297944
0.10687054	0.024976595	0.00043988078
0.10700203	0.023510877	0.00043661463
0.10713352	0.023683875	0.00043931043
0.10726500	0.023636090	0.00044571774
0.10739649	0.023597627	0.00044837779
0.10752798	0.023766151	0.00044743111
0.10765947	0.023447143	0.00045012091
0.10779096	0.023024167	0.00044755709
0.10792245	0.023452458	0.00045580184
0.10805394	0.024385896	0.00046261918
0.10818542	0.024211574	0.00046107028
0.10831691	0.024237243	0.00046464989
0.10844840	0.024533803	0.00046782737
0.10857989	0.023978602	0.00046510264
0.10871138	0.023394252	0.00046565508
0.10884287	0.023907961	0.00046649842
0.10897436	0.023757387	0.00046604980
0.10910585	0.024111075	0.00047343704
0.10923733	0.023719862	0.00046620665
0.10936882	0.023497941	0.00047251787
0.10950031	0.024012008	0.00047306109
0.10963180	0.024185278	0.00047744666
0.10976329	0.023693646	0.00047503433
0.10989478	0.023744849	0.00047644187
0.11002627	0.024086617	0.00048392821
0.11015776	0.023470373	0.00047357072
0.11028924	0.023707711	0.00047994243
0.11042073	0.024005583	0.00048689451
0.11055222	0.024386840	0.00048418503
0.11068371	0.024404477	0.00048872073
0.11081520	0.023254715	0.00047753180
0.11094669	0.024009060	0.00048594091
0.11107818	0.024142484	0.00049123656
0.11120966	0.022737531	0.00047888201
0.11134115	0.023426488	0.00048426177
0.11147264	0.023480503	0.00048388218
0.11160413	0.023674190	0.00048791793
0.11173562	0.023928320	0.00049596022
0.11186711	0.024061415	0.00047774445
0.11199860	0.023747721	0.00047678132
0.11213009	0.023967270	0.00046855621
0.11226157	0.023826882	0.00046682800
0.11239306	0.024159727	0.00046796576
0.11252455	0.023991892	0.00046527840
0.11265604	0.024104937	0.00046662184
0.11278753	0.024354117	0.00046335569
0.11291902	0.024149117	0.00046069170
0.11305051	0.023720402	0.00045925865
0.11318200	0.024354382	0.00045914196
0.11331348	0.024004078	0.00045913544
0.11344497	0.023097637	0.00045000481
0.11357646	0.024376564	0.00045546713
0.11370795	0.022986795	0.00044762565
0.11383944	0.024741150	0.00046096846
0.11397093	0.023733481	0.00045132967
0.11410242	0.024745402	0.00045922994
0.11423390	0.024796339	0.00045397247
0.11436539	0.023781178	0.00045147675
0.11449688	0.024405249	0.00045027869
0.11462837	0.023787820	0.00045028438
0.11475986	0.023889255	0.00044730378
0.11489135	0.023703900	0.00044300801
0.11502284	0.023348481	0.00044479551
0.11515433	0.023509199	0.00044353662
0.11528581	0.023698062	0.00044467847
0.11541730	0.023386385	0.00044009753
0.11554879	0.023591781	0.00044037844
0.11568028	0.023483477	0.00044267103
0.11581177	0.023895925	0.00044372274
0.11594326	0.023314131	0.00043911331
0.11607475	0.023668901	0.00044109823
0.11620624	0.023637799	0.00043766634
0.11633772	0.023927783	0.00044265842
0.11646921	0.024086973	0.00044285350
0.11660070	0.023813698	0.00043972553
0.11673219	0.023277826	0.00043435326
0.11686368	0.023533588	0.00043569575
0.11699517	0.024178663	0.00044196330
0.11712666	0.024166262	0.00044018688
0.11725814	0.024411382	0.00044116955
0.11738963	0.023961142	0.00043554353
0.11752112	0.024073295	0.00043434584
0.11765261	0.023652326	0.00043232648
0.11778410	0.024647318	0.00044110171
0.11791559	0.024363631	0.00043497849
0.11804708	0.023596377	0.00042945914
0.11817857	0.023843387	0.00043305904
0.11831005	0.023729582	0.00042963581
0.11844154	0.023799822	0.00043147075
0.11857303	0.023802063	0.00042777220
0.11870452	0.023670807	0.00042730032
0.11883601	0.024017460	0.00043062818
0.11896750	0.023934580	0.00042996801
0.11909899	0.024068693	0.00043160425
0.11923048	0.023553450	0.00042134799
0.11936196	0.024038541	0.00042857538
0.11949345	0.024288732	0.00042642253
0.11962494	0.024194629	0.00042627625
0.11975643	0.023576737	0.00042377273
0.11988792	0.024146104	0.00042354635
0.12001941	0.024154519	0.00042458734
0.12015090	0.023422734	0.00041948077
0.12028239	0.023493220	0.00042158334
0.12041387	0.024095030	0.00042302530
0.12054536	0.023866742	0.00041918530
0.12067685	0.023666664	0.00041909043
0.12080834	0.023098508	0.00041631465
0.12093983	0.023574128	0.00041488321
0.12107132	0.023356347	0.00041795463
0.12120281	0.023468732	0.00041536399
0.12133429	0.024348562	0.00042129940
0.12146578	0.023709399	0.00041824926
0.12159727	0.024191043	0.00041830009
0.12172876	0.023679471	0.00041730640
0.12186025	0.024106567	0.00041679669
0.12199174	0.023567951	0.00041510285
0.12212323	0.023216518	0.00041378062
0.12225472	0.024078528	0.00041764774
0.12238620	0.023894737	0.00041950070
0.12251769	0.024552822	0.00041959335
0.12264918	0.023327561	0.00041319385
0.12278067	0.023939844	0.00041795710
0.12291216	0.024240475	0.00041926025
0.12304365	0.023691339	0.00041450950
0.12317514	0.023714601	0.00041401813
0.12330663	0.023396340	0.00041244412
0.12343811	0.023936066	0.00041646740
0.12356960	0.023736715	0.00041363415
0.12370109	0.023531378	0.00041342876
0.12383258	0.022973060	0.00040814083
0.12396407	0.022634123	0.00040480854
0.12409556	0.023692037	0.00041730223
0.12422705	0.023671773	0.00041219162
0.12435853	0.024175866	0.00041776244
0.12449002	0.022932628	0.00040702002
0.12462151	0.023051834	0.00040909482
0.12475300	0.023756892	0.00041330770
0.12488449	0.023009347	0.00040738860
0.12501598	0.023393826	0.00041074460
0.12514747	0.023642350	0.00041102427
0.12527896	0.023496456	0.00040907724
0.12541044	0.023845441	0.00041460989
0.12554193	0.023643431	0.00041102486
0.12567342	0.024014082	0.00041196484
0.12580491	0.023621741	0.00041230636
0.12593640	0.023929296	0.00041073295
0.12606789	0.024174686	0.00041368052
0.12619938	0.023042565	0.00040592589
0.12633087	0.023920311	0.00041314437
0.12646235	0.023987988	0.00041306465
0.12659384	0.024022722	0.00041006039
0.12672533	0.023591903	0.00041081865
0.12685682	0.023772289	0.00040923773
0.12698831	0.023121533	0.00040691711
0.12711980	0.023817946	0.00040856400
0.12725129	0.023870581	0.00040902244
0.12738277	0.023627594	0.00040861603
0.12751426	0.023179580	0.00040381115
0.12764575	0.023487943	0.00040763105
0.12777724	0.023526389	0.00040542350
0.12790873	0.023251952	0.00040529791
0.12804022	0.023590526	0.00040846245
0.12817171	0.023275016	0.00040457864
0.12830320	0.023682920	0.00040701496
0.12843468	0.023999755	0.00040891104
0.12856617	0.023759656	0.00040517513
0.12869766	0.023952226	0.00040930656
0.12882915	0.024316030	0.00041145498
0.12896064	0.024162998	0.00040829843
0.12909213	0.023777164	0.00040664350
0.12922362	0.023616500	0.00040650106
0.12935511	0.023429980	0.00040553174
0.12948659	0.023890472	0.00040813303
0.12961808	0.023676977	0.00040300789
0.12974957	0.024504043	0.00041133029
0.12988106	0.023306626	0.00040162751
0.13001255	0.023261296	0.00040138812
0.13014404	0.023973513	0.00040696631
0.13027553	0.023368161	0.00040141117
0.13040701	0.023330088	0.00040186343
0.13053850	0.023185592	0.00040166472
0.13066999	0.024048466	0.00040555753
0.13080148	0.023565073	0.00040498053
0.13093297	0.024443087	0.00040698630
0.13106446	0.023718356	0.00040346837
0.13119595	0.022962122	0.00039704983
0.13132744	0.023188998	0.00040061971
0.13145892	0.024031302	0.00040642221
0.13159041	0.024050724	0.00040523270
0.13172190	0.024149707	0.00040467400
0.13185339	0.023611764	0.00040262135
0.13198488	0.024696455	0.00040887705
0.13211637	0.022881308	0.00039771433
0.13224786	0.023756935	0.00040074177
0.13237935	0.023871226	0.00040384824
0.13251083	0.023307168	0.00040073803
0.13264232	0.023957878	0.00040572032
0.13277381	0.023626101	0.00040381221
0.13290530	0.023838800	0.00040140053
0.13303679	0.023034705	0.00039851091
0.13316828	0.023695693	0.00040247662
0.13329977	0.023839478	0.00040018372
0.13343125	0.023561660	0.00040227148
0.13356274	0.023495911	0.00039658117
0.13369423	0.023136984	0.00039625777
0.13382572	0.023831774	0.00040340070
0.13395721	0.023719135	0.00040039580
0.13408870	0.023958329	0.00040300786
0.13422019	0.023748657	0.00039764093
0.13435168	0.024247662	0.00040351700
0.13448316	0.023796855	0.00040089859
0.13461465	0.023330329	0.00039552584
0.13474614	0.023329229	0.00039870196
0.13487763	0.023239844	0.00039686522
0.13500912	0.022855556	0.00039132973
0.13514061	0.023666823	0.00039957914
0.13527210	0.023584521	0.00039894828
0.13540359	0.023594252	0.00039716503
0.13553507	0.023669744	0.00039702438
0.13566656	0.023888281	0.00039912968
0.13579805	0.024038307	0.00040246826
0.13592954	0.023823651	0.00039773548
0.13606103	0.023148763	0.00039719373
0.13619252	0.023714088	0.00039659713
0.13632401	0.023296624	0.00039224234
0.13645549	0.024171035	0.00040188519
0.13658698	0.023552385	0.00039602872
0.13671847	0.023899588	0.00039864747
0.13684996	0.024216167	0.00040062355
0.13698145	0.022420724	0.00038802721
0.13711294	0.023370608	0.00039517342
0.13724443	0.023332730	0.00039421755
0.13737592	0.023392629	0.00039254095
0.13750740	0.022887749	0.00039227094
0.13763889	0.023560505	0.00039261278
0.13777038	0.024334910	0.00040037997
0.13790187	0.024082025	0.00039803487
0.13803336	0.023907359	0.00039614983
0.13816485	0.023506728	0.00039480389
0.13829634	0.023874752	0.00039483285
0.13842783	0.023899070	0.00039674179
0.13855931	0.023215747	0.00039236715
0.13869080	0.024020447	0.00039708747
0.13882229	0.023177500	0.00038985274
0.13895378	0.023283619	0.00039082027
0.13908527	0.023687314	0.00039471710
0.13921676	0.023691207	0.00039415434
0.13934825	0.023156861	0.00038948990
0.13947973	0.023568879	0.00039336407
0.13961122	0.024120316	0.00039605795
0.13974271	0.023510488	0.00039183339
0.13987420	0.024039669	0.00039713553
0.14000569	0.024628795	0.00039717237
0.14013718	0.023213959	0.00038888313
0.14026867	0.023209100	0.00038939628
0.14040016	0.024451193	0.00039903379
0.14053164	0.023713063	0.00039578991
0.14066313	0.023135695	0.00038576855
0.14079462	0.024303938	0.00039590727
0.14092611	0.023679991	0.00039065655
0.14105760	0.023479395	0.00038942255
0.14118909	0.024402065	0.00039748501
0.14132058	0.023748442	0.00038853357
0.14145207	0.023665252	0.00039020278
0.14158355	0.023641050	0.00038808509
0.14171504	0.023662627	0.00039015968
0.14184653	0.024332224	0.00039565529
0.14197802	0.023094262	0.00038413226
0.14210951	0.023621154	0.00038925663
0.14224100	0.023782354	0.00039235115
0.14237249	0.023615793	0.00038858428
0.14250398	0.023754450	0.00039147724
0.14263546	0.023731231	0.00038729382
0.14276695	0.023788322	0.00038939217
0.14289844	0.023440259	0.00038782516
0.14302993	0.023891037	0.00038970248
0.14316142	0.023630927	0.00038890098
0.14329291	0.022814928	0.00038144122
0.14342440	0.023215766	0.00038536494
0.14355588	0.022965101	0.00038293958
0.14368737	0.023598062	0.00038573728
0.14381886	0.022994474	0.00038504266
0.14395035	0.022940525	0.00038171454
0.14408184	0.023897113	0.00038950279
0.14421333	0.023068788	0.00038487311
0.14434482	0.023319315	0.00038504954
0.14447631	0.023177809	0.00038502956
0.14460779	0.023441864	0.00038540380
0.14473928	0.023558550	0.00038734147
0.14487077	0.023208418	0.00038675061
0.14500226	0.024062326	0.00038913102
0.14513375	0.023347415	0.00038662195
0.14526524	0.024034539	0.00038788929
0.14539673	0.023265477	0.00038474952
0.14552822	0.024161338	0.00039180609
0.14565970	0.023382199	0.00038440538
0.14579119	0.023858941	0.00038906364
0.14592268	0.023758009	0.00038607006
0.14605417	0.023813731	0.00038589580
0.14618566	0.023481191	0.00038557799
0.14631715	0.023631567	0.00038367030
0.14644864	0.023930452	0.00038624347
0.14658012	0.023567933	0.00038445709
0.14671161	0.023566412	0.00038550406
0.14684310	0.024058105	0.00038996534
0.14697459	0.023821038	0.00038619258
0.14710608	0.023753401	0.00038545591
0.14723757	0.023971969	0.00038728788
0.14736906	0.023602104	0.00038290399
0.14750055	0.024032958	0.00038733952
0.14763203	0.023662371	0.00038394283
0.14776352	0.022977953	0.00038061160
0.14789501	0.024577674	0.00039049938
0.14802650	0.023353759	0.00038090703
0.14815799	0.023093601	0.00038195466
0.14828948	0.024072676	0.00038678588
0.14842097	0.023798278	0.00038628470
0.14855246	0.023474692	0.00038308475
0.14868394	0.023193878	0.00037946591
0.14881543	0.023762085	0.00038532055
0.14894692	0.024334510	0.00038930588
0.14907841	0.023682230	0.00038287182
0.14920990	0.023527150	0.00038163462
0.14934139	0.023828216	0.00038312482
0.14947288	0.023796725	0.00038476568
0.14960436	0.023854457	0.00038414777
0.14973585	0.023856041	0.00038333954
0.14986734	0.024205950	0.00038576896
0.14999883	0.023551543	0.00038104811
0.15013032	0.024862650	0.00039080251
0.15026181	0.023567399	0.00038223702
0.15039330	0.023228430	0.00037904569
0.15052479	0.023552818	0.00038134580
0.15065627	0.023717195	0.00038185299
0.15078776	0.023998879	0.00038359817
0.15091925	0.023812158	0.00038139012
0.15105074	0.024899925	0.00038808467
0.15118223	0.023570051	0.00038168792
0.15131372	0.024047215	0.00038462599
0.15144521	0.023117817	0.00037742309
0.15157670	0.023716747	0.00038054876
0.15170818	0.023823978	0.00038149826
0.15183967	0.023605867	0.00038033861
0.15197116	0.022841497	0.00037515103
0.15210265	0.024250432	0.00038357509
0.15223414	0.023365499	0.00037816393
0.15236563	0.023425781	0.00037804959
0.15249712	0.023578729	0.00038075806
0.15262860	0.022895115	0.00037473863
0.15276009	0.023622140	0.00038025900
0.15289158	0.023450156	0.00037841818
0.15302307	0.023839969	0.00037888197
0.15315456	0.023500721	0.00037846908
0.15328605	0.023444670	0.00037788273
0.15341754	0.023629677	0.00037975953
0.15354903	0.024051792	0.00037998575
0.15368051	0.023574582	0.00037834701
0.15381200	0.024050996	0.00038009391
0.15394349	0.024156522	0.00038226943
0.15407498	0.023261023	0.00037656166
0.15420647	0.023177619	0.00037491277
0.15433796	0.023749304	0.00037916288
0.15446945	0.023867394	0.00037857925
0.15460094	0.023938155	0.00037959322
0.15473242	0.023245529	0.00037530083
0.15486391	0.023378764	0.00037531946
0.15499540	0.023249778	0.00037315450
0.15512689	0.023568519	0.00037695554
0.15525838	0.023595470	0.00037765222
0.15538987	0.023482375	0.00037618226
0.15552136	0.024387342	0.00038049756
0.15565284	0.023184239	0.00037251872
0.15578433	0.023473240	0.00037537006
0.15591582	0.022847868	0.00037244880
0.15604731	0.023525193	0.00037654990
0.15617880	0.023668061	0.00037586087
0.15631029	0.023790264	0.00037700087
0.15644178	0.022733071	0.00036912779
0.15657327	0.023467918	0.00037651247
0.15670475	0.023643078	0.00037433296
0.15683624	0.023275370	0.00037372139
0.15696773	0.024421432	0.00038009543
0.15709922	0.023283860	0.00037313373
0.15723071	0.023904615	0.00037683488
0.15736220	0.023358174	0.00037178502
0.15749369	0.022957699	0.00037041169
0.15762518	0.023610943	0.00037321927
0.15775666	0.023573049	0.00037429720
0.15788815	0.023026918	0.00037234326
0.15801964	0.022963795	0.00036961869
0.15815113	0.023367123	0.00037249745
0.15828262	0.023347510	0.00037202822
0.15841411	0.023785801	0.00037509348
0.15854560	0.024475647	0.00038029723
0.15867708	0.023079203	0.00036789517
0.15880857	0.023315543	0.00037202337
0.15894006	0.023830743	0.00037404943
0.15907155	0.023274398	0.00037175610
0.15920304	0.023641595	0.00037438250
0.15933453	0.023497412	0.00037006816
0.15946602	0.023385419	0.00037113206
0.15959751	0.024335607	0.00037760564
0.15972899	0.023734949	0.00037235980
0.15986048	0.023599408	0.00037402387
0.15999197	0.022950189	0.00036722218
0.16012346	0.024031080	0.00037572215
0.16025495	0.023701186	0.00037255723
0.16038644	0.023523434	0.00037032862
0.16051793	0.023401799	0.00037156553
0.16064942	0.022707805	0.00036408879
0.16078090	0.023995218	0.00037483782
0.16091239	0.024127740	0.00037506346
0.16104388	0.023403047	0.00036778019
0.16117537	0.023268034	0.00037012051
0.16130686	0.023411840	0.00036897443
0.16143835	0.023189726	0.00036871736
0.16156984	0.023086608	0.00036867230
0.16170133	0.023002721	0.00036462801
0.16183281	0.024011705	0.00037423992
0.16196430	0.023220052	0.00036839439
0.16209579	0.023447808	0.00036925346
0.16222728	0.023189929	0.00036797153
0.16235877	0.023548919	0.00036833911
0.16249026	0.023713884	0.00037095839
0.16262175	0.023488932	0.00036894870
0.16275323	0.023510334	0.00036964472
0.16288472	0.024106452	0.00037194440
0.16301621	0.023557792	0.00036761679
0.16314770	0.024274167	0.00037413000
0.16327919	0.023532372	0.00036803587
0.16341068	0.023730549	0.00036979468
0.16354217	0.023284698	0.00036764197
0.16367366	0.023535903	0.00036784836
0.16380514	0.023767799	0.00037022729
0.16393663	0.023895627	0.00037075897
0.16406812	0.023916662	0.00036856093
0.16419961	0.023624583	0.00036853827
0.16433110	0.023340125	0.00036670971
0.16446259	0.023161513	0.00036497765
0.16459408	0.022864014	0.00036475267
0.16472557	0.023520458	0.00036570810
0.16485705	0.023509696	0.00036800625
0.16498854	0.023057680	0.00036294540
0.16512003	0.023956174	0.00037042912
0.16525152	0.023643667	0.00036915493
0.16538301	0.023777261	0.00036754379
0.16551450	0.023806825	0.00036907306
0.16564599	0.023381394	0.00036493923
0.16577747	0.023978831	0.00036967396
0.16590896	0.023325959	0.00036649465
0.16604045	0.024201005	0.00036964270
0.16617194	0.023881446	0.00036857681
0.16630343	0.024136046	0.00036932362
0.16643492	0.023384746	0.00036398607
0.16656641	0.023191619	0.00036464874
0.16669790	0.023286135	0.00036215810
0.16682938	0.023350380	0.00036593766
0.16696087	0.023714679	0.00036744427
0.16709236	0.024038582	0.00036732634
0.16722385	0.022758220	0.00036064435
0.16735534	0.023101798	0.00036188191
0.16748683	0.023744970	0.00036560867
0.16761832	0.023644535	0.00036718209
0.16774981	0.024292588	0.00036799659
0.16788129	0.023207064	0.00036421815
0.16801278	0.023698702	0.00036446045
0.16814427	0.024111023	0.00037003066
0.16827576	0.023456839	0.00036549963
0.16840725	0.023295006	0.00036162567
0.16853874	0.024007206	0.00036682097
0.16867023	0.023344027	0.00036146271
0.16880171	0.023604687	0.00036561382
0.16893320	0.023748461	0.00036553875
0.16906469	0.023447861	0.00036205145
0.16919618	0.022831176	0.00036116091
0.16932767	0.023181645	0.00036077337
0.16945916	0.023547148	0.00036394980
0.16959065	0.023330854	0.00036261120
0.16972214	0.023743138	0.00036292551
0.16985362	0.023723602	0.00036550037
0.16998511	0.023411487	0.00036053409
0.17011660	0.023206617	0.00036148314
0.17024809	0.023700858	0.00036424869
0.17037958	0.023489233	0.00036194813
0.17051107	0.024288201	0.00036858901
0.17064256	0.023503089	0.00036179909
0.17077405	0.023324038	0.00036011648
0.17090553	0.023086585	0.00036000466
0.17103702	0.023731107	0.00036336313
0.17116851	0.023785297	0.00036307127
0.17130000	0.023651191	0.00036369360
0.17143149	0.023236988	0.00035995735
0.17156298	0.023571834	0.00036202350
0.17169447	0.023678032	0.00036172877
0.17182595	0.023699821	0.00036278835
0.17195744	0.023827310	0.00036383902
0.17208893	0.024007431	0.00036375715
0.17222042	0.023574760	0.00036159538
0.17235191	0.023293460	0.00035802253
0.17248340	0.023506692	0.00036062435
0.17261489	0.024134200	0.00036498059
0.17274638	0.023119688	0.00035831282
0.17287786	0.023815048	0.00036318867
0.17300935	0.024507053	0.00036561825
0.17314084	0.023121246	0.00035793176
0.17327233	0.023092672	0.00035733585
0.17340382	0.023620387	0.00036027200
0.17353531	0.023670411	0.00036174021
0.17366680	0.023421564	0.00035860002
0.17379829	0.023934613	0.00036179425
0.17392977	0.023501163	0.00036113455
0.17406126	0.023946581	0.00036244022
0.17419275	0.022860076	0.00035515892
0.17432424	0.023575692	0.00035963629
0.17445573	0.023836343	0.00036040842
0.17458722	0.023036252	0.00035607714
0.17471871	0.023449803	0.00035769545
0.17485019	0.023725620	0.00036087580
0.17498168	0.023175396	0.00035559585
0.17511317	0.023270647	0.00035736587
0.17524466	0.023588470	0.00036010255
0.17537615	0.023856508	0.00035949348
0.17550764	0.023880962	0.00036068466
0.17563913	0.024204485	0.00036217252
0.17577062	0.024373301	0.00036208138
0.17590210	0.023666431	0.00035907722
0.17603359	0.023437018	0.00035578824
0.17616508	0.023898560	0.00036055370
0.17629657	0.023507318	0.00035869018
0.17642806	0.022664611	0.00035172843
0.17655955	0.023826885	0.00036031219
0.17669104	0.023502011	0.00035677216
0.17682253	0.023486248	0.00035583740
0.17695401	0.023195794	0.00035636249
0.17708550	0.023986422	0.00035955517
0.17721699	0.023517210	0.00035795711
0.17734848	0.023687923	0.00035701811
0.17747997	0.022647330	0.00035292287
0.17761146	0.023214210	0.00035625499
0.17774295	0.023440450	0.00035454644
0.17787443	0.023533986	0.00035660170
0.17800592	0.023929119	0.00035787520
0.17813741	0.023691125	0.00035681338
0.17826890	0.023070300	0.00035425928
0.17840039	0.023141883	0.00035235321
0.17853188	0.023840451	0.00035823748
0.17866337	0.023547034	0.00035636616
0.17879486	0.023186861	0.00035364628
0.17892634	0.023326940	0.00035560269
0.17905783	0.023693027	0.00035475657
0.17918932	0.022790678	0.00035297534
0.17932081	0.023414514	0.00035393230
0.17945230	0.023887613	0.00035623108
0.17958379	0.022751549	0.00035110031
0.17971528	0.023342120	0.00035367139
0.17984677	0.023552938	0.00035489225
0.17997825	0.023135335	0.00035216009
0.18010974	0.023110653	0.00035127978
0.18024123	0.023587114	0.00035353128
0.18037272	0.023603303	0.00035310458
0.18050421	0.023618696	0.00036231898
0.18063570	0.023197900	0.00036269509
0.18076719	0.023798017	0.00036641190
0.18089867	0.023133773	0.00036651379
0.18103016	0.023914052	0.00037153889
0.18116165	0.023287326	0.00037074902
0.18129314	0.023070394	0.00037048850
0.18142463	0.023446429	0.00037296197
0.18155612	0.022608129	0.00037031384
0.18168761	0.023160986	0.00037320707
0.18181910	0.023572205	0.00037917544
0.18195058	0.023214368	0.00037831393
0.18208207	0.023379417	0.00037779962
0.18221356	0.023331285	0.00038130875
0.18234505	0.023523703	0.00038220643
0.18247654	0.023089578	0.00038240144
0.18260803	0.023098007	0.00038325204
0.18273952	0.023227215	0.00038267014
0.18287101	0.023348003	0.00038693217
0.18300249	0.023815830	0.00038960674
0.18313398	0.023335282	0.00038594803
0.18326547	0.023821410	0.00039151739
0.18339696	0.023830692	0.00039110739
0.18352845	0.023544325	0.00039038556
0.18365994	0.023184960	0.00038936857
0.18379143	0.022793240	0.00038672255
0.18392292	0.022676933	0.00038895027
0.18405440	0.023850958	0.00039523057
0.18418589	0.023804667	0.00039789096
0.18431738	0.023150003	0.00039415906
0.18444887	0.023748726	0.00039775238
0.18458036	0.023283037	0.00039641244
0.18471185	0.023479224	0.00039679703
0.18484334	0.023672629	0.00040028460
0.18497482	0.023260364	0.00040023338
0.18510631	0.023903018	0.00040119472
0.18523780	0.022680668	0.00039663840
0.18536929	0.022793660	0.00038976669
0.18550078	0.023161146	0.00038696657
0.18563227	0.023438522	0.00039003519
0.18576376	0.023092490	0.00037942353
0.18589525	0.023730583	0.00038624744
0.18602673	0.023088158	0.00037930618
0.18615822	0.023106025	0.00037890116
0.18628971	0.022973212	0.00037668068
0.18642120	0.023591001	0.00037824416
0.18655269	0.023328162	0.00037752496
0.18668418	0.023758510	0.00037793392
0.18681567	0.023602033	0.00037433913
0.18694716	0.024035758	0.00037801183
0.18707864	0.023283626	0.00037035846
0.18721013	0.023132953	0.00036957237
0.18734162	0.023211140	0.00037005763
0.18747311	0.023137114	0.00036624385
0.18760460	0.023611638	0.00037173695
0.18773609	0.023718817	0.00036890677
0.18786758	0.023400277	0.00036779905
0.18799906	0.023674899	0.00037014266
0.18813055	0.023628693	0.00036686253
0.18826204	0.023927573	0.00036916019
0.18839353	0.022979069	0.00036056422
0.18852502	0.023317172	0.00036307776
0.18865651	0.023509885	0.00036547556
0.18878800	0.023625951	0.00036217598
0.18891949	0.023395947	0.00036220629
0.18905097	0.022956451	0.00035927325
0.18918246	0.023778193	0.00036369678
0.18931395	0.023292426	0.00036032705
0.18944544	0.023132498	0.00035717864
0.18957693	0.023211490	0.00035858081
0.18970842	0.023117986	0.00035617950
0.18983991	0.023139006	0.00035755603
0.18997140	0.024044385	0.00036289481
0.19010288	0.023457072	0.00035582911
0.19023437	0.023414413	0.00035615670
0.19036586	0.023350818	0.00035547469
0.19049735	0.023542426	0.00035558902
0.19062884	0.023511140	0.00035589560
0.19076033	0.022957715	0.00035091856
0.19089182	0.023691221	0.00035621315
0.19102330	0.023826569	0.00035607095
0.19115479	0.024422029	0.00035962408
0.19128628	0.022878705	0.00035168508
0.19141777	0.023453678	0.00035237588
0.19154926	0.023848934	0.00035464216
0.19168075	0.024112118	0.00035722533
0.19181224	0.023287306	0.00035296987
0.19194373	0.023372031	0.00035325170
0.19207521	0.023259457	0.00034965880
0.19220670	0.022539781	0.00034639785
0.19233819	0.023144130	0.00035065566
0.19246968	0.023211260	0.00035120568
0.19260117	0.023090535	0.00035065688
0.19273266	0.023389469	0.00035058036
0.19286415	0.023177460	0.00034965280
0.19299564	0.023052611	0.00035043175
0.19312712	0.023294585	0.00035017121
0.19325861	0.023313821	0.00035131074
0.19339010	0.022756872	0.00034707888
0.19352159	0.023594634	0.00035166373
0.19365308	0.023296215	0.00035097790
0.19378457	0.023205001	0.00034894781
0.19391606	0.022617962	0.00034671790
0.19404754	0.022930495	0.00034617810
0.19417903	0.023177378	0.00034960876
0.19431052	0.023430560	0.00035053165
0.19444201	0.023144254	0.00034846520
0.19457350	0.024016960	0.00035441850
0.19470499	0.023451082	0.00034975909
0.19483648	0.024000247	0.00035286173
0.19496797	0.023517809	0.00035077380
0.19509945	0.022973745	0.00034687323
0.19523094	0.023788995	0.00035159515
0.19536243	0.023496776	0.00034898017
0.19549392	0.023263963	0.00034738506
0.19562541	0.023316231	0.00034798156
0.19575690	0.023353783	0.00034758111
0.19588839	0.023122133	0.00034655927
0.19601988	0.022899069	0.00034430656
0.19615136	0.023363945	0.00034723948
0.19628285	0.023634561	0.00035068574
0.19641434	0.023151477	0.00034612733
0.19654583	0.023401722	0.00034807523
0.19667732	0.022858133	0.00034519613
0.19680881	0.024000935	0.00035138541
0.19694030	0.023597856	0.00034827815
0.19707178	0.023251286	0.00034596405
0.19720327	0.023068894	0.00034476058
0.19733476	0.023015089	0.00034416563
0.19746625	0.023453918	0.00034655117
0.19759774	0.022782508	0.00034402474
0.19772923	0.023820701	0.00034863525
0.19786072	0.023552199	0.00034665232
0.19799221	0.022935654	0.00034319821
0.19812369	0.023418508	0.00034447260
0.19825518	0.023409792	0.00034744671
0.19838667	0.022688218	0.00034067129
0.19851816	0.023462960	0.00034544499
0.19864965	0.023518624	0.00034586007
0.19878114	0.023329923	0.00034380931
0.19891263	0.022703110	0.00034319815
0.19904412	0.023127093	0.00034330758
0.19917560	0.023255541	0.00034397250
0.19930709	0.023137736	0.00034376955
0.19943858	0.023319311	0.00034335913
0.19957007	0.023058212	0.00034350443
0.19970156	0.023772883	0.00034599774
0.19983305	0.023241114	0.00034385321
0.19996454	0.023633740	0.00034593587
0.20009602	0.022947489	0.00034151929
0.20022751	0.023614017	0.00034625369
0.20035900	0.023294733	0.00034385155
0.20049049	0.022333057	0.00033790426
0.20062198	0.023354973	0.00034398586
0.20075347	0.024081269	0.00034729423
0.20088496	0.023366017	0.00034364215
0.20101645	0.023349894	0.00034358341
0.20114793	0.022868646	0.00033958707
0.20127942	0.023577031	0.00034440534
0.20141091	0.023195149	0.00034099141
0.20154240	0.022662088	0.00033913564
0.20167389	0.022942560	0.00034074529
0.20180538	0.023390131	0.00034166250
0.20193687	0.022894036	0.00033967865
0.20206836	0.023988523	0.00034530148
0.20219984	0.022841190	0.00033951498
0.20233133	0.023647049	0.00034462956
0.20246282	0.022756469	0.00033715309
0.20259431	0.023087584	0.00034128252
0.20272580	0.023103961	0.00033935410
0.20285729	0.023111275	0.00033914528
0.20298878	0.023121105	0.00034129950
0.20312027	0.023040943	0.00033738401
0.20325175	0.022782696	0.00033862828
0.20338324	0.024078025	0.00034364380
0.20351473	0.023646663	0.00034231894
0.20364622	0.023445036	0.00034213289
0.20377771	0.023067446	0.00033749502
0.20390920	0.023806512	0.00034323995
0.20404069	0.023754358	0.00034265122
0.20417217	0.023521676	0.00034290459
0.20430366	0.023975647	0.00034467862
0.20443515	0.023784402	0.00034049906
0.20456664	0.023588189	0.00034107715
0.20469813	0.023447908	0.00034125891
0.20482962	0.023355980	0.00033941820
0.20496111	0.022576210	0.00033612052
0.20509260	0.023298358	0.00033882212
0.20522408	0.023634973	0.00034047660
0.20535557	0.023085328	0.00033900636
0.20548706	0.022641971	0.00033509069
0.20561855	0.022552368	0.00033514902
0.20575004	0.022828449	0.00033411659
0.20588153	0.023308472	0.00033843494
0.20601302	0.023047292	0.00033800589
0.20614451	0.023484734	0.00033783365
0.20627599	0.023515812	0.00034051259
0.20640748	0.024016954	0.00034123545
0.20653897	0.022833606	0.00033545126
0.20667046	0.023382612	0.00034009408
0.20680195	0.023019849	0.00033568922
0.20693344	0.022904027	0.00033620567
0.20706493	0.023274836	0.00033729376
0.20719641	0.022663381	0.00033418128
0.20732790	0.023167545	0.00033884938
0.20745939	0.023293282	0.00033595036
0.20759088	0.022909262	0.00033478564
0.20772237	0.022428882	0.00033203837
0.20785386	0.023283268	0.00033683308
0.20798535	0.023430982	0.00034030819
0.20811684	0.023543394	0.00033843380
0.20824832	0.023079493	0.00033625628
0.20837981	0.023456394	0.00033710081
0.20851130	0.023253225	0.00033756361
0.20864279	0.023118479	0.00033665432
0.20877428	0.023006553	0.00033411713
0.20890577	0.023039409	0.00033524531
0.20903726	0.022922493	0.00033414249
0.20916875	0.023505165	0.00033751970
0.20930023	0.023028687	0.00033586771
0.20943172	0.023342023	0.00033747022
0.20956321	0.023393889	0.00033573521
0.20969470	0.023354932	0.00033696566
0.20982619	0.023182290	0.00033570281
0.20995768	0.023389193	0.00033702438
0.21008917	0.023259133	0.00033412292
0.21022065	0.023677160	0.00033721061
0.21035214	0.023017454	0.00033555912
0.21048363	0.022935209	0.00033186156
0.21061512	0.023518358	0.00033800124
0.21074661	0.023581553	0.00033541540
0.21087810	0.023027849	0.00033211282
0.21100959	0.022946211	0.00033408064
0.21114108	0.023028069	0.00033174584
0.21127256	0.023302313	0.00033690913
0.21140405	0.022786588	0.00033096115
0.21153554	0.023594343	0.00033669215
0.21166703	0.022716911	0.00033237774
0.21179852	0.023262959	0.00033384576
0.21193001	0.023030756	0.00033352689
0.21206150	0.022769237	0.00033003313
0.21219299	0.023312337	0.00033450035
0.21232447	0.023233995	0.00033593540
0.21245596	0.023001351	0.00033138485
0.21258745	0.023306205	0.00033415935
0.21271894	0.023119014	0.00033242758
0.21285043	0.023391099	0.00033413233
0.21298192	0.022861691	0.00033335264
0.21311341	0.022677274	0.00032889057
0.21324489	0.023304335	0.00033444348
0.21337638	0.023595417	0.00033402812
0.21350787	0.024016587	0.00033763823
0.21363936	0.023537340	0.00033600495
0.21377085	0.023213986	0.00033240506
0.21390234	0.023538031	0.00033563130
0.21403383	0.022913034	0.00033044349
0.21416532	0.023074687	0.00033126845
0.21429680	0.023087969	0.00033170809
0.21442829	0.023355766	0.00033277667
0.21455978	0.022876711	0.00032958914
0.21469127	0.023749972	0.00033491209
0.21482276	0.023617186	0.00033338407
0.21495425	0.022888074	0.00033033536
0.21508574	0.022773158	0.00032962376
0.21521723	0.023595825	0.00033324191
0.21534871	0.023533695	0.00033392021
0.21548020	0.022813785	0.00032633074
0.21561169	0.023761457	0.00033525830
0.21574318	0.024090416	0.00033676197
0.21587467	0.022890994	0.00032782667
0.21600616	0.022907322	0.00032968091
0.21613765	0.023157742	0.00032988626
0.21626913	0.023616336	0.00033353260
0.21640062	0.022738472	0.00032806590
0.21653211	0.023220899	0.00033096227
0.21666360	0.023878552	0.00033254979
0.21679509	0.023104433	0.00032875204
0.21692658	0.023451359	0.00033314060
0.21705807	0.022881836	0.00032916510
0.21718956	0.023230735	0.00032956954
0.21732104	0.023330275	0.00033195828
0.21745253	0.023328934	0.00033053647
0.21758402	0.023756831	0.00033350581
0.21771551	0.023058365	0.00032925434
0.21784700	0.023191875	0.00032983433
0.21797849	0.023048115	0.00032901610
0.21810998	0.023655666	0.00033166310
0.21824147	0.023206407	0.00032912019
0.21837295	0.023350271	0.00033148588
0.21850444	0.022980462	0.00032654906
0.21863593	0.023400379	0.00033160682
0.21876742	0.022762522	0.00032553669
0.21889891	0.023225720	0.00032979210
0.21903040	0.022939091	0.00032849183
0.21916189	0.023160695	0.00032735548
0.21929337	0.023273247	0.00032874771
0.21942486	0.023634111	0.00033053673
0.21955635	0.022919553	0.00032816079
0.21968784	0.023416191	0.00033028006
0.21981933	0.023173885	0.00032634320
0.21995082	0.023530597	0.00033009443
0.22008231	0.022946148	0.00032577989
0.22021380	0.022890490	0.00032682710
0.22034528	0.023318027	0.00032942565
0.22047677	0.023291556	0.00032655118
0.22060826	0.023852149	0.00033208136
0.22073975	0.023455428	0.00032949897
0.22087124	0.022348099	0.00032323775
0.22100273	0.023260417	0.00032812294
0.22113422	0.023104981	0.00032521898
0.22126571	0.023676672	0.00033081712
0.22139719	0.023028190	0.00032639764
0.22152868	0.022900179	0.00032527534
0.22166017	0.022999132	0.00032711504
0.22179166	0.023198417	0.00032610209
0.22192315	0.023169531	0.00032766276
0.22205464	0.023084430	0.00032696405
0.22218613	0.023489981	0.00032885660
0.22231761	0.023546866	0.00032777693
0.22244910	0.022900640	0.00032448060
0.22258059	0.022929095	0.00032515058
0.22271208	0.023237261	0.00032669247
0.22284357	0.023201881	0.00032644335
0.22297506	0.023347565	0.00032809327
0.22310655	0.023225122	0.00032593389
0.22323804	0.023052637	0.00032535035
0.22336952	0.023262928	0.00032757457
0.22350101	0.023458280	0.00032631041
0.22363250	0.022824647	0.00032400527
0.22376399	0.023290435	0.00032575222
0.22389548	0.023725457	0.00032954249
0.22402697	0.023178187	0.00032706418
0.22415846	0.023387305	0.00032722663
0.22428995	0.022908029	0.00032434125
0.22442143	0.022926585	0.00032314900
0.22455292	0.022963485	0.00032472352
0.22468441	0.023504171	0.00032752044
0.22481590	0.023369314	0.00032615369
0.22494739	0.023093244	0.00032369657
0.22507888	0.023157719	0.00032404844
0.22521037	0.022894800	0.00032224289
0.22534186	0.023010558	0.00032473582
0.22547334	0.022995278	0.00032406803
0.22560483	0.023100702	0.00032171656
0.22573632	0.023274419	0.00032605737
0.22586781	0.023009517	0.00032350267
0.22599930	0.023494787	0.00032645957
0.22613079	0.023197692	0.00032322320
0.22626228	0.023174843	0.00032413505
0.22639376	0.023040596	0.00032294171
0.22652525	0.023391281	0.00032411620
0.22665674	0.022726463	0.00032381008
0.22678823	0.022992132	0.00032119951
0.22691972	0.023320970	0.00032390616
0.22705121	0.023278460	0.00032399095
0.22718270	0.022988540	0.00032259226
0.22731419	0.023367470	0.00032449892
0.22744567	0.023066682	0.00032317065
0.22757716	0.023175999	0.00032251967
0.22770865	0.022844637	0.00032148822
0.22784014	0.023073368	0.00032172506
0.22797163	0.023128398	0.00032328658
0.22810312	0.023185771	0.00032106722
0.22823461	0.023527166	0.00032560542
0.22836610	0.023180977	0.00032419248
0.22849758	0.023125307	0.00032237116
0.22862907	0.023810071	0.00032595020
0.22876056	0.023571163	0.00032360265
0.22889205	0.023323388	0.00032256917
0.22902354	0.023366107	0.00032439736
0.22915503	0.023420861	0.00032241706
0.22928652	0.022509258	0.00031970556
0.22941800	0.022788431	0.00031907910
0.22954949	0.023371838	0.00032297147
0.22968098	0.022865859	0.00032028833
0.22981247	0.023303060	0.00032145514
0.22994396	0.022924849	0.00032156464
0.23007545	0.023117068	0.00032476254
0.23020694	0.023168450	0.00032891290
0.23033843	0.022591395	0.00032976136
0.23046991	0.022815595	0.00033147864
0.23060140	0.023688942	0.00033749079
0.23073289	0.023266688	0.00033552429
0.23086438	0.022688676	0.00033428610
0.23099587	0.023002707	0.00033949520
0.23112736	0.022918778	0.00033707249
0.23125885	0.023087455	0.00034027810
0.23139034	0.023365091	0.00034078741
0.23152182	0.023540451	0.00034399553
0.23165331	0.022549060	0.00034260138
0.23178480	0.023309600	0.00034557608
0.23191629	0.022624925	0.00034292197
0.23204778	0.023081811	0.00034533889
0.23217927	0.023091417	0.00034614466
0.23231076	0.023270670	0.00034893349
0.23244224	0.023295744	0.00034862523
0.23257373	0.022894982	0.00034796670
0.23270522	0.023043695	0.00034816894
0.23283671	0.023002639	0.00034614856
0.23296820	0.023417188	0.00035196576
0.23309969	0.023387752	0.00034997447
0.23323118	0.023301299	0.00034861991
0.23336267	0.023106112	0.00034970897
0.23349415	0.023214997	0.00034860808
0.23362564	0.023149348	0.00035117591
0.23375713	0.023203467	0.00035129506
0.23388862	0.023394132	0.00035070057
0.23402011	0.023191135	0.00035217528
0.23415160	0.022902871	0.00034926551
0.23428309	0.022826736	0.00035030692
0.23441458	0.022919756	0.00034849001
0.23454606	0.023197426	0.00035275264
0.23467755	0.023038378	0.00035119686
0.23480904	0.022990046	0.00035205570
0.23494053	0.023044258	0.00035195313
0.23507202	0.023351025	0.00035394170
0.23520351	0.023144743	0.00035133996
0.23533500	0.024119294	0.00035865785
0.23546648	0.022759381	0.00035094219
0.23559797	0.022840917	0.00035144012
0.23572946	0.023053362	0.00035267662
0.23586095	0.022850940	0.00035231634
0.23599244	0.023199815	0.00035498430
0.23612393	0.023102004	0.00035282848
0.23625542	0.023128645	0.00035618473
0.23638691	0.023238287	0.00035595498
0.23651839	0.023736660	0.00035714297
0.23664988	0.022738930	0.00035300241
0.23678137	0.022487008	0.00035172008
0.23691286	0.023609330	0.00035759603
0.23704435	0.022810328	0.00035283112
0.23717584	0.022687358	0.00035208034
0.23730733	0.023560641	0.00035885909
0.23743882	0.023671667	0.00035854701
0.23757030	0.022981543	0.00035415130
0.23770179	0.022942301	0.00035640349
0.23783328	0.023491837	0.00035760324
0.23796477	0.023049965	0.00035703381
0.23809626	0.023224903	0.00035554804
0.23822775	0.023041985	0.00035657435
0.23835924	0.022712430	0.00035765431
0.23849072	0.022838744	0.00035421690
0.23862221	0.022938639	0.00035695273
0.23875370	0.023706094	0.00035982523
0.23888519	0.022978968	0.00035674174
0.23901668	0.023086099	0.00036036790
0.23914817	0.022717083	0.00035170889
0.23927966	0.023291479	0.00035951565
0.23941115	0.023392396	0.00035981993
0.23954263	0.022847104	0.00035671114
0.23967412	0.023126275	0.00035847992
0.23980561	0.023447107	0.00035904889
0.23993710	0.023395897	0.00036091501
0.24006859	0.022978023	0.00035765739
0.24020008	0.023088683	0.00036079947
0.24033157	0.022812881	0.00035763699
0.24046306	0.023188534	0.00035884144
0.24059454	0.022889512	0.00035743409
0.24072603	0.023980672	0.00036533746
0.24085752	0.022939892	0.00035956655
0.24098901	0.023364541	0.00036356510
0.24112050	0.023398148	0.00036004595
0.24125199	0.022623025	0.00035779015
0.24138348	0.022237142	0.00035604151
0.24151496	0.023050131	0.00035874705
0.24164645	0.023014665	0.00036175832
0.24177794	0.023163734	0.00035945598
0.24190943	0.023935089	0.00036612159
0.24204092	0.023135004	0.00036145175
0.24217241	0.023010005	0.00035979749
0.24230390	0.023474570	0.00036365581
0.24243539	0.023311843	0.00036125491
0.24256687	0.023805997	0.00036569351
0.24269836	0.023576236	0.00036465953
0.24282985	0.023212577	0.00036010056
0.24296134	0.023184838	0.00036316943
0.24309283	0.023019450	0.00036162790
0.24322432	0.023321726	0.00036336771
0.24335581	0.022839366	0.00036163912
0.24348730	0.023061080	0.00036087016
0.24361878	0.023129958	0.00036279311
0.24375027	0.023434567	0.00036389292
0.24388176	0.023326245	0.00036277553
0.24401325	0.023409119	0.00036580324
0.24414474	0.023444210	0.00036363581
0.24427623	0.023383407	0.00036532833
0.24440772	0.023608976	0.00036607920
0.24453920	0.023170252	0.00036357205
0.24467069	0.023203087	0.00036602644
0.24480218	0.023000034	0.00036223760
0.24493367	0.023001963	0.00036270531
0.24506516	0.023502597	0.00036593704
0.24519665	0.022932670	0.00036211914
0.24532814	0.023369022	0.00036523307
0.24545963	0.022834254	0.00036163066
0.24559111	0.023559892	0.00036680069
0.24572260	0.024119253	0.00036995728
0.24585409	0.023308200	0.00036451371
0.24598558	0.024297465	0.00037174978
0.24611707	0.023253174	0.00036516162
0.24624856	0.023493467	0.00036519510
0.24638005	0.023317674	0.00036766932
0.24651154	0.023121104	0.00036442519
0.24664302	0.023082453	0.00036692245
0.24677451	0.022895096	0.00036145559
0.24690600	0.023612827	0.00036820829
0.24703749	0.023889367	0.00037126645
0.24716898	0.023359255	0.00036493318
0.24730047	0.022587437	0.00036360268
0.24743196	0.023176514	0.00036509790
0.24756345	0.023076366	0.00036495844
0.24769493	0.022906695	0.00036559390
0.24782642	0.024079474	0.00036975753
0.24795791	0.023091517	0.00036545054
0.24808940	0.022861954	0.00036451391
0.24822089	0.022722394	0.00036282577
0.24835238	0.023272439	0.00036912700
0.24848387	0.023192270	0.00036584523
0.24861535	0.023708537	0.00037048176
0.24874684	0.022655381	0.00036391920
0.24887833	0.023476841	0.00036722477
0.24900982	0.023023322	0.00036707315
0.24914131	0.023848390	0.00037101128
0.24927280	0.022926124	0.00036592944
0.24940429	0.022892851	0.00036387513
0.24953578	0.023120896	0.00036624352
0.24966726	0.023297239	0.00036902801
0.24979875	0.023255801	0.00036745566
0.24993024	0.023179814	0.00036954264
0.25006173	0.023683854	0.00036990948
0.25019322	0.023265855	0.00036804927
0.25032471	0.023402241	0.00037090787
0.25045620	0.022460502	0.00036325217
0.25058769	0.024009734	0.00037247187
0.25071917	0.023138684	0.00036743213
0.25085066	0.022153570	0.00036113351
0.25098215	0.022685065	0.00036554121
0.25111364	0.023333721	0.00036756745
0.25124513	0.023201427	0.00036984491
0.25137662	0.022663238	0.00036480978
0.25150811	0.023226919	0.00036817055
0.25163959	0.023411932	0.00037131367
0.25177108	0.023277305	0.00036730472
0.25190257	0.023467799	0.00037016769
0.25203406	0.022865454	0.00036748277
0.25216555	0.024130397	0.00037378804
0.25229704	0.022875958	0.00036742390
0.25242853	0.023117127	0.00036764848
0.25256002	0.023205609	0.00037015475
0.25269150	0.023212229	0.00036908670
0.25282299	0.023165446	0.00036766479
0.25295448	0.023232586	0.00037276865
0.25308597	0.023259294	0.00036764614
0.25321746	0.022633714	0.00036709004
0.25334895	0.023148321	0.00036853185
0.25348044	0.023162808	0.00036807895
0.25361193	0.023149649	0.00037107244
0.25374341	0.023193410	0.00036959910
0.25387490	0.022634199	0.00036616056
0.25400639	0.022819600	0.00037421194
0.25413788	0.023453658	0.00038128309
0.25426937	0.023661486	0.00038850926
0.25440086	0.023093405	0.00038614116
0.25453235	0.023750091	0.00039351412
0.25466383	0.023301578	0.00039404185
0.25479532	0.023148629	0.00039372427
0.25492681	0.022673012	0.00039425883
0.25505830	0.023561266	0.00040214075
0.25518979	0.023831363	0.00040503790
0.25532128	0.022958037	0.00040098642
0.25545277	0.022637132	0.00040180309
0.25558426	0.023641993	0.00040800555
0.25571574	0.024172805	0.00041288182
0.25584723	0.023676488	0.00041263884
0.25597872	0.022777170	0.00040925883
0.25611021	0.023070255	0.00041084793
0.25624170	0.023199497	0.00041442787
0.25637319	0.023490678	0.00042010885
0.25650468	0.023694351	0.00042231735
0.25663617	0.023497700	0.00042221445
0.25676765	0.023350191	0.00042184460
0.25689914	0.023498992	0.00042610952
0.25703063	0.022942533	0.00042514371
0.25716212	0.022776335	0.00042042814
0.25729361	0.023629897	0.00043157336
0.25742510	0.022439055	0.00042467239
0.25755659	0.022701476	0.00042859647
0.25768807	0.021986084	0.00042566919
0.25781956	0.022810894	0.00043018567
0.25795105	0.022241438	0.00042612638
0.25808254	0.022937756	0.00043917025
0.25821403	0.023232748	0.00043735191
0.25834552	0.023133880	0.00043858627
0.25847701	0.023223359	0.00043875757
0.25860850	0.023310597	0.00044023492
0.25873998	0.023286115	0.00044281413
0.25887147	0.022946719	0.00043994101
0.25900296	0.023286755	0.00044316364
0.25913445	0.022609072	0.00043684042
0.25926594	0.023136921	0.00044215792
0.25939743	0.022541221	0.00044120889
0.25952892	0.023286198	0.00044492995
0.25966041	0.022834882	0.00044605180
0.25979189	0.022710728	0.00044327039
0.25992338	0.023121304	0.00044658626
0.26005487	0.023198926	0.00044915824
0.26018636	0.023313016	0.00045310201
0.26031785	0.023393433	0.00045267528
0.26044934	0.023457933	0.00045176092
0.26058083	0.023487239	0.00045280349
0.26071231	0.022866278	0.00045168982
0.26084380	0.023203543	0.00045118565
0.26097529	0.023668897	0.00045997698
0.26110678	0.023214642	0.00045683280
0.26123827	0.023269310	0.00045700202
0.26136976	0.023671640	0.00046058363
0.26150125	0.022924893	0.00045585976
0.26163274	0.023307846	0.00045901919
0.26176422	0.022621638	0.00045184073
0.26189571	0.022907570	0.00046013184
0.26202720	0.022745138	0.00045461766
0.26215869	0.023615993	0.00046367010
0.26229018	0.023101533	0.00046141968
0.26242167	0.022925931	0.00046073007
0.26255316	0.022839700	0.00045855032
0.26268465	0.022397688	0.00046106102
0.26281613	0.023491790	0.00046658339
0.26294762	0.023559939	0.00046705008
0.26307911	0.022760782	0.00045934438
0.26321060	0.023935851	0.00047328758
0.26334209	0.023066273	0.00046854092
0.26347358	0.023224916	0.00046590481
0.26360507	0.023756316	0.00047273041
0.26373655	0.023364265	0.00046927754
0.26386804	0.024175951	0.00047869186
0.26399953	0.022777842	0.00046877214
0.26413102	0.022977653	0.00046805478
0.26426251	0.022982194	0.00046812565
0.26439400	0.022639363	0.00046705225
0.26452549	0.023209901	0.00047375316
0.26465698	0.023170678	0.00047433253
0.26478846	0.023163655	0.00047050618
0.26491995	0.023304501	0.00047927241
0.26505144	0.023253659	0.00047307000
0.26518293	0.022756239	0.00047177439
0.26531442	0.023618627	0.00048425039
0.26544591	0.023176898	0.00047693004
[truncated: 567 more rows]
