# Supplementary material for: Invariant surface glycoprotein 65 of Trypanosoma brucei is a complement C3 receptor
Source: Nat Commun. 2022 Aug 29;13:5085. doi: 10.1038/s41467-022-32728-9 (PMC9424271; doi:10.1038/s41467-022-32728-9)
Supplement: Supplementary file 4 — supplementary data 2 [file 41467_2022_32728_MOESM4_ESM.zip › b21-414646_00055.dat]

0.0026000000	39.685429	0.13709922
0.0027314887	28.753421	0.10719416
0.0028629774	22.001939	0.089659807
0.0029944661	17.184382	0.076046024
0.0031259548	12.353494	0.059250225
0.0032574435	10.716651	0.057122374
0.0033889322	8.7374711	0.048757936
0.0035204209	11.385036	0.048458808
0.0036519096	12.284476	0.046710385
0.0037833983	9.9163868	0.039567226
0.0039148870	8.1997568	0.034717005
0.0040463757	6.6402397	0.030055873
0.0041778644	5.4727884	0.025574894
0.0043093531	4.6082905	0.023041452
0.0044408418	3.8311802	0.020205849
0.0045723305	3.1424396	0.018299713
0.0047038192	2.8735922	0.016748594
0.0048353079	2.4721336	0.015080996
0.0049667966	2.2031912	0.014186117
0.0050982853	1.8905760	0.012449051
0.0052297740	1.7397583	0.012098294
0.0053612627	1.5071808	0.010874026
0.0054927514	1.3993207	0.010199900
0.0056242401	1.2558862	0.0096350421
0.0057557288	1.1739116	0.0090571941
0.0058872175	1.0719484	0.0085390499
0.0060187062	1.0218909	0.0083152039
0.0061501949	0.90993552	0.0075157662
0.0062816836	0.89074693	0.0076040616
0.0064131723	0.80789071	0.0070990619
0.0065446610	0.78182661	0.0068835995
0.0066761496	0.74590765	0.0066919754
0.0068076383	0.71698920	0.0064121770
0.0069391270	0.68392220	0.0063632372
0.0070706157	0.65425345	0.0061252276
0.0072021044	0.63003437	0.0059445141
0.0073335931	0.60309421	0.0057906903
0.0074650818	0.56214888	0.0054279077
0.0075965705	0.57631358	0.0055414767
0.0077280592	0.54211711	0.0053523018
0.0078595479	0.51071546	0.0050707755
0.0079910366	0.48681111	0.0049801811
0.0081225253	0.45623449	0.0046833327
0.0082540140	0.45978552	0.0047282623
0.0083855027	0.45140272	0.0047028772
0.0085169914	0.42271021	0.0044579864
0.0086484801	0.39726296	0.0042902869
0.0087799688	0.38878300	0.0041693895
0.0089114575	0.38368617	0.0041638658
0.0090429462	0.35302994	0.0039661279
0.0091744349	0.34518935	0.0038881157
0.0093059236	0.32611630	0.0037346730
0.0094374123	0.31864581	0.0036672012
0.0095689010	0.29698482	0.0034833485
0.0097003897	0.29661608	0.0035093281
0.0098318784	0.27758519	0.0033463435
0.0099633671	0.26712798	0.0032470517
0.010094856	0.25670231	0.0031732780
0.010226345	0.24315980	0.0030153303
0.010357833	0.24006112	0.0030734158
0.010489322	0.22147414	0.0028654340
0.010620811	0.21012589	0.0027708173
0.010752299	0.21065865	0.0027627512
0.010883788	0.18980524	0.0025682208
0.011015277	0.18897498	0.0026095939
0.011146765	0.17791632	0.0024536098
0.011278254	0.17339393	0.0024126744
0.011409743	0.16368053	0.0023199017
0.011541231	0.15546578	0.0022268555
0.011672720	0.15291184	0.0022140219
0.011804209	0.13690048	0.0020158596
0.011935698	0.13160184	0.0019716876
0.012067186	0.13170536	0.0019611697
0.012198675	0.12091278	0.0018182883
0.012330164	0.11860519	0.0018047289
0.012461652	0.11450279	0.0017528896
0.012593141	0.10973649	0.0016785452
0.012724630	0.10602053	0.0016493373
0.012856118	0.098602757	0.0015401038
0.012987607	0.099673187	0.0015660195
0.013119096	0.095111299	0.0014961921
0.013250585	0.090436533	0.0014429721
0.013382073	0.090188376	0.0014463956
0.013513562	0.086891628	0.0013976623
0.013645051	0.083327312	0.0013771698
0.013776539	0.081636591	0.0013570310
0.013908028	0.080186501	0.0013214751
0.014039517	0.077223671	0.0012902897
0.014171005	0.077450770	0.0012844351
0.014302494	0.074852942	0.0012641607
0.014433983	0.072031744	0.0012417377
0.014565472	0.070969809	0.0012079141
0.014696960	0.066940908	0.0011791212
0.014828449	0.067273008	0.0011635135
0.014959938	0.065950041	0.0011595084
0.015091426	0.066530744	0.0011679093
0.015222915	0.063261314	0.0011089927
0.015354404	0.063803423	0.0011214079
0.015485892	0.061866771	0.0010929604
0.015617381	0.059632751	0.0010758931
0.015748870	0.059947869	0.0010789356
0.015880359	0.059229136	0.0010554587
0.016011847	0.059915014	0.0010621325
0.016143336	0.055390692	0.0010124354
0.016274825	0.050801846	0.00097103473
0.016406313	0.052893826	0.00098470815
0.016537802	0.053885130	0.00098524582
0.016669291	0.054722498	0.00099049985
0.016800779	0.055273696	0.00099208262
0.016932268	0.057222920	0.0010035833
0.017063757	0.059538732	0.0010220969
0.017195246	0.056904602	0.00099203438
0.017326734	0.058120083	0.00099983263
0.017458223	0.057521255	0.00098936900
0.017589712	0.054734554	0.00096183895
0.017721200	0.054902831	0.00096660873
0.017852689	0.054640228	0.00094481988
0.017984178	0.052889631	0.00094138294
0.018115666	0.052589807	0.00093165363
0.018247155	0.052376633	0.00092409570
0.018378644	0.053418841	0.00093355873
0.018510133	0.051943941	0.00091152600
0.018641621	0.051876165	0.00090701201
0.018773110	0.049232048	0.00088466011
0.018904599	0.049702258	0.00088687837
0.019036087	0.050009728	0.00088372468
0.019167576	0.049392940	0.00087025078
0.019299065	0.048045665	0.00085554606
0.019430553	0.048302375	0.00086289959
0.019562042	0.046914814	0.00084332489
0.019693531	0.045235539	0.00082757590
0.019825019	0.046430447	0.00083179726
0.019956508	0.044215508	0.00080596915
0.020087997	0.046498453	0.00083249365
0.020219486	0.044823502	0.00080929948
0.020350974	0.043861855	0.00080437792
0.020482463	0.044082613	0.00079408730
0.020613952	0.043721010	0.00078798898
0.020745440	0.043471303	0.00079264753
0.020876929	0.042192705	0.00077200279
0.021008418	0.041042149	0.00076370927
0.021139906	0.041278526	0.00076231504
0.021271395	0.040313270	0.00074551583
0.021402884	0.039949462	0.00074570803
0.021534373	0.040536443	0.00074730796
0.021665861	0.040408576	0.00074324958
0.021797350	0.040754068	0.00074455051
0.021928839	0.039768214	0.00072592534
0.022060327	0.037325595	0.00071388923
0.022191816	0.038312660	0.00071301404
0.022323305	0.038730030	0.00071912823
0.022454793	0.039242157	0.00071894771
0.022586282	0.037220593	0.00069672625
0.022717771	0.035830306	0.00068896425
0.022849260	0.035789365	0.00067830391
0.022980748	0.035568061	0.00068172139
0.023112237	0.035560263	0.00067387229
0.023243726	0.036565978	0.00067816380
0.023375214	0.036677119	0.00068446448
0.023506703	0.037085900	0.00068374983
0.023638192	0.039198482	0.00070091868
0.023769680	0.035944021	0.00067186621
0.023901169	0.037059332	0.00067806888
0.024032658	0.037611793	0.00068334227
0.024164147	0.037324000	0.00067470732
0.024295635	0.037311902	0.00067233692
0.024427124	0.035722190	0.00065938296
0.024558613	0.035832692	0.00065344813
0.024690101	0.034843565	0.00065471585
0.024821590	0.034932106	0.00064652065
0.024953079	0.035285520	0.00064630118
0.025084567	0.035675594	0.00065034541
0.025216056	0.035519216	0.00064442362
0.025347545	0.036773515	0.00066041594
0.025479034	0.035436324	0.00064161957
0.025610522	0.035298339	0.00063408274
0.025742011	0.035483316	0.00063887168
0.025873500	0.035001868	0.00063066165
0.026004988	0.035988006	0.00064191340
0.026136477	0.035040823	0.00063121715
0.026267966	0.034673885	0.00062220756
0.026399454	0.035855471	0.00063520188
0.026530943	0.033804586	0.00061230916
0.026662432	0.035596666	0.00062889607
0.026793920	0.035936238	0.00063057225
0.026925409	0.036251269	0.00062810860
0.027056898	0.035197410	0.00062212467
0.027188387	0.035523121	0.00061687319
0.027319875	0.033949710	0.00061099068
0.027451364	0.034454250	0.00060818874
0.027582853	0.035227457	0.00061286815
0.027714341	0.033494249	0.00059928310
0.027845830	0.034423057	0.00060209389
0.027977319	0.033475064	0.00059621884
0.028108807	0.034888397	0.00060423456
0.028240296	0.033875953	0.00059615054
0.028371785	0.033957373	0.00059447908
0.028503274	0.033267822	0.00058837999
0.028634762	0.034505573	0.00059616173
0.028766251	0.033217697	0.00058624763
0.028897740	0.033169519	0.00057943851
0.029029228	0.033059717	0.00058163556
0.029160717	0.033720192	0.00058634381
0.029292206	0.033728122	0.00058230038
0.029423694	0.032591648	0.00057524695
0.029555183	0.032532352	0.00056605241
0.029686672	0.033788875	0.00058051779
0.029818161	0.032536448	0.00057096108
0.029949649	0.031714074	0.00055953751
0.030081138	0.032204984	0.00056470449
0.030212627	0.032308524	0.00055971983
0.030344115	0.032587375	0.00056217323
0.030475604	0.030844847	0.00055064078
0.030607093	0.031751824	0.00055341440
0.030738581	0.031812116	0.00055557277
0.030870070	0.032357458	0.00055423699
0.031001559	0.032569797	0.00055407532
0.031133048	0.033061405	0.00056091845
0.031264536	0.032707816	0.00055423550
0.031396025	0.031828987	0.00054851009
0.031527514	0.032314768	0.00054946502
0.031659002	0.032016002	0.00054449679
0.031790491	0.031599773	0.00054364465
0.031921980	0.030854242	0.00053440917
0.032053468	0.031360442	0.00053988594
0.032184957	0.030753816	0.00052984340
0.032316446	0.031879362	0.00053657361
0.032447935	0.031376136	0.00053800816
0.032579423	0.030416283	0.00052528086
0.032710912	0.031883461	0.00053748459
0.032842401	0.032261240	0.00053814655
0.032973889	0.030762867	0.00052552698
0.033105378	0.032366230	0.00053918901
0.033236867	0.031130090	0.00052636195
0.033368355	0.030359376	0.00052938123
0.033499844	0.029951531	0.00052282005
0.033631333	0.031071637	0.00053349787
0.033762822	0.029475051	0.00052751810
0.033894310	0.029189783	0.00052333375
0.034025799	0.029776899	0.00052900325
0.034157288	0.029286052	0.00052481397
0.034288776	0.031163027	0.00053921604
0.034420265	0.029937596	0.00053274781
0.034551754	0.031588285	0.00054216605
0.034683242	0.029621758	0.00052842677
0.034814731	0.030276357	0.00053199899
0.034946220	0.029385656	0.00052570598
0.035077708	0.029564312	0.00053166652
0.035209197	0.030327119	0.00053615170
0.035340686	0.030017065	0.00053013262
0.035472175	0.029514929	0.00053671686
0.035603663	0.030035163	0.00054282164
0.035735152	0.029571729	0.00054752523
0.035866641	0.029385667	0.00054432726
0.035998129	0.029332283	0.00054223424
0.036129618	0.029026952	0.00054350004
0.036261107	0.027948610	0.00053153670
0.036392595	0.029406793	0.00054935811
0.036524084	0.028771861	0.00054358062
0.036655573	0.029101061	0.00054230839
0.036787062	0.028910334	0.00054765917
0.036918550	0.029392365	0.00054519776
0.037050039	0.028672346	0.00054555962
0.037181528	0.028246824	0.00053909647
0.037313016	0.028261253	0.00054164902
0.037444505	0.029131289	0.00055152687
0.037575994	0.028554329	0.00054344641
0.037707482	0.029160487	0.00055524120
0.037838971	0.029258679	0.00055659126
0.037970460	0.028924292	0.00055050980
0.038101949	0.028620264	0.00055113522
0.038233437	0.028360870	0.00054284503
0.038364926	0.029459735	0.00054792558
0.038496415	0.028864423	0.00054130208
0.038627903	0.029662840	0.00054165345
0.038759392	0.030287922	0.00054836466
0.038890881	0.030221782	0.00054338903
0.039022369	0.028965628	0.00053423496
0.039153858	0.029528851	0.00053639106
0.039285347	0.030381179	0.00053945180
0.039416836	0.028837777	0.00053147909
0.039548324	0.029972908	0.00053655813
0.039679813	0.030151308	0.00053606703
0.039811302	0.029504558	0.00053298697
0.039942790	0.029520813	0.00053085401
0.040074279	0.028885473	0.00052815947
0.040205768	0.029109107	0.00052667555
0.040337256	0.030149982	0.00053111703
0.040468745	0.030036724	0.00053298201
0.040600234	0.029747490	0.00052665047
0.040731723	0.029602704	0.00052841842
0.040863211	0.028996238	0.00052355867
0.040994700	0.028736733	0.00051792582
0.041126189	0.029798313	0.00052920039
0.041257677	0.028819089	0.00051655497
0.041389166	0.029204829	0.00052220360
0.041520655	0.029596839	0.00052452405
0.041652143	0.029407079	0.00052128489
0.041783632	0.029046875	0.00051901144
0.041915121	0.030045276	0.00052260965
0.042046610	0.028759282	0.00051474058
0.042178098	0.028522060	0.00051394393
0.042309587	0.029702989	0.00052128176
0.042441076	0.028997233	0.00051454429
0.042572564	0.028231378	0.00050901610
0.042704053	0.029344581	0.00051307739
0.042835542	0.028942630	0.00051522770
0.042967030	0.029049738	0.00051195927
0.043098519	0.029826062	0.00052045818
0.043230008	0.028584745	0.00050931178
0.043361496	0.029288621	0.00051022218
0.043492985	0.029698895	0.00051782182
0.043624474	0.027986793	0.00050323864
0.043755963	0.029285844	0.00051366724
0.043887451	0.029110337	0.00050696183
0.044018940	0.029378882	0.00050844017
0.044150429	0.029566661	0.00051808603
0.044281917	0.029393279	0.00050789456
0.044413406	0.029612725	0.00051540983
0.044544895	0.029117597	0.00050505225
0.044676383	0.029548462	0.00050974144
0.044807872	0.029164066	0.00050883281
0.044939361	0.028848377	0.00050240005
0.045070850	0.028613576	0.00050184001
0.045202338	0.029134919	0.00050544938
0.045333827	0.029329549	0.00050169495
0.045465316	0.028669457	0.00050379002
0.045596804	0.028418884	0.00049710748
0.045728293	0.029707594	0.00050734702
0.045859782	0.029912797	0.00050827319
0.045991270	0.028803676	0.00049615170
0.046122759	0.029089212	0.00050242225
0.046254248	0.029413710	0.00051158514
0.046385737	0.029198704	0.00051200082
0.046517225	0.029147719	0.00051194525
0.046648714	0.028642026	0.00051118871
0.046780203	0.028893914	0.00052203939
0.046911691	0.029452031	0.00052356176
0.047043180	0.029115133	0.00052050146
0.047174669	0.029537089	0.00052561956
0.047306157	0.029535179	0.00052741508
0.047437646	0.029392877	0.00052978632
0.047569135	0.029287075	0.00052836066
0.047700624	0.029192088	0.00052397742
0.047832112	0.029279367	0.00053076188
0.047963601	0.028850266	0.00052389313
0.048095090	0.029319355	0.00053174446
0.048226578	0.029601977	0.00053549148
0.048358067	0.029360598	0.00052995493
0.048489556	0.029316686	0.00053200466
0.048621044	0.028993440	0.00053112211
0.048752533	0.030209748	0.00054504977
0.048884022	0.029532611	0.00053712453
0.049015511	0.028443983	0.00052741125
0.049146999	0.030038334	0.00054079708
0.049278488	0.029066919	0.00053510427
0.049409977	0.028844456	0.00053624247
0.049541465	0.030637161	0.00054832353
0.049672954	0.028642618	0.00053366391
0.049804443	0.030285476	0.00054562516
0.049935931	0.030044834	0.00054568566
0.050067420	0.029806166	0.00054473107
0.050198909	0.029243213	0.00054128806
0.050330398	0.029749213	0.00054438417
0.050461886	0.029199601	0.00053816495
0.050593375	0.028900353	0.00053793810
0.050724864	0.028594295	0.00053883011
0.050856352	0.028426765	0.00053656733
0.050987841	0.029927554	0.00054563300
0.051119330	0.028287946	0.00053438416
0.051250818	0.029221283	0.00054395259
0.051382307	0.029334103	0.00054794765
0.051513796	0.029208871	0.00054328259
0.051645284	0.030263203	0.00055186083
0.051776773	0.029928618	0.00054893544
0.051908262	0.030129960	0.00055359179
0.052039751	0.029662327	0.00054843814
0.052171239	0.028980400	0.00054413691
0.052302728	0.029221153	0.00054855591
0.052434217	0.029293612	0.00054610977
0.052565705	0.029578756	0.00055203280
0.052697194	0.028969303	0.00054432866
0.052828683	0.029818471	0.00055347510
0.052960171	0.028945089	0.00054436888
0.053091660	0.029513632	0.00054685619
0.053223149	0.029712990	0.00055293164
0.053354638	0.027921878	0.00053903799
0.053486126	0.029692545	0.00055435329
0.053617615	0.029785785	0.00055370311
0.053749104	0.029387693	0.00054926447
0.053880592	0.029927107	0.00055456906
0.054012081	0.029724819	0.00055608616
0.054143570	0.028715953	0.00054863073
0.054275058	0.029368749	0.00055099914
0.054406547	0.029483435	0.00054999266
0.054538036	0.030150544	0.00056249758
0.054669525	0.028590212	0.00054611789
0.054801013	0.029727350	0.00055938499
0.054932502	0.029398455	0.00055332434
0.055063991	0.028091036	0.00053959247
0.055195479	0.029281654	0.00055462124
0.055326968	0.029185690	0.00055180843
0.055458457	0.029639302	0.00056042660
0.055589945	0.030192096	0.00055942642
0.055721434	0.029102029	0.00054975224
0.055852923	0.029186266	0.00055751799
0.055984412	0.028882177	0.00055295103
0.056115900	0.029135286	0.00055402517
0.056247389	0.029598887	0.00055987913
0.056378878	0.028773652	0.00054720615
0.056510366	0.028819336	0.00055435373
0.056641855	0.028932268	0.00055258900
0.056773344	0.029324310	0.00055752958
0.056904832	0.029703161	0.00056083199
0.057036321	0.028806291	0.00054843666
0.057167810	0.028964317	0.00055498209
0.057299299	0.028991434	0.00055222852
0.057430787	0.028786290	0.00054880375
0.057562276	0.030089848	0.00056337060
0.057693765	0.029505781	0.00055019167
0.057825253	0.029251869	0.00055687173
0.057956742	0.028955784	0.00055385401
0.058088231	0.029340584	0.00055279649
0.058219719	0.029335834	0.00055537824
0.058351208	0.029038290	0.00054647080
0.058482697	0.030302522	0.00056023778
0.058614186	0.028514982	0.00054767844
0.058745674	0.028160589	0.00054013430
0.058877163	0.029614196	0.00055236428
0.059008652	0.028759376	0.00054237728
0.059140140	0.029491407	0.00055331169
0.059271629	0.028976470	0.00054729979
0.059403118	0.028713228	0.00054113984
0.059534606	0.028635993	0.00054306503
0.059666095	0.029101317	0.00054088592
0.059797584	0.028599313	0.00053929636
0.059929072	0.029002140	0.00054599606
0.060060561	0.029395812	0.00054401204
0.060192050	0.029272442	0.00054697394
0.060323539	0.028426664	0.00053466455
0.060455027	0.029201484	0.00054399882
0.060586516	0.030761315	0.00055709986
0.060718005	0.029074308	0.00053958464
0.060849493	0.028194883	0.00053532451
0.060980982	0.028494346	0.00053604288
0.061112471	0.029488828	0.00054030350
0.061243959	0.028845161	0.00054221748
0.061375448	0.029418115	0.00054161258
0.061506937	0.027839740	0.00053234551
0.061638426	0.029056149	0.00053837819
0.061769914	0.028884558	0.00053871533
0.061901403	0.029571306	0.00054724440
0.062032892	0.029334942	0.00053754830
0.062164380	0.029077931	0.00053878178
0.062295869	0.028168039	0.00053277454
0.062427358	0.029195572	0.00053907164
0.062558846	0.028990039	0.00054077454
0.062690335	0.028897062	0.00053465614
0.062821824	0.028432205	0.00052995632
0.062953313	0.028354085	0.00053177473
0.063084801	0.028533170	0.00053343148
0.063216290	0.027976400	0.00052992225
0.063347779	0.028713074	0.00053393588
0.063479267	0.029259183	0.00053335888
0.063610756	0.029378319	0.00054000921
0.063742245	0.028795889	0.00053363773
0.063873733	0.029023367	0.00053935845
0.064005222	0.028235517	0.00052817086
0.064136711	0.028576792	0.00053040586
0.064268200	0.028511616	0.00053059776
0.064399688	0.029568280	0.00053720971
0.064531177	0.030039030	0.00054479671
0.064662666	0.028287568	0.00052846269
0.064794154	0.028758406	0.00053084172
0.064925643	0.028557395	0.00053247951
0.065057132	0.028715975	0.00053277168
0.065188620	0.029060172	0.00053455727
0.065320109	0.028781881	0.00053050282
0.065451598	0.028977377	0.00053140071
0.065583087	0.030249412	0.00054320473
0.065714575	0.029227431	0.00053213011
0.065846064	0.028458485	0.00053009837
0.065977553	0.028519189	0.00052602241
0.066109041	0.029439037	0.00053220265
0.066240530	0.029034831	0.00053287214
0.066372019	0.029043628	0.00052976281
0.066503507	0.029133175	0.00053191218
0.066634996	0.027797449	0.00051871782
0.066766485	0.028684466	0.00052900079
0.066897973	0.028731093	0.00052876896
0.067029462	0.029991572	0.00053762970
0.067160951	0.028990012	0.00053219890
0.067292440	0.028761395	0.00052692011
0.067423928	0.029257698	0.00052633526
0.067555417	0.028361661	0.00052366666
0.067686906	0.029644581	0.00053239003
0.067818394	0.028268810	0.00052259412
0.067949883	0.027713264	0.00051709532
0.068081372	0.028558334	0.00052233769
0.068212860	0.029638831	0.00053281150
0.068344349	0.029665954	0.00053206134
0.068475838	0.029127338	0.00052693232
0.068607327	0.028644625	0.00052426616
0.068738815	0.029279474	0.00052413493
0.068870304	0.029791548	0.00053365647
0.069001793	0.029177408	0.00052568882
0.069133281	0.029398151	0.00052896079
0.069264770	0.028208079	0.00052171419
0.069396259	0.028411574	0.00051649338
0.069527747	0.029028666	0.00052588656
0.069659236	0.028094574	0.00051901791
0.069790725	0.028510988	0.00051993143
0.069922214	0.028471044	0.00051982303
0.070053702	0.029050660	0.00052183686
0.070185191	0.028438782	0.00052024517
0.070316680	0.028614554	0.00051796679
0.070448168	0.028389515	0.00051841241
0.070579657	0.028512419	0.00052059269
0.070711146	0.027762576	0.00051088236
0.070842634	0.028167408	0.00051677721
0.070974123	0.028134895	0.00051543165
0.071105612	0.028243967	0.00051445729
0.071237101	0.028584100	0.00052073881
0.071368589	0.027415225	0.00050464248
0.071500078	0.027049714	0.00050628653
0.071631567	0.028863293	0.00052091638
0.071763055	0.027993794	0.00051228035
0.071894544	0.027594417	0.00051041446
0.072026033	0.028261695	0.00051045916
0.072157521	0.028077568	0.00051511292
0.072289010	0.027993867	0.00051313867
0.072420499	0.027762600	0.00050837418
0.072551988	0.027198210	0.00050360157
0.072683476	0.027073447	0.00050302150
0.072814965	0.027709424	0.00050964389
0.072946454	0.027815199	0.00051095612
0.073077942	0.027652443	0.00050497669
0.073209431	0.027581994	0.00050769097
0.073340920	0.026953020	0.00049971013
0.073472408	0.028668088	0.00051389132
0.073603897	0.028229511	0.00051291450
0.073735386	0.027725653	0.00050557040
0.073866875	0.027577658	0.00050533200
0.073998363	0.027535036	0.00050475986
0.074129852	0.026814926	0.00049965791
0.074261341	0.028218607	0.00051331114
0.074392829	0.027192678	0.00049885610
0.074524318	0.027333853	0.00050279924
0.074655807	0.026824305	0.00049645754
0.074787295	0.027534539	0.00050379113
0.074918784	0.027331864	0.00050283733
0.075050273	0.027421818	0.00049964749
0.075181761	0.027970506	0.00050576766
0.075313250	0.027531941	0.00050477401
0.075444739	0.027747569	0.00050383369
0.075576228	0.026777141	0.00049573313
0.075707716	0.025450887	0.00048446150
0.075839205	0.027821363	0.00050340805
0.075970694	0.028120128	0.00050640495
0.076102182	0.026661993	0.00049212513
0.076233671	0.026866295	0.00049718180
0.076365160	0.026760227	0.00049215991
0.076496648	0.027710033	0.00050252711
0.076628137	0.027409637	0.00049961400
0.076759626	0.026753305	0.00049244789
0.076891115	0.027275099	0.00049878875
0.077022603	0.026325065	0.00048764278
0.077154092	0.026505249	0.00049036352
0.077285581	0.026557844	0.00049306679
0.077417069	0.027626071	0.00049791897
0.077548558	0.025719109	0.00048693333
0.077680047	0.027180148	0.00049428208
0.077811535	0.026741794	0.00049195124
0.077943024	0.026841559	0.00049336670
0.078074513	0.026970557	0.00049173577
0.078206002	0.026053528	0.00048878103
0.078337490	0.026335295	0.00048675005
0.078468979	0.026571182	0.00048882245
0.078600468	0.026540319	0.00049099422
0.078731956	0.026891813	0.00049061685
0.078863445	0.028399199	0.00050572408
0.078994934	0.027497999	0.00049445912
0.079126422	0.025835301	0.00048308092
0.079257911	0.026480024	0.00048781204
0.079389400	0.027019569	0.00048861738
0.079520889	0.026952012	0.00049130772
0.079652377	0.027053546	0.00049334309
0.079783866	0.027368127	0.00049222035
0.079915355	0.026142925	0.00048639667
0.080046843	0.026717864	0.00048722167
0.080178332	0.026337028	0.00048446936
0.080309821	0.026055104	0.00048343051
0.080441309	0.026044718	0.00047855462
0.080572798	0.025952958	0.00048092283
0.080704287	0.026943184	0.00048902254
0.080835776	0.026953702	0.00048707152
0.080967264	0.026029837	0.00048298855
0.081098753	0.026942528	0.00048551593
0.081230242	0.026251056	0.00048368434
0.081361730	0.025765035	0.00047837382
0.081493219	0.026114459	0.00048131141
0.081624708	0.026780496	0.00048759914
0.081756196	0.026620540	0.00048029986
0.081887685	0.027208937	0.00048937300
0.082019174	0.026256012	0.00048231903
0.082150663	0.026264353	0.00048008858
0.082282151	0.026373589	0.00048366652
0.082413640	0.025236504	0.00047159988
0.082545129	0.026616874	0.00048366450
0.082676617	0.026908375	0.00048514241
0.082808106	0.025978406	0.00047844217
0.082939595	0.026440351	0.00048187043
0.083071083	0.026438622	0.00047893926
0.083202572	0.026363546	0.00048006286
0.083334061	0.024957961	0.00047054803
0.083465549	0.025143029	0.00046832878
0.083597038	0.026062962	0.00047858479
0.083728527	0.026894498	0.00047766972
0.083860016	0.026521143	0.00048174022
0.083991504	0.026527573	0.00047940425
0.084122993	0.025557762	0.00047031944
0.084254482	0.025795988	0.00047473051
0.084385970	0.025565990	0.00047251870
0.084517459	0.026748089	0.00048078546
0.084648948	0.026337632	0.00047872027
0.084780436	0.025073593	0.00046592055
0.084911925	0.027072349	0.00048429860
0.085043414	0.026470649	0.00047575455
0.085174903	0.026246239	0.00047620298
0.085306391	0.025721714	0.00047413423
0.085437880	0.026163117	0.00047289157
0.085569369	0.026027997	0.00047395104
0.085700857	0.025751306	0.00046893157
0.085832346	0.026276089	0.00047447185
0.085963835	0.026503742	0.00047905846
0.086095323	0.026393019	0.00047277282
0.086226812	0.026306586	0.00047334769
0.086358301	0.025422078	0.00046487571
0.086489790	0.026900287	0.00047852217
0.086621278	0.025486012	0.00046876467
0.086752767	0.026311048	0.00047301570
0.086884256	0.026141922	0.00047016519
0.087015744	0.026368597	0.00047397399
0.087147233	0.025614650	0.00046682776
0.087278722	0.026261042	0.00047514366
0.087410210	0.026634732	0.00047511703
0.087541699	0.025813586	0.00046719266
0.087673188	0.025654905	0.00046836031
0.087804677	0.025725183	0.00046605294
0.087936165	0.026678078	0.00047579799
0.088067654	0.026005230	0.00046811566
0.088199143	0.025205015	0.00046188531
0.088330631	0.025662921	0.00046763900
0.088462120	0.026654100	0.00047186786
0.088593609	0.025670967	0.00046859789
0.088725097	0.025496454	0.00046212224
0.088856586	0.026425227	0.00046933958
0.088988075	0.025527154	0.00046609631
0.089119564	0.025929353	0.00046722320
0.089251052	0.025717917	0.00046682871
0.089382541	0.024250261	0.00045323724
0.089514030	0.025747758	0.00046464589
0.089645518	0.025410329	0.00046202481
0.089777007	0.025942987	0.00046423563
0.089908496	0.025892788	0.00046833351
0.090039984	0.025253140	0.00046103938
0.090171473	0.025319100	0.00045842653
0.090302962	0.025646354	0.00046526402
0.090434451	0.025372613	0.00046064819
0.090565939	0.025835434	0.00046534013
0.090697428	0.024240481	0.00045252132
0.090828917	0.024945225	0.00045413549
0.090960405	0.025410112	0.00046350024
0.091091894	0.026353144	0.00046591650
0.091223383	0.025134364	0.00046117049
0.091354871	0.025504490	0.00046321880
0.091486360	0.026288620	0.00047558295
0.091617849	0.025301714	0.00047259561
0.091749337	0.026272590	0.00048229169
0.091880826	0.025370101	0.00048068695
0.092012315	0.026102044	0.00048900175
0.092143804	0.025910152	0.00048622114
0.092275292	0.025381851	0.00048823129
0.092406781	0.024886594	0.00048488387
0.092538270	0.024831088	0.00048645192
0.092669758	0.025293668	0.00049628301
0.092801247	0.025142785	0.00047592151
0.092932736	0.024581171	0.00047480133
0.093064224	0.024684338	0.00047260518
0.093195713	0.024440483	0.00046683411
0.093327202	0.025043058	0.00047085871
0.093458691	0.026182430	0.00047427257
0.093590179	0.024698955	0.00046870407
0.093721668	0.025082582	0.00046887201
0.093853157	0.024678214	0.00046393630
0.093984645	0.024335398	0.00045985488
0.094116134	0.025858033	0.00047071094
0.094247623	0.024626445	0.00046216320
0.094379111	0.024784858	0.00046390243
0.094510600	0.024401964	0.00045934729
0.094642089	0.024556040	0.00046094442
0.094773578	0.024288927	0.00045449877
0.094905066	0.025038916	0.00046397193
0.095036555	0.025357409	0.00046830445
0.095168044	0.024333873	0.00045329516
0.095299532	0.024686179	0.00045877044
0.095431021	0.024910762	0.00045775846
0.095562510	0.024323867	0.00045763426
0.095693998	0.025472558	0.00046594440
0.095825487	0.025108000	0.00045749635
0.095956976	0.024815799	0.00045837976
0.096088465	0.024386581	0.00045156331
0.096219953	0.024371117	0.00045393071
0.096351442	0.024842839	0.00045864586
0.096482931	0.025396773	0.00045904159
0.096614419	0.025304277	0.00045840969
0.096745908	0.024584620	0.00045356229
0.096877397	0.024460794	0.00045119042
0.097008885	0.023886498	0.00045006377
0.097140374	0.024748531	0.00045322934
0.097271863	0.024794029	0.00045377878
0.097403352	0.024252003	0.00045032338
0.097534840	0.025484445	0.00045746156
0.097666329	0.024300517	0.00045164170
0.097797818	0.024258222	0.00044396315
0.097929306	0.024635746	0.00045023172
0.098060795	0.024647342	0.00044919580
0.098192284	0.024661655	0.00044482089
0.098323772	0.024374544	0.00044717535
0.098455261	0.023733523	0.00043927928
0.098586750	0.024585634	0.00044360224
0.098718239	0.024779009	0.00044536294
0.098849727	0.023903167	0.00043671325
0.098981216	0.024134342	0.00043943606
0.099112705	0.024696301	0.00044325174
0.099244193	0.024721031	0.00044178831
0.099375682	0.023762537	0.00043691245
0.099507171	0.024292195	0.00044043697
0.099638659	0.023695137	0.00043883619
0.099770148	0.023863291	0.00043608934
0.099901637	0.024345394	0.00044067183
0.10003313	0.023741339	0.00043876139
0.10016461	0.024931106	0.00044616209
0.10029610	0.024195200	0.00044127667
0.10042759	0.024400403	0.00044139722
0.10055908	0.024235215	0.00044067021
0.10069057	0.024592287	0.00044450239
0.10082206	0.024393067	0.00044201881
0.10095355	0.024106038	0.00044153060
0.10108504	0.024134992	0.00043694190
0.10121652	0.024144860	0.00043754881
0.10134801	0.024183436	0.00043967308
0.10147950	0.023801963	0.00043696832
0.10161099	0.023831580	0.00043653003
0.10174248	0.023954553	0.00043791683
0.10187397	0.024351863	0.00043864176
0.10200546	0.024860503	0.00044441231
0.10213694	0.024966314	0.00044216301
0.10226843	0.023927189	0.00043539588
0.10239992	0.023833432	0.00043688392
0.10253141	0.023967309	0.00043199370
0.10266290	0.024573399	0.00044168352
0.10279439	0.023279871	0.00042834829
0.10292588	0.023576631	0.00043377224
0.10305737	0.024305361	0.00043812491
0.10318885	0.024388110	0.00043561419
0.10332034	0.023547050	0.00043210183
0.10345183	0.023637927	0.00043160346
0.10358332	0.024484771	0.00043905576
0.10371481	0.024739380	0.00043833416
0.10384630	0.024180980	0.00043450952
0.10397779	0.024004563	0.00043482576
0.10410928	0.023952742	0.00043376115
0.10424076	0.024533419	0.00043994730
0.10437225	0.022803927	0.00042455924
0.10450374	0.023365444	0.00042666179
0.10463523	0.023654794	0.00042935663
0.10476672	0.023641452	0.00043148176
0.10489821	0.023068954	0.00042687007
0.10502970	0.023513336	0.00042863669
0.10516118	0.024414316	0.00043471838
0.10529267	0.023381101	0.00043002566
0.10542416	0.023458437	0.00042779381
0.10555565	0.023818567	0.00043000718
0.10568714	0.023405885	0.00042538732
0.10581863	0.023831654	0.00042833248
0.10595012	0.023970695	0.00042899250
0.10608161	0.024108421	0.00043321814
0.10621309	0.023703365	0.00042732342
0.10634458	0.024103032	0.00042849327
0.10647607	0.024344508	0.00043288734
0.10660756	0.024248372	0.00043150801
0.10673905	0.023660598	0.00043075657
0.10687054	0.024200879	0.00043531845
0.10700203	0.024556079	0.00044464778
0.10713352	0.023850185	0.00044028678
0.10726500	0.023543874	0.00044331772
0.10739649	0.022884964	0.00044437648
0.10752798	0.023407147	0.00044470114
0.10765947	0.023844953	0.00045369314
0.10779096	0.023774614	0.00045272657
0.10792245	0.024315910	0.00046094274
0.10805394	0.023488117	0.00045609491
0.10818542	0.023821462	0.00045798068
0.10831691	0.023484488	0.00046058459
0.10844840	0.023340930	0.00045796989
0.10857989	0.023853282	0.00046503246
0.10871138	0.024145048	0.00047140460
0.10884287	0.024161224	0.00046893652
0.10897436	0.024053988	0.00046812688
0.10910585	0.023705893	0.00047028811
0.10923733	0.023262013	0.00046342478
0.10936882	0.023559625	0.00047560891
0.10950031	0.023821977	0.00047164076
0.10963180	0.024176792	0.00047785332
0.10976329	0.024412439	0.00047922367
0.10989478	0.023559191	0.00047463403
0.11002627	0.024403106	0.00048670882
0.11015776	0.023946748	0.00047766216
0.11028924	0.023421691	0.00047592861
0.11042073	0.023658602	0.00048388932
0.11055222	0.022695055	0.00046922658
0.11068371	0.022858994	0.00047673739
0.11081520	0.023971769	0.00048463876
0.11094669	0.024364954	0.00048944148
0.11107818	0.024429726	0.00049445878
0.11120966	0.024033673	0.00048702023
0.11134115	0.024190260	0.00049278553
0.11147264	0.023959026	0.00048867134
0.11160413	0.024277920	0.00049126837
0.11173562	0.024118121	0.00049696067
0.11186711	0.023832441	0.00047677246
0.11199860	0.023552530	0.00047570935
0.11213009	0.023573363	0.00046581096
0.11226157	0.023784842	0.00046568158
0.11239306	0.023957327	0.00046652110
0.11252455	0.024378318	0.00046875421
0.11265604	0.023125592	0.00045935921
0.11278753	0.024485019	0.00046436676
0.11291902	0.024255592	0.00046221551
0.11305051	0.024191446	0.00046310954
0.11318200	0.023718194	0.00045495776
0.11331348	0.023622809	0.00045553828
0.11344497	0.023992163	0.00045666746
0.11357646	0.022944766	0.00044462277
0.11370795	0.023483117	0.00045154638
0.11383944	0.024174768	0.00045625124
0.11397093	0.024177367	0.00045396884
0.11410242	0.024348604	0.00045509649
0.11423390	0.023804131	0.00044710527
0.11436539	0.023654143	0.00045148180
0.11449688	0.024366893	0.00044955408
0.11462837	0.023819655	0.00045118771
0.11475986	0.023540600	0.00044481528
0.11489135	0.023872605	0.00044578306
0.11502284	0.023621781	0.00044664372
0.11515433	0.024567889	0.00045035233
0.11528581	0.024199593	0.00044881021
0.11541730	0.023455430	0.00044222088
0.11554879	0.023819694	0.00044279572
0.11568028	0.024015534	0.00044767963
0.11581177	0.023408514	0.00044037826
0.11594326	0.023619553	0.00044024339
0.11607475	0.024139363	0.00044324934
0.11620624	0.023503075	0.00043818494
0.11633772	0.024435867	0.00044596036
0.11646921	0.023329305	0.00043953819
0.11660070	0.024475463	0.00044484078
0.11673219	0.023889098	0.00043690717
0.11686368	0.024084611	0.00044012794
0.11699517	0.024126742	0.00044020388
0.11712666	0.024471683	0.00044220067
0.11725814	0.024007244	0.00043729716
0.11738963	0.023411836	0.00043220702
0.11752112	0.024510471	0.00043896512
0.11765261	0.023733240	0.00043369689
0.11778410	0.023758399	0.00043519044
0.11791559	0.023574231	0.00043043477
0.11804708	0.024217225	0.00043458647
0.11817857	0.023734612	0.00043214772
0.11831005	0.023622212	0.00042880088
0.11844154	0.023894590	0.00043343072
0.11857303	0.023560392	0.00042629482
0.11870452	0.023428729	0.00042671021
0.11883601	0.024224778	0.00043122444
0.11896750	0.023414524	0.00042462247
0.11909899	0.023058323	0.00042392259
0.11923048	0.024111197	0.00042548145
0.11936196	0.024583698	0.00043067820
0.11949345	0.023691334	0.00042301582
0.11962494	0.023128706	0.00041921651
0.11975643	0.024153765	0.00042790177
0.11988792	0.024049761	0.00042281960
0.12001941	0.023995465	0.00042295020
0.12015090	0.023595426	0.00042044830
0.12028239	0.023131509	0.00041893616
0.12041387	0.023737414	0.00042061574
0.12054536	0.023955481	0.00042067892
0.12067685	0.023426690	0.00041746187
0.12080834	0.023786639	0.00042050352
0.12093983	0.023635028	0.00041510660
0.12107132	0.023804449	0.00042242172
0.12120281	0.023598094	0.00041575746
0.12133429	0.023691490	0.00041681094
0.12146578	0.024090980	0.00042063055
0.12159727	0.023593251	0.00041499923
0.12172876	0.023360381	0.00041609231
0.12186025	0.024167474	0.00041978571
0.12199174	0.023081574	0.00041262394
0.12212323	0.023500651	0.00041648129
0.12225472	0.023655890	0.00041445735
0.12238620	0.023630708	0.00041653909
0.12251769	0.023630600	0.00041342911
0.12264918	0.023751841	0.00041598465
0.12278067	0.024616004	0.00042247335
0.12291216	0.024046176	0.00041835132
0.12304365	0.023671486	0.00041613820
0.12317514	0.024201838	0.00041776771
0.12330663	0.025073055	0.00042427221
0.12343811	0.022706589	0.00040781628
0.12356960	0.023982650	0.00041491577
0.12370109	0.023244343	0.00041045334
0.12383258	0.023425993	0.00041246565
0.12396407	0.023562391	0.00041002295
0.12409556	0.023739564	0.00041659621
0.12422705	0.023103379	0.00040653553
0.12435853	0.023796092	0.00041477691
0.12449002	0.023322810	0.00041017798
0.12462151	0.023192327	0.00041067693
0.12475300	0.023353597	0.00041001639
0.12488449	0.024035046	0.00041352452
0.12501598	0.023700153	0.00041439750
0.12514747	0.024353076	0.00041568759
0.12527896	0.023582018	0.00040923964
0.12541044	0.023892306	0.00041504185
0.12554193	0.023584520	0.00041023986
0.12567342	0.023311908	0.00040876627
0.12580491	0.023906926	0.00041475290
0.12593640	0.023532365	0.00040809677
0.12606789	0.023348405	0.00041044882
0.12619938	0.023723827	0.00041055177
0.12633087	0.024303307	0.00041441179
0.12646235	0.024309937	0.00041452740
0.12659384	0.023984296	0.00040894776
0.12672533	0.023578935	0.00041167469
0.12685682	0.024059206	0.00041094996
0.12698831	0.023574773	0.00041019185
0.12711980	0.024130924	0.00041038247
0.12725129	0.024033058	0.00041005497
0.12738277	0.023915683	0.00041211380
0.12751426	0.023570730	0.00040768602
0.12764575	0.023514238	0.00040799912
0.12777724	0.023791069	0.00040681060
0.12790873	0.024499258	0.00041395316
0.12804022	0.023701882	0.00040930254
0.12817171	0.023975675	0.00040933705
0.12830320	0.023308185	0.00040485696
0.12843468	0.023948299	0.00040901782
0.12856617	0.024042547	0.00040756562
0.12869766	0.023849306	0.00040783504
0.12882915	0.024121250	0.00041151093
0.12896064	0.023920035	0.00040528146
0.12909213	0.023918390	0.00040710209
0.12922362	0.023224544	0.00040185148
0.12935511	0.023720460	0.00040696963
0.12948659	0.023246784	0.00040410436
0.12961808	0.023128685	0.00040083598
0.12974957	0.024197534	0.00040894454
0.12988106	0.024081010	0.00040674595
0.13001255	0.024429419	0.00041022429
0.13014404	0.023168427	0.00040338514
0.13027553	0.023692278	0.00040316977
0.13040701	0.023819308	0.00040431882
0.13053850	0.023795161	0.00040574510
0.13066999	0.024308961	0.00040838314
0.13080148	0.023840992	0.00040675699
0.13093297	0.023503716	0.00040167948
0.13106446	0.023310997	0.00040105263
0.13119595	0.023703508	0.00040371865
0.13132744	0.024171584	0.00040684195
0.13145892	0.023197627	0.00040019685
0.13159041	0.023874240	0.00040301862
0.13172190	0.023533167	0.00040089203
0.13185339	0.023846752	0.00040392319
0.13198488	0.023505996	0.00040123830
0.13211637	0.023824937	0.00040317442
0.13224786	0.023569396	0.00040084402
0.13237935	0.023342275	0.00040099235
0.13251083	0.024077192	0.00040489335
0.13264232	0.023573452	0.00040183421
0.13277381	0.023518943	0.00040133716
0.13290530	0.023559410	0.00039855658
0.13303679	0.024029912	0.00040355818
0.13316828	0.024372083	0.00040741125
0.13329977	0.024044032	0.00039970910
0.13343125	0.023530108	0.00040313053
0.13356274	0.023211820	0.00039557261
0.13369423	0.023859892	0.00040141941
0.13382572	0.024724485	0.00040802961
0.13395721	0.023209306	0.00039553851
0.13408870	0.023939751	0.00040384377
0.13422019	0.024260513	0.00040154348
0.13435168	0.023122738	0.00039658645
0.13448316	0.024092074	0.00040340031
0.13461465	0.024053492	0.00040056540
0.13474614	0.023965238	0.00040123174
0.13487763	0.022991878	0.00039463155
0.13500912	0.024267275	0.00040272424
0.13514061	0.023916280	0.00040171473
0.13527210	0.023622073	0.00039967815
0.13540359	0.023569777	0.00039779497
0.13553507	0.023768582	0.00039898380
0.13566656	0.023826820	0.00039932501
0.13579805	0.024237447	0.00040290436
0.13592954	0.023529188	0.00039612521
0.13606103	0.023417036	0.00039822382
0.13619252	0.023757314	0.00039688636
0.13632401	0.023840234	0.00039584105
0.13645549	0.023724493	0.00039943866
0.13658698	0.023754790	0.00039626994
0.13671847	0.024158365	0.00040045343
0.13684996	0.023638978	0.00039608067
0.13698145	0.024040369	0.00039852398
0.13711294	0.023057867	0.00039293154
0.13724443	0.023277729	0.00039345610
0.13737592	0.023935211	0.00039710642
0.13750740	0.024354315	0.00040263720
0.13763889	0.023832902	0.00039558665
0.13777038	0.023243257	0.00039384595
0.13790187	0.024569543	0.00040087171
0.13803336	0.023343881	0.00039256697
0.13816485	0.023299018	0.00039428672
0.13829634	0.023621863	0.00039169625
0.13842783	0.023593641	0.00039504669
0.13855931	0.023404458	0.00039279513
0.13869080	0.023960012	0.00039658118
0.13882229	0.024273390	0.00039587283
0.13895378	0.023283878	0.00039008373
0.13908527	0.023364926	0.00039411074
0.13921676	0.023988221	0.00039620055
0.13934825	0.023640693	0.00039373942
0.13947973	0.024269994	0.00039853125
0.13961122	0.023964309	0.00039473752
0.13974271	0.023064076	0.00039002035
0.13987420	0.023815435	0.00039639764
0.14000569	0.023533916	0.00038965801
0.14013718	0.023232242	0.00039009218
0.14026867	0.023359484	0.00038986338
0.14040016	0.023968116	0.00039550056
0.14053164	0.023076525	0.00039107314
0.14066313	0.023325447	0.00038808385
0.14079462	0.023428706	0.00039097631
0.14092611	0.023602772	0.00039052449
0.14105760	0.024464943	0.00039663953
0.14118909	0.023554031	0.00039235679
0.14132058	0.023272793	0.00038586322
0.14145207	0.023398545	0.00038839893
0.14158355	0.023641314	0.00039074098
0.14171504	0.023318315	0.00038857772
0.14184653	0.023808961	0.00039174908
0.14197802	0.023625021	0.00038845383
0.14210951	0.023757241	0.00038966391
0.14224100	0.023806295	0.00039137207
0.14237249	0.023133376	0.00038437494
0.14250398	0.023730907	0.00039102887
0.14263546	0.024205892	0.00039100022
0.14276695	0.024089485	0.00039237977
0.14289844	0.024018717	0.00039122530
0.14302993	0.023361040	0.00038648680
0.14316142	0.023749082	0.00039019863
0.14329291	0.023346447	0.00038358394
0.14342440	0.023321981	0.00038613275
0.14355588	0.023747533	0.00038917026
0.14368737	0.023357646	0.00038721278
0.14381886	0.022900417	0.00038314726
0.14395035	0.022807236	0.00038114429
0.14408184	0.023487777	0.00038699374
0.14421333	0.023975561	0.00039037498
0.14434482	0.024252825	0.00038931550
0.14447631	0.024380371	0.00039246627
0.14460779	0.023891253	0.00038831025
0.14473928	0.023500485	0.00038611417
0.14487077	0.024218520	0.00039288327
0.14500226	0.023625728	0.00038461879
0.14513375	0.022923065	0.00038473257
0.14526524	0.024034808	0.00038906204
0.14539673	0.024383610	0.00039117592
0.14552822	0.023949302	0.00039003111
0.14565970	0.022993430	0.00038119502
0.14579119	0.024151385	0.00038981329
0.14592268	0.023490936	0.00038401295
0.14605417	0.023831456	0.00038655778
0.14618566	0.024037608	0.00039013301
0.14631715	0.024442528	0.00038983042
0.14644864	0.023634992	0.00038424038
0.14658012	0.023429219	0.00038363191
0.14671161	0.023281899	0.00038287087
0.14684310	0.023870692	0.00038873282
0.14697459	0.023382202	0.00038389951
0.14710608	0.023851799	0.00038615116
0.14723757	0.024024400	0.00038681484
0.14736906	0.023245279	0.00038160659
0.14750055	0.023812579	0.00038581758
0.14763203	0.023869697	0.00038558075
0.14776352	0.023484363	0.00038304184
0.14789501	0.024392978	0.00038977578
0.14802650	0.023291286	0.00037958548
0.14815799	0.024202411	0.00039098025
0.14828948	0.023815388	0.00038355838
0.14842097	0.023971877	0.00038650500
0.14855246	0.023480701	0.00038257146
0.14868394	0.023233970	0.00037998179
0.14881543	0.024153121	0.00038669369
0.14894692	0.023759083	0.00038623330
0.14907841	0.023768155	0.00038223672
0.14920990	0.023378867	0.00038112535
0.14934139	0.023224219	0.00037976395
0.14947288	0.023009696	0.00037949831
0.14960436	0.023363815	0.00038095801
0.14973585	0.023337320	0.00038117405
0.14986734	0.023354170	0.00038091092
0.14999883	0.023960613	0.00038383412
0.15013032	0.023752055	0.00038283903
0.15026181	0.023796197	0.00038398795
0.15039330	0.023541668	0.00038075468
0.15052479	0.023621367	0.00038105275
0.15065627	0.024279324	0.00038563438
0.15078776	0.024210167	0.00038622209
0.15091925	0.023585207	0.00038118282
0.15105074	0.023864816	0.00038264814
0.15118223	0.023951581	0.00038292038
0.15131372	0.023860277	0.00038223825
0.15144521	0.023910178	0.00038202177
0.15157670	0.023456634	0.00037983670
0.15170818	0.023227935	0.00037611398
0.15183967	0.023577941	0.00037929675
0.15197116	0.023714613	0.00038139726
0.15210265	0.023366710	0.00037842037
0.15223414	0.023478421	0.00037946648
0.15236563	0.022988592	0.00037487894
0.15249712	0.023888946	0.00038209453
0.15262860	0.024175760	0.00038162247
0.15276009	0.023447548	0.00037900617
0.15289158	0.023551813	0.00038038781
0.15302307	0.023191369	0.00037536006
0.15315456	0.023416931	0.00037714357
0.15328605	0.024293287	0.00038401838
0.15341754	0.023922990	0.00038164080
0.15354903	0.023817841	0.00038011274
0.15368051	0.023457223	0.00037664759
0.15381200	0.023650967	0.00037670818
0.15394349	0.023904633	0.00038021469
0.15407498	0.023546938	0.00037822841
0.15420647	0.023454662	0.00037450806
0.15433796	0.023187548	0.00037369698
0.15446945	0.023368801	0.00037425760
0.15460094	0.023361255	0.00037777326
0.15473242	0.023407372	0.00037625511
0.15486391	0.023157212	0.00037396935
0.15499540	0.023919860	0.00037926775
0.15512689	0.023579897	0.00037667289
0.15525838	0.023779206	0.00037908611
0.15538987	0.023410672	0.00037553421
0.15552136	0.023227614	0.00037468363
0.15565284	0.023521306	0.00037549806
0.15578433	0.023661556	0.00037691951
0.15591582	0.024289296	0.00038113715
0.15604731	0.023869865	0.00037876025
0.15617880	0.023210833	0.00037220990
0.15631029	0.023214058	0.00037512597
0.15644178	0.023483618	0.00037281059
0.15657327	0.023562452	0.00037672080
0.15670475	0.023249195	0.00037188744
0.15683624	0.023732338	0.00037626890
0.15696773	0.023575408	0.00037530227
0.15709922	0.023612296	0.00037481780
0.15723071	0.022846119	0.00037003983
0.15736220	0.023745290	0.00037461318
0.15749369	0.023583632	0.00037502246
0.15762518	0.023474757	0.00037318353
0.15775666	0.023518592	0.00037325998
0.15788815	0.023269393	0.00037336337
0.15801964	0.023678441	0.00037426028
0.15815113	0.023564208	0.00037394324
0.15828262	0.023473092	0.00037278971
0.15841411	0.023322134	0.00037282735
0.15854560	0.023260609	0.00037245855
0.15867708	0.023841570	0.00037322087
0.15880857	0.023779935	0.00037462314
0.15894006	0.023391903	0.00037042193
0.15907155	0.023356285	0.00037267518
0.15920304	0.023619998	0.00037382783
0.15933453	0.023513917	0.00037224421
0.15946602	0.023521265	0.00037267842
0.15959751	0.024623076	0.00037815380
0.15972899	0.024190203	0.00037624388
0.15986048	0.023381812	0.00037148145
0.15999197	0.023111916	0.00036832907
0.16012346	0.024036790	0.00037545038
0.16025495	0.023479840	0.00037091096
0.16038644	0.023959122	0.00037324743
0.16051793	0.024244839	0.00037768565
0.16064942	0.023366496	0.00036917329
0.16078090	0.024482979	0.00037780461
0.16091239	0.023154670	0.00036834173
0.16104388	0.023376599	0.00036871422
0.16117537	0.022943847	0.00036730936
0.16130686	0.024055291	0.00037315931
0.16143835	0.023340884	0.00037013661
0.16156984	0.023895313	0.00037406694
0.16170133	0.023497723	0.00036810816
0.16183281	0.023590900	0.00037146942
0.16196430	0.023354253	0.00036890462
0.16209579	0.024015276	0.00037188469
0.16222728	0.023885409	0.00037400393
0.16235877	0.023188031	0.00036600012
0.16249026	0.023612394	0.00036925766
0.16262175	0.024039430	0.00037176533
0.16275323	0.023216782	0.00036670340
0.16288472	0.023877489	0.00037202495
0.16301621	0.023674706	0.00036846117
0.16314770	0.023083515	0.00036679330
0.16327919	0.023383862	0.00036619438
0.16341068	0.023964405	0.00037086429
0.16354217	0.024239609	0.00037241192
0.16367366	0.022846578	0.00036365973
0.16380514	0.022929694	0.00036577601
0.16393663	0.023107883	0.00036513874
0.16406812	0.023338464	0.00036626937
0.16419961	0.023147040	0.00036612544
0.16433110	0.023504419	0.00036724787
0.16446259	0.023336678	0.00036590418
0.16459408	0.023306014	0.00036723337
0.16472557	0.023080788	0.00036296426
0.16485705	0.023706228	0.00036843065
0.16498854	0.022957731	0.00036398257
0.16512003	0.023945872	0.00036918708
0.16525152	0.023627984	0.00036892936
0.16538301	0.023583745	0.00036612720
0.16551450	0.023780644	0.00036975877
0.16564599	0.023418542	0.00036642412
0.16577747	0.023303185	0.00036558223
0.16590896	0.023985748	0.00037012679
0.16604045	0.022859660	0.00036129552
0.16617194	0.023934431	0.00036937183
0.16630343	0.023053947	0.00036290546
0.16643492	0.023631165	0.00036616906
0.16656641	0.023665182	0.00036658170
0.16669790	0.023748180	0.00036604395
0.16682938	0.023981456	0.00036887505
0.16696087	0.023594137	0.00036639572
0.16709236	0.024059604	0.00036681705
0.16722385	0.023891154	0.00036856737
0.16735534	0.023742333	0.00036631410
0.16748683	0.023013486	0.00036249855
0.16761832	0.023461262	0.00036572292
0.16774981	0.023936144	0.00036566926
0.16788129	0.023710122	0.00036785685
0.16801278	0.024103191	0.00036758295
0.16814427	0.023745415	0.00036628742
0.16827576	0.024236215	0.00036981703
0.16840725	0.023760552	0.00036431735
0.16853874	0.023841368	0.00036590574
0.16867023	0.023246613	0.00036062498
0.16880171	0.023432956	0.00036405432
0.16893320	0.024040122	0.00036797907
0.16906469	0.023996647	0.00036487534
0.16919618	0.023019215	0.00036161669
0.16932767	0.023931861	0.00036405362
0.16945916	0.022925012	0.00036031386
0.16959065	0.024037646	0.00036698026
0.16972214	0.022901658	0.00035964837
0.16985362	0.024351455	0.00036854625
0.16998511	0.023278727	0.00036057442
0.17011660	0.023713734	0.00036520502
0.17024809	0.023348998	0.00036270353
0.17037958	0.023822716	0.00036408781
0.17051107	0.023926575	0.00036604631
0.17064256	0.023719356	0.00036326231
0.17077405	0.023478526	0.00036125624
0.17090553	0.023904577	0.00036417246
0.17103702	0.023844110	0.00036304183
0.17116851	0.023473470	0.00036039790
0.17130000	0.023610394	0.00036293630
0.17143149	0.024399110	0.00036670301
0.17156298	0.023263763	0.00036034590
0.17169447	0.023500646	0.00036019830
0.17182595	0.023894895	0.00036333531
0.17195744	0.023299328	0.00036039287
0.17208893	0.022895667	0.00035800982
0.17222042	0.023018455	0.00035797609
0.17235191	0.023472080	0.00035972704
0.17248340	0.023654796	0.00036228214
0.17261489	0.023750895	0.00036297252
0.17274638	0.023534517	0.00035931413
0.17287786	0.024373446	0.00036671302
0.17300935	0.023584626	0.00036009730
0.17314084	0.023238433	0.00035872917
0.17327233	0.022991534	0.00035690801
0.17340382	0.023499311	0.00035935251
0.17353531	0.023365641	0.00035905493
0.17366680	0.023851909	0.00036180241
0.17379829	0.023560899	0.00035889224
0.17392977	0.024485752	0.00036703264
0.17406126	0.023197403	0.00035688324
0.17419275	0.023295477	0.00035782009
0.17432424	0.023535621	0.00035847212
0.17445573	0.023574945	0.00035911035
0.17458722	0.023888586	0.00036184987
0.17471871	0.023002391	0.00035553552
0.17485019	0.023756160	0.00036031496
0.17498168	0.023276375	0.00035741385
0.17511317	0.023200236	0.00035704885
0.17524466	0.023096561	0.00035802729
0.17537615	0.023400114	0.00035703733
0.17550764	0.024197503	0.00036274411
0.17563913	0.023357665	0.00035749862
0.17577062	0.023243871	0.00035473037
0.17590210	0.023405129	0.00035798738
0.17603359	0.023262598	0.00035621202
0.17616508	0.023944080	0.00036010166
0.17629657	0.023195221	0.00035692074
0.17642806	0.022918020	0.00035292124
0.17655955	0.024038501	0.00036133381
0.17669104	0.023691486	0.00035771306
0.17682253	0.023680327	0.00035719222
0.17695401	0.023955014	0.00036097994
0.17708550	0.023560128	0.00035660489
0.17721699	0.024166299	0.00036076842
0.17734848	0.023747893	0.00035826800
0.17747997	0.023001529	0.00035457773
0.17761146	0.023586705	0.00035898300
0.17774295	0.023263726	0.00035232791
0.17787443	0.024177588	0.00036086951
0.17800592	0.023731213	0.00035660812
0.17813741	0.023189643	0.00035403999
0.17826890	0.023549324	0.00035639811
0.17840039	0.023235695	0.00035287281
0.17853188	0.023412321	0.00035535534
0.17866337	0.022873243	0.00035259342
0.17879486	0.023963155	0.00035746393
0.17892634	0.023759738	0.00035754760
0.17905783	0.023536090	0.00035349980
0.17918932	0.023592624	0.00035810505
0.17932081	0.023883267	0.00035800128
0.17945230	0.023254695	0.00035396097
0.17958379	0.023341151	0.00035385285
0.17971528	0.023563194	0.00035435548
0.17984677	0.023098448	0.00035372390
0.17997825	0.023617585	0.00035551381
0.18010974	0.022914557	0.00035090622
0.18024123	0.023562777	0.00035503847
0.18037272	0.022705499	0.00034825141
0.18050421	0.022859541	0.00035812023
0.18063570	0.023536022	0.00036359194
0.18076719	0.023401471	0.00036365280
0.18089867	0.023005954	0.00036566217
0.18103016	0.023887569	0.00037181256
0.18116165	0.023379847	0.00037111048
0.18129314	0.023468516	0.00037273080
0.18142463	0.022911204	0.00036926534
0.18155612	0.023218819	0.00037453521
0.18168761	0.023466728	0.00037666697
0.18181910	0.023600544	0.00037801373
0.18195058	0.022761438	0.00037495261
0.18208207	0.022913209	0.00037414942
0.18221356	0.022166111	0.00037230503
0.18234505	0.023106550	0.00037937724
0.18247654	0.023839881	0.00038526761
0.18260803	0.022808085	0.00038047794
0.18273952	0.023308871	0.00038289518
0.18287101	0.023583392	0.00038773936
0.18300249	0.024069207	0.00039032189
0.18313398	0.023253209	0.00038559373
0.18326547	0.023340009	0.00038898468
0.18339696	0.022970314	0.00038557795
0.18352845	0.023359386	0.00038919957
0.18365994	0.022454833	0.00038603665
0.18379143	0.023823266	0.00039452532
0.18392292	0.023441448	0.00039278017
0.18405440	0.023046502	0.00038949683
0.18418589	0.022984073	0.00039171726
0.18431738	0.023360045	0.00039565769
0.18444887	0.023663188	0.00039714253
0.18458036	0.023289491	0.00039665874
0.18471185	0.023045485	0.00039490788
0.18484334	0.023099156	0.00039604017
0.18497482	0.023461851	0.00040023784
0.18510631	0.023213408	0.00039669691
0.18523780	0.023155815	0.00039956343
0.18536929	0.023027257	0.00039141219
0.18550078	0.023012323	0.00038591265
0.18563227	0.023516199	0.00038958468
0.18576376	0.022812176	0.00037843274
0.18589525	0.023241552	0.00038289912
0.18602673	0.023410366	0.00038178576
0.18615822	0.023698606	0.00038176252
0.18628971	0.024423112	0.00038601829
0.18642120	0.023658444	0.00037750192
0.18655269	0.023530936	0.00037932705
0.18668418	0.023642932	0.00037555543
0.18681567	0.023315941	0.00037377582
0.18694716	0.023501402	0.00037438236
0.18707864	0.023283886	0.00036921822
0.18721013	0.023970465	0.00037434440
0.18734162	0.023303745	0.00037061950
0.18747311	0.023185587	0.00036710888
0.18760460	0.023752481	0.00037244821
0.18773609	0.024258513	0.00037313232
0.18786758	0.023028341	0.00036483181
0.18799906	0.023402974	0.00036883626
0.18813055	0.023329856	0.00036407902
0.18826204	0.023517197	0.00036630019
0.18839353	0.023439740	0.00036297243
0.18852502	0.023704314	0.00036671479
0.18865651	0.023525876	0.00036555485
0.18878800	0.023682529	0.00036283071
0.18891949	0.023690014	0.00036429486
0.18905097	0.022931120	0.00035807255
0.18918246	0.022953564	0.00035868604
0.18931395	0.023282443	0.00036069486
0.18944544	0.023627737	0.00036087749
0.18957693	0.023613618	0.00036085084
0.18970842	0.024081922	0.00036085620
0.18983991	0.023727250	0.00036056538
0.18997140	0.023037945	0.00035660318
0.19010288	0.024088094	0.00035955702
0.19023437	0.022918941	0.00035280077
0.19036586	0.023196633	0.00035355326
0.19049735	0.023368924	0.00035593941
0.19062884	0.024183726	0.00036005661
0.19076033	0.023797178	0.00035572821
0.19089182	0.023493892	0.00035484441
0.19102330	0.022882029	0.00035052323
0.19115479	0.022798414	0.00035003993
0.19128628	0.023179482	0.00035261946
0.19141777	0.022989844	0.00035041024
0.19154926	0.023187675	0.00035138119
0.19168075	0.022665253	0.00034783895
0.19181224	0.023218726	0.00035280252
0.19194373	0.023171230	0.00035226713
0.19207521	0.023974577	0.00035376426
0.19220670	0.022763730	0.00034687927
0.19233819	0.023476207	0.00035238689
0.19246968	0.023187158	0.00035144610
0.19260117	0.023012717	0.00034967479
0.19273266	0.023613090	0.00035246229
0.19286415	0.023637787	0.00035216300
0.19299564	0.023797141	0.00035546253
0.19312712	0.023579281	0.00035057312
0.19325861	0.023007125	0.00034979095
0.19339010	0.023576074	0.00035090628
0.19352159	0.023657688	0.00035262827
0.19365308	0.023203971	0.00035118437
0.19378457	0.023932683	0.00035295233
0.19391606	0.023541111	0.00035180222
0.19404754	0.023865324	0.00035272336
0.19417903	0.023298253	0.00034941287
0.19431052	0.023324318	0.00034993332
0.19444201	0.023528893	0.00035005545
0.19457350	0.023492918	0.00035097835
0.19470499	0.023705519	0.00035071518
0.19483648	0.023569540	0.00034943733
0.19496797	0.023474600	0.00035124299
0.19509945	0.022773104	0.00034538985
0.19523094	0.023176087	0.00034845213
0.19536243	0.023090763	0.00034661937
0.19549392	0.023159343	0.00034620935
0.19562541	0.023964172	0.00035219325
0.19575690	0.023525729	0.00034814074
0.19588839	0.023251299	0.00034629994
0.19601988	0.023475738	0.00034768816
0.19615136	0.023164795	0.00034525770
0.19628285	0.023409504	0.00034845427
0.19641434	0.023156491	0.00034551010
0.19654583	0.023745360	0.00034892754
0.19667732	0.022929553	0.00034487380
0.19680881	0.022901585	0.00034448591
0.19694030	0.022927421	0.00034465757
0.19707178	0.023520978	0.00034677426
0.19720327	0.023272633	0.00034573733
0.19733476	0.022887955	0.00034326274
0.19746625	0.022576595	0.00034199640
0.19759774	0.022996262	0.00034471491
0.19772923	0.023594325	0.00034761448
0.19786072	0.023905679	0.00034850675
0.19799221	0.023352496	0.00034732366
0.19812369	0.023722545	0.00034649944
0.19825518	0.023234573	0.00034612091
0.19838667	0.023218510	0.00034440053
0.19851816	0.023312846	0.00034413589
0.19864965	0.023091100	0.00034464779
0.19878114	0.023087161	0.00034317728
0.19891263	0.023788972	0.00034861215
0.19904412	0.023631542	0.00034590440
0.19917560	0.023561365	0.00034717381
0.19930709	0.022786710	0.00034182148
0.19943858	0.023663532	0.00034496373
0.19957007	0.023401015	0.00034615817
0.19970156	0.022774826	0.00034070915
0.19983305	0.023404651	0.00034499440
0.19996454	0.023046417	0.00034236950
0.20009602	0.022915149	0.00034117372
0.20022751	0.023254150	0.00034470631
0.20035900	0.023715311	0.00034650922
0.20049049	0.023770115	0.00034600127
0.20062198	0.022828459	0.00034097567
0.20075347	0.023223802	0.00034215359
0.20088496	0.023389569	0.00034443442
0.20101645	0.022852254	0.00034131097
0.20114793	0.023458948	0.00034292225
0.20127942	0.022950239	0.00034031306
0.20141091	0.023407534	0.00034298500
0.20154240	0.023433390	0.00034412844
0.20167389	0.023286911	0.00034397004
0.20180538	0.023670380	0.00034265148
0.20193687	0.022968369	0.00033990324
0.20206836	0.023384690	0.00034221225
0.20219984	0.023239895	0.00034206980
0.20233133	0.023373263	0.00034375584
0.20246282	0.023259280	0.00033993135
0.20259431	0.022875943	0.00033894670
0.20272580	0.023755300	0.00034271749
0.20285729	0.023450465	0.00034155288
0.20298878	0.023421761	0.00034208465
0.20312027	0.022991406	0.00033693195
0.20325175	0.023375491	0.00034170228
0.20338324	0.023295260	0.00033924697
0.20351473	0.023344525	0.00034090933
0.20364622	0.023362648	0.00034130378
0.20377771	0.023244623	0.00033877684
0.20390920	0.023082583	0.00033982987
0.20404069	0.023358409	0.00034098644
0.20417217	0.023132199	0.00033986001
0.20430366	0.023599929	0.00034281707
0.20443515	0.023793674	0.00034023479
0.20456664	0.022910598	0.00033791089
0.20469813	0.023666929	0.00034187082
0.20482962	0.023551103	0.00033975459
0.20496111	0.022521830	0.00033495062
0.20509260	0.023194646	0.00033798050
0.20522408	0.023136221	0.00033933003
0.20535557	0.023377059	0.00034041442
0.20548706	0.023713965	0.00034120240
0.20561855	0.023789626	0.00034181308
0.20575004	0.022918386	0.00033520181
0.20588153	0.023168645	0.00033792545
0.20601302	0.024098474	0.00034383784
0.20614451	0.023878499	0.00034034356
0.20627599	0.023502484	0.00033991317
0.20640748	0.023335628	0.00033759588
0.20653897	0.023822125	0.00034102398
0.20667046	0.023184177	0.00033753993
0.20680195	0.023512850	0.00033884620
0.20693344	0.023500372	0.00033925866
0.20706493	0.023203273	0.00033652000
0.20719641	0.023272629	0.00033763811
0.20732790	0.023712394	0.00034214969
0.20745939	0.023980747	0.00034004857
0.20759088	0.023814019	0.00034099221
0.20772237	0.022918087	0.00033472803
0.20785386	0.023440093	0.00033662885
0.20798535	0.023780692	0.00034164087
0.20811684	0.022494992	0.00033181226
0.20824832	0.023142553	0.00033733550
0.20837981	0.022673276	0.00033369909
0.20851130	0.023442355	0.00033789670
0.20864279	0.024006186	0.00034129773
0.20877428	0.022900194	0.00033308564
0.20890577	0.023079829	0.00033441644
0.20903726	0.023315582	0.00033655285
0.20916875	0.023590511	0.00033876884
0.20930023	0.023347668	0.00033766662
0.20943172	0.022808644	0.00033364329
0.20956321	0.023434201	0.00033650488
0.20969470	0.023096187	0.00033566494
0.20982619	0.023757212	0.00033838554
0.20995768	0.023505642	0.00033782711
0.21008917	0.023117972	0.00033310213
0.21022065	0.023708532	0.00033730221
0.21035214	0.023268488	0.00033678575
0.21048363	0.023944731	0.00033778257
0.21061512	0.023572378	0.00033919037
0.21074661	0.022600341	0.00033073750
0.21087810	0.023089915	0.00033325898
0.21100959	0.022879412	0.00033375521
0.21114108	0.023116170	0.00033305537
0.21127256	0.023378622	0.00033688319
0.21140405	0.023041591	0.00033250592
0.21153554	0.023124841	0.00033361940
0.21166703	0.023483857	0.00033587891
0.21179852	0.022941038	0.00033247555
0.21193001	0.023793541	0.00033771766
0.21206150	0.023334351	0.00033330301
0.21219299	0.023822451	0.00033631838
0.21232447	0.022985902	0.00033276263
0.21245596	0.023005994	0.00033159168
0.21258745	0.022527813	0.00033113279
0.21271894	0.022715595	0.00033095117
0.21285043	0.023869630	0.00033571685
0.21298192	0.023447354	0.00033649812
0.21311341	0.023473383	0.00033371357
0.21324489	0.023454294	0.00033540224
0.21337638	0.023028371	0.00033059345
0.21350787	0.023384139	0.00033338391
0.21363936	0.023847192	0.00033783745
0.21377085	0.023183729	0.00033089020
0.21390234	0.023251511	0.00033383226
0.21403383	0.023511559	0.00033440546
0.21416532	0.022978708	0.00033083864
0.21429680	0.022947766	0.00033203110
0.21442829	0.023037456	0.00033126037
0.21455978	0.023134354	0.00033206645
0.21469127	0.022849650	0.00033027763
0.21482276	0.022709087	0.00032859389
0.21495425	0.023512596	0.00033321111
0.21508574	0.023144102	0.00033080813
0.21521723	0.023025567	0.00033073183
0.21534871	0.023380798	0.00033332127
0.21548020	0.023651055	0.00033229289
0.21561169	0.023226039	0.00033227859
0.21574318	0.023405994	0.00033353107
0.21587467	0.022848051	0.00032828541
0.21600616	0.022616177	0.00032787226
0.21613765	0.023114932	0.00032972121
0.21626913	0.022929414	0.00032977194
0.21640062	0.023037407	0.00032980698
0.21653211	0.023281822	0.00033161772
0.21666360	0.023481916	0.00033160070
0.21679509	0.023207779	0.00032954046
0.21692658	0.023139107	0.00033021908
0.21705807	0.023426595	0.00033112030
0.21718956	0.023514299	0.00033099578
0.21732104	0.023230906	0.00033097135
0.21745253	0.022975788	0.00032788835
0.21758402	0.022854818	0.00032835643
0.21771551	0.023062924	0.00032903319
0.21784700	0.023696962	0.00033144335
0.21797849	0.023367411	0.00033079454
0.21810998	0.023912967	0.00033293703
0.21824147	0.023653692	0.00033186311
0.21837295	0.023225038	0.00033086760
0.21850444	0.023473374	0.00032894667
0.21863593	0.023344555	0.00033093629
0.21876742	0.023388338	0.00032971356
0.21889891	0.023273309	0.00032976771
0.21903040	0.023305446	0.00033080273
0.21916189	0.023334968	0.00032774410
0.21929337	0.023792220	0.00033131282
0.21942486	0.023211952	0.00032899454
0.21955635	0.024013073	0.00033390081
0.21968784	0.023502306	0.00033072978
0.21981933	0.023153034	0.00032577285
0.21995082	0.023124418	0.00032804003
0.22008231	0.023485970	0.00032974859
0.22021380	0.023267619	0.00032903994
0.22034528	0.023463946	0.00033034731
0.22047677	0.022576440	0.00032281891
0.22060826	0.023220903	0.00032894510
0.22073975	0.023012809	0.00032707209
0.22087124	0.022869269	0.00032593743
0.22100273	0.022511431	0.00032443296
0.22113422	0.022642039	0.00032300693
0.22126571	0.023404934	0.00032854710
0.22139719	0.022663186	0.00032512768
0.22152868	0.023702098	0.00032991958
0.22166017	0.023519968	0.00032886734
0.22179166	0.023328958	0.00032624111
0.22192315	0.022757258	0.00032411437
0.22205464	0.022792208	0.00032454078
0.22218613	0.022914522	0.00032513369
0.22231761	0.023450245	0.00032767230
0.22244910	0.022723859	0.00032357949
0.22258059	0.022857551	0.00032583923
0.22271208	0.022872977	0.00032592522
0.22284357	0.022995392	0.00032576459
0.22297506	0.023190986	0.00032716460
0.22310655	0.022999324	0.00032418539
0.22323804	0.022968173	0.00032662006
0.22336952	0.022991897	0.00032617649
0.22350101	0.022905591	0.00032391217
0.22363250	0.022984870	0.00032537338
0.22376399	0.022914297	0.00032238257
0.22389548	0.023367072	0.00032713327
0.22402697	0.023339260	0.00032706783
0.22415846	0.022838798	0.00032321041
0.22428995	0.023750840	0.00032784733
0.22442143	0.023684547	0.00032651415
0.22455292	0.023613263	0.00032744660
0.22468441	0.022961732	0.00032486545
0.22481590	0.022975541	0.00032423914
0.22494739	0.023567342	0.00032596060
0.22507888	0.022807353	0.00032186714
0.22521037	0.023517000	0.00032574197
0.22534186	0.023178931	0.00032552722
0.22547334	0.023132833	0.00032377773
0.22560483	0.023266202	0.00032275287
0.22573632	0.022981915	0.00032380003
0.22586781	0.023513699	0.00032620256
0.22599930	0.023306721	0.00032479579
0.22613079	0.023412977	0.00032491525
0.22626228	0.023195973	0.00032480990
0.22639376	0.023393477	0.00032435446
0.22652525	0.022856903	0.00032199303
0.22665674	0.023232127	0.00032510423
0.22678823	0.022744760	0.00032083167
0.22691972	0.022968946	0.00032239487
0.22705121	0.023705055	0.00032618169
0.22718270	0.022693962	0.00032018140
0.22731419	0.023496880	0.00032658185
0.22744567	0.023377479	0.00032373079
0.22757716	0.023151597	0.00032168418
0.22770865	0.023184748	0.00032362198
0.22784014	0.023271223	0.00032296411
0.22797163	0.023552501	0.00032584378
0.22810312	0.022792351	0.00031936402
0.22823461	0.023081255	0.00032197203
0.22836610	0.023139655	0.00032358222
0.22849758	0.022928472	0.00032043383
0.22862907	0.022947974	0.00032144012
0.22876056	0.023309976	0.00032334831
0.22889205	0.023270097	0.00032262537
0.22902354	0.023130427	0.00032400462
0.22915503	0.023159754	0.00032107291
0.22928652	0.023373510	0.00032437899
0.22941800	0.023324360	0.00032151018
0.22954949	0.023285703	0.00032297507
0.22968098	0.023372147	0.00032417883
0.22981247	0.023221511	0.00032166686
0.22994396	0.023168462	0.00032159468
0.23007545	0.022883100	0.00032271272
0.23020694	0.022972724	0.00032608987
0.23033843	0.023090282	0.00033155867
0.23046991	0.022254445	0.00032721854
0.23060140	0.023591409	0.00033687920
0.23073289	0.023111361	0.00033543968
0.23086438	0.022881550	0.00033422980
0.23099587	0.022993786	0.00033915771
0.23112736	0.023196262	0.00033951842
0.23125885	0.023545766	0.00034350651
0.23139034	0.022974472	0.00033917401
0.23152182	0.023052606	0.00034233061
0.23165331	0.023329647	0.00034656460
0.23178480	0.023437082	0.00034625387
0.23191629	0.022658492	0.00034295882
0.23204778	0.022260254	0.00034106894
0.23217927	0.023001250	0.00034565742
0.23231076	0.023232282	0.00034913799
0.23244224	0.023185391	0.00034739962
0.23257373	0.022697240	0.00034568438
0.23270522	0.022937268	0.00034911712
0.23283671	0.023367716	0.00034860672
0.23296820	0.023238024	0.00034979154
0.23309969	0.022924406	0.00034750406
0.23323118	0.023344925	0.00034895662
0.23336267	0.022435634	0.00034621652
0.23349415	0.023287234	0.00034940368
0.23362564	0.023100798	0.00035043285
0.23375713	0.023976535	0.00035424549
0.23388862	0.023321679	0.00035127357
0.23402011	0.022916708	0.00034926363
0.23415160	0.022656180	0.00034565938
0.23428309	0.023628370	0.00035459709
0.23441458	0.022662210	0.00034743997
0.23454606	0.023826508	0.00035693940
0.23467755	0.023474528	0.00035287018
0.23480904	0.022921366	0.00035061040
0.23494053	0.023182389	0.00035257652
0.23507202	0.022922233	0.00035129020
0.23520351	0.023021994	0.00035134389
0.23533500	0.023127538	0.00035228910
0.23546648	0.023888986	0.00035620827
0.23559797	0.022836211	0.00035172419
0.23572946	0.023623395	0.00035635045
0.23586095	0.022940515	0.00035218046
0.23599244	0.023842446	0.00035874044
0.23612393	0.023255617	0.00035300578
0.23625542	0.023274274	0.00035580049
0.23638691	0.023193608	0.00035434430
0.23651839	0.023275966	0.00035403798
0.23664988	0.022859444	0.00035407166
0.23678137	0.022582205	0.00035151095
0.23691286	0.023213426	0.00035530712
0.23704435	0.022870690	0.00035343896
0.23717584	0.023310076	0.00035583237
0.23730733	0.023343823	0.00035726158
0.23743882	0.023355502	0.00035738820
0.23757030	0.023333664	0.00035724527
0.23770179	0.022729515	0.00035514188
0.23783328	0.023847736	0.00035897274
0.23796477	0.023611930	0.00035961056
0.23809626	0.023832914	0.00036076442
0.23822775	0.022187703	0.00035185045
0.23835924	0.022204879	0.00035407257
0.23849072	0.023380398	0.00035708251
0.23862221	0.022918613	0.00035601915
0.23875370	0.022615017	0.00035353103
0.23888519	0.023147216	0.00035801470
0.23901668	0.022834916	0.00035758456
0.23914817	0.023228063	0.00035578801
0.23927966	0.022831933	0.00035671357
0.23941115	0.022466519	0.00035383706
0.23954263	0.023639250	0.00036172877
0.23967412	0.023100917	0.00036049184
0.23980561	0.022734390	0.00035381620
0.23993710	0.022296251	0.00035494082
0.24006859	0.023873073	0.00036306624
0.24020008	0.023325750	0.00036117058
0.24033157	0.023505064	0.00036122224
0.24046306	0.022872536	0.00035684589
0.24059454	0.023403336	0.00036092607
0.24072603	0.022840465	0.00035872115
0.24085752	0.023171347	0.00036026730
0.24098901	0.022734025	0.00035928332
0.24112050	0.022579108	0.00035501608
0.24125199	0.023117101	0.00035934385
0.24138348	0.022973452	0.00036114067
0.24151496	0.023055511	0.00035904362
0.24164645	0.023840778	0.00036646726
0.24177794	0.023342884	0.00035993208
0.24190943	0.022600151	0.00035832505
0.24204092	0.022912907	0.00035941563
0.24217241	0.023025750	0.00036024570
0.24230390	0.023178407	0.00036365987
0.24243539	0.023507658	0.00036261260
0.24256687	0.023754363	0.00036573442
0.24269836	0.023732705	0.00036688718
0.24282985	0.022877391	0.00035888219
0.24296134	0.022648574	0.00035972034
0.24309283	0.022718932	0.00035991751
0.24322432	0.023192132	0.00036154811
0.24335581	0.022939403	0.00036301332
0.24348730	0.023139282	0.00036154698
0.24361878	0.022551309	0.00036008800
0.24375027	0.023642263	0.00036493016
0.24388176	0.023321310	0.00036311438
0.24401325	0.022919160	0.00036248815
0.24414474	0.023413344	0.00036319551
0.24427623	0.023000759	0.00036280073
0.24440772	0.023754975	0.00036803909
0.24453920	0.022621323	0.00036131176
0.24467069	0.022711907	0.00036181035
0.24480218	0.022729085	0.00036069899
0.24493367	0.022635942	0.00035960112
0.24506516	0.023199124	0.00036319544
0.24519665	0.023121761	0.00036397995
0.24532814	0.022872962	0.00036236348
0.24545963	0.023463703	0.00036594227
0.24559111	0.023170558	0.00036464476
0.24572260	0.023582949	0.00036680635
0.24585409	0.023077942	0.00036361307
0.24598558	0.023034761	0.00036408808
0.24611707	0.023015831	0.00036340548
0.24624856	0.022713746	0.00036078288
0.24638005	0.022851364	0.00036332803
0.24651154	0.023347475	0.00036518722
0.24664302	0.023450372	0.00036831672
0.24677451	0.023095173	0.00036389938
0.24690600	0.022930263	0.00036469534
0.24703749	0.023224406	0.00036712818
0.24716898	0.023354273	0.00036429633
0.24730047	0.022891918	0.00036583281
0.24743196	0.023350876	0.00036590160
0.24756345	0.022790550	0.00036411564
0.24769493	0.022805498	0.00036516881
0.24782642	0.022872064	0.00036254573
0.24795791	0.023529078	0.00036909415
0.24808940	0.023074733	0.00036644891
0.24822089	0.022743794	0.00036267572
0.24835238	0.022647175	0.00036418082
0.24848387	0.023632424	0.00036871727
0.24861535	0.022980783	0.00036632453
0.24874684	0.022575804	0.00036177666
0.24887833	0.022930754	0.00036333907
0.24900982	0.022781678	0.00036530173
0.24914131	0.022912372	0.00036459059
0.24927280	0.023301257	0.00036710728
0.24940429	0.022781252	0.00036333301
0.24953578	0.022407110	0.00036144812
0.24966726	0.023302888	0.00036867780
0.24979875	0.023208241	0.00036649817
0.24993024	0.023163911	0.00036734143
0.25006173	0.022742499	0.00036358587
0.25019322	0.022618645	0.00036430003
0.25032471	0.022829070	0.00036694577
0.25045620	0.023611767	0.00036930317
0.25058769	0.023854302	0.00037069179
0.25071917	0.023090803	0.00036829173
0.25085066	0.023916721	0.00037195967
0.25098215	0.023662016	0.00037194153
0.25111364	0.023360636	0.00036772615
0.25124513	0.023244983	0.00037020526
0.25137662	0.023320717	0.00036959527
0.25150811	0.022852288	0.00036704332
0.25163959	0.023363586	0.00036970398
0.25177108	0.022771530	0.00036389409
0.25190257	0.023267895	0.00036973672
0.25203406	0.022925143	0.00036669162
0.25216555	0.023202976	0.00036895290
0.25229704	0.023249813	0.00036989319
0.25242853	0.022660626	0.00036588114
0.25256002	0.022891028	0.00036924229
0.25269150	0.023061583	0.00036648461
0.25282299	0.022591924	0.00036476362
0.25295448	0.023052873	0.00037073261
0.25308597	0.023238175	0.00036823249
0.25321746	0.023662536	0.00037253999
0.25334895	0.023517395	0.00037234768
0.25348044	0.023195350	0.00036835823
0.25361193	0.022965186	0.00036888261
0.25374341	0.023463489	0.00037066537
0.25387490	0.023137801	0.00036911283
0.25400639	0.022510414	0.00037247804
0.25413788	0.023396576	0.00038115796
0.25426937	0.022708454	0.00038258586
0.25440086	0.023016167	0.00038623748
0.25453235	0.022569800	0.00038613776
0.25466383	0.022504251	0.00038957896
0.25479532	0.022994767	0.00039256865
0.25492681	0.023136368	0.00039723212
0.25505830	0.023049871	0.00039805638
0.25518979	0.023360472	0.00040273389
0.25532128	0.023260546	0.00040484001
0.25545277	0.023072845	0.00040562669
0.25558426	0.023557377	0.00040811458
0.25571574	0.023028243	0.00040601420
0.25584723	0.023557341	0.00041066562
0.25597872	0.023510012	0.00041376394
0.25611021	0.022586092	0.00040869840
0.25624170	0.023696117	0.00041676860
0.25637319	0.022433226	0.00041224738
0.25650468	0.022907786	0.00041544164
0.25663617	0.023986631	0.00042498030
0.25676765	0.023434775	0.00042272627
0.25689914	0.022555879	0.00041872996
0.25703063	0.022575761	0.00042227599
0.25716212	0.023519615	0.00042526140
0.25729361	0.023484923	0.00042998675
0.25742510	0.023161507	0.00042810930
0.25755659	0.023506965	0.00043372756
0.25768807	0.022543604	0.00042929017
0.25781956	0.022350468	0.00042658187
0.25795105	0.023138529	0.00043527398
0.25808254	0.022585591	0.00043534945
0.25821403	0.022893122	0.00043395216
0.25834552	0.022935299	0.00043765671
0.25847701	0.022493363	0.00043352194
0.25860850	0.023648362	0.00044237306
0.25873998	0.022614207	0.00043753028
0.25887147	0.023102812	0.00044379311
0.25900296	0.022514682	0.00043895999
0.25913445	0.023191239	0.00044307111
0.25926594	0.023977682	0.00044862210
0.25939743	0.022880858	0.00044388829
0.25952892	0.023325607	0.00044493490
0.25966041	0.022867142	0.00044541049
0.25979189	0.022868642	0.00044229294
0.25992338	0.023376960	0.00045000147
0.26005487	0.022539798	0.00044634715
0.26018636	0.022855208	0.00044794656
0.26031785	0.023482093	0.00045139451
0.26044934	0.023282058	0.00045098491
0.26058083	0.022267896	0.00044576643
0.26071231	0.023136128	0.00045412631
0.26084380	0.022936253	0.00045016973
0.26097529	0.023644574	0.00045763974
0.26110678	0.023255801	0.00045419381
0.26123827	0.023699876	0.00045977078
0.26136976	0.023936025	0.00046199177
0.26150125	0.022775908	0.00045443001
0.26163274	0.022777811	0.00045368357
0.26176422	0.023191775	0.00045709912
0.26189571	0.023109954	0.00045990570
0.26202720	0.022553201	0.00045569660
0.26215869	0.023674941	0.00046435689
0.26229018	0.023051092	0.00046134745
0.26242167	0.023897277	0.00046818114
0.26255316	0.023262448	0.00046220006
0.26268465	0.022054279	0.00045599536
0.26281613	0.022981356	0.00046362908
0.26294762	0.022998434	0.00046041566
0.26307911	0.023366973	0.00046736613
0.26321060	0.023189743	0.00046728688
0.26334209	0.023493527	0.00047072903
0.26347358	0.022846129	0.00046415456
0.26360507	0.022907204	0.00046423747
0.26373655	0.023817361	0.00047378594
0.26386804	0.022924973	0.00046826753
0.26399953	0.022902034	0.00047044621
0.26413102	0.022934309	0.00046740970
0.26426251	0.023633063	0.00047289527
0.26439400	0.023035259	0.00046953349
0.26452549	0.023111622	0.00047401244
0.26465698	0.022300793	0.00046904924
0.26478846	0.022697289	0.00046853032
0.26491995	0.023577120	0.00048142258
0.26505144	0.023832152	0.00047790185
0.26518293	0.023699070	0.00048225368
0.26531442	0.023271689	0.00048252877
0.26544591	0.022924740	0.00047334354
[truncated: 567 more rows]
