# Supplementary material for: Invariant surface glycoprotein 65 of Trypanosoma brucei is a complement C3 receptor
Source: Nat Commun. 2022 Aug 29;13:5085. doi: 10.1038/s41467-022-32728-9 (PMC9424271; doi:10.1038/s41467-022-32728-9)
Supplement: Supplementary file 4 — supplementary data 2 [file 41467_2022_32728_MOESM4_ESM.zip › b21-414646_00056.dat]

0.0026000000	39.530009	0.13680579
0.0027314887	28.862883	0.10737861
0.0028629774	22.125481	0.089894941
0.0029944661	17.039915	0.075712020
0.0031259548	12.283128	0.059070570
0.0032574435	10.759045	0.057224913
0.0033889322	8.5501809	0.048223826
0.0035204209	11.426904	0.048539063
0.0036519096	12.274536	0.046683053
0.0037833983	9.9486311	0.039624347
0.0039148870	8.1819554	0.034673038
0.0040463757	6.7163102	0.030222085
0.0041778644	5.4838345	0.025596069
0.0043093531	4.5930369	0.022999133
0.0044408418	3.7947490	0.020105918
0.0045723305	3.1541948	0.018330599
0.0047038192	2.8806540	0.016766133
0.0048353079	2.4680221	0.015065729
0.0049667966	2.2036740	0.014185110
0.0050982853	1.8732586	0.012389666
0.0052297740	1.7211324	0.012031185
0.0053612627	1.4917357	0.010816212
0.0054927514	1.3712419	0.010095223
0.0056242401	1.2483391	0.0096043134
0.0057557288	1.1856424	0.0091006920
0.0058872175	1.0774091	0.0085592261
0.0060187062	1.0046126	0.0082431184
0.0061501949	0.89974015	0.0074721929
0.0062816836	0.87829079	0.0075493437
0.0064131723	0.82219076	0.0071603216
0.0065446610	0.79317659	0.0069321330
0.0066761496	0.74611843	0.0066917124
0.0068076383	0.71460929	0.0064003702
0.0069391270	0.69012613	0.0063908787
0.0070706157	0.66032291	0.0061524625
0.0072021044	0.63176923	0.0059516180
0.0073335931	0.60999068	0.0058226534
0.0074650818	0.56844238	0.0054572215
0.0075965705	0.56172415	0.0054698978
0.0077280592	0.54413996	0.0053613101
0.0078595479	0.50615247	0.0050471608
0.0079910366	0.48882531	0.0049895722
0.0081225253	0.46976626	0.0047514202
0.0082540140	0.44639863	0.0046580797
0.0083855027	0.43909303	0.0046374730
0.0085169914	0.41616586	0.0044225441
0.0086484801	0.39327522	0.0042679288
0.0087799688	0.39132444	0.0041822395
0.0089114575	0.37126109	0.0040951513
0.0090429462	0.35561950	0.0039799288
0.0091744349	0.33530203	0.0038313352
0.0093059236	0.32326230	0.0037176237
0.0094374123	0.32030271	0.0036760593
0.0095689010	0.29708179	0.0034832880
0.0097003897	0.29501481	0.0034994570
0.0098318784	0.28272737	0.0033765865
0.0099633671	0.27259468	0.0032795162
0.010094856	0.25519795	0.0031633949
0.010226345	0.23484874	0.0029628161
0.010357833	0.23702441	0.0030533635
0.010489322	0.22228345	0.0028699061
0.010620811	0.21633216	0.0028109312
0.010752299	0.20764928	0.0027422155
0.010883788	0.19390522	0.0025953419
0.011015277	0.18901477	0.0026089002
0.011146765	0.17477458	0.0024314147
0.011278254	0.16823136	0.0023758269
0.011409743	0.16155110	0.0023041142
0.011541231	0.15454891	0.0022201085
0.011672720	0.15013334	0.0021941245
0.011804209	0.14008398	0.0020385693
0.011935698	0.13601229	0.0020040852
0.012067186	0.13174536	0.0019611132
0.012198675	0.12130616	0.0018205028
0.012330164	0.11708102	0.0017927794
0.012461652	0.11676622	0.0017697939
0.012593141	0.10910764	0.0016728467
0.012724630	0.10406088	0.0016333448
0.012856118	0.099023704	0.0015427322
0.012987607	0.096195496	0.0015385856
0.013119096	0.093032542	0.0014796908
0.013250585	0.091921338	0.0014544945
0.013382073	0.087191529	0.0014219358
0.013513562	0.084774529	0.0013801340
0.013645051	0.084843976	0.0013897644
0.013776539	0.082484851	0.0013636170
0.013908028	0.080657580	0.0013254628
0.014039517	0.079627657	0.0013106618
0.014171005	0.073303213	0.0012487190
0.014302494	0.072631418	0.0012456142
0.014433983	0.070917325	0.0012317124
0.014565472	0.071005641	0.0012081729
0.014696960	0.070040207	0.0012059687
0.014828449	0.066185098	0.0011540554
0.014959938	0.067650982	0.0011735634
0.015091426	0.066098954	0.0011635645
0.015222915	0.064344174	0.0011185608
0.015354404	0.063799961	0.0011204900
0.015485892	0.062362681	0.0010974444
0.015617381	0.063434678	0.0011094663
0.015748870	0.058499407	0.0010658904
0.015880359	0.061637360	0.0010762190
0.016011847	0.060997663	0.0010706203
0.016143336	0.055260646	0.0010105730
0.016274825	0.051447580	0.00097836589
0.016406313	0.051677974	0.00097208446
0.016537802	0.052972970	0.00097725450
0.016669291	0.054542944	0.00098854903
0.016800779	0.055041562	0.00098998908
0.016932268	0.058024179	0.0010118715
0.017063757	0.059465055	0.0010211355
0.017195246	0.057671259	0.00099844536
0.017326734	0.056387783	0.00098708829
0.017458223	0.058294177	0.00099619420
0.017589712	0.056572080	0.00097794833
0.017721200	0.054731022	0.00096507845
0.017852689	0.055847199	0.00095353801
0.017984178	0.054888114	0.00095703678
0.018115666	0.053517745	0.00093901300
0.018247155	0.052711923	0.00092712320
0.018378644	0.051069390	0.00091608904
0.018510133	0.049567826	0.00089288226
0.018641621	0.051527231	0.00090491029
0.018773110	0.049698140	0.00088530438
0.018904599	0.050806768	0.00089596592
0.019036087	0.048926374	0.00087527340
0.019167576	0.048859517	0.00086516537
0.019299065	0.048073329	0.00085510550
0.019430553	0.049122949	0.00086969093
0.019562042	0.047658621	0.00084841386
0.019693531	0.047409394	0.00084572076
0.019825019	0.044639817	0.00081518250
0.019956508	0.045227439	0.00081601769
0.020087997	0.046026680	0.00082791105
0.020219486	0.044202007	0.00080450164
0.020350974	0.043860593	0.00080712052
0.020482463	0.044629847	0.00079964702
0.020613952	0.042583858	0.00077854696
0.020745440	0.043654683	0.00079376361
0.020876929	0.042191335	0.00077010314
0.021008418	0.043216011	0.00078229276
0.021139906	0.040697609	0.00075739888
0.021271395	0.039703499	0.00074093703
0.021402884	0.039716514	0.00074443716
0.021534373	0.040225140	0.00074313328
0.021665861	0.038512068	0.00072811885
0.021797350	0.039284852	0.00073124848
0.021928839	0.038155905	0.00071180847
0.022060327	0.038776904	0.00072582694
0.022191816	0.038506689	0.00071464843
0.022323305	0.038546467	0.00071697243
0.022454793	0.039111890	0.00071834072
0.022586282	0.036660736	0.00069170544
0.022717771	0.036903134	0.00069859089
0.022849260	0.037076256	0.00069085587
0.022980748	0.035580632	0.00068088259
0.023112237	0.035285769	0.00067155164
0.023243726	0.036491196	0.00067780705
0.023375214	0.036526417	0.00068433143
0.023506703	0.037281472	0.00068801964
0.023638192	0.036426594	0.00067833349
0.023769680	0.037336508	0.00068472808
0.023901169	0.035789336	0.00066707716
0.024032658	0.037925997	0.00068546477
0.024164147	0.037250730	0.00067509948
0.024295635	0.036482452	0.00066456109
0.024427124	0.037018317	0.00066815600
0.024558613	0.035808142	0.00065248943
0.024690101	0.037649332	0.00067647324
0.024821590	0.036280445	0.00065934482
0.024953079	0.035915982	0.00064912348
0.025084567	0.035224283	0.00064641440
0.025216056	0.035971044	0.00064638036
0.025347545	0.035169483	0.00064593468
0.025479034	0.036226039	0.00064920817
0.025610522	0.035852028	0.00063976193
0.025742011	0.036106896	0.00064282374
0.025873500	0.035586390	0.00063574598
0.026004988	0.035071452	0.00063515207
0.026136477	0.035436629	0.00063464828
0.026267966	0.035106298	0.00062679246
0.026399454	0.035064767	0.00062889608
0.026530943	0.034899797	0.00062201699
0.026662432	0.035507848	0.00062810675
0.026793920	0.034902714	0.00062205140
0.026925409	0.035229498	0.00062120297
0.027056898	0.034894893	0.00062032336
0.027188387	0.035468518	0.00061638504
0.027319875	0.033831097	0.00060835777
0.027451364	0.033950529	0.00060571855
0.027582853	0.034407344	0.00060507976
0.027714341	0.034621708	0.00060663266
0.027845830	0.033479227	0.00059460939
0.027977319	0.033814348	0.00060002190
0.028108807	0.034987581	0.00060367435
0.028240296	0.033802942	0.00059360621
0.028371785	0.033884477	0.00059452214
0.028503274	0.033979417	0.00059414760
0.028634762	0.033983363	0.00059325821
0.028766251	0.034156725	0.00059241394
0.028897740	0.034321479	0.00058808049
0.029029228	0.034116390	0.00059119386
0.029160717	0.033638861	0.00058546564
0.029292206	0.033511012	0.00057995942
0.029423694	0.032392752	0.00057284216
0.029555183	0.033481290	0.00057291890
0.029686672	0.032865625	0.00057273170
0.029818161	0.032959521	0.00057426126
0.029949649	0.032092603	0.00056095065
0.030081138	0.033243554	0.00057100268
0.030212627	0.033515254	0.00056839580
0.030344115	0.032142897	0.00056031447
0.030475604	0.033509167	0.00056930520
0.030607093	0.032029416	0.00055627081
0.030738581	0.031595041	0.00055229746
0.030870070	0.032088258	0.00055220179
0.031001559	0.033362164	0.00056061819
0.031133048	0.031793255	0.00055158798
0.031264536	0.032686913	0.00055373686
0.031396025	0.031762510	0.00054968873
0.031527514	0.032095159	0.00054852204
0.031659002	0.030981018	0.00053819512
0.031790491	0.031751329	0.00054600647
0.031921980	0.031234533	0.00053658131
0.032053468	0.031762079	0.00054385626
0.032184957	0.032060632	0.00053940043
0.032316446	0.031518327	0.00053416885
0.032447935	0.031435828	0.00053766732
0.032579423	0.030981620	0.00052914154
0.032710912	0.030653186	0.00052863560
0.032842401	0.030873400	0.00052640926
0.032973889	0.031430928	0.00052884278
0.033105378	0.032042106	0.00053675375
0.033236867	0.031384822	0.00052812689
0.033368355	0.030543182	0.00053029972
0.033499844	0.030205210	0.00052596700
0.033631333	0.030910537	0.00053096808
0.033762822	0.029401122	0.00052686240
0.033894310	0.030724449	0.00053639876
0.034025799	0.029999889	0.00053018597
0.034157288	0.030855509	0.00053647329
0.034288776	0.029464013	0.00052669446
0.034420265	0.029642902	0.00053271288
0.034551754	0.029892178	0.00052862743
0.034683242	0.030928522	0.00053952400
0.034814731	0.029835110	0.00052732987
0.034946220	0.030331357	0.00053381429
0.035077708	0.029774049	0.00053377068
0.035209197	0.029896125	0.00053393179
0.035340686	0.029727140	0.00052587263
0.035472175	0.028791970	0.00053117538
0.035603663	0.030165941	0.00054303618
0.035735152	0.029638588	0.00054698415
0.035866641	0.030718192	0.00055500421
0.035998129	0.029628124	0.00054389619
0.036129618	0.029550754	0.00054866177
0.036261107	0.029464531	0.00054385274
0.036392595	0.030229264	0.00055821975
0.036524084	0.028800776	0.00054365081
0.036655573	0.028703453	0.00054046888
0.036787062	0.028514299	0.00054522486
0.036918550	0.029362294	0.00054673491
0.037050039	0.029318602	0.00055275343
0.037181528	0.029629814	0.00054951461
0.037313016	0.030431034	0.00055878714
0.037444505	0.028931155	0.00054888360
0.037575994	0.028366050	0.00054207928
0.037707482	0.029230677	0.00055476551
0.037838971	0.029755014	0.00056007259
0.037970460	0.028953797	0.00054804055
0.038101949	0.029792325	0.00055985474
0.038233437	0.029439895	0.00055214317
0.038364926	0.029185811	0.00054494295
0.038496415	0.029203982	0.00054493566
0.038627903	0.028778332	0.00053373913
0.038759392	0.028502756	0.00053534872
0.038890881	0.028672656	0.00053024414
0.039022369	0.029209906	0.00053645347
0.039153858	0.028490982	0.00052858089
0.039285347	0.029854053	0.00053601772
0.039416836	0.030494443	0.00054385121
0.039548324	0.029397809	0.00053139571
0.039679813	0.029472869	0.00053046244
0.039811302	0.028884258	0.00052707879
0.039942790	0.029692653	0.00053144629
0.040074279	0.029540111	0.00053343508
0.040205768	0.029235081	0.00052844738
0.040337256	0.029120334	0.00052313694
0.040468745	0.028431263	0.00051960718
0.040600234	0.029188730	0.00052392461
0.040731723	0.030196486	0.00053283032
0.040863211	0.028172069	0.00051645184
0.040994700	0.030323256	0.00053094429
0.041126189	0.029291695	0.00052608189
0.041257677	0.029021751	0.00051834892
0.041389166	0.028680081	0.00051496609
0.041520655	0.029301070	0.00052167900
0.041652143	0.028963249	0.00051854041
0.041783632	0.028647111	0.00051511458
0.041915121	0.029385129	0.00051872364
0.042046610	0.029119965	0.00051870959
0.042178098	0.029557339	0.00052010543
0.042309587	0.029560649	0.00052035428
0.042441076	0.029335580	0.00051620326
0.042572564	0.028736041	0.00051300557
0.042704053	0.028525838	0.00050855041
0.042835542	0.029873346	0.00052119775
0.042967030	0.029852867	0.00051925869
0.043098519	0.028248815	0.00050722364
0.043230008	0.029084063	0.00051357831
0.043361496	0.029252578	0.00050911876
0.043492985	0.029462669	0.00051596094
0.043624474	0.028719658	0.00050702801
0.043755963	0.028395977	0.00050619383
0.043887451	0.029490313	0.00051060357
0.044018940	0.028751861	0.00050318093
0.044150429	0.029054303	0.00051310954
0.044281917	0.029517681	0.00050960104
0.044413406	0.029371300	0.00051123960
0.044544895	0.028417860	0.00049888738
0.044676383	0.029790612	0.00051296072
0.044807872	0.029068983	0.00050639529
0.044939361	0.029659507	0.00050861481
0.045070850	0.029223596	0.00050542705
0.045202338	0.028672598	0.00050241870
0.045333827	0.029121136	0.00050022516
0.045465316	0.028853317	0.00050523367
0.045596804	0.029133204	0.00050330800
0.045728293	0.029372266	0.00050401243
0.045859782	0.029179765	0.00050304612
0.045991270	0.029666788	0.00050337503
0.046122759	0.028612916	0.00050003195
0.046254248	0.029095650	0.00050918516
0.046385737	0.030108082	0.00051905779
0.046517225	0.028253724	0.00050652956
0.046648714	0.029190180	0.00051552932
0.046780203	0.028453454	0.00051760404
0.046911691	0.029717382	0.00052631749
0.047043180	0.028944704	0.00051970637
0.047174669	0.028901053	0.00051870300
0.047306157	0.029398648	0.00052561244
0.047437646	0.030226686	0.00053455330
0.047569135	0.029349920	0.00052992116
0.047700624	0.030830273	0.00053679881
0.047832112	0.029802627	0.00053422993
0.047963601	0.030139186	0.00053447094
0.048095090	0.030438165	0.00054082256
0.048226578	0.029153658	0.00053270035
0.048358067	0.029093023	0.00052801175
0.048489556	0.028695557	0.00052688190
0.048621044	0.028639703	0.00052759647
0.048752533	0.029603556	0.00054115342
0.048884022	0.028690212	0.00052890034
0.049015511	0.029674829	0.00053728271
0.049146999	0.029267179	0.00053445514
0.049278488	0.030052858	0.00054164182
0.049409977	0.028976831	0.00053697779
0.049541465	0.028427736	0.00052903501
0.049672954	0.029381513	0.00053883960
0.049804443	0.028753253	0.00053309346
0.049935931	0.028917728	0.00053597771
0.050067420	0.029374672	0.00054141911
0.050198909	0.029021657	0.00053904881
0.050330398	0.029205387	0.00053908480
0.050461886	0.028741314	0.00053458607
0.050593375	0.028793937	0.00053774385
0.050724864	0.029231409	0.00054260821
0.050856352	0.029181635	0.00054384166
0.050987841	0.029811407	0.00054442622
0.051119330	0.029257463	0.00054037298
0.051250818	0.028329373	0.00053768437
0.051382307	0.029928119	0.00055069330
0.051513796	0.029488662	0.00054446437
0.051645284	0.029759819	0.00054741990
0.051776773	0.028774949	0.00053977483
0.051908262	0.029574642	0.00054867479
0.052039751	0.028811682	0.00054141200
0.052171239	0.028638627	0.00053991054
0.052302728	0.029319448	0.00054862560
0.052434217	0.029263590	0.00054452568
0.052565705	0.029075603	0.00054617892
0.052697194	0.028890266	0.00054386747
0.052828683	0.029797824	0.00055283399
0.052960171	0.030043357	0.00055285996
0.053091660	0.029103759	0.00054492164
0.053223149	0.028743167	0.00054543193
0.053354638	0.030482619	0.00056000355
0.053486126	0.028817594	0.00054680352
0.053617615	0.028849176	0.00054618102
0.053749104	0.030274769	0.00055794459
0.053880592	0.030074014	0.00055410584
0.054012081	0.029764143	0.00055624586
0.054143570	0.029175021	0.00055314184
0.054275058	0.028485334	0.00054252241
0.054406547	0.029177075	0.00054846702
0.054538036	0.029042388	0.00055210976
0.054669525	0.029055230	0.00054834044
0.054801013	0.028687381	0.00054981824
0.054932502	0.029257893	0.00055249193
0.055063991	0.029178421	0.00055087546
0.055195479	0.028607200	0.00054993166
0.055326968	0.028855533	0.00054843507
0.055458457	0.030003132	0.00056113800
0.055589945	0.029210834	0.00055165724
0.055721434	0.029399947	0.00055368105
0.055852923	0.029094231	0.00055666457
0.055984412	0.028144652	0.00054700207
0.056115900	0.029134808	0.00055209227
0.056247389	0.028656925	0.00055184119
0.056378878	0.029891037	0.00055729123
0.056510366	0.030129042	0.00056456933
0.056641855	0.028710419	0.00054824614
0.056773344	0.028654188	0.00055241124
0.056904832	0.029205008	0.00055582663
0.057036321	0.028765831	0.00054933620
0.057167810	0.028750601	0.00055254315
0.057299299	0.028110423	0.00054652594
0.057430787	0.028375117	0.00054585382
0.057562276	0.029050903	0.00055398524
0.057693765	0.028328373	0.00054238554
0.057825253	0.028563629	0.00055001477
0.057956742	0.028541064	0.00055060152
0.058088231	0.029821329	0.00055793873
0.058219719	0.029709900	0.00055931503
0.058351208	0.029166126	0.00054948059
0.058482697	0.028610937	0.00054646891
0.058614186	0.029208256	0.00055381014
0.058745674	0.028564108	0.00054280653
0.058877163	0.028979124	0.00054814773
0.059008652	0.028827008	0.00054261977
0.059140140	0.028448435	0.00054467516
0.059271629	0.029706447	0.00055136121
0.059403118	0.028498535	0.00053840087
0.059534606	0.028753798	0.00054483424
0.059666095	0.028638670	0.00053742875
0.059797584	0.028986999	0.00054284694
0.059929072	0.028962255	0.00054500579
0.060060561	0.027650989	0.00052954655
0.060192050	0.028587950	0.00054266100
0.060323539	0.028886013	0.00053755599
0.060455027	0.029521000	0.00054553259
0.060586516	0.029815432	0.00054996021
0.060718005	0.028267146	0.00053398246
0.060849493	0.029588170	0.00054335657
0.060980982	0.029101598	0.00054292639
0.061112471	0.029564178	0.00054322678
0.061243959	0.028424217	0.00053892819
0.061375448	0.029341002	0.00053999869
0.061506937	0.029181580	0.00054247890
0.061638426	0.030086412	0.00054525217
0.061769914	0.028337825	0.00053338703
0.061901403	0.028524263	0.00053796834
0.062032892	0.029286524	0.00053643813
0.062164380	0.028981433	0.00053748417
0.062295869	0.029662560	0.00054426804
0.062427358	0.027929350	0.00052887651
0.062558846	0.028136916	0.00053508481
0.062690335	0.029197540	0.00053429697
0.062821824	0.028830682	0.00053468837
0.062953313	0.027821423	0.00052783553
0.063084801	0.028447159	0.00053088237
0.063216290	0.029030129	0.00054037464
0.063347779	0.028664852	0.00053248317
0.063479267	0.028453056	0.00053020057
0.063610756	0.028747535	0.00053617621
0.063742245	0.028625205	0.00053077194
0.063873733	0.029691831	0.00054397586
0.064005222	0.028922010	0.00053357445
0.064136711	0.029207146	0.00053554493
0.064268200	0.028595261	0.00053007331
0.064399688	0.028443811	0.00052788452
0.064531177	0.028795188	0.00053493373
0.064662666	0.028577080	0.00052935022
0.064794154	0.028748021	0.00053180776
0.064925643	0.028934514	0.00053379489
0.065057132	0.029825962	0.00054009882
0.065188620	0.028248243	0.00052808871
0.065320109	0.027859584	0.00052282955
0.065451598	0.028799421	0.00053169759
0.065583087	0.028879350	0.00053056912
0.065714575	0.028381844	0.00052485111
0.065846064	0.027829566	0.00052264476
0.065977553	0.028071866	0.00052294711
0.066109041	0.028151727	0.00052251459
0.066240530	0.028238134	0.00052739080
0.066372019	0.029681202	0.00053680534
0.066503507	0.029531785	0.00053609248
0.066634996	0.029479859	0.00053102507
0.066766485	0.028478983	0.00052594490
0.066897973	0.028127775	0.00052195982
0.067029462	0.027942497	0.00052039553
0.067160951	0.029418487	0.00053657760
0.067292440	0.028493648	0.00052464060
0.067423928	0.029556530	0.00052983089
0.067555417	0.028859510	0.00052834573
0.067686906	0.028010480	0.00052020802
0.067818394	0.028405879	0.00052410561
0.067949883	0.028288988	0.00052214835
0.068081372	0.028328843	0.00052206920
0.068212860	0.029710556	0.00053230404
0.068344349	0.028076566	0.00052025932
0.068475838	0.028632454	0.00052467670
0.068607327	0.029028668	0.00052767605
0.068738815	0.029322886	0.00052379113
0.068870304	0.028872784	0.00052623999
0.069001793	0.029675385	0.00052823783
0.069133281	0.028469743	0.00052018925
0.069264770	0.029254166	0.00052971151
0.069396259	0.029740578	0.00052624706
0.069527747	0.028908750	0.00052482585
0.069659236	0.028557967	0.00052217628
0.069790725	0.029413945	0.00052661973
0.069922214	0.028951467	0.00052563923
0.070053702	0.029192166	0.00052226106
0.070185191	0.029283916	0.00052748821
0.070316680	0.029015793	0.00052278034
0.070448168	0.029489874	0.00052688435
0.070579657	0.028629162	0.00052032559
0.070711146	0.028829888	0.00051694637
0.070842634	0.028699765	0.00052045375
0.070974123	0.028187454	0.00051430986
0.071105612	0.027661945	0.00050920161
0.071237101	0.027545880	0.00051212694
0.071368589	0.027643402	0.00050607601
0.071500078	0.028598731	0.00051995045
0.071631567	0.028198346	0.00051615393
0.071763055	0.027313578	0.00050708239
0.071894544	0.028586548	0.00051793835
0.072026033	0.028313001	0.00050845567
0.072157521	0.027313218	0.00051060336
0.072289010	0.027608498	0.00050794884
0.072420499	0.027273777	0.00050485360
0.072551988	0.027612517	0.00050643494
0.072683476	0.027708254	0.00050800762
0.072814965	0.027450115	0.00050586822
0.072946454	0.028234026	0.00051412097
0.073077942	0.027660008	0.00050418377
0.073209431	0.027669839	0.00050914063
0.073340920	0.026793798	0.00049860004
0.073472408	0.027670146	0.00050500471
0.073603897	0.027170867	0.00050458097
0.073735386	0.026516702	0.00049636644
0.073866875	0.026556444	0.00049798064
0.073998363	0.027164311	0.00050173055
0.074129852	0.027712851	0.00050657795
0.074261341	0.028093389	0.00051037196
0.074392829	0.027087571	0.00049724440
0.074524318	0.026637140	0.00049672076
0.074655807	0.027249216	0.00050022066
0.074787295	0.027086725	0.00050032436
0.074918784	0.027497024	0.00050303653
0.075050273	0.027359835	0.00050052191
0.075181761	0.027717197	0.00050236638
0.075313250	0.027661927	0.00050519767
0.075444739	0.027259166	0.00049912513
0.075576228	0.026496917	0.00049501585
0.075707716	0.026118292	0.00049046197
0.075839205	0.026865177	0.00049742846
0.075970694	0.027027155	0.00049611535
0.076102182	0.027295521	0.00049604117
0.076233671	0.027547017	0.00050189596
0.076365160	0.026929927	0.00049361055
0.076496648	0.026584067	0.00049332615
0.076628137	0.027261138	0.00049868177
0.076759626	0.026572595	0.00049085645
0.076891115	0.027645374	0.00050047624
0.077022603	0.027512109	0.00049828578
0.077154092	0.027325271	0.00049604562
0.077285581	0.026729677	0.00049538095
0.077417069	0.027752936	0.00049971914
0.077548558	0.026906629	0.00049543748
0.077680047	0.027238344	0.00049468834
0.077811535	0.027260981	0.00049413507
0.077943024	0.026986122	0.00049571355
0.078074513	0.026986221	0.00049316009
0.078206002	0.025821007	0.00048595994
0.078337490	0.026368124	0.00048672162
0.078468979	0.027534075	0.00049439278
0.078600468	0.026624877	0.00049066767
0.078731956	0.026721537	0.00048927336
0.078863445	0.026946451	0.00049180850
0.078994934	0.026601902	0.00048753364
0.079126422	0.027069068	0.00049222009
0.079257911	0.026665347	0.00048939950
0.079389400	0.026438176	0.00048553871
0.079520889	0.025978244	0.00048320361
0.079652377	0.026511020	0.00048777023
0.079783866	0.027249247	0.00049018180
0.079915355	0.026609567	0.00048970176
0.080046843	0.026424264	0.00048518048
0.080178332	0.026931591	0.00048784241
0.080309821	0.026071048	0.00048340370
0.080441309	0.028109873	0.00049411670
0.080572798	0.026432770	0.00048597366
0.080704287	0.026429398	0.00048478667
0.080835776	0.026049182	0.00048206013
0.080967264	0.026451436	0.00048635129
0.081098753	0.027312019	0.00048666908
0.081230242	0.026634615	0.00048632186
0.081361730	0.026546551	0.00048553522
0.081493219	0.025788908	0.00047680296
0.081624708	0.026485941	0.00048235542
0.081756196	0.026202157	0.00047551039
0.081887685	0.026256610	0.00048152805
0.082019174	0.026263169	0.00048128286
0.082150663	0.026961987	0.00048693001
0.082282151	0.026014211	0.00047902234
0.082413640	0.026000329	0.00047769849
0.082545129	0.026243120	0.00047979252
0.082676617	0.026658343	0.00048333612
0.082808106	0.026092845	0.00047969199
0.082939595	0.026089277	0.00048090351
0.083071083	0.025719625	0.00047240439
0.083202572	0.026206016	0.00047663791
0.083334061	0.026155217	0.00048078291
0.083465549	0.027157997	0.00048268346
0.083597038	0.025813235	0.00047690245
0.083728527	0.026342232	0.00047494983
0.083860016	0.025828194	0.00047661393
0.083991504	0.025942767	0.00047534035
0.084122993	0.026779886	0.00048070981
0.084254482	0.026386554	0.00048049837
0.084385970	0.025825348	0.00047430746
0.084517459	0.025939782	0.00047456268
0.084648948	0.025729009	0.00047366667
0.084780436	0.026590207	0.00047735990
0.084911925	0.026305635	0.00047619068
0.085043414	0.026646754	0.00047681430
0.085174903	0.026325782	0.00047568696
0.085306391	0.027006648	0.00048328548
0.085437880	0.025726375	0.00047155062
0.085569369	0.025889032	0.00047232435
0.085700857	0.026143849	0.00047335571
0.085832346	0.026637462	0.00047873365
0.085963835	0.026257835	0.00047603391
0.086095323	0.025493076	0.00046657272
0.086226812	0.025219469	0.00046698579
0.086358301	0.025589377	0.00046698702
0.086489790	0.025428780	0.00046702186
0.086621278	0.026370027	0.00047456851
0.086752767	0.025757432	0.00046917464
0.086884256	0.025789054	0.00046815962
0.087015744	0.025637568	0.00046697141
0.087147233	0.025924869	0.00046999616
0.087278722	0.025403953	0.00046820123
0.087410210	0.025438058	0.00046597389
0.087541699	0.026154369	0.00047080450
0.087673188	0.025012711	0.00046316006
0.087804677	0.026902052	0.00047419933
0.087936165	0.025661485	0.00046784127
0.088067654	0.025039817	0.00046214611
0.088199143	0.025691649	0.00046465944
0.088330631	0.025445609	0.00046637311
0.088462120	0.025888604	0.00046487963
0.088593609	0.025677701	0.00046664835
0.088725097	0.025518684	0.00046228951
0.088856586	0.025542244	0.00046352725
0.088988075	0.025438218	0.00046606438
0.089119564	0.025377039	0.00046165407
0.089251052	0.025946600	0.00046666014
0.089382541	0.025778771	0.00046572244
0.089514030	0.025424864	0.00046189046
0.089645518	0.025424702	0.00046225803
0.089777007	0.025511298	0.00046215294
0.089908496	0.025597697	0.00046593873
0.090039984	0.026453598	0.00046837482
0.090171473	0.025775785	0.00046160290
0.090302962	0.025960714	0.00046663397
0.090434451	0.025191919	0.00045829837
0.090565939	0.025518839	0.00046363500
0.090697428	0.025715303	0.00046538290
0.090828917	0.026473119	0.00046527756
0.090960405	0.025676349	0.00046346650
0.091091894	0.025504114	0.00045895247
0.091223383	0.025085919	0.00045898230
0.091354871	0.024848833	0.00045900734
0.091486360	0.024350533	0.00046153476
0.091617849	0.025143505	0.00047184387
0.091749337	0.025095294	0.00047436891
0.091880826	0.025633914	0.00048315627
0.092012315	0.025842060	0.00048844325
0.092143804	0.025110195	0.00048192582
0.092275292	0.024636484	0.00048307188
0.092406781	0.024683596	0.00048229608
0.092538270	0.024750486	0.00048800460
0.092669758	0.024677779	0.00048961415
0.092801247	0.024616795	0.00047211330
0.092932736	0.023827161	0.00046825038
0.093064224	0.024465386	0.00046951199
0.093195713	0.025023890	0.00047251807
0.093327202	0.024460336	0.00046744659
0.093458691	0.025396521	0.00046875896
0.093590179	0.024772695	0.00046933617
0.093721668	0.025089950	0.00047092796
0.093853157	0.024677458	0.00046462841
0.093984645	0.024829026	0.00046466165
0.094116134	0.025276251	0.00046616891
0.094247623	0.024352156	0.00046059420
0.094379111	0.024743638	0.00046317315
0.094510600	0.024762867	0.00046233590
0.094642089	0.025165268	0.00046516214
0.094773578	0.024730081	0.00045761410
0.094905066	0.024501074	0.00045816459
0.095036555	0.024272529	0.00045981667
0.095168044	0.025001001	0.00045834979
0.095299532	0.025058504	0.00046366634
0.095431021	0.025347838	0.00045986279
0.095562510	0.025487658	0.00046448174
0.095693998	0.024340679	0.00045753653
0.095825487	0.024630815	0.00045459442
0.095956976	0.024886017	0.00045951221
0.096088465	0.025512710	0.00045949360
0.096219953	0.024551294	0.00045526730
0.096351442	0.024707728	0.00045759823
0.096482931	0.025083139	0.00045721263
0.096614419	0.025691591	0.00045988956
0.096745908	0.025746759	0.00046251463
0.096877397	0.024482943	0.00045195759
0.097008885	0.024026474	0.00045051267
0.097140374	0.024546195	0.00045187532
0.097271863	0.023785927	0.00044695355
0.097403352	0.024327931	0.00044910622
0.097534840	0.024845086	0.00045249284
0.097666329	0.024672881	0.00045388438
0.097797818	0.024287340	0.00044490064
0.097929306	0.024565665	0.00045084826
0.098060795	0.024151004	0.00044520645
0.098192284	0.024585249	0.00044484998
0.098323772	0.024593958	0.00044778994
0.098455261	0.024474083	0.00044300141
0.098586750	0.023376981	0.00043528973
0.098718239	0.023718714	0.00043637288
0.098849727	0.024279574	0.00043937228
0.098981216	0.024712970	0.00044390873
0.099112705	0.023925153	0.00043805745
0.099244193	0.024667831	0.00044316725
0.099375682	0.024326430	0.00044178804
0.099507171	0.024519687	0.00044046361
0.099638659	0.025290672	0.00044987012
0.099770148	0.024455492	0.00044101378
0.099901637	0.024978204	0.00044511845
0.10003313	0.024001354	0.00043904691
0.10016461	0.023429451	0.00043422247
0.10029610	0.023841049	0.00044086161
0.10042759	0.024968820	0.00044556077
0.10055908	0.023981827	0.00043807160
0.10069057	0.024225288	0.00044088343
0.10082206	0.024110444	0.00043787504
0.10095355	0.023909717	0.00043926070
0.10108504	0.023868753	0.00043473421
0.10121652	0.024554815	0.00044046371
0.10134801	0.024367449	0.00044020149
0.10147950	0.023771180	0.00043687315
0.10161099	0.023408791	0.00043310082
0.10174248	0.023708815	0.00043656581
0.10187397	0.023788658	0.00043317191
0.10200546	0.024289743	0.00043942891
0.10213694	0.023923780	0.00043310486
0.10226843	0.024323699	0.00043964233
0.10239992	0.025517139	0.00044629065
0.10253141	0.024346824	0.00043398617
0.10266290	0.024180590	0.00043879931
0.10279439	0.024238382	0.00043632480
0.10292588	0.023722014	0.00043479064
0.10305737	0.024830334	0.00044155292
0.10318885	0.024089160	0.00043473134
0.10332034	0.024195845	0.00043673511
0.10345183	0.024418244	0.00043579602
0.10358332	0.023914856	0.00043317409
0.10371481	0.024094294	0.00043506397
0.10384630	0.024852545	0.00043843339
0.10397779	0.023966897	0.00043333670
0.10410928	0.023885800	0.00043323701
0.10424076	0.023400246	0.00043004977
0.10437225	0.024461198	0.00043604567
0.10450374	0.024284722	0.00043178847
0.10463523	0.024376387	0.00043662559
0.10476672	0.024384313	0.00043608016
0.10489821	0.024336563	0.00043527642
0.10502970	0.024049636	0.00043170767
0.10516118	0.024362659	0.00043273910
0.10529267	0.024177363	0.00043430999
0.10542416	0.023881032	0.00043154426
0.10555565	0.023981621	0.00042949473
0.10568714	0.024157276	0.00043248272
0.10581863	0.024756867	0.00043448051
0.10595012	0.023912029	0.00043085622
0.10608161	0.023710662	0.00043023573
0.10621309	0.023595008	0.00042681210
0.10634458	0.023938286	0.00042857338
0.10647607	0.024071819	0.00043019611
0.10660756	0.024289404	0.00043035417
0.10673905	0.024545945	0.00043647450
0.10687054	0.023604918	0.00043054725
0.10700203	0.023331043	0.00043332570
0.10713352	0.024150910	0.00044341358
0.10726500	0.023612411	0.00044429454
0.10739649	0.023739822	0.00044961765
0.10752798	0.023539228	0.00044781934
0.10765947	0.023844292	0.00045311125
0.10779096	0.023255446	0.00044952928
0.10792245	0.023737304	0.00045781864
0.10805394	0.023414346	0.00045512604
0.10818542	0.023422619	0.00045426433
0.10831691	0.024195674	0.00046448729
0.10844840	0.023407047	0.00045862798
0.10857989	0.023576845	0.00046032179
0.10871138	0.024025495	0.00047084859
0.10884287	0.024177790	0.00047012967
0.10897436	0.023698292	0.00046619413
0.10910585	0.023007455	0.00046614696
0.10923733	0.023872692	0.00046911974
0.10936882	0.024086172	0.00047697202
0.10950031	0.023735554	0.00047035905
0.10963180	0.024973372	0.00048397522
0.10976329	0.024499977	0.00048001064
0.10989478	0.023957798	0.00047849021
0.11002627	0.024078188	0.00048206976
0.11015776	0.023347581	0.00047134940
0.11028924	0.023618926	0.00047960775
0.11042073	0.023750542	0.00048517870
0.11055222	0.024279862	0.00048385010
0.11068371	0.023796037	0.00048344989
0.11081520	0.023854272	0.00048327364
0.11094669	0.023991543	0.00048508620
0.11107818	0.024994643	0.00049850678
0.11120966	0.023482939	0.00048388797
0.11134115	0.022915672	0.00048247895
0.11147264	0.023959569	0.00048736883
0.11160413	0.023238991	0.00048464697
0.11173562	0.024819905	0.00050217142
0.11186711	0.024458432	0.00047984915
0.11199860	0.024059134	0.00048106199
0.11213009	0.023967450	0.00047003423
0.11226157	0.023522504	0.00046366552
0.11239306	0.023611014	0.00046359404
0.11252455	0.023874404	0.00046511557
0.11265604	0.023753342	0.00046404945
0.11278753	0.023578419	0.00045623873
0.11291902	0.023568999	0.00045528708
0.11305051	0.023662563	0.00045976562
0.11318200	0.024297539	0.00045855716
0.11331348	0.023614279	0.00045544609
0.11344497	0.024039874	0.00045600502
0.11357646	0.023466393	0.00044824614
0.11370795	0.024258459	0.00045771637
0.11383944	0.024628775	0.00045859171
0.11397093	0.023305471	0.00044656141
0.11410242	0.023450686	0.00044809278
0.11423390	0.024477623	0.00045129130
0.11436539	0.023900112	0.00045257846
0.11449688	0.024358094	0.00045058465
0.11462837	0.024497456	0.00045480430
0.11475986	0.023617361	0.00044559944
0.11489135	0.022922590	0.00043726220
0.11502284	0.024361888	0.00045102226
0.11515433	0.024118810	0.00045018972
0.11528581	0.023751442	0.00044532429
0.11541730	0.024279714	0.00044659326
0.11554879	0.023651796	0.00044022434
0.11568028	0.022905135	0.00043908233
0.11581177	0.024573112	0.00044818707
0.11594326	0.023702540	0.00044166746
0.11607475	0.024214038	0.00044470770
0.11620624	0.023179727	0.00043648435
0.11633772	0.023798184	0.00044211417
0.11646921	0.024419493	0.00044637888
0.11660070	0.023249306	0.00043583055
0.11673219	0.023634666	0.00043732071
0.11686368	0.023681593	0.00043636860
0.11699517	0.023827362	0.00043770340
0.11712666	0.023756044	0.00043693999
0.11725814	0.024314637	0.00043800354
0.11738963	0.024370282	0.00043821638
0.11752112	0.023773705	0.00043358325
0.11765261	0.023578086	0.00043248582
0.11778410	0.023176827	0.00043041908
0.11791559	0.023203615	0.00042777326
0.11804708	0.023501558	0.00042833813
0.11817857	0.023740575	0.00043260244
0.11831005	0.023226338	0.00042611785
0.11844154	0.023290085	0.00042837137
0.11857303	0.023694149	0.00042774082
0.11870452	0.023341893	0.00042440842
0.11883601	0.023530873	0.00042673388
0.11896750	0.023477321	0.00042608071
0.11909899	0.023895474	0.00043008267
0.11923048	0.023524310	0.00042235105
0.11936196	0.023237849	0.00042319585
0.11949345	0.023613307	0.00042149125
0.11962494	0.023538318	0.00042172003
0.11975643	0.023666923	0.00042601009
0.11988792	0.024151452	0.00042457666
0.12001941	0.023737515	0.00042103594
0.12015090	0.023704116	0.00042165154
0.12028239	0.024041681	0.00042446962
0.12041387	0.023852681	0.00042164422
0.12054536	0.023844785	0.00041776653
0.12067685	0.023493707	0.00041855028
0.12080834	0.023819307	0.00042068899
0.12093983	0.023572614	0.00041533914
0.12107132	0.023685656	0.00042012939
0.12120281	0.024037863	0.00042139487
0.12133429	0.023913261	0.00041847381
0.12146578	0.023592194	0.00041793665
0.12159727	0.023779535	0.00041528423
0.12172876	0.023481000	0.00041583113
0.12186025	0.024758170	0.00042248900
0.12199174	0.023755640	0.00041649488
0.12212323	0.024181323	0.00041971621
0.12225472	0.023727873	0.00041555569
0.12238620	0.024177672	0.00041984607
0.12251769	0.022780092	0.00040833409
0.12264918	0.023749993	0.00041703016
0.12278067	0.024276048	0.00041944654
0.12291216	0.024225286	0.00041857656
0.12304365	0.024440531	0.00041943035
0.12317514	0.023692967	0.00041430282
0.12330663	0.023488703	0.00041317077
0.12343811	0.023497771	0.00041409373
0.12356960	0.023967353	0.00041418136
0.12370109	0.024157640	0.00041752576
0.12383258	0.024462305	0.00041876413
0.12396407	0.022619623	0.00040332754
0.12409556	0.023751240	0.00041639108
0.12422705	0.024397190	0.00041736774
0.12435853	0.023774169	0.00041366176
0.12449002	0.024153415	0.00041495009
0.12462151	0.023691289	0.00041355681
0.12475300	0.023232736	0.00040831813
0.12488449	0.022948388	0.00040665494
0.12501598	0.023817968	0.00041403422
0.12514747	0.023088270	0.00040712706
0.12527896	0.023619417	0.00040977487
0.12541044	0.024043392	0.00041643681
0.12554193	0.023083056	0.00040691923
0.12567342	0.023565991	0.00040967126
0.12580491	0.024116875	0.00041587103
0.12593640	0.024031577	0.00041074397
0.12606789	0.023683695	0.00041274258
0.12619938	0.023505796	0.00040941051
0.12633087	0.023272090	0.00040887023
0.12646235	0.023756466	0.00041114319
0.12659384	0.023466338	0.00040414780
0.12672533	0.024807141	0.00041983841
0.12685682	0.024135180	0.00041162668
0.12698831	0.023868140	0.00041062100
0.12711980	0.023555625	0.00040727714
0.12725129	0.023233079	0.00040385838
0.12738277	0.024659047	0.00041568484
0.12751426	0.023744569	0.00040857818
0.12764575	0.023427677	0.00040629212
0.12777724	0.023473028	0.00040502517
0.12790873	0.023178889	0.00040598760
0.12804022	0.024157130	0.00041201291
0.12817171	0.023921637	0.00040918924
0.12830320	0.024030108	0.00040958419
0.12843468	0.024049525	0.00040887013
0.12856617	0.023308291	0.00040488063
0.12869766	0.024066336	0.00040885848
0.12882915	0.024223029	0.00041228549
0.12896064	0.023501890	0.00040493296
0.12909213	0.023627934	0.00040503523
0.12922362	0.023807488	0.00040666369
0.12935511	0.023473357	0.00040626037
0.12948659	0.023193329	0.00040359925
0.12961808	0.023732454	0.00040311908
0.12974957	0.023371003	0.00040210184
0.12988106	0.023790917	0.00040669966
0.13001255	0.022895906	0.00039911199
0.13014404	0.022973286	0.00040086655
0.13027553	0.023797983	0.00040372345
0.13040701	0.023607577	0.00040252445
0.13053850	0.023760923	0.00040590252
0.13066999	0.023653025	0.00040332506
0.13080148	0.023473519	0.00040290689
0.13093297	0.023520445	0.00040138595
0.13106446	0.023939262	0.00040752654
0.13119595	0.024005225	0.00040575275
0.13132744	0.023928449	0.00040526153
0.13145892	0.023558345	0.00040362994
0.13159041	0.023821447	0.00040188348
0.13172190	0.024065756	0.00040453239
0.13185339	0.023622527	0.00040248046
0.13198488	0.023365252	0.00040094506
0.13211637	0.023601145	0.00040287972
0.13224786	0.024099063	0.00040381458
0.13237935	0.023497593	0.00040079808
0.13251083	0.023891895	0.00040346739
0.13264232	0.023621677	0.00040188694
0.13277381	0.023415701	0.00040044565
0.13290530	0.023967129	0.00040048989
0.13303679	0.023914222	0.00040277349
0.13316828	0.023870584	0.00040436367
0.13329977	0.023020469	0.00039382089
0.13343125	0.023483447	0.00040243241
0.13356274	0.023605096	0.00039658685
0.13369423	0.022923381	0.00039469694
0.13382572	0.023810869	0.00040193601
0.13395721	0.023592685	0.00040006242
0.13408870	0.023962504	0.00040306255
0.13422019	0.024079230	0.00040078325
0.13435168	0.024232928	0.00040463227
0.13448316	0.024528782	0.00040641405
0.13461465	0.023908925	0.00040165736
0.13474614	0.024423879	0.00040498778
0.13487763	0.023430220	0.00039614392
0.13500912	0.023751064	0.00039779402
0.13514061	0.023776865	0.00040137647
0.13527210	0.023650818	0.00039963041
0.13540359	0.023258327	0.00039514429
0.13553507	0.023144136	0.00039468131
0.13566656	0.024219301	0.00040094154
0.13579805	0.022893011	0.00039359911
0.13592954	0.023655727	0.00039745414
0.13606103	0.023713883	0.00040026823
0.13619252	0.023589224	0.00039707495
0.13632401	0.023184724	0.00039215258
0.13645549	0.023182426	0.00039600402
0.13658698	0.023415553	0.00039332464
0.13671847	0.023577434	0.00039669894
0.13684996	0.023992759	0.00039911564
0.13698145	0.023952275	0.00039748921
0.13711294	0.023159972	0.00039211830
0.13724443	0.023999750	0.00039840583
0.13737592	0.023567182	0.00039471339
0.13750740	0.024160759	0.00039922735
0.13763889	0.024428820	0.00039907750
0.13777038	0.023443359	0.00039413330
0.13790187	0.023172512	0.00039131990
0.13803336	0.023735384	0.00039466447
0.13816485	0.024140537	0.00039843711
0.13829634	0.023390395	0.00039150845
0.13842783	0.023542339	0.00039523496
0.13855931	0.023359545	0.00039213569
0.13869080	0.023945291	0.00039597327
0.13882229	0.023556655	0.00039313064
0.13895378	0.023227381	0.00039012817
0.13908527	0.023733796	0.00039612461
0.13921676	0.023446814	0.00039289864
0.13934825	0.023879898	0.00039419975
0.13947973	0.023965288	0.00039544649
0.13961122	0.023577124	0.00039266900
0.13974271	0.023960842	0.00039672978
0.13987420	0.023412582	0.00039224194
0.14000569	0.023674162	0.00039033439
0.14013718	0.024124700	0.00039559876
0.14026867	0.022984876	0.00038717158
0.14040016	0.024110454	0.00039568055
0.14053164	0.023898768	0.00039569786
0.14066313	0.024465413	0.00039572393
0.14079462	0.024133584	0.00039417664
0.14092611	0.023689579	0.00039079246
0.14105760	0.024688911	0.00039824487
0.14118909	0.023954491	0.00039455974
0.14132058	0.024374454	0.00039237403
0.14145207	0.023639179	0.00039002115
0.14158355	0.023555894	0.00038785911
0.14171504	0.024652070	0.00039728044
0.14184653	0.023800363	0.00039038646
0.14197802	0.023917000	0.00039134175
0.14210951	0.023571566	0.00038755002
0.14224100	0.023566941	0.00038871708
0.14237249	0.024084152	0.00039159980
0.14250398	0.024228081	0.00039364028
0.14263546	0.023137465	0.00038373461
0.14276695	0.023838976	0.00039028221
0.14289844	0.023125370	0.00038571051
0.14302993	0.022969775	0.00038341811
0.14316142	0.022992170	0.00038314238
0.14329291	0.023670667	0.00038689399
0.14342440	0.023142915	0.00038612785
0.14355588	0.023121674	0.00038572866
0.14368737	0.024305714	0.00039290057
0.14381886	0.024306335	0.00039219079
0.14395035	0.023153058	0.00038241879
0.14408184	0.023859504	0.00038764918
0.14421333	0.023413775	0.00038702656
0.14434482	0.024121622	0.00038974233
0.14447631	0.024066703	0.00039061239
0.14460779	0.023334538	0.00038447393
0.14473928	0.023147986	0.00038376638
0.14487077	0.023820152	0.00039051673
0.14500226	0.023419222	0.00038456808
0.14513375	0.023480730	0.00038841517
0.14526524	0.022890032	0.00037996356
0.14539673	0.023402840	0.00038540672
0.14552822	0.024034978	0.00039206808
0.14565970	0.024012493	0.00038784881
0.14579119	0.023809702	0.00038818103
0.14592268	0.024022747	0.00038781066
0.14605417	0.023613419	0.00038598003
0.14618566	0.023958703	0.00038898094
0.14631715	0.023513314	0.00038449587
0.14644864	0.023504732	0.00038423282
0.14658012	0.023380238	0.00038327488
0.14671161	0.023622072	0.00038550051
0.14684310	0.023633419	0.00038757386
0.14697459	0.023639435	0.00038458575
0.14710608	0.024022067	0.00038691638
0.14723757	0.023187197	0.00038266082
0.14736906	0.023737780	0.00038510110
0.14750055	0.023577607	0.00038515377
0.14763203	0.023550596	0.00038410982
0.14776352	0.023447134	0.00038277399
0.14789501	0.022766263	0.00037956480
0.14802650	0.023585028	0.00038175407
0.14815799	0.023509054	0.00038485050
0.14828948	0.024195844	0.00038584540
0.14842097	0.024234677	0.00038924704
0.14855246	0.023638814	0.00038376847
0.14868394	0.023583947	0.00038184120
0.14881543	0.023960574	0.00038488574
0.14894692	0.023416720	0.00038260399
0.14907841	0.024033590	0.00038541065
0.14920990	0.023735945	0.00038295181
0.14934139	0.023728701	0.00038180186
0.14947288	0.023598825	0.00038355707
0.14960436	0.023492326	0.00038180244
0.14973585	0.023870497	0.00038447555
0.14986734	0.022768382	0.00037676172
0.14999883	0.024576301	0.00038724736
0.15013032	0.024264370	0.00038784593
0.15026181	0.023513461	0.00038176163
0.15039330	0.023112221	0.00037951037
0.15052479	0.024403535	0.00038639744
0.15065627	0.023567062	0.00038074845
0.15078776	0.023477377	0.00038018660
0.15091925	0.023883323	0.00038269171
0.15105074	0.023499883	0.00038049763
0.15118223	0.022992952	0.00037836066
0.15131372	0.023585131	0.00037948221
0.15144521	0.023641376	0.00038020483
0.15157670	0.023397239	0.00037902437
0.15170818	0.023691923	0.00038016047
0.15183967	0.023980849	0.00038257909
0.15197116	0.023456751	0.00038066968
0.15210265	0.023279473	0.00037828373
0.15223414	0.024314590	0.00038369281
0.15236563	0.023568954	0.00037775092
0.15249712	0.023947921	0.00038233027
0.15262860	0.023257609	0.00037616059
0.15276009	0.023963458	0.00038221112
0.15289158	0.023205447	0.00037681603
0.15302307	0.023714202	0.00037891446
0.15315456	0.023302048	0.00037721539
0.15328605	0.022902926	0.00037553124
0.15341754	0.023660843	0.00037929209
0.15354903	0.023368845	0.00037586397
0.15368051	0.023689511	0.00037871161
0.15381200	0.023514599	0.00037595647
0.15394349	0.023291039	0.00037709375
0.15407498	0.023667214	0.00038057116
0.15420647	0.023152908	0.00037330799
0.15433796	0.024030246	0.00038013067
0.15446945	0.024235822	0.00038075181
0.15460094	0.023055937	0.00037576271
0.15473242	0.022869785	0.00037297175
0.15486391	0.023880567	0.00037820631
0.15499540	0.022992625	0.00037277757
0.15512689	0.023943592	0.00037849887
0.15525838	0.023703926	0.00037764278
0.15538987	0.023446488	0.00037503135
0.15552136	0.023710669	0.00037686127
0.15565284	0.022905674	0.00037107713
0.15578433	0.024266729	0.00038085861
0.15591582	0.024291607	0.00038067705
0.15604731	0.023550278	0.00037658193
0.15617880	0.023797528	0.00037714073
0.15631029	0.023759774	0.00037747946
0.15644178	0.023612003	0.00037579934
0.15657327	0.023193622	0.00037396445
0.15670475	0.023224383	0.00037195449
0.15683624	0.023811777	0.00037585139
0.15696773	0.023402091	0.00037339290
0.15709922	0.023669381	0.00037500148
0.15723071	0.023356035	0.00037472152
0.15736220	0.023404467	0.00037109574
0.15749369	0.023712276	0.00037432457
0.15762518	0.023542664	0.00037256969
0.15775666	0.023816420	0.00037540367
0.15788815	0.023541640	0.00037573537
0.15801964	0.024471244	0.00037886109
0.15815113	0.023413600	0.00037356842
0.15828262	0.023922143	0.00037618108
0.15841411	0.023068190	0.00036956450
0.15854560	0.023624333	0.00037396930
0.15867708	0.023281847	0.00037065247
0.15880857	0.023525721	0.00037377115
0.15894006	0.023101663	0.00036973261
0.15907155	0.023277133	0.00037070915
0.15920304	0.023032382	0.00037016206
0.15933453	0.023527075	0.00037175538
0.15946602	0.023442293	0.00037060587
0.15959751	0.024077916	0.00037603269
0.15972899	0.023282649	0.00036918471
0.15986048	0.023204588	0.00037062818
0.15999197	0.022995962	0.00036709368
0.16012346	0.023805074	0.00037480195
0.16025495	0.022741935	0.00036693837
0.16038644	0.022886483	0.00036671150
0.16051793	0.023627329	0.00037349774
0.16064942	0.023689834	0.00037039540
0.16078090	0.023846042	0.00037544923
0.16091239	0.023654425	0.00037207682
0.16104388	0.023811384	0.00037135588
0.16117537	0.023892336	0.00037301908
0.16130686	0.023601893	0.00036977812
0.16143835	0.024038194	0.00037324404
0.16156984	0.023159888	0.00036961933
0.16170133	0.023175480	0.00036554633
0.16183281	0.023922357	0.00037340773
0.16196430	0.023715369	0.00036919898
0.16209579	0.023610773	0.00036947290
0.16222728	0.023197977	0.00036949600
0.16235877	0.023057548	0.00036463322
0.16249026	0.023405786	0.00036904667
0.16262175	0.024036090	0.00037193790
0.16275323	0.023502108	0.00036874282
0.16288472	0.022744435	0.00036366697
0.16301621	0.024307502	0.00037268808
0.16314770	0.023396935	0.00036935679
0.16327919	0.024049965	0.00037179716
0.16341068	0.024152111	0.00037145138
0.16354217	0.023441821	0.00036855592
0.16367366	0.023527667	0.00036764317
0.16380514	0.023663397	0.00036982817
0.16393663	0.023307115	0.00036728930
0.16406812	0.023540312	0.00036591061
0.16419961	0.023011313	0.00036375472
0.16433110	0.023649327	0.00036799066
0.16446259	0.023471305	0.00036821974
0.16459408	0.024452103	0.00037405159
0.16472557	0.023873471	0.00036677777
0.16485705	0.023565101	0.00036795390
0.16498854	0.023476651	0.00036613571
0.16512003	0.023451190	0.00036765204
0.16525152	0.023252805	0.00036676165
0.16538301	0.022763734	0.00036098035
0.16551450	0.023412515	0.00036723504
0.16564599	0.023088751	0.00036519166
0.16577747	0.023674835	0.00036693402
0.16590896	0.023971813	0.00036859956
0.16604045	0.023712443	0.00036599604
0.16617194	0.023161639	0.00036416407
0.16630343	0.023871480	0.00036767422
0.16643492	0.023748285	0.00036723304
0.16656641	0.024297994	0.00037180252
0.16669790	0.023360974	0.00036406912
0.16682938	0.023914993	0.00036806726
0.16696087	0.023622371	0.00036686509
0.16709236	0.023770833	0.00036418160
0.16722385	0.023337360	0.00036412058
0.16735534	0.023333081	0.00036272704
0.16748683	0.023329119	0.00036402127
0.16761832	0.023845942	0.00036761464
0.16774981	0.023390036	0.00036205005
0.16788129	0.023528786	0.00036563084
0.16801278	0.023436564	0.00036363245
0.16814427	0.022859053	0.00036067134
0.16827576	0.023312727	0.00036278267
0.16840725	0.023643445	0.00036363537
0.16853874	0.022950641	0.00036069602
0.16867023	0.023870306	0.00036323149
0.16880171	0.024002813	0.00036866569
0.16893320	0.023802570	0.00036592878
0.16906469	0.023880367	0.00036427530
0.16919618	0.023438479	0.00036309964
0.16932767	0.023640803	0.00036214276
0.16945916	0.024161082	0.00036738851
0.16959065	0.023629089	0.00036441362
0.16972214	0.023293586	0.00036097997
0.16985362	0.023793072	0.00036515168
0.16998511	0.023566954	0.00036210943
0.17011660	0.023105433	0.00036135664
0.17024809	0.023371625	0.00036382676
0.17037958	0.024316327	0.00036683124
0.17051107	0.023122049	0.00036006442
0.17064256	0.023248091	0.00036105077
0.17077405	0.023423796	0.00036097950
0.17090553	0.023186470	0.00036017235
0.17103702	0.023108090	0.00035894835
0.17116851	0.023874148	0.00036352032
0.17130000	0.023704485	0.00036345771
0.17143149	0.024221456	0.00036528287
0.17156298	0.023296459	0.00036043549
0.17169447	0.023756002	0.00036067547
0.17182595	0.023363546	0.00036168245
0.17195744	0.023244774	0.00035964207
0.17208893	0.024105624	0.00036412551
0.17222042	0.024357676	0.00036569670
0.17235191	0.023769253	0.00036164799
0.17248340	0.023737986	0.00036283196
0.17261489	0.023732094	0.00036298550
0.17274638	0.023561396	0.00035897098
0.17287786	0.023376750	0.00036016341
0.17300935	0.024214671	0.00036291627
0.17314084	0.023641688	0.00036068223
0.17327233	0.023484960	0.00035957576
0.17340382	0.023212858	0.00035722626
0.17353531	0.023062443	0.00035708564
0.17366680	0.022411889	0.00035271899
0.17379829	0.022516733	0.00035273621
0.17392977	0.023161550	0.00035858807
0.17406126	0.023725598	0.00036075414
0.17419275	0.023464096	0.00035876214
0.17432424	0.023345679	0.00035727776
0.17445573	0.023113715	0.00035575916
0.17458722	0.023677158	0.00036136371
0.17471871	0.023160017	0.00035640168
0.17485019	0.023439892	0.00035834355
0.17498168	0.023625396	0.00035852395
0.17511317	0.023555178	0.00035916014
0.17524466	0.023387476	0.00035969056
0.17537615	0.023828094	0.00036017207
0.17550764	0.023471132	0.00035683727
0.17563913	0.023970540	0.00036103890
0.17577062	0.023550282	0.00035824507
0.17590210	0.023562612	0.00035828178
0.17603359	0.023528598	0.00035740908
0.17616508	0.023754486	0.00035948000
0.17629657	0.023136483	0.00035515307
0.17642806	0.023252125	0.00035408258
0.17655955	0.024457397	0.00036378613
0.17669104	0.023498764	0.00035595195
0.17682253	0.023890361	0.00035809851
0.17695401	0.023554460	0.00035796977
0.17708550	0.023710284	0.00035699298
0.17721699	0.023489024	0.00035734458
0.17734848	0.023366293	0.00035546942
0.17747997	0.023192558	0.00035493980
0.17761146	0.023246313	0.00035623681
0.17774295	0.023142293	0.00035250915
0.17787443	0.023929562	0.00036022210
0.17800592	0.023371014	0.00035413224
0.17813741	0.024010591	0.00035834401
0.17826890	0.023231729	0.00035560607
0.17840039	0.022931980	0.00035157588
0.17853188	0.023672763	0.00035707201
0.17866337	0.023315842	0.00035420291
0.17879486	0.023460391	0.00035452250
0.17892634	0.023134891	0.00035310790
0.17905783	0.023576699	0.00035500625
0.17918932	0.023270513	0.00035537073
0.17932081	0.023524633	0.00035528216
0.17945230	0.023236408	0.00035428208
0.17958379	0.023283215	0.00035441730
0.17971528	0.023608642	0.00035409165
0.17984677	0.022956696	0.00035276663
0.17997825	0.023795884	0.00035572535
0.18010974	0.023539297	0.00035484042
0.18024123	0.023293592	0.00035306514
0.18037272	0.022985163	0.00034935434
0.18050421	0.023846382	0.00036338881
0.18063570	0.023288507	0.00036182276
0.18076719	0.023669645	0.00036561371
0.18089867	0.023381741	0.00036712269
0.18103016	0.023183700	0.00036808264
0.18116165	0.023094723	0.00036950583
0.18129314	0.022871634	0.00036891339
0.18142463	0.023569317	0.00037327133
0.18155612	0.023565471	0.00037595843
0.18168761	0.022969657	0.00037386064
0.18181910	0.023524665	0.00037887648
0.18195058	0.023330826	0.00037902854
0.18208207	0.023258874	0.00037745842
0.18221356	0.023791411	0.00038292531
0.18234505	0.023475460	0.00038173048
0.18247654	0.023998530	0.00038676606
0.18260803	0.022991299	0.00038179789
0.18273952	0.023515500	0.00038543926
0.18287101	0.023298700	0.00038643954
0.18300249	0.023307338	0.00038576341
0.18313398	0.023732754	0.00038849102
0.18326547	0.023272138	0.00038816208
0.18339696	0.023353620	0.00038771540
0.18352845	0.023350951	0.00038919651
0.18365994	0.023303562	0.00039081931
0.18379143	0.023495609	0.00039184778
0.18392292	0.024258088	0.00039966334
0.18405440	0.023141003	0.00039183813
0.18418589	0.023612628	0.00039571959
0.18431738	0.023271427	0.00039493729
0.18444887	0.023544365	0.00039591035
0.18458036	0.023002451	0.00039452844
0.18471185	0.023030966	0.00039525150
0.18484334	0.023439920	0.00039805092
0.18497482	0.023132789	0.00039731830
0.18510631	0.023161536	0.00039469991
0.18523780	0.023615846	0.00040336178
0.18536929	0.023246062	0.00039367101
0.18550078	0.023814727	0.00039117027
0.18563227	0.023477943	0.00038921646
0.18576376	0.023107304	0.00037950664
0.18589525	0.024007598	0.00038856326
0.18602673	0.022821463	0.00037817040
0.18615822	0.023342754	0.00038043368
0.18628971	0.023151973	0.00037790795
0.18642120	0.023023117	0.00037549364
0.18655269	0.023269388	0.00037697366
0.18668418	0.022917533	0.00037085627
0.18681567	0.023351561	0.00037376249
0.18694716	0.023548012	0.00037461199
0.18707864	0.023696705	0.00037199701
0.18721013	0.023070510	0.00037004217
0.18734162	0.023523396	0.00037282614
0.18747311	0.023744863	0.00037097903
0.18760460	0.023225030	0.00036963630
0.18773609	0.023530772	0.00036706852
0.18786758	0.023992703	0.00037099774
0.18799906	0.023410528	0.00036858726
0.18813055	0.023468306	0.00036515518
0.18826204	0.023482392	0.00036620574
0.18839353	0.023002056	0.00035962098
0.18852502	0.023507610	0.00036501434
0.18865651	0.023181943	0.00036482096
0.18878800	0.023285041	0.00036009083
0.18891949	0.023336234	0.00036167603
0.18905097	0.023030267	0.00035808944
0.18918246	0.023780115	0.00036252181
0.18931395	0.023202360	0.00035925373
0.18944544	0.023210236	0.00035705366
0.18957693	0.022811814	0.00035708208
0.18970842	0.023064740	0.00035438947
0.18983991	0.022948497	0.00035548618
0.18997140	0.023333047	0.00035797778
0.19010288	0.023433969	0.00035591243
0.19023437	0.023541371	0.00035789218
0.19036586	0.023815774	0.00035768094
0.19049735	0.023881593	0.00035784716
0.19062884	0.023010053	0.00035332442
0.19076033	0.023111575	0.00035185758
0.19089182	0.023529850	0.00035505983
0.19102330	0.023655901	0.00035502743
0.19115479	0.022918078	0.00034998268
0.19128628	0.023441975	0.00035359131
0.19141777	0.023982651	0.00035642537
0.19154926	0.023022553	0.00035074160
0.19168075	0.023106691	0.00035041613
0.19181224	0.023141527	0.00035181775
0.19194373	0.023187374	0.00035213993
0.19207521	0.023790915	0.00035343599
0.19220670	0.023129827	0.00034967225
0.19233819	0.022882379	0.00034869538
0.19246968	0.023729153	0.00035387574
0.19260117	0.023409277	0.00035192297
0.19273266	0.023915214	0.00035403609
0.19286415	0.023977808	0.00035538185
0.19299564	0.023548705	0.00035367838
0.19312712	0.023512936	0.00035091013
0.19325861	0.023193640	0.00034993592
0.19339010	0.023673504	0.00035209928
0.19352159	0.024349253	0.00035572681
0.19365308	0.023030118	0.00034987481
0.19378457	0.023538791	0.00035045071
0.19391606	0.023093064	0.00034797376
0.19404754	0.023100650	0.00034812818
0.19417903	0.023154799	0.00034918679
0.19431052	0.022657746	0.00034613903
0.19444201	0.023702911	0.00035199955
0.19457350	0.023287289	0.00034880273
0.19470499	0.023629843	0.00034947233
0.19483648	0.023934406	0.00035234827
0.19496797	0.023282644	0.00035001886
0.19509945	0.023491674	0.00034859315
0.19523094	0.022727157	0.00034561658
0.19536243	0.023154095	0.00034639537
0.19549392	0.022598178	0.00034308559
0.19562541	0.023317664	0.00034908088
0.19575690	0.023040502	0.00034614881
0.19588839	0.022904044	0.00034452597
0.19601988	0.023624408	0.00034814933
0.19615136	0.023346276	0.00034721530
0.19628285	0.023357920	0.00034931605
0.19641434	0.023304985	0.00034704938
0.19654583	0.023221908	0.00034690675
0.19667732	0.022807450	0.00034390005
0.19680881	0.022722008	0.00034353859
0.19694030	0.023370869	0.00034682240
0.19707178	0.024221262	0.00035201782
0.19720327	0.023524403	0.00034706621
0.19733476	0.023672061	0.00034751919
0.19746625	0.023620222	0.00034723164
0.19759774	0.023144468	0.00034615351
0.19772923	0.023363966	0.00034630085
0.19786072	0.022950769	0.00034318903
0.19799221	0.023566478	0.00034832515
0.19812369	0.023326221	0.00034371765
0.19825518	0.023131363	0.00034677461
0.19838667	0.022910036	0.00034184083
0.19851816	0.023478237	0.00034669527
0.19864965	0.023134454	0.00034465151
0.19878114	0.023494617	0.00034511490
0.19891263	0.023846438	0.00034855014
0.19904412	0.023497006	0.00034477028
0.19917560	0.023341390	0.00034523018
0.19930709	0.023087501	0.00034355356
0.19943858	0.023306505	0.00034364757
0.19957007	0.022946947	0.00034219677
0.19970156	0.023009098	0.00034217870
0.19983305	0.023442834	0.00034430182
0.19996454	0.023518250	0.00034401918
0.20009602	0.023060487	0.00034241378
0.20022751	0.023970430	0.00034726738
0.20035900	0.023683405	0.00034632117
0.20049049	0.023445455	0.00034427976
0.20062198	0.023239620	0.00034342314
0.20075347	0.023998687	0.00034649142
0.20088496	0.023343870	0.00034289007
0.20101645	0.022378842	0.00033899275
0.20114793	0.023432045	0.00034267451
0.20127942	0.023011600	0.00034129741
0.20141091	0.023454398	0.00034394405
0.20154240	0.022742378	0.00034041315
0.20167389	0.023464433	0.00034400289
0.20180538	0.023198415	0.00033987461
0.20193687	0.022770322	0.00033877037
0.20206836	0.023496100	0.00034255425
0.20219984	0.023782650	0.00034547240
0.20233133	0.023011936	0.00034117604
0.20246282	0.023419863	0.00034161456
0.20259431	0.023213045	0.00034144267
0.20272580	0.023004208	0.00033880159
0.20285729	0.023359584	0.00034078427
0.20298878	0.022909742	0.00033964400
0.20312027	0.023517069	0.00034055879
0.20325175	0.023780302	0.00034486530
0.20338324	0.023482535	0.00034052619
0.20351473	0.023345256	0.00034137054
0.20364622	0.023216510	0.00034108789
0.20377771	0.023599012	0.00034022966
0.20390920	0.023197957	0.00034047875
0.20404069	0.023190636	0.00033882028
0.20417217	0.023169681	0.00034016988
0.20430366	0.023288895	0.00033952141
0.20443515	0.023465486	0.00033912752
0.20456664	0.022965993	0.00033778887
0.20469813	0.023644715	0.00034214191
0.20482962	0.023130366	0.00033811799
0.20496111	0.023510363	0.00034117177
0.20509260	0.022933215	0.00033646547
0.20522408	0.022810425	0.00033643767
0.20535557	0.023441460	0.00034050461
0.20548706	0.023429653	0.00033966834
0.20561855	0.023426434	0.00033977898
0.20575004	0.023497320	0.00033842212
0.20588153	0.023219004	0.00033825619
0.20601302	0.023421244	0.00034008409
0.20614451	0.023266425	0.00033658942
0.20627599	0.023679667	0.00034015236
0.20640748	0.023345132	0.00033649013
0.20653897	0.023344380	0.00033769222
0.20667046	0.023636252	0.00034015484
0.20680195	0.023016272	0.00033491383
0.20693344	0.023663426	0.00034012617
0.20706493	0.023253229	0.00033660791
0.20719641	0.023331867	0.00033883908
0.20732790	0.022692166	0.00033552581
0.20745939	0.023601845	0.00033807683
0.20759088	0.023000210	0.00033527259
0.20772237	0.023851495	0.00034041597
0.20785386	0.023462931	0.00033698233
0.20798535	0.023282146	0.00033864285
0.20811684	0.023316576	0.00033550993
0.20824832	0.023237334	0.00033694524
0.20837981	0.023640605	0.00033958735
0.20851130	0.023299032	0.00033738560
0.20864279	0.023479651	0.00033893824
0.20877428	0.023402608	0.00033614833
0.20890577	0.023022426	0.00033477156
0.20903726	0.023369637	0.00033776045
0.20916875	0.022919476	0.00033510723
0.20930023	0.022962292	0.00033460868
0.20943172	0.023284956	0.00033691251
0.20956321	0.022905266	0.00033342896
0.20969470	0.023936008	0.00033985143
0.20982619	0.023396835	0.00033599872
0.20995768	0.022858354	0.00033339350
0.21008917	0.024280347	0.00034074551
0.21022065	0.023806588	0.00033858217
0.21035214	0.023613732	0.00033868189
0.21048363	0.022750956	0.00033113051
0.21061512	0.023913160	0.00034069045
0.21074661	0.023142136	0.00033251542
0.21087810	0.022918285	0.00033223119
0.21100959	0.022826463	0.00033360477
0.21114108	0.023094651	0.00033305088
0.21127256	0.022829080	0.00033404868
0.21140405	0.023248412	0.00033325468
0.21153554	0.023360149	0.00033531829
0.21166703	0.023178558	0.00033388187
0.21179852	0.022725397	0.00033162263
0.21193001	0.023000538	0.00033314499
0.21206150	0.022818173	0.00033052686
0.21219299	0.023479928	0.00033553596
0.21232447	0.023412062	0.00033628572
0.21245596	0.023015226	0.00033187771
0.21258745	0.023762418	0.00033747934
0.21271894	0.023286372	0.00033306302
0.21285043	0.023374141	0.00033341007
0.21298192	0.023319188	0.00033544045
0.21311341	0.022914129	0.00033114976
0.21324489	0.023023299	0.00033217567
0.21337638	0.023146564	0.00033153766
0.21350787	0.023814923	0.00033660431
0.21363936	0.023568893	0.00033565451
0.21377085	0.023175358	0.00033185982
0.21390234	0.023181368	0.00033344931
0.21403383	0.023219321	0.00033182438
0.21416532	0.022996648	0.00033123912
0.21429680	0.022992133	0.00033223008
0.21442829	0.023151285	0.00033125568
0.21455978	0.023239385	0.00033206111
0.21469127	0.022915334	0.00033007242
0.21482276	0.023721883	0.00033391813
0.21495425	0.023578293	0.00033408983
0.21508574	0.023794026	0.00033553816
0.21521723	0.023670286	0.00033409113
0.21534871	0.023551706	0.00033343055
0.21548020	0.023380774	0.00033089564
0.21561169	0.023095752	0.00033124436
0.21574318	0.023375744	0.00033258307
0.21587467	0.023193906	0.00033006503
0.21600616	0.023451463	0.00033298910
0.21613765	0.023283103	0.00033075299
0.21626913	0.022990697	0.00033025439
0.21640062	0.023158903	0.00032988661
0.21653211	0.023100153	0.00033033566
0.21666360	0.023507938	0.00033083510
0.21679509	0.022516685	0.00032536690
0.21692658	0.023308647	0.00033106796
0.21705807	0.023297179	0.00033074693
0.21718956	0.022947985	0.00032766094
0.21732104	0.023863378	0.00033392618
0.21745253	0.022463421	0.00032558243
0.21758402	0.022803410	0.00032812436
0.21771551	0.022112978	0.00032338792
0.21784700	0.023256463	0.00032933039
0.21797849	0.023052980	0.00032915500
0.21810998	0.023017877	0.00032851865
0.21824147	0.023082273	0.00032858388
0.21837295	0.022892215	0.00032896113
0.21850444	0.022925720	0.00032649000
0.21863593	0.023185180	0.00033031040
0.21876742	0.023528782	0.00033047181
0.21889891	0.023032643	0.00032889014
0.21903040	0.023120506	0.00032913809
0.21916189	0.023521708	0.00032902382
0.21929337	0.022990842	0.00032726074
0.21942486	0.023276082	0.00032801717
0.21955635	0.022937349	0.00032779192
0.21968784	0.023210606	0.00032834692
0.21981933	0.022798601	0.00032351506
0.21995082	0.023244372	0.00032845104
0.22008231	0.022878660	0.00032583200
0.22021380	0.024363740	0.00033499437
0.22034528	0.023596797	0.00033067202
0.22047677	0.022997358	0.00032447957
0.22060826	0.023033369	0.00032666133
0.22073975	0.023251401	0.00032803299
0.22087124	0.023270769	0.00032888071
0.22100273	0.022750124	0.00032562539
0.22113422	0.023037965	0.00032548647
0.22126571	0.022975881	0.00032694123
0.22139719	0.022994657	0.00032578582
0.22152868	0.023278012	0.00032780470
0.22166017	0.023336589	0.00032869324
0.22179166	0.022526519	0.00032239481
0.22192315	0.023012625	0.00032649800
0.22205464	0.023398387	0.00032764519
0.22218613	0.023342114	0.00032773223
0.22231761	0.022645927	0.00032302977
0.22244910	0.023229716	0.00032603223
0.22258059	0.023279939	0.00032684151
0.22271208	0.023288452	0.00032723724
0.22284357	0.022974435	0.00032559233
0.22297506	0.022695315	0.00032420672
0.22310655	0.022781781	0.00032271454
0.22323804	0.023510374	0.00032784491
0.22336952	0.023242076	0.00032787093
0.22350101	0.022859632	0.00032322608
0.22363250	0.023443676	0.00032758866
0.22376399	0.022483773	0.00032185914
0.22389548	0.023670758	0.00032942717
0.22402697	0.023601580	0.00032875112
0.22415846	0.023006428	0.00032396092
0.22428995	0.023344185	0.00032611768
0.22442143	0.023263985	0.00032506694
0.22455292	0.022921938	0.00032390639
0.22468441	0.023428659	0.00032740583
0.22481590	0.023088765	0.00032458222
0.22494739	0.023359392	0.00032440921
0.22507888	0.022928468	0.00032291223
0.22521037	0.022932687	0.00032318236
0.22534186	0.022821848	0.00032353285
0.22547334	0.023860637	0.00032780299
0.22560483	0.023038934	0.00032109984
0.22573632	0.023262094	0.00032524538
0.22586781	0.023513535	0.00032688107
0.22599930	0.022762808	0.00032210778
0.22613079	0.022974626	0.00032042841
0.22626228	0.023262705	0.00032493383
0.22639376	0.023700203	0.00032616757
0.22652525	0.023399668	0.00032432049
0.22665674	0.023236263	0.00032562994
0.22678823	0.023334768	0.00032349011
0.22691972	0.023142945	0.00032373979
0.22705121	0.023117220	0.00032395685
0.22718270	0.023515988	0.00032611912
0.22731419	0.023051112	0.00032382347
0.22744567	0.023157947	0.00032279230
0.22757716	0.022991223	0.00032056912
0.22770865	0.023516108	0.00032519860
0.22784014	0.023102330	0.00032213859
0.22797163	0.023095381	0.00032314675
0.22810312	0.023025982	0.00032137347
0.22823461	0.023407430	0.00032399471
0.22836610	0.022902688	0.00032260964
0.22849758	0.023486630	0.00032361479
0.22862907	0.023312691	0.00032470077
0.22876056	0.023162713	0.00032126502
0.22889205	0.023438762	0.00032444839
0.22902354	0.022857255	0.00032173957
0.22915503	0.023335100	0.00032212320
0.22928652	0.023315481	0.00032389299
0.22941800	0.023046153	0.00032048299
0.22954949	0.023334871	0.00032257020
0.22968098	0.022898983	0.00032080953
0.22981247	0.022861474	0.00031959487
0.22994396	0.023164219	0.00032274526
0.23007545	0.022795396	0.00032292117
0.23020694	0.022806847	0.00032530368
0.23033843	0.023265586	0.00033253310
0.23046991	0.023167132	0.00033211595
0.23060140	0.023365148	0.00033540618
0.23073289	0.023222997	0.00033511238
0.23086438	0.023164354	0.00033554641
0.23099587	0.022705676	0.00033828969
0.23112736	0.022483708	0.00033341387
0.23125885	0.022968373	0.00034075594
0.23139034	0.023416674	0.00034206097
0.23152182	0.023522920	0.00034472187
0.23165331	0.023429957	0.00034708399
0.23178480	0.022359399	0.00034031113
0.23191629	0.022997605	0.00034438293
0.23204778	0.022446911	0.00034170553
0.23217927	0.022169899	0.00034041820
0.23231076	0.023590917	0.00035150882
0.23244224	0.023167405	0.00034896716
0.23257373	0.022824213	0.00034673773
0.23270522	0.023108346	0.00034872162
0.23283671	0.022716275	0.00034556131
0.23296820	0.023927685	0.00035390699
0.23309969	0.022805096	0.00034727794
0.23323118	0.023235346	0.00034849792
0.23336267	0.023258362	0.00035120351
0.23349415	0.023019798	0.00034699733
0.23362564	0.023331529	0.00035200109
0.23375713	0.023666639	0.00035264793
0.23388862	0.023221188	0.00034963887
0.23402011	0.023707677	0.00035446816
0.23415160	0.023669313	0.00035231632
0.23428309	0.023418337	0.00035365041
0.23441458	0.023154856	0.00035026322
0.23454606	0.023154932	0.00035136166
0.23467755	0.022986253	0.00035001409
0.23480904	0.023228114	0.00035262028
0.23494053	0.023557954	0.00035440299
0.23507202	0.023382292	0.00035398953
0.23520351	0.023461265	0.00035430304
0.23533500	0.022911972	0.00035112358
0.23546648	0.022667609	0.00034957018
0.23559797	0.023438099	0.00035646237
0.23572946	0.022748128	0.00035112396
0.23586095	0.022857825	0.00035285615
0.23599244	0.022738715	0.00035015043
0.23612393	0.023281836	0.00035384718
0.23625542	0.023706834	0.00035855484
0.23638691	0.023190223	0.00035548015
0.23651839	0.023282425	0.00035335476
0.23664988	0.024248709	0.00036207345
0.23678137	0.024027702	0.00036015156
0.23691286	0.022909279	0.00035411595
0.23704435	0.022491906	0.00035224532
0.23717584	0.023281747	0.00035500656
0.23730733	0.023274835	0.00035770262
0.23743882	0.022955440	0.00035481638
0.23757030	0.022767483	0.00035392038
0.23770179	0.022939343	0.00035624269
0.23783328	0.022742555	0.00035257002
0.23796477	0.022905318	0.00035572390
0.23809626	0.023352341	0.00035740411
0.23822775	0.023827498	0.00036114927
0.23835924	0.023617173	0.00036184173
0.23849072	0.022850796	0.00035334753
0.23862221	0.023184045	0.00035743929
0.23875370	0.022293709	0.00035181179
0.23888519	0.023169390	0.00035900523
0.23901668	0.023278075	0.00036071626
0.23914817	0.023184638	0.00035544815
0.23927966	0.023135222	0.00035819035
0.23941115	0.023048479	0.00035803561
0.23954263	0.023099573	0.00035790052
0.23967412	0.023292312	0.00036003400
0.23980561	0.023504614	0.00035963440
0.23993710	0.023171918	0.00036034944
0.24006859	0.023266435	0.00036008061
0.24020008	0.023754752	0.00036359843
0.24033157	0.023368487	0.00036036407
0.24046306	0.023124330	0.00035886081
0.24059454	0.022958509	0.00035841375
0.24072603	0.022553649	0.00035676879
0.24085752	0.022680204	0.00035686300
0.24098901	0.023127075	0.00036283962
0.24112050	0.022616738	0.00035488789
0.24125199	0.022985342	0.00035998616
0.24138348	0.022856342	0.00035970637
0.24151496	0.023759088	0.00036280288
0.24164645	0.023510253	0.00036437955
0.24177794	0.023906704	0.00036369900
0.24190943	0.022742017	0.00035875560
0.24204092	0.022785742	0.00035876488
0.24217241	0.022387811	0.00035580003
0.24230390	0.023014081	0.00036125404
0.24243539	0.023380851	0.00036164111
0.24256687	0.023252919	0.00036234855
0.24269836	0.022766425	0.00035996995
0.24282985	0.023235408	0.00036001151
0.24296134	0.023369387	0.00036345288
0.24309283	0.022876613	0.00035978755
0.24322432	0.023484912	0.00036335188
0.24335581	0.022831373	0.00036032897
0.24348730	0.022829649	0.00036119239
0.24361878	0.023533730	0.00036449772
0.24375027	0.023473022	0.00036417168
0.24388176	0.023276527	0.00036238808
0.24401325	0.023548468	0.00036658525
0.24414474	0.023135212	0.00036154254
0.24427623	0.023333277	0.00036463543
0.24440772	0.023907689	0.00036742760
0.24453920	0.023339912	0.00036385828
0.24467069	0.023485499	0.00036772405
0.24480218	0.023648899	0.00036528715
0.24493367	0.022585924	0.00035935709
0.24506516	0.023195981	0.00036295105
0.24519665	0.022998055	0.00036316780
0.24532814	0.023086383	0.00036426498
0.24545963	0.023151230	0.00036419191
0.24559111	0.023372708	0.00036614317
0.24572260	0.023185294	0.00036375878
0.24585409	0.023603798	0.00036648767
0.24598558	0.023121529	0.00036387994
0.24611707	0.022933625	0.00036350425
0.24624856	0.023103244	0.00036281007
0.24638005	0.023420815	0.00036761708
0.24651154	0.022855443	0.00036239651
0.24664302	0.022882622	0.00036539910
0.24677451	0.022986959	0.00036323587
0.24690600	0.023043684	0.00036471721
0.24703749	0.023343698	0.00036691849
0.24716898	0.022564849	0.00036014408
0.24730047	0.023358506	0.00036822188
0.24743196	0.023105117	0.00036550323
0.24756345	0.022639335	0.00036162650
0.24769493	0.023341707	0.00036799088
0.24782642	0.022742553	0.00036183921
0.24795791	0.022704932	0.00036489454
0.24808940	0.023549717	0.00036770008
0.24822089	0.023470181	0.00036740416
0.24835238	0.023697194	0.00037038853
0.24848387	0.023353691	0.00036686667
0.24861535	0.022940377	0.00036603583
0.24874684	0.022642133	0.00036390853
0.24887833	0.023208806	0.00036690475
0.24900982	0.023762200	0.00037190812
0.24914131	0.023531609	0.00036908523
0.24927280	0.023180421	0.00036724795
0.24940429	0.023406645	0.00036835606
0.24953578	0.023128785	0.00036638651
0.24966726	0.023353733	0.00036921343
0.24979875	0.022498766	0.00036163833
0.24993024	0.022945531	0.00036799763
0.25006173	0.023079955	0.00036574280
0.25019322	0.023567959	0.00037028480
0.25032471	0.023577916	0.00037195928
0.25045620	0.023011961	0.00036584981
0.25058769	0.022917192	0.00036680772
0.25071917	0.022398065	0.00036252452
0.25085066	0.022252622	0.00036136244
0.25098215	0.023313639	0.00037004222
0.25111364	0.022281049	0.00036108472
0.25124513	0.022614422	0.00036549550
0.25137662	0.022784551	0.00036607110
0.25150811	0.023684559	0.00037106645
0.25163959	0.023565702	0.00037208567
0.25177108	0.023285133	0.00036748493
0.25190257	0.022826859	0.00036769926
0.25203406	0.023235529	0.00036968937
0.25216555	0.023987942	0.00037196159
0.25229704	0.023198118	0.00037066963
0.25242853	0.022996232	0.00036748057
0.25256002	0.023723841	0.00037315520
0.25269150	0.023112518	0.00036809117
0.25282299	0.023184142	0.00036878493
0.25295448	0.023562465	0.00037375317
0.25308597	0.022540584	0.00036298488
0.25321746	0.023001168	0.00036905255
0.25334895	0.023189017	0.00036967737
0.25348044	0.023262274	0.00036889240
0.25361193	0.023239306	0.00037038556
0.25374341	0.022597300	0.00036387473
0.25387490	0.023140267	0.00036854295
0.25400639	0.023362783	0.00037711277
0.25413788	0.023267747	0.00038076150
0.25426937	0.022970845	0.00038348679
0.25440086	0.024438026	0.00039648898
0.25453235	0.023306039	0.00038958733
0.25466383	0.022870242	0.00039025840
0.25479532	0.022894025	0.00039266876
0.25492681	0.023271899	0.00039758117
0.25505830	0.023319385	0.00040085777
0.25518979	0.024357657	0.00040863075
0.25532128	0.022602861	0.00039898602
0.25545277	0.022739661	0.00040160994
0.25558426	0.022667746	0.00040244785
0.25571574	0.022309598	0.00040077293
0.25584723	0.022958622	0.00040820757
0.25597872	0.023514960	0.00041410534
0.25611021	0.022900767	0.00040932512
0.25624170	0.023164190	0.00041288654
0.25637319	0.023599939	0.00041927898
0.25650468	0.022651131	0.00041224283
0.25663617	0.023063792	0.00041952063
0.25676765	0.023208557	0.00042210631
0.25689914	0.022724997	0.00041935874
0.25703063	0.023617935	0.00042965770
0.25716212	0.023918211	0.00043005840
0.25729361	0.022779554	0.00042452702
0.25742510	0.022504127	0.00042370878
0.25755659	0.022538451	0.00042691632
0.25768807	0.022884563	0.00042984165
0.25781956	0.023122302	0.00043329425
0.25795105	0.023757737	0.00043888468
0.25808254	0.023358609	0.00044101605
0.25821403	0.023179316	0.00043491105
0.25834552	0.022376586	0.00043461706
0.25847701	0.022971902	0.00043648963
0.25860850	0.023018731	0.00043981359
0.25873998	0.023046267	0.00043934535
0.25887147	0.022416824	0.00043625513
0.25900296	0.023270808	0.00044376297
0.25913445	0.022957939	0.00044066438
0.25926594	0.023595602	0.00044595643
0.25939743	0.022990943	0.00044596695
0.25952892	0.022636220	0.00043874149
0.25966041	0.022163040	0.00044033759
0.25979189	0.023553840	0.00044840890
0.25992338	0.023288736	0.00044870552
0.26005487	0.023359614	0.00045101130
0.26018636	0.022517585	0.00044503807
0.26031785	0.023867250	0.00045585600
0.26044934	0.023073569	0.00044789994
0.26058083	0.022849253	0.00044888497
0.26071231	0.023029774	0.00045352137
0.26084380	0.023819479	0.00045782139
0.26097529	0.023119894	0.00045453061
0.26110678	0.023460007	0.00045535329
0.26123827	0.023029549	0.00045443924
0.26136976	0.023539594	0.00045849630
0.26150125	0.023546774	0.00045930385
0.26163274	0.023067769	0.00045721095
0.26176422	0.023100838	0.00045506550
0.26189571	0.023657260	0.00046609384
0.26202720	0.023597549	0.00046161825
0.26215869	0.022836728	0.00045563762
0.26229018	0.023253938	0.00046179928
0.26242167	0.023103615	0.00046203624
0.26255316	0.022096837	0.00045361770
0.26268465	0.023394688	0.00046702036
0.26281613	0.023389976	0.00046579884
0.26294762	0.022998638	0.00046228974
0.26307911	0.023358535	0.00046587133
0.26321060	0.023233423	0.00046896749
0.26334209	0.022709758	0.00046594044
0.26347358	0.022037004	0.00045827787
0.26360507	0.022413748	0.00046049751
0.26373655	0.022807661	0.00046644029
0.26386804	0.023004163	0.00046891494
0.26399953	0.022637128	0.00046634651
0.26413102	0.023353166	0.00047072452
0.26426251	0.023352074	0.00047247935
0.26439400	0.023782787	0.00047622587
0.26452549	0.023461468	0.00047637296
0.26465698	0.022534857	0.00047153061
0.26478846	0.023516391	0.00047321474
0.26491995	0.022724601	0.00047608683
0.26505144	0.022996525	0.00047215135
0.26518293	0.023035434	0.00047492724
0.26531442	0.022404727	0.00047239360
0.26544591	0.022691174	0.00047248563
[truncated: 567 more rows]
