# Supplementary material for: Invariant surface glycoprotein 65 of Trypanosoma brucei is a complement C3 receptor
Source: Nat Commun. 2022 Aug 29;13:5085. doi: 10.1038/s41467-022-32728-9 (PMC9424271; doi:10.1038/s41467-022-32728-9)
Supplement: Supplementary file 4 — supplementary data 2 [file 41467_2022_32728_MOESM4_ESM.zip › b21-414646_00057.dat]

0.0026000000	39.520080	0.13678453
0.0027314887	28.665430	0.10700750
0.0028629774	22.088737	0.089817591
0.0029944661	16.939666	0.075486731
0.0031259548	12.268478	0.059033574
0.0032574435	10.772404	0.057258725
0.0033889322	8.6619956	0.048536679
0.0035204209	11.427254	0.048538361
0.0036519096	12.201370	0.046542326
0.0037833983	9.9229468	0.039571986
0.0039148870	8.3126737	0.034947875
0.0040463757	6.6465577	0.030063844
0.0041778644	5.4135021	0.025430642
0.0043093531	4.5875812	0.022984786
0.0044408418	3.7856817	0.020081285
0.0045723305	3.0659134	0.018071716
0.0047038192	2.8452570	0.016662309
0.0048353079	2.4783587	0.015096796
0.0049667966	2.1894819	0.014138937
0.0050982853	1.8923209	0.012452175
0.0052297740	1.7386901	0.012092036
0.0053612627	1.5245837	0.010934325
0.0054927514	1.3817877	0.010133666
0.0056242401	1.2259505	0.0095175153
0.0057557288	1.1749545	0.0090593107
0.0058872175	1.0647662	0.0085086055
0.0060187062	1.0025238	0.0082342990
0.0061501949	0.88187775	0.0073974287
0.0062816836	0.88024997	0.0075575340
0.0064131723	0.81241452	0.0071174125
0.0065446610	0.77428859	0.0068488940
0.0066761496	0.74553389	0.0066888914
0.0068076383	0.71032496	0.0063809652
0.0069391270	0.68878309	0.0063844669
0.0070706157	0.65615646	0.0061328390
0.0072021044	0.63688952	0.0059755094
0.0073335931	0.61390030	0.0058411092
0.0074650818	0.57108031	0.0054697064
0.0075965705	0.55961351	0.0054594492
0.0077280592	0.53396595	0.0053107941
0.0078595479	0.50788372	0.0050556345
0.0079910366	0.49765748	0.0050342967
0.0081225253	0.46027144	0.0047030176
0.0082540140	0.44598322	0.0046557732
0.0083855027	0.44131976	0.0046490785
0.0085169914	0.40425133	0.0043586474
0.0086484801	0.40283879	0.0043193817
0.0087799688	0.37941238	0.0041179705
0.0089114575	0.37110348	0.0040941600
0.0090429462	0.36325900	0.0040223307
0.0091744349	0.33712066	0.0038415971
0.0093059236	0.32567987	0.0037313882
0.0094374123	0.31458839	0.0036430121
0.0095689010	0.29837095	0.0034907336
0.0097003897	0.29923046	0.0035240184
0.0098318784	0.27916204	0.0033553711
0.0099633671	0.26618711	0.0032406466
0.010094856	0.26310330	0.0032121616
0.010226345	0.23853499	0.0029858893
0.010357833	0.23972416	0.0030706120
0.010489322	0.22245546	0.0028709309
0.010620811	0.21759754	0.0028190562
0.010752299	0.20531937	0.0027267065
0.010883788	0.19167060	0.0025802670
0.011015277	0.18936359	0.0026117251
0.011146765	0.17429074	0.0024277397
0.011278254	0.17191188	0.0024018380
0.011409743	0.16525470	0.0023305380
0.011541231	0.15358339	0.0022126405
0.011672720	0.15076513	0.0021977331
0.011804209	0.13627939	0.0020115164
0.011935698	0.13449861	0.0019928453
0.012067186	0.13083281	0.0019542527
0.012198675	0.11813058	0.0017972983
0.012330164	0.11534591	0.0017789791
0.012461652	0.11177482	0.0017313306
0.012593141	0.10879375	0.0016699987
0.012724630	0.10671881	0.0016544049
0.012856118	0.10045946	0.0015541986
0.012987607	0.096460170	0.0015412410
0.013119096	0.093214982	0.0014814674
0.013250585	0.090467464	0.0014434641
0.013382073	0.089872555	0.0014435600
0.013513562	0.083805172	0.0013718278
0.013645051	0.083155792	0.0013760267
0.013776539	0.080296977	0.0013452124
0.013908028	0.082348441	0.0013392181
0.014039517	0.079364679	0.0013084619
0.014171005	0.073574886	0.0012524303
0.014302494	0.071966652	0.0012407937
0.014433983	0.074391535	0.0012617748
0.014565472	0.071534025	0.0012119158
0.014696960	0.070036036	0.0012058969
0.014828449	0.065880151	0.0011525900
0.014959938	0.065009249	0.0011520734
0.015091426	0.064912565	0.0011523679
0.015222915	0.062633393	0.0011049567
0.015354404	0.063013146	0.0011127015
0.015485892	0.062339774	0.0010963715
0.015617381	0.062639221	0.0011033342
0.015748870	0.060616738	0.0010839825
0.015880359	0.060344203	0.0010650636
0.016011847	0.059534216	0.0010587123
0.016143336	0.054340373	0.0010011499
0.016274825	0.051647416	0.00098229896
0.016406313	0.053995734	0.00099227755
0.016537802	0.054040994	0.00098693281
0.016669291	0.052462501	0.00096965698
0.016800779	0.054914524	0.00098961431
0.016932268	0.059489602	0.0010226330
0.017063757	0.061357186	0.0010365096
0.017195246	0.058146963	0.0010016070
0.017326734	0.057873178	0.0010016071
0.017458223	0.057767237	0.00099140057
0.017589712	0.054644605	0.00096012323
0.017721200	0.055268117	0.00096929589
0.017852689	0.056376488	0.00095811443
0.017984178	0.056273916	0.00096791867
0.018115666	0.053677812	0.00094221564
0.018247155	0.052579991	0.00092412780
0.018378644	0.050645649	0.00091030026
0.018510133	0.050862135	0.00090286432
0.018641621	0.051131088	0.00090239420
0.018773110	0.048977223	0.00088028449
0.018904599	0.049712529	0.00088677940
0.019036087	0.048599260	0.00087385864
0.019167576	0.048917261	0.00086670706
0.019299065	0.047530348	0.00085122881
0.019430553	0.047139378	0.00085333743
0.019562042	0.048759548	0.00085891861
0.019693531	0.046989416	0.00084317327
0.019825019	0.046425577	0.00082950671
0.019956508	0.044023191	0.00080679988
0.020087997	0.045994587	0.00082877185
0.020219486	0.043003238	0.00079458276
0.020350974	0.043581045	0.00080337874
0.020482463	0.044683501	0.00079997110
0.020613952	0.042581322	0.00078026505
0.020745440	0.041405493	0.00077293921
0.020876929	0.041911538	0.00076980763
0.021008418	0.040941247	0.00076249660
0.021139906	0.041523445	0.00076399241
0.021271395	0.039335911	0.00073817130
0.021402884	0.039167874	0.00073860763
0.021534373	0.040519392	0.00074820963
0.021665861	0.040431903	0.00074536486
0.021797350	0.040656866	0.00074435694
0.021928839	0.038218586	0.00071224012
0.022060327	0.037935721	0.00071989690
0.022191816	0.039153930	0.00072212330
0.022323305	0.038870264	0.00071752277
0.022454793	0.038284029	0.00071002731
0.022586282	0.037243057	0.00069538915
0.022717771	0.037198212	0.00070057909
0.022849260	0.035521935	0.00067895736
0.022980748	0.037001654	0.00069387875
0.023112237	0.036791198	0.00068648549
0.023243726	0.037215601	0.00068400324
0.023375214	0.037423915	0.00069098899
0.023506703	0.037156339	0.00068302000
0.023638192	0.036510216	0.00067729585
0.023769680	0.037150974	0.00068217428
0.023901169	0.036790020	0.00067508611
0.024032658	0.037729507	0.00068574637
0.024164147	0.037870317	0.00068117426
0.024295635	0.036799555	0.00066725143
0.024427124	0.036167065	0.00066142233
0.024558613	0.035945332	0.00065471925
0.024690101	0.037111992	0.00067171323
0.024821590	0.036603963	0.00066114977
0.024953079	0.036683343	0.00065726370
0.025084567	0.036641226	0.00065942296
0.025216056	0.035674261	0.00064445154
0.025347545	0.036608203	0.00065741551
0.025479034	0.035997836	0.00064541990
0.025610522	0.035872105	0.00063924164
0.025742011	0.035580032	0.00063772407
0.025873500	0.035352055	0.00063436026
0.026004988	0.035571311	0.00063824098
0.026136477	0.036240351	0.00063967865
0.026267966	0.034572489	0.00062137759
0.026399454	0.034898374	0.00062579847
0.026530943	0.034306414	0.00061647352
0.026662432	0.034409743	0.00062071443
0.026793920	0.035942606	0.00062920764
0.026925409	0.035694550	0.00062297801
0.027056898	0.033164810	0.00060762139
0.027188387	0.033607448	0.00060283990
0.027319875	0.034233202	0.00061378160
0.027451364	0.034073933	0.00060613324
0.027582853	0.035336846	0.00061243546
0.027714341	0.034464262	0.00060633112
0.027845830	0.034091306	0.00059843717
0.027977319	0.033150968	0.00059587846
0.028108807	0.032506130	0.00058478496
0.028240296	0.034044028	0.00059538303
0.028371785	0.033185206	0.00058957104
0.028503274	0.032922195	0.00058399674
0.028634762	0.034151246	0.00059221171
0.028766251	0.034154690	0.00059195562
0.028897740	0.033849975	0.00058437397
0.029029228	0.033372311	0.00058290429
0.029160717	0.033696129	0.00058601392
0.029292206	0.033206518	0.00057786884
0.029423694	0.032144617	0.00057255401
0.029555183	0.033479296	0.00057185747
0.029686672	0.032233724	0.00056982032
0.029818161	0.032812626	0.00057145654
0.029949649	0.031634156	0.00055881672
0.030081138	0.032048238	0.00056349736
0.030212627	0.033513258	0.00056951975
0.030344115	0.032460793	0.00056146421
0.030475604	0.032207202	0.00055936469
0.030607093	0.032614912	0.00055943246
0.030738581	0.032200541	0.00055730100
0.030870070	0.032086347	0.00055301068
0.031001559	0.031934763	0.00054937724
0.031133048	0.032354776	0.00055556201
0.031264536	0.031548494	0.00054459716
0.031396025	0.032741111	0.00055829582
0.031527514	0.031297697	0.00054181806
0.031659002	0.031257456	0.00054032993
0.031790491	0.031785650	0.00054754791
0.031921980	0.031125925	0.00053595909
0.032053468	0.031733257	0.00054330499
0.032184957	0.031145019	0.00053230991
0.032316446	0.031778577	0.00053641908
0.032447935	0.031655884	0.00053924521
0.032579423	0.031198066	0.00053162567
0.032710912	0.031764840	0.00053711541
0.032842401	0.031217753	0.00052971147
0.032973889	0.030990631	0.00052537627
0.033105378	0.031910024	0.00053545742
0.033236867	0.030722350	0.00052382722
0.033368355	0.030709561	0.00053115413
0.033499844	0.031111453	0.00053298174
0.033631333	0.030961592	0.00053203321
0.033762822	0.030511339	0.00053476068
0.033894310	0.031046016	0.00053629159
0.034025799	0.029872249	0.00052916266
0.034157288	0.030180402	0.00053100583
0.034288776	0.030674142	0.00053388163
0.034420265	0.029760178	0.00053268116
0.034551754	0.029638158	0.00052698144
0.034683242	0.030436069	0.00053526772
0.034814731	0.031249699	0.00053830860
0.034946220	0.029788274	0.00052865022
0.035077708	0.029285561	0.00052897752
0.035209197	0.029793905	0.00053170930
0.035340686	0.031129718	0.00053908263
0.035472175	0.029577489	0.00053861519
0.035603663	0.028880162	0.00053331470
0.035735152	0.029258851	0.00054220851
0.035866641	0.029353982	0.00054444137
0.035998129	0.028946504	0.00053844197
0.036129618	0.029364434	0.00054578398
0.036261107	0.029088494	0.00054084840
0.036392595	0.029176246	0.00054805137
0.036524084	0.029093832	0.00054627587
0.036655573	0.028953344	0.00053948285
0.036787062	0.028463168	0.00054159491
0.036918550	0.028446068	0.00053964558
0.037050039	0.027396886	0.00053719384
0.037181528	0.029922368	0.00055332202
0.037313016	0.029344226	0.00054944797
0.037444505	0.028500331	0.00054521007
0.037575994	0.029016870	0.00054867833
0.037707482	0.029390366	0.00055656448
0.037838971	0.029043625	0.00055469223
0.037970460	0.028872178	0.00054818989
0.038101949	0.028123169	0.00054709023
0.038233437	0.028636093	0.00054612881
0.038364926	0.027848217	0.00053549430
0.038496415	0.028735629	0.00054028788
0.038627903	0.028805109	0.00053446731
0.038759392	0.028702445	0.00053626088
0.038890881	0.029993358	0.00054153861
0.039022369	0.029802519	0.00054137626
0.039153858	0.029563119	0.00053632804
0.039285347	0.029953656	0.00053590655
0.039416836	0.030005644	0.00054171819
0.039548324	0.029562556	0.00053417447
0.039679813	0.029836873	0.00053349581
0.039811302	0.029168870	0.00052987255
0.039942790	0.029645263	0.00053149296
0.040074279	0.029150418	0.00053043615
0.040205768	0.028223412	0.00051964852
0.040337256	0.027766343	0.00051267008
0.040468745	0.028547346	0.00052028663
0.040600234	0.028809689	0.00052033840
0.040731723	0.029725574	0.00052873517
0.040863211	0.028631460	0.00051949810
0.040994700	0.029233125	0.00052100233
0.041126189	0.029253890	0.00052527752
0.041257677	0.028336468	0.00051442631
0.041389166	0.028820213	0.00051813050
0.041520655	0.028755920	0.00051767748
0.041652143	0.028979205	0.00051858489
0.041783632	0.028937344	0.00051758488
0.041915121	0.029936127	0.00052283172
0.042046610	0.029365594	0.00052055621
0.042178098	0.028703352	0.00051387799
0.042309587	0.028769247	0.00051392228
0.042441076	0.029508232	0.00051815738
0.042572564	0.029205528	0.00051571367
0.042704053	0.028842221	0.00051076782
0.042835542	0.029949993	0.00052072943
0.042967030	0.029210619	0.00051553575
0.043098519	0.029134750	0.00051423658
0.043230008	0.028037199	0.00050438631
0.043361496	0.029811067	0.00051394808
0.043492985	0.029478260	0.00051658582
0.043624474	0.029349862	0.00051143709
0.043755963	0.030083806	0.00051927909
0.043887451	0.029429138	0.00051099635
0.044018940	0.029248315	0.00050815616
0.044150429	0.028585517	0.00050846546
0.044281917	0.029178405	0.00050726002
0.044413406	0.029343916	0.00051170884
0.044544895	0.029987839	0.00051406044
0.044676383	0.029005143	0.00050546922
0.044807872	0.029447713	0.00050897001
0.044939361	0.028769182	0.00050253842
0.045070850	0.029322447	0.00050727046
0.045202338	0.029666465	0.00050806880
0.045333827	0.029267760	0.00050155165
0.045465316	0.028015688	0.00049802612
0.045596804	0.029206422	0.00050382896
0.045728293	0.028804579	0.00050143338
0.045859782	0.028870891	0.00049985553
0.045991270	0.029330331	0.00050062371
0.046122759	0.027779491	0.00049373711
0.046254248	0.028308288	0.00050332091
0.046385737	0.028799562	0.00050874383
0.046517225	0.029204747	0.00051487185
0.046648714	0.029144812	0.00051682627
0.046780203	0.029885097	0.00052755552
0.046911691	0.028843194	0.00051694236
0.047043180	0.028605401	0.00051624720
0.047174669	0.029471065	0.00052280991
0.047306157	0.029810432	0.00052849467
0.047437646	0.029534861	0.00052964131
0.047569135	0.029485828	0.00052933303
0.047700624	0.029341970	0.00052584479
0.047832112	0.029055371	0.00052853916
0.047963601	0.029010760	0.00052477508
0.048095090	0.029020062	0.00053119827
0.048226578	0.029831605	0.00053881750
0.048358067	0.028090991	0.00051937638
0.048489556	0.028249842	0.00052359230
0.048621044	0.028758598	0.00052886849
0.048752533	0.029450619	0.00053872373
0.048884022	0.029529534	0.00053518809
0.049015511	0.029271822	0.00053326530
0.049146999	0.029734734	0.00053967253
0.049278488	0.028847898	0.00053214661
0.049409977	0.030145913	0.00054681112
0.049541465	0.029388359	0.00053759897
0.049672954	0.028602120	0.00053318648
0.049804443	0.028335810	0.00052919585
0.049935931	0.028648883	0.00053586088
0.050067420	0.028741864	0.00053782897
0.050198909	0.029039109	0.00053867534
0.050330398	0.029736700	0.00054440489
0.050461886	0.028606240	0.00053548706
0.050593375	0.029166521	0.00054078645
0.050724864	0.030611435	0.00055440664
0.050856352	0.028908727	0.00054008836
0.050987841	0.029445749	0.00054287573
0.051119330	0.028737070	0.00053803109
0.051250818	0.029683541	0.00054759131
0.051382307	0.029819074	0.00054962348
0.051513796	0.028654653	0.00053742013
0.051645284	0.028898713	0.00053966878
0.051776773	0.029615804	0.00054630620
0.051908262	0.028785437	0.00054127164
0.052039751	0.028702539	0.00054243577
0.052171239	0.029348217	0.00054712774
0.052302728	0.028743815	0.00054590943
0.052434217	0.030146508	0.00055224873
0.052565705	0.028660219	0.00054249320
0.052697194	0.028535887	0.00054251004
0.052828683	0.029252686	0.00055129829
0.052960171	0.029138947	0.00054590602
0.053091660	0.029063080	0.00054375717
0.053223149	0.030056424	0.00055543369
0.053354638	0.029180580	0.00055074611
0.053486126	0.029203268	0.00054965060
0.053617615	0.029586127	0.00055039461
0.053749104	0.029750168	0.00055493861
0.053880592	0.028909154	0.00054576967
0.054012081	0.030182828	0.00056069912
0.054143570	0.029712605	0.00055625593
0.054275058	0.029415902	0.00055165959
0.054406547	0.029609025	0.00055187783
0.054538036	0.029231914	0.00055345169
0.054669525	0.029301058	0.00054973661
0.054801013	0.029967094	0.00056169295
0.054932502	0.028516501	0.00054737215
0.055063991	0.029216231	0.00054951007
0.055195479	0.029007824	0.00055201055
0.055326968	0.029642825	0.00055446229
0.055458457	0.028736106	0.00054920114
0.055589945	0.028919004	0.00054944332
0.055721434	0.029875730	0.00055658995
0.055852923	0.028369260	0.00055006824
0.055984412	0.029475905	0.00055767731
0.056115900	0.028249340	0.00054618235
0.056247389	0.029181559	0.00055578588
0.056378878	0.029909216	0.00055734740
0.056510366	0.028319816	0.00054897975
0.056641855	0.028306063	0.00054654747
0.056773344	0.028277077	0.00054798132
0.056904832	0.029264193	0.00055542238
0.057036321	0.029816097	0.00055719579
0.057167810	0.028149319	0.00054725170
0.057299299	0.028645214	0.00055013704
0.057430787	0.029715955	0.00055620496
0.057562276	0.028998281	0.00055563287
0.057693765	0.028168492	0.00054000498
0.057825253	0.029735151	0.00055929580
0.057956742	0.028741484	0.00054964044
0.058088231	0.029518751	0.00055347294
0.058219719	0.029556301	0.00055955644
0.058351208	0.028551858	0.00054427186
0.058482697	0.028789291	0.00054908522
0.058614186	0.029437676	0.00055496152
0.058745674	0.029567016	0.00055128605
0.058877163	0.029462997	0.00055337569
0.059008652	0.029205598	0.00054381285
0.059140140	0.028923169	0.00054815862
0.059271629	0.028707612	0.00054394319
0.059403118	0.028263337	0.00053748897
0.059534606	0.029126641	0.00054747022
0.059666095	0.029242987	0.00054168433
0.059797584	0.029169707	0.00054350853
0.059929072	0.030029148	0.00055224405
0.060060561	0.029508689	0.00054438027
0.060192050	0.028742510	0.00054210108
0.060323539	0.028261373	0.00053220098
0.060455027	0.028597069	0.00053872128
0.060586516	0.027301598	0.00053000002
0.060718005	0.028610983	0.00053644637
0.060849493	0.029317266	0.00054076738
0.060980982	0.029032325	0.00054048806
0.061112471	0.028100539	0.00053250092
0.061243959	0.028764611	0.00054260596
0.061375448	0.028550923	0.00053222589
0.061506937	0.029131564	0.00054150043
0.061638426	0.028031878	0.00053116135
0.061769914	0.029083086	0.00053993435
0.061901403	0.028503194	0.00053776190
0.062032892	0.029180765	0.00053790429
0.062164380	0.028272652	0.00053173124
0.062295869	0.028539529	0.00053547421
0.062427358	0.029354510	0.00054119062
0.062558846	0.029733283	0.00054778686
0.062690335	0.028187750	0.00052959316
0.062821824	0.029351745	0.00054129013
0.062953313	0.029785861	0.00054205454
0.063084801	0.028426540	0.00053144082
0.063216290	0.029229654	0.00054051241
0.063347779	0.028672607	0.00053261960
0.063479267	0.028591746	0.00053033418
0.063610756	0.028841229	0.00053656855
0.063742245	0.029340031	0.00053797634
0.063873733	0.028800795	0.00053760309
0.064005222	0.028675520	0.00053096174
0.064136711	0.028960458	0.00053418545
0.064268200	0.028574771	0.00052995850
0.064399688	0.029602638	0.00053820574
0.064531177	0.028300305	0.00053118958
0.064662666	0.028715867	0.00053138620
0.064794154	0.029008747	0.00053235397
0.064925643	0.028346954	0.00053057543
0.065057132	0.028807452	0.00053412624
0.065188620	0.028699109	0.00053166408
0.065320109	0.028620901	0.00052856263
0.065451598	0.029337372	0.00053523637
0.065583087	0.028858885	0.00053070308
0.065714575	0.028806923	0.00052702928
0.065846064	0.028502752	0.00052796533
0.065977553	0.028098088	0.00052332911
0.066109041	0.029213887	0.00053157648
0.066240530	0.028479789	0.00052702709
0.066372019	0.029318393	0.00053163973
0.066503507	0.028832687	0.00052924389
0.066634996	0.028457177	0.00052377526
0.066766485	0.028737438	0.00052697943
0.066897973	0.028617102	0.00052757137
0.067029462	0.028265080	0.00052528923
0.067160951	0.029622185	0.00053735773
0.067292440	0.028354086	0.00052226932
0.067423928	0.029172596	0.00052674300
0.067555417	0.028885503	0.00052710151
0.067686906	0.028724164	0.00052692452
0.067818394	0.029490283	0.00053145835
0.067949883	0.029330576	0.00053015581
0.068081372	0.028336288	0.00052139875
0.068212860	0.028481605	0.00052393460
0.068344349	0.028359406	0.00052249021
0.068475838	0.028932318	0.00052678996
0.068607327	0.028788487	0.00052620799
0.068738815	0.028700349	0.00052011540
0.068870304	0.027788858	0.00051620316
0.069001793	0.027657846	0.00051428711
0.069133281	0.028786076	0.00052387515
0.069264770	0.028802387	0.00052728574
0.069396259	0.028346056	0.00051542629
0.069527747	0.029171478	0.00052740258
0.069659236	0.029084412	0.00052657290
0.069790725	0.028119250	0.00051616140
0.069922214	0.029385896	0.00052881836
0.070053702	0.028573539	0.00051831230
0.070185191	0.028272129	0.00051899036
0.070316680	0.028468318	0.00051581282
0.070448168	0.028738726	0.00052023542
0.070579657	0.028509500	0.00051989885
0.070711146	0.028418629	0.00051491828
0.070842634	0.028146518	0.00051774542
0.070974123	0.027925958	0.00051232453
0.071105612	0.027856850	0.00051073652
0.071237101	0.027814723	0.00051431400
0.071368589	0.028100248	0.00050888002
0.071500078	0.027578923	0.00051133949
0.071631567	0.028322185	0.00051495382
0.071763055	0.028580613	0.00051726049
0.071894544	0.028719046	0.00051837095
0.072026033	0.027643512	0.00050530268
0.072157521	0.027661740	0.00051073080
0.072289010	0.028464542	0.00051664421
0.072420499	0.027617931	0.00050575696
0.072551988	0.028565104	0.00051314285
0.072683476	0.027812557	0.00050759355
0.072814965	0.027902542	0.00051051755
0.072946454	0.027187033	0.00050658270
0.073077942	0.027219618	0.00050285388
0.073209431	0.027926025	0.00051151124
0.073340920	0.027319781	0.00050204744
0.073472408	0.027880112	0.00050987742
0.073603897	0.027240325	0.00050423792
0.073735386	0.026882659	0.00049841538
0.073866875	0.027337439	0.00050266441
0.073998363	0.027259483	0.00050239464
0.074129852	0.027473298	0.00050439748
0.074261341	0.026782244	0.00050027161
0.074392829	0.026219762	0.00049121808
0.074524318	0.026547503	0.00049731517
0.074655807	0.027847301	0.00050410220
0.074787295	0.027680581	0.00050517560
0.074918784	0.026585290	0.00049556785
0.075050273	0.026941584	0.00049686640
0.075181761	0.027472352	0.00050248662
0.075313250	0.027555340	0.00050342366
0.075444739	0.027448885	0.00050128825
0.075576228	0.026957873	0.00049851273
0.075707716	0.028224464	0.00050635832
0.075839205	0.027445115	0.00050192210
0.075970694	0.027068856	0.00049744515
0.076102182	0.027156697	0.00049608574
0.076233671	0.027090948	0.00049988391
0.076365160	0.027526161	0.00049901901
0.076496648	0.026660337	0.00049405464
0.076628137	0.027510715	0.00050060434
0.076759626	0.027554490	0.00049888198
0.076891115	0.027246349	0.00049730506
0.077022603	0.026365270	0.00048826110
0.077154092	0.027032876	0.00049402151
0.077285581	0.027013162	0.00049753114
0.077417069	0.026904634	0.00049276222
0.077548558	0.027146096	0.00049801953
0.077680047	0.026250623	0.00048692878
0.077811535	0.026227323	0.00048713666
0.077943024	0.027275869	0.00049716324
0.078074513	0.027010015	0.00049057997
0.078206002	0.026471606	0.00048947882
0.078337490	0.027306402	0.00049371260
0.078468979	0.026576917	0.00048898255
0.078600468	0.026803005	0.00049227764
0.078731956	0.027142462	0.00049360348
0.078863445	0.026355935	0.00048828584
0.078994934	0.026237433	0.00048596823
0.079126422	0.026399437	0.00048685938
0.079257911	0.026680704	0.00048944369
0.079389400	0.027008204	0.00049014484
0.079520889	0.027380385	0.00049378728
0.079652377	0.026788488	0.00048957026
0.079783866	0.026736208	0.00048669875
0.079915355	0.027696104	0.00049772334
0.080046843	0.027216039	0.00048866073
0.080178332	0.026669915	0.00048788550
0.080309821	0.026314557	0.00048602679
0.080441309	0.026893290	0.00048558111
0.080572798	0.025478189	0.00047871892
0.080704287	0.027889503	0.00049548431
0.080835776	0.026306852	0.00048326284
0.080967264	0.026576617	0.00048698264
0.081098753	0.025653468	0.00047412106
0.081230242	0.025805189	0.00048065244
0.081361730	0.026436759	0.00048300239
0.081493219	0.025870557	0.00047865762
0.081624708	0.025964898	0.00048225391
0.081756196	0.025489379	0.00047372194
0.081887685	0.025320941	0.00047575881
0.082019174	0.026095234	0.00048039071
0.082150663	0.026536136	0.00048347812
0.082282151	0.026337507	0.00048360656
0.082413640	0.026261893	0.00047929490
0.082545129	0.027151860	0.00048825350
0.082676617	0.027021349	0.00048437166
0.082808106	0.026867179	0.00048467955
0.082939595	0.026587488	0.00048368009
0.083071083	0.025571319	0.00047202423
0.083202572	0.026204455	0.00047972003
0.083334061	0.025330118	0.00047372183
0.083465549	0.026392327	0.00047749395
0.083597038	0.024933355	0.00047100661
0.083728527	0.025927699	0.00047367739
0.083860016	0.026427659	0.00047998674
0.083991504	0.026697191	0.00048096063
0.084122993	0.025432853	0.00047153382
0.084254482	0.026286378	0.00047934421
0.084385970	0.026255156	0.00047518612
0.084517459	0.025742661	0.00047320312
0.084648948	0.026104977	0.00047718000
0.084780436	0.026750060	0.00047862644
0.084911925	0.026320346	0.00047872889
0.085043414	0.026088210	0.00047383874
0.085174903	0.025636370	0.00047053717
0.085306391	0.026824842	0.00048290950
0.085437880	0.026321408	0.00047413412
0.085569369	0.026017049	0.00047430497
0.085700857	0.025113638	0.00046492988
0.085832346	0.025749088	0.00046986675
0.085963835	0.026411103	0.00047698112
0.086095323	0.025371239	0.00046578582
0.086226812	0.026375934	0.00047451330
0.086358301	0.026261640	0.00047291495
0.086489790	0.026840784	0.00047737599
0.086621278	0.026175339	0.00047378922
0.086752767	0.026572022	0.00047410129
0.086884256	0.026777810	0.00047596826
0.087015744	0.026766336	0.00047641217
0.087147233	0.024821225	0.00046196085
0.087278722	0.025281361	0.00046650030
0.087410210	0.026408438	0.00047196819
0.087541699	0.026805239	0.00047605836
0.087673188	0.025251561	0.00046499954
0.087804677	0.025548311	0.00046478195
0.087936165	0.025883712	0.00046931260
0.088067654	0.026018190	0.00046893486
0.088199143	0.026744476	0.00047242792
0.088330631	0.025052030	0.00046448834
0.088462120	0.026060273	0.00046751130
0.088593609	0.025844199	0.00047010617
0.088725097	0.026153719	0.00046810355
0.088856586	0.026130850	0.00046722473
0.088988075	0.026066443	0.00047152637
0.089119564	0.025233897	0.00046028346
0.089251052	0.024660096	0.00045785351
0.089382541	0.025351556	0.00046274978
0.089514030	0.026230814	0.00046741821
0.089645518	0.025776397	0.00046468972
0.089777007	0.025095304	0.00045753697
0.089908496	0.026508904	0.00047275607
0.090039984	0.024991192	0.00045970633
0.090171473	0.025285161	0.00045908782
0.090302962	0.025090969	0.00046082963
0.090434451	0.025650410	0.00046137758
0.090565939	0.025895471	0.00046634374
0.090697428	0.024983802	0.00045929189
0.090828917	0.025357355	0.00045556744
0.090960405	0.025423029	0.00046069207
0.091091894	0.025557005	0.00045951717
0.091223383	0.025415105	0.00046151409
0.091354871	0.025107493	0.00046033194
0.091486360	0.024624580	0.00046193387
0.091617849	0.025142008	0.00047108844
0.091749337	0.025245017	0.00047641916
0.091880826	0.024847635	0.00047645499
0.092012315	0.025572699	0.00048434748
0.092143804	0.024472819	0.00047440744
0.092275292	0.025169608	0.00048621272
0.092406781	0.025255308	0.00048946936
0.092538270	0.025411612	0.00049320515
0.092669758	0.025065696	0.00049275710
0.092801247	0.024827165	0.00047473928
0.092932736	0.024459497	0.00047506503
0.093064224	0.025127614	0.00047352557
0.093195713	0.025005718	0.00047071974
0.093327202	0.024924446	0.00047073408
0.093458691	0.024772265	0.00046473700
0.093590179	0.025258874	0.00047192115
0.093721668	0.025950743	0.00047560262
0.093853157	0.025589310	0.00047297003
0.093984645	0.025427169	0.00046738144
0.094116134	0.025008696	0.00046509419
0.094247623	0.024688463	0.00046105797
0.094379111	0.024540484	0.00046187918
0.094510600	0.024447957	0.00045950562
0.094642089	0.024706246	0.00046109999
0.094773578	0.024002457	0.00045224599
0.094905066	0.024964291	0.00046246011
0.095036555	0.024473275	0.00046191828
0.095168044	0.024975935	0.00045865928
0.095299532	0.025620894	0.00046499718
0.095431021	0.024430762	0.00045265475
0.095562510	0.025137558	0.00046099529
0.095693998	0.024235725	0.00045577405
0.095825487	0.024637150	0.00045436646
0.095956976	0.025169563	0.00046139086
0.096088465	0.024640608	0.00045230942
0.096219953	0.025108856	0.00045991431
0.096351442	0.024753557	0.00045811392
0.096482931	0.023996569	0.00044891321
0.096614419	0.025223675	0.00045656563
0.096745908	0.024074675	0.00045040474
0.096877397	0.024613147	0.00045358671
0.097008885	0.024439537	0.00045480974
0.097140374	0.023817596	0.00044591637
0.097271863	0.024024602	0.00044893560
0.097403352	0.024803774	0.00045419698
0.097534840	0.025004978	0.00045311795
0.097666329	0.024126960	0.00044930259
0.097797818	0.023891987	0.00044150777
0.097929306	0.023998277	0.00044487941
0.098060795	0.024987299	0.00045171136
0.098192284	0.024763776	0.00044640121
0.098323772	0.024889155	0.00045168743
0.098455261	0.024884622	0.00044707294
0.098586750	0.024493326	0.00044209885
0.098718239	0.023963347	0.00043799997
0.098849727	0.024226299	0.00043928372
0.098981216	0.024897354	0.00044549800
0.099112705	0.024145724	0.00043865596
0.099244193	0.024400735	0.00044135585
0.099375682	0.024793342	0.00044444344
0.099507171	0.024569906	0.00044130280
0.099638659	0.023880048	0.00044063227
0.099770148	0.024357614	0.00044067554
0.099901637	0.024696494	0.00044313280
0.10003313	0.024425164	0.00044255623
0.10016461	0.024036962	0.00043887028
0.10029610	0.023321540	0.00043665916
0.10042759	0.024242141	0.00043934596
0.10055908	0.023468916	0.00043394947
0.10069057	0.023627015	0.00043647989
0.10082206	0.023487413	0.00043483706
0.10095355	0.024861324	0.00044711268
0.10108504	0.024110125	0.00043799573
0.10121652	0.024252220	0.00043754974
0.10134801	0.024314108	0.00044092366
0.10147950	0.024132153	0.00043940637
0.10161099	0.025374653	0.00044840159
0.10174248	0.023655543	0.00043534372
0.10187397	0.024122786	0.00043504603
0.10200546	0.023438280	0.00043219430
0.10213694	0.023340126	0.00042964091
0.10226843	0.023747708	0.00043546200
0.10239992	0.023933769	0.00043663818
0.10253141	0.023741592	0.00043001352
0.10266290	0.023987193	0.00043715523
0.10279439	0.023291887	0.00042872318
0.10292588	0.024797811	0.00044138404
0.10305737	0.023827220	0.00043493995
0.10318885	0.024385105	0.00043645672
0.10332034	0.023770838	0.00043284516
0.10345183	0.024286529	0.00043570997
0.10358332	0.024277744	0.00043687056
0.10371481	0.024006116	0.00043214580
0.10384630	0.023533973	0.00043008577
0.10397779	0.023501529	0.00043051257
0.10410928	0.024153969	0.00043583805
0.10424076	0.024022628	0.00043434550
0.10437225	0.023851506	0.00043112214
0.10450374	0.023969298	0.00042939756
0.10463523	0.023464128	0.00042935862
0.10476672	0.024231145	0.00043479556
0.10489821	0.023924243	0.00043219565
0.10502970	0.024678976	0.00043629901
0.10516118	0.023532984	0.00042731938
0.10529267	0.024349903	0.00043513033
0.10542416	0.024562090	0.00043615804
0.10555565	0.024194748	0.00043202218
0.10568714	0.023632580	0.00042899772
0.10581863	0.024384738	0.00043422068
0.10595012	0.023789159	0.00043071209
0.10608161	0.024703440	0.00043691384
0.10621309	0.024420448	0.00043222819
0.10634458	0.024029062	0.00042866522
0.10647607	0.024084649	0.00043022960
0.10660756	0.024188387	0.00043103323
0.10673905	0.023643438	0.00042991115
0.10687054	0.024277691	0.00043597992
0.10700203	0.023411722	0.00043605307
0.10713352	0.023191339	0.00043555160
0.10726500	0.023688039	0.00044580154
0.10739649	0.023627556	0.00045112224
0.10752798	0.022741521	0.00044079655
0.10765947	0.023199114	0.00044902316
0.10779096	0.023716749	0.00045112768
0.10792245	0.024232423	0.00046060503
0.10805394	0.023429273	0.00045677868
0.10818542	0.023559426	0.00045518201
0.10831691	0.025294346	0.00047205746
0.10844840	0.023654121	0.00046091327
0.10857989	0.024077580	0.00046521340
0.10871138	0.023776833	0.00046857688
0.10884287	0.024336515	0.00047130938
0.10897436	0.023519154	0.00046485852
0.10910585	0.023618316	0.00047064358
0.10923733	0.023761030	0.00046655553
0.10936882	0.024356633	0.00047871455
0.10950031	0.023690909	0.00047128377
0.10963180	0.023807755	0.00047362550
0.10976329	0.023657667	0.00047208522
0.10989478	0.023336886	0.00047352559
0.11002627	0.023119464	0.00047565386
0.11015776	0.023055355	0.00047049662
0.11028924	0.023241929	0.00047732272
0.11042073	0.024954853	0.00049367382
0.11055222	0.024063642	0.00048191402
0.11068371	0.023794620	0.00048359195
0.11081520	0.023617043	0.00048188121
0.11094669	0.023279161	0.00048049702
0.11107818	0.023642173	0.00048753547
0.11120966	0.023389672	0.00048149864
0.11134115	0.023137680	0.00048468940
0.11147264	0.025033776	0.00049661675
0.11160413	0.023766578	0.00048877648
0.11173562	0.024524774	0.00050008226
0.11186711	0.024298336	0.00047917260
0.11199860	0.024048820	0.00047782559
0.11213009	0.024111634	0.00047109764
0.11226157	0.023969366	0.00046640684
0.11239306	0.023753106	0.00046494769
0.11252455	0.024510714	0.00046893258
0.11265604	0.022981956	0.00045763798
0.11278753	0.024074833	0.00046071495
0.11291902	0.023567596	0.00045562602
0.11305051	0.024139991	0.00046320912
0.11318200	0.022741850	0.00044823092
0.11331348	0.024156536	0.00045973583
0.11344497	0.022967383	0.00044859340
0.11357646	0.023631077	0.00044989087
0.11370795	0.023657187	0.00045312440
0.11383944	0.023789645	0.00045431157
0.11397093	0.023961317	0.00045336317
0.11410242	0.023457228	0.00044841755
0.11423390	0.023778617	0.00044732025
0.11436539	0.024272478	0.00045485174
0.11449688	0.023244609	0.00044187059
0.11462837	0.023762301	0.00045113591
0.11475986	0.022902903	0.00043980583
0.11489135	0.023801338	0.00044328931
0.11502284	0.023721015	0.00044727230
0.11515433	0.024657948	0.00045201380
0.11528581	0.024150872	0.00044782600
0.11541730	0.023766422	0.00044368217
0.11554879	0.023764164	0.00044137285
0.11568028	0.022919179	0.00043871810
0.11581177	0.023490069	0.00044137758
0.11594326	0.022847034	0.00043567545
0.11607475	0.023583403	0.00044020020
0.11620624	0.023500685	0.00043652273
0.11633772	0.022614883	0.00043124345
0.11646921	0.024630171	0.00044628799
0.11660070	0.024074447	0.00044217079
0.11673219	0.023402363	0.00043513265
0.11686368	0.023732260	0.00043811483
0.11699517	0.024124047	0.00044008183
0.11712666	0.023643035	0.00043742038
0.11725814	0.024114744	0.00043705143
0.11738963	0.024412778	0.00043922973
0.11752112	0.023772290	0.00043306837
0.11765261	0.023877162	0.00043456631
0.11778410	0.023836552	0.00043451094
0.11791559	0.023368791	0.00043098441
0.11804708	0.023637207	0.00043000987
0.11817857	0.023426709	0.00043025131
0.11831005	0.023418616	0.00042621320
0.11844154	0.024589377	0.00043833707
0.11857303	0.023216180	0.00042480750
0.11870452	0.024017349	0.00042996815
0.11883601	0.023579428	0.00042688746
0.11896750	0.023525795	0.00042545920
0.11909899	0.024710819	0.00043692514
0.11923048	0.024393611	0.00042803172
0.11936196	0.023844786	0.00042646843
0.11949345	0.023973131	0.00042363602
0.11962494	0.023509054	0.00042175244
0.11975643	0.023454591	0.00042289846
0.11988792	0.022984246	0.00041674625
0.12001941	0.023604542	0.00042129546
0.12015090	0.024309405	0.00042527452
0.12028239	0.023615805	0.00042267260
0.12041387	0.023913176	0.00042240415
0.12054536	0.024074656	0.00042165592
0.12067685	0.023560919	0.00041852535
0.12080834	0.023474096	0.00041993279
0.12093983	0.023982022	0.00041836102
0.12107132	0.024069915	0.00042308567
0.12120281	0.024715618	0.00042349915
0.12133429	0.024169244	0.00041959869
0.12146578	0.023842624	0.00041951604
0.12159727	0.023946044	0.00041688606
0.12172876	0.023887115	0.00041807446
0.12186025	0.024372819	0.00041977124
0.12199174	0.024382537	0.00042148140
0.12212323	0.023497522	0.00041575755
0.12225472	0.023182952	0.00041215834
0.12238620	0.023702056	0.00041713462
0.12251769	0.022952466	0.00040989226
0.12264918	0.023930225	0.00041879238
0.12278067	0.023794920	0.00041778596
0.12291216	0.024042768	0.00041672083
0.12304365	0.023413519	0.00041292768
0.12317514	0.023991617	0.00041609868
0.12330663	0.023004689	0.00040981583
0.12343811	0.023932982	0.00041667603
0.12356960	0.023740270	0.00041309174
0.12370109	0.023608563	0.00041336739
0.12383258	0.023908550	0.00041475490
0.12396407	0.023414324	0.00040926925
0.12409556	0.023972544	0.00041914663
0.12422705	0.023781052	0.00041186377
0.12435853	0.024305924	0.00041844144
0.12449002	0.023986823	0.00041371406
0.12462151	0.023356124	0.00041191281
0.12475300	0.023707487	0.00041181319
0.12488449	0.023244605	0.00040989774
0.12501598	0.024428424	0.00041767932
0.12514747	0.024040355	0.00041295540
0.12527896	0.024090239	0.00041299213
0.12541044	0.023848985	0.00041326319
0.12554193	0.023042248	0.00040604487
0.12567342	0.023262730	0.00040811980
0.12580491	0.024214789	0.00041605720
0.12593640	0.023860919	0.00040932470
0.12606789	0.024006156	0.00041340546
0.12619938	0.023831665	0.00041074431
0.12633087	0.023567524	0.00041102159
0.12646235	0.023879733	0.00041211257
0.12659384	0.024006440	0.00040963894
0.12672533	0.023502886	0.00041033083
0.12685682	0.023541144	0.00040683522
0.12698831	0.023860156	0.00041054410
0.12711980	0.023104888	0.00040338167
0.12725129	0.022816612	0.00040090720
0.12738277	0.022852887	0.00040312788
0.12751426	0.023749667	0.00040943520
0.12764575	0.023758062	0.00040798313
0.12777724	0.023548988	0.00040628165
0.12790873	0.023677415	0.00040751785
0.12804022	0.024051178	0.00041224721
0.12817171	0.023842424	0.00040859962
0.12830320	0.022787820	0.00040043269
0.12843468	0.022645665	0.00039933643
0.12856617	0.023692141	0.00040622883
0.12869766	0.024161600	0.00040888495
0.12882915	0.023994123	0.00041097830
0.12896064	0.022822284	0.00039951457
0.12909213	0.023370344	0.00040394630
0.12922362	0.024056728	0.00040745133
0.12935511	0.023446173	0.00040413357
0.12948659	0.023591032	0.00040552115
0.12961808	0.024068963	0.00040645949
0.12974957	0.023471829	0.00040258513
0.12988106	0.024205177	0.00040868174
0.13001255	0.024081052	0.00040711369
0.13014404	0.023532209	0.00040542095
0.13027553	0.023390330	0.00040084496
0.13040701	0.024209179	0.00040782065
0.13053850	0.023778742	0.00040582772
0.13066999	0.024000554	0.00040588761
0.13080148	0.023933490	0.00040673735
0.13093297	0.023588385	0.00040022188
0.13106446	0.022982870	0.00039895830
0.13119595	0.024048118	0.00040592617
0.13132744	0.023325206	0.00040065604
0.13145892	0.023238776	0.00040108994
0.13159041	0.022848297	0.00039732593
0.13172190	0.023793796	0.00040200541
0.13185339	0.023221621	0.00040070416
0.13198488	0.023477216	0.00040002991
0.13211637	0.023593411	0.00040171076
0.13224786	0.023891130	0.00040131013
0.13237935	0.024245603	0.00040598504
0.13251083	0.024029223	0.00040349265
0.13264232	0.024130877	0.00040457317
0.13277381	0.023269033	0.00039982357
0.13290530	0.023704800	0.00039988747
0.13303679	0.023258170	0.00039854661
0.13316828	0.023667042	0.00040315384
0.13329977	0.023390374	0.00039607584
0.13343125	0.023723739	0.00040321186
0.13356274	0.023696375	0.00039814862
0.13369423	0.023930808	0.00040115391
0.13382572	0.023771758	0.00040171563
0.13395721	0.024063852	0.00040143760
0.13408870	0.023433632	0.00039856265
0.13422019	0.023825189	0.00039990599
0.13435168	0.023662876	0.00040063230
0.13448316	0.024420681	0.00040653506
0.13461465	0.023697516	0.00039906098
0.13474614	0.022939634	0.00039545888
0.13487763	0.024042924	0.00040118755
0.13500912	0.024059051	0.00040060011
0.13514061	0.023563724	0.00039902699
0.13527210	0.024314103	0.00040421540
0.13540359	0.022941656	0.00039162318
0.13553507	0.023783218	0.00039743476
0.13566656	0.023070209	0.00039377965
0.13579805	0.024140283	0.00040206359
0.13592954	0.023746382	0.00039667147
0.13606103	0.023631477	0.00039844619
0.13619252	0.023612358	0.00039605482
0.13632401	0.023879026	0.00039699003
0.13645549	0.024266591	0.00040262956
0.13658698	0.023450897	0.00039525050
0.13671847	0.024461976	0.00040170093
0.13684996	0.023561489	0.00039634242
0.13698145	0.023278929	0.00039236356
0.13711294	0.023403982	0.00039486867
0.13724443	0.023783502	0.00039724577
0.13737592	0.023565778	0.00039454886
0.13750740	0.023691283	0.00039910856
0.13763889	0.024028403	0.00039602046
0.13777038	0.023883454	0.00039847421
0.13790187	0.024638353	0.00040005507
0.13803336	0.023752148	0.00039608033
0.13816485	0.023692759	0.00039657943
0.13829634	0.023925226	0.00039444117
0.13842783	0.023125365	0.00039203279
0.13855931	0.023886811	0.00039749007
0.13869080	0.023385620	0.00039268157
0.13882229	0.023379783	0.00039161429
0.13895378	0.023526541	0.00039126094
0.13908527	0.023543740	0.00039497759
0.13921676	0.022361831	0.00038638565
0.13934825	0.023854308	0.00039385198
0.13947973	0.023245186	0.00039045704
0.13961122	0.023449550	0.00039181734
0.13974271	0.024037851	0.00039546536
0.13987420	0.024078346	0.00039738968
0.14000569	0.022946923	0.00038707841
0.14013718	0.023859030	0.00039342693
0.14026867	0.023403681	0.00039039219
0.14040016	0.023831208	0.00039431804
0.14053164	0.024133772	0.00039849710
0.14066313	0.023872038	0.00039111380
0.14079462	0.023514757	0.00039062795
0.14092611	0.023312828	0.00038963211
0.14105760	0.023457844	0.00039118043
0.14118909	0.022960783	0.00038825283
0.14132058	0.023627130	0.00038757434
0.14145207	0.024296023	0.00039407943
0.14158355	0.023921144	0.00039115820
0.14171504	0.024074570	0.00039436112
0.14184653	0.024488771	0.00039616335
0.14197802	0.023886116	0.00039065252
0.14210951	0.023871209	0.00038927630
0.14224100	0.024192689	0.00039263652
0.14237249	0.024041531	0.00039069135
0.14250398	0.023078372	0.00038681340
0.14263546	0.023434655	0.00038482662
0.14276695	0.024079352	0.00039065981
0.14289844	0.022705272	0.00038188132
0.14302993	0.024258172	0.00039264689
0.14316142	0.023291296	0.00038614323
0.14329291	0.024031065	0.00038827680
0.14342440	0.023829958	0.00038923054
0.14355588	0.023349560	0.00038584005
0.14368737	0.024509638	0.00039366511
0.14381886	0.023851196	0.00038976992
0.14395035	0.023871360	0.00038699307
0.14408184	0.023530539	0.00038541334
0.14421333	0.023353541	0.00038606304
0.14434482	0.023274784	0.00038409618
0.14447631	0.023824910	0.00038962003
0.14460779	0.024411768	0.00039172117
0.14473928	0.023496430	0.00038449575
0.14487077	0.023287460	0.00038645702
0.14500226	0.023522632	0.00038542575
0.14513375	0.023691548	0.00038915180
0.14526524	0.023219045	0.00038245260
0.14539673	0.023279230	0.00038366615
0.14552822	0.024139655	0.00039244340
0.14565970	0.023773100	0.00038691261
0.14579119	0.023633051	0.00038696947
0.14592268	0.024352445	0.00038887387
0.14605417	0.023390959	0.00038424352
0.14618566	0.023998238	0.00038869356
0.14631715	0.024079163	0.00038733800
0.14644864	0.022987476	0.00038069629
0.14658012	0.023807178	0.00038543137
0.14671161	0.024021508	0.00038848624
0.14684310	0.023139556	0.00038344959
0.14697459	0.023568724	0.00038404212
0.14710608	0.022312707	0.00037638116
0.14723757	0.023585572	0.00038403900
0.14736906	0.023615468	0.00038365538
0.14750055	0.023303411	0.00038311374
0.14763203	0.024296605	0.00038806811
0.14776352	0.023727455	0.00038486122
0.14789501	0.023388920	0.00038265199
0.14802650	0.023646331	0.00038168877
0.14815799	0.023687500	0.00038648577
0.14828948	0.023919792	0.00038369572
0.14842097	0.024192806	0.00038772130
0.14855246	0.023218079	0.00038046420
0.14868394	0.023588231	0.00038063032
0.14881543	0.023511097	0.00038340256
0.14894692	0.023921727	0.00038460991
0.14907841	0.023980784	0.00038492238
0.14920990	0.023374744	0.00038216170
0.14934139	0.023601928	0.00038054394
0.14947288	0.022994273	0.00038038107
0.14960436	0.024004452	0.00038432946
0.14973585	0.023891878	0.00038364876
0.14986734	0.024213187	0.00038573808
0.14999883	0.024302415	0.00038492993
0.15013032	0.023587524	0.00038293475
0.15026181	0.023043762	0.00037873675
0.15039330	0.023651216	0.00038157090
0.15052479	0.023571614	0.00038131695
0.15065627	0.023650753	0.00038135922
0.15078776	0.023749619	0.00038216764
0.15091925	0.023569608	0.00038157209
0.15105074	0.023736014	0.00038072708
0.15118223	0.023987012	0.00038267477
0.15131372	0.023714148	0.00038030605
0.15144521	0.023917087	0.00038198669
0.15157670	0.023774932	0.00038161128
0.15170818	0.023752367	0.00038071966
0.15183967	0.024154125	0.00038284677
0.15197116	0.024004912	0.00038333595
0.15210265	0.023610148	0.00037872150
0.15223414	0.022928003	0.00037561114
0.15236563	0.023522703	0.00037955442
0.15249712	0.023754968	0.00037960035
0.15262860	0.024098231	0.00038146195
0.15276009	0.023403857	0.00037888871
0.15289158	0.022866224	0.00037590905
0.15302307	0.023751929	0.00037785909
0.15315456	0.024096019	0.00038182225
0.15328605	0.023098117	0.00037487844
0.15341754	0.023805897	0.00038077256
0.15354903	0.023752080	0.00037790281
0.15368051	0.023900851	0.00038075277
0.15381200	0.023557658	0.00037556421
0.15394349	0.023575312	0.00037951781
0.15407498	0.023548231	0.00037794494
0.15420647	0.023843197	0.00037813462
0.15433796	0.023305725	0.00037498643
0.15446945	0.023597215	0.00037712408
0.15460094	0.023357030	0.00037690749
0.15473242	0.023770684	0.00037790699
0.15486391	0.023784914	0.00037781802
0.15499540	0.023467127	0.00037553777
0.15512689	0.023592199	0.00037618648
0.15525838	0.023874795	0.00037998477
0.15538987	0.023074353	0.00037255152
0.15552136	0.023516005	0.00037606947
0.15565284	0.023583161	0.00037639365
0.15578433	0.023607374	0.00037615201
0.15591582	0.023170951	0.00037435206
0.15604731	0.023665482	0.00037729569
0.15617880	0.023449004	0.00037510050
0.15631029	0.023902417	0.00037883708
0.15644178	0.023550380	0.00037377792
0.15657327	0.024256512	0.00038001432
0.15670475	0.023441878	0.00037377936
0.15683624	0.024200873	0.00037835609
0.15696773	0.023472108	0.00037429889
0.15709922	0.023230587	0.00037145513
0.15723071	0.023079041	0.00037295178
0.15736220	0.023773427	0.00037441600
0.15749369	0.023688920	0.00037510550
0.15762518	0.023186643	0.00037118681
0.15775666	0.024033789	0.00037661462
0.15788815	0.023749338	0.00037595468
0.15801964	0.023930132	0.00037576713
0.15815113	0.023587087	0.00037398566
0.15828262	0.024078665	0.00037623752
0.15841411	0.023235944	0.00037119000
0.15854560	0.023606510	0.00037410714
0.15867708	0.023890972	0.00037298563
0.15880857	0.023338744	0.00037339003
0.15894006	0.023826404	0.00037326747
0.15907155	0.023906732	0.00037422223
0.15920304	0.023244058	0.00037126702
0.15933453	0.023379552	0.00037039139
0.15946602	0.023478844	0.00037208750
0.15959751	0.023399416	0.00037007240
0.15972899	0.023237948	0.00036896415
0.15986048	0.023894621	0.00037422730
0.15999197	0.023188277	0.00036892027
0.16012346	0.023227060	0.00037220488
0.16025495	0.023675273	0.00037209101
0.16038644	0.023503055	0.00036982583
0.16051793	0.023555267	0.00037296104
0.16064942	0.023613511	0.00036963820
0.16078090	0.023628049	0.00037229041
0.16091239	0.023404378	0.00037059908
0.16104388	0.023788607	0.00037114175
0.16117537	0.022993653	0.00036866367
0.16130686	0.023541553	0.00036991133
0.16143835	0.023756638	0.00037064703
0.16156984	0.023972039	0.00037351605
0.16170133	0.023817530	0.00037109076
0.16183281	0.022803938	0.00036685575
0.16196430	0.023280164	0.00036691709
0.16209579	0.023614716	0.00036886966
0.16222728	0.024004651	0.00037361367
0.16235877	0.023650762	0.00036948728
0.16249026	0.023570343	0.00036914116
0.16262175	0.023249700	0.00036829473
0.16275323	0.023623525	0.00037007170
0.16288472	0.023425159	0.00036799213
0.16301621	0.023299043	0.00036593419
0.16314770	0.023738726	0.00037146958
0.16327919	0.023777668	0.00036941548
0.16341068	0.023306911	0.00036639115
0.16354217	0.023648333	0.00036953510
0.16367366	0.023526266	0.00036743003
0.16380514	0.022749243	0.00036488112
0.16393663	0.023305727	0.00036761432
0.16406812	0.023234028	0.00036520852
0.16419961	0.024092514	0.00037165996
0.16433110	0.024081631	0.00037009137
0.16446259	0.023713612	0.00036937751
0.16459408	0.023434530	0.00036777216
0.16472557	0.023746407	0.00036660644
0.16485705	0.023865932	0.00036976136
0.16498854	0.023301284	0.00036493540
0.16512003	0.024041453	0.00036993813
0.16525152	0.023448016	0.00036819955
0.16538301	0.024003106	0.00036821296
0.16551450	0.023770642	0.00036979227
0.16564599	0.023809021	0.00036793281
0.16577747	0.023425343	0.00036695013
0.16590896	0.023986207	0.00036951973
0.16604045	0.023533615	0.00036537856
0.16617194	0.023560755	0.00036702883
0.16630343	0.024340456	0.00037024380
0.16643492	0.023741635	0.00036728580
0.16656641	0.023770876	0.00036778242
0.16669790	0.023494430	0.00036482244
0.16682938	0.023267255	0.00036469169
0.16696087	0.023085437	0.00036393877
0.16709236	0.022991452	0.00036003700
0.16722385	0.023571846	0.00036609315
0.16735534	0.023243235	0.00036337663
0.16748683	0.023453120	0.00036482355
0.16761832	0.023147375	0.00036349636
0.16774981	0.023709035	0.00036467429
0.16788129	0.023349385	0.00036497130
0.16801278	0.023321205	0.00036250211
0.16814427	0.023265212	0.00036343950
0.16827576	0.023175443	0.00036362608
0.16840725	0.023926257	0.00036551822
0.16853874	0.023815774	0.00036457223
0.16867023	0.023036429	0.00035896848
0.16880171	0.022917752	0.00036195677
0.16893320	0.023338237	0.00036278840
0.16906469	0.023115433	0.00035895271
0.16919618	0.023890704	0.00036754317
0.16932767	0.023803700	0.00036444343
0.16945916	0.023967818	0.00036630419
0.16959065	0.023419965	0.00036324305
0.16972214	0.023543591	0.00036106784
0.16985362	0.024133832	0.00036685580
0.16998511	0.023764998	0.00036313369
0.17011660	0.023760628	0.00036439188
0.17024809	0.023768796	0.00036494480
0.17037958	0.024176522	0.00036584170
0.17051107	0.023213692	0.00036085798
0.17064256	0.023077060	0.00036011309
0.17077405	0.023936276	0.00036524878
0.17090553	0.022917766	0.00035963687
0.17103702	0.023439664	0.00036234645
0.17116851	0.022870358	0.00035681775
0.17130000	0.023636377	0.00036303750
0.17143149	0.023928391	0.00036353716
0.17156298	0.023187201	0.00035960781
0.17169447	0.023399436	0.00035933113
0.17182595	0.023059815	0.00035991410
0.17195744	0.023509965	0.00036187900
0.17208893	0.022931717	0.00035724681
0.17222042	0.023396675	0.00035967719
0.17235191	0.023222796	0.00035845549
0.17248340	0.023553120	0.00036130416
0.17261489	0.023147894	0.00035909109
0.17274638	0.023206239	0.00035741661
0.17287786	0.023841125	0.00036329243
0.17300935	0.023909170	0.00036225719
0.17314084	0.023543726	0.00035983638
0.17327233	0.023595050	0.00036076653
0.17340382	0.023428783	0.00035866771
0.17353531	0.023843662	0.00036162780
0.17366680	0.023533358	0.00035930851
0.17379829	0.023338817	0.00035813610
0.17392977	0.023965653	0.00036424777
0.17406126	0.023299003	0.00035816666
0.17419275	0.023498102	0.00035849112
0.17432424	0.023051981	0.00035650920
0.17445573	0.023283355	0.00035722835
0.17458722	0.024152304	0.00036385856
0.17471871	0.022806683	0.00035313814
0.17485019	0.023509110	0.00035871248
0.17498168	0.023568617	0.00035889115
0.17511317	0.023372126	0.00035899693
0.17524466	0.023137564	0.00035722921
0.17537615	0.022873608	0.00035362913
0.17550764	0.023414535	0.00035734492
0.17563913	0.023402953	0.00035717259
0.17577062	0.023094190	0.00035507368
0.17590210	0.023063437	0.00035592417
0.17603359	0.023497264	0.00035721365
0.17616508	0.023300728	0.00035741480
0.17629657	0.023311362	0.00035694828
0.17642806	0.023970193	0.00035893008
0.17655955	0.023369458	0.00035826292
0.17669104	0.023616817	0.00035804724
0.17682253	0.023913776	0.00035873126
0.17695401	0.023733925	0.00035935604
0.17708550	0.023763409	0.00035731586
0.17721699	0.023956580	0.00035888709
0.17734848	0.023583729	0.00035662926
0.17747997	0.023694466	0.00035742843
0.17761146	0.023682374	0.00035995753
0.17774295	0.024281007	0.00035823054
0.17787443	0.024172403	0.00036020065
0.17800592	0.023701422	0.00035700810
0.17813741	0.023398379	0.00035569807
0.17826890	0.023011003	0.00035306000
0.17840039	0.023132407	0.00035241520
0.17853188	0.023442307	0.00035642525
0.17866337	0.023616660	0.00035508155
0.17879486	0.023162545	0.00035360505
0.17892634	0.023580777	0.00035746631
0.17905783	0.023732431	0.00035454331
0.17918932	0.023040168	0.00035318171
0.17932081	0.023616891	0.00035556866
0.17945230	0.023146020	0.00035336263
0.17958379	0.023653111	0.00035556981
0.17971528	0.023401231	0.00035264080
0.17984677	0.024076909	0.00035912416
0.17997825	0.023760053	0.00035570417
0.18010974	0.023694913	0.00035536173
0.18024123	0.022898756	0.00035025838
0.18037272	0.023461912	0.00035299371
0.18050421	0.022788377	0.00035767552
0.18063570	0.023240358	0.00036239763
0.18076719	0.022885383	0.00036128256
0.18089867	0.023156307	0.00036779778
0.18103016	0.023556659	0.00036910817
0.18116165	0.023424261	0.00037111301
0.18129314	0.023616633	0.00037360818
0.18142463	0.023010804	0.00037112505
0.18155612	0.023070375	0.00037326644
0.18168761	0.023817732	0.00037789772
0.18181910	0.023164044	0.00037693649
0.18195058	0.024371334	0.00038617149
0.18208207	0.024206889	0.00038279109
0.18221356	0.023316021	0.00038196454
0.18234505	0.023382612	0.00038076515
0.18247654	0.023264672	0.00038115565
0.18260803	0.023970322	0.00038672352
0.18273952	0.023281632	0.00038506562
0.18287101	0.022956520	0.00038386175
0.18300249	0.023464814	0.00038730786
0.18313398	0.023472688	0.00038543153
0.18326547	0.023169704	0.00038750125
0.18339696	0.022919121	0.00038463867
0.18352845	0.023445108	0.00039049978
0.18365994	0.023664196	0.00039307177
0.18379143	0.024162378	0.00039674111
0.18392292	0.023388807	0.00039437099
0.18405440	0.024185928	0.00039779068
0.18418589	0.022956036	0.00039222223
0.18431738	0.023522910	0.00039760160
0.18444887	0.023794137	0.00039810835
0.18458036	0.023527351	0.00039779496
0.18471185	0.023773284	0.00039880739
0.18484334	0.023058271	0.00039528419
0.18497482	0.023231982	0.00039972368
0.18510631	0.023539119	0.00039881079
0.18523780	0.023785329	0.00040269167
0.18536929	0.023686615	0.00039569994
0.18550078	0.023026487	0.00038556607
0.18563227	0.023589642	0.00039005720
0.18576376	0.022997181	0.00037818695
0.18589525	0.023266711	0.00038331337
0.18602673	0.023521199	0.00038330892
0.18615822	0.023637400	0.00038168686
0.18628971	0.023739265	0.00038092546
0.18642120	0.023172837	0.00037563804
0.18655269	0.023329855	0.00037812369
0.18668418	0.023258036	0.00037365208
0.18681567	0.023707964	0.00037507553
0.18694716	0.023833092	0.00037624708
0.18707864	0.022906890	0.00036720145
0.18721013	0.022895235	0.00036918113
0.18734162	0.023109329	0.00036910820
0.18747311	0.023657772	0.00036975687
0.18760460	0.023883010	0.00037366207
0.18773609	0.023492366	0.00036723695
0.18786758	0.023029285	0.00036587700
0.18799906	0.023558509	0.00036983723
0.18813055	0.023639999	0.00036603648
0.18826204	0.023370481	0.00036538899
0.18839353	0.023378170	0.00036237729
0.18852502	0.023359884	0.00036416860
0.18865651	0.023636522	0.00036581429
0.18878800	0.023288771	0.00036003302
0.18891949	0.024602314	0.00036924539
0.18905097	0.023346041	0.00036076177
0.18918246	0.023199980	0.00036021382
0.18931395	0.023441589	0.00036094272
0.18944544	0.023814698	0.00036079634
0.18957693	0.023898605	0.00036309243
0.18970842	0.023018213	0.00035497161
0.18983991	0.023615936	0.00036030686
0.18997140	0.023453019	0.00035888390
0.19010288	0.022697823	0.00035013125
0.19023437	0.023259672	0.00035643285
0.19036586	0.023948816	0.00035997506
0.19049735	0.023503011	0.00035734374
0.19062884	0.023680724	0.00035748711
0.19076033	0.022992464	0.00035077486
0.19089182	0.023385254	0.00035442009
0.19102330	0.023083912	0.00035161655
0.19115479	0.023866042	0.00035558572
0.19128628	0.023307617	0.00035295241
0.19141777	0.023517322	0.00035287413
0.19154926	0.023589364	0.00035320873
0.19168075	0.023383869	0.00035246792
0.19181224	0.022889480	0.00034990327
0.19194373	0.023955591	0.00035612236
0.19207521	0.023886718	0.00035401616
0.19220670	0.023493022	0.00035224359
0.19233819	0.023339514	0.00035254248
0.19246968	0.023070260	0.00034970799
0.19260117	0.024037101	0.00035596883
0.19273266	0.023544915	0.00035244774
0.19286415	0.023744023	0.00035360891
0.19299564	0.023351523	0.00035229996
0.19312712	0.023521174	0.00035078995
0.19325861	0.023440643	0.00035241426
0.19339010	0.023373544	0.00035032872
0.19352159	0.023444959	0.00035049039
0.19365308	0.023155278	0.00034985397
0.19378457	0.023099193	0.00034797298
0.19391606	0.023077199	0.00034858936
0.19404754	0.023744532	0.00035175196
0.19417903	0.023524762	0.00035109235
0.19431052	0.023401610	0.00035105578
0.19444201	0.023600642	0.00035184750
0.19457350	0.023333983	0.00035040214
0.19470499	0.023479829	0.00035046932
0.19483648	0.023143192	0.00034748182
0.19496797	0.023397132	0.00035053043
0.19509945	0.022892619	0.00034593912
0.19523094	0.023530257	0.00034958688
0.19536243	0.023300825	0.00034723039
0.19549392	0.022401457	0.00034240262
0.19562541	0.023608808	0.00034929061
0.19575690	0.024011607	0.00035176143
0.19588839	0.023508773	0.00034828610
0.19601988	0.022937310	0.00034439608
0.19615136	0.023382853	0.00034751883
0.19628285	0.024032210	0.00035227388
0.19641434	0.023118233	0.00034618143
0.19654583	0.023268196	0.00034688609
0.19667732	0.023237648	0.00034538053
0.19680881	0.023843602	0.00035062863
0.19694030	0.023512118	0.00034904350
0.19707178	0.023388237	0.00034633845
0.19720327	0.023409478	0.00034675530
0.19733476	0.023255625	0.00034573380
0.19746625	0.024198910	0.00035024065
0.19759774	0.023489288	0.00034723575
0.19772923	0.023225703	0.00034489439
0.19786072	0.023274224	0.00034567796
0.19799221	0.023110808	0.00034478299
0.19812369	0.023642494	0.00034701464
0.19825518	0.023319614	0.00034633241
0.19838667	0.023972992	0.00034800287
0.19851816	0.023702306	0.00034775490
0.19864965	0.022987407	0.00034347579
0.19878114	0.023871613	0.00034673466
0.19891263	0.022736277	0.00034169228
0.19904412	0.023220286	0.00034310355
0.19917560	0.023236621	0.00034508167
0.19930709	0.022861398	0.00034196627
0.19943858	0.023030993	0.00034227380
0.19957007	0.023588169	0.00034585358
0.19970156	0.023208241	0.00034314195
0.19983305	0.022956475	0.00034241305
0.19996454	0.022812976	0.00034079391
0.20009602	0.022900855	0.00034087135
0.20022751	0.023660449	0.00034595400
0.20035900	0.023159152	0.00034269480
0.20049049	0.023444059	0.00034385112
0.20062198	0.023732171	0.00034560866
0.20075347	0.023645038	0.00034445017
0.20088496	0.023011876	0.00034252167
0.20101645	0.022507746	0.00033839765
0.20114793	0.023522805	0.00034290186
0.20127942	0.023363089	0.00034348072
0.20141091	0.022789237	0.00033932112
0.20154240	0.024180329	0.00034784739
0.20167389	0.023119084	0.00034193515
0.20180538	0.023509019	0.00034161505
0.20193687	0.023486281	0.00034220981
0.20206836	0.023715958	0.00034420460
0.20219984	0.023007822	0.00034054312
0.20233133	0.023553793	0.00034417542
0.20246282	0.023706175	0.00034232607
0.20259431	0.022580836	0.00033764442
0.20272580	0.023094501	0.00034005008
0.20285729	0.023518432	0.00034312393
0.20298878	0.023065443	0.00034134736
0.20312027	0.023398022	0.00033999696
0.20325175	0.023815617	0.00034417166
0.20338324	0.022957817	0.00033840127
0.20351473	0.023875137	0.00034440897
0.20364622	0.023077433	0.00033961300
0.20377771	0.022826740	0.00033641077
0.20390920	0.022784233	0.00033844877
0.20404069	0.023585302	0.00034114687
0.20417217	0.023640375	0.00034319291
0.20430366	0.022925431	0.00033943931
0.20443515	0.022766423	0.00033444511
0.20456664	0.023496677	0.00034008728
0.20469813	0.023342640	0.00034011387
0.20482962	0.023328298	0.00033924898
0.20496111	0.023404296	0.00033975241
0.20509260	0.023135186	0.00033795919
0.20522408	0.023326012	0.00033915698
0.20535557	0.022770868	0.00033748872
0.20548706	0.023188686	0.00033859372
0.20561855	0.023270478	0.00033902808
0.20575004	0.023321113	0.00033754001
0.20588153	0.023235690	0.00033808520
0.20601302	0.023219757	0.00033966832
0.20614451	0.023631559	0.00033937725
0.20627599	0.023370336	0.00033970985
0.20640748	0.023294437	0.00033658949
0.20653897	0.023397119	0.00033905516
0.20667046	0.023449774	0.00033788072
0.20680195	0.023243259	0.00033722060
0.20693344	0.023513056	0.00033908592
0.20706493	0.023570424	0.00033855606
0.20719641	0.022825450	0.00033580498
0.20732790	0.023090013	0.00033828508
0.20745939	0.023587058	0.00033820380
0.20759088	0.023808500	0.00034007621
0.20772237	0.023787299	0.00033983411
0.20785386	0.023050163	0.00033562458
0.20798535	0.023675425	0.00034131633
0.20811684	0.023725557	0.00033882413
0.20824832	0.022841361	0.00033467988
0.20837981	0.023084349	0.00033583193
0.20851130	0.023351584	0.00033766482
0.20864279	0.022798311	0.00033509752
0.20877428	0.023450059	0.00033586423
0.20890577	0.023074582	0.00033481105
0.20903726	0.022944342	0.00033367764
0.20916875	0.023195635	0.00033663833
0.20930023	0.022714129	0.00033461884
0.20943172	0.023314685	0.00033554075
0.20956321	0.023366517	0.00033598076
0.20969470	0.023073081	0.00033558314
0.20982619	0.022905624	0.00033358000
0.20995768	0.023044601	0.00033412095
0.21008917	0.022838777	0.00033208170
0.21022065	0.023058898	0.00033433934
0.21035214	0.023598897	0.00033821769
0.21048363	0.023569010	0.00033565156
0.21061512	0.022913174	0.00033571954
0.21074661	0.023752272	0.00033620042
0.21087810	0.023150811	0.00033422774
0.21100959	0.023620496	0.00033857558
0.21114108	0.023159131	0.00033262566
0.21127256	0.023359845	0.00033671179
0.21140405	0.022496273	0.00032913162
0.21153554	0.023146123	0.00033436059
0.21166703	0.022588001	0.00033070238
0.21179852	0.023253433	0.00033522196
0.21193001	0.023508784	0.00033597205
0.21206150	0.023013774	0.00033177991
0.21219299	0.023386267	0.00033427678
0.21232447	0.023047161	0.00033200173
0.21245596	0.023504911	0.00033497134
0.21258745	0.023088814	0.00033346585
0.21271894	0.023447265	0.00033370676
0.21285043	0.023456082	0.00033399551
0.21298192	0.023809867	0.00033781407
0.21311341	0.023778222	0.00033517308
0.21324489	0.022964714	0.00033235993
0.21337638	0.022883461	0.00033010873
0.21350787	0.023492888	0.00033413969
0.21363936	0.022714268	0.00033247527
0.21377085	0.023457225	0.00033295405
0.21390234	0.023621007	0.00033647797
0.21403383	0.023056430	0.00033082695
0.21416532	0.023257631	0.00033257314
0.21429680	0.023065352	0.00033151420
0.21442829	0.023402910	0.00033289772
0.21455978	0.022723442	0.00032942532
0.21469127	0.023353201	0.00033233690
0.21482276	0.023064464	0.00033083177
0.21495425	0.023022703	0.00033132269
0.21508574	0.023164882	0.00033095620
0.21521723	0.023216133	0.00033168010
0.21534871	0.023703397	0.00033544169
0.21548020	0.023280698	0.00032934235
0.21561169	0.023708195	0.00033472493
0.21574318	0.022772775	0.00032998188
0.21587467	0.023149343	0.00033072262
0.21600616	0.023297906	0.00033191750
0.21613765	0.022945923	0.00032828661
0.21626913	0.023650141	0.00033421703
0.21640062	0.023283004	0.00033094357
0.21653211	0.023380311	0.00033147824
0.21666360	0.023502226	0.00033146123
0.21679509	0.023425575	0.00033057500
0.21692658	0.023567578	0.00033289112
0.21705807	0.023010696	0.00032914372
0.21718956	0.023225513	0.00032879130
0.21732104	0.023277423	0.00033156801
0.21745253	0.023155677	0.00032978266
0.21758402	0.023630591	0.00033194178
0.21771551	0.023139210	0.00033049267
0.21784700	0.022925795	0.00032755681
0.21797849	0.022805964	0.00032789166
0.21810998	0.023701648	0.00033136133
0.21824147	0.023201201	0.00032895737
0.21837295	0.023288803	0.00033123719
0.21850444	0.023629066	0.00032984807
0.21863593	0.023489985	0.00033158324
0.21876742	0.023740067	0.00032962977
0.21889891	0.023272122	0.00033018969
0.21903040	0.023756304	0.00033264756
0.21916189	0.023715461	0.00033001475
0.21929337	0.023422265	0.00033000706
0.21942486	0.023385588	0.00032927077
0.21955635	0.022776795	0.00032698081
0.21968784	0.022848792	0.00032680980
0.21981933	0.023113754	0.00032508843
0.21995082	0.022990671	0.00032759514
0.22008231	0.023582259	0.00032925403
0.22021380	0.022936768	0.00032758955
0.22034528	0.022807452	0.00032635397
0.22047677	0.023374558	0.00032712136
0.22060826	0.023411599	0.00032966319
0.22073975	0.023522444	0.00032900627
0.22087124	0.023465713	0.00032969095
0.22100273	0.022727492	0.00032580058
0.22113422	0.023621663	0.00032869001
0.22126571	0.022749356	0.00032520592
0.22139719	0.023120651	0.00032620874
0.22152868	0.023285106	0.00032792225
0.22166017	0.023168855	0.00032689763
0.22179166	0.023046088	0.00032504690
0.22192315	0.023245066	0.00032796971
0.22205464	0.022689406	0.00032343437
0.22218613	0.022752551	0.00032439034
0.22231761	0.022779318	0.00032320258
0.22244910	0.023725511	0.00032964101
0.22258059	0.023084354	0.00032581161
0.22271208	0.023638744	0.00032869578
0.22284357	0.023065853	0.00032584600
0.22297506	0.023456643	0.00032828720
0.22310655	0.023399731	0.00032639109
0.22323804	0.023424287	0.00032921709
0.22336952	0.023461023	0.00032856252
0.22350101	0.023687348	0.00032743756
0.22363250	0.023109855	0.00032583483
0.22376399	0.023243275	0.00032529666
0.22389548	0.023504861	0.00032743058
0.22402697	0.022796441	0.00032498137
0.22415846	0.023490785	0.00032650247
0.22428995	0.022664006	0.00032181694
0.22442143	0.023745330	0.00032706588
0.22455292	0.023624274	0.00032738926
0.22468441	0.023191771	0.00032603315
0.22481590	0.022576199	0.00032138282
0.22494739	0.023387084	0.00032518712
0.22507888	0.023298442	0.00032413066
0.22521037	0.022927149	0.00032275884
0.22534186	0.022530611	0.00032283092
0.22547334	0.023655434	0.00032595796
0.22560483	0.023000398	0.00032187632
0.22573632	0.023620237	0.00032726170
0.22586781	0.023179101	0.00032414636
0.22599930	0.022799102	0.00032303803
0.22613079	0.023246060	0.00032256162
0.22626228	0.023348940	0.00032523581
0.22639376	0.022583310	0.00032026921
0.22652525	0.023236708	0.00032406295
0.22665674	0.023451989	0.00032590487
0.22678823	0.022351528	0.00031902066
0.22691972	0.023004855	0.00032220599
0.22705121	0.023144805	0.00032290545
0.22718270	0.023116105	0.00032339388
0.22731419	0.022983109	0.00032232801
0.22744567	0.023152429	0.00032335632
0.22757716	0.022566702	0.00031764093
0.22770865	0.023477422	0.00032533754
0.22784014	0.022961049	0.00032198797
0.22797163	0.023052469	0.00032406052
0.22810312	0.023012313	0.00032093576
0.22823461	0.023273892	0.00032342227
0.22836610	0.023595430	0.00032605266
0.22849758	0.022824428	0.00032066700
0.22862907	0.023099947	0.00032332975
0.22876056	0.023377757	0.00032243752
0.22889205	0.023478542	0.00032401072
0.22902354	0.022975883	0.00032217239
0.22915503	0.023150012	0.00032065215
0.22928652	0.022309958	0.00031914692
0.22941800	0.023183752	0.00032116693
0.22954949	0.023111414	0.00032215752
0.22968098	0.023633732	0.00032404248
0.22981247	0.023305784	0.00032155755
0.22994396	0.023039151	0.00032114197
0.23007545	0.022651889	0.00032140984
0.23020694	0.022950285	0.00032620300
0.23033843	0.022743915	0.00033032151
0.23046991	0.023196441	0.00033235651
0.23060140	0.022732784	0.00033204335
0.23073289	0.023141631	0.00033400058
0.23086438	0.022764462	0.00033339836
0.23099587	0.023130890	0.00034000650
0.23112736	0.022727681	0.00033536896
0.23125885	0.022583142	0.00033812050
0.23139034	0.023258994	0.00034067888
0.23152182	0.022643296	0.00033936709
0.23165331	0.022719465	0.00034144814
0.23178480	0.023450773	0.00034642855
0.23191629	0.022810705	0.00034498617
0.23204778	0.022701987	0.00034293666
0.23217927	0.023105748	0.00034655844
0.23231076	0.022778245	0.00034708159
0.23244224	0.023103531	0.00034722022
0.23257373	0.022842162	0.00034748909
0.23270522	0.023305707	0.00035074997
0.23283671	0.022945237	0.00034653873
0.23296820	0.022728978	0.00034684437
0.23309969	0.022987172	0.00034776016
0.23323118	0.023180983	0.00034867681
0.23336267	0.023665079	0.00035319319
0.23349415	0.023795461	0.00035132557
0.23362564	0.023261838	0.00035113381
0.23375713	0.023203682	0.00035007406
0.23388862	0.023050211	0.00034833973
0.23402011	0.023201251	0.00035199693
0.23415160	0.023159697	0.00034818183
0.23428309	0.022453727	0.00034697634
0.23441458	0.023260445	0.00035047853
0.23454606	0.023516939	0.00035465390
0.23467755	0.023180709	0.00035057483
0.23480904	0.022985554	0.00035163608
0.23494053	0.022946227	0.00035132666
0.23507202	0.022715409	0.00035069232
0.23520351	0.023494296	0.00035441847
0.23533500	0.023788749	0.00035684389
0.23546648	0.023607810	0.00035523850
0.23559797	0.023664870	0.00035595764
0.23572946	0.022632866	0.00035033377
0.23586095	0.022925906	0.00035199738
0.23599244	0.023379462	0.00035483894
0.23612393	0.023003536	0.00035230248
0.23625542	0.023079090	0.00035487345
0.23638691	0.023208807	0.00035514347
0.23651839	0.022859909	0.00035155772
0.23664988	0.023696304	0.00035923459
0.23678137	0.023187100	0.00035528235
0.23691286	0.023173586	0.00035568789
0.23704435	0.023086376	0.00035516565
0.23717584	0.023056368	0.00035383190
0.23730733	0.023162430	0.00035668320
0.23743882	0.022587570	0.00035219259
0.23757030	0.023042476	0.00035550074
0.23770179	0.022725025	0.00035481140
0.23783328	0.023306976	0.00035643846
0.23796477	0.022645981	0.00035364672
0.23809626	0.022848887	0.00035387429
0.23822775	0.023229670	0.00035807303
0.23835924	0.022985124	0.00035890223
0.23849072	0.023746376	0.00036001421
0.23862221	0.023243484	0.00035713039
0.23875370	0.022711562	0.00035453529
0.23888519	0.022781284	0.00035655937
0.23901668	0.023235654	0.00036025686
0.23914817	0.023123197	0.00035532124
0.23927966	0.022674231	0.00035649038
0.23941115	0.023413337	0.00036003209
0.23954263	0.022429202	0.00035495231
0.23967412	0.023214107	0.00035899123
0.23980561	0.022649011	0.00035528897
0.23993710	0.023632921	0.00036368197
0.24006859	0.022723289	0.00035787609
0.24020008	0.022914561	0.00035855308
0.24033157	0.023367096	0.00036085214
0.24046306	0.023061767	0.00035840447
0.24059454	0.022895540	0.00035806136
0.24072603	0.023006241	0.00036042067
0.24085752	0.022730209	0.00035654598
0.24098901	0.022495186	0.00035886748
0.24112050	0.022528917	0.00035435599
0.24125199	0.022870853	0.00035867709
0.24138348	0.023025965	0.00036117464
0.24151496	0.022994600	0.00035852700
0.24164645	0.022771605	0.00035921688
0.24177794	0.022786396	0.00035477613
0.24190943	0.024095998	0.00036677513
0.24204092	0.023632080	0.00036366234
0.24217241	0.023016065	0.00035968719
0.24230390	0.023636501	0.00036436078
0.24243539	0.023333162	0.00036070375
0.24256687	0.023355290	0.00036299486
0.24269836	0.022421563	0.00035791083
0.24282985	0.023017365	0.00035976825
0.24296134	0.023003521	0.00036081093
0.24309283	0.023440264	0.00036333340
0.24322432	0.023431594	0.00036340443
0.24335581	0.023349713	0.00036407370
0.24348730	0.023046443	0.00036165609
0.24361878	0.023360293	0.00036320619
0.24375027	0.023668603	0.00036374393
0.24388176	0.023316693	0.00036363000
0.24401325	0.023172968	0.00036477927
0.24414474	0.023299780	0.00036270924
0.24427623	0.022797089	0.00036173733
0.24440772	0.024109170	0.00036810494
0.24453920	0.023380348	0.00036499922
0.24467069	0.023420715	0.00036591468
0.24480218	0.022980190	0.00035986820
0.24493367	0.022950702	0.00036199045
0.24506516	0.023341169	0.00036424830
0.24519665	0.023211656	0.00036416672
0.24532814	0.023348898	0.00036550292
0.24545963	0.023380459	0.00036477316
0.24559111	0.023239750	0.00036487109
0.24572260	0.023315372	0.00036540565
0.24585409	0.023010630	0.00036312043
0.24598558	0.022317258	0.00036073925
0.24611707	0.022937537	0.00036409517
0.24624856	0.023844896	0.00036799631
0.24638005	0.023392922	0.00036671545
0.24651154	0.023143173	0.00036393451
0.24664302	0.022433861	0.00036135672
0.24677451	0.023243146	0.00036442926
0.24690600	0.023079349	0.00036481063
0.24703749	0.023086968	0.00036589261
0.24716898	0.023213418	0.00036372793
0.24730047	0.022530172	0.00036376692
0.24743196	0.023757670	0.00036896520
0.24756345	0.023082803	0.00036484743
0.24769493	0.023046762	0.00036622291
0.24782642	0.022830814	0.00036258488
0.24795791	0.023497859	0.00036940076
0.24808940	0.023346502	0.00036752472
0.24822089	0.023320816	0.00036608774
0.24835238	0.023353759	0.00036820102
0.24848387	0.022928483	0.00036438841
0.24861535	0.024003826	0.00037221941
0.24874684	0.023555778	0.00036883057
0.24887833	0.023345279	0.00036638448
0.24900982	0.023814518	0.00037173066
0.24914131	0.023556795	0.00036906324
0.24927280	0.023264690	0.00036921057
0.24940429	0.022819587	0.00036349226
0.24953578	0.022823801	0.00036489039
0.24966726	0.023416986	0.00037044694
0.24979875	0.022640823	0.00036204555
0.24993024	0.022443389	0.00036516776
0.25006173	0.023466768	0.00036837889
0.25019322	0.023020984	0.00036540166
0.25032471	0.022916802	0.00036854109
0.25045620	0.023303549	0.00036729861
0.25058769	0.024107236	0.00037401733
0.25071917	0.023161288	0.00036700916
0.25085066	0.023463451	0.00036895469
0.25098215	0.023247525	0.00036907545
0.25111364	0.023526662	0.00036868996
0.25124513	0.023359632	0.00037154916
0.25137662	0.023919392	0.00037330471
0.25150811	0.023388715	0.00036860337
0.25163959	0.023132422	0.00036907500
0.25177108	0.023395559	0.00036773297
0.25190257	0.022641641	0.00036548368
0.25203406	0.023136932	0.00036899606
0.25216555	0.023305779	0.00036871979
0.25229704	0.023245446	0.00037037085
0.25242853	0.022962635	0.00036679069
0.25256002	0.023011623	0.00036904710
0.25269150	0.023170401	0.00036869950
0.25282299	0.023531173	0.00037016275
0.25295448	0.023146753	0.00037033601
0.25308597	0.023607705	0.00037051203
0.25321746	0.023157554	0.00036991160
0.25334895	0.022905720	0.00036885937
0.25348044	0.023465262	0.00037043544
0.25361193	0.022944665	0.00036784657
0.25374341	0.023572290	0.00037172470
0.25387490	0.022792644	0.00036696899
0.25400639	0.023226420	0.00037658674
0.25413788	0.023593088	0.00038301885
0.25426937	0.023034180	0.00038468008
0.25440086	0.023518933	0.00039087345
0.25453235	0.023232032	0.00038989302
0.25466383	0.023273639	0.00039416687
0.25479532	0.023299369	0.00039505575
0.25492681	0.022901437	0.00039474227
0.25505830	0.023911522	0.00040321393
0.25518979	0.023191538	0.00040079985
0.25532128	0.022935780	0.00039942806
0.25545277	0.022783783	0.00040226859
0.25558426	0.023051457	0.00040500879
0.25571574	0.023603885	0.00041045332
0.25584723	0.023627007	0.00041156271
0.25597872	0.023251550	0.00041194974
0.25611021	0.024244449	0.00041837192
0.25624170	0.022958913	0.00041129255
0.25637319	0.022561995	0.00041305779
0.25650468	0.024402156	0.00042668646
0.25663617	0.023432255	0.00042169532
0.25676765	0.023024552	0.00041920764
0.25689914	0.023730432	0.00042711362
0.25703063	0.022767686	0.00042387230
0.25716212	0.022988395	0.00042388104
0.25729361	0.022995962	0.00042673010
0.25742510	0.023501776	0.00043127102
0.25755659	0.023268162	0.00043089577
0.25768807	0.022994609	0.00043154520
0.25781956	0.022779273	0.00042988123
0.25795105	0.022822504	0.00043161372
0.25808254	0.023609935	0.00044258277
0.25821403	0.022558851	0.00043258537
0.25834552	0.022497564	0.00043364891
0.25847701	0.023054174	0.00043646364
0.25860850	0.023324054	0.00044178796
0.25873998	0.023075787	0.00043979409
0.25887147	0.023334539	0.00044646889
0.25900296	0.023199239	0.00044339380
0.25913445	0.022235300	0.00043459040
0.25926594	0.023858688	0.00044708189
0.25939743	0.022863344	0.00044412221
0.25952892	0.022775753	0.00044108267
0.25966041	0.022913507	0.00044837266
0.25979189	0.023292407	0.00044720361
0.25992338	0.023614441	0.00045221121
0.26005487	0.022851834	0.00044746080
0.26018636	0.023480193	0.00045198946
0.26031785	0.023215163	0.00045091853
0.26044934	0.022688058	0.00044572312
0.26058083	0.023970103	0.00045691790
0.26071231	0.023738853	0.00045781170
0.26084380	0.023040063	0.00045129206
0.26097529	0.023339707	0.00045656612
0.26110678	0.023458611	0.00045613304
0.26123827	0.022978548	0.00045606541
0.26136976	0.023232930	0.00045631114
0.26150125	0.023130987	0.00045620038
0.26163274	0.023165784	0.00045920485
0.26176422	0.023025161	0.00045616039
0.26189571	0.023268602	0.00046240222
0.26202720	0.023069929	0.00045688130
0.26215869	0.023799062	0.00046378318
0.26229018	0.023227214	0.00046269779
0.26242167	0.023279494	0.00046115980
0.26255316	0.022779671	0.00045851819
0.26268465	0.022680503	0.00046294787
0.26281613	0.022886609	0.00046226111
0.26294762	0.022954729	0.00046288816
0.26307911	0.022896484	0.00046097537
0.26321060	0.023223364	0.00046813644
0.26334209	0.023370407	0.00046843006
0.26347358	0.023663181	0.00047015102
0.26360507	0.023122819	0.00046605960
0.26373655	0.022510343	0.00046380593
0.26386804	0.023405123	0.00047132788
0.26399953	0.023140174	0.00047257386
0.26413102	0.023290759	0.00047013117
0.26426251	0.023060668	0.00046991047
0.26439400	0.023368317	0.00047302418
0.26452549	0.023245169	0.00047533360
0.26465698	0.022883220	0.00047184346
0.26478846	0.022951758	0.00047080730
0.26491995	0.022941043	0.00047795754
0.26505144	0.023546471	0.00047720401
0.26518293	0.023114820	0.00047422029
0.26531442	0.023280166	0.00048015921
0.26544591	0.023212463	0.00047809540
[truncated: 567 more rows]
