# Supplementary material for: Invariant surface glycoprotein 65 of Trypanosoma brucei is a complement C3 receptor
Source: Nat Commun. 2022 Aug 29;13:5085. doi: 10.1038/s41467-022-32728-9 (PMC9424271; doi:10.1038/s41467-022-32728-9)
Supplement: Supplementary file 4 — supplementary data 2 [file 41467_2022_32728_MOESM4_ESM.zip › b21-414646_00058.dat]

0.0026000000	39.420529	0.13661520
0.0027314887	28.692278	0.10705999
0.0028629774	22.099952	0.089842398
0.0029944661	17.027888	0.075684735
0.0031259548	12.266186	0.059029380
0.0032574435	10.785060	0.057293632
0.0033889322	8.6778860	0.048582265
0.0035204209	11.416837	0.048517319
0.0036519096	12.244704	0.046625944
0.0037833983	9.9090293	0.039545110
0.0039148870	8.2370810	0.034789388
0.0040463757	6.6760931	0.030131241
0.0041778644	5.4574700	0.025534276
0.0043093531	4.6211840	0.023069326
0.0044408418	3.7636935	0.020023329
0.0045723305	3.1323101	0.018266761
0.0047038192	2.8485069	0.016672195
0.0048353079	2.4816883	0.015107271
0.0049667966	2.1941452	0.014154303
0.0050982853	1.8812612	0.012416011
0.0052297740	1.7518875	0.012138112
0.0053612627	1.4813615	0.010778457
0.0054927514	1.3906194	0.010166226
0.0056242401	1.2580742	0.0096416187
0.0057557288	1.1852057	0.0090989484
0.0058872175	1.0724974	0.0085396306
0.0060187062	1.0148108	0.0082847905
0.0061501949	0.90742155	0.0075039659
0.0062816836	0.87866710	0.0075509049
0.0064131723	0.83645835	0.0072221278
0.0065446610	0.76632614	0.0068137398
0.0066761496	0.74808787	0.0067004885
0.0068076383	0.73076401	0.0064722625
0.0069391270	0.68828126	0.0063822835
0.0070706157	0.65870805	0.0061448893
0.0072021044	0.62312559	0.0059107200
0.0073335931	0.60597993	0.0058034365
0.0074650818	0.57529707	0.0054899857
0.0075965705	0.55654927	0.0054446034
0.0077280592	0.53013374	0.0052918207
0.0078595479	0.50755414	0.0050541069
0.0079910366	0.50093920	0.0050509813
0.0081225253	0.46740449	0.0047394260
0.0082540140	0.44969718	0.0046752232
0.0083855027	0.44550262	0.0046711631
0.0085169914	0.41409182	0.0044114773
0.0086484801	0.39725257	0.0042894243
0.0087799688	0.37992101	0.0041208219
0.0089114575	0.37821183	0.0041332775
0.0090429462	0.35133830	0.0039561210
0.0091744349	0.34028777	0.0038596863
0.0093059236	0.33150888	0.0037647165
0.0094374123	0.32574032	0.0037071038
0.0095689010	0.29862935	0.0034923229
0.0097003897	0.28749821	0.0034543199
0.0098318784	0.27574684	0.0033346173
0.0099633671	0.26489702	0.0032328564
0.010094856	0.25703714	0.0031747501
0.010226345	0.24172278	0.0030060745
0.010357833	0.23698157	0.0030530649
0.010489322	0.21946413	0.0028516268
0.010620811	0.21789946	0.0028210744
0.010752299	0.20326441	0.0027130876
0.010883788	0.19720236	0.0026172950
0.011015277	0.19603375	0.0026571231
0.011146765	0.17443381	0.0024290256
0.011278254	0.16943674	0.0023845415
0.011409743	0.16460486	0.0023257720
0.011541231	0.15719253	0.0022387646
0.011672720	0.15009907	0.0021931562
0.011804209	0.13951837	0.0020344354
0.011935698	0.13834255	0.0020209457
0.012067186	0.13075110	0.0019536862
0.012198675	0.12051224	0.0018147291
0.012330164	0.11976760	0.0018132039
0.012461652	0.11065425	0.0017230919
0.012593141	0.10746649	0.0016598250
0.012724630	0.10288092	0.0016236487
0.012856118	0.10137705	0.0015609405
0.012987607	0.096759483	0.0015428775
0.013119096	0.093219151	0.0014809744
0.013250585	0.088356293	0.0014273253
0.013382073	0.089969207	0.0014447386
0.013513562	0.085917038	0.0013893755
0.013645051	0.081226098	0.0013607758
0.013776539	0.078117509	0.0013278401
0.013908028	0.078569318	0.0013094788
0.014039517	0.077883302	0.0012975018
0.014171005	0.077803879	0.0012860577
0.014302494	0.074611749	0.0012631466
0.014433983	0.071407117	0.0012364918
0.014565472	0.071455281	0.0012112773
0.014696960	0.068343004	0.0011929305
0.014828449	0.068411660	0.0011729029
0.014959938	0.067183287	0.0011703842
0.015091426	0.063447530	0.0011393604
0.015222915	0.063606095	0.0011133177
0.015354404	0.062683168	0.0011106829
0.015485892	0.061306079	0.0010873103
0.015617381	0.062371681	0.0011001684
0.015748870	0.061236441	0.0010889922
0.015880359	0.062066294	0.0010810603
0.016011847	0.061071624	0.0010719125
0.016143336	0.053627525	0.00099546675
0.016274825	0.050026449	0.00096557336
0.016406313	0.053182193	0.00098700647
0.016537802	0.052579401	0.00097331796
0.016669291	0.052837694	0.00097326962
0.016800779	0.054581042	0.00098855236
0.016932268	0.057656082	0.0010067055
0.017063757	0.058385852	0.0010103996
0.017195246	0.057944209	0.00099931010
0.017326734	0.058628734	0.0010063190
0.017458223	0.056418875	0.00098118108
0.017589712	0.056855687	0.00097922124
0.017721200	0.055760307	0.00097447388
0.017852689	0.053231598	0.00093127030
0.017984178	0.053729689	0.00094667920
0.018115666	0.053794495	0.00094140877
0.018247155	0.053773736	0.00093421171
0.018378644	0.051748253	0.00092134808
0.018510133	0.051180829	0.00090401290
0.018641621	0.051620809	0.00090585263
0.018773110	0.049182324	0.00088170650
0.018904599	0.051601076	0.00090055215
0.019036087	0.050438654	0.00088769910
0.019167576	0.051376036	0.00088706857
0.019299065	0.046122104	0.00083740254
0.019430553	0.048009962	0.00086095890
0.019562042	0.046897178	0.00084115830
0.019693531	0.046037980	0.00083633830
0.019825019	0.045665342	0.00082382455
0.019956508	0.045386017	0.00081600559
0.020087997	0.044162062	0.00081280065
0.020219486	0.044965183	0.00081079045
0.020350974	0.042227403	0.00079316780
0.020482463	0.044347613	0.00079590839
0.020613952	0.043213985	0.00078431826
0.020745440	0.041208272	0.00077310456
0.020876929	0.042842356	0.00077865615
0.021008418	0.041417053	0.00076647080
0.021139906	0.040779835	0.00075801645
0.021271395	0.040676882	0.00074976444
0.021402884	0.041750888	0.00076041578
0.021534373	0.040197574	0.00074519921
0.021665861	0.039869145	0.00073857964
0.021797350	0.038537014	0.00072598346
0.021928839	0.038506103	0.00071487367
0.022060327	0.039735084	0.00073419616
0.022191816	0.038285267	0.00071416534
0.022323305	0.037737149	0.00071112354
0.022454793	0.039021013	0.00071647451
0.022586282	0.037092236	0.00069286142
0.022717771	0.036708703	0.00069426234
0.022849260	0.036444737	0.00068645191
0.022980748	0.036774580	0.00069052740
0.023112237	0.036394140	0.00068163716
0.023243726	0.035135956	0.00066742424
0.023375214	0.035938562	0.00067928270
0.023506703	0.036764665	0.00068194368
0.023638192	0.037051131	0.00068163720
0.023769680	0.038118115	0.00068928349
0.023901169	0.037613285	0.00068146567
0.024032658	0.038835936	0.00069400175
0.024164147	0.037872011	0.00068099476
0.024295635	0.037061364	0.00066968703
0.024427124	0.036416332	0.00066459820
0.024558613	0.036422981	0.00065711207
0.024690101	0.036067192	0.00066358908
0.024821590	0.036163588	0.00065810264
0.024953079	0.036604585	0.00065669072
0.025084567	0.036054456	0.00065347067
0.025216056	0.036310497	0.00065092483
0.025347545	0.036517624	0.00065875728
0.025479034	0.035626453	0.00064326786
0.025610522	0.036429030	0.00064522420
0.025742011	0.035380661	0.00063697032
0.025873500	0.035055060	0.00063303784
0.026004988	0.035483663	0.00063807454
0.026136477	0.034917257	0.00062972322
0.026267966	0.034281035	0.00061941233
0.026399454	0.036006304	0.00063543536
0.026530943	0.035995930	0.00063040679
0.026662432	0.035713507	0.00063071686
0.026793920	0.034698090	0.00061878709
0.026925409	0.033020528	0.00060408073
0.027056898	0.035581315	0.00062632107
0.027188387	0.034183373	0.00060683432
0.027319875	0.033309470	0.00060564682
0.027451364	0.034890759	0.00061279308
0.027582853	0.035090002	0.00061044773
0.027714341	0.033605971	0.00060039989
0.027845830	0.033018155	0.00059000216
0.027977319	0.034413236	0.00060382771
0.028108807	0.033655867	0.00059479065
0.028240296	0.033002203	0.00058760351
0.028371785	0.035804033	0.00060994458
0.028503274	0.033476415	0.00058935966
0.028634762	0.032933388	0.00058288692
0.028766251	0.033265273	0.00058671086
0.028897740	0.033440694	0.00058062286
0.029029228	0.032978028	0.00057939282
0.029160717	0.033174044	0.00058152627
0.029292206	0.033129936	0.00057789468
0.029423694	0.032815764	0.00057688320
0.029555183	0.032329891	0.00056487949
0.029686672	0.033126818	0.00057501477
0.029818161	0.032359953	0.00056869796
0.029949649	0.033718610	0.00057527470
0.030081138	0.033815888	0.00057639606
0.030212627	0.032783730	0.00056357637
0.030344115	0.032424619	0.00056148932
0.030475604	0.031323117	0.00055348864
0.030607093	0.031982319	0.00055634070
0.030738581	0.031996396	0.00055662040
0.030870070	0.031793483	0.00055142719
0.031001559	0.032950474	0.00055664898
0.031133048	0.031663469	0.00055142510
0.031264536	0.031195309	0.00054127184
0.031396025	0.031743711	0.00054998604
0.031527514	0.030376939	0.00053409369
0.031659002	0.031178058	0.00053863619
0.031790491	0.031452090	0.00054366648
0.031921980	0.032034716	0.00054251386
0.032053468	0.032300245	0.00054768751
0.032184957	0.031743860	0.00053666640
0.032316446	0.031281934	0.00053272963
0.032447935	0.032278728	0.00054551730
0.032579423	0.031094677	0.00053093188
0.032710912	0.030266942	0.00052497949
0.032842401	0.030872943	0.00052782263
0.032973889	0.030906048	0.00052434369
0.033105378	0.031382053	0.00053230717
0.033236867	0.031289981	0.00052763099
0.033368355	0.030480758	0.00053066122
0.033499844	0.030037252	0.00052507175
0.033631333	0.030451629	0.00052772978
0.033762822	0.029988338	0.00053118073
0.033894310	0.030463469	0.00053390244
0.034025799	0.030026414	0.00052994940
0.034157288	0.030127888	0.00053072596
0.034288776	0.029912442	0.00052821461
0.034420265	0.030228535	0.00053506105
0.034551754	0.030459299	0.00053343400
0.034683242	0.031754871	0.00054598023
0.034814731	0.029727090	0.00052587221
0.034946220	0.029167110	0.00052450067
0.035077708	0.030416468	0.00053754166
0.035209197	0.030151356	0.00053493797
0.035340686	0.029870741	0.00052878505
0.035472175	0.029560067	0.00053643324
0.035603663	0.029495149	0.00053874317
0.035735152	0.029211700	0.00054344407
0.035866641	0.028939799	0.00054033440
0.035998129	0.029254226	0.00054067533
0.036129618	0.029433746	0.00054684473
0.036261107	0.029473692	0.00054299716
0.036392595	0.028959364	0.00054870364
0.036524084	0.029006698	0.00054585827
0.036655573	0.029070767	0.00054236359
0.036787062	0.028533650	0.00054306105
0.036918550	0.029274298	0.00054525326
0.037050039	0.028641671	0.00054852128
0.037181528	0.029374288	0.00054836668
0.037313016	0.028339405	0.00054045613
0.037444505	0.029110359	0.00055005360
0.037575994	0.030165052	0.00055788978
0.037707482	0.029502669	0.00055704646
0.037838971	0.029105751	0.00055610488
0.037970460	0.029153115	0.00055093689
0.038101949	0.028902573	0.00055342491
0.038233437	0.029597895	0.00055249006
0.038364926	0.028844086	0.00054204813
0.038496415	0.029738234	0.00054855759
0.038627903	0.028758909	0.00053457560
0.038759392	0.029950466	0.00054597294
0.038890881	0.030238558	0.00054383218
0.039022369	0.030341623	0.00054492381
0.039153858	0.029172241	0.00053366271
0.039285347	0.029623187	0.00053394544
0.039416836	0.029117266	0.00053358563
0.039548324	0.028657351	0.00052588443
0.039679813	0.029618742	0.00053257845
0.039811302	0.029585836	0.00053430578
0.039942790	0.028816228	0.00052386407
0.040074279	0.029622805	0.00053422631
0.040205768	0.030008051	0.00053288586
0.040337256	0.029453474	0.00052669056
0.040468745	0.029826109	0.00053000110
0.040600234	0.029475778	0.00052491719
0.040731723	0.029311899	0.00052559372
0.040863211	0.029771902	0.00053026636
0.040994700	0.029439618	0.00052209378
0.041126189	0.029823173	0.00052854031
0.041257677	0.028950299	0.00051902501
0.041389166	0.029353428	0.00052072592
0.041520655	0.029318453	0.00052227945
0.041652143	0.028927456	0.00051740096
0.041783632	0.028859015	0.00051753241
0.041915121	0.029261855	0.00051789902
0.042046610	0.028863323	0.00051817496
0.042178098	0.028915505	0.00051540098
0.042309587	0.029454920	0.00052012459
0.042441076	0.027434116	0.00050314036
0.042572564	0.030184177	0.00052277583
0.042704053	0.029780602	0.00051676082
0.042835542	0.028679033	0.00051177989
0.042967030	0.029203270	0.00051359338
0.043098519	0.029205674	0.00051668379
0.043230008	0.029748746	0.00051812686
0.043361496	0.029888799	0.00051411124
0.043492985	0.029713749	0.00051820811
0.043624474	0.028377641	0.00050435252
0.043755963	0.029085186	0.00051289493
0.043887451	0.028810777	0.00050641565
0.044018940	0.029055414	0.00050761736
0.044150429	0.029512298	0.00051651707
0.044281917	0.029306285	0.00050770363
0.044413406	0.028747043	0.00050800791
0.044544895	0.029215917	0.00050723560
0.044676383	0.029419373	0.00050857327
0.044807872	0.028485152	0.00050227708
0.044939361	0.029105789	0.00050514118
0.045070850	0.029038736	0.00050472386
0.045202338	0.029400063	0.00050532864
0.045333827	0.029384463	0.00050306183
0.045465316	0.028599572	0.00050395446
0.045596804	0.029174414	0.00050316270
0.045728293	0.029521644	0.00050654128
0.045859782	0.028946894	0.00050146076
0.045991270	0.028849993	0.00049596519
0.046122759	0.028612492	0.00049870841
0.046254248	0.029949202	0.00051643060
0.046385737	0.029531618	0.00051397001
0.046517225	0.028582436	0.00050932828
0.046648714	0.030280545	0.00052292803
0.046780203	0.029008475	0.00052076543
0.046911691	0.028639724	0.00051742522
0.047043180	0.029130840	0.00052038163
0.047174669	0.028275263	0.00051491170
0.047306157	0.029101533	0.00052452711
0.047437646	0.029145756	0.00052662114
0.047569135	0.028808015	0.00052664490
0.047700624	0.028919845	0.00052191756
0.047832112	0.028605680	0.00052446005
0.047963601	0.029475450	0.00052801363
0.048095090	0.028465927	0.00052538246
0.048226578	0.029264959	0.00053301786
0.048358067	0.028395104	0.00052174564
0.048489556	0.028843139	0.00052792873
0.048621044	0.029437133	0.00053471855
0.048752533	0.029225165	0.00053658917
0.048884022	0.028325323	0.00052798353
0.049015511	0.029310457	0.00053394189
0.049146999	0.029520178	0.00053666809
0.049278488	0.028341578	0.00052716556
0.049409977	0.029414284	0.00054033433
0.049541465	0.029399108	0.00053803679
0.049672954	0.029125013	0.00053916536
0.049804443	0.029102434	0.00053600843
0.049935931	0.029241677	0.00054036719
0.050067420	0.029278617	0.00053988907
0.050198909	0.028551286	0.00053432770
0.050330398	0.028443417	0.00053316107
0.050461886	0.028826624	0.00053678050
0.050593375	0.030223588	0.00054892578
0.050724864	0.030487183	0.00055316686
0.050856352	0.029113406	0.00054201952
0.050987841	0.029293846	0.00053985094
0.051119330	0.029516366	0.00054385370
0.051250818	0.028609821	0.00053758916
0.051382307	0.028669718	0.00053996072
0.051513796	0.029575325	0.00054608808
0.051645284	0.028677920	0.00053683486
0.051776773	0.028358061	0.00053671703
0.051908262	0.029175603	0.00054321318
0.052039751	0.028342462	0.00053707020
0.052171239	0.029066948	0.00054401964
0.052302728	0.029210168	0.00054968725
0.052434217	0.029739533	0.00054892603
0.052565705	0.029203213	0.00054741273
0.052697194	0.029791114	0.00055122103
0.052828683	0.029421950	0.00055070293
0.052960171	0.028571182	0.00054194840
0.053091660	0.029200696	0.00054351991
0.053223149	0.028129720	0.00054038185
0.053354638	0.029836989	0.00055451449
0.053486126	0.029442978	0.00055173575
0.053617615	0.029518504	0.00055156365
0.053749104	0.030136216	0.00055513874
0.053880592	0.030714270	0.00055968061
0.054012081	0.028942772	0.00055071449
0.054143570	0.029274467	0.00055259232
0.054275058	0.028871720	0.00054621881
0.054406547	0.029787775	0.00055207853
0.054538036	0.028729895	0.00055090725
0.054669525	0.029876731	0.00055491005
0.054801013	0.029322650	0.00055432852
0.054932502	0.029697271	0.00055617872
0.055063991	0.029553712	0.00055086729
0.055195479	0.028405603	0.00054567550
0.055326968	0.029474356	0.00055259479
0.055458457	0.029638282	0.00055728188
0.055589945	0.027809902	0.00054074782
0.055721434	0.029359714	0.00055197184
0.055852923	0.028900248	0.00055450831
0.055984412	0.029558010	0.00055642080
0.056115900	0.029807249	0.00055780908
0.056247389	0.029192987	0.00055424156
0.056378878	0.027734878	0.00054187792
0.056510366	0.029031902	0.00055600302
0.056641855	0.028730127	0.00055035958
0.056773344	0.028968305	0.00055426363
0.056904832	0.028432827	0.00055069295
0.057036321	0.028164246	0.00054409492
0.057167810	0.028851802	0.00055365534
0.057299299	0.028737597	0.00055072009
0.057430787	0.028024020	0.00054289518
0.057562276	0.029803708	0.00056233030
0.057693765	0.029287049	0.00054882819
0.057825253	0.029048699	0.00055500593
0.057956742	0.029025750	0.00055309207
0.058088231	0.028356916	0.00054636728
0.058219719	0.029162846	0.00055609152
0.058351208	0.029145934	0.00054742565
0.058482697	0.028620516	0.00054819778
0.058614186	0.029911384	0.00056014995
0.058745674	0.029804727	0.00055210200
0.058877163	0.028572358	0.00054409291
0.059008652	0.029158144	0.00054436152
0.059140140	0.029033649	0.00054773363
0.059271629	0.028758258	0.00054539901
0.059403118	0.028031090	0.00053566058
0.059534606	0.028516799	0.00054321873
0.059666095	0.030148559	0.00054740152
0.059797584	0.029704924	0.00054733381
0.059929072	0.029501060	0.00054781243
0.060060561	0.029278784	0.00054252588
0.060192050	0.027552242	0.00053253886
0.060323539	0.028732243	0.00053737713
0.060455027	0.030229211	0.00055187901
0.060586516	0.028568642	0.00053889355
0.060718005	0.028141950	0.00053146700
0.060849493	0.028914846	0.00053959417
0.060980982	0.029593261	0.00054522845
0.061112471	0.029181532	0.00053815286
0.061243959	0.028795221	0.00054166101
0.061375448	0.028685177	0.00053470188
0.061506937	0.029354960	0.00054478636
0.061638426	0.029150255	0.00053834517
0.061769914	0.028241638	0.00053269089
0.061901403	0.029046858	0.00054290743
0.062032892	0.029361739	0.00053767894
0.062164380	0.029487430	0.00054170636
0.062295869	0.029058335	0.00053874725
0.062427358	0.028280901	0.00053210963
0.062558846	0.029599016	0.00054721168
0.062690335	0.029724709	0.00054097566
0.062821824	0.028307450	0.00053196975
0.062953313	0.029055811	0.00053781795
0.063084801	0.028219618	0.00052893098
0.063216290	0.028569670	0.00053661404
0.063347779	0.029184910	0.00053708046
0.063479267	0.029603842	0.00053765768
0.063610756	0.029653506	0.00054350356
0.063742245	0.027955361	0.00052410661
0.063873733	0.028869020	0.00053694638
0.064005222	0.029213433	0.00053514232
0.064136711	0.028311669	0.00053054120
0.064268200	0.028801501	0.00053214236
0.064399688	0.027647836	0.00052237174
0.064531177	0.028225694	0.00053070508
0.064662666	0.028098974	0.00052593393
0.064794154	0.028672609	0.00053080771
0.064925643	0.028858490	0.00053453920
0.065057132	0.028921716	0.00053348597
0.065188620	0.028238395	0.00052799671
0.065320109	0.029282837	0.00053185221
0.065451598	0.028063898	0.00052447557
0.065583087	0.028653964	0.00053138858
0.065714575	0.028817489	0.00052827638
0.065846064	0.029638189	0.00053910399
0.065977553	0.028080748	0.00052302201
0.066109041	0.030084803	0.00053800145
0.066240530	0.028808647	0.00053118965
0.066372019	0.028458722	0.00052558345
0.066503507	0.027699586	0.00052086987
0.066634996	0.028541231	0.00052516978
0.066766485	0.028329896	0.00052503351
0.066897973	0.028794409	0.00052751361
0.067029462	0.028905602	0.00052921966
0.067160951	0.029614171	0.00053697585
0.067292440	0.027785490	0.00051741741
0.067423928	0.028873608	0.00052361319
0.067555417	0.028443378	0.00052534124
0.067686906	0.028725449	0.00052422730
0.067818394	0.028092500	0.00052117986
0.067949883	0.028325177	0.00052013159
0.068081372	0.028456276	0.00052174186
0.068212860	0.029398727	0.00052953136
0.068344349	0.028865475	0.00052628861
0.068475838	0.028869640	0.00052617899
0.068607327	0.029917886	0.00053487249
0.068738815	0.028116803	0.00051576242
0.068870304	0.029165848	0.00052894269
0.069001793	0.029393451	0.00052721439
0.069133281	0.028705581	0.00052255717
0.069264770	0.028840414	0.00052634854
0.069396259	0.029365149	0.00052198060
0.069527747	0.029090708	0.00052671615
0.069659236	0.029094819	0.00052557187
0.069790725	0.028816739	0.00052248157
0.069922214	0.028651168	0.00052295403
0.070053702	0.029120206	0.00052072042
0.070185191	0.028864887	0.00052504143
0.070316680	0.028075920	0.00051397030
0.070448168	0.028270492	0.00051743033
0.070579657	0.028392812	0.00051897102
0.070711146	0.028606874	0.00051586414
0.070842634	0.028509457	0.00051910903
0.070974123	0.027282112	0.00050715061
0.071105612	0.027598992	0.00050942916
0.071237101	0.027924166	0.00051402079
0.071368589	0.027854613	0.00050966610
0.071500078	0.027724320	0.00051350114
0.071631567	0.027525482	0.00050972065
0.071763055	0.028689107	0.00051805465
0.071894544	0.027306682	0.00050825761
0.072026033	0.028418029	0.00051238144
0.072157521	0.028004163	0.00051295858
0.072289010	0.027152421	0.00050691874
0.072420499	0.026351256	0.00049810513
0.072551988	0.027550256	0.00050635034
0.072683476	0.027098589	0.00050306493
0.072814965	0.027547647	0.00050867368
0.072946454	0.027143576	0.00050629011
0.073077942	0.027808777	0.00050608187
0.073209431	0.027962839	0.00051230625
0.073340920	0.027743084	0.00050598188
0.073472408	0.026955507	0.00050283713
0.073603897	0.027881267	0.00051025221
0.073735386	0.027225160	0.00050035460
0.073866875	0.027461770	0.00050391596
0.073998363	0.027049515	0.00050195454
0.074129852	0.027448092	0.00050534276
0.074261341	0.026986950	0.00050286942
0.074392829	0.027390352	0.00049949549
0.074524318	0.026839273	0.00050005830
0.074655807	0.027535641	0.00050126934
0.074787295	0.027655547	0.00050367788
0.074918784	0.026700247	0.00049636208
0.075050273	0.027133749	0.00049810018
0.075181761	0.028541949	0.00050922044
0.075313250	0.026725765	0.00049779359
0.075444739	0.027554485	0.00050206463
0.075576228	0.027107445	0.00049914578
0.075707716	0.027219523	0.00049927325
0.075839205	0.026916859	0.00049651144
0.075970694	0.026680257	0.00049565402
0.076102182	0.026883503	0.00049283620
0.076233671	0.027013505	0.00049960060
0.076365160	0.026929527	0.00049463664
0.076496648	0.026514467	0.00049324298
0.076628137	0.026602388	0.00049345568
0.076759626	0.027641246	0.00049846428
0.076891115	0.027083426	0.00049710215
0.077022603	0.027426235	0.00049710425
0.077154092	0.026803171	0.00049241236
0.077285581	0.025260639	0.00048247482
0.077417069	0.026221645	0.00048726144
0.077548558	0.026828740	0.00049528048
0.077680047	0.027152928	0.00049438872
0.077811535	0.026689094	0.00049087784
0.077943024	0.027028570	0.00049399955
0.078074513	0.026994288	0.00049082108
0.078206002	0.026369817	0.00048957592
0.078337490	0.026494745	0.00048671440
0.078468979	0.025656371	0.00048015025
0.078600468	0.025700199	0.00048253233
0.078731956	0.027211282	0.00049253931
0.078863445	0.026220548	0.00048718745
0.078994934	0.026390519	0.00048533000
0.079126422	0.027068667	0.00049199482
0.079257911	0.025563444	0.00048133068
0.079389400	0.026664754	0.00048611333
0.079520889	0.026671278	0.00048922652
0.079652377	0.025960964	0.00048349268
0.079783866	0.026116968	0.00048433161
0.079915355	0.026447647	0.00048858634
0.080046843	0.026933309	0.00048811136
0.080178332	0.026402635	0.00048530358
0.080309821	0.025428402	0.00047819777
0.080441309	0.026555626	0.00048157697
0.080572798	0.026305867	0.00048435365
0.080704287	0.026865849	0.00048768238
0.080835776	0.026048795	0.00048060013
0.080967264	0.025918642	0.00048325054
0.081098753	0.025572178	0.00047450046
0.081230242	0.026876730	0.00048703310
0.081361730	0.025755350	0.00047797658
0.081493219	0.025605510	0.00047665072
0.081624708	0.026502306	0.00048532284
0.081756196	0.025793005	0.00047465925
0.081887685	0.026689932	0.00048726547
0.082019174	0.026146314	0.00048098805
0.082150663	0.025247892	0.00047446967
0.082282151	0.026855131	0.00048691676
0.082413640	0.026690644	0.00048268986
0.082545129	0.025903420	0.00047591553
0.082676617	0.026831967	0.00048460592
0.082808106	0.026546455	0.00048251740
0.082939595	0.027163433	0.00048848355
0.083071083	0.026648855	0.00047855083
0.083202572	0.025819162	0.00047521017
0.083334061	0.025996769	0.00047817776
0.083465549	0.026450408	0.00047772282
0.083597038	0.026459209	0.00048240714
0.083728527	0.026098911	0.00047328311
0.083860016	0.025086815	0.00047066738
0.083991504	0.026123165	0.00047894213
0.084122993	0.025703090	0.00047218905
0.084254482	0.026394380	0.00047880185
0.084385970	0.026435388	0.00047826430
0.084517459	0.025931248	0.00047504520
0.084648948	0.026959662	0.00048538793
0.084780436	0.025104528	0.00046672371
0.084911925	0.026240133	0.00047632271
0.085043414	0.026145882	0.00047475290
0.085174903	0.026843321	0.00047958769
0.085306391	0.025384398	0.00047268020
0.085437880	0.025887234	0.00047016323
0.085569369	0.025046478	0.00046560557
0.085700857	0.025894323	0.00047232419
0.085832346	0.026338770	0.00047511501
0.085963835	0.026037411	0.00047462965
0.086095323	0.026543529	0.00047510729
0.086226812	0.025918731	0.00047138962
0.086358301	0.026070295	0.00047068580
0.086489790	0.025773767	0.00046942597
0.086621278	0.026329401	0.00047428849
0.086752767	0.025693038	0.00046855318
0.086884256	0.025453236	0.00046603603
0.087015744	0.025372639	0.00046482639
0.087147233	0.026060257	0.00047059952
0.087278722	0.025726469	0.00047041586
0.087410210	0.025405814	0.00046439794
0.087541699	0.025883450	0.00046810029
0.087673188	0.026254145	0.00047153114
0.087804677	0.026253229	0.00046962086
0.087936165	0.025693071	0.00046831189
0.088067654	0.025613051	0.00046515086
0.088199143	0.025895854	0.00046531833
0.088330631	0.025437230	0.00046698358
0.088462120	0.025423681	0.00046293506
0.088593609	0.026085405	0.00047101160
0.088725097	0.025510447	0.00046341693
0.088856586	0.026037595	0.00046691423
0.088988075	0.025708881	0.00046721504
0.089119564	0.026187142	0.00046863572
0.089251052	0.025462351	0.00046557332
0.089382541	0.025644372	0.00046464676
0.089514030	0.025526405	0.00046228265
0.089645518	0.025400777	0.00046165098
0.089777007	0.025417072	0.00046002370
0.089908496	0.025763997	0.00046613459
0.090039984	0.025259355	0.00046099990
0.090171473	0.024704016	0.00045382652
0.090302962	0.025234166	0.00046220013
0.090434451	0.025386466	0.00046014487
0.090565939	0.025628760	0.00046429705
0.090697428	0.025966106	0.00046650002
0.090828917	0.024981954	0.00045422485
0.090960405	0.025723181	0.00046439388
0.091091894	0.025597014	0.00045874813
0.091223383	0.025573716	0.00046314381
0.091354871	0.025108616	0.00045879739
0.091486360	0.024982223	0.00046634005
0.091617849	0.025764257	0.00047596159
0.091749337	0.025212541	0.00047658859
0.091880826	0.025249671	0.00048103599
0.092012315	0.025617042	0.00048521601
0.092143804	0.026106653	0.00048906761
0.092275292	0.025503772	0.00048828377
0.092406781	0.025124159	0.00048630339
0.092538270	0.025197841	0.00049053753
0.092669758	0.024460070	0.00048700370
0.092801247	0.024209687	0.00046943707
0.092932736	0.025728156	0.00048266853
0.093064224	0.024901898	0.00047444024
0.093195713	0.025957730	0.00047945421
0.093327202	0.025041957	0.00047141543
0.093458691	0.024579262	0.00046158004
0.093590179	0.024706201	0.00046845495
0.093721668	0.024104062	0.00046115202
0.093853157	0.024726022	0.00046533664
0.093984645	0.024245217	0.00045875256
0.094116134	0.024816315	0.00046343486
0.094247623	0.024552850	0.00046030644
0.094379111	0.025074042	0.00046687531
0.094510600	0.025132210	0.00046435054
0.094642089	0.024755513	0.00046105074
0.094773578	0.024792861	0.00045883105
0.094905066	0.025205768	0.00046296634
0.095036555	0.024943475	0.00046349406
0.095168044	0.024701974	0.00045712848
0.095299532	0.024915170	0.00046031417
0.095431021	0.024173606	0.00045159139
0.095562510	0.024005738	0.00045339642
0.095693998	0.025295777	0.00046249106
0.095825487	0.024841100	0.00045725782
0.095956976	0.024806470	0.00045834425
0.096088465	0.024299680	0.00044991863
0.096219953	0.024700535	0.00045641664
0.096351442	0.025322287	0.00046124411
0.096482931	0.024825147	0.00045540279
0.096614419	0.024727304	0.00045399801
0.096745908	0.023982071	0.00044961233
0.096877397	0.024149536	0.00045028869
0.097008885	0.024401525	0.00045233526
0.097140374	0.024955831	0.00045312500
0.097271863	0.024227052	0.00045009000
0.097403352	0.024504638	0.00045160006
0.097534840	0.023937920	0.00044385526
0.097666329	0.024392499	0.00045240901
0.097797818	0.025112707	0.00045129757
0.097929306	0.024764148	0.00045129543
0.098060795	0.024348665	0.00044850993
0.098192284	0.024397385	0.00044490660
0.098323772	0.024601200	0.00044804169
0.098455261	0.025132945	0.00044928412
0.098586750	0.024717978	0.00044562160
0.098718239	0.024769695	0.00044532039
0.098849727	0.024242191	0.00044135779
0.098981216	0.024266527	0.00044209297
0.099112705	0.023754594	0.00043585771
0.099244193	0.023892687	0.00043865332
0.099375682	0.024898536	0.00044576719
0.099507171	0.024187083	0.00043989981
0.099638659	0.023948577	0.00044077946
0.099770148	0.025159781	0.00044646269
0.099901637	0.024041257	0.00043666213
0.10003313	0.023896549	0.00044011672
0.10016461	0.024372208	0.00044127077
0.10029610	0.023592903	0.00043816104
0.10042759	0.023710407	0.00043736678
0.10055908	0.024122321	0.00043975539
0.10069057	0.024210007	0.00044018195
0.10082206	0.024287693	0.00043998959
0.10095355	0.023609183	0.00043912596
0.10108504	0.023861041	0.00043690156
0.10121652	0.024282684	0.00043812377
0.10134801	0.024248477	0.00044019497
0.10147950	0.024791479	0.00044258897
0.10161099	0.024199819	0.00044011055
0.10174248	0.023730690	0.00043912938
0.10187397	0.024306235	0.00043659172
0.10200546	0.024067629	0.00043736595
0.10213694	0.024432899	0.00043790302
0.10226843	0.023741404	0.00043541918
0.10239992	0.023478657	0.00043329731
0.10253141	0.023541384	0.00042762291
0.10266290	0.024062099	0.00043817119
0.10279439	0.024405232	0.00043674208
0.10292588	0.024359223	0.00043871897
0.10305737	0.023894090	0.00043440598
0.10318885	0.024103310	0.00043424052
0.10332034	0.023567411	0.00043181590
0.10345183	0.023708650	0.00043028641
0.10358332	0.023958221	0.00043530738
0.10371481	0.023869841	0.00043113610
0.10384630	0.024215313	0.00043386357
0.10397779	0.024242020	0.00043611078
0.10410928	0.023419103	0.00043021751
0.10424076	0.023370884	0.00042894087
0.10437225	0.023686025	0.00043205261
0.10450374	0.023428022	0.00042632226
0.10463523	0.024318194	0.00043512045
0.10476672	0.023697588	0.00043113799
0.10489821	0.023925313	0.00043089046
0.10502970	0.023970429	0.00043176077
0.10516118	0.024012429	0.00043249698
0.10529267	0.024633721	0.00043815874
0.10542416	0.024843377	0.00043865551
0.10555565	0.024167222	0.00043162691
0.10568714	0.024314619	0.00043324789
0.10581863	0.024713730	0.00043377179
0.10595012	0.024583230	0.00043415412
0.10608161	0.024193018	0.00043484948
0.10621309	0.023951073	0.00043048060
0.10634458	0.024512441	0.00043288842
0.10647607	0.024214108	0.00043225413
0.10660756	0.024495305	0.00043257546
0.10673905	0.023521947	0.00042799211
0.10687054	0.024489014	0.00043696269
0.10700203	0.023972348	0.00043937909
0.10713352	0.023645058	0.00043895573
0.10726500	0.024058880	0.00044774757
0.10739649	0.024238332	0.00045549937
0.10752798	0.024108808	0.00045066201
0.10765947	0.024225441	0.00045394026
0.10779096	0.023294990	0.00044945181
0.10792245	0.024282349	0.00045983374
0.10805394	0.023650669	0.00045497292
0.10818542	0.023771858	0.00045643491
0.10831691	0.023847895	0.00046122812
0.10844840	0.023506092	0.00045914442
0.10857989	0.024480386	0.00047017647
0.10871138	0.023863152	0.00046836511
0.10884287	0.024590505	0.00047193319
0.10897436	0.023799503	0.00046626404
0.10910585	0.024266124	0.00047420618
0.10923733	0.023694249	0.00046657640
0.10936882	0.024638402	0.00047985957
0.10950031	0.024435585	0.00047705989
0.10963180	0.024115183	0.00047630832
0.10976329	0.022922949	0.00046794385
0.10989478	0.023647686	0.00047651471
0.11002627	0.023427567	0.00047849613
0.11015776	0.024131646	0.00047853889
0.11028924	0.024530766	0.00048399959
0.11042073	0.023804998	0.00048448307
0.11055222	0.024923853	0.00048804567
0.11068371	0.024168344	0.00048761151
0.11081520	0.024271135	0.00048581313
0.11094669	0.024656596	0.00049078351
0.11107818	0.024022633	0.00048808390
0.11120966	0.023372344	0.00048309521
0.11134115	0.023706479	0.00048836127
0.11147264	0.024014377	0.00048909291
0.11160413	0.022431233	0.00047747811
0.11173562	0.024118527	0.00049794667
0.11186711	0.024748922	0.00048507492
0.11199860	0.024183112	0.00047990577
0.11213009	0.023264699	0.00046429452
0.11226157	0.023674402	0.00046365865
0.11239306	0.024167798	0.00046886014
0.11252455	0.023756568	0.00046306023
0.11265604	0.024623430	0.00046981848
0.11278753	0.023798425	0.00045805325
0.11291902	0.024181141	0.00046059606
0.11305051	0.023076024	0.00045700773
0.11318200	0.023604584	0.00045478673
0.11331348	0.024376716	0.00046218483
0.11344497	0.023878449	0.00045606937
0.11357646	0.024454672	0.00045598742
0.11370795	0.022562512	0.00044423415
0.11383944	0.023750818	0.00045229593
0.11397093	0.023859444	0.00045379819
0.11410242	0.023783755	0.00045179778
0.11423390	0.023585909	0.00044525380
0.11436539	0.024082684	0.00045313048
0.11449688	0.024805656	0.00045183371
0.11462837	0.023810701	0.00044998183
0.11475986	0.023539501	0.00044545799
0.11489135	0.024024355	0.00044449675
0.11502284	0.023597304	0.00044552138
0.11515433	0.023446564	0.00044276909
0.11528581	0.024136534	0.00044758056
0.11541730	0.023996680	0.00044547434
0.11554879	0.023962449	0.00044249925
0.11568028	0.023590475	0.00044344751
0.11581177	0.023719633	0.00044133159
0.11594326	0.024556321	0.00044884499
0.11607475	0.023705753	0.00044217382
0.11620624	0.024483786	0.00044248797
0.11633772	0.024169080	0.00044489043
0.11646921	0.024055457	0.00044430989
0.11660070	0.024098066	0.00044346563
0.11673219	0.024513246	0.00044273593
0.11686368	0.023792841	0.00043731247
0.11699517	0.022962469	0.00043239826
0.11712666	0.024164887	0.00043882965
0.11725814	0.024990489	0.00044357372
0.11738963	0.024853364	0.00044053008
0.11752112	0.023562261	0.00043259809
0.11765261	0.023079357	0.00042911279
0.11778410	0.024035960	0.00043700706
0.11791559	0.023340868	0.00042801205
0.11804708	0.023378582	0.00042735884
0.11817857	0.023798357	0.00043216859
0.11831005	0.023491393	0.00042791888
0.11844154	0.024474210	0.00043702960
0.11857303	0.023885852	0.00042891573
0.11870452	0.024438799	0.00043281164
0.11883601	0.023937330	0.00042875194
0.11896750	0.024353351	0.00043328148
0.11909899	0.023859295	0.00042971805
0.11923048	0.023433404	0.00042073322
0.11936196	0.023442645	0.00042212405
0.11949345	0.023550434	0.00042137048
0.11962494	0.024332088	0.00042703079
0.11975643	0.023420485	0.00042285893
0.11988792	0.023723396	0.00042119445
0.12001941	0.023245524	0.00041863129
0.12015090	0.023924393	0.00042248999
0.12028239	0.023679486	0.00042349259
0.12041387	0.024430232	0.00042599350
0.12054536	0.024014505	0.00042068583
0.12067685	0.024145190	0.00042301940
0.12080834	0.023956476	0.00042073895
0.12093983	0.023289397	0.00041391079
0.12107132	0.024208736	0.00042422421
0.12120281	0.023725066	0.00041715234
0.12133429	0.023702906	0.00041819336
0.12146578	0.023598651	0.00041587454
0.12159727	0.024504649	0.00042121169
0.12172876	0.023983275	0.00041980001
0.12186025	0.024158389	0.00041865391
0.12199174	0.023802582	0.00041687214
0.12212323	0.024349873	0.00042122989
0.12225472	0.023613446	0.00041592861
0.12238620	0.023703116	0.00041726327
0.12251769	0.024243165	0.00041768006
0.12264918	0.023581442	0.00041375485
0.12278067	0.023640588	0.00041495420
0.12291216	0.023728624	0.00041468361
0.12304365	0.023159842	0.00041049055
0.12317514	0.024292766	0.00041755742
0.12330663	0.023783300	0.00041490110
0.12343811	0.023598183	0.00041441437
0.12356960	0.023575401	0.00041134696
0.12370109	0.023910165	0.00041661046
0.12383258	0.023823110	0.00041349031
0.12396407	0.023652222	0.00041034378
0.12409556	0.024243589	0.00041938268
0.12422705	0.023801945	0.00041246518
0.12435853	0.023780482	0.00041424584
0.12449002	0.023789704	0.00041325759
0.12462151	0.024244995	0.00041778519
0.12475300	0.023556442	0.00041167229
0.12488449	0.023728413	0.00041289268
0.12501598	0.023864173	0.00041450861
0.12514747	0.023850730	0.00041187295
0.12527896	0.024478299	0.00041596868
0.12541044	0.023284412	0.00041059416
0.12554193	0.023654524	0.00041129526
0.12567342	0.023578766	0.00040987538
0.12580491	0.023507147	0.00041007503
0.12593640	0.023132979	0.00040622614
0.12606789	0.023551146	0.00041114554
0.12619938	0.024186196	0.00041419052
0.12633087	0.023383882	0.00040955531
0.12646235	0.023946426	0.00041181740
0.12659384	0.023678732	0.00040624446
0.12672533	0.023847833	0.00041284631
0.12685682	0.023053770	0.00040308326
0.12698831	0.023795598	0.00041234184
0.12711980	0.023353392	0.00040596733
0.12725129	0.022966810	0.00040260046
0.12738277	0.024174793	0.00041195888
0.12751426	0.023223224	0.00040570747
0.12764575	0.023544433	0.00040831247
0.12777724	0.024188272	0.00040828962
0.12790873	0.024490048	0.00041328788
0.12804022	0.023856282	0.00040961773
0.12817171	0.024219489	0.00041061855
0.12830320	0.024385221	0.00041186642
0.12843468	0.023881128	0.00040840406
0.12856617	0.024187611	0.00040837263
0.12869766	0.024259383	0.00041007045
0.12882915	0.023982198	0.00040991613
0.12896064	0.023623112	0.00040528067
0.12909213	0.023717253	0.00040518113
0.12922362	0.023903546	0.00040726673
0.12935511	0.023711543	0.00040702092
0.12948659	0.024190741	0.00040980824
0.12961808	0.022590768	0.00039706695
0.12974957	0.023242878	0.00040138466
0.12988106	0.023278939	0.00040143007
0.13001255	0.023839713	0.00040598075
0.13014404	0.023745795	0.00040748006
0.13027553	0.023924585	0.00040496313
0.13040701	0.024718080	0.00041044869
0.13053850	0.024728689	0.00041232695
0.13066999	0.023703431	0.00040316934
0.13080148	0.024588195	0.00041117366
0.13093297	0.023539008	0.00040147899
0.13106446	0.023671505	0.00040387360
0.13119595	0.023656606	0.00040366622
0.13132744	0.023991447	0.00040540405
0.13145892	0.023939810	0.00040582519
0.13159041	0.023739060	0.00040177842
0.13172190	0.023624986	0.00040133355
0.13185339	0.022708997	0.00039780111
0.13198488	0.023440479	0.00040093911
0.13211637	0.024094456	0.00040599359
0.13224786	0.023854652	0.00040201053
0.13237935	0.023988476	0.00040271725
0.13251083	0.023279745	0.00039840119
0.13264232	0.024106740	0.00040537631
0.13277381	0.023769079	0.00040252665
0.13290530	0.023233731	0.00039583151
0.13303679	0.023894983	0.00040296423
0.13316828	0.023908129	0.00040257766
0.13329977	0.023533749	0.00039754109
0.13343125	0.023470378	0.00040272793
0.13356274	0.023728331	0.00039917208
0.13369423	0.023390096	0.00039743272
0.13382572	0.023515241	0.00040148790
0.13395721	0.024270133	0.00040332938
0.13408870	0.024251001	0.00040568936
0.13422019	0.023185466	0.00039490881
0.13435168	0.024045106	0.00040249766
0.13448316	0.023656436	0.00040197798
0.13461465	0.023828279	0.00040031954
0.13474614	0.023108883	0.00039537840
0.13487763	0.023262383	0.00039628373
0.13500912	0.023292777	0.00039556771
0.13514061	0.024119023	0.00040214276
0.13527210	0.023874112	0.00040034814
0.13540359	0.023931857	0.00039989785
0.13553507	0.023685745	0.00039721389
0.13566656	0.023441467	0.00039687912
0.13579805	0.023749982	0.00039919163
0.13592954	0.024091165	0.00039948100
0.13606103	0.023289853	0.00039797659
0.13619252	0.023502985	0.00039440606
0.13632401	0.023855683	0.00039700778
0.13645549	0.022754048	0.00039189544
0.13658698	0.023029443	0.00039097632
0.13671847	0.022887984	0.00039237532
0.13684996	0.022985300	0.00039292012
0.13698145	0.023585402	0.00039512938
0.13711294	0.023742454	0.00039721467
0.13724443	0.023275116	0.00039455148
0.13737592	0.023304911	0.00039291747
0.13750740	0.023322823	0.00039631310
0.13763889	0.023358466	0.00039158399
0.13777038	0.023584049	0.00039531825
0.13790187	0.023732294	0.00039508497
0.13803336	0.024286446	0.00039827049
0.13816485	0.023473696	0.00039475461
0.13829634	0.023136987	0.00038936403
0.13842783	0.023841460	0.00039603159
0.13855931	0.023347045	0.00039316439
0.13869080	0.024242276	0.00039888595
0.13882229	0.023828598	0.00039507581
0.13895378	0.024014496	0.00039509229
0.13908527	0.024378506	0.00040067357
0.13921676	0.023773373	0.00039586650
0.13934825	0.023184668	0.00039047150
0.13947973	0.023016723	0.00038888321
0.13961122	0.023630850	0.00039238727
0.13974271	0.023725165	0.00039317485
0.13987420	0.024255318	0.00039870135
0.14000569	0.023661912	0.00039041928
0.14013718	0.023121413	0.00038846285
0.14026867	0.023488766	0.00039192957
0.14040016	0.023524254	0.00039317770
0.14053164	0.023813539	0.00039429624
0.14066313	0.023796153	0.00039032419
0.14079462	0.024037316	0.00039412522
0.14092611	0.023695186	0.00039178461
0.14105760	0.023942397	0.00039346839
0.14118909	0.023930079	0.00039569812
0.14132058	0.023651680	0.00038839185
0.14145207	0.023514289	0.00038770903
0.14158355	0.023389952	0.00038798860
0.14171504	0.023172959	0.00038756811
0.14184653	0.023847587	0.00039146633
0.14197802	0.022785333	0.00038308693
0.14210951	0.023571216	0.00038736439
0.14224100	0.022821075	0.00038509195
0.14237249	0.023307088	0.00038616296
0.14250398	0.023049655	0.00038742509
0.14263546	0.023710866	0.00038786017
0.14276695	0.023449372	0.00038741394
0.14289844	0.023868142	0.00038934000
0.14302993	0.022998883	0.00038386451
0.14316142	0.023256983	0.00038589067
0.14329291	0.023530254	0.00038618337
0.14342440	0.023978129	0.00039102292
0.14355588	0.023327089	0.00038608117
0.14368737	0.023290186	0.00038666669
0.14381886	0.023858155	0.00039049929
0.14395035	0.022636146	0.00037909522
0.14408184	0.023139690	0.00038396311
0.14421333	0.024119538	0.00039107024
0.14434482	0.023882209	0.00038759356
0.14447631	0.023861152	0.00039034252
0.14460779	0.023835627	0.00038755071
0.14473928	0.023275917	0.00038362778
0.14487077	0.023176339	0.00038561673
0.14500226	0.023791527	0.00038859667
0.14513375	0.023486277	0.00038827518
0.14526524	0.024321386	0.00038908853
0.14539673	0.023524714	0.00038562067
0.14552822	0.023285934	0.00038706650
0.14565970	0.024093396	0.00038827713
0.14579119	0.023546488	0.00038619242
0.14592268	0.023424010	0.00038492222
0.14605417	0.023112767	0.00038209684
0.14618566	0.023601371	0.00038698912
0.14631715	0.023981835	0.00038687927
0.14644864	0.023272527	0.00038207875
0.14658012	0.023420411	0.00038348769
0.14671161	0.024435062	0.00039148933
0.14684310	0.023076100	0.00038351156
0.14697459	0.023702614	0.00038462341
0.14710608	0.024119806	0.00038686761
0.14723757	0.023424400	0.00038344386
0.14736906	0.024664357	0.00038929017
0.14750055	0.023826844	0.00038758959
0.14763203	0.024067709	0.00038744608
0.14776352	0.024406967	0.00038842657
0.14789501	0.023817549	0.00038579724
0.14802650	0.023755706	0.00038336258
0.14815799	0.023421679	0.00038326720
0.14828948	0.024189764	0.00038583968
0.14842097	0.023882007	0.00038700670
0.14855246	0.023902709	0.00038552149
0.14868394	0.024345827	0.00038600735
0.14881543	0.024167020	0.00038646295
0.14894692	0.023531469	0.00038372196
0.14907841	0.023439539	0.00038123919
0.14920990	0.023341522	0.00038102488
0.14934139	0.023939192	0.00038256090
0.14947288	0.023742089	0.00038303481
0.14960436	0.023052609	0.00037884321
0.14973585	0.023522381	0.00038239311
0.14986734	0.023882724	0.00038414252
0.14999883	0.023792685	0.00038259681
0.15013032	0.024120910	0.00038729069
0.15026181	0.023438867	0.00038094341
0.15039330	0.024027707	0.00038408134
0.15052479	0.023578357	0.00038044200
0.15065627	0.023521326	0.00037976941
0.15078776	0.023596752	0.00038252475
0.15091925	0.023689907	0.00038087025
0.15105074	0.023148880	0.00037800384
0.15118223	0.023726417	0.00038260732
0.15131372	0.023635818	0.00038036533
0.15144521	0.023946435	0.00038300730
0.15157670	0.024053250	0.00038217326
0.15170818	0.023871522	0.00038032117
0.15183967	0.023946679	0.00038161745
0.15197116	0.023620711	0.00038133808
0.15210265	0.023864483	0.00038165474
0.15223414	0.023137372	0.00037533239
0.15236563	0.023865735	0.00038006789
0.15249712	0.023350426	0.00037815154
0.15262860	0.023908445	0.00038044502
0.15276009	0.024639708	0.00038728714
0.15289158	0.024027220	0.00038161823
0.15302307	0.023339215	0.00037737922
0.15315456	0.023184073	0.00037621034
0.15328605	0.022947515	0.00037413725
0.15341754	0.023519656	0.00037840688
0.15354903	0.023663949	0.00037763180
0.15368051	0.023308431	0.00037517146
0.15381200	0.023141891	0.00037475772
0.15394349	0.023380317	0.00037791930
0.15407498	0.024411526	0.00038364208
0.15420647	0.023202367	0.00037399902
0.15433796	0.023128769	0.00037421854
0.15446945	0.023553945	0.00037734440
0.15460094	0.023257248	0.00037679946
0.15473242	0.023565666	0.00037734886
0.15486391	0.023348063	0.00037481383
0.15499540	0.023385172	0.00037518747
0.15512689	0.023454372	0.00037513536
0.15525838	0.023531286	0.00037755538
0.15538987	0.023695156	0.00037689910
0.15552136	0.023390056	0.00037490892
0.15565284	0.024202383	0.00037939311
0.15578433	0.023531025	0.00037551817
0.15591582	0.023870139	0.00037771619
0.15604731	0.024194068	0.00038105326
0.15617880	0.023295776	0.00037390134
0.15631029	0.023659686	0.00037686336
0.15644178	0.023567857	0.00037411522
0.15657327	0.023803044	0.00037714994
0.15670475	0.023284233	0.00037407636
0.15683624	0.024064445	0.00037741227
0.15696773	0.023703879	0.00037608508
0.15709922	0.023494069	0.00037351821
0.15723071	0.023901408	0.00037878886
0.15736220	0.023496712	0.00037320268
0.15749369	0.023717412	0.00037456018
0.15762518	0.024006069	0.00037618196
0.15775666	0.024018454	0.00037686971
0.15788815	0.023750400	0.00037693677
0.15801964	0.023756760	0.00037316520
0.15815113	0.023834079	0.00037535761
0.15828262	0.023055767	0.00036937119
0.15841411	0.023853508	0.00037519476
0.15854560	0.023771735	0.00037536250
0.15867708	0.024124369	0.00037503163
0.15880857	0.023847412	0.00037595127
0.15894006	0.022933330	0.00036805540
0.15907155	0.023771807	0.00037581705
0.15920304	0.022633241	0.00036845952
0.15933453	0.023077516	0.00036762975
0.15946602	0.023333518	0.00037048140
0.15959751	0.023752553	0.00037371814
0.15972899	0.023320205	0.00036981398
0.15986048	0.024004578	0.00037574592
0.15999197	0.023097847	0.00036799400
0.16012346	0.024321506	0.00037751049
0.16025495	0.023919470	0.00037421991
0.16038644	0.023950115	0.00037326187
0.16051793	0.023485662	0.00037230386
0.16064942	0.023100858	0.00036662122
0.16078090	0.023293404	0.00036946137
0.16091239	0.023221641	0.00036891676
0.16104388	0.023592091	0.00036938707
0.16117537	0.024356849	0.00037698728
0.16130686	0.023923017	0.00037232576
0.16143835	0.023138169	0.00036811012
0.16156984	0.023360224	0.00037036918
0.16170133	0.023908998	0.00037091680
0.16183281	0.023258251	0.00036940343
0.16196430	0.023297273	0.00036872705
0.16209579	0.024123926	0.00037143690
0.16222728	0.023499320	0.00036960832
0.16235877	0.022935098	0.00036455050
0.16249026	0.024005029	0.00037305767
0.16262175	0.023763389	0.00037104962
0.16275323	0.022951729	0.00036516257
0.16288472	0.023229035	0.00036622946
0.16301621	0.024121631	0.00037109618
0.16314770	0.022726275	0.00036476827
0.16327919	0.023183865	0.00036601819
0.16341068	0.023573299	0.00036855342
0.16354217	0.024609015	0.00037550268
0.16367366	0.024131806	0.00037151770
0.16380514	0.023438853	0.00036827853
0.16393663	0.022774530	0.00036531180
0.16406812	0.023303406	0.00036446744
0.16419961	0.023711490	0.00036851849
0.16433110	0.023188797	0.00036504632
0.16446259	0.023730567	0.00036874754
0.16459408	0.023105724	0.00036682535
0.16472557	0.023187289	0.00036267671
0.16485705	0.023792763	0.00037110620
0.16498854	0.023323414	0.00036575051
0.16512003	0.023947436	0.00036908611
0.16525152	0.023560651	0.00036905854
0.16538301	0.023972768	0.00036837826
0.16551450	0.023724119	0.00036886266
0.16564599	0.022472085	0.00036032886
0.16577747	0.023975364	0.00037006655
0.16590896	0.023475678	0.00036681627
0.16604045	0.023357244	0.00036378908
0.16617194	0.023762066	0.00036829158
0.16630343	0.023719546	0.00036796587
0.16643492	0.023407629	0.00036498154
0.16656641	0.023372410	0.00036527308
0.16669790	0.023578467	0.00036398983
0.16682938	0.023331354	0.00036512419
0.16696087	0.023390999	0.00036463612
0.16709236	0.023651187	0.00036502471
0.16722385	0.023441852	0.00036524539
0.16735534	0.023306717	0.00036227348
0.16748683	0.022837641	0.00036168362
0.16761832	0.023824620	0.00036716043
0.16774981	0.023317339	0.00036208157
0.16788129	0.023250954	0.00036352022
0.16801278	0.022607350	0.00035786163
0.16814427	0.023443897	0.00036484264
0.16827576	0.023301927	0.00036499223
0.16840725	0.023493225	0.00036285797
0.16853874	0.023417298	0.00036314564
0.16867023	0.023577038	0.00036213391
0.16880171	0.023398097	0.00036425296
0.16893320	0.022928360	0.00036127262
0.16906469	0.022983231	0.00035871263
0.16919618	0.023031418	0.00036106683
0.16932767	0.023625049	0.00036159093
0.16945916	0.023870381	0.00036525499
0.16959065	0.024054575	0.00036742996
0.16972214	0.023888398	0.00036427755
0.16985362	0.024072695	0.00036573473
0.16998511	0.023607519	0.00036232069
0.17011660	0.024108086	0.00036682077
0.17024809	0.022988228	0.00036108610
0.17037958	0.024018743	0.00036463578
0.17051107	0.023147546	0.00036131791
0.17064256	0.023448247	0.00036243364
0.17077405	0.024081238	0.00036493961
0.17090553	0.023355780	0.00036159515
0.17103702	0.023374119	0.00036065690
0.17116851	0.023935166	0.00036383858
0.17130000	0.023647696	0.00036261842
0.17143149	0.022988041	0.00035760026
0.17156298	0.023886864	0.00036439843
0.17169447	0.023552697	0.00035977679
0.17182595	0.023716799	0.00036243870
0.17195744	0.023403356	0.00036051265
0.17208893	0.023790564	0.00036131436
0.17222042	0.023285429	0.00035980191
0.17235191	0.023050637	0.00035734773
0.17248340	0.023121006	0.00035792621
0.17261489	0.023624382	0.00036117549
0.17274638	0.023414485	0.00035882332
0.17287786	0.023540197	0.00036128385
0.17300935	0.023013226	0.00035623240
0.17314084	0.023936092	0.00036235571
0.17327233	0.023368051	0.00035928460
0.17340382	0.023611771	0.00036021151
0.17353531	0.023422923	0.00035981829
0.17366680	0.022983099	0.00035617819
0.17379829	0.023173148	0.00035736741
0.17392977	0.023925939	0.00036372850
0.17406126	0.023143125	0.00035660540
0.17419275	0.023352473	0.00035754251
0.17432424	0.023163892	0.00035563343
0.17445573	0.023440330	0.00035742134
0.17458722	0.023727506	0.00036164278
0.17471871	0.023617235	0.00035908195
0.17485019	0.023146992	0.00035648745
0.17498168	0.023323000	0.00035788190
0.17511317	0.023837405	0.00036046399
0.17524466	0.023544361	0.00035964946
0.17537615	0.023586955	0.00035869651
0.17550764	0.023746793	0.00035936373
0.17563913	0.023905048	0.00035988436
0.17577062	0.023859734	0.00035855325
0.17590210	0.022712492	0.00035412415
0.17603359	0.023388557	0.00035534340
0.17616508	0.023326901	0.00035820743
0.17629657	0.023327514	0.00035753221
0.17642806	0.023480031	0.00035560383
0.17655955	0.023139112	0.00035608284
0.17669104	0.023060402	0.00035399244
0.17682253	0.023681360	0.00035688511
0.17695401	0.023513916	0.00035845776
0.17708550	0.023744639	0.00035650531
0.17721699	0.022904951	0.00035352260
0.17734848	0.023002874	0.00035330028
0.17747997	0.024009473	0.00036004027
0.17761146	0.023970048	0.00036014918
0.17774295	0.023913512	0.00035686187
0.17787443	0.024263219	0.00036128459
0.17800592	0.023638100	0.00035619874
0.17813741	0.023607995	0.00035685603
0.17826890	0.023216429	0.00035455090
0.17840039	0.023635487	0.00035561302
0.17853188	0.023537966	0.00035668458
0.17866337	0.023706896	0.00035589148
0.17879486	0.023227814	0.00035223736
0.17892634	0.023502315	0.00035588963
0.17905783	0.023335724	0.00035189660
0.17918932	0.023429449	0.00035616633
0.17932081	0.024022179	0.00035796855
0.17945230	0.023873955	0.00035805277
0.17958379	0.023733379	0.00035720179
0.17971528	0.023779971	0.00035513807
0.17984677	0.024379393	0.00035964971
0.17997825	0.023805364	0.00035575406
0.18010974	0.023720507	0.00035585159
0.18024123	0.022909617	0.00035110179
0.18037272	0.023038491	0.00034945136
0.18050421	0.023256161	0.00035948906
0.18063570	0.024119510	0.00036766488
0.18076719	0.023074299	0.00036212712
0.18089867	0.023962862	0.00037081936
0.18103016	0.023343794	0.00036761067
0.18116165	0.023381908	0.00037085195
0.18129314	0.022985705	0.00036926981
0.18142463	0.023142923	0.00037110145
0.18155612	0.023981172	0.00037831916
0.18168761	0.024046437	0.00037872945
0.18181910	0.023440120	0.00037741277
0.18195058	0.023154936	0.00037787905
0.18208207	0.024039431	0.00038181755
0.18221356	0.023271378	0.00037958351
0.18234505	0.023503691	0.00038168202
0.18247654	0.024165428	0.00038817680
0.18260803	0.023217213	0.00038249681
0.18273952	0.023439596	0.00038460008
0.18287101	0.023774311	0.00038794976
0.18300249	0.023354065	0.00038589230
0.18313398	0.023603070	0.00038746087
0.18326547	0.023135074	0.00038674277
0.18339696	0.022332754	0.00038240707
0.18352845	0.023081864	0.00038813547
0.18365994	0.023520439	0.00039179050
0.18379143	0.023657796	0.00039262728
0.18392292	0.023065928	0.00039163230
0.18405440	0.022928971	0.00038883332
0.18418589	0.023477561	0.00039476500
0.18431738	0.023227908	0.00039488327
0.18444887	0.023164175	0.00039305004
0.18458036	0.022989726	0.00039481400
0.18471185	0.023036822	0.00039480807
0.18484334	0.023875947	0.00040120550
0.18497482	0.023396457	0.00039944491
0.18510631	0.023235746	0.00039645044
0.18523780	0.022792656	0.00039694816
0.18536929	0.023129089	0.00039323423
0.18550078	0.023552088	0.00038975388
0.18563227	0.023031140	0.00038486183
0.18576376	0.023513351	0.00037988930
0.18589525	0.022924209	0.00038248935
0.18602673	0.023855575	0.00038440156
0.18615822	0.023194383	0.00038012972
0.18628971	0.023191254	0.00037705350
0.18642120	0.023229835	0.00037627958
0.18655269	0.023072229	0.00037537092
0.18668418	0.023402447	0.00037517119
0.18681567	0.022817252	0.00037070416
0.18694716	0.022803879	0.00037053274
0.18707864	0.023199529	0.00036840717
0.18721013	0.023287555	0.00037019629
0.18734162	0.022556495	0.00036514925
0.18747311	0.022973377	0.00036583601
0.18760460	0.023581406	0.00037128677
0.18773609	0.023044061	0.00036419670
0.18786758	0.023636236	0.00036912190
0.18799906	0.023378171	0.00036749909
0.18813055	0.023058816	0.00036318535
0.18826204	0.023566246	0.00036691809
0.18839353	0.023130996	0.00036054397
0.18852502	0.023193692	0.00036313342
0.18865651	0.022605073	0.00035927680
0.18878800	0.023832269	0.00036298303
0.18891949	0.024026329	0.00036499535
0.18905097	0.023214083	0.00035939714
0.18918246	0.023103707	0.00035818522
0.18931395	0.022859003	0.00035668571
0.18944544	0.023487583	0.00035840231
0.18957693	0.023472531	0.00035945852
0.18970842	0.023204881	0.00035619096
0.18983991	0.023692996	0.00035953835
0.18997140	0.022796665	0.00035524747
0.19010288	0.023180419	0.00035347488
0.19023437	0.023621111	0.00035729130
0.19036586	0.023242696	0.00035503080
0.19049735	0.023672799	0.00035763531
0.19062884	0.023188931	0.00035503357
0.19076033	0.022929717	0.00035055034
0.19089182	0.023070269	0.00035195058
0.19102330	0.023050512	0.00035231973
0.19115479	0.023276826	0.00035252631
0.19128628	0.023121521	0.00035203938
0.19141777	0.022898184	0.00034949471
0.19154926	0.024168424	0.00035720979
0.19168075	0.023428899	0.00035258531
0.19181224	0.023160845	0.00035219003
0.19194373	0.023304681	0.00035196406
0.19207521	0.023494031	0.00035182241
0.19220670	0.023722548	0.00035346480
0.19233819	0.023335680	0.00035184891
0.19246968	0.023387870	0.00035114514
0.19260117	0.023677213	0.00035387305
0.19273266	0.023444037	0.00035142591
0.19286415	0.023633742	0.00035286178
0.19299564	0.023572829	0.00035411317
0.19312712	0.023488492	0.00035110342
0.19325861	0.023690086	0.00035333753
0.19339010	0.023538318	0.00035050983
0.19352159	0.023542573	0.00035087168
0.19365308	0.023214715	0.00035034319
0.19378457	0.022926866	0.00034775523
0.19391606	0.023522601	0.00035120527
0.19404754	0.023148463	0.00034882176
0.19417903	0.023385951	0.00035001328
0.19431052	0.022933248	0.00034839304
0.19444201	0.023150220	0.00034840430
0.19457350	0.023070567	0.00034836644
0.19470499	0.023495261	0.00034979580
0.19483648	0.023733005	0.00035081146
0.19496797	0.023374037	0.00035047960
0.19509945	0.023496107	0.00034970115
0.19523094	0.023425960	0.00034851858
0.19536243	0.023363980	0.00034806673
0.19549392	0.023469924	0.00034768317
0.19562541	0.023274156	0.00034775544
0.19575690	0.023097367	0.00034627496
0.19588839	0.023538460	0.00034803999
0.19601988	0.023524057	0.00034772053
0.19615136	0.023611710	0.00034853755
0.19628285	0.022557262	0.00034397756
0.19641434	0.023204824	0.00034675117
0.19654583	0.023660156	0.00035048641
0.19667732	0.023437876	0.00034689050
0.19680881	0.023035730	0.00034543966
0.19694030	0.023042431	0.00034544553
0.19707178	0.023072701	0.00034386320
0.19720327	0.023415256	0.00034625421
0.19733476	0.023336844	0.00034578143
0.19746625	0.022535093	0.00034066195
0.19759774	0.023139382	0.00034546541
0.19772923	0.023533537	0.00034684210
0.19786072	0.023364713	0.00034658983
0.19799221	0.023419431	0.00034693501
0.19812369	0.023428653	0.00034460038
0.19825518	0.023524518	0.00034793422
0.19838667	0.023570823	0.00034570494
0.19851816	0.023393334	0.00034480740
0.19864965	0.023345574	0.00034528653
0.19878114	0.023162574	0.00034317549
0.19891263	0.023562989	0.00034755355
0.19904412	0.023529324	0.00034517551
0.19917560	0.023256458	0.00034420008
0.19930709	0.023574091	0.00034640797
0.19943858	0.022804352	0.00033940723
0.19957007	0.023776850	0.00034770896
0.19970156	0.023246585	0.00034448553
0.19983305	0.023675653	0.00034565204
0.19996454	0.023266174	0.00034363486
0.20009602	0.022887915	0.00034161678
0.20022751	0.023638131	0.00034584309
0.20035900	0.023514990	0.00034492875
0.20049049	0.023482292	0.00034405494
0.20062198	0.024031470	0.00034769130
0.20075347	0.023321669	0.00034262107
0.20088496	0.023730022	0.00034512269
0.20101645	0.022662254	0.00034057967
0.20114793	0.023086097	0.00034061843
0.20127942	0.023331633	0.00034271066
0.20141091	0.023039179	0.00034014938
0.20154240	0.022941695	0.00034085113
0.20167389	0.022799393	0.00034014494
0.20180538	0.023042071	0.00033928062
0.20193687	0.023473447	0.00034310021
0.20206836	0.023832262	0.00034523708
0.20219984	0.023634092	0.00034419208
0.20233133	0.023494485	0.00034343834
0.20246282	0.023387546	0.00034035554
0.20259431	0.023258749	0.00034149970
0.20272580	0.023310951	0.00034086740
0.20285729	0.023025011	0.00033926881
0.20298878	0.023260504	0.00034158138
0.20312027	0.022996338	0.00033744304
0.20325175	0.023150899	0.00034098696
0.20338324	0.023646017	0.00034173534
0.20351473	0.023381551	0.00034004169
0.20364622	0.023216166	0.00034006214
0.20377771	0.023018219	0.00033840651
0.20390920	0.023096814	0.00033982569
0.20404069	0.023240369	0.00033924317
0.20417217	0.023141837	0.00034050434
0.20430366	0.023563558	0.00034287207
0.20443515	0.023906264	0.00034046414
0.20456664	0.023006581	0.00033775325
0.20469813	0.023484913	0.00034064736
0.20482962	0.023152673	0.00033826467
0.20496111	0.023437199	0.00034052870
0.20509260	0.024017385	0.00034223705
0.20522408	0.022760204	0.00033618808
0.20535557	0.022908463	0.00033781072
0.20548706	0.023664367	0.00034122388
0.20561855	0.023271519	0.00033907372
0.20575004	0.023788330	0.00033966161
0.20588153	0.023471626	0.00033924510
0.20601302	0.023352680	0.00034001822
0.20614451	0.023060462	0.00033467944
0.20627599	0.023566104	0.00034099031
0.20640748	0.023165486	0.00033693268
0.20653897	0.023501916	0.00033886021
0.20667046	0.023238659	0.00033822736
0.20680195	0.023306987	0.00033681923
0.20693344	0.023405769	0.00033901094
0.20706493	0.023513144	0.00033922476
0.20719641	0.023187220	0.00033796275
0.20732790	0.022964022	0.00033741696
0.20745939	0.023155426	0.00033570930
0.20759088	0.024038979	0.00034068589
0.20772237	0.023218878	0.00033637029
0.20785386	0.023391037	0.00033703667
0.20798535	0.022941556	0.00033738964
0.20811684	0.022722954	0.00033237670
0.20824832	0.022698889	0.00033343083
0.20837981	0.022602106	0.00033297283
0.20851130	0.022741280	0.00033400971
0.20864279	0.023240637	0.00033863393
0.20877428	0.023202432	0.00033535045
0.20890577	0.023963308	0.00033922462
0.20903726	0.023217571	0.00033538894
0.20916875	0.023026570	0.00033507236
0.20930023	0.022831817	0.00033454354
0.20943172	0.022844523	0.00033244965
0.20956321	0.023767920	0.00033837262
0.20969470	0.023404444	0.00033731568
0.20982619	0.023552346	0.00033717205
0.20995768	0.023215381	0.00033613058
0.21008917	0.023453867	0.00033554594
0.21022065	0.023064372	0.00033456081
0.21035214	0.023626811	0.00033784750
0.21048363	0.023631742	0.00033581110
0.21061512	0.022900765	0.00033453786
0.21074661	0.023568552	0.00033520645
0.21087810	0.023160673	0.00033316293
0.21100959	0.022982528	0.00033470539
0.21114108	0.023616784	0.00033566919
0.21127256	0.023065749	0.00033508972
0.21140405	0.023796888	0.00033567047
0.21153554	0.023435114	0.00033572277
0.21166703	0.022779506	0.00033243366
0.21179852	0.023166238	0.00033445223
0.21193001	0.023204052	0.00033461062
0.21206150	0.023413120	0.00033375226
0.21219299	0.023409281	0.00033446493
0.21232447	0.023305318	0.00033543224
0.21245596	0.023773425	0.00033590331
0.21258745	0.023138494	0.00033371527
0.21271894	0.023364977	0.00033429767
0.21285043	0.022886932	0.00033079832
0.21298192	0.023083881	0.00033399690
0.21311341	0.023031811	0.00033074070
0.21324489	0.023093377	0.00033243306
0.21337638	0.022958643	0.00033170490
0.21350787	0.023173307	0.00033349005
0.21363936	0.022993809	0.00033296009
0.21377085	0.022970195	0.00033082322
0.21390234	0.022678240	0.00033142568
0.21403383	0.022917772	0.00033020756
0.21416532	0.023079389	0.00033155155
0.21429680	0.023202404	0.00033303546
0.21442829	0.023648248	0.00033425322
0.21455978	0.023164905	0.00033188432
0.21469127	0.023436877	0.00033266461
0.21482276	0.023261003	0.00033116020
0.21495425	0.023931416	0.00033570548
0.21508574	0.023427482	0.00033243200
0.21521723	0.023865842	0.00033561440
0.21534871	0.023494490	0.00033374108
0.21548020	0.023041455	0.00032826523
0.21561169	0.022982218	0.00033069542
0.21574318	0.023950846	0.00033610239
0.21587467	0.023003557	0.00032997538
0.21600616	0.023455462	0.00033278542
0.21613765	0.023644398	0.00033200659
0.21626913	0.023577289	0.00033360931
0.21640062	0.023591268	0.00033290446
0.21653211	0.023186440	0.00033047273
0.21666360	0.022925398	0.00032806406
0.21679509	0.023405154	0.00032997577
0.21692658	0.023160780	0.00033020899
0.21705807	0.023387550	0.00033203718
0.21718956	0.022776009	0.00032675577
0.21732104	0.023287125	0.00033158284
0.21745253	0.023255802	0.00032982555
0.21758402	0.023027478	0.00032882821
0.21771551	0.023097250	0.00032977952
0.21784700	0.023564033	0.00033115311
0.21797849	0.022931966	0.00032844400
0.21810998	0.022824830	0.00032767537
0.21824147	0.023331140	0.00032998068
0.21837295	0.023268216	0.00033122376
0.21850444	0.023294733	0.00032797231
0.21863593	0.023547099	0.00033249428
0.21876742	0.023205135	0.00032766233
0.21889891	0.023088216	0.00032894150
0.21903040	0.023232104	0.00033081849
0.21916189	0.023020724	0.00032643750
0.21929337	0.023029068	0.00032691902
0.21942486	0.023250144	0.00032798457
0.21955635	0.022803629	0.00032696712
0.21968784	0.023652239	0.00033118973
0.21981933	0.022983957	0.00032548625
0.21995082	0.023154215	0.00032788882
0.22008231	0.023077927	0.00032679447
0.22021380	0.023412989	0.00032986213
0.22034528	0.023241002	0.00032888753
0.22047677	0.023262028	0.00032632363
0.22060826	0.023203643	0.00032815682
0.22073975	0.023217001	0.00032846977
0.22087124	0.023176522	0.00032787722
0.22100273	0.023213634	0.00032780996
0.22113422	0.022721924	0.00032307752
0.22126571	0.023617055	0.00032957568
0.22139719	0.023363685	0.00032740915
0.22152868	0.022734945	0.00032535015
0.22166017	0.022935292	0.00032707918
0.22179166	0.023017711	0.00032443646
0.22192315	0.022850735	0.00032493948
0.22205464	0.023351431	0.00032794159
0.22218613	0.022508133	0.00032304964
0.22231761	0.023197204	0.00032548564
0.22244910	0.023178809	0.00032583675
0.22258059	0.023621568	0.00032844155
0.22271208	0.023288107	0.00032769843
0.22284357	0.022653545	0.00032388929
0.22297506	0.022690741	0.00032458934
0.22310655	0.022986493	0.00032398245
0.22323804	0.023069636	0.00032558984
0.22336952	0.022771388	0.00032525442
0.22350101	0.022578734	0.00032191665
0.22363250	0.023178218	0.00032606670
0.22376399	0.023725087	0.00032806643
0.22389548	0.023392030	0.00032717345
0.22402697	0.023212036	0.00032606791
0.22415846	0.023215461	0.00032554897
0.22428995	0.022803297	0.00032321953
0.22442143	0.023059719	0.00032303113
0.22455292	0.022925787	0.00032344079
0.22468441	0.022965717	0.00032504271
0.22481590	0.022933382	0.00032457740
0.22494739	0.022968482	0.00032288419
0.22507888	0.022827987	0.00032228680
0.22521037	0.023166010	0.00032419952
0.22534186	0.023363477	0.00032702810
0.22547334	0.023086707	0.00032432338
0.22560483	0.022993167	0.00032178475
0.22573632	0.022584465	0.00032197281
0.22586781	0.023259236	0.00032474844
0.22599930	0.023176638	0.00032542750
0.22613079	0.023230566	0.00032326391
0.22626228	0.022982794	0.00032398995
0.22639376	0.023102690	0.00032364856
0.22652525	0.022628734	0.00031997334
0.22665674	0.023899803	0.00032895429
0.22678823	0.023652093	0.00032589668
0.22691972	0.022736591	0.00032104636
0.22705121	0.023216180	0.00032339668
0.22718270	0.022399009	0.00031949524
0.22731419	0.023475554	0.00032614017
0.22744567	0.023575640	0.00032521969
0.22757716	0.023479787	0.00032344743
0.22770865	0.023022740	0.00032342072
0.22784014	0.022723401	0.00032092248
0.22797163	0.023211344	0.00032375541
0.22810312	0.023546249	0.00032345350
0.22823461	0.023146912	0.00032296182
0.22836610	0.023455164	0.00032606724
0.22849758	0.023104558	0.00032246262
0.22862907	0.023391089	0.00032464305
0.22876056	0.023244042	0.00032089669
0.22889205	0.022849571	0.00032081722
0.22902354	0.023303793	0.00032338024
0.22915503	0.023420484	0.00032201493
0.22928652	0.022918422	0.00032193146
0.22941800	0.022661578	0.00031888413
0.22954949	0.022931496	0.00032164653
0.22968098	0.022783492	0.00031924573
0.22981247	0.023327271	0.00032159793
0.22994396	0.022875256	0.00032110340
0.23007545	0.022916308	0.00032329511
0.23020694	0.023159999	0.00032705056
0.23033843	0.022836751	0.00033050985
0.23046991	0.022583672	0.00032917514
0.23060140	0.022649371	0.00033211766
0.23073289	0.023662576	0.00033736840
0.23086438	0.023361037	0.00033774524
0.23099587	0.022884230	0.00033791130
0.23112736	0.022674181	0.00033532242
0.23125885	0.022579527	0.00033835697
0.23139034	0.024000126	0.00034522273
0.23152182	0.023341342	0.00034242271
0.23165331	0.023443792	0.00034640206
0.23178480	0.023103271	0.00034522518
0.23191629	0.022868814	0.00034490319
0.23204778	0.022778979	0.00034331343
0.23217927	0.022735703	0.00034391891
0.23231076	0.022730972	0.00034649189
0.23244224	0.022931496	0.00034693611
0.23257373	0.023388679	0.00035040961
0.23270522	0.022914103	0.00034898588
0.23283671	0.024285035	0.00035498919
0.23296820	0.023205050	0.00035026435
0.23309969	0.023437150	0.00035014644
0.23323118	0.023220552	0.00034885869
0.23336267	0.023428067	0.00035190335
0.23349415	0.023460755	0.00034887685
0.23362564	0.023536100	0.00035307623
0.23375713	0.022981224	0.00034863699
0.23388862	0.023434057	0.00035110809
0.23402011	0.022456991	0.00034723345
0.23415160	0.023136531	0.00034987547
0.23428309	0.022980592	0.00035117785
0.23441458	0.022887084	0.00034829503
0.23454606	0.023871571	0.00035626410
0.23467755	0.023113203	0.00035069304
0.23480904	0.023414812	0.00035453368
0.23494053	0.022966942	0.00035116994
0.23507202	0.022588251	0.00034886683
0.23520351	0.023303527	0.00035327212
0.23533500	0.023099109	0.00035250209
0.23546648	0.023081377	0.00035188633
0.23559797	0.022921873	0.00035284941
0.23572946	0.023510508	0.00035487116
0.23586095	0.023125347	0.00035365194
0.23599244	0.023086820	0.00035321010
0.23612393	0.023686988	0.00035632120
0.23625542	0.023045046	0.00035496007
0.23638691	0.023239793	0.00035505411
0.23651839	0.022697427	0.00035031433
0.23664988	0.022640474	0.00035098441
0.23678137	0.023193132	0.00035564923
0.23691286	0.023766144	0.00035970810
0.23704435	0.023417872	0.00035648496
0.23717584	0.022345566	0.00035039959
0.23730733	0.023017118	0.00035591292
0.23743882	0.023095682	0.00035502420
0.23757030	0.023405288	0.00035711098
0.23770179	0.023248304	0.00035893362
0.23783328	0.023373111	0.00035599694
0.23796477	0.023107319	0.00035829893
0.23809626	0.023105973	0.00035655139
0.23822775	0.023432890	0.00035929988
0.23835924	0.023668097	0.00036263472
0.23849072	0.023176177	0.00035571505
0.23862221	0.022550128	0.00035429363
0.23875370	0.023227740	0.00035798791
0.23888519	0.023265733	0.00035997237
0.23901668	0.023010995	0.00035836908
0.23914817	0.023219331	0.00035614700
0.23927966	0.023175735	0.00035989216
0.23941115	0.022585242	0.00035538262
0.23954263	0.023089016	0.00035753064
0.23967412	0.022918107	0.00035750647
0.23980561	0.023352625	0.00035784854
0.23993710	0.023233228	0.00036027083
0.24006859	0.023260979	0.00035920359
0.24020008	0.022997923	0.00035974886
0.24033157	0.022553510	0.00035592440
0.24046306	0.023302452	0.00035928993
0.24059454	0.023425341	0.00036195730
0.24072603	0.023394164	0.00036279166
0.24085752	0.023285897	0.00035983878
0.24098901	0.023486295	0.00036458879
0.24112050	0.022886009	0.00035742558
0.24125199	0.023087843	0.00036020111
0.24138348	0.022887093	0.00035906602
0.24151496	0.023430958	0.00036105815
0.24164645	0.023624131	0.00036437415
0.24177794	0.022889601	0.00035710218
0.24190943	0.023196928	0.00036175895
0.24204092	0.023162748	0.00036035727
0.24217241	0.022562945	0.00035829368
0.24230390	0.023647955	0.00036485883
0.24243539	0.023179879	0.00036134292
0.24256687	0.023589793	0.00036452788
0.24269836	0.023359442	0.00036430349
0.24282985	0.022729504	0.00035911800
0.24296134	0.022744200	0.00035920791
0.24309283	0.023913041	0.00036519389
0.24322432	0.022819956	0.00036059072
0.24335581	0.022946529	0.00036321845
0.24348730	0.022813727	0.00036043923
0.24361878	0.023820119	0.00036627759
0.24375027	0.023192744	0.00036172293
0.24388176	0.023125543	0.00036201022
0.24401325	0.022794621	0.00036250509
0.24414474	0.023098567	0.00036209468
0.24427623	0.023458771	0.00036545847
0.24440772	0.023563944	0.00036542749
0.24453920	0.022957893	0.00036125161
0.24467069	0.022555464	0.00036182860
0.24480218	0.023163690	0.00036255557
0.24493367	0.023176643	0.00036291241
0.24506516	0.023232281	0.00036464055
0.24519665	0.022536291	0.00035993052
0.24532814	0.023719403	0.00036863077
0.24545963	0.023056543	0.00036282620
0.24559111	0.023167110	0.00036439368
0.24572260	0.023074521	0.00036360132
0.24585409	0.022906918	0.00036158504
0.24598558	0.023010255	0.00036479361
0.24611707	0.022986066	0.00036342221
0.24624856	0.023552925	0.00036618528
0.24638005	0.023690765	0.00036902252
0.24651154	0.023018054	0.00036326689
0.24664302	0.022818365	0.00036418821
0.24677451	0.022892001	0.00036269760
0.24690600	0.023313195	0.00036693124
0.24703749	0.023056081	0.00036575425
0.24716898	0.022873761	0.00036177513
0.24730047	0.023512884	0.00036945127
0.24743196	0.022957106	0.00036305451
0.24756345	0.023052061	0.00036509426
0.24769493	0.022962391	0.00036565538
0.24782642	0.023221943	0.00036470271
0.24795791	0.023360304	0.00036814574
0.24808940	0.023034193	0.00036449706
0.24822089	0.023258441	0.00036541688
0.24835238	0.023028799	0.00036681860
0.24848387	0.023512283	0.00036758734
0.24861535	0.023047059	0.00036681185
0.24874684	0.023354673	0.00036734776
0.24887833	0.023097112	0.00036447749
0.24900982	0.023530785	0.00037058035
0.24914131	0.023648251	0.00036930954
0.24927280	0.023222904	0.00036751554
0.24940429	0.023017612	0.00036611183
0.24953578	0.022728942	0.00036397245
0.24966726	0.023251031	0.00036916866
0.24979875	0.023204828	0.00036712958
0.24993024	0.024006023	0.00037439796
0.25006173	0.023893248	0.00037088183
0.25019322	0.023444583	0.00036888583
0.25032471	0.023025981	0.00036824006
0.25045620	0.022873124	0.00036584438
0.25058769	0.023206668	0.00036864307
0.25071917	0.022766662	0.00036444609
0.25085066	0.023379058	0.00036846848
0.25098215	0.023216200	0.00036987944
0.25111364	0.023453106	0.00036843676
0.25124513	0.022857540	0.00036728748
0.25137662	0.023683519	0.00037297169
0.25150811	0.023561075	0.00037009418
0.25163959	0.022928306	0.00036683405
0.25177108	0.023401931	0.00036790358
0.25190257	0.023318635	0.00036971640
0.25203406	0.023029947	0.00036798346
0.25216555	0.023649884	0.00037075677
0.25229704	0.023040813	0.00036848432
0.25242853	0.023312816	0.00036896399
0.25256002	0.023034357	0.00036970130
0.25269150	0.023505460	0.00037091356
0.25282299	0.023451819	0.00036897421
0.25295448	0.023801988	0.00037462133
0.25308597	0.023031765	0.00036626728
0.25321746	0.023120509	0.00037024801
0.25334895	0.022787466	0.00036755866
0.25348044	0.023036032	0.00036731518
0.25361193	0.022619835	0.00036581273
0.25374341	0.022516050	0.00036374935
0.25387490	0.023323875	0.00037083369
0.25400639	0.023396181	0.00037689742
0.25413788	0.023542552	0.00038222014
0.25426937	0.021876391	0.00037770799
0.25440086	0.023174366	0.00038613828
0.25453235	0.023227020	0.00039192478
0.25466383	0.023109089	0.00039313346
0.25479532	0.023183322	0.00039588963
0.25492681	0.023259042	0.00039732911
0.25505830	0.023521099	0.00040085182
0.25518979	0.023237128	0.00040182714
0.25532128	0.024010362	0.00040849925
0.25545277	0.022804293	0.00040254881
0.25558426	0.022928480	0.00040423732
0.25571574	0.023308975	0.00040740407
0.25584723	0.022673127	0.00040560768
0.25597872	0.023064473	0.00041125538
0.25611021	0.022732288	0.00040843402
0.25624170	0.022456969	0.00040934065
0.25637319	0.022625199	0.00041238201
0.25650468	0.023285542	0.00041688713
0.25663617	0.022763381	0.00041519722
0.25676765	0.022962363	0.00041875536
0.25689914	0.023355703	0.00042376500
0.25703063	0.023114012	0.00042541463
0.25716212	0.022682326	0.00042094175
0.25729361	0.022379963	0.00042327760
0.25742510	0.023065294	0.00042825890
0.25755659	0.022818736	0.00042901254
0.25768807	0.022743100	0.00043015603
0.25781956	0.024510910	0.00044173624
0.25795105	0.022965471	0.00043305308
0.25808254	0.023136167	0.00044021082
0.25821403	0.023292225	0.00043732275
0.25834552	0.023324205	0.00044101799
0.25847701	0.023769977	0.00044390453
0.25860850	0.023348101	0.00044014115
0.25873998	0.023123157	0.00044069441
0.25887147	0.022735837	0.00043950455
0.25900296	0.022911735	0.00044142045
0.25913445	0.023554806	0.00044608486
0.25926594	0.022459444	0.00043703952
0.25939743	0.022351536	0.00043942190
0.25952892	0.023128990	0.00044311167
0.25966041	0.022714579	0.00044689223
0.25979189	0.022552723	0.00044226709
0.25992338	0.023128826	0.00044813107
0.26005487	0.022378597	0.00044465619
0.26018636	0.022846616	0.00044748983
0.26031785	0.022710104	0.00044597408
0.26044934	0.022913162	0.00044746407
0.26058083	0.023333343	0.00045307016
0.26071231	0.022212786	0.00044669894
0.26084380	0.022700705	0.00044912388
0.26097529	0.022963891	0.00045081703
0.26110678	0.023148935	0.00045402307
0.26123827	0.023368359	0.00045810671
0.26136976	0.023654754	0.00045826674
0.26150125	0.022452399	0.00045160511
0.26163274	0.022562181	0.00045343740
0.26176422	0.022506058	0.00045205305
0.26189571	0.023126523	0.00046057996
0.26202720	0.023622258	0.00046221560
0.26215869	0.024302945	0.00046907373
0.26229018	0.023566118	0.00046510226
0.26242167	0.023871412	0.00046655657
0.26255316	0.022991856	0.00046001447
0.26268465	0.023299870	0.00046614398
0.26281613	0.023661898	0.00046672352
0.26294762	0.023347143	0.00046470385
0.26307911	0.022633044	0.00045901831
0.26321060	0.023189701	0.00047008264
0.26334209	0.022866218	0.00046747811
0.26347358	0.023517845	0.00047001430
0.26360507	0.022309450	0.00046171161
0.26373655	0.023582076	0.00047232609
0.26386804	0.023388676	0.00047159235
0.26399953	0.023035016	0.00047118438
0.26413102	0.022838517	0.00046380620
0.26426251	0.023536292	0.00047451151
0.26439400	0.023457250	0.00047312697
0.26452549	0.022082107	0.00046650077
0.26465698	0.023520913	0.00047762335
0.26478846	0.022327919	0.00046286449
0.26491995	0.023187099	0.00047995635
0.26505144	0.023467491	0.00047705963
0.26518293	0.022747939	0.00047279603
0.26531442	0.023208140	0.00047983311
0.26544591	0.023186467	0.00047760698
[truncated: 567 more rows]
