# Supplementary material for: Invariant surface glycoprotein 65 of Trypanosoma brucei is a complement C3 receptor
Source: Nat Commun. 2022 Aug 29;13:5085. doi: 10.1038/s41467-022-32728-9 (PMC9424271; doi:10.1038/s41467-022-32728-9)
Supplement: Supplementary file 4 — supplementary data 2 [file 41467_2022_32728_MOESM4_ESM.zip › b21-414646_00059.dat]

0.0026000000	39.440040	0.13664672
0.0027314887	28.879064	0.10740611
0.0028629774	22.039315	0.089717559
0.0029944661	17.000407	0.075622371
0.0031259548	12.313213	0.059141438
0.0032574435	10.724133	0.057130614
0.0033889322	8.6678044	0.048553224
0.0035204209	11.403466	0.048488087
0.0036519096	12.272701	0.046678435
0.0037833983	9.9137475	0.039553861
0.0039148870	8.2338666	0.034782017
0.0040463757	6.6489441	0.030069410
0.0041778644	5.4717425	0.025567215
0.0043093531	4.5579215	0.022910493
0.0044408418	3.7925417	0.020099584
0.0045723305	3.1247486	0.018244394
0.0047038192	2.8885162	0.016788592
0.0048353079	2.4493264	0.015008195
0.0049667966	2.1852151	0.014125233
0.0050982853	1.8713653	0.012383105
0.0052297740	1.7493059	0.012128962
0.0053612627	1.4990353	0.010842382
0.0054927514	1.3909444	0.010167244
0.0056242401	1.2465793	0.0095973096
0.0057557288	1.1874711	0.0091074876
0.0058872175	1.0809607	0.0085731148
0.0060187062	1.0095013	0.0082629510
0.0061501949	0.90013105	0.0074736354
0.0062816836	0.89797407	0.0076332844
0.0064131723	0.82863596	0.0071881582
0.0065446610	0.78229411	0.0068842476
0.0066761496	0.74536223	0.0066881589
0.0068076383	0.70597648	0.0063614394
0.0069391270	0.67914457	0.0063396745
0.0070706157	0.65650776	0.0061345150
0.0072021044	0.63257968	0.0059552904
0.0073335931	0.60818274	0.0058138777
0.0074650818	0.57585408	0.0054925509
0.0075965705	0.55280232	0.0054261538
0.0077280592	0.55166713	0.0053981342
0.0078595479	0.50044119	0.0050184833
0.0079910366	0.49516762	0.0050217154
0.0081225253	0.46416911	0.0047229153
0.0082540140	0.45254974	0.0046899494
0.0083855027	0.44284299	0.0046571210
0.0085169914	0.41826056	0.0044335530
0.0086484801	0.40233386	0.0043166980
0.0087799688	0.38781932	0.0041633665
0.0089114575	0.37472116	0.0041140906
0.0090429462	0.36050164	0.0040070582
0.0091744349	0.33913818	0.0038530967
0.0093059236	0.33132678	0.0037636193
0.0094374123	0.31341068	0.0036362071
0.0095689010	0.29171745	0.0034516129
0.0097003897	0.29259340	0.0034847367
0.0098318784	0.28299598	0.0033781085
0.0099633671	0.26547995	0.0032363573
0.010094856	0.26169465	0.0032033305
0.010226345	0.23730425	0.0029781931
0.010357833	0.23221449	0.0030221509
0.010489322	0.22738583	0.0029025876
0.010620811	0.21559126	0.0028060458
0.010752299	0.20890666	0.0027506774
0.010883788	0.19142960	0.0025788928
0.011015277	0.19022991	0.0026172095
0.011146765	0.17517194	0.0024341177
0.011278254	0.16761932	0.0023714440
0.011409743	0.16229910	0.0023093863
0.011541231	0.15661347	0.0022346007
0.011672720	0.14974164	0.0021905072
0.011804209	0.14265750	0.0020571560
0.011935698	0.13210888	0.0019750769
0.012067186	0.13054243	0.0019525305
0.012198675	0.12179195	0.0018240995
0.012330164	0.11578610	0.0017830127
0.012461652	0.11732334	0.0017733569
0.012593141	0.10999896	0.0016790309
0.012724630	0.10426079	0.0016354742
0.012856118	0.099859895	0.0015499384
0.012987607	0.097321638	0.0015477141
0.013119096	0.095636310	0.0015003713
0.013250585	0.093158395	0.0014640233
0.013382073	0.089248318	0.0014383661
0.013513562	0.083469723	0.0013696419
0.013645051	0.083224962	0.0013769818
0.013776539	0.081648180	0.0013562887
0.013908028	0.078871041	0.0013097958
0.014039517	0.074997021	0.0012718636
0.014171005	0.074149030	0.0012571157
0.014302494	0.072010071	0.0012409905
0.014433983	0.074307010	0.0012605251
0.014565472	0.070653959	0.0012053324
0.014696960	0.069188769	0.0011987938
0.014828449	0.066603314	0.0011585272
0.014959938	0.066288266	0.0011631114
0.015091426	0.064260899	0.0011469578
0.015222915	0.062401329	0.0011024123
0.015354404	0.064560327	0.0011269154
0.015485892	0.062916279	0.0011009105
0.015617381	0.059589028	0.0010745855
0.015748870	0.061157269	0.0010879312
0.015880359	0.059616033	0.0010596511
0.016011847	0.060246085	0.0010648274
0.016143336	0.054414343	0.0010025041
0.016274825	0.053326557	0.00099316078
0.016406313	0.053361729	0.00098847124
0.016537802	0.053684538	0.00098208766
0.016669291	0.052800417	0.00097372271
0.016800779	0.053783599	0.00097962495
0.016932268	0.056762322	0.00099996664
0.017063757	0.058192589	0.0010112635
0.017195246	0.057805371	0.00099927664
0.017326734	0.058387198	0.0010048292
0.017458223	0.055994830	0.00097823767
0.017589712	0.053440548	0.00095178806
0.017721200	0.056602753	0.00098245548
0.017852689	0.053988397	0.00093778986
0.017984178	0.053827110	0.00094909977
0.018115666	0.052143813	0.00092811876
0.018247155	0.052178097	0.00092118857
0.018378644	0.054173655	0.00094072143
0.018510133	0.052634596	0.00091826704
0.018641621	0.050329782	0.00089594329
0.018773110	0.048509535	0.00087557725
0.018904599	0.051271981	0.00089849577
0.019036087	0.049850309	0.00088255308
0.019167576	0.050676790	0.00088223033
0.019299065	0.047935975	0.00085427404
0.019430553	0.048191185	0.00086012079
0.019562042	0.047686151	0.00084889721
0.019693531	0.046438699	0.00084014994
0.019825019	0.045033462	0.00081882561
0.019956508	0.044356651	0.00080784732
0.020087997	0.044072526	0.00081091627
0.020219486	0.042398442	0.00078882039
0.020350974	0.043843898	0.00080470891
0.020482463	0.043093174	0.00078636188
0.020613952	0.043310653	0.00078579351
0.020745440	0.042614581	0.00078578909
0.020876929	0.041606992	0.00076618712
0.021008418	0.042196304	0.00077326035
0.021139906	0.040861296	0.00075874491
0.021271395	0.041906472	0.00075823317
0.021402884	0.040233561	0.00074902213
0.021534373	0.040829983	0.00074967466
0.021665861	0.039330146	0.00073475328
0.021797350	0.039349671	0.00073194327
0.021928839	0.038517804	0.00071591131
0.022060327	0.037896201	0.00071928900
0.022191816	0.038556792	0.00071532203
0.022323305	0.037788061	0.00071038156
0.022454793	0.037639505	0.00070509708
0.022586282	0.036722499	0.00069143854
0.022717771	0.037030603	0.00069939367
0.022849260	0.036658039	0.00068747204
0.022980748	0.035947409	0.00068380761
0.023112237	0.035371278	0.00067302005
0.023243726	0.035762846	0.00067238257
0.023375214	0.036549643	0.00068315654
0.023506703	0.037058426	0.00068258516
0.023638192	0.036792514	0.00067863281
0.023769680	0.036320373	0.00067712786
0.023901169	0.037467039	0.00068122860
0.024032658	0.037754210	0.00068403270
0.024164147	0.036746698	0.00067220122
0.024295635	0.036740843	0.00066704933
0.024427124	0.037110868	0.00067072040
0.024558613	0.036433372	0.00065760274
0.024690101	0.034781736	0.00065304191
0.024821590	0.035417960	0.00065209135
0.024953079	0.037051282	0.00066017473
0.025084567	0.036687786	0.00065912754
0.025216056	0.035867314	0.00064694494
0.025347545	0.036700827	0.00065671517
0.025479034	0.036879830	0.00065427307
0.025610522	0.037005324	0.00064929976
0.025742011	0.036116316	0.00064191952
0.025873500	0.034390406	0.00062631684
0.026004988	0.034991676	0.00063394487
0.026136477	0.035313489	0.00063240556
0.026267966	0.035538661	0.00063078863
0.026399454	0.035293102	0.00062981895
0.026530943	0.035543178	0.00062569258
0.026662432	0.034920151	0.00062412679
0.026793920	0.035287743	0.00062350367
0.026925409	0.034346570	0.00061286043
0.027056898	0.034968339	0.00062149938
0.027188387	0.034892400	0.00061298378
0.027319875	0.033957081	0.00060981392
0.027451364	0.034983661	0.00061152328
0.027582853	0.034954268	0.00061069050
0.027714341	0.034858294	0.00060960330
0.027845830	0.034081455	0.00060054064
0.027977319	0.034587761	0.00060601424
0.028108807	0.034874115	0.00060338855
0.028240296	0.033659499	0.00059288571
0.028371785	0.033842419	0.00059363395
0.028503274	0.033063260	0.00058633329
0.028634762	0.033821807	0.00059044462
0.028766251	0.033204098	0.00058711805
0.028897740	0.032911426	0.00057572257
0.029029228	0.032818619	0.00057878175
0.029160717	0.032333237	0.00057585728
0.029292206	0.033343505	0.00057853407
0.029423694	0.033641926	0.00058313478
0.029555183	0.033004109	0.00057115159
0.029686672	0.033552137	0.00057744058
0.029818161	0.032832319	0.00057293140
0.029949649	0.032490526	0.00056574119
0.030081138	0.031867209	0.00056139713
0.030212627	0.033391801	0.00056813650
0.030344115	0.033683978	0.00057216319
0.030475604	0.031265547	0.00055411107
0.030607093	0.032568659	0.00055967180
0.030738581	0.032294347	0.00055824654
0.030870070	0.031507326	0.00054786958
0.031001559	0.031788924	0.00054687011
0.031133048	0.032022629	0.00055426149
0.031264536	0.031621583	0.00054702644
0.031396025	0.031256978	0.00054498281
0.031527514	0.030556731	0.00053522231
0.031659002	0.031563024	0.00054189972
0.031790491	0.031813168	0.00054605514
0.031921980	0.031526584	0.00053927698
0.032053468	0.031275788	0.00054033647
0.032184957	0.031804297	0.00053693602
0.032316446	0.031962426	0.00053685192
0.032447935	0.031301151	0.00053764134
0.032579423	0.031591344	0.00053598789
0.032710912	0.031510935	0.00053611869
0.032842401	0.031244068	0.00052929303
0.032973889	0.031068349	0.00052685708
0.033105378	0.031858312	0.00053518206
0.033236867	0.031975282	0.00053212797
0.033368355	0.031108277	0.00053483599
0.033499844	0.030547576	0.00052881541
0.033631333	0.030027439	0.00052594175
0.033762822	0.030339913	0.00053369578
0.033894310	0.029851583	0.00052688549
0.034025799	0.029692792	0.00052748604
0.034157288	0.030432098	0.00053222450
0.034288776	0.030099958	0.00052949218
0.034420265	0.029897868	0.00053284454
0.034551754	0.030359184	0.00053265488
0.034683242	0.030272872	0.00053473372
0.034814731	0.029708166	0.00052593101
0.034946220	0.030068272	0.00053126683
0.035077708	0.030305248	0.00053830757
0.035209197	0.029885550	0.00053374981
0.035340686	0.029320599	0.00052461284
0.035472175	0.029109225	0.00053485747
0.035603663	0.028814399	0.00053382186
0.035735152	0.029627464	0.00054738688
0.035866641	0.029731145	0.00054786634
0.035998129	0.028295693	0.00053434550
0.036129618	0.028869361	0.00054084052
0.036261107	0.028935267	0.00053752348
0.036392595	0.028849305	0.00054679990
0.036524084	0.028534089	0.00054050766
0.036655573	0.029834279	0.00054912340
0.036787062	0.029689425	0.00055303070
0.036918550	0.029526261	0.00054688159
0.037050039	0.028640712	0.00054597106
0.037181528	0.028529582	0.00054039185
0.037313016	0.028269410	0.00053971745
0.037444505	0.029378823	0.00055238384
0.037575994	0.028720598	0.00054358368
0.037707482	0.029077922	0.00055336069
0.037838971	0.027665250	0.00054195369
0.037970460	0.029621530	0.00055380758
0.038101949	0.028194223	0.00054616229
0.038233437	0.029220630	0.00054792732
0.038364926	0.028755362	0.00054176679
0.038496415	0.028356824	0.00053775179
0.038627903	0.028947893	0.00053548494
0.038759392	0.028846617	0.00053755159
0.038890881	0.029562266	0.00053656768
0.039022369	0.028897164	0.00053401625
0.039153858	0.030310475	0.00054207474
0.039285347	0.029493162	0.00053249377
0.039416836	0.029041370	0.00053241589
0.039548324	0.029072640	0.00052983813
0.039679813	0.029142257	0.00052751253
0.039811302	0.029510952	0.00053284883
0.039942790	0.029837211	0.00053267248
0.040074279	0.029002960	0.00053028125
0.040205768	0.029579414	0.00052967367
0.040337256	0.029227109	0.00052512752
0.040468745	0.028266811	0.00051831673
0.040600234	0.028477625	0.00051723305
0.040731723	0.028977122	0.00052317037
0.040863211	0.029779946	0.00053071083
0.040994700	0.030072009	0.00053009358
0.041126189	0.029272250	0.00052559278
0.041257677	0.028993717	0.00051969048
0.041389166	0.029441096	0.00052176392
0.041520655	0.028774060	0.00051898469
0.041652143	0.029439243	0.00052129642
0.041783632	0.029486167	0.00052210728
0.041915121	0.029094171	0.00051661664
0.042046610	0.029613290	0.00052280620
0.042178098	0.029063898	0.00051687932
0.042309587	0.029506577	0.00051921836
0.042441076	0.029308003	0.00051625197
0.042572564	0.030026098	0.00052188366
0.042704053	0.029444327	0.00051301143
0.042835542	0.029200918	0.00051545891
0.042967030	0.029254223	0.00051364911
0.043098519	0.028586837	0.00051025077
0.043230008	0.028305278	0.00050579522
0.043361496	0.028767324	0.00050504436
0.043492985	0.028958228	0.00051389095
0.043624474	0.028889060	0.00050743482
0.043755963	0.029110073	0.00051128158
0.043887451	0.028682485	0.00050582923
0.044018940	0.029468178	0.00050893293
0.044150429	0.029485362	0.00051548490
0.044281917	0.029389684	0.00050908715
0.044413406	0.029446788	0.00051335299
0.044544895	0.029946152	0.00051131055
0.044676383	0.028600976	0.00050230399
0.044807872	0.029464954	0.00051002799
0.044939361	0.028543171	0.00050093345
0.045070850	0.028534800	0.00050037223
0.045202338	0.029650066	0.00050821226
0.045333827	0.029820317	0.00050627571
0.045465316	0.028970134	0.00050591437
0.045596804	0.028657093	0.00049954894
0.045728293	0.029129488	0.00050336922
0.045859782	0.028680290	0.00050027454
0.045991270	0.028873517	0.00049574699
0.046122759	0.028752928	0.00049952333
0.046254248	0.028351304	0.00050347143
0.046385737	0.029272720	0.00051121323
0.046517225	0.028494868	0.00051004712
0.046648714	0.028534313	0.00051127738
0.046780203	0.029321050	0.00052343802
0.046911691	0.028718886	0.00051802021
0.047043180	0.029351959	0.00052157612
0.047174669	0.029524997	0.00052319726
0.047306157	0.029298338	0.00052319818
0.047437646	0.028981352	0.00052448595
0.047569135	0.029192490	0.00052902068
0.047700624	0.028837796	0.00052143333
0.047832112	0.029644727	0.00053412483
0.047963601	0.028974742	0.00052619485
0.048095090	0.029399921	0.00053233224
0.048226578	0.029720210	0.00053640476
0.048358067	0.029678956	0.00053227565
0.048489556	0.028527666	0.00052571835
0.048621044	0.029102173	0.00053066145
0.048752533	0.028846246	0.00053172433
0.048884022	0.028885069	0.00053035878
0.049015511	0.029076195	0.00053212711
0.049146999	0.030326391	0.00054439204
0.049278488	0.029816409	0.00053940880
0.049409977	0.029184846	0.00053830013
0.049541465	0.028577316	0.00053202952
0.049672954	0.029531831	0.00053939747
0.049804443	0.029460504	0.00053898022
0.049935931	0.029660466	0.00054354000
0.050067420	0.028550955	0.00053425339
0.050198909	0.028914761	0.00053671430
0.050330398	0.028985041	0.00053754383
0.050461886	0.029721102	0.00054390008
0.050593375	0.028869326	0.00053814596
0.050724864	0.029413590	0.00054421434
0.050856352	0.028821888	0.00054018126
0.050987841	0.029350321	0.00054085109
0.051119330	0.029880358	0.00054595175
0.051250818	0.028957516	0.00054139610
0.051382307	0.029380601	0.00054702846
0.051513796	0.028538845	0.00053925282
0.051645284	0.028908693	0.00054062414
0.051776773	0.028773558	0.00053992250
0.051908262	0.029301007	0.00054588516
0.052039751	0.029240003	0.00054481043
0.052171239	0.029416754	0.00054739412
0.052302728	0.029674241	0.00055286565
0.052434217	0.029446888	0.00054527989
0.052565705	0.029645439	0.00054978150
0.052697194	0.027977827	0.00053709396
0.052828683	0.029272774	0.00054953123
0.052960171	0.029561157	0.00055021524
0.053091660	0.030134421	0.00055232565
0.053223149	0.029384439	0.00055084506
0.053354638	0.029806213	0.00055476236
0.053486126	0.028538072	0.00054614514
0.053617615	0.028365181	0.00054017189
0.053749104	0.029444711	0.00055063231
0.053880592	0.028061810	0.00053770574
0.054012081	0.028521341	0.00054695257
0.054143570	0.029223549	0.00055293473
0.054275058	0.028087246	0.00053931384
0.054406547	0.028899679	0.00054506437
0.054538036	0.028678602	0.00054747540
0.054669525	0.028687435	0.00054490545
0.054801013	0.029351938	0.00055302279
0.054932502	0.030036120	0.00055902692
0.055063991	0.029542835	0.00055235523
0.055195479	0.029229433	0.00055412038
0.055326968	0.029733047	0.00055653359
0.055458457	0.029029968	0.00055459092
0.055589945	0.028929333	0.00054890288
0.055721434	0.029965604	0.00055739585
0.055852923	0.030315213	0.00056606505
0.055984412	0.029930649	0.00056041957
0.056115900	0.028018679	0.00054406089
0.056247389	0.028787127	0.00055181453
0.056378878	0.028482437	0.00054442698
0.056510366	0.028726303	0.00055170252
0.056641855	0.028930490	0.00055190397
0.056773344	0.029180405	0.00055683934
0.056904832	0.028797427	0.00055245043
0.057036321	0.029115105	0.00055086074
0.057167810	0.028911809	0.00055317026
0.057299299	0.028746757	0.00055153822
0.057430787	0.030056934	0.00056007789
0.057562276	0.028611823	0.00055189740
0.057693765	0.029345392	0.00054791846
0.057825253	0.029280350	0.00055554003
0.057956742	0.028590215	0.00054759882
0.058088231	0.028265725	0.00054450570
0.058219719	0.029374434	0.00055551986
0.058351208	0.028858448	0.00054436764
0.058482697	0.028899651	0.00055000183
0.058614186	0.029407856	0.00055651274
0.058745674	0.029488554	0.00054917663
0.058877163	0.028313733	0.00054099722
0.059008652	0.029527727	0.00054600035
0.059140140	0.029409854	0.00055228302
0.059271629	0.028727678	0.00054350120
0.059403118	0.028185820	0.00053590766
0.059534606	0.028752409	0.00054373686
0.059666095	0.029349130	0.00054356626
0.059797584	0.029461250	0.00054610900
0.059929072	0.028735365	0.00054506763
0.060060561	0.029210366	0.00054165162
0.060192050	0.028967463	0.00054412686
0.060323539	0.027849601	0.00052969878
0.060455027	0.029956397	0.00055006474
0.060586516	0.028372950	0.00053887550
0.060718005	0.029331146	0.00054098384
0.060849493	0.029250309	0.00054137114
0.060980982	0.029505433	0.00054469770
0.061112471	0.029132781	0.00053932109
0.061243959	0.028940867	0.00054261206
0.061375448	0.028988155	0.00053695691
0.061506937	0.029508472	0.00054468254
0.061638426	0.029894004	0.00054556011
0.061769914	0.029418585	0.00054112803
0.061901403	0.029007144	0.00054150521
0.062032892	0.028367880	0.00053088290
0.062164380	0.029457778	0.00054143536
0.062295869	0.028348178	0.00053436419
0.062427358	0.028489224	0.00053234683
0.062558846	0.029733618	0.00054710764
0.062690335	0.028847547	0.00053310698
0.062821824	0.028306502	0.00053161214
0.062953313	0.029919170	0.00054388827
0.063084801	0.028795916	0.00053321310
0.063216290	0.028520796	0.00053462407
0.063347779	0.029448897	0.00053847788
0.063479267	0.029200409	0.00053461714
0.063610756	0.029041908	0.00053691375
0.063742245	0.028868954	0.00053450133
0.063873733	0.029221852	0.00054049268
0.064005222	0.027555545	0.00052255514
0.064136711	0.030015959	0.00054284456
0.064268200	0.028330860	0.00052704268
0.064399688	0.028283332	0.00052544736
0.064531177	0.028490305	0.00053297057
0.064662666	0.029175124	0.00053336945
0.064794154	0.028868480	0.00053078993
0.064925643	0.027770878	0.00052474368
0.065057132	0.029626821	0.00053990860
0.065188620	0.029085987	0.00053541866
0.065320109	0.027597707	0.00052014792
0.065451598	0.027737294	0.00052147811
0.065583087	0.028859209	0.00053128811
0.065714575	0.028658804	0.00052776964
0.065846064	0.028812379	0.00053070968
0.065977553	0.029167668	0.00053372174
0.066109041	0.028853432	0.00052859578
0.066240530	0.028283566	0.00052678366
0.066372019	0.029105799	0.00053132320
0.066503507	0.028647051	0.00052704001
0.066634996	0.028163172	0.00052037836
0.066766485	0.028263909	0.00052435780
0.066897973	0.029488268	0.00053420562
0.067029462	0.029377114	0.00053388452
0.067160951	0.028791369	0.00053116070
0.067292440	0.028593373	0.00052501766
0.067423928	0.029600599	0.00052886675
0.067555417	0.027805035	0.00052018169
0.067686906	0.028898742	0.00052549183
0.067818394	0.028735861	0.00052649951
0.067949883	0.028434047	0.00052268424
0.068081372	0.028619699	0.00052276233
0.068212860	0.028747512	0.00052434053
0.068344349	0.027937541	0.00051885608
0.068475838	0.028704179	0.00052305715
0.068607327	0.028394443	0.00052276591
0.068738815	0.028727662	0.00052027685
0.068870304	0.028862217	0.00052637438
0.069001793	0.029256265	0.00052586573
0.069133281	0.028931785	0.00052443236
0.069264770	0.027884257	0.00051931231
0.069396259	0.027962471	0.00051139551
0.069527747	0.027968093	0.00051673660
0.069659236	0.028583906	0.00052357835
0.069790725	0.028689191	0.00052034740
0.069922214	0.027614330	0.00051345604
0.070053702	0.029575197	0.00052315337
0.070185191	0.028172351	0.00051715818
0.070316680	0.028021299	0.00051223704
0.070448168	0.028468182	0.00051788545
0.070579657	0.028446304	0.00052006304
0.070711146	0.028383336	0.00051376823
0.070842634	0.027739958	0.00051410673
0.070974123	0.028302564	0.00051731962
0.071105612	0.026749309	0.00050143663
0.071237101	0.029095339	0.00052395017
0.071368589	0.028074112	0.00050987780
0.071500078	0.027822500	0.00051356298
0.071631567	0.027793529	0.00051253441
0.071763055	0.027169309	0.00050713659
0.071894544	0.027296821	0.00050634711
0.072026033	0.027845924	0.00050706251
0.072157521	0.027913442	0.00051372655
0.072289010	0.027535689	0.00050839555
0.072420499	0.027742368	0.00050886171
0.072551988	0.028044126	0.00050756534
0.072683476	0.027371395	0.00050459545
0.072814965	0.027199497	0.00050600046
0.072946454	0.027955696	0.00051183977
0.073077942	0.028659017	0.00051339137
0.073209431	0.027464012	0.00050826136
0.073340920	0.028340084	0.00051136104
0.073472408	0.026690084	0.00049800404
0.073603897	0.027729293	0.00050969335
0.073735386	0.027889322	0.00050627181
0.073866875	0.028014815	0.00050787287
0.073998363	0.027514964	0.00050684978
0.074129852	0.027085910	0.00050170228
0.074261341	0.027286874	0.00050347492
0.074392829	0.027917821	0.00050403963
0.074524318	0.026908816	0.00049988648
0.074655807	0.026413514	0.00049343009
0.074787295	0.026630052	0.00049622169
0.074918784	0.026935630	0.00049949836
0.075050273	0.027566827	0.00050147519
0.075181761	0.026734381	0.00049584244
0.075313250	0.026926006	0.00049931091
0.075444739	0.027414403	0.00050174638
0.075576228	0.027769801	0.00050466796
0.075707716	0.027114525	0.00049804950
0.075839205	0.027532221	0.00050177763
0.075970694	0.027415645	0.00049985826
0.076102182	0.026925478	0.00049274509
0.076233671	0.026785383	0.00049597838
0.076365160	0.027219007	0.00049550412
0.076496648	0.027318070	0.00050045582
0.076628137	0.027129889	0.00049752787
0.076759626	0.027503487	0.00049771339
0.076891115	0.026823356	0.00049505458
0.077022603	0.027450956	0.00049613159
0.077154092	0.027075940	0.00049528385
0.077285581	0.026961632	0.00049580878
0.077417069	0.026913488	0.00049306452
0.077548558	0.026991426	0.00049556315
0.077680047	0.027262531	0.00049349432
0.077811535	0.027293781	0.00049558133
0.077943024	0.026787724	0.00049353684
0.078074513	0.026417616	0.00048669742
0.078206002	0.026720748	0.00049225932
0.078337490	0.027636929	0.00049654170
0.078468979	0.026585672	0.00048854916
0.078600468	0.026503779	0.00048967276
0.078731956	0.027201920	0.00049245032
0.078863445	0.027465787	0.00049686888
0.078994934	0.026541542	0.00048641316
0.079126422	0.027515931	0.00049429833
0.079257911	0.026791152	0.00048900898
0.079389400	0.027218657	0.00049065465
0.079520889	0.027160836	0.00049197941
0.079652377	0.026247601	0.00048568989
0.079783866	0.025839422	0.00048125790
0.079915355	0.025894193	0.00048351464
0.080046843	0.027926192	0.00049532855
0.080178332	0.025772538	0.00048142856
0.080309821	0.025807823	0.00048071381
0.080441309	0.026926652	0.00048403675
0.080572798	0.027224269	0.00049343068
0.080704287	0.026512126	0.00048621681
0.080835776	0.026407493	0.00048341294
0.080967264	0.026382553	0.00048566658
0.081098753	0.026436888	0.00048109816
0.081230242	0.026022894	0.00048196536
0.081361730	0.026237280	0.00048171501
0.081493219	0.026170317	0.00048111437
0.081624708	0.026241683	0.00048298661
0.081756196	0.026487016	0.00047961578
0.081887685	0.026030153	0.00047998550
0.082019174	0.026869160	0.00048697718
0.082150663	0.025455012	0.00047510966
0.082282151	0.026204532	0.00048116695
0.082413640	0.026064852	0.00047689635
0.082545129	0.026630804	0.00048325396
0.082676617	0.026781350	0.00048458969
0.082808106	0.026694142	0.00048412240
0.082939595	0.026712730	0.00048483171
0.083071083	0.026819201	0.00047964510
0.083202572	0.026204750	0.00047817267
0.083334061	0.026569888	0.00048491598
0.083465549	0.025815514	0.00047319055
0.083597038	0.026234592	0.00047960733
0.083728527	0.026130426	0.00047430520
0.083860016	0.026584383	0.00048083868
0.083991504	0.026188028	0.00047920798
0.084122993	0.025857161	0.00047336870
0.084254482	0.026648228	0.00048180835
0.084385970	0.026377532	0.00047651386
0.084517459	0.026329685	0.00047677355
0.084648948	0.026129890	0.00047676176
0.084780436	0.026056175	0.00047343063
0.084911925	0.026125312	0.00047547163
0.085043414	0.026427524	0.00047549127
0.085174903	0.025652843	0.00046991577
0.085306391	0.026579417	0.00048131460
0.085437880	0.026104036	0.00047372805
0.085569369	0.025523393	0.00047000524
0.085700857	0.026230987	0.00047387831
0.085832346	0.025628450	0.00046952610
0.085963835	0.026012092	0.00047433383
0.086095323	0.026622854	0.00047556515
0.086226812	0.026215400	0.00047247005
0.086358301	0.025507927	0.00046758409
0.086489790	0.025692589	0.00047057683
0.086621278	0.026103214	0.00047345279
0.086752767	0.025828199	0.00046928841
0.086884256	0.024941259	0.00046189627
0.087015744	0.025644346	0.00046784254
0.087147233	0.026570509	0.00047402735
0.087278722	0.025935481	0.00047157603
0.087410210	0.025436829	0.00046608756
0.087541699	0.025946236	0.00046794935
0.087673188	0.025460140	0.00046823710
0.087804677	0.025880706	0.00046720237
0.087936165	0.025580332	0.00046809161
0.088067654	0.025946785	0.00046778837
0.088199143	0.025525170	0.00046290152
0.088330631	0.025572401	0.00046840529
0.088462120	0.025454323	0.00046218248
0.088593609	0.026060527	0.00047031569
0.088725097	0.026004696	0.00046824073
0.088856586	0.025989512	0.00046610229
0.088988075	0.025612362	0.00046617819
0.089119564	0.026186265	0.00046802512
0.089251052	0.025794640	0.00046643531
0.089382541	0.025493736	0.00046342593
0.089514030	0.025172770	0.00046053558
0.089645518	0.025007467	0.00045909280
0.089777007	0.026026211	0.00046582139
0.089908496	0.025644081	0.00046632165
0.090039984	0.025988933	0.00046491518
0.090171473	0.025238864	0.00045744902
0.090302962	0.025967353	0.00046607709
0.090434451	0.024504604	0.00045287239
0.090565939	0.025690928	0.00046514963
0.090697428	0.024403240	0.00045335644
0.090828917	0.024796699	0.00045232076
0.090960405	0.025171521	0.00046103311
0.091091894	0.025883754	0.00045991660
0.091223383	0.025439011	0.00046145211
0.091354871	0.025218139	0.00046188696
0.091486360	0.025670137	0.00047011062
0.091617849	0.025572923	0.00047558528
0.091749337	0.025824977	0.00048048115
0.091880826	0.026920707	0.00049238176
0.092012315	0.024812709	0.00047908470
0.092143804	0.025220692	0.00048205574
0.092275292	0.025546738	0.00048944577
0.092406781	0.026481335	0.00049907178
0.092538270	0.025868559	0.00049483364
0.092669758	0.025084090	0.00049267943
0.092801247	0.024564765	0.00047466900
0.092932736	0.024605365	0.00047321401
0.093064224	0.025724379	0.00048041171
0.093195713	0.024355409	0.00046813149
0.093327202	0.024076720	0.00046393599
0.093458691	0.025427645	0.00046775847
0.093590179	0.024234245	0.00046411703
0.093721668	0.024669908	0.00046514116
0.093853157	0.025915787	0.00047409881
0.093984645	0.024957476	0.00046626147
0.094116134	0.024581680	0.00046060559
0.094247623	0.024769160	0.00046218394
0.094379111	0.024863452	0.00046301023
0.094510600	0.024560749	0.00045951079
0.094642089	0.024401505	0.00045935524
0.094773578	0.024010620	0.00045342048
0.094905066	0.024395738	0.00045800233
0.095036555	0.024797061	0.00046502840
0.095168044	0.024724724	0.00045691045
0.095299532	0.025025525	0.00046153041
0.095431021	0.025010120	0.00045690141
0.095562510	0.025494349	0.00046398608
0.095693998	0.024864987	0.00046281812
0.095825487	0.025316165	0.00045863806
0.095956976	0.024750217	0.00045860237
0.096088465	0.025006223	0.00045570816
0.096219953	0.024502866	0.00045538147
0.096351442	0.024477916	0.00045546605
0.096482931	0.024457416	0.00045411448
0.096614419	0.024298951	0.00045138002
0.096745908	0.026096803	0.00046531659
0.096877397	0.024830283	0.00045372403
0.097008885	0.024862132	0.00045595652
0.097140374	0.024699721	0.00045185349
0.097271863	0.024365650	0.00045054115
0.097403352	0.024719371	0.00045171616
0.097534840	0.024344395	0.00044880188
0.097666329	0.024687245	0.00045366247
0.097797818	0.024839158	0.00044841228
0.097929306	0.024380933	0.00044828952
0.098060795	0.025627311	0.00045548853
0.098192284	0.024921548	0.00044816671
0.098323772	0.024417813	0.00044738046
0.098455261	0.024323081	0.00044234618
0.098586750	0.024374374	0.00044204101
0.098718239	0.023844320	0.00043844889
0.098849727	0.025115076	0.00044542332
0.098981216	0.024496179	0.00044245307
0.099112705	0.023894397	0.00043684707
0.099244193	0.023648393	0.00043614917
0.099375682	0.024444205	0.00044220436
0.099507171	0.023573495	0.00043483772
0.099638659	0.024847222	0.00044815922
0.099770148	0.025018013	0.00044650936
0.099901637	0.024187940	0.00043869765
0.10003313	0.024611949	0.00044306396
0.10016461	0.024297134	0.00044056815
0.10029610	0.024568235	0.00044706305
0.10042759	0.024138813	0.00043972466
0.10055908	0.023446941	0.00043458703
0.10069057	0.024358406	0.00044199691
0.10082206	0.024131479	0.00044003708
0.10095355	0.024411347	0.00044610897
0.10108504	0.024058894	0.00043775341
0.10121652	0.022989189	0.00043034445
0.10134801	0.024121645	0.00044030505
0.10147950	0.024117633	0.00043916229
0.10161099	0.024517027	0.00044177049
0.10174248	0.024470760	0.00044129671
0.10187397	0.023969872	0.00043486742
0.10200546	0.023889426	0.00043691386
0.10213694	0.024308356	0.00043625229
0.10226843	0.023917394	0.00043565376
0.10239992	0.024699221	0.00044200314
0.10253141	0.023943122	0.00043163733
0.10266290	0.024083442	0.00043740945
0.10279439	0.023604747	0.00043149263
0.10292588	0.023427746	0.00043210592
0.10305737	0.024390457	0.00043879912
0.10318885	0.024661002	0.00043730456
0.10332034	0.023478987	0.00043118343
0.10345183	0.023744040	0.00043130536
0.10358332	0.023884555	0.00043333697
0.10371481	0.024013615	0.00043384017
0.10384630	0.024503976	0.00043703627
0.10397779	0.023726517	0.00043094441
0.10410928	0.023462037	0.00043118925
0.10424076	0.024407322	0.00043694679
0.10437225	0.024713450	0.00043937868
0.10450374	0.024147966	0.00043153167
0.10463523	0.024693272	0.00043791902
0.10476672	0.023949657	0.00043009324
0.10489821	0.023189260	0.00042772914
0.10502970	0.023346015	0.00042659846
0.10516118	0.023911666	0.00043017780
0.10529267	0.024705389	0.00043850375
0.10542416	0.024512077	0.00043491870
0.10555565	0.024316604	0.00043291410
0.10568714	0.023518158	0.00042708199
0.10581863	0.023665081	0.00042702828
0.10595012	0.023446515	0.00042433028
0.10608161	0.023846400	0.00043135954
0.10621309	0.024271034	0.00043093805
0.10634458	0.024688932	0.00043258331
0.10647607	0.024862313	0.00043692151
0.10660756	0.023904171	0.00042927417
0.10673905	0.023586036	0.00042906910
0.10687054	0.024393953	0.00043453596
0.10700203	0.023934241	0.00043834968
0.10713352	0.023440566	0.00043829218
0.10726500	0.023041210	0.00043957306
0.10739649	0.023778266	0.00045091879
0.10752798	0.023538090	0.00044670750
0.10765947	0.024033885	0.00045573050
0.10779096	0.024123867	0.00045583401
0.10792245	0.024810634	0.00046703863
0.10805394	0.024441471	0.00046415993
0.10818542	0.024299488	0.00046167469
0.10831691	0.023251539	0.00045711491
0.10844840	0.023886292	0.00046240433
0.10857989	0.024044374	0.00046514334
0.10871138	0.024493227	0.00047482248
0.10884287	0.024176622	0.00046882033
0.10897436	0.024323428	0.00047205003
0.10910585	0.023842781	0.00047277691
0.10923733	0.024329465	0.00047116207
0.10936882	0.024470929	0.00047863957
0.10950031	0.024218606	0.00047508093
0.10963180	0.024464494	0.00047941879
0.10976329	0.022676930	0.00046554476
0.10989478	0.023372548	0.00047460477
0.11002627	0.022812666	0.00047557347
0.11015776	0.023214254	0.00047173845
0.11028924	0.023769812	0.00047941779
0.11042073	0.024178711	0.00048849735
0.11055222	0.023723850	0.00048008798
0.11068371	0.024049378	0.00048572797
0.11081520	0.022873599	0.00047596103
0.11094669	0.022951287	0.00047729297
0.11107818	0.024493752	0.00049425635
0.11120966	0.024620985	0.00049044810
0.11134115	0.024180357	0.00049293538
0.11147264	0.023112604	0.00048053381
0.11160413	0.023562679	0.00048825309
0.11173562	0.023672499	0.00049349501
0.11186711	0.023655229	0.00047428995
0.11199860	0.024315513	0.00048038248
0.11213009	0.023966291	0.00046891756
0.11226157	0.023952720	0.00046687199
0.11239306	0.023238463	0.00046071934
0.11252455	0.023512425	0.00046258830
0.11265604	0.024505435	0.00046890732
0.11278753	0.023707857	0.00045701892
0.11291902	0.023420868	0.00045548475
0.11305051	0.023455023	0.00045810968
0.11318200	0.023652112	0.00045505663
0.11331348	0.023523879	0.00045419350
0.11344497	0.024280308	0.00045903071
0.11357646	0.023370354	0.00044857321
0.11370795	0.023145594	0.00045008428
0.11383944	0.023175618	0.00044775503
0.11397093	0.022750045	0.00044280303
0.11410242	0.023854403	0.00045136401
0.11423390	0.024484190	0.00045266507
0.11436539	0.022833247	0.00044551358
0.11449688	0.024086628	0.00044697480
0.11462837	0.023312878	0.00044788710
0.11475986	0.023848739	0.00044766274
0.11489135	0.023250572	0.00044110877
0.11502284	0.023339183	0.00044530168
0.11515433	0.024712283	0.00045405931
0.11528581	0.024235938	0.00044822893
0.11541730	0.023873643	0.00044539390
0.11554879	0.024538121	0.00044784808
0.11568028	0.023666725	0.00044423501
0.11581177	0.024046363	0.00044433015
0.11594326	0.022931176	0.00043781083
0.11607475	0.024303837	0.00044526738
0.11620624	0.024198106	0.00044221907
0.11633772	0.023925830	0.00044377747
0.11646921	0.023698567	0.00044157362
0.11660070	0.023714048	0.00043922918
0.11673219	0.023871870	0.00043894571
0.11686368	0.023516776	0.00043609376
0.11699517	0.024467141	0.00044241546
0.11712666	0.022698461	0.00043060256
0.11725814	0.023659321	0.00043445295
0.11738963	0.024251910	0.00043672351
0.11752112	0.023357666	0.00042988071
0.11765261	0.024324491	0.00043881462
0.11778410	0.024167378	0.00043841014
0.11791559	0.023311120	0.00042793645
0.11804708	0.024120753	0.00043212692
0.11817857	0.023543235	0.00043050152
0.11831005	0.023684269	0.00042778431
0.11844154	0.024182733	0.00043519885
0.11857303	0.024069987	0.00042984401
0.11870452	0.024046118	0.00042991395
0.11883601	0.023087260	0.00042479920
0.11896750	0.023754053	0.00042967866
0.11909899	0.023865661	0.00042946466
0.11923048	0.023843595	0.00042422207
0.11936196	0.024347279	0.00042997855
0.11949345	0.024549984	0.00042715748
0.11962494	0.024512383	0.00042661861
0.11975643	0.024010291	0.00042645342
0.11988792	0.024053711	0.00042270280
0.12001941	0.023985641	0.00042334370
0.12015090	0.024089058	0.00042230704
0.12028239	0.024068352	0.00042587258
0.12041387	0.023136052	0.00041551795
0.12054536	0.024421866	0.00042242821
0.12067685	0.023554322	0.00041785464
0.12080834	0.023708141	0.00042117411
0.12093983	0.023793720	0.00041831151
0.12107132	0.023250628	0.00041659442
0.12120281	0.023866903	0.00041890405
0.12133429	0.024481119	0.00042227417
0.12146578	0.023618281	0.00041863638
0.12159727	0.024080654	0.00041813351
0.12172876	0.023642873	0.00041741660
0.12186025	0.023746760	0.00041624951
0.12199174	0.023707199	0.00041713183
0.12212323	0.023653177	0.00041559751
0.12225472	0.024518512	0.00042161314
0.12238620	0.024027475	0.00041823791
0.12251769	0.023908252	0.00041643488
0.12264918	0.023762301	0.00041597760
0.12278067	0.023930311	0.00041817287
0.12291216	0.024056451	0.00041748035
0.12304365	0.023192581	0.00041200640
0.12317514	0.023925206	0.00041497984
0.12330663	0.024010408	0.00041672419
0.12343811	0.024537796	0.00042173941
0.12356960	0.023946283	0.00041378892
0.12370109	0.023542042	0.00041380341
0.12383258	0.023569450	0.00041267251
0.12396407	0.023967221	0.00041227687
0.12409556	0.023412638	0.00041423220
0.12422705	0.023635908	0.00041064679
0.12435853	0.023446450	0.00041213567
0.12449002	0.024198491	0.00041519290
0.12462151	0.023129431	0.00040963954
0.12475300	0.024316153	0.00041662160
0.12488449	0.023681328	0.00041213675
0.12501598	0.023929882	0.00041556055
0.12514747	0.024303652	0.00041556944
0.12527896	0.024005245	0.00041252779
0.12541044	0.023676240	0.00041396371
0.12554193	0.023929769	0.00041311536
0.12567342	0.023735469	0.00041106814
0.12580491	0.023830905	0.00041400070
0.12593640	0.023802608	0.00040994981
0.12606789	0.024125401	0.00041420194
0.12619938	0.023563569	0.00040865752
0.12633087	0.023501828	0.00041017852
0.12646235	0.023873439	0.00041080897
0.12659384	0.023271810	0.00040489878
0.12672533	0.024025590	0.00041531451
0.12685682	0.023821431	0.00040897108
0.12698831	0.023840737	0.00040981381
0.12711980	0.023860558	0.00040917935
0.12725129	0.023575702	0.00040627932
0.12738277	0.023748961	0.00041007260
0.12751426	0.023215935	0.00040814303
0.12764575	0.023315950	0.00040569914
0.12777724	0.023510574	0.00040572324
0.12790873	0.024242518	0.00041138285
0.12804022	0.023835887	0.00040976024
0.12817171	0.023849174	0.00040808966
0.12830320	0.023305106	0.00040515540
0.12843468	0.023938495	0.00040772505
0.12856617	0.023005392	0.00040148673
0.12869766	0.023033716	0.00040166016
0.12882915	0.023935902	0.00040969627
0.12896064	0.024127783	0.00040733261
0.12909213	0.024286473	0.00040919717
0.12922362	0.024339795	0.00041083818
0.12935511	0.023240143	0.00040388095
0.12948659	0.024415223	0.00041150978
0.12961808	0.023565533	0.00040244354
0.12974957	0.023746807	0.00040506591
0.12988106	0.023872904	0.00040647883
0.13001255	0.023271170	0.00040153242
0.13014404	0.024073450	0.00041010443
0.13027553	0.023771443	0.00040420265
0.13040701	0.024228493	0.00040752874
0.13053850	0.024240613	0.00040901018
0.13066999	0.024222877	0.00040648673
0.13080148	0.024183669	0.00040890666
0.13093297	0.023412145	0.00040022638
0.13106446	0.024339196	0.00040780513
0.13119595	0.024542273	0.00040893202
0.13132744	0.023977973	0.00040449853
0.13145892	0.023703564	0.00040335954
0.13159041	0.024072696	0.00040536610
0.13172190	0.023448036	0.00040033261
0.13185339	0.024293564	0.00040742618
0.13198488	0.023338933	0.00039973687
0.13211637	0.023745567	0.00040424978
0.13224786	0.023584778	0.00039940745
0.13237935	0.024056947	0.00040496258
0.13251083	0.023972731	0.00040526778
0.13264232	0.023538586	0.00040122426
0.13277381	0.022694511	0.00039647126
0.13290530	0.023972183	0.00040085579
0.13303679	0.023359144	0.00039855109
0.13316828	0.023174634	0.00039928033
0.13329977	0.023508209	0.00039685294
0.13343125	0.023221540	0.00040034685
0.13356274	0.023548344	0.00039796126
0.13369423	0.023464039	0.00039873448
0.13382572	0.023589840	0.00040024377
0.13395721	0.023504492	0.00039834809
0.13408870	0.023641108	0.00040142570
0.13422019	0.024250581	0.00040218219
0.13435168	0.023694385	0.00040014923
0.13448316	0.023630552	0.00040054249
0.13461465	0.023969531	0.00039992480
0.13474614	0.023344860	0.00039761685
0.13487763	0.024130038	0.00040076023
0.13500912	0.023830362	0.00039926415
0.13514061	0.023595125	0.00039908007
0.13527210	0.023289370	0.00039572941
0.13540359	0.024227799	0.00040240922
0.13553507	0.023882019	0.00039877292
0.13566656	0.023693661	0.00039806316
0.13579805	0.023475850	0.00039685123
0.13592954	0.024335866	0.00040130232
0.13606103	0.023469753	0.00039888882
0.13619252	0.024520565	0.00040307638
0.13632401	0.024520063	0.00040072924
0.13645549	0.024304083	0.00040220379
0.13658698	0.024051216	0.00039959439
0.13671847	0.023034877	0.00039303692
0.13684996	0.023518769	0.00039558504
0.13698145	0.023865600	0.00039695336
0.13711294	0.023815276	0.00039767485
0.13724443	0.023176132	0.00039386932
0.13737592	0.023797501	0.00039656981
0.13750740	0.023586856	0.00039677806
0.13763889	0.024167707	0.00039694655
0.13777038	0.024411065	0.00040288916
0.13790187	0.023713235	0.00039511865
0.13803336	0.024212922	0.00039807274
0.13816485	0.023723597	0.00039672526
0.13829634	0.024136372	0.00039564020
0.13842783	0.023583981	0.00039540482
0.13855931	0.023741242	0.00039465109
0.13869080	0.023998746	0.00039632593
0.13882229	0.023936713	0.00039612688
0.13895378	0.023015876	0.00038857811
0.13908527	0.023288422	0.00039286691
0.13921676	0.023179322	0.00038997738
0.13934825	0.023691436	0.00039325344
0.13947973	0.023474943	0.00039316104
0.13961122	0.023726189	0.00039182175
0.13974271	0.023283913	0.00039042056
0.13987420	0.023635861	0.00039390756
0.14000569	0.023851503	0.00039104035
0.14013718	0.023715170	0.00039219191
0.14026867	0.023572015	0.00039127237
0.14040016	0.023674452	0.00039436872
0.14053164	0.024218916	0.00039771690
0.14066313	0.023925579	0.00039129732
0.14079462	0.023389144	0.00038837233
0.14092611	0.023742055	0.00039068273
0.14105760	0.023881905	0.00039313815
0.14118909	0.023610542	0.00039224227
0.14132058	0.024161846	0.00039138683
0.14145207	0.024094668	0.00039287727
0.14158355	0.023945068	0.00039035710
0.14171504	0.023629450	0.00039004952
0.14184653	0.023751639	0.00039131768
0.14197802	0.023803895	0.00039012334
0.14210951	0.023635359	0.00038753129
0.14224100	0.022713812	0.00038362179
0.14237249	0.023500478	0.00038726911
0.14250398	0.024173364	0.00039456439
0.14263546	0.023686655	0.00038758199
0.14276695	0.024227061	0.00039217479
0.14289844	0.024533765	0.00039460666
0.14302993	0.023787292	0.00038985880
0.14316142	0.023450645	0.00038655193
0.14329291	0.023500288	0.00038528757
0.14342440	0.024153846	0.00039224747
0.14355588	0.024208099	0.00039157870
0.14368737	0.023764700	0.00038865219
0.14381886	0.023580425	0.00038848063
0.14395035	0.023401509	0.00038393879
0.14408184	0.023004387	0.00038341526
0.14421333	0.023742151	0.00038932689
0.14434482	0.023280876	0.00038502866
0.14447631	0.023068916	0.00038317580
0.14460779	0.023479172	0.00038489721
0.14473928	0.023875673	0.00038731889
0.14487077	0.023848516	0.00039076547
0.14500226	0.023988696	0.00038980315
0.14513375	0.023432436	0.00038835167
0.14526524	0.023080199	0.00038060778
0.14539673	0.023977877	0.00038888773
0.14552822	0.023833387	0.00039049488
0.14565970	0.023605050	0.00038473419
0.14579119	0.023323735	0.00038507352
0.14592268	0.023231517	0.00038262289
0.14605417	0.023699537	0.00038600522
0.14618566	0.022986135	0.00038216772
0.14631715	0.023755288	0.00038599929
0.14644864	0.023851368	0.00038600263
0.14658012	0.024091075	0.00038781884
0.14671161	0.023835878	0.00038657471
0.14684310	0.023520887	0.00038644497
0.14697459	0.023638293	0.00038400300
0.14710608	0.023934355	0.00038517277
0.14723757	0.024391150	0.00038968302
0.14736906	0.023598462	0.00038327074
0.14750055	0.023460385	0.00038408407
0.14763203	0.024061153	0.00038563725
0.14776352	0.023836960	0.00038400571
0.14789501	0.023366071	0.00038283074
0.14802650	0.023492677	0.00038049920
0.14815799	0.023281658	0.00038356162
0.14828948	0.024023041	0.00038574191
0.14842097	0.023390300	0.00038331315
0.14855246	0.023947863	0.00038482324
0.14868394	0.023338220	0.00037957059
0.14881543	0.023746877	0.00038456696
0.14894692	0.023438606	0.00038228243
0.14907841	0.023895427	0.00038450320
0.14920990	0.024225941	0.00038518376
0.14934139	0.023818727	0.00038292985
0.14947288	0.023695339	0.00038375356
0.14960436	0.024004722	0.00038467248
0.14973585	0.023761028	0.00038378012
0.14986734	0.023744738	0.00038233924
0.14999883	0.024064315	0.00038438994
0.15013032	0.023753779	0.00038370826
0.15026181	0.024066296	0.00038467956
0.15039330	0.023600288	0.00038267593
0.15052479	0.023759590	0.00038229579
0.15065627	0.022828424	0.00037588087
0.15078776	0.023875305	0.00038357253
0.15091925	0.023467667	0.00038123824
0.15105074	0.024330111	0.00038474268
0.15118223	0.023458276	0.00038000637
0.15131372	0.023425215	0.00038022576
0.15144521	0.024098334	0.00038387036
0.15157670	0.024380612	0.00038574577
0.15170818	0.023173439	0.00037696793
0.15183967	0.023449940	0.00037889008
0.15197116	0.023755895	0.00038233411
0.15210265	0.023762376	0.00037985323
0.15223414	0.023254842	0.00037784555
0.15236563	0.023298726	0.00037689975
0.15249712	0.022684926	0.00037400424
0.15262860	0.023267712	0.00037702101
0.15276009	0.022998170	0.00037556429
0.15289158	0.023829340	0.00038160545
0.15302307	0.023422304	0.00037720085
0.15315456	0.023345731	0.00037703078
0.15328605	0.023586964	0.00037948159
0.15341754	0.023507602	0.00037893894
0.15354903	0.023652009	0.00037831796
0.15368051	0.023436422	0.00037724197
0.15381200	0.023341183	0.00037486878
0.15394349	0.023665196	0.00037989389
0.15407498	0.023145383	0.00037566146
0.15420647	0.023494860	0.00037525336
0.15433796	0.023311550	0.00037391652
0.15446945	0.023985324	0.00037931977
0.15460094	0.023206058	0.00037553575
0.15473242	0.023743103	0.00037766490
0.15486391	0.023580089	0.00037676360
0.15499540	0.023627861	0.00037643779
0.15512689	0.023492472	0.00037676448
0.15525838	0.023280410	0.00037516281
0.15538987	0.023544959	0.00037611387
0.15552136	0.023499704	0.00037432668
0.15565284	0.024499608	0.00038106281
0.15578433	0.023972535	0.00037842471
0.15591582	0.023680956	0.00037656391
0.15604731	0.023876752	0.00037913417
0.15617880	0.023239899	0.00037368578
0.15631029	0.023863900	0.00037823308
0.15644178	0.023397363	0.00037241663
0.15657327	0.023586065	0.00037550433
0.15670475	0.023310813	0.00037237903
0.15683624	0.022881083	0.00037093129
0.15696773	0.023659140	0.00037478649
0.15709922	0.023444076	0.00037358573
0.15723071	0.023332858	0.00037454121
0.15736220	0.023544943	0.00037342857
0.15749369	0.023798909	0.00037659118
0.15762518	0.023437868	0.00037279129
0.15775666	0.023820739	0.00037566437
0.15788815	0.023826643	0.00037700447
0.15801964	0.024371941	0.00037896041
0.15815113	0.023051772	0.00037058021
0.15828262	0.023643216	0.00037406726
0.15841411	0.023187103	0.00037135452
0.15854560	0.023552054	0.00037343037
0.15867708	0.023988491	0.00037345909
0.15880857	0.023016977	0.00036994757
0.15894006	0.023669526	0.00037220816
0.15907155	0.023417438	0.00037172747
0.15920304	0.024315033	0.00037792326
0.15933453	0.024440565	0.00037635740
0.15946602	0.023316473	0.00037141972
0.15959751	0.023166766	0.00037043314
0.15972899	0.023460196	0.00037035608
0.15986048	0.023492014	0.00037335926
0.15999197	0.024108547	0.00037360243
0.16012346	0.024500200	0.00037910132
0.16025495	0.023594495	0.00037205596
0.16038644	0.023471079	0.00036994708
0.16051793	0.023528356	0.00037201358
0.16064942	0.023244560	0.00036785645
0.16078090	0.023557928	0.00037194009
0.16091239	0.023615445	0.00037225510
0.16104388	0.023671398	0.00037014584
0.16117537	0.023815509	0.00037288355
0.16130686	0.023214997	0.00036777532
0.16143835	0.023654552	0.00037112067
0.16156984	0.023451643	0.00037083302
0.16170133	0.023796527	0.00037056114
0.16183281	0.022825779	0.00036630385
0.16196430	0.023446447	0.00036855910
0.16209579	0.023219170	0.00036759185
0.16222728	0.023229178	0.00036762769
0.16235877	0.023268789	0.00036654296
0.16249026	0.023757973	0.00037158270
0.16262175	0.024280564	0.00037299175
0.16275323	0.023420873	0.00036845423
0.16288472	0.023761137	0.00037018891
0.16301621	0.024216225	0.00037180222
0.16314770	0.023889137	0.00037197656
0.16327919	0.023124666	0.00036612152
0.16341068	0.023673338	0.00036842645
0.16354217	0.023083507	0.00036563482
0.16367366	0.023712112	0.00036861826
0.16380514	0.023299287	0.00036795660
0.16393663	0.023353889	0.00036676990
0.16406812	0.023870342	0.00036762578
0.16419961	0.023233086	0.00036651380
0.16433110	0.023193310	0.00036522564
0.16446259	0.023570833	0.00036801132
0.16459408	0.024174280	0.00037251706
0.16472557	0.023013752	0.00036247558
0.16485705	0.024221463	0.00037169939
0.16498854	0.023238284	0.00036471096
0.16512003	0.023656084	0.00036797571
0.16525152	0.023251682	0.00036720553
0.16538301	0.023725911	0.00036623933
0.16551450	0.023369087	0.00036550052
0.16564599	0.023651262	0.00036721982
0.16577747	0.023462555	0.00036782638
0.16590896	0.023237558	0.00036570275
0.16604045	0.023841751	0.00036724099
0.16617194	0.024293514	0.00037210504
0.16630343	0.023786700	0.00036616736
0.16643492	0.023967018	0.00036766285
0.16656641	0.023466250	0.00036571450
0.16669790	0.023448016	0.00036375586
0.16682938	0.023393628	0.00036514976
0.16696087	0.022928187	0.00036261495
0.16709236	0.023847482	0.00036515985
0.16722385	0.023283815	0.00036395204
0.16735534	0.023342360	0.00036401349
0.16748683	0.023348891	0.00036426606
0.16761832	0.023084734	0.00036357603
0.16774981	0.023383738	0.00036221692
0.16788129	0.023915064	0.00036759443
0.16801278	0.023419891	0.00036280217
0.16814427	0.023845412	0.00036721691
0.16827576	0.023938818	0.00036736748
0.16840725	0.023699147	0.00036354435
0.16853874	0.023157080	0.00036239133
0.16867023	0.023725270	0.00036215824
0.16880171	0.022996157	0.00036177332
0.16893320	0.023889844	0.00036727638
0.16906469	0.023038829	0.00035866402
0.16919618	0.023974398	0.00036669568
0.16932767	0.022510051	0.00035599425
0.16945916	0.023434081	0.00036350921
0.16959065	0.023113845	0.00036116249
0.16972214	0.023533594	0.00036158183
0.16985362	0.023107562	0.00036139733
0.16998511	0.024271563	0.00036579290
0.17011660	0.023321453	0.00036222572
0.17024809	0.023805296	0.00036590206
0.17037958	0.023654108	0.00036191284
0.17051107	0.022816029	0.00035904426
0.17064256	0.023786759	0.00036329551
0.17077405	0.023494608	0.00036231296
0.17090553	0.023349857	0.00036150995
0.17103702	0.023188931	0.00035988008
0.17116851	0.023228607	0.00035985083
0.17130000	0.023364721	0.00036162494
0.17143149	0.023166340	0.00035966848
0.17156298	0.023089862	0.00035957516
0.17169447	0.023120648	0.00035779165
0.17182595	0.023075448	0.00035944358
0.17195744	0.023269283	0.00035944195
0.17208893	0.023581664	0.00036062423
0.17222042	0.023774638	0.00036238714
0.17235191	0.023961672	0.00036341989
0.17248340	0.023278205	0.00035900090
0.17261489	0.023265735	0.00035960423
0.17274638	0.023534990	0.00035991289
0.17287786	0.022925204	0.00035759097
0.17300935	0.023949981	0.00036211945
0.17314084	0.023244165	0.00035793355
0.17327233	0.023336862	0.00035905806
0.17340382	0.023363348	0.00035867174
0.17353531	0.023483121	0.00035998564
0.17366680	0.023134062	0.00035670453
0.17379829	0.023536098	0.00036023610
0.17392977	0.023986315	0.00036300105
0.17406126	0.023096794	0.00035609015
0.17419275	0.022962244	0.00035501749
0.17432424	0.023324392	0.00035701158
0.17445573	0.023640742	0.00035963229
0.17458722	0.023442802	0.00035934906
0.17471871	0.024310306	0.00036264286
0.17485019	0.023105866	0.00035679652
0.17498168	0.023377592	0.00035804689
0.17511317	0.023856791	0.00036186186
0.17524466	0.023624723	0.00036067307
0.17537615	0.023189886	0.00035498245
0.17550764	0.023976834	0.00036043624
0.17563913	0.023949341	0.00036032544
0.17577062	0.023858935	0.00035941061
0.17590210	0.023687175	0.00035879333
0.17603359	0.023517484	0.00035589141
0.17616508	0.024467044	0.00036344631
0.17629657	0.023905872	0.00036034653
0.17642806	0.023861303	0.00035807571
0.17655955	0.024214773	0.00036300265
0.17669104	0.023263698	0.00035516833
0.17682253	0.023134131	0.00035304953
0.17695401	0.023915062	0.00036016696
0.17708550	0.023733928	0.00035707901
0.17721699	0.023891993	0.00035861361
0.17734848	0.023399978	0.00035545224
0.17747997	0.022922348	0.00035320439
0.17761146	0.023712809	0.00035911775
0.17774295	0.023902883	0.00035613862
0.17787443	0.023155718	0.00035436203
0.17800592	0.024003778	0.00035927192
0.17813741	0.023373814	0.00035521647
0.17826890	0.023275473	0.00035485431
0.17840039	0.023300010	0.00035331162
0.17853188	0.023442571	0.00035587234
0.17866337	0.023507931	0.00035563809
0.17879486	0.023385144	0.00035522769
0.17892634	0.023675466	0.00035747033
0.17905783	0.024110810	0.00035651419
0.17918932	0.023573010	0.00035643255
0.17932081	0.023419977	0.00035482012
0.17945230	0.023709979	0.00035636376
0.17958379	0.023816742	0.00035712120
0.17971528	0.022911000	0.00034976766
0.17984677	0.023420035	0.00035444111
0.17997825	0.023932390	0.00035713223
0.18010974	0.023273190	0.00035141406
0.18024123	0.023523621	0.00035499534
0.18037272	0.023403630	0.00035205239
0.18050421	0.023383610	0.00036148397
0.18063570	0.023697847	0.00036459259
0.18076719	0.024096466	0.00036889663
0.18089867	0.023092555	0.00036671718
0.18103016	0.022995408	0.00036603908
0.18116165	0.022925437	0.00036797155
0.18129314	0.023322709	0.00037078149
0.18142463	0.022901824	0.00036951806
0.18155612	0.023453389	0.00037491574
0.18168761	0.023934592	0.00037867607
0.18181910	0.023714366	0.00037993766
0.18195058	0.023720415	0.00038275644
0.18208207	0.023077980	0.00037492333
0.18221356	0.023082149	0.00037879678
0.18234505	0.023491473	0.00038184039
0.18247654	0.023726311	0.00038545520
0.18260803	0.023303453	0.00038327507
0.18273952	0.023874693	0.00038760534
0.18287101	0.023344581	0.00038646554
0.18300249	0.023806345	0.00038918481
0.18313398	0.023420045	0.00038655494
0.18326547	0.023479055	0.00038932489
0.18339696	0.023429621	0.00038828639
0.18352845	0.023851456	0.00039287144
0.18365994	0.023000747	0.00038846448
0.18379143	0.023476415	0.00039164385
0.18392292	0.022710683	0.00038999440
0.18405440	0.023466480	0.00039293788
0.18418589	0.024082983	0.00039881516
0.18431738	0.023868559	0.00039899088
0.18444887	0.023047001	0.00039279808
0.18458036	0.023806232	0.00039938631
0.18471185	0.023252963	0.00039702618
0.18484334	0.024305274	0.00040466399
0.18497482	0.022515665	0.00039294926
0.18510631	0.022992678	0.00039365271
0.18523780	0.023361532	0.00040065166
0.18536929	0.023128315	0.00039139636
0.18550078	0.023497652	0.00038946723
0.18563227	0.023595860	0.00038837743
0.18576376	0.023890322	0.00038437739
0.18589525	0.023232037	0.00038450983
0.18602673	0.022969775	0.00037797742
0.18615822	0.023028506	0.00037673391
0.18628971	0.023767834	0.00038109793
0.18642120	0.023016409	0.00037451515
0.18655269	0.023335741	0.00037791884
0.18668418	0.023318952	0.00037373764
0.18681567	0.022860525	0.00037097773
0.18694716	0.023778266	0.00037725835
0.18707864	0.023749560	0.00037307493
0.18721013	0.023737837	0.00037312411
0.18734162	0.023451671	0.00037114363
0.18747311	0.023304613	0.00036867372
0.18760460	0.023218503	0.00036977647
0.18773609	0.023545494	0.00036682231
0.18786758	0.023332494	0.00036653678
0.18799906	0.023452076	0.00036860805
0.18813055	0.023016082	0.00036241485
0.18826204	0.023370744	0.00036497600
0.18839353	0.023062997	0.00036079139
0.18852502	0.023631898	0.00036645289
0.18865651	0.022792991	0.00036105701
0.18878800	0.023585839	0.00036148884
0.18891949	0.023628792	0.00036242847
0.18905097	0.023295151	0.00035927587
0.18918246	0.023891639	0.00036279360
0.18931395	0.023226836	0.00035985597
0.18944544	0.023567576	0.00035966825
0.18957693	0.022836136	0.00035652132
0.18970842	0.023128848	0.00035522370
0.18983991	0.024158345	0.00036357363
0.18997140	0.023635325	0.00035956417
0.19010288	0.023174678	0.00035307932
0.19023437	0.023314993	0.00035633141
0.19036586	0.023142316	0.00035424963
0.19049735	0.023433797	0.00035607047
0.19062884	0.023232958	0.00035453272
0.19076033	0.023076119	0.00035132723
0.19089182	0.023173191	0.00035311458
0.19102330	0.023733460	0.00035606508
0.19115479	0.023231777	0.00035258314
0.19128628	0.023366974	0.00035305943
0.19141777	0.023234360	0.00035108279
0.19154926	0.023383906	0.00035324666
0.19168075	0.023428114	0.00035226855
0.19181224	0.023622092	0.00035545565
0.19194373	0.023259783	0.00035242986
0.19207521	0.023211306	0.00035107103
0.19220670	0.023755781	0.00035295121
0.19233819	0.023788525	0.00035409522
0.19246968	0.024258867	0.00035636346
0.19260117	0.022861842	0.00034830425
0.19273266	0.023695643	0.00035375270
0.19286415	0.023177912	0.00034917817
0.19299564	0.023430098	0.00035318681
0.19312712	0.023232300	0.00034886881
0.19325861	0.023728256	0.00035345994
0.19339010	0.023354546	0.00034963700
0.19352159	0.023155537	0.00034882768
0.19365308	0.023856336	0.00035366210
0.19378457	0.023354668	0.00035010277
0.19391606	0.023690861	0.00035145912
0.19404754	0.024091509	0.00035303904
0.19417903	0.022878787	0.00034683073
0.19431052	0.023343804	0.00035075943
0.19444201	0.022433830	0.00034339105
0.19457350	0.024050669	0.00035300257
0.19470499	0.023412980	0.00034922520
0.19483648	0.023775290	0.00035047300
0.19496797	0.023638804	0.00035116558
0.19509945	0.022859407	0.00034564551
0.19523094	0.023362926	0.00034893431
0.19536243	0.023468308	0.00034907014
0.19549392	0.023078382	0.00034610042
0.19562541	0.023249398	0.00034847053
0.19575690	0.023663878	0.00034835719
0.19588839	0.023446996	0.00034773372
0.19601988	0.023394700	0.00034663123
0.19615136	0.023202771	0.00034619154
0.19628285	0.023457426	0.00034943064
0.19641434	0.023299106	0.00034634842
0.19654583	0.023063470	0.00034629988
0.19667732	0.023432349	0.00034694371
0.19680881	0.023682088	0.00034911181
0.19694030	0.023721593	0.00034917694
0.19707178	0.023832645	0.00034903915
0.19720327	0.023825998	0.00034901028
0.19733476	0.023161561	0.00034483581
0.19746625	0.023100291	0.00034467514
0.19759774	0.023095925	0.00034414925
0.19772923	0.022810625	0.00034220738
0.19786072	0.023500452	0.00034587413
0.19799221	0.023910775	0.00034971978
0.19812369	0.023717505	0.00034613699
0.19825518	0.022679872	0.00034205938
0.19838667	0.023157429	0.00034425954
0.19851816	0.023134199	0.00034434761
0.19864965	0.023091045	0.00034360820
0.19878114	0.022610550	0.00034182588
0.19891263	0.022439292	0.00034094611
0.19904412	0.022926557	0.00034170826
0.19917560	0.023706789	0.00034754034
0.19930709	0.023306434	0.00034484252
0.19943858	0.023835046	0.00034678892
0.19957007	0.023518077	0.00034493386
0.19970156	0.023105912	0.00034203504
0.19983305	0.023670196	0.00034570337
0.19996454	0.023549744	0.00034485424
0.20009602	0.023361928	0.00034397555
0.20022751	0.023497086	0.00034488221
0.20035900	0.024004373	0.00034781148
0.20049049	0.023281643	0.00034228069
0.20062198	0.022930949	0.00034223478
0.20075347	0.023010375	0.00034072366
0.20088496	0.023799074	0.00034548789
0.20101645	0.023191752	0.00034231080
0.20114793	0.023873267	0.00034638646
0.20127942	0.023628001	0.00034489379
0.20141091	0.023517798	0.00034287557
0.20154240	0.022978071	0.00034052334
0.20167389	0.023230897	0.00034187581
0.20180538	0.022871541	0.00033917618
0.20193687	0.023009872	0.00034114806
0.20206836	0.023365897	0.00034185467
0.20219984	0.023619407	0.00034405590
0.20233133	0.022890106	0.00034052708
0.20246282	0.023574003	0.00034245174
0.20259431	0.023580294	0.00034346936
0.20272580	0.022810602	0.00033813355
0.20285729	0.023202794	0.00033975136
0.20298878	0.023379835	0.00034287948
0.20312027	0.022991043	0.00033709784
0.20325175	0.023443977	0.00034217904
0.20338324	0.023249317	0.00033987057
0.20351473	0.022794531	0.00033845358
0.20364622	0.023197029	0.00033964783
0.20377771	0.022872342	0.00033601703
0.20390920	0.023787868	0.00034322560
0.20404069	0.023590119	0.00034108996
0.20417217	0.022549816	0.00033720726
0.20430366	0.022843190	0.00033810997
0.20443515	0.023608389	0.00033914101
0.20456664	0.023751601	0.00034269581
0.20469813	0.023320125	0.00033938468
0.20482962	0.023840430	0.00034250334
0.20496111	0.023049600	0.00033807585
0.20509260	0.023383971	0.00033904871
0.20522408	0.023639165	0.00034115569
0.20535557	0.023076135	0.00033884077
0.20548706	0.022687197	0.00033581018
0.20561855	0.023438940	0.00033967132
0.20575004	0.022734194	0.00033350194
0.20588153	0.023285639	0.00033848106
0.20601302	0.023174542	0.00033881869
0.20614451	0.023090979	0.00033511567
0.20627599	0.023162296	0.00033792831
0.20640748	0.023169193	0.00033632456
0.20653897	0.023293634	0.00033782651
0.20667046	0.024091020	0.00034219888
0.20680195	0.024071887	0.00034165436
0.20693344	0.023391443	0.00033905969
0.20706493	0.023445051	0.00033784548
0.20719641	0.023227027	0.00033737937
0.20732790	0.022364449	0.00033415747
0.20745939	0.022846874	0.00033376627
0.20759088	0.023111553	0.00033664162
0.20772237	0.023119452	0.00033591041
0.20785386	0.023488626	0.00033797325
0.20798535	0.023181219	0.00033874801
0.20811684	0.023119185	0.00033415667
0.20824832	0.023841555	0.00034028394
0.20837981	0.023876618	0.00034013064
0.20851130	0.023059668	0.00033604910
0.20864279	0.023424481	0.00033838298
0.20877428	0.023978744	0.00033913972
0.20890577	0.023369243	0.00033606047
0.20903726	0.022815196	0.00033335304
0.20916875	0.022949703	0.00033509103
0.20930023	0.022750282	0.00033399019
0.20943172	0.022919326	0.00033291370
0.20956321	0.023135469	0.00033474549
0.20969470	0.023359022	0.00033626902
0.20982619	0.023738580	0.00033766028
0.20995768	0.023156533	0.00033516815
0.21008917	0.023201277	0.00033503997
0.21022065	0.023356781	0.00033616771
0.21035214	0.023164959	0.00033617138
0.21048363	0.023036212	0.00033324709
0.21061512	0.023392567	0.00033733209
0.21074661	0.023673349	0.00033559918
0.21087810	0.023398204	0.00033507534
0.21100959	0.023669916	0.00033890360
0.21114108	0.022764255	0.00033047831
0.21127256	0.023834107	0.00033928901
0.21140405	0.023567790	0.00033574536
0.21153554	0.023731134	0.00033690774
0.21166703	0.022761024	0.00033212723
0.21179852	0.022569892	0.00032987067
0.21193001	0.023695170	0.00033676399
0.21206150	0.023744985	0.00033525881
0.21219299	0.023979651	0.00033724125
0.21232447	0.023650316	0.00033679503
0.21245596	0.022689663	0.00032971142
0.21258745	0.023403060	0.00033534106
0.21271894	0.023193140	0.00033307581
0.21285043	0.022815989	0.00033058363
0.21298192	0.023584047	0.00033743952
0.21311341	0.022939248	0.00033020929
0.21324489	0.023708758	0.00033595750
0.21337638	0.023001495	0.00033134941
0.21350787	0.023545857	0.00033615794
0.21363936	0.022855992	0.00033280216
0.21377085	0.023339831	0.00033224411
0.21390234	0.022990608	0.00033238154
0.21403383	0.023838050	0.00033483810
0.21416532	0.023327854	0.00033257688
0.21429680	0.023447333	0.00033325545
0.21442829	0.023076009	0.00033189966
0.21455978	0.023076915	0.00033078275
0.21469127	0.023170810	0.00033105773
0.21482276	0.023290635	0.00033180392
0.21495425	0.022412042	0.00032768567
0.21508574	0.023618506	0.00033404613
0.21521723	0.023190274	0.00033073971
0.21534871	0.023414968	0.00033384456
0.21548020	0.023679988	0.00033112992
0.21561169	0.023164290	0.00033151431
0.21574318	0.023810546	0.00033504346
0.21587467	0.023240285	0.00033021853
0.21600616	0.023132963	0.00033109453
0.21613765	0.022795501	0.00032724420
0.21626913	0.023372166	0.00033209332
0.21640062	0.023439035	0.00033182300
0.21653211	0.023454207	0.00033213217
0.21666360	0.023610299	0.00033188547
0.21679509	0.023245508	0.00032934958
0.21692658	0.022986456	0.00032922735
0.21705807	0.023080069	0.00032926078
0.21718956	0.023513254	0.00033060978
0.21732104	0.023061188	0.00032995631
0.21745253	0.023517816	0.00033214162
0.21758402	0.023617910	0.00033230996
0.21771551	0.023109375	0.00032889849
0.21784700	0.023242510	0.00032892551
0.21797849	0.023155295	0.00033040626
0.21810998	0.023744737	0.00033122668
0.21824147	0.023261614	0.00032935365
0.21837295	0.023725951	0.00033352081
0.21850444	0.022691121	0.00032442526
0.21863593	0.023736062	0.00033279065
0.21876742	0.023438316	0.00032795496
0.21889891	0.023298189	0.00033002529
0.21903040	0.022985924	0.00032737167
0.21916189	0.023083591	0.00032661950
0.21929337	0.023341111	0.00032889606
0.21942486	0.023172593	0.00032725173
0.21955635	0.023594512	0.00033206825
0.21968784	0.023046431	0.00032771363
0.21981933	0.023261721	0.00032724893
0.21995082	0.023273184	0.00032815662
0.22008231	0.022576031	0.00032320413
0.22021380	0.023176756	0.00032865441
0.22034528	0.022974719	0.00032859760
0.22047677	0.023336963	0.00032612287
0.22060826	0.023194335	0.00032858905
0.22073975	0.022952306	0.00032663322
0.22087124	0.023252572	0.00032858774
0.22100273	0.023097962	0.00032691393
0.22113422	0.022636979	0.00032284726
0.22126571	0.022600921	0.00032498751
0.22139719	0.023651596	0.00033022122
0.22152868	0.022776583	0.00032456477
0.22166017	0.023493278	0.00032931328
0.22179166	0.023621875	0.00032807686
0.22192315	0.023989280	0.00033112666
0.22205464	0.023354886	0.00032784847
0.22218613	0.023057476	0.00032596331
0.22231761	0.023120636	0.00032558366
0.22244910	0.023093764	0.00032590755
0.22258059	0.022932629	0.00032524037
0.22271208	0.023249193	0.00032713912
0.22284357	0.023293864	0.00032696685
0.22297506	0.023312844	0.00032785310
0.22310655	0.023441839	0.00032583097
0.22323804	0.023111207	0.00032533103
0.22336952	0.023351119	0.00032796459
0.22350101	0.023197700	0.00032523840
0.22363250	0.023063827	0.00032450436
0.22376399	0.024054551	0.00032914573
0.22389548	0.023344853	0.00032689053
0.22402697	0.023685044	0.00032876245
0.22415846	0.023436614	0.00032704271
0.22428995	0.022944998	0.00032377858
0.22442143	0.023158823	0.00032379678
0.22455292	0.023385781	0.00032707124
0.22468441	0.023637790	0.00032806452
0.22481590	0.023615606	0.00032664253
0.22494739	0.023229465	0.00032410073
0.22507888	0.023423876	0.00032552774
0.22521037	0.022848131	0.00032311287
0.22534186	0.022778733	0.00032288921
0.22547334	0.023551728	0.00032678305
0.22560483	0.023397076	0.00032317523
0.22573632	0.022959965	0.00032358647
0.22586781	0.023137732	0.00032455073
0.22599930	0.023364114	0.00032595395
0.22613079	0.022870181	0.00032174323
0.22626228	0.023144751	0.00032475735
0.22639376	0.023483423	0.00032498982
0.22652525	0.023096113	0.00032300563
0.22665674	0.023189214	0.00032424614
0.22678823	0.022999478	0.00032199790
0.22691972	0.023303397	0.00032420096
0.22705121	0.022826480	0.00032094156
0.22718270	0.023137120	0.00032347742
0.22731419	0.023199917	0.00032399523
0.22744567	0.023603823	0.00032507709
0.22757716	0.023347535	0.00032288820
0.22770865	0.023021969	0.00032271924
0.22784014	0.023483902	0.00032319883
0.22797163	0.023131648	0.00032342466
0.22810312	0.022955184	0.00032057267
0.22823461	0.023278283	0.00032221091
0.22836610	0.022581541	0.00032092967
0.22849758	0.022894459	0.00032009220
0.22862907	0.023158226	0.00032296134
0.22876056	0.023353518	0.00032124950
0.22889205	0.023482924	0.00032414516
0.22902354	0.023290600	0.00032371335
0.22915503	0.022893093	0.00032031778
0.22928652	0.022963110	0.00032178805
0.22941800	0.023053215	0.00032054570
0.22954949	0.023720309	0.00032565930
0.22968098	0.022803292	0.00031997585
0.22981247	0.022958500	0.00032067611
0.22994396	0.022441573	0.00031787352
0.23007545	0.023120406	0.00032441777
0.23020694	0.022494854	0.00032358290
0.23033843	0.023308184	0.00033222947
0.23046991	0.022951187	0.00033120159
0.23060140	0.023608412	0.00033677060
0.23073289	0.023177440	0.00033474246
0.23086438	0.023396076	0.00033711001
0.23099587	0.022727513	0.00033662117
0.23112736	0.023082280	0.00033813053
0.23125885	0.023004262	0.00034029977
0.23139034	0.023116758	0.00034031037
0.23152182	0.023005995	0.00034073608
0.23165331	0.023617920	0.00034841681
0.23178480	0.023587626	0.00034656049
0.23191629	0.023139211	0.00034656087
0.23204778	0.022868437	0.00034415470
0.23217927	0.023101250	0.00034551590
0.23231076	0.023570460	0.00035056178
0.23244224	0.023185514	0.00034878469
0.23257373	0.023156189	0.00035006521
0.23270522	0.023368985	0.00035025114
0.23283671	0.023559679	0.00034984877
0.23296820	0.023412710	0.00035105673
0.23309969	0.023223966	0.00034943522
0.23323118	0.023104181	0.00034854764
0.23336267	0.023315539	0.00035162315
0.23349415	0.023301683	0.00034883220
0.23362564	0.023427978	0.00035249090
0.23375713	0.023568326	0.00035226254
0.23388862	0.022667668	0.00034699294
0.23402011	0.023029903	0.00035148829
0.23415160	0.023987617	0.00035382542
0.23428309	0.023235372	0.00035274436
0.23441458	0.023401710	0.00035149280
0.23454606	0.023178367	0.00035203038
0.23467755	0.022789316	0.00034955178
0.23480904	0.022646194	0.00034935910
0.23494053	0.023714321	0.00035469336
0.23507202	0.022962145	0.00035201038
0.23520351	0.022432214	0.00034881572
0.23533500	0.023345008	0.00035417793
0.23546648	0.023410890	0.00035366562
0.23559797	0.023769300	0.00035765104
0.23572946	0.023301714	0.00035430589
0.23586095	0.022921204	0.00035276937
0.23599244	0.024096497	0.00035986953
0.23612393	0.022885117	0.00035143780
0.23625542	0.023284789	0.00035590182
0.23638691	0.022884640	0.00035282506
0.23651839	0.023529026	0.00035531215
0.23664988	0.023080489	0.00035467021
0.23678137	0.023137409	0.00035454818
0.23691286	0.022336721	0.00035021008
0.23704435	0.023587322	0.00035854158
0.23717584	0.022757966	0.00035201052
0.23730733	0.023097088	0.00035640152
0.23743882	0.023491539	0.00035759451
0.23757030	0.023198497	0.00035603696
0.23770179	0.023201893	0.00035978010
0.23783328	0.023247156	0.00035584415
0.23796477	0.023374638	0.00035803690
0.23809626	0.022653337	0.00035255802
0.23822775	0.023149060	0.00035714837
0.23835924	0.023087927	0.00036055053
0.23849072	0.023065161	0.00035527935
0.23862221	0.023299499	0.00035824760
0.23875370	0.023004743	0.00035586775
0.23888519	0.023524471	0.00035960046
0.23901668	0.023271821	0.00036055292
0.23914817	0.023278614	0.00035571278
0.23927966	0.022766410	0.00035601855
0.23941115	0.022793036	0.00035580729
0.23954263	0.022889074	0.00035781034
0.23967412	0.022773946	0.00035701732
0.23980561	0.022664429	0.00035435694
0.23993710	0.023515021	0.00036230446
0.24006859	0.023004650	0.00035809902
0.24020008	0.023305909	0.00036076591
0.24033157	0.023167550	0.00035958102
0.24046306	0.023072224	0.00035742791
0.24059454	0.022993336	0.00035883736
0.24072603	0.022784688	0.00035835160
0.24085752	0.023202946	0.00036037605
0.24098901	0.023079059	0.00036263494
0.24112050	0.023083625	0.00035777540
0.24125199	0.023297887	0.00036125182
0.24138348	0.024114322	0.00036733298
0.24151496	0.022554423	0.00035599826
0.24164645	0.022787437	0.00035974582
0.24177794	0.023195382	0.00035902212
0.24190943	0.023822095	0.00036564660
0.24204092	0.022722614	0.00035848679
0.24217241	0.022727329	0.00035891295
0.24230390	0.023142926	0.00036224505
0.24243539	0.022479511	0.00035534945
0.24256687	0.023697948	0.00036481089
0.24269836	0.023624099	0.00036462577
0.24282985	0.023187857	0.00036095381
0.24296134	0.023618186	0.00036540679
0.24309283	0.023036201	0.00036059079
0.24322432	0.023125524	0.00036195911
0.24335581	0.023234485	0.00036445605
0.24348730	0.022589612	0.00035836273
0.24361878	0.023470034	0.00036492723
0.24375027	0.023077925	0.00036018468
0.24388176	0.022714423	0.00035889173
0.24401325	0.022825472	0.00036176463
0.24414474	0.022797014	0.00035924908
0.24427623	0.023201070	0.00036367413
0.24440772	0.024249914	0.00036968667
0.24453920	0.023155797	0.00036380314
0.24467069	0.023051229	0.00036599504
0.24480218	0.022526886	0.00035922971
0.24493367	0.023154945	0.00036395411
0.24506516	0.023561288	0.00036676386
0.24519665	0.023405918	0.00036552714
0.24532814	0.023602496	0.00036755896
0.24545963	0.023459338	0.00036590508
0.24559111	0.023629450	0.00036691891
0.24572260	0.022915998	0.00036252290
0.24585409	0.023471735	0.00036519555
0.24598558	0.022935533	0.00036416896
0.24611707	0.022995852	0.00036409926
0.24624856	0.022542235	0.00035964682
0.24638005	0.023011601	0.00036522299
0.24651154	0.023621756	0.00036681205
0.24664302	0.022663141	0.00036409810
0.24677451	0.023416866	0.00036579544
0.24690600	0.023412945	0.00036722403
0.24703749	0.023448962	0.00036797899
0.24716898	0.023218920	0.00036376978
0.24730047	0.022999920	0.00036517674
0.24743196	0.022592453	0.00036104506
0.24756345	0.023199563	0.00036569600
0.24769493	0.024055795	0.00037216851
0.24782642	0.023685062	0.00036738562
0.24795791	0.022757143	0.00036495478
0.24808940	0.023304278	0.00036633739
0.24822089	0.023194246	0.00036509880
0.24835238	0.023327301	0.00036870899
0.24848387	0.023024101	0.00036396864
0.24861535	0.022933918	0.00036707267
0.24874684	0.023018744	0.00036493935
0.24887833	0.023393261	0.00036742301
0.24900982	0.022605777	0.00036364672
0.24914131	0.024365338	0.00037488283
0.24927280	0.023554024	0.00037029974
0.24940429	0.022409874	0.00036177657
0.24953578	0.023117015	0.00036613642
0.24966726	0.023056321	0.00036809352
0.24979875	0.023129696	0.00036600149
0.24993024	0.023332125	0.00036951319
0.25006173	0.023206464	0.00036707574
0.25019322	0.022587989	0.00036442576
0.25032471	0.023068470	0.00036862457
0.25045620	0.023277179	0.00036772734
0.25058769	0.023356160	0.00036866978
0.25071917	0.023316601	0.00036845142
0.25085066	0.023186037	0.00036667184
0.25098215	0.024213298	0.00037502279
0.25111364	0.022381220	0.00036169589
0.25124513	0.023230056	0.00036969763
0.25137662	0.023494255	0.00036983619
0.25150811	0.023137368	0.00036701020
0.25163959	0.023008515	0.00036888168
0.25177108	0.022868697	0.00036456256
0.25190257	0.023225924	0.00036950623
0.25203406	0.022856348	0.00036705840
0.25216555	0.023579410	0.00037004623
0.25229704	0.022996743	0.00036787527
0.25242853	0.022753406	0.00036584966
0.25256002	0.022843674	0.00036901135
0.25269150	0.023208372	0.00036968628
0.25282299	0.022904290	0.00036638304
0.25295448	0.024150087	0.00037847612
0.25308597	0.022913462	0.00036520150
0.25321746	0.023538611	0.00037314166
0.25334895	0.022884291	0.00036846487
0.25348044	0.023567713	0.00037082983
0.25361193	0.022928630	0.00036885155
0.25374341	0.022973800	0.00036751729
0.25387490	0.022538624	0.00036569474
0.25400639	0.022906119	0.00037338588
0.25413788	0.022630359	0.00037736251
0.25426937	0.023528538	0.00038629998
0.25440086	0.022917364	0.00038575735
0.25453235	0.023498566	0.00039242528
0.25466383	0.023096050	0.00039254584
0.25479532	0.023422876	0.00039597228
0.25492681	0.023033062	0.00039603334
0.25505830	0.023734994	0.00040232759
0.25518979	0.023980982	0.00040617508
0.25532128	0.022948895	0.00040195916
0.25545277	0.023141359	0.00040462698
0.25558426	0.022836340	0.00040274581
0.25571574	0.022972777	0.00040536810
0.25584723	0.023998624	0.00041396437
0.25597872	0.022438905	0.00040926129
0.25611021	0.022630648	0.00040775535
0.25624170	0.023530092	0.00041609869
0.25637319	0.023529695	0.00042005524
0.25650468	0.022525852	0.00041291516
0.25663617	0.022483494	0.00041494869
0.25676765	0.023783408	0.00042447538
0.25689914	0.023255660	0.00042416582
0.25703063	0.022746361	0.00042357174
0.25716212	0.023131484	0.00042430672
0.25729361	0.023112363	0.00042802943
0.25742510	0.022583251	0.00042331163
0.25755659	0.023061658	0.00043128009
0.25768807	0.023076567	0.00043295388
0.25781956	0.023269731	0.00043378229
0.25795105	0.022792877	0.00043123048
0.25808254	0.023181342	0.00043919571
0.25821403	0.023117797	0.00043443105
0.25834552	0.022795953	0.00043567046
0.25847701	0.023959274	0.00044441036
0.25860850	0.023155632	0.00044139353
0.25873998	0.023068323	0.00043966341
0.25887147	0.023591827	0.00044674556
0.25900296	0.022762803	0.00043947269
0.25913445	0.022700892	0.00044077958
0.25926594	0.023096589	0.00044198184
0.25939743	0.022950385	0.00044342592
0.25952892	0.023707399	0.00044934326
0.25966041	0.023065723	0.00045001529
0.25979189	0.023119313	0.00044560909
0.25992338	0.023431214	0.00045059481
0.26005487	0.023141460	0.00045177677
0.26018636	0.022934214	0.00044826729
0.26031785	0.022620980	0.00044552484
0.26044934	0.022856375	0.00044752065
0.26058083	0.023001546	0.00044908105
0.26071231	0.023151155	0.00045291088
0.26084380	0.023178094	0.00045173352
0.26097529	0.023897049	0.00045913649
0.26110678	0.023107277	0.00045393423
0.26123827	0.022714112	0.00045366381
0.26136976	0.023068183	0.00045750808
0.26150125	0.023611939	0.00045943120
0.26163274	0.022528294	0.00045160305
0.26176422	0.023256583	0.00045653890
0.26189571	0.023142586	0.00046171720
0.26202720	0.022435382	0.00045305278
0.26215869	0.023053505	0.00045907048
0.26229018	0.021968968	0.00045233364
0.26242167	0.022857715	0.00045876407
0.26255316	0.022771481	0.00045766680
0.26268465	0.023384969	0.00046723462
0.26281613	0.022971948	0.00046054054
0.26294762	0.022929462	0.00046109145
0.26307911	0.023101482	0.00046255655
0.26321060	0.022529606	0.00046239940
0.26334209	0.023884599	0.00047463046
0.26347358	0.022208162	0.00045946772
0.26360507	0.023287686	0.00046847429
0.26373655	0.023302732	0.00047070321
0.26386804	0.023064276	0.00046856587
0.26399953	0.022883810	0.00047183291
0.26413102	0.022759302	0.00046616009
0.26426251	0.021892062	0.00046128968
0.26439400	0.022674289	0.00046686626
0.26452549	0.022099277	0.00046657109
0.26465698	0.022246828	0.00046920006
0.26478846	0.022010350	0.00046326716
0.26491995	0.022641829	0.00047597731
0.26505144	0.023075446	0.00047388384
0.26518293	0.023070214	0.00047549735
0.26531442	0.022120517	0.00047272382
0.26544591	0.022509854	0.00047177483
[truncated: 567 more rows]
