# Supplementary material for: Invariant surface glycoprotein 65 of Trypanosoma brucei is a complement C3 receptor
Source: Nat Commun. 2022 Aug 29;13:5085. doi: 10.1038/s41467-022-32728-9 (PMC9424271; doi:10.1038/s41467-022-32728-9)
Supplement: Supplementary file 4 — supplementary data 2 [file 41467_2022_32728_MOESM4_ESM.zip › b21-414646_00060.dat]

0.0026000000	39.281313	0.13638112
0.0027314887	28.722144	0.10712148
0.0028629774	22.016498	0.089677447
0.0029944661	17.077500	0.075799004
0.0031259548	12.243361	0.058977618
0.0032574435	10.889414	0.057573253
0.0033889322	8.6945996	0.048631653
0.0035204209	11.404461	0.048493631
0.0036519096	12.307819	0.046748477
0.0037833983	9.8588030	0.039446890
0.0039148870	8.2204834	0.034756196
0.0040463757	6.7411448	0.030279319
0.0041778644	5.4761009	0.025579205
0.0043093531	4.5727329	0.022949311
0.0044408418	3.8103374	0.020148110
0.0045723305	3.1122995	0.018209302
0.0047038192	2.8569146	0.016697683
0.0048353079	2.4778174	0.015096299
0.0049667966	2.1955693	0.014159660
0.0050982853	1.8647461	0.012362059
0.0052297740	1.6829389	0.011897499
0.0053612627	1.4954041	0.010830008
0.0054927514	1.3883166	0.010158354
0.0056242401	1.2572494	0.0096389776
0.0057557288	1.1640959	0.0090180399
0.0058872175	1.0709131	0.0085337816
0.0060187062	1.0043003	0.0082422208
0.0061501949	0.90249257	0.0074839619
0.0062816836	0.88278554	0.0075689888
0.0064131723	0.83386701	0.0072113213
0.0065446610	0.77555804	0.0068550294
0.0066761496	0.74732833	0.0066974477
0.0068076383	0.70756692	0.0063690514
0.0069391270	0.68326541	0.0063593288
0.0070706157	0.64811579	0.0060956120
0.0072021044	0.64276226	0.0060034545
0.0073335931	0.61182622	0.0058316789
0.0074650818	0.56645188	0.0054479121
0.0075965705	0.55250763	0.0054250910
0.0077280592	0.53415314	0.0053121305
0.0078595479	0.50534395	0.0050433628
0.0079910366	0.49447365	0.0050185501
0.0081225253	0.46639758	0.0047345738
0.0082540140	0.45280820	0.0046916202
0.0083855027	0.44124020	0.0046490143
0.0085169914	0.42513504	0.0044701554
0.0086484801	0.39715649	0.0042891371
0.0087799688	0.37772696	0.0041091276
0.0089114575	0.37400619	0.0041104545
0.0090429462	0.35948354	0.0040016790
0.0091744349	0.33774132	0.0038454253
0.0093059236	0.32406204	0.0037223929
0.0094374123	0.31180947	0.0036271630
0.0095689010	0.29735453	0.0034850489
0.0097003897	0.29072540	0.0034740888
0.0098318784	0.27460704	0.0033278980
0.0099633671	0.26851636	0.0032552819
0.010094856	0.25851591	0.0031840412
0.010226345	0.23135671	0.0029408431
0.010357833	0.23468625	0.0030386622
0.010489322	0.21911726	0.0028495261
0.010620811	0.21598703	0.0028090564
0.010752299	0.21038489	0.0027603482
0.010883788	0.19058816	0.0025734017
0.011015277	0.18402656	0.0025743647
0.011146765	0.17272773	0.0024170139
0.011278254	0.16928725	0.0023836183
0.011409743	0.16350521	0.0023181154
0.011541231	0.15252286	0.0022053867
0.011672720	0.14819278	0.0021793055
0.011804209	0.14211409	0.0020533802
0.011935698	0.13233424	0.0019766798
0.012067186	0.12863444	0.0019376965
0.012198675	0.11981499	0.0018091594
0.012330164	0.11711935	0.0017927365
0.012461652	0.11251555	0.0017369797
0.012593141	0.10814423	0.0016651369
0.012724630	0.10155976	0.0016142964
0.012856118	0.10102752	0.0015585173
0.012987607	0.098466354	0.0015570827
0.013119096	0.092430175	0.0014745943
0.013250585	0.089124634	0.0014326554
0.013382073	0.087477576	0.0014245180
0.013513562	0.084131977	0.0013746015
0.013645051	0.081940071	0.0013654782
0.013776539	0.079588976	0.0013391903
0.013908028	0.077990750	0.0013031064
0.014039517	0.077977803	0.0012967491
0.014171005	0.074435599	0.0012583692
0.014302494	0.074491958	0.0012614847
0.014433983	0.072161843	0.0012419552
0.014565472	0.069660030	0.0011960643
0.014696960	0.071101775	0.0012145672
0.014828449	0.068479256	0.0011742308
0.014959938	0.067048488	0.0011676926
0.015091426	0.066777987	0.0011693754
0.015222915	0.061692351	0.0010958916
0.015354404	0.062729093	0.0011106303
0.015485892	0.061619837	0.0010903042
0.015617381	0.061065185	0.0010892151
0.015748870	0.062149357	0.0010972732
0.015880359	0.061325352	0.0010727428
0.016011847	0.059730491	0.0010592048
0.016143336	0.053578288	0.00099540524
0.016274825	0.052725305	0.00099124332
0.016406313	0.053097263	0.00098627982
0.016537802	0.053852833	0.00098465804
0.016669291	0.053269555	0.00097531627
0.016800779	0.052800968	0.00097030318
0.016932268	0.058344390	0.0010155863
0.017063757	0.058531309	0.0010130505
0.017195246	0.059234070	0.0010116527
0.017326734	0.058463916	0.0010048256
0.017458223	0.059008929	0.0010015693
0.017589712	0.056393276	0.00097517209
0.017721200	0.055935213	0.00097706358
0.017852689	0.054835434	0.00094649577
0.017984178	0.053156622	0.00094345301
0.018115666	0.054028893	0.00094391421
0.018247155	0.051734631	0.00091850052
0.018378644	0.052902846	0.00092908985
0.018510133	0.051835085	0.00090963184
0.018641621	0.052790059	0.00091531907
0.018773110	0.052106735	0.00090700304
0.018904599	0.049501844	0.00088361976
0.019036087	0.048529478	0.00087125999
0.019167576	0.048120945	0.00086071513
0.019299065	0.047912745	0.00085386764
0.019430553	0.048380859	0.00086360990
0.019562042	0.046902241	0.00084138137
0.019693531	0.045685336	0.00083070185
0.019825019	0.044042857	0.00080970248
0.019956508	0.044739373	0.00080990521
0.020087997	0.045238341	0.00082224361
0.020219486	0.045315961	0.00081381897
0.020350974	0.044097923	0.00080890516
0.020482463	0.043620235	0.00079037062
0.020613952	0.042405585	0.00077836704
0.020745440	0.042464176	0.00078319356
0.020876929	0.041210754	0.00076403392
0.021008418	0.041491234	0.00076668032
0.021139906	0.041736882	0.00076684827
0.021271395	0.039693667	0.00074014102
0.021402884	0.040348524	0.00074925260
0.021534373	0.040120998	0.00074234549
0.021665861	0.040397746	0.00074462968
0.021797350	0.038674627	0.00072765448
0.021928839	0.038977996	0.00071954033
0.022060327	0.039366485	0.00073197722
0.022191816	0.037756701	0.00070914277
0.022323305	0.037910817	0.00071000280
0.022454793	0.038083460	0.00070755298
0.022586282	0.037820628	0.00070000896
0.022717771	0.036777301	0.00069937314
0.022849260	0.036070050	0.00068443472
0.022980748	0.035736449	0.00068390433
0.023112237	0.035289056	0.00067369170
0.023243726	0.036827147	0.00067999288
0.023375214	0.037604592	0.00069256192
0.023506703	0.035736015	0.00067129731
0.023638192	0.037373832	0.00068577615
0.023769680	0.036863304	0.00067898610
0.023901169	0.037689850	0.00068325112
0.024032658	0.036800385	0.00067632791
0.024164147	0.037313998	0.00067600921
0.024295635	0.036485849	0.00066441249
0.024427124	0.037422765	0.00067205829
0.024558613	0.036426914	0.00065769576
0.024690101	0.035940265	0.00066280769
0.024821590	0.037202844	0.00066533130
0.024953079	0.036608537	0.00065555508
0.025084567	0.035873730	0.00065109197
0.025216056	0.036586435	0.00065158683
0.025347545	0.035610833	0.00065009643
0.025479034	0.036862439	0.00065280156
0.025610522	0.036677330	0.00064491135
0.025742011	0.034770360	0.00063153541
0.025873500	0.036186921	0.00064116911
0.026004988	0.035342464	0.00063579875
0.026136477	0.035362646	0.00063259136
0.026267966	0.035142126	0.00062666290
0.026399454	0.034487400	0.00062397351
0.026530943	0.033870795	0.00061346576
0.026662432	0.035055327	0.00062525206
0.026793920	0.035969581	0.00062939542
0.026925409	0.034213386	0.00061239500
0.027056898	0.034146722	0.00061412723
0.027188387	0.034291516	0.00060707957
0.027319875	0.035248883	0.00062129430
0.027451364	0.034277757	0.00060595533
0.027582853	0.033509912	0.00059908460
0.027714341	0.034355558	0.00060571527
0.027845830	0.034270526	0.00060149720
0.027977319	0.034747685	0.00060812338
0.028108807	0.035417681	0.00060816230
0.028240296	0.034008704	0.00059607687
0.028371785	0.032927500	0.00058636053
0.028503274	0.034424828	0.00059607017
0.028634762	0.034426354	0.00059549879
0.028766251	0.033499134	0.00058634699
0.028897740	0.033532341	0.00058027345
0.029029228	0.033703957	0.00058634290
0.029160717	0.033800076	0.00058643641
0.029292206	0.033621488	0.00058132568
0.029423694	0.033725483	0.00058595559
0.029555183	0.033398794	0.00057336695
0.029686672	0.034080301	0.00058262421
0.029818161	0.032276474	0.00056851302
0.029949649	0.033427359	0.00057249874
0.030081138	0.033246650	0.00057153460
0.030212627	0.031268820	0.00055022850
0.030344115	0.032343450	0.00056115579
0.030475604	0.032843361	0.00056583952
0.030607093	0.031696688	0.00055310889
0.030738581	0.031280228	0.00055108240
0.030870070	0.031778520	0.00055117983
0.031001559	0.032387434	0.00055324795
0.031133048	0.032895504	0.00055878633
0.031264536	0.032853635	0.00055416158
0.031396025	0.031838787	0.00055096089
0.031527514	0.032043898	0.00054767823
0.031659002	0.030786382	0.00053659533
0.031790491	0.031736177	0.00054605732
0.031921980	0.031611117	0.00053876589
0.032053468	0.031944602	0.00054546082
0.032184957	0.031466105	0.00053550017
0.032316446	0.031329006	0.00053242868
0.032447935	0.031385485	0.00053764409
0.032579423	0.031438619	0.00053299619
0.032710912	0.031304939	0.00053403911
0.032842401	0.031854414	0.00053499963
0.032973889	0.032070098	0.00053320731
0.033105378	0.031515635	0.00053130225
0.033236867	0.031001619	0.00052615093
0.033368355	0.030147600	0.00052619410
0.033499844	0.030393186	0.00052793387
0.033631333	0.030737070	0.00053043158
0.033762822	0.030678750	0.00053728246
0.033894310	0.029909713	0.00052803124
0.034025799	0.030587092	0.00053539369
0.034157288	0.030202967	0.00053047943
0.034288776	0.029197408	0.00052498067
0.034420265	0.030717193	0.00054073211
0.034551754	0.029967041	0.00053005682
0.034683242	0.029359389	0.00052703330
0.034814731	0.030474454	0.00053268703
0.034946220	0.029648460	0.00052788343
0.035077708	0.029179816	0.00052722142
0.035209197	0.029962835	0.00053327824
0.035340686	0.030891374	0.00053690491
0.035472175	0.029160209	0.00053476886
0.035603663	0.028960112	0.00053448155
0.035735152	0.029117923	0.00054453897
0.035866641	0.028691665	0.00053831496
0.035998129	0.029487230	0.00054327198
0.036129618	0.029699233	0.00054854083
0.036261107	0.028286665	0.00053277944
0.036392595	0.027990462	0.00054036226
0.036524084	0.028842767	0.00054361262
0.036655573	0.029161011	0.00054276742
0.036787062	0.028141211	0.00054194829
0.036918550	0.028722851	0.00054182878
0.037050039	0.028784057	0.00054650133
0.037181528	0.028396248	0.00053957687
0.037313016	0.028815990	0.00054669097
0.037444505	0.028744218	0.00054793575
0.037575994	0.029584917	0.00055249100
0.037707482	0.028254580	0.00054575001
0.037838971	0.028226805	0.00054890907
0.037970460	0.029555801	0.00055586376
0.038101949	0.028602487	0.00054968824
0.038233437	0.029680317	0.00055228339
0.038364926	0.029627381	0.00054743139
0.038496415	0.028555287	0.00053888139
0.038627903	0.029008980	0.00053665461
0.038759392	0.028898654	0.00053882407
0.038890881	0.028478342	0.00052946325
0.039022369	0.028684233	0.00053242223
0.039153858	0.029903841	0.00053835756
0.039285347	0.030188678	0.00053701784
0.039416836	0.029504436	0.00053610357
0.039548324	0.029557819	0.00053369505
0.039679813	0.030554770	0.00053833692
0.039811302	0.028951614	0.00052963130
0.039942790	0.028445181	0.00052216918
0.040074279	0.030401988	0.00054031949
0.040205768	0.029647297	0.00052888816
0.040337256	0.029321408	0.00052543393
0.040468745	0.030083041	0.00053460826
0.040600234	0.029002768	0.00052273943
0.040731723	0.029053403	0.00052308877
0.040863211	0.028681041	0.00052036359
0.040994700	0.030013808	0.00052813770
0.041126189	0.028699338	0.00052061663
0.041257677	0.029370723	0.00052165639
0.041389166	0.029117205	0.00051889181
0.041520655	0.028644486	0.00051629795
0.041652143	0.029001314	0.00051730571
0.041783632	0.028879827	0.00051698292
0.041915121	0.029168488	0.00051713662
0.042046610	0.029829538	0.00052481758
0.042178098	0.028734096	0.00051320472
0.042309587	0.029335249	0.00051966238
0.042441076	0.028535957	0.00051024950
0.042572564	0.029113988	0.00051468374
0.042704053	0.028906811	0.00051026662
0.042835542	0.028690844	0.00051183514
0.042967030	0.029492081	0.00051452338
0.043098519	0.028912909	0.00051276629
0.043230008	0.029561905	0.00051551154
0.043361496	0.028219567	0.00050139219
0.043492985	0.028667409	0.00050984834
0.043624474	0.028790658	0.00050649950
0.043755963	0.029631470	0.00051612829
0.043887451	0.029314777	0.00050838784
0.044018940	0.028864321	0.00050506672
0.044150429	0.028416872	0.00050824872
0.044281917	0.029655457	0.00051013737
0.044413406	0.029203107	0.00050949837
0.044544895	0.029277913	0.00050722071
0.044676383	0.028369035	0.00050152595
0.044807872	0.029198530	0.00050848556
0.044939361	0.028480138	0.00050072364
0.045070850	0.028849041	0.00050240554
0.045202338	0.029219153	0.00050510605
0.045333827	0.028942494	0.00049959212
0.045465316	0.028965787	0.00050577447
0.045596804	0.029469090	0.00050576114
0.045728293	0.029674661	0.00050796182
0.045859782	0.028858694	0.00050062075
0.045991270	0.029024561	0.00049642173
0.046122759	0.029455748	0.00050524085
0.046254248	0.028799433	0.00050693549
0.046385737	0.028898540	0.00050940235
0.046517225	0.028776092	0.00050930961
0.046648714	0.029323809	0.00051609413
0.046780203	0.028644258	0.00051850448
0.046911691	0.029613306	0.00052470723
0.047043180	0.028991825	0.00051891873
0.047174669	0.028778659	0.00051836645
0.047306157	0.029059719	0.00052226701
0.047437646	0.029602936	0.00052964434
0.047569135	0.029646363	0.00053266596
0.047700624	0.029139214	0.00052399195
0.047832112	0.028700817	0.00052524309
0.047963601	0.028851621	0.00052320063
0.048095090	0.029154108	0.00053119871
0.048226578	0.030525260	0.00054290771
0.048358067	0.029361908	0.00053068673
0.048489556	0.030548534	0.00054135254
0.048621044	0.028920721	0.00052959986
0.048752533	0.028954275	0.00053489703
0.048884022	0.028674191	0.00052977467
0.049015511	0.029836246	0.00053789977
0.049146999	0.029007058	0.00053351479
0.049278488	0.028448051	0.00052889620
0.049409977	0.029265136	0.00053913331
0.049541465	0.029100333	0.00053535773
0.049672954	0.029668797	0.00054155428
0.049804443	0.029105576	0.00053673222
0.049935931	0.028844089	0.00053721522
0.050067420	0.029205275	0.00053969325
0.050198909	0.029014768	0.00053918433
0.050330398	0.028703534	0.00053500041
0.050461886	0.028991701	0.00053768320
0.050593375	0.029516534	0.00054375730
0.050724864	0.029137490	0.00054136639
0.050856352	0.028554753	0.00053738463
0.050987841	0.028751101	0.00053598752
0.051119330	0.029721281	0.00054552175
0.051250818	0.029165021	0.00054233834
0.051382307	0.028867867	0.00054282980
0.051513796	0.028175087	0.00053409277
0.051645284	0.028999695	0.00054070062
0.051776773	0.028748570	0.00053999887
0.051908262	0.029013462	0.00054301074
0.052039751	0.029224604	0.00054646105
0.052171239	0.028719257	0.00053960894
0.052302728	0.029341971	0.00055090330
0.052434217	0.029314931	0.00054544369
0.052565705	0.029423074	0.00054950622
0.052697194	0.029039919	0.00054594389
0.052828683	0.030403329	0.00055842018
0.052960171	0.029653651	0.00055011807
0.053091660	0.028814334	0.00054244350
0.053223149	0.029705027	0.00055251806
0.053354638	0.029979186	0.00055572815
0.053486126	0.028522239	0.00054332368
0.053617615	0.028743509	0.00054480895
0.053749104	0.029813904	0.00055388232
0.053880592	0.029100871	0.00054833982
0.054012081	0.030688058	0.00056532486
0.054143570	0.030266534	0.00056036169
0.054275058	0.028864917	0.00054888318
0.054406547	0.029357237	0.00054860667
0.054538036	0.028290021	0.00054773792
0.054669525	0.028830147	0.00054812315
0.054801013	0.029103803	0.00055484741
0.054932502	0.028300926	0.00054535241
0.055063991	0.028874593	0.00054647152
0.055195479	0.030008166	0.00055937873
0.055326968	0.029167879	0.00055193179
0.055458457	0.030086914	0.00056274038
0.055589945	0.029193545	0.00055252442
0.055721434	0.029770840	0.00055578497
0.055852923	0.029453521	0.00055829892
0.055984412	0.029419809	0.00055638922
0.056115900	0.028745807	0.00054957982
0.056247389	0.029013916	0.00055356134
0.056378878	0.028236935	0.00054257945
0.056510366	0.028842079	0.00055308744
0.056641855	0.028823838	0.00055106314
0.056773344	0.029783241	0.00056179658
0.056904832	0.028852279	0.00055374058
0.057036321	0.028407776	0.00054590381
0.057167810	0.029078519	0.00055585643
0.057299299	0.028882429	0.00055245167
0.057430787	0.028768554	0.00054847363
0.057562276	0.028198492	0.00054971789
0.057693765	0.029211102	0.00054835273
0.057825253	0.029668883	0.00055992971
0.057956742	0.028675120	0.00054935256
0.058088231	0.028700939	0.00054872200
0.058219719	0.029125501	0.00055356565
0.058351208	0.028793363	0.00054578795
0.058482697	0.028773678	0.00054633662
0.058614186	0.029693470	0.00055758902
0.058745674	0.029226759	0.00054819329
0.058877163	0.029239527	0.00054989863
0.059008652	0.028585869	0.00053968230
0.059140140	0.028828315	0.00054725280
0.059271629	0.028958831	0.00054536853
0.059403118	0.028705533	0.00054143220
0.059534606	0.029347970	0.00054923738
0.059666095	0.028776030	0.00053756490
0.059797584	0.029290663	0.00054376488
0.059929072	0.029768989	0.00055145733
0.060060561	0.029214497	0.00054181392
0.060192050	0.028893417	0.00054420383
0.060323539	0.028610742	0.00053675095
0.060455027	0.027727664	0.00053176006
0.060586516	0.028990467	0.00054403051
0.060718005	0.028077794	0.00053273652
0.060849493	0.027889303	0.00052927686
0.060980982	0.030088605	0.00054928589
0.061112471	0.028754653	0.00053540399
0.061243959	0.028847206	0.00054400784
0.061375448	0.028783268	0.00053383069
0.061506937	0.029966538	0.00054808783
0.061638426	0.029010166	0.00053823391
0.061769914	0.028426664	0.00053360864
0.061901403	0.028788457	0.00054010717
0.062032892	0.029922890	0.00054369181
0.062164380	0.029949314	0.00054562805
0.062295869	0.028227584	0.00053280422
0.062427358	0.029463642	0.00054035280
0.062558846	0.028943523	0.00054175656
0.062690335	0.029106035	0.00053517684
0.062821824	0.029679450	0.00054204012
0.062953313	0.028621972	0.00053366524
0.063084801	0.029008205	0.00053521664
0.063216290	0.028697360	0.00053752723
0.063347779	0.028544485	0.00053152258
0.063479267	0.028680356	0.00053024995
0.063610756	0.028425783	0.00053324638
0.063742245	0.029561389	0.00053847145
0.063873733	0.029072970	0.00053870481
0.064005222	0.028830548	0.00053370721
0.064136711	0.028625669	0.00053168500
0.064268200	0.028316078	0.00052644703
0.064399688	0.028717914	0.00052992152
0.064531177	0.028418451	0.00053118600
0.064662666	0.029816230	0.00054030936
0.064794154	0.029519384	0.00053711845
0.064925643	0.029560937	0.00054148558
0.065057132	0.028303407	0.00052962438
0.065188620	0.029391847	0.00053748324
0.065320109	0.028215808	0.00052618033
0.065451598	0.029183649	0.00053304842
0.065583087	0.028797672	0.00053094965
0.065714575	0.028811322	0.00052987933
0.065846064	0.029435155	0.00053671182
0.065977553	0.029729749	0.00053791243
0.066109041	0.028977791	0.00052850861
0.066240530	0.029757172	0.00053837376
0.066372019	0.028424759	0.00052384312
0.066503507	0.028297731	0.00052612930
0.066634996	0.029133045	0.00052907905
0.066766485	0.027645307	0.00051988419
0.066897973	0.028482488	0.00052683777
0.067029462	0.028065552	0.00052348683
0.067160951	0.028122956	0.00052562287
0.067292440	0.028579033	0.00052509193
0.067423928	0.028266974	0.00051850402
0.067555417	0.028363299	0.00052515421
0.067686906	0.028884484	0.00052564620
0.067818394	0.028970066	0.00052866198
0.067949883	0.028190941	0.00052059021
0.068081372	0.029263078	0.00052680986
0.068212860	0.028605027	0.00052393454
0.068344349	0.029547853	0.00053247287
0.068475838	0.029137812	0.00052742504
0.068607327	0.028802055	0.00052756574
0.068738815	0.028722728	0.00051957183
0.068870304	0.029581766	0.00053090496
0.069001793	0.028897145	0.00052295224
0.069133281	0.029090372	0.00052490005
0.069264770	0.027630997	0.00051628980
0.069396259	0.028984361	0.00052012431
0.069527747	0.028345982	0.00052065816
0.069659236	0.028533305	0.00052222491
0.069790725	0.027978856	0.00051695254
0.069922214	0.028490678	0.00052111208
0.070053702	0.029007107	0.00052046949
0.070185191	0.028349253	0.00051962778
0.070316680	0.028911118	0.00051898634
0.070448168	0.027813005	0.00051535450
0.070579657	0.028414027	0.00052100672
0.070711146	0.028725720	0.00051875522
0.070842634	0.027743882	0.00051354290
0.070974123	0.028019828	0.00051482585
0.071105612	0.028066622	0.00051338712
0.071237101	0.027016414	0.00050802999
0.071368589	0.027936987	0.00050903412
0.071500078	0.028141826	0.00051497764
0.071631567	0.027411883	0.00050930228
0.071763055	0.027682482	0.00051034702
0.071894544	0.028177597	0.00051496351
0.072026033	0.027674098	0.00050644846
0.072157521	0.028061063	0.00051606973
0.072289010	0.026967704	0.00050484282
0.072420499	0.028313810	0.00051163035
0.072551988	0.028021582	0.00050840570
0.072683476	0.028267171	0.00051050488
0.072814965	0.027710902	0.00050919597
0.072946454	0.027691581	0.00051019356
0.073077942	0.027311536	0.00050392513
0.073209431	0.027147779	0.00050325253
0.073340920	0.027341541	0.00050381553
0.073472408	0.027593356	0.00050559039
0.073603897	0.027075651	0.00050572209
0.073735386	0.027350630	0.00050269953
0.073866875	0.027280053	0.00050366334
0.073998363	0.027659663	0.00050722695
0.074129852	0.027812370	0.00050800287
0.074261341	0.026795183	0.00050073911
0.074392829	0.026353715	0.00049395925
0.074524318	0.026939042	0.00049956924
0.074655807	0.027199597	0.00050064473
0.074787295	0.028131478	0.00050828004
0.074918784	0.027307035	0.00050163478
0.075050273	0.027119317	0.00049822959
0.075181761	0.026494931	0.00049477002
0.075313250	0.027935638	0.00050728460
0.075444739	0.027296499	0.00050023159
0.075576228	0.027546791	0.00050368166
0.075707716	0.027335238	0.00050008017
0.075839205	0.027379857	0.00049989265
0.075970694	0.026960365	0.00049653958
0.076102182	0.027400978	0.00049741994
0.076233671	0.025993800	0.00049000556
0.076365160	0.027188690	0.00049542696
0.076496648	0.027702607	0.00050261587
0.076628137	0.028008728	0.00050500930
0.076759626	0.027592911	0.00049866483
0.076891115	0.026662990	0.00049361461
0.077022603	0.026651366	0.00049183899
0.077154092	0.026361293	0.00048933589
0.077285581	0.026922246	0.00049542709
0.077417069	0.026532396	0.00049120186
0.077548558	0.027227739	0.00049667936
0.077680047	0.026373662	0.00048737407
0.077811535	0.026197205	0.00048832996
0.077943024	0.026765801	0.00049151888
0.078074513	0.027251254	0.00049247847
0.078206002	0.026724528	0.00049195481
0.078337490	0.025489867	0.00048001679
0.078468979	0.027494353	0.00049364256
0.078600468	0.026481851	0.00049145924
0.078731956	0.026698671	0.00048924593
0.078863445	0.025933146	0.00048731482
0.078994934	0.025912261	0.00048383882
0.079126422	0.026597984	0.00048825392
0.079257911	0.026650883	0.00048797571
0.079389400	0.027323394	0.00049416878
0.079520889	0.026344325	0.00048730185
0.079652377	0.026817950	0.00048876778
0.079783866	0.026681594	0.00048763896
0.079915355	0.026331471	0.00048582013
0.080046843	0.026226270	0.00048082067
0.080178332	0.025902044	0.00048076501
0.080309821	0.026166445	0.00048639481
0.080441309	0.027120578	0.00048727049
0.080572798	0.025372424	0.00047871771
0.080704287	0.025784926	0.00048015017
0.080835776	0.026009791	0.00048217755
0.080967264	0.026817323	0.00049027290
0.081098753	0.026951797	0.00048454484
0.081230242	0.026963264	0.00048765973
0.081361730	0.026290942	0.00048185507
0.081493219	0.026839601	0.00048583510
0.081624708	0.025868306	0.00047889405
0.081756196	0.026376297	0.00047877691
0.081887685	0.026367495	0.00048272740
0.082019174	0.025733147	0.00047677619
0.082150663	0.025824684	0.00047902158
0.082282151	0.026566457	0.00048475534
0.082413640	0.026644185	0.00048063607
0.082545129	0.026311778	0.00048104919
0.082676617	0.026834864	0.00048593198
0.082808106	0.026202595	0.00047994970
0.082939595	0.026249990	0.00048116470
0.083071083	0.027108433	0.00048213314
0.083202572	0.025336760	0.00047226385
0.083334061	0.025691741	0.00047627135
0.083465549	0.026331322	0.00047618100
0.083597038	0.027721770	0.00049141597
0.083728527	0.025955954	0.00047298767
0.083860016	0.025501232	0.00047179725
0.083991504	0.026372535	0.00047983912
0.084122993	0.025412270	0.00047125311
0.084254482	0.025715110	0.00047467443
0.084385970	0.025925432	0.00047295277
0.084517459	0.026097052	0.00047523628
0.084648948	0.026076132	0.00047760562
0.084780436	0.025995276	0.00047349760
0.084911925	0.026617401	0.00047838665
0.085043414	0.026867209	0.00047883639
0.085174903	0.025802155	0.00047345386
0.085306391	0.026165383	0.00047767404
0.085437880	0.026059350	0.00047200792
0.085569369	0.024854814	0.00046431581
0.085700857	0.026025720	0.00047162240
0.085832346	0.026373866	0.00047584990
0.085963835	0.027482826	0.00048574720
0.086095323	0.025439293	0.00046709868
0.086226812	0.025897402	0.00047041034
0.086358301	0.026811179	0.00047610654
0.086489790	0.026073755	0.00047194399
0.086621278	0.026605867	0.00047549887
0.086752767	0.026640098	0.00047626241
0.086884256	0.026837811	0.00047757968
0.087015744	0.026457740	0.00047364343
0.087147233	0.024697216	0.00045919192
0.087278722	0.025850344	0.00047281589
0.087410210	0.025934416	0.00046805616
0.087541699	0.025456532	0.00046421158
0.087673188	0.025503804	0.00046891985
0.087804677	0.024911627	0.00046147704
0.087936165	0.024792694	0.00045996743
0.088067654	0.025408658	0.00046520108
0.088199143	0.024883479	0.00045927368
0.088330631	0.025471986	0.00046689685
0.088462120	0.026056378	0.00046798035
0.088593609	0.026240269	0.00047336794
0.088725097	0.026149852	0.00046731654
0.088856586	0.025245579	0.00045954513
0.088988075	0.025544231	0.00046603960
0.089119564	0.025796491	0.00046470533
0.089251052	0.026258405	0.00047079846
0.089382541	0.025142555	0.00046167742
0.089514030	0.026666055	0.00046991607
0.089645518	0.026000141	0.00046628308
0.089777007	0.024833205	0.00045753998
0.089908496	0.025036482	0.00046067820
0.090039984	0.025474171	0.00046058103
0.090171473	0.025653954	0.00046118860
0.090302962	0.025189527	0.00046157551
0.090434451	0.025202062	0.00045880513
0.090565939	0.026253995	0.00046853986
0.090697428	0.025654896	0.00046516135
0.090828917	0.025076874	0.00045381861
0.090960405	0.026032875	0.00046716962
0.091091894	0.024767960	0.00045416389
0.091223383	0.025088256	0.00045868720
0.091354871	0.025537076	0.00046215409
0.091486360	0.024984920	0.00046568578
0.091617849	0.026007233	0.00047902984
0.091749337	0.025534550	0.00047856170
0.091880826	0.025883706	0.00048500539
0.092012315	0.026198738	0.00048841231
0.092143804	0.025946180	0.00048685000
0.092275292	0.025313693	0.00048589183
0.092406781	0.025021037	0.00048659573
0.092538270	0.024305020	0.00048392444
0.092669758	0.025857475	0.00049919921
0.092801247	0.024610613	0.00047291722
0.092932736	0.025234132	0.00047944171
0.093064224	0.024618907	0.00046917968
0.093195713	0.025610165	0.00047695945
0.093327202	0.024969826	0.00047227219
0.093458691	0.025423153	0.00046998743
0.093590179	0.024312072	0.00046499169
0.093721668	0.024870521	0.00046788203
0.093853157	0.025266981	0.00046773932
0.093984645	0.024531482	0.00046179850
0.094116134	0.024431953	0.00046052959
0.094247623	0.024386596	0.00046007500
0.094379111	0.024737874	0.00046363772
0.094510600	0.025271570	0.00046530411
0.094642089	0.025007053	0.00046374854
0.094773578	0.025332340	0.00046185860
0.094905066	0.024767781	0.00046134929
0.095036555	0.024768213	0.00046262570
0.095168044	0.024460975	0.00045589220
0.095299532	0.025187929	0.00046234687
0.095431021	0.025506730	0.00046017192
0.095562510	0.023897401	0.00045198925
0.095693998	0.025370175	0.00046397820
0.095825487	0.024040105	0.00045114157
0.095956976	0.024318192	0.00045496105
0.096088465	0.025071954	0.00045749327
0.096219953	0.024451208	0.00045264606
0.096351442	0.024717914	0.00045750498
0.096482931	0.024156383	0.00045175641
0.096614419	0.024869910	0.00045742881
0.096745908	0.025600815	0.00046110582
0.096877397	0.025197858	0.00045780324
0.097008885	0.024834361	0.00045602101
0.097140374	0.024246751	0.00044832700
0.097271863	0.024221922	0.00045107069
0.097403352	0.024707469	0.00045125488
0.097534840	0.024539977	0.00044958855
0.097666329	0.023625006	0.00044504111
0.097797818	0.023918364	0.00044261388
0.097929306	0.024070781	0.00044593239
0.098060795	0.025097752	0.00045274245
0.098192284	0.024182496	0.00044248211
0.098323772	0.024771229	0.00045047336
0.098455261	0.025000802	0.00044833216
0.098586750	0.023811416	0.00043762083
0.098718239	0.024712712	0.00044518114
0.098849727	0.024311456	0.00044065941
0.098981216	0.024194793	0.00043994706
0.099112705	0.024364039	0.00044015638
0.099244193	0.025201462	0.00044633082
0.099375682	0.024388180	0.00044207937
0.099507171	0.024839479	0.00044328076
0.099638659	0.025278035	0.00045003691
0.099770148	0.024079442	0.00043905403
0.099901637	0.024456876	0.00044141720
0.10003313	0.024257280	0.00044149032
0.10016461	0.024426827	0.00044318921
0.10029610	0.024436535	0.00044396187
0.10042759	0.023957202	0.00043785207
0.10055908	0.023754229	0.00043735898
0.10069057	0.024190236	0.00044155537
0.10082206	0.024194102	0.00044047256
0.10095355	0.024129599	0.00044198615
0.10108504	0.023355881	0.00043296507
0.10121652	0.024395494	0.00043927804
0.10134801	0.023932294	0.00043892954
0.10147950	0.024172822	0.00043885054
0.10161099	0.023714241	0.00043653839
0.10174248	0.023644335	0.00043477926
0.10187397	0.023747100	0.00043296647
0.10200546	0.024321575	0.00043915884
0.10213694	0.024137099	0.00043564560
0.10226843	0.024082851	0.00043819952
0.10239992	0.023885914	0.00043558748
0.10253141	0.023860240	0.00043091952
0.10266290	0.023968704	0.00043740900
0.10279439	0.023549920	0.00043087941
0.10292588	0.024105335	0.00043717193
0.10305737	0.023772360	0.00043359050
0.10318885	0.024033369	0.00043452968
0.10332034	0.023957067	0.00043585877
0.10345183	0.023942820	0.00043324465
0.10358332	0.024281451	0.00043639000
0.10371481	0.024400185	0.00043588462
0.10384630	0.023494140	0.00042923706
0.10397779	0.024222886	0.00043633860
0.10410928	0.024128508	0.00043651332
0.10424076	0.024077076	0.00043392699
0.10437225	0.024463476	0.00043668719
0.10450374	0.023566153	0.00042612929
0.10463523	0.024595549	0.00043708500
0.10476672	0.024104783	0.00043341882
0.10489821	0.024064874	0.00043328248
0.10502970	0.024037538	0.00043174788
0.10516118	0.023850780	0.00043047563
0.10529267	0.023780850	0.00043259205
0.10542416	0.024278437	0.00043373224
0.10555565	0.023511759	0.00042840163
0.10568714	0.023879935	0.00042984111
0.10581863	0.023917945	0.00042762385
0.10595012	0.023692761	0.00042786455
0.10608161	0.024029907	0.00043178142
0.10621309	0.024395661	0.00043258801
0.10634458	0.023997263	0.00042773191
0.10647607	0.023810138	0.00043005874
0.10660756	0.024184968	0.00043080552
0.10673905	0.023964264	0.00043076181
0.10687054	0.024440905	0.00043785108
0.10700203	0.023930164	0.00043815760
0.10713352	0.023745702	0.00044062127
0.10726500	0.024230979	0.00044911958
0.10739649	0.023757872	0.00045139957
0.10752798	0.024611129	0.00045448236
0.10765947	0.023512661	0.00044923239
0.10779096	0.024119301	0.00045533962
0.10792245	0.024138430	0.00046045950
0.10805394	0.023506308	0.00045480239
0.10818542	0.023701247	0.00045604951
0.10831691	0.023825651	0.00046238933
0.10844840	0.024270713	0.00046476378
0.10857989	0.023587411	0.00046279323
0.10871138	0.023686672	0.00046763899
0.10884287	0.024390817	0.00046987099
0.10897436	0.023835930	0.00046715866
0.10910585	0.024139379	0.00047189904
0.10923733	0.022814750	0.00045995035
0.10936882	0.023439273	0.00047182603
0.10950031	0.024412280	0.00047601296
0.10963180	0.025343373	0.00048780546
0.10976329	0.023556157	0.00047118110
0.10989478	0.024314075	0.00048130985
0.11002627	0.023701069	0.00048169142
0.11015776	0.024522091	0.00048247108
0.11028924	0.023952054	0.00048090161
0.11042073	0.024593236	0.00049035686
0.11055222	0.024067316	0.00048306671
0.11068371	0.023770983	0.00048366579
0.11081520	0.024183046	0.00048662706
0.11094669	0.024048474	0.00048598713
0.11107818	0.023673548	0.00048778554
0.11120966	0.023861844	0.00048628246
0.11134115	0.023932445	0.00048983122
0.11147264	0.024246841	0.00048975028
0.11160413	0.023018397	0.00048139273
0.11173562	0.023789537	0.00049429172
0.11186711	0.024310861	0.00048159086
0.11199860	0.023723858	0.00047574771
0.11213009	0.023918281	0.00046921856
0.11226157	0.022653410	0.00045679019
0.11239306	0.023571001	0.00046455865
0.11252455	0.023566106	0.00046234916
0.11265604	0.024508902	0.00046830085
0.11278753	0.024184618	0.00046027898
0.11291902	0.023922394	0.00045890476
0.11305051	0.023871194	0.00046210102
0.11318200	0.023172200	0.00045096848
0.11331348	0.023316200	0.00045164036
0.11344497	0.023454149	0.00045211874
0.11357646	0.024045998	0.00045424960
0.11370795	0.023172865	0.00045007687
0.11383944	0.022811864	0.00044553793
0.11397093	0.023608590	0.00044877455
0.11410242	0.023976868	0.00045310034
0.11423390	0.024448895	0.00045086711
0.11436539	0.024260276	0.00045624052
0.11449688	0.023611170	0.00044456246
0.11462837	0.024160450	0.00045464129
0.11475986	0.023697078	0.00044705451
0.11489135	0.023590652	0.00044156940
0.11502284	0.023662244	0.00044625151
0.11515433	0.023611293	0.00044342270
0.11528581	0.024208527	0.00044802707
0.11541730	0.023624879	0.00044157385
0.11554879	0.023297444	0.00043810315
0.11568028	0.022722346	0.00043912322
0.11581177	0.024270684	0.00044712695
0.11594326	0.024253892	0.00044629416
0.11607475	0.023875112	0.00044157114
0.11620624	0.024351476	0.00044355073
0.11633772	0.024505092	0.00044661286
0.11646921	0.024391458	0.00044558367
0.11660070	0.024048063	0.00044108748
0.11673219	0.024553140	0.00044290904
0.11686368	0.023520103	0.00043443842
0.11699517	0.024232083	0.00044203836
0.11712666	0.024107970	0.00043900316
0.11725814	0.023228962	0.00043233262
0.11738963	0.023486144	0.00043109645
0.11752112	0.023273611	0.00043018797
0.11765261	0.023844159	0.00043450904
0.11778410	0.023281840	0.00043102304
0.11791559	0.023850381	0.00043086763
0.11804708	0.024311733	0.00043500872
0.11817857	0.023822729	0.00043288682
0.11831005	0.023443713	0.00042676090
0.11844154	0.023444871	0.00042958087
0.11857303	0.023383345	0.00042511052
0.11870452	0.023978262	0.00042950214
0.11883601	0.023425999	0.00042563802
0.11896750	0.024327477	0.00043080154
0.11909899	0.024134169	0.00043250372
0.11923048	0.023888768	0.00042468226
0.11936196	0.023742309	0.00042717844
0.11949345	0.023830888	0.00042284538
0.11962494	0.024237181	0.00042707689
0.11975643	0.023507395	0.00042302149
0.11988792	0.025147169	0.00043035038
0.12001941	0.024743886	0.00042936494
0.12015090	0.024968179	0.00042978757
0.12028239	0.023925614	0.00042405256
0.12041387	0.023497114	0.00041875432
0.12054536	0.023874220	0.00041902241
0.12067685	0.024010554	0.00042133634
0.12080834	0.024075970	0.00042252281
0.12093983	0.023123520	0.00041274812
0.12107132	0.023474333	0.00041784728
0.12120281	0.023815935	0.00041791569
0.12133429	0.024254234	0.00042195334
0.12146578	0.023900724	0.00041996647
0.12159727	0.023956418	0.00041786876
0.12172876	0.023442429	0.00041525914
0.12186025	0.024679647	0.00042301127
0.12199174	0.023811909	0.00041751904
0.12212323	0.024839011	0.00042429917
0.12225472	0.024079054	0.00041818715
0.12238620	0.024281549	0.00042103143
0.12251769	0.023717828	0.00041542008
0.12264918	0.023644546	0.00041330687
0.12278067	0.023933696	0.00041741244
0.12291216	0.023764723	0.00041619032
0.12304365	0.024181351	0.00041785916
0.12317514	0.023275022	0.00041078382
0.12330663	0.023497595	0.00041456662
0.12343811	0.023345443	0.00041396879
0.12356960	0.024347947	0.00041761002
0.12370109	0.023291550	0.00041132074
0.12383258	0.023326542	0.00041117188
0.12396407	0.023463958	0.00040885550
0.12409556	0.024252957	0.00042089193
0.12422705	0.023969777	0.00041351487
0.12435853	0.024649584	0.00042078171
0.12449002	0.023620487	0.00041070630
0.12462151	0.023045913	0.00040909871
0.12475300	0.024154243	0.00041552411
0.12488449	0.023730976	0.00041171720
0.12501598	0.024172733	0.00041625760
0.12514747	0.023820422	0.00041212737
0.12527896	0.024015201	0.00041279467
0.12541044	0.024065597	0.00041567719
0.12554193	0.023933154	0.00041207430
0.12567342	0.023646943	0.00041102150
0.12580491	0.023595801	0.00041166784
0.12593640	0.023552097	0.00040912834
0.12606789	0.023824724	0.00041341574
0.12619938	0.024365559	0.00041464885
0.12633087	0.024052704	0.00041451077
0.12646235	0.023299257	0.00040813215
0.12659384	0.023881157	0.00040685066
0.12672533	0.024200955	0.00041447710
0.12685682	0.023987627	0.00041052996
0.12698831	0.023640650	0.00040881947
0.12711980	0.023473149	0.00040648104
0.12725129	0.023877423	0.00040948293
0.12738277	0.023536509	0.00040735783
0.12751426	0.023421125	0.00040695180
0.12764575	0.023364794	0.00040711062
0.12777724	0.023417188	0.00040362358
0.12790873	0.023629084	0.00040685531
0.12804022	0.024107115	0.00041148118
0.12817171	0.024085951	0.00040994574
0.12830320	0.023890142	0.00040706441
0.12843468	0.023786750	0.00040619152
0.12856617	0.023824191	0.00040664594
0.12869766	0.024145947	0.00040935380
0.12882915	0.023854788	0.00040794583
0.12896064	0.023920024	0.00040572833
0.12909213	0.023700596	0.00040568026
0.12922362	0.023758281	0.00040776696
0.12935511	0.022953291	0.00040177107
0.12948659	0.023575321	0.00040563417
0.12961808	0.023945100	0.00040657156
0.12974957	0.023615984	0.00040370986
0.12988106	0.023959428	0.00040693864
0.13001255	0.023408443	0.00040300576
0.13014404	0.025113873	0.00041528904
0.13027553	0.023501824	0.00040281167
0.13040701	0.023768486	0.00040416060
0.13053850	0.024058091	0.00040765849
0.13066999	0.023725025	0.00040321286
0.13080148	0.023911509	0.00040599091
0.13093297	0.024096359	0.00040546279
0.13106446	0.024208923	0.00040806159
0.13119595	0.023944134	0.00040504865
0.13132744	0.023772280	0.00040361197
0.13145892	0.023223232	0.00039922815
0.13159041	0.023369280	0.00040048148
0.13172190	0.023879228	0.00040231289
0.13185339	0.023853046	0.00040490916
0.13198488	0.024041367	0.00040511635
0.13211637	0.023565365	0.00040202132
0.13224786	0.023901036	0.00040185904
0.13237935	0.024356380	0.00040643765
0.13251083	0.023421031	0.00040098257
0.13264232	0.023617573	0.00040212212
0.13277381	0.023285221	0.00040053277
0.13290530	0.023198962	0.00039538642
0.13303679	0.023746471	0.00040251572
0.13316828	0.023399015	0.00040088279
0.13329977	0.024736931	0.00040559562
0.13343125	0.023841863	0.00040477576
0.13356274	0.023835952	0.00039873657
0.13369423	0.023884638	0.00040155340
0.13382572	0.023429815	0.00040010310
0.13395721	0.023949366	0.00040120980
0.13408870	0.024134298	0.00040427246
0.13422019	0.024574441	0.00040426359
0.13435168	0.023628993	0.00040088836
0.13448316	0.023815838	0.00040207032
0.13461465	0.023799966	0.00039821269
0.13474614	0.023753187	0.00039976677
0.13487763	0.023320731	0.00039700573
0.13500912	0.023561418	0.00039797546
0.13514061	0.023673201	0.00040054321
0.13527210	0.023367221	0.00039734284
0.13540359	0.023946807	0.00039984543
0.13553507	0.023448093	0.00039673121
0.13566656	0.023746382	0.00039831073
0.13579805	0.023485384	0.00039749049
0.13592954	0.024769006	0.00040505057
0.13606103	0.023890566	0.00040006294
0.13619252	0.024517898	0.00040243242
0.13632401	0.022942746	0.00039114288
0.13645549	0.023823604	0.00039865634
0.13658698	0.023448353	0.00039497868
0.13671847	0.024158044	0.00039996762
0.13684996	0.024492459	0.00040272766
0.13698145	0.023667369	0.00039663328
0.13711294	0.023401420	0.00039488130
0.13724443	0.023590698	0.00039554790
0.13737592	0.023618111	0.00039540767
0.13750740	0.023202155	0.00039525364
0.13763889	0.024062301	0.00039695666
0.13777038	0.023476206	0.00039397913
0.13790187	0.023570454	0.00039461121
0.13803336	0.023937580	0.00039692805
0.13816485	0.023103203	0.00039184987
0.13829634	0.023422703	0.00039233240
0.13842783	0.023709563	0.00039546075
0.13855931	0.023246249	0.00039217221
0.13869080	0.024159930	0.00039837469
0.13882229	0.023558849	0.00039349312
0.13895378	0.023488051	0.00039118212
0.13908527	0.023985538	0.00039639518
0.13921676	0.023987846	0.00039637191
0.13934825	0.024063413	0.00039682165
0.13947973	0.023979600	0.00039511414
0.13961122	0.023729545	0.00039357809
0.13974271	0.023257035	0.00039080206
0.13987420	0.023608875	0.00039354276
0.14000569	0.023712069	0.00039114093
0.14013718	0.023742549	0.00039312012
0.14026867	0.022993020	0.00038869404
0.14040016	0.023405989	0.00039094032
0.14053164	0.023670594	0.00039461839
0.14066313	0.023881603	0.00039144221
0.14079462	0.023266558	0.00039064160
0.14092611	0.023650075	0.00039128283
0.14105760	0.023753947	0.00039260416
0.14118909	0.023553734	0.00039229776
0.14132058	0.024218129	0.00039183864
0.14145207	0.023961660	0.00039226082
0.14158355	0.024090407	0.00039188801
0.14171504	0.023906004	0.00039208905
0.14184653	0.023552778	0.00039033220
0.14197802	0.023471368	0.00038732004
0.14210951	0.023845335	0.00038951475
0.14224100	0.023663814	0.00038992246
0.14237249	0.023144831	0.00038562136
0.14250398	0.023516281	0.00038919933
0.14263546	0.023245012	0.00038301027
0.14276695	0.023758619	0.00038920279
0.14289844	0.023681971	0.00038991776
0.14302993	0.023879011	0.00038875548
0.14316142	0.023489320	0.00038857774
0.14329291	0.023462757	0.00038543046
0.14342440	0.023127416	0.00038531091
0.14355588	0.024282076	0.00039365896
0.14368737	0.023410073	0.00038541487
0.14381886	0.023701620	0.00038884828
0.14395035	0.023491891	0.00038495715
0.14408184	0.023510732	0.00038666883
0.14421333	0.024045639	0.00039146649
0.14434482	0.024211338	0.00038951683
0.14447631	0.023664375	0.00038737894
0.14460779	0.023709913	0.00038724148
0.14473928	0.023144310	0.00038424485
0.14487077	0.024147086	0.00039353157
0.14500226	0.023537870	0.00038539662
0.14513375	0.023718749	0.00039054857
0.14526524	0.023599392	0.00038535564
0.14539673	0.024184993	0.00039020378
0.14552822	0.023636301	0.00038836339
0.14565970	0.023730291	0.00038461342
0.14579119	0.023443874	0.00038548230
0.14592268	0.023188323	0.00038236814
0.14605417	0.022929084	0.00038187226
0.14618566	0.023428339	0.00038534565
0.14631715	0.023654443	0.00038435732
0.14644864	0.023472138	0.00038339308
0.14658012	0.022982964	0.00038063449
0.14671161	0.023734666	0.00038606143
0.14684310	0.023283812	0.00038471647
0.14697459	0.023474129	0.00038357924
0.14710608	0.024232057	0.00038824125
0.14723757	0.023890484	0.00038623335
0.14736906	0.023406030	0.00038128701
0.14750055	0.024514404	0.00039113635
0.14763203	0.023961054	0.00038624864
0.14776352	0.023805830	0.00038414611
0.14789501	0.023820121	0.00038570905
0.14802650	0.024231497	0.00038593917
0.14815799	0.023940620	0.00038776225
0.14828948	0.022801944	0.00037764825
0.14842097	0.023595776	0.00038471398
0.14855246	0.023583565	0.00038414804
0.14868394	0.023483743	0.00037992255
0.14881543	0.023508942	0.00038238366
0.14894692	0.023827537	0.00038552881
0.14907841	0.023356431	0.00038145129
0.14920990	0.024315045	0.00038595740
0.14934139	0.023445958	0.00037902003
0.14947288	0.023296531	0.00038069934
0.14960436	0.023374673	0.00038098416
0.14973585	0.023889825	0.00038400375
0.14986734	0.023416515	0.00038170895
0.14999883	0.022875686	0.00037566966
0.15013032	0.023711342	0.00038299322
0.15026181	0.023018721	0.00037857920
0.15039330	0.023484157	0.00038061012
0.15052479	0.024627679	0.00038739538
0.15065627	0.024187708	0.00038573972
0.15078776	0.023878682	0.00038324526
0.15091925	0.023868511	0.00038285373
0.15105074	0.023683075	0.00038116312
0.15118223	0.023205587	0.00037843866
0.15131372	0.023536285	0.00038049094
0.15144521	0.023343790	0.00037910262
0.15157670	0.023891740	0.00038280055
0.15170818	0.024099061	0.00038206315
0.15183967	0.024163449	0.00038282225
0.15197116	0.023611928	0.00038121083
0.15210265	0.022921383	0.00037541831
0.15223414	0.023370762	0.00037810875
0.15236563	0.023890739	0.00038064612
0.15249712	0.023054345	0.00037676284
0.15262860	0.023635928	0.00037965679
0.15276009	0.023858549	0.00038141393
0.15289158	0.023584922	0.00037999387
0.15302307	0.023772332	0.00037997989
0.15315456	0.023068935	0.00037520692
0.15328605	0.023281380	0.00037703336
0.15341754	0.023263028	0.00037760805
0.15354903	0.023566152	0.00037742560
0.15368051	0.022706195	0.00037315898
0.15381200	0.023172180	0.00037426202
0.15394349	0.023679748	0.00037936901
0.15407498	0.023803808	0.00038048301
0.15420647	0.024057137	0.00037924368
0.15433796	0.023743204	0.00037734711
0.15446945	0.022974640	0.00037176965
0.15460094	0.023170126	0.00037554709
0.15473242	0.023389958	0.00037607177
0.15486391	0.023794089	0.00037885046
0.15499540	0.023808299	0.00037799302
0.15512689	0.024195836	0.00038125611
0.15525838	0.023311495	0.00037554509
0.15538987	0.023996565	0.00037912731
0.15552136	0.023359448	0.00037413518
0.15565284	0.023200364	0.00037377056
0.15578433	0.023268149	0.00037376333
0.15591582	0.023712013	0.00037669871
0.15604731	0.023935664	0.00037930978
0.15617880	0.023215634	0.00037247717
0.15631029	0.024188683	0.00038035097
0.15644178	0.023652528	0.00037511581
0.15657327	0.024093898	0.00038047647
0.15670475	0.023336002	0.00037267290
0.15683624	0.023120864	0.00037281459
0.15696773	0.023014200	0.00037136083
0.15709922	0.023841098	0.00037555427
0.15723071	0.023738601	0.00037625376
0.15736220	0.023689901	0.00037304418
0.15749369	0.023533417	0.00037492196
0.15762518	0.023926813	0.00037507331
0.15775666	0.023353645	0.00037243748
0.15788815	0.023962097	0.00037745923
0.15801964	0.024140957	0.00037724539
0.15815113	0.023426712	0.00037248200
0.15828262	0.022981995	0.00036961182
0.15841411	0.023403189	0.00037252767
0.15854560	0.023090188	0.00037001861
0.15867708	0.023656862	0.00037182739
0.15880857	0.023975542	0.00037658582
0.15894006	0.023754168	0.00037273393
0.15907155	0.023872300	0.00037471406
0.15920304	0.023083700	0.00037051893
0.15933453	0.022544144	0.00036551160
0.15946602	0.023303505	0.00037064038
0.15959751	0.023397572	0.00037107918
0.15972899	0.023658458	0.00037198838
0.15986048	0.024072510	0.00037582593
0.15999197	0.023961291	0.00037350026
0.16012346	0.023638638	0.00037325426
0.16025495	0.023932860	0.00037347931
0.16038644	0.023001472	0.00036784652
0.16051793	0.023357738	0.00037202649
0.16064942	0.024687459	0.00037717250
0.16078090	0.023523354	0.00037179558
0.16091239	0.023386328	0.00037112845
0.16104388	0.023450443	0.00036904072
0.16117537	0.023743193	0.00037340618
0.16130686	0.023437978	0.00036864608
0.16143835	0.023356180	0.00036937002
0.16156984	0.023552599	0.00037231074
0.16170133	0.024230685	0.00037304783
0.16183281	0.023023298	0.00036794232
0.16196430	0.023224800	0.00036763704
0.16209579	0.023457835	0.00036935238
0.16222728	0.023232464	0.00036901943
0.16235877	0.023691541	0.00036931476
0.16249026	0.023659607	0.00037005062
0.16262175	0.023402789	0.00036811860
0.16275323	0.023915528	0.00037097492
0.16288472	0.023252861	0.00036704367
0.16301621	0.023493432	0.00036713989
0.16314770	0.023179227	0.00036822136
0.16327919	0.023590070	0.00036901339
0.16341068	0.023591767	0.00036874603
0.16354217	0.023177413	0.00036708318
0.16367366	0.023460918	0.00036767740
0.16380514	0.023185135	0.00036680632
0.16393663	0.023756415	0.00036890141
0.16406812	0.023211289	0.00036424129
0.16419961	0.023586670	0.00036863471
0.16433110	0.023212460	0.00036489405
0.16446259	0.023658947	0.00036897763
0.16459408	0.023209314	0.00036698070
0.16472557	0.023404464	0.00036512646
0.16485705	0.022724092	0.00036240497
0.16498854	0.023890100	0.00036934475
0.16512003	0.023733399	0.00036901251
0.16525152	0.023451596	0.00036760335
0.16538301	0.023703087	0.00036692676
0.16551450	0.022949363	0.00036424954
0.16564599	0.023322706	0.00036518767
0.16577747	0.023133286	0.00036361124
0.16590896	0.023451838	0.00036647646
0.16604045	0.023114478	0.00036187672
0.16617194	0.023754091	0.00036613775
0.16630343	0.023340505	0.00036348544
0.16643492	0.023289728	0.00036430672
0.16656641	0.023448539	0.00036519901
0.16669790	0.023762564	0.00036480440
0.16682938	0.023612407	0.00036720005
0.16696087	0.023750597	0.00036731237
0.16709236	0.024203586	0.00036752496
0.16722385	0.023350018	0.00036400351
0.16735534	0.023423723	0.00036410217
0.16748683	0.023733646	0.00036655910
0.16761832	0.023355367	0.00036464639
0.16774981	0.023531762	0.00036326225
0.16788129	0.023619990	0.00036611448
0.16801278	0.023200422	0.00036055293
0.16814427	0.024099605	0.00036927074
0.16827576	0.023748785	0.00036697291
0.16840725	0.023619804	0.00036381610
0.16853874	0.023435394	0.00036333311
0.16867023	0.023281498	0.00036067483
0.16880171	0.023645520	0.00036466473
0.16893320	0.023138919	0.00036187293
0.16906469	0.022898587	0.00035794510
0.16919618	0.024514917	0.00037182873
0.16932767	0.023581381	0.00036148409
0.16945916	0.023660361	0.00036499989
0.16959065	0.023485866	0.00036433652
0.16972214	0.023598498	0.00036304994
0.16985362	0.023810844	0.00036720482
0.16998511	0.023415704	0.00036044150
0.17011660	0.023298898	0.00036135330
0.17024809	0.023482517	0.00036334468
0.17037958	0.023524201	0.00036185517
0.17051107	0.023274090	0.00036146779
0.17064256	0.024011211	0.00036570385
0.17077405	0.023554466	0.00036276491
0.17090553	0.022689894	0.00035796045
0.17103702	0.022895072	0.00035839641
0.17116851	0.023538787	0.00036077299
0.17130000	0.023886289	0.00036273017
0.17143149	0.022980289	0.00035906366
0.17156298	0.023951093	0.00036403923
0.17169447	0.022956464	0.00035607495
0.17182595	0.023488726	0.00036204278
0.17195744	0.023411010	0.00036142546
0.17208893	0.024077411	0.00036377001
0.17222042	0.022951029	0.00035711479
0.17235191	0.023613533	0.00036056764
0.17248340	0.023424205	0.00036024341
0.17261489	0.023555351	0.00036146770
0.17274638	0.022775105	0.00035488910
0.17287786	0.024013696	0.00036428427
0.17300935	0.023684742	0.00036153174
0.17314084	0.023425342	0.00035906495
0.17327233	0.023598653	0.00035971639
0.17340382	0.023669919	0.00036000210
0.17353531	0.023826973	0.00036196859
0.17366680	0.023430724	0.00035840084
0.17379829	0.023423220	0.00035808388
0.17392977	0.022766003	0.00035676811
0.17406126	0.022462189	0.00035223312
0.17419275	0.023081837	0.00035729476
0.17432424	0.022939568	0.00035642110
0.17445573	0.023815129	0.00036014021
0.17458722	0.024429800	0.00036486663
0.17471871	0.023423666	0.00035746212
0.17485019	0.023558100	0.00035933426
0.17498168	0.023622562	0.00035947518
0.17511317	0.023976237	0.00036166667
0.17524466	0.022887468	0.00035609348
0.17537615	0.023308555	0.00035676531
0.17550764	0.023403054	0.00035746995
0.17563913	0.023301294	0.00035627691
0.17577062	0.023797344	0.00035953091
0.17590210	0.023539662	0.00035838572
0.17603359	0.023770289	0.00035841614
0.17616508	0.023605894	0.00035926740
0.17629657	0.023571794	0.00035923419
0.17642806	0.023100453	0.00035338460
0.17655955	0.023151671	0.00035636994
0.17669104	0.023934035	0.00035872416
0.17682253	0.023957174	0.00035892361
0.17695401	0.022823021	0.00035331756
0.17708550	0.023439763	0.00035647483
0.17721699	0.023386429	0.00035594688
0.17734848	0.023686813	0.00035654495
0.17747997	0.024520415	0.00036248542
0.17761146	0.023977665	0.00036085446
0.17774295	0.023090384	0.00035165007
0.17787443	0.023682501	0.00035640551
0.17800592	0.023531686	0.00035537534
0.17813741	0.023223160	0.00035526671
0.17826890	0.023498141	0.00035706922
0.17840039	0.023485440	0.00035404668
0.17853188	0.023465807	0.00035592268
0.17866337	0.023149545	0.00035371570
0.17879486	0.023126549	0.00035258718
0.17892634	0.023002845	0.00035363014
0.17905783	0.023632918	0.00035435929
0.17918932	0.023894944	0.00035807829
0.17932081	0.023369058	0.00035366963
0.17945230	0.023164391	0.00035282787
0.17958379	0.023478480	0.00035555516
0.17971528	0.023434238	0.00035324008
0.17984677	0.023818678	0.00035706515
0.17997825	0.023626006	0.00035466950
0.18010974	0.023531674	0.00035344540
0.18024123	0.022838307	0.00034986264
0.18037272	0.022621342	0.00034747354
0.18050421	0.023125296	0.00035897850
0.18063570	0.023181549	0.00036140843
0.18076719	0.023682289	0.00036575952
0.18089867	0.023341238	0.00036862691
0.18103016	0.023159116	0.00036702736
0.18116165	0.023889015	0.00037456447
0.18129314	0.023407739	0.00037187325
0.18142463	0.023134497	0.00037009480
0.18155612	0.022890816	0.00037315851
0.18168761	0.023976847	0.00037917713
0.18181910	0.024138745	0.00038189406
0.18195058	0.022891258	0.00037617602
0.18208207	0.023289133	0.00037749358
0.18221356	0.023725090	0.00038406669
0.18234505	0.024083595	0.00038513230
0.18247654	0.023573930	0.00038325931
0.18260803	0.023155896	0.00038192160
0.18273952	0.023157310	0.00038239518
0.18287101	0.022907135	0.00038324512
0.18300249	0.023256546	0.00038602368
0.18313398	0.022864820	0.00038292627
0.18326547	0.023625054	0.00039091991
0.18339696	0.023812704	0.00039109698
0.18352845	0.023920529	0.00039333534
0.18365994	0.023601429	0.00039285380
0.18379143	0.023287082	0.00038961166
0.18392292	0.023025631	0.00039143603
0.18405440	0.024123082	0.00039688458
0.18418589	0.024098637	0.00039873050
0.18431738	0.023039193	0.00039415438
0.18444887	0.023724245	0.00039783900
0.18458036	0.023060325	0.00039446799
0.18471185	0.023070301	0.00039514249
0.18484334	0.022762531	0.00039396567
0.18497482	0.022820610	0.00039501100
0.18510631	0.023312816	0.00039620102
0.18523780	0.023649696	0.00040364761
0.18536929	0.023997180	0.00039794454
0.18550078	0.022851152	0.00038493307
0.18563227	0.023462270	0.00038838674
0.18576376	0.022828960	0.00037824470
0.18589525	0.023654607	0.00038619215
0.18602673	0.023392597	0.00038202949
0.18615822	0.023732112	0.00038132028
0.18628971	0.023635328	0.00037942419
0.18642120	0.024077461	0.00038078854
0.18655269	0.023856437	0.00038076518
0.18668418	0.022428847	0.00036718222
0.18681567	0.023320703	0.00037335107
0.18694716	0.023423473	0.00037448477
0.18707864	0.024130979	0.00037484360
0.18721013	0.023985782	0.00037660476
0.18734162	0.023454989	0.00037123585
0.18747311	0.023147239	0.00036802509
0.18760460	0.023540709	0.00037187726
0.18773609	0.024357754	0.00037205688
0.18786758	0.023819520	0.00037068943
0.18799906	0.023839558	0.00037008605
0.18813055	0.023014092	0.00036223827
0.18826204	0.023721424	0.00036714637
0.18839353	0.023205898	0.00036198955
0.18852502	0.023117795	0.00036279632
0.18865651	0.023551022	0.00036496788
0.18878800	0.022790757	0.00035654241
0.18891949	0.022472686	0.00035671987
0.18905097	0.023492856	0.00036056288
0.18918246	0.023239378	0.00036059638
0.18931395	0.023306924	0.00035987045
0.18944544	0.022909430	0.00035608586
0.18957693	0.023510664	0.00036046725
0.18970842	0.023568669	0.00035950103
0.18983991	0.023426977	0.00035907691
0.18997140	0.023522347	0.00035883179
0.19010288	0.022428198	0.00034916238
0.19023437	0.023118048	0.00035560745
0.19036586	0.023180456	0.00035524376
0.19049735	0.023169089	0.00035355204
0.19062884	0.022598953	0.00035159915
0.19076033	0.024031211	0.00035671425
0.19089182	0.023971570	0.00035806816
0.19102330	0.023146472	0.00035163583
0.19115479	0.023392489	0.00035259870
0.19128628	0.022838353	0.00035000429
0.19141777	0.023696734	0.00035494977
0.19154926	0.023499887	0.00035387355
0.19168075	0.022888898	0.00034911697
0.19181224	0.023207588	0.00035178182
0.19194373	0.022797321	0.00034970707
0.19207521	0.024094557	0.00035550256
0.19220670	0.023943885	0.00035523713
0.19233819	0.023557727	0.00035316956
0.19246968	0.023887234	0.00035477916
0.19260117	0.023113875	0.00034992131
0.19273266	0.023631034	0.00035263523
0.19286415	0.022968164	0.00034879100
0.19299564	0.023957201	0.00035651177
0.19312712	0.023524765	0.00035041289
0.19325861	0.023755967	0.00035374477
0.19339010	0.023589019	0.00035130776
0.19352159	0.022999464	0.00034763839
0.19365308	0.023572537	0.00035310881
0.19378457	0.023671017	0.00035048334
0.19391606	0.023259456	0.00034931126
0.19404754	0.023545882	0.00035041839
0.19417903	0.023364359	0.00034925262
0.19431052	0.023434222	0.00035124278
0.19444201	0.023892454	0.00035311214
0.19457350	0.023635698	0.00035101608
0.19470499	0.023147800	0.00034769148
0.19483648	0.023127577	0.00034776561
0.19496797	0.023135117	0.00034821478
0.19509945	0.022920025	0.00034628924
0.19523094	0.022992677	0.00034664268
0.19536243	0.023724884	0.00035052286
0.19549392	0.023062583	0.00034634619
0.19562541	0.023190334	0.00034940979
0.19575690	0.023414534	0.00034808009
0.19588839	0.023307119	0.00034729125
0.19601988	0.022950338	0.00034536931
0.19615136	0.023044669	0.00034451182
0.19628285	0.023700383	0.00035062843
0.19641434	0.023283387	0.00034682118
0.19654583	0.023061965	0.00034631604
0.19667732	0.023231710	0.00034595389
0.19680881	0.023709232	0.00034997104
0.19694030	0.023073451	0.00034548283
0.19707178	0.023344552	0.00034652025
0.19720327	0.022755462	0.00034271846
0.19733476	0.023150687	0.00034520701
0.19746625	0.023858268	0.00034828760
0.19759774	0.023782207	0.00034987039
0.19772923	0.023200926	0.00034543118
0.19786072	0.023386069	0.00034528163
0.19799221	0.023289445	0.00034532244
0.19812369	0.023482577	0.00034460591
0.19825518	0.023446452	0.00034680690
0.19838667	0.023906312	0.00034843488
0.19851816	0.023513309	0.00034640913
0.19864965	0.023442088	0.00034609048
0.19878114	0.023837880	0.00034722797
0.19891263	0.023466439	0.00034633966
0.19904412	0.023419853	0.00034470761
0.19917560	0.023244869	0.00034503835
0.19930709	0.023450207	0.00034578019
0.19943858	0.023183210	0.00034301923
0.19957007	0.023845093	0.00034812599
0.19970156	0.023496277	0.00034461741
0.19983305	0.023454345	0.00034433389
0.19996454	0.022886391	0.00034192830
0.20009602	0.023151086	0.00034212908
0.20022751	0.022990751	0.00034193901
0.20035900	0.023498852	0.00034559733
0.20049049	0.023205910	0.00034292828
0.20062198	0.023074007	0.00034218799
0.20075347	0.023263929	0.00034328450
0.20088496	0.022451881	0.00033759963
0.20101645	0.022985691	0.00034115607
0.20114793	0.023858209	0.00034425224
0.20127942	0.023366657	0.00034331341
0.20141091	0.023811566	0.00034425402
0.20154240	0.023004540	0.00034057151
0.20167389	0.023187696	0.00034318588
0.20180538	0.022535211	0.00033607490
0.20193687	0.023151983	0.00034113352
0.20206836	0.023359982	0.00034199626
0.20219984	0.023039127	0.00034144445
0.20233133	0.023158033	0.00034243797
0.20246282	0.023586473	0.00034210404
0.20259431	0.023261260	0.00034212599
0.20272580	0.023130114	0.00033982388
0.20285729	0.022945076	0.00033884167
0.20298878	0.022509913	0.00033794298
0.20312027	0.023071230	0.00033763116
0.20325175	0.022946753	0.00033935011
0.20338324	0.022829335	0.00033704234
0.20351473	0.023539816	0.00034247617
0.20364622	0.023214082	0.00034108877
0.20377771	0.023419802	0.00033962605
0.20390920	0.023497967	0.00034192580
0.20404069	0.023188242	0.00033906588
0.20417217	0.023492715	0.00034220304
0.20430366	0.023671532	0.00034321533
0.20443515	0.023386641	0.00033883031
0.20456664	0.023081835	0.00033834041
0.20469813	0.023824611	0.00034190066
0.20482962	0.023164233	0.00033839218
0.20496111	0.023248570	0.00033852165
0.20509260	0.023188430	0.00033855417
0.20522408	0.022848832	0.00033653012
0.20535557	0.023338923	0.00034010993
0.20548706	0.023318812	0.00033810181
0.20561855	0.023565014	0.00034069155
0.20575004	0.024149532	0.00034146847
0.20588153	0.023618728	0.00034117139
0.20601302	0.024082920	0.00034401640
0.20614451	0.023778221	0.00033978215
0.20627599	0.023269738	0.00033849157
0.20640748	0.023486279	0.00033815977
0.20653897	0.023373622	0.00033892682
0.20667046	0.023399179	0.00033862520
0.20680195	0.023063198	0.00033572251
0.20693344	0.022857513	0.00033572494
0.20706493	0.023264370	0.00033717727
0.20719641	0.023221293	0.00033775846
0.20732790	0.023302242	0.00033888386
0.20745939	0.023599582	0.00033810832
0.20759088	0.022759418	0.00033442744
0.20772237	0.023167569	0.00033670540
0.20785386	0.022749580	0.00033346407
0.20798535	0.023361444	0.00033925132
0.20811684	0.023006463	0.00033456106
0.20824832	0.023468216	0.00033813846
0.20837981	0.022559793	0.00033267783
0.20851130	0.023323680	0.00033753680
0.20864279	0.023459320	0.00033846082
0.20877428	0.022809675	0.00033320362
0.20890577	0.023417161	0.00033667008
0.20903726	0.023099581	0.00033462259
0.20916875	0.022832073	0.00033573594
0.20930023	0.023117018	0.00033659024
0.20943172	0.023087063	0.00033438244
0.20956321	0.022960786	0.00033470416
0.20969470	0.023746267	0.00033917866
0.20982619	0.023060543	0.00033469932
0.20995768	0.023186614	0.00033592929
0.21008917	0.023876131	0.00033775650
0.21022065	0.023364528	0.00033612719
0.21035214	0.023387606	0.00033675502
0.21048363	0.023374334	0.00033492119
0.21061512	0.023055507	0.00033499335
0.21074661	0.023245492	0.00033449104
0.21087810	0.022916006	0.00033202752
0.21100959	0.023494496	0.00033747513
0.21114108	0.022991417	0.00033267644
0.21127256	0.022728342	0.00033276002
0.21140405	0.022697306	0.00033038046
0.21153554	0.022715463	0.00033196667
0.21166703	0.022511701	0.00033110878
0.21179852	0.023186388	0.00033358498
0.21193001	0.023193261	0.00033385336
0.21206150	0.023398138	0.00033450516
0.21219299	0.023925919	0.00033691665
0.21232447	0.023631493	0.00033783330
0.21245596	0.022846351	0.00033022423
0.21258745	0.023194068	0.00033439544
0.21271894	0.023222741	0.00033266050
0.21285043	0.023582489	0.00033479452
0.21298192	0.023006566	0.00033391524
0.21311341	0.023523924	0.00033336626
0.21324489	0.023637283	0.00033606269
0.21337638	0.023432298	0.00033354312
0.21350787	0.023676575	0.00033574603
0.21363936	0.023712577	0.00033722556
0.21377085	0.023364924	0.00033309043
0.21390234	0.022821836	0.00033237002
0.21403383	0.023081779	0.00033156799
0.21416532	0.023532322	0.00033437300
0.21429680	0.022520346	0.00032952583
0.21442829	0.023009468	0.00033056755
0.21455978	0.023437809	0.00033349237
0.21469127	0.023026206	0.00033024640
0.21482276	0.023589395	0.00033344003
0.21495425	0.023523753	0.00033394988
0.21508574	0.023399492	0.00033312474
0.21521723	0.022914901	0.00032981081
0.21534871	0.023750765	0.00033606290
0.21548020	0.023897899	0.00033303428
0.21561169	0.022841017	0.00032949645
0.21574318	0.023421521	0.00033301385
0.21587467	0.023144241	0.00033043462
0.21600616	0.023440602	0.00033242348
0.21613765	0.023203463	0.00032999822
0.21626913	0.023488524	0.00033188405
0.21640062	0.023468316	0.00033138993
0.21653211	0.023045989	0.00032974100
0.21666360	0.023346234	0.00033125924
0.21679509	0.023188677	0.00032967596
0.21692658	0.023341193	0.00033231926
0.21705807	0.022971006	0.00032808648
0.21718956	0.023855596	0.00033340201
0.21732104	0.022843593	0.00032880742
0.21745253	0.023103200	0.00033022678
0.21758402	0.023539247	0.00033190828
0.21771551	0.023250244	0.00033017933
0.21784700	0.023267183	0.00032838765
0.21797849	0.023628380	0.00033210731
0.21810998	0.023276988	0.00032921850
0.21824147	0.023307876	0.00033004428
0.21837295	0.023534628	0.00033286588
0.21850444	0.023042494	0.00032605077
0.21863593	0.023135582	0.00032986214
0.21876742	0.023428868	0.00032902063
0.21889891	0.023159533	0.00033052014
0.21903040	0.023131270	0.00032984396
0.21916189	0.023163233	0.00032691363
0.21929337	0.023181555	0.00032913796
0.21942486	0.022945520	0.00032623997
0.21955635	0.022870636	0.00032666250
0.21968784	0.023483133	0.00033011156
0.21981933	0.023273453	0.00032669592
0.21995082	0.023255091	0.00032942707
0.22008231	0.023573118	0.00032935909
0.22021380	0.023706659	0.00033122866
0.22034528	0.023320604	0.00032959159
0.22047677	0.022970051	0.00032527245
0.22060826	0.022869147	0.00032585515
0.22073975	0.023121589	0.00032723377
0.22087124	0.023721149	0.00033062429
0.22100273	0.023041647	0.00032651669
0.22113422	0.023183243	0.00032603359
0.22126571	0.022914288	0.00032522783
0.22139719	0.023374700	0.00032837918
0.22152868	0.023415875	0.00032906703
0.22166017	0.023641642	0.00033035291
0.22179166	0.023121033	0.00032490643
0.22192315	0.023605763	0.00032975121
0.22205464	0.023917566	0.00033162523
0.22218613	0.023285038	0.00032746207
0.22231761	0.022858598	0.00032366313
0.22244910	0.023012750	0.00032538111
0.22258059	0.022467191	0.00032239611
0.22271208	0.023710157	0.00033029917
0.22284357	0.022440862	0.00032268596
0.22297506	0.022871177	0.00032586674
0.22310655	0.022683459	0.00032201111
0.22323804	0.023546443	0.00032836738
0.22336952	0.023545123	0.00032902231
0.22350101	0.022878513	0.00032401487
0.22363250	0.023239640	0.00032621051
0.22376399	0.022230820	0.00031943587
0.22389548	0.022972729	0.00032540927
0.22402697	0.023007232	0.00032577360
0.22415846	0.023703770	0.00032730339
0.22428995	0.023149397	0.00032433918
0.22442143	0.023099668	0.00032338758
0.22455292	0.022559600	0.00032162571
0.22468441	0.022673786	0.00032278427
0.22481590	0.024017066	0.00033021772
0.22494739	0.023619202	0.00032502434
0.22507888	0.023418843	0.00032648180
0.22521037	0.023827845	0.00032887392
0.22534186	0.023168517	0.00032587369
0.22547334	0.022802196	0.00032243245
0.22560483	0.023284747	0.00032411681
0.22573632	0.023498408	0.00032648273
0.22586781	0.022637216	0.00032089053
0.22599930	0.023024334	0.00032406117
0.22613079	0.023472846	0.00032472292
0.22626228	0.022655603	0.00032162441
0.22639376	0.022964172	0.00032237892
0.22652525	0.023405990	0.00032421834
0.22665674	0.023313592	0.00032539243
0.22678823	0.023031613	0.00032177903
0.22691972	0.023356414	0.00032408794
0.22705121	0.022953850	0.00032210529
0.22718270	0.023107181	0.00032338997
0.22731419	0.022795029	0.00032226959
0.22744567	0.023056617	0.00032226455
0.22757716	0.022759157	0.00031861807
0.22770865	0.022569445	0.00032046951
0.22784014	0.022746432	0.00032016458
0.22797163	0.023301089	0.00032437613
0.22810312	0.023417599	0.00032122031
0.22823461	0.022757049	0.00032042509
0.22836610	0.022248022	0.00031886851
0.22849758	0.023616073	0.00032429511
0.22862907	0.023476512	0.00032491613
0.22876056	0.023336401	0.00032220216
0.22889205	0.022728491	0.00031947458
0.22902354	0.022942148	0.00032200894
0.22915503	0.022802427	0.00031934684
0.22928652	0.022937428	0.00032108968
0.22941800	0.023694209	0.00032341958
0.22954949	0.022991554	0.00032068053
0.22968098	0.023777182	0.00032536827
0.22981247	0.023113054	0.00032046066
0.22994396	0.023533377	0.00032479720
0.23007545	0.022249743	0.00031911148
0.23020694	0.022996384	0.00032664184
0.23033843	0.023062231	0.00033190219
0.23046991	0.023441147	0.00033402285
0.23060140	0.022994015	0.00033393260
0.23073289	0.023216271	0.00033537923
0.23086438	0.022678371	0.00033317850
0.23099587	0.022744490	0.00033732449
0.23112736	0.023517177	0.00034067193
0.23125885	0.023317428	0.00034210358
0.23139034	0.023405063	0.00034209284
0.23152182	0.022976717	0.00034056237
0.23165331	0.023375403	0.00034695528
0.23178480	0.022874943	0.00034284383
0.23191629	0.022833220	0.00034464497
0.23204778	0.023071134	0.00034577241
0.23217927	0.023061697	0.00034549926
0.23231076	0.023337139	0.00035001209
0.23244224	0.023265721	0.00034823710
0.23257373	0.023043594	0.00034837949
0.23270522	0.022989297	0.00034878779
0.23283671	0.022828767	0.00034599310
0.23296820	0.022785777	0.00034703281
0.23309969	0.023367262	0.00035104850
0.23323118	0.022866596	0.00034662774
0.23336267	0.022726026	0.00034836755
0.23349415	0.023156264	0.00034765907
0.23362564	0.023089728	0.00035010100
0.23375713	0.023688280	0.00035291501
0.23388862	0.022472178	0.00034616112
0.23402011	0.022787970	0.00034830809
0.23415160	0.023008327	0.00034947768
0.23428309	0.023474584	0.00035477454
0.23441458	0.022777709	0.00034758506
0.23454606	0.023107975	0.00035255943
0.23467755	0.022924741	0.00034970408
0.23480904	0.022964450	0.00035186199
0.23494053	0.022546068	0.00034923583
0.23507202	0.023330236	0.00035391948
0.23520351	0.023315881	0.00035303622
0.23533500	0.022923975	0.00035136421
0.23546648	0.023118381	0.00035261436
0.23559797	0.023043410	0.00035337535
0.23572946	0.023136600	0.00035272519
0.23586095	0.022676400	0.00035138639
0.23599244	0.023846013	0.00035777947
0.23612393	0.023462046	0.00035553508
0.23625542	0.023303117	0.00035630477
0.23638691	0.022897861	0.00035266306
0.23651839	0.023626504	0.00035525874
0.23664988	0.023208992	0.00035634382
0.23678137	0.023155669	0.00035502039
0.23691286	0.023207205	0.00035553018
0.23704435	0.023300219	0.00035553741
0.23717584	0.023273959	0.00035479521
0.23730733	0.022742015	0.00035458905
0.23743882	0.023093154	0.00035580738
0.23757030	0.023231930	0.00035722023
0.23770179	0.023093611	0.00035753676
0.23783328	0.023621009	0.00035709029
0.23796477	0.022452135	0.00035308511
0.23809626	0.023334431	0.00035803650
0.23822775	0.022717596	0.00035410930
0.23835924	0.023178369	0.00036030973
0.23849072	0.023038354	0.00035508212
0.23862221	0.023155789	0.00035829827
0.23875370	0.023371680	0.00035852506
0.23888519	0.023410745	0.00036008317
0.23901668	0.023357194	0.00036082280
0.23914817	0.023417063	0.00035685316
0.23927966	0.023081193	0.00035876948
0.23941115	0.022984491	0.00035662045
0.23954263	0.022795267	0.00035764219
0.23967412	0.023320091	0.00035984888
0.23980561	0.023547244	0.00036016492
0.23993710	0.023466963	0.00036239214
0.24006859	0.023616200	0.00036163469
0.24020008	0.023664325	0.00036414183
0.24033157	0.023257936	0.00036025191
0.24046306	0.022876605	0.00035587444
0.24059454	0.023376527	0.00036214199
0.24072603	0.023030391	0.00036018024
0.24085752	0.022713134	0.00035722873
0.24098901	0.023207403	0.00036242404
0.24112050	0.023351438	0.00035973770
0.24125199	0.023100621	0.00035954189
0.24138348	0.023387050	0.00036275061
0.24151496	0.023325924	0.00036087909
0.24164645	0.023060680	0.00036140437
0.24177794	0.023065807	0.00035856354
0.24190943	0.023478819	0.00036316420
0.24204092	0.023165249	0.00036165462
0.24217241	0.023040224	0.00035977913
0.24230390	0.023364560	0.00036359958
0.24243539	0.022961156	0.00035877237
0.24256687	0.023431495	0.00036319855
0.24269836	0.023679495	0.00036556788
0.24282985	0.023000243	0.00036022982
0.24296134	0.023132016	0.00036244073
0.24309283	0.022899481	0.00036011972
0.24322432	0.022760106	0.00035946880
0.24335581	0.023794303	0.00036770758
0.24348730	0.023185031	0.00036212144
0.24361878	0.023306506	0.00036341129
0.24375027	0.024201032	0.00036820576
0.24388176	0.022889071	0.00036003106
0.24401325	0.023582279	0.00036831977
0.24414474	0.023391510	0.00036335739
0.24427623	0.022564593	0.00035946689
0.24440772	0.024013985	0.00036841846
0.24453920	0.023713342	0.00036695988
0.24467069	0.022769214	0.00036233011
0.24480218	0.022655210	0.00035928053
0.24493367	0.023158220	0.00036389281
0.24506516	0.023486090	0.00036520566
0.24519665	0.022806168	0.00036153207
0.24532814	0.023141319	0.00036445184
0.24545963	0.022272750	0.00035771753
0.24559111	0.022816961	0.00036248936
0.24572260	0.023403077	0.00036583965
0.24585409	0.023291738	0.00036423184
0.24598558	0.022944060	0.00036376040
0.24611707	0.023030778	0.00036372968
0.24624856	0.023314732	0.00036446312
0.24638005	0.022850540	0.00036411908
0.24651154	0.023309675	0.00036527855
0.24664302	0.023167084	0.00036609259
0.24677451	0.022636876	0.00036185952
0.24690600	0.023321004	0.00036624521
0.24703749	0.023196900	0.00036618045
0.24716898	0.022839537	0.00036245918
0.24730047	0.022971159	0.00036515044
0.24743196	0.023165287	0.00036477541
0.24756345	0.023642433	0.00036834606
0.24769493	0.023135692	0.00036674533
0.24782642	0.023018831	0.00036500872
0.24795791	0.022371159	0.00036332821
0.24808940	0.022367410	0.00036162240
0.24822089	0.023371945	0.00036560918
0.24835238	0.022913697	0.00036561011
0.24848387	0.023573105	0.00036800866
0.24861535	0.023466976	0.00037007718
0.24874684	0.023740274	0.00036888689
0.24887833	0.023476114	0.00036674727
0.24900982	0.023243122	0.00036882369
0.24914131	0.023528482	0.00036900464
0.24927280	0.023171872	0.00036798389
0.24940429	0.023270374	0.00036707951
0.24953578	0.022843268	0.00036455708
0.24966726	0.022811745	0.00036652562
0.24979875	0.023239204	0.00036624591
0.24993024	0.022915356	0.00036732196
0.25006173	0.023332071	0.00036758966
0.25019322	0.023035199	0.00036725410
0.25032471	0.023233981	0.00036931086
0.25045620	0.023179252	0.00036627151
0.25058769	0.022790506	0.00036570134
0.25071917	0.023384067	0.00036823185
0.25085066	0.023488396	0.00036920422
0.25098215	0.023283443	0.00037027323
0.25111364	0.023322398	0.00036874625
0.25124513	0.023238753	0.00036974992
0.25137662	0.023169055	0.00036906423
0.25150811	0.023386932	0.00036939763
0.25163959	0.023216943	0.00036932874
0.25177108	0.022552418	0.00036254721
0.25190257	0.023148083	0.00036892474
0.25203406	0.023324119	0.00037047275
0.25216555	0.023159231	0.00036795690
0.25229704	0.023016235	0.00036832528
0.25242853	0.023352939	0.00036927746
0.25256002	0.023063978	0.00037025858
0.25269150	0.023518773	0.00037071874
0.25282299	0.023266716	0.00036866339
0.25295448	0.023842724	0.00037474112
0.25308597	0.023018222	0.00036650162
0.25321746	0.023759568	0.00037390762
0.25334895	0.023104420	0.00036915470
0.25348044	0.022387653	0.00036375343
0.25361193	0.023274059	0.00037089760
0.25374341	0.022944681	0.00036657815
0.25387490	0.023358858	0.00036877580
0.25400639	0.023460579	0.00037769275
0.25413788	0.022971802	0.00037828571
0.25426937	0.023190655	0.00038536800
0.25440086	0.023182827	0.00038696091
0.25453235	0.023411103	0.00039294720
0.25466383	0.023074782	0.00039312806
0.25479532	0.022587999	0.00039071742
0.25492681	0.022660932	0.00039361099
0.25505830	0.023422598	0.00040144186
0.25518979	0.023214176	0.00040030475
0.25532128	0.023820079	0.00040722595
0.25545277	0.023359055	0.00040676540
0.25558426	0.022963593	0.00040470232
0.25571574	0.022311676	0.00040064831
0.25584723	0.023073508	0.00040749067
0.25597872	0.023275258	0.00041212221
0.25611021	0.023097961	0.00041255585
0.25624170	0.022853656	0.00041236509
0.25637319	0.022973208	0.00041634572
0.25650468	0.023281156	0.00041773075
0.25663617	0.023735934	0.00042440759
0.25676765	0.022740041	0.00041815195
0.25689914	0.022819299	0.00041975734
0.25703063	0.023152481	0.00042673612
0.25716212	0.023106186	0.00042448693
0.25729361	0.023021254	0.00042660999
0.25742510	0.022841701	0.00042518924
0.25755659	0.022821199	0.00043013809
0.25768807	0.023391821	0.00043511268
0.25781956	0.022946174	0.00043212318
0.25795105	0.023005309	0.00043387254
0.25808254	0.023628859	0.00044417184
0.25821403	0.022977599	0.00043632581
0.25834552	0.023601966	0.00044126437
0.25847701	0.022897993	0.00043613266
0.25860850	0.023066887	0.00043918558
0.25873998	0.022793522	0.00043884281
0.25887147	0.023377050	0.00044510791
0.25900296	0.023725331	0.00044823665
0.25913445	0.023223808	0.00044186436
0.25926594	0.022718620	0.00043902133
0.25939743	0.023048318	0.00044524004
0.25952892	0.023538538	0.00044708287
0.25966041	0.023084984	0.00044829843
0.25979189	0.023461462	0.00044838140
0.25992338	0.023051533	0.00044810843
0.26005487	0.022638266	0.00044637233
0.26018636	0.023443608	0.00045170138
0.26031785	0.023282981	0.00045098739
0.26044934	0.022971665	0.00044744080
0.26058083	0.023004800	0.00045037681
0.26071231	0.023791482	0.00045868216
0.26084380	0.023319164	0.00045382863
0.26097529	0.022835275	0.00045123780
0.26110678	0.022292763	0.00044732054
0.26123827	0.022965510	0.00045530905
0.26136976	0.022370060	0.00044961702
0.26150125	0.023606990	0.00045994455
0.26163274	0.023235590	0.00045770351
0.26176422	0.022706655	0.00045225262
0.26189571	0.022708033	0.00045785107
0.26202720	0.022747650	0.00045649266
0.26215869	0.023333347	0.00046066283
0.26229018	0.023154733	0.00046145584
0.26242167	0.023367469	0.00046400317
0.26255316	0.022968997	0.00046076162
0.26268465	0.022924463	0.00046238080
0.26281613	0.023451720	0.00046483079
0.26294762	0.022422145	0.00045586629
0.26307911	0.022507507	0.00045938489
0.26321060	0.022541469	0.00046116071
0.26334209	0.022694450	0.00046606528
0.26347358	0.023442872	0.00046840529
0.26360507	0.023221662	0.00046709618
0.26373655	0.022931670	0.00046656497
0.26386804	0.023102529	0.00047058751
0.26399953	0.023205660	0.00047347390
0.26413102	0.023259444	0.00047044535
0.26426251	0.022325854	0.00046635169
0.26439400	0.022906030	0.00046833660
0.26452549	0.023096473	0.00047447740
0.26465698	0.022330689	0.00046832284
0.26478846	0.023148903	0.00046881806
0.26491995	0.023725096	0.00048146469
0.26505144	0.022340546	0.00046612617
0.26518293	0.022741420	0.00047259150
0.26531442	0.022123645	0.00047164216
0.26544591	0.022567113	0.00047166939
[truncated: 567 more rows]
