# Supplementary material for: Invariant surface glycoprotein 65 of Trypanosoma brucei is a complement C3 receptor
Source: Nat Commun. 2022 Aug 29;13:5085. doi: 10.1038/s41467-022-32728-9 (PMC9424271; doi:10.1038/s41467-022-32728-9)
Supplement: Supplementary file 4 — supplementary data 2 [file 41467_2022_32728_MOESM4_ESM.zip › b21-414646_00061.dat]

0.0026000000	39.246821	0.13632300
0.0027314887	28.629800	0.10695053
0.0028629774	22.076977	0.089801701
0.0029944661	16.977347	0.075577393
0.0031259548	12.265556	0.059031818
0.0032574435	10.845559	0.057457950
0.0033889322	8.6499425	0.048507231
0.0035204209	11.416099	0.048518998
0.0036519096	12.174430	0.046495068
0.0037833983	9.9144605	0.039558595
0.0039148870	8.1916004	0.034695535
0.0040463757	6.6563140	0.030088589
0.0041778644	5.4786330	0.025585450
0.0043093531	4.5677839	0.022937187
0.0044408418	3.8081991	0.020142718
0.0045723305	3.1130196	0.018211645
0.0047038192	2.8602095	0.016707527
0.0048353079	2.4685000	0.015068085
0.0049667966	2.1874075	0.014133500
0.0050982853	1.8593036	0.012344166
0.0052297740	1.7167113	0.012016438
0.0053612627	1.5026590	0.010856388
0.0054927514	1.3789870	0.010124296
0.0056242401	1.2383633	0.0095664311
0.0057557288	1.1787974	0.0090749241
0.0058872175	1.0780134	0.0085621364
0.0060187062	1.0103468	0.0082671027
0.0061501949	0.89860608	0.0074679271
0.0062816836	0.87677297	0.0075432670
0.0064131723	0.81524141	0.0071304217
0.0065446610	0.78630299	0.0069024422
0.0066761496	0.73402263	0.0066376443
0.0068076383	0.70311346	0.0063490587
0.0069391270	0.67902153	0.0063396310
0.0070706157	0.64681401	0.0060895664
0.0072021044	0.62433055	0.0059168284
0.0073335931	0.61378766	0.0058410951
0.0074650818	0.56693818	0.0054503209
0.0075965705	0.55023136	0.0054139744
0.0077280592	0.53548778	0.0053188319
0.0078595479	0.49443453	0.0049886923
0.0079910366	0.50655833	0.0050795714
0.0081225253	0.46549650	0.0047300595
0.0082540140	0.44606291	0.0046566051
0.0083855027	0.44384784	0.0046627921
0.0085169914	0.41278419	0.0044048015
0.0086484801	0.39674992	0.0042869968
0.0087799688	0.38640908	0.0041561378
0.0089114575	0.36651662	0.0040691428
0.0090429462	0.34688614	0.0039309892
0.0091744349	0.33669928	0.0038395384
0.0093059236	0.32565255	0.0037315650
0.0094374123	0.31346316	0.0036368160
0.0095689010	0.29944543	0.0034973257
0.0097003897	0.29355561	0.0034907541
0.0098318784	0.27037942	0.0033024710
0.0099633671	0.27089093	0.0032694461
0.010094856	0.25554209	0.0031657157
0.010226345	0.23547484	0.0029671751
0.010357833	0.24098648	0.0030789610
0.010489322	0.22323637	0.0028762225
0.010620811	0.21518902	0.0028036616
0.010752299	0.20792754	0.0027442157
0.010883788	0.19236494	0.0025851673
0.011015277	0.19317889	0.0026378845
0.011146765	0.17702770	0.0024471796
0.011278254	0.17449288	0.0024200136
0.011409743	0.16429825	0.0023242253
0.011541231	0.15772371	0.0022429200
0.011672720	0.15085616	0.0021988264
0.011804209	0.14010067	0.0020388121
0.011935698	0.13399117	0.0019894801
0.012067186	0.13111889	0.0019565625
0.012198675	0.12295971	0.0018333822
0.012330164	0.11569575	0.0017826781
0.012461652	0.11324215	0.0017430114
0.012593141	0.10466256	0.0016383543
0.012724630	0.10217731	0.0016192107
0.012856118	0.099251788	0.0015449733
0.012987607	0.094903872	0.0015283231
0.013119096	0.095464310	0.0014982282
0.013250585	0.092898060	0.0014626426
0.013382073	0.090930869	0.0014521536
0.013513562	0.085749110	0.0013879314
0.013645051	0.083352644	0.0013787146
0.013776539	0.080311326	0.0013463938
0.013908028	0.079667002	0.0013181101
0.014039517	0.077484788	0.0012930264
0.014171005	0.073418133	0.0012501312
0.014302494	0.072682687	0.0012461270
0.014433983	0.071864905	0.0012407030
0.014565472	0.070440414	0.0012020470
0.014696960	0.071848381	0.0012218009
0.014828449	0.065370086	0.0011478934
0.014959938	0.066928469	0.0011678993
0.015091426	0.065576668	0.0011581518
0.015222915	0.063556414	0.0011136359
0.015354404	0.063748825	0.0011201103
0.015485892	0.064097814	0.0011119188
0.015617381	0.063094606	0.0011055575
0.015748870	0.062015987	0.0010961149
0.015880359	0.061962459	0.0010779689
0.016011847	0.057991185	0.0010457490
0.016143336	0.056899750	0.0010258927
0.016274825	0.052191661	0.00098455087
0.016406313	0.053678956	0.00099063065
0.016537802	0.053800665	0.00098452172
0.016669291	0.051903652	0.00096412389
0.016800779	0.054004805	0.00098138344
0.016932268	0.057069153	0.0010033404
0.017063757	0.058219728	0.0010106847
0.017195246	0.057712359	0.00099753705
0.017326734	0.057917751	0.00099944413
0.017458223	0.055818426	0.00097577410
0.017589712	0.054269480	0.00095722793
0.017721200	0.055311771	0.00097137967
0.017852689	0.054594719	0.00094279634
0.017984178	0.055341220	0.00096185496
0.018115666	0.053687403	0.00094054327
0.018247155	0.051542751	0.00091640489
0.018378644	0.055202294	0.00095112276
0.018510133	0.050697170	0.00089997066
0.018641621	0.051061596	0.00090090996
0.018773110	0.051265118	0.00089960788
0.018904599	0.049503131	0.00088378027
0.019036087	0.049596161	0.00087999568
0.019167576	0.049775307	0.00087360188
0.019299065	0.047733919	0.00085270232
0.019430553	0.048930701	0.00086805748
0.019562042	0.047306257	0.00084601949
0.019693531	0.046312366	0.00083605206
0.019825019	0.046756432	0.00083366140
0.019956508	0.044957723	0.00081225253
0.020087997	0.046340414	0.00082956952
0.020219486	0.044236100	0.00080550072
0.020350974	0.043195221	0.00080034212
0.020482463	0.041354409	0.00077044878
0.020613952	0.043289868	0.00078479904
0.020745440	0.043304347	0.00079117858
0.020876929	0.041087025	0.00076090147
0.021008418	0.041408659	0.00076771374
0.021139906	0.040992400	0.00076075362
0.021271395	0.041209971	0.00075376031
0.021402884	0.040677396	0.00075312184
0.021534373	0.040149014	0.00074187461
0.021665861	0.040627342	0.00074622501
0.021797350	0.038915854	0.00072620335
0.021928839	0.039914506	0.00072714399
0.022060327	0.039500686	0.00073296482
0.022191816	0.039199906	0.00072073144
0.022323305	0.039359914	0.00072308513
0.022454793	0.037336178	0.00070202170
0.022586282	0.036843028	0.00069213796
0.022717771	0.036894603	0.00069699778
0.022849260	0.037623378	0.00069747770
0.022980748	0.034441072	0.00067044626
0.023112237	0.036299326	0.00067978964
0.023243726	0.036162981	0.00067699200
0.023375214	0.036768224	0.00068543915
0.023506703	0.037912877	0.00068941813
0.023638192	0.039188996	0.00070117778
0.023769680	0.037707643	0.00068644391
0.023901169	0.037038279	0.00067671897
0.024032658	0.036740633	0.00067569128
0.024164147	0.037075769	0.00067295176
0.024295635	0.036676032	0.00066831320
0.024427124	0.035772517	0.00065932888
0.024558613	0.036439473	0.00065802032
0.024690101	0.035477365	0.00065950890
0.024821590	0.035575126	0.00065157772
0.024953079	0.036012157	0.00065062205
0.025084567	0.036036208	0.00065274280
0.025216056	0.035306601	0.00064187038
0.025347545	0.036315001	0.00065601525
0.025479034	0.036739049	0.00065262275
0.025610522	0.034689970	0.00063041610
0.025742011	0.035128580	0.00063430970
0.025873500	0.036021964	0.00063908384
0.026004988	0.034830190	0.00063139540
0.026136477	0.035937685	0.00063711998
0.026267966	0.034231361	0.00061835338
0.026399454	0.035222323	0.00062906640
0.026530943	0.035645906	0.00062791855
0.026662432	0.034698079	0.00062186804
0.026793920	0.033778765	0.00061192986
0.026925409	0.034288608	0.00061167397
0.027056898	0.034147610	0.00061348610
0.027188387	0.034417753	0.00060763428
0.027319875	0.034494598	0.00061582335
0.027451364	0.034006844	0.00060542980
0.027582853	0.035757258	0.00061551208
0.027714341	0.034366812	0.00060590820
0.027845830	0.034568272	0.00060325232
0.027977319	0.033663341	0.00059839983
0.028108807	0.035245828	0.00060715825
0.028240296	0.033492909	0.00059073062
0.028371785	0.034141187	0.00059630847
0.028503274	0.033159258	0.00058677592
0.028634762	0.033627545	0.00058842456
0.028766251	0.033540053	0.00058909110
0.028897740	0.033464738	0.00058144170
0.029029228	0.033843374	0.00058777598
0.029160717	0.033099444	0.00058084835
0.029292206	0.034471461	0.00058858697
0.029423694	0.033440710	0.00058323243
0.029555183	0.032134452	0.00056351169
0.029686672	0.033102176	0.00057558172
0.029818161	0.032286977	0.00056712981
0.029949649	0.032239119	0.00056303017
0.030081138	0.033476675	0.00057552356
0.030212627	0.033003710	0.00056419717
0.030344115	0.032363107	0.00056109151
0.030475604	0.032674623	0.00056404727
0.030607093	0.032956460	0.00056294141
0.030738581	0.033561464	0.00056834094
0.030870070	0.032938304	0.00055972379
0.031001559	0.031766830	0.00054955141
0.031133048	0.032693124	0.00055834251
0.031264536	0.031445010	0.00054439077
0.031396025	0.031977091	0.00055051766
0.031527514	0.031348499	0.00054123555
0.031659002	0.031882556	0.00054347577
0.031790491	0.032062974	0.00054831904
0.031921980	0.031994521	0.00054302405
0.032053468	0.031083499	0.00053766030
0.032184957	0.030350950	0.00052715809
0.032316446	0.032107604	0.00053857505
0.032447935	0.031075545	0.00053552785
0.032579423	0.031387037	0.00053293849
0.032710912	0.031367137	0.00053412498
0.032842401	0.031612865	0.00053269760
0.032973889	0.031477663	0.00053016225
0.033105378	0.031351537	0.00053018047
0.033236867	0.031817601	0.00053159415
0.033368355	0.029404635	0.00052246993
0.033499844	0.030711407	0.00052934477
0.033631333	0.030023650	0.00052506822
0.033762822	0.030589128	0.00053638266
0.033894310	0.029739778	0.00052812139
0.034025799	0.029508950	0.00052511695
0.034157288	0.029440578	0.00052453330
0.034288776	0.030922044	0.00053683778
0.034420265	0.030434074	0.00053771283
0.034551754	0.030075943	0.00053045335
0.034683242	0.029914461	0.00053063823
0.034814731	0.030744225	0.00053413257
0.034946220	0.029956009	0.00052997505
0.035077708	0.029612267	0.00053241007
0.035209197	0.029817494	0.00053156902
0.035340686	0.028596197	0.00051926484
0.035472175	0.029198461	0.00053428965
0.035603663	0.029404673	0.00053947687
0.035735152	0.029554879	0.00054713519
0.035866641	0.030103355	0.00054846916
0.035998129	0.029593345	0.00054311724
0.036129618	0.028155256	0.00053408247
0.036261107	0.029736806	0.00054527098
0.036392595	0.029092190	0.00054985177
0.036524084	0.028814035	0.00054486893
0.036655573	0.029006911	0.00054234989
0.036787062	0.028537472	0.00054331379
0.036918550	0.029453364	0.00054645364
0.037050039	0.027958971	0.00054050469
0.037181528	0.030055276	0.00055342090
0.037313016	0.029260681	0.00054812750
0.037444505	0.028535367	0.00054658478
0.037575994	0.029516468	0.00055294762
0.037707482	0.028921332	0.00055207168
0.037838971	0.029261738	0.00055599451
0.037970460	0.029406738	0.00055444044
0.038101949	0.028593123	0.00055044537
0.038233437	0.029552342	0.00055194246
0.038364926	0.029325823	0.00054675023
0.038496415	0.029372749	0.00054526070
0.038627903	0.029000235	0.00053641631
0.038759392	0.029350209	0.00054062781
0.038890881	0.030055000	0.00054187901
0.039022369	0.029147335	0.00053468881
0.039153858	0.029717832	0.00053658645
0.039285347	0.029175466	0.00053018426
0.039416836	0.029027499	0.00053382150
0.039548324	0.028531669	0.00052619892
0.039679813	0.029119700	0.00052831378
0.039811302	0.028665984	0.00052681768
0.039942790	0.029376778	0.00053009746
0.040074279	0.028536670	0.00052478918
0.040205768	0.029584367	0.00052944963
0.040337256	0.029105770	0.00052288839
0.040468745	0.029621692	0.00052875380
0.040600234	0.030009840	0.00052904685
0.040731723	0.029369964	0.00052481160
0.040863211	0.029061558	0.00052468009
0.040994700	0.029095593	0.00052094264
0.041126189	0.029412402	0.00052467456
0.041257677	0.029122877	0.00051970166
0.041389166	0.028922896	0.00051776777
0.041520655	0.029108544	0.00051960660
0.041652143	0.030071961	0.00052653165
0.041783632	0.029101783	0.00052144453
0.041915121	0.028660276	0.00051408843
0.042046610	0.028549094	0.00051309662
0.042178098	0.029306025	0.00051830845
0.042309587	0.028932345	0.00051513650
0.042441076	0.029243139	0.00051545378
0.042572564	0.028748192	0.00051202643
0.042704053	0.028469048	0.00050700952
0.042835542	0.029859474	0.00052096830
0.042967030	0.029354343	0.00051599107
0.043098519	0.028983290	0.00051366525
0.043230008	0.029640424	0.00051754775
0.043361496	0.029188144	0.00050854201
0.043492985	0.029604966	0.00051762383
0.043624474	0.029184288	0.00050859665
0.043755963	0.029416701	0.00051462735
0.043887451	0.029366478	0.00051059382
0.044018940	0.029287322	0.00050831712
0.044150429	0.029291333	0.00051368081
0.044281917	0.028491584	0.00050276746
0.044413406	0.029195320	0.00051029950
0.044544895	0.028496900	0.00050092564
0.044676383	0.028892329	0.00050506752
0.044807872	0.028573530	0.00050241553
0.044939361	0.028757554	0.00050115762
0.045070850	0.029470217	0.00050860651
0.045202338	0.028901941	0.00050282680
0.045333827	0.029174067	0.00050150579
0.045465316	0.029211447	0.00050888029
0.045596804	0.028761846	0.00049991024
0.045728293	0.028859670	0.00049993161
0.045859782	0.029083612	0.00050139048
0.045991270	0.030037732	0.00050647134
0.046122759	0.029448195	0.00050429433
0.046254248	0.028629362	0.00050456879
0.046385737	0.029243228	0.00051295902
0.046517225	0.029452515	0.00051685471
0.046648714	0.028032894	0.00050642362
0.046780203	0.029021321	0.00052214373
0.046911691	0.029079847	0.00051963484
0.047043180	0.029090317	0.00052075463
0.047174669	0.029163609	0.00052060821
0.047306157	0.028529977	0.00051925330
0.047437646	0.029467492	0.00052755210
0.047569135	0.029261630	0.00052982530
0.047700624	0.029347213	0.00052578436
0.047832112	0.028775204	0.00052630428
0.047963601	0.029361263	0.00052800617
0.048095090	0.029590013	0.00053346684
0.048226578	0.029753125	0.00053633292
0.048358067	0.029353493	0.00052966765
0.048489556	0.029133808	0.00053058691
0.048621044	0.029209111	0.00053204641
0.048752533	0.029729934	0.00054014429
0.048884022	0.029188992	0.00053348554
0.049015511	0.029202390	0.00053278871
0.049146999	0.027646604	0.00052259744
0.049278488	0.027659069	0.00052345063
0.049409977	0.029522949	0.00054023897
0.049541465	0.029799365	0.00054198347
0.049672954	0.029185825	0.00053773390
0.049804443	0.029597738	0.00054088971
0.049935931	0.028310498	0.00053186400
0.050067420	0.028670495	0.00053451398
0.050198909	0.029917161	0.00054690702
0.050330398	0.028371063	0.00053255213
0.050461886	0.029402141	0.00054030758
0.050593375	0.028845363	0.00053823607
0.050724864	0.028848315	0.00053939279
0.050856352	0.027838702	0.00053477329
0.050987841	0.028378324	0.00053325623
0.051119330	0.029011183	0.00053992485
0.051250818	0.028933305	0.00054114009
0.051382307	0.030048719	0.00055248326
0.051513796	0.029463138	0.00054547468
0.051645284	0.029502621	0.00054458157
0.051776773	0.029388622	0.00054606028
0.051908262	0.029237851	0.00054458952
0.052039751	0.029518399	0.00054813138
0.052171239	0.030279284	0.00055412431
0.052302728	0.028847915	0.00054636561
0.052434217	0.028343365	0.00053795322
0.052565705	0.029433689	0.00055057897
0.052697194	0.029128854	0.00054507821
0.052828683	0.029030648	0.00054525366
0.052960171	0.029212844	0.00054688465
0.053091660	0.030090776	0.00055284713
0.053223149	0.029735466	0.00055315151
0.053354638	0.030188436	0.00055786646
0.053486126	0.029417118	0.00055109372
0.053617615	0.029739173	0.00055181341
0.053749104	0.029153666	0.00054895426
0.053880592	0.029259360	0.00054844268
0.054012081	0.028436003	0.00054603527
0.054143570	0.029418238	0.00055410887
0.054275058	0.028339936	0.00054340248
0.054406547	0.028884802	0.00054657996
0.054538036	0.028290757	0.00054654801
0.054669525	0.029157732	0.00054992404
0.054801013	0.028963276	0.00055247058
0.054932502	0.029691252	0.00055652266
0.055063991	0.028717122	0.00054603819
0.055195479	0.028489888	0.00054713762
0.055326968	0.028769067	0.00054777223
0.055458457	0.028589386	0.00055088296
0.055589945	0.028644035	0.00054799106
0.055721434	0.028627318	0.00054609510
0.055852923	0.028924496	0.00055495681
0.055984412	0.029501372	0.00055695340
0.056115900	0.029740933	0.00055797422
0.056247389	0.028214894	0.00054939423
0.056378878	0.029285726	0.00055106569
0.056510366	0.029421717	0.00055949841
0.056641855	0.028834655	0.00055263872
0.056773344	0.029185291	0.00055647013
0.056904832	0.028446792	0.00054982957
0.057036321	0.028999732	0.00055195446
0.057167810	0.029272392	0.00055707759
0.057299299	0.029298255	0.00055496484
0.057430787	0.028929633	0.00055095384
0.057562276	0.029247788	0.00055712906
0.057693765	0.029152528	0.00054729595
0.057825253	0.029568496	0.00055719628
0.057956742	0.029423843	0.00055758126
0.058088231	0.029022598	0.00055102248
0.058219719	0.028711181	0.00054958503
0.058351208	0.029090550	0.00054687444
0.058482697	0.028814446	0.00054836250
0.058614186	0.029352467	0.00055615189
0.058745674	0.028666019	0.00054278181
0.058877163	0.028784337	0.00054758543
0.059008652	0.028411054	0.00053784245
0.059140140	0.028451824	0.00054356282
0.059271629	0.028781857	0.00054430911
0.059403118	0.029416638	0.00054666767
0.059534606	0.029210714	0.00054969385
0.059666095	0.028526629	0.00053568144
0.059797584	0.029437057	0.00054499108
0.059929072	0.029053955	0.00054489428
0.060060561	0.029311613	0.00054148518
0.060192050	0.028933241	0.00054509391
0.060323539	0.028640241	0.00053702158
0.060455027	0.028835190	0.00054126118
0.060586516	0.029585263	0.00054726002
0.060718005	0.029576045	0.00054430069
0.060849493	0.028745668	0.00053760731
0.060980982	0.029896382	0.00054709175
0.061112471	0.029338345	0.00054177651
0.061243959	0.028887059	0.00054393414
0.061375448	0.028850514	0.00053603765
0.061506937	0.028518687	0.00053822865
0.061638426	0.029182809	0.00053875592
0.061769914	0.029030815	0.00053798848
0.061901403	0.028372672	0.00053584796
0.062032892	0.029063031	0.00053600164
0.062164380	0.028784199	0.00053669805
0.062295869	0.030039915	0.00054711074
0.062427358	0.028979201	0.00053590961
0.062558846	0.028188702	0.00053567433
0.062690335	0.029681577	0.00053915764
0.062821824	0.028434831	0.00053178614
0.062953313	0.028917208	0.00053536744
0.063084801	0.028829132	0.00053481198
0.063216290	0.029407411	0.00054272920
0.063347779	0.028923811	0.00053481259
0.063479267	0.029383152	0.00053658786
0.063610756	0.028855925	0.00053607026
0.063742245	0.029354703	0.00053749376
0.063873733	0.028614667	0.00053402939
0.064005222	0.028840713	0.00053397019
0.064136711	0.029031593	0.00053519414
0.064268200	0.028673828	0.00053021971
0.064399688	0.028671857	0.00052985261
0.064531177	0.028883990	0.00053516562
0.064662666	0.028449339	0.00052800251
0.064794154	0.028948310	0.00053310889
0.064925643	0.029892479	0.00054174701
0.065057132	0.028388885	0.00052888434
0.065188620	0.028543931	0.00053100607
0.065320109	0.028933122	0.00052955735
0.065451598	0.028542277	0.00052635888
0.065583087	0.028807795	0.00053170774
0.065714575	0.027865587	0.00052021762
0.065846064	0.028601590	0.00053030163
0.065977553	0.029572431	0.00053486312
0.066109041	0.028145828	0.00052257684
0.066240530	0.028419353	0.00052761973
0.066372019	0.028684753	0.00052785104
0.066503507	0.029033129	0.00053121396
0.066634996	0.029492570	0.00053204353
0.066766485	0.029541753	0.00053423393
0.066897973	0.028677811	0.00052717729
0.067029462	0.028705626	0.00052750323
0.067160951	0.028861572	0.00053092110
0.067292440	0.028809590	0.00052751396
0.067423928	0.029833081	0.00053098706
0.067555417	0.029546641	0.00053419258
0.067686906	0.029114556	0.00052805541
0.067818394	0.029578406	0.00053298630
0.067949883	0.028786628	0.00052485103
0.068081372	0.029702248	0.00053037442
0.068212860	0.028999638	0.00052634464
0.068344349	0.028235961	0.00052282538
0.068475838	0.028288542	0.00052210572
0.068607327	0.029270620	0.00052877425
0.068738815	0.029686323	0.00052755028
0.068870304	0.028500135	0.00052309544
0.069001793	0.029279327	0.00052626732
0.069133281	0.030090823	0.00053280054
0.069264770	0.029524047	0.00053112679
0.069396259	0.029172634	0.00052090375
0.069527747	0.029368223	0.00052789092
0.069659236	0.029189792	0.00052768973
0.069790725	0.028250879	0.00051783530
0.069922214	0.027873423	0.00051706826
0.070053702	0.029106223	0.00052209359
0.070185191	0.028868754	0.00052471727
0.070316680	0.029520353	0.00052444820
0.070448168	0.028211067	0.00051820828
0.070579657	0.028333088	0.00052038758
0.070711146	0.027506527	0.00050803466
0.070842634	0.027970683	0.00051617705
0.070974123	0.028773267	0.00051934251
0.071105612	0.028281810	0.00051588292
0.071237101	0.028135314	0.00051614191
0.071368589	0.027690789	0.00050613630
0.071500078	0.027304498	0.00050984060
0.071631567	0.028676965	0.00051963102
0.071763055	0.028085314	0.00051526509
0.071894544	0.027032942	0.00050516542
0.072026033	0.026971742	0.00050086434
0.072157521	0.027801380	0.00051247688
0.072289010	0.027906670	0.00051067444
0.072420499	0.027206085	0.00050390041
0.072551988	0.028216726	0.00051018227
0.072683476	0.028179596	0.00050990675
0.072814965	0.027382147	0.00050757150
0.072946454	0.027388481	0.00050635793
0.073077942	0.027575539	0.00050386180
0.073209431	0.027192946	0.00050491271
0.073340920	0.027342251	0.00050413556
0.073472408	0.028167296	0.00050966344
0.073603897	0.026791995	0.00050150176
0.073735386	0.027736448	0.00050673466
0.073866875	0.027957945	0.00050826236
0.073998363	0.026859525	0.00049923706
0.074129852	0.026949441	0.00050039136
0.074261341	0.027061360	0.00050239152
0.074392829	0.026787576	0.00049541346
0.074524318	0.026640314	0.00049888313
0.074655807	0.027069910	0.00049854014
0.074787295	0.027536633	0.00050366921
0.074918784	0.027517804	0.00050393324
0.075050273	0.027432544	0.00050088255
0.075181761	0.026990784	0.00049683766
0.075313250	0.026886783	0.00049878139
0.075444739	0.027497284	0.00050183040
0.075576228	0.027643522	0.00050240740
0.075707716	0.027361975	0.00050046927
0.075839205	0.026824971	0.00049627433
0.075970694	0.028000696	0.00050383029
0.076102182	0.026801340	0.00049297683
0.076233671	0.027462893	0.00050385465
0.076365160	0.027420032	0.00049602860
0.076496648	0.026950613	0.00049603287
0.076628137	0.027013141	0.00049776200
0.076759626	0.027850233	0.00049948406
0.076891115	0.026888329	0.00049483584
0.077022603	0.027404266	0.00049592009
0.077154092	0.027585133	0.00049985117
0.077285581	0.026845184	0.00049739497
0.077417069	0.026353461	0.00048919976
0.077548558	0.027219836	0.00049699077
0.077680047	0.026433864	0.00048820183
0.077811535	0.026709730	0.00049249757
0.077943024	0.027332168	0.00049658686
0.078074513	0.027988731	0.00050014966
0.078206002	0.027308818	0.00049828992
0.078337490	0.026735415	0.00048905789
0.078468979	0.025837413	0.00048133040
0.078600468	0.025695082	0.00048441523
0.078731956	0.026843046	0.00048933165
0.078863445	0.027111854	0.00049327254
0.078994934	0.027111513	0.00049065058
0.079126422	0.026514102	0.00048863271
0.079257911	0.026049902	0.00048392453
0.079389400	0.027105512	0.00049073682
0.079520889	0.025752987	0.00048200142
0.079652377	0.026996254	0.00049046052
0.079783866	0.026187550	0.00048265144
0.079915355	0.026689259	0.00048835582
0.080046843	0.026911859	0.00048796235
0.080178332	0.026439736	0.00048377032
0.080309821	0.027308134	0.00049463558
0.080441309	0.026154141	0.00047779569
0.080572798	0.025449001	0.00048006594
0.080704287	0.026449350	0.00048557187
0.080835776	0.026236282	0.00048233513
0.080967264	0.025516421	0.00047968044
0.081098753	0.027463680	0.00049048347
0.081230242	0.025809801	0.00048110195
0.081361730	0.027174119	0.00048801357
0.081493219	0.026316140	0.00048220087
0.081624708	0.027042174	0.00049099780
0.081756196	0.026409688	0.00047899876
0.081887685	0.025951094	0.00047984840
0.082019174	0.026599098	0.00048413642
0.082150663	0.026848719	0.00048563577
0.082282151	0.026083957	0.00048074251
0.082413640	0.026011651	0.00047711797
0.082545129	0.025939998	0.00047849144
0.082676617	0.026238847	0.00048075783
0.082808106	0.025732707	0.00047754207
0.082939595	0.026500599	0.00048434005
0.083071083	0.026962337	0.00048290381
0.083202572	0.026094005	0.00047761598
0.083334061	0.026474496	0.00048163134
0.083465549	0.026218191	0.00047515131
0.083597038	0.025592541	0.00047638288
0.083728527	0.026434457	0.00047769145
0.083860016	0.026918210	0.00048359060
0.083991504	0.026200632	0.00047830073
0.084122993	0.026456851	0.00047896514
0.084254482	0.026126705	0.00047844266
0.084385970	0.026854073	0.00048122861
0.084517459	0.025527200	0.00047075446
0.084648948	0.026462585	0.00047930773
0.084780436	0.025446969	0.00046845881
0.084911925	0.026113407	0.00047499358
0.085043414	0.026431950	0.00047440451
0.085174903	0.025980887	0.00047339698
0.085306391	0.025985833	0.00047592701
0.085437880	0.025616556	0.00046953440
0.085569369	0.025470975	0.00046903629
0.085700857	0.026050510	0.00047149766
0.085832346	0.026640635	0.00047777118
0.085963835	0.026546231	0.00048067319
0.086095323	0.025255432	0.00046545439
0.086226812	0.025705046	0.00047014747
0.086358301	0.025696720	0.00046951670
0.086489790	0.025311318	0.00046583250
0.086621278	0.025713235	0.00046947972
0.086752767	0.025496414	0.00046649287
0.086884256	0.025808102	0.00046889624
0.087015744	0.025688728	0.00046798956
0.087147233	0.025328883	0.00046486558
0.087278722	0.025495787	0.00046902197
0.087410210	0.025664186	0.00046833952
0.087541699	0.025186626	0.00046449639
0.087673188	0.025648696	0.00046776682
0.087804677	0.024809462	0.00045863401
0.087936165	0.025592608	0.00046789700
0.088067654	0.025680224	0.00046779885
0.088199143	0.026025239	0.00046710751
0.088330631	0.026296928	0.00047249928
0.088462120	0.025726322	0.00046500169
0.088593609	0.025864823	0.00046978138
0.088725097	0.026166252	0.00046765907
0.088856586	0.026017473	0.00046644597
0.088988075	0.026063128	0.00046999044
0.089119564	0.026473963	0.00047034734
0.089251052	0.025084966	0.00046149481
0.089382541	0.025442814	0.00046242937
0.089514030	0.025710164	0.00046261045
0.089645518	0.025985116	0.00046563388
0.089777007	0.026359080	0.00046681768
0.089908496	0.025703943	0.00046666988
0.090039984	0.025270594	0.00045972136
0.090171473	0.026104974	0.00046497617
0.090302962	0.025434900	0.00046387694
0.090434451	0.025951313	0.00046513497
0.090565939	0.025734628	0.00046529424
0.090697428	0.025459299	0.00046191602
0.090828917	0.024969930	0.00045363514
0.090960405	0.025805326	0.00046538860
0.091091894	0.025126217	0.00045649853
0.091223383	0.025718887	0.00046480957
0.091354871	0.025537740	0.00046303958
0.091486360	0.024977465	0.00046548628
0.091617849	0.024939431	0.00047109982
0.091749337	0.026064572	0.00048385592
0.091880826	0.024689978	0.00047654012
0.092012315	0.025940189	0.00048842500
0.092143804	0.026084367	0.00048784782
0.092275292	0.025296820	0.00048661549
0.092406781	0.025330379	0.00048764635
0.092538270	0.024878813	0.00048871961
0.092669758	0.024771290	0.00049242887
0.092801247	0.025306199	0.00047866586
0.092932736	0.025851524	0.00048447797
0.093064224	0.024644754	0.00047249081
0.093195713	0.025160347	0.00047272160
0.093327202	0.024887324	0.00047125855
0.093458691	0.024364151	0.00046150011
0.093590179	0.025420457	0.00047337896
0.093721668	0.024608329	0.00046637775
0.093853157	0.025055579	0.00046703985
0.093984645	0.024678000	0.00046223699
0.094116134	0.024335826	0.00046025911
0.094247623	0.025022649	0.00046470404
0.094379111	0.025230705	0.00046610055
0.094510600	0.024484479	0.00046043050
0.094642089	0.023972071	0.00045513337
0.094773578	0.024701450	0.00045705545
0.094905066	0.025417484	0.00046517282
0.095036555	0.024388668	0.00046200082
0.095168044	0.025530627	0.00046289768
0.095299532	0.024974112	0.00046092374
0.095431021	0.024810812	0.00045482805
0.095562510	0.025094508	0.00046202989
0.095693998	0.024248020	0.00045522909
0.095825487	0.024899048	0.00045625275
0.095956976	0.025419546	0.00046330416
0.096088465	0.025228095	0.00045816525
0.096219953	0.024814093	0.00045763111
0.096351442	0.025049714	0.00045839926
0.096482931	0.023618280	0.00044647461
0.096614419	0.024699518	0.00045352605
0.096745908	0.024492785	0.00045338530
0.096877397	0.024121787	0.00044968232
0.097008885	0.024889761	0.00045703801
0.097140374	0.024170012	0.00045013748
0.097271863	0.024005656	0.00044754342
0.097403352	0.025401078	0.00045759385
0.097534840	0.025193904	0.00045313375
0.097666329	0.024706937	0.00045387179
0.097797818	0.024456916	0.00044835936
0.097929306	0.025341141	0.00045477799
0.098060795	0.023917751	0.00044336600
0.098192284	0.023590549	0.00043757083
0.098323772	0.024779481	0.00045093456
0.098455261	0.024454522	0.00044463506
0.098586750	0.024207039	0.00044154931
0.098718239	0.024392692	0.00044268739
0.098849727	0.024549062	0.00044340027
0.098981216	0.023749287	0.00043712186
0.099112705	0.024312864	0.00044004335
0.099244193	0.024412475	0.00044069385
0.099375682	0.024359071	0.00044102656
0.099507171	0.023931880	0.00043516121
0.099638659	0.024139202	0.00044306385
0.099770148	0.025155733	0.00044707677
0.099901637	0.024582897	0.00044210595
0.10003313	0.024563839	0.00044370319
0.10016461	0.023900144	0.00043850866
0.10029610	0.024482230	0.00044289233
0.10042759	0.024875579	0.00044444450
0.10055908	0.023940199	0.00043737035
0.10069057	0.024489333	0.00044288881
0.10082206	0.023306579	0.00043245172
0.10095355	0.024340380	0.00044257080
0.10108504	0.024210096	0.00043813580
0.10121652	0.024983809	0.00044344648
0.10134801	0.023584451	0.00043573582
0.10147950	0.023529910	0.00043510558
0.10161099	0.024661676	0.00044221582
0.10174248	0.023830197	0.00043730892
0.10187397	0.024703462	0.00043944499
0.10200546	0.023109793	0.00043144894
0.10213694	0.024217797	0.00043638606
0.10226843	0.023059432	0.00042964285
0.10239992	0.024225037	0.00043906582
0.10253141	0.023544537	0.00042834434
0.10266290	0.023733030	0.00043517077
0.10279439	0.023892266	0.00043242153
0.10292588	0.024758266	0.00044201015
0.10305737	0.024482292	0.00043868980
0.10318885	0.023801852	0.00043089237
0.10332034	0.023519439	0.00043175019
0.10345183	0.024609343	0.00043770709
0.10358332	0.023976006	0.00043389940
0.10371481	0.023576614	0.00042857961
0.10384630	0.024182366	0.00043554856
0.10397779	0.023998754	0.00043332767
0.10410928	0.023910508	0.00043390104
0.10424076	0.023983394	0.00043327072
0.10437225	0.024283057	0.00043525491
0.10450374	0.023431160	0.00042524292
0.10463523	0.024299762	0.00043541890
0.10476672	0.024596767	0.00043714853
0.10489821	0.024642264	0.00043871794
0.10502970	0.024274745	0.00043241333
0.10516118	0.024444114	0.00043337940
0.10529267	0.023716214	0.00043199527
0.10542416	0.023309055	0.00042593634
0.10555565	0.024299216	0.00043204017
0.10568714	0.024124308	0.00043104633
0.10581863	0.024339191	0.00043371273
0.10595012	0.023171780	0.00042398009
0.10608161	0.024037737	0.00043359254
0.10621309	0.023940023	0.00043006580
0.10634458	0.024529912	0.00043335302
0.10647607	0.023803623	0.00042900378
0.10660756	0.024029102	0.00043046422
0.10673905	0.023827904	0.00043010884
0.10687054	0.022636159	0.00042345834
0.10700203	0.023759160	0.00043766038
0.10713352	0.023406763	0.00043693450
0.10726500	0.023800139	0.00044441426
0.10739649	0.023766409	0.00045134183
0.10752798	0.024447795	0.00045449418
0.10765947	0.023918674	0.00045267695
0.10779096	0.023361941	0.00044993669
0.10792245	0.023569164	0.00045533285
0.10805394	0.022894760	0.00045216992
0.10818542	0.023929531	0.00045938347
0.10831691	0.023809725	0.00046114150
0.10844840	0.024047683	0.00046314896
0.10857989	0.023922843	0.00046499527
0.10871138	0.023874876	0.00046881572
0.10884287	0.024450469	0.00047086551
0.10897436	0.024589907	0.00047319022
0.10910585	0.023493168	0.00046835146
0.10923733	0.023527793	0.00046362305
0.10936882	0.023799551	0.00047525099
0.10950031	0.023470298	0.00046890236
0.10963180	0.024573644	0.00048133364
0.10976329	0.024178760	0.00047742280
0.10989478	0.023261394	0.00047162093
0.11002627	0.024397200	0.00048801419
0.11015776	0.022795031	0.00046784834
0.11028924	0.024247837	0.00048157906
0.11042073	0.024137080	0.00048721058
0.11055222	0.024014239	0.00048224937
0.11068371	0.023944320	0.00048495805
0.11081520	0.023149564	0.00047793835
0.11094669	0.024741947	0.00049186411
0.11107818	0.023877772	0.00048814928
0.11120966	0.023430606	0.00048140934
0.11134115	0.023206976	0.00048647119
0.11147264	0.023521058	0.00048350825
0.11160413	0.023093250	0.00048328068
0.11173562	0.024074387	0.00049729188
0.11186711	0.023562226	0.00047363169
0.11199860	0.023289245	0.00047276575
0.11213009	0.023524824	0.00046640687
0.11226157	0.023686033	0.00046549202
0.11239306	0.023622269	0.00046464743
0.11252455	0.024145815	0.00046690910
0.11265604	0.023739430	0.00046455745
0.11278753	0.024103622	0.00046101410
0.11291902	0.024404907	0.00046138127
0.11305051	0.023269033	0.00045684513
0.11318200	0.023382220	0.00045098020
0.11331348	0.023852451	0.00045780815
0.11344497	0.023954139	0.00045520503
0.11357646	0.023975433	0.00045212143
0.11370795	0.023661414	0.00045320537
0.11383944	0.023498666	0.00045312996
0.11397093	0.024456632	0.00045503219
0.11410242	0.023524936	0.00045039111
0.11423390	0.023527053	0.00044531345
0.11436539	0.024109774	0.00045451559
0.11449688	0.024268310	0.00045024100
0.11462837	0.024610843	0.00045758793
0.11475986	0.023302345	0.00044477519
0.11489135	0.023223848	0.00043985257
0.11502284	0.024076219	0.00045255692
0.11515433	0.024206645	0.00044738547
0.11528581	0.023469004	0.00044263282
0.11541730	0.023785951	0.00044533741
0.11554879	0.023480125	0.00043804885
0.11568028	0.024595325	0.00045179624
0.11581177	0.023875173	0.00044322767
0.11594326	0.024330795	0.00044669663
0.11607475	0.023458723	0.00043759401
0.11620624	0.023527377	0.00043660073
0.11633772	0.024301136	0.00044540146
0.11646921	0.023520675	0.00043962777
0.11660070	0.024041173	0.00044250515
0.11673219	0.024091905	0.00043990318
0.11686368	0.023773705	0.00043737105
0.11699517	0.023658760	0.00043794589
0.11712666	0.023639819	0.00043673856
0.11725814	0.024221968	0.00043731492
0.11738963	0.023596642	0.00043278500
0.11752112	0.024111419	0.00043607245
0.11765261	0.024372544	0.00043778490
0.11778410	0.024369792	0.00044130578
0.11791559	0.023597498	0.00042953748
0.11804708	0.023511572	0.00042826764
0.11817857	0.023896024	0.00043314203
0.11831005	0.023465844	0.00042713362
0.11844154	0.024877210	0.00044081835
0.11857303	0.024443949	0.00043284900
0.11870452	0.023344674	0.00042433933
0.11883601	0.023383781	0.00042570894
0.11896750	0.024606023	0.00043310510
0.11909899	0.023661846	0.00042743937
0.11923048	0.023192702	0.00041911369
0.11936196	0.023827823	0.00042806739
0.11949345	0.023984363	0.00042558744
0.11962494	0.023171877	0.00041940448
0.11975643	0.023571295	0.00042379160
0.11988792	0.024892550	0.00042953123
0.12001941	0.023878851	0.00042398058
0.12015090	0.024258585	0.00042383870
0.12028239	0.023035439	0.00041854558
0.12041387	0.023690385	0.00042158217
0.12054536	0.023548254	0.00041737288
0.12067685	0.023523955	0.00041854389
0.12080834	0.024262277	0.00042314896
0.12093983	0.024383722	0.00042070667
0.12107132	0.023550713	0.00041927510
0.12120281	0.023816555	0.00041847827
0.12133429	0.023360551	0.00041560708
0.12146578	0.023458854	0.00041620871
0.12159727	0.023943605	0.00041723108
0.12172876	0.023789487	0.00041809399
0.12186025	0.024181833	0.00041973818
0.12199174	0.024474738	0.00042334013
0.12212323	0.023961214	0.00041796756
0.12225472	0.024146792	0.00041792869
0.12238620	0.023401409	0.00041456019
0.12251769	0.024680816	0.00042109052
0.12264918	0.023995061	0.00041783905
0.12278067	0.023900531	0.00041720446
0.12291216	0.023443372	0.00041343529
0.12304365	0.024577526	0.00042241659
0.12317514	0.024089274	0.00041649353
0.12330663	0.023712740	0.00041349183
0.12343811	0.023870076	0.00041528583
0.12356960	0.023465712	0.00041049063
0.12370109	0.023372312	0.00041290130
0.12383258	0.023906167	0.00041557578
0.12396407	0.024063356	0.00041397024
0.12409556	0.024564098	0.00042257752
0.12422705	0.023686140	0.00041214949
0.12435853	0.023770336	0.00041489078
0.12449002	0.023482348	0.00041007872
0.12462151	0.023467118	0.00041166172
0.12475300	0.024082115	0.00041479730
0.12488449	0.023638994	0.00041108989
0.12501598	0.023661158	0.00041269203
0.12514747	0.023189672	0.00040600536
0.12527896	0.023222076	0.00040692588
0.12541044	0.023433951	0.00041113428
0.12554193	0.023440770	0.00040934967
0.12567342	0.023608178	0.00041024542
0.12580491	0.024735825	0.00041875965
0.12593640	0.023891222	0.00041038005
0.12606789	0.022972550	0.00040579794
0.12619938	0.023384212	0.00040736055
0.12633087	0.023545347	0.00041125382
0.12646235	0.023549270	0.00040945994
0.12659384	0.024191261	0.00041001642
0.12672533	0.023738586	0.00041120286
0.12685682	0.024196674	0.00041193326
0.12698831	0.023345913	0.00040629339
0.12711980	0.023942713	0.00041023146
0.12725129	0.023955886	0.00040923660
0.12738277	0.023929516	0.00041165058
0.12751426	0.023252389	0.00040586636
0.12764575	0.023872920	0.00040904049
0.12777724	0.023192130	0.00040275767
0.12790873	0.023811516	0.00040934554
0.12804022	0.022977488	0.00040537834
0.12817171	0.023237226	0.00040474498
0.12830320	0.023250833	0.00040377712
0.12843468	0.023671017	0.00040692148
0.12856617	0.022951448	0.00040026816
0.12869766	0.024159470	0.00040956749
0.12882915	0.023647405	0.00040738640
0.12896064	0.023645475	0.00040523392
0.12909213	0.024130397	0.00040750735
0.12922362	0.023900320	0.00040574577
0.12935511	0.024075791	0.00040840092
0.12948659	0.023447174	0.00040533806
0.12961808	0.023754412	0.00040507905
0.12974957	0.023878579	0.00040624079
0.12988106	0.023192511	0.00040092301
0.13001255	0.023983272	0.00040598500
0.13014404	0.024045274	0.00040956573
0.13027553	0.023908744	0.00040566369
0.13040701	0.023635784	0.00040307268
0.13053850	0.023725281	0.00040569759
0.13066999	0.023763715	0.00040372233
0.13080148	0.023495543	0.00040422709
0.13093297	0.023907841	0.00040350786
0.13106446	0.023776557	0.00040488018
0.13119595	0.024286733	0.00040688678
0.13132744	0.022778137	0.00039599110
0.13145892	0.023822093	0.00040342709
0.13159041	0.023792729	0.00040133634
0.13172190	0.022917104	0.00039647431
0.13185339	0.024018568	0.00040402461
0.13198488	0.023783747	0.00040237556
0.13211637	0.023331774	0.00040118376
0.13224786	0.023438520	0.00039932722
0.13237935	0.023097276	0.00039901060
0.13251083	0.023806429	0.00040317016
0.13264232	0.023321856	0.00040024996
0.13277381	0.023620647	0.00040277879
0.13290530	0.024019689	0.00040121166
0.13303679	0.023482673	0.00039995789
0.13316828	0.022635219	0.00039709224
0.13329977	0.023685438	0.00039831624
0.13343125	0.023702532	0.00040458629
0.13356274	0.023836571	0.00039960805
0.13369423	0.023218838	0.00039719307
0.13382572	0.023857689	0.00040365005
0.13395721	0.023726098	0.00039981997
0.13408870	0.023594825	0.00040095225
0.13422019	0.023860258	0.00039793103
0.13435168	0.023842092	0.00040172603
0.13448316	0.023854102	0.00040271664
0.13461465	0.023158160	0.00039446841
0.13474614	0.023429776	0.00039822009
0.13487763	0.023557094	0.00039909507
0.13500912	0.022825523	0.00039290030
0.13514061	0.023169323	0.00039582874
0.13527210	0.023728194	0.00040006418
0.13540359	0.024083460	0.00040095387
0.13553507	0.024582026	0.00040361469
0.13566656	0.023956821	0.00040151133
0.13579805	0.023448715	0.00039919675
0.13592954	0.023664683	0.00039683732
0.13606103	0.023461221	0.00039905293
0.13619252	0.023677935	0.00039593547
0.13632401	0.023150864	0.00039210430
0.13645549	0.023886265	0.00040020857
0.13658698	0.023638809	0.00039560564
0.13671847	0.023401791	0.00039588631
0.13684996	0.023197197	0.00039321265
0.13698145	0.023344184	0.00039357337
0.13711294	0.023825400	0.00039764677
0.13724443	0.023100209	0.00039331298
0.13737592	0.023301941	0.00039268668
0.13750740	0.024317624	0.00040268111
0.13763889	0.023452284	0.00039224267
0.13777038	0.024053311	0.00039920549
0.13790187	0.024326120	0.00039943098
0.13803336	0.023392775	0.00039200379
0.13816485	0.023599147	0.00039575359
0.13829634	0.023483573	0.00039141595
0.13842783	0.023911891	0.00039791980
0.13855931	0.023830304	0.00039555850
0.13869080	0.024124144	0.00039745943
0.13882229	0.023147942	0.00039060750
0.13895378	0.023771223	0.00039395433
0.13908527	0.023505343	0.00039335670
0.13921676	0.023437498	0.00039294545
0.13934825	0.023755836	0.00039484837
0.13947973	0.023605721	0.00039447750
0.13961122	0.023676079	0.00039294558
0.13974271	0.023897315	0.00039553603
0.13987420	0.023718679	0.00039574420
0.14000569	0.023510369	0.00038997252
0.14013718	0.023550963	0.00039179746
0.14026867	0.023455892	0.00039129184
0.14040016	0.023001890	0.00038926696
0.14053164	0.023889489	0.00039616281
0.14066313	0.022964588	0.00038440513
0.14079462	0.023998570	0.00039454257
0.14092611	0.023680484	0.00039120225
0.14105760	0.023635165	0.00039129588
0.14118909	0.023686674	0.00039226184
0.14132058	0.023061568	0.00038478470
0.14145207	0.023090388	0.00038680717
0.14158355	0.024037800	0.00039283443
0.14171504	0.023627467	0.00039052155
0.14184653	0.023154886	0.00038697452
0.14197802	0.023242149	0.00038625269
0.14210951	0.023633413	0.00038934586
0.14224100	0.024019485	0.00039074001
0.14237249	0.024004632	0.00039186745
0.14250398	0.024106004	0.00039386702
0.14263546	0.023649634	0.00038631796
0.14276695	0.023906700	0.00039055148
0.14289844	0.023086835	0.00038444644
0.14302993	0.023591002	0.00038805094
0.14316142	0.023619579	0.00038737944
0.14329291	0.023159860	0.00038380189
0.14342440	0.023781251	0.00038970022
0.14355588	0.023794702	0.00038898722
0.14368737	0.023621959	0.00038867297
0.14381886	0.023513656	0.00038805376
0.14395035	0.023283524	0.00038246434
0.14408184	0.023675145	0.00038769536
0.14421333	0.023169393	0.00038581797
0.14434482	0.024340258	0.00039139938
0.14447631	0.023864349	0.00038849679
0.14460779	0.024165379	0.00038965889
0.14473928	0.023739717	0.00038742763
0.14487077	0.023303430	0.00038675147
0.14500226	0.024388709	0.00039125772
0.14513375	0.023560175	0.00038864038
0.14526524	0.024405803	0.00039047694
0.14539673	0.023539508	0.00038505688
0.14552822	0.023719459	0.00038989215
0.14565970	0.023655443	0.00038554227
0.14579119	0.023865118	0.00038778746
0.14592268	0.022811255	0.00038029763
0.14605417	0.024436604	0.00039055945
0.14618566	0.022767576	0.00038155896
0.14631715	0.023562429	0.00038331951
0.14644864	0.023287239	0.00038221788
0.14658012	0.023973533	0.00038688881
0.14671161	0.023421524	0.00038383513
0.14684310	0.023606916	0.00038753132
0.14697459	0.023295675	0.00038306696
0.14710608	0.023886424	0.00038623021
0.14723757	0.023282673	0.00038323247
0.14736906	0.023015088	0.00037933539
0.14750055	0.023272744	0.00038243392
0.14763203	0.024329699	0.00038775390
0.14776352	0.023570685	0.00038221448
0.14789501	0.023739835	0.00038441817
0.14802650	0.023844413	0.00038298976
0.14815799	0.024150133	0.00038915909
0.14828948	0.023849679	0.00038448881
0.14842097	0.023902536	0.00038688610
0.14855246	0.023262445	0.00038221989
0.14868394	0.024149972	0.00038488358
0.14881543	0.023429120	0.00038273872
0.14894692	0.023770600	0.00038497993
0.14907841	0.023808078	0.00038384643
0.14920990	0.023270394	0.00037966064
0.14934139	0.023549153	0.00038146437
0.14947288	0.023883156	0.00038570518
0.14960436	0.023672037	0.00038278498
0.14973585	0.023542638	0.00038120975
0.14986734	0.023708694	0.00038261688
0.14999883	0.024442993	0.00038716868
0.15013032	0.023156657	0.00038029823
0.15026181	0.023607654	0.00038167891
0.15039330	0.023149109	0.00037840263
0.15052479	0.023735123	0.00038269825
0.15065627	0.024477712	0.00038687481
0.15078776	0.024580629	0.00038776699
0.15091925	0.023693080	0.00038159801
0.15105074	0.023530965	0.00037944835
0.15118223	0.023888893	0.00038392524
0.15131372	0.023775102	0.00038239818
0.15144521	0.022937129	0.00037720875
0.15157670	0.023666000	0.00038075541
0.15170818	0.023638504	0.00037853818
0.15183967	0.023532779	0.00037895353
0.15197116	0.023827871	0.00038223016
0.15210265	0.023406088	0.00037715438
0.15223414	0.023816270	0.00038133417
0.15236563	0.023229736	0.00037596074
0.15249712	0.022970432	0.00037537991
0.15262860	0.023378281	0.00037816929
0.15276009	0.023943756	0.00038242299
0.15289158	0.023889647	0.00038220910
0.15302307	0.023392672	0.00037792661
0.15315456	0.023327232	0.00037605216
0.15328605	0.023602147	0.00038008505
0.15341754	0.023748175	0.00038113222
0.15354903	0.023460834	0.00037677599
0.15368051	0.024145909	0.00038283281
0.15381200	0.022944890	0.00037410662
0.15394349	0.023758794	0.00038057650
0.15407498	0.023020465	0.00037526507
0.15420647	0.023747840	0.00037735089
0.15433796	0.023693752	0.00037743893
0.15446945	0.023485060	0.00037560054
0.15460094	0.024369601	0.00038324993
0.15473242	0.023680233	0.00037858975
0.15486391	0.023561862	0.00037633699
0.15499540	0.023543267	0.00037601239
0.15512689	0.024107568	0.00037960260
0.15525838	0.023917971	0.00037923886
0.15538987	0.023731537	0.00037727447
0.15552136	0.023608566	0.00037609613
0.15565284	0.023399691	0.00037426909
0.15578433	0.023318521	0.00037516118
0.15591582	0.023795754	0.00037845714
0.15604731	0.023597513	0.00037687239
0.15617880	0.023613002	0.00037508658
0.15631029	0.023153023	0.00037347612
0.15644178	0.023581965	0.00037420540
0.15657327	0.023578926	0.00037622136
0.15670475	0.023851065	0.00037592354
0.15683624	0.023435033	0.00037472697
0.15696773	0.023355432	0.00037424482
0.15709922	0.023573772	0.00037408818
0.15723071	0.024114106	0.00037871925
0.15736220	0.023603360	0.00037396750
0.15749369	0.023479158	0.00037404734
0.15762518	0.024314858	0.00037800881
0.15775666	0.024360853	0.00037866301
0.15788815	0.023841640	0.00037766960
0.15801964	0.024141585	0.00037603195
0.15815113	0.023722486	0.00037469094
0.15828262	0.024186468	0.00037772151
0.15841411	0.023632979	0.00037417227
0.15854560	0.023539579	0.00037365328
0.15867708	0.022917168	0.00036733361
0.15880857	0.023583113	0.00037373595
0.15894006	0.023781884	0.00037294057
0.15907155	0.023606336	0.00037353708
0.15920304	0.023155328	0.00037125296
0.15933453	0.023508226	0.00037172086
0.15946602	0.023184826	0.00036985599
0.15959751	0.023446938	0.00037168153
0.15972899	0.023675318	0.00037329647
0.15986048	0.022945984	0.00036943041
0.15999197	0.023063274	0.00036823993
0.16012346	0.023481476	0.00037151527
0.16025495	0.023414716	0.00037070306
0.16038644	0.022813969	0.00036604572
0.16051793	0.023178958	0.00037104200
0.16064942	0.023612379	0.00036989789
0.16078090	0.023507720	0.00037192353
0.16091239	0.023916737	0.00037306243
0.16104388	0.024316247	0.00037480209
0.16117537	0.023408629	0.00037039032
0.16130686	0.023395718	0.00036935601
0.16143835	0.023717780	0.00037169083
0.16156984	0.023276561	0.00036922530
0.16170133	0.024172810	0.00037130947
0.16183281	0.023676942	0.00037196731
0.16196430	0.023846748	0.00037152811
0.16209579	0.024079010	0.00037237156
0.16222728	0.023286948	0.00036954001
0.16235877	0.023410739	0.00036744932
0.16249026	0.023258657	0.00036827419
0.16262175	0.022997497	0.00036489840
0.16275323	0.023253889	0.00036805122
0.16288472	0.023567918	0.00036898285
0.16301621	0.023955230	0.00037023622
0.16314770	0.024075487	0.00037300403
0.16327919	0.023973149	0.00037066335
0.16341068	0.023624226	0.00036917555
0.16354217	0.023865838	0.00037082982
0.16367366	0.023864574	0.00036963231
0.16380514	0.023292511	0.00036794076
0.16393663	0.024023189	0.00037223718
0.16406812	0.023143545	0.00036599197
0.16419961	0.023619129	0.00036776442
0.16433110	0.023757947	0.00036841451
0.16446259	0.023527089	0.00036769132
0.16459408	0.022720392	0.00036420234
0.16472557	0.023331768	0.00036408325
0.16485705	0.023026971	0.00036434934
0.16498854	0.023041812	0.00036423813
0.16512003	0.023575507	0.00036724001
0.16525152	0.023213061	0.00036537816
0.16538301	0.023305762	0.00036344534
0.16551450	0.023272528	0.00036636402
0.16564599	0.023897570	0.00036939128
0.16577747	0.022341993	0.00035988404
0.16590896	0.022982977	0.00036316826
0.16604045	0.023370812	0.00036495905
0.16617194	0.023485906	0.00036660221
0.16630343	0.024532998	0.00037152560
0.16643492	0.023866309	0.00036876676
0.16656641	0.023049567	0.00036395746
0.16669790	0.023955113	0.00036657983
0.16682938	0.022667029	0.00036102738
0.16696087	0.023977017	0.00036844626
0.16709236	0.023592107	0.00036407720
0.16722385	0.023513147	0.00036645870
0.16735534	0.023653319	0.00036444621
0.16748683	0.023901479	0.00036801833
0.16761832	0.024283922	0.00037037704
0.16774981	0.023702935	0.00036459295
0.16788129	0.023809108	0.00036694683
0.16801278	0.023755404	0.00036518580
0.16814427	0.023760571	0.00036675760
0.16827576	0.023587344	0.00036605040
0.16840725	0.023475698	0.00036419251
0.16853874	0.023456761	0.00036326843
0.16867023	0.023754941	0.00036374709
0.16880171	0.024250575	0.00036940852
0.16893320	0.023030273	0.00036083383
0.16906469	0.023109313	0.00035978426
0.16919618	0.024682433	0.00037110628
0.16932767	0.023751464	0.00036298599
0.16945916	0.023261701	0.00036227353
0.16959065	0.023185235	0.00036126030
0.16972214	0.023137289	0.00035930494
0.16985362	0.023557377	0.00036371964
0.16998511	0.023764130	0.00036204419
0.17011660	0.024049266	0.00036548260
0.17024809	0.024109552	0.00036680458
0.17037958	0.023181422	0.00035989929
0.17051107	0.023419420	0.00036328339
0.17064256	0.023410254	0.00036061757
0.17077405	0.023406028	0.00036230072
0.17090553	0.023374334	0.00036124130
0.17103702	0.023177445	0.00036045044
0.17116851	0.023396178	0.00036045588
0.17130000	0.023507183	0.00036248544
0.17143149	0.023861027	0.00036320583
0.17156298	0.023247858	0.00036091750
0.17169447	0.023606597	0.00036043277
0.17182595	0.023330452	0.00035975943
0.17195744	0.023073212	0.00035920950
0.17208893	0.023240407	0.00035785117
0.17222042	0.023584633	0.00036198017
0.17235191	0.023379788	0.00036014484
0.17248340	0.023348362	0.00035971156
0.17261489	0.023913880	0.00036378412
0.17274638	0.022947551	0.00035572522
0.17287786	0.023384655	0.00036071524
0.17300935	0.023487684	0.00035936735
0.17314084	0.023669917	0.00036136916
0.17327233	0.022702130	0.00035508949
0.17340382	0.023321769	0.00035866057
0.17353531	0.023339655	0.00035896804
0.17366680	0.023274517	0.00035751658
0.17379829	0.023014569	0.00035634228
0.17392977	0.023572221	0.00036040253
0.17406126	0.023470232	0.00035919523
0.17419275	0.023234195	0.00035748305
0.17432424	0.023040978	0.00035632342
0.17445573	0.024077349	0.00036162230
0.17458722	0.023532929	0.00036037371
0.17471871	0.023665658	0.00035888351
0.17485019	0.022670847	0.00035438738
0.17498168	0.023693663	0.00035990737
0.17511317	0.023578170	0.00035888371
0.17524466	0.023725060	0.00036151728
0.17537615	0.023534928	0.00035747940
0.17550764	0.023850355	0.00035986715
0.17563913	0.023382079	0.00035653278
0.17577062	0.023558085	0.00035685592
0.17590210	0.023002182	0.00035445710
0.17603359	0.023077339	0.00035426833
0.17616508	0.023707046	0.00035793786
0.17629657	0.023899802	0.00035987854
0.17642806	0.023637018	0.00035720612
0.17655955	0.023288108	0.00035797360
0.17669104	0.023546366	0.00035710641
0.17682253	0.023123099	0.00035408601
0.17695401	0.023421591	0.00035716505
0.17708550	0.023271773	0.00035423519
0.17721699	0.023327160	0.00035658509
0.17734848	0.022966161	0.00035268174
0.17747997	0.023294999	0.00035536673
0.17761146	0.024109042	0.00036166892
0.17774295	0.023729943	0.00035551940
0.17787443	0.023603342	0.00035801540
0.17800592	0.023086517	0.00035396656
0.17813741	0.023000267	0.00035318689
0.17826890	0.022566380	0.00035234784
0.17840039	0.023190690	0.00035209985
0.17853188	0.022624773	0.00035102035
0.17866337	0.022892483	0.00035208993
0.17879486	0.023354468	0.00035418572
0.17892634	0.023883221	0.00035770290
0.17905783	0.023348673	0.00035297032
0.17918932	0.023338002	0.00035527357
0.17932081	0.023537296	0.00035419391
0.17945230	0.023639766	0.00035673210
0.17958379	0.023449382	0.00035525401
0.17971528	0.023626172	0.00035494841
0.17984677	0.023325121	0.00035463821
0.17997825	0.023887227	0.00035617526
0.18010974	0.023311441	0.00035318192
0.18024123	0.023281610	0.00035262721
0.18037272	0.023075735	0.00034994073
0.18050421	0.023408045	0.00036019538
0.18063570	0.022516984	0.00035792651
0.18076719	0.023265309	0.00036337738
0.18089867	0.024206160	0.00037434500
0.18103016	0.023330875	0.00036859247
0.18116165	0.023309079	0.00037066343
0.18129314	0.022858012	0.00036839361
0.18142463	0.023206114	0.00037239536
0.18155612	0.023329710	0.00037534773
0.18168761	0.023266697	0.00037444083
0.18181910	0.023858682	0.00037983537
0.18195058	0.023203345	0.00037894675
0.18208207	0.022935757	0.00037464920
0.18221356	0.022823284	0.00037683132
0.18234505	0.023689772	0.00038263099
0.18247654	0.023165003	0.00038157271
0.18260803	0.023365377	0.00038316356
0.18273952	0.023622931	0.00038596695
0.18287101	0.023366120	0.00038670891
0.18300249	0.023880951	0.00039049359
0.18313398	0.023253462	0.00038576934
0.18326547	0.023328415	0.00038816279
0.18339696	0.023659038	0.00039011553
0.18352845	0.022816179	0.00038532801
0.18365994	0.022829590	0.00038754407
0.18379143	0.023173296	0.00038971481
0.18392292	0.023295184	0.00039410978
0.18405440	0.023579293	0.00039263108
0.18418589	0.022917267	0.00039051951
0.18431738	0.022848565	0.00039154942
0.18444887	0.023142769	0.00039286386
0.18458036	0.023742100	0.00039805876
0.18471185	0.023033709	0.00039452025
0.18484334	0.023180852	0.00039672895
0.18497482	0.023701359	0.00040255371
0.18510631	0.023158082	0.00039616259
0.18523780	0.022732406	0.00039594004
0.18536929	0.023365474	0.00039386147
0.18550078	0.023137914	0.00038784071
0.18563227	0.023385484	0.00038766608
0.18576376	0.024214898	0.00038694822
0.18589525	0.023614458	0.00038567495
0.18602673	0.023795545	0.00038359278
0.18615822	0.023613154	0.00038116011
0.18628971	0.023018860	0.00037744383
0.18642120	0.023277723	0.00037662122
0.18655269	0.023215920	0.00037672483
0.18668418	0.023339402	0.00037481593
0.18681567	0.022776265	0.00037005826
0.18694716	0.022961220	0.00037058238
0.18707864	0.023553701	0.00037149206
0.18721013	0.024372318	0.00037767207
0.18734162	0.023200351	0.00037037057
0.18747311	0.022960387	0.00036576740
0.18760460	0.023206175	0.00036971986
0.18773609	0.022835657	0.00036185848
0.18786758	0.024006193	0.00037119422
0.18799906	0.023893536	0.00037028794
0.18813055	0.023707177	0.00036745255
0.18826204	0.023069382	0.00036393503
0.18839353	0.023309940	0.00036247894
0.18852502	0.023123623	0.00036174998
0.18865651	0.023053658	0.00036343076
0.18878800	0.023333878	0.00036013373
0.18891949	0.023277175	0.00036153553
0.18905097	0.022864177	0.00035758352
0.18918246	0.022886542	0.00035720633
0.18931395	0.023563544	0.00036184141
0.18944544	0.023409936	0.00035887688
0.18957693	0.023633332	0.00036108599
0.18970842	0.023805126	0.00036003528
0.18983991	0.022900554	0.00035599773
0.18997140	0.023942740	0.00036164586
0.19010288	0.023501311	0.00035612795
0.19023437	0.023278847	0.00035579284
0.19036586	0.023450026	0.00035612486
0.19049735	0.022916552	0.00035272407
0.19062884	0.023834325	0.00035876227
0.19076033	0.023742355	0.00035520188
0.19089182	0.023063482	0.00035192843
0.19102330	0.023383218	0.00035339574
0.19115479	0.023152033	0.00035078416
0.19128628	0.024346111	0.00035938339
0.19141777	0.023375003	0.00035226067
0.19154926	0.023260448	0.00035231945
0.19168075	0.023715529	0.00035509677
0.19181224	0.023483484	0.00035435769
0.19194373	0.023312706	0.00035149869
0.19207521	0.023190884	0.00035008484
0.19220670	0.023370812	0.00035116409
0.19233819	0.023270507	0.00035145615
0.19246968	0.023882984	0.00035428644
0.19260117	0.022885185	0.00034952208
0.19273266	0.023757865	0.00035287822
0.19286415	0.023506184	0.00035107765
0.19299564	0.023233312	0.00035229490
0.19312712	0.023563935	0.00035115045
0.19325861	0.023678646	0.00035372042
0.19339010	0.023671508	0.00035217416
0.19352159	0.023536069	0.00035141670
0.19365308	0.023485536	0.00035291664
0.19378457	0.023021445	0.00034740143
0.19391606	0.023371168	0.00035032097
0.19404754	0.023156380	0.00034796973
0.19417903	0.022930853	0.00034812740
0.19431052	0.023289634	0.00035011636
0.19444201	0.023412716	0.00034993776
0.19457350	0.023155411	0.00034831353
0.19470499	0.023205937	0.00034717119
0.19483648	0.023367550	0.00034830149
0.19496797	0.023541354	0.00035119118
0.19509945	0.023279278	0.00034830655
0.19523094	0.023424309	0.00034932120
0.19536243	0.023711165	0.00035004306
0.19549392	0.023554091	0.00034987886
0.19562541	0.023502708	0.00034964924
0.19575690	0.023539108	0.00034874161
0.19588839	0.023551160	0.00034870788
0.19601988	0.023241452	0.00034655840
0.19615136	0.023695567	0.00034826090
0.19628285	0.023322359	0.00034850180
0.19641434	0.023421852	0.00034826070
0.19654583	0.023162691	0.00034694808
0.19667732	0.023507421	0.00034790833
0.19680881	0.023367194	0.00034751226
0.19694030	0.022869562	0.00034447570
0.19707178	0.022735538	0.00034224935
0.19720327	0.023205498	0.00034481084
0.19733476	0.022641847	0.00034178284
0.19746625	0.023920210	0.00034966747
0.19759774	0.023645270	0.00034830047
0.19772923	0.023319543	0.00034605245
0.19786072	0.023325467	0.00034570767
0.19799221	0.022944558	0.00034416191
0.19812369	0.023665408	0.00034641559
0.19825518	0.023039287	0.00034486568
0.19838667	0.023372333	0.00034552856
0.19851816	0.024340783	0.00035050366
0.19864965	0.023734087	0.00034753248
0.19878114	0.023978672	0.00034777099
0.19891263	0.022910220	0.00034266434
0.19904412	0.024022542	0.00034873746
0.19917560	0.023607362	0.00034696249
0.19930709	0.023450817	0.00034470948
0.19943858	0.023420809	0.00034293370
0.19957007	0.023578311	0.00034594719
0.19970156	0.022587421	0.00034040311
0.19983305	0.023058520	0.00034218830
0.19996454	0.023987277	0.00034736110
0.20009602	0.023282041	0.00034362341
0.20022751	0.022832368	0.00034133993
0.20035900	0.023494794	0.00034500655
0.20049049	0.023499384	0.00034403822
0.20062198	0.022687778	0.00034015960
0.20075347	0.023561193	0.00034357495
0.20088496	0.023141733	0.00034302578
0.20101645	0.023204939	0.00034344108
0.20114793	0.023010844	0.00034035218
0.20127942	0.023102572	0.00034288238
0.20141091	0.023480244	0.00034181553
0.20154240	0.023265187	0.00034297795
0.20167389	0.023039537	0.00034164852
0.20180538	0.023100224	0.00033963621
0.20193687	0.023717282	0.00034544857
0.20206836	0.023369810	0.00034237784
0.20219984	0.023368601	0.00034314572
0.20233133	0.023497632	0.00034398624
0.20246282	0.023235381	0.00034012522
0.20259431	0.022944093	0.00033895854
0.20272580	0.023176555	0.00034020350
0.20285729	0.023486002	0.00034147022
0.20298878	0.023282102	0.00034253203
0.20312027	0.023465562	0.00033981672
0.20325175	0.023484640	0.00034211308
0.20338324	0.023772072	0.00034235643
0.20351473	0.023192292	0.00034005640
0.20364622	0.023448806	0.00034208472
0.20377771	0.023311563	0.00033911970
0.20390920	0.022820381	0.00033819894
0.20404069	0.023921891	0.00034284433
0.20417217	0.023566671	0.00034187404
0.20430366	0.023277918	0.00034045801
0.20443515	0.023355735	0.00033812059
0.20456664	0.023409910	0.00034017846
0.20469813	0.023150888	0.00033843086
0.20482962	0.023069693	0.00033770271
0.20496111	0.022803126	0.00033699711
0.20509260	0.022538240	0.00033382420
0.20522408	0.023035378	0.00033821556
0.20535557	0.022929745	0.00033825459
0.20548706	0.023215435	0.00033853350
0.20561855	0.023656561	0.00034191180
0.20575004	0.023235619	0.00033691503
0.20588153	0.023239842	0.00033841713
0.20601302	0.022564395	0.00033516169
0.20614451	0.023532959	0.00033745967
0.20627599	0.023057477	0.00033686025
0.20640748	0.023052030	0.00033557331
0.20653897	0.023365207	0.00033848494
0.20667046	0.024081510	0.00034314832
0.20680195	0.023708688	0.00033917838
0.20693344	0.022524017	0.00033430391
0.20706493	0.023341269	0.00033745472
0.20719641	0.023375236	0.00033842899
0.20732790	0.023561466	0.00034113281
0.20745939	0.023154067	0.00033545775
0.20759088	0.023695783	0.00033921339
0.20772237	0.023011205	0.00033491737
0.20785386	0.023130310	0.00033559517
0.20798535	0.023489094	0.00034013886
0.20811684	0.023395197	0.00033711810
0.20824832	0.023379131	0.00033776041
0.20837981	0.022282906	0.00033093596
0.20851130	0.023562564	0.00033984314
0.20864279	0.023113142	0.00033690790
0.20877428	0.023134480	0.00033433511
0.20890577	0.022632567	0.00033251480
0.20903726	0.023385810	0.00033691508
0.20916875	0.022877437	0.00033421888
0.20930023	0.022996444	0.00033431735
0.20943172	0.022883151	0.00033371066
0.20956321	0.022885749	0.00033320146
0.20969470	0.022961126	0.00033478092
0.20982619	0.023114587	0.00033503380
0.20995768	0.023727805	0.00033898414
0.21008917	0.023032847	0.00033296289
0.21022065	0.023294049	0.00033598909
0.21035214	0.022671883	0.00033380454
0.21048363	0.023278005	0.00033324464
0.21061512	0.022908311	0.00033440277
0.21074661	0.022696076	0.00032971926
0.21087810	0.023830264	0.00033750645
0.21100959	0.023320805	0.00033591179
0.21114108	0.023202790	0.00033346662
0.21127256	0.023525028	0.00033801697
0.21140405	0.023668341	0.00033525563
0.21153554	0.023433822	0.00033544603
0.21166703	0.023314239	0.00033606059
0.21179852	0.023345836	0.00033574608
0.21193001	0.022874743	0.00033288974
0.21206150	0.023004754	0.00033120332
0.21219299	0.022652217	0.00033026901
0.21232447	0.023335043	0.00033562364
0.21245596	0.022689077	0.00033052384
0.21258745	0.023499863	0.00033676517
0.21271894	0.022973301	0.00033200325
0.21285043	0.023324285	0.00033382469
0.21298192	0.023175650	0.00033345261
0.21311341	0.022816308	0.00032994615
0.21324489	0.023708327	0.00033658992
0.21337638	0.023419818	0.00033326634
0.21350787	0.023277446	0.00033385278
0.21363936	0.023447896	0.00033546146
0.21377085	0.023735997	0.00033469206
0.21390234	0.022831251	0.00033196864
0.21403383	0.023278843	0.00033223703
0.21416532	0.023288027	0.00033291994
0.21429680	0.023214289	0.00033336903
0.21442829	0.023389640	0.00033281425
0.21455978	0.023054611	0.00033126909
0.21469127	0.023609651	0.00033296497
0.21482276	0.022907814	0.00032931800
0.21495425	0.022978808	0.00033132441
0.21508574	0.022837661	0.00032980715
0.21521723	0.023224636	0.00033253847
0.21534871	0.023423264	0.00033315444
0.21548020	0.023332063	0.00032878565
0.21561169	0.023699369	0.00033421799
0.21574318	0.022772484	0.00033006964
0.21587467	0.023481715	0.00033148584
0.21600616	0.022971605	0.00033049273
0.21613765	0.023367687	0.00033126846
0.21626913	0.022993436	0.00033032236
0.21640062	0.023230905	0.00033148330
0.21653211	0.023245863	0.00033097093
0.21666360	0.023394285	0.00033107124
0.21679509	0.023412584	0.00033057828
0.21692658	0.022569381	0.00032848088
0.21705807	0.023092575	0.00033010849
0.21718956	0.022907804	0.00032730634
0.21732104	0.022974106	0.00032938584
0.21745253	0.023151197	0.00032927824
0.21758402	0.023790192	0.00033387548
0.21771551	0.023044442	0.00032839096
0.21784700	0.023443152	0.00032956397
0.21797849	0.022706593	0.00032735489
0.21810998	0.023217632	0.00032953335
0.21824147	0.023630778	0.00033217218
0.21837295	0.023669356	0.00033298697
0.21850444	0.023026109	0.00032702543
0.21863593	0.023442423	0.00033110914
0.21876742	0.023029555	0.00032718108
0.21889891	0.023061197	0.00032906993
0.21903040	0.023553860	0.00033156257
0.21916189	0.023282646	0.00032782960
0.21929337	0.023057868	0.00032881150
0.21942486	0.023231929	0.00032858279
0.21955635	0.022600132	0.00032616044
0.21968784	0.022561045	0.00032418067
0.21981933	0.022556504	0.00032256094
0.21995082	0.023289914	0.00032846233
0.22008231	0.023089514	0.00032681065
0.22021380	0.023553137	0.00033054474
0.22034528	0.022918604	0.00032784227
0.22047677	0.022865471	0.00032468181
0.22060826	0.022571125	0.00032480080
0.22073975	0.023581994	0.00032997268
0.22087124	0.023260734	0.00032786557
0.22100273	0.023059270	0.00032757751
0.22113422	0.022442905	0.00032171908
0.22126571	0.023488499	0.00032934585
0.22139719	0.022954934	0.00032604590
0.22152868	0.023301988	0.00032817269
0.22166017	0.023446020	0.00032920263
0.22179166	0.023470370	0.00032735076
0.22192315	0.023699918	0.00033003379
0.22205464	0.023379986	0.00032823183
0.22218613	0.023179839	0.00032648455
0.22231761	0.023318229	0.00032667135
0.22244910	0.023143987	0.00032508926
0.22258059	0.022953359	0.00032499324
0.22271208	0.022947960	0.00032691933
0.22284357	0.023065757	0.00032620438
0.22297506	0.022846344	0.00032554437
0.22310655	0.023437394	0.00032636893
0.22323804	0.022945674	0.00032585371
0.22336952	0.022863434	0.00032692263
0.22350101	0.022958680	0.00032423974
0.22363250	0.023206575	0.00032619185
0.22376399	0.023113630	0.00032489773
0.22389548	0.023420475	0.00032702689
0.22402697	0.022792052	0.00032561719
0.22415846	0.023118059	0.00032445934
0.22428995	0.023175143	0.00032491567
0.22442143	0.022671560	0.00032189256
0.22455292	0.022719385	0.00032207033
0.22468441	0.023351536	0.00032717460
0.22481590	0.023259148	0.00032532347
0.22494739	0.022722230	0.00032166836
0.22507888	0.023340163	0.00032499335
0.22521037	0.023532174	0.00032595712
0.22534186	0.023022054	0.00032463366
0.22547334	0.023484959	0.00032577730
0.22560483	0.023120149	0.00032325573
0.22573632	0.023068342	0.00032469235
0.22586781	0.023741173	0.00032707905
0.22599930	0.023275977	0.00032506744
0.22613079	0.023510664	0.00032457344
0.22626228	0.023315554	0.00032462402
0.22639376	0.023217767	0.00032374506
0.22652525	0.023282295	0.00032441205
0.22665674	0.023644097	0.00032735110
0.22678823	0.022867166	0.00032086017
0.22691972	0.023000678	0.00032213035
0.22705121	0.023331021	0.00032425961
0.22718270	0.023543699	0.00032636929
0.22731419	0.023453708	0.00032613067
0.22744567	0.023206241	0.00032328162
0.22757716	0.023597985	0.00032367339
0.22770865	0.023154275	0.00032274668
0.22784014	0.022928111	0.00032107100
0.22797163	0.022853026	0.00032195467
0.22810312	0.022762236	0.00031928673
0.22823461	0.022964152	0.00032237071
0.22836610	0.023158997	0.00032419761
0.22849758	0.022914713	0.00032038258
0.22862907	0.023029465	0.00032301542
0.22876056	0.023173641	0.00032169243
0.22889205	0.023075022	0.00032246840
0.22902354	0.023091723	0.00032323818
0.22915503	0.023301134	0.00032166962
0.22928652	0.023285194	0.00032411608
0.22941800	0.022533794	0.00031803475
0.22954949	0.023169014	0.00032155811
0.22968098	0.022905824	0.00032021439
0.22981247	0.022537040	0.00031777009
0.22994396	0.023620587	0.00032420301
0.23007545	0.023454624	0.00032608478
0.23020694	0.023248292	0.00032795300
0.23033843	0.023312087	0.00033268769
0.23046991	0.023792550	0.00033552481
0.23060140	0.023079054	0.00033459127
0.23073289	0.023554639	0.00033717936
0.23086438	0.022965583	0.00033423894
0.23099587	0.023332288	0.00034093257
0.23112736	0.022849876	0.00033555196
0.23125885	0.022984986	0.00034101621
0.23139034	0.023401074	0.00034213262
0.23152182	0.022605514	0.00033965038
0.23165331	0.023167972	0.00034489632
0.23178480	0.023101655	0.00034433822
0.23191629	0.023533245	0.00034918926
0.23204778	0.023527659	0.00034724596
0.23217927	0.022924313	0.00034511488
0.23231076	0.022656740	0.00034532451
0.23244224	0.022804750	0.00034631570
0.23257373	0.023222831	0.00034985742
0.23270522	0.023586217	0.00035255036
0.23283671	0.023712396	0.00035063064
0.23296820	0.023363301	0.00035101508
0.23309969	0.023198887	0.00034885954
0.23323118	0.022438461	0.00034431943
0.23336267	0.023134793	0.00034986454
0.23349415	0.023017743	0.00034657413
0.23362564	0.022192480	0.00034579899
0.23375713	0.022454644	0.00034582781
0.23388862	0.023199722	0.00035004975
0.23402011	0.022783659	0.00034979840
0.23415160	0.024093293	0.00035504164
0.23428309	0.023676719	0.00035471566
0.23441458	0.023070081	0.00034952773
0.23454606	0.022661630	0.00034861224
0.23467755	0.022621755	0.00034840813
0.23480904	0.023383489	0.00035369156
0.23494053	0.022846947	0.00035087180
0.23507202	0.023138556	0.00035248337
0.23520351	0.023641148	0.00035431111
0.23533500	0.023033124	0.00035216928
0.23546648	0.022709753	0.00035037585
0.23559797	0.023341670	0.00035421930
0.23572946	0.023682072	0.00035688350
0.23586095	0.023321926	0.00035435976
0.23599244	0.023254201	0.00035476265
0.23612393	0.023517060	0.00035540671
0.23625542	0.023464092	0.00035880761
0.23638691	0.023886879	0.00035921834
0.23651839	0.023012655	0.00035301449
0.23664988	0.023139460	0.00035525981
0.23678137	0.023296158	0.00035597744
0.23691286	0.023067428	0.00035454827
0.23704435	0.023426018	0.00035716518
0.23717584	0.023931728	0.00035872966
0.23730733	0.022757747	0.00035556678
0.23743882	0.022897917	0.00035379119
0.23757030	0.022835526	0.00035414087
0.23770179	0.023195635	0.00035733022
0.23783328	0.022905512	0.00035385443
0.23796477	0.022736033	0.00035439669
0.23809626	0.022888121	0.00035500457
0.23822775	0.023744398	0.00036055496
0.23835924	0.023748189	0.00036282829
0.23849072	0.023023918	0.00035413513
0.23862221	0.023916781	0.00036201776
0.23875370	0.023407647	0.00035842762
0.23888519	0.023390996	0.00036020042
0.23901668	0.023516837	0.00036152444
0.23914817	0.022766903	0.00035326302
0.23927966	0.022938777	0.00035684663
0.23941115	0.023127537	0.00035771668
0.23954263	0.023429220	0.00035972442
0.23967412	0.023172157	0.00035974886
0.23980561	0.023199037	0.00035803927
0.23993710	0.023210648	0.00036035573
0.24006859	0.023412339	0.00036048613
0.24020008	0.022980417	0.00035894940
0.24033157	0.023806825	0.00036413965
0.24046306	0.024101125	0.00036401199
0.24059454	0.023212832	0.00036087526
0.24072603	0.022907167	0.00035981991
0.24085752	0.022780500	0.00035720108
0.24098901	0.023322665	0.00036381730
0.24112050	0.023001001	0.00035605872
0.24125199	0.023137220	0.00036010250
0.24138348	0.023299560	0.00036216730
0.24151496	0.023900217	0.00036432541
0.24164645	0.022775675	0.00035860495
0.24177794	0.023424105	0.00036064230
0.24190943	0.024074434	0.00036665819
0.24204092	0.023108984	0.00036092427
0.24217241	0.023190506	0.00036089746
0.24230390	0.023157200	0.00036137188
0.24243539	0.023008057	0.00035944508
0.24256687	0.022721254	0.00035933287
0.24269836	0.022920098	0.00036031378
0.24282985	0.022820260	0.00035898077
0.24296134	0.023122202	0.00036274932
0.24309283	0.022910446	0.00036009176
0.24322432	0.023368272	0.00036369187
0.24335581	0.023212124	0.00036470610
0.24348730	0.023019391	0.00036086165
0.24361878	0.022457212	0.00035863893
0.24375027	0.023159559	0.00036165992
0.24388176	0.023081885	0.00036082666
0.24401325	0.023166569	0.00036431123
0.24414474	0.023449172	0.00036336683
0.24427623	0.023472402	0.00036535692
0.24440772	0.023473436	0.00036514289
0.24453920	0.022762262	0.00036148916
0.24467069	0.023033957	0.00036418352
0.24480218	0.022900868	0.00036091315
0.24493367	0.023184979	0.00036484108
0.24506516	0.022497180	0.00035931321
0.24519665	0.022985062	0.00036275647
0.24532814	0.023411135	0.00036640572
0.24545963	0.023148746	0.00036472535
0.24559111	0.023601826	0.00036705583
0.24572260	0.023245908	0.00036505445
0.24585409	0.022826182	0.00036125397
0.24598558	0.023293344	0.00036621694
0.24611707	0.022656582	0.00036162625
0.24624856	0.022739651	0.00036069557
0.24638005	0.023397102	0.00036754623
0.24651154	0.022963308	0.00036392361
0.24664302	0.023210303	0.00036614086
0.24677451	0.023510159	0.00036630967
0.24690600	0.023311026	0.00036552762
0.24703749	0.022809105	0.00036359106
0.24716898	0.022965943	0.00036224109
0.24730047	0.023452002	0.00036923096
0.24743196	0.022923260	0.00036333293
0.24756345	0.023309376	0.00036644685
0.24769493	0.023606066	0.00036938729
0.24782642	0.023240871	0.00036585497
0.24795791	0.022723632	0.00036337677
0.24808940	0.022755753	0.00036361592
0.24822089	0.023568117	0.00036744793
0.24835238	0.023005159	0.00036725690
0.24848387	0.023059749	0.00036506929
0.24861535	0.023510400	0.00036997069
0.24874684	0.023629157	0.00037042813
0.24887833	0.023365360	0.00036714000
0.24900982	0.023732785	0.00037105836
0.24914131	0.023108932	0.00036593522
0.24927280	0.023911338	0.00037225323
0.24940429	0.023776869	0.00037008951
0.24953578	0.023563060	0.00036897726
0.24966726	0.023103285	0.00036858859
0.24979875	0.023701948	0.00036974420
0.24993024	0.023045207	0.00036839595
0.25006173	0.023821989	0.00037032093
0.25019322	0.022912754	0.00036570181
0.25032471	0.023310304	0.00036975582
0.25045620	0.023430246	0.00036832871
0.25058769	0.022887717	0.00036653714
0.25071917	0.023010350	0.00036621682
0.25085066	0.023707981	0.00037002413
0.25098215	0.022863252	0.00036696682
0.25111364	0.022885965	0.00036461129
0.25124513	0.022828137	0.00036817258
0.25137662	0.023309687	0.00036950582
0.25150811	0.023462501	0.00036913551
0.25163959	0.023465920	0.00037016623
0.25177108	0.022563655	0.00036310377
0.25190257	0.022948567	0.00036802137
0.25203406	0.022962809	0.00036842896
0.25216555	0.022789919	0.00036569432
0.25229704	0.022502581	0.00036602052
0.25242853	0.023246099	0.00036862214
0.25256002	0.022896342	0.00036879374
0.25269150	0.022996732	0.00036785890
0.25282299	0.023444239	0.00036921830
0.25295448	0.023685224	0.00037411568
0.25308597	0.023724133	0.00037119407
0.25321746	0.023156252	0.00037025764
0.25334895	0.023603885	0.00037182290
0.25348044	0.023028360	0.00036834765
0.25361193	0.023415888	0.00037058893
0.25374341	0.023473995	0.00037041854
0.25387490	0.022417944	0.00036463353
0.25400639	0.023095574	0.00037572890
0.25413788	0.023316383	0.00038128128
0.25426937	0.023938413	0.00038966508
0.25440086	0.022784127	0.00038494638
0.25453235	0.023423817	0.00039193056
0.25466383	0.022492670	0.00038943637
0.25479532	0.023432961	0.00039608655
0.25492681	0.022573928	0.00039367094
0.25505830	0.023347424	0.00040045762
0.25518979	0.022820121	0.00039879400
0.25532128	0.023344927	0.00040392416
0.25545277	0.023229707	0.00040542440
0.25558426	0.023479872	0.00040838116
0.25571574	0.022838488	0.00040570269
0.25584723	0.022682796	0.00040517375
0.25597872	0.023349776	0.00041306306
0.25611021	0.023280175	0.00041146844
0.25624170	0.023384480	0.00041644587
0.25637319	0.023181149	0.00041807395
0.25650468	0.023226558	0.00041859559
0.25663617	0.022926954	0.00041700868
0.25676765	0.023365877	0.00042244877
0.25689914	0.023557389	0.00042654201
0.25703063	0.022591883	0.00042205117
0.25716212	0.022463939	0.00041881112
0.25729361	0.022760487	0.00042581723
0.25742510	0.022535980	0.00042325687
0.25755659	0.023360948	0.00043179469
0.25768807	0.022798147	0.00043091856
0.25781956	0.022657058	0.00042764158
0.25795105	0.023058210	0.00043330440
0.25808254	0.022871185	0.00043826643
0.25821403	0.022985748	0.00043476618
0.25834552	0.023419080	0.00044014836
0.25847701	0.023499382	0.00044154741
0.25860850	0.023473928	0.00044239896
0.25873998	0.022987220	0.00044027942
0.25887147	0.022902471	0.00044190410
0.25900296	0.022173857	0.00043725679
0.25913445	0.022805534	0.00043941793
0.25926594	0.022789236	0.00044116482
0.25939743	0.023443456	0.00044859523
0.25952892	0.023257338	0.00044634003
0.25966041	0.023357555	0.00044966396
0.25979189	0.022965562	0.00044477692
0.25992338	0.023100007	0.00044769362
0.26005487	0.022735327	0.00044710730
0.26018636	0.022447959	0.00044371118
0.26031785	0.023219310	0.00045049787
0.26044934	0.023228398	0.00044909604
0.26058083	0.023279945	0.00045262693
0.26071231	0.023530739	0.00045709155
0.26084380	0.023011758	0.00045159099
0.26097529	0.023089873	0.00045414147
0.26110678	0.022767669	0.00045201718
0.26123827	0.022395264	0.00045078871
0.26136976	0.022807988	0.00045459880
0.26150125	0.023251168	0.00045740991
0.26163274	0.022921408	0.00045583752
0.26176422	0.023153133	0.00045683927
0.26189571	0.023138041	0.00046179452
0.26202720	0.022405722	0.00045359047
0.26215869	0.022604767	0.00045561481
0.26229018	0.023400320	0.00046393560
0.26242167	0.023190789	0.00046093306
0.26255316	0.023231475	0.00046162465
0.26268465	0.022538537	0.00045967237
0.26281613	0.024218189	0.00047095592
0.26294762	0.023716182	0.00046725232
0.26307911	0.023830592	0.00046880847
0.26321060	0.023531198	0.00047006554
0.26334209	0.023496554	0.00047117925
0.26347358	0.023133429	0.00046603607
0.26360507	0.022754355	0.00046420600
0.26373655	0.022940972	0.00046763188
0.26386804	0.022796955	0.00046692664
0.26399953	0.023648793	0.00047678351
0.26413102	0.023539029	0.00047391835
0.26426251	0.022827461	0.00046810013
0.26439400	0.022598976	0.00046644776
0.26452549	0.023374704	0.00047642971
0.26465698	0.023676526	0.00047852848
0.26478846	0.023105495	0.00047245189
0.26491995	0.023335428	0.00047830137
0.26505144	0.023203821	0.00047438022
0.26518293	0.023038177	0.00047455968
0.26531442	0.023202114	0.00048197938
0.26544591	0.022991294	0.00047536973
[truncated: 567 more rows]
