# Supplementary material for: Invariant surface glycoprotein 65 of Trypanosoma brucei is a complement C3 receptor
Source: Nat Commun. 2022 Aug 29;13:5085. doi: 10.1038/s41467-022-32728-9 (PMC9424271; doi:10.1038/s41467-022-32728-9)
Supplement: Supplementary file 4 — supplementary data 2 [file 41467_2022_32728_MOESM4_ESM.zip › b21-414646_00062.dat]

0.0026000000	39.256182	0.13631769
0.0027314887	28.506516	0.10670313
0.0028629774	21.953506	0.089536065
0.0029944661	17.068843	0.075768787
0.0031259548	12.286386	0.059072578
0.0032574435	10.830565	0.057409137
0.0033889322	8.6692330	0.048553610
0.0035204209	11.451449	0.048586374
0.0036519096	12.201288	0.046538965
0.0037833983	9.8570453	0.039437647
0.0039148870	8.1860712	0.034678338
0.0040463757	6.6285109	0.030020935
0.0041778644	5.5183483	0.025673958
0.0043093531	4.6016880	0.023018513
0.0044408418	3.8044384	0.020129585
0.0045723305	3.1059640	0.018188118
0.0047038192	2.8688660	0.016730144
0.0048353079	2.4788450	0.015097238
0.0049667966	2.1938364	0.014152016
0.0050982853	1.8593709	0.012342437
0.0052297740	1.7092734	0.011988482
0.0053612627	1.4955972	0.010829135
0.0054927514	1.3903657	0.010164372
0.0056242401	1.2301406	0.0095331095
0.0057557288	1.1764690	0.0090645232
0.0058872175	1.0708061	0.0085321167
0.0060187062	1.0057670	0.0082470395
0.0061501949	0.88802270	0.0074226457
0.0062816836	0.87046203	0.0075148813
0.0064131723	0.81548231	0.0071303472
0.0065446610	0.77939127	0.0068709515
0.0066761496	0.75365182	0.0067247467
0.0068076383	0.71916806	0.0064201198
0.0069391270	0.67661744	0.0063273973
0.0070706157	0.66174015	0.0061584541
0.0072021044	0.63540043	0.0059681089
0.0073335931	0.62976411	0.0059156907
0.0074650818	0.56550172	0.0054425508
0.0075965705	0.55564895	0.0054397017
0.0077280592	0.53679719	0.0053244886
0.0078595479	0.50771316	0.0050544376
0.0079910366	0.48603015	0.0049747957
0.0081225253	0.46150538	0.0047089934
0.0082540140	0.44509568	0.0046508180
0.0083855027	0.44228735	0.0046538519
0.0085169914	0.41185482	0.0043991441
0.0086484801	0.40065318	0.0043073518
0.0087799688	0.38302460	0.0041372419
0.0089114575	0.36978785	0.0040866150
0.0090429462	0.35220941	0.0039604101
0.0091744349	0.34018194	0.0038587341
0.0093059236	0.33008057	0.0037562549
0.0094374123	0.31737122	0.0036588377
0.0095689010	0.29845238	0.0034909696
0.0097003897	0.28317164	0.0034279166
0.0098318784	0.27654323	0.0033391247
0.0099633671	0.26524318	0.0032346730
0.010094856	0.26051874	0.0031958874
0.010226345	0.24582689	0.0030309756
0.010357833	0.24161812	0.0030825058
0.010489322	0.22157278	0.0028650322
0.010620811	0.21559568	0.0028063408
0.010752299	0.20431353	0.0027205550
0.010883788	0.19560351	0.0026064256
0.011015277	0.18883348	0.0026073916
0.011146765	0.17210278	0.0024125241
0.011278254	0.16796337	0.0023739367
0.011409743	0.15856222	0.0022827116
0.011541231	0.15531524	0.0022249276
0.011672720	0.15391558	0.0022204239
0.011804209	0.13658682	0.0020132060
0.011935698	0.13170548	0.0019721338
0.012067186	0.12982267	0.0019463428
0.012198675	0.11988944	0.0018102829
0.012330164	0.11557687	0.0017808474
0.012461652	0.11194699	0.0017331647
0.012593141	0.10780547	0.0016618925
0.012724630	0.10462946	0.0016376360
0.012856118	0.10164685	0.0015632424
0.012987607	0.092465139	0.0015091413
0.013119096	0.091346095	0.0014655288
0.013250585	0.091098654	0.0014472872
0.013382073	0.089628644	0.0014411310
0.013513562	0.082717345	0.0013637353
0.013645051	0.084599825	0.0013883732
0.013776539	0.079115836	0.0013357725
0.013908028	0.079663540	0.0013173346
0.014039517	0.077008428	0.0012886716
0.014171005	0.075433068	0.0012679967
0.014302494	0.074470332	0.0012609385
0.014433983	0.070156539	0.0012249827
0.014565472	0.072241058	0.0012184814
0.014696960	0.067751467	0.0011858799
0.014828449	0.067416032	0.0011644208
0.014959938	0.067333332	0.0011710498
0.015091426	0.064862860	0.0011518485
0.015222915	0.062430826	0.0011025893
0.015354404	0.067153881	0.0011486348
0.015485892	0.065228978	0.0011214625
0.015617381	0.059753915	0.0010768512
0.015748870	0.058738478	0.0010670742
0.015880359	0.061083321	0.0010717801
0.016011847	0.058141259	0.0010464226
0.016143336	0.054993029	0.0010070403
0.016274825	0.054240765	0.0010040836
0.016406313	0.052973074	0.00098332322
0.016537802	0.053016075	0.00097591968
0.016669291	0.051993743	0.00096447259
0.016800779	0.051017868	0.00095377751
0.016932268	0.054708212	0.00098223512
0.017063757	0.060270615	0.0010281649
0.017195246	0.059233983	0.0010115037
0.017326734	0.060140810	0.0010190008
0.017458223	0.057303424	0.00098679664
0.017589712	0.056577653	0.00097703964
0.017721200	0.054872182	0.00096680654
0.017852689	0.054754964	0.00094567038
0.017984178	0.053554546	0.00094578418
0.018115666	0.053311313	0.00093783398
0.018247155	0.054037578	0.00093694961
0.018378644	0.052952202	0.00092994665
0.018510133	0.052721667	0.00091758510
0.018641621	0.052523201	0.00091370190
0.018773110	0.051014818	0.00089606786
0.018904599	0.050064177	0.00088857324
0.019036087	0.050769047	0.00089048539
0.019167576	0.048713429	0.00086459604
0.019299065	0.047898835	0.00085348793
0.019430553	0.049905411	0.00087643102
0.019562042	0.046590351	0.00083888648
0.019693531	0.044882568	0.00082429215
0.019825019	0.045187985	0.00082001466
0.019956508	0.044422418	0.00080902291
0.020087997	0.045592057	0.00082383652
0.020219486	0.044697615	0.00080820570
0.020350974	0.042948381	0.00079689711
0.020482463	0.042354803	0.00077966522
0.020613952	0.041748615	0.00077244125
0.020745440	0.042267028	0.00078257887
0.020876929	0.042377086	0.00077368590
0.021008418	0.041576754	0.00076860912
0.021139906	0.040247905	0.00075194782
0.021271395	0.040074367	0.00074300996
0.021402884	0.040254880	0.00075015443
0.021534373	0.040648636	0.00074749895
0.021665861	0.039176454	0.00073365975
0.021797350	0.039023617	0.00072903194
0.021928839	0.039473247	0.00072272425
0.022060327	0.039914228	0.00073442437
0.022191816	0.038719907	0.00071651173
0.022323305	0.038969248	0.00072097152
0.022454793	0.038072404	0.00070875709
0.022586282	0.036805964	0.00069273505
0.022717771	0.037787560	0.00070748112
0.022849260	0.035933408	0.00068167202
0.022980748	0.035789598	0.00068216950
0.023112237	0.035253896	0.00067130363
0.023243726	0.036594818	0.00067890276
0.023375214	0.037331307	0.00069010266
0.023506703	0.037765700	0.00068865199
0.023638192	0.036419410	0.00067686991
0.023769680	0.037060326	0.00067988788
0.023901169	0.036398381	0.00067239371
0.024032658	0.037882104	0.00068554452
0.024164147	0.037362945	0.00067634156
0.024295635	0.036014143	0.00066200606
0.024427124	0.037989645	0.00067711904
0.024558613	0.036938728	0.00066108185
0.024690101	0.036512412	0.00066686829
0.024821590	0.036133733	0.00065746852
0.024953079	0.036609392	0.00065596813
0.025084567	0.036970706	0.00066084407
0.025216056	0.036077258	0.00064694784
0.025347545	0.036049966	0.00065276266
0.025479034	0.036128489	0.00064651732
0.025610522	0.034867772	0.00063041233
0.025742011	0.034079349	0.00062639865
0.025873500	0.035137117	0.00063263261
0.026004988	0.035521802	0.00063727539
0.026136477	0.035219933	0.00063211870
0.026267966	0.034817277	0.00062459908
0.026399454	0.034521196	0.00062398462
0.026530943	0.033882460	0.00061347605
0.026662432	0.034643704	0.00062157665
0.026793920	0.033939928	0.00061211334
0.026925409	0.034468843	0.00061433037
0.027056898	0.033847059	0.00061207026
0.027188387	0.033978738	0.00060582439
0.027319875	0.034664453	0.00061516924
0.027451364	0.035239719	0.00061597031
0.027582853	0.034783477	0.00060716945
0.027714341	0.033413406	0.00059679535
0.027845830	0.034956431	0.00060600625
0.027977319	0.034541281	0.00060689228
0.028108807	0.034482844	0.00059909209
0.028240296	0.034565984	0.00060010611
0.028371785	0.033958624	0.00059491990
0.028503274	0.032776989	0.00058348391
0.028634762	0.034066599	0.00059179278
0.028766251	0.033519435	0.00058847935
0.028897740	0.033512827	0.00058109324
0.029029228	0.033763421	0.00058658991
0.029160717	0.032367931	0.00057509336
0.029292206	0.033299513	0.00057935232
0.029423694	0.032681770	0.00057694607
0.029555183	0.034397143	0.00058072437
0.029686672	0.032335878	0.00056974187
0.029818161	0.033049629	0.00057414801
0.029949649	0.033455694	0.00057256951
0.030081138	0.032597457	0.00056809020
0.030212627	0.032627824	0.00056105305
0.030344115	0.032117748	0.00055878113
0.030475604	0.033380114	0.00056973816
0.030607093	0.032657035	0.00056044202
0.030738581	0.033251871	0.00056592900
0.030870070	0.031337122	0.00054593266
0.031001559	0.030322428	0.00053762935
0.031133048	0.031279058	0.00054744356
0.031264536	0.032171397	0.00054898091
0.031396025	0.030876673	0.00054173427
0.031527514	0.031564561	0.00054339995
0.031659002	0.031666032	0.00054248771
0.031790491	0.031256264	0.00054160416
0.031921980	0.030596868	0.00053240477
0.032053468	0.031199326	0.00053965921
0.032184957	0.031448185	0.00053469567
0.032316446	0.031381066	0.00053256082
0.032447935	0.030772810	0.00053248116
0.032579423	0.030626294	0.00052773893
0.032710912	0.031628972	0.00053611054
0.032842401	0.031109612	0.00052829366
0.032973889	0.031304394	0.00052908769
0.033105378	0.031896954	0.00053369346
0.033236867	0.031147025	0.00052543831
0.033368355	0.031218712	0.00053424333
0.033499844	0.031433315	0.00053538127
0.033631333	0.030736961	0.00052947108
0.033762822	0.030534257	0.00053651767
0.033894310	0.029344146	0.00052319583
0.034025799	0.030793932	0.00053636912
0.034157288	0.030077515	0.00052872794
0.034288776	0.030508357	0.00053297743
0.034420265	0.031028725	0.00054405302
0.034551754	0.029111654	0.00052351044
0.034683242	0.030886086	0.00053857554
0.034814731	0.030358049	0.00053170201
0.034946220	0.030181055	0.00053279356
0.035077708	0.029703903	0.00053295402
0.035209197	0.029305936	0.00052817571
0.035340686	0.030027311	0.00052945426
0.035472175	0.029517194	0.00053707162
0.035603663	0.028866747	0.00053382584
0.035735152	0.029041638	0.00054308566
0.035866641	0.029118078	0.00054273516
0.035998129	0.029153149	0.00053972822
0.036129618	0.029224419	0.00054389082
0.036261107	0.028307240	0.00053314314
0.036392595	0.028547536	0.00054392379
0.036524084	0.028618259	0.00054292175
0.036655573	0.029694378	0.00054690611
0.036787062	0.029744315	0.00055294835
0.036918550	0.029716407	0.00054904504
0.037050039	0.029362554	0.00055121037
0.037181528	0.029045224	0.00054483364
0.037313016	0.028669553	0.00054394563
0.037444505	0.029194849	0.00055067690
0.037575994	0.029210578	0.00054895892
0.037707482	0.029265264	0.00055419721
0.037838971	0.028836906	0.00055183024
0.037970460	0.028868203	0.00054947710
0.038101949	0.029362083	0.00055590101
0.038233437	0.028295535	0.00054227092
0.038364926	0.029248301	0.00054439916
0.038496415	0.029305140	0.00054482819
0.038627903	0.028554250	0.00053211089
0.038759392	0.028880676	0.00053883829
0.038890881	0.029257784	0.00053689741
0.039022369	0.029317340	0.00053783868
0.039153858	0.030530035	0.00054528106
0.039285347	0.029193883	0.00053049701
0.039416836	0.028971499	0.00053159490
0.039548324	0.029983921	0.00053601929
0.039679813	0.028945920	0.00052560826
0.039811302	0.029100208	0.00052931643
0.039942790	0.029157653	0.00052733189
0.040074279	0.029728225	0.00053508610
0.040205768	0.030166328	0.00053402988
0.040337256	0.028970370	0.00052380990
0.040468745	0.029177513	0.00052617486
0.040600234	0.028563206	0.00051824691
0.040731723	0.028981827	0.00052208046
0.040863211	0.028437693	0.00051926925
0.040994700	0.029648316	0.00052488633
0.041126189	0.029763651	0.00052821324
0.041257677	0.029956896	0.00052586782
0.041389166	0.028576923	0.00051516963
0.041520655	0.029589225	0.00052566697
0.041652143	0.029045930	0.00051919114
0.041783632	0.028818370	0.00051758921
0.041915121	0.028967023	0.00051519708
0.042046610	0.028813893	0.00051649668
0.042178098	0.028831170	0.00051425762
0.042309587	0.028791605	0.00051340203
0.042441076	0.028423048	0.00050920646
0.042572564	0.029463248	0.00051836648
0.042704053	0.028889824	0.00050961129
0.042835542	0.029998147	0.00052080352
0.042967030	0.029777749	0.00051814555
0.043098519	0.028791403	0.00051143457
0.043230008	0.028672423	0.00050888092
0.043361496	0.028287759	0.00050189289
0.043492985	0.028884544	0.00050962655
0.043624474	0.029371436	0.00051328765
0.043755963	0.028959218	0.00051076933
0.043887451	0.029543907	0.00051043232
0.044018940	0.029033230	0.00050661115
0.044150429	0.028668062	0.00051008436
0.044281917	0.029073147	0.00050550330
0.044413406	0.029690177	0.00051483861
0.044544895	0.028756799	0.00050322902
0.044676383	0.029287622	0.00050687239
0.044807872	0.029071704	0.00050671869
0.044939361	0.028186899	0.00049832783
0.045070850	0.030064362	0.00051154489
0.045202338	0.029536906	0.00050806773
0.045333827	0.028744549	0.00049747149
0.045465316	0.028408623	0.00050294225
0.045596804	0.028686134	0.00050037607
0.045728293	0.029466331	0.00050610695
0.045859782	0.028775618	0.00049957992
0.045991270	0.029146728	0.00049868804
0.046122759	0.029430564	0.00050693921
0.046254248	0.028833764	0.00050700405
0.046385737	0.029027682	0.00051005182
0.046517225	0.028525264	0.00050864600
0.046648714	0.029228048	0.00051623929
0.046780203	0.028546371	0.00051672621
0.046911691	0.029079550	0.00051855458
0.047043180	0.029178822	0.00051983159
0.047174669	0.029475941	0.00052509828
0.047306157	0.030282726	0.00053298917
0.047437646	0.029630653	0.00052987953
0.047569135	0.030041491	0.00053731201
0.047700624	0.028887548	0.00052081070
0.047832112	0.029842761	0.00053436233
0.047963601	0.029806200	0.00053165595
0.048095090	0.029636187	0.00053434119
0.048226578	0.029175837	0.00053194400
0.048358067	0.029775471	0.00053274982
0.048489556	0.029143091	0.00053074153
0.048621044	0.028967980	0.00052985222
0.048752533	0.029304858	0.00053632493
0.048884022	0.028936828	0.00053143098
0.049015511	0.028763980	0.00052983459
0.049146999	0.029524178	0.00053771796
0.049278488	0.029905954	0.00054031027
0.049409977	0.029570716	0.00054207703
0.049541465	0.029931437	0.00054181204
0.049672954	0.030323934	0.00054553307
0.049804443	0.029380540	0.00053881716
0.049935931	0.029274499	0.00053959457
0.050067420	0.029655685	0.00054266140
0.050198909	0.028843333	0.00053577700
0.050330398	0.028476299	0.00053238368
0.050461886	0.029459513	0.00054055640
0.050593375	0.029517561	0.00054300622
0.050724864	0.028491381	0.00053705401
0.050856352	0.029689097	0.00054819977
0.050987841	0.030255531	0.00054767680
0.051119330	0.029338123	0.00054350004
0.051250818	0.029553571	0.00054511302
0.051382307	0.029161730	0.00054572905
0.051513796	0.029231270	0.00054504454
0.051645284	0.029618792	0.00054577718
0.051776773	0.027878404	0.00053399164
0.051908262	0.029228603	0.00054476425
0.052039751	0.028639999	0.00054112905
0.052171239	0.028214056	0.00053742509
0.052302728	0.029442278	0.00055029889
0.052434217	0.029073135	0.00054268004
0.052565705	0.028932004	0.00054660370
0.052697194	0.030089316	0.00055407186
0.052828683	0.029673411	0.00055281323
0.052960171	0.029576374	0.00054925800
0.053091660	0.029662651	0.00054845497
0.053223149	0.029409721	0.00055182663
0.053354638	0.029156715	0.00055031248
0.053486126	0.028653003	0.00054552164
0.053617615	0.028961658	0.00054802326
0.053749104	0.029450190	0.00055108012
0.053880592	0.029457063	0.00054968456
0.054012081	0.030238730	0.00056178236
0.054143570	0.029888263	0.00055743302
0.054275058	0.029550681	0.00055274122
0.054406547	0.029457121	0.00055048017
0.054538036	0.028503232	0.00054720880
0.054669525	0.029029698	0.00054715839
0.054801013	0.028025969	0.00054599426
0.054932502	0.029152185	0.00055184027
0.055063991	0.028263183	0.00054110035
0.055195479	0.029295478	0.00055467643
0.055326968	0.029409064	0.00055339574
0.055458457	0.029501310	0.00055892387
0.055589945	0.029885192	0.00055786031
0.055721434	0.029414043	0.00055151247
0.055852923	0.030106998	0.00056506360
0.055984412	0.028603543	0.00054986849
0.056115900	0.028275574	0.00054518327
0.056247389	0.029430556	0.00055616996
0.056378878	0.029376247	0.00055413513
0.056510366	0.028468208	0.00055040442
0.056641855	0.028604109	0.00054979877
0.056773344	0.028689116	0.00055090300
0.056904832	0.029899787	0.00056125402
0.057036321	0.028129057	0.00054159230
0.057167810	0.028216569	0.00054793057
0.057299299	0.028904406	0.00055219855
0.057430787	0.029812039	0.00055792991
0.057562276	0.029126590	0.00055592911
0.057693765	0.028807190	0.00054622900
0.057825253	0.028578221	0.00054972030
0.057956742	0.028020100	0.00054564925
0.058088231	0.029274078	0.00055394134
0.058219719	0.029015839	0.00055275676
0.058351208	0.028696100	0.00054374848
0.058482697	0.028415259	0.00054571992
0.058614186	0.028820633	0.00055077514
0.058745674	0.027878980	0.00053640867
0.058877163	0.028230247	0.00054182348
0.059008652	0.028870073	0.00054330072
0.059140140	0.029742898	0.00055495846
0.059271629	0.029700588	0.00055248827
0.059403118	0.028580465	0.00054013742
0.059534606	0.029802652	0.00055409646
0.059666095	0.029335142	0.00054195125
0.059797584	0.028525114	0.00053794566
0.059929072	0.029554494	0.00054885167
0.060060561	0.029389035	0.00054430532
0.060192050	0.028787378	0.00054044081
0.060323539	0.029503149	0.00054136495
0.060455027	0.028932833	0.00054187284
0.060586516	0.028563431	0.00053870730
0.060718005	0.028683816	0.00053680159
0.060849493	0.028803852	0.00053717940
0.060980982	0.028980093	0.00054127404
0.061112471	0.028708092	0.00053644084
0.061243959	0.029141781	0.00054507775
0.061375448	0.029116792	0.00053788391
0.061506937	0.028722065	0.00053918324
0.061638426	0.029068568	0.00053799296
0.061769914	0.029567404	0.00054400471
0.061901403	0.028305595	0.00053585350
0.062032892	0.028420384	0.00053046694
0.062164380	0.029558480	0.00054253361
0.062295869	0.028612257	0.00053600038
0.062427358	0.029131719	0.00053826679
0.062558846	0.027705281	0.00053128548
0.062690335	0.028475881	0.00053052471
0.062821824	0.028568393	0.00053339890
0.062953313	0.028632656	0.00053477665
0.063084801	0.030021636	0.00054377416
0.063216290	0.028401563	0.00053557408
0.063347779	0.028252350	0.00053069394
0.063479267	0.029355142	0.00053519241
0.063610756	0.028150430	0.00052983837
0.063742245	0.029581087	0.00053963412
0.063873733	0.029064530	0.00053863327
0.064005222	0.029057499	0.00053471342
0.064136711	0.027835515	0.00052616151
0.064268200	0.028580229	0.00052963578
0.064399688	0.028896732	0.00053191215
0.064531177	0.029282610	0.00053834744
0.064662666	0.028374788	0.00052758623
0.064794154	0.029023496	0.00053178546
0.064925643	0.027936801	0.00052627924
0.065057132	0.028935267	0.00053164162
0.065188620	0.029034522	0.00053284317
0.065320109	0.028421592	0.00052676746
0.065451598	0.028328576	0.00052545168
0.065583087	0.028714339	0.00053129166
0.065714575	0.029025589	0.00053199483
0.065846064	0.029192321	0.00053368384
0.065977553	0.028057033	0.00052209959
0.066109041	0.027609705	0.00051937305
0.066240530	0.028953118	0.00053142244
0.066372019	0.029203283	0.00053019476
0.066503507	0.028354591	0.00052810835
0.066634996	0.029188961	0.00052884550
0.066766485	0.030154828	0.00053993088
0.066897973	0.029659873	0.00053573006
0.067029462	0.028112982	0.00052210376
0.067160951	0.027862683	0.00052314222
0.067292440	0.028699391	0.00052566292
0.067423928	0.029141286	0.00052564790
0.067555417	0.028216522	0.00052264035
0.067686906	0.028014125	0.00052002458
0.067818394	0.028207015	0.00052059697
0.067949883	0.028356611	0.00052092149
0.068081372	0.028761528	0.00052483334
0.068212860	0.029292640	0.00052848370
0.068344349	0.030034808	0.00053484338
0.068475838	0.029494840	0.00052995686
0.068607327	0.029655670	0.00053185804
0.068738815	0.028525479	0.00051848538
0.068870304	0.029426458	0.00052940243
0.069001793	0.029124805	0.00052610086
0.069133281	0.029172779	0.00052655349
0.069264770	0.028330080	0.00052158466
0.069396259	0.028458200	0.00051843855
0.069527747	0.029851288	0.00053227270
0.069659236	0.029235187	0.00052775848
0.069790725	0.028919967	0.00052340221
0.069922214	0.028954842	0.00052467100
0.070053702	0.028337187	0.00051716048
0.070185191	0.028177254	0.00051796090
0.070316680	0.029233707	0.00052283032
0.070448168	0.028229226	0.00051544210
0.070579657	0.027335231	0.00051168827
0.070711146	0.027684765	0.00051082991
0.070842634	0.028865872	0.00052176276
0.070974123	0.029444975	0.00052463655
0.071105612	0.028174602	0.00051486802
0.071237101	0.028712382	0.00052091636
0.071368589	0.028581256	0.00051314487
0.071500078	0.028160681	0.00051773613
0.071631567	0.027816284	0.00051198745
0.071763055	0.027156331	0.00050603711
0.071894544	0.027865269	0.00051239904
0.072026033	0.027753921	0.00050538587
0.072157521	0.027550209	0.00051081827
0.072289010	0.028335561	0.00051541320
0.072420499	0.028305591	0.00051355183
0.072551988	0.027766088	0.00050718210
0.072683476	0.027835213	0.00050721646
0.072814965	0.027720661	0.00050702036
0.072946454	0.028282056	0.00051541490
0.073077942	0.027435212	0.00050400798
0.073209431	0.027273241	0.00050584774
0.073340920	0.027667690	0.00050588960
0.073472408	0.027347312	0.00050552049
0.073603897	0.027671863	0.00050814423
0.073735386	0.027517683	0.00050247741
0.073866875	0.027746890	0.00050665433
0.073998363	0.027906771	0.00050738488
0.074129852	0.027143546	0.00050147282
0.074261341	0.027362430	0.00050316670
0.074392829	0.026666513	0.00049411954
0.074524318	0.027811614	0.00050681892
0.074655807	0.027574070	0.00050162977
0.074787295	0.027606725	0.00050442261
0.074918784	0.027719093	0.00050491232
0.075050273	0.026877126	0.00049740403
0.075181761	0.027060405	0.00049857494
0.075313250	0.026799584	0.00049624134
0.075444739	0.026853766	0.00049712882
0.075576228	0.027198486	0.00049966466
0.075707716	0.026642168	0.00049517323
0.075839205	0.026729702	0.00049604144
0.075970694	0.026987182	0.00049707496
0.076102182	0.028164657	0.00050424822
0.076233671	0.027926048	0.00050603930
0.076365160	0.027488214	0.00049719344
0.076496648	0.026544228	0.00049368366
0.076628137	0.027264423	0.00049918485
0.076759626	0.027131707	0.00049528288
0.076891115	0.026240651	0.00049043826
0.077022603	0.027062338	0.00049347502
0.077154092	0.026883790	0.00049187681
0.077285581	0.027493143	0.00050000571
0.077417069	0.027097599	0.00049350992
0.077548558	0.026737763	0.00049354126
0.077680047	0.027224473	0.00049385989
0.077811535	0.026957123	0.00049381676
0.077943024	0.026629510	0.00049100254
0.078074513	0.026202034	0.00048743433
0.078206002	0.026450803	0.00049076319
0.078337490	0.026227469	0.00048515056
0.078468979	0.027291912	0.00049306451
0.078600468	0.026944777	0.00049413982
0.078731956	0.026589530	0.00048873887
0.078863445	0.026804597	0.00049134111
0.078994934	0.026318201	0.00048597459
0.079126422	0.026184434	0.00048451090
0.079257911	0.027431003	0.00049578700
0.079389400	0.027012890	0.00048913955
0.079520889	0.026167581	0.00048414297
0.079652377	0.027249814	0.00049429846
0.079783866	0.026992392	0.00048879297
0.079915355	0.025805340	0.00048478575
0.080046843	0.027704936	0.00049320930
0.080178332	0.027068879	0.00049055123
0.080309821	0.026150399	0.00048456228
0.080441309	0.027013541	0.00048579548
0.080572798	0.026672101	0.00048792240
0.080704287	0.027583289	0.00049420420
0.080835776	0.026721274	0.00048708673
0.080967264	0.026513813	0.00048779451
0.081098753	0.026548344	0.00048137947
0.081230242	0.025776554	0.00047861859
0.081361730	0.026341569	0.00048121163
0.081493219	0.025908582	0.00047909737
0.081624708	0.026522604	0.00048581250
0.081756196	0.026401335	0.00047828883
0.081887685	0.025884512	0.00047780833
0.082019174	0.026682176	0.00048333964
0.082150663	0.026016804	0.00047902694
0.082282151	0.026267256	0.00048152762
0.082413640	0.027137938	0.00048469798
0.082545129	0.026089006	0.00047834010
0.082676617	0.026429389	0.00048139066
0.082808106	0.025955651	0.00047796138
0.082939595	0.025076412	0.00047383375
0.083071083	0.027418529	0.00048494915
0.083202572	0.026176184	0.00047831348
0.083334061	0.026457804	0.00048269875
0.083465549	0.026559363	0.00047846468
0.083597038	0.025915851	0.00047917791
0.083728527	0.026167017	0.00047499418
0.083860016	0.027181344	0.00048546581
0.083991504	0.025945867	0.00047730166
0.084122993	0.026122361	0.00047700548
0.084254482	0.026668908	0.00048187671
0.084385970	0.026227130	0.00047672079
0.084517459	0.025625048	0.00047088761
0.084648948	0.026052151	0.00047612546
0.084780436	0.025818244	0.00047432239
0.084911925	0.026170247	0.00047393601
0.085043414	0.026342882	0.00047528343
0.085174903	0.025907940	0.00047345470
0.085306391	0.026501752	0.00047900783
0.085437880	0.026430632	0.00047577893
0.085569369	0.025689615	0.00047118897
0.085700857	0.025399450	0.00046687544
0.085832346	0.026132452	0.00047441246
0.085963835	0.026464503	0.00047913756
0.086095323	0.025977277	0.00047100908
0.086226812	0.026356223	0.00047383443
0.086358301	0.025528189	0.00046868248
0.086489790	0.025544219	0.00046796438
0.086621278	0.025109741	0.00046475768
0.086752767	0.026216359	0.00047275165
0.086884256	0.026406808	0.00047402328
0.087015744	0.026506165	0.00047486074
0.087147233	0.025919757	0.00046990347
0.087278722	0.026480436	0.00047699980
0.087410210	0.025711825	0.00046526876
0.087541699	0.025775310	0.00046672850
0.087673188	0.024975738	0.00046389934
0.087804677	0.025347139	0.00046303359
0.087936165	0.026047942	0.00047087780
0.088067654	0.026173914	0.00047042387
0.088199143	0.025238148	0.00046216346
0.088330631	0.026112606	0.00047072103
0.088462120	0.025529254	0.00046445451
0.088593609	0.025040622	0.00046408048
0.088725097	0.024578597	0.00045635048
0.088856586	0.025387728	0.00046316865
0.088988075	0.025807805	0.00046699382
0.089119564	0.026025020	0.00046663090
0.089251052	0.024791524	0.00046032521
0.089382541	0.025080083	0.00046060023
0.089514030	0.025623648	0.00046259696
0.089645518	0.025349056	0.00046009661
0.089777007	0.026350742	0.00046902234
0.089908496	0.026029112	0.00046847552
0.090039984	0.024689344	0.00045553269
0.090171473	0.025033287	0.00045744676
0.090302962	0.025332155	0.00046177879
0.090434451	0.026239330	0.00046564083
0.090565939	0.025442913	0.00046334274
0.090697428	0.025325677	0.00045956384
0.090828917	0.025184839	0.00045329637
0.090960405	0.025199242	0.00046096446
0.091091894	0.024838487	0.00045542672
0.091223383	0.025647774	0.00046272463
0.091354871	0.025498135	0.00046080815
0.091486360	0.025407059	0.00047025004
0.091617849	0.025875481	0.00047917702
0.091749337	0.025611136	0.00048018925
0.091880826	0.025270652	0.00047943345
0.092012315	0.025335946	0.00048497368
0.092143804	0.026265136	0.00048837418
0.092275292	0.025893437	0.00049125209
0.092406781	0.024863885	0.00048469340
0.092538270	0.025479736	0.00049467895
0.092669758	0.026094434	0.00050069429
0.092801247	0.024611941	0.00047368999
0.092932736	0.025723464	0.00048303612
0.093064224	0.025014956	0.00047472543
0.093195713	0.024318424	0.00046620069
0.093327202	0.024746451	0.00046941974
0.093458691	0.024663730	0.00046078684
0.093590179	0.025023999	0.00046946188
0.093721668	0.024863301	0.00046817843
0.093853157	0.025316720	0.00046987277
0.093984645	0.024305610	0.00046109535
0.094116134	0.025496975	0.00046927265
0.094247623	0.024781553	0.00046218506
0.094379111	0.025650228	0.00046929233
0.094510600	0.025794589	0.00046876432
0.094642089	0.025393048	0.00046500115
0.094773578	0.023699262	0.00044969766
0.094905066	0.025177139	0.00046599061
0.095036555	0.024017059	0.00045858664
0.095168044	0.024343862	0.00045351890
0.095299532	0.024799453	0.00045961323
0.095431021	0.024638654	0.00045542412
0.095562510	0.024650902	0.00045820117
0.095693998	0.024630425	0.00045834590
0.095825487	0.024485550	0.00045309690
0.095956976	0.024675284	0.00045785021
0.096088465	0.024528408	0.00045404668
0.096219953	0.024365385	0.00045490512
0.096351442	0.024726502	0.00045628415
0.096482931	0.025054777	0.00045712246
0.096614419	0.024924866	0.00045643661
0.096745908	0.024789442	0.00045525363
0.096877397	0.025198287	0.00045655526
0.097008885	0.024874069	0.00045622381
0.097140374	0.023706035	0.00044686014
0.097271863	0.024036782	0.00044780378
0.097403352	0.024346225	0.00044908362
0.097534840	0.024056487	0.00044682343
0.097666329	0.025025748	0.00045665125
0.097797818	0.024267402	0.00044358601
0.097929306	0.024430829	0.00044874426
0.098060795	0.024405142	0.00044628950
0.098192284	0.024767865	0.00044627677
0.098323772	0.024604318	0.00044899184
0.098455261	0.024514195	0.00044449442
0.098586750	0.024087624	0.00044033941
0.098718239	0.023922773	0.00043743176
0.098849727	0.024334010	0.00044109096
0.098981216	0.024247235	0.00044101117
0.099112705	0.024090608	0.00043921920
0.099244193	0.024360489	0.00043993630
0.099375682	0.024537198	0.00044282531
0.099507171	0.024522233	0.00044142725
0.099638659	0.023674415	0.00043827096
0.099770148	0.023924130	0.00043873857
0.099901637	0.024044246	0.00043708030
0.10003313	0.024391965	0.00044262103
0.10016461	0.024820668	0.00044306055
0.10029610	0.023596108	0.00043775936
0.10042759	0.024630945	0.00044331713
0.10055908	0.024384745	0.00044135870
0.10069057	0.024332400	0.00044142718
0.10082206	0.024024301	0.00043885029
0.10095355	0.023717424	0.00043962251
0.10108504	0.024231864	0.00043904617
0.10121652	0.024197475	0.00043816697
0.10134801	0.024036523	0.00043998984
0.10147950	0.024321093	0.00044096090
0.10161099	0.024165827	0.00044021665
0.10174248	0.024207852	0.00043998563
0.10187397	0.023484935	0.00043111679
0.10200546	0.023568081	0.00043528314
0.10213694	0.023831739	0.00043314172
0.10226843	0.024134779	0.00043881459
0.10239992	0.024268870	0.00043818655
0.10253141	0.024413892	0.00043425755
0.10266290	0.024891869	0.00044340767
0.10279439	0.023913783	0.00043362706
0.10292588	0.024178933	0.00043624586
0.10305737	0.023509601	0.00043272429
0.10318885	0.023054603	0.00042695431
0.10332034	0.023606924	0.00043278557
0.10345183	0.024442372	0.00043577015
0.10358332	0.024063130	0.00043400681
0.10371481	0.023554701	0.00042947916
0.10384630	0.023885287	0.00043299920
0.10397779	0.024201358	0.00043488514
0.10410928	0.024070506	0.00043468052
0.10424076	0.023881529	0.00043222200
0.10437225	0.024101619	0.00043251950
0.10450374	0.024015943	0.00042868583
0.10463523	0.024161978	0.00043462062
0.10476672	0.024170021	0.00043479572
0.10489821	0.023632658	0.00043069128
0.10502970	0.024052060	0.00043090792
0.10516118	0.024329299	0.00043277153
0.10529267	0.024404535	0.00043543253
0.10542416	0.024436597	0.00043509118
0.10555565	0.023218899	0.00042558235
0.10568714	0.024324518	0.00043257557
0.10581863	0.024395635	0.00043240245
0.10595012	0.023571597	0.00042690455
0.10608161	0.024628006	0.00043803983
0.10621309	0.024666531	0.00043579698
0.10634458	0.024536336	0.00043228630
0.10647607	0.023567903	0.00042684763
0.10660756	0.024042834	0.00042915133
0.10673905	0.023683427	0.00042845997
0.10687054	0.023759724	0.00043101121
0.10700203	0.024124629	0.00043993185
0.10713352	0.023919847	0.00044029954
0.10726500	0.023754099	0.00044560705
0.10739649	0.024099322	0.00045313972
0.10752798	0.023620449	0.00044650454
0.10765947	0.023164134	0.00044698789
0.10779096	0.023841105	0.00045317634
0.10792245	0.023683791	0.00045584320
0.10805394	0.024519427	0.00046337296
0.10818542	0.024661649	0.00046346295
0.10831691	0.023611974	0.00046151465
0.10844840	0.023775081	0.00046218712
0.10857989	0.024860842	0.00047120653
0.10871138	0.023747987	0.00046688114
0.10884287	0.024240450	0.00046912925
0.10897436	0.025005229	0.00047680985
0.10910585	0.025054902	0.00048081421
0.10923733	0.024012124	0.00046864387
0.10936882	0.024291893	0.00047840758
0.10950031	0.023696292	0.00047066344
0.10963180	0.023927001	0.00047493306
0.10976329	0.024267446	0.00047919629
0.10989478	0.023475250	0.00047445159
0.11002627	0.024840973	0.00049185465
0.11015776	0.024673588	0.00048265289
0.11028924	0.023229788	0.00047625085
0.11042073	0.024266441	0.00048910725
0.11055222	0.024024539	0.00048118260
0.11068371	0.023718643	0.00048190008
0.11081520	0.023786089	0.00048385863
0.11094669	0.023731632	0.00048275910
0.11107818	0.024314316	0.00049209979
0.11120966	0.024020256	0.00048666168
0.11134115	0.023999944	0.00049207066
0.11147264	0.023577964	0.00048588348
0.11160413	0.023299360	0.00048535033
0.11173562	0.023470075	0.00049041255
0.11186711	0.023686955	0.00047560916
0.11199860	0.024045510	0.00048022887
0.11213009	0.023868516	0.00046986349
0.11226157	0.022900532	0.00045759624
0.11239306	0.023927073	0.00046656611
0.11252455	0.022988741	0.00045931222
0.11265604	0.023974596	0.00046576557
0.11278753	0.023312654	0.00045233767
0.11291902	0.023360225	0.00045373033
0.11305051	0.023946810	0.00046108102
0.11318200	0.023447292	0.00045263159
0.11331348	0.024404723	0.00046245651
0.11344497	0.023552015	0.00045370553
0.11357646	0.024584640	0.00045713698
0.11370795	0.023829855	0.00045390807
0.11383944	0.023770417	0.00045473901
0.11397093	0.023633405	0.00045038739
0.11410242	0.024073089	0.00045477318
0.11423390	0.023705599	0.00044631778
0.11436539	0.024165762	0.00045451097
0.11449688	0.024090763	0.00044730828
0.11462837	0.023482945	0.00044782041
0.11475986	0.024689883	0.00045319625
0.11489135	0.024547969	0.00044978527
0.11502284	0.023717749	0.00044768622
0.11515433	0.023673931	0.00044550760
0.11528581	0.024293989	0.00044908910
0.11541730	0.023740235	0.00044355532
0.11554879	0.024261441	0.00044306811
0.11568028	0.023331978	0.00044262998
0.11581177	0.023837158	0.00044262910
0.11594326	0.023979983	0.00044531681
0.11607475	0.023360347	0.00043902871
0.11620624	0.023437488	0.00043639827
0.11633772	0.023399584	0.00043837704
0.11646921	0.023846541	0.00044137788
0.11660070	0.023890824	0.00044038305
0.11673219	0.024456645	0.00044384386
0.11686368	0.022955383	0.00043220505
0.11699517	0.023986597	0.00043901057
0.11712666	0.023833183	0.00043868656
0.11725814	0.023332451	0.00043133156
0.11738963	0.023508620	0.00043128231
0.11752112	0.024045570	0.00043368098
0.11765261	0.023873875	0.00043425926
0.11778410	0.022944573	0.00042844979
0.11791559	0.023633478	0.00043068168
0.11804708	0.024045041	0.00043242358
0.11817857	0.024571409	0.00043706975
0.11831005	0.023587511	0.00042808120
0.11844154	0.023641494	0.00043129590
0.11857303	0.024386435	0.00043230280
0.11870452	0.023472641	0.00042742289
0.11883601	0.023133772	0.00042413612
0.11896750	0.023152123	0.00042438543
0.11909899	0.023804798	0.00042862319
0.11923048	0.023582352	0.00042203795
0.11936196	0.023530313	0.00042405710
0.11949345	0.024351847	0.00042573622
0.11962494	0.024299792	0.00042689610
0.11975643	0.023929388	0.00042685326
0.11988792	0.023436289	0.00041748724
0.12001941	0.024667470	0.00042873749
0.12015090	0.023844202	0.00042089153
0.12028239	0.023536025	0.00042221337
0.12041387	0.023050064	0.00041534218
0.12054536	0.023867289	0.00041807163
0.12067685	0.023619416	0.00041880498
0.12080834	0.023924607	0.00042245609
0.12093983	0.024429879	0.00042057360
0.12107132	0.023667212	0.00042111758
0.12120281	0.024284387	0.00042147592
0.12133429	0.022899374	0.00040969404
0.12146578	0.023478655	0.00041785423
0.12159727	0.024070352	0.00041769346
0.12172876	0.023394877	0.00041624798
0.12186025	0.024605145	0.00042192235
0.12199174	0.023676649	0.00041393980
0.12212323	0.022967388	0.00041089755
0.12225472	0.023676230	0.00041693373
0.12238620	0.023468510	0.00041370894
0.12251769	0.023477107	0.00041238732
0.12264918	0.023691495	0.00041542580
0.12278067	0.023095864	0.00041289397
0.12291216	0.024200392	0.00041870884
0.12304365	0.023986673	0.00041687676
0.12317514	0.024328338	0.00041817277
0.12330663	0.023484071	0.00041368691
0.12343811	0.024171469	0.00041931666
0.12356960	0.023544557	0.00040977015
0.12370109	0.024172909	0.00041717629
0.12383258	0.023559287	0.00041142925
0.12396407	0.023740000	0.00041205799
0.12409556	0.023490129	0.00041351031
0.12422705	0.023599345	0.00041148878
0.12435853	0.023609552	0.00041368754
0.12449002	0.023441894	0.00041048079
0.12462151	0.023266144	0.00041201831
0.12475300	0.024081110	0.00041508762
0.12488449	0.024299335	0.00041550918
0.12501598	0.023520675	0.00041405938
0.12514747	0.023557094	0.00040863659
0.12527896	0.022978649	0.00040732541
0.12541044	0.024051957	0.00041646099
0.12554193	0.024018204	0.00041383718
0.12567342	0.024007506	0.00041247071
0.12580491	0.023701531	0.00041170814
0.12593640	0.023408595	0.00040698539
0.12606789	0.023864069	0.00041281991
0.12619938	0.023972362	0.00041157326
0.12633087	0.023089433	0.00040804411
0.12646235	0.024020794	0.00041309929
0.12659384	0.023854888	0.00040795641
0.12672533	0.023420305	0.00041000784
0.12685682	0.023238389	0.00040568340
0.12698831	0.023646910	0.00040849007
0.12711980	0.024690438	0.00041508527
0.12725129	0.023494374	0.00040627058
0.12738277	0.022509773	0.00040083927
0.12751426	0.023414326	0.00040568573
0.12764575	0.022915698	0.00040391404
0.12777724	0.023597311	0.00040499659
0.12790873	0.024479090	0.00041265125
0.12804022	0.023492715	0.00040698319
0.12817171	0.023385433	0.00040534311
0.12830320	0.024038293	0.00040919740
0.12843468	0.023708763	0.00040689540
0.12856617	0.023387151	0.00040311739
0.12869766	0.023700633	0.00040668899
0.12882915	0.023386501	0.00040585545
0.12896064	0.023842709	0.00040571143
0.12909213	0.023994690	0.00040647149
0.12922362	0.024239778	0.00041002232
0.12935511	0.024010165	0.00040872942
0.12948659	0.024186329	0.00040892395
0.12961808	0.024033774	0.00040615345
0.12974957	0.023404720	0.00040268173
0.12988106	0.023677524	0.00040520932
0.13001255	0.023318730	0.00040167524
0.13014404	0.024044108	0.00040877740
0.13027553	0.024015420	0.00040573398
0.13040701	0.024072567	0.00040593295
0.13053850	0.024179311	0.00040834596
0.13066999	0.023787916	0.00040269631
0.13080148	0.023142132	0.00040201137
0.13093297	0.023465385	0.00040254227
0.13106446	0.023247060	0.00040178797
0.13119595	0.023797902	0.00040249872
0.13132744	0.023835054	0.00040458707
0.13145892	0.023401000	0.00040309868
0.13159041	0.024144821	0.00040451931
0.13172190	0.023230669	0.00039923365
0.13185339	0.023605187	0.00040210127
0.13198488	0.024387001	0.00040670832
0.13211637	0.023172526	0.00039930584
0.13224786	0.023931638	0.00040159619
0.13237935	0.023121454	0.00039724094
0.13251083	0.023975467	0.00040279590
0.13264232	0.023667443	0.00040111500
0.13277381	0.023846844	0.00040378889
0.13290530	0.023751225	0.00039881804
0.13303679	0.023682935	0.00040210345
0.13316828	0.024169016	0.00040541686
0.13329977	0.023319096	0.00039713136
0.13343125	0.023555129	0.00040270469
0.13356274	0.023569551	0.00039809381
0.13369423	0.023778084	0.00040066353
0.13382572	0.023774767	0.00040229831
0.13395721	0.023861589	0.00039969351
0.13408870	0.023851048	0.00040381360
0.13422019	0.023458451	0.00039665875
0.13435168	0.023284763	0.00039749592
0.13448316	0.024153890	0.00040410101
0.13461465	0.024132693	0.00040105554
0.13474614	0.024101365	0.00040207080
0.13487763	0.024213275	0.00040385610
0.13500912	0.023529829	0.00039824461
0.13514061	0.023417274	0.00039697512
0.13527210	0.023111988	0.00039518266
0.13540359	0.023117753	0.00039564620
0.13553507	0.023201146	0.00039513156
0.13566656	0.023936905	0.00039943573
0.13579805	0.023633847	0.00039839319
0.13592954	0.023466959	0.00039614181
0.13606103	0.023435112	0.00039731843
0.13619252	0.023652044	0.00039533467
0.13632401	0.023491335	0.00039411152
0.13645549	0.024219834	0.00040156954
0.13658698	0.023986414	0.00039897163
0.13671847	0.023265206	0.00039403621
0.13684996	0.023742438	0.00039785431
0.13698145	0.023556670	0.00039609458
0.13711294	0.023118602	0.00039204097
0.13724443	0.024105480	0.00039974296
0.13737592	0.023306751	0.00039355326
0.13750740	0.023337042	0.00039557045
0.13763889	0.023952566	0.00039610431
0.13777038	0.024162191	0.00039950285
0.13790187	0.024001890	0.00039749097
0.13803336	0.023270266	0.00039127052
0.13816485	0.024166344	0.00039878051
0.13829634	0.024150850	0.00039457086
0.13842783	0.023678238	0.00039548759
0.13855931	0.024199459	0.00039891867
0.13869080	0.022903104	0.00038923785
0.13882229	0.023794003	0.00039435461
0.13895378	0.024575060	0.00039766315
0.13908527	0.024301047	0.00039949002
0.13921676	0.023121396	0.00039095146
0.13934825	0.023150234	0.00038983896
0.13947973	0.023791485	0.00039458381
0.13961122	0.023956939	0.00039456290
0.13974271	0.023286479	0.00039171196
0.13987420	0.023589893	0.00039412893
0.14000569	0.023175759	0.00038766461
0.14013718	0.023879764	0.00039410531
0.14026867	0.023646527	0.00039162821
0.14040016	0.023628657	0.00039366214
0.14053164	0.023633415	0.00039496921
0.14066313	0.023803650	0.00039047732
0.14079462	0.024152797	0.00039578145
0.14092611	0.023535983	0.00039062456
0.14105760	0.024218530	0.00039542853
0.14118909	0.024039962	0.00039576301
0.14132058	0.023388989	0.00038663013
0.14145207	0.024233385	0.00039286352
0.14158355	0.023107778	0.00038611104
0.14171504	0.023317174	0.00038758840
0.14184653	0.023456751	0.00038858465
0.14197802	0.023299601	0.00038693861
0.14210951	0.024499442	0.00039398171
0.14224100	0.024337252	0.00039320597
0.14237249	0.023608757	0.00038810425
0.14250398	0.023723608	0.00039040290
0.14263546	0.023144609	0.00038419440
0.14276695	0.023191539	0.00038626458
0.14289844	0.023686889	0.00038900093
0.14302993	0.024190059	0.00039162008
0.14316142	0.023417697	0.00038743611
0.14329291	0.023210883	0.00038376922
0.14342440	0.023956106	0.00039121710
0.14355588	0.023740154	0.00038984023
0.14368737	0.023080594	0.00038427425
0.14381886	0.023252893	0.00038685592
0.14395035	0.023421237	0.00038445141
0.14408184	0.023281675	0.00038496069
0.14421333	0.023291494	0.00038488744
0.14434482	0.022927636	0.00038155756
0.14447631	0.022567243	0.00038123079
0.14460779	0.023341596	0.00038408855
0.14473928	0.023446559	0.00038479624
0.14487077	0.023827258	0.00039150892
0.14500226	0.024124843	0.00038978859
0.14513375	0.023364112	0.00038623058
0.14526524	0.023337549	0.00038397758
0.14539673	0.023392406	0.00038378983
0.14552822	0.023930038	0.00039034774
0.14565970	0.023700189	0.00038463312
0.14579119	0.022928963	0.00038194757
0.14592268	0.023774054	0.00038738597
0.14605417	0.023591313	0.00038555309
0.14618566	0.023158242	0.00038318441
0.14631715	0.023913799	0.00038620209
0.14644864	0.024230309	0.00038854707
0.14658012	0.023514527	0.00038498699
0.14671161	0.023884605	0.00038651715
0.14684310	0.023347394	0.00038554170
0.14697459	0.023201690	0.00038281517
0.14710608	0.024075022	0.00038671099
0.14723757	0.023327443	0.00038407351
0.14736906	0.023433773	0.00038269452
0.14750055	0.023526531	0.00038534010
0.14763203	0.024396734	0.00038861039
0.14776352	0.023873650	0.00038394853
0.14789501	0.023853645	0.00038633208
0.14802650	0.024298561	0.00038637407
0.14815799	0.023550823	0.00038582256
0.14828948	0.023155702	0.00037918179
0.14842097	0.023248228	0.00038076836
0.14855246	0.023100015	0.00038028173
0.14868394	0.023675979	0.00038172354
0.14881543	0.023737598	0.00038438099
0.14894692	0.022761925	0.00037843907
0.14907841	0.022447855	0.00037427009
0.14920990	0.023931118	0.00038525337
0.14934139	0.024299460	0.00038561838
0.14947288	0.023617146	0.00038352443
0.14960436	0.023459168	0.00038134326
0.14973585	0.022765694	0.00037580942
0.14986734	0.022958211	0.00037893528
0.14999883	0.023107381	0.00037808160
0.15013032	0.022908968	0.00037788808
0.15026181	0.022926386	0.00037777944
0.15039330	0.022840358	0.00037772674
0.15052479	0.023886861	0.00038316857
0.15065627	0.024135309	0.00038362012
0.15078776	0.024327753	0.00038701522
0.15091925	0.023560686	0.00038101232
0.15105074	0.023178586	0.00037751163
0.15118223	0.023693653	0.00038207219
0.15131372	0.023784591	0.00038202487
0.15144521	0.023902485	0.00038222702
0.15157670	0.023845203	0.00038235475
0.15170818	0.023091274	0.00037594606
0.15183967	0.024145165	0.00038200527
0.15197116	0.024001607	0.00038345059
0.15210265	0.024135873	0.00038295201
0.15223414	0.023330197	0.00037787318
0.15236563	0.023631569	0.00037908800
0.15249712	0.023689742	0.00038071645
0.15262860	0.023617841	0.00037854929
0.15276009	0.023947457	0.00038180294
0.15289158	0.023921500	0.00038117462
0.15302307	0.024011415	0.00038007521
0.15315456	0.023678276	0.00037942107
0.15328605	0.023959664	0.00038149687
0.15341754	0.024253214	0.00038271475
0.15354903	0.023559310	0.00037661557
0.15368051	0.023225809	0.00037627081
0.15381200	0.023654434	0.00037703057
0.15394349	0.024025698	0.00038107391
0.15407498	0.023572979	0.00037867988
0.15420647	0.023707133	0.00037800159
0.15433796	0.023302517	0.00037460468
0.15446945	0.023272659	0.00037413071
0.15460094	0.023673039	0.00037880641
0.15473242	0.023394306	0.00037592135
0.15486391	0.023504529	0.00037621795
0.15499540	0.023320048	0.00037560833
0.15512689	0.023800013	0.00037740383
0.15525838	0.023738148	0.00037838520
0.15538987	0.024028326	0.00037837060
0.15552136	0.023855052	0.00037727197
0.15565284	0.023938607	0.00037779551
0.15578433	0.023277978	0.00037312287
0.15591582	0.024137239	0.00038015822
0.15604731	0.023967579	0.00037899639
0.15617880	0.023583498	0.00037585716
0.15631029	0.023444855	0.00037638715
0.15644178	0.024050703	0.00037731662
0.15657327	0.023100371	0.00037315056
0.15670475	0.023619201	0.00037336730
0.15683624	0.023873075	0.00037557601
0.15696773	0.023661110	0.00037493188
0.15709922	0.023418719	0.00037349010
0.15723071	0.023516768	0.00037525519
0.15736220	0.023252820	0.00037034255
0.15749369	0.023422363	0.00037316380
0.15762518	0.024225343	0.00037721933
0.15775666	0.023106231	0.00037120302
0.15788815	0.023338931	0.00037420803
0.15801964	0.023354555	0.00037190093
0.15815113	0.023693125	0.00037461227
0.15828262	0.023361966	0.00037118609
0.15841411	0.023380030	0.00037277891
0.15854560	0.023537604	0.00037417566
0.15867708	0.023423110	0.00037140529
0.15880857	0.023439221	0.00037281975
0.15894006	0.023774362	0.00037462920
0.15907155	0.024153625	0.00037598460
0.15920304	0.023377409	0.00037169780
0.15933453	0.023701004	0.00037286189
0.15946602	0.023556918	0.00037290396
0.15959751	0.023174147	0.00036990253
0.15972899	0.023927678	0.00037439365
0.15986048	0.023352429	0.00037087481
0.15999197	0.023174326	0.00036890870
0.16012346	0.023387028	0.00037127827
0.16025495	0.023823272	0.00037305811
0.16038644	0.023424603	0.00036848466
0.16051793	0.023725920	0.00037437185
0.16064942	0.023449755	0.00036900599
0.16078090	0.023289155	0.00036975082
0.16091239	0.023460605	0.00037137479
0.16104388	0.023133971	0.00036711340
0.16117537	0.023401225	0.00036956254
0.16130686	0.022906195	0.00036521476
0.16143835	0.023392489	0.00037008681
0.16156984	0.023128206	0.00036978508
0.16170133	0.023250663	0.00036632409
0.16183281	0.023523778	0.00037106598
0.16196430	0.022618329	0.00036388452
0.16209579	0.023814689	0.00037040521
0.16222728	0.023236492	0.00036800680
0.16235877	0.023716511	0.00036867296
0.16249026	0.023615271	0.00037040756
0.16262175	0.023385317	0.00036762423
0.16275323	0.023593577	0.00036882471
0.16288472	0.023123566	0.00036682105
0.16301621	0.022908985	0.00036392133
0.16314770	0.023831965	0.00037165055
0.16327919	0.023954946	0.00037115443
0.16341068	0.023537164	0.00036768311
0.16354217	0.022722941	0.00036449071
0.16367366	0.023618455	0.00036822005
0.16380514	0.023674741	0.00036925418
0.16393663	0.023547305	0.00036894785
0.16406812	0.023057388	0.00036261515
0.16419961	0.023914100	0.00037122979
0.16433110	0.023084087	0.00036505635
0.16446259	0.022915765	0.00036504712
0.16459408	0.023723863	0.00036910395
0.16472557	0.023230169	0.00036347845
0.16485705	0.023051497	0.00036442697
0.16498854	0.023250637	0.00036469475
0.16512003	0.023340926	0.00036689580
0.16525152	0.023306659	0.00036757342
0.16538301	0.022816824	0.00036204613
0.16551450	0.023624638	0.00036807483
0.16564599	0.023042063	0.00036313900
0.16577747	0.023728220	0.00036917006
0.16590896	0.023661235	0.00036856460
0.16604045	0.023389506	0.00036488091
0.16617194	0.022967389	0.00036302319
0.16630343	0.023250114	0.00036450551
0.16643492	0.023911104	0.00036716062
0.16656641	0.023830675	0.00036788201
0.16669790	0.023641580	0.00036403426
0.16682938	0.023285068	0.00036449006
0.16696087	0.022756787	0.00036191430
0.16709236	0.023040144	0.00036140398
0.16722385	0.023081192	0.00036283956
0.16735534	0.023937184	0.00036736430
0.16748683	0.023993172	0.00036753087
0.16761832	0.023170393	0.00036386175
0.16774981	0.023550764	0.00036389118
0.16788129	0.023497972	0.00036507120
0.16801278	0.023716814	0.00036470268
0.16814427	0.024212758	0.00036805304
0.16827576	0.023229739	0.00036398894
0.16840725	0.023690451	0.00036374719
0.16853874	0.024341662	0.00036907140
0.16867023	0.024019736	0.00036562296
0.16880171	0.023722000	0.00036615561
0.16893320	0.023179007	0.00036247741
0.16906469	0.023394045	0.00036018099
0.16919618	0.023506843	0.00036418662
0.16932767	0.023446189	0.00036159787
0.16945916	0.023866027	0.00036636380
0.16959065	0.023136364	0.00036133261
0.16972214	0.023622425	0.00036236406
0.16985362	0.023534375	0.00036430600
0.16998511	0.023828200	0.00036373123
0.17011660	0.023380010	0.00036320320
0.17024809	0.023599910	0.00036371819
0.17037958	0.023230450	0.00036018653
0.17051107	0.022833300	0.00035958528
0.17064256	0.023850038	0.00036371389
0.17077405	0.024210435	0.00036635327
0.17090553	0.022878631	0.00035804105
0.17103702	0.023052317	0.00035843875
0.17116851	0.022882549	0.00035728127
0.17130000	0.023227867	0.00036022214
0.17143149	0.023439126	0.00036005126
0.17156298	0.023461354	0.00036218979
0.17169447	0.023903504	0.00036195772
0.17182595	0.023276959	0.00036081166
0.17195744	0.024142323	0.00036472212
0.17208893	0.023568002	0.00036021322
0.17222042	0.022934159	0.00035668269
0.17235191	0.023209413	0.00035840615
0.17248340	0.023407214	0.00035959778
0.17261489	0.023298051	0.00035951435
0.17274638	0.023379897	0.00035726022
0.17287786	0.023541022	0.00036186991
0.17300935	0.023581594	0.00035993196
0.17314084	0.023667512	0.00036053950
0.17327233	0.023414458	0.00035850364
0.17340382	0.023592305	0.00035925853
0.17353531	0.023586327	0.00036046959
0.17366680	0.022882825	0.00035593366
0.17379829	0.023618460	0.00036007619
0.17392977	0.023605544	0.00036093699
0.17406126	0.023958786	0.00036217123
0.17419275	0.023712319	0.00036025649
0.17432424	0.023089120	0.00035642450
0.17445573	0.023742835	0.00035961391
0.17458722	0.023662350	0.00036107902
0.17471871	0.024216196	0.00036255400
0.17485019	0.023823588	0.00036021974
0.17498168	0.023389211	0.00035689506
0.17511317	0.023843148	0.00036163206
0.17524466	0.023352436	0.00035861710
0.17537615	0.022399007	0.00035190462
0.17550764	0.023396260	0.00035719002
0.17563913	0.023945775	0.00036121095
0.17577062	0.023670535	0.00035786071
0.17590210	0.023789221	0.00036046184
0.17603359	0.023728471	0.00035796471
0.17616508	0.024438274	0.00036318364
0.17629657	0.023529705	0.00035884740
0.17642806	0.023138396	0.00035467261
0.17655955	0.023280742	0.00035672767
0.17669104	0.023240328	0.00035420767
0.17682253	0.023999888	0.00035878504
0.17695401	0.023534744	0.00035821632
0.17708550	0.023576720	0.00035650924
0.17721699	0.023928341	0.00035918422
0.17734848	0.023207531	0.00035383037
0.17747997	0.023382296	0.00035553373
0.17761146	0.023804799	0.00035987286
0.17774295	0.023280221	0.00035339734
0.17787443	0.022957881	0.00035437938
0.17800592	0.022549398	0.00035072278
0.17813741	0.023221383	0.00035488583
0.17826890	0.023715615	0.00035734813
0.17840039	0.022853641	0.00035047158
0.17853188	0.022747060	0.00035129759
0.17866337	0.023350872	0.00035458315
0.17879486	0.023040793	0.00035265788
0.17892634	0.022519151	0.00035005336
0.17905783	0.023331468	0.00035289283
0.17918932	0.023161413	0.00035400870
0.17932081	0.023312987	0.00035263818
0.17945230	0.023711393	0.00035579582
0.17958379	0.023545910	0.00035521062
0.17971528	0.024025749	0.00035625670
0.17984677	0.023441248	0.00035456045
0.17997825	0.023810853	0.00035619829
0.18010974	0.023480688	0.00035392135
0.18024123	0.023067714	0.00035017563
0.18037272	0.023112338	0.00034955785
0.18050421	0.023431411	0.00036146652
0.18063570	0.023361839	0.00036324041
0.18076719	0.024056350	0.00036799170
0.18089867	0.023297126	0.00036685648
0.18103016	0.022687206	0.00036363347
0.18116165	0.023030504	0.00036927366
0.18129314	0.023232082	0.00036980472
0.18142463	0.023384452	0.00037255786
0.18155612	0.023144848	0.00037481888
0.18168761	0.022937371	0.00037345700
0.18181910	0.022840970	0.00037403256
0.18195058	0.023428136	0.00037916520
0.18208207	0.022670121	0.00037296900
0.18221356	0.023518362	0.00038122845
0.18234505	0.023419397	0.00038122710
0.18247654	0.023244171	0.00038149560
0.18260803	0.023201377	0.00038154628
0.18273952	0.023342347	0.00038373882
0.18287101	0.023252981	0.00038582696
0.18300249	0.023038005	0.00038577706
0.18313398	0.023892648	0.00038908090
0.18326547	0.023630082	0.00039107748
0.18339696	0.023295625	0.00038840982
0.18352845	0.023776253	0.00039217710
0.18365994	0.023220539	0.00039069567
0.18379143	0.022365480	0.00038491441
0.18392292	0.023043389	0.00039289369
0.18405440	0.023777438	0.00039515318
0.18418589	0.022946753	0.00039231158
0.18431738	0.023100338	0.00039471492
0.18444887	0.022988441	0.00039178309
0.18458036	0.023127916	0.00039532406
0.18471185	0.023274286	0.00039619248
0.18484334	0.023372969	0.00039753291
0.18497482	0.023398475	0.00039813385
0.18510631	0.023703592	0.00040063830
0.18523780	0.023060619	0.00039954090
0.18536929	0.023161694	0.00039287501
0.18550078	0.022677639	0.00038269240
0.18563227	0.023360232	0.00038895761
0.18576376	0.023560568	0.00038158352
0.18589525	0.023106322	0.00038303946
0.18602673	0.023138732	0.00038044616
0.18615822	0.023247074	0.00037997512
0.18628971	0.023566211	0.00037927182
0.18642120	0.023499762	0.00037637734
0.18655269	0.023888867	0.00038156698
0.18668418	0.022753130	0.00037049610
0.18681567	0.023572610	0.00037566951
0.18694716	0.023928964	0.00037824650
0.18707864	0.023449064	0.00037051008
0.18721013	0.023718002	0.00037251416
0.18734162	0.022970420	0.00036837790
0.18747311	0.023841909	0.00037017091
0.18760460	0.023528471	0.00037180857
0.18773609	0.023150855	0.00036504980
0.18786758	0.023568156	0.00036893979
0.18799906	0.023613941	0.00036878470
0.18813055	0.023337811	0.00036553491
0.18826204	0.022472773	0.00036053289
0.18839353	0.023369781	0.00036229051
0.18852502	0.023628379	0.00036535360
0.18865651	0.022931082	0.00036168717
0.18878800	0.023689775	0.00036226702
0.18891949	0.023501635	0.00036230126
0.18905097	0.023639472	0.00036154512
0.18918246	0.023442580	0.00036129094
0.18931395	0.023755719	0.00036392944
0.18944544	0.023352051	0.00035766073
0.18957693	0.022914081	0.00035639571
0.18970842	0.023571860	0.00035873088
0.18983991	0.023562024	0.00035947277
0.18997140	0.023707646	0.00036121314
0.19010288	0.022789011	0.00035124244
0.19023437	0.023231447	0.00035518703
0.19036586	0.023601946	0.00035712476
0.19049735	0.023951312	0.00035973251
0.19062884	0.023811853	0.00035785352
0.19076033	0.023381691	0.00035325547
0.19089182	0.024009045	0.00035854253
0.19102330	0.022928273	0.00035022398
0.19115479	0.023636523	0.00035550275
0.19128628	0.023865724	0.00035560706
0.19141777	0.023504320	0.00035329820
0.19154926	0.023576322	0.00035400803
0.19168075	0.023053272	0.00035072164
0.19181224	0.023525200	0.00035438194
0.19194373	0.023594504	0.00035414541
0.19207521	0.023572371	0.00035242915
0.19220670	0.023684199	0.00035289865
0.19233819	0.023038806	0.00034992047
0.19246968	0.023412822	0.00035138490
0.19260117	0.024160594	0.00035648740
0.19273266	0.023129172	0.00034998504
0.19286415	0.023256743	0.00034962907
0.19299564	0.023646830	0.00035394711
0.19312712	0.023532390	0.00035077475
0.19325861	0.023091674	0.00034973132
0.19339010	0.022985155	0.00034601918
0.19352159	0.023263119	0.00034990976
0.19365308	0.023205615	0.00035065087
0.19378457	0.023110457	0.00034755843
0.19391606	0.023793576	0.00035273160
0.19404754	0.022686845	0.00034608921
0.19417903	0.022460691	0.00034533452
0.19431052	0.022996803	0.00034873250
0.19444201	0.023578185	0.00035127428
0.19457350	0.023215391	0.00034840242
0.19470499	0.023490976	0.00034986336
0.19483648	0.023436734	0.00034957004
0.19496797	0.023924933	0.00035392290
0.19509945	0.023520505	0.00034937581
0.19523094	0.023249328	0.00034842212
0.19536243	0.022939339	0.00034500671
0.19549392	0.023203590	0.00034703151
0.19562541	0.022689721	0.00034446996
0.19575690	0.023655588	0.00034885930
0.19588839	0.023453048	0.00034836889
0.19601988	0.023062702	0.00034494062
0.19615136	0.022724795	0.00034218173
0.19628285	0.023008332	0.00034601118
0.19641434	0.023732846	0.00035009120
0.19654583	0.023207796	0.00034710025
0.19667732	0.023770264	0.00034966801
0.19680881	0.023350287	0.00034941629
0.19694030	0.023266424	0.00034688434
0.19707178	0.022770866	0.00034276024
0.19720327	0.023798803	0.00034886215
0.19733476	0.023478770	0.00034751465
0.19746625	0.023063842	0.00034439790
0.19759774	0.023936524	0.00034983310
0.19772923	0.023482054	0.00034658613
0.19786072	0.023760540	0.00034684615
0.19799221	0.023221177	0.00034590237
0.19812369	0.023069394	0.00034317339
0.19825518	0.023207383	0.00034553777
0.19838667	0.023364940	0.00034420828
0.19851816	0.023816458	0.00034808745
0.19864965	0.023580931	0.00034770836
0.19878114	0.023700174	0.00034643511
0.19891263	0.023171865	0.00034501576
0.19904412	0.023067783	0.00034165738
0.19917560	0.023487134	0.00034621574
0.19930709	0.023101673	0.00034284723
0.19943858	0.023487729	0.00034442671
0.19957007	0.023791273	0.00034713904
0.19970156	0.023582705	0.00034530519
0.19983305	0.022981289	0.00034233416
0.19996454	0.023835206	0.00034718867
0.20009602	0.022958204	0.00034130072
0.20022751	0.023306611	0.00034413313
0.20035900	0.022278455	0.00033855387
0.20049049	0.022432374	0.00033823062
0.20062198	0.023891973	0.00034662734
0.20075347	0.023215471	0.00034243320
0.20088496	0.023162348	0.00034155555
0.20101645	0.023555702	0.00034389895
0.20114793	0.023468888	0.00034232802
0.20127942	0.023545564	0.00034402904
0.20141091	0.022905929	0.00033892989
0.20154240	0.023174267	0.00034261796
0.20167389	0.023139139	0.00034207754
0.20180538	0.023638816	0.00034227580
0.20193687	0.023950395	0.00034555623
0.20206836	0.023302503	0.00034211436
0.20219984	0.023254706	0.00034291214
0.20233133	0.023281296	0.00034277894
0.20246282	0.023762271	0.00034310030
0.20259431	0.023217675	0.00034000659
0.20272580	0.023201302	0.00033916845
0.20285729	0.023547237	0.00034228175
0.20298878	0.023417924	0.00034248598
0.20312027	0.023526003	0.00034028116
0.20325175	0.023495575	0.00034194323
0.20338324	0.023518855	0.00034039823
0.20351473	0.023271963	0.00034081134
0.20364622	0.023514815	0.00034280690
0.20377771	0.023394867	0.00033910338
0.20390920	0.023779745	0.00034354120
0.20404069	0.023249785	0.00033912021
0.20417217	0.023174277	0.00034007192
0.20430366	0.022903945	0.00033895917
0.20443515	0.022700283	0.00033415671
0.20456664	0.023889016	0.00034252409
0.20469813	0.022965924	0.00033807843
0.20482962	0.022863114	0.00033659182
0.20496111	0.023624028	0.00034101343
0.20509260	0.023651567	0.00034029034
0.20522408	0.023009956	0.00033746957
0.20535557	0.022849664	0.00033756503
0.20548706	0.023352719	0.00033881852
0.20561855	0.023539991	0.00034062297
0.20575004	0.023627134	0.00033891883
0.20588153	0.023571223	0.00034056362
0.20601302	0.023643971	0.00034135209
0.20614451	0.023328873	0.00033661205
0.20627599	0.023095460	0.00033748339
0.20640748	0.022995440	0.00033579630
0.20653897	0.023042109	0.00033650920
0.20667046	0.023126102	0.00033695879
0.20680195	0.023844453	0.00033954367
0.20693344	0.023419553	0.00033885895
0.20706493	0.023392209	0.00033767598
0.20719641	0.023056752	0.00033708802
0.20732790	0.023771729	0.00034174806
0.20745939	0.023218101	0.00033517366
0.20759088	0.022977684	0.00033565874
0.20772237	0.023039793	0.00033618939
0.20785386	0.023976917	0.00034045687
0.20798535	0.023300233	0.00033924381
0.20811684	0.023222780	0.00033559198
0.20824832	0.023389669	0.00033783212
0.20837981	0.023644890	0.00033860535
0.20851130	0.023204549	0.00033764825
0.20864279	0.022871711	0.00033465790
0.20877428	0.023491230	0.00033646306
0.20890577	0.023811759	0.00033960233
0.20903726	0.023257951	0.00033577268
0.20916875	0.023196917	0.00033587710
0.20930023	0.023051981	0.00033637286
0.20943172	0.023840372	0.00033886322
0.20956321	0.023118682	0.00033522715
0.20969470	0.023489438	0.00033796218
0.20982619	0.023841900	0.00033895775
0.20995768	0.022768987	0.00033353714
0.21008917	0.024037043	0.00033837990
0.21022065	0.022864740	0.00033364357
0.21035214	0.023609075	0.00033734083
0.21048363	0.023556955	0.00033583652
0.21061512	0.023698014	0.00033897146
0.21074661	0.023858972	0.00033641306
0.21087810	0.023941862	0.00033846555
0.21100959	0.022978337	0.00033509144
0.21114108	0.023371041	0.00033373667
0.21127256	0.023070484	0.00033487941
0.21140405	0.023230658	0.00033304434
0.21153554	0.023550430	0.00033551539
0.21166703	0.023280289	0.00033501865
0.21179852	0.023170835	0.00033392542
0.21193001	0.023252990	0.00033534086
0.21206150	0.023986522	0.00033660578
0.21219299	0.022895443	0.00033104008
0.21232447	0.023199122	0.00033460865
0.21245596	0.022804647	0.00033082618
0.21258745	0.023395153	0.00033520365
0.21271894	0.023189687	0.00033262174
0.21285043	0.023588799	0.00033495580
0.21298192	0.023647022	0.00033724367
0.21311341	0.023560799	0.00033407088
0.21324489	0.023634821	0.00033636834
0.21337638	0.023290289	0.00033264665
0.21350787	0.022813376	0.00033183490
0.21363936	0.022689040	0.00033098638
0.21377085	0.023040076	0.00033170853
0.21390234	0.023132701	0.00033361676
0.21403383	0.023306396	0.00033230396
0.21416532	0.022939649	0.00033062504
0.21429680	0.023167464	0.00033259882
0.21442829	0.023063850	0.00033156349
0.21455978	0.023230441	0.00033182379
0.21469127	0.022797761	0.00032917553
0.21482276	0.023556484	0.00033359785
0.21495425	0.023058801	0.00033147814
0.21508574	0.022952479	0.00033076708
0.21521723	0.023360929	0.00033194850
0.21534871	0.023052853	0.00033140820
0.21548020	0.022483844	0.00032533298
0.21561169	0.023326244	0.00033277701
0.21574318	0.023270885	0.00033360125
0.21587467	0.022999362	0.00032883991
0.21600616	0.023138212	0.00033107376
0.21613765	0.023493734	0.00033133148
0.21626913	0.023768597	0.00033383158
0.21640062	0.023119726	0.00033024689
0.21653211	0.023026306	0.00033052596
0.21666360	0.022817735	0.00032811757
0.21679509	0.023164774	0.00032854414
0.21692658	0.023664109	0.00033377688
0.21705807	0.022761342	0.00032816181
0.21718956	0.022707504	0.00032711843
0.21732104	0.022754705	0.00032779839
0.21745253	0.023062033	0.00032877930
0.21758402	0.023290790	0.00032939053
0.21771551	0.023350964	0.00033027936
0.21784700	0.023200567	0.00032901548
0.21797849	0.023259570	0.00033027275
0.21810998	0.023484308	0.00033051245
0.21824147	0.022630945	0.00032552812
0.21837295	0.023571044	0.00033260057
0.21850444	0.022993358	0.00032672904
0.21863593	0.023465191	0.00033125708
0.21876742	0.023502876	0.00032930985
0.21889891	0.023440930	0.00033151373
0.21903040	0.023494755	0.00033112210
0.21916189	0.022783221	0.00032513514
0.21929337	0.023354774	0.00033046195
0.21942486	0.022776806	0.00032564302
0.21955635	0.022463930	0.00032540394
0.21968784	0.023223190	0.00032909416
0.21981933	0.023169646	0.00032589161
0.21995082	0.023064474	0.00032735462
0.22008231	0.023184119	0.00032679004
0.22021380	0.022830884	0.00032656416
0.22034528	0.023587862	0.00033060681
0.22047677	0.023043292	0.00032466084
0.22060826	0.022760157	0.00032536951
0.22073975	0.022970169	0.00032591831
0.22087124	0.023108283	0.00032723360
0.22100273	0.023422135	0.00032841229
0.22113422	0.022726197	0.00032332003
0.22126571	0.023145505	0.00032718020
0.22139719	0.023605626	0.00032957120
0.22152868	0.023595604	0.00032891686
0.22166017	0.023489780	0.00032995398
0.22179166	0.023252931	0.00032586955
0.22192315	0.023305624	0.00032717994
0.22205464	0.023300571	0.00032834672
0.22218613	0.022491336	0.00032274123
0.22231761	0.023605555	0.00032800314
0.22244910	0.023545307	0.00032800331
0.22258059	0.023169819	0.00032598546
0.22271208	0.023088980	0.00032651374
0.22284357	0.023176537	0.00032574656
0.22297506	0.022889956	0.00032568948
0.22310655	0.022831679	0.00032216224
0.22323804	0.023145869	0.00032712338
0.22336952	0.023322224	0.00032780627
0.22350101	0.023144005	0.00032572854
0.22363250	0.022572342	0.00032223887
0.22376399	0.023031081	0.00032333932
0.22389548	0.022873284	0.00032476768
0.22402697	0.023233180	0.00032641974
0.22415846	0.023085626	0.00032492365
0.22428995	0.023188760	0.00032489394
0.22442143	0.023147053	0.00032377530
0.22455292	0.023281784	0.00032468096
0.22468441	0.022990960	0.00032405732
0.22481590	0.022640123	0.00032275561
0.22494739	0.022465792	0.00032011435
0.22507888	0.023157566	0.00032400547
0.22521037	0.023274423	0.00032470367
0.22534186	0.023292008	0.00032656348
0.22547334	0.022471232	0.00032061768
0.22560483	0.022877497	0.00032122231
0.22573632	0.023244966	0.00032531553
0.22586781	0.023646254	0.00032745212
0.22599930	0.023640878	0.00032775222
0.22613079	0.023003158	0.00032209328
0.22626228	0.022774181	0.00032271969
0.22639376	0.023135792	0.00032252527
0.22652525	0.022599754	0.00031991498
0.22665674	0.023532253	0.00032607386
0.22678823	0.023008427	0.00032216128
0.22691972	0.022951981	0.00032256083
0.22705121	0.023497390	0.00032460549
0.22718270	0.022988414	0.00032260271
0.22731419	0.022871687	0.00032282114
0.22744567	0.023339600	0.00032429022
0.22757716	0.022966150	0.00032053222
0.22770865	0.022935696	0.00032229875
0.22784014	0.023118346	0.00032223270
0.22797163	0.023140663	0.00032318978
0.22810312	0.023656713	0.00032414680
0.22823461	0.023382170	0.00032369390
0.22836610	0.023301279	0.00032398847
0.22849758	0.023609217	0.00032500514
0.22862907	0.023175496	0.00032360374
0.22876056	0.022880508	0.00031919731
0.22889205	0.023833491	0.00032605221
0.22902354	0.022761734	0.00032071701
0.22915503	0.023257029	0.00032146425
0.22928652	0.022604367	0.00031979767
0.22941800	0.022927177	0.00031948014
0.22954949	0.022993102	0.00032132489
0.22968098	0.023560577	0.00032363238
0.22981247	0.023004139	0.00032018498
0.22994396	0.023386384	0.00032289221
0.23007545	0.023066799	0.00032393818
0.23020694	0.023087645	0.00032696319
0.23033843	0.023160452	0.00033200736
0.23046991	0.022811881	0.00032996060
0.23060140	0.023547139	0.00033610437
0.23073289	0.022996273	0.00033315569
0.23086438	0.023258281	0.00033646462
0.23099587	0.022361827	0.00033541299
0.23112736	0.022792685	0.00033618307
0.23125885	0.023125691	0.00034122183
0.23139034	0.023292560	0.00034060097
0.23152182	0.023206995	0.00034270685
0.23165331	0.023302443	0.00034562857
0.23178480	0.023212080	0.00034439033
0.23191629	0.022688652	0.00034345973
0.23204778	0.023083427	0.00034609563
0.23217927	0.023392717	0.00034817172
0.23231076	0.023982185	0.00035282977
0.23244224	0.022744664	0.00034496940
0.23257373	0.023360280	0.00034964683
0.23270522	0.023195874	0.00035009836
0.23283671	0.023047626	0.00034741978
0.23296820	0.023622475	0.00035330571
0.23309969	0.023099844	0.00034714235
0.23323118	0.023100741	0.00034809624
0.23336267	0.022928310	0.00034840190
0.23349415	0.023226276	0.00034812019
0.23362564	0.022980585	0.00034996537
0.23375713	0.023093618	0.00034975610
0.23388862	0.023328041	0.00034993904
0.23402011	0.023193155	0.00035092268
0.23415160	0.022648372	0.00034624515
0.23428309	0.023109070	0.00035176646
0.23441458	0.023125983	0.00034948481
0.23454606	0.022605362	0.00034812130
0.23467755	0.023294995	0.00035114122
0.23480904	0.023499124	0.00035405883
0.23494053	0.023238346	0.00035224221
0.23507202	0.022672851	0.00034974220
0.23520351	0.023053401	0.00035224789
0.23533500	0.023252743	0.00035316195
0.23546648	0.023210247	0.00035333803
0.23559797	0.022749071	0.00035107275
0.23572946	0.023402232	0.00035452990
0.23586095	0.023185603	0.00035296082
0.23599244	0.023401127	0.00035680893
0.23612393	0.023222858	0.00035391557
0.23625542	0.023381521	0.00035623656
0.23638691	0.022971061	0.00035393545
0.23651839	0.022960791	0.00035293759
0.23664988	0.023097084	0.00035490018
0.23678137	0.023408655	0.00035632016
0.23691286	0.023060132	0.00035482571
0.23704435	0.022928009	0.00035405660
0.23717584	0.022734670	0.00035019425
0.23730733	0.023078512	0.00035659840
0.23743882	0.023221986	0.00035665918
0.23757030	0.023149828	0.00035513214
0.23770179	0.023527961	0.00035958361
0.23783328	0.022547835	0.00035082572
0.23796477	0.023806111	0.00036185686
0.23809626	0.022740323	0.00035368310
0.23822775	0.022903039	0.00035594904
0.23835924	0.022874304	0.00035804632
0.23849072	0.023056716	0.00035476683
0.23862221	0.023214946	0.00035880315
0.23875370	0.023011417	0.00035620869
0.23888519	0.022640776	0.00035450790
0.23901668	0.022796526	0.00035874389
0.23914817	0.023725538	0.00035884934
0.23927966	0.023212357	0.00035910121
0.23941115	0.023471145	0.00036055690
0.23954263	0.022992894	0.00035768417
0.23967412	0.023031697	0.00035879570
0.23980561	0.023176538	0.00035785466
0.23993710	0.023136527	0.00035987532
0.24006859	0.022883689	0.00035833733
0.24020008	0.022978293	0.00035938873
0.24033157	0.023450962	0.00036214543
0.24046306	0.023002514	0.00035821005
0.24059454	0.023441600	0.00036068807
0.24072603	0.023101069	0.00036048176
0.24085752	0.023024905	0.00035815718
0.24098901	0.023195455	0.00036235628
0.24112050	0.023614216	0.00036042358
0.24125199	0.023114479	0.00036028217
0.24138348	0.022976170	0.00036000838
0.24151496	0.023221861	0.00035935430
0.24164645	0.022514103	0.00035758833
0.24177794	0.023232794	0.00036002120
0.24190943	0.022458227	0.00035666534
0.24204092	0.023055161	0.00036025448
0.24217241	0.023451483	0.00036243989
0.24230390	0.022983553	0.00036050900
0.24243539	0.023484248	0.00036178920
0.24256687	0.023419506	0.00036379639
0.24269836	0.022735915	0.00035989896
0.24282985	0.023942605	0.00036525967
0.24296134	0.023291894	0.00036356762
0.24309283	0.023452586	0.00036405896
0.24322432	0.023085741	0.00036082384
0.24335581	0.023745404	0.00036703832
0.24348730	0.023562614	0.00036457764
0.24361878	0.022757644	0.00036018884
0.24375027	0.022851622	0.00035990720
0.24388176	0.023162874	0.00036242826
0.24401325	0.022579734	0.00036148050
0.24414474	0.022689918	0.00035754513
0.24427623	0.022746769	0.00036126937
0.24440772	0.024199486	0.00036963163
0.24453920	0.023377128	0.00036401180
0.24467069	0.023332989	0.00036594054
0.24480218	0.022872774	0.00036057299
0.24493367	0.022623306	0.00035905778
0.24506516	0.023165237	0.00036280398
0.24519665	0.022610818	0.00036020838
0.24532814	0.022738822	0.00036200739
0.24545963	0.022779839	0.00036245709
0.24559111	0.023289171	0.00036599533
0.24572260	0.023469890	0.00036614890
0.24585409	0.022881795	0.00036250364
0.24598558	0.023296539	0.00036560552
0.24611707	0.022807729	0.00036266551
0.24624856	0.022418545	0.00035982156
0.24638005	0.023124753	0.00036555288
0.24651154	0.023197798	0.00036388441
0.24664302	0.023000595	0.00036486097
0.24677451	0.022935126	0.00036266954
0.24690600	0.023028558	0.00036426133
0.24703749	0.022977412	0.00036502938
0.24716898	0.023351716	0.00036473353
0.24730047	0.023545937	0.00036895995
0.24743196	0.023232382	0.00036501244
0.24756345	0.023407897	0.00036610129
0.24769493	0.023203688	0.00036760854
0.24782642	0.023533953	0.00036649805
0.24795791	0.022982944	0.00036567815
0.24808940	0.022690143	0.00036322930
0.24822089	0.022953020	0.00036439377
0.24835238	0.022175002	0.00036102391
0.24848387	0.023492104	0.00036832104
0.24861535	0.022609497	0.00036357028
0.24874684	0.023233396	0.00036620075
0.24887833	0.022949762	0.00036460378
0.24900982	0.023660807	0.00037132986
0.24914131	0.023346196	0.00036740019
0.24927280	0.022897525	0.00036623806
0.24940429	0.022821769	0.00036592892
0.24953578	0.023172155	0.00036623682
0.24966726	0.023219859	0.00036788102
0.24979875	0.023280250	0.00036575429
0.24993024	0.023683991	0.00037215512
0.25006173	0.023575192	0.00036974534
0.25019322	0.023488439	0.00036955452
0.25032471	0.023200203	0.00036908486
0.25045620	0.023348274	0.00036728666
0.25058769	0.023046822	0.00036732376
0.25071917	0.022981688	0.00036656904
0.25085066	0.023364116	0.00036813035
0.25098215	0.022893772	0.00036708853
0.25111364	0.022686916	0.00036434017
0.25124513	0.022799280	0.00036686178
0.25137662	0.023307698	0.00037111142
0.25150811	0.022802062	0.00036484142
0.25163959	0.023140032	0.00036783800
0.25177108	0.023445576	0.00036806756
0.25190257	0.023049446	0.00036917415
0.25203406	0.023306548	0.00036993191
0.25216555	0.024106477	0.00037366043
0.25229704	0.023318007	0.00036940935
0.25242853	0.023168928	0.00036870117
0.25256002	0.023144086	0.00036975329
0.25269150	0.023102574	0.00036943494
0.25282299	0.023581528	0.00036976239
0.25295448	0.023966618	0.00037609658
0.25308597	0.023748678	0.00037042250
0.25321746	0.023012949	0.00036905994
0.25334895	0.023347066	0.00037087431
0.25348044	0.023203911	0.00036823114
0.25361193	0.022876347	0.00036827660
0.25374341	0.023639159	0.00037124283
0.25387490	0.022913921	0.00036731699
0.25400639	0.022908331	0.00037497817
0.25413788	0.023085490	0.00037930336
0.25426937	0.022842809	0.00038309528
0.25440086	0.022794794	0.00038542372
0.25453235	0.022641911	0.00038696435
0.25466383	0.023068084	0.00039224782
0.25479532	0.023474841	0.00039610505
0.25492681	0.023686371	0.00040088373
0.25505830	0.022708715	0.00039537202
0.25518979	0.023073805	0.00039963164
0.25532128	0.022283465	0.00039703891
0.25545277	0.022462354	0.00039963473
0.25558426	0.023028707	0.00040453219
0.25571574	0.023383634	0.00040828407
0.25584723	0.023298869	0.00040952495
0.25597872	0.023496887	0.00041364206
0.25611021	0.023205568	0.00041051303
0.25624170	0.023254762	0.00041509214
0.25637319	0.023111634	0.00041822718
0.25650468	0.022839813	0.00041365969
0.25663617	0.022689459	0.00041594155
0.25676765	0.023309325	0.00042178926
0.25689914	0.023564117	0.00042481305
0.25703063	0.023361537	0.00042691529
0.25716212	0.023070916	0.00042376253
0.25729361	0.023079891	0.00042796571
0.25742510	0.023812049	0.00043281124
0.25755659	0.022474939	0.00042727890
0.25768807	0.022211694	0.00042537149
0.25781956	0.022471663	0.00042802201
0.25795105	0.022908997	0.00043181280
0.25808254	0.022840980	0.00043625030
0.25821403	0.022450062	0.00043107416
0.25834552	0.022433319	0.00043325222
0.25847701	0.021956229	0.00042986480
0.25860850	0.023213516	0.00043972686
0.25873998	0.023535915	0.00044324499
0.25887147	0.022583727	0.00043880290
0.25900296	0.022899760	0.00044161535
0.25913445	0.023023202	0.00044139563
0.25926594	0.023272047	0.00044376034
0.25939743	0.022789202	0.00044321951
0.25952892	0.023437797	0.00044695308
0.25966041	0.023430134	0.00045101291
0.25979189	0.023903732	0.00045066806
0.25992338	0.023108655	0.00044698299
0.26005487	0.022768320	0.00044631512
0.26018636	0.022481018	0.00044473278
0.26031785	0.023565367	0.00045349578
0.26044934	0.023093023	0.00044945286
0.26058083	0.022376550	0.00044456587
0.26071231	0.022935418	0.00045203301
0.26084380	0.022866728	0.00045086600
0.26097529	0.023213628	0.00045436714
0.26110678	0.022180010	0.00044651759
0.26123827	0.022437804	0.00045246388
0.26136976	0.022635789	0.00045129954
0.26150125	0.022887492	0.00045326828
0.26163274	0.023808530	0.00046182234
0.26176422	0.023608065	0.00046033560
0.26189571	0.023635760	0.00046508879
0.26202720	0.023784980	0.00046484002
0.26215869	0.022212193	0.00045198935
0.26229018	0.023384474	0.00046340426
0.26242167	0.023107498	0.00045916136
0.26255316	0.023393030	0.00046386794
0.26268465	0.022617275	0.00046200724
0.26281613	0.023810707	0.00046857291
0.26294762	0.023521529	0.00046578579
0.26307911	0.023029805	0.00046311648
0.26321060	0.023168124	0.00046799163
0.26334209	0.023332353	0.00046990161
0.26347358	0.022971133	0.00046541106
0.26360507	0.023700008	0.00047175659
0.26373655	0.022594280	0.00046455810
0.26386804	0.022387469	0.00046439719
0.26399953	0.023340488	0.00047366711
0.26413102	0.023043521	0.00046739260
0.26426251	0.023637445	0.00047401790
0.26439400	0.023083910	0.00047206029
0.26452549	0.022722696	0.00047009607
0.26465698	0.023166968	0.00047407305
0.26478846	0.023423761	0.00047254830
0.26491995	0.023446002	0.00048029753
0.26505144	0.022422970	0.00046675358
0.26518293	0.022932199	0.00047466401
0.26531442	0.022738186	0.00047695636
0.26544591	0.023200258	0.00047479213
[truncated: 567 more rows]
