# Supplementary material for: Invariant surface glycoprotein 65 of Trypanosoma brucei is a complement C3 receptor
Source: Nat Commun. 2022 Aug 29;13:5085. doi: 10.1038/s41467-022-32728-9 (PMC9424271; doi:10.1038/s41467-022-32728-9)
Supplement: Supplementary file 4 — supplementary data 2 [file 41467_2022_32728_MOESM4_ESM.zip › b21-414646_00063.dat]

0.0026000000	39.307540	0.13638425
0.0027314887	28.528619	0.10672682
0.0028629774	21.816280	0.089241016
0.0029944661	17.004015	0.075612244
0.0031259548	12.210769	0.058880764
0.0032574435	10.844623	0.057436872
0.0033889322	8.6973528	0.048624239
0.0035204209	11.386041	0.048439397
0.0036519096	12.138866	0.046412080
0.0037833983	9.8400586	0.039397127
0.0039148870	8.2072986	0.034717522
0.0040463757	6.6725295	0.030115464
0.0041778644	5.4566979	0.025525915
0.0043093531	4.5332885	0.022843016
0.0044408418	3.7666588	0.020026072
0.0045723305	3.0893908	0.018136525
0.0047038192	2.8316344	0.016618477
0.0048353079	2.4828040	0.015106787
0.0049667966	2.1735800	0.014084197
0.0050982853	1.8586734	0.012338079
0.0052297740	1.7179537	0.012016895
0.0053612627	1.5081138	0.010872554
0.0054927514	1.3863398	0.010147965
0.0056242401	1.2393342	0.0095670825
0.0057557288	1.1820139	0.0090843554
0.0058872175	1.0605293	0.0084896696
0.0060187062	1.0037439	0.0082373771
0.0061501949	0.88388328	0.0074040995
0.0062816836	0.87374091	0.0075277750
0.0064131723	0.81670811	0.0071345227
0.0065446610	0.78918498	0.0069128417
0.0066761496	0.74608420	0.0066897913
0.0068076383	0.71881535	0.0064174826
0.0069391270	0.68337325	0.0063578545
0.0070706157	0.65395819	0.0061211222
0.0072021044	0.63300456	0.0059558603
0.0073335931	0.61366810	0.0058386356
0.0074650818	0.57332607	0.0054791661
0.0075965705	0.55999004	0.0054600055
0.0077280592	0.53514116	0.0053153891
0.0078595479	0.51006015	0.0050652678
0.0079910366	0.49345378	0.0050118143
0.0081225253	0.46356207	0.0047186932
0.0082540140	0.45947386	0.0047245577
0.0083855027	0.43504277	0.0046148157
0.0085169914	0.41209424	0.0043996940
0.0086484801	0.40070570	0.0043069209
0.0087799688	0.38249572	0.0041337001
0.0089114575	0.36469922	0.0040577278
0.0090429462	0.35373996	0.0039683488
0.0091744349	0.34107568	0.0038631600
0.0093059236	0.32210871	0.0037100042
0.0094374123	0.31334459	0.0036349510
0.0095689010	0.29647584	0.0034788146
0.0097003897	0.29108404	0.0034749028
0.0098318784	0.27068806	0.0033030394
0.0099633671	0.26215836	0.0032152757
0.010094856	0.25416172	0.0031561319
0.010226345	0.23793753	0.0029816826
0.010357833	0.23493356	0.0030390635
0.010489322	0.22594348	0.0028926727
0.010620811	0.21618138	0.0028092092
0.010752299	0.20855303	0.0027476890
0.010883788	0.18963648	0.0025659373
0.011015277	0.18617964	0.0025890764
0.011146765	0.17502027	0.0024324798
0.011278254	0.16572801	0.0023581765
0.011409743	0.16143292	0.0023026628
0.011541231	0.15580547	0.0022285228
0.011672720	0.14925349	0.0021861750
0.011804209	0.14258903	0.0020563823
0.011935698	0.13101271	0.0019666168
0.012067186	0.12861286	0.0019371515
0.012198675	0.12438165	0.0018431461
0.012330164	0.11956902	0.0018110281
0.012461652	0.11249921	0.0017365203
0.012593141	0.10526053	0.0016426905
0.012724630	0.10638714	0.0016514475
0.012856118	0.10094074	0.0015582894
0.012987607	0.095948117	0.0015358087
0.013119096	0.094298647	0.0014893163
0.013250585	0.090677837	0.0014446164
0.013382073	0.088835143	0.0014358113
0.013513562	0.084640086	0.0013781294
0.013645051	0.084480877	0.0013871685
0.013776539	0.080934166	0.0013498400
0.013908028	0.077485982	0.0012992114
0.014039517	0.079284459	0.0013073178
0.014171005	0.075153407	0.0012638401
0.014302494	0.073742955	0.0012551134
0.014433983	0.070239961	0.0012262479
0.014565472	0.070292440	0.0012021411
0.014696960	0.067667011	0.0011854873
0.014828449	0.064625755	0.0011415254
0.014959938	0.064877375	0.0011493884
0.015091426	0.064596853	0.0011500238
0.015222915	0.062565259	0.0011044387
0.015354404	0.062122698	0.0011047544
0.015485892	0.061869315	0.0010931676
0.015617381	0.062204556	0.0010980781
0.015748870	0.063093568	0.0011055295
0.015880359	0.062706887	0.0010846951
0.016011847	0.060703546	0.0010675992
0.016143336	0.055946366	0.0010158446
0.016274825	0.053024410	0.00099353979
0.016406313	0.051795659	0.00097325976
0.016537802	0.053837218	0.00098420803
0.016669291	0.055632098	0.00099722683
0.016800779	0.055860736	0.00099810791
0.016932268	0.056717600	0.0010005559
0.017063757	0.057886525	0.0010077841
0.017195246	0.057743419	0.00099659784
0.017326734	0.058051301	0.00099967551
0.017458223	0.057470110	0.00098935349
0.017589712	0.055873256	0.00097054024
0.017721200	0.056609342	0.00098169381
0.017852689	0.053236532	0.00093260780
0.017984178	0.053718631	0.00094604877
0.018115666	0.053930053	0.00094219800
0.018247155	0.050785263	0.00091028147
0.018378644	0.050363141	0.00090685002
0.018510133	0.051866130	0.00091153882
0.018641621	0.051044260	0.00090114939
0.018773110	0.049562684	0.00088387352
0.018904599	0.049346436	0.00088334563
0.019036087	0.048777082	0.00087263082
0.019167576	0.049712774	0.00087237834
0.019299065	0.047568055	0.00085082982
0.019430553	0.048472628	0.00086615789
0.019562042	0.047230910	0.00084389302
0.019693531	0.046520650	0.00083696937
0.019825019	0.045466069	0.00082287994
0.019956508	0.045304836	0.00081597161
0.020087997	0.043801998	0.00080813416
0.020219486	0.043703308	0.00079928852
0.020350974	0.043312948	0.00080088483
0.020482463	0.043199134	0.00078724305
0.020613952	0.042477305	0.00077864000
0.020745440	0.042523066	0.00078438257
0.020876929	0.041212864	0.00076293020
0.021008418	0.039472995	0.00074942421
0.021139906	0.042566418	0.00077329625
0.021271395	0.040236864	0.00074546626
0.021402884	0.041429142	0.00075928950
0.021534373	0.040338668	0.00074518234
0.021665861	0.039082871	0.00073156866
0.021797350	0.038517228	0.00072597834
0.021928839	0.038031872	0.00070977162
0.022060327	0.038796348	0.00072751605
0.022191816	0.039096625	0.00072026491
0.022323305	0.038695594	0.00071706794
0.022454793	0.037982441	0.00070828777
0.022586282	0.037555817	0.00069784255
0.022717771	0.037645859	0.00070405387
0.022849260	0.035215188	0.00067617325
0.022980748	0.035892054	0.00068418707
0.023112237	0.036450173	0.00068219710
0.023243726	0.037099684	0.00068201850
0.023375214	0.037743593	0.00069438172
0.023506703	0.037863765	0.00069039435
0.023638192	0.037791615	0.00068862666
0.023769680	0.037157990	0.00068207332
0.023901169	0.037400751	0.00067993711
0.024032658	0.036510577	0.00067383519
0.024164147	0.037195196	0.00067601197
0.024295635	0.036309526	0.00066294688
0.024427124	0.037010549	0.00066832294
0.024558613	0.035220591	0.00064966196
0.024690101	0.035929820	0.00066164903
0.024821590	0.036447295	0.00065879139
0.024953079	0.035759253	0.00064959257
0.025084567	0.035401712	0.00064699846
0.025216056	0.035487634	0.00064185481
0.025347545	0.035819129	0.00065224133
0.025479034	0.034704401	0.00063565109
0.025610522	0.034556508	0.00062795094
0.025742011	0.034971934	0.00063271940
0.025873500	0.035589697	0.00063521787
0.026004988	0.034907987	0.00063197093
0.026136477	0.035936490	0.00063737643
0.026267966	0.035966302	0.00063290690
0.026399454	0.034838222	0.00062655826
0.026530943	0.034666443	0.00061982818
0.026662432	0.036508643	0.00063735276
0.026793920	0.035410387	0.00062495927
0.026925409	0.034913750	0.00061668889
0.027056898	0.035702510	0.00062563170
0.027188387	0.033549940	0.00060174300
0.027319875	0.035343909	0.00062017994
0.027451364	0.035092237	0.00061363568
0.027582853	0.034327094	0.00060440606
0.027714341	0.034582711	0.00060728393
0.027845830	0.034116246	0.00059972916
0.027977319	0.034385239	0.00060501844
0.028108807	0.033851875	0.00059690963
0.028240296	0.032995383	0.00058782519
0.028371785	0.033381759	0.00058903496
0.028503274	0.032424614	0.00058025566
0.028634762	0.033206185	0.00058583330
0.028766251	0.033648413	0.00058845466
0.028897740	0.032064686	0.00057102833
0.029029228	0.033752242	0.00058556120
0.029160717	0.032426333	0.00057575026
0.029292206	0.033668872	0.00058202785
0.029423694	0.033054850	0.00057993832
0.029555183	0.033454097	0.00057190558
0.029686672	0.032809516	0.00057234719
0.029818161	0.032961426	0.00057468871
0.029949649	0.032541479	0.00056514991
0.030081138	0.031575190	0.00055811762
0.030212627	0.032139287	0.00055780820
0.030344115	0.033291739	0.00056909961
0.030475604	0.030883331	0.00054950622
0.030607093	0.032739418	0.00056064389
0.030738581	0.032605745	0.00056109671
0.030870070	0.033238707	0.00056094532
0.031001559	0.032385577	0.00055373332
0.031133048	0.031804156	0.00055083262
0.031264536	0.031815420	0.00054706589
0.031396025	0.032185372	0.00055191209
0.031527514	0.032954708	0.00055386293
0.031659002	0.031843973	0.00054386464
0.031790491	0.030684882	0.00053755449
0.031921980	0.031804872	0.00054033658
0.032053468	0.031826055	0.00054356897
0.032184957	0.032210545	0.00054132806
0.032316446	0.031632680	0.00053488580
0.032447935	0.031507952	0.00053723677
0.032579423	0.030799432	0.00052864594
0.032710912	0.031627263	0.00053571804
0.032842401	0.032180651	0.00053683230
0.032973889	0.031379954	0.00052926138
0.033105378	0.031227153	0.00053160944
0.033236867	0.031033809	0.00052547429
0.033368355	0.030580138	0.00053038876
0.033499844	0.030682716	0.00053002860
0.033631333	0.029572437	0.00052265255
0.033762822	0.031554269	0.00054277164
0.033894310	0.029998877	0.00052900020
0.034025799	0.030145777	0.00053150326
0.034157288	0.029690703	0.00052817194
0.034288776	0.029762493	0.00052893371
0.034420265	0.029691312	0.00053211671
0.034551754	0.029615262	0.00052642649
0.034683242	0.029840610	0.00053145981
0.034814731	0.029649107	0.00052567858
0.034946220	0.030721102	0.00053513005
0.035077708	0.028822063	0.00052625383
0.035209197	0.029405752	0.00052965466
0.035340686	0.029297528	0.00052443825
0.035472175	0.029104621	0.00053402597
0.035603663	0.028479724	0.00053055302
0.035735152	0.029884481	0.00054986151
0.035866641	0.030383259	0.00055243640
0.035998129	0.029363628	0.00054234359
0.036129618	0.029379798	0.00054578730
0.036261107	0.028671975	0.00053632270
0.036392595	0.029093183	0.00054922757
0.036524084	0.028805205	0.00054504738
0.036655573	0.028823704	0.00053957686
0.036787062	0.029042737	0.00054770735
0.036918550	0.029045342	0.00054306143
0.037050039	0.027751949	0.00053905545
0.037181528	0.029261146	0.00054790966
0.037313016	0.029281176	0.00055025132
0.037444505	0.028187739	0.00054559312
0.037575994	0.028094137	0.00053962575
0.037707482	0.027954654	0.00054279414
0.037838971	0.028422053	0.00054987658
0.037970460	0.029267917	0.00055173870
0.038101949	0.029231154	0.00055617573
0.038233437	0.028494008	0.00054182026
0.038364926	0.028985216	0.00054212037
0.038496415	0.028867908	0.00054055886
0.038627903	0.029285232	0.00053900280
0.038759392	0.029244943	0.00054248413
0.038890881	0.028704382	0.00053228047
0.039022369	0.029939425	0.00054259941
0.039153858	0.030099928	0.00054125156
0.039285347	0.030252831	0.00053849957
0.039416836	0.029345694	0.00053511591
0.039548324	0.029511717	0.00053248127
0.039679813	0.029375042	0.00052884129
0.039811302	0.028619732	0.00052558551
0.039942790	0.029740809	0.00053038201
0.040074279	0.029247541	0.00053034826
0.040205768	0.029992644	0.00053152419
0.040337256	0.029312200	0.00052456600
0.040468745	0.029249352	0.00052553274
0.040600234	0.028760269	0.00052125587
0.040731723	0.028259873	0.00051650476
0.040863211	0.028428277	0.00051846773
0.040994700	0.029772247	0.00052667861
0.041126189	0.030015111	0.00053079895
0.041257677	0.029245996	0.00052019837
0.041389166	0.029719375	0.00052376692
0.041520655	0.029330113	0.00052185939
0.041652143	0.029266058	0.00051804045
0.041783632	0.028384389	0.00051271187
0.041915121	0.029159134	0.00051770739
0.042046610	0.028769032	0.00051617463
0.042178098	0.029576852	0.00052064599
0.042309587	0.029176707	0.00051674149
0.042441076	0.028134730	0.00050581915
0.042572564	0.029235448	0.00051539815
0.042704053	0.029413009	0.00051420314
0.042835542	0.029857566	0.00052004791
0.042967030	0.028305880	0.00050532162
0.043098519	0.029199377	0.00051473098
0.043230008	0.029759373	0.00051678023
0.043361496	0.030102531	0.00051405738
0.043492985	0.028510901	0.00050990012
0.043624474	0.028533779	0.00050539260
0.043755963	0.029466588	0.00051378878
0.043887451	0.029576547	0.00051082730
0.044018940	0.029150210	0.00050637308
0.044150429	0.029324244	0.00051363940
0.044281917	0.029299673	0.00050758313
0.044413406	0.029415573	0.00051239524
0.044544895	0.028394447	0.00049975483
0.044676383	0.029109468	0.00050663456
0.044807872	0.029594475	0.00050971315
0.044939361	0.029526537	0.00050751686
0.045070850	0.028554620	0.00050097357
0.045202338	0.029242809	0.00050741740
0.045333827	0.028883320	0.00049812495
0.045465316	0.029082824	0.00050560112
0.045596804	0.029891959	0.00050933896
0.045728293	0.029647905	0.00050723710
0.045859782	0.029388373	0.00050353290
0.045991270	0.028998368	0.00049658275
0.046122759	0.028797321	0.00049976781
0.046254248	0.028832752	0.00050690805
0.046385737	0.029112592	0.00051024484
0.046517225	0.028619703	0.00050862495
0.046648714	0.028381068	0.00050789633
0.046780203	0.028599598	0.00051740810
0.046911691	0.029674989	0.00052475855
0.047043180	0.029861762	0.00052426668
0.047174669	0.028984007	0.00052042444
0.047306157	0.029005721	0.00052147822
0.047437646	0.028949292	0.00052313338
0.047569135	0.029948989	0.00053462192
0.047700624	0.029562338	0.00052760001
0.047832112	0.029538507	0.00053283715
0.047963601	0.029151547	0.00052594230
0.048095090	0.029654132	0.00053584441
0.048226578	0.030366699	0.00054249057
0.048358067	0.029545466	0.00053099121
0.048489556	0.029336848	0.00053217455
0.048621044	0.028411304	0.00052462048
0.048752533	0.029115720	0.00053539825
0.048884022	0.029170098	0.00053297655
0.049015511	0.028493306	0.00052776707
0.049146999	0.029204811	0.00053458458
0.049278488	0.029557819	0.00053865851
0.049409977	0.029018610	0.00053652544
0.049541465	0.029129403	0.00053444306
0.049672954	0.029925255	0.00054345442
0.049804443	0.029030828	0.00053648187
0.049935931	0.030323259	0.00054910579
0.050067420	0.029139344	0.00054011943
0.050198909	0.028709169	0.00053697030
0.050330398	0.029323160	0.00054022621
0.050461886	0.029516409	0.00054196886
0.050593375	0.029939469	0.00054578509
0.050724864	0.028800667	0.00053826436
0.050856352	0.028914537	0.00054061576
0.050987841	0.029049093	0.00053880919
0.051119330	0.028214794	0.00053382270
0.051250818	0.028788735	0.00053992274
0.051382307	0.028966889	0.00054406624
0.051513796	0.028418747	0.00053594759
0.051645284	0.029000978	0.00053958847
0.051776773	0.029030793	0.00054191594
0.051908262	0.029675623	0.00054657410
0.052039751	0.028884316	0.00054305954
0.052171239	0.029392896	0.00054635071
0.052302728	0.028987481	0.00054753250
0.052434217	0.028470773	0.00053997080
0.052565705	0.028823982	0.00054509096
0.052697194	0.028943545	0.00054419712
0.052828683	0.029554965	0.00055086290
0.052960171	0.029537162	0.00054890097
0.053091660	0.029234362	0.00054524207
0.053223149	0.029617395	0.00055288178
0.053354638	0.030625248	0.00056251417
0.053486126	0.028613731	0.00054678515
0.053617615	0.028804404	0.00054420340
0.053749104	0.029154513	0.00054620154
0.053880592	0.029861090	0.00055328712
0.054012081	0.030078625	0.00055918433
0.054143570	0.028830179	0.00054905118
0.054275058	0.028837070	0.00054719691
0.054406547	0.028866105	0.00054631500
0.054538036	0.029540177	0.00055593042
0.054669525	0.028594484	0.00054410405
0.054801013	0.027734304	0.00054291740
0.054932502	0.028972692	0.00055147659
0.055063991	0.029143242	0.00054711464
0.055195479	0.028008987	0.00054372490
0.055326968	0.029099843	0.00055005101
0.055458457	0.029036270	0.00055432474
0.055589945	0.028715479	0.00054745377
0.055721434	0.029722511	0.00055472709
0.055852923	0.027551611	0.00054250269
0.055984412	0.029007894	0.00055347264
0.056115900	0.029932473	0.00055761304
0.056247389	0.029855850	0.00056102575
0.056378878	0.028279241	0.00054251752
0.056510366	0.028671919	0.00055181121
0.056641855	0.028483962	0.00054851049
0.056773344	0.028720182	0.00055183995
0.056904832	0.028002104	0.00054533373
0.057036321	0.029331456	0.00055395561
0.057167810	0.027546993	0.00054311474
0.057299299	0.029319760	0.00055497462
0.057430787	0.029421629	0.00055468013
0.057562276	0.028771042	0.00055172632
0.057693765	0.028639532	0.00054533225
0.057825253	0.028619305	0.00054981717
0.057956742	0.028788620	0.00055151455
0.058088231	0.029194231	0.00055203211
0.058219719	0.028814003	0.00055164676
0.058351208	0.028005230	0.00053779715
0.058482697	0.027905924	0.00054158500
0.058614186	0.028107891	0.00054339759
0.058745674	0.028932954	0.00054590334
0.058877163	0.028171372	0.00054064683
0.059008652	0.028421905	0.00053943505
0.059140140	0.028443328	0.00054420661
0.059271629	0.028753360	0.00054458290
0.059403118	0.030214467	0.00055216796
0.059534606	0.028945503	0.00054614830
0.059666095	0.028662002	0.00053714486
0.059797584	0.029437407	0.00054455188
0.059929072	0.028045425	0.00053556232
0.060060561	0.029013387	0.00053864432
0.060192050	0.028807132	0.00054219861
0.060323539	0.029244330	0.00054127047
0.060455027	0.029243437	0.00054472620
0.060586516	0.029322810	0.00054551857
0.060718005	0.030036564	0.00054774193
0.060849493	0.028458045	0.00053545224
0.060980982	0.029308036	0.00054323914
0.061112471	0.029424407	0.00054142581
0.061243959	0.027803504	0.00053365925
0.061375448	0.027787551	0.00052567053
0.061506937	0.028838022	0.00054038545
0.061638426	0.028581785	0.00053322312
0.061769914	0.027595402	0.00052653415
0.061901403	0.028576959	0.00053750984
0.062032892	0.028855190	0.00053364973
0.062164380	0.028803768	0.00053652068
0.062295869	0.028928468	0.00053864103
0.062427358	0.028846351	0.00053649025
0.062558846	0.029312763	0.00054409620
0.062690335	0.028871368	0.00053310067
0.062821824	0.028083902	0.00053025168
0.062953313	0.029923797	0.00054404155
0.063084801	0.028536175	0.00053295718
0.063216290	0.029350059	0.00053991927
0.063347779	0.029832019	0.00054087241
0.063479267	0.028746727	0.00053189842
0.063610756	0.028369976	0.00053240289
0.063742245	0.028968181	0.00053490928
0.063873733	0.028070480	0.00053111008
0.064005222	0.029527775	0.00053816823
0.064136711	0.028956301	0.00053376897
0.064268200	0.027885368	0.00052418952
0.064399688	0.028793617	0.00053280469
0.064531177	0.028069009	0.00052958486
0.064662666	0.029086229	0.00053303125
0.064794154	0.028208206	0.00052521473
0.064925643	0.029164788	0.00053551547
0.065057132	0.028775130	0.00053271366
0.065188620	0.028365252	0.00052940574
0.065320109	0.028254078	0.00052519505
0.065451598	0.028895810	0.00052970497
0.065583087	0.028789147	0.00053350650
0.065714575	0.028774874	0.00053011815
0.065846064	0.029491814	0.00053531369
0.065977553	0.028512418	0.00052571901
0.066109041	0.028663901	0.00052704593
0.066240530	0.028260636	0.00052636459
0.066372019	0.028832742	0.00052807714
0.066503507	0.028661182	0.00052752434
0.066634996	0.028756408	0.00052682875
0.066766485	0.028872557	0.00053080999
0.066897973	0.028649988	0.00052699878
0.067029462	0.028242571	0.00052430760
0.067160951	0.028441517	0.00052835589
0.067292440	0.028285676	0.00052339689
0.067423928	0.029131637	0.00052444962
0.067555417	0.028004051	0.00052058748
0.067686906	0.028289023	0.00052203006
0.067818394	0.029632859	0.00053295901
0.067949883	0.028255750	0.00052179235
0.068081372	0.029071471	0.00052521505
0.068212860	0.029475171	0.00053052452
0.068344349	0.029024952	0.00052681770
0.068475838	0.028343304	0.00052096762
0.068607327	0.029444179	0.00053025757
0.068738815	0.029379339	0.00052505691
0.068870304	0.028848365	0.00052636128
0.069001793	0.028498007	0.00052136493
0.069133281	0.028000591	0.00051736974
0.069264770	0.029137731	0.00052831626
0.069396259	0.029421462	0.00052316064
0.069527747	0.029531506	0.00053006287
0.069659236	0.029507660	0.00052954284
0.069790725	0.027455383	0.00051106832
0.069922214	0.028736363	0.00052252770
0.070053702	0.028729934	0.00051722089
0.070185191	0.028149734	0.00051898624
0.070316680	0.028472859	0.00051758350
0.070448168	0.029230633	0.00052365931
0.070579657	0.029584468	0.00052813348
0.070711146	0.028663377	0.00051621328
0.070842634	0.028784016	0.00052135508
0.070974123	0.027124824	0.00050538503
0.071105612	0.027325852	0.00050822703
0.071237101	0.028594732	0.00051839923
0.071368589	0.028703988	0.00051403374
0.071500078	0.028583624	0.00051819110
0.071631567	0.027672654	0.00051213164
0.071763055	0.027763512	0.00050932585
0.071894544	0.028017009	0.00051371038
0.072026033	0.027718383	0.00050651466
0.072157521	0.027819280	0.00051222377
0.072289010	0.027835025	0.00051213771
0.072420499	0.027569538	0.00050575287
0.072551988	0.028383920	0.00051282629
0.072683476	0.027040550	0.00050195397
0.072814965	0.027346624	0.00050614891
0.072946454	0.027031408	0.00050658144
0.073077942	0.027189318	0.00050123884
0.073209431	0.027379737	0.00050528968
0.073340920	0.027368497	0.00050403916
0.073472408	0.027232500	0.00050458404
0.073603897	0.027769267	0.00051006754
0.073735386	0.026327759	0.00049409539
0.073866875	0.026867604	0.00049957648
0.073998363	0.027167551	0.00050077091
0.074129852	0.027883160	0.00050822168
0.074261341	0.027017312	0.00050292235
0.074392829	0.028224764	0.00050683870
0.074524318	0.026535060	0.00049754932
0.074655807	0.027443318	0.00050131316
0.074787295	0.027702618	0.00050455936
0.074918784	0.027360043	0.00050170448
0.075050273	0.027718432	0.00050250925
0.075181761	0.027146942	0.00049939181
0.075313250	0.027271458	0.00050212371
0.075444739	0.027453405	0.00050105328
0.075576228	0.027128419	0.00049896577
0.075707716	0.026850090	0.00049546460
0.075839205	0.027354170	0.00050010909
0.075970694	0.026476084	0.00049373229
0.076102182	0.027632508	0.00049807049
0.076233671	0.027331562	0.00050193494
0.076365160	0.026198632	0.00048755510
0.076496648	0.026647841	0.00049420138
0.076628137	0.026441543	0.00049251791
0.076759626	0.026498722	0.00048947886
0.076891115	0.026430559	0.00049156679
0.077022603	0.027104632	0.00049419836
0.077154092	0.027379221	0.00049688770
0.077285581	0.027337251	0.00049931781
0.077417069	0.027977619	0.00050047819
0.077548558	0.026315842	0.00049059314
0.077680047	0.026790615	0.00049083647
0.077811535	0.026436685	0.00048914221
0.077943024	0.026415128	0.00048956788
0.078074513	0.027691331	0.00049687961
0.078206002	0.027565596	0.00049877918
0.078337490	0.027454402	0.00049464096
0.078468979	0.027587145	0.00049665510
0.078600468	0.026123246	0.00048681459
0.078731956	0.026538494	0.00048630850
0.078863445	0.026241209	0.00048813152
0.078994934	0.027279539	0.00049163725
0.079126422	0.026370159	0.00048508736
0.079257911	0.026837574	0.00049031257
0.079389400	0.026197357	0.00048389830
0.079520889	0.027232320	0.00049203374
0.079652377	0.027257695	0.00049348381
0.079783866	0.027067254	0.00049020945
0.079915355	0.026204650	0.00048551828
0.080046843	0.025992950	0.00047957851
0.080178332	0.026498090	0.00048527182
0.080309821	0.026319116	0.00048557865
0.080441309	0.026558513	0.00048387495
0.080572798	0.026637980	0.00048892496
0.080704287	0.026961210	0.00049002857
0.080835776	0.026244373	0.00048361447
0.080967264	0.026251640	0.00048521297
0.081098753	0.026506595	0.00047987796
0.081230242	0.026712485	0.00048628050
0.081361730	0.027264689	0.00048861940
0.081493219	0.026407195	0.00048289193
0.081624708	0.026723186	0.00048759729
0.081756196	0.026735779	0.00047959445
0.081887685	0.027051363	0.00048886680
0.082019174	0.026473790	0.00048346568
0.082150663	0.025833583	0.00047807366
0.082282151	0.026749762	0.00048574012
0.082413640	0.026150963	0.00047581652
0.082545129	0.025757775	0.00047646163
0.082676617	0.025294241	0.00047289141
0.082808106	0.026046060	0.00047773189
0.082939595	0.026982976	0.00048894208
0.083071083	0.025730490	0.00047243613
0.083202572	0.025781251	0.00047468169
0.083334061	0.025725666	0.00047706354
0.083465549	0.026518072	0.00047878902
0.083597038	0.025998377	0.00047794402
0.083728527	0.024928133	0.00046416349
0.083860016	0.025024561	0.00047013774
0.083991504	0.026249377	0.00047954099
0.084122993	0.026032208	0.00047405322
0.084254482	0.027111804	0.00048562229
0.084385970	0.025624606	0.00047104610
0.084517459	0.026129709	0.00047640548
0.084648948	0.025936890	0.00047589713
0.084780436	0.026051737	0.00047299702
0.084911925	0.026430032	0.00047878101
0.085043414	0.026503589	0.00047663072
0.085174903	0.026384672	0.00047591706
0.085306391	0.025314056	0.00047058955
0.085437880	0.025656380	0.00047075014
0.085569369	0.025397832	0.00046831323
0.085700857	0.025640050	0.00046823910
0.085832346	0.026526695	0.00047684957
0.085963835	0.025967026	0.00047522434
0.086095323	0.026088939	0.00047167154
0.086226812	0.026355534	0.00047408653
0.086358301	0.026313470	0.00047425456
0.086489790	0.025479568	0.00046649895
0.086621278	0.026436524	0.00047343054
0.086752767	0.025383940	0.00046481693
0.086884256	0.025280518	0.00046291509
0.087015744	0.024526310	0.00045951620
0.087147233	0.026150650	0.00047157557
0.087278722	0.026173146	0.00047321042
0.087410210	0.026133293	0.00047134360
0.087541699	0.025782681	0.00046799511
0.087673188	0.026048485	0.00047026754
0.087804677	0.025188580	0.00046085157
0.087936165	0.025232578	0.00046471998
0.088067654	0.026746521	0.00047355979
0.088199143	0.025583701	0.00046388094
0.088330631	0.026087965	0.00047158350
0.088462120	0.026071666	0.00046682809
0.088593609	0.025616152	0.00046954540
0.088725097	0.025371669	0.00046197854
0.088856586	0.025804015	0.00046374944
0.088988075	0.025576166	0.00046636300
0.089119564	0.025182746	0.00046020214
0.089251052	0.025393781	0.00046343937
0.089382541	0.025851825	0.00046600962
0.089514030	0.026108818	0.00046772451
0.089645518	0.025340663	0.00046261296
0.089777007	0.025153890	0.00045945518
0.089908496	0.025171655	0.00046025525
0.090039984	0.025670300	0.00046429402
0.090171473	0.025257790	0.00045709775
0.090302962	0.025765553	0.00046364380
0.090434451	0.026620283	0.00046795886
0.090565939	0.025576229	0.00046385819
0.090697428	0.025113310	0.00045900956
0.090828917	0.025053613	0.00045625983
0.090960405	0.026000971	0.00046674685
0.091091894	0.025653794	0.00046159585
0.091223383	0.025324496	0.00045941436
0.091354871	0.025284829	0.00046240431
0.091486360	0.025309557	0.00046645231
0.091617849	0.026280784	0.00048023260
0.091749337	0.025333949	0.00047589962
0.091880826	0.025714158	0.00048290105
0.092012315	0.025198027	0.00048358105
0.092143804	0.025182820	0.00048144146
0.092275292	0.025096492	0.00048574793
0.092406781	0.024696999	0.00048413191
0.092538270	0.024952208	0.00048856724
0.092669758	0.025705640	0.00049798504
0.092801247	0.025476146	0.00047977848
0.092932736	0.024619237	0.00047522799
0.093064224	0.024737965	0.00047143772
0.093195713	0.025302462	0.00047447087
0.093327202	0.024547132	0.00046675605
0.093458691	0.025253765	0.00046606406
0.093590179	0.024999191	0.00047032336
0.093721668	0.024789401	0.00046694245
0.093853157	0.024827439	0.00046673754
0.093984645	0.025075084	0.00046547433
0.094116134	0.024650465	0.00046207401
0.094247623	0.025223480	0.00046558431
0.094379111	0.025286944	0.00046635685
0.094510600	0.025255868	0.00046633146
0.094642089	0.025143951	0.00046443159
0.094773578	0.025419161	0.00046338846
0.094905066	0.024488132	0.00045925100
0.095036555	0.024631565	0.00046233826
0.095168044	0.025199888	0.00045878067
0.095299532	0.025180218	0.00046260481
0.095431021	0.025420487	0.00046068350
0.095562510	0.024721926	0.00045770709
0.095693998	0.024439234	0.00045646314
0.095825487	0.023884807	0.00044802010
0.095956976	0.024872871	0.00045783543
0.096088465	0.024714522	0.00045323090
0.096219953	0.024262878	0.00045339051
0.096351442	0.024994101	0.00046087260
0.096482931	0.024281822	0.00045282221
0.096614419	0.024155208	0.00044861404
0.096745908	0.024336483	0.00045241948
0.096877397	0.024586128	0.00045224918
0.097008885	0.024865833	0.00045600575
0.097140374	0.024471374	0.00045170279
0.097271863	0.024826172	0.00045416768
0.097403352	0.024291996	0.00044979136
0.097534840	0.023802737	0.00044475628
0.097666329	0.025017462	0.00045669861
0.097797818	0.023850502	0.00044175527
0.097929306	0.023925876	0.00044558976
0.098060795	0.023993615	0.00044399352
0.098192284	0.024557269	0.00044512023
0.098323772	0.024702616	0.00044897195
0.098455261	0.025232351	0.00044986418
0.098586750	0.024668047	0.00044339552
0.098718239	0.023654017	0.00043499479
0.098849727	0.024192742	0.00043807878
0.098981216	0.024610746	0.00044267749
0.099112705	0.024348901	0.00044112480
0.099244193	0.024042671	0.00043675008
0.099375682	0.024335872	0.00044042777
0.099507171	0.024004940	0.00043843369
0.099638659	0.024752887	0.00044681500
0.099770148	0.024753943	0.00044345356
0.099901637	0.024692289	0.00044169679
0.10003313	0.024943152	0.00044541786
0.10016461	0.023929207	0.00043885291
0.10029610	0.023738395	0.00043832175
0.10042759	0.024659772	0.00044292339
0.10055908	0.024472992	0.00044350846
0.10069057	0.024443654	0.00044222507
0.10082206	0.023690902	0.00043614108
0.10095355	0.024849671	0.00044715481
0.10108504	0.023664942	0.00043456679
0.10121652	0.024270217	0.00043728303
0.10134801	0.024443489	0.00044264357
0.10147950	0.024298256	0.00043969781
0.10161099	0.023958235	0.00043714308
0.10174248	0.024362749	0.00044077400
0.10187397	0.024417703	0.00043782699
0.10200546	0.024727579	0.00044358670
0.10213694	0.024253042	0.00043677046
0.10226843	0.023950089	0.00043650149
0.10239992	0.024216711	0.00043841170
0.10253141	0.024456100	0.00043512327
0.10266290	0.024234232	0.00043918793
0.10279439	0.024399968	0.00043778601
0.10292588	0.023987815	0.00043579376
0.10305737	0.023121813	0.00042911039
0.10318885	0.023866192	0.00043365412
0.10332034	0.025102794	0.00044322725
0.10345183	0.023833911	0.00043109835
0.10358332	0.024412021	0.00043684795
0.10371481	0.023886486	0.00043230567
0.10384630	0.024123313	0.00043315791
0.10397779	0.023990465	0.00043510327
0.10410928	0.023334251	0.00042944120
0.10424076	0.023409634	0.00043061669
0.10437225	0.023384364	0.00042842090
0.10450374	0.024257628	0.00043279636
0.10463523	0.024442988	0.00043543688
0.10476672	0.023757633	0.00043127951
0.10489821	0.023610423	0.00042873634
0.10502970	0.024416651	0.00043503388
0.10516118	0.023172265	0.00042418764
0.10529267	0.024287769	0.00043540895
0.10542416	0.024126920	0.00043191360
0.10555565	0.023718755	0.00042902970
0.10568714	0.023069833	0.00042367848
0.10581863	0.024266439	0.00043184808
0.10595012	0.023992224	0.00043056941
0.10608161	0.023971771	0.00043151315
0.10621309	0.024494498	0.00043419380
0.10634458	0.024457321	0.00043237569
0.10647607	0.023880888	0.00042985066
0.10660756	0.023530149	0.00042569821
0.10673905	0.023322541	0.00042771168
0.10687054	0.023635924	0.00043056376
0.10700203	0.023833267	0.00043756776
0.10713352	0.024402080	0.00044605695
0.10726500	0.023476741	0.00044359231
0.10739649	0.024336689	0.00045540307
0.10752798	0.023199057	0.00044286441
0.10765947	0.023585435	0.00045126659
0.10779096	0.023586028	0.00045267530
0.10792245	0.023570180	0.00045481985
0.10805394	0.024780484	0.00046757986
0.10818542	0.023719024	0.00045648994
0.10831691	0.023711636	0.00046069466
0.10844840	0.023734096	0.00046136614
0.10857989	0.023798612	0.00046333706
0.10871138	0.024489992	0.00047512977
0.10884287	0.023979652	0.00046798892
0.10897436	0.023838039	0.00046740455
0.10910585	0.023943383	0.00047270717
0.10923733	0.024546641	0.00047374979
0.10936882	0.024082215	0.00047736450
0.10950031	0.024431681	0.00047697157
0.10963180	0.024172792	0.00047718790
0.10976329	0.023734126	0.00047453650
0.10989478	0.024343196	0.00048231040
0.11002627	0.024119630	0.00048585697
0.11015776	0.024031165	0.00047683077
0.11028924	0.025063417	0.00048802634
0.11042073	0.023856686	0.00048552367
0.11055222	0.023667740	0.00047885612
0.11068371	0.023347407	0.00047881929
0.11081520	0.023587843	0.00048208170
0.11094669	0.023705554	0.00048277122
0.11107818	0.022955918	0.00048121262
0.11120966	0.023479717	0.00048424219
0.11134115	0.024252477	0.00049243525
0.11147264	0.024020426	0.00048996329
0.11160413	0.024107920	0.00049161976
0.11173562	0.023519113	0.00049198429
0.11186711	0.024057908	0.00047618560
0.11199860	0.023371811	0.00047395828
0.11213009	0.023860613	0.00046923953
0.11226157	0.023095841	0.00045947124
0.11239306	0.024096330	0.00046770711
0.11252455	0.023769533	0.00046532363
0.11265604	0.023958293	0.00046463341
0.11278753	0.024495877	0.00046431227
0.11291902	0.023409627	0.00045284508
0.11305051	0.024310219	0.00046453373
0.11318200	0.023431479	0.00045248171
0.11331348	0.023415261	0.00045368561
0.11344497	0.023882288	0.00045491037
0.11357646	0.023928294	0.00045300280
0.11370795	0.024101753	0.00045410972
0.11383944	0.024312753	0.00045591530
0.11397093	0.023910512	0.00045197410
0.11410242	0.023922298	0.00045399903
0.11423390	0.024015372	0.00044804919
0.11436539	0.023807994	0.00045254888
0.11449688	0.023835784	0.00044662689
0.11462837	0.023285918	0.00044774158
0.11475986	0.024441553	0.00045112130
0.11489135	0.023155268	0.00043903504
0.11502284	0.024091811	0.00044956950
0.11515433	0.024067474	0.00044716251
0.11528581	0.024224306	0.00044788127
0.11541730	0.023869821	0.00044340846
0.11554879	0.022797749	0.00043301258
0.11568028	0.023439758	0.00044382145
0.11581177	0.024050048	0.00044411689
0.11594326	0.024696159	0.00044887348
0.11607475	0.023943626	0.00044155690
0.11620624	0.023849320	0.00044048003
0.11633772	0.024005218	0.00044285286
0.11646921	0.024126406	0.00044369421
0.11660070	0.023755238	0.00043786051
0.11673219	0.023852968	0.00043898761
0.11686368	0.023133685	0.00043448677
0.11699517	0.024380907	0.00044257941
0.11712666	0.024040939	0.00043936013
0.11725814	0.024118133	0.00043721705
0.11738963	0.023735112	0.00043231893
0.11752112	0.023470135	0.00042973597
0.11765261	0.024005152	0.00043608874
0.11778410	0.023142557	0.00042981562
0.11791559	0.023198596	0.00042625866
0.11804708	0.024361515	0.00043324129
0.11817857	0.023866030	0.00043420008
0.11831005	0.023615547	0.00042901906
0.11844154	0.023575563	0.00042949823
0.11857303	0.024186405	0.00043063652
0.11870452	0.023650024	0.00042692515
0.11883601	0.023468510	0.00042680661
0.11896750	0.024383576	0.00043393644
0.11909899	0.023488981	0.00042842143
0.11923048	0.023463146	0.00042097804
0.11936196	0.023706347	0.00042432921
0.11949345	0.023698042	0.00042332358
0.11962494	0.022927120	0.00041791687
0.11975643	0.024420414	0.00043005512
0.11988792	0.023573320	0.00041916754
0.12001941	0.024036418	0.00042449674
0.12015090	0.023905219	0.00042300341
0.12028239	0.024028981	0.00042572499
0.12041387	0.023915720	0.00042192609
0.12054536	0.023519412	0.00041549238
0.12067685	0.024496259	0.00042380214
0.12080834	0.023153826	0.00041657321
0.12093983	0.024098679	0.00042005696
0.12107132	0.023556120	0.00041979460
0.12120281	0.023611055	0.00041638512
0.12133429	0.023934482	0.00041951131
0.12146578	0.023661370	0.00041799278
0.12159727	0.024257084	0.00041927882
0.12172876	0.024018482	0.00042062665
0.12186025	0.023903651	0.00041702880
0.12199174	0.024114499	0.00041905898
0.12212323	0.023817399	0.00041704145
0.12225472	0.024111041	0.00041792733
0.12238620	0.023839903	0.00041803718
0.12251769	0.024357615	0.00041847946
0.12264918	0.024147641	0.00041902795
0.12278067	0.023655461	0.00041649668
0.12291216	0.023749958	0.00041517480
0.12304365	0.023918432	0.00041711555
0.12317514	0.023400524	0.00041171713
0.12330663	0.024253479	0.00041856677
0.12343811	0.024089613	0.00041939284
0.12356960	0.023868452	0.00041332423
0.12370109	0.022889906	0.00041046852
0.12383258	0.023624649	0.00041177674
0.12396407	0.024284509	0.00041458977
0.12409556	0.023806153	0.00041682669
0.12422705	0.023532074	0.00041129949
0.12435853	0.023868195	0.00041472924
0.12449002	0.023500163	0.00040965366
0.12462151	0.023465272	0.00041069132
0.12475300	0.023537738	0.00041177935
0.12488449	0.022929656	0.00040617130
0.12501598	0.023785443	0.00041509503
0.12514747	0.023687316	0.00041066339
0.12527896	0.023180822	0.00040703220
0.12541044	0.023538504	0.00041258727
0.12554193	0.024167911	0.00041484600
0.12567342	0.024379982	0.00041617665
0.12580491	0.023409015	0.00041034539
0.12593640	0.023576498	0.00040799334
0.12606789	0.023902413	0.00041358122
0.12619938	0.023899002	0.00041049965
0.12633087	0.023615814	0.00041220207
0.12646235	0.023081449	0.00040634627
0.12659384	0.023937197	0.00040873653
0.12672533	0.023954569	0.00041326917
0.12685682	0.023927160	0.00040975823
0.12698831	0.024432734	0.00041317271
0.12711980	0.024174558	0.00041089496
0.12725129	0.023739418	0.00040773676
0.12738277	0.023489207	0.00040862330
0.12751426	0.024272278	0.00041274820
0.12764575	0.024364658	0.00041140486
0.12777724	0.024588234	0.00041253228
0.12790873	0.023912909	0.00040866860
0.12804022	0.024248834	0.00041288077
0.12817171	0.023772933	0.00040815103
0.12830320	0.024159529	0.00041033506
0.12843468	0.023662154	0.00040665807
0.12856617	0.023854312	0.00040679846
0.12869766	0.023505924	0.00040471193
0.12882915	0.023898430	0.00040913882
0.12896064	0.023873186	0.00040608099
0.12909213	0.023826705	0.00040578183
0.12922362	0.022934081	0.00039932977
0.12935511	0.024311505	0.00041127807
0.12948659	0.024474276	0.00041030465
0.12961808	0.023681680	0.00040411395
0.12974957	0.023792881	0.00040472040
0.12988106	0.023292555	0.00040152935
0.13001255	0.024101645	0.00040697282
0.13014404	0.024152015	0.00040904746
0.13027553	0.023506256	0.00040085796
0.13040701	0.023081203	0.00039950052
0.13053850	0.024562199	0.00041086785
0.13066999	0.023799064	0.00040410833
0.13080148	0.023166494	0.00040243930
0.13093297	0.022940955	0.00039634542
0.13106446	0.023990251	0.00040601679
0.13119595	0.023403965	0.00040076955
0.13132744	0.023023003	0.00039976682
0.13145892	0.023151560	0.00040135576
0.13159041	0.023588119	0.00040127486
0.13172190	0.023776355	0.00040338850
0.13185339	0.023857241	0.00040326529
0.13198488	0.022736040	0.00039475629
0.13211637	0.023651935	0.00040341152
0.13224786	0.023686040	0.00040151194
0.13237935	0.023346699	0.00040028952
0.13251083	0.023248881	0.00039964110
0.13264232	0.023527289	0.00040018934
0.13277381	0.024261938	0.00040645959
0.13290530	0.023855124	0.00040032649
0.13303679	0.024109210	0.00040315027
0.13316828	0.023535996	0.00040127986
0.13329977	0.023230970	0.00039545512
0.13343125	0.023471043	0.00040252116
0.13356274	0.022765032	0.00039216894
0.13369423	0.023844901	0.00040072426
0.13382572	0.023069900	0.00039728243
0.13395721	0.023710740	0.00039907750
0.13408870	0.023347334	0.00040034850
0.13422019	0.023284411	0.00039537806
0.13435168	0.023576838	0.00039956688
0.13448316	0.023857472	0.00040284650
0.13461465	0.023550598	0.00039638214
0.13474614	0.023919021	0.00040082662
0.13487763	0.022909434	0.00039389048
0.13500912	0.023324114	0.00039676517
0.13514061	0.023988379	0.00040106786
0.13527210	0.023265774	0.00039675600
0.13540359	0.023449953	0.00039720102
0.13553507	0.023316572	0.00039471286
0.13566656	0.024545706	0.00040427337
0.13579805	0.023576349	0.00039874502
0.13592954	0.023962237	0.00039904018
0.13606103	0.023265441	0.00039704039
0.13619252	0.023570631	0.00039596415
0.13632401	0.023556753	0.00039487714
0.13645549	0.023573194	0.00039768431
0.13658698	0.024058033	0.00039888649
0.13671847	0.022950026	0.00039169142
0.13684996	0.023446104	0.00039634679
0.13698145	0.024312057	0.00039980464
0.13711294	0.023668945	0.00039667911
0.13724443	0.023576041	0.00039653790
0.13737592	0.023846960	0.00039539642
0.13750740	0.023587846	0.00039711275
0.13763889	0.024289032	0.00039795039
0.13777038	0.024252254	0.00040002844
0.13790187	0.023494957	0.00039384926
0.13803336	0.023244392	0.00039156274
0.13816485	0.023699988	0.00039672319
0.13829634	0.023131130	0.00038916412
0.13842783	0.023798677	0.00039573398
0.13855931	0.024124636	0.00039837010
0.13869080	0.023568740	0.00039366726
0.13882229	0.024239712	0.00039727400
0.13895378	0.023773860	0.00039365348
0.13908527	0.023563117	0.00039446434
0.13921676	0.023870080	0.00039501501
0.13934825	0.022846643	0.00038726889
0.13947973	0.023216181	0.00039008725
0.13961122	0.023798875	0.00039246157
0.13974271	0.023357169	0.00039083851
0.13987420	0.023254721	0.00039147187
0.14000569	0.023459471	0.00038876617
0.14013718	0.023373652	0.00039094526
0.14026867	0.024034676	0.00039415591
0.14040016	0.022914563	0.00038920229
0.14053164	0.024019450	0.00039539598
0.14066313	0.023618276	0.00038954014
0.14079462	0.023593604	0.00039186724
0.14092611	0.023105386	0.00038739528
0.14105760	0.024067325	0.00039290417
0.14118909	0.023274615	0.00039173132
0.14132058	0.023416467	0.00038618994
0.14145207	0.023075442	0.00038682937
0.14158355	0.023277456	0.00038715819
0.14171504	0.023398488	0.00038836832
0.14184653	0.024073102	0.00039284239
0.14197802	0.023498009	0.00038833179
0.14210951	0.024037023	0.00039083456
0.14224100	0.023394820	0.00038752029
0.14237249	0.023500961	0.00038819856
0.14250398	0.023436255	0.00038854816
0.14263546	0.023546553	0.00038628956
0.14276695	0.023637753	0.00038918424
0.14289844	0.023396100	0.00038685642
0.14302993	0.023458000	0.00038753160
0.14316142	0.024175551	0.00039255579
0.14329291	0.023710659	0.00038611729
0.14342440	0.023571778	0.00038722126
0.14355588	0.023755796	0.00038833556
0.14368737	0.023999624	0.00038935014
0.14381886	0.023392427	0.00038668299
0.14395035	0.023749949	0.00038663764
0.14408184	0.024349679	0.00039204839
0.14421333	0.023854262	0.00038958421
0.14434482	0.024085570	0.00039023329
0.14447631	0.023538338	0.00038797991
0.14460779	0.023223142	0.00038316450
0.14473928	0.023986594	0.00038739608
0.14487077	0.024309091	0.00039315427
0.14500226	0.023913166	0.00038739303
0.14513375	0.022837870	0.00038366727
0.14526524	0.023509416	0.00038371927
0.14539673	0.023873295	0.00038817840
0.14552822	0.023197381	0.00038623908
0.14565970	0.024243461	0.00038881421
0.14579119	0.023137391	0.00038346910
0.14592268	0.023411983	0.00038327586
0.14605417	0.023269520	0.00038291736
0.14618566	0.023782273	0.00038732077
0.14631715	0.023223187	0.00038184612
0.14644864	0.024036897	0.00038763994
0.14658012	0.023732378	0.00038512036
0.14671161	0.023621207	0.00038525311
0.14684310	0.023644374	0.00038705875
0.14697459	0.023453772	0.00038377529
0.14710608	0.024038214	0.00038666898
0.14723757	0.024136228	0.00038802961
0.14736906	0.023391488	0.00038226475
0.14750055	0.023681180	0.00038525619
0.14763203	0.023653088	0.00038343351
0.14776352	0.023279589	0.00038201030
0.14789501	0.023112299	0.00038085596
0.14802650	0.023031261	0.00037886253
0.14815799	0.023357465	0.00038394721
0.14828948	0.023439673	0.00038193524
0.14842097	0.022934582	0.00037923900
0.14855246	0.023712450	0.00038347979
0.14868394	0.023565804	0.00038163950
0.14881543	0.023471370	0.00038279251
0.14894692	0.023484875	0.00038335238
0.14907841	0.023176454	0.00038035935
0.14920990	0.023643491	0.00038266438
0.14934139	0.023140918	0.00037887016
0.14947288	0.023259091	0.00038184662
0.14960436	0.023668121	0.00038253720
0.14973585	0.023732530	0.00038389205
0.14986734	0.023333405	0.00037958457
0.14999883	0.023224533	0.00037808411
0.15013032	0.023708052	0.00038424882
0.15026181	0.023934871	0.00038407096
0.15039330	0.023480937	0.00038160388
0.15052479	0.023537824	0.00038105340
0.15065627	0.023463887	0.00038004004
0.15078776	0.023727090	0.00038334609
0.15091925	0.023172634	0.00037718960
0.15105074	0.023159606	0.00037814792
0.15118223	0.023509558	0.00038147993
0.15131372	0.024173466	0.00038508162
0.15144521	0.023301022	0.00037793817
0.15157670	0.023616749	0.00038046692
0.15170818	0.023555756	0.00037858532
0.15183967	0.023066911	0.00037627062
0.15197116	0.023653887	0.00038076349
0.15210265	0.023874733	0.00038104375
0.15223414	0.023598245	0.00037871112
0.15236563	0.023248320	0.00037692716
0.15249712	0.023625594	0.00037971476
0.15262860	0.023497806	0.00037900582
0.15276009	0.023144925	0.00037622911
0.15289158	0.023362031	0.00037804404
0.15302307	0.023271345	0.00037660537
0.15315456	0.023295337	0.00037522448
0.15328605	0.024294139	0.00038314275
0.15341754	0.023507580	0.00037871521
0.15354903	0.023178207	0.00037550010
0.15368051	0.023744149	0.00037859427
0.15381200	0.023057797	0.00037312094
0.15394349	0.023709824	0.00037962901
0.15407498	0.023822594	0.00037876126
0.15420647	0.022880732	0.00037122036
0.15433796	0.023739571	0.00037935995
0.15446945	0.023608306	0.00037605127
0.15460094	0.023782771	0.00037992053
0.15473242	0.023564701	0.00037707293
0.15486391	0.023153243	0.00037322584
0.15499540	0.024086639	0.00037961608
0.15512689	0.023553378	0.00037711540
0.15525838	0.023363669	0.00037473581
0.15538987	0.023539189	0.00037568917
0.15552136	0.023488426	0.00037544728
0.15565284	0.023031487	0.00037227340
0.15578433	0.023507891	0.00037540672
0.15591582	0.023315155	0.00037401262
0.15604731	0.023587788	0.00037638300
0.15617880	0.023564675	0.00037496513
0.15631029	0.023448168	0.00037622177
0.15644178	0.023325945	0.00037131178
0.15657327	0.023286639	0.00037384903
0.15670475	0.023780932	0.00037532171
0.15683624	0.023035030	0.00037059019
0.15696773	0.023905841	0.00037769215
0.15709922	0.023891862	0.00037647289
0.15723071	0.023382264	0.00037452358
0.15736220	0.023528199	0.00037316993
0.15749369	0.023463960	0.00037384543
0.15762518	0.023306650	0.00037193341
0.15775666	0.024099064	0.00037723126
0.15788815	0.023837207	0.00037650228
0.15801964	0.024327553	0.00037811177
0.15815113	0.023444932	0.00037325118
0.15828262	0.023343343	0.00037182116
0.15841411	0.023426820	0.00037321364
0.15854560	0.023524341	0.00037341141
0.15867708	0.024192987	0.00037530559
0.15880857	0.023698781	0.00037413098
0.15894006	0.023549841	0.00037238419
0.15907155	0.022982114	0.00036871383
0.15920304	0.024150477	0.00037738654
0.15933453	0.023584969	0.00037140147
0.15946602	0.024085557	0.00037509677
0.15959751	0.023978573	0.00037458413
0.15972899	0.023194586	0.00037053417
0.15986048	0.023448089	0.00037178886
0.15999197	0.023338735	0.00037089772
0.16012346	0.023493462	0.00037195096
0.16025495	0.024112401	0.00037546748
0.16038644	0.023535006	0.00036945735
0.16051793	0.023267171	0.00037032398
0.16064942	0.024303082	0.00037427263
0.16078090	0.022989209	0.00036788112
0.16091239	0.024198401	0.00037531789
0.16104388	0.024193762	0.00037219439
0.16117537	0.023820286	0.00037364319
0.16130686	0.023862537	0.00037051275
0.16143835	0.024251643	0.00037436575
0.16156984	0.023489176	0.00037089281
0.16170133	0.023014415	0.00036419153
0.16183281	0.023300246	0.00036921378
0.16196430	0.023408429	0.00036869321
0.16209579	0.023619686	0.00036993505
0.16222728	0.023013418	0.00036796376
0.16235877	0.023109044	0.00036536656
0.16249026	0.023227549	0.00036729604
0.16262175	0.023943332	0.00037185636
0.16275323	0.023804597	0.00037024464
0.16288472	0.023760386	0.00037058583
0.16301621	0.023945021	0.00036946524
0.16314770	0.023995586	0.00037322468
0.16327919	0.023002087	0.00036482746
0.16341068	0.022691310	0.00036336581
0.16354217	0.023008486	0.00036514843
0.16367366	0.023472840	0.00036699003
0.16380514	0.023037350	0.00036716032
0.16393663	0.023491631	0.00036824979
0.16406812	0.024126845	0.00036999487
0.16419961	0.023625057	0.00036832929
0.16433110	0.023721422	0.00036836576
0.16446259	0.023893134	0.00036931828
0.16459408	0.023625610	0.00036917327
0.16472557	0.023829464	0.00036759097
0.16485705	0.023536753	0.00036791225
0.16498854	0.023532751	0.00036700300
0.16512003	0.023100869	0.00036544163
0.16525152	0.023856587	0.00037073772
0.16538301	0.023625568	0.00036632525
0.16551450	0.023643239	0.00036837015
0.16564599	0.024176942	0.00037154734
0.16577747	0.023720364	0.00036814163
0.16590896	0.024064580	0.00036979769
0.16604045	0.024169325	0.00036924450
0.16617194	0.023549712	0.00036628917
0.16630343	0.024046940	0.00036781405
0.16643492	0.023432241	0.00036550653
0.16656641	0.023722954	0.00036753493
0.16669790	0.023566361	0.00036398757
0.16682938	0.023534711	0.00036719734
0.16696087	0.023253042	0.00036452447
0.16709236	0.023607940	0.00036480046
0.16722385	0.023864672	0.00036861219
0.16735534	0.023825240	0.00036606230
0.16748683	0.023938229	0.00036700072
0.16761832	0.023335617	0.00036445749
0.16774981	0.023444828	0.00036292629
0.16788129	0.023652410	0.00036618624
0.16801278	0.023993738	0.00036557329
0.16814427	0.023536304	0.00036588720
0.16827576	0.022809327	0.00036134690
0.16840725	0.023109266	0.00036034695
0.16853874	0.023804611	0.00036502819
0.16867023	0.023667657	0.00036274883
0.16880171	0.024000548	0.00036743922
0.16893320	0.023036162	0.00036123681
0.16906469	0.023775559	0.00036346991
0.16919618	0.022930996	0.00036189606
0.16932767	0.023171556	0.00035990817
0.16945916	0.023163731	0.00036196485
0.16959065	0.022889942	0.00036005506
0.16972214	0.024127408	0.00036502826
0.16985362	0.024702911	0.00036996471
0.16998511	0.024086117	0.00036440040
0.17011660	0.023150069	0.00036035157
0.17024809	0.023695570	0.00036381855
0.17037958	0.023320075	0.00036028579
0.17051107	0.023022023	0.00036168608
0.17064256	0.023533837	0.00036272101
0.17077405	0.023796648	0.00036352058
0.17090553	0.024268702	0.00036648776
0.17103702	0.023643713	0.00036322456
0.17116851	0.023657067	0.00036177876
0.17130000	0.023353507	0.00036057724
0.17143149	0.024142182	0.00036437292
0.17156298	0.023761645	0.00036308774
0.17169447	0.023449322	0.00036019946
0.17182595	0.024017065	0.00036513800
0.17195744	0.023427209	0.00036014534
0.17208893	0.024214649	0.00036368556
0.17222042	0.023967291	0.00036346847
0.17235191	0.023206820	0.00035901027
0.17248340	0.023251752	0.00035824972
0.17261489	0.022973531	0.00035841321
0.17274638	0.022998363	0.00035585365
0.17287786	0.022730028	0.00035624580
0.17300935	0.023345849	0.00035720061
0.17314084	0.023547929	0.00036077786
0.17327233	0.023052135	0.00035644674
0.17340382	0.023281416	0.00035725189
0.17353531	0.023807089	0.00036249180
0.17366680	0.023345392	0.00035867726
0.17379829	0.023489456	0.00035853757
0.17392977	0.023139124	0.00035901392
0.17406126	0.023151480	0.00035645821
0.17419275	0.023305096	0.00035793060
0.17432424	0.023756490	0.00036076536
0.17445573	0.022965762	0.00035421802
0.17458722	0.022919746	0.00035612521
0.17471871	0.023157834	0.00035663858
0.17485019	0.023850990	0.00036017105
0.17498168	0.023502223	0.00035900511
0.17511317	0.023815080	0.00036094900
0.17524466	0.023811092	0.00036124771
0.17537615	0.024011045	0.00036060975
0.17550764	0.023794790	0.00035830262
0.17563913	0.023286817	0.00035570319
0.17577062	0.023652709	0.00035836916
0.17590210	0.023243601	0.00035646659
0.17603359	0.024024789	0.00035989015
0.17616508	0.023113977	0.00035593795
0.17629657	0.023552115	0.00035915210
0.17642806	0.024003592	0.00035845321
0.17655955	0.023313255	0.00035781253
0.17669104	0.023675396	0.00035736038
0.17682253	0.023679132	0.00035628694
0.17695401	0.023843323	0.00035960861
0.17708550	0.023172464	0.00035404058
0.17721699	0.023656131	0.00035795556
0.17734848	0.023035803	0.00035297890
0.17747997	0.023289882	0.00035464739
0.17761146	0.023314445	0.00035696966
0.17774295	0.023881586	0.00035545899
0.17787443	0.023682735	0.00035761013
0.17800592	0.023987308	0.00035714961
0.17813741	0.023164061	0.00035376002
0.17826890	0.024131294	0.00036037819
0.17840039	0.024139897	0.00035868387
0.17853188	0.023550766	0.00035795755
0.17866337	0.023263911	0.00035474235
0.17879486	0.023378859	0.00035457604
0.17892634	0.023599529	0.00035788526
0.17905783	0.023392458	0.00035352636
0.17918932	0.023472146	0.00035594871
0.17932081	0.023763489	0.00035696960
0.17945230	0.023357577	0.00035392242
0.17958379	0.023627179	0.00035595384
0.17971528	0.023130425	0.00035192956
0.17984677	0.023571767	0.00035513050
0.17997825	0.023630983	0.00035557140
0.18010974	0.023365014	0.00035264649
0.18024123	0.023168224	0.00035236466
0.18037272	0.023012033	0.00034879502
0.18050421	0.023254474	0.00036032711
0.18063570	0.022954222	0.00036069819
0.18076719	0.023745823	0.00036642454
0.18089867	0.023817263	0.00036943816
0.18103016	0.022952300	0.00036601955
0.18116165	0.022843945	0.00036803468
0.18129314	0.023186272	0.00037128299
0.18142463	0.023720645	0.00037347338
0.18155612	0.023458766	0.00037612780
0.18168761	0.023368172	0.00037465080
0.18181910	0.023456136	0.00037788591
0.18195058	0.023244924	0.00037781224
0.18208207	0.023617185	0.00037971650
0.18221356	0.023516283	0.00038105948
0.18234505	0.023845826	0.00038327848
0.18247654	0.023686101	0.00038574427
0.18260803	0.024080854	0.00038875394
0.18273952	0.023201012	0.00038343579
0.18287101	0.023304012	0.00038525182
0.18300249	0.023395005	0.00038582866
0.18313398	0.023291291	0.00038699440
0.18326547	0.023503433	0.00038954600
0.18339696	0.022546636	0.00038239472
0.18352845	0.023762411	0.00039118295
0.18365994	0.023393776	0.00039140353
0.18379143	0.023465148	0.00039214885
0.18392292	0.023628299	0.00039678090
0.18405440	0.023521714	0.00039312130
0.18418589	0.023771525	0.00039791834
0.18431738	0.023844774	0.00039856108
0.18444887	0.023415585	0.00039470501
0.18458036	0.023448249	0.00039649928
0.18471185	0.023588694	0.00039876482
0.18484334	0.023340307	0.00039764544
0.18497482	0.023893349	0.00040283244
0.18510631	0.022776727	0.00039316968
0.18523780	0.022977069	0.00039870658
0.18536929	0.023773675	0.00039750796
0.18550078	0.023432752	0.00038836736
0.18563227	0.023013365	0.00038613383
0.18576376	0.023220957	0.00037947870
0.18589525	0.023197608	0.00038286841
0.18602673	0.023883534	0.00038416125
0.18615822	0.022801221	0.00037577839
0.18628971	0.023422626	0.00037880840
0.18642120	0.023458422	0.00037658518
0.18655269	0.023481911	0.00037815535
0.18668418	0.023180998	0.00037282572
0.18681567	0.022767024	0.00037010509
0.18694716	0.023331825	0.00037238387
0.18707864	0.023527659	0.00037109462
0.18721013	0.024052357	0.00037464213
0.18734162	0.023283024	0.00037088608
0.18747311	0.023272018	0.00036954479
0.18760460	0.023282988	0.00036928302
0.18773609	0.022968823	0.00036462278
0.18786758	0.023411606	0.00036755291
0.18799906	0.023307513	0.00036769725
0.18813055	0.023382510	0.00036567705
0.18826204	0.023349007	0.00036669198
0.18839353	0.023470584	0.00036253917
0.18852502	0.023223571	0.00036403539
0.18865651	0.024018327	0.00036896743
0.18878800	0.023415957	0.00036142393
0.18891949	0.023421755	0.00036100777
0.18905097	0.022685765	0.00035603287
0.18918246	0.023537198	0.00036146141
0.18931395	0.023471537	0.00036088238
0.18944544	0.023788396	0.00036016794
0.18957693	0.023567210	0.00036035082
0.18970842	0.023343409	0.00035713648
0.18983991	0.023290878	0.00035892527
0.18997140	0.023568384	0.00035967582
0.19010288	0.023242951	0.00035426781
0.19023437	0.023303802	0.00035644138
0.19036586	0.023509512	0.00035641611
0.19049735	0.024032667	0.00035861995
0.19062884	0.023654697	0.00035811548
0.19076033	0.023114076	0.00035163753
0.19089182	0.023690162	0.00035668661
0.19102330	0.023363165	0.00035320121
0.19115479	0.023982685	0.00035711525
0.19128628	0.022819241	0.00035058247
0.19141777	0.023189042	0.00035149086
0.19154926	0.023416745	0.00035317893
0.19168075	0.023729486	0.00035395808
0.19181224	0.023767962	0.00035525108
0.19194373	0.023086932	0.00035031309
0.19207521	0.023515980	0.00035224545
0.19220670	0.022928120	0.00034928483
0.19233819	0.023279821	0.00035160066
0.19246968	0.023531637	0.00035352127
0.19260117	0.024089214	0.00035573517
0.19273266	0.023407744	0.00035104440
0.19286415	0.023486129	0.00035191640
0.19299564	0.023345470	0.00035240660
0.19312712	0.023303032	0.00034946567
0.19325861	0.023415052	0.00035164309
0.19339010	0.023102683	0.00034794123
0.19352159	0.023496706	0.00035055870
0.19365308	0.022979037	0.00034941922
0.19378457	0.023449347	0.00034973608
0.19391606	0.023095348	0.00034832562
0.19404754	0.022996998	0.00034777780
0.19417903	0.023272717	0.00034893575
0.19431052	0.022795718	0.00034669924
0.19444201	0.024122434	0.00035380579
0.19457350	0.023712325	0.00035122569
0.19470499	0.023267580	0.00034862980
0.19483648	0.023567720	0.00034991250
0.19496797	0.023169002	0.00034930099
0.19509945	0.023689542	0.00035014182
0.19523094	0.023385215	0.00034886533
0.19536243	0.023032029	0.00034687047
0.19549392	0.023691262	0.00034971726
0.19562541	0.022864357	0.00034525549
0.19575690	0.023414280	0.00034822260
0.19588839	0.023392811	0.00034779588
0.19601988	0.023516739	0.00034763977
0.19615136	0.023851000	0.00034864915
0.19628285	0.023484485	0.00034844086
0.19641434	0.023553963	0.00034797042
0.19654583	0.023733776	0.00034962528
0.19667732	0.023492204	0.00034680959
0.19680881	0.022714761	0.00034332418
0.19694030	0.023748227	0.00034819947
0.19707178	0.023419779	0.00034607946
0.19720327	0.023549799	0.00034759100
0.19733476	0.022617763	0.00034120359
0.19746625	0.023763307	0.00034720826
0.19759774	0.023027958	0.00034499508
0.19772923	0.023177076	0.00034508760
0.19786072	0.023437414	0.00034561204
0.19799221	0.023880380	0.00034945592
0.19812369	0.023276544	0.00034305977
0.19825518	0.022986466	0.00034474016
0.19838667	0.022963543	0.00034278335
0.19851816	0.022578471	0.00034035028
0.19864965	0.023483885	0.00034622606
0.19878114	0.023010601	0.00034239489
0.19891263	0.023022717	0.00034360951
0.19904412	0.023200074	0.00034259365
0.19917560	0.023686017	0.00034734178
0.19930709	0.022991071	0.00034305304
0.19943858	0.023284905	0.00034393665
0.19957007	0.022991084	0.00034288248
0.19970156	0.023682098	0.00034613358
0.19983305	0.023346554	0.00034320334
0.19996454	0.022504092	0.00033948510
0.20009602	0.023332105	0.00034403073
0.20022751	0.023312912	0.00034420955
0.20035900	0.023031645	0.00034282008
0.20049049	0.023270470	0.00034252623
0.20062198	0.023301865	0.00034362072
0.20075347	0.023068816	0.00034115819
0.20088496	0.023350156	0.00034232949
0.20101645	0.023334042	0.00034265152
0.20114793	0.023783513	0.00034419246
0.20127942	0.023352139	0.00034193688
0.20141091	0.022981277	0.00033975614
0.20154240	0.023110906	0.00034171762
0.20167389	0.023396288	0.00034454233
0.20180538	0.023704364	0.00034345077
0.20193687	0.023193106	0.00034157993
0.20206836	0.023451437	0.00034215622
0.20219984	0.022960006	0.00034047792
0.20233133	0.023018343	0.00034080628
0.20246282	0.024261080	0.00034540811
0.20259431	0.022754349	0.00033736061
0.20272580	0.023230268	0.00034019926
0.20285729	0.022994885	0.00033943410
0.20298878	0.023798031	0.00034473081
0.20312027	0.023233282	0.00033826902
0.20325175	0.023354707	0.00034173759
0.20338324	0.022924314	0.00033698645
0.20351473	0.023456524	0.00034082149
0.20364622	0.022754657	0.00033749514
0.20377771	0.023346330	0.00033941503
0.20390920	0.023373461	0.00034020645
0.20404069	0.023392241	0.00034034884
0.20417217	0.023491861	0.00034149914
0.20430366	0.023414026	0.00034073073
0.20443515	0.023088676	0.00033676169
0.20456664	0.023262943	0.00033861864
0.20469813	0.023181437	0.00033909953
0.20482962	0.022891765	0.00033684572
0.20496111	0.023475201	0.00034096121
0.20509260	0.023557923	0.00034020766
0.20522408	0.023201766	0.00033811816
0.20535557	0.023401776	0.00034087183
0.20548706	0.023164263	0.00033783132
0.20561855	0.023741211	0.00034166027
0.20575004	0.023354983	0.00033708421
0.20588153	0.023283493	0.00033807751
0.20601302	0.023572507	0.00034117852
0.20614451	0.023566871	0.00033854082
0.20627599	0.023237175	0.00033936956
0.20640748	0.023202875	0.00033640189
0.20653897	0.023309506	0.00033880625
0.20667046	0.023443294	0.00033838473
0.20680195	0.023250266	0.00033569297
0.20693344	0.023745673	0.00034111218
0.20706493	0.023182642	0.00033663930
0.20719641	0.023229401	0.00033691612
0.20732790	0.023333107	0.00033937069
0.20745939	0.022951827	0.00033402290
0.20759088	0.023163404	0.00033693031
0.20772237	0.023171102	0.00033622746
0.20785386	0.023522046	0.00033807702
0.20798535	0.023260778	0.00033855506
0.20811684	0.023215091	0.00033527341
0.20824832	0.023610500	0.00033816605
0.20837981	0.023471580	0.00033802015
0.20851130	0.023605720	0.00033917709
0.20864279	0.023606773	0.00033941634
0.20877428	0.022782188	0.00033222666
0.20890577	0.022925553	0.00033388103
0.20903726	0.023245791	0.00033515740
0.20916875	0.023699284	0.00033879274
0.20930023	0.023385215	0.00033754522
0.20943172	0.024023530	0.00033976929
0.20956321	0.023097689	0.00033520463
0.20969470	0.023133652	0.00033501016
0.20982619	0.023228698	0.00033593920
0.20995768	0.023105236	0.00033580963
0.21008917	0.023327022	0.00033447138
0.21022065	0.023332251	0.00033574225
0.21035214	0.023001719	0.00033514506
0.21048363	0.023069190	0.00033282509
0.21061512	0.022893483	0.00033445595
0.21074661	0.023191474	0.00033303724
0.21087810	0.023903058	0.00033740333
0.21100959	0.023721085	0.00033900585
0.21114108	0.023086840	0.00033301955
0.21127256	0.023742216	0.00033903780
0.21140405	0.023859271	0.00033581368
0.21153554	0.023462932	0.00033587160
0.21166703	0.023538249	0.00033706674
0.21179852	0.023868684	0.00033685895
0.21193001	0.023227574	0.00033414537
0.21206150	0.022827993	0.00032997545
0.21219299	0.023274304	0.00033334002
0.21232447	0.023133839	0.00033443916
0.21245596	0.023292305	0.00033357880
0.21258745	0.022918864	0.00033189969
0.21271894	0.023572175	0.00033455715
0.21285043	0.023239045	0.00033265672
0.21298192	0.022939100	0.00033267657
0.21311341	0.023592318	0.00033338822
0.21324489	0.023266278	0.00033383117
0.21337638	0.023413379	0.00033401953
0.21350787	0.023530165	0.00033527887
0.21363936	0.023476905	0.00033570994
0.21377085	0.023454941	0.00033322525
0.21390234	0.023847974	0.00033709935
0.21403383	0.023673902	0.00033433595
0.21416532	0.022980129	0.00033077554
0.21429680	0.022795797	0.00033103943
0.21442829	0.023173936	0.00033202676
0.21455978	0.023257619	0.00033185708
0.21469127	0.022855415	0.00032923876
0.21482276	0.023522630	0.00033280820
0.21495425	0.023212547	0.00033125355
0.21508574	0.023097381	0.00033154632
0.21521723	0.023914506	0.00033600605
0.21534871	0.023290056	0.00033276650
0.21548020	0.022815197	0.00032736715
0.21561169	0.023013931	0.00033032508
0.21574318	0.023690188	0.00033431525
0.21587467	0.023475147	0.00033174891
0.21600616	0.023426038	0.00033250101
0.21613765	0.023120198	0.00032903436
0.21626913	0.022769973	0.00032893382
0.21640062	0.023423461	0.00033155093
0.21653211	0.023300084	0.00033095496
0.21666360	0.023499830	0.00033172618
0.21679509	0.023684962	0.00033208800
0.21692658	0.023309344	0.00033160275
0.21705807	0.022887652	0.00032842231
0.21718956	0.023523412	0.00033178424
0.21732104	0.023244873	0.00033076202
0.21745253	0.023411796	0.00033044271
0.21758402	0.022782738	0.00032758209
0.21771551	0.024000727	0.00033422815
0.21784700	0.023671618	0.00033073459
0.21797849	0.023359557	0.00033139745
0.21810998	0.023643458	0.00033225527
0.21824147	0.023576832	0.00033187383
0.21837295	0.023208711	0.00033113839
0.21850444	0.023651937	0.00033037540
0.21863593	0.022668611	0.00032708270
0.21876742	0.023137949	0.00032746650
0.21889891	0.023166638	0.00032888502
0.21903040	0.023603162	0.00033145970
0.21916189	0.023042829	0.00032602179
0.21929337	0.023295644	0.00032859867
0.21942486	0.023123103	0.00032787161
0.21955635	0.023467078	0.00033059692
0.21968784	0.023116857	0.00032828556
0.21981933	0.022917321	0.00032430573
0.21995082	0.022847385	0.00032548269
0.22008231	0.023010897	0.00032521696
0.22021380	0.022682123	0.00032561371
0.22034528	0.023464485	0.00033052506
0.22047677	0.023418259	0.00032658938
0.22060826	0.023302572	0.00032895663
0.22073975	0.023171044	0.00032686435
0.22087124	0.022618569	0.00032553583
0.22100273	0.022657294	0.00032495272
0.22113422	0.023492790	0.00032756474
0.22126571	0.023125102	0.00032682370
0.22139719	0.022944319	0.00032608345
0.22152868	0.022863121	0.00032529354
0.22166017	0.023179311	0.00032818749
0.22179166	0.023241033	0.00032573460
0.22192315	0.023000469	0.00032582719
0.22205464	0.023203919	0.00032601747
0.22218613	0.023376308	0.00032723128
0.22231761	0.022911734	0.00032485539
0.22244910	0.023428015	0.00032735335
0.22258059	0.023212784	0.00032604141
0.22271208	0.023161802	0.00032648805
0.22284357	0.022932790	0.00032438109
0.22297506	0.023318595	0.00032775048
0.22310655	0.023254921	0.00032449070
0.22323804	0.022863103	0.00032572528
0.22336952	0.023619432	0.00032903601
0.22350101	0.023044266	0.00032413796
0.22363250	0.022560662	0.00032246150
0.22376399	0.023533231	0.00032691143
0.22389548	0.022920514	0.00032446850
0.22402697	0.022946427	0.00032559865
0.22415846	0.022956607	0.00032362745
0.22428995	0.023444932	0.00032632188
0.22442143	0.022781670	0.00032176486
0.22455292	0.023269889	0.00032575942
0.22468441	0.023416283	0.00032739481
0.22481590	0.023202212	0.00032546338
0.22494739	0.023077121	0.00032370552
0.22507888	0.023454338	0.00032531805
0.22521037	0.022737075	0.00032222996
0.22534186	0.023271699	0.00032610407
0.22547334	0.023315953	0.00032561949
0.22560483	0.023245516	0.00032386284
0.22573632	0.023471272	0.00032641364
0.22586781	0.022652277	0.00032101492
0.22599930	0.023152195	0.00032466860
0.22613079	0.023553285	0.00032549275
0.22626228	0.023667464	0.00032721648
0.22639376	0.023455573	0.00032462222
0.22652525	0.022906973	0.00032205298
0.22665674	0.023461863	0.00032599261
0.22678823	0.023141008	0.00032197541
0.22691972	0.022965086	0.00032213482
0.22705121	0.023295241	0.00032365365
0.22718270	0.023034739	0.00032204189
0.22731419	0.022997311	0.00032258000
0.22744567	0.023141576	0.00032339003
0.22757716	0.023110481	0.00032200094
0.22770865	0.023661040	0.00032660565
0.22784014	0.023604246	0.00032388047
0.22797163	0.023473436	0.00032502418
0.22810312	0.023235066	0.00032109916
0.22823461	0.023275366	0.00032284879
0.22836610	0.023202168	0.00032393448
0.22849758	0.022739885	0.00031938574
0.22862907	0.022596187	0.00032056607
0.22876056	0.022885177	0.00031890884
0.22889205	0.022652635	0.00031916996
0.22902354	0.022865859	0.00032143662
0.22915503	0.022759697	0.00031784161
0.22928652	0.023860755	0.00032660741
0.22941800	0.023503810	0.00032280524
0.22954949	0.022932054	0.00032106067
0.22968098	0.023380139	0.00032292410
0.22981247	0.023392944	0.00032213353
0.22994396	0.022908842	0.00032043544
0.23007545	0.022908721	0.00032318316
0.23020694	0.023177905	0.00032787890
0.23033843	0.023135303	0.00033123504
0.23046991	0.023395908	0.00033378656
0.23060140	0.022850928	0.00033390240
0.23073289	0.023317323	0.00033581762
0.23086438	0.023438554	0.00033834234
0.23099587	0.022514884	0.00033664697
0.23112736	0.023139311	0.00033821217
0.23125885	0.022923881	0.00033982217
0.23139034	0.022931073	0.00033924599
0.23152182	0.023631252	0.00034450848
0.23165331	0.023242752	0.00034619196
0.23178480	0.022545313	0.00034110735
0.23191629	0.023113841	0.00034567581
0.23204778	0.023061546	0.00034425136
0.23217927	0.023023593	0.00034626543
0.23231076	0.023115091	0.00034859372
0.23244224	0.022684279	0.00034535694
0.23257373	0.023178849	0.00034839698
0.23270522	0.023188193	0.00035008303
0.23283671	0.023126323	0.00034783417
0.23296820	0.023246432	0.00034988330
0.23309969	0.023434767	0.00035053165
0.23323118	0.023406006	0.00035043649
0.23336267	0.023012984	0.00034957062
0.23349415	0.023055580	0.00034658199
0.23362564	0.023304576	0.00035124015
0.23375713	0.023726979	0.00035236127
0.23388862	0.023940254	0.00035309355
0.23402011	0.022744407	0.00034853988
0.23415160	0.022965005	0.00034855621
0.23428309	0.023199659	0.00035370243
0.23441458	0.023103746	0.00034936909
0.23454606	0.022862927	0.00034980132
0.23467755	0.023003471	0.00035027382
0.23480904	0.022851789	0.00034974547
0.23494053	0.023791493	0.00035656533
0.23507202	0.023138360	0.00035204838
0.23520351	0.023355469	0.00035360368
0.23533500	0.023033008	0.00035163028
0.23546648	0.023232126	0.00035239528
0.23559797	0.023187743	0.00035409416
0.23572946	0.023458836	0.00035544811
0.23586095	0.023029191	0.00035312250
0.23599244	0.023259049	0.00035407891
0.23612393	0.022943329	0.00035168614
0.23625542	0.023158422	0.00035558995
0.23638691	0.023796585	0.00035874307
0.23651839	0.024156560	0.00035960207
0.23664988	0.022413576	0.00035133965
0.23678137	0.023331006	0.00035543156
0.23691286	0.023333075	0.00035668434
0.23704435	0.022900399	0.00035362081
0.23717584	0.023463485	0.00035669768
0.23730733	0.023247408	0.00035765596
0.23743882	0.022873059	0.00035370461
0.23757030	0.023237585	0.00035713956
0.23770179	0.022658626	0.00035475371
0.23783328	0.023215980	0.00035514484
0.23796477	0.023201629	0.00035757922
0.23809626	0.022722757	0.00035299573
0.23822775	0.023264249	0.00035751277
0.23835924	0.023343334	0.00036034104
0.23849072	0.023209354	0.00035507350
0.23862221	0.023257920	0.00035775298
0.23875370	0.023064374	0.00035673423
0.23888519	0.023131721	0.00035769638
0.23901668	0.023270905	0.00035997849
0.23914817	0.023242428	0.00035628039
0.23927966	0.023138314	0.00035912744
0.23941115	0.023488794	0.00035982743
0.23954263	0.023107788	0.00035763860
0.23967412	0.022875628	0.00035816518
0.23980561	0.022921312	0.00035619890
0.23993710	0.022861837	0.00035858145
0.24006859	0.022554273	0.00035547618
0.24020008	0.022764947	0.00035679441
0.24033157	0.022833818	0.00035768973
0.24046306	0.023463765	0.00036076516
0.24059454	0.023279905	0.00036045910
0.24072603	0.023433711	0.00036234870
0.24085752	0.023335539	0.00036151744
0.24098901	0.023213817	0.00036126143
0.24112050	0.023347098	0.00035897450
0.24125199	0.023158220	0.00035990610
0.24138348	0.023279298	0.00036245123
0.24151496	0.022937752	0.00035707707
0.24164645	0.023419992	0.00036326157
0.24177794	0.022969769	0.00035794027
0.24190943	0.022466303	0.00035575905
0.24204092	0.022685876	0.00035741968
0.24217241	0.023175495	0.00036106936
0.24230390	0.023620226	0.00036415293
0.24243539	0.023491898	0.00036207121
0.24256687	0.022742845	0.00035857577
0.24269836	0.022926071	0.00036139342
0.24282985	0.023285007	0.00036147994
0.24296134	0.022904266	0.00036120465
0.24309283	0.022962971	0.00036082714
0.24322432	0.023327198	0.00036290029
0.24335581	0.023081664	0.00036435670
0.24348730	0.022724138	0.00035924269
0.24361878	0.023187811	0.00036172473
0.24375027	0.023673053	0.00036523098
0.24388176	0.023113670	0.00036167534
0.24401325	0.022730253	0.00036197433
0.24414474	0.023122991	0.00036019725
0.24427623	0.023530577	0.00036512043
0.24440772	0.024545089	0.00037118867
0.24453920	0.022815463	0.00036083917
0.24467069	0.022660035	0.00036152720
0.24480218	0.023365442	0.00036349166
0.24493367	0.023060186	0.00036362914
0.24506516	0.023131406	0.00036340021
0.24519665	0.023326554	0.00036437311
0.24532814	0.023158593	0.00036514112
0.24545963	0.023343306	0.00036471506
0.24559111	0.022692321	0.00036119325
0.24572260	0.023104721	0.00036364260
0.24585409	0.022743360	0.00036151310
0.24598558	0.022618302	0.00036149669
0.24611707	0.023000641	0.00036453576
0.24624856	0.023519912	0.00036625876
0.24638005	0.022767478	0.00036342987
0.24651154	0.023368746	0.00036558049
0.24664302	0.023370961	0.00036856642
0.24677451	0.023037861	0.00036327200
0.24690600	0.023243052	0.00036513784
0.24703749	0.023124000	0.00036560513
0.24716898	0.023082046	0.00036242333
0.24730047	0.022855566	0.00036461173
0.24743196	0.022607966	0.00036141033
0.24756345	0.023940029	0.00037039330
0.24769493	0.022566491	0.00036418044
0.24782642	0.023188944	0.00036402007
0.24795791	0.023284372	0.00036702969
0.24808940	0.023781461	0.00037082622
0.24822089	0.023045780	0.00036469413
0.24835238	0.022087536	0.00035967688
0.24848387	0.023812630	0.00036964317
0.24861535	0.023061967	0.00036701342
0.24874684	0.023177848	0.00036623393
0.24887833	0.022592387	0.00036177599
0.24900982	0.022621781	0.00036466064
0.24914131	0.023854027	0.00036965527
0.24927280	0.023168176	0.00036697595
0.24940429	0.022590701	0.00036328291
0.24953578	0.023414708	0.00036854620
0.24966726	0.023126021	0.00036819255
0.24979875	0.023230074	0.00036709465
0.24993024	0.023520067	0.00037074493
0.25006173	0.023184696	0.00036697656
0.25019322	0.023186619	0.00036733729
0.25032471	0.022560146	0.00036642025
0.25045620	0.023111610	0.00036662426
0.25058769	0.023479055	0.00036962337
0.25071917	0.023166465	0.00036664247
0.25085066	0.023238957	0.00036831797
0.25098215	0.023344455	0.00036913876
0.25111364	0.022231994	0.00035998883
0.25124513	0.022780916	0.00036674031
0.25137662	0.023057777	0.00036785182
0.25150811	0.023779065	0.00037148753
0.25163959	0.023121579	0.00036902038
0.25177108	0.022889654	0.00036508647
0.25190257	0.023506650	0.00037145850
0.25203406	0.024157152	0.00037528490
0.25216555	0.023434153	0.00036839117
0.25229704	0.022807186	0.00036773850
0.25242853	0.023043142	0.00036760023
0.25256002	0.022312059	0.00036474443
0.25269150	0.023148771	0.00036836930
0.25282299	0.023386202	0.00036886260
0.25295448	0.023239432	0.00036976117
0.25308597	0.023121397	0.00036716806
0.25321746	0.022575781	0.00036596077
0.25334895	0.023599444	0.00037272635
0.25348044	0.023534899	0.00037033985
0.25361193	0.022602794	0.00036638970
0.25374341	0.023167655	0.00036789443
0.25387490	0.023057745	0.00036874498
0.25400639	0.022569096	0.00037286786
0.25413788	0.022894507	0.00037813750
0.25426937	0.022717659	0.00038283302
0.25440086	0.022733643	0.00038382022
0.25453235	0.022876364	0.00038886439
0.25466383	0.022582318	0.00038932909
0.25479532	0.023177579	0.00039434180
0.25492681	0.023178322	0.00039786276
0.25505830	0.023288133	0.00039835289
0.25518979	0.022207385	0.00039301458
0.25532128	0.023143486	0.00040192035
0.25545277	0.023221163	0.00040464125
0.25558426	0.022694912	0.00040339732
0.25571574	0.022797410	0.00040357057
0.25584723	0.022893469	0.00040723749
0.25597872	0.023025772	0.00040994576
0.25611021	0.022687007	0.00040927453
0.25624170	0.023294616	0.00041473222
0.25637319	0.022385651	0.00041217030
0.25650468	0.022846042	0.00041421211
0.25663617	0.023246902	0.00041918298
0.25676765	0.023849220	0.00042415546
0.25689914	0.023088590	0.00042259777
0.25703063	0.022886438	0.00042336845
0.25716212	0.023484426	0.00042637966
0.25729361	0.022549858	0.00042399248
0.25742510	0.022543258	0.00042486255
0.25755659	0.022460117	0.00042598801
0.25768807	0.023147152	0.00043306434
0.25781956	0.023117511	0.00043191850
0.25795105	0.023558511	0.00043648664
0.25808254	0.023032435	0.00043978501
0.25821403	0.022887860	0.00043350064
0.25834552	0.022517582	0.00043438747
0.25847701	0.022655765	0.00043293640
0.25860850	0.023259476	0.00043918025
0.25873998	0.023111286	0.00044060341
0.25887147	0.023479300	0.00044414963
0.25900296	0.022712907	0.00044078052
0.25913445	0.023620232	0.00044551875
0.25926594	0.023116607	0.00044340894
0.25939743	0.024421873	0.00045552883
0.25952892	0.022538209	0.00043934631
0.25966041	0.022726899	0.00044487083
0.25979189	0.023588653	0.00044969195
0.25992338	0.023595398	0.00045319343
0.26005487	0.023901632	0.00045710076
0.26018636	0.023445100	0.00045263298
0.26031785	0.024087489	0.00045730999
0.26044934	0.023061380	0.00044930405
0.26058083	0.023176109	0.00045096421
0.26071231	0.023907297	0.00046042743
0.26084380	0.022770053	0.00045013402
0.26097529	0.023033985	0.00045325617
0.26110678	0.022989941	0.00045009514
0.26123827	0.023306755	0.00045831915
0.26136976	0.022916921	0.00045295534
0.26150125	0.022407736	0.00045129722
0.26163274	0.022964520	0.00045591840
0.26176422	0.023385701	0.00045818126
0.26189571	0.023333426	0.00046386755
0.26202720	0.022958931	0.00045582691
0.26215869	0.022430990	0.00045478027
0.26229018	0.023106577	0.00046140090
0.26242167	0.022947986	0.00046001620
0.26255316	0.023410611	0.00046271422
0.26268465	0.023433833	0.00046842820
0.26281613	0.022425167	0.00045764091
0.26294762	0.022399709	0.00045685120
0.26307911	0.022894280	0.00046178383
0.26321060	0.023498625	0.00047215599
0.26334209	0.022819653	0.00046691353
0.26347358	0.023901693	0.00047221092
0.26360507	0.023778755	0.00047255345
0.26373655	0.022647703	0.00046391500
0.26386804	0.023289246	0.00047045760
0.26399953	0.023792692	0.00047729512
0.26413102	0.021842277	0.00045755227
0.26426251	0.022707273	0.00046738458
0.26439400	0.022724897	0.00046837523
0.26452549	0.023780225	0.00047880560
0.26465698	0.023697051	0.00047964438
0.26478846	0.023328041	0.00047263746
0.26491995	0.023093559	0.00047859382
0.26505144	0.022922162	0.00047089647
0.26518293	0.023355117	0.00047603018
0.26531442	0.022748914	0.00047723518
0.26544591	0.022706207	0.00047240779
[truncated: 567 more rows]
