# Supplementary material for: Invariant surface glycoprotein 65 of Trypanosoma brucei is a complement C3 receptor
Source: Nat Commun. 2022 Aug 29;13:5085. doi: 10.1038/s41467-022-32728-9 (PMC9424271; doi:10.1038/s41467-022-32728-9)
Supplement: Supplementary file 4 — supplementary data 2 [file 41467_2022_32728_MOESM4_ESM.zip › b21-414646_00064.dat]

0.0026000000	38.968792	0.13579707
0.0027314887	28.469072	0.10661676
0.0028629774	21.999377	0.089615886
0.0029944661	17.047497	0.075709844
0.0031259548	12.231246	0.058930883
0.0032574435	10.772503	0.057246312
0.0033889322	8.7076379	0.048653615
0.0035204209	11.365729	0.048396804
0.0036519096	12.247609	0.046620110
0.0037833983	9.9142952	0.039545976
0.0039148870	8.2608233	0.034830999
0.0040463757	6.6630527	0.030094463
0.0041778644	5.4244797	0.025450778
0.0043093531	4.5151044	0.022797453
0.0044408418	3.7759138	0.020050921
0.0045723305	3.1194971	0.018224919
0.0047038192	2.8218573	0.016589978
0.0048353079	2.4940831	0.015141260
0.0049667966	2.1552925	0.014025006
0.0050982853	1.8423411	0.012283912
0.0052297740	1.7559091	0.012149075
0.0053612627	1.5116805	0.010885545
0.0054927514	1.3692162	0.010085229
0.0056242401	1.2692779	0.0096820946
0.0057557288	1.1731078	0.0090501847
0.0058872175	1.0736737	0.0085422302
0.0060187062	1.0161414	0.0082882000
0.0061501949	0.89209350	0.0074385046
0.0062816836	0.86760219	0.0075013819
0.0064131723	0.81392469	0.0071224476
0.0065446610	0.77691300	0.0068589725
0.0066761496	0.73272681	0.0066297224
0.0068076383	0.71814653	0.0064145799
0.0069391270	0.68841903	0.0063813666
0.0070706157	0.64795916	0.0060930611
0.0072021044	0.63302106	0.0059560155
0.0073335931	0.61090649	0.0058255593
0.0074650818	0.57444067	0.0054845609
0.0075965705	0.55409528	0.0054312627
0.0077280592	0.54186039	0.0053487246
0.0078595479	0.49764857	0.0050033255
0.0079910366	0.49443382	0.0050168541
0.0081225253	0.46122050	0.0047068217
0.0082540140	0.45540497	0.0047036532
0.0083855027	0.44117335	0.0046472783
0.0085169914	0.41374907	0.0044085765
0.0086484801	0.39715154	0.0042878335
0.0087799688	0.37584914	0.0040976807
0.0089114575	0.37238395	0.0041003094
0.0090429462	0.35330398	0.0039659543
0.0091744349	0.34217849	0.0038694508
0.0093059236	0.32566390	0.0037304707
0.0094374123	0.31225638	0.0036286809
0.0095689010	0.29162586	0.0034502877
0.0097003897	0.28901744	0.0034625906
0.0098318784	0.27117879	0.0033063209
0.0099633671	0.26512284	0.0032334458
0.010094856	0.25749977	0.0031768313
0.010226345	0.23783165	0.0029808239
0.010357833	0.23894970	0.0030652215
0.010489322	0.22513460	0.0028875278
0.010620811	0.21709965	0.0028152059
0.010752299	0.20768978	0.0027422719
0.010883788	0.19026638	0.0025706978
0.011015277	0.18859592	0.0026058507
0.011146765	0.17353756	0.0024219521
0.011278254	0.17069557	0.0023930329
0.011409743	0.15907223	0.0022865021
0.011541231	0.15265511	0.0022059156
0.011672720	0.15095457	0.0021988598
0.011804209	0.13595226	0.0020075640
0.011935698	0.13331776	0.0019836405
0.012067186	0.12960804	0.0019448741
0.012198675	0.12307443	0.0018330566
0.012330164	0.11614482	0.0017847325
0.012461652	0.11218071	0.0017338779
0.012593141	0.10779819	0.0016613855
0.012724630	0.10674839	0.0016538708
0.012856118	0.10012679	0.0015520247
0.012987607	0.095950617	0.0015366347
0.013119096	0.093150231	0.0014795071
0.013250585	0.090795101	0.0014452023
0.013382073	0.088930045	0.0014351022
0.013513562	0.086188986	0.0013906870
0.013645051	0.083141716	0.0013763567
0.013776539	0.082061015	0.0013599588
0.013908028	0.078226810	0.0013057705
0.014039517	0.075221101	0.0012729230
0.014171005	0.071483556	0.0012344829
0.014302494	0.073169909	0.0012500777
0.014433983	0.072588161	0.0012468848
0.014565472	0.069720943	0.0011972799
0.014696960	0.067978897	0.0011889385
0.014828449	0.067495758	0.0011666549
0.014959938	0.065142720	0.0011524560
0.015091426	0.062805265	0.0011344209
0.015222915	0.062954661	0.0011076962
0.015354404	0.063650520	0.0011185591
0.015485892	0.062734243	0.0010992396
0.015617381	0.060893729	0.0010870257
0.015748870	0.061090966	0.0010877789
0.015880359	0.060429570	0.0010660660
0.016011847	0.061079274	0.0010718799
0.016143336	0.057396014	0.0010282010
0.016274825	0.053763285	0.00099987518
0.016406313	0.052884420	0.00098352433
0.016537802	0.054570270	0.00099020123
0.016669291	0.054834980	0.00099091697
0.016800779	0.053776858	0.00097886129
0.016932268	0.056614204	0.00099844236
0.017063757	0.059469959	0.0010210667
0.017195246	0.057915969	0.0010007252
0.017326734	0.058976459	0.0010080077
0.017458223	0.059986518	0.0010084871
0.017589712	0.056192467	0.00097358664
0.017721200	0.055885038	0.00097399894
0.017852689	0.052382886	0.00092450382
0.017984178	0.053934911	0.00094823687
0.018115666	0.055204273	0.00095248197
0.018247155	0.053876265	0.00093597237
0.018378644	0.054472536	0.00094418111
0.018510133	0.050207090	0.00089662698
0.018641621	0.050982726	0.00090089875
0.018773110	0.049470371	0.00088417186
0.018904599	0.050391706	0.00089239261
0.019036087	0.049534487	0.00087917817
0.019167576	0.048910763	0.00086672106
0.019299065	0.048799018	0.00085887597
0.019430553	0.048336830	0.00086296144
0.019562042	0.047217231	0.00084457323
0.019693531	0.045941084	0.00083353965
0.019825019	0.045555170	0.00082368373
0.019956508	0.044582509	0.00080890556
0.020087997	0.043377724	0.00080455243
0.020219486	0.044554335	0.00080847264
0.020350974	0.043226662	0.00080130314
0.020482463	0.044030493	0.00079427495
0.020613952	0.041735880	0.00077169709
0.020745440	0.042893703	0.00078633203
0.020876929	0.042613605	0.00077568135
0.021008418	0.041968146	0.00077114903
0.021139906	0.041932809	0.00076775690
0.021271395	0.040859869	0.00075000863
0.021402884	0.040734030	0.00075215863
0.021534373	0.040434065	0.00074544549
0.021665861	0.039997504	0.00074041713
0.021797350	0.038291497	0.00072206628
0.021928839	0.039019718	0.00072075141
0.022060327	0.038877216	0.00072607263
0.022191816	0.039526146	0.00072378645
0.022323305	0.038631412	0.00071708663
0.022454793	0.038499159	0.00071205143
0.022586282	0.036350202	0.00068749733
0.022717771	0.036316152	0.00069187646
0.022849260	0.034244888	0.00066671330
0.022980748	0.036350225	0.00068738042
0.023112237	0.034794819	0.00066727489
0.023243726	0.037297602	0.00068469702
0.023375214	0.036583013	0.00068535482
0.023506703	0.037950752	0.00068986556
0.023638192	0.037094325	0.00068262534
0.023769680	0.038368273	0.00069121791
0.023901169	0.038005563	0.00068572179
0.024032658	0.037555061	0.00068329138
0.024164147	0.036156298	0.00066473499
0.024295635	0.036416851	0.00066328018
0.024427124	0.036151055	0.00066102445
0.024558613	0.037240798	0.00066321959
0.024690101	0.035942642	0.00066198646
0.024821590	0.036401740	0.00065880855
0.024953079	0.036494904	0.00065576803
0.025084567	0.037040150	0.00066074312
0.025216056	0.036043598	0.00064565842
0.025347545	0.035197906	0.00064622682
0.025479034	0.035191089	0.00063877216
0.025610522	0.036056043	0.00064069208
0.025742011	0.035039801	0.00063489708
0.025873500	0.035281141	0.00063369399
0.026004988	0.034362574	0.00062843687
0.026136477	0.035518138	0.00063394558
0.026267966	0.034340253	0.00061901542
0.026399454	0.034871976	0.00062695711
0.026530943	0.034323466	0.00061704339
0.026662432	0.035273084	0.00062685361
0.026793920	0.034079896	0.00061352594
0.026925409	0.034373429	0.00061350080
0.027056898	0.035091933	0.00062334426
0.027188387	0.034062324	0.00060554961
0.027319875	0.034845219	0.00061754860
0.027451364	0.035500604	0.00061728723
0.027582853	0.034483179	0.00060557182
0.027714341	0.034832117	0.00060879850
0.027845830	0.034086445	0.00059939569
0.027977319	0.034696013	0.00060758580
0.028108807	0.034675462	0.00060097276
0.028240296	0.034231451	0.00059649587
0.028371785	0.033170516	0.00058879045
0.028503274	0.032897576	0.00058555041
0.028634762	0.034006257	0.00058958444
0.028766251	0.033909439	0.00059084697
0.028897740	0.032837831	0.00057629104
0.029029228	0.033466324	0.00058490799
0.029160717	0.032970264	0.00058057147
0.029292206	0.032733395	0.00057397813
0.029423694	0.032091012	0.00057272370
0.029555183	0.033084197	0.00057010021
0.029686672	0.032054774	0.00056750486
0.029818161	0.032402128	0.00056858486
0.029949649	0.033578586	0.00057247379
0.030081138	0.032282155	0.00056502345
0.030212627	0.032224433	0.00055758672
0.030344115	0.031948116	0.00055773964
0.030475604	0.033209862	0.00056769336
0.030607093	0.032572515	0.00056003847
0.030738581	0.032064864	0.00055627070
0.030870070	0.033083303	0.00056035708
0.031001559	0.032724350	0.00055510184
0.031133048	0.032534330	0.00055723136
0.031264536	0.031161930	0.00054199938
0.031396025	0.031316066	0.00054588929
0.031527514	0.031934459	0.00054772504
0.031659002	0.031521778	0.00054016527
0.031790491	0.031065746	0.00053954514
0.031921980	0.032143587	0.00054421426
0.032053468	0.031432077	0.00053941996
0.032184957	0.031060978	0.00053214673
0.032316446	0.032262331	0.00053923156
0.032447935	0.031979053	0.00054206533
0.032579423	0.031568276	0.00053439216
0.032710912	0.030970812	0.00053098009
0.032842401	0.032155536	0.00053572990
0.032973889	0.031354994	0.00052864703
0.033105378	0.030802919	0.00052671753
0.033236867	0.031197551	0.00052555795
0.033368355	0.031306524	0.00053525191
0.033499844	0.030833320	0.00053128622
0.033631333	0.031661661	0.00053746223
0.033762822	0.030533978	0.00053521095
0.033894310	0.030367808	0.00053386882
0.034025799	0.029859025	0.00052854666
0.034157288	0.029870935	0.00052795700
0.034288776	0.031315589	0.00054024302
0.034420265	0.030021591	0.00053370260
0.034551754	0.030876674	0.00053816909
0.034683242	0.030667793	0.00053917658
0.034814731	0.029622998	0.00052698888
0.034946220	0.029603759	0.00052795437
0.035077708	0.030677021	0.00053915828
0.035209197	0.029817224	0.00053202220
0.035340686	0.030729013	0.00053492288
0.035472175	0.029320836	0.00053576247
0.035603663	0.029159921	0.00053632633
0.035735152	0.029575267	0.00054653778
0.035866641	0.028722876	0.00053920680
0.035998129	0.029728098	0.00054328592
0.036129618	0.028943642	0.00054094368
0.036261107	0.029440142	0.00054425634
0.036392595	0.029084029	0.00054897345
0.036524084	0.028737206	0.00054391008
0.036655573	0.027915227	0.00053252231
0.036787062	0.029033612	0.00054789989
0.036918550	0.028423752	0.00053756286
0.037050039	0.028498444	0.00054590440
0.037181528	0.028438182	0.00054165771
0.037313016	0.029015740	0.00054698787
0.037444505	0.028717132	0.00054642732
0.037575994	0.029438838	0.00055136567
0.037707482	0.029125233	0.00055476197
0.037838971	0.029030768	0.00055342723
0.037970460	0.028549939	0.00054603434
0.038101949	0.028676368	0.00055065953
0.038233437	0.029068802	0.00054830428
0.038364926	0.029210140	0.00054536646
0.038496415	0.029471103	0.00054785956
0.038627903	0.029029684	0.00053667110
0.038759392	0.028919794	0.00053901496
0.038890881	0.029473850	0.00053722462
0.039022369	0.029251817	0.00053535418
0.039153858	0.029102022	0.00053217630
0.039285347	0.029866697	0.00053606526
0.039416836	0.029065631	0.00053381826
0.039548324	0.029170393	0.00052975902
0.039679813	0.029723126	0.00053192640
0.039811302	0.029322141	0.00053212663
0.039942790	0.029814547	0.00053203998
0.040074279	0.028269666	0.00052259079
0.040205768	0.028874811	0.00052417371
0.040337256	0.030205059	0.00053127032
0.040468745	0.028000419	0.00051625792
0.040600234	0.028267151	0.00051668626
0.040731723	0.029306631	0.00052433050
0.040863211	0.029685099	0.00052807850
0.040994700	0.029567938	0.00052343668
0.041126189	0.028754342	0.00052061874
0.041257677	0.028528012	0.00051588023
0.041389166	0.029675844	0.00052467924
0.041520655	0.028671956	0.00051683505
0.041652143	0.028710115	0.00051510636
0.041783632	0.029154445	0.00052036979
0.041915121	0.029273903	0.00051712632
0.042046610	0.029087679	0.00051837389
0.042178098	0.028708209	0.00051432572
0.042309587	0.029002069	0.00051601024
0.042441076	0.028980921	0.00051321278
0.042572564	0.028852441	0.00051371140
0.042704053	0.029602821	0.00051443188
0.042835542	0.029623170	0.00051896620
0.042967030	0.029137130	0.00051414431
0.043098519	0.028599956	0.00051098251
0.043230008	0.028715478	0.00050967719
0.043361496	0.029212434	0.00050858006
0.043492985	0.028884401	0.00051211924
0.043624474	0.029208835	0.00051099687
0.043755963	0.029691376	0.00051646829
0.043887451	0.029025819	0.00050787263
0.044018940	0.029049693	0.00050589372
0.044150429	0.028676607	0.00050934213
0.044281917	0.029258265	0.00050745619
0.044413406	0.029330926	0.00051112561
0.044544895	0.029294088	0.00050601300
0.044676383	0.029615612	0.00051006708
0.044807872	0.029054385	0.00050607042
0.044939361	0.029259181	0.00050697646
0.045070850	0.030273043	0.00051453672
0.045202338	0.029544620	0.00050743062
0.045333827	0.029427811	0.00050274916
0.045465316	0.029657489	0.00051226234
0.045596804	0.029093600	0.00050215908
0.045728293	0.028301010	0.00049809504
0.045859782	0.028692163	0.00049887582
0.045991270	0.028566667	0.00049397440
0.046122759	0.028465531	0.00049811859
0.046254248	0.028603040	0.00050598618
0.046385737	0.029121944	0.00051090893
0.046517225	0.028914790	0.00051062350
0.046648714	0.029027245	0.00051519660
0.046780203	0.028573480	0.00051796367
0.046911691	0.028866019	0.00051839639
0.047043180	0.028663776	0.00051502448
0.047174669	0.029645536	0.00052584866
0.047306157	0.029213152	0.00052280627
0.047437646	0.029077100	0.00052495436
0.047569135	0.029848867	0.00053242790
0.047700624	0.028473514	0.00051862321
0.047832112	0.029116104	0.00052990466
0.047963601	0.030441910	0.00053420252
0.048095090	0.029099742	0.00053039848
0.048226578	0.029455442	0.00053535296
0.048358067	0.029142624	0.00052806537
0.048489556	0.029698207	0.00053475242
0.048621044	0.028847868	0.00052904086
0.048752533	0.029541468	0.00053939549
0.048884022	0.029367012	0.00053495117
0.049015511	0.029725215	0.00053757957
0.049146999	0.029036700	0.00053443384
0.049278488	0.029821667	0.00054079878
0.049409977	0.028876648	0.00053662378
0.049541465	0.029384780	0.00053727824
0.049672954	0.029926034	0.00054297234
0.049804443	0.028899366	0.00053407975
0.049935931	0.029999830	0.00054663049
0.050067420	0.028203491	0.00053083707
0.050198909	0.029946505	0.00054723932
0.050330398	0.029323924	0.00053898206
0.050461886	0.030098001	0.00054506886
0.050593375	0.029786758	0.00054563068
0.050724864	0.030095646	0.00055002153
0.050856352	0.029941410	0.00054837442
0.050987841	0.028781845	0.00053498389
0.051119330	0.028503540	0.00053599040
0.051250818	0.029050856	0.00054063060
0.051382307	0.029201569	0.00054530131
0.051513796	0.028612949	0.00053840013
0.051645284	0.029686966	0.00054595202
0.051776773	0.028828261	0.00054011135
0.051908262	0.029239121	0.00054320923
0.052039751	0.029470775	0.00054883360
0.052171239	0.029578711	0.00054853083
0.052302728	0.029492638	0.00055075299
0.052434217	0.028199432	0.00053709184
0.052565705	0.029366181	0.00054909087
0.052697194	0.028846382	0.00054341793
0.052828683	0.029200237	0.00054785970
0.052960171	0.029802714	0.00055118822
0.053091660	0.028943162	0.00054203323
0.053223149	0.029687345	0.00055307281
0.053354638	0.028840271	0.00054718465
0.053486126	0.028455617	0.00054490314
0.053617615	0.029297382	0.00054962223
0.053749104	0.029529944	0.00055091201
0.053880592	0.028945618	0.00054579490
0.054012081	0.028808589	0.00054771070
0.054143570	0.029000641	0.00054924697
0.054275058	0.030126552	0.00055682459
0.054406547	0.028925970	0.00054552914
0.054538036	0.029379960	0.00055512486
0.054669525	0.028387372	0.00054438824
0.054801013	0.029177248	0.00055286376
0.054932502	0.029782706	0.00055689434
0.055063991	0.028728929	0.00054408578
0.055195479	0.027959448	0.00054383201
0.055326968	0.029320228	0.00055259606
0.055458457	0.028784090	0.00055109822
0.055589945	0.028726226	0.00054838033
0.055721434	0.028599588	0.00054702272
0.055852923	0.028641796	0.00055086081
0.055984412	0.029139865	0.00055413092
0.056115900	0.029049911	0.00055144969
0.056247389	0.028561593	0.00054989124
0.056378878	0.029626643	0.00055315719
0.056510366	0.028764012	0.00055098489
0.056641855	0.029007914	0.00055257028
0.056773344	0.028518099	0.00054961329
0.056904832	0.029383184	0.00055721386
0.057036321	0.029973143	0.00055802849
0.057167810	0.029538622	0.00055895103
0.057299299	0.029644284	0.00055875737
0.057430787	0.028931689	0.00054988250
0.057562276	0.027825619	0.00054456512
0.057693765	0.028679809	0.00054516733
0.057825253	0.029701769	0.00055831648
0.057956742	0.029516681	0.00055741795
0.058088231	0.028433296	0.00054738702
0.058219719	0.029462277	0.00055710817
0.058351208	0.028865099	0.00054537366
0.058482697	0.029376475	0.00055364829
0.058614186	0.028841979	0.00055042380
0.058745674	0.028776192	0.00054627252
0.058877163	0.028092860	0.00054102378
0.059008652	0.029143933	0.00054304752
0.059140140	0.029902485	0.00055638365
0.059271629	0.028803447	0.00054575799
0.059403118	0.027949353	0.00053486932
0.059534606	0.029507842	0.00055076412
0.059666095	0.029710799	0.00054450934
0.059797584	0.029486688	0.00054680886
0.059929072	0.028712522	0.00054225843
0.060060561	0.027993400	0.00053233779
0.060192050	0.028651690	0.00053948162
0.060323539	0.029340883	0.00054069092
0.060455027	0.028671734	0.00053979245
0.060586516	0.028515789	0.00053792704
0.060718005	0.028895717	0.00053860653
0.060849493	0.028881537	0.00053787434
0.060980982	0.028498685	0.00053497204
0.061112471	0.028212257	0.00053235087
0.061243959	0.028878882	0.00054218976
0.061375448	0.028243977	0.00053046328
0.061506937	0.029147622	0.00054306479
0.061638426	0.028658877	0.00053460167
0.061769914	0.028888343	0.00053867575
0.061901403	0.028819723	0.00054099963
0.062032892	0.029092234	0.00053508463
0.062164380	0.029826429	0.00054505228
0.062295869	0.029341128	0.00054162803
0.062427358	0.028637928	0.00053405539
0.062558846	0.028887570	0.00054143406
0.062690335	0.028928622	0.00053311456
0.062821824	0.027752103	0.00052607833
0.062953313	0.028424551	0.00053012693
0.063084801	0.028480167	0.00053187883
0.063216290	0.029168818	0.00054061271
0.063347779	0.029350401	0.00053839965
0.063479267	0.028597799	0.00052927333
0.063610756	0.028466079	0.00053378150
0.063742245	0.028422352	0.00052916446
0.063873733	0.028386618	0.00053395431
0.064005222	0.028634596	0.00053205977
0.064136711	0.027855275	0.00052608529
0.064268200	0.028815631	0.00053105362
0.064399688	0.028233074	0.00052687249
0.064531177	0.028534252	0.00053171554
0.064662666	0.027991661	0.00052492681
0.064794154	0.028059043	0.00052556253
0.064925643	0.028041617	0.00052705041
0.065057132	0.029095821	0.00053538042
0.065188620	0.029515709	0.00053897887
0.065320109	0.028533828	0.00052914663
0.065451598	0.028505943	0.00052750972
0.065583087	0.029248962	0.00053524502
0.065714575	0.029155837	0.00053215585
0.065846064	0.028583821	0.00053046879
0.065977553	0.029916514	0.00053743153
0.066109041	0.028451975	0.00052576028
0.066240530	0.029430744	0.00053634271
0.066372019	0.028796480	0.00052719838
0.066503507	0.028271592	0.00052532308
0.066634996	0.029979888	0.00053504069
0.066766485	0.030080621	0.00053952644
0.066897973	0.029271161	0.00053146815
0.067029462	0.028743353	0.00052693147
0.067160951	0.028964990	0.00053132973
0.067292440	0.028405843	0.00052365234
0.067423928	0.028422959	0.00051963015
0.067555417	0.028401816	0.00052549096
0.067686906	0.028638112	0.00052389161
0.067818394	0.029044823	0.00052946750
0.067949883	0.028759597	0.00052324719
0.068081372	0.028990078	0.00052530805
0.068212860	0.028349995	0.00052193962
0.068344349	0.029264225	0.00052946062
0.068475838	0.028828166	0.00052457229
0.068607327	0.028014868	0.00051938302
0.068738815	0.028768581	0.00052050703
0.068870304	0.028702442	0.00052405492
0.069001793	0.028598586	0.00052098339
0.069133281	0.028355538	0.00051984867
0.069264770	0.028477504	0.00052384442
0.069396259	0.029663175	0.00052363074
0.069527747	0.028611670	0.00052273771
0.069659236	0.028479912	0.00052239002
0.069790725	0.029353985	0.00052550111
0.069922214	0.028564543	0.00052080188
0.070053702	0.028489399	0.00051553319
0.070185191	0.028668909	0.00052186104
0.070316680	0.029439414	0.00052419866
0.070448168	0.029447990	0.00052638771
0.070579657	0.028251998	0.00051887665
0.070711146	0.028459444	0.00051430552
0.070842634	0.028938405	0.00052308909
0.070974123	0.028468823	0.00051840143
0.071105612	0.028299961	0.00051533034
0.071237101	0.028874854	0.00052091339
0.071368589	0.027788158	0.00050727856
0.071500078	0.028251154	0.00051773486
0.071631567	0.027234257	0.00050741884
0.071763055	0.027692794	0.00050902588
0.071894544	0.027499058	0.00050848195
0.072026033	0.027736671	0.00050484985
0.072157521	0.027945643	0.00051357178
0.072289010	0.027844681	0.00051012273
0.072420499	0.027738638	0.00050770341
0.072551988	0.027413187	0.00050594942
0.072683476	0.027950278	0.00050928417
0.072814965	0.028975896	0.00051875723
0.072946454	0.027219650	0.00050588573
0.073077942	0.027689972	0.00050530264
0.073209431	0.027113844	0.00050436420
0.073340920	0.027509836	0.00050504746
0.073472408	0.027691503	0.00050567358
0.073603897	0.027370359	0.00050635644
0.073735386	0.027535530	0.00050346517
0.073866875	0.027659324	0.00050420687
0.073998363	0.027695969	0.00050715385
0.074129852	0.026853433	0.00050000292
0.074261341	0.026964953	0.00050184567
0.074392829	0.027143233	0.00049729626
0.074524318	0.027451080	0.00050589931
0.074655807	0.026888028	0.00049572463
0.074787295	0.027370724	0.00050343240
0.074918784	0.027509456	0.00050362017
0.075050273	0.027328744	0.00050049618
0.075181761	0.028119999	0.00050763773
0.075313250	0.028093830	0.00050698262
0.075444739	0.026071852	0.00049070253
0.075576228	0.026972109	0.00049905502
0.075707716	0.027865172	0.00050487022
0.075839205	0.027007850	0.00049763262
0.075970694	0.026381534	0.00049146246
0.076102182	0.026656123	0.00049147621
0.076233671	0.027070220	0.00050057803
0.076365160	0.027257873	0.00049505844
0.076496648	0.027175972	0.00049745604
0.076628137	0.028000713	0.00050567320
0.076759626	0.027576485	0.00049792792
0.076891115	0.026353534	0.00049036469
0.077022603	0.025900846	0.00048436778
0.077154092	0.026636239	0.00049046201
0.077285581	0.026802602	0.00049595971
0.077417069	0.026747404	0.00049321124
0.077548558	0.026574702	0.00049241407
0.077680047	0.025924611	0.00048284091
0.077811535	0.026803967	0.00049189617
0.077943024	0.026964004	0.00049301528
0.078074513	0.026337917	0.00048735913
0.078206002	0.026382695	0.00049023848
0.078337490	0.026566465	0.00048699225
0.078468979	0.026336944	0.00048664212
0.078600468	0.027022097	0.00049458121
0.078731956	0.027780834	0.00049727392
0.078863445	0.027274165	0.00049473458
0.078994934	0.026276431	0.00048619237
0.079126422	0.027317492	0.00049277091
0.079257911	0.026101471	0.00048584337
0.079389400	0.026937432	0.00048992786
0.079520889	0.026911845	0.00049095643
0.079652377	0.026675202	0.00048811106
0.079783866	0.027101480	0.00049007894
0.079915355	0.027080543	0.00049400763
0.080046843	0.026953571	0.00048680114
0.080178332	0.027027079	0.00049090320
0.080309821	0.026987088	0.00049041590
0.080441309	0.027567051	0.00048949641
0.080572798	0.026343626	0.00048594901
0.080704287	0.026449712	0.00048585102
0.080835776	0.026370432	0.00048384370
0.080967264	0.026801359	0.00049034494
0.081098753	0.027051110	0.00048733107
0.081230242	0.025760333	0.00047985767
0.081361730	0.026283612	0.00048084893
0.081493219	0.025543141	0.00047496502
0.081624708	0.025601664	0.00047897519
0.081756196	0.027300294	0.00048417936
0.081887685	0.026368472	0.00048280005
0.082019174	0.026690666	0.00048454958
0.082150663	0.025776052	0.00047823070
0.082282151	0.025743050	0.00047696861
0.082413640	0.025921523	0.00047667988
0.082545129	0.026411920	0.00048190006
0.082676617	0.025824983	0.00047730763
0.082808106	0.026327255	0.00047866958
0.082939595	0.026176084	0.00048123852
0.083071083	0.026040880	0.00047553180
0.083202572	0.026192855	0.00047724849
0.083334061	0.026225231	0.00048161931
0.083465549	0.026047535	0.00047527296
0.083597038	0.026918422	0.00048599829
0.083728527	0.025705784	0.00046985657
0.083860016	0.026078560	0.00047687187
0.083991504	0.026184354	0.00047828576
0.084122993	0.025372692	0.00047083151
0.084254482	0.026052979	0.00047934316
0.084385970	0.026812984	0.00047975857
0.084517459	0.025478759	0.00047025041
0.084648948	0.026503566	0.00048048265
0.084780436	0.025842641	0.00047080224
0.084911925	0.026202940	0.00047490756
0.085043414	0.026165412	0.00047342277
0.085174903	0.026393448	0.00047537926
0.085306391	0.027009459	0.00048297338
0.085437880	0.025278317	0.00046500299
0.085569369	0.026094564	0.00047333440
0.085700857	0.025729079	0.00046873336
0.085832346	0.025350899	0.00046695496
0.085963835	0.025666321	0.00047159287
0.086095323	0.026017459	0.00047188821
0.086226812	0.026002554	0.00047280250
0.086358301	0.025624632	0.00046915651
0.086489790	0.026042178	0.00047002057
0.086621278	0.025769647	0.00046842912
0.086752767	0.025824474	0.00046880260
0.086884256	0.026797887	0.00047468482
0.087015744	0.025672769	0.00046859026
0.087147233	0.025776144	0.00046880960
0.087278722	0.025947914	0.00047308517
0.087410210	0.025839350	0.00046635211
0.087541699	0.025624295	0.00046516061
0.087673188	0.025832955	0.00046898266
0.087804677	0.025070680	0.00046025321
0.087936165	0.025552745	0.00046692358
0.088067654	0.025226313	0.00046342153
0.088199143	0.025686611	0.00046289189
0.088330631	0.025344855	0.00046414493
0.088462120	0.025356202	0.00046244166
0.088593609	0.026160667	0.00047254502
0.088725097	0.026275680	0.00046855525
0.088856586	0.025490092	0.00046222512
0.088988075	0.026660461	0.00047420486
0.089119564	0.025615972	0.00046442870
0.089251052	0.025362730	0.00046406138
0.089382541	0.025127589	0.00046180610
0.089514030	0.025192688	0.00045905759
0.089645518	0.025874825	0.00046488141
0.089777007	0.025482853	0.00046046347
0.089908496	0.025291310	0.00046509619
0.090039984	0.024885924	0.00045620500
0.090171473	0.024723015	0.00045420231
0.090302962	0.025253425	0.00046130074
0.090434451	0.025810502	0.00046327557
0.090565939	0.025033544	0.00046038148
0.090697428	0.025914222	0.00046448705
0.090828917	0.024877611	0.00045322317
0.090960405	0.025529750	0.00046223115
0.091091894	0.025607847	0.00046193468
0.091223383	0.024860835	0.00045760281
0.091354871	0.024647244	0.00045803189
0.091486360	0.025132033	0.00046660508
0.091617849	0.025693757	0.00047587362
0.091749337	0.025452172	0.00047628229
0.091880826	0.025220312	0.00048027206
0.092012315	0.024749632	0.00047902294
0.092143804	0.024582233	0.00047660276
0.092275292	0.024799309	0.00048235226
0.092406781	0.025490928	0.00048980815
0.092538270	0.025069209	0.00048972630
0.092669758	0.025335198	0.00049444821
0.092801247	0.025180371	0.00047761810
0.092932736	0.025493045	0.00048190135
0.093064224	0.026350901	0.00048370517
0.093195713	0.025269773	0.00047433673
0.093327202	0.024979892	0.00047059907
0.093458691	0.025011903	0.00046432020
0.093590179	0.025611207	0.00047430964
0.093721668	0.024642292	0.00046478508
0.093853157	0.024526497	0.00046332082
0.093984645	0.024686967	0.00046464012
0.094116134	0.024699459	0.00046201578
0.094247623	0.024685572	0.00045994163
0.094379111	0.024650575	0.00046280007
0.094510600	0.024605833	0.00046049493
0.094642089	0.025192746	0.00046381958
0.094773578	0.024173289	0.00045348926
0.094905066	0.024977264	0.00046329471
0.095036555	0.024155246	0.00045894541
0.095168044	0.024658513	0.00045724322
0.095299532	0.025426967	0.00046377332
0.095431021	0.024865795	0.00045615783
0.095562510	0.024873028	0.00045949657
0.095693998	0.024790035	0.00045958622
0.095825487	0.024337716	0.00045046822
0.095956976	0.025649086	0.00046450187
0.096088465	0.024520925	0.00045330930
0.096219953	0.024515354	0.00045503867
0.096351442	0.025002633	0.00045980557
0.096482931	0.024844259	0.00045631637
0.096614419	0.025064886	0.00045623122
0.096745908	0.024852106	0.00045705043
0.096877397	0.025151893	0.00045621899
0.097008885	0.024741406	0.00045608463
0.097140374	0.024340566	0.00044965844
0.097271863	0.024881009	0.00045582594
0.097403352	0.024823574	0.00045223181
0.097534840	0.024632903	0.00045213513
0.097666329	0.024155152	0.00045024620
0.097797818	0.024668876	0.00044788885
0.097929306	0.024339289	0.00044847710
0.098060795	0.024184550	0.00044634815
0.098192284	0.024932725	0.00044777508
0.098323772	0.024391523	0.00044788786
0.098455261	0.024866119	0.00044737658
0.098586750	0.024020690	0.00043944828
0.098718239	0.024310465	0.00044172134
0.098849727	0.024193372	0.00043989933
0.098981216	0.024544508	0.00044281375
0.099112705	0.024815520	0.00044508722
0.099244193	0.024441560	0.00044029654
0.099375682	0.024031836	0.00043930942
0.099507171	0.023688247	0.00043413888
0.099638659	0.024304012	0.00044253499
0.099770148	0.024094763	0.00043898052
0.099901637	0.024479172	0.00044066152
0.10003313	0.024272668	0.00044147950
0.10016461	0.024427132	0.00044248984
0.10029610	0.024219348	0.00044223524
0.10042759	0.023928147	0.00043809125
0.10055908	0.024258755	0.00044141067
0.10069057	0.024399549	0.00044292764
0.10082206	0.024934159	0.00044293614
0.10095355	0.024797812	0.00044596956
0.10108504	0.023761163	0.00043575878
0.10121652	0.024153386	0.00043852520
0.10134801	0.024103287	0.00043873083
0.10147950	0.024653725	0.00044206432
0.10161099	0.023064375	0.00043016055
0.10174248	0.025570445	0.00044843258
0.10187397	0.024534999	0.00043802048
0.10200546	0.022969837	0.00043086430
0.10213694	0.024501012	0.00043744771
0.10226843	0.024112692	0.00043756717
0.10239992	0.024165862	0.00043873141
0.10253141	0.023680789	0.00043012330
0.10266290	0.023334543	0.00043276638
0.10279439	0.024466001	0.00043767679
0.10292588	0.023490359	0.00043228228
0.10305737	0.024342846	0.00043738060
0.10318885	0.024207562	0.00043439203
0.10332034	0.023439131	0.00043148197
0.10345183	0.024123873	0.00043425376
0.10358332	0.024194167	0.00043740537
0.10371481	0.023634220	0.00043025914
0.10384630	0.024434985	0.00043527798
0.10397779	0.024353384	0.00043565726
0.10410928	0.024704070	0.00043910146
0.10424076	0.024599243	0.00043668827
0.10437225	0.024651569	0.00043732654
0.10450374	0.023915892	0.00042885174
0.10463523	0.024031775	0.00043213862
0.10476672	0.023065002	0.00042630456
0.10489821	0.024180240	0.00043374326
0.10502970	0.022919866	0.00042295992
0.10516118	0.024557389	0.00043457763
0.10529267	0.024266664	0.00043554086
0.10542416	0.024551217	0.00043537318
0.10555565	0.023447722	0.00042605268
0.10568714	0.023715260	0.00042910699
0.10581863	0.023953580	0.00042802208
0.10595012	0.023542984	0.00042743094
0.10608161	0.024462069	0.00043499531
0.10621309	0.024324140	0.00043133130
0.10634458	0.024989654	0.00043447412
0.10647607	0.023781707	0.00042861871
0.10660756	0.024796162	0.00043521894
0.10673905	0.024086897	0.00043285050
0.10687054	0.024288682	0.00043452001
0.10700203	0.023125434	0.00043400598
0.10713352	0.023724025	0.00044042354
0.10726500	0.024139554	0.00044686644
0.10739649	0.023712071	0.00045085307
0.10752798	0.024573069	0.00045387654
0.10765947	0.024563175	0.00045856141
0.10779096	0.023602590	0.00045233582
0.10792245	0.024034562	0.00046018540
0.10805394	0.024144879	0.00046013304
0.10818542	0.023353974	0.00045425429
0.10831691	0.024034701	0.00046292695
0.10844840	0.023560864	0.00045839766
0.10857989	0.024426629	0.00046853057
0.10871138	0.023732222	0.00046720522
0.10884287	0.023735925	0.00046602482
0.10897436	0.023974011	0.00046841083
0.10910585	0.023995722	0.00047264091
0.10923733	0.024598139	0.00047338285
0.10936882	0.023293816	0.00047154517
0.10950031	0.023931054	0.00047242096
0.10963180	0.024138426	0.00047720033
0.10976329	0.023375790	0.00047033057
0.10989478	0.023397323	0.00047273699
0.11002627	0.024282745	0.00048662376
0.11015776	0.024348927	0.00048041025
0.11028924	0.023624942	0.00047911681
0.11042073	0.023692964	0.00048355787
0.11055222	0.024321338	0.00048393789
0.11068371	0.023729577	0.00048346324
0.11081520	0.023878554	0.00048489888
0.11094669	0.023824612	0.00048347104
0.11107818	0.023446724	0.00048608927
0.11120966	0.024123122	0.00048789783
0.11134115	0.023146043	0.00048474273
0.11147264	0.023874021	0.00048842249
0.11160413	0.023830266	0.00048961570
0.11173562	0.023870060	0.00049381596
0.11186711	0.023891155	0.00047595349
0.11199860	0.023816256	0.00047786147
0.11213009	0.023467401	0.00046493617
0.11226157	0.023155621	0.00046150089
0.11239306	0.023624468	0.00046420544
0.11252455	0.023577240	0.00046336624
0.11265604	0.023063804	0.00045804694
0.11278753	0.023786826	0.00045833843
0.11291902	0.024748897	0.00046497972
0.11305051	0.024426383	0.00046469240
0.11318200	0.023391842	0.00045206372
0.11331348	0.023432093	0.00045405978
0.11344497	0.023335543	0.00045098839
0.11357646	0.023391367	0.00044809077
0.11370795	0.023822586	0.00045433260
0.11383944	0.023093331	0.00044712535
0.11397093	0.023554961	0.00045059771
0.11410242	0.023803902	0.00045143815
0.11423390	0.024573789	0.00045279109
0.11436539	0.023236254	0.00044891545
0.11449688	0.023774652	0.00044670523
0.11462837	0.023609839	0.00044844712
0.11475986	0.023845661	0.00044604894
0.11489135	0.024096793	0.00044618592
0.11502284	0.023936551	0.00045025636
0.11515433	0.023859686	0.00044517098
0.11528581	0.023500655	0.00044322934
0.11541730	0.024351517	0.00044741280
0.11554879	0.024276785	0.00044629443
0.11568028	0.023602079	0.00044349887
0.11581177	0.023662392	0.00044144488
0.11594326	0.024224209	0.00044622384
0.11607475	0.023072861	0.00043607312
0.11620624	0.023542732	0.00043742184
0.11633772	0.024043708	0.00044208676
0.11646921	0.023225868	0.00043785101
0.11660070	0.023102440	0.00043450960
0.11673219	0.024277951	0.00044095170
0.11686368	0.024279476	0.00044181806
0.11699517	0.024113368	0.00044039133
0.11712666	0.024205164	0.00043956033
0.11725814	0.023832246	0.00043425574
0.11738963	0.024043226	0.00043449449
0.11752112	0.023674460	0.00043299892
0.11765261	0.023778686	0.00043375579
0.11778410	0.024325282	0.00043808810
0.11791559	0.023959237	0.00043127985
0.11804708	0.024023286	0.00043277239
0.11817857	0.023612443	0.00043104104
0.11831005	0.023730874	0.00042825078
0.11844154	0.023990177	0.00043256908
0.11857303	0.023383644	0.00042354672
0.11870452	0.023137889	0.00042329764
0.11883601	0.023312185	0.00042574337
0.11896750	0.023757514	0.00042847871
0.11909899	0.024685557	0.00043643805
0.11923048	0.022969418	0.00041641574
0.11936196	0.024131187	0.00042861865
0.11949345	0.023990293	0.00042407426
0.11962494	0.024027802	0.00042494451
0.11975643	0.024505382	0.00043058279
0.11988792	0.023332610	0.00041821332
0.12001941	0.024037044	0.00042411268
0.12015090	0.023058214	0.00041662318
0.12028239	0.023535800	0.00042018936
0.12041387	0.023572520	0.00041906960
0.12054536	0.023193642	0.00041399826
0.12067685	0.023235019	0.00041535008
0.12080834	0.023992910	0.00042243904
0.12093983	0.024166624	0.00041866318
0.12107132	0.024327731	0.00042384978
0.12120281	0.023896802	0.00041700430
0.12133429	0.024090836	0.00041984995
0.12146578	0.023757233	0.00041866753
0.12159727	0.023901873	0.00041788978
0.12172876	0.023937641	0.00041948555
0.12186025	0.023857152	0.00041606057
0.12199174	0.024392002	0.00042172759
0.12212323	0.023595169	0.00041634095
0.12225472	0.023387314	0.00041496776
0.12238620	0.024646268	0.00042268320
0.12251769	0.023109280	0.00041036357
0.12264918	0.023442180	0.00041317030
0.12278067	0.023385954	0.00041354068
0.12291216	0.023817612	0.00041458991
0.12304365	0.023476855	0.00041247290
0.12317514	0.023881020	0.00041650152
0.12330663	0.023832009	0.00041540190
0.12343811	0.024546800	0.00042202892
0.12356960	0.023192408	0.00040985996
0.12370109	0.024132157	0.00041624686
0.12383258	0.023798197	0.00041371673
0.12396407	0.023581510	0.00041030190
0.12409556	0.024420662	0.00042134403
0.12422705	0.024206560	0.00041479729
0.12435853	0.023735583	0.00041382953
0.12449002	0.023513981	0.00040998351
0.12462151	0.023465883	0.00041162233
0.12475300	0.023888683	0.00041374835
0.12488449	0.023690409	0.00041168443
0.12501598	0.023772767	0.00041297106
0.12514747	0.023714225	0.00040856481
0.12527896	0.023712448	0.00040972646
0.12541044	0.023312971	0.00040953073
0.12554193	0.023518178	0.00040978048
0.12567342	0.023626307	0.00041103859
0.12580491	0.023919393	0.00041418332
0.12593640	0.023941438	0.00040997027
0.12606789	0.024273011	0.00041501428
0.12619938	0.023781860	0.00041207143
0.12633087	0.023959269	0.00041289768
0.12646235	0.024105295	0.00041318158
0.12659384	0.024015143	0.00040798464
0.12672533	0.024173328	0.00041444128
0.12685682	0.023354974	0.00040675929
0.12698831	0.023364206	0.00040804926
0.12711980	0.024136133	0.00040992492
0.12725129	0.023979900	0.00040913647
0.12738277	0.023803540	0.00040962584
0.12751426	0.023927921	0.00041126782
0.12764575	0.023630497	0.00040686827
0.12777724	0.023957399	0.00040809063
0.12790873	0.024023852	0.00041001666
0.12804022	0.023896889	0.00040957425
0.12817171	0.023546768	0.00040661579
0.12830320	0.023029670	0.00040166048
0.12843468	0.024030988	0.00040968467
0.12856617	0.023482701	0.00040391322
0.12869766	0.023641854	0.00040656493
0.12882915	0.023977006	0.00040981933
0.12896064	0.023681948	0.00040397097
0.12909213	0.023520042	0.00040407186
0.12922362	0.024219535	0.00040838414
0.12935511	0.024202596	0.00041007555
0.12948659	0.024738708	0.00041313057
0.12961808	0.023612193	0.00040362165
0.12974957	0.024214963	0.00040814222
0.12988106	0.023408221	0.00040336731
0.13001255	0.023400884	0.00040321986
0.13014404	0.022936000	0.00040128530
0.13027553	0.023779687	0.00040526270
0.13040701	0.023475173	0.00040137065
0.13053850	0.024319325	0.00040972756
0.13066999	0.023178216	0.00040062079
0.13080148	0.024326414	0.00041017389
0.13093297	0.023445624	0.00040093689
0.13106446	0.023519968	0.00040191737
0.13119595	0.023702037	0.00040212699
0.13132744	0.023447855	0.00040097897
0.13145892	0.023470187	0.00040287531
0.13159041	0.023241840	0.00039954675
0.13172190	0.024141709	0.00040467141
0.13185339	0.024219153	0.00040763566
0.13198488	0.023422760	0.00040015000
0.13211637	0.024051083	0.00040495663
0.13224786	0.023836771	0.00040127874
0.13237935	0.023416550	0.00040064625
0.13251083	0.023236879	0.00039960179
0.13264232	0.024031981	0.00040346030
0.13277381	0.023902704	0.00040366572
0.13290530	0.023731561	0.00040024060
0.13303679	0.023807836	0.00040320986
0.13316828	0.023915417	0.00040475191
0.13329977	0.024443873	0.00040241782
0.13343125	0.023420795	0.00040268223
0.13356274	0.024340567	0.00040278375
0.13369423	0.023285330	0.00039616473
0.13382572	0.023855426	0.00040320374
0.13395721	0.023991047	0.00040087461
0.13408870	0.023467193	0.00040080145
0.13422019	0.023500562	0.00039644209
0.13435168	0.024008405	0.00040249537
0.13448316	0.024046199	0.00040339339
0.13461465	0.023810492	0.00039917084
0.13474614	0.023907189	0.00040040145
0.13487763	0.023697466	0.00039802700
0.13500912	0.023442242	0.00039677551
0.13514061	0.023839617	0.00040083674
0.13527210	0.024303340	0.00040355905
0.13540359	0.024105573	0.00040151394
0.13553507	0.023612646	0.00039697258
0.13566656	0.023312861	0.00039582176
0.13579805	0.024011618	0.00040154967
0.13592954	0.023864703	0.00039734927
0.13606103	0.023826524	0.00040190484
0.13619252	0.023706149	0.00039838853
0.13632401	0.023130382	0.00039209800
0.13645549	0.023480802	0.00039783965
0.13658698	0.023966856	0.00039819199
0.13671847	0.023946874	0.00039826036
0.13684996	0.023992986	0.00039787500
0.13698145	0.023726548	0.00039507836
0.13711294	0.023313905	0.00039412185
0.13724443	0.024165611	0.00040042077
0.13737592	0.024401609	0.00040002007
0.13750740	0.023631550	0.00039726619
0.13763889	0.024054019	0.00039607566
0.13777038	0.023799332	0.00039730626
0.13790187	0.023580765	0.00039456406
0.13803336	0.024238270	0.00039756925
0.13816485	0.023798390	0.00039616824
0.13829634	0.023191956	0.00039005859
0.13842783	0.023671015	0.00039663905
0.13855931	0.023997714	0.00039657060
0.13869080	0.024121287	0.00039753651
0.13882229	0.023931896	0.00039640872
0.13895378	0.023810529	0.00039421355
0.13908527	0.023843527	0.00039545817
0.13921676	0.023428988	0.00039293435
0.13934825	0.023916221	0.00039501880
0.13947973	0.023428067	0.00039149612
0.13961122	0.023805501	0.00039338965
0.13974271	0.023900561	0.00039501416
0.13987420	0.023776692	0.00039428843
0.14000569	0.024346154	0.00039612043
0.14013718	0.024052559	0.00039498980
0.14026867	0.023831308	0.00039434879
0.14040016	0.023398092	0.00039228999
0.14053164	0.023965540	0.00039563837
0.14066313	0.024157298	0.00039361776
0.14079462	0.023360553	0.00039040906
0.14092611	0.023993306	0.00039349089
0.14105760	0.023656279	0.00039027828
0.14118909	0.023443534	0.00039086426
0.14132058	0.023863229	0.00038970877
0.14145207	0.023360567	0.00038797315
0.14158355	0.023810065	0.00038973189
0.14171504	0.023327868	0.00038842380
0.14184653	0.023770578	0.00039019041
0.14197802	0.023810758	0.00039039075
0.14210951	0.023624631	0.00038879071
0.14224100	0.023702953	0.00038897170
0.14237249	0.024424933	0.00039329856
0.14250398	0.023621221	0.00038905856
0.14263546	0.023892415	0.00038846527
0.14276695	0.023744476	0.00038897111
0.14289844	0.024109988	0.00039128747
0.14302993	0.023764722	0.00038856866
0.14316142	0.024205628	0.00039216821
0.14329291	0.023641280	0.00038678766
0.14342440	0.022925446	0.00038499170
0.14355588	0.023756416	0.00038745560
0.14368737	0.023319890	0.00038576550
0.14381886	0.023534384	0.00038763376
0.14395035	0.023820184	0.00038660419
0.14408184	0.023508429	0.00038657131
0.14421333	0.024019562	0.00039180773
0.14434482	0.023305275	0.00038555923
0.14447631	0.023960859	0.00038984412
0.14460779	0.024062949	0.00038828136
0.14473928	0.023730796	0.00038709922
0.14487077	0.023265350	0.00038556425
0.14500226	0.023483119	0.00038565056
0.14513375	0.023138971	0.00038615772
0.14526524	0.023249321	0.00038263434
0.14539673	0.023385270	0.00038472971
0.14552822	0.023233339	0.00038597939
0.14565970	0.023704562	0.00038552106
0.14579119	0.023902838	0.00038925796
0.14592268	0.024202304	0.00038974127
0.14605417	0.023659706	0.00038526000
0.14618566	0.023215519	0.00038293352
0.14631715	0.023709791	0.00038690707
0.14644864	0.024466247	0.00038980870
0.14658012	0.023848711	0.00038617200
0.14671161	0.023981840	0.00038805369
0.14684310	0.024020028	0.00038958904
0.14697459	0.023304293	0.00038243707
0.14710608	0.023767769	0.00038465218
0.14723757	0.023459311	0.00038360682
0.14736906	0.024347346	0.00038824845
0.14750055	0.023455538	0.00038465421
0.14763203	0.023222697	0.00037989583
0.14776352	0.022946883	0.00037863371
0.14789501	0.023482522	0.00038335366
0.14802650	0.023556089	0.00038088099
0.14815799	0.023827787	0.00038583562
0.14828948	0.023308757	0.00038121674
0.14842097	0.023252682	0.00038209400
0.14855246	0.023403018	0.00038098864
0.14868394	0.024191823	0.00038460245
0.14881543	0.023093031	0.00037868970
0.14894692	0.023640792	0.00038297380
0.14907841	0.023410997	0.00038071148
0.14920990	0.023358688	0.00037985393
0.14934139	0.023095956	0.00037785117
0.14947288	0.023374531	0.00038133821
0.14960436	0.023029967	0.00037870152
0.14973585	0.023767338	0.00038301295
0.14986734	0.024111052	0.00038603270
0.14999883	0.023100333	0.00037736977
0.15013032	0.023874585	0.00038519470
0.15026181	0.023450277	0.00038075774
0.15039330	0.023396265	0.00037957536
0.15052479	0.023589608	0.00038207996
0.15065627	0.024258368	0.00038559350
0.15078776	0.023898657	0.00038301712
0.15091925	0.023576201	0.00038059999
0.15105074	0.024098602	0.00038398593
0.15118223	0.023925223	0.00038313869
0.15131372	0.023522274	0.00038081320
0.15144521	0.022905920	0.00037621070
0.15157670	0.023114025	0.00037798878
0.15170818	0.024118440	0.00038307478
0.15183967	0.023366065	0.00037792128
0.15197116	0.023762101	0.00038111016
0.15210265	0.023526563	0.00037884634
0.15223414	0.023823986	0.00038047337
0.15236563	0.023887725	0.00037971731
0.15249712	0.023096928	0.00037687521
0.15262860	0.023762131	0.00038067334
0.15276009	0.023511844	0.00037951684
0.15289158	0.023756613	0.00038093363
0.15302307	0.023238418	0.00037595111
0.15315456	0.023855808	0.00037934664
0.15328605	0.023497670	0.00037901847
0.15341754	0.023829143	0.00038064565
0.15354903	0.024075875	0.00038072356
0.15368051	0.023291475	0.00037603112
0.15381200	0.024341580	0.00038122981
0.15394349	0.023587270	0.00037810834
0.15407498	0.023795234	0.00037922562
0.15420647	0.023627999	0.00037675125
0.15433796	0.023756869	0.00037818653
0.15446945	0.024002127	0.00037914759
0.15460094	0.023335493	0.00037669904
0.15473242	0.023231292	0.00037477440
0.15486391	0.023885195	0.00037785393
0.15499540	0.024153638	0.00037982737
0.15512689	0.023148655	0.00037384082
0.15525838	0.024091981	0.00038074973
0.15538987	0.023335157	0.00037496541
0.15552136	0.023505595	0.00037622698
0.15565284	0.023809937	0.00037667166
0.15578433	0.023425611	0.00037582302
0.15591582	0.023742204	0.00037797866
0.15604731	0.023738259	0.00037822978
0.15617880	0.024110502	0.00037803597
0.15631029	0.023022337	0.00037221548
0.15644178	0.023042016	0.00037228781
0.15657327	0.023459005	0.00037574261
0.15670475	0.023229129	0.00037273207
0.15683624	0.023618393	0.00037477655
0.15696773	0.023972352	0.00037682297
0.15709922	0.023132865	0.00037056606
0.15723071	0.022842929	0.00037054059
0.15736220	0.023599584	0.00037321937
0.15749369	0.023294578	0.00037252565
0.15762518	0.023269084	0.00037130292
0.15775666	0.023208528	0.00037076745
0.15788815	0.023221807	0.00037222927
0.15801964	0.023107691	0.00036998647
0.15815113	0.023292589	0.00037314097
0.15828262	0.023621596	0.00037290533
0.15841411	0.023694643	0.00037429751
0.15854560	0.023645287	0.00037406152
0.15867708	0.023464568	0.00037101698
0.15880857	0.023693942	0.00037386219
0.15894006	0.023214638	0.00036998329
0.15907155	0.023635167	0.00037377986
0.15920304	0.023561389	0.00037366479
0.15933453	0.023298879	0.00036856383
0.15946602	0.023555150	0.00037196226
0.15959751	0.023075038	0.00036915500
0.15972899	0.022589063	0.00036524979
0.15986048	0.023840509	0.00037520780
0.15999197	0.023699651	0.00037149171
0.16012346	0.023700687	0.00037445586
0.16025495	0.023653991	0.00037227900
0.16038644	0.024276814	0.00037485414
0.16051793	0.023354699	0.00037073189
0.16064942	0.022806127	0.00036573927
0.16078090	0.023152165	0.00036848731
0.16091239	0.023302171	0.00037051382
0.16104388	0.023804763	0.00037086225
0.16117537	0.023610198	0.00037138050
0.16130686	0.023097353	0.00036639714
0.16143835	0.022814585	0.00036674677
0.16156984	0.023478946	0.00037133802
0.16170133	0.023716628	0.00036932355
0.16183281	0.023095892	0.00036772329
0.16196430	0.023441158	0.00036804160
0.16209579	0.023545452	0.00036913252
0.16222728	0.023778639	0.00037247651
0.16235877	0.023385582	0.00036683743
0.16249026	0.023624120	0.00037017857
0.16262175	0.023073946	0.00036572482
0.16275323	0.022940543	0.00036541364
0.16288472	0.023233692	0.00036624467
0.16301621	0.023458256	0.00036741819
0.16314770	0.023127910	0.00036850924
0.16327919	0.023586646	0.00036718544
0.16341068	0.024081634	0.00037187062
0.16354217	0.022859883	0.00036414567
0.16367366	0.023685449	0.00036784054
0.16380514	0.024051663	0.00037209856
0.16393663	0.023550761	0.00036814410
0.16406812	0.023659846	0.00036651859
0.16419961	0.023901500	0.00036952099
0.16433110	0.023336101	0.00036471516
0.16446259	0.023390674	0.00036604831
0.16459408	0.022913664	0.00036436431
0.16472557	0.023181220	0.00036268873
0.16485705	0.023081565	0.00036485513
0.16498854	0.023701987	0.00036765509
0.16512003	0.023344367	0.00036609908
0.16525152	0.023262372	0.00036596136
0.16538301	0.023987248	0.00036808715
0.16551450	0.023892237	0.00036985517
0.16564599	0.022529580	0.00036134434
0.16577747	0.022692158	0.00036281982
0.16590896	0.023511681	0.00036690269
0.16604045	0.023538845	0.00036588659
0.16617194	0.023818961	0.00036863931
0.16630343	0.023645294	0.00036562810
0.16643492	0.023453783	0.00036532871
0.16656641	0.023634247	0.00036709353
0.16669790	0.023582527	0.00036399705
0.16682938	0.023587847	0.00036668066
0.16696087	0.023809930	0.00036855378
0.16709236	0.023494504	0.00036303760
0.16722385	0.023068911	0.00036242603
0.16735534	0.023279755	0.00036306679
0.16748683	0.022920511	0.00036131869
0.16761832	0.024116893	0.00036888402
0.16774981	0.023652052	0.00036484209
0.16788129	0.023443708	0.00036529733
0.16801278	0.023580131	0.00036297003
0.16814427	0.023281025	0.00036305333
0.16827576	0.023614486	0.00036634491
0.16840725	0.023378468	0.00036268113
0.16853874	0.023763741	0.00036573704
0.16867023	0.023971318	0.00036561969
0.16880171	0.023324204	0.00036314319
0.16893320	0.024102557	0.00036688872
0.16906469	0.023315202	0.00036032604
0.16919618	0.023859281	0.00036604723
0.16932767	0.022412585	0.00035535119
0.16945916	0.023635913	0.00036441434
0.16959065	0.023980564	0.00036743424
0.16972214	0.023640860	0.00036341320
0.16985362	0.023895131	0.00036551975
0.16998511	0.023626684	0.00036145799
0.17011660	0.024023991	0.00036649630
0.17024809	0.024079052	0.00036701458
0.17037958	0.023510198	0.00036196607
0.17051107	0.023461690	0.00036272682
0.17064256	0.023292940	0.00036068648
0.17077405	0.023509626	0.00036211207
0.17090553	0.023719510	0.00036360406
0.17103702	0.022999204	0.00035832941
0.17116851	0.023325413	0.00036019568
0.17130000	0.023477194	0.00036207870
0.17143149	0.023805292	0.00036287209
0.17156298	0.023782802	0.00036378629
0.17169447	0.023480362	0.00035863462
0.17182595	0.023884515	0.00036359943
0.17195744	0.022992263	0.00035876684
0.17208893	0.023220896	0.00035849148
0.17222042	0.023156741	0.00035904709
0.17235191	0.023940612	0.00036357594
0.17248340	0.023328763	0.00035934371
0.17261489	0.023525999	0.00036190246
0.17274638	0.023286892	0.00035793627
0.17287786	0.022868754	0.00035728217
0.17300935	0.022860178	0.00035555399
0.17314084	0.023360602	0.00035881525
0.17327233	0.023427577	0.00035857321
0.17340382	0.023029452	0.00035636728
0.17353531	0.023777232	0.00036161044
0.17366680	0.023553273	0.00035847278
0.17379829	0.023782937	0.00035978922
0.17392977	0.023200875	0.00035884242
0.17406126	0.023162202	0.00035818681
0.17419275	0.023502866	0.00036053669
0.17432424	0.023338992	0.00035805643
0.17445573	0.023976921	0.00035999605
0.17458722	0.023239596	0.00035804022
0.17471871	0.023595673	0.00035866055
0.17485019	0.022813051	0.00035445417
0.17498168	0.023105335	0.00035554222
0.17511317	0.023250822	0.00035827046
0.17524466	0.023370661	0.00035915231
0.17537615	0.023294680	0.00035570585
0.17550764	0.023489440	0.00035708106
0.17563913	0.023457698	0.00035722517
0.17577062	0.023438567	0.00035715840
0.17590210	0.023641242	0.00035852481
0.17603359	0.023222573	0.00035432907
0.17616508	0.023817914	0.00035996617
0.17629657	0.023059425	0.00035526012
0.17642806	0.023101580	0.00035355707
0.17655955	0.022710527	0.00035323580
0.17669104	0.023307863	0.00035518137
0.17682253	0.023674784	0.00035774642
0.17695401	0.024531944	0.00036331577
0.17708550	0.023123510	0.00035245075
0.17721699	0.023532081	0.00035660770
0.17734848	0.023101028	0.00035393196
0.17747997	0.023624207	0.00035674902
0.17761146	0.023360286	0.00035761522
0.17774295	0.023808529	0.00035570575
0.17787443	0.023698300	0.00035820909
0.17800592	0.023141475	0.00035267138
0.17813741	0.023541891	0.00035619829
0.17826890	0.023165251	0.00035444815
0.17840039	0.023058213	0.00035139932
0.17853188	0.022914317	0.00035182467
0.17866337	0.023833998	0.00035812272
0.17879486	0.023433793	0.00035410346
0.17892634	0.023624980	0.00035751518
0.17905783	0.023481417	0.00035408031
0.17918932	0.023054845	0.00035411047
0.17932081	0.023532528	0.00035431663
0.17945230	0.023140716	0.00035341362
0.17958379	0.023043904	0.00035261125
0.17971528	0.024062544	0.00035658644
0.17984677	0.023621768	0.00035496801
0.17997825	0.023302358	0.00035281956
0.18010974	0.023287149	0.00035251923
0.18024123	0.023596514	0.00035374282
0.18037272	0.023119918	0.00035084353
0.18050421	0.023408883	0.00036055526
0.18063570	0.023328745	0.00036290671
0.18076719	0.023036970	0.00036198822
0.18089867	0.023039417	0.00036476247
0.18103016	0.023150675	0.00036559950
0.18116165	0.023598252	0.00037343714
0.18129314	0.022609655	0.00036659078
0.18142463	0.023366400	0.00037232415
0.18155612	0.023087886	0.00037260649
0.18168761	0.023418727	0.00037626002
0.18181910	0.023148179	0.00037555633
0.18195058	0.023268170	0.00037968287
0.18208207	0.023101196	0.00037622269
0.18221356	0.023117336	0.00037892589
0.18234505	0.023132311	0.00037844655
0.18247654	0.023363901	0.00038164053
0.18260803	0.023374055	0.00038389018
0.18273952	0.023794146	0.00038651374
0.18287101	0.023557163	0.00038731564
0.18300249	0.023154483	0.00038435670
0.18313398	0.022956974	0.00038391431
0.18326547	0.023004971	0.00038714740
0.18339696	0.022784438	0.00038442266
0.18352845	0.023166120	0.00038767066
0.18365994	0.023744186	0.00039373008
0.18379143	0.023501861	0.00039109599
0.18392292	0.022456021	0.00038717582
0.18405440	0.023353058	0.00039131461
0.18418589	0.023888435	0.00039641961
0.18431738	0.023549485	0.00039603657
0.18444887	0.023214121	0.00039385939
0.18458036	0.023232257	0.00039554251
0.18471185	0.023459221	0.00039839011
0.18484334	0.023453072	0.00039838737
0.18497482	0.023385054	0.00039944792
0.18510631	0.023528699	0.00039829554
0.18523780	0.023648271	0.00040241396
0.18536929	0.023357094	0.00039395135
0.18550078	0.022992460	0.00038617754
0.18563227	0.023852892	0.00039061024
0.18576376	0.023553380	0.00038133839
0.18589525	0.023774385	0.00038640080
0.18602673	0.023654391	0.00038412832
0.18615822	0.023922842	0.00038287351
0.18628971	0.023247844	0.00037860696
0.18642120	0.023710739	0.00037895533
0.18655269	0.023623036	0.00037949941
0.18668418	0.022878466	0.00037107956
0.18681567	0.023301319	0.00037247920
0.18694716	0.023315913	0.00037341010
0.18707864	0.023717190	0.00037196687
0.18721013	0.023379414	0.00037140878
0.18734162	0.023375897	0.00037101486
0.18747311	0.023711529	0.00037005798
0.18760460	0.023224170	0.00036984542
0.18773609	0.023022261	0.00036463228
0.18786758	0.023141278	0.00036575362
0.18799906	0.023526751	0.00036797739
0.18813055	0.022958449	0.00036327327
0.18826204	0.023749384	0.00036847041
0.18839353	0.024086274	0.00036690690
0.18852502	0.023438344	0.00036531684
0.18865651	0.023227926	0.00036346934
0.18878800	0.023206851	0.00035972821
0.18891949	0.023793168	0.00036365237
0.18905097	0.024128221	0.00036463932
0.18918246	0.023056612	0.00035841301
0.18931395	0.023420978	0.00036118190
0.18944544	0.023889945	0.00036106007
0.18957693	0.023420430	0.00036057521
0.18970842	0.023559654	0.00035834084
0.18983991	0.023499127	0.00036018297
0.18997140	0.022649085	0.00035402952
0.19010288	0.022628227	0.00035169588
0.19023437	0.022939184	0.00035363060
0.19036586	0.024082570	0.00035960906
0.19049735	0.023953926	0.00035904072
0.19062884	0.023461254	0.00035541827
0.19076033	0.023703087	0.00035552264
0.19089182	0.023266319	0.00035371267
0.19102330	0.023599772	0.00035426962
0.19115479	0.023024567	0.00035201131
0.19128628	0.023110252	0.00035183338
0.19141777	0.023160360	0.00035166942
0.19154926	0.023285164	0.00035220267
0.19168075	0.023554253	0.00035359635
0.19181224	0.023675237	0.00035471640
0.19194373	0.024395762	0.00035845143
0.19207521	0.023341676	0.00035033937
0.19220670	0.023366011	0.00035185290
0.19233819	0.023728972	0.00035440430
0.19246968	0.023327791	0.00035029814
0.19260117	0.023665674	0.00035339804
0.19273266	0.023262809	0.00035058391
0.19286415	0.023510934	0.00035139296
0.19299564	0.023130817	0.00035146366
0.19312712	0.022768976	0.00034620640
0.19325861	0.023381585	0.00035205637
0.19339010	0.023334318	0.00034904714
0.19352159	0.023381496	0.00035023551
0.19365308	0.022327801	0.00034561528
0.19378457	0.023445145	0.00035017549
0.19391606	0.023313199	0.00035010333
0.19404754	0.023392282	0.00034971330
0.19417903	0.023986756	0.00035364131
0.19431052	0.023521847	0.00035193229
0.19444201	0.023388569	0.00034915978
0.19457350	0.022646005	0.00034503132
0.19470499	0.023383186	0.00034880348
0.19483648	0.023075533	0.00034653621
0.19496797	0.023130997	0.00034907664
0.19509945	0.023384294	0.00034897484
0.19523094	0.023500696	0.00034903855
0.19536243	0.023553167	0.00035005369
0.19549392	0.023749037	0.00035005059
0.19562541	0.022979996	0.00034682490
0.19575690	0.023190939	0.00034567953
0.19588839	0.023374339	0.00034806655
0.19601988	0.023522111	0.00034927412
0.19615136	0.023187495	0.00034580671
0.19628285	0.023465938	0.00034891055
0.19641434	0.023198265	0.00034589771
0.19654583	0.023229306	0.00034715792
0.19667732	0.023445414	0.00034620258
0.19680881	0.022910355	0.00034464833
0.19694030	0.023121500	0.00034566946
0.19707178	0.023580964	0.00034698958
0.19720327	0.023143801	0.00034462906
0.19733476	0.023679029	0.00034728068
0.19746625	0.023297227	0.00034487327
0.19759774	0.023597398	0.00034785807
0.19772923	0.023630572	0.00034721831
0.19786072	0.023268627	0.00034414444
0.19799221	0.023460046	0.00034760360
0.19812369	0.023725417	0.00034597987
0.19825518	0.023437234	0.00034666524
0.19838667	0.023498410	0.00034575885
0.19851816	0.023273944	0.00034451139
0.19864965	0.023493891	0.00034680806
0.19878114	0.023333395	0.00034364332
0.19891263	0.023740144	0.00034751219
0.19904412	0.023382589	0.00034437609
0.19917560	0.023484666	0.00034725555
0.19930709	0.023211619	0.00034354043
0.19943858	0.023331953	0.00034319231
0.19957007	0.023690248	0.00034643091
0.19970156	0.023566189	0.00034510544
0.19983305	0.023869199	0.00034736496
0.19996454	0.023837253	0.00034705148
0.20009602	0.023114042	0.00034290529
0.20022751	0.023617264	0.00034646328
0.20035900	0.023568855	0.00034617870
0.20049049	0.023740307	0.00034539032
0.20062198	0.023283841	0.00034283961
0.20075347	0.023342729	0.00034248542
0.20088496	0.023364727	0.00034319161
0.20101645	0.023190523	0.00034363682
0.20114793	0.022945885	0.00034007837
0.20127942	0.023194958	0.00034191430
0.20141091	0.023567020	0.00034296761
0.20154240	0.023710179	0.00034523794
0.20167389	0.023303979	0.00034339040
0.20180538	0.023668294	0.00034330660
0.20193687	0.023910708	0.00034582228
0.20206836	0.022843862	0.00033807692
0.20219984	0.023497586	0.00034427340
0.20233133	0.023190657	0.00034323959
0.20246282	0.022933366	0.00033828554
0.20259431	0.024204741	0.00034632369
0.20272580	0.023084277	0.00033897213
0.20285729	0.023247176	0.00034024403
0.20298878	0.023281490	0.00034266163
0.20312027	0.023270070	0.00033824760
0.20325175	0.022887200	0.00033805953
0.20338324	0.023375222	0.00034026398
0.20351473	0.023251130	0.00034067662
0.20364622	0.022741487	0.00033797133
0.20377771	0.023106716	0.00033754239
0.20390920	0.023598468	0.00034184499
0.20404069	0.023401951	0.00034047935
0.20417217	0.022837360	0.00033783165
0.20430366	0.023180994	0.00034015396
0.20443515	0.023485196	0.00033853893
0.20456664	0.023304458	0.00033963270
0.20469813	0.023824089	0.00034333162
0.20482962	0.023390416	0.00033855426
0.20496111	0.023334803	0.00034018032
0.20509260	0.023346257	0.00033847320
0.20522408	0.023410871	0.00033970305
0.20535557	0.023174869	0.00033893142
0.20548706	0.024470629	0.00034504460
0.20561855	0.023101141	0.00033808502
0.20575004	0.023413834	0.00033643733
0.20588153	0.023175739	0.00033739219
0.20601302	0.023500393	0.00034127823
0.20614451	0.022888384	0.00033448649
0.20627599	0.023396200	0.00033862299
0.20640748	0.023602226	0.00033923306
0.20653897	0.023657285	0.00034087876
0.20667046	0.023164166	0.00033721841
0.20680195	0.023067372	0.00033552266
0.20693344	0.023322171	0.00033721967
0.20706493	0.022528428	0.00033210609
0.20719641	0.023275078	0.00033833885
0.20732790	0.023546829	0.00034025684
0.20745939	0.023491905	0.00033814227
0.20759088	0.023204473	0.00033690910
0.20772237	0.023203079	0.00033623623
0.20785386	0.023330473	0.00033654611
0.20798535	0.023560654	0.00034004849
0.20811684	0.023460917	0.00033670209
0.20824832	0.022893997	0.00033390062
0.20837981	0.023342486	0.00033618941
0.20851130	0.022999778	0.00033595666
0.20864279	0.023107785	0.00033648794
0.20877428	0.023359786	0.00033571556
0.20890577	0.022453538	0.00033116967
0.20903726	0.023589829	0.00033759083
0.20916875	0.023162996	0.00033523764
0.20930023	0.023605599	0.00033862505
0.20943172	0.023299921	0.00033624463
0.20956321	0.023427313	0.00033709527
0.20969470	0.023495658	0.00033744638
0.20982619	0.023353928	0.00033609533
0.20995768	0.023507678	0.00033806666
0.21008917	0.024016464	0.00033865112
0.21022065	0.023896755	0.00033867419
0.21035214	0.023275250	0.00033592941
0.21048363	0.022823196	0.00033102280
0.21061512	0.023381950	0.00033753527
0.21074661	0.023266835	0.00033333610
0.21087810	0.023361117	0.00033422537
0.21100959	0.023417979	0.00033818982
0.21114108	0.023583332	0.00033493109
0.21127256	0.022844433	0.00033373130
0.21140405	0.023434216	0.00033357841
0.21153554	0.023467971	0.00033512064
0.21166703	0.023503440	0.00033660988
0.21179852	0.023225501	0.00033434738
0.21193001	0.023325627	0.00033523857
0.21206150	0.023143586	0.00033183498
0.21219299	0.023222212	0.00033279865
0.21232447	0.022731218	0.00033126259
0.21245596	0.022758249	0.00033008585
0.21258745	0.022795691	0.00033161386
0.21271894	0.023033557	0.00033292462
0.21285043	0.022945921	0.00033118886
0.21298192	0.022979577	0.00033333381
0.21311341	0.023313313	0.00033265176
0.21324489	0.023689199	0.00033643834
0.21337638	0.023291905	0.00033203027
0.21350787	0.023508828	0.00033497131
0.21363936	0.023101912	0.00033361823
0.21377085	0.023303102	0.00033180754
0.21390234	0.023478304	0.00033534535
0.21403383	0.023255655	0.00033197329
0.21416532	0.023033175	0.00033130348
0.21429680	0.023458618	0.00033414190
0.21442829	0.023165819	0.00033237878
0.21455978	0.023720251	0.00033511296
0.21469127	0.023108131	0.00033087891
0.21482276	0.023210584	0.00033119814
0.21495425	0.023165172	0.00033143443
0.21508574	0.023241773	0.00033292644
0.21521723	0.022888206	0.00033044637
0.21534871	0.024112635	0.00033770756
0.21548020	0.023381898	0.00033017286
0.21561169	0.023214695	0.00033159232
0.21574318	0.022915200	0.00033055456
0.21587467	0.022573675	0.00032814403
0.21600616	0.023409267	0.00033285024
0.21613765	0.023400504	0.00033103468
0.21626913	0.023439778	0.00033299335
0.21640062	0.023445696	0.00033184153
0.21653211	0.022711897	0.00032783397
0.21666360	0.023289232	0.00033092171
0.21679509	0.023149123	0.00032950766
0.21692658	0.022642094	0.00032735887
0.21705807	0.023626579	0.00033285694
0.21718956	0.022726309	0.00032654019
0.21732104	0.022695828	0.00032838360
0.21745253	0.023485610	0.00033103999
0.21758402	0.023042135	0.00032900742
0.21771551	0.022467157	0.00032499194
0.21784700	0.023667960	0.00033030096
0.21797849	0.023730619	0.00033241238
0.21810998	0.023275972	0.00032971781
0.21824147	0.023714874	0.00033229901
0.21837295	0.023140137	0.00032970435
0.21850444	0.023495548	0.00032929219
0.21863593	0.023583039	0.00033171665
0.21876742	0.023325633	0.00032843970
0.21889891	0.023081262	0.00032827490
0.21903040	0.024193334	0.00033494193
0.21916189	0.023331790	0.00032768081
0.21929337	0.022983578	0.00032664738
0.21942486	0.023132232	0.00032713097
0.21955635	0.022728008	0.00032643972
0.21968784	0.023134615	0.00032798579
0.21981933	0.023171015	0.00032620157
0.21995082	0.023476353	0.00033031146
0.22008231	0.023376556	0.00032748915
0.22021380	0.022832478	0.00032626819
0.22034528	0.023696237	0.00033205452
0.22047677	0.022577976	0.00032226612
0.22060826	0.023239230	0.00032907569
0.22073975	0.023894964	0.00033165623
0.22087124	0.023071371	0.00032652121
0.22100273	0.023210827	0.00032784339
0.22113422	0.023514438	0.00032743816
0.22126571	0.023529109	0.00032897685
0.22139719	0.022889751	0.00032570515
0.22152868	0.023380746	0.00032788666
0.22166017	0.023295026	0.00032802985
0.22179166	0.023338216	0.00032614879
0.22192315	0.022886339	0.00032589110
0.22205464	0.023124056	0.00032583335
0.22218613	0.022628280	0.00032303067
0.22231761	0.023707781	0.00032865850
0.22244910	0.023394933	0.00032698240
0.22258059	0.023302007	0.00032594066
0.22271208	0.023424989	0.00032792184
0.22284357	0.023856625	0.00032914843
0.22297506	0.023399672	0.00032778638
0.22310655	0.023038030	0.00032371648
0.22323804	0.023375826	0.00032716051
0.22336952	0.023188051	0.00032606005
0.22350101	0.023283434	0.00032632778
0.22363250	0.022939794	0.00032394774
0.22376399	0.022794233	0.00032259183
0.22389548	0.023115037	0.00032597975
0.22402697	0.023128842	0.00032667609
0.22415846	0.023991012	0.00032956283
0.22428995	0.023592130	0.00032667959
0.22442143	0.022873776	0.00032177325
0.22455292	0.022663402	0.00032241440
0.22468441	0.022580425	0.00032163223
0.22481590	0.023144181	0.00032531014
0.22494739	0.023106792	0.00032323410
0.22507888	0.023313151	0.00032505909
0.22521037	0.022654257	0.00032264292
0.22534186	0.022713803	0.00032205896
0.22547334	0.022352138	0.00032035809
0.22560483	0.022994343	0.00032146897
0.22573632	0.022794930	0.00032270993
0.22586781	0.023451793	0.00032501663
0.22599930	0.022717925	0.00032197317
0.22613079	0.023698503	0.00032542256
0.22626228	0.023709787	0.00032778266
0.22639376	0.022751545	0.00032133268
0.22652525	0.023052502	0.00032195487
0.22665674	0.022928288	0.00032399146
0.22678823	0.022704510	0.00031925249
0.22691972	0.022895288	0.00032163714
0.22705121	0.022344660	0.00031868298
0.22718270	0.023085128	0.00032298434
0.22731419	0.023164411	0.00032459632
0.22744567	0.023622067	0.00032582371
0.22757716	0.023550472	0.00032409726
0.22770865	0.023363505	0.00032482419
0.22784014	0.022922093	0.00032084517
0.22797163	0.022531598	0.00032030494
0.22810312	0.023002126	0.00032084601
0.22823461	0.023354398	0.00032367412
0.22836610	0.023568367	0.00032564342
0.22849758	0.023548681	0.00032321803
0.22862907	0.023735935	0.00032672459
0.22876056	0.023653123	0.00032373890
0.22889205	0.023303518	0.00032308178
0.22902354	0.023135278	0.00032271952
0.22915503	0.023470274	0.00032221989
0.22928652	0.022977469	0.00032267463
0.22941800	0.023349170	0.00032232204
0.22954949	0.023393031	0.00032361131
0.22968098	0.022982025	0.00032054301
0.22981247	0.022788689	0.00031888486
0.22994396	0.023004225	0.00032134354
0.23007545	0.022842454	0.00032294832
0.23020694	0.023293444	0.00032871538
0.23033843	0.023690923	0.00033417128
0.23046991	0.023453486	0.00033439879
0.23060140	0.023184637	0.00033414734
0.23073289	0.023642161	0.00033673563
0.23086438	0.023210904	0.00033537789
0.23099587	0.022937262	0.00033864780
0.23112736	0.022962823	0.00033693834
0.23125885	0.023567048	0.00034370779
0.23139034	0.023101670	0.00034024898
0.23152182	0.022846925	0.00033956646
0.23165331	0.022718859	0.00034250513
0.23178480	0.023082595	0.00034399546
0.23191629	0.023433033	0.00034809652
0.23204778	0.023346923	0.00034745191
0.23217927	0.023328519	0.00034702456
0.23231076	0.023501840	0.00035186240
0.23244224	0.023766017	0.00035057467
0.23257373	0.022672825	0.00034565553
0.23270522	0.023571563	0.00035136389
0.23283671	0.023644907	0.00035034716
0.23296820	0.022631703	0.00034591125
0.23309969	0.023213424	0.00034890980
0.23323118	0.023690654	0.00035090826
0.23336267	0.022688217	0.00034778743
0.23349415	0.023003443	0.00034695559
0.23362564	0.023022341	0.00034972264
0.23375713	0.023052579	0.00034890669
0.23388862	0.023117502	0.00034919467
0.23402011	0.023215485	0.00035153378
0.23415160	0.022984955	0.00034829660
0.23428309	0.022497821	0.00034765662
0.23441458	0.022963409	0.00034883695
0.23454606	0.022784988	0.00034874126
0.23467755	0.023581496	0.00035365064
0.23480904	0.023309924	0.00035319781
0.23494053	0.023142700	0.00035223785
0.23507202	0.023405041	0.00035339978
0.23520351	0.023651040	0.00035467066
0.23533500	0.023334411	0.00035446335
0.23546648	0.023395336	0.00035360809
0.23559797	0.023629605	0.00035576553
0.23572946	0.023434696	0.00035445632
0.23586095	0.023099202	0.00035243491
0.23599244	0.023060642	0.00035401822
0.23612393	0.023047723	0.00035256253
0.23625542	0.023144000	0.00035616310
0.23638691	0.022639773	0.00035149849
0.23651839	0.023488633	0.00035521991
0.23664988	0.022914811	0.00035319877
0.23678137	0.023501371	0.00035698044
0.23691286	0.022466874	0.00035162535
0.23704435	0.023671702	0.00035781931
0.23717584	0.023528777	0.00035646400
0.23730733	0.023096692	0.00035613260
0.23743882	0.023330325	0.00035651507
0.23757030	0.022961964	0.00035463283
0.23770179	0.022922755	0.00035682040
0.23783328	0.022966352	0.00035359918
0.23796477	0.023530877	0.00036001095
0.23809626	0.023481128	0.00035806961
0.23822775	0.022532302	0.00035364600
0.23835924	0.023728310	0.00036310955
0.23849072	0.023134829	0.00035529464
0.23862221	0.023557426	0.00036030003
0.23875370	0.023110408	0.00035631466
0.23888519	0.023366292	0.00036065872
0.23901668	0.023333036	0.00036013388
0.23914817	0.023177998	0.00035505823
0.23927966	0.022888794	0.00035695358
0.23941115	0.023591092	0.00036116336
0.23954263	0.023629056	0.00036062263
0.23967412	0.023393229	0.00036028981
0.23980561	0.022750134	0.00035509576
0.23993710	0.022954869	0.00035792830
0.24006859	0.022994208	0.00035790001
0.24020008	0.022631807	0.00035687785
0.24033157	0.023131430	0.00035916234
0.24046306	0.023749781	0.00036196055
0.24059454	0.023634568	0.00036236265
0.24072603	0.022640288	0.00035748315
0.24085752	0.022704747	0.00035863620
0.24098901	0.023339427	0.00036388960
0.24112050	0.023601928	0.00036117357
0.24125199	0.022578054	0.00035633818
0.24138348	0.023031309	0.00036064307
0.24151496	0.022620970	0.00035532080
0.24164645	0.023654134	0.00036534097
0.24177794	0.022847805	0.00035751219
0.24190943	0.023614794	0.00036313213
0.24204092	0.023089461	0.00036099595
0.24217241	0.022861444	0.00035889834
0.24230390	0.023345456	0.00036282549
0.24243539	0.022793236	0.00035804231
0.24256687	0.022981968	0.00036030567
0.24269836	0.023264820	0.00036375412
0.24282985	0.023208270	0.00036141580
0.24296134	0.023222335	0.00036237450
0.24309283	0.023082740	0.00035997993
0.24322432	0.023312237	0.00036279840
0.24335581	0.022610021	0.00036110235
0.24348730	0.023399670	0.00036380019
0.24361878	0.023365585	0.00036356858
0.24375027	0.023067450	0.00036091491
0.24388176	0.023290797	0.00036235490
0.24401325	0.023199577	0.00036492196
0.24414474	0.022942171	0.00035957205
0.24427623	0.022645495	0.00036005476
0.24440772	0.024176503	0.00036863959
0.24453920	0.023072124	0.00036348777
0.24467069	0.023373389	0.00036617164
0.24480218	0.023001282	0.00036140342
0.24493367	0.022945770	0.00036209449
0.24506516	0.023351766	0.00036513825
0.24519665	0.022488621	0.00035960237
0.24532814	0.023396591	0.00036595002
0.24545963	0.023181513	0.00036344311
0.24559111	0.023881739	0.00036912132
0.24572260	0.022816244	0.00036190063
0.24585409	0.023377329	0.00036540490
0.24598558	0.023289432	0.00036549399
0.24611707	0.022589751	0.00036128605
0.24624856	0.022830128	0.00036172148
0.24638005	0.023202456	0.00036617013
0.24651154	0.023700350	0.00036717218
0.24664302	0.023424807	0.00036784475
0.24677451	0.023358951	0.00036510055
0.24690600	0.022751812	0.00036295773
0.24703749	0.022709859	0.00036387058
0.24716898	0.023339354	0.00036364241
0.24730047	0.023240120	0.00036675978
0.24743196	0.022666539	0.00036080418
0.24756345	0.022860861	0.00036399385
0.24769493	0.023004550	0.00036710895
0.24782642	0.022430790	0.00036050413
0.24795791	0.022848052	0.00036404899
0.24808940	0.022953955	0.00036466731
0.24822089	0.022655495	0.00036228568
0.24835238	0.023279320	0.00036819305
0.24848387	0.023612027	0.00036828483
0.24861535	0.022875373	0.00036593020
0.24874684	0.022843458	0.00036523849
0.24887833	0.022969260	0.00036537767
0.24900982	0.023046674	0.00036750686
0.24914131	0.023705823	0.00036985592
0.24927280	0.022537390	0.00036302434
0.24940429	0.023118154	0.00036562369
0.24953578	0.022803049	0.00036507842
0.24966726	0.023228930	0.00036949912
0.24979875	0.023804013	0.00036974322
0.24993024	0.023047037	0.00036765528
0.25006173	0.022621879	0.00036261040
0.25019322	0.022861095	0.00036453489
0.25032471	0.023236366	0.00037035530
0.25045620	0.023239992	0.00036694294
0.25058769	0.023603047	0.00037072131
0.25071917	0.023642701	0.00037095000
0.25085066	0.022978025	0.00036689386
0.25098215	0.023221059	0.00036906962
0.25111364	0.023042193	0.00036752458
0.25124513	0.023370921	0.00036952983
0.25137662	0.023483591	0.00037021650
0.25150811	0.023105463	0.00036641407
0.25163959	0.023656393	0.00037244646
0.25177108	0.023534221	0.00036891625
0.25190257	0.023085656	0.00036842768
0.25203406	0.023752903	0.00037369941
0.25216555	0.023488341	0.00036921801
0.25229704	0.022791551	0.00036750925
0.25242853	0.023462524	0.00036925286
0.25256002	0.023375663	0.00037150587
0.25269150	0.023240917	0.00036940075
0.25282299	0.022443838	0.00036354186
0.25295448	0.023545182	0.00037439910
0.25308597	0.023095299	0.00036608877
0.25321746	0.023739987	0.00037404092
0.25334895	0.023258657	0.00037012698
0.25348044	0.023229088	0.00036870714
0.25361193	0.023167924	0.00037063707
0.25374341	0.023400103	0.00036948098
0.25387490	0.022933969	0.00036720494
0.25400639	0.022935071	0.00037520082
0.25413788	0.022488308	0.00037631991
0.25426937	0.023459064	0.00038612463
0.25440086	0.022912917	0.00038650117
0.25453235	0.023197553	0.00039084543
0.25466383	0.022803586	0.00039097652
0.25479532	0.022783975	0.00039160058
0.25492681	0.023654134	0.00040002910
0.25505830	0.022947929	0.00039776287
0.25518979	0.023944651	0.00040549202
0.25532128	0.023079835	0.00040079934
0.25545277	0.023293200	0.00040579650
0.25558426	0.022734645	0.00040282721
0.25571574	0.023028088	0.00040752376
0.25584723	0.023305019	0.00040837927
0.25597872	0.023496435	0.00041373392
0.25611021	0.023050600	0.00041038780
0.25624170	0.023240874	0.00041418624
0.25637319	0.022821388	0.00041460463
0.25650468	0.023791397	0.00042161932
0.25663617	0.022689512	0.00041645767
0.25676765	0.022719484	0.00041796200
0.25689914	0.023358494	0.00042503810
0.25703063	0.023109937	0.00042490320
0.25716212	0.022935389	0.00042273018
0.25729361	0.023283263	0.00042857280
0.25742510	0.024074465	0.00043579887
0.25755659	0.023316910	0.00043121069
0.25768807	0.023051244	0.00043109854
0.25781956	0.023593245	0.00043719313
0.25795105	0.023163361	0.00043374285
0.25808254	0.022925869	0.00043819478
0.25821403	0.023220501	0.00043756537
0.25834552	0.023503864	0.00044120023
0.25847701	0.022747558	0.00043501077
0.25860850	0.024394346	0.00044897916
0.25873998	0.022579250	0.00043824179
0.25887147	0.023300854	0.00044436584
0.25900296	0.023516343	0.00044633935
0.25913445	0.023434795	0.00044323136
0.25926594	0.023451565	0.00044566464
0.25939743	0.022947854	0.00044322464
0.25952892	0.023579289	0.00044654270
0.25966041	0.022527637	0.00044430745
0.25979189	0.023108818	0.00044505849
0.25992338	0.022702889	0.00044506423
0.26005487	0.022914028	0.00044913502
0.26018636	0.023116508	0.00044978713
0.26031785	0.023237003	0.00044864005
0.26044934	0.023357955	0.00045009836
0.26058083	0.023451089	0.00045428514
0.26071231	0.023042696	0.00045277888
0.26084380	0.022819251	0.00044831991
0.26097529	0.022821681	0.00045260179
0.26110678	0.023464572	0.00045571130
0.26123827	0.022621122	0.00045353327
0.26136976	0.022884531	0.00045454085
0.26150125	0.022234355	0.00045009087
0.26163274	0.023420448	0.00045885223
0.26176422	0.023807166	0.00046130364
0.26189571	0.023216228	0.00046089351
0.26202720	0.023418720	0.00045858299
0.26215869	0.022506961	0.00045525471
0.26229018	0.023022754	0.00045924519
0.26242167	0.023286063	0.00046280504
0.26255316	0.023132617	0.00046040994
0.26268465	0.022833561	0.00046194607
0.26281613	0.022459769	0.00045788982
0.26294762	0.023004097	0.00046135268
0.26307911	0.023721990	0.00046704059
0.26321060	0.023083014	0.00046720554
0.26334209	0.022976968	0.00046562506
0.26347358	0.023136272	0.00046495053
0.26360507	0.023502267	0.00046810148
0.26373655	0.022639592	0.00046335560
0.26386804	0.022485549	0.00046491358
0.26399953	0.023607566	0.00047550113
0.26413102	0.023010354	0.00046708754
0.26426251	0.022743003	0.00046772684
0.26439400	0.022567368	0.00046648894
0.26452549	0.022545709	0.00047114435
0.26465698	0.022729685	0.00047095279
0.26478846	0.023319852	0.00047305889
0.26491995	0.023837964	0.00048568829
0.26505144	0.023784918	0.00047740664
0.26518293	0.023041804	0.00047443446
0.26531442	0.023187700	0.00048038056
0.26544591	0.023040061	0.00047575699
[truncated: 567 more rows]
