# Supplementary material for: Invariant surface glycoprotein 65 of Trypanosoma brucei is a complement C3 receptor
Source: Nat Commun. 2022 Aug 29;13:5085. doi: 10.1038/s41467-022-32728-9 (PMC9424271; doi:10.1038/s41467-022-32728-9)
Supplement: Supplementary file 4 — supplementary data 2 [file 41467_2022_32728_MOESM4_ESM.zip › b21-414646_00065.dat]

0.0026000000	39.193605	0.13618417
0.0027314887	28.387526	0.10646079
0.0028629774	21.833802	0.089275351
0.0029944661	17.051525	0.075716535
0.0031259548	12.208657	0.058874686
0.0032574435	10.912400	0.057615113
0.0033889322	8.6459569	0.048479545
0.0035204209	11.330433	0.048320160
0.0036519096	12.225942	0.046577466
0.0037833983	9.8163851	0.039349049
0.0039148870	8.1194996	0.034530747
0.0040463757	6.6458024	0.030054586
0.0041778644	5.4900677	0.025603418
0.0043093531	4.5570777	0.022902491
0.0044408418	3.7930434	0.020095753
0.0045723305	3.1430539	0.018293057
0.0047038192	2.8657721	0.016718072
0.0048353079	2.4723345	0.015074650
0.0049667966	2.1689443	0.014068935
0.0050982853	1.8791677	0.012405707
0.0052297740	1.7153746	0.012007670
0.0053612627	1.5130014	0.010889976
0.0054927514	1.3936472	0.010174504
0.0056242401	1.2581986	0.0096394583
0.0057557288	1.1693378	0.0090353617
0.0058872175	1.0752408	0.0085482075
0.0060187062	0.99465206	0.0081998482
0.0061501949	0.88503208	0.0074087856
0.0062816836	0.86845850	0.0075048595
0.0064131723	0.81493573	0.0071266578
0.0065446610	0.77450527	0.0068481321
0.0066761496	0.74485959	0.0066841869
0.0068076383	0.71781732	0.0064129186
0.0069391270	0.68465166	0.0063636922
0.0070706157	0.65817594	0.0061407270
0.0072021044	0.62278481	0.0059074876
0.0073335931	0.61803592	0.0058592792
0.0074650818	0.57393522	0.0054819843
0.0075965705	0.55943896	0.0054572269
0.0077280592	0.53760459	0.0053275201
0.0078595479	0.49610995	0.0049954362
0.0079910366	0.49725486	0.0050309961
0.0081225253	0.47603460	0.0047816720
0.0082540140	0.45086003	0.0046799838
0.0083855027	0.43967856	0.0046392606
0.0085169914	0.41776399	0.0044297829
0.0086484801	0.39745194	0.0042893272
0.0087799688	0.38471652	0.0041456137
0.0089114575	0.37552198	0.0041174270
0.0090429462	0.35795719	0.0039918669
0.0091744349	0.33310100	0.0038176668
0.0093059236	0.32282434	0.0037140610
0.0094374123	0.31873132	0.0036662434
0.0095689010	0.29989469	0.0034987567
0.0097003897	0.28638692	0.0034466944
0.0098318784	0.27035657	0.0033009611
0.0099633671	0.27094312	0.0032686479
0.010094856	0.25564247	0.0031655020
0.010226345	0.23957329	0.0029916293
0.010357833	0.24247351	0.0030873945
0.010489322	0.22963918	0.0029161853
0.010620811	0.21569960	0.0028060302
0.010752299	0.20803935	0.0027440189
0.010883788	0.18883162	0.0025604434
0.011015277	0.18811683	0.0026019648
0.011146765	0.17514961	0.0024331028
0.011278254	0.16961234	0.0023848883
0.011409743	0.16021230	0.0022941376
0.011541231	0.14974667	0.0021845121
0.011672720	0.14867212	0.0021828163
0.011804209	0.14009422	0.0020382866
0.011935698	0.13230661	0.0019762668
0.012067186	0.12440814	0.0019054216
0.012198675	0.12243921	0.0018288770
0.012330164	0.11690558	0.0017903035
0.012461652	0.11252223	0.0017362556
0.012593141	0.11019853	0.0016807061
0.012724630	0.10658841	0.0016525827
0.012856118	0.099400362	0.0015454151
0.012987607	0.096976835	0.0015441854
0.013119096	0.092134797	0.0014719434
0.013250585	0.090513950	0.0014434710
0.013382073	0.089017334	0.0014357633
0.013513562	0.087752873	0.0014033714
0.013645051	0.083705107	0.0013817091
0.013776539	0.081313846	0.0013533511
0.013908028	0.077852771	0.0013022532
0.014039517	0.076636211	0.0012864049
0.014171005	0.075978592	0.0012710830
0.014302494	0.072633208	0.0012443681
0.014433983	0.073138404	0.0012504541
0.014565472	0.071518578	0.0012118262
0.014696960	0.069649414	0.0012038721
0.014828449	0.065686612	0.0011492142
0.014959938	0.065990595	0.0011582611
0.015091426	0.066978785	0.0011700301
0.015222915	0.061903994	0.0010977451
0.015354404	0.064272829	0.0011249765
0.015485892	0.063133365	0.0011028509
0.015617381	0.060330417	0.0010828411
0.015748870	0.061530550	0.0010923133
0.015880359	0.059548068	0.0010584480
0.016011847	0.059317258	0.0010575191
0.016143336	0.056476076	0.0010202663
0.016274825	0.050681232	0.00097048916
0.016406313	0.052681925	0.00098279767
0.016537802	0.055352158	0.00099703227
0.016669291	0.053696043	0.00097935086
0.016800779	0.055293386	0.00099274137
0.016932268	0.059092693	0.0010203247
0.017063757	0.058840640	0.0010161111
0.017195246	0.058476937	0.0010041675
0.017326734	0.057758599	0.00099729822
0.017458223	0.056033592	0.00097656938
0.017589712	0.055687433	0.00096964290
0.017721200	0.054885933	0.00096807380
0.017852689	0.055606117	0.00095095220
0.017984178	0.054906868	0.00095721297
0.018115666	0.055005181	0.00095144635
0.018247155	0.052923682	0.00092855641
0.018378644	0.052237476	0.00092509495
0.018510133	0.051263526	0.00090393351
0.018641621	0.051372568	0.00090303563
0.018773110	0.050278623	0.00089001754
0.018904599	0.051604018	0.00090234938
0.019036087	0.049747564	0.00088169500
0.019167576	0.049301903	0.00086891936
0.019299065	0.047296540	0.00084908161
0.019430553	0.048775567	0.00086813461
0.019562042	0.045395615	0.00082858212
0.019693531	0.045119351	0.00082694647
0.019825019	0.045889450	0.00082623703
0.019956508	0.044391755	0.00080691381
0.020087997	0.046118176	0.00082770602
0.020219486	0.043399360	0.00079770274
0.020350974	0.043544591	0.00080337167
0.020482463	0.043000695	0.00078532813
0.020613952	0.043246389	0.00078438990
0.020745440	0.042251619	0.00078138941
0.020876929	0.041932063	0.00076967058
0.021008418	0.041282940	0.00076491045
0.021139906	0.041668162	0.00076485424
0.021271395	0.040032717	0.00074335409
0.021402884	0.039434855	0.00074163614
0.021534373	0.040566431	0.00074588831
0.021665861	0.038906912	0.00073018592
0.021797350	0.038662641	0.00072509601
0.021928839	0.039238126	0.00072047455
0.022060327	0.038701888	0.00072554133
0.022191816	0.039692587	0.00072490713
0.022323305	0.038381407	0.00071526394
0.022454793	0.037723320	0.00070414519
0.022586282	0.037046551	0.00069259896
0.022717771	0.036611117	0.00069508420
0.022849260	0.036651831	0.00068792890
0.022980748	0.035332043	0.00067895772
0.023112237	0.035502550	0.00067336574
0.023243726	0.036889195	0.00068221779
0.023375214	0.037242762	0.00069041611
0.023506703	0.037690507	0.00068675470
0.023638192	0.037692353	0.00068805861
0.023769680	0.038072840	0.00068998853
0.023901169	0.036216047	0.00066997545
0.024032658	0.036982557	0.00068044385
0.024164147	0.038652069	0.00068636962
0.024295635	0.036154663	0.00066324070
0.024427124	0.035807097	0.00065993341
0.024558613	0.036658360	0.00066002525
0.024690101	0.035845422	0.00066173363
0.024821590	0.035562534	0.00065040728
0.024953079	0.035562908	0.00064804756
0.025084567	0.037061008	0.00066211104
0.025216056	0.035486446	0.00064293176
0.025347545	0.035449267	0.00064690685
0.025479034	0.035211588	0.00063823446
0.025610522	0.036076097	0.00064075010
0.025742011	0.035305519	0.00063564331
0.025873500	0.036594268	0.00064293795
0.026004988	0.035107497	0.00063518679
0.026136477	0.035714622	0.00063659066
0.026267966	0.036116942	0.00063325734
0.026399454	0.033950255	0.00061854701
0.026530943	0.035610894	0.00062684671
0.026662432	0.034273159	0.00061802806
0.026793920	0.035677616	0.00062650428
0.026925409	0.036016201	0.00062555207
0.027056898	0.034617831	0.00061746396
0.027188387	0.034216871	0.00060731035
0.027319875	0.034736851	0.00061714580
0.027451364	0.034098610	0.00060483724
0.027582853	0.034388018	0.00060597748
0.027714341	0.034157050	0.00060354509
0.027845830	0.033327439	0.00059392313
0.027977319	0.034218829	0.00060376259
0.028108807	0.034094492	0.00059775308
0.028240296	0.033480233	0.00059361821
0.028371785	0.033299842	0.00058840877
0.028503274	0.032564151	0.00058093134
0.028634762	0.034034201	0.00059267247
0.028766251	0.034397673	0.00059351653
0.028897740	0.033666793	0.00058326190
0.029029228	0.032416099	0.00057483856
0.029160717	0.034498726	0.00059184606
0.029292206	0.033521449	0.00057996178
0.029423694	0.033378572	0.00058183711
0.029555183	0.032511844	0.00056505058
0.029686672	0.032934344	0.00057371986
0.029818161	0.033230726	0.00057491285
0.029949649	0.033101267	0.00057117535
0.030081138	0.032843205	0.00056836388
0.030212627	0.032325552	0.00055896804
0.030344115	0.033017982	0.00056580952
0.030475604	0.031880322	0.00055813162
0.030607093	0.032542619	0.00055860764
0.030738581	0.032427201	0.00055975490
0.030870070	0.032741236	0.00055805734
0.031001559	0.031252040	0.00054414237
0.031133048	0.031821555	0.00055220494
0.031264536	0.031841616	0.00054787719
0.031396025	0.031213454	0.00054524175
0.031527514	0.031860272	0.00054425297
0.031659002	0.032551724	0.00054936936
0.031790491	0.030376202	0.00053524683
0.031921980	0.031750461	0.00054112260
0.032053468	0.031555819	0.00054117588
0.032184957	0.031392814	0.00053500543
0.032316446	0.032129413	0.00053778312
0.032447935	0.030309085	0.00052998965
0.032579423	0.031234762	0.00053250419
0.032710912	0.030688547	0.00052841133
0.032842401	0.031824906	0.00053303735
0.032973889	0.031258613	0.00052721711
0.033105378	0.030792412	0.00052611447
0.033236867	0.030578297	0.00052180570
0.033368355	0.030897647	0.00053228651
0.033499844	0.030276359	0.00052810303
0.033631333	0.030611206	0.00052971796
0.033762822	0.030450838	0.00053395722
0.033894310	0.030186426	0.00053103592
0.034025799	0.029452921	0.00052660236
0.034157288	0.030039633	0.00052967632
0.034288776	0.030694628	0.00053481910
0.034420265	0.030596404	0.00053929187
0.034551754	0.030343598	0.00053291413
0.034683242	0.030012147	0.00053058793
0.034814731	0.029997548	0.00052916188
0.034946220	0.029836433	0.00052853859
0.035077708	0.029995971	0.00053481154
0.035209197	0.029277000	0.00052758865
0.035340686	0.030718186	0.00053405793
0.035472175	0.029665674	0.00053826321
0.035603663	0.028903405	0.00053488125
0.035735152	0.029021364	0.00054262836
0.035866641	0.028161036	0.00053430935
0.035998129	0.029113810	0.00054063384
0.036129618	0.028339974	0.00053706402
0.036261107	0.029495942	0.00054261544
0.036392595	0.028983176	0.00054678876
0.036524084	0.029118504	0.00054723664
0.036655573	0.028938804	0.00054042501
0.036787062	0.029377737	0.00055106601
0.036918550	0.028577637	0.00053981264
0.037050039	0.029411508	0.00055297956
0.037181528	0.030044621	0.00055173868
0.037313016	0.029546380	0.00055155612
0.037444505	0.028156874	0.00054383983
0.037575994	0.028656445	0.00054456121
0.037707482	0.028236080	0.00054576546
0.037838971	0.029424199	0.00055736860
0.037970460	0.029915761	0.00055791600
0.038101949	0.028624160	0.00055127482
0.038233437	0.028948310	0.00054746713
0.038364926	0.028769836	0.00053990765
0.038496415	0.028779496	0.00053922930
0.038627903	0.028724197	0.00053521002
0.038759392	0.029550685	0.00054390365
0.038890881	0.029584585	0.00053849968
0.039022369	0.028920045	0.00053349215
0.039153858	0.029268283	0.00053467575
0.039285347	0.029072698	0.00053062356
0.039416836	0.028127866	0.00052484803
0.039548324	0.029103940	0.00052948540
0.039679813	0.029657381	0.00053220872
0.039811302	0.029394251	0.00053153406
0.039942790	0.029128784	0.00052642916
0.040074279	0.028886519	0.00052718743
0.040205768	0.029609697	0.00052799395
0.040337256	0.029644609	0.00052725014
0.040468745	0.028433403	0.00051899943
0.040600234	0.028911947	0.00052085160
0.040731723	0.030098373	0.00053214921
0.040863211	0.029773693	0.00052928263
0.040994700	0.029066870	0.00051898208
0.041126189	0.028049809	0.00051525790
0.041257677	0.029821755	0.00052612522
0.041389166	0.029204467	0.00051923292
0.041520655	0.029525015	0.00052426700
0.041652143	0.028876292	0.00051689148
0.041783632	0.029073130	0.00051906007
0.041915121	0.027904138	0.00050657826
0.042046610	0.029509787	0.00052156701
0.042178098	0.029856868	0.00052166435
0.042309587	0.029219577	0.00051687300
0.042441076	0.028865894	0.00051414345
0.042572564	0.028850723	0.00051234639
0.042704053	0.029351878	0.00051267604
0.042835542	0.028593672	0.00051046083
0.042967030	0.029766893	0.00051716141
0.043098519	0.029815941	0.00051852108
0.043230008	0.028653337	0.00050957373
0.043361496	0.030364530	0.00051752902
0.043492985	0.028926024	0.00051245545
0.043624474	0.029198562	0.00050975317
0.043755963	0.029138206	0.00051116433
0.043887451	0.028396268	0.00050271399
0.044018940	0.028980449	0.00050649677
0.044150429	0.029841952	0.00051854568
0.044281917	0.029113150	0.00050672463
0.044413406	0.028432394	0.00050571471
0.044544895	0.029393150	0.00050841768
0.044676383	0.029807569	0.00051107882
0.044807872	0.028748439	0.00050441486
0.044939361	0.028846897	0.00050200646
0.045070850	0.029316100	0.00050673874
0.045202338	0.028154774	0.00049871320
0.045333827	0.030035670	0.00050809031
0.045465316	0.029157804	0.00050579546
0.045596804	0.029308289	0.00050460681
0.045728293	0.029488863	0.00050640092
0.045859782	0.029296125	0.00050269510
0.045991270	0.028295716	0.00049279809
0.046122759	0.027507837	0.00049138413
0.046254248	0.028114834	0.00050125477
0.046385737	0.028217991	0.00050506464
0.046517225	0.029891266	0.00051889124
0.046648714	0.029086568	0.00051546115
0.046780203	0.029100057	0.00052278604
0.046911691	0.029656201	0.00052398607
0.047043180	0.029292494	0.00051918672
0.047174669	0.029929495	0.00052718017
0.047306157	0.029687637	0.00052570130
0.047437646	0.029628926	0.00052906412
0.047569135	0.028278605	0.00052137827
0.047700624	0.027769479	0.00051324912
0.047832112	0.029454729	0.00053210417
0.047963601	0.029077922	0.00052435430
0.048095090	0.030365555	0.00054051878
0.048226578	0.029937603	0.00053918977
0.048358067	0.028746473	0.00052411571
0.048489556	0.028864348	0.00052844941
0.048621044	0.029476668	0.00053458698
0.048752533	0.028821993	0.00053270842
0.048884022	0.029645467	0.00053719767
0.049015511	0.028594943	0.00052692467
0.049146999	0.029316409	0.00053555358
0.049278488	0.029772916	0.00053888623
0.049409977	0.029255488	0.00053936798
0.049541465	0.029335882	0.00053708072
0.049672954	0.029734679	0.00054178042
0.049804443	0.029086519	0.00053638078
0.049935931	0.029483138	0.00054040827
0.050067420	0.029482410	0.00054204250
0.050198909	0.029446283	0.00054197666
0.050330398	0.029112870	0.00053743631
0.050461886	0.029048887	0.00053631795
0.050593375	0.029410874	0.00054212975
0.050724864	0.029987618	0.00054880036
0.050856352	0.029591155	0.00054817087
0.050987841	0.029440534	0.00054260311
0.051119330	0.030239410	0.00054895486
0.051250818	0.029658955	0.00054723072
0.051382307	0.028751502	0.00054054479
0.051513796	0.029278648	0.00054493169
0.051645284	0.028585032	0.00053862023
0.051776773	0.029029821	0.00054094597
0.051908262	0.030403378	0.00055401913
0.052039751	0.028951678	0.00054374275
0.052171239	0.028632280	0.00053969515
0.052302728	0.028976622	0.00054599367
0.052434217	0.029383186	0.00054655684
0.052565705	0.029256150	0.00054773291
0.052697194	0.028971949	0.00054479515
0.052828683	0.028655408	0.00054515083
0.052960171	0.028094667	0.00053656849
0.053091660	0.029145801	0.00054478941
0.053223149	0.029725106	0.00055109411
0.053354638	0.028362375	0.00054263680
0.053486126	0.028970184	0.00054766747
0.053617615	0.029256262	0.00054676112
0.053749104	0.029409876	0.00054866915
0.053880592	0.029643356	0.00055089537
0.054012081	0.028846897	0.00054941198
0.054143570	0.028290163	0.00054383550
0.054275058	0.028419771	0.00054194577
0.054406547	0.029801039	0.00055353275
0.054538036	0.029337967	0.00055436191
0.054669525	0.028286709	0.00054264360
0.054801013	0.029367123	0.00055576659
0.054932502	0.029191508	0.00055209122
0.055063991	0.028905097	0.00054530842
0.055195479	0.029636658	0.00055711091
0.055326968	0.029268571	0.00055184133
0.055458457	0.028762143	0.00055060089
0.055589945	0.029314404	0.00055424065
0.055721434	0.029681742	0.00055479764
0.055852923	0.030544001	0.00056732963
0.055984412	0.029027109	0.00055317796
0.056115900	0.029208780	0.00055351404
0.056247389	0.028428374	0.00054808732
0.056378878	0.028946600	0.00054906209
0.056510366	0.029239304	0.00055542085
0.056641855	0.030072665	0.00056072088
0.056773344	0.029276974	0.00055719980
0.056904832	0.027473418	0.00053961913
0.057036321	0.029300433	0.00055048685
0.057167810	0.029872048	0.00056232218
0.057299299	0.028489193	0.00054818294
0.057430787	0.029670991	0.00055610600
0.057562276	0.029095625	0.00055498100
0.057693765	0.027927056	0.00053783062
0.057825253	0.029629239	0.00055864922
0.057956742	0.029050281	0.00055278960
0.058088231	0.028341408	0.00054321020
0.058219719	0.029956253	0.00056219597
0.058351208	0.028586893	0.00054265256
0.058482697	0.029444714	0.00055307337
0.058614186	0.029312395	0.00055395466
0.058745674	0.028301960	0.00054035382
0.058877163	0.029260003	0.00055132106
0.059008652	0.029083719	0.00054458738
0.059140140	0.028928486	0.00054824251
0.059271629	0.028515590	0.00054142698
0.059403118	0.029581375	0.00054716033
0.059534606	0.028392834	0.00054157923
0.059666095	0.029660958	0.00054574878
0.059797584	0.028146032	0.00053414899
0.059929072	0.028348253	0.00054054125
0.060060561	0.028665769	0.00053759246
0.060192050	0.028776884	0.00054174092
0.060323539	0.029099673	0.00053878882
0.060455027	0.028670028	0.00053766348
0.060586516	0.028572482	0.00054070480
0.060718005	0.029709399	0.00054426843
0.060849493	0.028514737	0.00053689761
0.060980982	0.029403492	0.00054270711
0.061112471	0.028783575	0.00053658531
0.061243959	0.027695114	0.00053283603
0.061375448	0.028992259	0.00053600912
0.061506937	0.028692292	0.00053855448
0.061638426	0.029325171	0.00053990932
0.061769914	0.028494194	0.00053600097
0.061901403	0.028769607	0.00054018737
0.062032892	0.028466729	0.00053069451
0.062164380	0.028611804	0.00053369044
0.062295869	0.028716770	0.00053657499
0.062427358	0.029016518	0.00053790255
0.062558846	0.028169513	0.00053618421
0.062690335	0.028700908	0.00053266684
0.062821824	0.029308504	0.00053892894
0.062953313	0.028926002	0.00053466598
0.063084801	0.028024481	0.00052796441
0.063216290	0.029147925	0.00054100469
0.063347779	0.028327174	0.00052889609
0.063479267	0.028558679	0.00052891104
0.063610756	0.028645565	0.00053485595
0.063742245	0.028279311	0.00052879722
0.063873733	0.027964412	0.00053109231
0.064005222	0.029263323	0.00053617232
0.064136711	0.029369652	0.00053714582
0.064268200	0.028428979	0.00052827597
0.064399688	0.029241662	0.00053475408
0.064531177	0.029395165	0.00053973508
0.064662666	0.028598473	0.00052938407
0.064794154	0.028769346	0.00053150904
0.064925643	0.028993816	0.00053541426
0.065057132	0.029809209	0.00054110604
0.065188620	0.029099324	0.00053597281
0.065320109	0.028941326	0.00053099158
0.065451598	0.028820444	0.00052887020
0.065583087	0.029453319	0.00053545906
0.065714575	0.028579180	0.00052806891
0.065846064	0.028563383	0.00053093333
0.065977553	0.028650861	0.00052865022
0.066109041	0.029550569	0.00053459792
0.066240530	0.029363512	0.00053631078
0.066372019	0.028739249	0.00052797840
0.066503507	0.028939019	0.00053093368
0.066634996	0.028369343	0.00052367364
0.066766485	0.028509419	0.00052573151
0.066897973	0.028278647	0.00052404438
0.067029462	0.029343513	0.00053248448
0.067160951	0.028039205	0.00052370066
0.067292440	0.028045885	0.00052030683
0.067423928	0.028876008	0.00052435320
0.067555417	0.028889464	0.00052821037
0.067686906	0.028618074	0.00052594146
0.067818394	0.029493873	0.00053278234
0.067949883	0.028254805	0.00052257602
0.068081372	0.028477223	0.00052217496
0.068212860	0.029977626	0.00053451896
0.068344349	0.029803702	0.00053519897
0.068475838	0.029191804	0.00052747525
0.068607327	0.028911529	0.00052729999
0.068738815	0.028470117	0.00051845236
0.068870304	0.029195731	0.00053016125
0.069001793	0.028642262	0.00052118947
0.069133281	0.028390178	0.00052029353
0.069264770	0.028797103	0.00052630092
0.069396259	0.027930268	0.00051222229
0.069527747	0.028673768	0.00052421422
0.069659236	0.028496419	0.00052053208
0.069790725	0.028050907	0.00051518935
0.069922214	0.028172318	0.00051711518
0.070053702	0.029676180	0.00052562640
0.070185191	0.029367512	0.00052727037
0.070316680	0.027828069	0.00051009640
0.070448168	0.028354299	0.00051848416
0.070579657	0.028322870	0.00051971691
0.070711146	0.028831492	0.00051879727
0.070842634	0.028999942	0.00052469483
0.070974123	0.026685134	0.00050528878
0.071105612	0.028762622	0.00051884659
0.071237101	0.027584477	0.00051223578
0.071368589	0.027839380	0.00050709524
0.071500078	0.027907273	0.00051424636
0.071631567	0.028254196	0.00051563047
0.071763055	0.028343017	0.00051561073
0.071894544	0.028400588	0.00051679711
0.072026033	0.028622049	0.00051420556
0.072157521	0.027800401	0.00051220662
0.072289010	0.027539411	0.00050899691
0.072420499	0.027338212	0.00050534761
0.072551988	0.027923755	0.00050868643
0.072683476	0.027816240	0.00050833546
0.072814965	0.027897428	0.00051072653
0.072946454	0.027012644	0.00050443489
0.073077942	0.027100703	0.00050022353
0.073209431	0.027645411	0.00050862182
0.073340920	0.027850952	0.00050730635
0.073472408	0.027284466	0.00050233028
0.073603897	0.027919301	0.00051066853
0.073735386	0.027612609	0.00050366309
0.073866875	0.027235825	0.00050264253
0.073998363	0.026770883	0.00049726669
0.074129852	0.027177685	0.00050399032
0.074261341	0.026671518	0.00049876760
0.074392829	0.027825569	0.00050229081
0.074524318	0.027291033	0.00050487301
0.074655807	0.027920187	0.00050586700
0.074787295	0.026730162	0.00049781698
0.074918784	0.027778961	0.00050654383
0.075050273	0.027292416	0.00049978922
0.075181761	0.027406468	0.00050027976
0.075313250	0.027130696	0.00050073566
0.075444739	0.026035528	0.00049113513
0.075576228	0.027537477	0.00050259552
0.075707716	0.027230646	0.00049997827
0.075839205	0.027440008	0.00050189503
0.075970694	0.027263047	0.00049757210
0.076102182	0.026954507	0.00049420436
0.076233671	0.027190894	0.00050016704
0.076365160	0.027196496	0.00049576442
0.076496648	0.026396215	0.00049289741
0.076628137	0.026908175	0.00049704628
0.076759626	0.026583312	0.00049013374
0.076891115	0.027085883	0.00049810412
0.077022603	0.027043931	0.00049462457
0.077154092	0.027865524	0.00050060671
0.077285581	0.027129112	0.00049728130
0.077417069	0.026326973	0.00048826855
0.077548558	0.027416438	0.00049828985
0.077680047	0.026534821	0.00048964195
0.077811535	0.026887622	0.00049216231
0.077943024	0.026714016	0.00049194321
0.078074513	0.026547921	0.00048821110
0.078206002	0.026767065	0.00049193184
0.078337490	0.027072655	0.00049164712
0.078468979	0.026386086	0.00048565807
0.078600468	0.025968409	0.00048627199
0.078731956	0.026546052	0.00048717159
0.078863445	0.026573027	0.00049079144
0.078994934	0.026485741	0.00048755174
0.079126422	0.026808765	0.00048925001
0.079257911	0.025735771	0.00048263021
0.079389400	0.026977837	0.00048953834
0.079520889	0.026360882	0.00048749590
0.079652377	0.026521484	0.00048895932
0.079783866	0.026865236	0.00048688720
0.079915355	0.026764554	0.00049016367
0.080046843	0.026559665	0.00048490796
0.080178332	0.026111485	0.00048242184
0.080309821	0.027483805	0.00049545207
0.080441309	0.027367157	0.00048835072
0.080572798	0.026004880	0.00048364822
0.080704287	0.026397760	0.00048444161
0.080835776	0.026009477	0.00048200678
0.080967264	0.026385901	0.00048593133
0.081098753	0.026415076	0.00047993263
0.081230242	0.026611297	0.00048719708
0.081361730	0.026523320	0.00048347621
0.081493219	0.025774422	0.00047841725
0.081624708	0.026764163	0.00048786854
0.081756196	0.026154756	0.00047664603
0.081887685	0.026800377	0.00048635647
0.082019174	0.025841013	0.00047798499
0.082150663	0.026655840	0.00048502020
0.082282151	0.025708217	0.00047737598
0.082413640	0.026881501	0.00048305546
0.082545129	0.026410348	0.00048144525
0.082676617	0.025964241	0.00047814074
0.082808106	0.026424688	0.00048027359
0.082939595	0.025933094	0.00048092172
0.083071083	0.025313977	0.00046952915
0.083202572	0.025517407	0.00047274105
0.083334061	0.026198727	0.00048022504
0.083465549	0.026029736	0.00047482785
0.083597038	0.026014071	0.00047986166
0.083728527	0.026578328	0.00047770917
0.083860016	0.026677708	0.00048256031
0.083991504	0.026330628	0.00047938426
0.084122993	0.025998737	0.00047529679
0.084254482	0.025648995	0.00047343846
0.084385970	0.026445335	0.00047696338
0.084517459	0.026698977	0.00048041094
0.084648948	0.026272321	0.00047764517
0.084780436	0.026171882	0.00047442395
0.084911925	0.026713856	0.00048000727
0.085043414	0.025808872	0.00047070581
0.085174903	0.025324231	0.00046779036
0.085306391	0.026393851	0.00047799265
0.085437880	0.026501573	0.00047471733
0.085569369	0.026149665	0.00047268305
0.085700857	0.026667330	0.00047675777
0.085832346	0.026493577	0.00047328020
0.085963835	0.025843983	0.00047395034
0.086095323	0.025855566	0.00046933332
0.086226812	0.025832220	0.00047126892
0.086358301	0.025326469	0.00046603562
0.086489790	0.025245923	0.00046537694
0.086621278	0.026049600	0.00047184086
0.086752767	0.027198454	0.00047963161
0.086884256	0.026221573	0.00047128873
0.087015744	0.026103902	0.00047238297
0.087147233	0.026373277	0.00047182995
0.087278722	0.026123862	0.00047298820
0.087410210	0.024691234	0.00046023460
0.087541699	0.025924962	0.00046737094
0.087673188	0.025326960	0.00046483500
0.087804677	0.025369512	0.00046481739
0.087936165	0.026725350	0.00047408235
0.088067654	0.026228071	0.00047011754
0.088199143	0.025598574	0.00046259701
0.088330631	0.025855171	0.00046905194
0.088462120	0.026535079	0.00047024885
0.088593609	0.025151452	0.00046411804
0.088725097	0.025315837	0.00046162907
0.088856586	0.025504304	0.00046299980
0.088988075	0.025320354	0.00046512070
0.089119564	0.025331327	0.00046119364
0.089251052	0.025155096	0.00046267733
0.089382541	0.025110335	0.00045989269
0.089514030	0.025818030	0.00046302538
0.089645518	0.025661466	0.00046399235
0.089777007	0.025645480	0.00046308227
0.089908496	0.025789572	0.00046668943
0.090039984	0.025221992	0.00046081467
0.090171473	0.025125034	0.00045688483
0.090302962	0.024873261	0.00045849919
0.090434451	0.025349204	0.00045962907
0.090565939	0.026181686	0.00046968742
0.090697428	0.025441968	0.00046166823
0.090828917	0.024937572	0.00045378151
0.090960405	0.025182191	0.00045904816
0.091091894	0.025792776	0.00046334229
0.091223383	0.025284302	0.00046040888
0.091354871	0.025433686	0.00046205307
0.091486360	0.025438290	0.00047028786
0.091617849	0.025808107	0.00047656464
0.091749337	0.025291118	0.00047632796
0.091880826	0.024494132	0.00047307639
0.092012315	0.025128103	0.00048078129
0.092143804	0.026246972	0.00048955412
0.092275292	0.025489825	0.00048825252
0.092406781	0.025533480	0.00049009611
0.092538270	0.024763432	0.00048723758
0.092669758	0.025062160	0.00049325758
0.092801247	0.025847937	0.00048036007
0.092932736	0.025731206	0.00048293589
0.093064224	0.025123392	0.00047529467
0.093195713	0.025126546	0.00047284095
0.093327202	0.025127977	0.00047298595
0.093458691	0.025366089	0.00046821663
0.093590179	0.025097489	0.00047023506
0.093721668	0.025379558	0.00047137863
0.093853157	0.025462352	0.00046927698
0.093984645	0.025106641	0.00046609246
0.094116134	0.025536028	0.00046792353
0.094247623	0.025688829	0.00046930052
0.094379111	0.025245782	0.00046529446
0.094510600	0.026186823	0.00047236501
0.094642089	0.025215314	0.00046593804
0.094773578	0.024298074	0.00045517461
0.094905066	0.024999800	0.00046188094
0.095036555	0.024363982	0.00045863323
0.095168044	0.024562784	0.00045484821
0.095299532	0.024758661	0.00046088349
0.095431021	0.024621851	0.00045492203
0.095562510	0.025053669	0.00046076379
0.095693998	0.024645319	0.00045755642
0.095825487	0.024772932	0.00045514132
0.095956976	0.025117356	0.00046102335
0.096088465	0.024348544	0.00045114670
0.096219953	0.024970333	0.00045819897
0.096351442	0.025300559	0.00046153025
0.096482931	0.025131469	0.00045762144
0.096614419	0.024022323	0.00044953991
0.096745908	0.025014477	0.00045689000
0.096877397	0.024469191	0.00045077415
0.097008885	0.025427805	0.00046019203
0.097140374	0.024284996	0.00045109174
0.097271863	0.024229285	0.00044991045
0.097403352	0.024783624	0.00045128750
0.097534840	0.024293493	0.00044685859
0.097666329	0.024379159	0.00045182733
0.097797818	0.024387268	0.00044574523
0.097929306	0.024146746	0.00044760273
0.098060795	0.024479976	0.00044664601
0.098192284	0.023814357	0.00044015463
0.098323772	0.023743825	0.00044260313
0.098455261	0.023876342	0.00043906555
0.098586750	0.024883209	0.00044531562
0.098718239	0.024078000	0.00043841384
0.098849727	0.024732162	0.00044414777
0.098981216	0.025040893	0.00044651253
0.099112705	0.024547782	0.00044358334
0.099244193	0.024432731	0.00044131911
0.099375682	0.024268183	0.00044147736
0.099507171	0.024601842	0.00044200608
0.099638659	0.023942972	0.00044041099
0.099770148	0.024515888	0.00044294270
0.099901637	0.024352415	0.00043859630
0.10003313	0.024502378	0.00044271092
0.10016461	0.024566695	0.00044345836
0.10029610	0.024983393	0.00044821789
0.10042759	0.024762494	0.00044383393
0.10055908	0.024746309	0.00044429744
0.10069057	0.023659890	0.00043880230
0.10082206	0.024496298	0.00044210622
0.10095355	0.023716278	0.00043991005
0.10108504	0.024200969	0.00043974776
0.10121652	0.024313451	0.00043825323
0.10134801	0.023961079	0.00043726336
0.10147950	0.024977504	0.00044493341
0.10161099	0.024238329	0.00043974563
0.10174248	0.024117573	0.00044051037
0.10187397	0.024453340	0.00043708325
0.10200546	0.024401691	0.00044079468
0.10213694	0.023808503	0.00043335029
0.10226843	0.023743145	0.00043555455
0.10239992	0.023804090	0.00043555066
0.10253141	0.023765591	0.00042997767
0.10266290	0.024757347	0.00044312315
0.10279439	0.023832405	0.00043182162
0.10292588	0.023540231	0.00043380508
0.10305737	0.024377935	0.00043741561
0.10318885	0.024597594	0.00043852058
0.10332034	0.024415829	0.00043825611
0.10345183	0.023645052	0.00043047668
0.10358332	0.023238709	0.00042893090
0.10371481	0.024290284	0.00043511961
0.10384630	0.023833180	0.00043217604
0.10397779	0.024279480	0.00043575182
0.10410928	0.023675753	0.00043201264
0.10424076	0.023778578	0.00043255072
0.10437225	0.023151989	0.00042693689
0.10450374	0.024420858	0.00043219377
0.10463523	0.024268770	0.00043518247
0.10476672	0.024125105	0.00043373653
0.10489821	0.023494359	0.00042860090
0.10502970	0.024394341	0.00043342356
0.10516118	0.023720983	0.00042906769
0.10529267	0.024721687	0.00043839838
0.10542416	0.023630665	0.00042800187
0.10555565	0.023789444	0.00042931300
0.10568714	0.023706684	0.00042926084
0.10581863	0.023745548	0.00042704682
0.10595012	0.024612628	0.00043426904
0.10608161	0.024150985	0.00043149871
0.10621309	0.024051965	0.00043065788
0.10634458	0.023301022	0.00042379179
0.10647607	0.023744649	0.00042746539
0.10660756	0.023579121	0.00042520887
0.10673905	0.024330425	0.00043378311
0.10687054	0.024606042	0.00043570073
0.10700203	0.024921186	0.00044679622
0.10713352	0.023986533	0.00044348516
0.10726500	0.024761782	0.00045283619
0.10739649	0.024130107	0.00045235188
0.10752798	0.023869337	0.00044647816
0.10765947	0.023584645	0.00044935972
0.10779096	0.024095535	0.00045553021
0.10792245	0.023203280	0.00045239689
0.10805394	0.023409351	0.00045662215
0.10818542	0.023336333	0.00045306294
0.10831691	0.023859655	0.00046030817
0.10844840	0.023625686	0.00045949026
0.10857989	0.023781086	0.00046437748
0.10871138	0.023381451	0.00046733280
0.10884287	0.023439621	0.00046324691
0.10897436	0.024217893	0.00046906989
0.10910585	0.022787684	0.00046476771
0.10923733	0.024393256	0.00047312697
0.10936882	0.024107708	0.00047758995
0.10950031	0.023661728	0.00047065056
0.10963180	0.023752057	0.00047484052
0.10976329	0.023750841	0.00047460137
0.10989478	0.023590527	0.00047493804
0.11002627	0.024362539	0.00048701323
0.11015776	0.023246379	0.00047207189
0.11028924	0.024284959	0.00048340448
0.11042073	0.024102389	0.00048799041
0.11055222	0.023988947	0.00048084083
0.11068371	0.023691828	0.00048206689
0.11081520	0.024013107	0.00048537818
0.11094669	0.024433577	0.00048898993
0.11107818	0.023186366	0.00048261650
0.11120966	0.023534024	0.00048422598
0.11134115	0.023116758	0.00048283565
0.11147264	0.024460686	0.00049372370
0.11160413	0.023782470	0.00048835489
0.11173562	0.023433115	0.00049205892
0.11186711	0.023185021	0.00047109081
0.11199860	0.023708325	0.00047676008
0.11213009	0.023911181	0.00046914572
0.11226157	0.024523716	0.00047226466
0.11239306	0.024171455	0.00046943843
0.11252455	0.023533902	0.00046151328
0.11265604	0.023355208	0.00046098916
0.11278753	0.023866979	0.00045867393
0.11291902	0.024714776	0.00046509531
0.11305051	0.024218637	0.00046327056
0.11318200	0.024581704	0.00046027442
0.11331348	0.023649677	0.00045641691
0.11344497	0.024412725	0.00046034573
0.11357646	0.024512440	0.00045628614
0.11370795	0.024060978	0.00045486781
0.11383944	0.023729856	0.00045232979
0.11397093	0.023601046	0.00044994486
0.11410242	0.023850090	0.00045092292
0.11423390	0.024092035	0.00044816811
0.11436539	0.023990024	0.00045406705
0.11449688	0.023973920	0.00044694531
0.11462837	0.024223483	0.00045276709
0.11475986	0.023549868	0.00044413474
0.11489135	0.023552257	0.00044260424
0.11502284	0.024207913	0.00045218168
0.11515433	0.023426023	0.00044319958
0.11528581	0.023645645	0.00044387215
0.11541730	0.022983288	0.00043650245
0.11554879	0.023304933	0.00043748797
0.11568028	0.023654575	0.00044454076
0.11581177	0.023562015	0.00044003783
0.11594326	0.023651116	0.00044240535
0.11607475	0.024033747	0.00044387629
0.11620624	0.022971903	0.00043216662
0.11633772	0.024064994	0.00044451815
0.11646921	0.023860565	0.00044063176
0.11660070	0.023656812	0.00043797466
0.11673219	0.024254173	0.00044142794
0.11686368	0.023601368	0.00043776853
0.11699517	0.023761836	0.00043796460
0.11712666	0.024523465	0.00044185527
0.11725814	0.024558094	0.00044040000
0.11738963	0.023836810	0.00043403665
0.11752112	0.023731251	0.00043095147
0.11765261	0.024700233	0.00044029876
0.11778410	0.023905344	0.00043559405
0.11791559	0.024145999	0.00043319350
0.11804708	0.024757219	0.00043894778
0.11817857	0.023916071	0.00043351688
0.11831005	0.023564574	0.00042792514
0.11844154	0.023974223	0.00043485413
0.11857303	0.024171377	0.00043032859
0.11870452	0.023620748	0.00042732641
0.11883601	0.023802978	0.00042940706
0.11896750	0.023748979	0.00042815720
0.11909899	0.023975146	0.00043067540
0.11923048	0.024499718	0.00042742004
0.11936196	0.023875232	0.00042730834
0.11949345	0.023773625	0.00042182631
0.11962494	0.024012447	0.00042566004
0.11975643	0.023379568	0.00042186750
0.11988792	0.023489796	0.00041909680
0.12001941	0.023668816	0.00042136817
0.12015090	0.022815662	0.00041488515
0.12028239	0.023304897	0.00041964601
0.12041387	0.024354987	0.00042487122
0.12054536	0.023552622	0.00041597888
0.12067685	0.023645094	0.00041820274
0.12080834	0.023778438	0.00042135037
0.12093983	0.024232498	0.00041993502
0.12107132	0.024298749	0.00042399221
0.12120281	0.024479188	0.00042252371
0.12133429	0.023344648	0.00041438495
0.12146578	0.024633397	0.00042440666
0.12159727	0.023148526	0.00041238180
0.12172876	0.023691831	0.00041747835
0.12186025	0.024663488	0.00042214437
0.12199174	0.024079929	0.00041866393
0.12212323	0.024147482	0.00042007789
0.12225472	0.023949276	0.00041742874
0.12238620	0.023994828	0.00042053780
0.12251769	0.023916014	0.00041487939
0.12264918	0.023776998	0.00041565527
0.12278067	0.024302928	0.00042018875
0.12291216	0.024385960	0.00042016335
0.12304365	0.023984628	0.00041505194
0.12317514	0.024579391	0.00042087952
0.12330663	0.024085176	0.00041855276
0.12343811	0.024189512	0.00041781747
0.12356960	0.023655378	0.00041309740
0.12370109	0.023696835	0.00041407549
0.12383258	0.023324569	0.00041224609
0.12396407	0.023823404	0.00041232744
0.12409556	0.024102164	0.00041909904
0.12422705	0.024218331	0.00041429885
0.12435853	0.023214590	0.00040922220
0.12449002	0.023677652	0.00041091510
0.12462151	0.024178362	0.00041787639
0.12475300	0.023946748	0.00041298389
0.12488449	0.024065749	0.00041372419
0.12501598	0.023618460	0.00041278593
0.12514747	0.024140012	0.00041394977
0.12527896	0.024386248	0.00041496523
0.12541044	0.024083094	0.00041604344
0.12554193	0.023352555	0.00040769739
0.12567342	0.024280784	0.00041569730
0.12580491	0.024037129	0.00041384111
0.12593640	0.023868453	0.00041015228
0.12606789	0.023141888	0.00040804298
0.12619938	0.023773902	0.00041090276
0.12633087	0.023938065	0.00041387197
0.12646235	0.023421738	0.00040797038
0.12659384	0.023620680	0.00040592003
0.12672533	0.023537352	0.00041039100
0.12685682	0.023275479	0.00040527426
0.12698831	0.024143325	0.00041414687
0.12711980	0.024323452	0.00041237354
0.12725129	0.023881236	0.00040823811
0.12738277	0.023775981	0.00040991416
0.12751426	0.023412298	0.00040720587
0.12764575	0.024084247	0.00041015599
0.12777724	0.023730460	0.00040587310
0.12790873	0.023665525	0.00040819098
0.12804022	0.024065216	0.00041084880
0.12817171	0.024031305	0.00041039399
0.12830320	0.023499846	0.00040602786
0.12843468	0.024449429	0.00041214817
0.12856617	0.023603235	0.00040546658
0.12869766	0.023543797	0.00040495477
0.12882915	0.023826177	0.00040876400
0.12896064	0.023904362	0.00040662093
0.12909213	0.023889922	0.00040642414
0.12922362	0.023729877	0.00040638450
0.12935511	0.023994968	0.00040994988
0.12948659	0.023714291	0.00040592977
0.12961808	0.023712751	0.00040369823
0.12974957	0.023664376	0.00040485794
0.12988106	0.023611366	0.00040430443
0.13001255	0.023565265	0.00040390101
0.13014404	0.024234886	0.00040878044
0.13027553	0.024025698	0.00040588367
0.13040701	0.024000349	0.00040593373
0.13053850	0.023760393	0.00040521880
0.13066999	0.023741197	0.00040419430
0.13080148	0.023287408	0.00040166061
0.13093297	0.023141804	0.00039813094
0.13106446	0.023741282	0.00040520457
0.13119595	0.023067765	0.00039930439
0.13132744	0.023750383	0.00040359611
0.13145892	0.024352845	0.00040714613
0.13159041	0.024205393	0.00040662791
0.13172190	0.023838440	0.00040273733
0.13185339	0.023482497	0.00040090395
0.13198488	0.024415877	0.00040631635
0.13211637	0.023638493	0.00040270311
0.13224786	0.023835352	0.00040066951
0.13237935	0.023383684	0.00039973136
0.13251083	0.023865867	0.00040274774
0.13264232	0.023898238	0.00040373138
0.13277381	0.024046482	0.00040423369
0.13290530	0.023103057	0.00039566376
0.13303679	0.023303112	0.00039834647
0.13316828	0.024318032	0.00040781795
0.13329977	0.024621777	0.00040447981
0.13343125	0.023851681	0.00040346037
0.13356274	0.023851224	0.00039909717
0.13369423	0.024342022	0.00040388847
0.13382572	0.024061213	0.00040464389
0.13395721	0.023405416	0.00039736671
0.13408870	0.023239862	0.00039846138
0.13422019	0.023468373	0.00039651415
0.13435168	0.023457388	0.00039847825
0.13448316	0.023743816	0.00040195379
0.13461465	0.024130068	0.00040128934
0.13474614	0.022996612	0.00039589745
0.13487763	0.023584457	0.00039819642
0.13500912	0.023391367	0.00039617297
0.13514061	0.023029069	0.00039595083
0.13527210	0.022762069	0.00039352307
0.13540359	0.023628358	0.00039699543
0.13553507	0.023715878	0.00039704438
0.13566656	0.023977516	0.00040009893
0.13579805	0.023699739	0.00040027566
0.13592954	0.023366386	0.00039447396
0.13606103	0.023183709	0.00039688057
0.13619252	0.023520789	0.00039552337
0.13632401	0.024269597	0.00039819458
0.13645549	0.024000205	0.00040099200
0.13658698	0.024087827	0.00039854437
0.13671847	0.023471951	0.00039571238
0.13684996	0.024286159	0.00040138617
0.13698145	0.023425977	0.00039411018
0.13711294	0.023790786	0.00039695009
0.13724443	0.023237849	0.00039357150
0.13737592	0.023517417	0.00039430374
0.13750740	0.023396243	0.00039566571
0.13763889	0.024131131	0.00039642059
0.13777038	0.023283101	0.00039362575
0.13790187	0.023993141	0.00039753240
0.13803336	0.023909794	0.00039569609
0.13816485	0.023509748	0.00039477530
0.13829634	0.023539850	0.00039170537
0.13842783	0.023822313	0.00039685056
0.13855931	0.024020580	0.00039733688
0.13869080	0.024222953	0.00039765162
0.13882229	0.023470852	0.00039356087
0.13895378	0.023773064	0.00039377782
0.13908527	0.023270383	0.00039214672
0.13921676	0.022580522	0.00038657061
0.13934825	0.023232380	0.00039077161
0.13947973	0.023849210	0.00039490157
0.13961122	0.023485815	0.00039139032
0.13974271	0.023712191	0.00039448393
0.13987420	0.023023586	0.00039042478
0.14000569	0.023423007	0.00038911682
0.14013718	0.023402881	0.00039134667
0.14026867	0.022749985	0.00038597618
0.14040016	0.023620043	0.00039259161
0.14053164	0.023515734	0.00039249364
0.14066313	0.022877960	0.00038428010
0.14079462	0.023628761	0.00039244906
0.14092611	0.023485720	0.00038916319
0.14105760	0.022962824	0.00038691184
0.14118909	0.023712625	0.00039360446
0.14132058	0.023609395	0.00038777979
0.14145207	0.023270268	0.00038717955
0.14158355	0.023318053	0.00038782147
0.14171504	0.023688544	0.00039016542
0.14184653	0.023311493	0.00038839750
0.14197802	0.022902431	0.00038445929
0.14210951	0.023422628	0.00038701766
0.14224100	0.023742937	0.00038935293
0.14237249	0.023594269	0.00038733824
0.14250398	0.023524669	0.00038803426
0.14263546	0.023475548	0.00038689659
0.14276695	0.023583911	0.00038876925
0.14289844	0.024014241	0.00039006350
0.14302993	0.023828057	0.00038979201
0.14316142	0.023091148	0.00038459905
0.14329291	0.023785690	0.00038663268
0.14342440	0.024123802	0.00039089756
0.14355588	0.022973548	0.00038268078
0.14368737	0.024086793	0.00038995503
0.14381886	0.023385756	0.00038756594
0.14395035	0.023604130	0.00038575333
0.14408184	0.023121190	0.00038361952
0.14421333	0.022959547	0.00038375701
0.14434482	0.024055626	0.00038825723
0.14447631	0.023414501	0.00038774562
0.14460779	0.023933313	0.00038768931
0.14473928	0.023257360	0.00038386058
0.14487077	0.024160776	0.00039189951
0.14500226	0.023021980	0.00038072227
0.14513375	0.023744462	0.00039002592
0.14526524	0.023276903	0.00038300608
0.14539673	0.023948116	0.00038842682
0.14552822	0.023385147	0.00038640588
0.14565970	0.023250668	0.00038287028
0.14579119	0.023825519	0.00038853363
0.14592268	0.023771193	0.00038567448
0.14605417	0.023257113	0.00038259541
0.14618566	0.022950938	0.00038188194
0.14631715	0.023303405	0.00038200861
0.14644864	0.023931814	0.00038706377
0.14658012	0.023534881	0.00038454212
0.14671161	0.024009445	0.00038820432
0.14684310	0.023661162	0.00038921315
0.14697459	0.023528027	0.00038376244
0.14710608	0.023674080	0.00038449955
0.14723757	0.023961701	0.00038645797
0.14736906	0.024305618	0.00038737153
0.14750055	0.023239498	0.00038318492
0.14763203	0.023905140	0.00038625229
0.14776352	0.023589118	0.00038290411
0.14789501	0.023891149	0.00038623441
0.14802650	0.023680039	0.00038217728
0.14815799	0.023814771	0.00038633520
0.14828948	0.022466795	0.00037479279
0.14842097	0.022633649	0.00037887468
0.14855246	0.023103076	0.00038014310
0.14868394	0.024070995	0.00038546099
0.14881543	0.023883961	0.00038458386
0.14894692	0.023323043	0.00038108917
0.14907841	0.023637823	0.00038213971
0.14920990	0.023391546	0.00038141494
0.14934139	0.023681201	0.00038162991
0.14947288	0.024062104	0.00038535708
0.14960436	0.023570378	0.00038154537
0.14973585	0.024067911	0.00038565115
0.14986734	0.023498306	0.00038137344
0.14999883	0.024006579	0.00038381550
0.15013032	0.023266752	0.00038102841
0.15026181	0.023728578	0.00038278343
0.15039330	0.023207259	0.00037814503
0.15052479	0.023565463	0.00038125266
0.15065627	0.023230625	0.00037845896
0.15078776	0.023173594	0.00037920326
0.15091925	0.023807481	0.00038188684
0.15105074	0.023763662	0.00038129083
0.15118223	0.023730498	0.00038252485
0.15131372	0.023894941	0.00038285171
0.15144521	0.023554612	0.00037994922
0.15157670	0.023067408	0.00037733115
0.15170818	0.023397597	0.00037740267
0.15183967	0.023736436	0.00038053429
0.15197116	0.023789000	0.00038255715
0.15210265	0.023812055	0.00038065709
0.15223414	0.023574944	0.00037861480
0.15236563	0.023835874	0.00037928105
0.15249712	0.023303875	0.00037714707
0.15262860	0.023693390	0.00037949116
0.15276009	0.023053986	0.00037676479
0.15289158	0.023175529	0.00037723460
0.15302307	0.023197915	0.00037630240
0.15315456	0.023563276	0.00037746046
0.15328605	0.023052840	0.00037544621
0.15341754	0.023889659	0.00038137183
0.15354903	0.022792997	0.00037304080
0.15368051	0.023821698	0.00037982029
0.15381200	0.023134790	0.00037438800
0.15394349	0.023725825	0.00038002888
0.15407498	0.023340549	0.00037642648
0.15420647	0.023289228	0.00037473435
0.15433796	0.024005629	0.00038020178
0.15446945	0.023197722	0.00037280345
0.15460094	0.023591630	0.00037821280
0.15473242	0.023135275	0.00037549557
0.15486391	0.023922555	0.00037815624
0.15499540	0.023388975	0.00037465586
0.15512689	0.023252769	0.00037488909
0.15525838	0.023385106	0.00037587424
0.15538987	0.024340344	0.00038161412
0.15552136	0.023592495	0.00037498827
0.15565284	0.023825069	0.00037733535
0.15578433	0.023567889	0.00037535348
0.15591582	0.023497125	0.00037604451
0.15604731	0.023581449	0.00037690197
0.15617880	0.024175148	0.00037829414
0.15631029	0.024388823	0.00038118961
0.15644178	0.023511196	0.00037379051
0.15657327	0.023673681	0.00037665858
0.15670475	0.023687160	0.00037455123
0.15683624	0.023452064	0.00037427006
0.15696773	0.023328552	0.00037314278
0.15709922	0.023426575	0.00037347389
0.15723071	0.023871810	0.00037749782
0.15736220	0.023674390	0.00037331624
0.15749369	0.023589291	0.00037419467
0.15762518	0.023376758	0.00037220067
0.15775666	0.023819443	0.00037555110
0.15788815	0.023671414	0.00037467759
0.15801964	0.023841838	0.00037431172
0.15815113	0.023242042	0.00037079251
0.15828262	0.023549422	0.00037324059
0.15841411	0.023665967	0.00037411630
0.15854560	0.023758735	0.00037487804
0.15867708	0.023203970	0.00036914316
0.15880857	0.023381578	0.00037184441
0.15894006	0.023202424	0.00036940583
0.15907155	0.022894356	0.00036870149
0.15920304	0.023232386	0.00037132151
0.15933453	0.023308310	0.00037060036
0.15946602	0.023607932	0.00037327960
0.15959751	0.023398493	0.00037055948
0.15972899	0.023924366	0.00037429628
0.15986048	0.023180672	0.00037081946
0.15999197	0.023289558	0.00036951838
0.16012346	0.023574229	0.00037344546
0.16025495	0.023220573	0.00036962324
0.16038644	0.024124991	0.00037436984
0.16051793	0.023206637	0.00037078941
0.16064942	0.023259367	0.00036805636
0.16078090	0.023361839	0.00037119728
0.16091239	0.023100893	0.00036934772
0.16104388	0.023808683	0.00036987880
0.16117537	0.023787074	0.00037257462
0.16130686	0.023529731	0.00036925992
0.16143835	0.023389346	0.00036830259
0.16156984	0.023526336	0.00037190898
0.16170133	0.023725846	0.00036796052
0.16183281	0.023644643	0.00037147925
0.16196430	0.023514701	0.00036918567
0.16209579	0.023650972	0.00037030876
0.16222728	0.023362630	0.00036968077
0.16235877	0.023506231	0.00036800339
0.16249026	0.023125111	0.00036693281
0.16262175	0.024086635	0.00037249450
0.16275323	0.023568964	0.00036969328
0.16288472	0.023647743	0.00036938501
0.16301621	0.023912436	0.00037024956
0.16314770	0.023389152	0.00036911041
0.16327919	0.023128718	0.00036547122
0.16341068	0.023592232	0.00036793157
0.16354217	0.023295445	0.00036819472
0.16367366	0.023583347	0.00036842901
0.16380514	0.024178272	0.00037329834
0.16393663	0.023575957	0.00036961808
0.16406812	0.023611151	0.00036668502
0.16419961	0.023703827	0.00036881311
0.16433110	0.022811346	0.00036300362
0.16446259	0.023532255	0.00036717383
0.16459408	0.024034253	0.00037205992
0.16472557	0.024048431	0.00036731788
0.16485705	0.023822149	0.00037063811
0.16498854	0.023342274	0.00036589211
0.16512003	0.024129700	0.00037080644
0.16525152	0.023064490	0.00036555402
0.16538301	0.023117224	0.00036236776
0.16551450	0.023642447	0.00036771288
0.16564599	0.023602266	0.00036714456
0.16577747	0.023329168	0.00036627226
0.16590896	0.023900363	0.00036948461
0.16604045	0.023808648	0.00036664463
0.16617194	0.023527856	0.00036657975
0.16630343	0.023419254	0.00036497131
0.16643492	0.023813434	0.00036795808
0.16656641	0.023758939	0.00036737237
0.16669790	0.023741822	0.00036434434
0.16682938	0.022992974	0.00036242161
0.16696087	0.023672075	0.00036688427
0.16709236	0.023731561	0.00036453034
0.16722385	0.022915605	0.00036266944
0.16735534	0.023330376	0.00036390094
0.16748683	0.023383901	0.00036464034
0.16761832	0.023591550	0.00036594847
0.16774981	0.022550494	0.00035747040
0.16788129	0.023280100	0.00036535053
0.16801278	0.023060969	0.00036072582
0.16814427	0.023352746	0.00036408181
0.16827576	0.023012305	0.00036235302
0.16840725	0.023480377	0.00036343111
0.16853874	0.023269655	0.00036216815
0.16867023	0.023122445	0.00035959605
0.16880171	0.023583173	0.00036587394
0.16893320	0.023316120	0.00036309037
0.16906469	0.023861831	0.00036306058
0.16919618	0.022966709	0.00036195899
0.16932767	0.022734564	0.00035754671
0.16945916	0.023385776	0.00036280487
0.16959065	0.023003362	0.00036101438
0.16972214	0.023572790	0.00036208674
0.16985362	0.023266700	0.00036199149
0.16998511	0.023630389	0.00036183384
0.17011660	0.023500668	0.00036391553
0.17024809	0.023384365	0.00036329101
0.17037958	0.023939025	0.00036418435
0.17051107	0.023150382	0.00036108337
0.17064256	0.023306968	0.00036055519
0.17077405	0.023261690	0.00036055731
0.17090553	0.023851693	0.00036354611
0.17103702	0.023514928	0.00035998669
0.17116851	0.024203212	0.00036553871
0.17130000	0.023306574	0.00036056518
0.17143149	0.023087969	0.00035806257
0.17156298	0.023545215	0.00036249431
0.17169447	0.023468822	0.00035990171
0.17182595	0.023908702	0.00036375812
0.17195744	0.023662124	0.00036271206
0.17208893	0.024239204	0.00036385025
0.17222042	0.023731823	0.00036076120
0.17235191	0.024102108	0.00036358994
0.17248340	0.023678813	0.00036126637
0.17261489	0.023131160	0.00035854687
0.17274638	0.023714848	0.00035994081
0.17287786	0.023844500	0.00036321809
0.17300935	0.023091812	0.00035790619
0.17314084	0.023496350	0.00036069427
0.17327233	0.023405922	0.00035887371
0.17340382	0.023422068	0.00035866547
0.17353531	0.023506619	0.00036015915
0.17366680	0.023182846	0.00035770211
0.17379829	0.023594702	0.00035959061
0.17392977	0.023433884	0.00035979656
0.17406126	0.023408722	0.00035834410
0.17419275	0.023546965	0.00035895240
0.17432424	0.023513907	0.00035870775
0.17445573	0.023030349	0.00035434885
0.17458722	0.023070995	0.00035604118
0.17471871	0.023373151	0.00035581133
0.17485019	0.023678790	0.00035980600
0.17498168	0.023471248	0.00035768618
0.17511317	0.023294827	0.00035757403
0.17524466	0.023724117	0.00036070169
0.17537615	0.023403593	0.00035642595
0.17550764	0.023402777	0.00035751747
0.17563913	0.023746751	0.00035937367
0.17577062	0.023437172	0.00035717205
0.17590210	0.023202619	0.00035659634
0.17603359	0.023659985	0.00035745186
0.17616508	0.024203307	0.00036256434
0.17629657	0.023818097	0.00036016152
0.17642806	0.022996061	0.00035350124
0.17655955	0.023216952	0.00035688103
0.17669104	0.023336324	0.00035557806
0.17682253	0.023504563	0.00035558241
0.17695401	0.023551272	0.00035766296
0.17708550	0.023493792	0.00035617249
0.17721699	0.024158963	0.00036043558
0.17734848	0.023676275	0.00035672734
0.17747997	0.023548092	0.00035724894
0.17761146	0.023524739	0.00035759393
0.17774295	0.022868973	0.00035090456
0.17787443	0.023472676	0.00035665972
0.17800592	0.023451932	0.00035479755
0.17813741	0.023892877	0.00035755762
0.17826890	0.023233627	0.00035572052
0.17840039	0.023966914	0.00035759072
0.17853188	0.023146861	0.00035401447
0.17866337	0.023654317	0.00035555896
0.17879486	0.023417583	0.00035411682
0.17892634	0.023385153	0.00035524386
0.17905783	0.023043205	0.00035094995
0.17918932	0.023187794	0.00035433394
0.17932081	0.023550835	0.00035446679
0.17945230	0.023154165	0.00035325432
0.17958379	0.023369096	0.00035456363
0.17971528	0.023306138	0.00035232731
0.17984677	0.023077138	0.00035319048
0.17997825	0.023084766	0.00035204494
0.18010974	0.023648683	0.00035477673
0.18024123	0.023211689	0.00035211277
0.18037272	0.023596419	0.00035429605
0.18050421	0.023294707	0.00036057025
0.18063570	0.023602590	0.00036436840
0.18076719	0.023619835	0.00036552004
0.18089867	0.023635190	0.00036934884
0.18103016	0.023095847	0.00036553866
0.18116165	0.023434186	0.00037120394
0.18129314	0.022929574	0.00036741727
0.18142463	0.022540683	0.00036673711
0.18155612	0.023363727	0.00037455915
0.18168761	0.023411784	0.00037541829
0.18181910	0.023483401	0.00037812304
0.18195058	0.024025177	0.00038155385
0.18208207	0.023897141	0.00038123678
0.18221356	0.023081714	0.00037929005
0.18234505	0.023679358	0.00038228516
0.18247654	0.023875529	0.00038517105
0.18260803	0.022972586	0.00038070136
0.18273952	0.023769495	0.00038679618
0.18287101	0.023931620	0.00038942400
0.18300249	0.023241318	0.00038442380
0.18313398	0.023214130	0.00038523798
0.18326547	0.023116481	0.00038607443
0.18339696	0.023352362	0.00038731608
0.18352845	0.023236366	0.00038842798
0.18365994	0.023133675	0.00038985420
0.18379143	0.023945683	0.00039494117
0.18392292	0.023047205	0.00039327263
0.18405440	0.023605556	0.00039375829
0.18418589	0.023109752	0.00039350344
0.18431738	0.023646715	0.00039692355
0.18444887	0.023408678	0.00039412144
0.18458036	0.023391770	0.00039629279
0.18471185	0.023451630	0.00039653215
0.18484334	0.023638591	0.00039962846
0.18497482	0.022849646	0.00039729388
0.18510631	0.023018130	0.00039423380
0.18523780	0.023944189	0.00040526391
0.18536929	0.023183925	0.00039349772
0.18550078	0.023938380	0.00039262661
0.18563227	0.023089939	0.00038726511
0.18576376	0.023328873	0.00038045649
0.18589525	0.023749691	0.00038659687
0.18602673	0.023078602	0.00038017732
0.18615822	0.023227219	0.00037958079
0.18628971	0.023580250	0.00038052395
0.18642120	0.024167966	0.00038168839
0.18655269	0.022964068	0.00037600663
0.18668418	0.022728301	0.00036949891
0.18681567	0.023514500	0.00037492754
0.18694716	0.023011668	0.00037139298
0.18707864	0.023337966	0.00036966645
0.18721013	0.024008099	0.00037608370
0.18734162	0.023450485	0.00037222130
0.18747311	0.023742231	0.00037046149
0.18760460	0.024141112	0.00037464458
0.18773609	0.022809545	0.00036249888
0.18786758	0.023134588	0.00036503677
0.18799906	0.023450700	0.00036795549
0.18813055	0.023046205	0.00036298674
0.18826204	0.023448162	0.00036547054
0.18839353	0.024038324	0.00036615625
0.18852502	0.023943610	0.00036856669
0.18865651	0.023713703	0.00036694156
0.18878800	0.023246388	0.00035937938
0.18891949	0.023673307	0.00036253512
0.18905097	0.023221838	0.00035996388
0.18918246	0.023894729	0.00036368965
0.18931395	0.023690774	0.00036271565
0.18944544	0.023363722	0.00035788627
0.18957693	0.023683313	0.00036155528
0.18970842	0.023382743	0.00035708932
0.18983991	0.023715488	0.00036037509
0.18997140	0.023552433	0.00035991228
0.19010288	0.023420806	0.00035536625
0.19023437	0.023678233	0.00035839018
0.19036586	0.022642640	0.00035150443
0.19049735	0.023387045	0.00035540341
0.19062884	0.023031958	0.00035421095
0.19076033	0.023118205	0.00035135218
0.19089182	0.024005227	0.00035698184
0.19102330	0.023298471	0.00035380476
0.19115479	0.023396838	0.00035325843
0.19128628	0.023704440	0.00035455618
0.19141777	0.023398137	0.00035208854
0.19154926	0.023743971	0.00035425128
0.19168075	0.023313513	0.00035235864
0.19181224	0.023212043	0.00035203170
0.19194373	0.022904880	0.00034971841
0.19207521	0.022985615	0.00034934011
0.19220670	0.023175138	0.00035001578
0.19233819	0.023400922	0.00035196050
0.19246968	0.023092749	0.00034943067
0.19260117	0.022991486	0.00035016764
0.19273266	0.023761097	0.00035207028
0.19286415	0.023170851	0.00035010391
0.19299564	0.023295769	0.00035157891
0.19312712	0.023254087	0.00034842347
0.19325861	0.023316911	0.00035051765
0.19339010	0.023539884	0.00035058253
0.19352159	0.023804759	0.00035332598
0.19365308	0.023542510	0.00035254220
0.19378457	0.023684396	0.00035140933
0.19391606	0.023736628	0.00035256997
0.19404754	0.023371638	0.00034989116
0.19417903	0.022948984	0.00034618318
0.19431052	0.023041622	0.00034870601
0.19444201	0.022993550	0.00034715335
0.19457350	0.022692714	0.00034537875
0.19470499	0.023813015	0.00035163426
0.19483648	0.023251175	0.00034836017
0.19496797	0.023457769	0.00035065339
0.19509945	0.023110508	0.00034645822
0.19523094	0.023614161	0.00035058934
0.19536243	0.023079011	0.00034646417
0.19549392	0.023480903	0.00034869865
0.19562541	0.023122425	0.00034696983
0.19575690	0.022813151	0.00034486993
0.19588839	0.023306168	0.00034670309
0.19601988	0.023525470	0.00034743260
0.19615136	0.023921354	0.00034982941
0.19628285	0.023478910	0.00034961232
0.19641434	0.023548424	0.00034782904
0.19654583	0.022570394	0.00034329009
0.19667732	0.023311298	0.00034624687
0.19680881	0.023099225	0.00034567631
0.19694030	0.023614367	0.00034844717
0.19707178	0.023787352	0.00034924332
0.19720327	0.023662477	0.00034732204
0.19733476	0.023456069	0.00034671569
0.19746625	0.023484394	0.00034604273
0.19759774	0.023330550	0.00034689949
0.19772923	0.023209322	0.00034517278
0.19786072	0.023798931	0.00034777168
0.19799221	0.022834347	0.00034337434
0.19812369	0.022967601	0.00034174301
0.19825518	0.022947790	0.00034498904
0.19838667	0.023473580	0.00034567475
0.19851816	0.023469744	0.00034643691
0.19864965	0.023764896	0.00034764505
0.19878114	0.023467413	0.00034498425
0.19891263	0.023224721	0.00034543760
0.19904412	0.023926899	0.00034737466
0.19917560	0.023680528	0.00034710781
0.19930709	0.022877994	0.00034269030
0.19943858	0.023483810	0.00034370561
0.19957007	0.023065324	0.00034245410
0.19970156	0.022548741	0.00033850701
0.19983305	0.023294505	0.00034417156
0.19996454	0.023826517	0.00034693699
0.20009602	0.023940776	0.00034665158
0.20022751	0.022629917	0.00034094750
0.20035900	0.023502130	0.00034521341
0.20049049	0.023186070	0.00034276671
0.20062198	0.023864633	0.00034684511
0.20075347	0.023332076	0.00034305973
0.20088496	0.023042207	0.00034260265
0.20101645	0.023198440	0.00034181905
0.20114793	0.022580685	0.00033774243
0.20127942	0.023773649	0.00034552789
0.20141091	0.023220080	0.00034142745
0.20154240	0.023082289	0.00034158012
0.20167389	0.023079601	0.00034220520
0.20180538	0.023066156	0.00033996217
0.20193687	0.023687260	0.00034431356
0.20206836	0.023280186	0.00034242383
0.20219984	0.023324919	0.00034162880
0.20233133	0.022892276	0.00034101598
0.20246282	0.022968517	0.00033885002
0.20259431	0.023223018	0.00034081613
0.20272580	0.023499761	0.00034307478
0.20285729	0.022664648	0.00033716351
0.20298878	0.022832232	0.00033832086
0.20312027	0.023286775	0.00033907303
0.20325175	0.023326391	0.00034107845
0.20338324	0.023059996	0.00033847590
0.20351473	0.023808216	0.00034457065
0.20364622	0.023116307	0.00033950445
0.20377771	0.023254904	0.00033913122
0.20390920	0.023326885	0.00034136423
0.20404069	0.023450609	0.00034076299
0.20417217	0.023358228	0.00034078029
0.20430366	0.023495700	0.00034142688
0.20443515	0.023065408	0.00033548590
0.20456664	0.023657593	0.00034106927
0.20469813	0.022738994	0.00033724896
0.20482962	0.023108319	0.00033789774
0.20496111	0.023533544	0.00034143487
0.20509260	0.023304221	0.00033763848
0.20522408	0.023522785	0.00034028704
0.20535557	0.023983401	0.00034415472
0.20548706	0.022905964	0.00033548569
0.20561855	0.023622282	0.00034095322
0.20575004	0.023403481	0.00033751920
0.20588153	0.022573893	0.00033424611
0.20601302	0.023049013	0.00033742241
0.20614451	0.023869872	0.00034023494
0.20627599	0.023915295	0.00034110423
0.20640748	0.023381299	0.00033686761
0.20653897	0.022452118	0.00033289395
0.20667046	0.023343253	0.00033906448
0.20680195	0.023589615	0.00033811919
0.20693344	0.022779383	0.00033450257
0.20706493	0.022935203	0.00033474064
0.20719641	0.023350310	0.00033780799
0.20732790	0.023277917	0.00033869232
0.20745939	0.022906476	0.00033308809
0.20759088	0.023153638	0.00033571704
0.20772237	0.023134473	0.00033612659
0.20785386	0.022949204	0.00033486009
0.20798535	0.023400557	0.00033951395
0.20811684	0.023085024	0.00033508429
0.20824832	0.023542484	0.00033925183
0.20837981	0.022777583	0.00033420017
0.20851130	0.023402756	0.00033848065
0.20864279	0.022323294	0.00033155571
0.20877428	0.023487104	0.00033704246
0.20890577	0.022817785	0.00033378054
0.20903726	0.023084456	0.00033452243
0.20916875	0.022656061	0.00033324139
0.20930023	0.023599709	0.00033806983
0.20943172	0.023120818	0.00033448822
0.20956321	0.023252525	0.00033578261
0.20969470	0.023632566	0.00033804513
0.20982619	0.023454903	0.00033713458
0.20995768	0.023501815	0.00033810550
0.21008917	0.023207027	0.00033381839
0.21022065	0.023304831	0.00033578973
0.21035214	0.023103852	0.00033647504
0.21048363	0.023130063	0.00033325058
0.21061512	0.023206009	0.00033599838
0.21074661	0.023458925	0.00033421418
0.21087810	0.023487641	0.00033499044
0.21100959	0.022898500	0.00033440307
0.21114108	0.023252817	0.00033303731
0.21127256	0.022650889	0.00033266226
0.21140405	0.023191471	0.00033332756
0.21153554	0.023280613	0.00033436862
0.21166703	0.024276882	0.00033989351
0.21179852	0.023523956	0.00033598079
0.21193001	0.023439398	0.00033592015
0.21206150	0.023080963	0.00033071755
0.21219299	0.022715839	0.00033027780
0.21232447	0.023682481	0.00033705923
0.21245596	0.022813863	0.00033032792
0.21258745	0.023483866	0.00033580947
0.21271894	0.023944005	0.00033680729
0.21285043	0.023097987	0.00033198055
0.21298192	0.023345967	0.00033454858
0.21311341	0.022805145	0.00033009759
0.21324489	0.022420921	0.00032856174
0.21337638	0.023212040	0.00033269683
0.21350787	0.023612785	0.00033518142
0.21363936	0.023246351	0.00033359837
0.21377085	0.023384469	0.00033264431
0.21390234	0.023371114	0.00033477446
0.21403383	0.022551843	0.00032837907
0.21416532	0.023254693	0.00033246359
0.21429680	0.023961536	0.00033735834
0.21442829	0.023016202	0.00033012086
0.21455978	0.023008407	0.00033095749
0.21469127	0.022985049	0.00032942853
0.21482276	0.023408945	0.00033203132
0.21495425	0.023024226	0.00033095520
0.21508574	0.023514882	0.00033367556
0.21521723	0.023234932	0.00033142786
0.21534871	0.023590940	0.00033444558
0.21548020	0.022865895	0.00032822582
0.21561169	0.022673772	0.00032807107
0.21574318	0.023044548	0.00033085062
0.21587467	0.023327620	0.00033145694
0.21600616	0.024011863	0.00033551424
0.21613765	0.023226996	0.00033042716
0.21626913	0.023069034	0.00033078317
0.21640062	0.022821541	0.00032782395
0.21653211	0.023658621	0.00033322950
0.21666360	0.023477493	0.00033090201
0.21679509	0.023465308	0.00033146630
0.21692658	0.022744822	0.00032877245
0.21705807	0.023301363	0.00033143405
0.21718956	0.023423988	0.00033007807
0.21732104	0.023451825	0.00033230451
0.21745253	0.023458377	0.00033102028
0.21758402	0.023196036	0.00033037032
0.21771551	0.023265101	0.00032940303
0.21784700	0.023478484	0.00032983849
0.21797849	0.023419078	0.00033071383
0.21810998	0.023154747	0.00032830622
0.21824147	0.023640458	0.00033155694
0.21837295	0.023177670	0.00033047752
0.21850444	0.023451718	0.00032891699
0.21863593	0.023120434	0.00032930783
0.21876742	0.023285980	0.00032784173
0.21889891	0.023333514	0.00032991188
0.21903040	0.024062802	0.00033470078
0.21916189	0.022613782	0.00032385276
0.21929337	0.022815176	0.00032716103
0.21942486	0.023787352	0.00033103244
0.21955635	0.023143776	0.00032893158
0.21968784	0.023098929	0.00032751730
0.21981933	0.023578784	0.00032824834
0.21995082	0.022889364	0.00032552792
0.22008231	0.022441346	0.00032323334
0.22021380	0.022724151	0.00032605231
0.22034528	0.023438019	0.00032976488
0.22047677	0.022336992	0.00032142313
0.22060826	0.022470499	0.00032390711
0.22073975	0.022923504	0.00032574393
0.22087124	0.023108391	0.00032750349
0.22100273	0.023094610	0.00032583134
0.22113422	0.023109165	0.00032508594
0.22126571	0.023565924	0.00032898467
0.22139719	0.023002958	0.00032601731
0.22152868	0.023332740	0.00032792191
0.22166017	0.023366113	0.00032903376
0.22179166	0.022942142	0.00032442210
0.22192315	0.023080430	0.00032650819
0.22205464	0.023516527	0.00032937247
0.22218613	0.023214811	0.00032664585
0.22231761	0.023260271	0.00032617759
0.22244910	0.023490400	0.00032753197
0.22258059	0.022756291	0.00032416839
0.22271208	0.023055153	0.00032672424
0.22284357	0.022889868	0.00032437023
0.22297506	0.023288170	0.00032743840
0.22310655	0.023530182	0.00032719094
0.22323804	0.023226308	0.00032801589
0.22336952	0.022470954	0.00032302872
0.22350101	0.022235758	0.00031933625
0.22363250	0.023102455	0.00032572551
0.22376399	0.023148035	0.00032497217
0.22389548	0.023269635	0.00032628729
0.22402697	0.023516447	0.00032848484
0.22415846	0.023114876	0.00032507472
0.22428995	0.023171931	0.00032544984
0.22442143	0.023400655	0.00032562901
0.22455292	0.022394111	0.00032122419
0.22468441	0.023133891	0.00032597784
0.22481590	0.023167931	0.00032566799
0.22494739	0.023649415	0.00032626825
0.22507888	0.023299253	0.00032552093
0.22521037	0.023128320	0.00032335062
0.22534186	0.022611675	0.00032198504
0.22547334	0.023547950	0.00032550245
0.22560483	0.023257119	0.00032400975
0.22573632	0.022542865	0.00032111780
0.22586781	0.023221551	0.00032438410
0.22599930	0.023435743	0.00032707197
0.22613079	0.023106317	0.00032277001
0.22626228	0.022970225	0.00032297920
0.22639376	0.023036174	0.00032349812
0.22652525	0.022690891	0.00032009308
0.22665674	0.023223212	0.00032440192
0.22678823	0.023478348	0.00032391261
0.22691972	0.022968458	0.00032284179
0.22705121	0.022773407	0.00032072347
0.22718270	0.022988332	0.00032333796
0.22731419	0.023038164	0.00032332024
0.22744567	0.022789181	0.00032170799
0.22757716	0.023298592	0.00032295745
0.22770865	0.023179921	0.00032276612
0.22784014	0.022591702	0.00031969049
0.22797163	0.023335651	0.00032421690
0.22810312	0.023197415	0.00032208015
0.22823461	0.024001014	0.00032708430
0.22836610	0.022956291	0.00032277615
0.22849758	0.023100128	0.00032121403
0.22862907	0.023096631	0.00032292838
0.22876056	0.023308877	0.00032181007
0.22889205	0.022038663	0.00031555676
0.22902354	0.022253042	0.00031856655
0.22915503	0.023415836	0.00032248475
0.22928652	0.023905388	0.00032617837
0.22941800	0.023927900	0.00032503582
0.22954949	0.023642366	0.00032445236
0.22968098	0.023346474	0.00032254685
0.22981247	0.022546219	0.00031731702
0.22994396	0.022759723	0.00031989430
0.23007545	0.023029139	0.00032368525
0.23020694	0.023462321	0.00032819933
0.23033843	0.022894182	0.00033027129
0.23046991	0.022882439	0.00033129247
0.23060140	0.023098873	0.00033353659
0.23073289	0.023223276	0.00033527732
0.23086438	0.023603360	0.00033756054
0.23099587	0.022853377	0.00033791314
0.23112736	0.023002321	0.00033771283
0.23125885	0.023218956	0.00034200457
0.23139034	0.023077324	0.00033929685
0.23152182	0.023221758	0.00034195171
0.23165331	0.023752267	0.00034814175
0.23178480	0.023231864	0.00034458649
0.23191629	0.022856308	0.00034435366
0.23204778	0.023274344	0.00034778762
0.23217927	0.022946746	0.00034494549
0.23231076	0.023428043	0.00035004921
0.23244224	0.023490728	0.00035012547
0.23257373	0.023062279	0.00034901951
0.23270522	0.024088558	0.00035499839
0.23283671	0.022641169	0.00034616544
0.23296820	0.022843531	0.00034812290
0.23309969	0.023125197	0.00034865544
0.23323118	0.023347456	0.00034943140
0.23336267	0.023298713	0.00035046840
0.23349415	0.023236985	0.00034852124
0.23362564	0.023142878	0.00034990574
0.23375713	0.022687011	0.00034641020
0.23388862	0.022786795	0.00034711901
0.23402011	0.023434630	0.00035284260
0.23415160	0.023152904	0.00034911481
0.23428309	0.022968024	0.00035033216
0.23441458	0.023384835	0.00035148035
0.23454606	0.022965233	0.00035075247
0.23467755	0.023555626	0.00035308751
0.23480904	0.023293778	0.00035259385
0.23494053	0.022742844	0.00034935371
0.23507202	0.023255836	0.00035258785
0.23520351	0.023330109	0.00035232529
0.23533500	0.023278782	0.00035261974
0.23546648	0.023374235	0.00035369001
0.23559797	0.022770523	0.00035122479
0.23572946	0.023304600	0.00035419317
0.23586095	0.023390331	0.00035463870
0.23599244	0.023019469	0.00035319217
0.23612393	0.022255569	0.00034730601
0.23625542	0.023022426	0.00035473059
0.23638691	0.023561323	0.00035713191
0.23651839	0.023165356	0.00035419631
0.23664988	0.022803310	0.00035282276
0.23678137	0.022596319	0.00035147044
0.23691286	0.023407446	0.00035695380
0.23704435	0.022909641	0.00035318380
0.23717584	0.022631854	0.00035034929
0.23730733	0.023226455	0.00035775067
0.23743882	0.023298828	0.00035705848
0.23757030	0.023181565	0.00035631455
0.23770179	0.022977136	0.00035550119
0.23783328	0.023030042	0.00035428572
0.23796477	0.023645759	0.00035956325
0.23809626	0.023509840	0.00035811863
0.23822775	0.023010880	0.00035664313
0.23835924	0.023035077	0.00035927064
0.23849072	0.023373852	0.00035604928
0.23862221	0.023206484	0.00035838604
0.23875370	0.023139319	0.00035657939
0.23888519	0.022881735	0.00035714161
0.23901668	0.023567476	0.00036164190
0.23914817	0.023251655	0.00035535414
0.23927966	0.023117122	0.00035857089
0.23941115	0.022532219	0.00035391251
0.23954263	0.023346915	0.00035958824
0.23967412	0.022813439	0.00035760413
0.23980561	0.023097362	0.00035715298
0.23993710	0.022948367	0.00035853268
0.24006859	0.023299342	0.00035962447
0.24020008	0.023592254	0.00036233713
0.24033157	0.023232465	0.00036034362
0.24046306	0.022795376	0.00035637094
0.24059454	0.023155983	0.00036033747
0.24072603	0.022948286	0.00036046098
0.24085752	0.022328684	0.00035436506
0.24098901	0.023770320	0.00036602344
0.24112050	0.023620859	0.00035964592
0.24125199	0.022638381	0.00035668740
0.24138348	0.022916006	0.00036054723
0.24151496	0.023039359	0.00035900441
0.24164645	0.023408830	0.00036232157
0.24177794	0.022826019	0.00035522250
0.24190943	0.022703391	0.00035829304
0.24204092	0.022524962	0.00035677240
0.24217241	0.023803990	0.00036428500
0.24230390	0.022741371	0.00035955267
0.24243539	0.023388283	0.00036165731
0.24256687	0.023042822	0.00036032153
0.24269836	0.023050152	0.00036186773
0.24282985	0.023469841	0.00036260597
0.24296134	0.023106461	0.00036190419
0.24309283	0.023692724	0.00036425800
0.24322432	0.022869749	0.00035979523
0.24335581	0.022519479	0.00036073761
0.24348730	0.022884315	0.00035941819
0.24361878	0.023041139	0.00036190022
0.24375027	0.023511649	0.00036308103
0.24388176	0.023003874	0.00036005742
0.24401325	0.023198195	0.00036406322
0.24414474	0.022883790	0.00036007329
0.24427623	0.023026703	0.00036239024
0.24440772	0.024034662	0.00036850759
0.24453920	0.023154360	0.00036248817
0.24467069	0.023129144	0.00036573093
0.24480218	0.023062441	0.00036216993
0.24493367	0.023268522	0.00036425525
0.24506516	0.023690455	0.00036773119
0.24519665	0.023100429	0.00036303946
0.24532814	0.023305522	0.00036573808
0.24545963	0.023499679	0.00036620463
0.24559111	0.023291200	0.00036495330
0.24572260	0.023487612	0.00036601542
0.24585409	0.023470153	0.00036515814
0.24598558	0.023177175	0.00036524336
0.24611707	0.023216155	0.00036452356
0.24624856	0.023655103	0.00036669433
0.24638005	0.023773156	0.00036901085
0.24651154	0.022422318	0.00036078044
0.24664302	0.022986886	0.00036573666
0.24677451	0.023919697	0.00036883951
0.24690600	0.022618249	0.00036197163
0.24703749	0.022931817	0.00036497377
0.24716898	0.023636565	0.00036550267
0.24730047	0.022929456	0.00036436548
0.24743196	0.023055242	0.00036358263
0.24756345	0.023034162	0.00036462580
0.24769493	0.023077866	0.00036576678
0.24782642	0.022745586	0.00036175110
0.24795791	0.022814724	0.00036406631
0.24808940	0.023281696	0.00036672601
0.24822089	0.023097828	0.00036422262
0.24835238	0.022984157	0.00036560491
0.24848387	0.023239968	0.00036547343
0.24861535	0.023114677	0.00036528252
0.24874684	0.023076048	0.00036420903
0.24887833	0.023863503	0.00036990132
0.24900982	0.023464211	0.00036948104
0.24914131	0.023752246	0.00037071124
0.24927280	0.023183451	0.00036754828
0.24940429	0.023404141	0.00036699352
0.24953578	0.022317229	0.00036135004
0.24966726	0.022742967	0.00036541399
0.24979875	0.023351388	0.00036689041
0.24993024	0.023470842	0.00036912736
0.25006173	0.022923487	0.00036611652
0.25019322	0.023025462	0.00036713042
0.25032471	0.022997175	0.00036744293
0.25045620	0.023600631	0.00036965318
0.25058769	0.023537273	0.00037003890
0.25071917	0.023106907	0.00036783551
0.25085066	0.023403633	0.00036869216
0.25098215	0.022820732	0.00036520805
0.25111364	0.023078104	0.00036696197
0.25124513	0.023358715	0.00037006128
0.25137662	0.023579072	0.00037035093
0.25150811	0.022435257	0.00036376520
0.25163959	0.023110013	0.00036869229
0.25177108	0.022527008	0.00036273949
0.25190257	0.022662700	0.00036565982
0.25203406	0.022817623	0.00036635332
0.25216555	0.023176211	0.00036872928
0.25229704	0.023531295	0.00037061937
0.25242853	0.023020896	0.00036715643
0.25256002	0.022669248	0.00036678276
0.25269150	0.022894925	0.00036705598
0.25282299	0.023106830	0.00036736876
0.25295448	0.023936087	0.00037576201
0.25308597	0.022730829	0.00036489680
0.25321746	0.023009996	0.00036972584
0.25334895	0.023539048	0.00037263508
0.25348044	0.023856643	0.00037238949
0.25361193	0.023351096	0.00037069449
0.25374341	0.023565844	0.00037063723
0.25387490	0.023046158	0.00036825654
0.25400639	0.023456460	0.00037740360
0.25413788	0.023569781	0.00038235465
0.25426937	0.023986788	0.00038948857
0.25440086	0.023322496	0.00038872023
0.25453235	0.023952240	0.00039440969
0.25466383	0.022679637	0.00038941255
0.25479532	0.022585528	0.00039138347
0.25492681	0.022627338	0.00039295554
0.25505830	0.022902387	0.00039738857
0.25518979	0.023351643	0.00040135543
0.25532128	0.023052762	0.00040236883
0.25545277	0.023726871	0.00040789696
0.25558426	0.023092066	0.00040485796
0.25571574	0.023309375	0.00040734042
0.25584723	0.023376538	0.00040991183
0.25597872	0.023072005	0.00040987705
0.25611021	0.022639195	0.00040710230
0.25624170	0.022879451	0.00041159086
0.25637319	0.023110115	0.00041693212
0.25650468	0.023210747	0.00041774190
0.25663617	0.022897397	0.00041660805
0.25676765	0.022753233	0.00041740611
0.25689914	0.023031125	0.00042109554
0.25703063	0.023978547	0.00043151796
0.25716212	0.023112471	0.00042504890
0.25729361	0.023187560	0.00042552737
0.25742510	0.023548280	0.00043037615
0.25755659	0.023610749	0.00043502121
0.25768807	0.023465586	0.00043432054
0.25781956	0.023049926	0.00043254154
0.25795105	0.023139582	0.00043352416
0.25808254	0.023674621	0.00044440864
0.25821403	0.023354947	0.00043818955
0.25834552	0.022860655	0.00043604967
0.25847701	0.022601808	0.00043325531
0.25860850	0.022890849	0.00043796033
0.25873998	0.023697152	0.00044522975
0.25887147	0.023719838	0.00044773601
0.25900296	0.023538325	0.00044760399
0.25913445	0.023193098	0.00044164307
0.25926594	0.023574572	0.00044529883
0.25939743	0.023451153	0.00044697022
0.25952892	0.023147632	0.00044473087
0.25966041	0.022734132	0.00044614684
0.25979189	0.022579767	0.00044054934
0.25992338	0.023467027	0.00045142107
0.26005487	0.023338460	0.00044946743
0.26018636	0.023091046	0.00044882778
0.26031785	0.023195475	0.00044968975
0.26044934	0.021980768	0.00044044403
0.26058083	0.022287699	0.00044403734
0.26071231	0.022820950	0.00045016960
0.26084380	0.022858392	0.00044990026
0.26097529	0.023098719	0.00045338891
0.26110678	0.023324243	0.00045473048
0.26123827	0.023686278	0.00046120286
0.26136976	0.023138801	0.00045518654
0.26150125	0.022373852	0.00044983533
0.26163274	0.022525006	0.00045220545
0.26176422	0.022749549	0.00045376074
0.26189571	0.022684750	0.00045662193
0.26202720	0.022190107	0.00045143280
0.26215869	0.023209184	0.00046013256
0.26229018	0.023654534	0.00046622569
0.26242167	0.023613700	0.00046415961
0.26255316	0.023080588	0.00046154209
0.26268465	0.023089707	0.00046501846
0.26281613	0.022330876	0.00045746755
0.26294762	0.023019735	0.00046148195
0.26307911	0.023541523	0.00046428056
0.26321060	0.023480497	0.00046878427
0.26334209	0.022139807	0.00046118089
0.26347358	0.022833659	0.00046452436
0.26360507	0.022842774	0.00046502005
0.26373655	0.023447374	0.00047134565
0.26386804	0.023638144	0.00047327612
0.26399953	0.023393890	0.00047481427
0.26413102	0.023845358	0.00047631253
0.26426251	0.023110575	0.00047172351
0.26439400	0.023541045	0.00047327598
0.26452549	0.022642814	0.00047111631
0.26465698	0.023086822	0.00047533870
0.26478846	0.023283280	0.00047139225
0.26491995	0.023473736	0.00048055062
0.26505144	0.023490208	0.00047613560
0.26518293	0.023219805	0.00047618319
0.26531442	0.024053524	0.00048501317
0.26544591	0.023308884	0.00047827949
[truncated: 567 more rows]
