# Supplementary material for: Invariant surface glycoprotein 65 of Trypanosoma brucei is a complement C3 receptor
Source: Nat Commun. 2022 Aug 29;13:5085. doi: 10.1038/s41467-022-32728-9 (PMC9424271; doi:10.1038/s41467-022-32728-9)
Supplement: Supplementary file 4 — supplementary data 2 [file 41467_2022_32728_MOESM4_ESM.zip › b21-414646_00066.dat]

0.0026000000	39.296549	0.13638142
0.0027314887	28.662412	0.10698952
0.0028629774	21.966434	0.089558259
0.0029944661	17.004702	0.075622774
0.0031259548	12.251732	0.058986468
0.0032574435	10.667986	0.056973969
0.0033889322	8.6654357	0.048540717
0.0035204209	11.474706	0.048633426
0.0036519096	12.134303	0.046408880
0.0037833983	9.8359334	0.039393559
0.0039148870	8.2346658	0.034779497
0.0040463757	6.6699041	0.030113124
0.0041778644	5.4243164	0.025453094
0.0043093531	4.5219338	0.022817107
0.0044408418	3.7661714	0.020027161
0.0045723305	3.0672296	0.018073510
0.0047038192	2.8656725	0.016720052
0.0048353079	2.4586635	0.015034955
0.0049667966	2.1918066	0.014144810
0.0050982853	1.8551838	0.012327959
0.0052297740	1.7171017	0.012015345
0.0053612627	1.4923220	0.010816768
0.0054927514	1.3781254	0.010119061
0.0056242401	1.2489371	0.0096052196
0.0057557288	1.1565964	0.0089872215
0.0058872175	1.0728138	0.0085397143
0.0060187062	1.0114209	0.0082698028
0.0061501949	0.89538458	0.0074530031
0.0062816836	0.86259648	0.0074805038
0.0064131723	0.81970792	0.0071484645
0.0065446610	0.78374018	0.0068897740
0.0066761496	0.74224199	0.0066733379
0.0068076383	0.72156541	0.0064305126
0.0069391270	0.67170295	0.0063040832
0.0070706157	0.66173591	0.0061581479
0.0072021044	0.63797573	0.0059799130
0.0073335931	0.60336825	0.0057901196
0.0074650818	0.57377687	0.0054819724
0.0075965705	0.55868570	0.0054542923
0.0077280592	0.54382362	0.0053589736
0.0078595479	0.49906228	0.0050109585
0.0079910366	0.48623952	0.0049756356
0.0081225253	0.47020646	0.0047529560
0.0082540140	0.45127406	0.0046827680
0.0083855027	0.44601647	0.0046732127
0.0085169914	0.40857460	0.0043813868
0.0086484801	0.40320890	0.0043208670
0.0087799688	0.38249744	0.0041342016
0.0089114575	0.37377251	0.0041083826
0.0090429462	0.35244382	0.0039615436
0.0091744349	0.33253499	0.0038149399
0.0093059236	0.32278381	0.0037143323
0.0094374123	0.31046681	0.0036186515
0.0095689010	0.30258925	0.0035149171
0.0097003897	0.28882979	0.0034618334
0.0098318784	0.27208291	0.0033119331
0.0099633671	0.26214191	0.0032157995
0.010094856	0.25955366	0.0031898141
0.010226345	0.24031098	0.0029966386
0.010357833	0.23868580	0.0030636013
0.010489322	0.22121879	0.0028635680
0.010620811	0.21214335	0.0027834199
0.010752299	0.20414971	0.0027186151
0.010883788	0.19120965	0.0025770993
0.011015277	0.18935591	0.0026108745
0.011146765	0.17127536	0.0024063695
0.011278254	0.17120137	0.0023963592
0.011409743	0.17050588	0.0023667680
0.011541231	0.15399414	0.0022155710
0.011672720	0.14964136	0.0021892745
0.011804209	0.14042879	0.0020405645
0.011935698	0.13579573	0.0020024163
0.012067186	0.13129864	0.0019577195
0.012198675	0.12200825	0.0018254973
0.012330164	0.11674537	0.0017895294
0.012461652	0.11608933	0.0017642017
0.012593141	0.10766739	0.0016609483
0.012724630	0.10551610	0.0016442791
0.012856118	0.099571496	0.0015473274
0.012987607	0.097617588	0.0015494851
0.013119096	0.094931902	0.0014941101
0.013250585	0.091136151	0.0014478825
0.013382073	0.089342487	0.0014382045
0.013513562	0.087821551	0.0014044686
0.013645051	0.081954142	0.0013683601
0.013776539	0.083203398	0.0013684103
0.013908028	0.079808270	0.0013186457
0.014039517	0.076635514	0.0012853146
0.014171005	0.073600372	0.0012532207
0.014302494	0.071651857	0.0012368449
0.014433983	0.071451458	0.0012357830
0.014565472	0.071578966	0.0012131931
0.014696960	0.068799806	0.0011952882
0.014828449	0.065403518	0.0011481250
0.014959938	0.068138482	0.0011775989
0.015091426	0.065244092	0.0011548034
0.015222915	0.062114736	0.0010999254
0.015354404	0.063507454	0.0011177688
0.015485892	0.062306205	0.0010964545
0.015617381	0.062431724	0.0011003736
0.015748870	0.060101588	0.0010789220
0.015880359	0.059638980	0.0010592300
0.016011847	0.058697189	0.0010511659
0.016143336	0.053667763	0.00099536150
0.016274825	0.052723537	0.00098948955
0.016406313	0.052678108	0.00098122447
0.016537802	0.053618005	0.00098266093
0.016669291	0.052894142	0.00097219177
0.016800779	0.054636715	0.00098764763
0.016932268	0.057098243	0.0010035390
0.017063757	0.059621672	0.0010227623
0.017195246	0.058458606	0.0010040031
0.017326734	0.060614244	0.0010212015
0.017458223	0.056538396	0.00098279767
0.017589712	0.055000005	0.00096324815
0.017721200	0.055795598	0.00097464426
0.017852689	0.055911672	0.00095503504
0.017984178	0.053946351	0.00094930217
0.018115666	0.054285651	0.00094524487
0.018247155	0.054096933	0.00093769166
0.018378644	0.053044338	0.00093224927
0.018510133	0.049885589	0.00089318347
0.018641621	0.050380485	0.00089655377
0.018773110	0.050307885	0.00089244467
0.018904599	0.049763403	0.00088684878
0.019036087	0.049112825	0.00087678724
0.019167576	0.048981777	0.00086769985
0.019299065	0.047744382	0.00085090025
0.019430553	0.048042437	0.00085950790
0.019562042	0.047212334	0.00084488398
0.019693531	0.045846563	0.00083211826
0.019825019	0.044260467	0.00081217377
0.019956508	0.045272206	0.00081642256
0.020087997	0.044912876	0.00081877928
0.020219486	0.044722273	0.00080954211
0.020350974	0.042754947	0.00079695622
0.020482463	0.044039831	0.00079369500
0.020613952	0.042333278	0.00077806869
0.020745440	0.041793980	0.00077758379
0.020876929	0.041929592	0.00076863086
0.021008418	0.040722754	0.00076079046
0.021139906	0.041914100	0.00076643008
0.021271395	0.040151781	0.00074453923
0.021402884	0.040360366	0.00075120224
0.021534373	0.040280871	0.00074401760
0.021665861	0.039925358	0.00073984225
0.021797350	0.039727016	0.00073479983
0.021928839	0.038105868	0.00071183890
0.022060327	0.038845525	0.00072732392
0.022191816	0.038092896	0.00071172069
0.022323305	0.037270332	0.00070540445
0.022454793	0.037888319	0.00070786936
0.022586282	0.038199945	0.00070284729
0.022717771	0.036259245	0.00069166118
0.022849260	0.035110032	0.00067208502
0.022980748	0.035608418	0.00068163269
0.023112237	0.034764831	0.00066706762
0.023243726	0.036148180	0.00067637883
0.023375214	0.035841217	0.00067955511
0.023506703	0.038020244	0.00069110523
0.023638192	0.037898640	0.00068889964
0.023769680	0.037472287	0.00068659793
0.023901169	0.036878168	0.00067525459
0.024032658	0.037113969	0.00067759209
0.024164147	0.037718121	0.00067923092
0.024295635	0.036708310	0.00066562929
0.024427124	0.037467368	0.00067159376
0.024558613	0.037701392	0.00066912388
0.024690101	0.036830000	0.00066913369
0.024821590	0.036269916	0.00065792141
0.024953079	0.036192619	0.00065409549
0.025084567	0.035398609	0.00064776899
0.025216056	0.035790659	0.00064499981
0.025347545	0.036357757	0.00065402309
0.025479034	0.036339823	0.00064951141
0.025610522	0.035852727	0.00063793570
0.025742011	0.036475910	0.00064418617
0.025873500	0.036294659	0.00064139991
0.026004988	0.035440435	0.00063516357
0.026136477	0.036629296	0.00064323414
0.026267966	0.034510270	0.00062038111
0.026399454	0.034901275	0.00062689881
0.026530943	0.034911166	0.00062118587
0.026662432	0.034987646	0.00062435295
0.026793920	0.034280435	0.00061628174
0.026925409	0.033658926	0.00060800497
0.027056898	0.035442751	0.00062596467
0.027188387	0.034727342	0.00060953562
0.027319875	0.035554340	0.00062232900
0.027451364	0.034546760	0.00060913866
0.027582853	0.032793391	0.00059373684
0.027714341	0.034311320	0.00060601429
0.027845830	0.033541136	0.00059408447
0.027977319	0.033442934	0.00059779791
0.028108807	0.033798983	0.00059540737
0.028240296	0.034542515	0.00059987936
0.028371785	0.034420194	0.00059751812
0.028503274	0.033497338	0.00058816849
0.028634762	0.034423150	0.00059510278
0.028766251	0.033666435	0.00058927506
0.028897740	0.032776349	0.00057641327
0.029029228	0.033038188	0.00058117262
0.029160717	0.032977257	0.00058010639
0.029292206	0.032359863	0.00057152448
0.029423694	0.032373505	0.00057445061
0.029555183	0.033328938	0.00057164648
0.029686672	0.033292101	0.00057648721
0.029818161	0.033790368	0.00058023829
0.029949649	0.033823432	0.00057574482
0.030081138	0.032756682	0.00056779675
0.030212627	0.032671637	0.00056209519
0.030344115	0.032048932	0.00055975703
0.030475604	0.031286237	0.00055341636
0.030607093	0.032234520	0.00055689010
0.030738581	0.032118375	0.00055607488
0.030870070	0.032189277	0.00055326523
0.031001559	0.031963937	0.00054940243
0.031133048	0.032005648	0.00055389654
0.031264536	0.032713786	0.00055588476
0.031396025	0.032193038	0.00055310676
0.031527514	0.032998709	0.00055399484
0.031659002	0.032120801	0.00054576806
0.031790491	0.032131310	0.00054816935
0.031921980	0.031794660	0.00054112344
0.032053468	0.031402844	0.00054050388
0.032184957	0.032806717	0.00054500756
0.032316446	0.031937223	0.00053693527
0.032447935	0.031550956	0.00053758455
0.032579423	0.031138492	0.00053021107
0.032710912	0.031143925	0.00053268173
0.032842401	0.031383607	0.00052980130
0.032973889	0.031524941	0.00052785033
0.033105378	0.031243266	0.00053060228
0.033236867	0.029977616	0.00051798574
0.033368355	0.030304204	0.00052829565
0.033499844	0.032029737	0.00053973935
0.033631333	0.031157169	0.00053453290
0.033762822	0.030070462	0.00053287726
0.033894310	0.029673719	0.00052752312
0.034025799	0.030197894	0.00053178176
0.034157288	0.029949069	0.00052867876
0.034288776	0.030550394	0.00053338109
0.034420265	0.030357534	0.00053733680
0.034551754	0.030306808	0.00053252602
0.034683242	0.029811384	0.00053104288
0.034814731	0.030606169	0.00053346244
0.034946220	0.029294366	0.00052551845
0.035077708	0.029737865	0.00053361577
0.035209197	0.030617747	0.00053774318
0.035340686	0.029493509	0.00052595109
0.035472175	0.028830463	0.00053126916
0.035603663	0.029345444	0.00053851209
0.035735152	0.028583538	0.00053895701
0.035866641	0.028081745	0.00053410517
0.035998129	0.029533366	0.00054247276
0.036129618	0.028454498	0.00053808699
0.036261107	0.028582855	0.00053584946
0.036392595	0.030289895	0.00055788157
0.036524084	0.029116591	0.00054685616
0.036655573	0.029294954	0.00054453968
0.036787062	0.027359457	0.00053347200
0.036918550	0.029071712	0.00054327783
0.037050039	0.028226008	0.00054147221
0.037181528	0.028934631	0.00054389929
0.037313016	0.028469660	0.00054192472
0.037444505	0.029401646	0.00055386998
0.037575994	0.029474734	0.00055157118
0.037707482	0.028243750	0.00054693786
0.037838971	0.028226121	0.00054879226
0.037970460	0.028605918	0.00054633266
0.038101949	0.028672347	0.00055133200
0.038233437	0.029213561	0.00054913489
0.038364926	0.028407207	0.00053811515
0.038496415	0.029117755	0.00054338866
0.038627903	0.030213226	0.00054652199
0.038759392	0.029261496	0.00054185046
0.038890881	0.029920803	0.00054027575
0.039022369	0.028852445	0.00053288635
0.039153858	0.029771017	0.00053879861
0.039285347	0.029135881	0.00053052769
0.039416836	0.029998723	0.00054070225
0.039548324	0.029037864	0.00053027472
0.039679813	0.029921410	0.00053352942
0.039811302	0.029485344	0.00053263989
0.039942790	0.030039806	0.00053269987
0.040074279	0.029956319	0.00053686606
0.040205768	0.029590451	0.00052923293
0.040337256	0.029066818	0.00052368363
0.040468745	0.029555222	0.00052845977
0.040600234	0.029036558	0.00052068334
0.040731723	0.029529311	0.00052513926
0.040863211	0.029221395	0.00052609835
0.040994700	0.028218576	0.00051357737
0.041126189	0.029012805	0.00052205349
0.041257677	0.028880199	0.00051781832
0.041389166	0.029256715	0.00052035613
0.041520655	0.029577566	0.00052410681
0.041652143	0.030254099	0.00052831609
0.041783632	0.029125250	0.00051844718
0.041915121	0.029683612	0.00052204829
0.042046610	0.029641456	0.00052223178
0.042178098	0.028617676	0.00051353414
0.042309587	0.029385406	0.00051827686
0.042441076	0.029379374	0.00051700986
0.042572564	0.028204270	0.00050816071
0.042704053	0.029609100	0.00051568824
0.042835542	0.029324534	0.00051614362
0.042967030	0.029956692	0.00051925221
0.043098519	0.029110630	0.00051367609
0.043230008	0.028350243	0.00050486113
0.043361496	0.029481708	0.00050939532
0.043492985	0.029280706	0.00051559253
0.043624474	0.029121119	0.00050996311
0.043755963	0.029430516	0.00051304330
0.043887451	0.028480359	0.00050177523
0.044018940	0.029773387	0.00051216004
0.044150429	0.029236109	0.00051441625
0.044281917	0.029534422	0.00050903390
0.044413406	0.028405944	0.00050295816
0.044544895	0.029031414	0.00050472336
0.044676383	0.028922628	0.00050612453
0.044807872	0.029102811	0.00050653052
0.044939361	0.027865811	0.00049602105
0.045070850	0.028360284	0.00049863395
0.045202338	0.029182860	0.00050608882
0.045333827	0.028733635	0.00049776637
0.045465316	0.028996893	0.00050621448
0.045596804	0.028733422	0.00050019095
0.045728293	0.028515030	0.00049729657
0.045859782	0.029304082	0.00050440439
0.045991270	0.029331727	0.00049904222
0.046122759	0.029045323	0.00050271439
0.046254248	0.028984757	0.00050832094
0.046385737	0.029050766	0.00050964213
0.046517225	0.029864750	0.00051888772
0.046648714	0.028501239	0.00051107924
0.046780203	0.028095901	0.00051403209
0.046911691	0.028729739	0.00051636311
0.047043180	0.029220516	0.00052167681
0.047174669	0.028874803	0.00051916741
0.047306157	0.029228336	0.00052368899
0.047437646	0.028348016	0.00051954435
0.047569135	0.028809257	0.00052641993
0.047700624	0.029515338	0.00052618620
0.047832112	0.029830784	0.00053462944
0.047963601	0.029703508	0.00052927317
0.048095090	0.029022622	0.00052816483
0.048226578	0.029210357	0.00053189452
0.048358067	0.029277254	0.00052960983
0.048489556	0.028964668	0.00053053097
0.048621044	0.028668490	0.00052858377
0.048752533	0.028905392	0.00053352254
0.048884022	0.030363560	0.00054436377
0.049015511	0.030767039	0.00054508823
0.049146999	0.029296221	0.00053454719
0.049278488	0.029029195	0.00053243869
0.049409977	0.029501349	0.00054110685
0.049541465	0.028815642	0.00053340407
0.049672954	0.028813591	0.00053399019
0.049804443	0.028726016	0.00053352445
0.049935931	0.030416322	0.00055014679
0.050067420	0.030054417	0.00054655419
0.050198909	0.029713157	0.00054558905
0.050330398	0.029853556	0.00054319666
0.050461886	0.028790115	0.00053637909
0.050593375	0.028267440	0.00053225223
0.050724864	0.029078019	0.00054245074
0.050856352	0.029037612	0.00054152412
0.050987841	0.028874112	0.00053800134
0.051119330	0.029220165	0.00054030149
0.051250818	0.029947802	0.00055096430
0.051382307	0.029402741	0.00054532984
0.051513796	0.030476642	0.00055300763
0.051645284	0.030262802	0.00055031743
0.051776773	0.028795645	0.00054065958
0.051908262	0.029896515	0.00055057830
0.052039751	0.029643011	0.00054886316
0.052171239	0.030188959	0.00055329754
0.052302728	0.028994385	0.00054810943
0.052434217	0.028876045	0.00054210705
0.052565705	0.030032132	0.00055482776
0.052697194	0.029391158	0.00054880181
0.052828683	0.029789176	0.00055373164
0.052960171	0.029652094	0.00055060661
0.053091660	0.028598872	0.00054109853
0.053223149	0.029159868	0.00055062309
0.053354638	0.028707465	0.00054622015
0.053486126	0.029454732	0.00055247707
0.053617615	0.028634025	0.00054272756
0.053749104	0.029930681	0.00055445990
0.053880592	0.028587150	0.00054287830
0.054012081	0.029325137	0.00055437049
0.054143570	0.029526018	0.00055505089
0.054275058	0.029230639	0.00054929959
0.054406547	0.028843417	0.00054635625
0.054538036	0.029335873	0.00055515139
0.054669525	0.029026997	0.00054916379
0.054801013	0.029082560	0.00055362472
0.054932502	0.028879663	0.00054988543
0.055063991	0.027964011	0.00053978441
0.055195479	0.028749736	0.00054949609
0.055326968	0.028387841	0.00054471830
0.055458457	0.028436010	0.00054879463
0.055589945	0.029012342	0.00055158781
0.055721434	0.028943829	0.00054740989
0.055852923	0.029085787	0.00055585034
0.055984412	0.028853273	0.00055176033
0.056115900	0.029186594	0.00055448309
0.056247389	0.029083751	0.00055362669
0.056378878	0.029872385	0.00055820056
0.056510366	0.028597533	0.00055166248
0.056641855	0.029869493	0.00056015041
0.056773344	0.029112483	0.00055327473
0.056904832	0.028922434	0.00055352832
0.057036321	0.029789186	0.00055724733
0.057167810	0.029026734	0.00055536464
0.057299299	0.028041547	0.00054448978
0.057430787	0.029168206	0.00055200212
0.057562276	0.029764972	0.00055996070
0.057693765	0.029634839	0.00055089861
0.057825253	0.030790017	0.00056679462
0.057956742	0.029078379	0.00055330888
0.058088231	0.029391648	0.00055633365
0.058219719	0.029509004	0.00055759378
0.058351208	0.028495886	0.00054342868
0.058482697	0.028082586	0.00054152932
0.058614186	0.030656754	0.00056475330
0.058745674	0.029510961	0.00054992606
0.058877163	0.028871635	0.00054763026
0.059008652	0.029569330	0.00054665126
0.059140140	0.028569182	0.00054514968
0.059271629	0.027664675	0.00053551467
0.059403118	0.029647773	0.00054748181
0.059534606	0.029090359	0.00054805316
0.059666095	0.028591890	0.00053658375
0.059797584	0.030143165	0.00055189621
0.059929072	0.029590952	0.00055046114
0.060060561	0.028740978	0.00053860039
0.060192050	0.028853050	0.00054259137
0.060323539	0.028983022	0.00053876482
0.060455027	0.028881617	0.00054216998
0.060586516	0.028959886	0.00054207672
0.060718005	0.028470045	0.00053511954
0.060849493	0.029060643	0.00054004444
0.060980982	0.028032062	0.00053282003
0.061112471	0.028724526	0.00053571002
0.061243959	0.029627653	0.00054947633
0.061375448	0.029114084	0.00053607062
0.061506937	0.028564936	0.00053636028
0.061638426	0.027958593	0.00053052383
0.061769914	0.029028507	0.00053997958
0.061901403	0.028825836	0.00054154737
0.062032892	0.028947146	0.00053703185
0.062164380	0.028447629	0.00053460407
0.062295869	0.028542527	0.00053492182
0.062427358	0.029100480	0.00053880453
0.062558846	0.028961478	0.00054172200
0.062690335	0.028671029	0.00053331082
0.062821824	0.029506524	0.00053941027
0.062953313	0.028592009	0.00053362968
0.063084801	0.029148457	0.00053467679
0.063216290	0.028130645	0.00053113500
0.063347779	0.029536380	0.00054009052
0.063479267	0.029801540	0.00053872985
0.063610756	0.028844115	0.00053559611
0.063742245	0.028720582	0.00053453827
0.063873733	0.029664094	0.00054314537
0.064005222	0.029148916	0.00053549146
0.064136711	0.029857995	0.00054124003
0.064268200	0.029441566	0.00053694625
0.064399688	0.028220349	0.00052706730
0.064531177	0.028616159	0.00053275727
0.064662666	0.028784153	0.00053118109
0.064794154	0.028758420	0.00053090968
0.064925643	0.028812755	0.00053271940
0.065057132	0.028546683	0.00052841646
0.065188620	0.027363435	0.00052073388
0.065320109	0.029284075	0.00053349299
0.065451598	0.028753853	0.00052983112
0.065583087	0.028327471	0.00052726036
0.065714575	0.029134194	0.00053056882
0.065846064	0.029095899	0.00053429199
0.065977553	0.028128789	0.00052378611
0.066109041	0.028846452	0.00052757694
0.066240530	0.029483771	0.00053678278
0.066372019	0.028885885	0.00052909412
0.066503507	0.028918993	0.00053058955
0.066634996	0.028643717	0.00052502516
0.066766485	0.029288148	0.00053215388
0.066897973	0.028582715	0.00052590230
0.067029462	0.028786498	0.00052891175
0.067160951	0.028074831	0.00052542139
0.067292440	0.028558889	0.00052287601
0.067423928	0.028929338	0.00052457452
0.067555417	0.028352427	0.00052365151
0.067686906	0.029001780	0.00052672317
0.067818394	0.029308641	0.00053069790
0.067949883	0.028097791	0.00051974682
0.068081372	0.028749723	0.00052422831
0.068212860	0.028896210	0.00052596985
0.068344349	0.028664837	0.00052550321
0.068475838	0.028331782	0.00052037035
0.068607327	0.029387008	0.00052974943
0.068738815	0.028513831	0.00051882716
0.068870304	0.028791051	0.00052544765
0.069001793	0.029457980	0.00052878630
0.069133281	0.029170065	0.00052391185
0.069264770	0.027905058	0.00051983588
0.069396259	0.028785809	0.00051769827
0.069527747	0.028581272	0.00052157528
0.069659236	0.029077703	0.00052676620
0.069790725	0.029034790	0.00052460109
0.069922214	0.028770460	0.00052178297
0.070053702	0.028995988	0.00052103724
0.070185191	0.028447555	0.00052197172
0.070316680	0.028962649	0.00052094198
0.070448168	0.028118279	0.00051649964
0.070579657	0.027867912	0.00051564606
0.070711146	0.028367569	0.00051410648
0.070842634	0.028031551	0.00051612413
0.070974123	0.028233017	0.00051423862
0.071105612	0.027198377	0.00050811259
0.071237101	0.027898448	0.00051593065
0.071368589	0.028058505	0.00050975446
0.071500078	0.028743562	0.00052096896
0.071631567	0.027508938	0.00051013181
0.071763055	0.028574020	0.00051636920
0.071894544	0.028211520	0.00051297563
0.072026033	0.028269645	0.00051156192
0.072157521	0.028175973	0.00051485573
0.072289010	0.027850587	0.00050999632
0.072420499	0.028232045	0.00051204839
0.072551988	0.027366000	0.00050350614
0.072683476	0.027797314	0.00050747646
0.072814965	0.027958413	0.00051133033
0.072946454	0.026707354	0.00050235331
0.073077942	0.027880075	0.00050738556
0.073209431	0.027848473	0.00050945835
0.073340920	0.027014586	0.00050031236
0.073472408	0.027653301	0.00050777422
0.073603897	0.027322868	0.00050646383
0.073735386	0.027795087	0.00050652726
0.073866875	0.025810295	0.00049127302
0.073998363	0.027719437	0.00050687987
0.074129852	0.027343633	0.00050574093
0.074261341	0.027129896	0.00050210797
0.074392829	0.027478069	0.00049943303
0.074524318	0.027597752	0.00050462638
0.074655807	0.026911110	0.00049689461
0.074787295	0.027814274	0.00050505907
0.074918784	0.028206453	0.00050931825
0.075050273	0.027525448	0.00050172923
0.075181761	0.027170774	0.00049852857
0.075313250	0.027776300	0.00050452106
0.075444739	0.026242593	0.00049288191
0.075576228	0.026925479	0.00049809215
0.075707716	0.027550227	0.00050154052
0.075839205	0.026536307	0.00049417011
0.075970694	0.026898071	0.00049725500
0.076102182	0.026327433	0.00048925760
0.076233671	0.026848800	0.00049808561
0.076365160	0.027152653	0.00049435297
0.076496648	0.026792561	0.00049560352
0.076628137	0.027738191	0.00050235846
0.076759626	0.026898333	0.00049338821
0.076891115	0.026549130	0.00049297168
0.077022603	0.027000011	0.00049402059
0.077154092	0.027625142	0.00049752057
0.077285581	0.026894654	0.00049553834
0.077417069	0.027137829	0.00049604974
0.077548558	0.028043634	0.00050352753
0.077680047	0.026771499	0.00049080622
0.077811535	0.027184851	0.00049546145
0.077943024	0.027355250	0.00049690087
0.078074513	0.027342390	0.00049468564
0.078206002	0.026053719	0.00048748242
0.078337490	0.026885311	0.00049046750
0.078468979	0.026139635	0.00048431656
0.078600468	0.027198945	0.00049520376
0.078731956	0.026468779	0.00048781630
0.078863445	0.026383987	0.00048929057
0.078994934	0.026003575	0.00048372695
0.079126422	0.026638513	0.00048930988
0.079257911	0.026555959	0.00048977051
0.079389400	0.026749854	0.00048793746
0.079520889	0.026892191	0.00048974893
0.079652377	0.026554050	0.00048711542
0.079783866	0.026931207	0.00048889123
0.079915355	0.026346875	0.00048719317
0.080046843	0.026733862	0.00048683280
0.080178332	0.026646988	0.00048502491
0.080309821	0.026984364	0.00049088356
0.080441309	0.026920138	0.00048532845
0.080572798	0.026846686	0.00048918675
0.080704287	0.026253758	0.00048500969
0.080835776	0.026359305	0.00048365740
0.080967264	0.026072026	0.00048385561
0.081098753	0.026315112	0.00048076991
0.081230242	0.026610166	0.00048510137
0.081361730	0.026438983	0.00048525161
0.081493219	0.026014288	0.00047796873
0.081624708	0.026201828	0.00048243364
0.081756196	0.026284457	0.00047922106
0.081887685	0.026282343	0.00048254237
0.082019174	0.025490418	0.00047521274
0.082150663	0.025324105	0.00047455768
0.082282151	0.026298122	0.00048162684
0.082413640	0.026707955	0.00048157571
0.082545129	0.025805278	0.00047808088
0.082676617	0.026402078	0.00048177343
0.082808106	0.026308082	0.00047976573
0.082939595	0.026198291	0.00048184457
0.083071083	0.026502928	0.00047945976
0.083202572	0.026116207	0.00047777421
0.083334061	0.026214160	0.00048078727
0.083465549	0.025386699	0.00047146805
0.083597038	0.025789176	0.00047812962
0.083728527	0.025937909	0.00047218220
0.083860016	0.025038752	0.00047017767
0.083991504	0.025516265	0.00047306729
0.084122993	0.025565575	0.00047276242
0.084254482	0.025467013	0.00047328195
0.084385970	0.025443564	0.00046918691
0.084517459	0.025850783	0.00047323425
0.084648948	0.026090751	0.00047657581
0.084780436	0.026413021	0.00047523849
0.084911925	0.025850480	0.00047249278
0.085043414	0.025904652	0.00047214586
0.085174903	0.025234026	0.00046700729
0.085306391	0.026073464	0.00047720998
0.085437880	0.025847866	0.00047093123
0.085569369	0.026156768	0.00047336558
0.085700857	0.025493501	0.00046731574
0.085832346	0.025904345	0.00047279087
0.085963835	0.026429453	0.00047833038
0.086095323	0.026415929	0.00047239689
0.086226812	0.025630208	0.00046850870
0.086358301	0.025966883	0.00047035113
0.086489790	0.026505383	0.00047570982
0.086621278	0.025984274	0.00047190046
0.086752767	0.026237918	0.00047257228
0.086884256	0.026244664	0.00047175471
0.087015744	0.026367455	0.00047339405
0.087147233	0.025637892	0.00046795638
0.087278722	0.025146408	0.00046646250
0.087410210	0.026028014	0.00046909536
0.087541699	0.025542229	0.00046593877
0.087673188	0.025293792	0.00046503025
0.087804677	0.026056270	0.00046809176
0.087936165	0.025174672	0.00046304204
0.088067654	0.026593600	0.00047273421
0.088199143	0.024370484	0.00045496794
0.088330631	0.025494220	0.00046651218
0.088462120	0.025534750	0.00046274064
0.088593609	0.025630252	0.00046637574
0.088725097	0.024772732	0.00045576658
0.088856586	0.025401100	0.00046312557
0.088988075	0.026108248	0.00046986567
0.089119564	0.026124865	0.00046738259
0.089251052	0.025280879	0.00046348191
0.089382541	0.025897387	0.00046505335
0.089514030	0.025511537	0.00046215535
0.089645518	0.025754756	0.00046385294
0.089777007	0.025472621	0.00046089283
0.089908496	0.025241130	0.00046200318
0.090039984	0.026359547	0.00046725028
0.090171473	0.025721736	0.00046081577
0.090302962	0.025866380	0.00046623152
0.090434451	0.025613315	0.00046192927
0.090565939	0.025590197	0.00046450319
0.090697428	0.025778467	0.00046438671
0.090828917	0.025397600	0.00045546236
0.090960405	0.025550897	0.00046393264
0.091091894	0.025566652	0.00046046155
0.091223383	0.025354142	0.00046073571
0.091354871	0.024959840	0.00045765426
0.091486360	0.025356090	0.00046957782
0.091617849	0.025475663	0.00047518180
0.091749337	0.025482767	0.00047823077
0.091880826	0.025686170	0.00048316660
0.092012315	0.023683840	0.00047159116
0.092143804	0.025575412	0.00048529656
0.092275292	0.025479225	0.00048822793
0.092406781	0.025240667	0.00048640922
0.092538270	0.025199854	0.00049105566
0.092669758	0.025458266	0.00049505004
0.092801247	0.025295841	0.00047681719
0.092932736	0.024976153	0.00047749554
0.093064224	0.024727058	0.00047237210
0.093195713	0.024741445	0.00046913125
0.093327202	0.023854789	0.00046307842
0.093458691	0.024637179	0.00046145293
0.093590179	0.025277838	0.00047195700
0.093721668	0.024204159	0.00046386752
0.093853157	0.025852449	0.00047419442
0.093984645	0.025000045	0.00046480928
0.094116134	0.024140479	0.00045801856
0.094247623	0.024546088	0.00045975808
0.094379111	0.025405882	0.00046765176
0.094510600	0.024667296	0.00046087285
0.094642089	0.024965367	0.00046183103
0.094773578	0.024786033	0.00045768543
0.094905066	0.024429886	0.00045831169
0.095036555	0.025599642	0.00046813917
0.095168044	0.024703029	0.00045578518
0.095299532	0.024813027	0.00045730133
0.095431021	0.024487715	0.00045342862
0.095562510	0.024838701	0.00045938924
0.095693998	0.024755493	0.00045864877
0.095825487	0.025021452	0.00045759744
0.095956976	0.023992245	0.00045402828
0.096088465	0.025132285	0.00045685547
0.096219953	0.025055834	0.00045899893
0.096351442	0.024716321	0.00045630978
0.096482931	0.024521740	0.00045440694
0.096614419	0.024697180	0.00045307392
0.096745908	0.024592023	0.00045541195
0.096877397	0.024468095	0.00045029785
0.097008885	0.024582458	0.00045557791
0.097140374	0.024554539	0.00045147930
0.097271863	0.024646250	0.00045315263
0.097403352	0.023905261	0.00044679365
0.097534840	0.025775154	0.00045819534
0.097666329	0.025046748	0.00045621132
0.097797818	0.024590801	0.00044849568
0.097929306	0.024099784	0.00044549910
0.098060795	0.024699818	0.00044935507
0.098192284	0.024780557	0.00044541561
0.098323772	0.024396696	0.00044643095
0.098455261	0.024938795	0.00044816031
0.098586750	0.023772490	0.00043751652
0.098718239	0.024293258	0.00044200364
0.098849727	0.024598234	0.00044160866
0.098981216	0.024847016	0.00044477465
0.099112705	0.024783793	0.00044364216
0.099244193	0.024195933	0.00043896662
0.099375682	0.024743027	0.00044440308
0.099507171	0.024601144	0.00044138619
0.099638659	0.024578936	0.00044503275
0.099770148	0.024307503	0.00043951173
0.099901637	0.023813459	0.00043654188
0.10003313	0.023405157	0.00043503659
0.10016461	0.024276409	0.00044108678
0.10029610	0.025132809	0.00044808819
0.10042759	0.024554672	0.00044197750
0.10055908	0.024693742	0.00044311856
0.10069057	0.024136212	0.00044088168
0.10082206	0.024036863	0.00043724754
0.10095355	0.024960623	0.00044795293
0.10108504	0.023935383	0.00043547862
0.10121652	0.024283340	0.00043843377
0.10134801	0.024100987	0.00043994892
0.10147950	0.023623795	0.00043467601
0.10161099	0.024178367	0.00043880734
0.10174248	0.024183380	0.00044031865
0.10187397	0.023606727	0.00043101499
0.10200546	0.023891037	0.00043662060
0.10213694	0.024615351	0.00043892980
0.10226843	0.024331368	0.00043871197
0.10239992	0.024399016	0.00043999425
0.10253141	0.024188848	0.00043409821
0.10266290	0.023760223	0.00043680500
0.10279439	0.023599036	0.00042954758
0.10292588	0.024059464	0.00043614375
0.10305737	0.023361224	0.00043039354
0.10318885	0.024270708	0.00043551167
0.10332034	0.023816463	0.00043385256
0.10345183	0.023702120	0.00043089743
0.10358332	0.023368859	0.00042997402
0.10371481	0.023949990	0.00043307244
0.10384630	0.024157999	0.00043500944
0.10397779	0.024104890	0.00043496545
0.10410928	0.024126543	0.00043537201
0.10424076	0.023277430	0.00042827057
0.10437225	0.024179009	0.00043284265
0.10450374	0.025012496	0.00043652894
0.10463523	0.024224773	0.00043295468
0.10476672	0.023821074	0.00043174488
0.10489821	0.023853864	0.00043125377
0.10502970	0.023182711	0.00042480616
0.10516118	0.024005816	0.00043066572
0.10529267	0.023829714	0.00043376032
0.10542416	0.023809461	0.00042920122
0.10555565	0.024303571	0.00043328162
0.10568714	0.024444082	0.00043324713
0.10581863	0.024329229	0.00043476344
0.10595012	0.023248003	0.00042608736
0.10608161	0.024042304	0.00043155582
0.10621309	0.024649984	0.00043441412
0.10634458	0.023498802	0.00042603651
0.10647607	0.024307264	0.00043189973
0.10660756	0.023919720	0.00042674845
0.10673905	0.024084799	0.00043240214
0.10687054	0.024076406	0.00043273478
0.10700203	0.023771812	0.00043741766
0.10713352	0.024438063	0.00044558902
0.10726500	0.023582454	0.00044376479
0.10739649	0.023622105	0.00044976592
0.10752798	0.023821185	0.00044796144
0.10765947	0.023471865	0.00044934131
0.10779096	0.024365273	0.00045732607
0.10792245	0.023974556	0.00045725147
0.10805394	0.023611521	0.00045791061
0.10818542	0.023659651	0.00045753809
0.10831691	0.023882676	0.00046383675
0.10844840	0.023441656	0.00045789632
0.10857989	0.023887951	0.00046503082
0.10871138	0.024137848	0.00047132887
0.10884287	0.023816808	0.00046650445
0.10897436	0.022938366	0.00046026234
0.10910585	0.024069780	0.00047266254
0.10923733	0.023772505	0.00046721775
0.10936882	0.023456595	0.00047392210
0.10950031	0.023866975	0.00047394228
0.10963180	0.023784762	0.00047464695
0.10976329	0.023328207	0.00047010420
0.10989478	0.024021627	0.00047769628
0.11002627	0.023258594	0.00047682812
0.11015776	0.022917869	0.00046898307
0.11028924	0.023486904	0.00047645826
0.11042073	0.023862368	0.00048520981
0.11055222	0.024845415	0.00048848514
0.11068371	0.023371140	0.00047988060
0.11081520	0.022505369	0.00047272556
0.11094669	0.024066594	0.00048597176
0.11107818	0.024127031	0.00049240175
0.11120966	0.023972099	0.00048722279
0.11134115	0.024183813	0.00049299180
0.11147264	0.023796363	0.00048374714
0.11160413	0.023696149	0.00048751737
0.11173562	0.023060660	0.00048678723
0.11186711	0.023217753	0.00047253503
0.11199860	0.023918973	0.00047763286
0.11213009	0.024046128	0.00047083325
0.11226157	0.024716407	0.00047209012
0.11239306	0.023958604	0.00046644638
0.11252455	0.023422845	0.00045995857
0.11265604	0.023871959	0.00046512054
0.11278753	0.023653167	0.00045596035
0.11291902	0.024296947	0.00046104788
0.11305051	0.023804267	0.00046022469
0.11318200	0.023944285	0.00045487530
0.11331348	0.023453288	0.00045531391
0.11344497	0.023582030	0.00045380619
0.11357646	0.023680974	0.00044902197
0.11370795	0.024371356	0.00045786289
0.11383944	0.023505000	0.00045090340
0.11397093	0.023765790	0.00045027591
0.11410242	0.024443856	0.00045783676
0.11423390	0.023408942	0.00044364493
0.11436539	0.024775752	0.00046006811
0.11449688	0.023926388	0.00044733331
0.11462837	0.023993441	0.00045178983
0.11475986	0.023680246	0.00044621084
0.11489135	0.023390324	0.00044100206
0.11502284	0.023068472	0.00044416887
0.11515433	0.024883882	0.00045322667
0.11528581	0.023575000	0.00044452749
0.11541730	0.023432518	0.00043948414
0.11554879	0.023599432	0.00044068421
0.11568028	0.023129552	0.00043989990
0.11581177	0.023652181	0.00044042077
0.11594326	0.023810023	0.00044259120
0.11607475	0.023471858	0.00043898787
0.11620624	0.024057351	0.00044064867
0.11633772	0.023995786	0.00044321729
0.11646921	0.023147475	0.00043768180
0.11660070	0.023265095	0.00043486137
0.11673219	0.023009746	0.00043273186
0.11686368	0.023741661	0.00043700219
0.11699517	0.023179672	0.00043349751
0.11712666	0.024344180	0.00044203788
0.11725814	0.024388409	0.00043867721
0.11738963	0.023403913	0.00043149081
0.11752112	0.023650374	0.00043112996
0.11765261	0.023270833	0.00043130357
0.11778410	0.024447945	0.00043904176
0.11791559	0.023566120	0.00043045901
0.11804708	0.023956267	0.00043117894
0.11817857	0.024096919	0.00043515329
0.11831005	0.023922352	0.00043031789
0.11844154	0.023523061	0.00043064347
0.11857303	0.024654390	0.00043389730
0.11870452	0.024724114	0.00043333690
0.11883601	0.023709554	0.00042863387
0.11896750	0.024360891	0.00043128395
0.11909899	0.024060451	0.00043138748
0.11923048	0.024102460	0.00042577428
0.11936196	0.023641274	0.00042625275
0.11949345	0.024196790	0.00042461883
0.11962494	0.023970222	0.00042389207
0.11975643	0.023533530	0.00042390963
0.11988792	0.024109960	0.00042406108
0.12001941	0.024125213	0.00042375050
0.12015090	0.024179729	0.00042360915
0.12028239	0.023276445	0.00041872114
0.12041387	0.024113998	0.00042297828
0.12054536	0.023953483	0.00042029493
0.12067685	0.023809285	0.00041977605
0.12080834	0.023915508	0.00042017346
0.12093983	0.024212148	0.00041902254
0.12107132	0.023561730	0.00041791406
0.12120281	0.023372227	0.00041537574
0.12133429	0.023696379	0.00041675968
0.12146578	0.024388311	0.00042255402
0.12159727	0.023940520	0.00041651931
0.12172876	0.023650734	0.00041720512
0.12186025	0.023855479	0.00041663876
0.12199174	0.023883836	0.00041812349
0.12212323	0.023606928	0.00041631968
0.12225472	0.023969198	0.00041716473
0.12238620	0.023405376	0.00041494355
0.12251769	0.023381398	0.00041159067
0.12264918	0.023137752	0.00041144768
0.12278067	0.023985312	0.00041807171
0.12291216	0.024030517	0.00041700220
0.12304365	0.024460244	0.00041946925
0.12317514	0.023732756	0.00041364572
0.12330663	0.023709736	0.00041570612
0.12343811	0.023464089	0.00041331940
0.12356960	0.023953761	0.00041395481
0.12370109	0.023896904	0.00041654925
0.12383258	0.024521733	0.00041858974
0.12396407	0.023645709	0.00041112619
0.12409556	0.023838812	0.00041850636
0.12422705	0.024304205	0.00041572639
0.12435853	0.023847227	0.00041381002
0.12449002	0.024219056	0.00041577497
0.12462151	0.024078153	0.00041702986
0.12475300	0.024561505	0.00041788285
0.12488449	0.024250795	0.00041562831
0.12501598	0.023737914	0.00041332616
0.12514747	0.024107125	0.00041401002
0.12527896	0.023743706	0.00041112275
0.12541044	0.023277999	0.00041004957
0.12554193	0.023818849	0.00041238774
0.12567342	0.024162728	0.00041326638
0.12580491	0.023553647	0.00041129688
0.12593640	0.023803357	0.00040995394
0.12606789	0.023742903	0.00041204033
0.12619938	0.024029027	0.00041200296
0.12633087	0.023370848	0.00040864516
0.12646235	0.023578995	0.00041081438
0.12659384	0.023581982	0.00040674577
0.12672533	0.023735481	0.00041204362
0.12685682	0.023626862	0.00040814581
0.12698831	0.023736560	0.00041149673
0.12711980	0.023548789	0.00040705482
0.12725129	0.023148527	0.00040374118
0.12738277	0.023409817	0.00040777849
0.12751426	0.024206442	0.00041228142
0.12764575	0.023173726	0.00040476578
0.12777724	0.023395321	0.00040465108
0.12790873	0.023204616	0.00040529846
0.12804022	0.024006446	0.00041054507
0.12817171	0.023752671	0.00040860817
0.12830320	0.023170242	0.00040366357
0.12843468	0.024372073	0.00041083994
0.12856617	0.023827897	0.00040664209
0.12869766	0.023279501	0.00040378088
0.12882915	0.023787168	0.00040970022
0.12896064	0.023520657	0.00040446152
0.12909213	0.023800365	0.00040633278
0.12922362	0.023254400	0.00040338502
0.12935511	0.023150735	0.00040301094
0.12948659	0.024196949	0.00040827775
0.12961808	0.023980543	0.00040746415
0.12974957	0.023760224	0.00040506864
0.12988106	0.023509090	0.00040274301
0.13001255	0.023877791	0.00040626960
0.13014404	0.023707062	0.00040645093
0.13027553	0.022902640	0.00039757447
0.13040701	0.024051291	0.00040524978
0.13053850	0.023773256	0.00040659387
0.13066999	0.023804732	0.00040315812
0.13080148	0.023742183	0.00040436625
0.13093297	0.023185903	0.00039963293
0.13106446	0.023206707	0.00040018450
0.13119595	0.024365418	0.00040726179
0.13132744	0.024250845	0.00040775921
0.13145892	0.023290672	0.00040135052
0.13159041	0.022685314	0.00039633158
0.13172190	0.023587031	0.00040048282
0.13185339	0.023577632	0.00040146362
0.13198488	0.025033229	0.00041026125
0.13211637	0.023632259	0.00040171776
0.13224786	0.023472719	0.00039882046
0.13237935	0.023276706	0.00039983994
0.13251083	0.023815601	0.00040295582
0.13264232	0.024270264	0.00040599907
0.13277381	0.023219462	0.00039918229
0.13290530	0.023332911	0.00039679321
0.13303679	0.024668740	0.00040803015
0.13316828	0.024034156	0.00040528077
0.13329977	0.023242689	0.00039579112
0.13343125	0.023940824	0.00040521975
0.13356274	0.023394386	0.00039526674
0.13369423	0.024161864	0.00040260467
0.13382572	0.023219851	0.00039782351
0.13395721	0.024039651	0.00040148940
0.13408870	0.023999494	0.00040353196
0.13422019	0.024435667	0.00040246217
0.13435168	0.024556987	0.00040615159
0.13448316	0.023355160	0.00039896957
0.13461465	0.023914336	0.00039896892
0.13474614	0.024715771	0.00040744937
0.13487763	0.023578460	0.00039844940
0.13500912	0.023997821	0.00040093751
0.13514061	0.023116259	0.00039615624
0.13527210	0.023625323	0.00039883803
0.13540359	0.023665680	0.00039748788
0.13553507	0.023888555	0.00039919906
0.13566656	0.022947682	0.00039238177
0.13579805	0.024078818	0.00040345546
0.13592954	0.023697951	0.00039700698
0.13606103	0.023339499	0.00039859770
0.13619252	0.023913574	0.00039927465
0.13632401	0.023324421	0.00039331847
0.13645549	0.023206707	0.00039632603
0.13658698	0.023133289	0.00039278141
0.13671847	0.024407126	0.00040236122
0.13684996	0.024004214	0.00039852723
0.13698145	0.023933109	0.00039788971
0.13711294	0.023656183	0.00039715264
0.13724443	0.023943695	0.00039862096
0.13737592	0.023590790	0.00039441085
0.13750740	0.023439540	0.00039562948
0.13763889	0.022505945	0.00038654701
0.13777038	0.023730815	0.00039710671
0.13790187	0.022910148	0.00038902213
0.13803336	0.023740612	0.00039375855
0.13816485	0.023442780	0.00039407738
0.13829634	0.022980026	0.00038837027
0.13842783	0.023236120	0.00039218040
0.13855931	0.024075706	0.00039790885
0.13869080	0.023883744	0.00039455466
0.13882229	0.023701050	0.00039510597
0.13895378	0.022926176	0.00038629335
0.13908527	0.023349711	0.00039305448
0.13921676	0.023621575	0.00039483087
0.13934825	0.023558850	0.00039334389
0.13947973	0.023602097	0.00039274118
0.13961122	0.023678402	0.00039158878
0.13974271	0.023742760	0.00039399122
0.13987420	0.023896945	0.00039600026
0.14000569	0.024345370	0.00039557888
0.14013718	0.023469277	0.00039177513
0.14026867	0.023392281	0.00039011755
0.14040016	0.023499662	0.00039316217
0.14053164	0.023546365	0.00039241308
0.14066313	0.023132723	0.00038615700
0.14079462	0.023605215	0.00039214377
0.14092611	0.023789920	0.00039244591
0.14105760	0.022712458	0.00038484851
0.14118909	0.023376357	0.00039113205
0.14132058	0.023680396	0.00038766285
0.14145207	0.022909001	0.00038514589
0.14158355	0.023821028	0.00039003867
0.14171504	0.023879029	0.00039094822
0.14184653	0.023953982	0.00039316078
0.14197802	0.022902762	0.00038343418
0.14210951	0.024013240	0.00039141733
0.14224100	0.023891351	0.00039075921
0.14237249	0.023483028	0.00038717542
0.14250398	0.023156323	0.00038681565
0.14263546	0.022469370	0.00038030488
0.14276695	0.023071460	0.00038523728
0.14289844	0.023643413	0.00038954525
0.14302993	0.023339940	0.00038632487
0.14316142	0.023886774	0.00039132141
0.14329291	0.022846999	0.00038262312
0.14342440	0.023559745	0.00038758142
0.14355588	0.023632156	0.00038776054
0.14368737	0.023442165	0.00038651569
0.14381886	0.023916383	0.00038950187
0.14395035	0.023523504	0.00038559625
0.14408184	0.023776560	0.00038824193
0.14421333	0.023765821	0.00038811979
0.14434482	0.023420970	0.00038506789
0.14447631	0.023409139	0.00038705299
0.14460779	0.023327767	0.00038608230
0.14473928	0.024021452	0.00038849544
0.14487077	0.023895862	0.00039062637
0.14500226	0.023895576	0.00038809695
0.14513375	0.023379620	0.00038781017
0.14526524	0.023590347	0.00038437892
0.14539673	0.023140036	0.00038229574
0.14552822	0.023721538	0.00038964343
0.14565970	0.023697984	0.00038569014
0.14579119	0.023995504	0.00038859529
0.14592268	0.023812498	0.00038617251
0.14605417	0.023257614	0.00038314100
0.14618566	0.023641676	0.00038679407
0.14631715	0.023390751	0.00038224382
0.14644864	0.023602217	0.00038464548
0.14658012	0.024056312	0.00038699015
0.14671161	0.023377090	0.00038319417
0.14684310	0.023339361	0.00038563949
0.14697459	0.023569062	0.00038373640
0.14710608	0.023570906	0.00038360767
0.14723757	0.023435326	0.00038311940
0.14736906	0.024202861	0.00038709183
0.14750055	0.023361866	0.00038346466
0.14763203	0.023572502	0.00038240328
0.14776352	0.024193317	0.00038768095
0.14789501	0.023620364	0.00038512824
0.14802650	0.022791674	0.00037637248
0.14815799	0.023142622	0.00038285423
0.14828948	0.023325140	0.00038018055
0.14842097	0.023967814	0.00038646904
0.14855246	0.023574525	0.00038352813
0.14868394	0.023605536	0.00038050002
0.14881543	0.023344873	0.00038189180
0.14894692	0.023122262	0.00037958290
0.14907841	0.022816724	0.00037636151
0.14920990	0.023774733	0.00038284068
0.14934139	0.023585090	0.00038160603
0.14947288	0.023477118	0.00038098650
0.14960436	0.023417054	0.00038036787
0.14973585	0.023646990	0.00038241524
0.14986734	0.023070370	0.00037894313
0.14999883	0.023536469	0.00038114227
0.15013032	0.023490524	0.00038318839
0.15026181	0.023415283	0.00038071008
0.15039330	0.024231502	0.00038578213
0.15052479	0.023827771	0.00038372334
0.15065627	0.023299324	0.00037851927
0.15078776	0.023858130	0.00038381843
0.15091925	0.023189506	0.00037860106
0.15105074	0.022667555	0.00037445785
0.15118223	0.023606146	0.00038233282
0.15131372	0.023634979	0.00038118919
0.15144521	0.023679748	0.00038047280
0.15157670	0.022728615	0.00037411268
0.15170818	0.023848083	0.00038071486
0.15183967	0.023145650	0.00037623369
0.15197116	0.023750148	0.00038156955
0.15210265	0.023199568	0.00037687401
0.15223414	0.024048584	0.00038238167
0.15236563	0.023763883	0.00037946687
0.15249712	0.023079299	0.00037661842
0.15262860	0.023660541	0.00037884677
0.15276009	0.023268811	0.00037812967
0.15289158	0.023243748	0.00037897122
0.15302307	0.023556389	0.00037880449
0.15315456	0.023558477	0.00037764603
0.15328605	0.023772154	0.00038059269
0.15341754	0.023203425	0.00037716909
0.15354903	0.023440085	0.00037625049
0.15368051	0.023693831	0.00038041794
0.15381200	0.023429990	0.00037588843
0.15394349	0.023413077	0.00037690112
0.15407498	0.023811476	0.00038021358
0.15420647	0.023876422	0.00037909832
0.15433796	0.023900931	0.00037916495
0.15446945	0.023602851	0.00037744377
0.15460094	0.023687637	0.00037972208
0.15473242	0.023470084	0.00037584513
0.15486391	0.022998048	0.00037286200
0.15499540	0.023041273	0.00037361259
0.15512689	0.023586757	0.00037781800
0.15525838	0.023146986	0.00037519549
0.15538987	0.023190738	0.00037295827
0.15552136	0.023930116	0.00037695405
0.15565284	0.024019148	0.00037828389
0.15578433	0.023690366	0.00037691731
0.15591582	0.023896802	0.00037935522
0.15604731	0.023626715	0.00037659541
0.15617880	0.024049515	0.00037755402
0.15631029	0.023902443	0.00037838495
0.15644178	0.023791234	0.00037521160
0.15657327	0.024040328	0.00037899591
0.15670475	0.023611534	0.00037533137
0.15683624	0.023441938	0.00037425055
0.15696773	0.023538088	0.00037501766
0.15709922	0.023449336	0.00037353535
0.15723071	0.023564178	0.00037522029
0.15736220	0.022918504	0.00036890427
0.15749369	0.022838793	0.00036936104
0.15762518	0.023841280	0.00037524681
0.15775666	0.024061056	0.00037771716
0.15788815	0.023743860	0.00037639098
0.15801964	0.023385082	0.00037222557
0.15815113	0.023931327	0.00037660423
0.15828262	0.023550374	0.00037258675
0.15841411	0.023192403	0.00037074344
0.15854560	0.023343936	0.00037358046
0.15867708	0.023977286	0.00037485052
0.15880857	0.023633486	0.00037302462
0.15894006	0.023799238	0.00037306338
0.15907155	0.023645619	0.00037290865
0.15920304	0.024647765	0.00038081994
0.15933453	0.023666336	0.00037152932
0.15946602	0.023798620	0.00037334166
0.15959751	0.023361527	0.00037058101
0.15972899	0.023573607	0.00037212148
0.15986048	0.023742149	0.00037342765
0.15999197	0.023586343	0.00037051784
0.16012346	0.022949785	0.00036956696
0.16025495	0.024053325	0.00037497377
0.16038644	0.024303451	0.00037551050
0.16051793	0.023528098	0.00037247888
0.16064942	0.023854148	0.00037159948
0.16078090	0.023958208	0.00037420660
0.16091239	0.024117701	0.00037552394
0.16104388	0.023756426	0.00037113294
0.16117537	0.023415260	0.00037082981
0.16130686	0.023643251	0.00036970961
0.16143835	0.023858874	0.00037286354
0.16156984	0.023158589	0.00036923347
0.16170133	0.023897098	0.00036955487
0.16183281	0.023678040	0.00037114911
0.16196430	0.023317628	0.00036905299
0.16209579	0.023459538	0.00036866825
0.16222728	0.023670580	0.00037119048
0.16235877	0.023040241	0.00036533793
0.16249026	0.023762930	0.00036994749
0.16262175	0.023164258	0.00036673616
0.16275323	0.023436562	0.00036840378
0.16288472	0.023446393	0.00036902416
0.16301621	0.023330761	0.00036657814
0.16314770	0.023422310	0.00036924959
0.16327919	0.023453592	0.00036745519
0.16341068	0.023296230	0.00036745746
0.16354217	0.023557602	0.00036894975
0.16367366	0.023155065	0.00036485060
0.16380514	0.023037500	0.00036530402
0.16393663	0.023491905	0.00036806837
0.16406812	0.024358570	0.00037138668
0.16419961	0.023524574	0.00036807304
0.16433110	0.023737647	0.00037011934
0.16446259	0.023088425	0.00036447474
0.16459408	0.023024899	0.00036416981
0.16472557	0.023610082	0.00036640975
0.16485705	0.023240194	0.00036681431
0.16498854	0.023448756	0.00036637081
0.16512003	0.023190874	0.00036564311
0.16525152	0.023713528	0.00036888041
0.16538301	0.023751575	0.00036712205
0.16551450	0.023506152	0.00036617592
0.16564599	0.023018855	0.00036325795
0.16577747	0.023119142	0.00036542038
0.16590896	0.023759217	0.00036834166
0.16604045	0.024159431	0.00036852096
0.16617194	0.023592200	0.00036773756
0.16630343	0.023869778	0.00036779031
0.16643492	0.023416885	0.00036559357
0.16656641	0.023292397	0.00036634299
0.16669790	0.023032711	0.00036043750
0.16682938	0.023456263	0.00036660791
0.16696087	0.023689003	0.00036709653
0.16709236	0.023883194	0.00036554991
0.16722385	0.023760306	0.00036754365
0.16735534	0.023175447	0.00036243515
0.16748683	0.023050734	0.00036230014
0.16761832	0.023561275	0.00036604788
0.16774981	0.023099095	0.00036057810
0.16788129	0.023757491	0.00036687133
0.16801278	0.023890693	0.00036551362
0.16814427	0.023343420	0.00036421817
0.16827576	0.023379119	0.00036481688
0.16840725	0.023383426	0.00036220576
0.16853874	0.023587221	0.00036422964
0.16867023	0.023406147	0.00036196127
0.16880171	0.023417697	0.00036303344
0.16893320	0.022766043	0.00036049868
0.16906469	0.023309900	0.00036091186
0.16919618	0.023217950	0.00036216987
0.16932767	0.023100074	0.00035915111
0.16945916	0.023304013	0.00036197684
0.16959065	0.023668957	0.00036497314
0.16972214	0.023256051	0.00036010890
0.16985362	0.023324854	0.00036249769
0.16998511	0.023013037	0.00035932252
0.17011660	0.023408847	0.00036283824
0.17024809	0.023789188	0.00036511742
0.17037958	0.024007005	0.00036413915
0.17051107	0.024122824	0.00036602679
0.17064256	0.023215647	0.00036076298
0.17077405	0.023329660	0.00036167839
0.17090553	0.023781078	0.00036418927
0.17103702	0.022978477	0.00035891726
0.17116851	0.023708717	0.00036240633
0.17130000	0.023984850	0.00036519401
0.17143149	0.023523901	0.00036175769
0.17156298	0.024126792	0.00036549067
0.17169447	0.022876650	0.00035586617
0.17182595	0.023438737	0.00036095994
0.17195744	0.023776182	0.00036324474
0.17208893	0.023266417	0.00035874701
0.17222042	0.023523952	0.00036154404
0.17235191	0.023553555	0.00036057332
0.17248340	0.023624109	0.00036175934
0.17261489	0.022994336	0.00035722114
0.17274638	0.023120047	0.00035701255
0.17287786	0.023810040	0.00036371294
0.17300935	0.023402074	0.00035836174
0.17314084	0.023228381	0.00035856756
0.17327233	0.022946163	0.00035526944
0.17340382	0.023322328	0.00035705110
0.17353531	0.023888968	0.00036325382
0.17366680	0.023214426	0.00035679743
0.17379829	0.023409192	0.00035912051
0.17392977	0.024062061	0.00036434203
0.17406126	0.023602321	0.00035983193
0.17419275	0.023523021	0.00035876494
0.17432424	0.023197822	0.00035656939
0.17445573	0.023423817	0.00035742906
0.17458722	0.023158359	0.00035711041
0.17471871	0.023806775	0.00035958088
0.17485019	0.023634795	0.00035969172
0.17498168	0.023774554	0.00036063903
0.17511317	0.023316289	0.00035820439
0.17524466	0.023938458	0.00036211562
0.17537615	0.023635625	0.00035761450
0.17550764	0.023464321	0.00035747379
0.17563913	0.023537810	0.00035737115
0.17577062	0.023333639	0.00035646492
0.17590210	0.023178761	0.00035640971
0.17603359	0.024195103	0.00036087313
0.17616508	0.022883312	0.00035378167
0.17629657	0.023557724	0.00035891996
0.17642806	0.023503328	0.00035536744
0.17655955	0.023188057	0.00035612684
0.17669104	0.023233189	0.00035504754
0.17682253	0.023525847	0.00035654478
0.17695401	0.024039874	0.00036200158
0.17708550	0.022964840	0.00035214196
0.17721699	0.023462256	0.00035678794
0.17734848	0.023235206	0.00035362271
0.17747997	0.023031387	0.00035385619
0.17761146	0.023511022	0.00035832634
0.17774295	0.022231575	0.00034618741
0.17787443	0.023827924	0.00035800765
0.17800592	0.024027678	0.00035976464
0.17813741	0.023338372	0.00035547738
0.17826890	0.022955856	0.00035347081
0.17840039	0.023870090	0.00035639937
0.17853188	0.023755499	0.00035762728
0.17866337	0.023561681	0.00035569003
0.17879486	0.023759842	0.00035610235
0.17892634	0.023431253	0.00035447091
0.17905783	0.023270386	0.00035258669
0.17918932	0.023557355	0.00035620732
0.17932081	0.023291105	0.00035222633
0.17945230	0.023160455	0.00035386862
0.17958379	0.023132930	0.00035358779
0.17971528	0.023381122	0.00035371706
0.17984677	0.023992319	0.00035737238
0.17997825	0.023931515	0.00035647025
0.18010974	0.024209447	0.00035767633
0.18024123	0.023552350	0.00035429585
0.18037272	0.023480888	0.00035311447
0.18050421	0.023654858	0.00036183282
0.18063570	0.023577835	0.00036417112
0.18076719	0.023704518	0.00036550761
0.18089867	0.023785604	0.00036979545
0.18103016	0.023118160	0.00036669184
0.18116165	0.023370045	0.00037090846
0.18129314	0.023099202	0.00037005101
0.18142463	0.023218459	0.00037095907
0.18155612	0.023358982	0.00037560375
0.18168761	0.023218320	0.00037502767
0.18181910	0.023747910	0.00037930652
0.18195058	0.023618437	0.00037972120
0.18208207	0.023016233	0.00037571524
0.18221356	0.023213587	0.00038037980
0.18234505	0.023057217	0.00037938848
0.18247654	0.023622553	0.00038441183
0.18260803	0.023245617	0.00038357718
0.18273952	0.024345366	0.00039028947
0.18287101	0.023568035	0.00038628273
0.18300249	0.023782939	0.00038869025
0.18313398	0.023408503	0.00038641675
0.18326547	0.024293458	0.00039432362
0.18339696	0.023773919	0.00039063196
0.18352845	0.023571048	0.00039036405
0.18365994	0.023326960	0.00039042639
0.18379143	0.022525889	0.00038421931
0.18392292	0.023267320	0.00039314213
0.18405440	0.023291498	0.00039186439
0.18418589	0.023134395	0.00039174928
0.18431738	0.023320169	0.00039583252
0.18444887	0.023163921	0.00039303726
0.18458036	0.023893323	0.00039928969
0.18471185	0.023482784	0.00039775138
0.18484334	0.023482975	0.00039934816
0.18497482	0.022962685	0.00039640680
0.18510631	0.023490211	0.00039857364
0.18523780	0.023957021	0.00040571956
0.18536929	0.023349775	0.00039283847
0.18550078	0.022794718	0.00038469321
0.18563227	0.023185477	0.00038741601
0.18576376	0.022608488	0.00037527463
0.18589525	0.023796891	0.00038595634
0.18602673	0.023251487	0.00038110432
0.18615822	0.022840801	0.00037685775
0.18628971	0.023745107	0.00038159364
0.18642120	0.022244372	0.00036958654
0.18655269	0.023105227	0.00037535176
0.18668418	0.023627537	0.00037624091
0.18681567	0.022871504	0.00037039771
0.18694716	0.023188666	0.00037239110
0.18707864	0.023878785	0.00037427185
0.18721013	0.023634298	0.00037259836
0.18734162	0.024026855	0.00037476803
0.18747311	0.023015233	0.00036620516
0.18760460	0.022559079	0.00036683286
0.18773609	0.023111706	0.00036528357
0.18786758	0.023773195	0.00036959365
0.18799906	0.023771751	0.00037121081
0.18813055	0.023671254	0.00036662772
0.18826204	0.023517666	0.00036621286
0.18839353	0.022571455	0.00035709233
0.18852502	0.023600058	0.00036498321
0.18865651	0.023211893	0.00036365969
0.18878800	0.023278283	0.00035947700
0.18891949	0.023071905	0.00035947349
0.18905097	0.024061741	0.00036521828
0.18918246	0.022882295	0.00035815979
0.18931395	0.023671618	0.00036295855
0.18944544	0.023057122	0.00035591358
0.18957693	0.023323725	0.00035892778
0.18970842	0.023504460	0.00035739756
0.18983991	0.023524374	0.00035968911
0.18997140	0.023695331	0.00035965490
0.19010288	0.023397387	0.00035494262
0.19023437	0.023069154	0.00035430688
0.19036586	0.024047848	0.00036006419
0.19049735	0.023269361	0.00035477214
0.19062884	0.023520976	0.00035667620
0.19076033	0.023021492	0.00035086538
0.19089182	0.023542769	0.00035540278
0.19102330	0.022970399	0.00035053652
0.19115479	0.023255664	0.00035321748
0.19128628	0.023297318	0.00035249299
0.19141777	0.023463077	0.00035245478
0.19154926	0.023157884	0.00035081075
0.19168075	0.023549477	0.00035333371
0.19181224	0.023439475	0.00035359859
0.19194373	0.023592309	0.00035424809
0.19207521	0.023142513	0.00035017769
0.19220670	0.023609099	0.00035253100
0.19233819	0.023217094	0.00035043122
0.19246968	0.023527502	0.00035219466
0.19260117	0.023485385	0.00035252985
0.19273266	0.023505516	0.00035163060
0.19286415	0.023419128	0.00035070027
0.19299564	0.023473364	0.00035174250
0.19312712	0.023905991	0.00035337932
0.19325861	0.023420628	0.00035223202
0.19339010	0.023295940	0.00034955242
0.19352159	0.024009129	0.00035417928
0.19365308	0.023256977	0.00035105684
0.19378457	0.023960426	0.00035367398
0.19391606	0.024298384	0.00035510362
0.19404754	0.023479085	0.00035011862
0.19417903	0.023490406	0.00035008294
0.19431052	0.023463943	0.00035157447
0.19444201	0.022942177	0.00034605048
0.19457350	0.023218039	0.00034873464
0.19470499	0.023143720	0.00034802052
0.19483648	0.023286204	0.00034855337
0.19496797	0.022884898	0.00034791392
0.19509945	0.023408375	0.00034921248
0.19523094	0.023146632	0.00034713757
0.19536243	0.022426110	0.00034341686
0.19549392	0.023201432	0.00034696653
0.19562541	0.023732814	0.00035183326
0.19575690	0.023653388	0.00034931488
0.19588839	0.022816285	0.00034402918
0.19601988	0.023108164	0.00034520410
0.19615136	0.023353735	0.00034669271
0.19628285	0.022987028	0.00034621112
0.19641434	0.023474040	0.00034769630
0.19654583	0.023238999	0.00034700251
0.19667732	0.023820206	0.00035002103
0.19680881	0.022872400	0.00034429445
0.19694030	0.023340318	0.00034756797
0.19707178	0.023137204	0.00034512894
0.19720327	0.023484472	0.00034661080
0.19733476	0.023236115	0.00034513911
0.19746625	0.023387041	0.00034571898
0.19759774	0.023009735	0.00034364104
0.19772923	0.023451558	0.00034729196
0.19786072	0.023560658	0.00034668613
0.19799221	0.023223748	0.00034493063
0.19812369	0.023646382	0.00034599022
0.19825518	0.023603352	0.00034787069
0.19838667	0.022912762	0.00034219141
0.19851816	0.023621700	0.00034761125
0.19864965	0.023644508	0.00034627665
0.19878114	0.023637254	0.00034602486
0.19891263	0.023495180	0.00034684898
0.19904412	0.023457529	0.00034435433
0.19917560	0.022803749	0.00034191761
0.19930709	0.023417815	0.00034583776
0.19943858	0.023815346	0.00034601978
0.19957007	0.023052833	0.00034222600
0.19970156	0.023766992	0.00034602763
0.19983305	0.023538596	0.00034653038
0.19996454	0.023497444	0.00034439265
0.20009602	0.023691334	0.00034596419
0.20022751	0.023196941	0.00034343386
0.20035900	0.023489845	0.00034473899
0.20049049	0.022899618	0.00034052161
0.20062198	0.023717379	0.00034574870
0.20075347	0.023560816	0.00034387162
0.20088496	0.023416236	0.00034411566
0.20101645	0.023158240	0.00034241751
0.20114793	0.023720076	0.00034439770
0.20127942	0.023074548	0.00034271060
0.20141091	0.023295513	0.00034145801
0.20154240	0.022851824	0.00034012436
0.20167389	0.023494799	0.00034431095
0.20180538	0.022833899	0.00033772631
0.20193687	0.023379074	0.00034303693
0.20206836	0.023272685	0.00034167875
0.20219984	0.022983995	0.00034112509
0.20233133	0.022842791	0.00033955746
0.20246282	0.022974755	0.00033857285
0.20259431	0.023367432	0.00034205681
0.20272580	0.024046831	0.00034496811
0.20285729	0.022789811	0.00033697543
0.20298878	0.023711329	0.00034506026
0.20312027	0.023532863	0.00033961738
0.20325175	0.022942548	0.00033940632
0.20338324	0.023129954	0.00033923967
0.20351473	0.022972172	0.00033917625
0.20364622	0.023154708	0.00034043270
0.20377771	0.023265754	0.00033922334
0.20390920	0.023530184	0.00034179474
0.20404069	0.023584413	0.00034067320
0.20417217	0.023557025	0.00034237863
0.20430366	0.023699116	0.00034314497
0.20443515	0.022855672	0.00033351900
0.20456664	0.023027524	0.00033781324
0.20469813	0.023578644	0.00034131409
0.20482962	0.023608227	0.00034104011
0.20496111	0.023448944	0.00033939970
0.20509260	0.023685507	0.00033995866
0.20522408	0.022926212	0.00033710302
0.20535557	0.023812415	0.00034201456
0.20548706	0.023983230	0.00034274255
0.20561855	0.023719596	0.00034219466
0.20575004	0.023436726	0.00033775956
0.20588153	0.023361294	0.00033915168
0.20601302	0.023328063	0.00033968126
0.20614451	0.023500983	0.00033838547
0.20627599	0.023220074	0.00033751273
0.20640748	0.023145663	0.00033669082
0.20653897	0.022665663	0.00033435576
0.20667046	0.023110412	0.00033635272
0.20680195	0.023631836	0.00033847757
0.20693344	0.023521171	0.00033894762
0.20706493	0.022865171	0.00033528203
0.20719641	0.023280014	0.00033795990
0.20732790	0.023157252	0.00033753739
0.20745939	0.023702022	0.00033789044
0.20759088	0.022683237	0.00033414797
0.20772237	0.023441112	0.00033800630
0.20785386	0.023947864	0.00034016092
0.20798535	0.023620075	0.00034096624
0.20811684	0.023399000	0.00033700963
0.20824832	0.024059934	0.00034188105
0.20837981	0.023660585	0.00033860341
0.20851130	0.023143969	0.00033521556
0.20864279	0.023189218	0.00033749140
0.20877428	0.023138329	0.00033472860
0.20890577	0.023323453	0.00033633414
0.20903726	0.022452788	0.00033108561
0.20916875	0.023351391	0.00033650117
0.20930023	0.023799024	0.00033890478
0.20943172	0.023580397	0.00033751765
0.20956321	0.023370021	0.00033640335
0.20969470	0.022866936	0.00033354108
0.20982619	0.023510244	0.00033737305
0.20995768	0.023387621	0.00033707503
0.21008917	0.023072002	0.00033405508
0.21022065	0.023963998	0.00034037238
0.21035214	0.023324939	0.00033727976
0.21048363	0.024131741	0.00033882453
0.21061512	0.023458537	0.00033733961
0.21074661	0.023271770	0.00033366781
0.21087810	0.023599909	0.00033621234
0.21100959	0.023664190	0.00033882161
0.21114108	0.023272301	0.00033327233
0.21127256	0.023618223	0.00033770111
0.21140405	0.023136320	0.00033257917
0.21153554	0.023627959	0.00033705910
0.21166703	0.022432210	0.00033032933
0.21179852	0.023058416	0.00033266863
0.21193001	0.022918546	0.00033257648
0.21206150	0.023034721	0.00033178996
0.21219299	0.023758621	0.00033621416
0.21232447	0.023112757	0.00033425448
0.21245596	0.022429936	0.00032773175
0.21258745	0.023291287	0.00033511414
0.21271894	0.023476936	0.00033440691
0.21285043	0.023415592	0.00033391846
0.21298192	0.023556182	0.00033662929
0.21311341	0.023340108	0.00033286578
0.21324489	0.023293819	0.00033315608
0.21337638	0.023606481	0.00033429826
0.21350787	0.022850773	0.00033148429
0.21363936	0.023504596	0.00033625497
0.21377085	0.023460527	0.00033321918
0.21390234	0.022597038	0.00033095281
0.21403383	0.022972558	0.00033008778
0.21416532	0.023164835	0.00033255390
0.21429680	0.023625895	0.00033461554
0.21442829	0.023768209	0.00033447407
0.21455978	0.023232641	0.00033196474
0.21469127	0.023078249	0.00033003391
0.21482276	0.022976620	0.00033041306
0.21495425	0.023745956	0.00033487498
0.21508574	0.023325150	0.00033333911
0.21521723	0.023550257	0.00033305706
0.21534871	0.023291230	0.00033275956
0.21548020	0.023468359	0.00033041000
0.21561169	0.023036821	0.00033143412
0.21574318	0.023952967	0.00033600983
0.21587467	0.023312371	0.00033129392
0.21600616	0.024174858	0.00033622402
0.21613765	0.023414076	0.00033076903
0.21626913	0.023423016	0.00033266670
0.21640062	0.023286285	0.00033140410
0.21653211	0.023314294	0.00033106210
0.21666360	0.023570097	0.00033186120
0.21679509	0.022887895	0.00032716467
0.21692658	0.023297545	0.00033151151
0.21705807	0.022659897	0.00032690696
0.21718956	0.023275922	0.00032966574
0.21732104	0.023635679	0.00033214098
0.21745253	0.023357074	0.00033052141
0.21758402	0.023029765	0.00032955763
0.21771551	0.023284316	0.00032935229
0.21784700	0.022873477	0.00032633499
0.21797849	0.023041980	0.00032959496
0.21810998	0.023383657	0.00033045398
0.21824147	0.022985368	0.00032815132
0.21837295	0.023153695	0.00033068042
0.21850444	0.023733966	0.00032993581
0.21863593	0.023799303	0.00033298938
0.21876742	0.022913810	0.00032641059
0.21889891	0.023344152	0.00033002951
0.21903040	0.023087970	0.00032954892
0.21916189	0.023027109	0.00032676079
0.21929337	0.023721034	0.00033165094
0.21942486	0.023184044	0.00032839294
0.21955635	0.023395242	0.00033017170
0.21968784	0.023405494	0.00032987347
0.21981933	0.023294066	0.00032643440
0.21995082	0.023092257	0.00032735209
0.22008231	0.023194700	0.00032662170
0.22021380	0.022854440	0.00032661792
0.22034528	0.022930629	0.00032779197
0.22047677	0.022822470	0.00032378514
0.22060826	0.023589560	0.00033022100
0.22073975	0.022908453	0.00032583241
0.22087124	0.022658093	0.00032477350
0.22100273	0.022807336	0.00032514146
0.22113422	0.022791413	0.00032394660
0.22126571	0.023113620	0.00032665312
0.22139719	0.023064384	0.00032715382
0.22152868	0.023589170	0.00032973198
0.22166017	0.023150717	0.00032712809
0.22179166	0.022738377	0.00032306655
0.22192315	0.023214203	0.00032734270
0.22205464	0.022667228	0.00032416342
0.22218613	0.023140738	0.00032563723
0.22231761	0.022908771	0.00032425033
0.22244910	0.022843858	0.00032454640
0.22258059	0.022897537	0.00032469567
0.22271208	0.023141902	0.00032752601
0.22284357	0.022891869	0.00032511525
0.22297506	0.023646094	0.00032990203
0.22310655	0.022708233	0.00032215944
0.22323804	0.023342684	0.00032720252
0.22336952	0.023866518	0.00033131528
0.22350101	0.023292559	0.00032580584
0.22363250	0.023007764	0.00032390719
0.22376399	0.023012221	0.00032414561
0.22389548	0.022947056	0.00032503847
0.22402697	0.022892683	0.00032518154
0.22415846	0.023259304	0.00032508216
0.22428995	0.022872421	0.00032326626
0.22442143	0.023186505	0.00032417264
0.22455292	0.023158174	0.00032543308
0.22468441	0.022984618	0.00032427256
0.22481590	0.023492598	0.00032693946
0.22494739	0.023788761	0.00032685875
0.22507888	0.023322267	0.00032536878
0.22521037	0.022788375	0.00032303471
0.22534186	0.022874026	0.00032324800
0.22547334	0.023296558	0.00032452719
0.22560483	0.022891883	0.00032143112
0.22573632	0.023752716	0.00032798612
0.22586781	0.023614921	0.00032575093
0.22599930	0.023843615	0.00032886729
0.22613079	0.022707617	0.00031980189
0.22626228	0.023009837	0.00032365888
0.22639376	0.023345076	0.00032467306
0.22652525	0.023243772	0.00032335219
0.22665674	0.023914092	0.00032825384
0.22678823	0.023336245	0.00032344883
0.22691972	0.022792457	0.00032133187
0.22705121	0.023263561	0.00032359857
0.22718270	0.023185472	0.00032302619
0.22731419	0.023444109	0.00032583763
0.22744567	0.023473978	0.00032457672
0.22757716	0.022606677	0.00031947435
0.22770865	0.023223494	0.00032319899
0.22784014	0.023210816	0.00032246525
0.22797163	0.022993168	0.00032310635
0.22810312	0.023252894	0.00032208944
0.22823461	0.023887806	0.00032680827
0.22836610	0.022800468	0.00032163142
0.22849758	0.022421130	0.00031795609
0.22862907	0.023397077	0.00032476515
0.22876056	0.022817143	0.00031963725
0.22889205	0.023016178	0.00032099296
0.22902354	0.022532103	0.00031910920
0.22915503	0.023605852	0.00032321717
0.22928652	0.023469835	0.00032406244
0.22941800	0.023227443	0.00032171633
0.22954949	0.022645606	0.00031995061
0.22968098	0.023566609	0.00032485353
0.22981247	0.022768996	0.00031887390
0.22994396	0.023004983	0.00032093557
0.23007545	0.022784601	0.00032217736
0.23020694	0.022655465	0.00032462344
0.23033843	0.022616277	0.00032850503
0.23046991	0.022906187	0.00033117948
0.23060140	0.022416569	0.00033059659
0.23073289	0.022785339	0.00033250207
0.23086438	0.022781594	0.00033395215
0.23099587	0.023785892	0.00034270053
0.23112736	0.023194781	0.00033893236
0.23125885	0.022721270	0.00033908444
0.23139034	0.022761902	0.00033761087
0.23152182	0.022786732	0.00034011472
0.23165331	0.023432610	0.00034653234
0.23178480	0.022762580	0.00034203239
0.23191629	0.023014711	0.00034549634
0.23204778	0.023176225	0.00034674655
0.23217927	0.023233589	0.00034634790
0.23231076	0.023183358	0.00034797413
0.23244224	0.023588426	0.00035097824
0.23257373	0.023010631	0.00034861360
0.23270522	0.023348793	0.00035103723
0.23283671	0.023242165	0.00034841274
0.23296820	0.022873966	0.00034774502
0.23309969	0.023401740	0.00035058191
0.23323118	0.023151559	0.00034876262
0.23336267	0.023615905	0.00035230904
0.23349415	0.023435113	0.00034874781
0.23362564	0.023768621	0.00035382051
0.23375713	0.023348905	0.00035096940
0.23388862	0.023466359	0.00035134554
0.23402011	0.023793934	0.00035429747
0.23415160	0.023725350	0.00035194806
0.23428309	0.022767908	0.00034963423
0.23441458	0.023891872	0.00035475395
0.23454606	0.023310225	0.00035249267
0.23467755	0.023141100	0.00035165398
0.23480904	0.023093430	0.00035251794
0.23494053	0.023354285	0.00035371873
0.23507202	0.023173441	0.00035292458
0.23520351	0.023120095	0.00035194044
0.23533500	0.023344292	0.00035323242
0.23546648	0.023301729	0.00035306447
0.23559797	0.023520559	0.00035563359
0.23572946	0.023355493	0.00035546379
0.23586095	0.022801601	0.00035121669
0.23599244	0.022980934	0.00035318295
0.23612393	0.022751044	0.00035107443
0.23625542	0.022943519	0.00035475622
0.23638691	0.023547763	0.00035695000
0.23651839	0.023221182	0.00035470779
0.23664988	0.022809504	0.00035256316
0.23678137	0.022932056	0.00035276979
0.23691286	0.023569162	0.00035757793
0.23704435	0.023446463	0.00035677327
0.23717584	0.022926637	0.00035318977
0.23730733	0.022334734	0.00035059027
0.23743882	0.023420603	0.00035747277
0.23757030	0.023032137	0.00035509910
0.23770179	0.023165865	0.00035707603
0.23783328	0.023246538	0.00035579328
0.23796477	0.022438472	0.00035356514
0.23809626	0.023732063	0.00035832139
0.23822775	0.023537606	0.00035880975
0.23835924	0.023430910	0.00036148240
0.23849072	0.023229911	0.00035702576
0.23862221	0.024180619	0.00036385089
0.23875370	0.023246589	0.00035728331
0.23888519	0.024246270	0.00036543973
0.23901668	0.023655927	0.00036268397
0.23914817	0.022892689	0.00035425113
0.23927966	0.022898755	0.00035721177
0.23941115	0.022553596	0.00035346034
0.23954263	0.023445159	0.00036015669
0.23967412	0.023162673	0.00036040259
0.23980561	0.023457366	0.00035892581
0.23993710	0.023370650	0.00036108609
0.24006859	0.023622477	0.00036171269
0.24020008	0.023243680	0.00036086205
0.24033157	0.023730494	0.00036326911
0.24046306	0.023601891	0.00036034664
0.24059454	0.022808141	0.00035698402
0.24072603	0.023356779	0.00036136940
0.24085752	0.023284618	0.00036094680
0.24098901	0.023495457	0.00036526939
0.24112050	0.023718815	0.00036121438
0.24125199	0.023461893	0.00036123760
0.24138348	0.023176059	0.00036135133
0.24151496	0.023260662	0.00036008613
0.24164645	0.023145272	0.00036104202
0.24177794	0.022822003	0.00035751505
0.24190943	0.023004353	0.00036051115
0.24204092	0.023342406	0.00036181135
0.24217241	0.022907568	0.00036001110
0.24230390	0.023334816	0.00036189629
0.24243539	0.023302066	0.00036054720
0.24256687	0.022893485	0.00036101601
0.24269836	0.023046007	0.00036189122
0.24282985	0.022186882	0.00035514576
0.24296134	0.023336578	0.00036431564
0.24309283	0.022999534	0.00036065252
0.24322432	0.023343135	0.00036343182
0.24335581	0.022777513	0.00036197882
0.24348730	0.022428359	0.00035771109
0.24361878	0.022828495	0.00036094643
0.24375027	0.022512636	0.00035856530
0.24388176	0.022999736	0.00036082848
0.24401325	0.022888432	0.00036297909
0.24414474	0.023045545	0.00036214344
0.24427623	0.023641020	0.00036607160
0.24440772	0.023879945	0.00036761547
0.24453920	0.023134514	0.00036251127
0.24467069	0.022734082	0.00036222972
0.24480218	0.022651739	0.00035963414
0.24493367	0.023494466	0.00036472923
0.24506516	0.023278218	0.00036386331
0.24519665	0.022928476	0.00036257011
0.24532814	0.023596787	0.00036674955
0.24545963	0.023102592	0.00036318016
0.24559111	0.022624066	0.00036074252
0.24572260	0.023714790	0.00036814736
0.24585409	0.023466057	0.00036491946
0.24598558	0.023194033	0.00036526623
0.24611707	0.023639315	0.00036762646
0.24624856	0.022829739	0.00036176038
0.24638005	0.022841781	0.00036355504
0.24651154	0.023584511	0.00036642198
0.24664302	0.023893047	0.00036988279
0.24677451	0.023610892	0.00036661198
0.24690600	0.023031707	0.00036384312
0.24703749	0.022602991	0.00036336442
0.24716898	0.022820302	0.00036076334
0.24730047	0.022311621	0.00036046139
0.24743196	0.022992964	0.00036387243
0.24756345	0.023321012	0.00036648811
0.24769493	0.022497159	0.00036332794
0.24782642	0.023010008	0.00036349597
0.24795791	0.023561722	0.00036881530
0.24808940	0.022863251	0.00036354465
0.24822089	0.023030135	0.00036504872
0.24835238	0.022621741	0.00036347275
0.24848387	0.022732521	0.00036187061
0.24861535	0.022543199	0.00036239321
0.24874684	0.023417383	0.00036813131
0.24887833	0.023090752	0.00036456987
0.24900982	0.023744560	0.00037249812
0.24914131	0.023232381	0.00036686559
0.24927280	0.023039896	0.00036725838
0.24940429	0.023282746	0.00036805676
0.24953578	0.023409635	0.00036848009
0.24966726	0.023734726	0.00037192453
0.24979875	0.022837373	0.00036487128
0.24993024	0.023412616	0.00037083323
0.25006173	0.023248698	0.00036675582
0.25019322	0.022753646	0.00036492578
0.25032471	0.023192639	0.00036912972
0.25045620	0.022850850	0.00036446202
0.25058769	0.022910542	0.00036630854
0.25071917	0.023252162	0.00036801308
0.25085066	0.023276524	0.00036817353
0.25098215	0.022675938	0.00036622156
0.25111364	0.023414683	0.00036833531
0.25124513	0.022651127	0.00036650853
0.25137662	0.022320334	0.00036262337
0.25150811	0.023575995	0.00037003097
0.25163959	0.023596644	0.00037272090
0.25177108	0.022996246	0.00036451324
0.25190257	0.023085146	0.00036917940
0.25203406	0.022829221	0.00036609464
0.25216555	0.022968152	0.00036609415
0.25229704	0.022666522	0.00036698933
0.25242853	0.023054000	0.00036686332
0.25256002	0.022691680	0.00036728322
0.25269150	0.023375109	0.00037057665
0.25282299	0.022818365	0.00036558810
0.25295448	0.023452073	0.00037260978
0.25308597	0.023100198	0.00036620537
0.25321746	0.022744316	0.00036962628
0.25334895	0.022689047	0.00036673717
0.25348044	0.023040443	0.00036697775
0.25361193	0.022879649	0.00036796206
0.25374341	0.022709386	0.00036500624
0.25387490	0.023544622	0.00037116533
0.25400639	0.022776882	0.00037452149
0.25413788	0.022985920	0.00037926807
0.25426937	0.022928895	0.00038364602
0.25440086	0.023376490	0.00038859757
0.25453235	0.023722789	0.00039474872
0.25466383	0.022698060	0.00039014515
0.25479532	0.023330959	0.00039506070
0.25492681	0.022721040	0.00039306228
0.25505830	0.022750791	0.00039639221
0.25518979	0.023020755	0.00039969576
0.25532128	0.023142571	0.00040406562
0.25545277	0.023434539	0.00040686879
0.25558426	0.023587711	0.00040873516
0.25571574	0.023184203	0.00040739802
0.25584723	0.023429296	0.00041130752
0.25597872	0.023373803	0.00041229264
0.25611021	0.023270647	0.00041360180
0.25624170	0.023184648	0.00041343734
0.25637319	0.022591334	0.00041203685
0.25650468	0.023230847	0.00041853796
0.25663617	0.023531496	0.00042061563
0.25676765	0.023875967	0.00042530130
0.25689914	0.023207503	0.00042394470
0.25703063	0.022906272	0.00042426245
0.25716212	0.022983092	0.00042185423
0.25729361	0.022809229	0.00042650821
0.25742510	0.023139134	0.00042894708
0.25755659	0.022686946	0.00042736671
0.25768807	0.022803667	0.00042978106
0.25781956	0.021756724	0.00042338393
0.25795105	0.023101054	0.00043351326
0.25808254	0.023007295	0.00043735049
0.25821403	0.023172590	0.00043491585
0.25834552	0.023035004	0.00043750524
0.25847701	0.023140078	0.00043781729
0.25860850	0.023847599	0.00044526360
0.25873998	0.023927499	0.00044514986
0.25887147	0.023477105	0.00044391407
0.25900296	0.023490146	0.00044663820
0.25913445	0.022710908	0.00043896423
0.25926594	0.023160999	0.00044242214
0.25939743	0.022526794	0.00044184267
0.25952892	0.023153919	0.00044388714
0.25966041	0.022948201	0.00044698378
0.25979189	0.022837994	0.00044403616
0.25992338	0.022970913	0.00044807867
0.26005487	0.023457305	0.00045345119
0.26018636	0.022623485	0.00044447379
0.26031785	0.023129497	0.00044974021
0.26044934	0.023122879	0.00044791289
0.26058083	0.022584330	0.00044773728
0.26071231	0.023512944	0.00045697739
0.26084380	0.023107669	0.00045002247
0.26097529	0.023104994	0.00045284595
0.26110678	0.022177947	0.00044744788
0.26123827	0.022104929	0.00044832190
0.26136976	0.022526454	0.00045163433
0.26150125	0.023075936	0.00045594459
0.26163274	0.023301208	0.00045812712
0.26176422	0.023457301	0.00045910723
0.26189571	0.022867659	0.00046060695
0.26202720	0.022930996	0.00045753860
0.26215869	0.023408184	0.00046147598
0.26229018	0.023264077	0.00046166525
0.26242167	0.022911257	0.00045950626
0.26255316	0.023162856	0.00046120386
0.26268465	0.022769716	0.00046028570
0.26281613	0.023281115	0.00046449688
0.26294762	0.023128061	0.00046348439
0.26307911	0.022260074	0.00045626895
0.26321060	0.023261373	0.00046754603
0.26334209	0.023347600	0.00046953497
0.26347358	0.022719334	0.00046104762
0.26360507	0.023186776	0.00046683679
0.26373655	0.023505960	0.00047066981
0.26386804	0.023216094	0.00047056964
0.26399953	0.022329761	0.00046520277
0.26413102	0.023189527	0.00046994194
0.26426251	0.023257433	0.00047185165
0.26439400	0.022809385	0.00046716662
0.26452549	0.022541539	0.00047039320
0.26465698	0.022546247	0.00047250062
0.26478846	0.023843909	0.00047633893
0.26491995	0.023380312	0.00047913748
0.26505144	0.022314202	0.00046713333
0.26518293	0.022786530	0.00046933385
0.26531442	0.023968749	0.00048514493
0.26544591	0.022864767	0.00047474796
[truncated: 567 more rows]
