# Supplementary material for: Invariant surface glycoprotein 65 of Trypanosoma brucei is a complement C3 receptor
Source: Nat Commun. 2022 Aug 29;13:5085. doi: 10.1038/s41467-022-32728-9 (PMC9424271; doi:10.1038/s41467-022-32728-9)
Supplement: Supplementary file 4 — supplementary data 2 [file 41467_2022_32728_MOESM4_ESM.zip › b21-414646_00067.dat]

0.0026000000	39.419740	0.13661739
0.0027314887	28.522389	0.10674535
0.0028629774	22.052158	0.089747535
0.0029944661	17.047614	0.075730532
0.0031259548	12.171088	0.058801641
0.0032574435	10.739965	0.057175215
0.0033889322	8.5948348	0.048350488
0.0035204209	11.363204	0.048404483
0.0036519096	12.198290	0.046538703
0.0037833983	9.8991287	0.039526378
0.0039148870	8.1807907	0.034671216
0.0040463757	6.6836486	0.030149071
0.0041778644	5.4533335	0.025525262
0.0043093531	4.5352775	0.022854489
0.0044408418	3.8045847	0.020132333
0.0045723305	3.0630142	0.018064044
0.0047038192	2.8381158	0.016642192
0.0048353079	2.4861401	0.015121209
0.0049667966	2.1934377	0.014152389
0.0050982853	1.9020101	0.012484617
0.0052297740	1.7271679	0.012052486
0.0053612627	1.5004184	0.010847847
0.0054927514	1.3671308	0.010080266
0.0056242401	1.2483856	0.0096046710
0.0057557288	1.1763955	0.0090653030
0.0058872175	1.0647333	0.0085088857
0.0060187062	1.0057323	0.0082478641
0.0061501949	0.90157333	0.0074799404
0.0062816836	0.87150976	0.0075202841
0.0064131723	0.81904100	0.0071467261
0.0065446610	0.77939227	0.0068717615
0.0066761496	0.75028747	0.0067105067
0.0068076383	0.71268679	0.0063918740
0.0069391270	0.67517812	0.0063214048
0.0070706157	0.65753849	0.0061395914
0.0072021044	0.63173669	0.0059515755
0.0073335931	0.61757256	0.0058588370
0.0074650818	0.56217639	0.0054271615
0.0075965705	0.56318325	0.0054770993
0.0077280592	0.55345759	0.0054071183
0.0078595479	0.51276458	0.0050801151
0.0079910366	0.48981122	0.0049946944
0.0081225253	0.45522166	0.0046773737
0.0082540140	0.44899147	0.0046716750
0.0083855027	0.43269295	0.0046036375
0.0085169914	0.40837943	0.0043810575
0.0086484801	0.39375305	0.0042706003
0.0087799688	0.38660093	0.0041569992
0.0089114575	0.37773462	0.0041307766
0.0090429462	0.36182424	0.0040145737
0.0091744349	0.34328256	0.0038767341
0.0093059236	0.32652375	0.0037364001
0.0094374123	0.30765731	0.0036028312
0.0095689010	0.29276348	0.0034579436
0.0097003897	0.29066765	0.0034733987
0.0098318784	0.27511596	0.0033308872
0.0099633671	0.27505113	0.0032943209
0.010094856	0.26054061	0.0031966368
0.010226345	0.23915616	0.0029899192
0.010357833	0.24655233	0.0031141865
0.010489322	0.22188412	0.0028673805
0.010620811	0.21367386	0.0027936594
0.010752299	0.20780187	0.0027437520
0.010883788	0.19603151	0.0026098127
0.011015277	0.18563677	0.0025860321
0.011146765	0.17647208	0.0024434710
0.011278254	0.17437793	0.0024188847
0.011409743	0.16260875	0.0023116872
0.011541231	0.15280126	0.0022071061
0.011672720	0.15183704	0.0022056387
0.011804209	0.14011886	0.0020390767
0.011935698	0.13152970	0.0019710491
0.012067186	0.12880238	0.0019391264
0.012198675	0.12027267	0.0018131783
0.012330164	0.11618008	0.0017854850
0.012461652	0.11382249	0.0017469851
0.012593141	0.11149428	0.0016906659
0.012724630	0.10255323	0.0016217109
0.012856118	0.10068546	0.0015562055
0.012987607	0.093789799	0.0015200687
0.013119096	0.090357020	0.0014588862
0.013250585	0.088084982	0.0014236911
0.013382073	0.085944173	0.0014117680
0.013513562	0.088164308	0.0014074326
0.013645051	0.082777138	0.0013737137
0.013776539	0.079562020	0.0013396827
0.013908028	0.078769082	0.0013100883
0.014039517	0.076036483	0.0012808629
0.014171005	0.073603243	0.0012523715
0.014302494	0.074871313	0.0012639309
0.014433983	0.073459681	0.0012535675
0.014565472	0.070885362	0.0012064797
0.014696960	0.066712368	0.0011769228
0.014828449	0.067411772	0.0011643480
0.014959938	0.067409997	0.0011722029
0.015091426	0.064837292	0.0011517578
0.015222915	0.062309672	0.0011031890
0.015354404	0.060356736	0.0010907195
0.015485892	0.060733416	0.0010824424
0.015617381	0.059787238	0.0010760646
0.015748870	0.059967017	0.0010789308
0.015880359	0.060293974	0.0010654945
0.016011847	0.059876892	0.0010607982
0.016143336	0.054657437	0.0010046010
0.016274825	0.053294225	0.00099478633
0.016406313	0.053747094	0.00099038354
0.016537802	0.052225044	0.00096959492
0.016669291	0.053355355	0.00097655392
0.016800779	0.053116290	0.00097218044
0.016932268	0.057641595	0.0010084273
0.017063757	0.058354106	0.0010126952
0.017195246	0.058443526	0.0010033108
0.017326734	0.056389882	0.00098638301
0.017458223	0.057654615	0.00099063324
0.017589712	0.056323192	0.00097626546
0.017721200	0.056810248	0.00098384485
0.017852689	0.055219763	0.00094699328
0.017984178	0.052971731	0.00094151391
0.018115666	0.054368739	0.00094682226
0.018247155	0.052810491	0.00092827545
0.018378644	0.052754249	0.00092917885
0.018510133	0.051816366	0.00091068118
0.018641621	0.052566966	0.00091378088
0.018773110	0.049528289	0.00088437360
0.018904599	0.050013556	0.00088796081
0.019036087	0.049437704	0.00087911051
0.019167576	0.048815841	0.00086479879
0.019299065	0.047624977	0.00085131120
0.019430553	0.046503977	0.00084755077
0.019562042	0.046646028	0.00083987841
0.019693531	0.047142963	0.00084430731
0.019825019	0.044582837	0.00081613512
0.019956508	0.044244622	0.00080765694
0.020087997	0.044325813	0.00081257790
0.020219486	0.043223591	0.00079635696
0.020350974	0.043643571	0.00080424952
0.020482463	0.044955334	0.00080091526
0.020613952	0.042487320	0.00077781846
0.020745440	0.043229699	0.00079175256
0.020876929	0.041014333	0.00076247986
0.021008418	0.042395091	0.00077520916
0.021139906	0.042107303	0.00076891526
0.021271395	0.040435495	0.00074539715
0.021402884	0.041807694	0.00076229297
0.021534373	0.038824167	0.00073132092
0.021665861	0.039844335	0.00074020666
0.021797350	0.040473978	0.00074227296
0.021928839	0.040015173	0.00072801244
0.022060327	0.038658497	0.00072622035
0.022191816	0.038287260	0.00071408435
0.022323305	0.038339183	0.00071628676
0.022454793	0.038597339	0.00071231893
0.022586282	0.035950462	0.00068433781
0.022717771	0.034655337	0.00067798269
0.022849260	0.035348693	0.00067584923
0.022980748	0.036585877	0.00068951022
0.023112237	0.035523826	0.00067457528
0.023243726	0.037059094	0.00068462358
0.023375214	0.036602757	0.00068401453
0.023506703	0.036729702	0.00068009327
0.023638192	0.038413593	0.00069401314
0.023769680	0.037667889	0.00068736632
0.023901169	0.036853997	0.00067385267
0.024032658	0.037757440	0.00068559779
0.024164147	0.037216240	0.00067385239
0.024295635	0.035336669	0.00065558091
0.024427124	0.036524370	0.00066421414
0.024558613	0.036320375	0.00065796643
0.024690101	0.036580435	0.00066829560
0.024821590	0.035711803	0.00065214714
0.024953079	0.037330121	0.00066202722
0.025084567	0.037879341	0.00066781157
0.025216056	0.036391721	0.00065095873
0.025347545	0.036046892	0.00065383095
0.025479034	0.036227388	0.00064755741
0.025610522	0.036741922	0.00064640390
0.025742011	0.037090778	0.00065113288
0.025873500	0.035222770	0.00063084525
0.026004988	0.034057611	0.00062520343
0.026136477	0.035360670	0.00063524775
0.026267966	0.035129310	0.00062521666
0.026399454	0.034759340	0.00062537949
0.026530943	0.035804267	0.00062860320
0.026662432	0.034706090	0.00062285797
0.026793920	0.035151103	0.00062346446
0.026925409	0.034742378	0.00061658084
0.027056898	0.034724449	0.00061923106
0.027188387	0.034592492	0.00060982472
0.027319875	0.035491535	0.00062316849
0.027451364	0.034139950	0.00060610177
0.027582853	0.033932453	0.00060163921
0.027714341	0.034902716	0.00060895085
0.027845830	0.035200045	0.00060890751
0.027977319	0.033505562	0.00059638404
0.028108807	0.033891353	0.00059568908
0.028240296	0.034260056	0.00059793439
0.028371785	0.033895845	0.00059454427
0.028503274	0.032794726	0.00058431264
0.028634762	0.033065044	0.00058539724
0.028766251	0.033797596	0.00059108108
0.028897740	0.032444737	0.00057268947
0.029029228	0.033573440	0.00058747791
0.029160717	0.033995780	0.00058889509
0.029292206	0.033892859	0.00058333755
0.029423694	0.032837171	0.00057674507
0.029555183	0.033339855	0.00057088356
0.029686672	0.032198075	0.00056888553
0.029818161	0.032052419	0.00056700104
0.029949649	0.032464770	0.00056586954
0.030081138	0.032614649	0.00056661690
0.030212627	0.033150969	0.00056578360
0.030344115	0.032689706	0.00056474006
0.030475604	0.032210320	0.00055878386
0.030607093	0.032254403	0.00055691639
0.030738581	0.031044849	0.00054930550
0.030870070	0.031877914	0.00055038109
0.031001559	0.030932657	0.00054239399
0.031133048	0.032330196	0.00055477051
0.031264536	0.032615389	0.00055368282
0.031396025	0.031589570	0.00054802602
0.031527514	0.031011407	0.00053899664
0.031659002	0.030964216	0.00053611451
0.031790491	0.032078456	0.00054872251
0.031921980	0.032098659	0.00054283380
0.032053468	0.031808151	0.00054291238
0.032184957	0.031833378	0.00053949207
0.032316446	0.031100056	0.00053153767
0.032447935	0.031703338	0.00054075694
0.032579423	0.031952077	0.00053752540
0.032710912	0.030163297	0.00052478711
0.032842401	0.031523720	0.00053152757
0.032973889	0.030907657	0.00052634073
0.033105378	0.030958410	0.00052735902
0.033236867	0.031360251	0.00052807685
0.033368355	0.030677120	0.00053076269
0.033499844	0.030858777	0.00053244966
0.033631333	0.030611917	0.00053018205
0.033762822	0.030686077	0.00053633874
0.033894310	0.030500991	0.00053468556
0.034025799	0.029605428	0.00052776094
0.034157288	0.029976835	0.00053006978
0.034288776	0.029114976	0.00052333668
0.034420265	0.030733792	0.00054023637
0.034551754	0.030749187	0.00053679879
0.034683242	0.030084650	0.00053315600
0.034814731	0.029845186	0.00052818711
0.034946220	0.030061822	0.00053085247
0.035077708	0.030601735	0.00053976190
0.035209197	0.029477179	0.00052853628
0.035340686	0.029404135	0.00052604632
0.035472175	0.028596215	0.00053036762
0.035603663	0.029411707	0.00053786036
0.035735152	0.029688154	0.00054794830
0.035866641	0.029298844	0.00054294843
0.035998129	0.028460912	0.00053516290
0.036129618	0.029765576	0.00055091367
0.036261107	0.028793774	0.00053765514
0.036392595	0.029060053	0.00054900104
0.036524084	0.029843472	0.00055274241
0.036655573	0.028840012	0.00053849249
0.036787062	0.029177819	0.00054917555
0.036918550	0.029402305	0.00054571548
0.037050039	0.030026073	0.00055732146
0.037181528	0.028149372	0.00053990344
0.037313016	0.028656547	0.00054344684
0.037444505	0.029311476	0.00055261136
0.037575994	0.028426431	0.00054218963
0.037707482	0.029110681	0.00055322403
0.037838971	0.027900800	0.00054521446
0.037970460	0.028904936	0.00054924281
0.038101949	0.029318437	0.00055566387
0.038233437	0.029223130	0.00055002839
0.038364926	0.028621298	0.00053943849
0.038496415	0.029331456	0.00054634173
0.038627903	0.029501263	0.00054114470
0.038759392	0.029117627	0.00053981731
0.038890881	0.029395960	0.00053505378
0.039022369	0.030041280	0.00054274241
0.039153858	0.030023572	0.00053954111
0.039285347	0.029910469	0.00053572059
0.039416836	0.029427859	0.00053697286
0.039548324	0.029648674	0.00053406597
0.039679813	0.029784892	0.00053189912
0.039811302	0.029688988	0.00053449327
0.039942790	0.028662599	0.00052269788
0.040074279	0.030197066	0.00053878684
0.040205768	0.028380832	0.00051945978
0.040337256	0.030140217	0.00053331276
0.040468745	0.029193416	0.00052575200
0.040600234	0.029639029	0.00052624988
0.040731723	0.029845741	0.00053009323
0.040863211	0.029900032	0.00053052515
0.040994700	0.029771249	0.00052523677
0.041126189	0.030194380	0.00053216957
0.041257677	0.028720973	0.00051783574
0.041389166	0.028743210	0.00051681362
0.041520655	0.029230888	0.00052040360
0.041652143	0.029141155	0.00051908705
0.041783632	0.028904755	0.00051786176
0.041915121	0.028614056	0.00051434580
0.042046610	0.029907388	0.00052449066
0.042178098	0.029154251	0.00051871273
0.042309587	0.029298510	0.00051889195
0.042441076	0.029240744	0.00051607514
0.042572564	0.029923946	0.00052134433
0.042704053	0.029403858	0.00051334339
0.042835542	0.029586869	0.00051829469
0.042967030	0.029282693	0.00051573095
0.043098519	0.029511798	0.00051715026
0.043230008	0.028679146	0.00050965953
0.043361496	0.029729061	0.00051217190
0.043492985	0.028899991	0.00051136688
0.043624474	0.029532047	0.00051262608
0.043755963	0.029172909	0.00051248677
0.043887451	0.029788532	0.00051238372
0.044018940	0.028921818	0.00050658921
0.044150429	0.029652235	0.00051552900
0.044281917	0.029527219	0.00051073669
0.044413406	0.029013464	0.00050954156
0.044544895	0.028973679	0.00050411844
0.044676383	0.028426443	0.00050171031
0.044807872	0.029670407	0.00051077199
0.044939361	0.029920498	0.00051063340
0.045070850	0.029476187	0.00050794259
0.045202338	0.029962181	0.00051155079
0.045333827	0.029048034	0.00050037959
0.045465316	0.029369498	0.00050911882
0.045596804	0.029242564	0.00050442811
0.045728293	0.029606415	0.00050656765
0.045859782	0.028641234	0.00049797004
0.045991270	0.029382154	0.00050020602
0.046122759	0.029321013	0.00050439024
0.046254248	0.029267539	0.00051013430
0.046385737	0.028174717	0.00050316845
0.046517225	0.029969811	0.00051934668
0.046648714	0.028946916	0.00051325372
0.046780203	0.030004460	0.00052965643
0.046911691	0.029771906	0.00052513092
0.047043180	0.029185664	0.00052071199
0.047174669	0.029482852	0.00052392804
0.047306157	0.029912215	0.00053068261
0.047437646	0.030445735	0.00053395592
0.047569135	0.028736092	0.00052651236
0.047700624	0.029308771	0.00052581850
0.047832112	0.028441491	0.00052278854
0.047963601	0.029168040	0.00052639674
0.048095090	0.029263571	0.00053261920
0.048226578	0.029517897	0.00053588465
0.048358067	0.028901370	0.00052699347
0.048489556	0.029482961	0.00053311815
0.048621044	0.029661334	0.00053498779
0.048752533	0.029151092	0.00053711606
0.048884022	0.028298761	0.00052527455
0.049015511	0.029974559	0.00054005109
0.049146999	0.028695670	0.00053075274
0.049278488	0.029292522	0.00053633336
0.049409977	0.029349177	0.00053910317
0.049541465	0.029881843	0.00054284184
0.049672954	0.029743014	0.00054069281
0.049804443	0.028990557	0.00053636938
0.049935931	0.028289098	0.00053190602
0.050067420	0.029720013	0.00054337795
0.050198909	0.028696639	0.00053718850
0.050330398	0.029215994	0.00053809532
0.050461886	0.029237778	0.00053815934
0.050593375	0.029130951	0.00054151973
0.050724864	0.028633352	0.00053665815
0.050856352	0.028650013	0.00053935852
0.050987841	0.029486907	0.00054275932
0.051119330	0.028951174	0.00053885424
0.051250818	0.029744528	0.00054738730
0.051382307	0.029246585	0.00054559562
0.051513796	0.029693004	0.00054680216
0.051645284	0.029142919	0.00054290778
0.051776773	0.029095646	0.00054360489
0.051908262	0.028729889	0.00054001279
0.052039751	0.029486680	0.00054843449
0.052171239	0.029750591	0.00055003671
0.052302728	0.029706467	0.00055238139
0.052434217	0.029128565	0.00054315548
0.052565705	0.029096385	0.00054655440
0.052697194	0.029469364	0.00054880670
0.052828683	0.029571686	0.00055223622
0.052960171	0.028945527	0.00054516474
0.053091660	0.028510867	0.00053749642
0.053223149	0.029505608	0.00055177886
0.053354638	0.029451415	0.00055356525
0.053486126	0.028560381	0.00054465393
0.053617615	0.028111511	0.00053850926
0.053749104	0.028638295	0.00054257879
0.053880592	0.028803520	0.00054555540
0.054012081	0.028443687	0.00054654105
0.054143570	0.028916409	0.00054963417
0.054275058	0.030122974	0.00055809549
0.054406547	0.028290988	0.00054018669
0.054538036	0.029043470	0.00055295569
0.054669525	0.029046408	0.00054791355
0.054801013	0.029253540	0.00055408179
0.054932502	0.028449288	0.00054577984
0.055063991	0.028754323	0.00054581437
0.055195479	0.028869804	0.00055206398
0.055326968	0.030474735	0.00056237676
0.055458457	0.029690440	0.00055960456
0.055589945	0.029672110	0.00055610464
0.055721434	0.028943360	0.00054749879
0.055852923	0.028911940	0.00055640558
0.055984412	0.028994010	0.00055267968
0.056115900	0.029768627	0.00055792853
0.056247389	0.029619669	0.00055832296
0.056378878	0.028943985	0.00054893764
0.056510366	0.029338067	0.00055584647
0.056641855	0.028550414	0.00054835897
0.056773344	0.029598930	0.00055946944
0.056904832	0.029571679	0.00055806925
0.057036321	0.029738824	0.00055490264
0.057167810	0.029656196	0.00055989876
0.057299299	0.028202576	0.00054748296
0.057430787	0.029037482	0.00055008804
0.057562276	0.028288530	0.00054798797
0.057693765	0.028171218	0.00053887918
0.057825253	0.028372508	0.00054789194
0.057956742	0.028815015	0.00055136361
0.058088231	0.029621885	0.00055534017
0.058219719	0.028283664	0.00054926024
0.058351208	0.028495339	0.00054360667
0.058482697	0.028802082	0.00054786108
0.058614186	0.029701862	0.00055755785
0.058745674	0.028791723	0.00054532333
0.058877163	0.028851358	0.00054655298
0.059008652	0.028633033	0.00054018060
0.059140140	0.028409788	0.00054505713
0.059271629	0.029549587	0.00055076266
0.059403118	0.029015294	0.00054497501
0.059534606	0.028064831	0.00054028750
0.059666095	0.027802767	0.00053173567
0.059797584	0.028415307	0.00053701985
0.059929072	0.028188755	0.00053819246
0.060060561	0.029280309	0.00054178363
0.060192050	0.028833198	0.00054215356
0.060323539	0.029835934	0.00054571642
0.060455027	0.029007574	0.00054078134
0.060586516	0.028959633	0.00054111646
0.060718005	0.028892115	0.00053872622
0.060849493	0.028128073	0.00053272806
0.060980982	0.028900043	0.00054079869
0.061112471	0.028791269	0.00053520348
0.061243959	0.029490734	0.00054904755
0.061375448	0.028259220	0.00052998401
0.061506937	0.029877952	0.00054950158
0.061638426	0.028769831	0.00053676194
0.061769914	0.028559156	0.00053520938
0.061901403	0.028118513	0.00053448923
0.062032892	0.029902304	0.00054168387
0.062164380	0.028313611	0.00053409576
0.062295869	0.028388941	0.00053320531
0.062427358	0.028710462	0.00053476686
0.062558846	0.029348720	0.00054431787
0.062690335	0.027823022	0.00052366050
0.062821824	0.028308924	0.00053004047
0.062953313	0.029057324	0.00053641807
0.063084801	0.029063366	0.00053552132
0.063216290	0.028782015	0.00053604252
0.063347779	0.027719537	0.00052496500
0.063479267	0.027770842	0.00052264831
0.063610756	0.028567317	0.00053389910
0.063742245	0.029041144	0.00053446389
0.063873733	0.028210680	0.00053330019
0.064005222	0.028791276	0.00053184714
0.064136711	0.028690023	0.00053048516
0.064268200	0.028934521	0.00053233587
0.064399688	0.028940948	0.00053170745
0.064531177	0.028995444	0.00053680035
0.064662666	0.028718646	0.00053102474
0.064794154	0.029114665	0.00053380646
0.064925643	0.028283549	0.00052986893
0.065057132	0.027671012	0.00052370367
0.065188620	0.027956996	0.00052709732
0.065320109	0.027953677	0.00052301461
0.065451598	0.028958686	0.00052975954
0.065583087	0.029470970	0.00053676303
0.065714575	0.028364344	0.00052519859
0.065846064	0.029021066	0.00053141688
0.065977553	0.028305380	0.00052527622
0.066109041	0.028643112	0.00052726296
0.066240530	0.028997347	0.00053286399
0.066372019	0.028913863	0.00052975306
0.066503507	0.029142337	0.00053279584
0.066634996	0.028533519	0.00052543873
0.066766485	0.028926060	0.00052988965
0.066897973	0.027980581	0.00052214368
0.067029462	0.027461752	0.00051975469
0.067160951	0.028887228	0.00053054891
0.067292440	0.029358742	0.00053106257
0.067423928	0.028192592	0.00051831529
0.067555417	0.028980683	0.00052788059
0.067686906	0.029176376	0.00052817147
0.067818394	0.028848781	0.00052702710
0.067949883	0.029598834	0.00053202088
0.068081372	0.029599355	0.00053119529
0.068212860	0.029189602	0.00052805191
0.068344349	0.029298377	0.00053188902
0.068475838	0.029428642	0.00052889800
0.068607327	0.029607592	0.00053245696
0.068738815	0.029108030	0.00052280502
0.068870304	0.029708522	0.00053229961
0.069001793	0.027814899	0.00051433689
0.069133281	0.027980084	0.00051470277
0.069264770	0.029521630	0.00053084495
0.069396259	0.028375586	0.00051632610
0.069527747	0.027596573	0.00051411843
0.069659236	0.028112796	0.00051829006
0.069790725	0.028601221	0.00052109849
0.069922214	0.028061976	0.00051854107
0.070053702	0.028746189	0.00051797676
0.070185191	0.029712724	0.00052907548
0.070316680	0.028802132	0.00051957404
0.070448168	0.029066577	0.00052403339
0.070579657	0.028258172	0.00051963232
0.070711146	0.027949471	0.00051280827
0.070842634	0.027814671	0.00051438921
0.070974123	0.027364174	0.00050930951
0.071105612	0.027582559	0.00051031685
0.071237101	0.028520741	0.00051830050
0.071368589	0.027917790	0.00050923476
0.071500078	0.027473465	0.00051075353
0.071631567	0.028306993	0.00051554976
0.071763055	0.028199170	0.00051514542
0.071894544	0.027460213	0.00050946403
0.072026033	0.027338618	0.00050435733
0.072157521	0.027350151	0.00050880337
0.072289010	0.029289329	0.00052245636
0.072420499	0.027939815	0.00050959999
0.072551988	0.028841795	0.00051562112
0.072683476	0.027417888	0.00050510195
0.072814965	0.028777838	0.00051773723
0.072946454	0.027761514	0.00051047793
0.073077942	0.027432870	0.00050198289
0.073209431	0.028800111	0.00051671224
0.073340920	0.026926703	0.00050024441
0.073472408	0.027388997	0.00050471548
0.073603897	0.027873833	0.00051051081
0.073735386	0.027252833	0.00050122182
0.073866875	0.027252147	0.00050263615
0.073998363	0.026786926	0.00050004864
0.074129852	0.027431897	0.00050513854
0.074261341	0.027006052	0.00050094563
0.074392829	0.027547709	0.00050109645
0.074524318	0.026373953	0.00049501908
0.074655807	0.027736997	0.00050332605
0.074787295	0.028007297	0.00050674033
0.074918784	0.026430332	0.00049561582
0.075050273	0.026970233	0.00049653525
0.075181761	0.026988573	0.00049672103
0.075313250	0.027400583	0.00050332044
0.075444739	0.026503437	0.00049472845
0.075576228	0.026716101	0.00049549571
0.075707716	0.026891305	0.00049741181
0.075839205	0.027282842	0.00049858175
0.075970694	0.026421760	0.00049271871
0.076102182	0.027219356	0.00049672634
0.076233671	0.027093570	0.00049932075
0.076365160	0.027264043	0.00049606152
0.076496648	0.027346360	0.00049982526
0.076628137	0.027721287	0.00050087759
0.076759626	0.027890717	0.00050192687
0.076891115	0.026920685	0.00049464444
0.077022603	0.027795189	0.00050049856
0.077154092	0.026693379	0.00049266077
0.077285581	0.026868904	0.00049532406
0.077417069	0.026359856	0.00048818669
0.077548558	0.026571824	0.00049365699
0.077680047	0.027009813	0.00049214330
0.077811535	0.027168166	0.00049518312
0.077943024	0.026241531	0.00048886930
0.078074513	0.026521490	0.00048865044
0.078206002	0.026714453	0.00049364591
0.078337490	0.027419128	0.00049708931
0.078468979	0.027323681	0.00049375983
0.078600468	0.027113709	0.00049521807
0.078731956	0.027043675	0.00049227487
0.078863445	0.025829267	0.00048541498
0.078994934	0.026214652	0.00048520848
0.079126422	0.026427363	0.00048661265
0.079257911	0.027759431	0.00049828655
0.079389400	0.026741803	0.00048802488
0.079520889	0.027154703	0.00049340043
0.079652377	0.026478180	0.00048558418
0.079783866	0.026202175	0.00048435683
0.079915355	0.025624352	0.00048108333
0.080046843	0.027026581	0.00048735021
0.080178332	0.026907423	0.00048713857
0.080309821	0.026131178	0.00048386473
0.080441309	0.026474354	0.00048131825
0.080572798	0.026796438	0.00048934698
0.080704287	0.025447434	0.00047828222
0.080835776	0.026485018	0.00048410484
0.080967264	0.026722861	0.00048820159
0.081098753	0.026068161	0.00047951205
0.081230242	0.027279545	0.00049141844
0.081361730	0.025814964	0.00047858104
0.081493219	0.025964573	0.00047957065
0.081624708	0.026654513	0.00048672048
0.081756196	0.026693675	0.00048111780
0.081887685	0.026524501	0.00048334858
0.082019174	0.026538685	0.00048438263
0.082150663	0.025781644	0.00047798228
0.082282151	0.026165123	0.00048012537
0.082413640	0.025614814	0.00047516163
0.082545129	0.026177886	0.00047973900
0.082676617	0.025756051	0.00047662961
0.082808106	0.026069051	0.00047885678
0.082939595	0.025857003	0.00047853470
0.083071083	0.026144638	0.00047592820
0.083202572	0.026790831	0.00048306725
0.083334061	0.026497286	0.00048317019
0.083465549	0.026077851	0.00047351023
0.083597038	0.025731326	0.00047842979
0.083728527	0.025897816	0.00047309987
0.083860016	0.026249075	0.00047982131
0.083991504	0.026223140	0.00047826157
0.084122993	0.026536235	0.00047871759
0.084254482	0.026099912	0.00047819168
0.084385970	0.027144892	0.00048297571
0.084517459	0.026560131	0.00047799690
0.084648948	0.026050053	0.00047609565
0.084780436	0.026122985	0.00047353995
0.084911925	0.025785692	0.00047299783
0.085043414	0.025679031	0.00047050336
0.085174903	0.025007592	0.00046680961
0.085306391	0.025828065	0.00047475867
0.085437880	0.026065957	0.00047163711
0.085569369	0.025809014	0.00047164721
0.085700857	0.025276811	0.00046532206
0.085832346	0.026412704	0.00047520815
0.085963835	0.025329730	0.00047114303
0.086095323	0.026143810	0.00047221104
0.086226812	0.026402614	0.00047585222
0.086358301	0.025790881	0.00047098365
0.086489790	0.026602418	0.00047735463
0.086621278	0.025437521	0.00046653535
0.086752767	0.025926433	0.00047035069
0.086884256	0.025798002	0.00046756350
0.087015744	0.025253704	0.00046485059
0.087147233	0.025366744	0.00046810966
0.087278722	0.025461408	0.00046828825
0.087410210	0.025797526	0.00046803000
0.087541699	0.024890147	0.00046069418
0.087673188	0.026383705	0.00047318644
0.087804677	0.025906644	0.00046824508
0.087936165	0.024815284	0.00046098209
0.088067654	0.026172085	0.00047080391
0.088199143	0.026023107	0.00046673769
0.088330631	0.025486567	0.00046659637
0.088462120	0.026110039	0.00046742393
0.088593609	0.025054495	0.00046405134
0.088725097	0.025951904	0.00046503776
0.088856586	0.026141249	0.00046813055
0.088988075	0.025582664	0.00046505791
0.089119564	0.025031742	0.00045938541
0.089251052	0.025828577	0.00046573269
0.089382541	0.025763963	0.00046520568
0.089514030	0.025253326	0.00045836758
0.089645518	0.025637594	0.00046427040
0.089777007	0.025480964	0.00046097745
0.089908496	0.025749464	0.00046710400
0.090039984	0.025504166	0.00046269369
0.090171473	0.025373013	0.00045991935
0.090302962	0.024801338	0.00045897763
0.090434451	0.025068101	0.00045818276
0.090565939	0.024668867	0.00045718050
0.090697428	0.025465064	0.00046174476
0.090828917	0.024806505	0.00045262048
0.090960405	0.025118589	0.00046019873
0.091091894	0.025847101	0.00046113684
0.091223383	0.025094728	0.00046055018
0.091354871	0.024234821	0.00045521730
0.091486360	0.025121286	0.00046608263
0.091617849	0.025856702	0.00047907466
0.091749337	0.024684540	0.00047267224
0.091880826	0.024969471	0.00047779750
0.092012315	0.025938066	0.00049021589
0.092143804	0.025592383	0.00048309170
0.092275292	0.024427050	0.00048053888
0.092406781	0.025116648	0.00048824402
0.092538270	0.025414071	0.00049243935
0.092669758	0.026281681	0.00050228348
0.092801247	0.025338024	0.00047787588
0.092932736	0.025010029	0.00047680646
0.093064224	0.024457895	0.00046847587
0.093195713	0.025233361	0.00047437276
0.093327202	0.023920804	0.00046308084
0.093458691	0.024952607	0.00046435952
0.093590179	0.025658094	0.00047528499
0.093721668	0.024589888	0.00046619490
0.093853157	0.024849641	0.00046586084
0.093984645	0.024910989	0.00046418405
0.094116134	0.023640424	0.00045496482
0.094247623	0.024690853	0.00046138307
0.094379111	0.024655811	0.00046312012
0.094510600	0.024586962	0.00045947980
0.094642089	0.024146712	0.00045813034
0.094773578	0.024809939	0.00045865120
0.094905066	0.024686272	0.00045958068
0.095036555	0.023941806	0.00045669301
0.095168044	0.024931194	0.00045883833
0.095299532	0.023645624	0.00045183119
0.095431021	0.024300083	0.00045350961
0.095562510	0.025052837	0.00046083563
0.095693998	0.024484911	0.00045734567
0.095825487	0.024850196	0.00045581491
0.095956976	0.024784007	0.00045884661
0.096088465	0.024526386	0.00045188537
0.096219953	0.024079747	0.00045234669
0.096351442	0.024748069	0.00045809043
0.096482931	0.024670299	0.00045535959
0.096614419	0.024954033	0.00045561611
0.096745908	0.024092619	0.00045031301
0.096877397	0.024561311	0.00045277015
0.097008885	0.024723474	0.00045612966
0.097140374	0.024369175	0.00044956843
0.097271863	0.024530393	0.00045117847
0.097403352	0.023643626	0.00044554527
0.097534840	0.025245637	0.00045576098
0.097666329	0.024354876	0.00045176338
0.097797818	0.024273093	0.00044459460
0.097929306	0.024145919	0.00044662842
0.098060795	0.024730758	0.00045027592
0.098192284	0.024721170	0.00044638142
0.098323772	0.024587266	0.00044838780
0.098455261	0.024167839	0.00044155862
0.098586750	0.024369007	0.00044258105
0.098718239	0.023973123	0.00043956291
0.098849727	0.023599232	0.00043449454
0.098981216	0.024520580	0.00044236598
0.099112705	0.024088856	0.00043932219
0.099244193	0.024927022	0.00044379766
0.099375682	0.023687926	0.00043658106
0.099507171	0.024033289	0.00043861961
0.099638659	0.023949824	0.00044003690
0.099770148	0.023336318	0.00043392395
0.099901637	0.024308009	0.00043972584
0.10003313	0.024420067	0.00044209567
0.10016461	0.023749659	0.00043752837
0.10029610	0.024209891	0.00044355583
0.10042759	0.024148279	0.00043970000
0.10055908	0.022863279	0.00043164230
0.10069057	0.024696239	0.00044448369
0.10082206	0.024259355	0.00043995026
0.10095355	0.024180784	0.00044208887
0.10108504	0.023869642	0.00043568340
0.10121652	0.023806497	0.00043480898
0.10134801	0.023812340	0.00043658225
0.10147950	0.024681824	0.00044217920
0.10161099	0.023772087	0.00043601240
0.10174248	0.024124617	0.00043958955
0.10187397	0.024227253	0.00043545494
0.10200546	0.024578941	0.00044068700
0.10213694	0.024623414	0.00043846987
0.10226843	0.024354071	0.00043935001
0.10239992	0.023685908	0.00043550097
0.10253141	0.023894850	0.00043023534
0.10266290	0.024321780	0.00043844277
0.10279439	0.024101149	0.00043524943
0.10292588	0.024499736	0.00043880302
0.10305737	0.024158562	0.00043651573
0.10318885	0.023734618	0.00043183298
0.10332034	0.024445068	0.00043772736
0.10345183	0.023601322	0.00043030881
0.10358332	0.023908460	0.00043526905
0.10371481	0.023538537	0.00043012699
0.10384630	0.024440935	0.00043731329
0.10397779	0.023627050	0.00043116417
0.10410928	0.023471332	0.00043036332
0.10424076	0.023640496	0.00043073819
0.10437225	0.024425900	0.00043672283
0.10450374	0.023743249	0.00042890511
0.10463523	0.024666468	0.00043926721
0.10476672	0.024146788	0.00043321388
0.10489821	0.023047064	0.00042496228
0.10502970	0.023684935	0.00042879758
0.10516118	0.023756619	0.00042997751
0.10529267	0.024555255	0.00043728100
0.10542416	0.023896291	0.00042994253
0.10555565	0.023295869	0.00042568214
0.10568714	0.023455653	0.00042801993
0.10581863	0.024158982	0.00043126837
0.10595012	0.024584510	0.00043622930
0.10608161	0.024151048	0.00043451385
0.10621309	0.024030736	0.00043126961
0.10634458	0.024038481	0.00042841321
0.10647607	0.023587695	0.00042784049
0.10660756	0.024638837	0.00043376590
0.10673905	0.023472709	0.00042752843
0.10687054	0.023497048	0.00042934079
0.10700203	0.023346835	0.00043558433
0.10713352	0.024664874	0.00044624554
0.10726500	0.023551657	0.00044216852
0.10739649	0.023709031	0.00045074874
0.10752798	0.023485450	0.00044667748
0.10765947	0.023638521	0.00045222096
0.10779096	0.023750957	0.00045279085
0.10792245	0.023591656	0.00045660368
0.10805394	0.024394593	0.00046233047
0.10818542	0.023821877	0.00045587904
0.10831691	0.023956677	0.00046310291
0.10844840	0.023838638	0.00046207283
0.10857989	0.024389593	0.00046781110
0.10871138	0.023958182	0.00047032548
0.10884287	0.023647569	0.00046321775
0.10897436	0.024088518	0.00046682573
0.10910585	0.023775830	0.00047092608
0.10923733	0.023687002	0.00046629229
0.10936882	0.024736174	0.00048260256
0.10950031	0.022923605	0.00046542257
0.10963180	0.024632907	0.00048065696
0.10976329	0.024325695	0.00047906846
0.10989478	0.023135580	0.00047307493
0.11002627	0.023266213	0.00047741168
0.11015776	0.024018319	0.00047791403
0.11028924	0.023646636	0.00047753645
0.11042073	0.024016346	0.00048614181
0.11055222	0.024450812	0.00048560315
0.11068371	0.024205961	0.00048738268
0.11081520	0.024462877	0.00049005365
0.11094669	0.024038014	0.00048510426
0.11107818	0.024162696	0.00049143160
0.11120966	0.024871159	0.00049554104
0.11134115	0.024107961	0.00049139326
0.11147264	0.024567288	0.00049239126
0.11160413	0.023973063	0.00048855940
0.11173562	0.023560841	0.00049116751
0.11186711	0.023763023	0.00047457614
0.11199860	0.022923195	0.00046836846
0.11213009	0.023771318	0.00046746880
0.11226157	0.023988604	0.00046828902
0.11239306	0.024000219	0.00046743843
0.11252455	0.023506044	0.00046323639
0.11265604	0.023829557	0.00046527288
0.11278753	0.023848635	0.00045836785
0.11291902	0.023880222	0.00045793334
0.11305051	0.023696471	0.00046059749
0.11318200	0.023879643	0.00045602106
0.11331348	0.023477200	0.00045444978
0.11344497	0.024411247	0.00046019895
0.11357646	0.024250300	0.00045449959
0.11370795	0.023851440	0.00045394405
0.11383944	0.024533950	0.00045833110
0.11397093	0.024034909	0.00045368360
0.11410242	0.024015222	0.00045460262
0.11423390	0.024021208	0.00044836969
0.11436539	0.024155522	0.00045343319
0.11449688	0.023918778	0.00044647898
0.11462837	0.023819831	0.00045117958
0.11475986	0.023874033	0.00044696231
0.11489135	0.024239915	0.00044708237
0.11502284	0.024440781	0.00045225098
0.11515433	0.023888010	0.00044661488
0.11528581	0.023837128	0.00044534087
0.11541730	0.023386712	0.00044102005
0.11554879	0.023584404	0.00044161108
0.11568028	0.023337449	0.00044259967
0.11581177	0.023896070	0.00044397625
0.11594326	0.023894087	0.00044313012
0.11607475	0.024214940	0.00044453036
0.11620624	0.024170188	0.00044143008
0.11633772	0.024026377	0.00044316819
0.11646921	0.023382364	0.00043880749
0.11660070	0.023761164	0.00043971646
0.11673219	0.023836668	0.00043917281
0.11686368	0.023861042	0.00043771481
0.11699517	0.023679183	0.00043746581
0.11712666	0.023764368	0.00043777897
0.11725814	0.023117406	0.00043086878
0.11738963	0.023587385	0.00043200494
0.11752112	0.023760032	0.00043274309
0.11765261	0.024253277	0.00043744214
0.11778410	0.023985787	0.00043554541
0.11791559	0.023827321	0.00043302936
0.11804708	0.023451937	0.00042829332
0.11817857	0.024061210	0.00043444575
0.11831005	0.023664775	0.00042866200
0.11844154	0.023436293	0.00042900327
0.11857303	0.023460286	0.00042538425
0.11870452	0.024069552	0.00042894583
0.11883601	0.023496063	0.00042728660
0.11896750	0.023456819	0.00042538105
0.11909899	0.023172666	0.00042360353
0.11923048	0.023525186	0.00042138901
0.11936196	0.023656091	0.00042480496
0.11949345	0.023655871	0.00042322109
0.11962494	0.023567060	0.00042104474
0.11975643	0.023745150	0.00042503836
0.11988792	0.024490388	0.00042749685
0.12001941	0.023869971	0.00042354978
0.12015090	0.024022168	0.00042228689
0.12028239	0.023966030	0.00042437133
0.12041387	0.024686071	0.00042790047
0.12054536	0.023927312	0.00041982667
0.12067685	0.023583785	0.00041912792
0.12080834	0.023840823	0.00042199525
0.12093983	0.024637666	0.00042217924
0.12107132	0.023796739	0.00042059644
0.12120281	0.023977625	0.00041910505
0.12133429	0.024151260	0.00042078609
0.12146578	0.023776862	0.00041778589
0.12159727	0.024136455	0.00041800738
0.12172876	0.024086412	0.00041971195
0.12186025	0.023715115	0.00041579445
0.12199174	0.023229503	0.00041326431
0.12212323	0.023337636	0.00041309902
0.12225472	0.023406647	0.00041361604
0.12238620	0.024415684	0.00042198787
0.12251769	0.023088340	0.00041025862
0.12264918	0.023448104	0.00041268088
0.12278067	0.023216144	0.00041326706
0.12291216	0.023347552	0.00041171130
0.12304365	0.023201269	0.00041078551
0.12317514	0.023640499	0.00041335108
0.12330663	0.022966694	0.00040831757
0.12343811	0.023068711	0.00041060711
0.12356960	0.023311126	0.00041013488
0.12370109	0.023737752	0.00041367709
0.12383258	0.023544847	0.00041292237
0.12396407	0.024160078	0.00041388405
0.12409556	0.023428140	0.00041498185
0.12422705	0.023875896	0.00041243369
0.12435853	0.023255163	0.00040995537
0.12449002	0.023275615	0.00040887251
0.12462151	0.024292987	0.00041823338
0.12475300	0.024357915	0.00041686715
0.12488449	0.024265352	0.00041523810
0.12501598	0.023885369	0.00041404964
0.12514747	0.024134749	0.00041294301
0.12527896	0.023600618	0.00040963261
0.12541044	0.022866363	0.00040796445
0.12554193	0.023728057	0.00041205127
0.12567342	0.023205917	0.00040689107
0.12580491	0.023991918	0.00041461857
0.12593640	0.024234261	0.00041286851
0.12606789	0.022640155	0.00040560315
0.12619938	0.023585224	0.00040884973
0.12633087	0.022797998	0.00040492857
0.12646235	0.023061694	0.00040620524
0.12659384	0.023660623	0.00040662353
0.12672533	0.023042201	0.00040732141
0.12685682	0.024350998	0.00041287663
0.12698831	0.024531875	0.00041543312
0.12711980	0.023830036	0.00040848816
0.12725129	0.022968006	0.00040246464
0.12738277	0.023921016	0.00041078490
0.12751426	0.023537045	0.00040797006
0.12764575	0.023636745	0.00040755551
0.12777724	0.023299831	0.00040324040
0.12790873	0.023160273	0.00040480683
0.12804022	0.024445470	0.00041373374
0.12817171	0.024006808	0.00040987156
0.12830320	0.023481612	0.00040668228
0.12843468	0.023914689	0.00041005862
0.12856617	0.023617379	0.00040520109
0.12869766	0.023022792	0.00040252148
0.12882915	0.023833957	0.00040921548
0.12896064	0.023918687	0.00040636112
0.12909213	0.023865807	0.00040575872
0.12922362	0.023879081	0.00040688197
0.12935511	0.024247894	0.00041085368
0.12948659	0.023078318	0.00040227729
0.12961808	0.023395383	0.00040288186
0.12974957	0.023224920	0.00040191373
0.12988106	0.023670285	0.00040419267
0.13001255	0.024210977	0.00040770253
0.13014404	0.023966016	0.00040907612
0.13027553	0.023894090	0.00040483492
0.13040701	0.024547969	0.00040790952
0.13053850	0.023979806	0.00040813965
0.13066999	0.023780804	0.00040348977
0.13080148	0.023109108	0.00040292189
0.13093297	0.023817623	0.00040283403
0.13106446	0.023908319	0.00040489710
0.13119595	0.023892136	0.00040522397
0.13132744	0.024119407	0.00040542516
0.13145892	0.023578313	0.00040374528
0.13159041	0.024081066	0.00040377671
0.13172190	0.023110278	0.00039848371
0.13185339	0.023807320	0.00040528367
0.13198488	0.023542470	0.00040209606
0.13211637	0.023760257	0.00040314322
0.13224786	0.023912217	0.00040115377
0.13237935	0.024203863	0.00040509516
0.13251083	0.024107239	0.00040544966
0.13264232	0.023433425	0.00040011787
0.13277381	0.024073526	0.00040482107
0.13290530	0.023626331	0.00039915337
0.13303679	0.023474455	0.00040037080
0.13316828	0.023681967	0.00040269772
0.13329977	0.024327106	0.00040249231
0.13343125	0.022835514	0.00039733788
0.13356274	0.023476204	0.00039741920
0.13369423	0.024138639	0.00040360233
0.13382572	0.023931129	0.00040293182
0.13395721	0.023208007	0.00039408787
0.13408870	0.023756166	0.00040229412
0.13422019	0.023420819	0.00039679961
0.13435168	0.023952623	0.00040193610
0.13448316	0.023720404	0.00040136202
0.13461465	0.024280415	0.00040285782
0.13474614	0.024412326	0.00040471518
0.13487763	0.023815717	0.00039901417
0.13500912	0.023232103	0.00039520085
0.13514061	0.023765295	0.00039911421
0.13527210	0.023664124	0.00039940377
0.13540359	0.023741441	0.00039987088
0.13553507	0.023902538	0.00039866434
0.13566656	0.023738884	0.00039862295
0.13579805	0.023651815	0.00039848661
0.13592954	0.023908274	0.00039704213
0.13606103	0.023602610	0.00039921480
0.13619252	0.022688218	0.00039121651
0.13632401	0.023405298	0.00039410943
0.13645549	0.023983569	0.00040099243
0.13658698	0.024028779	0.00039868915
0.13671847	0.023922880	0.00039804753
0.13684996	0.023311980	0.00039495101
0.13698145	0.023623284	0.00039543318
0.13711294	0.023541224	0.00039543080
0.13724443	0.023583241	0.00039671477
0.13737592	0.023391406	0.00039373980
0.13750740	0.024093910	0.00040061753
0.13763889	0.023813092	0.00039518118
0.13777038	0.023806045	0.00039638383
0.13790187	0.024244976	0.00039856202
0.13803336	0.023524175	0.00039388752
0.13816485	0.023713397	0.00039567394
0.13829634	0.024252923	0.00039645325
0.13842783	0.023274290	0.00039378201
0.13855931	0.023615654	0.00039524589
0.13869080	0.023946183	0.00039612749
0.13882229	0.023829839	0.00039421494
0.13895378	0.023823379	0.00039300362
0.13908527	0.024489320	0.00040060199
0.13921676	0.024307375	0.00039874687
0.13934825	0.022454708	0.00038540929
0.13947973	0.024074898	0.00039725595
0.13961122	0.023686158	0.00039249969
0.13974271	0.022960060	0.00038928654
0.13987420	0.023407388	0.00039225654
0.14000569	0.023288294	0.00038711588
0.14013718	0.022834335	0.00038829733
0.14026867	0.023526008	0.00039102947
0.14040016	0.023622118	0.00039393971
0.14053164	0.024039103	0.00039691832
0.14066313	0.023235016	0.00038632884
0.14079462	0.023636926	0.00039291296
0.14092611	0.023982421	0.00039261967
0.14105760	0.023710833	0.00039144595
0.14118909	0.023666691	0.00039379441
0.14132058	0.023940717	0.00039058211
0.14145207	0.023503651	0.00038768385
0.14158355	0.024343376	0.00039449059
0.14171504	0.024332279	0.00039444400
0.14184653	0.023486041	0.00038913051
0.14197802	0.023039899	0.00038360503
0.14210951	0.023218237	0.00038684440
0.14224100	0.024425798	0.00039507460
0.14237249	0.023278879	0.00038649676
0.14250398	0.023818424	0.00039176170
0.14263546	0.023495472	0.00038610881
0.14276695	0.023940130	0.00039092015
0.14289844	0.024347126	0.00039402290
0.14302993	0.023983694	0.00039086967
0.14316142	0.023346584	0.00038649518
0.14329291	0.023846633	0.00038791946
0.14342440	0.023938186	0.00039011238
0.14355588	0.023122535	0.00038421674
0.14368737	0.023379423	0.00038650866
0.14381886	0.023311380	0.00038582329
0.14395035	0.024175502	0.00038920073
0.14408184	0.023404126	0.00038540626
0.14421333	0.023808913	0.00038967135
0.14434482	0.023702694	0.00038800826
0.14447631	0.023539930	0.00038678004
0.14460779	0.023726080	0.00038730763
0.14473928	0.023125524	0.00038342614
0.14487077	0.023218871	0.00038608842
0.14500226	0.023321104	0.00038458241
0.14513375	0.023487500	0.00038793719
0.14526524	0.023406785	0.00038288473
0.14539673	0.024317510	0.00039109255
0.14552822	0.023923859	0.00039030573
0.14565970	0.023792815	0.00038686299
0.14579119	0.022870082	0.00038212645
0.14592268	0.023442659	0.00038476684
0.14605417	0.023480490	0.00038419263
0.14618566	0.023702091	0.00038753991
0.14631715	0.023444724	0.00038184283
0.14644864	0.023401266	0.00038433457
0.14658012	0.023242176	0.00038276421
0.14671161	0.023413796	0.00038463830
0.14684310	0.023247332	0.00038540919
0.14697459	0.024050396	0.00038585574
0.14710608	0.023342032	0.00038312538
0.14723757	0.023732708	0.00038508007
0.14736906	0.022972900	0.00037930433
0.14750055	0.023973201	0.00038665238
0.14763203	0.023344478	0.00038183649
0.14776352	0.023160514	0.00038079658
0.14789501	0.023743670	0.00038542768
0.14802650	0.023625815	0.00038159797
0.14815799	0.023916073	0.00038748002
0.14828948	0.023647470	0.00038275052
0.14842097	0.023761957	0.00038529904
0.14855246	0.023857996	0.00038511333
0.14868394	0.024301586	0.00038598553
0.14881543	0.023691461	0.00038305216
0.14894692	0.023826205	0.00038520644
0.14907841	0.023771875	0.00038389990
0.14920990	0.024656374	0.00038783296
0.14934139	0.023495936	0.00038087932
0.14947288	0.023404380	0.00038115458
0.14960436	0.023430431	0.00038062081
0.14973585	0.023877087	0.00038279532
0.14986734	0.023529538	0.00038164480
0.14999883	0.023345518	0.00037889370
0.15013032	0.023400905	0.00038147155
0.15026181	0.023554318	0.00038181857
0.15039330	0.023374761	0.00038041876
0.15052479	0.023858330	0.00038338506
0.15065627	0.024180683	0.00038446433
0.15078776	0.023654994	0.00038254467
0.15091925	0.023628675	0.00038105936
0.15105074	0.024309569	0.00038548165
0.15118223	0.023824361	0.00038288089
0.15131372	0.023319469	0.00037945396
0.15144521	0.023902434	0.00038198180
0.15157670	0.024162015	0.00038382335
0.15170818	0.023484727	0.00037771257
0.15183967	0.024353727	0.00038420897
0.15197116	0.023570946	0.00038013529
0.15210265	0.023589919	0.00037955198
0.15223414	0.023566547	0.00037988654
0.15236563	0.023973502	0.00038078997
0.15249712	0.023661495	0.00037963710
0.15262860	0.023926531	0.00038162277
0.15276009	0.023501979	0.00037900928
0.15289158	0.023814484	0.00038113922
0.15302307	0.023776595	0.00037872221
0.15315456	0.023823870	0.00038107776
0.15328605	0.022948710	0.00037478850
0.15341754	0.023250461	0.00037851045
0.15354903	0.023687481	0.00037900690
0.15368051	0.024003950	0.00038148881
0.15381200	0.023537706	0.00037650414
0.15394349	0.024557893	0.00038452377
0.15407498	0.023802477	0.00037996699
0.15420647	0.023845505	0.00037768503
0.15433796	0.023936574	0.00037884016
0.15446945	0.023848849	0.00037882576
0.15460094	0.022905549	0.00037355724
0.15473242	0.023945657	0.00038003111
0.15486391	0.024081023	0.00037919415
0.15499540	0.024006190	0.00037833633
0.15512689	0.022822259	0.00037172497
0.15525838	0.023182358	0.00037325505
0.15538987	0.023320081	0.00037492281
0.15552136	0.023777816	0.00037719880
0.15565284	0.023303941	0.00037383118
0.15578433	0.023062268	0.00037263650
0.15591582	0.023766100	0.00037667765
0.15604731	0.023401219	0.00037479012
0.15617880	0.023864536	0.00037606642
0.15631029	0.023738495	0.00037741217
0.15644178	0.023563609	0.00037357348
0.15657327	0.023421774	0.00037570009
0.15670475	0.023329225	0.00037281276
0.15683624	0.023614638	0.00037554324
0.15696773	0.023337039	0.00037409318
0.15709922	0.022839152	0.00036898780
0.15723071	0.024012905	0.00037744235
0.15736220	0.024304077	0.00037815783
0.15749369	0.023625374	0.00037449930
0.15762518	0.023669034	0.00037433728
0.15775666	0.023910301	0.00037585578
0.15788815	0.024076324	0.00037791925
0.15801964	0.023561740	0.00037342347
0.15815113	0.023501921	0.00037406179
0.15828262	0.022931688	0.00036874730
0.15841411	0.023336406	0.00037150651
0.15854560	0.023745610	0.00037689488
0.15867708	0.023271908	0.00036991725
0.15880857	0.023974202	0.00037668344
0.15894006	0.023633615	0.00037306751
0.15907155	0.023800245	0.00037417937
0.15920304	0.023732541	0.00037394628
0.15933453	0.023960948	0.00037412570
0.15946602	0.023708826	0.00037259716
0.15959751	0.023715870	0.00037322689
0.15972899	0.023624646	0.00037204640
0.15986048	0.023352460	0.00037132122
0.15999197	0.023491837	0.00037056108
0.16012346	0.024311892	0.00037768690
0.16025495	0.023780228	0.00037392721
0.16038644	0.022930326	0.00036550254
0.16051793	0.024035872	0.00037705435
0.16064942	0.023369631	0.00036885968
0.16078090	0.023538284	0.00037193250
0.16091239	0.023163388	0.00036964812
0.16104388	0.023166097	0.00036622739
0.16117537	0.024244597	0.00037642513
0.16130686	0.023640279	0.00037029620
0.16143835	0.023640413	0.00037208968
0.16156984	0.023128205	0.00036951368
0.16170133	0.023963425	0.00037074545
0.16183281	0.022978838	0.00036701031
0.16196430	0.023839439	0.00037165210
0.16209579	0.023194410	0.00036793451
0.16222728	0.023274266	0.00036911679
0.16235877	0.023573411	0.00036807078
0.16249026	0.023165738	0.00036804940
0.16262175	0.023780647	0.00037022254
0.16275323	0.023631152	0.00037106949
0.16288472	0.023640597	0.00036945266
0.16301621	0.023354305	0.00036681312
0.16314770	0.024191497	0.00037285780
0.16327919	0.023301927	0.00036607578
0.16341068	0.023813350	0.00036967904
0.16354217	0.022978851	0.00036609339
0.16367366	0.023014171	0.00036404438
0.16380514	0.023343986	0.00036698000
0.16393663	0.023733797	0.00036899598
0.16406812	0.023472846	0.00036622622
0.16419961	0.023457978	0.00036692918
0.16433110	0.022856754	0.00036399070
0.16446259	0.023572849	0.00036773756
0.16459408	0.023974169	0.00037136931
0.16472557	0.023041899	0.00036246879
0.16485705	0.022903119	0.00036315987
0.16498854	0.023340446	0.00036618730
0.16512003	0.023304134	0.00036538112
0.16525152	0.023365264	0.00036788996
0.16538301	0.023089192	0.00036277387
0.16551450	0.023603740	0.00036675354
0.16564599	0.022952643	0.00036341512
0.16577747	0.023269244	0.00036603525
0.16590896	0.023271194	0.00036470568
0.16604045	0.023316712	0.00036343354
0.16617194	0.023415470	0.00036505365
0.16630343	0.023569194	0.00036522743
0.16643492	0.023581626	0.00036634990
0.16656641	0.023773176	0.00036721640
0.16669790	0.023543386	0.00036367603
0.16682938	0.023889607	0.00036920465
0.16696087	0.024132576	0.00036979796
0.16709236	0.023548679	0.00036449053
0.16722385	0.023186205	0.00036375660
0.16735534	0.023573325	0.00036415619
0.16748683	0.023737544	0.00036571836
0.16761832	0.023537539	0.00036639285
0.16774981	0.023597632	0.00036379300
0.16788129	0.023817630	0.00036736479
0.16801278	0.023582497	0.00036574344
0.16814427	0.024040782	0.00036828764
0.16827576	0.023742231	0.00036654263
0.16840725	0.023442766	0.00036317117
0.16853874	0.023522299	0.00036427503
0.16867023	0.023033519	0.00035874565
0.16880171	0.023618147	0.00036561088
0.16893320	0.023454936	0.00036412631
0.16906469	0.024065746	0.00036421676
0.16919618	0.023303774	0.00036315060
0.16932767	0.023343851	0.00036087982
0.16945916	0.023083507	0.00036135219
0.16959065	0.023167756	0.00036249782
0.16972214	0.023217489	0.00035971490
0.16985362	0.023685073	0.00036553320
0.16998511	0.024258296	0.00036557384
0.17011660	0.023737076	0.00036376635
0.17024809	0.023952279	0.00036589675
0.17037958	0.024230110	0.00036569761
0.17051107	0.023334809	0.00036218584
0.17064256	0.022940479	0.00035886124
0.17077405	0.023465782	0.00036190634
0.17090553	0.023269594	0.00036033250
0.17103702	0.023626353	0.00036183798
0.17116851	0.023164105	0.00035915399
0.17130000	0.023643796	0.00036238311
0.17143149	0.023649290	0.00036241838
0.17156298	0.023461718	0.00036231114
0.17169447	0.023675701	0.00036104562
0.17182595	0.023487414	0.00036075069
0.17195744	0.023409702	0.00036111421
0.17208893	0.023263885	0.00035893631
0.17222042	0.023337686	0.00035913206
0.17235191	0.023831269	0.00036241413
0.17248340	0.023173173	0.00035859730
0.17261489	0.023732978	0.00036245854
0.17274638	0.023198378	0.00035866400
0.17287786	0.023787126	0.00036202715
0.17300935	0.023004288	0.00035610672
0.17314084	0.023190249	0.00035760321
0.17327233	0.023931832	0.00036211611
0.17340382	0.023158126	0.00035641630
0.17353531	0.023922204	0.00036276810
0.17366680	0.023621625	0.00036005458
0.17379829	0.023381494	0.00035870485
0.17392977	0.022810617	0.00035598227
0.17406126	0.023169641	0.00035730595
0.17419275	0.023429562	0.00035856150
0.17432424	0.023638884	0.00035931178
0.17445573	0.023345973	0.00035754613
0.17458722	0.023809866	0.00036127045
0.17471871	0.023708976	0.00035881889
0.17485019	0.023163330	0.00035689834
0.17498168	0.023414833	0.00035814830
0.17511317	0.023445037	0.00035864138
0.17524466	0.023418780	0.00035977547
0.17537615	0.023457751	0.00035688643
0.17550764	0.023025351	0.00035415837
0.17563913	0.023846164	0.00035951920
0.17577062	0.023386255	0.00035735116
0.17590210	0.023090812	0.00035613617
0.17603359	0.023155278	0.00035553698
0.17616508	0.023629707	0.00035861378
0.17629657	0.023021506	0.00035595103
0.17642806	0.023079313	0.00035339968
0.17655955	0.023165469	0.00035659849
0.17669104	0.023240800	0.00035460530
0.17682253	0.023622977	0.00035683453
0.17695401	0.023414648	0.00035752439
0.17708550	0.023820252	0.00035683407
0.17721699	0.023564739	0.00035739271
0.17734848	0.023252764	0.00035520417
0.17747997	0.024444291	0.00036177932
0.17761146	0.023584094	0.00035823200
0.17774295	0.023747658	0.00035627080
0.17787443	0.023451844	0.00035704753
0.17800592	0.023599709	0.00035728303
0.17813741	0.023465205	0.00035514271
0.17826890	0.022838737	0.00035189545
0.17840039	0.023523505	0.00035460813
0.17853188	0.023728421	0.00035746704
0.17866337	0.023643719	0.00035704629
0.17879486	0.023145022	0.00035280978
0.17892634	0.022608923	0.00035094582
0.17905783	0.023597221	0.00035454361
0.17918932	0.023375914	0.00035520961
0.17932081	0.023091678	0.00035220372
0.17945230	0.022713087	0.00035121031
0.17958379	0.023526676	0.00035512139
0.17971528	0.023481982	0.00035430864
0.17984677	0.023851936	0.00035718194
0.17997825	0.023482102	0.00035441103
0.18010974	0.023525452	0.00035322118
0.18024123	0.023151820	0.00035153323
0.18037272	0.023049449	0.00034963982
0.18050421	0.023683124	0.00036235093
0.18063570	0.023091918	0.00036172428
0.18076719	0.023388672	0.00036409664
0.18089867	0.023233236	0.00036748504
0.18103016	0.023676600	0.00036964721
0.18116165	0.023242067	0.00036924070
0.18129314	0.023183045	0.00037029249
0.18142463	0.023023956	0.00037124135
0.18155612	0.023727229	0.00037752452
0.18168761	0.023409156	0.00037662685
0.18181910	0.023514314	0.00037834963
0.18195058	0.023847031	0.00038237005
0.18208207	0.024377781	0.00038365178
0.18221356	0.023518165	0.00038101835
0.18234505	0.022979027	0.00037886648
0.18247654	0.023935978	0.00038673746
0.18260803	0.023717368	0.00038510384
0.18273952	0.023080457	0.00038157784
0.18287101	0.023170289	0.00038443822
0.18300249	0.023290553	0.00038627113
0.18313398	0.023122219	0.00038578254
0.18326547	0.023344339	0.00038826756
0.18339696	0.023585898	0.00038954167
0.18352845	0.023513073	0.00039021779
0.18365994	0.023153572	0.00038957409
0.18379143	0.023249660	0.00039061182
0.18392292	0.023342174	0.00039379301
0.18405440	0.023311225	0.00039040288
0.18418589	0.023141972	0.00039245135
0.18431738	0.022914543	0.00039287545
0.18444887	0.022987704	0.00039240145
0.18458036	0.023882573	0.00039932447
0.18471185	0.023124793	0.00039492591
0.18484334	0.023839785	0.00040098415
0.18497482	0.022995351	0.00039568864
0.18510631	0.023528971	0.00039724924
0.18523780	0.023718003	0.00040347612
0.18536929	0.023529304	0.00039526186
0.18550078	0.023410242	0.00038890705
0.18563227	0.023401428	0.00038913990
0.18576376	0.022890649	0.00037739968
0.18589525	0.023292255	0.00038370412
0.18602673	0.023655663	0.00038360443
0.18615822	0.023332235	0.00038044784
0.18628971	0.023571738	0.00037982507
0.18642120	0.023147097	0.00037634079
0.18655269	0.023737009	0.00037937094
0.18668418	0.023999235	0.00037676793
0.18681567	0.023693743	0.00037599948
0.18694716	0.023146673	0.00037194216
0.18707864	0.023130529	0.00036925664
0.18721013	0.023625735	0.00037236360
0.18734162	0.023279906	0.00037145334
0.18747311	0.023140590	0.00036812140
0.18760460	0.023458316	0.00037162070
0.18773609	0.023478780	0.00036719639
0.18786758	0.023281336	0.00036649106
0.18799906	0.023384724	0.00036806000
0.18813055	0.023862606	0.00036772191
0.18826204	0.023551684	0.00036674843
0.18839353	0.023349403	0.00036241236
0.18852502	0.023670505	0.00036532713
0.18865651	0.023628327	0.00036584970
0.18878800	0.023239848	0.00035995875
0.18891949	0.023192824	0.00036010773
0.18905097	0.023430153	0.00036039751
0.18918246	0.023258567	0.00035966564
0.18931395	0.023510416	0.00036083239
0.18944544	0.023786708	0.00036143133
0.18957693	0.023499179	0.00035976488
0.18970842	0.023477036	0.00035793689
0.18983991	0.022782134	0.00035629303
0.18997140	0.023536204	0.00035995038
0.19010288	0.023410016	0.00035596031
0.19023437	0.023987764	0.00036013895
0.19036586	0.022850448	0.00035287685
0.19049735	0.023872556	0.00035892581
0.19062884	0.023284731	0.00035445817
0.19076033	0.023151684	0.00035166541
0.19089182	0.023056655	0.00035259192
0.19102330	0.023902746	0.00035745210
0.19115479	0.023509245	0.00035384646
0.19128628	0.023378823	0.00035363876
0.19141777	0.023080071	0.00035063701
0.19154926	0.023258543	0.00035201803
0.19168075	0.023640276	0.00035361836
0.19181224	0.023855143	0.00035558800
0.19194373	0.023546111	0.00035436412
0.19207521	0.022941052	0.00034924507
0.19220670	0.023548771	0.00035241183
0.19233819	0.022975915	0.00034935604
0.19246968	0.023520597	0.00035452520
0.19260117	0.023790643	0.00035409315
0.19273266	0.023154013	0.00034973041
0.19286415	0.023664020	0.00035244817
0.19299564	0.022927923	0.00035035636
0.19312712	0.023292120	0.00034992899
0.19325861	0.023179891	0.00034872653
0.19339010	0.023308386	0.00034999838
0.19352159	0.023114062	0.00034879069
0.19365308	0.023035842	0.00034934579
0.19378457	0.023265166	0.00034913774
0.19391606	0.023340272	0.00034959220
0.19404754	0.023472329	0.00034966999
0.19417903	0.023604208	0.00035172208
0.19431052	0.023761999	0.00035315168
0.19444201	0.023574107	0.00034911701
0.19457350	0.024081579	0.00035303277
0.19470499	0.023309510	0.00034747366
0.19483648	0.023212451	0.00034906165
0.19496797	0.023911228	0.00035268620
0.19509945	0.023219992	0.00034794962
0.19523094	0.023350558	0.00034843801
0.19536243	0.023303080	0.00034752689
0.19549392	0.023051763	0.00034544037
0.19562541	0.023040360	0.00034714463
0.19575690	0.023556250	0.00034933171
0.19588839	0.022838077	0.00034404256
0.19601988	0.023601477	0.00034894307
0.19615136	0.023703120	0.00034942712
0.19628285	0.023593623	0.00034870387
0.19641434	0.023529262	0.00034774521
0.19654583	0.022898579	0.00034405782
0.19667732	0.023372697	0.00034684371
0.19680881	0.022442090	0.00034126972
0.19694030	0.022915240	0.00034493949
0.19707178	0.023173135	0.00034491846
0.19720327	0.023477972	0.00034607830
0.19733476	0.023842742	0.00034887383
0.19746625	0.023366400	0.00034583221
0.19759774	0.023752421	0.00034969006
0.19772923	0.023530042	0.00034698860
0.19786072	0.023215273	0.00034478049
0.19799221	0.023349665	0.00034643629
0.19812369	0.022808502	0.00034166044
0.19825518	0.022961542	0.00034447873
0.19838667	0.023140654	0.00034412930
0.19851816	0.022915387	0.00034318950
0.19864965	0.023337390	0.00034533648
0.19878114	0.023841220	0.00034689409
0.19891263	0.023087647	0.00034519342
0.19904412	0.023483881	0.00034506727
0.19917560	0.023398652	0.00034537095
0.19930709	0.023196053	0.00034433125
0.19943858	0.023432831	0.00034381740
0.19957007	0.022914966	0.00034278773
0.19970156	0.023187170	0.00034247733
0.19983305	0.023266492	0.00034273187
0.19996454	0.023085572	0.00034260768
0.20009602	0.023331341	0.00034261633
0.20022751	0.022624776	0.00034031779
0.20035900	0.023273442	0.00034399757
0.20049049	0.023097701	0.00034202581
0.20062198	0.024000100	0.00034745947
0.20075347	0.022748153	0.00033942630
0.20088496	0.022990820	0.00034226983
0.20101645	0.022928584	0.00034110528
0.20114793	0.022884536	0.00034013706
0.20127942	0.023244624	0.00034216185
0.20141091	0.022805273	0.00033869579
0.20154240	0.023449017	0.00034411098
0.20167389	0.022967924	0.00034120916
0.20180538	0.023047859	0.00033929829
0.20193687	0.024085603	0.00034638017
0.20206836	0.023275697	0.00034219458
0.20219984	0.023371319	0.00034280487
0.20233133	0.022650606	0.00033900151
0.20246282	0.023247180	0.00034071016
0.20259431	0.023361271	0.00034130009
0.20272580	0.023550512	0.00034122396
0.20285729	0.023140677	0.00034002714
0.20298878	0.023160075	0.00034209867
0.20312027	0.023504368	0.00033972862
0.20325175	0.023602105	0.00034270088
0.20338324	0.023269511	0.00033916763
0.20351473	0.023213295	0.00034030609
0.20364622	0.023405574	0.00034125499
0.20377771	0.023359539	0.00033948593
0.20390920	0.024014423	0.00034459795
0.20404069	0.023155077	0.00033907749
0.20417217	0.023010115	0.00033937870
0.20430366	0.022813058	0.00033754810
0.20443515	0.023394336	0.00033842239
0.20456664	0.023285200	0.00033905432
0.20469813	0.022875633	0.00033714337
0.20482962	0.023194650	0.00033761428
0.20496111	0.023916290	0.00034360425
0.20509260	0.023485390	0.00033961934
0.20522408	0.022521032	0.00033442687
0.20535557	0.023665419	0.00034224774
0.20548706	0.023462169	0.00033983137
0.20561855	0.023327287	0.00033988286
0.20575004	0.022875102	0.00033377137
0.20588153	0.023274079	0.00033787642
0.20601302	0.023303868	0.00033939662
0.20614451	0.023691959	0.00033840775
0.20627599	0.023042002	0.00033810889
0.20640748	0.023184624	0.00033644293
0.20653897	0.023629453	0.00034106274
0.20667046	0.023858335	0.00034136360
0.20680195	0.022726056	0.00033351633
0.20693344	0.023822310	0.00034178253
0.20706493	0.023330382	0.00033775516
0.20719641	0.023391361	0.00033843133
0.20732790	0.023205668	0.00033928983
0.20745939	0.023049570	0.00033507413
0.20759088	0.023905274	0.00034135637
0.20772237	0.023901711	0.00033980783
0.20785386	0.023727644	0.00033885895
0.20798535	0.022942750	0.00033728518
0.20811684	0.023308523	0.00033738555
0.20824832	0.022951197	0.00033540250
0.20837981	0.023462484	0.00033773738
0.20851130	0.023376322	0.00033877298
0.20864279	0.023714700	0.00034011559
0.20877428	0.023812041	0.00033791626
0.20890577	0.023072354	0.00033502170
0.20903726	0.023990805	0.00033994750
0.20916875	0.022786030	0.00033368141
0.20930023	0.022752229	0.00033374734
0.20943172	0.023001307	0.00033433419
0.20956321	0.023021784	0.00033430087
0.20969470	0.022838713	0.00033302257
0.20982619	0.023032534	0.00033423589
0.20995768	0.022836868	0.00033325623
0.21008917	0.023243024	0.00033518512
0.21022065	0.023527595	0.00033584407
0.21035214	0.023171417	0.00033560351
0.21048363	0.023258476	0.00033464155
0.21061512	0.023184089	0.00033596104
0.21074661	0.023323390	0.00033389307
0.21087810	0.023863620	0.00033759423
0.21100959	0.023086510	0.00033519980
0.21114108	0.023582888	0.00033631782
0.21127256	0.023630431	0.00033757483
0.21140405	0.022924358	0.00033187582
0.21153554	0.023471776	0.00033576948
0.21166703	0.023299039	0.00033547772
0.21179852	0.023207152	0.00033406199
0.21193001	0.023156510	0.00033336367
0.21206150	0.023191096	0.00033204293
0.21219299	0.022905206	0.00033184573
0.21232447	0.023231163	0.00033386392
0.21245596	0.023191477	0.00033281568
0.21258745	0.023042399	0.00033285232
0.21271894	0.022681920	0.00033072765
0.21285043	0.022703895	0.00033049551
0.21298192	0.023062915	0.00033383770
0.21311341	0.023098582	0.00033116209
0.21324489	0.023094580	0.00033215888
0.21337638	0.023060176	0.00033051517
0.21350787	0.023240400	0.00033451826
0.21363936	0.023167436	0.00033368115
0.21377085	0.023198011	0.00033164317
0.21390234	0.023905574	0.00033789513
0.21403383	0.023054296	0.00033111807
0.21416532	0.022840077	0.00033145345
0.21429680	0.023291372	0.00033351497
0.21442829	0.023522965	0.00033390034
0.21455978	0.023401610	0.00033290290
0.21469127	0.023077110	0.00033031386
0.21482276	0.023714076	0.00033339308
0.21495425	0.023609719	0.00033433020
0.21508574	0.023036335	0.00033047102
0.21521723	0.023409944	0.00033236869
0.21534871	0.023298858	0.00033315587
0.21548020	0.023939474	0.00033284975
0.21561169	0.023279469	0.00033097046
0.21574318	0.023093235	0.00033067548
0.21587467	0.023332962	0.00033075463
0.21600616	0.022769722	0.00032914735
0.21613765	0.023124668	0.00032905156
0.21626913	0.023621995	0.00033283246
0.21640062	0.022830890	0.00032816309
0.21653211	0.022884427	0.00032855390
0.21666360	0.023582130	0.00033199791
0.21679509	0.023749890	0.00033241459
0.21692658	0.024042818	0.00033613136
0.21705807	0.022814200	0.00032846611
0.21718956	0.023549594	0.00033097204
0.21732104	0.023115125	0.00033032531
0.21745253	0.023192386	0.00033020833
0.21758402	0.023149517	0.00032943950
0.21771551	0.022806067	0.00032720781
0.21784700	0.023441232	0.00033034083
0.21797849	0.022648704	0.00032735645
0.21810998	0.023459837	0.00033078407
0.21824147	0.023499935	0.00033122649
0.21837295	0.023022847	0.00032999574
0.21850444	0.022243022	0.00032239085
0.21863593	0.023138602	0.00032992828
0.21876742	0.022857503	0.00032607379
0.21889891	0.023020597	0.00032918353
0.21903040	0.022165511	0.00032518385
0.21916189	0.022966765	0.00032626143
0.21929337	0.022773137	0.00032592334
0.21942486	0.023946635	0.00033230024
0.21955635	0.023054378	0.00032845299
0.21968784	0.023426034	0.00032894748
0.21981933	0.023715311	0.00032822804
0.21995082	0.023677209	0.00033043438
0.22008231	0.023321217	0.00032794103
0.22021380	0.023568333	0.00033073942
0.22034528	0.023362128	0.00032876522
0.22047677	0.023734393	0.00032823310
0.22060826	0.023102476	0.00032775781
0.22073975	0.023558778	0.00033000059
0.22087124	0.023583232	0.00033035772
0.22100273	0.023159519	0.00032788227
0.22113422	0.022723107	0.00032336845
0.22126571	0.022585861	0.00032412547
0.22139719	0.023496524	0.00032918332
0.22152868	0.023032945	0.00032660805
0.22166017	0.022774391	0.00032640011
0.22179166	0.023018909	0.00032382712
0.22192315	0.023153782	0.00032714617
0.22205464	0.022996699	0.00032570613
0.22218613	0.023423389	0.00032790832
0.22231761	0.023257366	0.00032648170
0.22244910	0.023154733	0.00032585371
0.22258059	0.023428580	0.00032807852
0.22271208	0.023585945	0.00032968213
0.22284357	0.023278985	0.00032669544
0.22297506	0.023208900	0.00032741531
0.22310655	0.023778637	0.00032864173
0.22323804	0.023193644	0.00032673390
0.22336952	0.022954788	0.00032574027
0.22350101	0.023329502	0.00032634274
0.22363250	0.023385632	0.00032678896
0.22376399	0.022568227	0.00032113716
0.22389548	0.023224527	0.00032686406
0.22402697	0.023357085	0.00032764544
0.22415846	0.023132916	0.00032440574
0.22428995	0.023060103	0.00032410440
0.22442143	0.023077567	0.00032409182
0.22455292	0.023178327	0.00032532398
0.22468441	0.023555700	0.00032749904
0.22481590	0.022632860	0.00032242308
0.22494739	0.022882420	0.00032207115
0.22507888	0.023480126	0.00032603659
0.22521037	0.023242326	0.00032486022
0.22534186	0.022494978	0.00032198616
0.22547334	0.022850832	0.00032182368
0.22560483	0.022820915	0.00032095241
0.22573632	0.023451103	0.00032635737
0.22586781	0.023181345	0.00032409752
0.22599930	0.023700811	0.00032801590
0.22613079	0.022946546	0.00032147854
0.22626228	0.023347027	0.00032604259
0.22639376	0.022896534	0.00032286736
0.22652525	0.023023512	0.00032215527
0.22665674	0.022911433	0.00032271084
0.22678823	0.022857042	0.00032072777
0.22691972	0.022965650	0.00032260986
0.22705121	0.022770503	0.00032056869
0.22718270	0.023678762	0.00032647455
0.22731419	0.022864556	0.00032233231
0.22744567	0.022852509	0.00032062085
0.22757716	0.023033166	0.00032094945
0.22770865	0.022796062	0.00032125413
0.22784014	0.022704008	0.00031972321
0.22797163	0.023366251	0.00032480988
0.22810312	0.023010441	0.00032107152
0.22823461	0.023168767	0.00032234431
0.22836610	0.022911854	0.00032310330
0.22849758	0.023323314	0.00032255778
0.22862907	0.022617261	0.00032096160
0.22876056	0.023155408	0.00032132889
0.22889205	0.023151375	0.00032244199
0.22902354	0.023102246	0.00032313224
0.22915503	0.023552345	0.00032293617
0.22928652	0.023795735	0.00032637383
0.22941800	0.022924378	0.00031973802
0.22954949	0.023561941	0.00032378597
0.22968098	0.023315224	0.00032300208
0.22981247	0.023475695	0.00032286005
0.22994396	0.023292906	0.00032230921
0.23007545	0.023256184	0.00032514527
0.23020694	0.023395458	0.00032883763
0.23033843	0.022413801	0.00032817597
0.23046991	0.023391606	0.00033325510
0.23060140	0.022610554	0.00033192678
0.23073289	0.023837121	0.00033797080
0.23086438	0.023518986	0.00033797056
0.23099587	0.023087257	0.00033988467
0.23112736	0.022997932	0.00033739560
0.23125885	0.023186617	0.00034148983
0.23139034	0.023086556	0.00033953130
0.23152182	0.023463383	0.00034395075
0.23165331	0.022981691	0.00034519199
0.23178480	0.022779457	0.00034211200
0.23191629	0.022874762	0.00034416563
0.23204778	0.023017607	0.00034454432
0.23217927	0.023583751	0.00034900003
0.23231076	0.023345494	0.00035012579
0.23244224	0.023485575	0.00034960880
0.23257373	0.023061617	0.00034812578
0.23270522	0.022973469	0.00034849866
0.23283671	0.023456122	0.00034859293
0.23296820	0.022915393	0.00034799402
0.23309969	0.022902498	0.00034732442
0.23323118	0.022576310	0.00034509896
0.23336267	0.023244651	0.00035027426
0.23349415	0.022161998	0.00034206797
0.23362564	0.023512929	0.00035241974
0.23375713	0.023016433	0.00034960184
0.23388862	0.022742298	0.00034719177
0.23402011	0.023497709	0.00035427781
0.23415160	0.023244227	0.00035029524
0.23428309	0.023237359	0.00035260332
0.23441458	0.023262696	0.00035095065
0.23454606	0.023391526	0.00035359855
0.23467755	0.023466925	0.00035312945
0.23480904	0.022726890	0.00034990873
0.23494053	0.023091199	0.00035111922
0.23507202	0.023782495	0.00035684065
0.23520351	0.023132587	0.00035239915
0.23533500	0.022774678	0.00035092861
0.23546648	0.023200900	0.00035238780
0.23559797	0.023324877	0.00035523091
0.23572946	0.022907470	0.00035235753
0.23586095	0.023265449	0.00035471251
0.23599244	0.023127846	0.00035357909
0.23612393	0.022990927	0.00035171133
0.23625542	0.023632549	0.00035744591
0.23638691	0.022617050	0.00035175903
0.23651839	0.023253563	0.00035371514
0.23664988	0.022942206	0.00035416959
0.23678137	0.023074447	0.00035443772
0.23691286	0.022358684	0.00035095686
0.23704435	0.022537809	0.00035118915
0.23717584	0.023252746	0.00035425111
0.23730733	0.023149532	0.00035621757
0.23743882	0.023433295	0.00035769559
0.23757030	0.023411532	0.00035666970
0.23770179	0.023599398	0.00035977514
0.23783328	0.023073887	0.00035456875
0.23796477	0.022668408	0.00035411482
0.23809626	0.023082071	0.00035518851
0.23822775	0.023166205	0.00035642700
0.23835924	0.023146307	0.00035959563
0.23849072	0.023402893	0.00035668534
0.23862221	0.023093669	0.00035723689
0.23875370	0.022274335	0.00035207859
0.23888519	0.023160075	0.00035826038
0.23901668	0.022365841	0.00035558664
0.23914817	0.023170485	0.00035570800
0.23927966	0.022308701	0.00035432319
0.23941115	0.023217210	0.00035797666
0.23954263	0.023212793	0.00036012982
0.23967412	0.022914178	0.00035844101
0.23980561	0.023500434	0.00035907896
0.23993710	0.022874771	0.00035860032
0.24006859	0.023113958	0.00035904042
0.24020008	0.023436562	0.00036167659
0.24033157	0.023056810	0.00035855168
0.24046306	0.023818692	0.00036308810
0.24059454	0.023154457	0.00035993147
0.24072603	0.023219981	0.00036078766
0.24085752	0.023307653	0.00036124763
0.24098901	0.023044554	0.00036206640
0.24112050	0.022546359	0.00035584780
0.24125199	0.022924491	0.00035941145
0.24138348	0.022852011	0.00036031644
0.24151496	0.023314377	0.00036016766
0.24164645	0.023407280	0.00036276172
0.24177794	0.023647007	0.00036108304
0.24190943	0.022923938	0.00035977470
0.24204092	0.023561996	0.00036292524
0.24217241	0.022915071	0.00035927744
0.24230390	0.023358056	0.00036328179
0.24243539	0.023258253	0.00036066529
0.24256687	0.023098137	0.00036109699
0.24269836	0.023350248	0.00036316795
0.24282985	0.023819243	0.00036472556
0.24296134	0.023130723	0.00036227080
0.24309283	0.022970779	0.00036125454
0.24322432	0.022945764	0.00036087109
0.24335581	0.023462223	0.00036641046
0.24348730	0.023365548	0.00036306869
0.24361878	0.023591957	0.00036544227
0.24375027	0.023365029	0.00036237272
0.24388176	0.023054022	0.00036135762
0.24401325	0.023396529	0.00036599245
0.24414474	0.023535419	0.00036396578
0.24427623	0.022447972	0.00035914068
0.24440772	0.023611999	0.00036633442
0.24453920	0.022817914	0.00036066452
0.24467069	0.022757376	0.00036361687
0.24480218	0.023430800	0.00036436938
0.24493367	0.023209235	0.00036409799
0.24506516	0.022463928	0.00036057824
0.24519665	0.022972692	0.00036227166
0.24532814	0.023050295	0.00036385765
0.24545963	0.023042018	0.00036288294
0.24559111	0.023178842	0.00036471658
0.24572260	0.023864547	0.00036871825
0.24585409	0.023295673	0.00036421148
0.24598558	0.023302002	0.00036599638
0.24611707	0.023203676	0.00036527632
0.24624856	0.023732075	0.00036751068
0.24638005	0.023257380	0.00036636776
0.24651154	0.023150671	0.00036358994
0.24664302	0.022180351	0.00035993629
0.24677451	0.022651382	0.00036111306
0.24690600	0.023436114	0.00036664501
0.24703749	0.022993441	0.00036523124
0.24716898	0.023482994	0.00036504493
0.24730047	0.022532353	0.00036352814
0.24743196	0.023222009	0.00036547878
0.24756345	0.023704663	0.00036939000
0.24769493	0.023556092	0.00036954985
0.24782642	0.022859384	0.00036304130
0.24795791	0.023126946	0.00036654014
0.24808940	0.022833559	0.00036424505
0.24822089	0.023291362	0.00036570333
0.24835238	0.023238438	0.00036757670
0.24848387	0.023624771	0.00036844551
0.24861535	0.023294421	0.00036792225
0.24874684	0.022589774	0.00036287057
0.24887833	0.023405868	0.00036695672
0.24900982	0.023505141	0.00037013182
0.24914131	0.023511213	0.00036959670
0.24927280	0.022169445	0.00036124215
0.24940429	0.023151929	0.00036667257
0.24953578	0.022996472	0.00036500345
0.24966726	0.022163976	0.00036252386
0.24979875	0.023561908	0.00036879709
0.24993024	0.022375553	0.00036412950
0.25006173	0.022533043	0.00036233806
0.25019322	0.023547440	0.00036987334
0.25032471	0.022935244	0.00036817981
0.25045620	0.023625428	0.00036902980
0.25058769	0.022853639	0.00036575967
0.25071917	0.023061936	0.00036684990
0.25085066	0.023091894	0.00036604154
0.25098215	0.023605804	0.00037271999
0.25111364	0.023923308	0.00037198486
0.25124513	0.023378123	0.00036996670
0.25137662	0.022963116	0.00036655975
0.25150811	0.022844886	0.00036563320
0.25163959	0.022940297	0.00036784501
0.25177108	0.022913254	0.00036486586
0.25190257	0.023444236	0.00037088090
0.25203406	0.023787328	0.00037300273
0.25216555	0.023243707	0.00036797538
0.25229704	0.023301824	0.00037028804
0.25242853	0.022959485	0.00036623570
0.25256002	0.023133235	0.00036984000
0.25269150	0.023366602	0.00036912860
0.25282299	0.022541722	0.00036460608
0.25295448	0.023879555	0.00037571039
0.25308597	0.022920765	0.00036476349
0.25321746	0.023132594	0.00037010739
0.25334895	0.022859139	0.00036769775
0.25348044	0.022848975	0.00036595342
0.25361193	0.023060941	0.00036924278
0.25374341	0.023213131	0.00036865558
0.25387490	0.022697460	0.00036620598
0.25400639	0.022587489	0.00037210244
0.25413788	0.022506178	0.00037634841
0.25426937	0.022389319	0.00038096609
0.25440086	0.022663076	0.00038468413
0.25453235	0.022780369	0.00038809468
0.25466383	0.022963094	0.00039262734
0.25479532	0.022864064	0.00039176347
0.25492681	0.022922422	0.00039502826
0.25505830	0.023427603	0.00040032522
0.25518979	0.023333812	0.00040134367
0.25532128	0.023445877	0.00040572884
0.25545277	0.023292777	0.00040476591
0.25558426	0.023451841	0.00040740767
0.25571574	0.022849773	0.00040566948
0.25584723	0.023065586	0.00040838434
0.25597872	0.022460981	0.00040686263
0.25611021	0.023123574	0.00041275205
0.25624170	0.022743623	0.00041037649
0.25637319	0.022992656	0.00041597814
0.25650468	0.023479948	0.00041918641
0.25663617	0.022820396	0.00041621464
0.25676765	0.023167273	0.00042165417
0.25689914	0.022924384	0.00042182494
0.25703063	0.022374204	0.00041992650
0.25716212	0.023447718	0.00042566327
0.25729361	0.023905629	0.00043241450
0.25742510	0.023030031	0.00042859152
0.25755659	0.023639668	0.00043364998
0.25768807	0.023204816	0.00043216186
0.25781956	0.022996888	0.00043190745
0.25795105	0.022720115	0.00043217245
0.25808254	0.023114395	0.00043976714
0.25821403	0.023648313	0.00043929651
0.25834552	0.023409517	0.00044223208
0.25847701	0.022425243	0.00043304783
0.25860850	0.022643852	0.00043458490
0.25873998	0.022537370	0.00043629612
0.25887147	0.022698073	0.00043835249
0.25900296	0.022179839	0.00043463984
0.25913445	0.023144946	0.00044197581
0.25926594	0.022157196	0.00043602238
0.25939743	0.023110151	0.00044626265
0.25952892	0.024194731	0.00045149005
0.25966041	0.023227667	0.00044962714
0.25979189	0.022892757	0.00044341198
0.25992338	0.022786949	0.00044537590
0.26005487	0.023529298	0.00045395573
0.26018636	0.023056681	0.00044967122
0.26031785	0.022060556	0.00044156158
0.26044934	0.023378565	0.00044977194
0.26058083	0.022882400	0.00044846579
0.26071231	0.022295612	0.00044709531
0.26084380	0.023325965	0.00045438190
0.26097529	0.022530856	0.00045046813
0.26110678	0.023109254	0.00045375206
0.26123827	0.022873231	0.00045505809
0.26136976	0.023606480	0.00046154723
0.26150125	0.023431612	0.00046073966
0.26163274	0.022770434	0.00045474527
0.26176422	0.023679654	0.00046177410
0.26189571	0.022647828	0.00045790287
0.26202720	0.023773850	0.00046404765
0.26215869	0.023214712	0.00046078953
0.26229018	0.023702499	0.00046642860
0.26242167	0.023053826	0.00046205345
0.26255316	0.022342626	0.00045434186
0.26268465	0.023077779	0.00046426553
0.26281613	0.022412328	0.00045679168
0.26294762	0.022837826	0.00046160167
0.26307911	0.022984016	0.00046353923
0.26321060	0.022366690	0.00046129814
0.26334209	0.022710604	0.00046652748
0.26347358	0.022769835	0.00046232291
0.26360507	0.023488958	0.00046907485
0.26373655	0.023522365	0.00047074349
0.26386804	0.023363653	0.00047015453
0.26399953	0.023514108	0.00047476900
0.26413102	0.022909446	0.00046709565
0.26426251	0.023185949	0.00047118718
0.26439400	0.023379368	0.00047200734
0.26452549	0.023229509	0.00047723163
0.26465698	0.023414526	0.00047688999
0.26478846	0.023262027	0.00047085286
0.26491995	0.022761750	0.00047489198
0.26505144	0.022757270	0.00046981816
0.26518293	0.022910655	0.00047290580
0.26531442	0.022487766	0.00047496501
0.26544591	0.023548151	0.00048059826
[truncated: 567 more rows]
