# Supplementary material for: Invariant surface glycoprotein 65 of Trypanosoma brucei is a complement C3 receptor
Source: Nat Commun. 2022 Aug 29;13:5085. doi: 10.1038/s41467-022-32728-9 (PMC9424271; doi:10.1038/s41467-022-32728-9)
Supplement: Supplementary file 4 — supplementary data 2 [file 41467_2022_32728_MOESM4_ESM.zip › b21-414646_00068.dat]

0.0026000000	39.201748	0.13622644
0.0027314887	28.391663	0.10649054
0.0028629774	21.882992	0.089394318
0.0029944661	16.910237	0.075417762
0.0031259548	12.128206	0.058692504
0.0032574435	10.814960	0.057369151
0.0033889322	8.6900485	0.048613041
0.0035204209	11.485400	0.048659522
0.0036519096	12.258508	0.046649091
0.0037833983	9.8646231	0.039453758
0.0039148870	8.1773587	0.034660717
0.0040463757	6.6730229	0.030122294
0.0041778644	5.4683256	0.025557947
0.0043093531	4.5370820	0.022856909
0.0044408418	3.7695799	0.020037638
0.0045723305	3.1128246	0.018208635
0.0047038192	2.8697854	0.016733229
0.0048353079	2.4822753	0.015108045
0.0049667966	2.2164014	0.014224955
0.0050982853	1.8854335	0.012428938
0.0052297740	1.7055721	0.011975785
0.0053612627	1.5127639	0.010891370
0.0054927514	1.3758681	0.010111485
0.0056242401	1.2373666	0.0095612993
0.0057557288	1.1659096	0.0090239705
0.0058872175	1.0656230	0.0085116480
0.0060187062	1.0263742	0.0083312999
0.0061501949	0.89160230	0.0074377708
0.0062816836	0.84831496	0.0074188446
0.0064131723	0.81863921	0.0071443082
0.0065446610	0.78585002	0.0068995292
0.0066761496	0.74984784	0.0067079163
0.0068076383	0.72533568	0.0064477467
0.0069391270	0.68966837	0.0063882833
0.0070706157	0.66223070	0.0061608854
0.0072021044	0.63195550	0.0059520524
0.0073335931	0.60773260	0.0058114336
0.0074650818	0.56285754	0.0054299431
0.0075965705	0.56105472	0.0054662307
0.0077280592	0.54157661	0.0053482690
0.0078595479	0.49440269	0.0049878634
0.0079910366	0.49399756	0.0050155267
0.0081225253	0.45321493	0.0046666186
0.0082540140	0.45022010	0.0046776272
0.0083855027	0.44539395	0.0046702804
0.0085169914	0.41953425	0.0044400753
0.0086484801	0.40034840	0.0043058173
0.0087799688	0.37303244	0.0040830189
0.0089114575	0.37965157	0.0041408596
0.0090429462	0.35529936	0.0039778409
0.0091744349	0.33245070	0.0038147261
0.0093059236	0.32342792	0.0037182993
0.0094374123	0.30996233	0.0036159660
0.0095689010	0.29724176	0.0034842057
0.0097003897	0.28658822	0.0034488673
0.0098318784	0.27377452	0.0033224476
0.0099633671	0.26667619	0.0032434775
0.010094856	0.26166835	0.0032030085
0.010226345	0.23698141	0.0029760170
0.010357833	0.23687115	0.0030521491
0.010489322	0.22147236	0.0028646917
0.010620811	0.20768156	0.0027541938
0.010752299	0.20417858	0.0027189996
0.010883788	0.19613397	0.0026104826
0.011015277	0.19039081	0.0026184321
0.011146765	0.17204348	0.0024121669
0.011278254	0.17028626	0.0023903504
0.011409743	0.16527281	0.0023303299
0.011541231	0.15417529	0.0022170303
0.011672720	0.14639506	0.0021657874
0.011804209	0.14053762	0.0020414993
0.011935698	0.13451612	0.0019926674
0.012067186	0.13012077	0.0019488417
0.012198675	0.12385534	0.0018391878
0.012330164	0.11791386	0.0017987970
0.012461652	0.11071981	0.0017226526
0.012593141	0.10414784	0.0016343063
0.012724630	0.10445522	0.0016359115
0.012856118	0.097110954	0.0015274608
0.012987607	0.097950932	0.0015520416
0.013119096	0.095086300	0.0014952446
0.013250585	0.090666282	0.0014451648
0.013382073	0.090119236	0.0014451017
0.013513562	0.084874031	0.0013808392
0.013645051	0.083102881	0.0013760918
0.013776539	0.077476964	0.0013226947
0.013908028	0.079623920	0.0013172190
0.014039517	0.077765276	0.0012950060
0.014171005	0.073716940	0.0012521385
0.014302494	0.073195778	0.0012499752
0.014433983	0.073381999	0.0012522439
0.014565472	0.071117973	0.0012085139
0.014696960	0.068871582	0.0011958150
0.014828449	0.066757141	0.0011587583
0.014959938	0.066301891	0.0011621093
0.015091426	0.063907890	0.0011439400
0.015222915	0.062123520	0.0011007647
0.015354404	0.062831357	0.0011115686
0.015485892	0.062199867	0.0010952652
0.015617381	0.062614321	0.0011008679
0.015748870	0.061074008	0.0010881634
0.015880359	0.060151950	0.0010631636
0.016011847	0.060988585	0.0010717688
0.016143336	0.055765886	0.0010152370
0.016274825	0.053524079	0.00099750419
0.016406313	0.051996621	0.00097396677
0.016537802	0.052554504	0.00097253241
0.016669291	0.053451941	0.00097830691
0.016800779	0.052858907	0.00097119538
0.016932268	0.058172908	0.0010129289
0.017063757	0.059786613	0.0010243841
0.017195246	0.060160821	0.0010194808
0.017326734	0.058518214	0.0010048739
0.017458223	0.057795849	0.00099174334
0.017589712	0.055191812	0.00096599557
0.017721200	0.054773530	0.00096714814
0.017852689	0.053337434	0.00093296183
0.017984178	0.055127971	0.00095860716
0.018115666	0.054423919	0.00094763079
0.018247155	0.053154815	0.00093005517
0.018378644	0.051886932	0.00092051396
0.018510133	0.050588673	0.00089945136
0.018641621	0.049868798	0.00088976269
0.018773110	0.050580308	0.00089298009
0.018904599	0.049832789	0.00088765875
0.019036087	0.048116381	0.00086817195
0.019167576	0.048078978	0.00085836699
0.019299065	0.048201191	0.00085537299
0.019430553	0.047622669	0.00085868399
0.019562042	0.046518034	0.00083879449
0.019693531	0.046046708	0.00083356816
0.019825019	0.046098959	0.00082787698
0.019956508	0.044598271	0.00081087291
0.020087997	0.042894120	0.00080014078
0.020219486	0.045866986	0.00081794920
0.020350974	0.043533431	0.00080304255
0.020482463	0.043806755	0.00079168259
0.020613952	0.042899864	0.00078170447
0.020745440	0.043093697	0.00079071099
0.020876929	0.041921658	0.00077011331
0.021008418	0.039822505	0.00075384364
0.021139906	0.041795800	0.00076728376
0.021271395	0.041185404	0.00075355835
0.021402884	0.040079305	0.00074757616
0.021534373	0.040111291	0.00074351183
0.021665861	0.040589576	0.00074602507
0.021797350	0.039185610	0.00072918929
0.021928839	0.039799895	0.00072532262
0.022060327	0.039583303	0.00073301032
0.022191816	0.037578702	0.00070778025
0.022323305	0.038723326	0.00071852486
0.022454793	0.038512771	0.00071300346
0.022586282	0.037404902	0.00069613916
0.022717771	0.035747418	0.00068837037
0.022849260	0.035682793	0.00067819285
0.022980748	0.035804035	0.00068291203
0.023112237	0.035716541	0.00067444977
0.023243726	0.037039885	0.00068238851
0.023375214	0.036720890	0.00068457172
0.023506703	0.038701577	0.00069653632
0.023638192	0.037585376	0.00068571974
0.023769680	0.038504035	0.00069200195
0.023901169	0.037318300	0.00067847647
0.024032658	0.037070664	0.00067899116
0.024164147	0.037029965	0.00067372702
0.024295635	0.036488846	0.00066477772
0.024427124	0.036659069	0.00066450914
0.024558613	0.035500973	0.00065104813
0.024690101	0.036264489	0.00066541502
0.024821590	0.035949396	0.00065471714
0.024953079	0.035738375	0.00064862034
0.025084567	0.035818907	0.00065205789
0.025216056	0.035988353	0.00064687991
0.025347545	0.036362899	0.00065725576
0.025479034	0.034932300	0.00063759734
0.025610522	0.035047137	0.00063327279
0.025742011	0.034393565	0.00062891066
0.025873500	0.035072476	0.00063159952
0.026004988	0.036103497	0.00064284517
0.026136477	0.034570406	0.00062507512
0.026267966	0.035448286	0.00063007157
0.026399454	0.035541466	0.00063270133
0.026530943	0.035722355	0.00062747411
0.026662432	0.034862389	0.00062293111
0.026793920	0.034822333	0.00062047309
0.026925409	0.034990700	0.00061820046
0.027056898	0.035168731	0.00062337991
0.027188387	0.033896841	0.00060305737
0.027319875	0.034049371	0.00061178914
0.027451364	0.034969693	0.00061226513
0.027582853	0.033180965	0.00059481208
0.027714341	0.033528962	0.00059852957
0.027845830	0.033944992	0.00059768326
0.027977319	0.033189340	0.00059510804
0.028108807	0.033874886	0.00059488451
0.028240296	0.033797911	0.00059299913
0.028371785	0.033495474	0.00058891194
0.028503274	0.033813582	0.00059210124
0.028634762	0.033418662	0.00058682205
0.028766251	0.032580185	0.00058053786
0.028897740	0.032976575	0.00057558162
0.029029228	0.033616658	0.00058628451
0.029160717	0.034246277	0.00059002708
0.029292206	0.034267082	0.00058607862
0.029423694	0.033116635	0.00058007489
0.029555183	0.033076873	0.00057014315
0.029686672	0.033122379	0.00057428400
0.029818161	0.033263776	0.00057466328
0.029949649	0.031859579	0.00055949476
0.030081138	0.033314973	0.00057338628
0.030212627	0.032226455	0.00055872765
0.030344115	0.032542543	0.00056306611
0.030475604	0.031931169	0.00055700993
0.030607093	0.032733200	0.00056255886
0.030738581	0.032122918	0.00055795578
0.030870070	0.031881179	0.00055027868
0.031001559	0.032306506	0.00055243455
0.031133048	0.032167178	0.00055435965
0.031264536	0.032609321	0.00055275808
0.031396025	0.030914818	0.00054207033
0.031527514	0.031638405	0.00054425264
0.031659002	0.031577803	0.00054191958
0.031790491	0.031837127	0.00054630034
0.031921980	0.031710208	0.00053966277
0.032053468	0.032735744	0.00055054884
0.032184957	0.031862594	0.00053831756
0.032316446	0.031705846	0.00053508885
0.032447935	0.032141257	0.00054356310
0.032579423	0.031221473	0.00053136307
0.032710912	0.032068841	0.00053885328
0.032842401	0.030912075	0.00052846096
0.032973889	0.032105318	0.00053377089
0.033105378	0.031395202	0.00053089011
0.033236867	0.031860547	0.00053075891
0.033368355	0.030520932	0.00052948140
0.033499844	0.030650287	0.00052883572
0.033631333	0.030941197	0.00053140111
0.033762822	0.030156071	0.00053264589
0.033894310	0.030261773	0.00053117934
0.034025799	0.029653852	0.00052743301
0.034157288	0.029773782	0.00052722754
0.034288776	0.030671404	0.00053413574
0.034420265	0.029876551	0.00053396980
0.034551754	0.029473373	0.00052724227
0.034683242	0.030088137	0.00053251464
0.034814731	0.031085565	0.00053743894
0.034946220	0.029938963	0.00053037029
0.035077708	0.030228742	0.00053833177
0.035209197	0.029855155	0.00053338369
0.035340686	0.028534527	0.00051779732
0.035472175	0.028693975	0.00053018614
0.035603663	0.029613920	0.00054057018
0.035735152	0.029198095	0.00054345765
0.035866641	0.029708833	0.00054806680
0.035998129	0.029594990	0.00054347800
0.036129618	0.028672203	0.00053991321
0.036261107	0.029738434	0.00054580017
0.036392595	0.028846405	0.00054620511
0.036524084	0.028865263	0.00054427975
0.036655573	0.028505660	0.00053699930
0.036787062	0.028430970	0.00054172698
0.036918550	0.029250920	0.00054518019
0.037050039	0.029383869	0.00055123704
0.037181528	0.030007984	0.00055257646
0.037313016	0.029637487	0.00055213643
0.037444505	0.029794954	0.00055663783
0.037575994	0.029221877	0.00054969706
0.037707482	0.028247744	0.00054654986
0.037838971	0.028919394	0.00055343726
0.037970460	0.028250466	0.00054348205
0.038101949	0.028929013	0.00055103953
0.038233437	0.029197891	0.00054974776
0.038364926	0.029074218	0.00054433819
0.038496415	0.029899493	0.00055011814
0.038627903	0.029552752	0.00054029343
0.038759392	0.029256045	0.00054073809
0.038890881	0.029906278	0.00054018938
0.039022369	0.028875392	0.00053387924
0.039153858	0.028944247	0.00053080651
0.039285347	0.028531766	0.00052569819
0.039416836	0.029619032	0.00053777053
0.039548324	0.029310193	0.00053220141
0.039679813	0.029157614	0.00052706312
0.039811302	0.029544928	0.00053407449
0.039942790	0.029122570	0.00052735741
0.040074279	0.029424886	0.00053223503
0.040205768	0.029276218	0.00052640701
0.040337256	0.028052320	0.00051672916
0.040468745	0.029351046	0.00052565418
0.040600234	0.028286128	0.00051679087
0.040731723	0.029118539	0.00052482605
0.040863211	0.029144169	0.00052430578
0.040994700	0.030595260	0.00053266075
0.041126189	0.029251278	0.00052468887
0.041257677	0.029612160	0.00052228504
0.041389166	0.029544508	0.00052268952
0.041520655	0.030436867	0.00053035063
0.041652143	0.030267217	0.00052631635
0.041783632	0.028793227	0.00051647922
0.041915121	0.028968425	0.00051559533
0.042046610	0.029592646	0.00052372302
0.042178098	0.029359668	0.00051943405
0.042309587	0.029179010	0.00051619268
0.042441076	0.028834223	0.00051309798
0.042572564	0.029089494	0.00051374486
0.042704053	0.028874030	0.00050854737
0.042835542	0.029006292	0.00051481755
0.042967030	0.029233974	0.00051381617
0.043098519	0.029062538	0.00051286372
0.043230008	0.029036551	0.00051262956
0.043361496	0.029069985	0.00050875987
0.043492985	0.029319534	0.00051442437
0.043624474	0.028869079	0.00050781471
0.043755963	0.028529658	0.00050809624
0.043887451	0.029137932	0.00050805219
0.044018940	0.029752269	0.00051264977
0.044150429	0.030217512	0.00052077450
0.044281917	0.029167363	0.00050651251
0.044413406	0.029520727	0.00051436699
0.044544895	0.029052328	0.00050458483
0.044676383	0.028825605	0.00050415825
0.044807872	0.029081565	0.00050624934
0.044939361	0.028531920	0.00050102334
0.045070850	0.030007144	0.00051088251
0.045202338	0.029630355	0.00050994830
0.045333827	0.028902526	0.00049872277
0.045465316	0.029152964	0.00050713011
0.045596804	0.028754140	0.00050081584
0.045728293	0.029068307	0.00050283682
0.045859782	0.029573835	0.00050488526
0.045991270	0.030021521	0.00050449010
0.046122759	0.028267683	0.00049627800
0.046254248	0.028348454	0.00050436132
0.046385737	0.028676645	0.00050717089
0.046517225	0.029392663	0.00051620796
0.046648714	0.030163060	0.00052438455
0.046780203	0.029649532	0.00052773653
0.046911691	0.028769407	0.00051758556
0.047043180	0.030024107	0.00052686738
0.047174669	0.028950347	0.00052031539
0.047306157	0.028144791	0.00051481583
0.047437646	0.029450518	0.00052842553
0.047569135	0.028427930	0.00052248079
0.047700624	0.029357366	0.00052425228
0.047832112	0.028417794	0.00052455124
0.047963601	0.028817386	0.00052338953
0.048095090	0.029628365	0.00053404630
0.048226578	0.029624124	0.00053457029
0.048358067	0.029318099	0.00052960523
0.048489556	0.030596639	0.00054177452
0.048621044	0.029943376	0.00053665489
0.048752533	0.028493788	0.00053167088
0.048884022	0.030274414	0.00054283473
0.049015511	0.030006304	0.00053922459
0.049146999	0.029375445	0.00053585700
0.049278488	0.028967508	0.00053474885
0.049409977	0.029591182	0.00054210326
0.049541465	0.030036655	0.00054192037
0.049672954	0.030970220	0.00055129805
0.049804443	0.029164667	0.00053710114
0.049935931	0.028818032	0.00053581303
0.050067420	0.029790969	0.00054478899
0.050198909	0.028720068	0.00053666035
0.050330398	0.028401533	0.00053342939
0.050461886	0.028879912	0.00053637038
0.050593375	0.028415386	0.00053345083
0.050724864	0.029217397	0.00054106290
0.050856352	0.030077885	0.00054993417
0.050987841	0.029414395	0.00054147442
0.051119330	0.029166675	0.00054088970
0.051250818	0.029400060	0.00054410628
0.051382307	0.029455650	0.00054844885
0.051513796	0.029697156	0.00054849583
0.051645284	0.029552643	0.00054580359
0.051776773	0.029719682	0.00054797144
0.051908262	0.029016163	0.00054348822
0.052039751	0.029451898	0.00054728800
0.052171239	0.029121510	0.00054333561
0.052302728	0.029582215	0.00055218998
0.052434217	0.030124375	0.00055160018
0.052565705	0.030134859	0.00055560488
0.052697194	0.029855688	0.00055062467
0.052828683	0.029576063	0.00055133757
0.052960171	0.028979382	0.00054515159
0.053091660	0.028271910	0.00053748459
0.053223149	0.028412648	0.00054211529
0.053354638	0.029277220	0.00054845668
0.053486126	0.029627745	0.00055415965
0.053617615	0.029711509	0.00055016922
0.053749104	0.028514608	0.00054337375
0.053880592	0.029241665	0.00054794132
0.054012081	0.028658614	0.00054790434
0.054143570	0.028621419	0.00054835099
0.054275058	0.029899199	0.00055596113
0.054406547	0.030059741	0.00055638630
0.054538036	0.027961091	0.00054426518
0.054669525	0.029951939	0.00055571848
0.054801013	0.029217830	0.00055572149
0.054932502	0.029363477	0.00055213840
0.055063991	0.029510207	0.00055088219
0.055195479	0.028643172	0.00054902137
0.055326968	0.029070943	0.00055035043
0.055458457	0.029381285	0.00055711528
0.055589945	0.028956431	0.00055030401
0.055721434	0.028629595	0.00054685432
0.055852923	0.029100086	0.00055611553
0.055984412	0.029241041	0.00055570450
0.056115900	0.029813296	0.00055782472
0.056247389	0.029998758	0.00056160364
0.056378878	0.028838811	0.00054874479
0.056510366	0.029251382	0.00055435009
0.056641855	0.029722738	0.00055660116
0.056773344	0.028416585	0.00055074281
0.056904832	0.030195677	0.00056375521
0.057036321	0.028931855	0.00054971104
0.057167810	0.029173097	0.00055414042
0.057299299	0.027974665	0.00054466082
0.057430787	0.028541199	0.00054632395
0.057562276	0.028364687	0.00055080859
0.057693765	0.029302897	0.00054830920
0.057825253	0.029024580	0.00055280803
0.057956742	0.028850074	0.00055375605
0.058088231	0.029656477	0.00055776558
0.058219719	0.028187311	0.00054541459
0.058351208	0.029092635	0.00054833201
0.058482697	0.029666926	0.00055672678
0.058614186	0.028882324	0.00055080179
0.058745674	0.028225017	0.00054093575
0.058877163	0.028608167	0.00054510191
0.059008652	0.028871470	0.00054367687
0.059140140	0.028910662	0.00054703037
0.059271629	0.029149246	0.00054817732
0.059403118	0.028970982	0.00054339522
0.059534606	0.028808653	0.00054395014
0.059666095	0.028653645	0.00053683200
0.059797584	0.028905035	0.00054154977
0.059929072	0.029301048	0.00054738802
0.060060561	0.028340454	0.00053339656
0.060192050	0.029071972	0.00054468530
0.060323539	0.029437499	0.00054181500
0.060455027	0.029235126	0.00054527865
0.060586516	0.029100282	0.00054293955
0.060718005	0.028406893	0.00053373045
0.060849493	0.029295426	0.00054114603
0.060980982	0.028778894	0.00053940546
0.061112471	0.027868737	0.00053004796
0.061243959	0.028234299	0.00053858204
0.061375448	0.028026031	0.00052928930
0.061506937	0.028752420	0.00053912288
0.061638426	0.028850399	0.00053487588
0.061769914	0.028218703	0.00053270557
0.061901403	0.028965492	0.00054145077
0.062032892	0.030237121	0.00054454617
0.062164380	0.027467596	0.00052572755
0.062295869	0.028795711	0.00053671111
0.062427358	0.029209219	0.00053795662
0.062558846	0.028384519	0.00053684263
0.062690335	0.028015670	0.00052668934
0.062821824	0.029092510	0.00053806145
0.062953313	0.028710019	0.00053353612
0.063084801	0.029426979	0.00053900481
0.063216290	0.028585007	0.00053662770
0.063347779	0.029020144	0.00053492041
0.063479267	0.028205509	0.00052713970
0.063610756	0.029849867	0.00054543663
0.063742245	0.029016887	0.00053428129
0.063873733	0.028750417	0.00053593710
0.064005222	0.028607066	0.00053091433
0.064136711	0.028694106	0.00053163983
0.064268200	0.029116989	0.00053397441
0.064399688	0.028748399	0.00053094916
0.064531177	0.028259845	0.00053080341
0.064662666	0.029116001	0.00053364463
0.064794154	0.028584420	0.00053007419
0.064925643	0.028656212	0.00053237571
0.065057132	0.028061225	0.00052714814
0.065188620	0.028969937	0.00053403515
0.065320109	0.028943977	0.00053055873
0.065451598	0.029651080	0.00053640024
0.065583087	0.028537661	0.00052916393
0.065714575	0.029425894	0.00053379694
0.065846064	0.029081270	0.00053436755
0.065977553	0.028681291	0.00052788709
0.066109041	0.028758032	0.00052829976
0.066240530	0.029516016	0.00053710333
0.066372019	0.028519705	0.00052632764
0.066503507	0.028216508	0.00052344879
0.066634996	0.028187932	0.00052154376
0.066766485	0.028976420	0.00053027957
0.066897973	0.028244012	0.00052458812
0.067029462	0.028123605	0.00052327819
0.067160951	0.029003244	0.00053282836
0.067292440	0.028811061	0.00052592930
0.067423928	0.029215484	0.00052575208
0.067555417	0.028448803	0.00052380701
0.067686906	0.029125096	0.00052783427
0.067818394	0.028116346	0.00052127253
0.067949883	0.029327956	0.00052884329
0.068081372	0.028899886	0.00052573171
0.068212860	0.029147542	0.00052914355
0.068344349	0.028154980	0.00052050559
0.068475838	0.028701294	0.00052380220
0.068607327	0.027786342	0.00051948571
0.068738815	0.027879135	0.00051427894
0.068870304	0.028868486	0.00052648123
0.069001793	0.028418033	0.00052100938
0.069133281	0.029056077	0.00052398594
0.069264770	0.028707979	0.00052547611
0.069396259	0.029316578	0.00052328310
0.069527747	0.028430305	0.00052164905
0.069659236	0.029436915	0.00052911750
0.069790725	0.029111222	0.00052397380
0.069922214	0.028038584	0.00051748834
0.070053702	0.029071606	0.00052072738
0.070185191	0.028506170	0.00052315442
0.070316680	0.029074095	0.00052055464
0.070448168	0.028438236	0.00051799076
0.070579657	0.028234768	0.00051771034
0.070711146	0.027935369	0.00051155226
0.070842634	0.028415229	0.00051793596
0.070974123	0.027744295	0.00051212210
0.071105612	0.027684628	0.00050936090
0.071237101	0.027424582	0.00050998311
0.071368589	0.027418879	0.00050515511
0.071500078	0.028080963	0.00051556194
0.071631567	0.028463092	0.00051809760
0.071763055	0.027211245	0.00050566719
0.071894544	0.027803996	0.00051148590
0.072026033	0.026859082	0.00050103838
0.072157521	0.028063252	0.00051571052
0.072289010	0.027890259	0.00051241001
0.072420499	0.028883206	0.00051708444
0.072551988	0.027484721	0.00050450645
0.072683476	0.027041986	0.00050105679
0.072814965	0.028354071	0.00051526233
0.072946454	0.027881418	0.00051171035
0.073077942	0.027717310	0.00050479547
0.073209431	0.028110222	0.00051138830
0.073340920	0.027616276	0.00050599047
0.073472408	0.027181123	0.00050284704
0.073603897	0.027877531	0.00050793580
0.073735386	0.027799018	0.00050576698
0.073866875	0.027827363	0.00050789793
0.073998363	0.027433014	0.00050450250
0.074129852	0.026774823	0.00050017970
0.074261341	0.026939099	0.00050108678
0.074392829	0.027871708	0.00050413778
0.074524318	0.026791655	0.00049797175
0.074655807	0.027592786	0.00050172931
0.074787295	0.027818208	0.00050475090
0.074918784	0.027361679	0.00050242858
0.075050273	0.027364442	0.00050014631
0.075181761	0.026835911	0.00049594471
0.075313250	0.027001997	0.00049841769
0.075444739	0.027385558	0.00050229858
0.075576228	0.026606415	0.00049563403
0.075707716	0.027094454	0.00049882950
0.075839205	0.027286444	0.00049856453
0.075970694	0.026572747	0.00049224619
0.076102182	0.027394348	0.00049818578
0.076233671	0.028119641	0.00050719415
0.076365160	0.026763663	0.00049146401
0.076496648	0.027029888	0.00049665372
0.076628137	0.026971258	0.00049808068
0.076759626	0.026987649	0.00049464205
0.076891115	0.027744914	0.00050330093
0.077022603	0.026619281	0.00049097687
0.077154092	0.027731664	0.00049986355
0.077285581	0.027269887	0.00049905904
0.077417069	0.026038555	0.00048787109
0.077548558	0.026627142	0.00049318961
0.077680047	0.027038788	0.00049175797
0.077811535	0.027708931	0.00049787447
0.077943024	0.027059222	0.00049452756
0.078074513	0.026084773	0.00048539491
0.078206002	0.026494983	0.00049146146
0.078337490	0.026499661	0.00048701727
0.078468979	0.026041870	0.00048327687
0.078600468	0.026458330	0.00048962353
0.078731956	0.026827404	0.00048781212
0.078863445	0.025918338	0.00048487424
0.078994934	0.027078934	0.00049088190
0.079126422	0.026490087	0.00048791606
0.079257911	0.027500106	0.00049443383
0.079389400	0.027333594	0.00049168414
0.079520889	0.026802987	0.00049083879
0.079652377	0.027090483	0.00049236610
0.079783866	0.025384135	0.00047761809
0.079915355	0.026129596	0.00048480921
0.080046843	0.026720942	0.00048525198
0.080178332	0.026776586	0.00048726461
0.080309821	0.026244611	0.00048510113
0.080441309	0.026337204	0.00048066070
0.080572798	0.026546897	0.00048707077
0.080704287	0.026811851	0.00048718275
0.080835776	0.026822902	0.00048682318
0.080967264	0.026946030	0.00048986288
0.081098753	0.026302348	0.00048055522
0.081230242	0.026363091	0.00048365460
0.081361730	0.025876746	0.00047740492
0.081493219	0.026650117	0.00048507616
0.081624708	0.026490376	0.00048590823
0.081756196	0.026974805	0.00048317652
0.081887685	0.026252702	0.00048152860
0.082019174	0.025344303	0.00047352991
0.082150663	0.025926567	0.00047948320
0.082282151	0.027101391	0.00048770563
0.082413640	0.026366428	0.00048059011
0.082545129	0.026619852	0.00048306366
0.082676617	0.026422383	0.00048120001
0.082808106	0.025899133	0.00047769940
0.082939595	0.026193667	0.00048090407
0.083071083	0.025829945	0.00047380958
0.083202572	0.026424098	0.00047911320
0.083334061	0.026309363	0.00048150230
0.083465549	0.026211166	0.00047557991
0.083597038	0.026546805	0.00048355076
0.083728527	0.026046833	0.00047391183
0.083860016	0.026754586	0.00048254904
0.083991504	0.026448317	0.00048049638
0.084122993	0.025740413	0.00047261834
0.084254482	0.026357978	0.00047916054
0.084385970	0.026220261	0.00047604880
0.084517459	0.026424817	0.00047957218
0.084648948	0.026266762	0.00047833543
0.084780436	0.026021271	0.00047358942
0.084911925	0.026448203	0.00047730065
0.085043414	0.025980956	0.00047221263
0.085174903	0.026232857	0.00047375410
0.085306391	0.025610318	0.00047162232
0.085437880	0.026101411	0.00047306271
0.085569369	0.026306208	0.00047578071
0.085700857	0.026107816	0.00047273921
0.085832346	0.025956374	0.00047037769
0.085963835	0.025243534	0.00046914868
0.086095323	0.026066761	0.00047198690
0.086226812	0.026920349	0.00047779774
0.086358301	0.025385054	0.00046677972
0.086489790	0.025995171	0.00047189814
0.086621278	0.025537384	0.00046907800
0.086752767	0.026745660	0.00047574373
0.086884256	0.026695565	0.00047525535
0.087015744	0.026427292	0.00047481606
0.087147233	0.025976910	0.00047080742
0.087278722	0.025577739	0.00046910465
0.087410210	0.025043956	0.00046166336
0.087541699	0.025895893	0.00046891574
0.087673188	0.025842088	0.00046887483
0.087804677	0.025640908	0.00046675378
0.087936165	0.026129108	0.00047029004
0.088067654	0.025665378	0.00046624674
0.088199143	0.025026943	0.00046003799
0.088330631	0.025433821	0.00046740056
0.088462120	0.025506871	0.00046307382
0.088593609	0.025417861	0.00046637308
0.088725097	0.025624899	0.00046295487
0.088856586	0.026805136	0.00047336939
0.088988075	0.026095998	0.00046952636
0.089119564	0.026128560	0.00046751489
0.089251052	0.025863427	0.00046712964
0.089382541	0.026468571	0.00047095989
0.089514030	0.025452435	0.00046215423
0.089645518	0.026244998	0.00046801649
0.089777007	0.025609156	0.00046089168
0.089908496	0.025760545	0.00046654485
0.090039984	0.026182651	0.00046665603
0.090171473	0.025181989	0.00045746890
0.090302962	0.024378447	0.00045610134
0.090434451	0.025843015	0.00046245478
0.090565939	0.025389002	0.00046343211
0.090697428	0.024824603	0.00045730190
0.090828917	0.025877560	0.00046010439
0.090960405	0.025932164	0.00046566288
0.091091894	0.025453686	0.00046019864
0.091223383	0.025869448	0.00046328246
0.091354871	0.025184075	0.00046042580
0.091486360	0.024978875	0.00046500877
0.091617849	0.025603474	0.00047438255
0.091749337	0.024780749	0.00047228556
0.091880826	0.025476574	0.00048112275
0.092012315	0.024905239	0.00048051421
0.092143804	0.025776651	0.00048688386
0.092275292	0.025815823	0.00049049370
0.092406781	0.024768096	0.00048319068
0.092538270	0.024979587	0.00048940831
0.092669758	0.025190225	0.00049569928
0.092801247	0.024926621	0.00047703513
0.092932736	0.025390732	0.00048237586
0.093064224	0.025024566	0.00047303598
0.093195713	0.024694903	0.00046971616
0.093327202	0.024980411	0.00047076545
0.093458691	0.025392741	0.00046792114
0.093590179	0.024496276	0.00046627291
0.093721668	0.025275081	0.00047250186
0.093853157	0.024616708	0.00046463080
0.093984645	0.025165626	0.00046818177
0.094116134	0.024579209	0.00046175711
0.094247623	0.024565642	0.00046080637
0.094379111	0.024473761	0.00046148558
0.094510600	0.025112770	0.00046421877
0.094642089	0.024631806	0.00046091909
0.094773578	0.024079236	0.00045172326
0.094905066	0.024481406	0.00045907599
0.095036555	0.024438742	0.00046279648
0.095168044	0.024211449	0.00045265495
0.095299532	0.024316234	0.00045543151
0.095431021	0.024444230	0.00045349274
0.095562510	0.025230373	0.00046006840
0.095693998	0.025443648	0.00046557071
0.095825487	0.024806568	0.00045532933
0.095956976	0.024494393	0.00045677599
0.096088465	0.024863806	0.00045460050
0.096219953	0.024894047	0.00045744075
0.096351442	0.024341452	0.00045309493
0.096482931	0.024095900	0.00045090455
0.096614419	0.024560770	0.00045320464
0.096745908	0.024845281	0.00045681207
0.096877397	0.023790069	0.00044641590
0.097008885	0.023616260	0.00044738064
0.097140374	0.023683978	0.00044426349
0.097271863	0.024742666	0.00045440609
0.097403352	0.024824652	0.00045252265
0.097534840	0.023957763	0.00044651462
0.097666329	0.024334790	0.00045188014
0.097797818	0.024685172	0.00044759880
0.097929306	0.024172015	0.00044615229
0.098060795	0.023888497	0.00044422735
0.098192284	0.023689213	0.00043809587
0.098323772	0.024293662	0.00044636449
0.098455261	0.023908676	0.00043931079
0.098586750	0.024982899	0.00044655755
0.098718239	0.024662002	0.00044357234
0.098849727	0.024831220	0.00044463953
0.098981216	0.024032834	0.00043921201
0.099112705	0.023618225	0.00043504488
0.099244193	0.024383801	0.00043909069
0.099375682	0.024776261	0.00044409279
0.099507171	0.023763061	0.00043617054
0.099638659	0.024162712	0.00044148443
0.099770148	0.024867170	0.00044318774
0.099901637	0.024576311	0.00043964402
0.10003313	0.024221572	0.00044094203
0.10016461	0.024658518	0.00044270855
0.10029610	0.024453147	0.00044404491
0.10042759	0.024491552	0.00044123421
0.10055908	0.023926373	0.00043700180
0.10069057	0.023975512	0.00043904694
0.10082206	0.024462021	0.00044222696
0.10095355	0.023741082	0.00043823281
0.10108504	0.024203610	0.00043838894
0.10121652	0.024154581	0.00043751066
0.10134801	0.024586187	0.00044355540
0.10147950	0.024662441	0.00044314711
0.10161099	0.024381452	0.00044036215
0.10174248	0.025031300	0.00044521429
0.10187397	0.023858055	0.00043396642
0.10200546	0.023354888	0.00043423628
0.10213694	0.024335021	0.00043760237
0.10226843	0.024717802	0.00044228353
0.10239992	0.023593220	0.00043467351
0.10253141	0.024091647	0.00043237122
0.10266290	0.023505203	0.00043329688
0.10279439	0.023776829	0.00043322137
0.10292588	0.024275358	0.00043835409
0.10305737	0.024424558	0.00043796254
0.10318885	0.024549735	0.00043744100
0.10332034	0.023849040	0.00043292970
0.10345183	0.023444973	0.00042803245
0.10358332	0.023088026	0.00042755907
0.10371481	0.023584753	0.00043126007
0.10384630	0.024414679	0.00043579247
0.10397779	0.024057560	0.00043399917
0.10410928	0.023787532	0.00043317252
0.10424076	0.024564425	0.00043678246
0.10437225	0.024363434	0.00043754106
0.10450374	0.024152674	0.00043260775
0.10463523	0.023960764	0.00043114176
0.10476672	0.023672741	0.00043041389
0.10489821	0.023864445	0.00043131476
0.10502970	0.023422508	0.00042661579
0.10516118	0.023652250	0.00042847243
0.10529267	0.023956309	0.00043303372
0.10542416	0.023604510	0.00042872064
0.10555565	0.023970900	0.00043210198
0.10568714	0.024046172	0.00043140740
0.10581863	0.024118850	0.00043059867
0.10595012	0.023951330	0.00043096973
0.10608161	0.023901631	0.00043269754
0.10621309	0.024033392	0.00043059991
0.10634458	0.024331862	0.00042968167
0.10647607	0.023889953	0.00043036849
0.10660756	0.023624419	0.00042621592
0.10673905	0.023172825	0.00042586596
0.10687054	0.024275523	0.00043582045
0.10700203	0.024140716	0.00043988989
0.10713352	0.023777675	0.00044006228
0.10726500	0.023863088	0.00044576174
0.10739649	0.024504275	0.00045674401
0.10752798	0.023777716	0.00044856851
0.10765947	0.024182460	0.00045457461
0.10779096	0.024209185	0.00045571838
0.10792245	0.024116312	0.00046092336
0.10805394	0.024014697	0.00046087398
0.10818542	0.024045052	0.00046069693
0.10831691	0.024034927	0.00046316447
0.10844840	0.024339375	0.00046678666
0.10857989	0.023933170	0.00046426774
0.10871138	0.023672417	0.00046620285
0.10884287	0.024325913	0.00046907623
0.10897436	0.023770926	0.00046650867
0.10910585	0.023478252	0.00046925687
0.10923733	0.023835222	0.00046651387
0.10936882	0.024126437	0.00047690103
0.10950031	0.023602338	0.00046989154
0.10963180	0.023569324	0.00047325962
0.10976329	0.024233588	0.00047777676
0.10989478	0.022768467	0.00046999750
0.11002627	0.024444844	0.00048754903
0.11015776	0.024075537	0.00047904249
0.11028924	0.022524506	0.00047070127
0.11042073	0.024267615	0.00048716567
0.11055222	0.024571537	0.00048641899
0.11068371	0.023883376	0.00048423151
0.11081520	0.024276951	0.00048634025
0.11094669	0.023741895	0.00048407114
0.11107818	0.024454280	0.00049255830
0.11120966	0.023902000	0.00048850235
0.11134115	0.024047637	0.00049235840
0.11147264	0.023937617	0.00048703610
0.11160413	0.022502462	0.00047768459
0.11173562	0.024891986	0.00050084434
0.11186711	0.023943665	0.00047848103
0.11199860	0.023860196	0.00047893680
0.11213009	0.024332162	0.00047307562
0.11226157	0.024068710	0.00046820189
0.11239306	0.023784746	0.00046498279
0.11252455	0.024483355	0.00047106273
0.11265604	0.024586657	0.00047027702
0.11278753	0.023795236	0.00045828257
0.11291902	0.023745132	0.00045617036
0.11305051	0.023824143	0.00046080766
0.11318200	0.023593368	0.00045322610
0.11331348	0.023975879	0.00045768549
0.11344497	0.023182746	0.00045021266
0.11357646	0.023597335	0.00044887655
0.11370795	0.023631084	0.00045110354
0.11383944	0.023109473	0.00044799419
0.11397093	0.023230743	0.00044670550
0.11410242	0.023399571	0.00044964035
0.11423390	0.024442980	0.00045202205
0.11436539	0.023832937	0.00045272068
0.11449688	0.024261808	0.00044932487
0.11462837	0.023428862	0.00044707719
0.11475986	0.023482098	0.00044438580
0.11489135	0.023722689	0.00044318367
0.11502284	0.023695505	0.00044777578
0.11515433	0.023844956	0.00044546224
0.11528581	0.023932895	0.00044612447
0.11541730	0.024039297	0.00044574202
0.11554879	0.024012328	0.00044243995
0.11568028	0.024249792	0.00044890779
0.11581177	0.023906856	0.00044350145
0.11594326	0.024049770	0.00044468507
0.11607475	0.024377194	0.00044573852
0.11620624	0.023888355	0.00044141159
0.11633772	0.023862821	0.00044172369
0.11646921	0.023453769	0.00043983629
0.11660070	0.023042989	0.00043433842
0.11673219	0.023035342	0.00043298525
0.11686368	0.023878919	0.00043864378
0.11699517	0.023331988	0.00043426269
0.11712666	0.023864092	0.00043902302
0.11725814	0.023715736	0.00043297712
0.11738963	0.023700179	0.00043372154
0.11752112	0.024083124	0.00043443416
0.11765261	0.023699155	0.00043390914
0.11778410	0.024069464	0.00043620707
0.11791559	0.023779442	0.00043179677
0.11804708	0.023469210	0.00042742329
0.11817857	0.023235709	0.00042892253
0.11831005	0.023438041	0.00042750073
0.11844154	0.024739762	0.00043950073
0.11857303	0.024231147	0.00043103477
0.11870452	0.023124697	0.00042296760
0.11883601	0.024205291	0.00043236114
0.11896750	0.023438206	0.00042726635
0.11909899	0.024235790	0.00043269571
0.11923048	0.024126764	0.00042572056
0.11936196	0.023573888	0.00042613697
0.11949345	0.023790392	0.00042228630
0.11962494	0.024001472	0.00042406643
0.11975643	0.024851492	0.00043387890
0.11988792	0.023830576	0.00042237881
0.12001941	0.022903154	0.00041460538
0.12015090	0.024658815	0.00042674261
0.12028239	0.023745888	0.00042217647
0.12041387	0.023133726	0.00041507737
0.12054536	0.023555549	0.00041620631
0.12067685	0.023366722	0.00041758728
0.12080834	0.023925765	0.00042180469
0.12093983	0.023939477	0.00041712954
0.12107132	0.023799198	0.00042113796
0.12120281	0.023769426	0.00041781458
0.12133429	0.023787783	0.00041780803
0.12146578	0.023500209	0.00041687568
0.12159727	0.023473759	0.00041435239
0.12172876	0.023457131	0.00041610190
0.12186025	0.023953129	0.00041762168
0.12199174	0.023839925	0.00041670677
0.12212323	0.023049565	0.00041197115
0.12225472	0.023449257	0.00041381112
0.12238620	0.023374819	0.00041383983
0.12251769	0.023792266	0.00041445880
0.12264918	0.024250986	0.00041918702
0.12278067	0.024312968	0.00042009084
0.12291216	0.024597210	0.00042113853
0.12304365	0.024021346	0.00041673527
0.12317514	0.023069367	0.00041041373
0.12330663	0.023753303	0.00041652055
0.12343811	0.023662186	0.00041446769
0.12356960	0.023034699	0.00040865997
0.12370109	0.024260891	0.00041762382
0.12383258	0.024631658	0.00042070593
0.12396407	0.022951750	0.00040594137
0.12409556	0.023875925	0.00041638380
0.12422705	0.023560833	0.00040980692
0.12435853	0.023410773	0.00041209424
0.12449002	0.023733672	0.00041113791
0.12462151	0.023500877	0.00041182195
0.12475300	0.023579735	0.00041140462
0.12488449	0.024069078	0.00041510818
0.12501598	0.024359741	0.00041727124
0.12514747	0.023979034	0.00041281382
0.12527896	0.022887947	0.00040554621
0.12541044	0.024252732	0.00041791372
0.12554193	0.024117941	0.00041448284
0.12567342	0.024205514	0.00041311644
0.12580491	0.024060305	0.00041528140
0.12593640	0.023748151	0.00040923641
0.12606789	0.023766088	0.00041278698
0.12619938	0.024503649	0.00041527119
0.12633087	0.024337083	0.00041545883
0.12646235	0.023168950	0.00040570539
0.12659384	0.023817367	0.00040782336
0.12672533	0.023943825	0.00041242008
0.12685682	0.024535300	0.00041397931
0.12698831	0.023392151	0.00040887855
0.12711980	0.024131643	0.00041130873
0.12725129	0.023242592	0.00040416264
0.12738277	0.023419666	0.00040715430
0.12751426	0.023695454	0.00040763420
0.12764575	0.023886039	0.00041011913
0.12777724	0.023359955	0.00040429743
0.12790873	0.023655826	0.00040789495
0.12804022	0.023983715	0.00041096661
0.12817171	0.024099569	0.00041030761
0.12830320	0.024000682	0.00040987998
0.12843468	0.023315715	0.00040444455
0.12856617	0.023375443	0.00040380092
0.12869766	0.023605091	0.00040558333
0.12882915	0.023257665	0.00040566694
0.12896064	0.024368466	0.00040974631
0.12909213	0.023464318	0.00040492432
0.12922362	0.023611149	0.00040609498
0.12935511	0.023759933	0.00040732356
0.12948659	0.023646852	0.00040487151
0.12961808	0.024054063	0.00040757164
0.12974957	0.023565554	0.00040442022
0.12988106	0.023480442	0.00040345926
0.13001255	0.023957710	0.00040667736
0.13014404	0.024006634	0.00040859425
0.13027553	0.024257763	0.00040798127
0.13040701	0.023984876	0.00040605182
0.13053850	0.024430491	0.00041067373
0.13066999	0.022964379	0.00039758673
0.13080148	0.023617394	0.00040437267
0.13093297	0.023592582	0.00040187031
0.13106446	0.022955354	0.00039948100
0.13119595	0.023818047	0.00040361213
0.13132744	0.024013569	0.00040505266
0.13145892	0.023955690	0.00040602015
0.13159041	0.024114442	0.00040478482
0.13172190	0.023867160	0.00040359066
0.13185339	0.023409768	0.00040192071
0.13198488	0.023764781	0.00040251410
0.13211637	0.023521695	0.00040227262
0.13224786	0.023970337	0.00040336644
0.13237935	0.023550769	0.00040246629
0.13251083	0.023182031	0.00039894637
0.13264232	0.023674891	0.00040197541
0.13277381	0.024321674	0.00040705509
0.13290530	0.023106389	0.00039650891
0.13303679	0.023400854	0.00039985073
0.13316828	0.023829137	0.00040212714
0.13329977	0.022905670	0.00039283754
0.13343125	0.023600787	0.00040392754
0.13356274	0.024342994	0.00040254702
0.13369423	0.023990937	0.00040179411
0.13382572	0.023857578	0.00040295479
0.13395721	0.024074138	0.00040183489
0.13408870	0.023776860	0.00040153263
0.13422019	0.023022183	0.00039379716
0.13435168	0.023442087	0.00039766243
0.13448316	0.024380866	0.00040703074
0.13461465	0.023868314	0.00039907313
0.13474614	0.023828426	0.00040068832
0.13487763	0.023544580	0.00039845747
0.13500912	0.023240156	0.00039570826
0.13514061	0.023941445	0.00040088175
0.13527210	0.023423683	0.00039778054
0.13540359	0.023434129	0.00039662992
0.13553507	0.023423947	0.00039582181
0.13566656	0.023598735	0.00039744894
0.13579805	0.024038743	0.00040164361
0.13592954	0.023909963	0.00039763185
0.13606103	0.024109056	0.00040262569
0.13619252	0.023745201	0.00039540138
0.13632401	0.023645020	0.00039596847
0.13645549	0.024189993	0.00040297566
0.13658698	0.024128390	0.00039992930
0.13671847	0.023789240	0.00039735487
0.13684996	0.024363732	0.00040084721
0.13698145	0.023899847	0.00039705441
0.13711294	0.022874353	0.00039066581
0.13724443	0.023732282	0.00039801547
0.13737592	0.023764657	0.00039638960
0.13750740	0.023806167	0.00039821685
0.13763889	0.024322430	0.00039819322
0.13777038	0.023225275	0.00039364513
0.13790187	0.024197852	0.00039918473
0.13803336	0.023325920	0.00039222645
0.13816485	0.023213774	0.00039375359
0.13829634	0.024127921	0.00039564630
0.13842783	0.023642719	0.00039635555
0.13855931	0.023775311	0.00039549919
0.13869080	0.023274320	0.00039043705
0.13882229	0.023649951	0.00039344444
0.13895378	0.023554492	0.00039159517
0.13908527	0.023645077	0.00039498919
0.13921676	0.023770187	0.00039479391
0.13934825	0.023241978	0.00039102639
0.13947973	0.023919450	0.00039511085
0.13961122	0.023711788	0.00039371210
0.13974271	0.023649589	0.00039376974
0.13987420	0.024215680	0.00039897069
0.14000569	0.024075164	0.00039231123
0.14013718	0.024133119	0.00039649590
0.14026867	0.023719695	0.00039371125
0.14040016	0.023207085	0.00038916266
0.14053164	0.023307227	0.00039185955
0.14066313	0.024260537	0.00039299999
0.14079462	0.023986147	0.00039452793
0.14092611	0.023471592	0.00038982498
0.14105760	0.023431876	0.00039046188
0.14118909	0.023157172	0.00038956639
0.14132058	0.023795323	0.00038865049
0.14145207	0.024157472	0.00039355317
0.14158355	0.023197594	0.00038712456
0.14171504	0.023609261	0.00038869721
0.14184653	0.023606542	0.00039078102
0.14197802	0.023931115	0.00039052877
0.14210951	0.024122878	0.00039187294
0.14224100	0.023971637	0.00039153025
0.14237249	0.023468699	0.00038727487
0.14250398	0.023837788	0.00039218545
0.14263546	0.023485246	0.00038656919
0.14276695	0.023994645	0.00039062493
0.14289844	0.023287043	0.00038727275
0.14302993	0.024238340	0.00039163903
0.14316142	0.023613250	0.00038866238
0.14329291	0.023655474	0.00038648418
0.14342440	0.024104351	0.00039136872
0.14355588	0.023059453	0.00038360522
0.14368737	0.024114345	0.00039099754
0.14381886	0.024031705	0.00039080240
0.14395035	0.023956279	0.00038821848
0.14408184	0.023423165	0.00038679642
0.14421333	0.023816250	0.00038999846
0.14434482	0.024083053	0.00038876747
0.14447631	0.023488654	0.00038763996
0.14460779	0.023785794	0.00038736720
0.14473928	0.024053999	0.00038977306
0.14487077	0.023739874	0.00038969943
0.14500226	0.023462312	0.00038464305
0.14513375	0.023465447	0.00038710286
0.14526524	0.023900847	0.00038691534
0.14539673	0.023527381	0.00038455764
0.14552822	0.023017567	0.00038449275
0.14565970	0.023950884	0.00038731311
0.14579119	0.024028100	0.00038948318
0.14592268	0.023508002	0.00038530873
0.14605417	0.023342337	0.00038381274
0.14618566	0.023481183	0.00038600707
0.14631715	0.023422998	0.00038247308
0.14644864	0.023802606	0.00038552845
0.14658012	0.024661641	0.00039104868
0.14671161	0.023548851	0.00038412778
0.14684310	0.023624039	0.00038769348
0.14697459	0.023791834	0.00038509180
0.14710608	0.023805020	0.00038509083
0.14723757	0.023629810	0.00038492125
0.14736906	0.023947239	0.00038573167
0.14750055	0.023875884	0.00038723334
0.14763203	0.023685063	0.00038306177
0.14776352	0.023754080	0.00038401014
0.14789501	0.024022344	0.00038755839
0.14802650	0.023974828	0.00038470730
0.14815799	0.023801405	0.00038749479
0.14828948	0.023963421	0.00038293576
0.14842097	0.024658405	0.00039158098
0.14855246	0.023037952	0.00037982272
0.14868394	0.023671437	0.00038148771
0.14881543	0.023422843	0.00038280857
0.14894692	0.023395972	0.00038246049
0.14907841	0.023527723	0.00038084608
0.14920990	0.023235607	0.00037968776
0.14934139	0.024272147	0.00038744273
0.14947288	0.023618289	0.00038337093
0.14960436	0.023751275	0.00038302250
0.14973585	0.023838443	0.00038352980
0.14986734	0.023416565	0.00038131687
0.14999883	0.023312799	0.00037958756
0.15013032	0.023139006	0.00037881536
0.15026181	0.023030283	0.00037736590
0.15039330	0.023319223	0.00037894204
0.15052479	0.024257712	0.00038587913
0.15065627	0.023387707	0.00037937941
0.15078776	0.023650593	0.00038170812
0.15091925	0.023805960	0.00038208677
0.15105074	0.023790444	0.00038060907
0.15118223	0.023842679	0.00038259832
0.15131372	0.023530591	0.00038115876
0.15144521	0.023247663	0.00037787012
0.15157670	0.023982136	0.00038266611
0.15170818	0.023587189	0.00038014547
0.15183967	0.023402502	0.00037830679
0.15197116	0.023424935	0.00037985341
0.15210265	0.023844402	0.00038023174
0.15223414	0.023455189	0.00037839442
0.15236563	0.024249316	0.00038343301
0.15249712	0.023871133	0.00038119291
0.15262860	0.023332727	0.00037794294
0.15276009	0.023531432	0.00037906454
0.15289158	0.024299879	0.00038380357
0.15302307	0.023856033	0.00038029914
0.15315456	0.023298580	0.00037790700
0.15328605	0.023281363	0.00037593696
0.15341754	0.022609640	0.00037371567
0.15354903	0.022908316	0.00037223634
0.15368051	0.024262599	0.00038313944
0.15381200	0.023722261	0.00037843848
0.15394349	0.023886844	0.00038142145
0.15407498	0.023187842	0.00037574883
0.15420647	0.022800892	0.00037111390
0.15433796	0.024060040	0.00037942244
0.15446945	0.023617269	0.00037623482
0.15460094	0.023382948	0.00037641578
0.15473242	0.023050159	0.00037345642
0.15486391	0.023799418	0.00037762163
0.15499540	0.024051519	0.00037923585
0.15512689	0.023962246	0.00037844254
0.15525838	0.023522576	0.00037709557
0.15538987	0.023979693	0.00037939886
0.15552136	0.023386922	0.00037461466
0.15565284	0.023807318	0.00037696645
0.15578433	0.023467062	0.00037546785
0.15591582	0.023456970	0.00037566916
0.15604731	0.024068678	0.00037946180
0.15617880	0.022598502	0.00037083527
0.15631029	0.023268703	0.00037419720
0.15644178	0.023039214	0.00037088766
0.15657327	0.023628034	0.00037689569
0.15670475	0.023450729	0.00037378604
0.15683624	0.024006223	0.00037784231
0.15696773	0.023058065	0.00037216376
0.15709922	0.023414385	0.00037270716
0.15723071	0.023617115	0.00037579914
0.15736220	0.023678724	0.00037347045
0.15749369	0.023522237	0.00037459033
0.15762518	0.023626444	0.00037398923
0.15775666	0.023971482	0.00037658099
0.15788815	0.024077346	0.00037764858
0.15801964	0.023023201	0.00037019753
0.15815113	0.022989345	0.00037030112
0.15828262	0.023766096	0.00037367267
0.15841411	0.023272056	0.00037131719
0.15854560	0.023423840	0.00037335275
0.15867708	0.023402634	0.00037193365
0.15880857	0.023522219	0.00037203805
0.15894006	0.024073519	0.00037570372
0.15907155	0.023692475	0.00037355581
0.15920304	0.023820984	0.00037594586
0.15933453	0.023821204	0.00037362527
0.15946602	0.023834510	0.00037394490
0.15959751	0.023868523	0.00037358954
0.15972899	0.024031697	0.00037515468
0.15986048	0.023729176	0.00037316294
0.15999197	0.023514364	0.00036959274
0.16012346	0.024454224	0.00037812552
0.16025495	0.023349017	0.00037048560
0.16038644	0.024129583	0.00037433174
0.16051793	0.023477080	0.00037324438
0.16064942	0.023119164	0.00036750802
0.16078090	0.023517663	0.00037087676
0.16091239	0.023559025	0.00037111738
0.16104388	0.023663679	0.00037033963
0.16117537	0.023575308	0.00037123651
0.16130686	0.023475165	0.00036902381
0.16143835	0.023732971	0.00037104427
0.16156984	0.024208513	0.00037489741
0.16170133	0.023480425	0.00036703572
0.16183281	0.023497938	0.00037029858
0.16196430	0.023406605	0.00036867764
0.16209579	0.023136612	0.00036700974
0.16222728	0.023081406	0.00036770912
0.16235877	0.023797283	0.00036918724
0.16249026	0.024103515	0.00037250805
0.16262175	0.023717489	0.00037003811
0.16275323	0.023535985	0.00036973035
0.16288472	0.023481679	0.00036892247
0.16301621	0.023164474	0.00036593989
0.16314770	0.023511411	0.00036941857
0.16327919	0.023642780	0.00036804394
0.16341068	0.023304830	0.00036651211
0.16354217	0.023294407	0.00036838538
0.16367366	0.023243169	0.00036666967
0.16380514	0.023473073	0.00036907915
0.16393663	0.023149318	0.00036626940
0.16406812	0.023347588	0.00036589391
0.16419961	0.023161769	0.00036640012
0.16433110	0.024132368	0.00037103962
0.16446259	0.023944584	0.00037014147
0.16459408	0.023315409	0.00036689191
0.16472557	0.024042661	0.00036936619
0.16485705	0.023360122	0.00036671291
0.16498854	0.023183235	0.00036425498
0.16512003	0.023199436	0.00036577111
0.16525152	0.024019718	0.00037084040
0.16538301	0.023043019	0.00036376251
0.16551450	0.023186994	0.00036618955
0.16564599	0.023101115	0.00036388155
0.16577747	0.022779349	0.00036244889
0.16590896	0.023704568	0.00036725965
0.16604045	0.023401073	0.00036463736
0.16617194	0.023537575	0.00036714734
0.16630343	0.023387119	0.00036545854
0.16643492	0.023823271	0.00036628173
0.16656641	0.023258897	0.00036518631
0.16669790	0.023310824	0.00036190318
0.16682938	0.023596186	0.00036707361
0.16696087	0.024086088	0.00036916966
0.16709236	0.023150164	0.00036093746
0.16722385	0.023255268	0.00036376444
0.16735534	0.023589750	0.00036501662
0.16748683	0.023095786	0.00036246434
0.16761832	0.023056207	0.00036323709
0.16774981	0.023035188	0.00035992507
0.16788129	0.023493875	0.00036523895
0.16801278	0.023624726	0.00036472033
0.16814427	0.023242238	0.00036348214
0.16827576	0.023162921	0.00036385645
0.16840725	0.023567585	0.00036295650
0.16853874	0.023056177	0.00036172294
0.16867023	0.023635536	0.00036303201
0.16880171	0.023566869	0.00036468814
0.16893320	0.023523384	0.00036428138
0.16906469	0.024220106	0.00036720023
0.16919618	0.023638319	0.00036539640
0.16932767	0.023211157	0.00036004479
0.16945916	0.023229548	0.00036221356
0.16959065	0.023750191	0.00036498782
0.16972214	0.023551748	0.00036183652
0.16985362	0.023810267	0.00036513414
0.16998511	0.023271972	0.00036071694
0.17011660	0.023742998	0.00036395574
0.17024809	0.022819526	0.00035906614
0.17037958	0.022688445	0.00035661465
0.17051107	0.023175448	0.00036156501
0.17064256	0.022859105	0.00035720761
0.17077405	0.023687501	0.00036329539
0.17090553	0.023183019	0.00035938425
0.17103702	0.023524642	0.00036158932
0.17116851	0.023563774	0.00036209668
0.17130000	0.024095973	0.00036556976
0.17143149	0.023650005	0.00036144701
0.17156298	0.023400854	0.00036012554
0.17169447	0.023219787	0.00035753980
0.17182595	0.023554779	0.00036188264
0.17195744	0.023512992	0.00036130166
0.17208893	0.023421963	0.00035951491
0.17222042	0.023338448	0.00036018784
0.17235191	0.023414271	0.00035965183
0.17248340	0.022970140	0.00035664280
0.17261489	0.024295962	0.00036622831
0.17274638	0.023133423	0.00035742042
0.17287786	0.023173675	0.00035996431
0.17300935	0.023820893	0.00036137322
0.17314084	0.023628007	0.00036116512
0.17327233	0.023324381	0.00035866419
0.17340382	0.023472170	0.00035892037
0.17353531	0.023694176	0.00036120257
0.17366680	0.023900434	0.00036090999
0.17379829	0.023170042	0.00035664051
0.17392977	0.023871758	0.00036307193
0.17406126	0.023696761	0.00036006072
0.17419275	0.023152111	0.00035810219
0.17432424	0.022964254	0.00035501398
0.17445573	0.022421242	0.00035170134
0.17458722	0.024352920	0.00036474313
0.17471871	0.023367724	0.00035688022
0.17485019	0.024147515	0.00036305047
0.17498168	0.023808117	0.00036026833
0.17511317	0.024071343	0.00036221223
0.17524466	0.023272425	0.00035831160
0.17537615	0.023719218	0.00035934921
0.17550764	0.023332162	0.00035720731
0.17563913	0.023731511	0.00035941740
0.17577062	0.023886514	0.00035999906
0.17590210	0.023745125	0.00035960173
0.17603359	0.023160946	0.00035540082
0.17616508	0.023404185	0.00035798309
0.17629657	0.023299210	0.00035720047
0.17642806	0.023139515	0.00035375166
0.17655955	0.023327134	0.00035745332
0.17669104	0.023649546	0.00035714946
0.17682253	0.024174897	0.00036000372
0.17695401	0.023771995	0.00035956969
0.17708550	0.022695426	0.00035002182
0.17721699	0.024084140	0.00036054997
0.17734848	0.023845189	0.00035936071
0.17747997	0.023772072	0.00035781306
0.17761146	0.023770757	0.00035967950
0.17774295	0.023394364	0.00035327778
0.17787443	0.023307912	0.00035604025
0.17800592	0.023788438	0.00035721655
0.17813741	0.023287055	0.00035452074
0.17826890	0.023592147	0.00035764342
0.17840039	0.023494522	0.00035515643
0.17853188	0.022558966	0.00035173769
0.17866337	0.023792886	0.00035735774
0.17879486	0.023219761	0.00035409082
0.17892634	0.023558795	0.00035549481
0.17905783	0.023558460	0.00035447765
0.17918932	0.022883827	0.00035227235
0.17932081	0.023294398	0.00035258635
0.17945230	0.023494994	0.00035519418
0.17958379	0.022651103	0.00035036620
0.17971528	0.023134301	0.00035230221
0.17984677	0.024218032	0.00035909209
0.17997825	0.023300765	0.00035301276
0.18010974	0.023511262	0.00035458400
0.18024123	0.023973683	0.00035703159
0.18037272	0.023508600	0.00035275987
0.18050421	0.023509474	0.00036159314
0.18063570	0.022916179	0.00035918575
0.18076719	0.023065989	0.00036166468
0.18089867	0.023415598	0.00036842191
0.18103016	0.023329972	0.00036942367
0.18116165	0.023856114	0.00037459169
0.18129314	0.022781071	0.00036801280
0.18142463	0.023210820	0.00037121245
0.18155612	0.023445484	0.00037627058
0.18168761	0.023160538	0.00037326872
0.18181910	0.023302284	0.00037740393
0.18195058	0.023208453	0.00037833716
0.18208207	0.023744113	0.00037977757
0.18221356	0.023525209	0.00038201579
0.18234505	0.023409099	0.00038235766
0.18247654	0.023377928	0.00038208020
0.18260803	0.023782562	0.00038673250
0.18273952	0.024168663	0.00038930513
0.18287101	0.023365735	0.00038535328
0.18300249	0.023786302	0.00038865616
0.18313398	0.023852658	0.00038972080
0.18326547	0.022787253	0.00038449225
0.18339696	0.023907795	0.00039190143
0.18352845	0.023717691	0.00039101242
0.18365994	0.023782747	0.00039488453
0.18379143	0.023600455	0.00039174323
0.18392292	0.023631158	0.00039532890
0.18405440	0.022992420	0.00038826350
0.18418589	0.023217261	0.00039276030
0.18431738	0.023076788	0.00039343118
0.18444887	0.023136568	0.00039151463
0.18458036	0.022937119	0.00039422675
0.18471185	0.023244428	0.00039572675
0.18484334	0.023081145	0.00039603449
0.18497482	0.023035069	0.00039686121
0.18510631	0.023605348	0.00039819416
0.18523780	0.023213624	0.00039991093
0.18536929	0.022911179	0.00039212627
0.18550078	0.023632375	0.00039052121
0.18563227	0.023147092	0.00038710492
0.18576376	0.022783376	0.00037646044
0.18589525	0.023468403	0.00038517582
0.18602673	0.023789170	0.00038533671
0.18615822	0.023441744	0.00038046224
0.18628971	0.023810723	0.00038101758
0.18642120	0.023517686	0.00037797270
0.18655269	0.023299660	0.00037788085
0.18668418	0.023515094	0.00037495880
0.18681567	0.023705847	0.00037528428
0.18694716	0.023450858	0.00037492065
0.18707864	0.023644582	0.00037198083
0.18721013	0.023322472	0.00037082413
0.18734162	0.022824940	0.00036827569
0.18747311	0.023211246	0.00036739021
0.18760460	0.023497185	0.00037135501
0.18773609	0.023511412	0.00036648061
0.18786758	0.023346092	0.00036684655
0.18799906	0.023086984	0.00036698491
0.18813055	0.023050481	0.00036298516
0.18826204	0.023189488	0.00036490138
0.18839353	0.023500176	0.00036216043
0.18852502	0.022939762	0.00036032935
0.18865651	0.023089405	0.00036280391
0.18878800	0.023143421	0.00035996451
0.18891949	0.022632108	0.00035789651
0.18905097	0.023696879	0.00036224934
0.18918246	0.022480975	0.00035504851
0.18931395	0.023413901	0.00036076526
0.18944544	0.022974563	0.00035492429
0.18957693	0.023815121	0.00036245429
0.18970842	0.022444266	0.00035087518
0.18983991	0.023330117	0.00035805936
0.18997140	0.023784637	0.00036112444
0.19010288	0.023385804	0.00035544374
0.19023437	0.023452785	0.00035640103
0.19036586	0.023548314	0.00035669047
0.19049735	0.023337160	0.00035499576
0.19062884	0.023454616	0.00035571811
0.19076033	0.023014937	0.00035067494
0.19089182	0.023343668	0.00035356204
0.19102330	0.023617952	0.00035483827
0.19115479	0.023431095	0.00035381481
0.19128628	0.023802866	0.00035613525
0.19141777	0.022983005	0.00035053777
0.19154926	0.023283601	0.00035202068
0.19168075	0.023929066	0.00035664570
0.19181224	0.023742583	0.00035596317
0.19194373	0.023365277	0.00035229216
0.19207521	0.023500604	0.00035237917
0.19220670	0.022883358	0.00034853737
0.19233819	0.024112906	0.00035703679
0.19246968	0.023662314	0.00035328647
0.19260117	0.023283862	0.00035176918
0.19273266	0.023698114	0.00035345068
0.19286415	0.023678978	0.00035175040
0.19299564	0.023212406	0.00035165605
0.19312712	0.023417885	0.00035059311
0.19325861	0.023263235	0.00035059481
0.19339010	0.023462940	0.00035118976
0.19352159	0.023322176	0.00034915993
0.19365308	0.023172675	0.00034955186
0.19378457	0.023443804	0.00035000134
0.19391606	0.023282805	0.00034962723
0.19404754	0.023737597	0.00035092869
0.19417903	0.023204396	0.00034936786
0.19431052	0.023564033	0.00035112447
0.19444201	0.022815759	0.00034669861
0.19457350	0.023254977	0.00034868454
0.19470499	0.023540046	0.00035007725
0.19483648	0.022490207	0.00034253723
0.19496797	0.023037793	0.00034756101
0.19509945	0.023215671	0.00034772058
0.19523094	0.023240878	0.00034847188
0.19536243	0.023356072	0.00034802009
0.19549392	0.022952177	0.00034567178
0.19562541	0.023798507	0.00035080316
0.19575690	0.023666266	0.00034897385
0.19588839	0.023296708	0.00034697760
0.19601988	0.022963830	0.00034476010
0.19615136	0.023086548	0.00034514691
0.19628285	0.023311318	0.00034834251
0.19641434	0.023154189	0.00034670470
0.19654583	0.022937218	0.00034544387
0.19667732	0.023828317	0.00034900908
0.19680881	0.023608340	0.00034930361
0.19694030	0.022830154	0.00034375932
0.19707178	0.023466465	0.00034682277
0.19720327	0.023066848	0.00034419891
0.19733476	0.023182812	0.00034489788
0.19746625	0.023555401	0.00034679542
0.19759774	0.023359156	0.00034613447
0.19772923	0.023506787	0.00034695614
0.19786072	0.023808761	0.00034893282
0.19799221	0.023913103	0.00034968463
0.19812369	0.023037813	0.00034217125
0.19825518	0.023222726	0.00034519665
0.19838667	0.023431706	0.00034556322
0.19851816	0.022737340	0.00034154687
0.19864965	0.023196790	0.00034492038
0.19878114	0.023710664	0.00034660929
0.19891263	0.022899364	0.00034380469
0.19904412	0.022826265	0.00034196053
0.19917560	0.023013713	0.00034370463
0.19930709	0.023252595	0.00034417167
0.19943858	0.023056811	0.00034183309
0.19957007	0.023961264	0.00034832605
0.19970156	0.023513906	0.00034513297
0.19983305	0.023681805	0.00034654802
0.19996454	0.023593987	0.00034532324
0.20009602	0.023536440	0.00034504138
0.20022751	0.023200222	0.00034360964
0.20035900	0.023297119	0.00034415522
0.20049049	0.023483793	0.00034400883
0.20062198	0.023217524	0.00034343525
0.20075347	0.023304641	0.00034288844
0.20088496	0.022986542	0.00034096862
0.20101645	0.022961526	0.00034129543
0.20114793	0.023718823	0.00034469283
0.20127942	0.023147449	0.00034269618
0.20141091	0.023593788	0.00034395462
0.20154240	0.023207886	0.00034228840
0.20167389	0.023182086	0.00034278793
0.20180538	0.023286714	0.00034143047
0.20193687	0.023132500	0.00034145885
0.20206836	0.023340503	0.00034262730
0.20219984	0.023329924	0.00034333496
0.20233133	0.023463482	0.00034298410
0.20246282	0.022863846	0.00033723237
0.20259431	0.023527278	0.00034337311
0.20272580	0.023097022	0.00033980347
0.20285729	0.023974115	0.00034479932
0.20298878	0.023465249	0.00034362205
0.20312027	0.023147088	0.00033739782
0.20325175	0.022032184	0.00033448162
0.20338324	0.023711101	0.00034214370
0.20351473	0.022668593	0.00033649300
0.20364622	0.023493006	0.00034190067
0.20377771	0.023123953	0.00033726575
0.20390920	0.023854195	0.00034480785
0.20404069	0.023501262	0.00034044762
0.20417217	0.023363294	0.00034085945
0.20430366	0.022776733	0.00033742305
0.20443515	0.023502500	0.00033880811
0.20456664	0.022857992	0.00033635837
0.20469813	0.022903263	0.00033748051
0.20482962	0.023303568	0.00033821933
0.20496111	0.023588769	0.00034151530
0.20509260	0.023575902	0.00033958620
0.20522408	0.023360203	0.00033864137
0.20535557	0.023383348	0.00033960082
0.20548706	0.023231813	0.00033871431
0.20561855	0.023718405	0.00034188063
0.20575004	0.023507268	0.00033825299
0.20588153	0.022772917	0.00033517635
0.20601302	0.023231325	0.00033918110
0.20614451	0.023598164	0.00033719159
0.20627599	0.023295803	0.00033898471
0.20640748	0.023247538	0.00033736421
0.20653897	0.023043224	0.00033649526
0.20667046	0.022946681	0.00033646084
0.20680195	0.023375500	0.00033674434
0.20693344	0.023646363	0.00034028514
0.20706493	0.023317068	0.00033742396
0.20719641	0.022755780	0.00033550244
0.20732790	0.022933729	0.00033657800
0.20745939	0.023772276	0.00033823242
0.20759088	0.023675941	0.00033906285
0.20772237	0.023139546	0.00033563716
0.20785386	0.023218004	0.00033580303
0.20798535	0.023333113	0.00033950273
0.20811684	0.023032118	0.00033501495
0.20824832	0.023843642	0.00033971758
0.20837981	0.023534180	0.00033826685
0.20851130	0.023668617	0.00033957366
0.20864279	0.023831855	0.00034043959
0.20877428	0.023714370	0.00033805757
0.20890577	0.022889654	0.00033335198
0.20903726	0.023343850	0.00033658832
0.20916875	0.023627716	0.00033898045
0.20930023	0.023636378	0.00033951646
0.20943172	0.023250377	0.00033559911
0.20956321	0.022750631	0.00033337933
0.20969470	0.023298651	0.00033664971
0.20982619	0.023331018	0.00033521027
0.20995768	0.024016235	0.00034080110
0.21008917	0.023106185	0.00033340079
0.21022065	0.023083490	0.00033416193
0.21035214	0.023547556	0.00033848356
0.21048363	0.023734296	0.00033651654
0.21061512	0.023260370	0.00033652462
0.21074661	0.023451020	0.00033441011
0.21087810	0.023444391	0.00033498353
0.21100959	0.023372641	0.00033641574
0.21114108	0.023626790	0.00033593987
0.21127256	0.023232565	0.00033537283
0.21140405	0.023697120	0.00033542446
0.21153554	0.023365531	0.00033500494
0.21166703	0.023542756	0.00033614570
0.21179852	0.022726426	0.00033180793
0.21193001	0.023214235	0.00033506422
0.21206150	0.023195534	0.00033287423
0.21219299	0.023072273	0.00033248126
0.21232447	0.022827907	0.00033217918
0.21245596	0.023629949	0.00033468311
0.21258745	0.023033690	0.00033314273
0.21271894	0.023247822	0.00033370579
0.21285043	0.023668880	0.00033545969
0.21298192	0.023275824	0.00033527334
0.21311341	0.023474527	0.00033342886
0.21324489	0.022861448	0.00033107501
0.21337638	0.023169289	0.00033151702
0.21350787	0.023438091	0.00033460015
0.21363936	0.023468135	0.00033557544
0.21377085	0.023428987	0.00033303835
0.21390234	0.023491014	0.00033618774
0.21403383	0.023717806	0.00033511725
0.21416532	0.023216206	0.00033285946
0.21429680	0.023431814	0.00033342406
0.21442829	0.023405183	0.00033343906
0.21455978	0.023497543	0.00033369667
0.21469127	0.023820748	0.00033491448
0.21482276	0.022806108	0.00032945895
0.21495425	0.023081733	0.00033166643
0.21508574	0.022927436	0.00033107015
0.21521723	0.022935474	0.00032952983
0.21534871	0.023228918	0.00033226012
0.21548020	0.022905372	0.00032723842
0.21561169	0.023083609	0.00033082298
0.21574318	0.023311241	0.00033184722
0.21587467	0.023311350	0.00033105932
0.21600616	0.023021962	0.00033106125
0.21613765	0.023253810	0.00033033935
0.21626913	0.023474146	0.00033171831
0.21640062	0.022869907	0.00032867205
0.21653211	0.022542359	0.00032706217
0.21666360	0.023379393	0.00033098254
0.21679509	0.022788096	0.00032701373
0.21692658	0.023144661	0.00033079118
0.21705807	0.022831552	0.00032803554
0.21718956	0.023618148	0.00033152177
0.21732104	0.023058870	0.00033017871
0.21745253	0.023717911	0.00033344648
0.21758402	0.023028707	0.00032937821
0.21771551	0.023119948	0.00032948301
0.21784700	0.023530943	0.00033135714
0.21797849	0.023295169	0.00033085045
0.21810998	0.023498289	0.00033069480
0.21824147	0.022563301	0.00032670405
0.21837295	0.023161294	0.00032973583
0.21850444	0.022854390	0.00032522478
0.21863593	0.023423206	0.00033141340
0.21876742	0.023278586	0.00032811503
0.21889891	0.022629268	0.00032613045
0.21903040	0.023297868	0.00033043783
0.21916189	0.023060060	0.00032680700
0.21929337	0.023021697	0.00032780061
0.21942486	0.023349382	0.00032913086
0.21955635	0.022318750	0.00032373762
0.21968784	0.023241475	0.00032897022
0.21981933	0.023153888	0.00032530582
0.21995082	0.022727773	0.00032543773
0.22008231	0.023512212	0.00032886844
0.22021380	0.023247194	0.00032789575
0.22034528	0.023773125	0.00033167478
0.22047677	0.023406118	0.00032652379
0.22060826	0.023405244	0.00032960617
0.22073975	0.023150045	0.00032773552
0.22087124	0.023207558	0.00032816645
0.22100273	0.023338170	0.00032845574
0.22113422	0.022979822	0.00032467511
0.22126571	0.023002197	0.00032628482
0.22139719	0.023547337	0.00032898516
0.22152868	0.023160082	0.00032720709
0.22166017	0.022910894	0.00032597689
0.22179166	0.022531567	0.00032229209
0.22192315	0.023000699	0.00032633869
0.22205464	0.022784824	0.00032481769
0.22218613	0.023144010	0.00032650675
0.22231761	0.022903591	0.00032481504
0.22244910	0.022510049	0.00032248017
0.22258059	0.022980980	0.00032518028
0.22271208	0.023297696	0.00032716110
0.22284357	0.022203488	0.00032003418
0.22297506	0.022895301	0.00032578790
0.22310655	0.023180067	0.00032536805
0.22323804	0.023345985	0.00032771408
0.22336952	0.023204723	0.00032683504
0.22350101	0.023145125	0.00032523266
0.22363250	0.023511715	0.00032745882
0.22376399	0.023099077	0.00032421840
0.22389548	0.022954519	0.00032445467
0.22402697	0.022917070	0.00032563985
0.22415846	0.023061621	0.00032391270
0.22428995	0.022909173	0.00032323053
0.22442143	0.023098240	0.00032411166
0.22455292	0.023207521	0.00032520951
0.22468441	0.023235954	0.00032616671
0.22481590	0.023299004	0.00032480424
0.22494739	0.023044337	0.00032276071
0.22507888	0.023292190	0.00032520078
0.22521037	0.023233830	0.00032490694
0.22534186	0.022515997	0.00032272008
0.22547334	0.023083612	0.00032451980
0.22560483	0.023448401	0.00032416990
0.22573632	0.023425839	0.00032573386
0.22586781	0.022856516	0.00032318054
0.22599930	0.023294838	0.00032613585
0.22613079	0.022991872	0.00032197625
0.22626228	0.022746079	0.00032270835
0.22639376	0.023041544	0.00032267411
0.22652525	0.022928096	0.00032214861
0.22665674	0.023320476	0.00032587577
0.22678823	0.023170418	0.00032273096
0.22691972	0.023118788	0.00032305484
0.22705121	0.023010353	0.00032176151
0.22718270	0.023487585	0.00032501226
0.22731419	0.023351652	0.00032556432
0.22744567	0.023245545	0.00032396247
0.22757716	0.023123362	0.00032217555
0.22770865	0.023272345	0.00032380162
0.22784014	0.022576348	0.00031931929
0.22797163	0.023054564	0.00032272473
0.22810312	0.024075928	0.00032664059
0.22823461	0.023296589	0.00032326156
0.22836610	0.023148636	0.00032309664
0.22849758	0.023121982	0.00032207967
0.22862907	0.022807814	0.00032186363
0.22876056	0.022918364	0.00031918664
0.22889205	0.023233529	0.00032264481
0.22902354	0.022940735	0.00032094592
0.22915503	0.023213254	0.00032186827
0.22928652	0.022944274	0.00032175570
0.22941800	0.023075420	0.00032069583
0.22954949	0.023129911	0.00032189246
0.22968098	0.023121735	0.00032084085
0.22981247	0.022465588	0.00031779017
0.22994396	0.022892803	0.00032013263
0.23007545	0.023226774	0.00032470824
0.23020694	0.023361296	0.00032883159
0.23033843	0.023463224	0.00033368857
0.23046991	0.023010252	0.00033186390
0.23060140	0.023348340	0.00033553280
0.23073289	0.023663848	0.00033741096
0.23086438	0.022910179	0.00033552634
0.23099587	0.022688538	0.00033739877
0.23112736	0.023397927	0.00034016517
0.23125885	0.023228547	0.00034177061
0.23139034	0.023096049	0.00034077247
0.23152182	0.023096608	0.00034146133
0.23165331	0.023142857	0.00034538663
0.23178480	0.023712413	0.00034742058
0.23191629	0.023189210	0.00034610135
0.23204778	0.023250722	0.00034673058
0.23217927	0.023089415	0.00034626621
0.23231076	0.023688804	0.00035158914
0.23244224	0.023245672	0.00034851767
0.23257373	0.022994579	0.00034829520
0.23270522	0.023415104	0.00035075215
0.23283671	0.023432567	0.00035010959
0.23296820	0.024025908	0.00035372151
0.23309969	0.023096135	0.00034829814
0.23323118	0.023241520	0.00034950940
0.23336267	0.023352059	0.00035037751
0.23349415	0.022723811	0.00034491762
0.23362564	0.022796322	0.00034885854
0.23375713	0.023323060	0.00035172426
0.23388862	0.022757447	0.00034739758
0.23402011	0.023145251	0.00035135036
0.23415160	0.023022119	0.00034831889
0.23428309	0.023051221	0.00035113079
0.23441458	0.023477144	0.00035216290
0.23454606	0.023205498	0.00035202924
0.23467755	0.023516406	0.00035302980
0.23480904	0.023372302	0.00035356254
0.23494053	0.023116432	0.00035191529
0.23507202	0.023403457	0.00035393684
0.23520351	0.023270898	0.00035298506
0.23533500	0.022834568	0.00035072458
0.23546648	0.023447970	0.00035417929
0.23559797	0.023092391	0.00035248823
0.23572946	0.023418220	0.00035547957
0.23586095	0.023097450	0.00035238504
0.23599244	0.023038932	0.00035375846
0.23612393	0.022447707	0.00034843317
0.23625542	0.022856580	0.00035349511
0.23638691	0.022972172	0.00035331870
0.23651839	0.023338409	0.00035403081
0.23664988	0.023263476	0.00035636320
0.23678137	0.023175040	0.00035532084
0.23691286	0.023742911	0.00035969482
0.23704435	0.022909093	0.00035315231
0.23717584	0.023651572	0.00035745735
0.23730733	0.023503479	0.00035907032
0.23743882	0.023700022	0.00035875477
0.23757030	0.023356936	0.00035713381
0.23770179	0.023351655	0.00035838383
0.23783328	0.023750467	0.00035861503
0.23796477	0.023432982	0.00035828662
0.23809626	0.022907089	0.00035498045
0.23822775	0.023495450	0.00035893166
0.23835924	0.023388083	0.00036113345
0.23849072	0.023388518	0.00035697078
0.23862221	0.023216070	0.00035821158
0.23875370	0.023199378	0.00035761919
0.23888519	0.023171030	0.00035924017
0.23901668	0.022838660	0.00035828435
0.23914817	0.023576549	0.00035750318
0.23927966	0.023642414	0.00036244316
0.23941115	0.023162029	0.00035855994
0.23954263	0.023290177	0.00035966429
0.23967412	0.023273483	0.00036027165
0.23980561	0.023197876	0.00035626243
0.23993710	0.023117098	0.00036062527
0.24006859	0.023211867	0.00035933720
0.24020008	0.023005132	0.00035940612
0.24033157	0.022494137	0.00035524934
0.24046306	0.022886365	0.00035680966
0.24059454	0.023103952	0.00035938828
0.24072603	0.022942292	0.00035939055
0.24085752	0.023308452	0.00036085173
0.24098901	0.022508809	0.00035928908
0.24112050	0.022898200	0.00035625390
0.24125199	0.023403514	0.00036194657
0.24138348	0.022552448	0.00035804464
0.24151496	0.022982306	0.00035794597
0.24164645	0.023231609	0.00036261991
0.24177794	0.023872494	0.00036317808
0.24190943	0.023131748	0.00036011662
0.24204092	0.023102793	0.00035997521
0.24217241	0.023014010	0.00035943290
0.24230390	0.023431676	0.00036377165
0.24243539	0.023639691	0.00036228169
0.24256687	0.023202772	0.00036147671
0.24269836	0.022887936	0.00036093081
0.24282985	0.023711650	0.00036403701
0.24296134	0.023251370	0.00036295098
0.24309283	0.023427804	0.00036429787
0.24322432	0.023097242	0.00036222048
0.24335581	0.023016940	0.00036248634
0.24348730	0.023428718	0.00036366931
0.24361878	0.023540653	0.00036503945
0.24375027	0.023422880	0.00036319403
0.24388176	0.022919889	0.00036143968
0.24401325	0.023271001	0.00036508900
0.24414474	0.023779936	0.00036526243
0.24427623	0.023366503	0.00036510850
0.24440772	0.023602403	0.00036504506
0.24453920	0.022285671	0.00035850720
0.24467069	0.023355245	0.00036519520
0.24480218	0.023118884	0.00036168149
0.24493367	0.022980032	0.00036176916
0.24506516	0.022574899	0.00036001685
0.24519665	0.023193855	0.00036458683
0.24532814	0.024133132	0.00037069102
0.24545963	0.023357409	0.00036436391
0.24559111	0.023737580	0.00036827565
0.24572260	0.023250196	0.00036469143
0.24585409	0.023050466	0.00036391775
0.24598558	0.023398019	0.00036646154
0.24611707	0.023531833	0.00036657846
0.24624856	0.023450358	0.00036490046
0.24638005	0.023412030	0.00036740954
0.24651154	0.022825762	0.00036192304
0.24664302	0.023683398	0.00036985842
0.24677451	0.023251582	0.00036477555
0.24690600	0.023421172	0.00036711087
0.24703749	0.023095544	0.00036636226
0.24716898	0.023436699	0.00036471353
0.24730047	0.023104301	0.00036758688
0.24743196	0.023296785	0.00036525855
0.24756345	0.022937778	0.00036431498
0.24769493	0.023012683	0.00036541158
0.24782642	0.023213560	0.00036473002
0.24795791	0.023724961	0.00037048142
0.24808940	0.023025795	0.00036525976
0.24822089	0.023250040	0.00036563529
0.24835238	0.022870748	0.00036520905
0.24848387	0.023180704	0.00036604627
0.24861535	0.023316838	0.00036839813
0.24874684	0.022468547	0.00036202233
0.24887833	0.023253067	0.00036654353
0.24900982	0.023232126	0.00036928207
0.24914131	0.022916641	0.00036455984
0.24927280	0.023102034	0.00036715428
0.24940429	0.023216830	0.00036733806
0.24953578	0.022976216	0.00036582833
0.24966726	0.022827772	0.00036691170
0.24979875	0.022808739	0.00036356794
0.24993024	0.022877506	0.00036668008
0.25006173	0.022512899	0.00036230966
0.25019322	0.023607238	0.00036957240
0.25032471	0.022347024	0.00036435945
0.25045620	0.022454627	0.00036326629
0.25058769	0.023176727	0.00036761581
0.25071917	0.022619267	0.00036341553
0.25085066	0.022591032	0.00036378569
0.25098215	0.023035107	0.00036789780
0.25111364	0.023172891	0.00036653309
0.25124513	0.023362955	0.00037056966
0.25137662	0.022878078	0.00036661018
0.25150811	0.022760343	0.00036509459
0.25163959	0.023664756	0.00037253903
0.25177108	0.022557609	0.00036429257
0.25190257	0.023391210	0.00037018059
0.25203406	0.023237472	0.00036856770
0.25216555	0.023067874	0.00036771167
0.25229704	0.022869962	0.00036728053
0.25242853	0.023465448	0.00036992966
0.25256002	0.022933611	0.00036849528
0.25269150	0.022344162	0.00036319516
0.25282299	0.023898891	0.00037272062
0.25295448	0.023002962	0.00036941926
0.25308597	0.023247695	0.00036819978
0.25321746	0.023563441	0.00037326272
0.25334895	0.023407827	0.00037041656
0.25348044	0.023253434	0.00036860219
0.25361193	0.023947204	0.00037417226
0.25374341	0.022858225	0.00036740118
0.25387490	0.022725694	0.00036605790
0.25400639	0.023595486	0.00037981410
0.25413788	0.022914660	0.00037836787
0.25426937	0.022567481	0.00038034990
0.25440086	0.023248717	0.00038773805
0.25453235	0.023145244	0.00039145158
0.25466383	0.023430997	0.00039641486
0.25479532	0.022878294	0.00039144817
0.25492681	0.023343495	0.00039997495
0.25505830	0.022697187	0.00039508859
0.25518979	0.023119467	0.00040116806
0.25532128	0.023030147	0.00040155883
0.25545277	0.023431357	0.00040635557
0.25558426	0.023564943	0.00040801087
0.25571574	0.023141448	0.00040713710
0.25584723	0.023193907	0.00040922258
0.25597872	0.023430849	0.00041366207
0.25611021	0.023173068	0.00041262045
0.25624170	0.022970455	0.00041198516
0.25637319	0.023582607	0.00042012667
0.25650468	0.023730824	0.00042080821
0.25663617	0.022983608	0.00041707208
0.25676765	0.023802087	0.00042536145
0.25689914	0.023699955	0.00042713432
0.25703063	0.023182844	0.00042729935
0.25716212	0.022836385	0.00042209513
0.25729361	0.023676178	0.00043019634
0.25742510	0.022967417	0.00042714491
0.25755659	0.023059340	0.00043224696
0.25768807	0.023282190	0.00043348328
0.25781956	0.022858931	0.00042965033
0.25795105	0.023276128	0.00043479546
0.25808254	0.023378104	0.00044061784
0.25821403	0.023802445	0.00044109218
0.25834552	0.022671362	0.00043616283
0.25847701	0.022717586	0.00043476588
0.25860850	0.023160972	0.00043961446
0.25873998	0.023706941	0.00044561444
0.25887147	0.023332456	0.00044390854
0.25900296	0.022783907	0.00043908249
0.25913445	0.023877355	0.00044723693
0.25926594	0.023109825	0.00044330437
0.25939743	0.022214434	0.00043943383
0.25952892	0.022507634	0.00043867618
0.25966041	0.023239339	0.00044982791
0.25979189	0.023085473	0.00044409896
0.25992338	0.023085841	0.00044671980
0.26005487	0.023436511	0.00045187434
0.26018636	0.022024270	0.00044096660
0.26031785	0.023462088	0.00045309074
0.26044934	0.023782324	0.00045492642
0.26058083	0.022910434	0.00044881817
0.26071231	0.023557095	0.00045550769
0.26084380	0.023864554	0.00045703542
0.26097529	0.022944431	0.00045394589
0.26110678	0.023358406	0.00045433021
0.26123827	0.023141914	0.00045737277
0.26136976	0.023296852	0.00045723889
0.26150125	0.022963182	0.00045593376
0.26163274	0.023171997	0.00045631698
0.26176422	0.023766052	0.00046080174
0.26189571	0.023948359	0.00046587240
0.26202720	0.022892480	0.00045584695
0.26215869	0.023210393	0.00046001749
0.26229018	0.023453169	0.00046411876
0.26242167	0.022602218	0.00045700660
0.26255316	0.023563073	0.00046365969
0.26268465	0.022867394	0.00046290654
0.26281613	0.023199335	0.00046456257
0.26294762	0.022739997	0.00045821078
0.26307911	0.023192990	0.00046431568
0.26321060	0.022692154	0.00046308469
0.26334209	0.023734132	0.00047514187
0.26347358	0.022662274	0.00046263768
0.26360507	0.022696281	0.00046343436
0.26373655	0.022047026	0.00045925029
0.26386804	0.023131922	0.00046843713
0.26399953	0.023005385	0.00047278012
0.26413102	0.023367122	0.00047089650
0.26426251	0.023172847	0.00046929295
0.26439400	0.023058665	0.00047003398
0.26452549	0.022759609	0.00047190585
0.26465698	0.023132224	0.00047637956
0.26478846	0.023354496	0.00047257116
0.26491995	0.023438063	0.00047903341
0.26505144	0.022975321	0.00047233222
0.26518293	0.023444733	0.00047882397
0.26531442	0.023515526	0.00048202329
0.26544591	0.022660765	0.00047198547
[truncated: 567 more rows]
