# Supplementary material for: Invariant surface glycoprotein 65 of Trypanosoma brucei is a complement C3 receptor
Source: Nat Commun. 2022 Aug 29;13:5085. doi: 10.1038/s41467-022-32728-9 (PMC9424271; doi:10.1038/s41467-022-32728-9)
Supplement: Supplementary file 4 — supplementary data 2 [file 41467_2022_32728_MOESM4_ESM.zip › b21-414646_00069.dat]

0.0026000000	39.242327	0.13633042
0.0027314887	28.578651	0.10686689
0.0028629774	21.860133	0.089369569
0.0029944661	17.039358	0.075723749
0.0031259548	12.171109	0.058810669
0.0032574435	10.805965	0.057359379
0.0033889322	8.6597652	0.048540187
0.0035204209	11.497438	0.048696978
0.0036519096	12.176972	0.046505116
0.0037833983	9.8380543	0.039410272
0.0039148870	8.2172421	0.034753677
0.0040463757	6.6726293	0.030128806
0.0041778644	5.4612131	0.025547595
0.0043093531	4.5744494	0.022956480
0.0044408418	3.7781461	0.020065321
0.0045723305	3.1084934	0.018200434
0.0047038192	2.8497202	0.016678725
0.0048353079	2.4649116	0.015058811
0.0049667966	2.2005926	0.014177616
0.0050982853	1.8538169	0.012327316
0.0052297740	1.7239935	0.012043243
0.0053612627	1.5168023	0.010908578
0.0054927514	1.3908190	0.010168772
0.0056242401	1.2532018	0.0096246492
0.0057557288	1.1840221	0.0090960288
0.0058872175	1.0681193	0.0085237055
0.0060187062	1.0057687	0.0082492724
0.0061501949	0.88961950	0.0074313214
0.0062816836	0.87060741	0.0075175372
0.0064131723	0.81423833	0.0071268296
0.0065446610	0.79132710	0.0069252322
0.0066761496	0.74601380	0.0066923892
0.0068076383	0.71078264	0.0063843038
0.0069391270	0.68266618	0.0063573322
0.0070706157	0.65349576	0.0061216226
0.0072021044	0.63877215	0.0059855377
0.0073335931	0.60714169	0.0058100348
0.0074650818	0.55888904	0.0054120964
0.0075965705	0.54646466	0.0053960141
0.0077280592	0.53000615	0.0052921293
0.0078595479	0.50919556	0.0050631772
0.0079910366	0.48996076	0.0049962193
0.0081225253	0.45814896	0.0046931048
0.0082540140	0.45335873	0.0046950568
0.0083855027	0.44424097	0.0046653776
0.0085169914	0.41691960	0.0044273053
0.0086484801	0.39415126	0.0042734114
0.0087799688	0.39199504	0.0041865384
0.0089114575	0.37215644	0.0041007885
0.0090429462	0.35667701	0.0039865246
0.0091744349	0.34080353	0.0038633003
0.0093059236	0.32598191	0.0037338686
0.0094374123	0.31315335	0.0036354243
0.0095689010	0.29232174	0.0034558613
0.0097003897	0.29482524	0.0034986855
0.0098318784	0.27915328	0.0033557507
0.0099633671	0.26755715	0.0032496287
0.010094856	0.25967872	0.0031915920
0.010226345	0.23885527	0.0029889616
0.010357833	0.23368241	0.0030322804
0.010489322	0.21765219	0.0028403380
0.010620811	0.21571207	0.0028076182
0.010752299	0.20746683	0.0027414799
0.010883788	0.19372839	0.0025948353
0.011015277	0.19019620	0.0026174891
0.011146765	0.17128228	0.0024071795
0.011278254	0.17335713	0.0024126294
0.011409743	0.16121196	0.0023025580
0.011541231	0.15380460	0.0022153673
0.011672720	0.14608241	0.0021637683
0.011804209	0.13746166	0.0020199664
0.011935698	0.13461176	0.0019938655
0.012067186	0.13111898	0.0019565640
0.012198675	0.12151166	0.0018223560
0.012330164	0.11673694	0.0017902415
0.012461652	0.11031847	0.0017205777
0.012593141	0.10760740	0.0016608137
0.012724630	0.10555726	0.0016455194
0.012856118	0.096221226	0.0015217705
0.012987607	0.096646512	0.0015434289
0.013119096	0.091324889	0.0014657546
0.013250585	0.089767854	0.0014379875
0.013382073	0.087615225	0.0014260027
0.013513562	0.086329136	0.0013934887
0.013645051	0.082756902	0.0013731908
0.013776539	0.079203577	0.0013368729
0.013908028	0.079423824	0.0013148122
0.014039517	0.077394456	0.0012918810
0.014171005	0.072351179	0.0012411742
0.014302494	0.070844686	0.0012298960
0.014433983	0.074037175	0.0012593904
0.014565472	0.068509282	0.0011864926
0.014696960	0.069008891	0.0011965817
0.014828449	0.066247921	0.0011553231
0.014959938	0.066720141	0.0011662187
0.015091426	0.066407131	0.0011652132
0.015222915	0.064385621	0.0011212971
0.015354404	0.061491409	0.0010998049
0.015485892	0.061404793	0.0010878683
0.015617381	0.062741678	0.0011056357
0.015748870	0.059753871	0.0010761534
0.015880359	0.061060211	0.0010713804
0.016011847	0.060868774	0.0010708234
0.016143336	0.054160408	0.0010007119
0.016274825	0.052941437	0.00099131880
0.016406313	0.050716179	0.00096358020
0.016537802	0.051115799	0.00095947505
0.016669291	0.053194036	0.00097717495
0.016800779	0.053450877	0.00097681045
0.016932268	0.056557092	0.00099790716
0.017063757	0.057989155	0.0010094121
0.017195246	0.057964918	0.00099966725
0.017326734	0.056937787	0.00099068575
0.017458223	0.056776896	0.00098356481
0.017589712	0.055135246	0.00096443900
0.017721200	0.057199236	0.00098732970
0.017852689	0.056027793	0.00095427453
0.017984178	0.053947410	0.00094947076
0.018115666	0.052866469	0.00093378106
0.018247155	0.053648004	0.00093357362
0.018378644	0.051669624	0.00092053949
0.018510133	0.051990452	0.00091178374
0.018641621	0.050868522	0.00089959986
0.018773110	0.049199901	0.00088243613
0.018904599	0.050153586	0.00088864253
0.019036087	0.049313799	0.00087774992
0.019167576	0.048360490	0.00086266541
0.019299065	0.047054155	0.00084533144
0.019430553	0.047874702	0.00086005193
0.019562042	0.046317069	0.00083734743
0.019693531	0.045726538	0.00083251155
0.019825019	0.044596448	0.00081585725
0.019956508	0.045213967	0.00081552604
0.020087997	0.044075072	0.00081056868
0.020219486	0.043842304	0.00080283784
0.020350974	0.044283899	0.00080976359
0.020482463	0.043166353	0.00078654318
0.020613952	0.044182916	0.00079294891
0.020745440	0.042560115	0.00078506597
0.020876929	0.042427704	0.00077385504
0.021008418	0.041696818	0.00077066607
0.021139906	0.041042987	0.00075904149
0.021271395	0.041611612	0.00075768413
0.021402884	0.040495210	0.00074993742
0.021534373	0.040481729	0.00074717225
0.021665861	0.039412754	0.00073430212
0.021797350	0.037336063	0.00071436894
0.021928839	0.039312615	0.00072171169
0.022060327	0.040228834	0.00073879453
0.022191816	0.038272958	0.00071465695
0.022323305	0.038324790	0.00071281240
0.022454793	0.038454273	0.00071230267
0.022586282	0.035999574	0.00068372006
0.022717771	0.036023591	0.00069016370
0.022849260	0.036508258	0.00068576833
0.022980748	0.034753847	0.00067228065
0.023112237	0.035771486	0.00067432063
0.023243726	0.037058089	0.00068416739
0.023375214	0.036626432	0.00068604797
0.023506703	0.037921347	0.00069110526
0.023638192	0.035556295	0.00066885961
0.023769680	0.038425153	0.00069331284
0.023901169	0.036321336	0.00067221360
0.024032658	0.037574658	0.00068440783
0.024164147	0.036438071	0.00066872952
0.024295635	0.037358525	0.00067326039
0.024427124	0.037314127	0.00067036005
0.024558613	0.035309352	0.00064950141
0.024690101	0.036175249	0.00066393282
0.024821590	0.036083424	0.00065648423
0.024953079	0.035824878	0.00065046304
0.025084567	0.035698012	0.00065166330
0.025216056	0.036482190	0.00065026865
0.025347545	0.036519144	0.00065626311
0.025479034	0.036227142	0.00064854410
0.025610522	0.035997634	0.00063949869
0.025742011	0.035292788	0.00063710008
0.025873500	0.035211399	0.00063297415
0.026004988	0.035429391	0.00063742412
0.026136477	0.034068365	0.00062401579
0.026267966	0.035541697	0.00062963300
0.026399454	0.034397378	0.00062162296
0.026530943	0.035836709	0.00062805883
0.026662432	0.034391013	0.00061953904
0.026793920	0.035742134	0.00062881822
0.026925409	0.034806092	0.00061594545
0.027056898	0.034692101	0.00061914087
0.027188387	0.034665740	0.00061081561
0.027319875	0.035034255	0.00061834518
0.027451364	0.034045810	0.00060610646
0.027582853	0.034160262	0.00060324649
0.027714341	0.033918512	0.00060132927
0.027845830	0.033531650	0.00059639714
0.027977319	0.034249789	0.00060298099
0.028108807	0.032803834	0.00058827882
0.028240296	0.034007052	0.00059613941
0.028371785	0.033137896	0.00058781215
0.028503274	0.033448166	0.00058948457
0.028634762	0.033865023	0.00059008275
0.028766251	0.033477446	0.00058820064
0.028897740	0.033775528	0.00058436328
0.029029228	0.032682978	0.00057790713
0.029160717	0.033136487	0.00058190197
0.029292206	0.032682965	0.00057413138
0.029423694	0.033113206	0.00058019270
0.029555183	0.032959920	0.00057010583
0.029686672	0.031761920	0.00056557971
0.029818161	0.032265192	0.00056709178
0.029949649	0.032712556	0.00056771924
0.030081138	0.032490899	0.00056695080
0.030212627	0.032326672	0.00056018033
0.030344115	0.032859656	0.00056483410
0.030475604	0.032766737	0.00056495980
0.030607093	0.032021732	0.00055560075
0.030738581	0.032531324	0.00056072908
0.030870070	0.031703645	0.00054924077
0.031001559	0.031271175	0.00054463469
0.031133048	0.031526945	0.00054851792
0.031264536	0.031506608	0.00054489208
0.031396025	0.031516710	0.00054750306
0.031527514	0.031708218	0.00054669386
0.031659002	0.031817834	0.00054500480
0.031790491	0.032468636	0.00055112706
0.031921980	0.031654598	0.00053897373
0.032053468	0.031763979	0.00054300388
0.032184957	0.031517898	0.00053606621
0.032316446	0.032455680	0.00054194779
0.032447935	0.030789424	0.00053343436
0.032579423	0.030651564	0.00052766246
0.032710912	0.031154867	0.00053236900
0.032842401	0.030598254	0.00052444984
0.032973889	0.031218094	0.00052706302
0.033105378	0.031992310	0.00053496874
0.033236867	0.031421321	0.00052719116
0.033368355	0.030686486	0.00052922317
0.033499844	0.030744726	0.00052975676
0.033631333	0.030612443	0.00052924278
0.033762822	0.029953835	0.00053167835
0.033894310	0.029620607	0.00052785701
0.034025799	0.030378885	0.00053249820
0.034157288	0.030479916	0.00053265970
0.034288776	0.030677497	0.00053507694
0.034420265	0.030010322	0.00053399655
0.034551754	0.030551295	0.00053415709
0.034683242	0.030439219	0.00053640782
0.034814731	0.030679349	0.00053507920
0.034946220	0.029376082	0.00052577363
0.035077708	0.029315711	0.00053030550
0.035209197	0.030116460	0.00053489522
0.035340686	0.029935452	0.00052912733
0.035472175	0.029917529	0.00054062328
0.035603663	0.029382908	0.00053910120
0.035735152	0.029096099	0.00054303276
0.035866641	0.028756818	0.00053914287
0.035998129	0.029705328	0.00054416683
0.036129618	0.029988450	0.00055005277
0.036261107	0.028495338	0.00053550054
0.036392595	0.029634430	0.00055291973
0.036524084	0.028545242	0.00054089760
0.036655573	0.028800413	0.00053961296
0.036787062	0.029344974	0.00055041060
0.036918550	0.029596197	0.00054865133
0.037050039	0.028263778	0.00054345763
0.037181528	0.028619250	0.00054193780
0.037313016	0.029000793	0.00054789464
0.037444505	0.028891150	0.00055025018
0.037575994	0.028751605	0.00054586093
0.037707482	0.029291157	0.00055697124
0.037838971	0.029684075	0.00056026444
0.037970460	0.029453272	0.00055429425
0.038101949	0.028872465	0.00055269892
0.038233437	0.028895254	0.00054787291
0.038364926	0.029946920	0.00055051418
0.038496415	0.029330686	0.00054572923
0.038627903	0.029548274	0.00054097629
0.038759392	0.029232048	0.00053972638
0.038890881	0.028701243	0.00053125496
0.039022369	0.028719700	0.00053430836
0.039153858	0.028967813	0.00053156010
0.039285347	0.029430929	0.00053126369
0.039416836	0.030214456	0.00054201701
0.039548324	0.030675620	0.00054352480
0.039679813	0.029684214	0.00053017086
0.039811302	0.028829472	0.00052871475
0.039942790	0.030031436	0.00053436407
0.040074279	0.029956799	0.00053656975
0.040205768	0.029308811	0.00052917665
0.040337256	0.028877787	0.00052222704
0.040468745	0.030072417	0.00053250948
0.040600234	0.029818831	0.00052748345
0.040731723	0.030044379	0.00053102256
0.040863211	0.028724371	0.00052096462
0.040994700	0.027959784	0.00051172817
0.041126189	0.028868832	0.00052121484
0.041257677	0.029875379	0.00052517646
0.041389166	0.028885015	0.00051856641
0.041520655	0.029284372	0.00052162937
0.041652143	0.029866421	0.00052553420
0.041783632	0.028940131	0.00051605049
0.041915121	0.029869169	0.00052178846
0.042046610	0.028900153	0.00051798330
0.042178098	0.029444413	0.00051991226
0.042309587	0.028842258	0.00051337916
0.042441076	0.028185413	0.00050693581
0.042572564	0.029400589	0.00051739596
0.042704053	0.029258031	0.00051285153
0.042835542	0.028558520	0.00051069951
0.042967030	0.028642247	0.00050982193
0.043098519	0.028267197	0.00050978165
0.043230008	0.028998976	0.00051222596
0.043361496	0.029262599	0.00050922236
0.043492985	0.029646284	0.00051795751
0.043624474	0.029993833	0.00051661096
0.043755963	0.028923112	0.00051017125
0.043887451	0.028642746	0.00050395642
0.044018940	0.029918936	0.00051248421
0.044150429	0.029652636	0.00051735329
0.044281917	0.029029753	0.00050626906
0.044413406	0.029065065	0.00050991215
0.044544895	0.028738692	0.00050307930
0.044676383	0.029455178	0.00051001070
0.044807872	0.029045109	0.00050734489
0.044939361	0.030063809	0.00051353550
0.045070850	0.029652907	0.00051016958
0.045202338	0.030281002	0.00051355170
0.045333827	0.029023921	0.00050100754
0.045465316	0.028812520	0.00050470038
0.045596804	0.029618073	0.00050643582
0.045728293	0.028383212	0.00049768098
0.045859782	0.029306022	0.00050424521
0.045991270	0.028647976	0.00049432445
0.046122759	0.028256613	0.00049638246
0.046254248	0.028379471	0.00050424749
0.046385737	0.028940149	0.00050836675
0.046517225	0.028185422	0.00050588754
0.046648714	0.028929565	0.00051348463
0.046780203	0.029870229	0.00052898372
0.046911691	0.028926039	0.00051982722
0.047043180	0.029034605	0.00052064347
0.047174669	0.028982449	0.00051980341
0.047306157	0.029480667	0.00052656109
0.047437646	0.029210670	0.00052633934
0.047569135	0.028607154	0.00052458854
0.047700624	0.029155494	0.00052187067
0.047832112	0.028376517	0.00052286710
0.047963601	0.028140755	0.00051689793
0.048095090	0.029439195	0.00053342527
0.048226578	0.028455744	0.00052781154
0.048358067	0.028928555	0.00052683450
0.048489556	0.029806592	0.00053616353
0.048621044	0.029048583	0.00053111219
0.048752533	0.029500271	0.00053827686
0.048884022	0.029784471	0.00053752114
0.049015511	0.028798178	0.00053053142
0.049146999	0.028432128	0.00052958458
0.049278488	0.029169816	0.00053575490
0.049409977	0.028853441	0.00053690846
0.049541465	0.029069838	0.00053565758
0.049672954	0.029315680	0.00053785403
0.049804443	0.029585446	0.00054010149
0.049935931	0.029099425	0.00053751869
0.050067420	0.028782118	0.00053685357
0.050198909	0.029089163	0.00053974531
0.050330398	0.028891622	0.00053487960
0.050461886	0.030142498	0.00054677666
0.050593375	0.029485491	0.00054507805
0.050724864	0.028555095	0.00053621242
0.050856352	0.029249763	0.00054532049
0.050987841	0.028777431	0.00053757422
0.051119330	0.030074599	0.00054810566
0.051250818	0.028629735	0.00053769401
0.051382307	0.029079923	0.00054357826
0.051513796	0.029237369	0.00054189052
0.051645284	0.028813741	0.00053997220
0.051776773	0.030790344	0.00055606101
0.051908262	0.029390264	0.00054566537
0.052039751	0.029437063	0.00054807970
0.052171239	0.028638690	0.00054150107
0.052302728	0.028705881	0.00054594952
0.052434217	0.029331967	0.00054601297
0.052565705	0.029272767	0.00054867100
0.052697194	0.029066762	0.00054431849
0.052828683	0.028879001	0.00054653841
0.052960171	0.029307706	0.00054727093
0.053091660	0.029639705	0.00054805908
0.053223149	0.029148651	0.00054999415
0.053354638	0.028785211	0.00054728694
0.053486126	0.028857276	0.00054617786
0.053617615	0.028691560	0.00054351780
0.053749104	0.029416749	0.00055102430
0.053880592	0.029285617	0.00054900814
0.054012081	0.028852967	0.00055100233
0.054143570	0.029534716	0.00055674864
0.054275058	0.029437653	0.00055232718
0.054406547	0.029591350	0.00055262783
0.054538036	0.028820724	0.00055073599
0.054669525	0.029550593	0.00055298286
0.054801013	0.029565291	0.00055672714
0.054932502	0.028807949	0.00054768356
0.055063991	0.029010377	0.00054616017
0.055195479	0.030005588	0.00055978961
0.055326968	0.028535698	0.00054579520
0.055458457	0.028595773	0.00055165694
0.055589945	0.029300898	0.00055474211
0.055721434	0.028524234	0.00054694200
0.055852923	0.029032863	0.00055582862
0.055984412	0.028901842	0.00055136972
0.056115900	0.028873534	0.00055081743
0.056247389	0.029912241	0.00056151455
0.056378878	0.028972789	0.00055019330
0.056510366	0.028930538	0.00055313211
0.056641855	0.029022361	0.00055248692
0.056773344	0.029313613	0.00055798097
0.056904832	0.029286120	0.00055536710
0.057036321	0.028745616	0.00054961577
0.057167810	0.028811282	0.00055347987
0.057299299	0.028839002	0.00055110300
0.057430787	0.028815821	0.00054952523
0.057562276	0.027971327	0.00054663999
0.057693765	0.028575464	0.00054374212
0.057825253	0.029109671	0.00055557294
0.057956742	0.028753042	0.00055041886
0.058088231	0.029169513	0.00055296816
0.058219719	0.028798603	0.00055222024
0.058351208	0.028484272	0.00054179299
0.058482697	0.028370556	0.00054509671
0.058614186	0.028584831	0.00054859037
0.058745674	0.028770954	0.00054531182
0.058877163	0.029286476	0.00055101774
0.059008652	0.028680797	0.00054052162
0.059140140	0.029153251	0.00054963619
0.059271629	0.028837667	0.00054514683
0.059403118	0.028479098	0.00053761702
0.059534606	0.027915628	0.00053675161
0.059666095	0.029071904	0.00053795725
0.059797584	0.029094039	0.00054338011
0.059929072	0.028579865	0.00054174102
0.060060561	0.029433815	0.00054237736
0.060192050	0.029799493	0.00055009623
0.060323539	0.029605363	0.00054309768
0.060455027	0.029676777	0.00054847739
0.060586516	0.029387320	0.00054634130
0.060718005	0.028545675	0.00053717721
0.060849493	0.028444376	0.00053505535
0.060980982	0.029266004	0.00054371244
0.061112471	0.028178750	0.00053056683
0.061243959	0.029049958	0.00054308829
0.061375448	0.027859271	0.00052852548
0.061506937	0.028679614	0.00053765514
0.061638426	0.029179776	0.00053921477
0.061769914	0.029363024	0.00054133955
0.061901403	0.030084270	0.00055150618
0.062032892	0.027518140	0.00052379511
0.062164380	0.028895774	0.00053919552
0.062295869	0.028503069	0.00053560374
0.062427358	0.029432926	0.00053922954
0.062558846	0.030055288	0.00055099684
0.062690335	0.029122718	0.00053655340
0.062821824	0.029439619	0.00053882954
0.062953313	0.029550791	0.00054002016
0.063084801	0.028229703	0.00052912001
0.063216290	0.028090927	0.00053164411
0.063347779	0.028901872	0.00053417764
0.063479267	0.028715597	0.00052996883
0.063610756	0.028995994	0.00053746272
0.063742245	0.028625579	0.00053137246
0.063873733	0.029032392	0.00053705309
0.064005222	0.029120276	0.00053516786
0.064136711	0.028236963	0.00052880255
0.064268200	0.028454701	0.00052850336
0.064399688	0.028285024	0.00052715152
0.064531177	0.029146614	0.00053604140
0.064662666	0.027940362	0.00052503616
0.064794154	0.028861011	0.00053190729
0.064925643	0.029303632	0.00053789583
0.065057132	0.028432899	0.00053067655
0.065188620	0.028144737	0.00052793271
0.065320109	0.029442235	0.00053537037
0.065451598	0.029619111	0.00053528977
0.065583087	0.029329942	0.00053561533
0.065714575	0.028623599	0.00052740458
0.065846064	0.029264341	0.00053610819
0.065977553	0.028658180	0.00052667011
0.066109041	0.029031291	0.00052961159
0.066240530	0.028200993	0.00052632376
0.066372019	0.028089184	0.00052217007
0.066503507	0.027635072	0.00052055765
0.066634996	0.028395011	0.00052447039
0.066766485	0.028247072	0.00052489206
0.066897973	0.029156882	0.00053094758
0.067029462	0.029453473	0.00053232121
0.067160951	0.029045526	0.00053276267
0.067292440	0.028540187	0.00052272200
0.067423928	0.029211637	0.00052656155
0.067555417	0.028915602	0.00052828429
0.067686906	0.029433006	0.00053087587
0.067818394	0.028866797	0.00052734881
0.067949883	0.028188817	0.00052128312
0.068081372	0.028722242	0.00052495772
0.068212860	0.029006117	0.00052646222
0.068344349	0.028177998	0.00052092325
0.068475838	0.029199931	0.00052771497
0.068607327	0.028157819	0.00052119665
0.068738815	0.028774894	0.00052001308
0.068870304	0.029286371	0.00052929079
0.069001793	0.029376705	0.00052630650
0.069133281	0.029306701	0.00052738643
0.069264770	0.028262681	0.00052089473
0.069396259	0.028580742	0.00051740962
0.069527747	0.029110228	0.00052627224
0.069659236	0.028749942	0.00052402060
0.069790725	0.028166738	0.00051700235
0.069922214	0.028870482	0.00052377236
0.070053702	0.029318438	0.00052328143
0.070185191	0.028993544	0.00052507128
0.070316680	0.028157556	0.00051524346
0.070448168	0.028172207	0.00051603667
0.070579657	0.028502810	0.00052002870
0.070711146	0.028278644	0.00051420052
0.070842634	0.028221154	0.00051905817
0.070974123	0.027569711	0.00051025280
0.071105612	0.027796550	0.00051031614
0.071237101	0.027997283	0.00051428359
0.071368589	0.027335327	0.00050463306
0.071500078	0.026968089	0.00050803916
0.071631567	0.027795425	0.00051312685
0.071763055	0.027582132	0.00050953449
0.071894544	0.028730596	0.00051935122
0.072026033	0.027689790	0.00050581151
0.072157521	0.027960280	0.00051424121
0.072289010	0.028636870	0.00051824115
0.072420499	0.027238772	0.00050494865
0.072551988	0.027294931	0.00050312653
0.072683476	0.027161271	0.00050176972
0.072814965	0.027797974	0.00051103341
0.072946454	0.028449269	0.00051569316
0.073077942	0.028556101	0.00051269101
0.073209431	0.027634846	0.00050954798
0.073340920	0.028395145	0.00051246768
0.073472408	0.026233016	0.00049506535
0.073603897	0.026726875	0.00050066794
0.073735386	0.027707627	0.00050442275
0.073866875	0.027418805	0.00050516941
0.073998363	0.026953551	0.00050089792
0.074129852	0.027396199	0.00050390692
0.074261341	0.027394905	0.00050522484
0.074392829	0.026802225	0.00049605423
0.074524318	0.028425619	0.00051249579
0.074655807	0.027615041	0.00050385498
0.074787295	0.027893202	0.00050613746
0.074918784	0.027173774	0.00050351336
0.075050273	0.026448797	0.00049348877
0.075181761	0.026336447	0.00049206302
0.075313250	0.027181489	0.00050126505
0.075444739	0.027381615	0.00050065886
0.075576228	0.027169517	0.00050023925
0.075707716	0.027775919	0.00050193298
0.075839205	0.027126191	0.00049805321
0.075970694	0.027556345	0.00050132844
0.076102182	0.027579379	0.00049887335
0.076233671	0.027705077	0.00050434623
0.076365160	0.027110031	0.00049451827
0.076496648	0.026679712	0.00049561510
0.076628137	0.026551236	0.00049386016
0.076759626	0.026727139	0.00049266160
0.076891115	0.026989399	0.00049622736
0.077022603	0.026632364	0.00049151570
0.077154092	0.027531407	0.00049908365
0.077285581	0.027274647	0.00049803124
0.077417069	0.026290905	0.00049013110
0.077548558	0.026252640	0.00048988615
0.077680047	0.027298700	0.00049536905
0.077811535	0.027935865	0.00050161477
0.077943024	0.025932354	0.00048592800
0.078074513	0.025911242	0.00048393143
0.078206002	0.027211908	0.00049640125
0.078337490	0.026868446	0.00049055860
0.078468979	0.027289727	0.00049362073
0.078600468	0.026933640	0.00049462891
0.078731956	0.027102654	0.00049184430
0.078863445	0.026673915	0.00049034423
0.078994934	0.026746096	0.00048857675
0.079126422	0.026841480	0.00049013086
0.079257911	0.026716863	0.00048831816
0.079389400	0.026977018	0.00049106250
0.079520889	0.026630054	0.00048852325
0.079652377	0.025834893	0.00048166394
0.079783866	0.026352758	0.00048261352
0.079915355	0.025785254	0.00048243103
0.080046843	0.026475088	0.00048383436
0.080178332	0.026537963	0.00048714273
0.080309821	0.025716466	0.00048223735
0.080441309	0.026680869	0.00048252889
0.080572798	0.026467136	0.00048731015
0.080704287	0.025866991	0.00048115142
0.080835776	0.027346371	0.00049099763
0.080967264	0.026697204	0.00048695838
0.081098753	0.026257548	0.00047944573
0.081230242	0.026710662	0.00048663228
0.081361730	0.027021971	0.00048648614
0.081493219	0.026471812	0.00048295430
0.081624708	0.027425398	0.00049232195
0.081756196	0.027061666	0.00048348316
0.081887685	0.025731615	0.00047777496
0.082019174	0.026571753	0.00048317078
0.082150663	0.025573147	0.00047573229
0.082282151	0.026464757	0.00048308291
0.082413640	0.026058589	0.00047871091
0.082545129	0.026922693	0.00048549420
0.082676617	0.026393920	0.00048143650
0.082808106	0.025854059	0.00047600427
0.082939595	0.025873230	0.00047897083
0.083071083	0.026152620	0.00047621326
0.083202572	0.025943548	0.00047580681
0.083334061	0.026838254	0.00048766847
0.083465549	0.026297231	0.00047623035
0.083597038	0.026543272	0.00048222343
0.083728527	0.026667180	0.00047889561
0.083860016	0.026421814	0.00047954362
0.083991504	0.026305129	0.00047988840
0.084122993	0.026748272	0.00048135857
0.084254482	0.025935253	0.00047642673
0.084385970	0.026094735	0.00047460963
0.084517459	0.026225845	0.00047486522
0.084648948	0.026172943	0.00047701877
0.084780436	0.026502414	0.00047670340
0.084911925	0.026672891	0.00047905979
0.085043414	0.025896823	0.00047113168
0.085174903	0.025905736	0.00047274087
0.085306391	0.025532770	0.00047242295
0.085437880	0.027049771	0.00047910021
0.085569369	0.026400143	0.00047732236
0.085700857	0.026273399	0.00047297154
0.085832346	0.025985261	0.00047212674
0.085963835	0.026014107	0.00047521902
0.086095323	0.026416600	0.00047419198
0.086226812	0.025759056	0.00047045889
0.086358301	0.025662338	0.00046927868
0.086489790	0.024714379	0.00046099188
0.086621278	0.025252093	0.00046653891
0.086752767	0.025173928	0.00046411883
0.086884256	0.027291913	0.00047969893
0.087015744	0.025902974	0.00046980837
0.087147233	0.026285286	0.00047212166
0.087278722	0.026260551	0.00047492888
0.087410210	0.025414894	0.00046551995
0.087541699	0.026465795	0.00047244321
0.087673188	0.025438034	0.00046594534
0.087804677	0.025052317	0.00046145655
0.087936165	0.026141950	0.00047106418
0.088067654	0.025964896	0.00046939414
0.088199143	0.025448561	0.00046328312
0.088330631	0.025782510	0.00046974920
0.088462120	0.025653305	0.00046276549
0.088593609	0.025878606	0.00047036333
0.088725097	0.025189366	0.00046131040
0.088856586	0.026346018	0.00046966076
0.088988075	0.026316163	0.00047245689
0.089119564	0.025960355	0.00046741337
0.089251052	0.025733307	0.00046756126
0.089382541	0.025046306	0.00045983566
0.089514030	0.025637481	0.00046251436
0.089645518	0.025582604	0.00046334881
0.089777007	0.025676506	0.00046297274
0.089908496	0.024899807	0.00046065626
0.090039984	0.025472667	0.00046230112
0.090171473	0.025761316	0.00046273968
0.090302962	0.025164226	0.00046108256
0.090434451	0.025013357	0.00045626067
0.090565939	0.025243854	0.00046178053
0.090697428	0.025912567	0.00046646851
0.090828917	0.025928713	0.00046097191
0.090960405	0.025929165	0.00046635700
0.091091894	0.024851896	0.00045454329
0.091223383	0.025504091	0.00046330933
0.091354871	0.024912548	0.00045780811
0.091486360	0.025745020	0.00047210724
0.091617849	0.024663326	0.00046886873
0.091749337	0.025204743	0.00047720317
0.091880826	0.025292828	0.00048052646
0.092012315	0.025652126	0.00048654228
0.092143804	0.024972657	0.00047940086
0.092275292	0.025591793	0.00048790719
0.092406781	0.025212534	0.00048926870
0.092538270	0.025475577	0.00049201924
0.092669758	0.026054166	0.00050137399
0.092801247	0.025455958	0.00047944770
0.092932736	0.024477900	0.00047463785
0.093064224	0.024910798	0.00047379054
0.093195713	0.025791779	0.00047926251
0.093327202	0.025375271	0.00047509124
0.093458691	0.024361503	0.00046004062
0.093590179	0.025748614	0.00047629217
0.093721668	0.025443598	0.00047187664
0.093853157	0.024840912	0.00046721542
0.093984645	0.025348225	0.00046721792
0.094116134	0.025026818	0.00046521131
0.094247623	0.025309817	0.00046709979
0.094379111	0.025010369	0.00046592518
0.094510600	0.024152267	0.00045799984
0.094642089	0.025727955	0.00046918542
0.094773578	0.024967540	0.00046089283
0.094905066	0.025639564	0.00046802988
0.095036555	0.025575391	0.00047010947
0.095168044	0.023751618	0.00044862624
0.095299532	0.024582431	0.00045765975
0.095431021	0.024284016	0.00045256603
0.095562510	0.025163518	0.00046199717
0.095693998	0.024779127	0.00045886994
0.095825487	0.025029485	0.00045875095
0.095956976	0.024625240	0.00045720635
0.096088465	0.024774935	0.00045455794
0.096219953	0.024354909	0.00045637589
0.096351442	0.025709887	0.00046362776
0.096482931	0.024810591	0.00045449331
0.096614419	0.024533959	0.00045282685
0.096745908	0.024435781	0.00045335208
0.096877397	0.024716021	0.00045270952
0.097008885	0.025333454	0.00046027604
0.097140374	0.024144457	0.00044943928
0.097271863	0.024878794	0.00045502537
0.097403352	0.024274654	0.00044760679
0.097534840	0.023977225	0.00044613837
0.097666329	0.024751361	0.00045497232
0.097797818	0.025015587	0.00045031254
0.097929306	0.024987219	0.00045326825
0.098060795	0.024044995	0.00044431504
0.098192284	0.025463977	0.00045146976
0.098323772	0.024153406	0.00044541530
0.098455261	0.024864654	0.00044618417
0.098586750	0.024026082	0.00043988286
0.098718239	0.023629873	0.00043849341
0.098849727	0.024917495	0.00044436445
0.098981216	0.023970273	0.00043766207
0.099112705	0.025058579	0.00044656923
0.099244193	0.025104407	0.00044509761
0.099375682	0.024513258	0.00044262722
0.099507171	0.023959383	0.00043769546
0.099638659	0.024077109	0.00044290902
0.099770148	0.024419349	0.00044091518
0.099901637	0.024249035	0.00043986009
0.10003313	0.024136453	0.00044134808
0.10016461	0.024358633	0.00044186582
0.10029610	0.023593823	0.00044030839
0.10042759	0.023755896	0.00043683364
0.10055908	0.024538810	0.00044178374
0.10069057	0.024166416	0.00044033926
0.10082206	0.024118703	0.00043908722
0.10095355	0.024390861	0.00044406791
0.10108504	0.023508913	0.00043388540
0.10121652	0.023247996	0.00043070074
0.10134801	0.023878936	0.00043759615
0.10147950	0.023690539	0.00043601959
0.10161099	0.023734952	0.00043620827
0.10174248	0.023450121	0.00043520336
0.10187397	0.024074108	0.00043558789
0.10200546	0.024283274	0.00044100756
0.10213694	0.023764517	0.00043386456
0.10226843	0.023919374	0.00043557479
0.10239992	0.024318774	0.00043891711
0.10253141	0.024678749	0.00043633270
0.10266290	0.024757589	0.00044370853
0.10279439	0.023723062	0.00043264039
0.10292588	0.023539536	0.00043196390
0.10305737	0.024480447	0.00044018765
0.10318885	0.023299244	0.00042884547
0.10332034	0.024291803	0.00043688472
0.10345183	0.024339733	0.00043612561
0.10358332	0.023529433	0.00043203310
0.10371481	0.023849446	0.00043135080
0.10384630	0.023898181	0.00043208211
0.10397779	0.024468243	0.00043704950
0.10410928	0.024200128	0.00043595238
0.10424076	0.023640457	0.00043111402
0.10437225	0.024665160	0.00043847471
0.10450374	0.023886134	0.00043051826
0.10463523	0.024109939	0.00043443415
0.10476672	0.024110795	0.00043448978
0.10489821	0.023472348	0.00042850354
0.10502970	0.023778215	0.00043078262
0.10516118	0.023399593	0.00042719276
0.10529267	0.024664281	0.00043759482
0.10542416	0.024112006	0.00043348310
0.10555565	0.024376192	0.00043296511
0.10568714	0.023885891	0.00042875069
0.10581863	0.023852602	0.00042956919
0.10595012	0.024663484	0.00043448565
0.10608161	0.023776442	0.00042929552
0.10621309	0.023681530	0.00042891888
0.10634458	0.023371770	0.00042423455
0.10647607	0.023866020	0.00042880293
0.10660756	0.024169654	0.00043032517
0.10673905	0.023595255	0.00042796284
0.10687054	0.024069889	0.00043458481
0.10700203	0.023913742	0.00043788539
0.10713352	0.023102549	0.00043402392
0.10726500	0.024129130	0.00044969407
0.10739649	0.024025199	0.00045352273
0.10752798	0.023773782	0.00044946802
0.10765947	0.023415165	0.00044765305
0.10779096	0.023039956	0.00044662778
0.10792245	0.023875726	0.00045855427
0.10805394	0.024695943	0.00046677511
0.10818542	0.024073135	0.00045905404
0.10831691	0.023616447	0.00046094752
0.10844840	0.023738203	0.00046191676
0.10857989	0.024455646	0.00046885183
0.10871138	0.023163803	0.00046220227
0.10884287	0.023115072	0.00045973822
0.10897436	0.024070472	0.00046941794
0.10910585	0.024085015	0.00047122780
0.10923733	0.023863903	0.00046874337
0.10936882	0.023541637	0.00047324697
0.10950031	0.023302545	0.00046740913
0.10963180	0.023983700	0.00047599555
0.10976329	0.024131587	0.00047865363
0.10989478	0.023266590	0.00047205849
0.11002627	0.023146831	0.00047584514
0.11015776	0.024228438	0.00047952115
0.11028924	0.024181684	0.00048218485
0.11042073	0.023575919	0.00048241123
0.11055222	0.023768933	0.00047860395
0.11068371	0.024377016	0.00048905528
0.11081520	0.024497565	0.00048809957
0.11094669	0.024610698	0.00049121288
0.11107818	0.023623910	0.00048729210
0.11120966	0.023031457	0.00047993555
0.11134115	0.023938413	0.00049136688
0.11147264	0.023553905	0.00048527503
0.11160413	0.023831839	0.00048879674
0.11173562	0.023056303	0.00048691094
0.11186711	0.023444054	0.00047291632
0.11199860	0.023481016	0.00047462074
0.11213009	0.023650043	0.00046839597
0.11226157	0.024182074	0.00046759066
0.11239306	0.024015991	0.00046742862
0.11252455	0.023563589	0.00046459285
0.11265604	0.023049807	0.00045713247
0.11278753	0.023619153	0.00045683294
0.11291902	0.023340159	0.00045580924
0.11305051	0.024265326	0.00046383679
0.11318200	0.023725808	0.00045487794
0.11331348	0.023070368	0.00045153415
0.11344497	0.024193123	0.00045637460
0.11357646	0.023324106	0.00044867880
0.11370795	0.023802716	0.00045527936
0.11383944	0.024437688	0.00045840156
0.11397093	0.023955109	0.00045181267
0.11410242	0.023728725	0.00045223824
0.11423390	0.023563324	0.00044514290
0.11436539	0.023550271	0.00045210387
0.11449688	0.023532077	0.00044541093
0.11462837	0.022998403	0.00044338054
0.11475986	0.023989874	0.00044662790
0.11489135	0.024293253	0.00044813543
0.11502284	0.024128403	0.00045009642
0.11515433	0.023756242	0.00044480985
0.11528581	0.023474247	0.00044205958
0.11541730	0.023340354	0.00044016058
0.11554879	0.024365597	0.00044602662
0.11568028	0.023675977	0.00044540996
0.11581177	0.024139580	0.00044567787
0.11594326	0.024343859	0.00044699176
0.11607475	0.023236452	0.00043723163
0.11620624	0.023292657	0.00043734170
0.11633772	0.024003396	0.00044336828
0.11646921	0.023942787	0.00044317436
0.11660070	0.024287084	0.00044375148
0.11673219	0.023896104	0.00043772426
0.11686368	0.023585509	0.00043734212
0.11699517	0.024379782	0.00044277674
0.11712666	0.023860935	0.00043791263
0.11725814	0.024749426	0.00044171736
0.11738963	0.023755792	0.00043399656
0.11752112	0.023679906	0.00043121844
0.11765261	0.023791451	0.00043498829
0.11778410	0.024588345	0.00043931965
0.11791559	0.023754906	0.00043249465
0.11804708	0.024166261	0.00043379885
0.11817857	0.024628290	0.00044013619
0.11831005	0.024002074	0.00043261827
0.11844154	0.023559757	0.00043122250
0.11857303	0.024072280	0.00043001203
0.11870452	0.023585099	0.00042640450
0.11883601	0.024038699	0.00043026970
0.11896750	0.023578022	0.00042646498
0.11909899	0.024634746	0.00043562922
0.11923048	0.023971379	0.00042615773
0.11936196	0.023571321	0.00042469891
0.11949345	0.024024468	0.00042483076
0.11962494	0.024152636	0.00042718340
0.11975643	0.023914172	0.00042662011
0.11988792	0.023559355	0.00041885113
0.12001941	0.023336955	0.00041952500
0.12015090	0.023588088	0.00041936421
0.12028239	0.024857381	0.00043073305
0.12041387	0.023792029	0.00041981886
0.12054536	0.023676012	0.00041768794
0.12067685	0.024421508	0.00042400475
0.12080834	0.023476658	0.00042032685
0.12093983	0.023196660	0.00041169500
0.12107132	0.024444749	0.00042443175
0.12120281	0.024025713	0.00041956324
0.12133429	0.024273836	0.00042102365
0.12146578	0.024076912	0.00041946373
0.12159727	0.024251339	0.00041818899
0.12172876	0.024120944	0.00042060913
0.12186025	0.023890790	0.00041793555
0.12199174	0.022925692	0.00041089664
0.12212323	0.023919256	0.00041827941
0.12225472	0.023447356	0.00041303381
0.12238620	0.023921664	0.00041873055
0.12251769	0.024606115	0.00042086620
0.12264918	0.023879275	0.00041858220
0.12278067	0.023655795	0.00041603686
0.12291216	0.024401314	0.00041947178
0.12304365	0.023677750	0.00041607640
0.12317514	0.023794473	0.00041396129
0.12330663	0.023315696	0.00041211382
0.12343811	0.023613337	0.00041521550
0.12356960	0.024194669	0.00041543894
0.12370109	0.024159234	0.00041670580
0.12383258	0.024377489	0.00041874887
0.12396407	0.024062150	0.00041385344
0.12409556	0.023556824	0.00041582174
0.12422705	0.023757554	0.00041240061
0.12435853	0.023775646	0.00041434025
0.12449002	0.023705683	0.00041171143
0.12462151	0.023372194	0.00041213256
0.12475300	0.023300236	0.00041048881
0.12488449	0.024067676	0.00041367553
0.12501598	0.023300502	0.00041084928
0.12514747	0.023556655	0.00041038901
0.12527896	0.023870278	0.00041075459
0.12541044	0.023392588	0.00041144159
0.12554193	0.023360534	0.00040870138
0.12567342	0.023659405	0.00041070449
0.12580491	0.024111885	0.00041437449
0.12593640	0.023701220	0.00040964458
0.12606789	0.023678584	0.00041123932
0.12619938	0.024279963	0.00041314680
0.12633087	0.023590199	0.00041113393
0.12646235	0.024105974	0.00041373917
0.12659384	0.022997151	0.00040149910
0.12672533	0.023657884	0.00041230443
0.12685682	0.023146700	0.00040396342
0.12698831	0.023561204	0.00040902682
0.12711980	0.024026239	0.00041047823
0.12725129	0.023520034	0.00040519329
0.12738277	0.023391928	0.00040698658
0.12751426	0.023466055	0.00040616607
0.12764575	0.023637453	0.00040788767
0.12777724	0.024158222	0.00041026436
0.12790873	0.023940238	0.00041010613
0.12804022	0.023433517	0.00040662573
0.12817171	0.022970045	0.00040275237
0.12830320	0.023934893	0.00040921406
0.12843468	0.022945714	0.00040288331
0.12856617	0.023753054	0.00040583343
0.12869766	0.023571548	0.00040598760
0.12882915	0.023314606	0.00040498008
0.12896064	0.023401128	0.00040365321
0.12909213	0.023911537	0.00040532594
0.12922362	0.023391283	0.00040481647
0.12935511	0.023229880	0.00040409029
0.12948659	0.024663025	0.00041327912
0.12961808	0.023900045	0.00040526994
0.12974957	0.024286559	0.00040938615
0.12988106	0.022903403	0.00039917118
0.13001255	0.023197305	0.00039996211
0.13014404	0.023548114	0.00040466185
0.13027553	0.023691835	0.00040386175
0.13040701	0.023266413	0.00040095635
0.13053850	0.024352707	0.00041082550
0.13066999	0.023381865	0.00040025551
0.13080148	0.023981577	0.00040755684
0.13093297	0.023862732	0.00040182047
0.13106446	0.023310562	0.00040104514
0.13119595	0.024057789	0.00040495155
0.13132744	0.023448661	0.00040186793
0.13145892	0.023610975	0.00040386855
0.13159041	0.024126293	0.00040542628
0.13172190	0.023079571	0.00039761035
0.13185339	0.024264998	0.00040778286
0.13198488	0.023763860	0.00040266264
0.13211637	0.023571242	0.00040316689
0.13224786	0.023619037	0.00040098316
0.13237935	0.023845847	0.00040167717
0.13251083	0.024796016	0.00040986949
0.13264232	0.023509949	0.00040222241
0.13277381	0.024106151	0.00040592945
0.13290530	0.023732975	0.00039883974
0.13303679	0.023815364	0.00040315742
0.13316828	0.023480676	0.00040118187
0.13329977	0.023727872	0.00039883783
0.13343125	0.023650562	0.00040372514
0.13356274	0.023619364	0.00039821279
0.13369423	0.023068285	0.00039591186
0.13382572	0.023454513	0.00040040023
0.13395721	0.024303689	0.00040366529
0.13408870	0.023505872	0.00039985939
0.13422019	0.023304697	0.00039500186
0.13435168	0.023591129	0.00039962178
0.13448316	0.023551932	0.00040045328
0.13461465	0.024213685	0.00040241204
0.13474614	0.023254262	0.00039645167
0.13487763	0.024108442	0.00040130090
0.13500912	0.024217298	0.00040185938
0.13514061	0.023429917	0.00039792158
0.13527210	0.023733495	0.00039981561
0.13540359	0.023903303	0.00039980167
0.13553507	0.023096618	0.00039332363
0.13566656	0.023900447	0.00039903121
0.13579805	0.024224566	0.00040361515
0.13592954	0.023129644	0.00039349180
0.13606103	0.024002482	0.00040195468
0.13619252	0.023529796	0.00039569091
0.13632401	0.023851999	0.00039743111
0.13645549	0.023699227	0.00039894886
0.13658698	0.023423575	0.00039460205
0.13671847	0.024133295	0.00040016205
0.13684996	0.023484960	0.00039569198
0.13698145	0.023386064	0.00039304423
0.13711294	0.023437942	0.00039531340
0.13724443	0.023572021	0.00039707333
0.13737592	0.023770243	0.00039644396
0.13750740	0.023934923	0.00039955415
0.13763889	0.023802220	0.00039419013
0.13777038	0.024242713	0.00040079967
0.13790187	0.024489908	0.00040077168
0.13803336	0.023834440	0.00039591492
0.13816485	0.024320075	0.00040110009
0.13829634	0.023886628	0.00039492190
0.13842783	0.024143443	0.00039894673
0.13855931	0.024297629	0.00039922661
0.13869080	0.023552853	0.00039246409
0.13882229	0.023044158	0.00038919137
0.13895378	0.022826434	0.00038663138
0.13908527	0.024180238	0.00039803329
0.13921676	0.023466958	0.00039233276
0.13934825	0.023948524	0.00039516779
0.13947973	0.023447869	0.00039289687
0.13961122	0.023446959	0.00039146767
0.13974271	0.024035446	0.00039580853
0.13987420	0.023457008	0.00039251702
0.14000569	0.024110803	0.00039281979
0.14013718	0.023646340	0.00039087057
0.14026867	0.023857455	0.00039363003
0.14040016	0.023997877	0.00039586220
0.14053164	0.024070701	0.00039731732
0.14066313	0.024331676	0.00039346059
0.14079462	0.023746083	0.00039312440
0.14092611	0.023900340	0.00039278476
0.14105760	0.023550875	0.00039215691
0.14118909	0.023722047	0.00039396058
0.14132058	0.024012656	0.00039030356
0.14145207	0.023694737	0.00039029004
0.14158355	0.023806524	0.00039064410
0.14171504	0.023234708	0.00038779765
0.14184653	0.023588398	0.00039002141
0.14197802	0.023589214	0.00038683328
0.14210951	0.023213515	0.00038633117
0.14224100	0.023746662	0.00039001971
0.14237249	0.023556754	0.00038880422
0.14250398	0.024510171	0.00039570463
0.14263546	0.024117590	0.00039068576
0.14276695	0.023569850	0.00038871824
0.14289844	0.023611179	0.00038930036
0.14302993	0.023661081	0.00038804819
0.14316142	0.023583595	0.00038845111
0.14329291	0.023351849	0.00038512856
0.14342440	0.023586430	0.00038929807
0.14355588	0.023664757	0.00038840687
0.14368737	0.024044015	0.00039110162
0.14381886	0.023925627	0.00038952548
0.14395035	0.023358401	0.00038303417
0.14408184	0.022826136	0.00038177569
0.14421333	0.024245885	0.00039213888
0.14434482	0.023704098	0.00038716134
0.14447631	0.023916598	0.00038902591
0.14460779	0.023424190	0.00038584203
0.14473928	0.023336730	0.00038438494
0.14487077	0.023119663	0.00038561891
0.14500226	0.023089408	0.00038328613
0.14513375	0.023895685	0.00039042335
0.14526524	0.023361745	0.00038435988
0.14539673	0.024324934	0.00039073510
0.14552822	0.023583223	0.00038837071
0.14565970	0.023678146	0.00038549724
0.14579119	0.023841232	0.00038822607
0.14592268	0.024269252	0.00038911706
0.14605417	0.023732079	0.00038633147
0.14618566	0.023434182	0.00038486338
0.14631715	0.024088846	0.00038788296
0.14644864	0.023106891	0.00038199533
0.14658012	0.022901836	0.00038055324
0.14671161	0.023234972	0.00038211314
0.14684310	0.023154726	0.00038369345
0.14697459	0.023370210	0.00038245495
0.14710608	0.023689728	0.00038558266
0.14723757	0.023316854	0.00038340571
0.14736906	0.023624964	0.00038324749
0.14750055	0.024195358	0.00038911689
0.14763203	0.023104286	0.00037995580
0.14776352	0.023863532	0.00038471514
0.14789501	0.023011051	0.00038017848
0.14802650	0.023878255	0.00038417745
0.14815799	0.023395227	0.00038489483
0.14828948	0.023654689	0.00038312396
0.14842097	0.023722991	0.00038476655
0.14855246	0.023830800	0.00038488787
0.14868394	0.023188014	0.00037882255
0.14881543	0.024376785	0.00038847571
0.14894692	0.023465039	0.00038299474
0.14907841	0.023327992	0.00038069075
0.14920990	0.024006883	0.00038533432
0.14934139	0.023702626	0.00038223032
0.14947288	0.023802293	0.00038390357
0.14960436	0.023837153	0.00038363564
0.14973585	0.023941407	0.00038494537
0.14986734	0.023519567	0.00038116127
0.14999883	0.023449167	0.00038045258
0.15013032	0.023035857	0.00037930420
0.15026181	0.023561509	0.00038189241
0.15039330	0.023922486	0.00038324820
0.15052479	0.023962351	0.00038522913
0.15065627	0.024369675	0.00038571069
0.15078776	0.023257295	0.00037980335
0.15091925	0.023073536	0.00037756097
0.15105074	0.023468329	0.00038062797
0.15118223	0.023734897	0.00038282865
0.15131372	0.023627247	0.00038130388
0.15144521	0.024362353	0.00038514407
0.15157670	0.023971282	0.00038272863
0.15170818	0.024121948	0.00038323343
0.15183967	0.023509847	0.00037979216
0.15197116	0.023578143	0.00038071572
0.15210265	0.023799816	0.00038058524
0.15223414	0.023308995	0.00037832887
0.15236563	0.023784533	0.00037949991
0.15249712	0.023262969	0.00037723583
0.15262860	0.023456507	0.00037808699
0.15276009	0.022696938	0.00037375845
0.15289158	0.023438714	0.00037778595
0.15302307	0.023862164	0.00038060937
0.15315456	0.023024258	0.00037542597
0.15328605	0.023775965	0.00037917237
0.15341754	0.023640771	0.00037984030
0.15354903	0.023187248	0.00037508182
0.15368051	0.023344766	0.00037655726
0.15381200	0.023911826	0.00037972494
0.15394349	0.023764102	0.00037991845
0.15407498	0.023580104	0.00037784793
0.15420647	0.023504044	0.00037552246
0.15433796	0.023337355	0.00037513722
0.15446945	0.023966986	0.00037890088
0.15460094	0.023478491	0.00037776621
0.15473242	0.023902821	0.00037973859
0.15486391	0.023478402	0.00037543952
0.15499540	0.023808701	0.00037735716
0.15512689	0.024012923	0.00037956537
0.15525838	0.023556375	0.00037846700
0.15538987	0.022745958	0.00037134224
0.15552136	0.023028328	0.00037263524
0.15565284	0.023493260	0.00037516616
0.15578433	0.024258449	0.00037889571
0.15591582	0.023579355	0.00037695570
0.15604731	0.022936196	0.00037300670
0.15617880	0.023761585	0.00037702826
0.15631029	0.023396540	0.00037532367
0.15644178	0.022628847	0.00036892184
0.15657327	0.023501014	0.00037548735
0.15670475	0.023538892	0.00037445021
0.15683624	0.023374239	0.00037448744
0.15696773	0.023734332	0.00037557679
0.15709922	0.023398545	0.00037313093
0.15723071	0.023490864	0.00037594340
0.15736220	0.023624978	0.00037269938
0.15749369	0.023511844	0.00037489496
0.15762518	0.024063769	0.00037580152
0.15775666	0.023107762	0.00037071755
0.15788815	0.023918529	0.00037715184
0.15801964	0.024032460	0.00037611595
0.15815113	0.023191996	0.00037197270
0.15828262	0.023042213	0.00037058626
0.15841411	0.023256204	0.00037133927
0.15854560	0.023068576	0.00037116200
0.15867708	0.024235684	0.00037606007
0.15880857	0.023708508	0.00037568904
0.15894006	0.024025719	0.00037416445
0.15907155	0.024264616	0.00037760183
0.15920304	0.023472004	0.00037398060
0.15933453	0.023962849	0.00037388729
0.15946602	0.023970959	0.00037495322
0.15959751	0.024140351	0.00037491049
0.15972899	0.023908097	0.00037483065
0.15986048	0.023571999	0.00037358462
0.15999197	0.022896194	0.00036595506
0.16012346	0.024052667	0.00037544338
0.16025495	0.024333395	0.00037540571
0.16038644	0.023829662	0.00037296940
0.16051793	0.023749603	0.00037410013
0.16064942	0.023307176	0.00036850603
0.16078090	0.023615885	0.00037176995
0.16091239	0.023624676	0.00037240061
0.16104388	0.024257576	0.00037393313
0.16117537	0.023597709	0.00037118271
0.16130686	0.023829730	0.00037222736
0.16143835	0.023092547	0.00036808391
0.16156984	0.024068490	0.00037464974
0.16170133	0.023779230	0.00036978878
0.16183281	0.022840100	0.00036648679
0.16196430	0.022984142	0.00036671258
0.16209579	0.023094473	0.00036719011
0.16222728	0.024251429	0.00037558555
0.16235877	0.023750558	0.00036933050
0.16249026	0.023440580	0.00036866777
0.16262175	0.023114816	0.00036669601
0.16275323	0.023787942	0.00037099052
0.16288472	0.023770425	0.00037064044
0.16301621	0.023647753	0.00036933070
0.16314770	0.023914568	0.00037297164
0.16327919	0.023133705	0.00036526127
0.16341068	0.023443695	0.00036726822
0.16354217	0.022697877	0.00036359397
0.16367366	0.023604684	0.00036872420
0.16380514	0.023457910	0.00036910607
0.16393663	0.023426909	0.00036876287
0.16406812	0.023075094	0.00036391443
0.16419961	0.023205006	0.00036615709
0.16433110	0.022948393	0.00036294655
0.16446259	0.024481059	0.00037300651
0.16459408	0.023332189	0.00036645438
0.16472557	0.023598840	0.00036551780
0.16485705	0.023488301	0.00036884359
0.16498854	0.023975166	0.00036977550
0.16512003	0.023612482	0.00036796778
0.16525152	0.023372397	0.00036757975
0.16538301	0.023714236	0.00036597050
0.16551450	0.023404668	0.00036736084
0.16564599	0.022822641	0.00036322039
0.16577747	0.023492848	0.00036667970
0.16590896	0.023299403	0.00036561736
0.16604045	0.023590061	0.00036578632
0.16617194	0.024123770	0.00037052936
0.16630343	0.023435214	0.00036556337
0.16643492	0.023175079	0.00036300236
0.16656641	0.023554305	0.00036623521
0.16669790	0.023602459	0.00036496915
0.16682938	0.023271355	0.00036487621
0.16696087	0.023735511	0.00036706593
0.16709236	0.023670017	0.00036541311
0.16722385	0.023324379	0.00036462257
0.16735534	0.023023543	0.00036139217
0.16748683	0.023358018	0.00036448341
0.16761832	0.023083269	0.00036273399
0.16774981	0.023584158	0.00036361019
0.16788129	0.022876934	0.00036122830
0.16801278	0.023574150	0.00036405221
0.16814427	0.022595094	0.00035950538
0.16827576	0.023132474	0.00036365955
0.16840725	0.023196607	0.00036140117
0.16853874	0.023809779	0.00036505112
0.16867023	0.023390118	0.00036182538
0.16880171	0.023599298	0.00036520223
0.16893320	0.023238351	0.00036241171
0.16906469	0.024011578	0.00036440008
0.16919618	0.023060514	0.00036206110
0.16932767	0.023674584	0.00036299440
0.16945916	0.023723315	0.00036571668
0.16959065	0.023289120	0.00036309194
0.16972214	0.023445275	0.00036161391
0.16985362	0.023329244	0.00036257878
0.16998511	0.023447125	0.00036118421
0.17011660	0.023485727	0.00036314157
0.17024809	0.023296780	0.00036339841
0.17037958	0.023545447	0.00036172753
0.17051107	0.023419481	0.00036325419
0.17064256	0.023816628	0.00036423716
0.17077405	0.023817381	0.00036241812
0.17090553	0.023821844	0.00036358416
0.17103702	0.023259488	0.00036042169
0.17116851	0.023329778	0.00036002784
0.17130000	0.023317396	0.00036019727
0.17143149	0.023344297	0.00036108093
0.17156298	0.022970418	0.00035912795
0.17169447	0.023540812	0.00036062047
0.17182595	0.023330538	0.00036031421
0.17195744	0.023104009	0.00035991145
0.17208893	0.024296678	0.00036439178
0.17222042	0.023625644	0.00036220502
0.17235191	0.023583751	0.00036076555
0.17248340	0.024016307	0.00036295624
0.17261489	0.023822052	0.00036267740
0.17274638	0.022619004	0.00035306436
0.17287786	0.023717583	0.00036159429
0.17300935	0.022980893	0.00035596282
0.17314084	0.023451519	0.00035987338
0.17327233	0.023234450	0.00035866135
0.17340382	0.023443260	0.00035906117
0.17353531	0.022790734	0.00035626613
0.17366680	0.023041910	0.00035601797
0.17379829	0.023287558	0.00035774509
0.17392977	0.023332685	0.00036091571
0.17406126	0.023515985	0.00035991722
0.17419275	0.023770658	0.00036130228
0.17432424	0.023575516	0.00035874897
0.17445573	0.022965644	0.00035477652
0.17458722	0.023588904	0.00036002578
0.17471871	0.023137770	0.00035648829
0.17485019	0.023755717	0.00035981326
0.17498168	0.023880249	0.00036206001
0.17511317	0.024168986	0.00036136927
0.17524466	0.023593367	0.00036027853
0.17537615	0.023444840	0.00035741837
0.17550764	0.023208085	0.00035632353
0.17563913	0.023342192	0.00035654196
0.17577062	0.023103477	0.00035500538
0.17590210	0.023289002	0.00035716698
0.17603359	0.024020766	0.00036068743
0.17616508	0.022711758	0.00035418409
0.17629657	0.023960559	0.00036066336
0.17642806	0.023180670	0.00035385589
0.17655955	0.023625425	0.00035964124
0.17669104	0.023631294	0.00035777569
0.17682253	0.024032723	0.00035911630
0.17695401	0.023245882	0.00035759823
0.17708550	0.023495209	0.00035683961
0.17721699	0.023636815	0.00035771079
0.17734848	0.023628041	0.00035798483
0.17747997	0.023384949	0.00035558592
0.17761146	0.023787470	0.00035918769
0.17774295	0.023518933	0.00035382729
0.17787443	0.023239574	0.00035478106
0.17800592	0.024117200	0.00035965129
0.17813741	0.023502175	0.00035604910
0.17826890	0.023972785	0.00035806238
0.17840039	0.023707943	0.00035625086
0.17853188	0.023048253	0.00035394941
0.17866337	0.023413041	0.00035470533
0.17879486	0.023246001	0.00035246724
0.17892634	0.023361566	0.00035514793
0.17905783	0.022941242	0.00035016653
0.17918932	0.023572266	0.00035730124
0.17932081	0.023478446	0.00035396400
0.17945230	0.023343301	0.00035478298
0.17958379	0.023504145	0.00035636721
0.17971528	0.023081882	0.00035131217
0.17984677	0.023246303	0.00035375184
0.17997825	0.023297462	0.00035332320
0.18010974	0.023208656	0.00035298788
0.18024123	0.023198250	0.00035219086
0.18037272	0.023095532	0.00035025702
0.18050421	0.023290128	0.00035928794
0.18063570	0.023421231	0.00036343651
0.18076719	0.023014672	0.00036139012
0.18089867	0.023603210	0.00037010646
0.18103016	0.023774776	0.00037068776
0.18116165	0.023677894	0.00037394972
0.18129314	0.023413577	0.00037116658
0.18142463	0.023910698	0.00037507454
0.18155612	0.023279428	0.00037530852
0.18168761	0.023910623	0.00038000302
0.18181910	0.023875242	0.00037992023
0.18195058	0.023667375	0.00038156281
0.18208207	0.023165681	0.00037494355
0.18221356	0.023416802	0.00038100621
0.18234505	0.023306246	0.00038027399
0.18247654	0.022956707	0.00037947128
0.18260803	0.023347383	0.00038390770
0.18273952	0.023750302	0.00038675302
0.18287101	0.024188397	0.00039145699
0.18300249	0.023174053	0.00038616482
0.18313398	0.023305703	0.00038554168
0.18326547	0.022911434	0.00038518644
0.18339696	0.023106399	0.00038561643
0.18352845	0.023006475	0.00038739995
0.18365994	0.023697857	0.00039188404
0.18379143	0.023106209	0.00038887044
0.18392292	0.023410440	0.00039372341
0.18405440	0.023542207	0.00039239240
0.18418589	0.023314432	0.00039252338
0.18431738	0.023353439	0.00039560221
0.18444887	0.023497273	0.00039504891
0.18458036	0.023158984	0.00039500366
0.18471185	0.023745645	0.00039867862
0.18484334	0.023173558	0.00039642538
0.18497482	0.023385955	0.00039819987
0.18510631	0.023523725	0.00039887434
0.18523780	0.022534867	0.00039577532
0.18536929	0.023168058	0.00039337477
0.18550078	0.023542616	0.00038898007
0.18563227	0.022604666	0.00038398489
0.18576376	0.023453045	0.00037998192
0.18589525	0.023951749	0.00038795370
0.18602673	0.024163048	0.00038685262
0.18615822	0.024022796	0.00038421153
0.18628971	0.023499658	0.00038019413
0.18642120	0.023434074	0.00037695485
0.18655269	0.022602327	0.00037199145
0.18668418	0.023388746	0.00037433108
0.18681567	0.023188851	0.00037246850
0.18694716	0.023241924	0.00037213736
0.18707864	0.023845279	0.00037372868
0.18721013	0.023350244	0.00037168292
0.18734162	0.023737871	0.00037327019
0.18747311	0.024149417	0.00037433988
0.18760460	0.023930462	0.00037455452
0.18773609	0.023533544	0.00036768901
0.18786758	0.023160837	0.00036641012
0.18799906	0.023605341	0.00037040912
0.18813055	0.023943353	0.00036824564
0.18826204	0.023127181	0.00036367355
0.18839353	0.023273763	0.00036119183
0.18852502	0.023588855	0.00036465250
0.18865651	0.023331446	0.00036385209
0.18878800	0.023958532	0.00036430170
0.18891949	0.023251449	0.00036029142
0.18905097	0.023263318	0.00035999872
0.18918246	0.022942889	0.00035813004
0.18931395	0.023635387	0.00036137830
0.18944544	0.023516180	0.00035810324
0.18957693	0.023597917	0.00036062891
0.18970842	0.024026263	0.00036109372
0.18983991	0.024000520	0.00036261921
0.18997140	0.023320805	0.00035813614
0.19010288	0.023590992	0.00035693387
0.19023437	0.023113799	0.00035446040
0.19036586	0.023241038	0.00035512273
0.19049735	0.023745799	0.00035676277
0.19062884	0.023291840	0.00035477618
0.19076033	0.023610247	0.00035453476
0.19089182	0.022628997	0.00035023493
0.19102330	0.023708292	0.00035535352
0.19115479	0.023132601	0.00035193061
0.19128628	0.023986990	0.00035766998
0.19141777	0.023477928	0.00035328634
0.19154926	0.023672352	0.00035409745
0.19168075	0.022762607	0.00034913559
0.19181224	0.023764085	0.00035576453
0.19194373	0.023420895	0.00035294257
0.19207521	0.023813654	0.00035422528
0.19220670	0.023716438	0.00035435940
0.19233819	0.023046364	0.00035075487
0.19246968	0.023474184	0.00035197949
0.19260117	0.023851582	0.00035410041
0.19273266	0.023195070	0.00034956751
0.19286415	0.023240242	0.00034881076
0.19299564	0.023262985	0.00035203324
0.19312712	0.023130501	0.00034813842
0.19325861	0.023630342	0.00035343022
0.19339010	0.023358857	0.00034940857
0.19352159	0.023546158	0.00035122963
0.19365308	0.022857870	0.00035009623
0.19378457	0.023855160	0.00035218881
0.19391606	0.022400359	0.00034502778
0.19404754	0.023440956	0.00035086974
0.19417903	0.023611415	0.00035163094
0.19431052	0.023449748	0.00035089654
0.19444201	0.023100838	0.00034809802
0.19457350	0.023276026	0.00034925361
0.19470499	0.023733852	0.00035172362
0.19483648	0.023636139	0.00035149179
0.19496797	0.023276129	0.00034903764
0.19509945	0.023136200	0.00034766123
0.19523094	0.023362477	0.00034923500
0.19536243	0.023530058	0.00034979487
0.19549392	0.023182747	0.00034626852
0.19562541	0.022999418	0.00034648753
0.19575690	0.023925883	0.00035077006
0.19588839	0.023059894	0.00034616181
0.19601988	0.023670610	0.00034859423
0.19615136	0.023387508	0.00034674966
0.19628285	0.022991989	0.00034613159
0.19641434	0.023522181	0.00034817621
0.19654583	0.022776807	0.00034432803
0.19667732	0.023531650	0.00034830931
0.19680881	0.023148686	0.00034608729
0.19694030	0.023878321	0.00035028366
0.19707178	0.023430730	0.00034663890
0.19720327	0.023239074	0.00034537447
0.19733476	0.022958300	0.00034442167
0.19746625	0.023595286	0.00034760684
0.19759774	0.023441802	0.00034756972
0.19772923	0.023485288	0.00034703030
0.19786072	0.023438996	0.00034626563
0.19799221	0.023153238	0.00034544100
0.19812369	0.023217377	0.00034284942
0.19825518	0.023698917	0.00034870420
0.19838667	0.023771558	0.00034836392
0.19851816	0.022649833	0.00034200539
0.19864965	0.023767594	0.00034764190
0.19878114	0.024040110	0.00034850734
0.19891263	0.023075816	0.00034449140
0.19904412	0.022972865	0.00034180995
0.19917560	0.023791270	0.00034719916
0.19930709	0.023943162	0.00034811080
0.19943858	0.023565482	0.00034458131
0.19957007	0.022964192	0.00034292449
0.19970156	0.023348193	0.00034343838
0.19983305	0.023385555	0.00034404045
0.19996454	0.023078631	0.00034344122
0.20009602	0.023450221	0.00034448787
0.20022751	0.023365963	0.00034634584
0.20035900	0.023579435	0.00034621939
0.20049049	0.023355841	0.00034332881
0.20062198	0.023000514	0.00034138332
0.20075347	0.023714819	0.00034493160
0.20088496	0.023906200	0.00034762621
0.20101645	0.023140325	0.00034257103
0.20114793	0.023370927	0.00034266790
0.20127942	0.023428222	0.00034333620
0.20141091	0.023508546	0.00034257537
0.20154240	0.023293609	0.00034299169
0.20167389	0.023565468	0.00034399504
0.20180538	0.023321108	0.00034218366
0.20193687	0.023102201	0.00034165803
0.20206836	0.023213633	0.00034043026
0.20219984	0.023244095	0.00034362865
0.20233133	0.022564625	0.00033929582
0.20246282	0.023299964	0.00034115084
0.20259431	0.023884323	0.00034452870
0.20272580	0.023103788	0.00033963021
0.20285729	0.022937058	0.00033855462
0.20298878	0.022959182	0.00034054519
0.20312027	0.022995504	0.00033680401
0.20325175	0.023398021	0.00034144883
0.20338324	0.023071755	0.00033945439
0.20351473	0.023848084	0.00034476065
0.20364622	0.023454044	0.00034216114
0.20377771	0.023525443	0.00034007402
0.20390920	0.023829251	0.00034363498
0.20404069	0.023977331	0.00034367609
0.20417217	0.022540290	0.00033652794
0.20430366	0.022792512	0.00033852171
0.20443515	0.023072768	0.00033759606
0.20456664	0.022860128	0.00033741424
0.20469813	0.023265437	0.00033899696
0.20482962	0.023088442	0.00033750447
0.20496111	0.023163318	0.00033826927
0.20509260	0.022868744	0.00033591225
0.20522408	0.022813703	0.00033704173
0.20535557	0.023750066	0.00034229164
0.20548706	0.023754220	0.00034143568
0.20561855	0.023884685	0.00034358704
0.20575004	0.023550209	0.00033877553
0.20588153	0.022937751	0.00033622287
0.20601302	0.022983429	0.00033794212
0.20614451	0.023283338	0.00033697184
0.20627599	0.022500898	0.00033439832
0.20640748	0.023693920	0.00033919390
0.20653897	0.022928198	0.00033614612
0.20667046	0.022714109	0.00033507793
0.20680195	0.022903212	0.00033412899
0.20693344	0.023337367	0.00033816865
0.20706493	0.023086130	0.00033624416
0.20719641	0.023488722	0.00033850460
0.20732790	0.023022149	0.00033756805
0.20745939	0.023020909	0.00033443302
0.20759088	0.023638078	0.00033967687
0.20772237	0.023536692	0.00033830947
0.20785386	0.023435183	0.00033828286
0.20798535	0.023104055	0.00033875886
0.20811684	0.023056824	0.00033476348
0.20824832	0.023357438	0.00033789542
0.20837981	0.022932482	0.00033611604
0.20851130	0.023172108	0.00033636086
0.20864279	0.023694912	0.00033995092
0.20877428	0.022979727	0.00033438029
0.20890577	0.023271280	0.00033613259
0.20903726	0.023386570	0.00033565725
0.20916875	0.023522901	0.00033885129
0.20930023	0.023199096	0.00033643469
0.20943172	0.023475256	0.00033679315
0.20956321	0.023433764	0.00033579167
0.20969470	0.022823358	0.00033318410
0.20982619	0.023654311	0.00033881877
0.20995768	0.022790216	0.00033404614
0.21008917	0.023382700	0.00033432494
0.21022065	0.023237039	0.00033470988
0.21035214	0.022932198	0.00033570597
0.21048363	0.023023181	0.00033331908
0.21061512	0.023683929	0.00033888810
0.21074661	0.023832242	0.00033693979
0.21087810	0.023416180	0.00033491546
0.21100959	0.023299193	0.00033580835
0.21114108	0.023401227	0.00033365677
0.21127256	0.023364765	0.00033705506
0.21140405	0.022571202	0.00033034608
0.21153554	0.022778740	0.00033240415
0.21166703	0.023829090	0.00033829060
0.21179852	0.022746422	0.00033167751
0.21193001	0.023615768	0.00033695396
0.21206150	0.023132496	0.00033217317
0.21219299	0.022696834	0.00033081028
0.21232447	0.024213908	0.00033965912
0.21245596	0.023580156	0.00033501992
0.21258745	0.022859198	0.00033268930
0.21271894	0.023544448	0.00033435957
0.21285043	0.023180313	0.00033389926
0.21298192	0.022994564	0.00033308454
0.21311341	0.023289289	0.00033232933
0.21324489	0.023379009	0.00033464378
0.21337638	0.023708699	0.00033499340
0.21350787	0.023287039	0.00033363817
0.21363936	0.023196622	0.00033524481
0.21377085	0.023235609	0.00033154387
0.21390234	0.023220193	0.00033333002
0.21403383	0.023205440	0.00033196677
0.21416532	0.023708790	0.00033451360
0.21429680	0.023421384	0.00033471224
0.21442829	0.022958476	0.00033073638
0.21455978	0.023391305	0.00033323306
0.21469127	0.023262529	0.00033229970
0.21482276	0.023151970	0.00033142108
0.21495425	0.023084346	0.00033197298
0.21508574	0.022764266	0.00032927493
0.21521723	0.023630488	0.00033383649
0.21534871	0.022872759	0.00033077766
0.21548020	0.022981014	0.00032818613
0.21561169	0.023134149	0.00033252916
0.21574318	0.022537715	0.00032838168
0.21587467	0.023305527	0.00033096840
0.21600616	0.023281180	0.00033165198
0.21613765	0.023200636	0.00033013671
0.21626913	0.023289969	0.00033213772
0.21640062	0.023335653	0.00033085020
0.21653211	0.023164395	0.00033007930
0.21666360	0.022748086	0.00032761371
0.21679509	0.023731369	0.00033212746
0.21692658	0.023364375	0.00033152250
0.21705807	0.023140947	0.00033057790
0.21718956	0.023080326	0.00032951115
0.21732104	0.023321437	0.00033139008
0.21745253	0.022871925	0.00032921079
0.21758402	0.023868896	0.00033431261
0.21771551	0.023488302	0.00033070949
0.21784700	0.023452667	0.00033002602
0.21797849	0.023035009	0.00032861795
0.21810998	0.023257090	0.00032938419
0.21824147	0.023464128	0.00033180124
0.21837295	0.022458673	0.00032744805
0.21850444	0.023086464	0.00032698818
0.21863593	0.023119781	0.00032966224
0.21876742	0.023102787	0.00032667263
0.21889891	0.022984599	0.00032849599
0.21903040	0.023503132	0.00033116086
0.21916189	0.023555231	0.00032924597
0.21929337	0.022977283	0.00032882908
0.21942486	0.023160317	0.00032854539
0.21955635	0.023237885	0.00032981948
0.21968784	0.022742081	0.00032680029
0.21981933	0.022781079	0.00032373601
0.21995082	0.023556091	0.00033045219
0.22008231	0.023731942	0.00032944123
0.22021380	0.022954557	0.00032724526
0.22034528	0.023210752	0.00032928387
0.22047677	0.023539654	0.00032692809
0.22060826	0.023254604	0.00032846816
0.22073975	0.023186973	0.00032750924
0.22087124	0.023795381	0.00033123004
0.22100273	0.023996704	0.00033259125
0.22113422	0.023496415	0.00032757962
0.22126571	0.023744494	0.00033051421
0.22139719	0.023507944	0.00032911944
0.22152868	0.023167223	0.00032676283
0.22166017	0.023109900	0.00032775205
0.22179166	0.023509234	0.00032639739
0.22192315	0.023352228	0.00032859734
0.22205464	0.022753634	0.00032506024
0.22218613	0.023680296	0.00032939860
0.22231761	0.023656209	0.00032828833
0.22244910	0.023368340	0.00032704152
0.22258059	0.023330148	0.00032728065
0.22271208	0.023499892	0.00032959204
0.22284357	0.023045594	0.00032589510
0.22297506	0.023529658	0.00032929340
0.22310655	0.022668186	0.00032138335
0.22323804	0.023408291	0.00032820334
0.22336952	0.023970640	0.00033062952
0.22350101	0.023181634	0.00032523068
0.22363250	0.022980231	0.00032495856
0.22376399	0.023524460	0.00032612541
0.22389548	0.022919387	0.00032480602
0.22402697	0.022941028	0.00032541488
0.22415846	0.023110656	0.00032544972
0.22428995	0.023004267	0.00032412205
0.22442143	0.023234486	0.00032416403
0.22455292	0.023361400	0.00032644691
0.22468441	0.023247374	0.00032695011
0.22481590	0.023423632	0.00032577392
0.22494739	0.022797965	0.00032187443
0.22507888	0.022857016	0.00032337324
0.22521037	0.022877932	0.00032280769
0.22534186	0.023153282	0.00032557541
0.22547334	0.023365390	0.00032547801
0.22560483	0.023274030	0.00032422396
0.22573632	0.022914570	0.00032390201
0.22586781	0.022934382	0.00032325890
0.22599930	0.022812456	0.00032311373
0.22613079	0.022916336	0.00032091136
0.22626228	0.023283196	0.00032528626
0.22639376	0.023612907	0.00032551361
0.22652525	0.023337229	0.00032498701
0.22665674	0.022989435	0.00032256608
0.22678823	0.022727826	0.00031970884
0.22691972	0.023490717	0.00032530597
0.22705121	0.022897489	0.00032136036
0.22718270	0.022830572	0.00032192098
0.22731419	0.023025680	0.00032374683
0.22744567	0.022743552	0.00032069200
0.22757716	0.022929230	0.00032102113
0.22770865	0.022827888	0.00032097783
0.22784014	0.022830319	0.00031966183
0.22797163	0.023352608	0.00032520119
0.22810312	0.023140489	0.00032187562
0.22823461	0.023167579	0.00032236333
0.22836610	0.023505126	0.00032506879
0.22849758	0.023309905	0.00032354332
0.22862907	0.022947546	0.00032186164
0.22876056	0.022762138	0.00031968300
0.22889205	0.023455029	0.00032382677
0.22902354	0.023229337	0.00032331039
0.22915503	0.022640677	0.00031738373
0.22928652	0.023199451	0.00032376651
0.22941800	0.023262589	0.00032220550
0.22954949	0.022528291	0.00031872256
0.22968098	0.023038476	0.00032149904
0.22981247	0.022701600	0.00031876095
0.22994396	0.022817437	0.00032007743
0.23007545	0.022740466	0.00032178382
0.23020694	0.022938212	0.00032625074
0.23033843	0.023247312	0.00033166787
0.23046991	0.022574200	0.00032853250
0.23060140	0.023141998	0.00033404547
0.23073289	0.023831063	0.00033804475
0.23086438	0.023033425	0.00033551187
0.23099587	0.023135603	0.00033949265
0.23112736	0.022745910	0.00033685544
0.23125885	0.023448165	0.00034353125
0.23139034	0.022688937	0.00033801229
0.23152182	0.022633807	0.00033915331
0.23165331	0.022690767	0.00034315326
0.23178480	0.023342408	0.00034579828
0.23191629	0.023010243	0.00034617332
0.23204778	0.023081638	0.00034559757
0.23217927	0.023019857	0.00034617477
0.23231076	0.023222187	0.00034979929
0.23244224	0.023213814	0.00034865579
0.23257373	0.023319772	0.00034956885
0.23270522	0.023043523	0.00034958179
0.23283671	0.023218474	0.00034797172
0.23296820	0.023135756	0.00034894366
0.23309969	0.022296189	0.00034470125
0.23323118	0.023744405	0.00035282065
0.23336267	0.023081637	0.00034926700
0.23349415	0.023315590	0.00034893556
0.23362564	0.022919781	0.00034943924
0.23375713	0.022692956	0.00034750625
0.23388862	0.023723586	0.00035363383
0.23402011	0.022563118	0.00034791122
0.23415160	0.022631547	0.00034578856
0.23428309	0.022974055	0.00035071804
0.23441458	0.022710429	0.00034794385
0.23454606	0.023040049	0.00035089791
0.23467755	0.022886380	0.00034965412
0.23480904	0.023428104	0.00035503618
0.23494053	0.023098249	0.00035215710
0.23507202	0.023257150	0.00035256211
0.23520351	0.023390579	0.00035363805
0.23533500	0.023082688	0.00035318024
0.23546648	0.023400315	0.00035339118
0.23559797	0.023073967	0.00035395078
0.23572946	0.023484229	0.00035551621
0.23586095	0.023342023	0.00035416093
0.23599244	0.023558167	0.00035665412
0.23612393	0.023364014	0.00035493496
0.23625542	0.023048269	0.00035483917
0.23638691	0.023627579	0.00035755964
0.23651839	0.023701787	0.00035627943
0.23664988	0.023585575	0.00035839962
0.23678137	0.023581199	0.00035714235
0.23691286	0.022395598	0.00035095654
0.23704435	0.023546453	0.00035801663
0.23717584	0.022931190	0.00035316767
0.23730733	0.023156600	0.00035632633
0.23743882	0.023646376	0.00035762850
0.23757030	0.022523955	0.00035239640
0.23770179	0.023216034	0.00035816510
0.23783328	0.023045869	0.00035481845
0.23796477	0.023085215	0.00035634912
0.23809626	0.023094140	0.00035533245
0.23822775	0.022930573	0.00035567427
0.23835924	0.022414764	0.00035554897
0.23849072	0.023099241	0.00035488756
0.23862221	0.022624103	0.00035485521
0.23875370	0.022932896	0.00035474982
0.23888519	0.022764992	0.00035502790
0.23901668	0.023019219	0.00035930417
0.23914817	0.023187573	0.00035567565
0.23927966	0.023102276	0.00035831305
0.23941115	0.022761237	0.00035609183
0.23954263	0.023720552	0.00036341375
0.23967412	0.022572797	0.00035763423
0.23980561	0.023128372	0.00035643751
0.23993710	0.023138739	0.00036010629
0.24006859	0.022757992	0.00035662991
0.24020008	0.023675375	0.00036354078
0.24033157	0.023427746	0.00036201456
0.24046306	0.023387293	0.00036075508
0.24059454	0.023618595	0.00036325023
0.24072603	0.023670866	0.00036266440
0.24085752	0.022765038	0.00035742861
0.24098901	0.022697110	0.00035859523
0.24112050	0.022655017	0.00035544684
0.24125199	0.023327569	0.00036029312
0.24138348	0.023455084	0.00036306316
0.24151496	0.022527376	0.00035610056
0.24164645	0.023331324	0.00036194199
0.24177794	0.023204449	0.00035916246
0.24190943	0.022718757	0.00035801926
0.24204092	0.022643590	0.00035847777
0.24217241	0.022849790	0.00036023898
0.24230390	0.022621537	0.00035950204
0.24243539	0.023466051	0.00036227704
0.24256687	0.023099999	0.00036135634
0.24269836	0.022685709	0.00035949046
0.24282985	0.022990497	0.00035928341
0.24296134	0.023497197	0.00036510402
0.24309283	0.023418576	0.00036255353
0.24322432	0.023394269	0.00036373604
0.24335581	0.023616431	0.00036719892
0.24348730	0.022764721	0.00035914242
0.24361878	0.023135000	0.00036177685
0.24375027	0.023413648	0.00036315043
0.24388176	0.023029883	0.00036079503
0.24401325	0.022686803	0.00036186765
0.24414474	0.023029004	0.00036095873
0.24427623	0.023220629	0.00036321081
0.24440772	0.023598389	0.00036596544
0.24453920	0.024090605	0.00036876157
0.24467069	0.023514681	0.00036583293
0.24480218	0.022634784	0.00036023950
0.24493367	0.023326202	0.00036484755
0.24506516	0.022627887	0.00036030797
0.24519665	0.023514728	0.00036578286
0.24532814	0.023057332	0.00036393044
0.24545963	0.022923217	0.00036284223
0.24559111	0.023638687	0.00036676016
0.24572260	0.022667193	0.00036079035
0.24585409	0.023218963	0.00036409661
0.24598558	0.022516469	0.00036127100
0.24611707	0.022635243	0.00036132146
0.24624856	0.023257730	0.00036357555
0.24638005	0.022813824	0.00036374652
0.24651154	0.023378589	0.00036555879
0.24664302	0.023242129	0.00036707442
0.24677451	0.022979058	0.00036404452
0.24690600	0.022580489	0.00036222179
0.24703749	0.023197364	0.00036685124
0.24716898	0.022955343	0.00036251166
0.24730047	0.023313134	0.00036807724
0.24743196	0.023703915	0.00036782943
0.24756345	0.023552973	0.00036912283
0.24769493	0.023189518	0.00036745803
0.24782642	0.022818901	0.00036315213
0.24795791	0.023549971	0.00036874037
0.24808940	0.022808653	0.00036365834
0.24822089	0.022605916	0.00036151113
0.24835238	0.023074453	0.00036667697
0.24848387	0.023080799	0.00036591925
0.24861535	0.022873294	0.00036612209
0.24874684	0.023501389	0.00037009022
0.24887833	0.023593359	0.00036833128
0.24900982	0.023098406	0.00036860223
0.24914131	0.023491792	0.00036898164
0.24927280	0.023102677	0.00036624006
0.24940429	0.022668972	0.00036317002
0.24953578	0.022870279	0.00036511490
0.24966726	0.022553369	0.00036479048
0.24979875	0.022867767	0.00036448315
0.24993024	0.022732531	0.00036630618
0.25006173	0.022321812	0.00036154965
0.25019322	0.022805504	0.00036531355
0.25032471	0.023580583	0.00037212603
0.25045620	0.023089117	0.00036686629
0.25058769	0.022865986	0.00036709046
0.25071917	0.023448735	0.00036940951
0.25085066	0.023419466	0.00036879367
0.25098215	0.023219101	0.00037040488
0.25111364	0.023360201	0.00036856844
0.25124513	0.023866929	0.00037354578
0.25137662	0.023826659	0.00037318276
0.25150811	0.023665895	0.00036991645
0.25163959	0.022671869	0.00036553169
0.25177108	0.023149292	0.00036513269
0.25190257	0.023148446	0.00036893743
0.25203406	0.023005759	0.00036779763
0.25216555	0.023127471	0.00036871213
0.25229704	0.023547171	0.00037150747
0.25242853	0.023170689	0.00036795974
0.25256002	0.022402066	0.00036558647
0.25269150	0.023239002	0.00036912328
0.25282299	0.022403821	0.00036353286
0.25295448	0.023875939	0.00037622058
0.25308597	0.023162919	0.00036686562
0.25321746	0.022219948	0.00036465891
0.25334895	0.022274940	0.00036455659
0.25348044	0.023523122	0.00037097478
0.25361193	0.023100579	0.00036887572
0.25374341	0.023236407	0.00036872865
0.25387490	0.023927558	0.00037360211
0.25400639	0.023382039	0.00037770315
0.25413788	0.022931656	0.00037803228
0.25426937	0.023726037	0.00038841721
0.25440086	0.023295909	0.00038829484
0.25453235	0.023223213	0.00039098834
0.25466383	0.023074402	0.00039245958
0.25479532	0.023321067	0.00039521461
0.25492681	0.023642836	0.00039909355
0.25505830	0.023245257	0.00040014842
0.25518979	0.022755184	0.00039817108
0.25532128	0.023047897	0.00040201344
0.25545277	0.023072414	0.00040483732
0.25558426	0.023302303	0.00040700870
0.25571574	0.023277829	0.00040786820
0.25584723	0.022906782	0.00040656528
0.25597872	0.022488002	0.00040737512
0.25611021	0.023574677	0.00041490131
0.25624170	0.023879256	0.00041935955
0.25637319	0.022501937	0.00041351292
0.25650468	0.022679596	0.00041399808
0.25663617	0.023497525	0.00042070815
0.25676765	0.022134382	0.00041374597
0.25689914	0.022817897	0.00042040089
0.25703063	0.022560947	0.00042085533
0.25716212	0.023147670	0.00042363000
0.25729361	0.022765572	0.00042485866
0.25742510	0.022730680	0.00042629510
0.25755659	0.023691210	0.00043466214
0.25768807	0.022721508	0.00042947503
0.25781956	0.022454074	0.00042644447
0.25795105	0.023197885	0.00043417376
0.25808254	0.022945245	0.00043823043
0.25821403	0.023323208	0.00043773975
0.25834552	0.022812511	0.00043691295
0.25847701	0.022743964	0.00043477998
0.25860850	0.023195366	0.00043983051
0.25873998	0.023023259	0.00044125792
0.25887147	0.023460798	0.00044719179
0.25900296	0.022919924	0.00044267940
0.25913445	0.024044265	0.00044886711
0.25926594	0.023603685	0.00044590551
0.25939743	0.023409230	0.00044786169
0.25952892	0.023301682	0.00044554623
0.25966041	0.023050736	0.00044798175
0.25979189	0.023530376	0.00044793867
0.25992338	0.022841793	0.00044622618
0.26005487	0.022740406	0.00044604899
0.26018636	0.022123492	0.00044213376
0.26031785	0.023007521	0.00044887537
0.26044934	0.022392952	0.00044236655
0.26058083	0.023155918	0.00045077864
0.26071231	0.023290914	0.00045602435
0.26084380	0.023357410	0.00045379700
0.26097529	0.023349093	0.00045542431
0.26110678	0.022821834	0.00045330056
0.26123827	0.022681616	0.00045369024
0.26136976	0.023531150	0.00045724018
0.26150125	0.023057378	0.00045736182
0.26163274	0.022636529	0.00045276625
0.26176422	0.021812085	0.00044705668
0.26189571	0.023370600	0.00046189769
0.26202720	0.022828526	0.00045630056
0.26215869	0.022970300	0.00045702557
0.26229018	0.022873219	0.00045963333
0.26242167	0.022984867	0.00045909874
0.26255316	0.022501542	0.00045792366
0.26268465	0.022681033	0.00046161753
0.26281613	0.023185202	0.00046307319
0.26294762	0.023636366	0.00046905873
0.26307911	0.023392139	0.00046735741
0.26321060	0.023710029	0.00047240796
0.26334209	0.022917961	0.00046732033
0.26347358	0.022914619	0.00046286506
0.26360507	0.023123450	0.00046664962
0.26373655	0.022815474	0.00046578676
0.26386804	0.022775798	0.00046612848
0.26399953	0.022963575	0.00047110331
0.26413102	0.023709971	0.00047322149
0.26426251	0.023280947	0.00047215031
0.26439400	0.022182012	0.00046422666
0.26452549	0.023209728	0.00047687280
0.26465698	0.023269178	0.00047804660
0.26478846	0.023066636	0.00047140786
0.26491995	0.022260308	0.00047102962
0.26505144	0.023609315	0.00047706428
0.26518293	0.023231836	0.00047627574
0.26531442	0.023636724	0.00048510795
0.26544591	0.023068548	0.00047667081
[truncated: 567 more rows]
