# Supplementary material for: Invariant surface glycoprotein 65 of Trypanosoma brucei is a complement C3 receptor
Source: Nat Commun. 2022 Aug 29;13:5085. doi: 10.1038/s41467-022-32728-9 (PMC9424271; doi:10.1038/s41467-022-32728-9)
Supplement: Supplementary file 4 — supplementary data 2 [file 41467_2022_32728_MOESM4_ESM.zip › b21-414646_00070.dat]

0.0026000000	39.373397	0.13654291
0.0027314887	28.676653	0.10703821
0.0028629774	21.950306	0.089543871
0.0029944661	17.021485	0.075675715
0.0031259548	12.191165	0.058852641
0.0032574435	10.697964	0.057065750
0.0033889322	8.6662961	0.048553155
0.0035204209	11.287055	0.048244087
0.0036519096	12.220821	0.046583656
0.0037833983	9.9212848	0.039572282
0.0039148870	8.1939823	0.034700644
0.0040463757	6.6952378	0.030176491
0.0041778644	5.4592969	0.025540308
0.0043093531	4.5558223	0.022907177
0.0044408418	3.7857331	0.020083253
0.0045723305	3.1163341	0.018221372
0.0047038192	2.8345527	0.016632454
0.0048353079	2.4571040	0.015033292
0.0049667966	2.1970957	0.014164792
0.0050982853	1.8755376	0.012397963
0.0052297740	1.7439699	0.012111486
0.0053612627	1.4923896	0.010819247
0.0054927514	1.3742350	0.010106855
0.0056242401	1.2382202	0.0095658960
0.0057557288	1.1642702	0.0090188494
0.0058872175	1.0753653	0.0085516294
0.0060187062	1.0013538	0.0082302433
0.0061501949	0.88843113	0.0074255408
0.0062816836	0.87606238	0.0075402237
0.0064131723	0.82272835	0.0071631021
0.0065446610	0.79060799	0.0069213247
0.0066761496	0.74356909	0.0066806809
0.0068076383	0.71733436	0.0064129561
0.0069391270	0.68079977	0.0063479386
0.0070706157	0.66453194	0.0061724191
0.0072021044	0.63437021	0.0059642232
0.0073335931	0.60934301	0.0058199189
0.0074650818	0.57034614	0.0054666880
0.0075965705	0.55678572	0.0054461348
0.0077280592	0.54072001	0.0053447638
0.0078595479	0.50556032	0.0050445174
0.0079910366	0.48878350	0.0049896654
0.0081225253	0.46915109	0.0047485998
0.0082540140	0.45287028	0.0046920116
0.0083855027	0.45168704	0.0047037976
0.0085169914	0.40418407	0.0043586824
0.0086484801	0.39601025	0.0042830068
0.0087799688	0.38274490	0.0041363931
0.0089114575	0.37347519	0.0041075966
0.0090429462	0.35610866	0.0039829098
0.0091744349	0.33455512	0.0038273006
0.0093059236	0.32954485	0.0037538063
0.0094374123	0.31435042	0.0036419662
0.0095689010	0.29127723	0.0034493028
0.0097003897	0.29206236	0.0034818710
0.0098318784	0.27219534	0.0033135470
0.0099633671	0.26090860	0.0032086472
0.010094856	0.26299443	0.0032115506
0.010226345	0.23951309	0.0029925112
0.010357833	0.24523594	0.0031062438
0.010489322	0.22627596	0.0028959802
0.010620811	0.21190226	0.0027821731
0.010752299	0.20727639	0.0027399205
0.010883788	0.19007270	0.0025701931
0.011015277	0.18903800	0.0026094693
0.011146765	0.17408578	0.0024272401
0.011278254	0.16734601	0.0023699502
0.011409743	0.16354294	0.0023188831
0.011541231	0.15475920	0.0022212967
0.011672720	0.14778063	0.0021765418
0.011804209	0.13844003	0.0020271334
0.011935698	0.13366688	0.0019868566
0.012067186	0.12992261	0.0019480596
0.012198675	0.12227721	0.0018282938
0.012330164	0.11405004	0.0017689088
0.012461652	0.11525280	0.0017577930
0.012593141	0.11014590	0.0016801000
0.012724630	0.10279261	0.0016242765
0.012856118	0.097377663	0.0015303309
0.012987607	0.097092434	0.0015456342
0.013119096	0.091939385	0.0014705122
0.013250585	0.092185574	0.0014572154
0.013382073	0.088962500	0.0014369334
0.013513562	0.084672797	0.0013788448
0.013645051	0.081442026	0.0013622935
0.013776539	0.079433781	0.0013392301
0.013908028	0.078340962	0.0013069489
0.014039517	0.077140700	0.0012892638
0.014171005	0.074204200	0.0012575103
0.014302494	0.071958474	0.0012395557
0.014433983	0.075963218	0.0012754701
0.014565472	0.069826013	0.0011975029
0.014696960	0.069572994	0.0012016732
0.014828449	0.068742212	0.0011764934
0.014959938	0.068430456	0.0011807045
0.015091426	0.063456268	0.0011404291
0.015222915	0.063517851	0.0011122873
0.015354404	0.064179801	0.0011237021
0.015485892	0.061948015	0.0010938797
0.015617381	0.060506931	0.0010839269
0.015748870	0.059470778	0.0010734950
0.015880359	0.060000072	0.0010627952
0.016011847	0.059208136	0.0010554252
0.016143336	0.054735490	0.0010048545
0.016274825	0.054147437	0.0010016905
0.016406313	0.053515944	0.00098897306
0.016537802	0.053068760	0.00097737459
0.016669291	0.052720671	0.00097178266
0.016800779	0.054429408	0.00098615502
0.016932268	0.057891390	0.0010100291
0.017063757	0.060568226	0.0010293763
0.017195246	0.060570820	0.0010226264
0.017326734	0.058465655	0.0010036887
0.017458223	0.059483580	0.0010055782
0.017589712	0.056261078	0.00097591874
0.017721200	0.056646222	0.00098218815
0.017852689	0.054433495	0.00094238518
0.017984178	0.054613686	0.00095386198
0.018115666	0.054014172	0.00094252899
0.018247155	0.052589583	0.00092569791
0.018378644	0.050865277	0.00091190353
0.018510133	0.051504340	0.00090745432
0.018641621	0.052524290	0.00091345312
0.018773110	0.050531611	0.00089335916
0.018904599	0.049690416	0.00088556970
0.019036087	0.049380174	0.00087891457
0.019167576	0.049517668	0.00087189207
0.019299065	0.046323533	0.00083872688
0.019430553	0.047361317	0.00085580261
0.019562042	0.047261679	0.00084575955
0.019693531	0.045820804	0.00083406094
0.019825019	0.046756607	0.00083430893
0.019956508	0.045363309	0.00081650320
0.020087997	0.045547939	0.00082410028
0.020219486	0.043241707	0.00079889955
0.020350974	0.043282852	0.00080259906
0.020482463	0.042720377	0.00078143860
0.020613952	0.042841428	0.00078028148
0.020745440	0.041882358	0.00077803508
0.020876929	0.041350647	0.00076455981
0.021008418	0.042426606	0.00077590213
0.021139906	0.043174037	0.00077944559
0.021271395	0.041643062	0.00075739691
0.021402884	0.041100988	0.00075769396
0.021534373	0.041147162	0.00075246661
0.021665861	0.040533387	0.00074489450
0.021797350	0.040023691	0.00073740160
0.021928839	0.040304447	0.00073073644
0.022060327	0.039833781	0.00073574511
0.022191816	0.041213977	0.00073820691
0.022323305	0.039503568	0.00072532051
0.022454793	0.037104095	0.00069976835
0.022586282	0.037402358	0.00069713971
0.022717771	0.037114507	0.00070106456
0.022849260	0.035705111	0.00068118909
0.022980748	0.036309414	0.00068745798
0.023112237	0.036797910	0.00068468571
0.023243726	0.036606534	0.00067945513
0.023375214	0.036193466	0.00068121302
0.023506703	0.036462391	0.00067892831
0.023638192	0.037019459	0.00068239198
0.023769680	0.036607719	0.00067503418
0.023901169	0.036071673	0.00066803409
0.024032658	0.036194395	0.00067098662
0.024164147	0.036956308	0.00067167773
0.024295635	0.037551383	0.00067601569
0.024427124	0.037034660	0.00066896631
0.024558613	0.035824154	0.00065287949
0.024690101	0.036476529	0.00066708179
0.024821590	0.036761877	0.00066178185
0.024953079	0.036046754	0.00065234612
0.025084567	0.034755512	0.00064184310
0.025216056	0.037188248	0.00065690790
0.025347545	0.036372780	0.00065601770
0.025479034	0.036196577	0.00064840168
0.025610522	0.035223281	0.00063344488
0.025742011	0.034938887	0.00063293464
0.025873500	0.035303205	0.00063312502
0.026004988	0.035131544	0.00063581766
0.026136477	0.035363698	0.00063434204
0.026267966	0.034611357	0.00062158572
0.026399454	0.035069076	0.00062887793
0.026530943	0.035452486	0.00062709172
0.026662432	0.034915276	0.00062413928
0.026793920	0.035476431	0.00062582770
0.026925409	0.033927690	0.00060982996
0.027056898	0.034416110	0.00061686027
0.027188387	0.033112196	0.00059913772
0.027319875	0.034367088	0.00061287911
0.027451364	0.033797891	0.00060371478
0.027582853	0.034359810	0.00060524266
0.027714341	0.033413743	0.00059725608
0.027845830	0.034199890	0.00059924620
0.027977319	0.033746153	0.00060045156
0.028108807	0.034859759	0.00060383406
0.028240296	0.034090763	0.00059661092
0.028371785	0.033747143	0.00059330530
0.028503274	0.032435686	0.00058063368
0.028634762	0.033337777	0.00058621495
0.028766251	0.032208583	0.00057896684
0.028897740	0.034257221	0.00058660509
0.029029228	0.032982569	0.00057989494
0.029160717	0.032931600	0.00057992541
0.029292206	0.032910023	0.00057624120
0.029423694	0.032180032	0.00057316652
0.029555183	0.033171478	0.00057013938
0.029686672	0.031764638	0.00056512309
0.029818161	0.032277434	0.00056844779
0.029949649	0.032524627	0.00056399583
0.030081138	0.032101827	0.00056303369
0.030212627	0.032628897	0.00056201488
0.030344115	0.031460068	0.00055315021
0.030475604	0.032175391	0.00056057633
0.030607093	0.031800212	0.00055406790
0.030738581	0.031954073	0.00055661859
0.030870070	0.032101399	0.00055295859
0.031001559	0.032169063	0.00055129845
0.031133048	0.031667830	0.00055119147
0.031264536	0.031581530	0.00054659086
0.031396025	0.031720587	0.00054914476
0.031527514	0.031294365	0.00054161509
0.031659002	0.031739019	0.00054303264
0.031790491	0.032687876	0.00055197239
0.031921980	0.031238371	0.00053590918
0.032053468	0.031783939	0.00054436753
0.032184957	0.031370381	0.00053472247
0.032316446	0.032369900	0.00054020537
0.032447935	0.031670538	0.00053978190
0.032579423	0.031640418	0.00053486898
0.032710912	0.030963873	0.00053174618
0.032842401	0.030444377	0.00052297527
0.032973889	0.031632547	0.00053079136
0.033105378	0.031837727	0.00053421701
0.033236867	0.031234224	0.00052749431
0.033368355	0.030963081	0.00053272469
0.033499844	0.030094293	0.00052617941
0.033631333	0.030984875	0.00053198414
0.033762822	0.029784500	0.00053171537
0.033894310	0.030764164	0.00053638943
0.034025799	0.029949628	0.00052971724
0.034157288	0.030554029	0.00053367685
0.034288776	0.030473232	0.00053337482
0.034420265	0.030049525	0.00053505636
0.034551754	0.029490392	0.00052669238
0.034683242	0.030378012	0.00053636700
0.034814731	0.029632558	0.00052724222
0.034946220	0.030344107	0.00053281136
0.035077708	0.029456233	0.00053082514
0.035209197	0.029826739	0.00053266817
0.035340686	0.030117959	0.00052954723
0.035472175	0.029676620	0.00053863190
0.035603663	0.029565311	0.00053765772
0.035735152	0.029554990	0.00054524492
0.035866641	0.029852203	0.00054796014
0.035998129	0.029018825	0.00053811425
0.036129618	0.027854182	0.00053381930
0.036261107	0.029372165	0.00054247781
0.036392595	0.029141894	0.00055012216
0.036524084	0.029158104	0.00054611032
0.036655573	0.029016698	0.00054191995
0.036787062	0.030030709	0.00055524261
0.036918550	0.029181027	0.00054480725
0.037050039	0.030605735	0.00056276050
0.037181528	0.028848463	0.00054474301
0.037313016	0.029507426	0.00054919389
0.037444505	0.028605340	0.00054667795
0.037575994	0.029081493	0.00054824365
0.037707482	0.029819559	0.00056031274
0.037838971	0.028288480	0.00054761285
0.037970460	0.028627727	0.00054810789
0.038101949	0.030038558	0.00056238114
0.038233437	0.029146403	0.00054936180
0.038364926	0.029072367	0.00054431141
0.038496415	0.029333968	0.00054508934
0.038627903	0.029627276	0.00053952121
0.038759392	0.029829900	0.00054520507
0.038890881	0.029745556	0.00053829670
0.039022369	0.029685289	0.00054048754
0.039153858	0.030156894	0.00054152364
0.039285347	0.029341502	0.00053034650
0.039416836	0.028990141	0.00053357691
0.039548324	0.029401422	0.00053435203
0.039679813	0.029375888	0.00052902773
0.039811302	0.029737721	0.00053565549
0.039942790	0.030326002	0.00053665763
0.040074279	0.028231917	0.00052193745
0.040205768	0.029775580	0.00053350281
0.040337256	0.028059943	0.00051639748
0.040468745	0.029041872	0.00052407643
0.040600234	0.029129421	0.00052344947
0.040731723	0.030777672	0.00053472601
0.040863211	0.029233469	0.00052631574
0.040994700	0.029399061	0.00052300352
0.041126189	0.028916592	0.00052117838
0.041257677	0.029353839	0.00052204957
0.041389166	0.028834338	0.00051723800
0.041520655	0.028547329	0.00051731176
0.041652143	0.029011018	0.00051694314
0.041783632	0.029597394	0.00052129632
0.041915121	0.028019781	0.00050972784
0.042046610	0.028487349	0.00051423851
0.042178098	0.029824594	0.00052261303
0.042309587	0.030336515	0.00052498532
0.042441076	0.029347907	0.00051589822
0.042572564	0.029865417	0.00051985279
0.042704053	0.028899073	0.00050941175
0.042835542	0.028988028	0.00051355419
0.042967030	0.030098919	0.00052090733
0.043098519	0.029209695	0.00051440404
0.043230008	0.029459116	0.00051588868
0.043361496	0.029060905	0.00050840216
0.043492985	0.029171366	0.00051419847
0.043624474	0.029295430	0.00051017383
0.043755963	0.029477163	0.00051520670
0.043887451	0.029366588	0.00050974804
0.044018940	0.028932739	0.00050543462
0.044150429	0.029118428	0.00051324549
0.044281917	0.027875609	0.00049721371
0.044413406	0.029503109	0.00051415172
0.044544895	0.028715568	0.00050388121
0.044676383	0.028420449	0.00050196560
0.044807872	0.029723686	0.00051109563
0.044939361	0.028816351	0.00050283983
0.045070850	0.029277492	0.00050715515
0.045202338	0.028567341	0.00049947552
0.045333827	0.029347292	0.00050340118
0.045465316	0.029659146	0.00051084052
0.045596804	0.029345023	0.00050495245
0.045728293	0.029742137	0.00050681615
0.045859782	0.028959183	0.00050283383
0.045991270	0.029343847	0.00050004893
0.046122759	0.028990775	0.00050126822
0.046254248	0.029090684	0.00050896115
0.046385737	0.029432504	0.00051404079
0.046517225	0.028560384	0.00050925109
0.046648714	0.028966850	0.00051262947
0.046780203	0.029693429	0.00052681429
0.046911691	0.028269706	0.00051233870
0.047043180	0.029197049	0.00051923834
0.047174669	0.028815255	0.00051838187
0.047306157	0.029447218	0.00052382822
0.047437646	0.028613995	0.00052189650
0.047569135	0.028876233	0.00052519570
0.047700624	0.029013933	0.00052167826
0.047832112	0.029916751	0.00053445414
0.047963601	0.028452634	0.00051997055
0.048095090	0.029719743	0.00053507326
0.048226578	0.028477432	0.00052646164
0.048358067	0.028527517	0.00052431405
0.048489556	0.029661270	0.00053412619
0.048621044	0.028791680	0.00052741650
0.048752533	0.028577132	0.00053147941
0.048884022	0.029207794	0.00053495923
0.049015511	0.030275778	0.00054162725
0.049146999	0.029721384	0.00053854507
0.049278488	0.030084756	0.00054317488
0.049409977	0.028761420	0.00053459093
0.049541465	0.029695679	0.00053926794
0.049672954	0.030286217	0.00054710730
0.049804443	0.028605584	0.00053156532
0.049935931	0.029178911	0.00053850075
0.050067420	0.029856444	0.00054401320
0.050198909	0.029207470	0.00054158396
0.050330398	0.028504457	0.00053442304
0.050461886	0.028277992	0.00053329175
0.050593375	0.029786189	0.00054546537
0.050724864	0.028838758	0.00053956794
0.050856352	0.028468425	0.00053678919
0.050987841	0.029259569	0.00054119799
0.051119330	0.028473334	0.00053520601
0.051250818	0.029882685	0.00054803373
0.051382307	0.028624901	0.00054205686
0.051513796	0.029705226	0.00054779043
0.051645284	0.029560674	0.00054637881
0.051776773	0.028826917	0.00054018866
0.051908262	0.029442150	0.00054597862
0.052039751	0.029997135	0.00055246794
0.052171239	0.029626446	0.00054826792
0.052302728	0.028561028	0.00054493174
0.052434217	0.028489321	0.00053865775
0.052565705	0.029847528	0.00055339373
0.052697194	0.029207346	0.00054771563
0.052828683	0.028694798	0.00054498704
0.052960171	0.029458276	0.00054899553
0.053091660	0.029370266	0.00054551036
0.053223149	0.028825809	0.00054406296
0.053354638	0.029344739	0.00055129367
0.053486126	0.029109246	0.00054885245
0.053617615	0.028892124	0.00054562604
0.053749104	0.028650613	0.00054352141
0.053880592	0.028500380	0.00054211752
0.054012081	0.028686427	0.00054887579
0.054143570	0.029358412	0.00055375067
0.054275058	0.030194990	0.00055690786
0.054406547	0.029456694	0.00055039161
0.054538036	0.029488946	0.00055647477
0.054669525	0.029851132	0.00055419053
0.054801013	0.029114761	0.00055366957
0.054932502	0.028451724	0.00054619266
0.055063991	0.029221561	0.00054836344
0.055195479	0.028821976	0.00055192792
0.055326968	0.028629325	0.00054841149
0.055458457	0.029288032	0.00055551672
0.055589945	0.028824231	0.00054945248
0.055721434	0.029970734	0.00055580150
0.055852923	0.029026488	0.00055766443
0.055984412	0.028663200	0.00054930223
0.056115900	0.028595999	0.00054757322
0.056247389	0.029632330	0.00055965418
0.056378878	0.029046279	0.00055097735
0.056510366	0.028589038	0.00055048696
0.056641855	0.028663607	0.00055015907
0.056773344	0.030047973	0.00056245448
0.056904832	0.028599238	0.00055011295
0.057036321	0.027616988	0.00053823260
0.057167810	0.028703314	0.00055289140
0.057299299	0.029348984	0.00055542844
0.057430787	0.028829534	0.00055013514
0.057562276	0.028311313	0.00054954568
0.057693765	0.029310860	0.00054890377
0.057825253	0.028091694	0.00054559943
0.057956742	0.028766943	0.00054974072
0.058088231	0.028902364	0.00055120704
0.058219719	0.029389587	0.00055496896
0.058351208	0.030098556	0.00055643428
0.058482697	0.028344316	0.00054543602
0.058614186	0.028186515	0.00054634708
0.058745674	0.029247330	0.00054705780
0.058877163	0.028397877	0.00054244993
0.059008652	0.028684252	0.00054128234
0.059140140	0.029156776	0.00054924641
0.059271629	0.028989314	0.00054672378
0.059403118	0.030243882	0.00055321277
0.059534606	0.029141813	0.00054597032
0.059666095	0.028767264	0.00053835520
0.059797584	0.028611917	0.00053759212
0.059929072	0.028387282	0.00053886343
0.060060561	0.028569776	0.00053623202
0.060192050	0.028991958	0.00054299133
0.060323539	0.028793711	0.00053753659
0.060455027	0.029864437	0.00054955891
0.060586516	0.028494669	0.00053729353
0.060718005	0.029835343	0.00054455663
0.060849493	0.028861144	0.00054001091
0.060980982	0.028024345	0.00053260324
0.061112471	0.029147325	0.00053805726
0.061243959	0.029239092	0.00054612789
0.061375448	0.029981088	0.00054513775
0.061506937	0.028663658	0.00053736353
0.061638426	0.028227980	0.00053091484
0.061769914	0.028322152	0.00053422588
0.061901403	0.028934616	0.00054220397
0.062032892	0.029157716	0.00053650404
0.062164380	0.028249140	0.00053234318
0.062295869	0.028937729	0.00053830966
0.062427358	0.029502574	0.00054053635
0.062558846	0.029264051	0.00054367454
0.062690335	0.028767681	0.00053328150
0.062821824	0.029100416	0.00053660998
0.062953313	0.028461327	0.00053266554
0.063084801	0.029491763	0.00053981547
0.063216290	0.027883468	0.00052970927
0.063347779	0.029084818	0.00053598578
0.063479267	0.029139884	0.00053339610
0.063610756	0.028350289	0.00053198005
0.063742245	0.028987053	0.00053267658
0.063873733	0.029303365	0.00054151500
0.064005222	0.027983976	0.00052552048
0.064136711	0.029446306	0.00053776146
0.064268200	0.028852443	0.00053329258
0.064399688	0.029205527	0.00053446498
0.064531177	0.028533125	0.00053314621
0.064662666	0.027906124	0.00052349797
0.064794154	0.028160961	0.00052647577
0.064925643	0.028371027	0.00053058806
0.065057132	0.028935115	0.00053256151
0.065188620	0.029166405	0.00053725101
0.065320109	0.028681961	0.00052833132
0.065451598	0.029156598	0.00053111105
0.065583087	0.028957895	0.00053237045
0.065714575	0.028088394	0.00052434116
0.065846064	0.028479828	0.00052930836
0.065977553	0.028437997	0.00052581485
0.066109041	0.028543788	0.00052527484
0.066240530	0.029627006	0.00053855250
0.066372019	0.029157077	0.00053044531
0.066503507	0.027749898	0.00052152231
0.066634996	0.029133912	0.00053069182
0.066766485	0.029513985	0.00053568876
0.066897973	0.028955895	0.00052937332
0.067029462	0.028196109	0.00052383031
0.067160951	0.027787540	0.00052239199
0.067292440	0.029048706	0.00052767610
0.067423928	0.028404330	0.00052114851
0.067555417	0.028216317	0.00052386789
0.067686906	0.028426700	0.00052373750
0.067818394	0.028473810	0.00052344194
0.067949883	0.029015565	0.00052652641
0.068081372	0.029044743	0.00052492191
0.068212860	0.029274539	0.00052944584
0.068344349	0.028364580	0.00052459719
0.068475838	0.029184379	0.00052831115
0.068607327	0.028454342	0.00052406098
0.068738815	0.028282650	0.00051677446
0.068870304	0.028298438	0.00052277559
0.069001793	0.028135141	0.00051789647
0.069133281	0.028709534	0.00052255010
0.069264770	0.028752525	0.00052690170
0.069396259	0.028145849	0.00051366092
0.069527747	0.028228258	0.00051923377
0.069659236	0.029208117	0.00052682644
0.069790725	0.029263824	0.00052567420
0.069922214	0.028782348	0.00052310500
0.070053702	0.029106332	0.00052010076
0.070185191	0.028204478	0.00052028045
0.070316680	0.028240856	0.00051396319
0.070448168	0.028418873	0.00051876071
0.070579657	0.028696208	0.00052196982
0.070711146	0.028459433	0.00051593518
0.070842634	0.027753750	0.00051411522
0.070974123	0.027993779	0.00051273131
0.071105612	0.028496376	0.00051750750
0.071237101	0.027765691	0.00051234862
0.071368589	0.028563950	0.00051512405
0.071500078	0.028692359	0.00051946749
0.071631567	0.028390122	0.00051582779
0.071763055	0.027772664	0.00051145623
0.071894544	0.027587842	0.00051099848
0.072026033	0.027754018	0.00050585314
0.072157521	0.027325554	0.00050837132
0.072289010	0.027558275	0.00050989395
0.072420499	0.027330335	0.00050444820
0.072551988	0.026917779	0.00050192810
0.072683476	0.028206195	0.00051036728
0.072814965	0.027542536	0.00050710451
0.072946454	0.027486878	0.00050919043
0.073077942	0.027961807	0.00050880774
0.073209431	0.027317542	0.00050530597
0.073340920	0.027729316	0.00050780618
0.073472408	0.027541263	0.00050568233
0.073603897	0.028045059	0.00051202175
0.073735386	0.026677504	0.00049812199
0.073866875	0.027017027	0.00050406208
0.073998363	0.028285333	0.00051165093
0.074129852	0.027249178	0.00050317924
0.074261341	0.027185353	0.00050410513
0.074392829	0.026545097	0.00049306142
0.074524318	0.027309727	0.00050483489
0.074655807	0.027087397	0.00049861779
0.074787295	0.027256464	0.00050168723
0.074918784	0.028156841	0.00050802300
0.075050273	0.027180892	0.00049832003
0.075181761	0.026799768	0.00049600342
0.075313250	0.027472902	0.00050245083
0.075444739	0.026540502	0.00049515303
0.075576228	0.026927876	0.00049944340
0.075707716	0.026468516	0.00049243640
0.075839205	0.027085509	0.00049817081
0.075970694	0.027117112	0.00049761133
0.076102182	0.026827170	0.00049654672
0.076233671	0.027428034	0.00050271806
0.076365160	0.027599519	0.00049749931
0.076496648	0.027547696	0.00050196020
0.076628137	0.027455088	0.00050024574
0.076759626	0.026567306	0.00049039488
0.076891115	0.026681064	0.00049468680
0.077022603	0.027301794	0.00049555349
0.077154092	0.027371397	0.00049662246
0.077285581	0.025834374	0.00048846128
0.077417069	0.026456203	0.00048920159
0.077548558	0.027297438	0.00049706723
0.077680047	0.027241691	0.00049547916
0.077811535	0.026607461	0.00048983244
0.077943024	0.025986655	0.00048733100
0.078074513	0.026481419	0.00048714893
0.078206002	0.027454819	0.00049814395
0.078337490	0.027065793	0.00049183808
0.078468979	0.026446447	0.00048848639
0.078600468	0.026799335	0.00049199532
0.078731956	0.026082478	0.00048581727
0.078863445	0.027538781	0.00049819880
0.078994934	0.027567414	0.00049426924
0.079126422	0.026844043	0.00049075254
0.079257911	0.026905904	0.00049063200
0.079389400	0.026550721	0.00048668887
0.079520889	0.025913776	0.00048185481
0.079652377	0.026877950	0.00049046236
0.079783866	0.027831189	0.00049594603
0.079915355	0.026757379	0.00049057310
0.080046843	0.026260460	0.00048228371
0.080178332	0.025944770	0.00048180334
0.080309821	0.026031992	0.00048397998
0.080441309	0.026410491	0.00048093342
0.080572798	0.026360101	0.00048603337
0.080704287	0.026138576	0.00048338805
0.080835776	0.026018929	0.00048269935
0.080967264	0.025947567	0.00048287347
0.081098753	0.025987944	0.00047713722
0.081230242	0.027198246	0.00048996380
0.081361730	0.026291724	0.00048114966
0.081493219	0.026524239	0.00048385075
0.081624708	0.026246175	0.00048495545
0.081756196	0.026352552	0.00047941908
0.081887685	0.025475712	0.00047628411
0.082019174	0.027106721	0.00048826711
0.082150663	0.026965300	0.00048691877
0.082282151	0.025850789	0.00047835631
0.082413640	0.026266685	0.00047895892
0.082545129	0.025799387	0.00047777682
0.082676617	0.025285857	0.00047254584
0.082808106	0.025633735	0.00047640072
0.082939595	0.026850598	0.00048691437
0.083071083	0.027223417	0.00048421236
0.083202572	0.025929627	0.00047740531
0.083334061	0.026308193	0.00048328319
0.083465549	0.025267114	0.00047032978
0.083597038	0.025576062	0.00047494063
0.083728527	0.025810947	0.00047216899
0.083860016	0.026276026	0.00048141422
0.083991504	0.026085670	0.00047681744
0.084122993	0.025576139	0.00047020738
0.084254482	0.026184332	0.00047703060
0.084385970	0.025804101	0.00047275665
0.084517459	0.026741716	0.00047977175
0.084648948	0.026405228	0.00047945006
0.084780436	0.025592384	0.00046957231
0.084911925	0.026260027	0.00047784654
0.085043414	0.026512782	0.00047646268
0.085174903	0.026053829	0.00047208231
0.085306391	0.026231699	0.00047803935
0.085437880	0.024955473	0.00046508416
0.085569369	0.026264763	0.00047528938
0.085700857	0.025479922	0.00046909538
0.085832346	0.026229513	0.00047305496
0.085963835	0.026179556	0.00047504474
0.086095323	0.026442889	0.00047381624
0.086226812	0.026123373	0.00047214008
0.086358301	0.026314567	0.00047347726
0.086489790	0.026098629	0.00047216306
0.086621278	0.026276691	0.00047373896
0.086752767	0.026360798	0.00047364725
0.086884256	0.025800211	0.00046937400
0.087015744	0.026602846	0.00047636416
0.087147233	0.026535120	0.00047316554
0.087278722	0.025657351	0.00046971806
0.087410210	0.026046737	0.00046996511
0.087541699	0.026412235	0.00047254053
0.087673188	0.026153595	0.00047193631
0.087804677	0.026122397	0.00046928586
0.087936165	0.025504784	0.00046509141
0.088067654	0.026293843	0.00047057448
0.088199143	0.026529001	0.00047021476
0.088330631	0.025392716	0.00046519302
0.088462120	0.025883911	0.00046546994
0.088593609	0.025744878	0.00046889617
0.088725097	0.025961987	0.00046607283
0.088856586	0.025624081	0.00046325009
0.088988075	0.025313778	0.00046318036
0.089119564	0.025065365	0.00045895268
0.089251052	0.025378591	0.00046489344
0.089382541	0.025285222	0.00046155649
0.089514030	0.024714468	0.00045632331
0.089645518	0.025639790	0.00046318053
0.089777007	0.025733441	0.00046458615
0.089908496	0.025592904	0.00046511616
0.090039984	0.025325677	0.00046126410
0.090171473	0.025786717	0.00046152901
0.090302962	0.024685050	0.00045622529
0.090434451	0.024961077	0.00045735862
0.090565939	0.025718965	0.00046402660
0.090697428	0.026322957	0.00046775162
0.090828917	0.025769310	0.00045823583
0.090960405	0.025215180	0.00045916030
0.091091894	0.025740475	0.00046352929
0.091223383	0.025592987	0.00046347525
0.091354871	0.025939944	0.00046551838
0.091486360	0.025463819	0.00046844175
0.091617849	0.024558516	0.00046854619
0.091749337	0.024577420	0.00047091703
0.091880826	0.025722378	0.00048336625
0.092012315	0.025318135	0.00048466699
0.092143804	0.024631985	0.00047651345
0.092275292	0.025480988	0.00048764252
0.092406781	0.025057061	0.00048645032
0.092538270	0.026696911	0.00050446853
0.092669758	0.025677101	0.00049633007
0.092801247	0.024407946	0.00047003685
0.092932736	0.024635275	0.00047576898
0.093064224	0.025359068	0.00047613950
0.093195713	0.024734983	0.00046947336
0.093327202	0.024662906	0.00046890695
0.093458691	0.024388510	0.00046050830
0.093590179	0.024494666	0.00046617978
0.093721668	0.025355873	0.00047041251
0.093853157	0.025487948	0.00047051830
0.093984645	0.024524108	0.00046152769
0.094116134	0.024924559	0.00046405947
0.094247623	0.024733184	0.00046268273
0.094379111	0.024972602	0.00046456330
0.094510600	0.024677489	0.00045965974
0.094642089	0.024879345	0.00046250986
0.094773578	0.024662070	0.00045896214
0.094905066	0.024480046	0.00045787043
0.095036555	0.024906465	0.00046531899
0.095168044	0.025365654	0.00046035636
0.095299532	0.024720015	0.00045982900
0.095431021	0.024396085	0.00045280498
0.095562510	0.024246758	0.00045484136
0.095693998	0.024494971	0.00045828514
0.095825487	0.025328302	0.00045865021
0.095956976	0.024461455	0.00045538789
0.096088465	0.024411869	0.00045138878
0.096219953	0.023711684	0.00044949739
0.096351442	0.024750188	0.00045968758
0.096482931	0.024274218	0.00045224188
0.096614419	0.024754032	0.00045439320
0.096745908	0.024188375	0.00045014848
0.096877397	0.024307787	0.00045015079
0.097008885	0.025022830	0.00045724048
0.097140374	0.024905109	0.00045549304
0.097271863	0.024431792	0.00045208069
0.097403352	0.024769801	0.00045231807
0.097534840	0.024471535	0.00045006153
0.097666329	0.025057098	0.00045699613
0.097797818	0.024972212	0.00044989478
0.097929306	0.024140338	0.00044745190
0.098060795	0.024001629	0.00044408684
0.098192284	0.024258226	0.00044224090
0.098323772	0.024962168	0.00045119290
0.098455261	0.025248789	0.00044915856
0.098586750	0.024676665	0.00044611896
0.098718239	0.023937890	0.00043947403
0.098849727	0.024075204	0.00043942627
0.098981216	0.024887026	0.00044675650
0.099112705	0.024172333	0.00043842374
0.099244193	0.024065714	0.00043740830
0.099375682	0.025236568	0.00044854857
0.099507171	0.023954121	0.00043766163
0.099638659	0.024071822	0.00044192245
0.099770148	0.024087576	0.00043994359
0.099901637	0.024612491	0.00044167672
0.10003313	0.024817629	0.00044689319
0.10016461	0.024464689	0.00044270427
0.10029610	0.024504852	0.00044391156
0.10042759	0.024698041	0.00044327373
0.10055908	0.023932875	0.00043680605
0.10069057	0.024258112	0.00043960976
0.10082206	0.023284462	0.00043276990
0.10095355	0.024325460	0.00044320843
0.10108504	0.024578123	0.00044238086
0.10121652	0.024381527	0.00043972085
0.10134801	0.024036805	0.00043900522
0.10147950	0.024269703	0.00043892593
0.10161099	0.023988637	0.00043824017
0.10174248	0.024208193	0.00044012650
0.10187397	0.024747330	0.00043974935
0.10200546	0.023612590	0.00043422844
0.10213694	0.023984953	0.00043364711
0.10226843	0.024061466	0.00043746877
0.10239992	0.024298716	0.00043900579
0.10253141	0.024220410	0.00043296647
0.10266290	0.024707846	0.00044256505
0.10279439	0.024750328	0.00043993779
0.10292588	0.024201333	0.00043724637
0.10305737	0.024021693	0.00043612419
0.10318885	0.023511762	0.00042905804
0.10332034	0.024403336	0.00043721608
0.10345183	0.024551530	0.00043645016
0.10358332	0.023968808	0.00043451259
0.10371481	0.024039415	0.00043349261
0.10384630	0.024544361	0.00043747051
0.10397779	0.024419367	0.00043761471
0.10410928	0.023699257	0.00043144775
0.10424076	0.024201119	0.00043490905
0.10437225	0.024109335	0.00043259736
0.10450374	0.024037905	0.00042923862
0.10463523	0.023743147	0.00043119832
0.10476672	0.023968209	0.00043307017
0.10489821	0.024123266	0.00043191362
0.10502970	0.024282005	0.00043377969
0.10516118	0.024272818	0.00043279227
0.10529267	0.024608111	0.00043965626
0.10542416	0.023625295	0.00042865652
0.10555565	0.023791432	0.00043067767
0.10568714	0.024088553	0.00043116717
0.10581863	0.023861622	0.00042900121
0.10595012	0.024565180	0.00043509485
0.10608161	0.024138705	0.00043443157
0.10621309	0.024374999	0.00043277708
0.10634458	0.023763885	0.00042762698
0.10647607	0.023796579	0.00042793658
0.10660756	0.024327956	0.00043140520
0.10673905	0.023712638	0.00042962677
0.10687054	0.024224116	0.00043545625
0.10700203	0.024177125	0.00043994615
0.10713352	0.023082384	0.00043700128
0.10726500	0.024609236	0.00045235965
0.10739649	0.023544751	0.00044932408
0.10752798	0.023651437	0.00044760201
0.10765947	0.023624647	0.00045114058
0.10779096	0.023928526	0.00045367237
0.10792245	0.023585535	0.00045649761
0.10805394	0.023776358	0.00045962429
0.10818542	0.023767000	0.00045685969
0.10831691	0.023090059	0.00045764205
0.10844840	0.023401639	0.00045935706
0.10857989	0.023261662	0.00045839559
0.10871138	0.023201350	0.00046421997
0.10884287	0.024096449	0.00046745817
0.10897436	0.023921286	0.00046701916
0.10910585	0.023657123	0.00047025516
0.10923733	0.023171655	0.00046207056
0.10936882	0.023255749	0.00047053348
0.10950031	0.023504977	0.00046946201
0.10963180	0.024775088	0.00048173334
0.10976329	0.024117527	0.00047662017
0.10989478	0.023854525	0.00047838525
0.11002627	0.023638545	0.00048145161
0.11015776	0.024399413	0.00048014462
0.11028924	0.024051154	0.00048199598
0.11042073	0.023369751	0.00048152592
0.11055222	0.023790565	0.00047900086
0.11068371	0.023544427	0.00048059501
0.11081520	0.024183765	0.00048832951
0.11094669	0.023055497	0.00048136226
0.11107818	0.023526172	0.00048639327
0.11120966	0.024294413	0.00048941202
0.11134115	0.023914539	0.00049028785
0.11147264	0.023465976	0.00048307269
0.11160413	0.023882297	0.00048912994
0.11173562	0.023572333	0.00049102680
0.11186711	0.024285139	0.00048087860
0.11199860	0.024097619	0.00048013620
0.11213009	0.023310738	0.00046530582
0.11226157	0.023525395	0.00046295027
0.11239306	0.023909406	0.00046640994
0.11252455	0.023222704	0.00046022515
0.11265604	0.024358957	0.00046861393
0.11278753	0.024111875	0.00046029267
0.11291902	0.023571896	0.00045585551
0.11305051	0.023847132	0.00046196719
0.11318200	0.023430635	0.00045220300
0.11331348	0.023803846	0.00045723401
0.11344497	0.024469720	0.00045988583
0.11357646	0.023682849	0.00045087588
0.11370795	0.023597509	0.00045285396
0.11383944	0.024105174	0.00045565374
0.11397093	0.024282486	0.00045503390
0.11410242	0.023548843	0.00044842907
0.11423390	0.023937994	0.00044706595
0.11436539	0.023664416	0.00045172453
0.11449688	0.023797245	0.00044544707
0.11462837	0.023861324	0.00045204539
0.11475986	0.024286932	0.00045094902
0.11489135	0.024234336	0.00044705513
0.11502284	0.024232294	0.00045235695
0.11515433	0.024021362	0.00044725378
0.11528581	0.023661841	0.00044364055
0.11541730	0.024687663	0.00045029323
0.11554879	0.023389175	0.00043975523
0.11568028	0.023008119	0.00043940660
0.11581177	0.024004771	0.00044434092
0.11594326	0.024391904	0.00044767398
0.11607475	0.023329916	0.00043654342
0.11620624	0.024254732	0.00044159520
0.11633772	0.022982732	0.00043556127
0.11646921	0.023247971	0.00043805931
0.11660070	0.024364418	0.00044295330
0.11673219	0.024397429	0.00044216980
0.11686368	0.023528243	0.00043489716
0.11699517	0.024523508	0.00044255398
0.11712666	0.023535734	0.00043547060
0.11725814	0.023898608	0.00043508660
0.11738963	0.023999656	0.00043562946
0.11752112	0.023827587	0.00043345317
0.11765261	0.023383070	0.00043210397
0.11778410	0.024347842	0.00043793089
0.11791559	0.023938006	0.00043246033
0.11804708	0.024168169	0.00043430320
0.11817857	0.023881579	0.00043271663
0.11831005	0.024025498	0.00043139139
0.11844154	0.024186873	0.00043448389
0.11857303	0.023946054	0.00042921070
0.11870452	0.022867320	0.00042260218
0.11883601	0.023904937	0.00042958260
0.11896750	0.023615600	0.00042708532
0.11909899	0.023568777	0.00042720063
0.11923048	0.023757108	0.00042257527
0.11936196	0.023332676	0.00042218218
0.11949345	0.023762117	0.00042268668
0.11962494	0.024251836	0.00042720323
0.11975643	0.023304166	0.00042145307
0.11988792	0.024175117	0.00042423631
0.12001941	0.023234874	0.00041926131
0.12015090	0.023907001	0.00042187245
0.12028239	0.023696666	0.00042234854
0.12041387	0.023965704	0.00042208880
0.12054536	0.024065440	0.00042019326
0.12067685	0.023455420	0.00041736240
0.12080834	0.024379278	0.00042443392
0.12093983	0.024370341	0.00042178533
0.12107132	0.024094970	0.00042333101
0.12120281	0.024360093	0.00042182971
0.12133429	0.024153329	0.00042153054
0.12146578	0.023799321	0.00041903997
0.12159727	0.024427405	0.00041976707
0.12172876	0.023212159	0.00041315473
0.12186025	0.023663259	0.00041484688
0.12199174	0.023488268	0.00041610736
0.12212323	0.023434236	0.00041341062
0.12225472	0.023764345	0.00041598588
0.12238620	0.023435373	0.00041638473
0.12251769	0.023424475	0.00041224858
0.12264918	0.023800013	0.00041675560
0.12278067	0.024738528	0.00042404504
0.12291216	0.023731892	0.00041560770
0.12304365	0.023250186	0.00041087539
0.12317514	0.022882228	0.00040889684
0.12330663	0.023692716	0.00041512067
0.12343811	0.023944067	0.00041750950
0.12356960	0.023645029	0.00041295375
0.12370109	0.024120530	0.00041763049
0.12383258	0.024811393	0.00042018824
0.12396407	0.022997468	0.00040685064
0.12409556	0.023193887	0.00041220815
0.12422705	0.024063041	0.00041500405
0.12435853	0.024310359	0.00041931329
0.12449002	0.023528687	0.00041124964
0.12462151	0.023647466	0.00041441509
0.12475300	0.023215749	0.00040852896
0.12488449	0.023758138	0.00041215423
0.12501598	0.023388513	0.00041048966
0.12514747	0.023715902	0.00041177213
0.12527896	0.023294322	0.00040771976
0.12541044	0.024033035	0.00041584936
0.12554193	0.023506592	0.00040950951
0.12567342	0.024034882	0.00041317658
0.12580491	0.023980724	0.00041444236
0.12593640	0.023735074	0.00040882965
0.12606789	0.023197404	0.00040842950
0.12619938	0.023947304	0.00041269277
0.12633087	0.023591615	0.00041125536
0.12646235	0.023982540	0.00041250117
0.12659384	0.023946343	0.00040945994
0.12672533	0.024261203	0.00041491141
0.12685682	0.023760377	0.00040961111
0.12698831	0.024172989	0.00041119560
0.12711980	0.022809493	0.00040277122
0.12725129	0.023690015	0.00040733146
0.12738277	0.023746487	0.00040988201
0.12751426	0.023402282	0.00040670321
0.12764575	0.023235355	0.00040644622
0.12777724	0.023527494	0.00040579270
0.12790873	0.023714202	0.00040862539
0.12804022	0.023918367	0.00040936145
0.12817171	0.024423816	0.00041327707
0.12830320	0.024466147	0.00041121249
0.12843468	0.023386690	0.00040486418
0.12856617	0.023824900	0.00040736729
0.12869766	0.024204695	0.00040992414
0.12882915	0.022620472	0.00040095880
0.12896064	0.022948036	0.00040061099
0.12909213	0.023566780	0.00040533817
0.12922362	0.024125400	0.00040944773
0.12935511	0.023198988	0.00040224837
0.12948659	0.023344253	0.00040405937
0.12961808	0.023327239	0.00040170337
0.12974957	0.024159820	0.00040919648
0.12988106	0.023672312	0.00040478355
0.13001255	0.024321515	0.00040778736
0.13014404	0.023955186	0.00040916185
0.13027553	0.023635844	0.00040372315
0.13040701	0.022778810	0.00039713075
0.13053850	0.024219114	0.00040772105
0.13066999	0.023966860	0.00040700176
0.13080148	0.023668676	0.00040635694
0.13093297	0.023353105	0.00039944992
0.13106446	0.024114129	0.00040673014
0.13119595	0.023868850	0.00040421821
0.13132744	0.023272437	0.00039977628
0.13145892	0.024172227	0.00040682805
0.13159041	0.024411305	0.00040729778
0.13172190	0.023420588	0.00040000540
0.13185339	0.023650799	0.00040277967
0.13198488	0.023355526	0.00040109325
0.13211637	0.023496437	0.00040063559
0.13224786	0.023595074	0.00039972089
0.13237935	0.023777623	0.00040326492
0.13251083	0.023932678	0.00040400971
0.13264232	0.023700239	0.00040198577
0.13277381	0.022963726	0.00039914731
0.13290530	0.023510306	0.00039889734
0.13303679	0.023948638	0.00040463916
0.13316828	0.024031453	0.00040466000
0.13329977	0.023846443	0.00039851002
0.13343125	0.024376931	0.00040812313
0.13356274	0.023397873	0.00039600917
0.13369423	0.024103337	0.00040344464
0.13382572	0.023600162	0.00040114972
0.13395721	0.024111776	0.00040256908
0.13408870	0.024097334	0.00040462579
0.13422019	0.024131488	0.00040026367
0.13435168	0.023192224	0.00039708256
0.13448316	0.024080060	0.00040418169
0.13461465	0.023701839	0.00039755323
0.13474614	0.023105834	0.00039607060
0.13487763	0.023110483	0.00039478135
0.13500912	0.023642578	0.00039808354
0.13514061	0.023873212	0.00040118413
0.13527210	0.024268833	0.00040232691
0.13540359	0.024207214	0.00040162228
0.13553507	0.023504225	0.00039516207
0.13566656	0.023469380	0.00039650178
0.13579805	0.024237886	0.00040295209
0.13592954	0.023812102	0.00039745557
0.13606103	0.023760417	0.00039939486
0.13619252	0.023966406	0.00039821247
0.13632401	0.023810140	0.00039649911
0.13645549	0.023712636	0.00039857163
0.13658698	0.023167344	0.00039241841
0.13671847	0.023488028	0.00039593561
0.13684996	0.023430669	0.00039527122
0.13698145	0.023380928	0.00039428548
0.13711294	0.023488018	0.00039627304
0.13724443	0.023530012	0.00039603572
0.13737592	0.023228924	0.00039188399
0.13750740	0.023707924	0.00039765777
0.13763889	0.023561200	0.00039326791
0.13777038	0.023096662	0.00039298717
0.13790187	0.023181449	0.00039165210
0.13803336	0.023853447	0.00039582797
0.13816485	0.022969352	0.00039042736
0.13829634	0.023272748	0.00039113900
0.13842783	0.023722494	0.00039594461
0.13855931	0.023398881	0.00039495254
0.13869080	0.024045338	0.00039736824
0.13882229	0.024164727	0.00039679510
0.13895378	0.024041851	0.00039592343
0.13908527	0.024126237	0.00039845752
0.13921676	0.023607116	0.00039448324
0.13934825	0.023568584	0.00039397019
0.13947973	0.022983651	0.00038935868
0.13961122	0.023537957	0.00039225723
0.13974271	0.023239622	0.00039053403
0.13987420	0.023397261	0.00039271203
0.14000569	0.023510457	0.00038942881
0.14013718	0.024025556	0.00039459736
0.14026867	0.023485997	0.00039179959
0.14040016	0.024421478	0.00039866870
0.14053164	0.023871388	0.00039504912
0.14066313	0.023722466	0.00039024324
0.14079462	0.023650941	0.00039271787
0.14092611	0.023966599	0.00039269851
0.14105760	0.023724804	0.00039188894
0.14118909	0.023548419	0.00039249382
0.14132058	0.023748922	0.00038875611
0.14145207	0.024229280	0.00039361543
0.14158355	0.023428662	0.00038804204
0.14171504	0.023758226	0.00039151546
0.14184653	0.023143077	0.00038706738
0.14197802	0.022994728	0.00038440656
0.14210951	0.023810620	0.00039042015
0.14224100	0.023629013	0.00038979933
0.14237249	0.024387244	0.00039275171
0.14250398	0.023201596	0.00038720418
0.14263546	0.023655578	0.00038778098
0.14276695	0.023865499	0.00039068655
0.14289844	0.023682675	0.00038872290
0.14302993	0.023785474	0.00038939128
0.14316142	0.022776950	0.00038413991
0.14329291	0.023807819	0.00038746941
0.14342440	0.023587135	0.00038792018
0.14355588	0.023971179	0.00039076206
0.14368737	0.023962440	0.00039070731
0.14381886	0.023802509	0.00038984103
0.14395035	0.023248782	0.00038286204
0.14408184	0.023318379	0.00038499506
0.14421333	0.023716791	0.00038957139
0.14434482	0.024002126	0.00038939744
0.14447631	0.023330860	0.00038565597
0.14460779	0.022771757	0.00038123499
0.14473928	0.023179988	0.00038354765
0.14487077	0.023551490	0.00038864107
0.14500226	0.022950397	0.00038280350
0.14513375	0.023194713	0.00038576895
0.14526524	0.023524732	0.00038335610
0.14539673	0.023667655	0.00038663895
0.14552822	0.023554460	0.00038850918
0.14565970	0.023852903	0.00038711380
0.14579119	0.023450414	0.00038496217
0.14592268	0.023822338	0.00038589491
0.14605417	0.023051949	0.00038245938
0.14618566	0.023563652	0.00038664393
0.14631715	0.023961980	0.00038589170
0.14644864	0.023652550	0.00038510997
0.14658012	0.023498898	0.00038336569
0.14671161	0.024066563	0.00038860057
0.14684310	0.023583550	0.00038713332
0.14697459	0.023838734	0.00038580231
0.14710608	0.024255862	0.00038859579
0.14723757	0.023560902	0.00038458956
0.14736906	0.023124579	0.00038155913
0.14750055	0.023638556	0.00038598767
0.14763203	0.023599493	0.00038376948
0.14776352	0.023634027	0.00038338207
0.14789501	0.023924850	0.00038610994
0.14802650	0.023952835	0.00038392377
0.14815799	0.023453917	0.00038375891
0.14828948	0.023643772	0.00038380838
0.14842097	0.023677347	0.00038403097
0.14855246	0.023641719	0.00038377262
0.14868394	0.023359283	0.00037925174
0.14881543	0.023050020	0.00038023093
0.14894692	0.023563487	0.00038304039
0.14907841	0.023733945	0.00038308281
0.14920990	0.023379008	0.00038064903
0.14934139	0.023611933	0.00038129547
0.14947288	0.022975487	0.00037892909
0.14960436	0.023518040	0.00038086724
0.14973585	0.023457199	0.00038057102
0.14986734	0.023337172	0.00038107756
0.14999883	0.024289819	0.00038554379
0.15013032	0.023494506	0.00038321847
0.15026181	0.023653439	0.00038317337
0.15039330	0.023672599	0.00038164052
0.15052479	0.024019670	0.00038409262
0.15065627	0.023354344	0.00037960975
0.15078776	0.023377628	0.00038091672
0.15091925	0.023806751	0.00038197959
0.15105074	0.023864787	0.00038284959
0.15118223	0.023547630	0.00038032682
0.15131372	0.023548328	0.00038223134
0.15144521	0.023287919	0.00037928265
0.15157670	0.024113152	0.00038385621
0.15170818	0.023818567	0.00038157746
0.15183967	0.023251036	0.00037794753
0.15197116	0.023385968	0.00037932228
0.15210265	0.023079683	0.00037530285
0.15223414	0.023664304	0.00037916701
0.15236563	0.023958734	0.00038020293
0.15249712	0.024046645	0.00038154618
0.15262860	0.023670318	0.00037896172
0.15276009	0.022928798	0.00037503551
0.15289158	0.023512411	0.00038000517
0.15302307	0.022581870	0.00037183807
0.15315456	0.022946374	0.00037438072
0.15328605	0.023596619	0.00037946342
0.15341754	0.023703190	0.00038080035
0.15354903	0.023505524	0.00037793063
0.15368051	0.023300441	0.00037676597
0.15381200	0.023673123	0.00037813301
0.15394349	0.023478773	0.00037817887
0.15407498	0.023905311	0.00037971061
0.15420647	0.023089341	0.00037314871
0.15433796	0.023437932	0.00037727631
0.15446945	0.023917390	0.00037893925
0.15460094	0.024330476	0.00038370150
0.15473242	0.023518776	0.00037694832
0.15486391	0.023866869	0.00037841527
0.15499540	0.023786870	0.00037780164
0.15512689	0.023752072	0.00037785159
0.15525838	0.023590111	0.00037682926
0.15538987	0.022718825	0.00037072404
0.15552136	0.022951478	0.00037120023
0.15565284	0.023659225	0.00037601687
0.15578433	0.023827338	0.00037836829
0.15591582	0.023352511	0.00037470732
0.15604731	0.023736444	0.00037915840
0.15617880	0.023756367	0.00037694547
0.15631029	0.023214069	0.00037351863
0.15644178	0.022722433	0.00036855624
0.15657327	0.023074502	0.00037306411
0.15670475	0.023462574	0.00037360711
0.15683624	0.023215072	0.00037225703
0.15696773	0.023306073	0.00037250807
0.15709922	0.023327786	0.00037192510
0.15723071	0.024114196	0.00037884103
0.15736220	0.023205790	0.00037162075
0.15749369	0.023051253	0.00037077446
0.15762518	0.023447337	0.00037361300
0.15775666	0.024142117	0.00037826904
0.15788815	0.023731657	0.00037501501
0.15801964	0.023809100	0.00037567747
0.15815113	0.023722575	0.00037453283
0.15828262	0.024219244	0.00037701521
0.15841411	0.023693091	0.00037341691
0.15854560	0.023473990	0.00037349431
0.15867708	0.023700796	0.00037242696
0.15880857	0.022535059	0.00036583946
0.15894006	0.023809072	0.00037290258
0.15907155	0.022937240	0.00036923472
0.15920304	0.023067995	0.00036911733
0.15933453	0.023995477	0.00037454908
0.15946602	0.023792188	0.00037318094
0.15959751	0.023078634	0.00036950503
0.15972899	0.023550856	0.00037109179
0.15986048	0.023316344	0.00037199122
0.15999197	0.023730616	0.00037110034
0.16012346	0.023628460	0.00037306706
0.16025495	0.023766053	0.00037282525
0.16038644	0.023211755	0.00036801447
0.16051793	0.023559564	0.00037243448
0.16064942	0.023569652	0.00036955066
0.16078090	0.023123322	0.00036903576
0.16091239	0.023419461	0.00037078495
0.16104388	0.023328303	0.00036777423
0.16117537	0.023089753	0.00036833440
0.16130686	0.023776269	0.00037087028
0.16143835	0.022942001	0.00036650118
0.16156984	0.024225940	0.00037550898
0.16170133	0.023758052	0.00036959279
0.16183281	0.023731001	0.00037157695
0.16196430	0.023504026	0.00036928319
0.16209579	0.023281992	0.00036870417
0.16222728	0.023610317	0.00037060043
0.16235877	0.022901088	0.00036448469
0.16249026	0.023911959	0.00037145342
0.16262175	0.023884159	0.00037206028
0.16275323	0.023403520	0.00036847860
0.16288472	0.023285531	0.00036612475
0.16301621	0.023070049	0.00036484746
0.16314770	0.023410536	0.00036936323
0.16327919	0.023197681	0.00036541280
0.16341068	0.023634930	0.00036948203
0.16354217	0.023092790	0.00036643521
0.16367366	0.022931290	0.00036434582
0.16380514	0.023703676	0.00037018171
0.16393663	0.023671952	0.00036914274
0.16406812	0.023417024	0.00036591781
0.16419961	0.023783755	0.00036906573
0.16433110	0.023419467	0.00036677907
0.16446259	0.023150955	0.00036462534
0.16459408	0.023220646	0.00036683728
0.16472557	0.022698293	0.00035999535
0.16485705	0.023387683	0.00036754025
0.16498854	0.022783533	0.00036313104
0.16512003	0.023406519	0.00036598495
0.16525152	0.023739270	0.00036903283
0.16538301	0.023546709	0.00036622717
0.16551450	0.023510576	0.00036701359
0.16564599	0.023376083	0.00036694245
0.16577747	0.023466572	0.00036629494
0.16590896	0.023368136	0.00036641143
0.16604045	0.023767547	0.00036555700
0.16617194	0.024165908	0.00037063542
0.16630343	0.023843047	0.00036693824
0.16643492	0.023238059	0.00036322470
0.16656641	0.023407175	0.00036433838
0.16669790	0.023156351	0.00036118295
0.16682938	0.023959975	0.00036889949
0.16696087	0.023352210	0.00036495089
0.16709236	0.023545509	0.00036374581
0.16722385	0.023686242	0.00036732158
0.16735534	0.023830354	0.00036537535
0.16748683	0.023446948	0.00036406601
0.16761832	0.022920921	0.00036151570
0.16774981	0.023258528	0.00036238953
0.16788129	0.023458369	0.00036533821
0.16801278	0.023330641	0.00036297523
0.16814427	0.022987276	0.00036196257
0.16827576	0.023012384	0.00036097714
0.16840725	0.023837588	0.00036467035
0.16853874	0.024204147	0.00036853245
0.16867023	0.023626541	0.00036273036
0.16880171	0.023797334	0.00036616163
0.16893320	0.023254057	0.00036225743
0.16906469	0.023621917	0.00036200552
0.16919618	0.023373564	0.00036359332
0.16932767	0.024193204	0.00036548537
0.16945916	0.024122567	0.00036728726
0.16959065	0.023631992	0.00036419925
0.16972214	0.023748010	0.00036378527
0.16985362	0.023635247	0.00036372100
0.16998511	0.024060888	0.00036492468
0.17011660	0.023485740	0.00036387099
0.17024809	0.023312372	0.00036239531
0.17037958	0.023155883	0.00035931627
0.17051107	0.024179310	0.00036752528
0.17064256	0.023677712	0.00036332132
0.17077405	0.023637402	0.00036339412
0.17090553	0.023801188	0.00036364975
0.17103702	0.023761581	0.00036328061
0.17116851	0.023058672	0.00035878389
0.17130000	0.023979366	0.00036476786
0.17143149	0.024096504	0.00036532775
0.17156298	0.023083540	0.00036007682
0.17169447	0.022794762	0.00035496286
0.17182595	0.023520177	0.00036099995
0.17195744	0.023524509	0.00036150894
0.17208893	0.022758222	0.00035430611
0.17222042	0.022783249	0.00035632181
0.17235191	0.023410445	0.00035920802
0.17248340	0.023353546	0.00036021807
0.17261489	0.023995778	0.00036371360
0.17274638	0.023913055	0.00036142652
0.17287786	0.022780670	0.00035633081
0.17300935	0.023528321	0.00035972596
0.17314084	0.023243062	0.00035792266
0.17327233	0.023295240	0.00035811660
0.17340382	0.023347129	0.00035848379
0.17353531	0.023334660	0.00035860937
0.17366680	0.023618589	0.00035912476
0.17379829	0.023484548	0.00035962401
0.17392977	0.024316752	0.00036516958
0.17406126	0.023612074	0.00036008740
0.17419275	0.023532741	0.00035887754
0.17432424	0.023741723	0.00036082439
0.17445573	0.023529081	0.00035810720
0.17458722	0.024344326	0.00036515925
0.17471871	0.023771353	0.00035990517
0.17485019	0.023437728	0.00035856506
0.17498168	0.023487325	0.00035807279
0.17511317	0.023936576	0.00036153656
0.17524466	0.023740367	0.00036112694
0.17537615	0.024096926	0.00036150674
0.17550764	0.023539264	0.00035846577
0.17563913	0.023261898	0.00035632274
0.17577062	0.023243331	0.00035605151
0.17590210	0.023892387	0.00036089272
0.17603359	0.023701139	0.00035766189
0.17616508	0.023204439	0.00035599242
0.17629657	0.023572495	0.00035913892
0.17642806	0.022857970	0.00035224336
0.17655955	0.022513431	0.00035313432
0.17669104	0.023297549	0.00035589126
0.17682253	0.023267271	0.00035506202
0.17695401	0.023803581	0.00035963230
0.17708550	0.023266901	0.00035326334
0.17721699	0.023965940	0.00035978395
0.17734848	0.023657672	0.00035780250
0.17747997	0.023624029	0.00035804907
0.17761146	0.022892109	0.00035528538
0.17774295	0.024044597	0.00035657242
0.17787443	0.023000132	0.00035445776
0.17800592	0.023502667	0.00035562745
0.17813741	0.023685745	0.00035738865
0.17826890	0.024161973	0.00035995746
0.17840039	0.023048019	0.00035210117
0.17853188	0.024218509	0.00036101853
0.17866337	0.023368258	0.00035362209
0.17879486	0.023962387	0.00035894697
0.17892634	0.023107910	0.00035339606
0.17905783	0.023722026	0.00035532152
0.17918932	0.023258437	0.00035464653
0.17932081	0.023473290	0.00035419524
0.17945230	0.023328284	0.00035449814
0.17958379	0.023424714	0.00035484104
0.17971528	0.023768528	0.00035501753
0.17984677	0.023335092	0.00035443289
0.17997825	0.023395605	0.00035341668
0.18010974	0.023071051	0.00035082262
0.18024123	0.023384997	0.00035276574
0.18037272	0.023617462	0.00035278825
0.18050421	0.022777144	0.00035634032
0.18063570	0.023561594	0.00036350531
0.18076719	0.023542054	0.00036509933
0.18089867	0.023203214	0.00036728408
0.18103016	0.023448634	0.00036828326
0.18116165	0.023130115	0.00036879367
0.18129314	0.024138587	0.00037715616
0.18142463	0.023610453	0.00037463388
0.18155612	0.023590558	0.00037674069
0.18168761	0.023516667	0.00037690461
0.18181910	0.023813861	0.00037913090
0.18195058	0.023509262	0.00038076365
0.18208207	0.024025885	0.00038129097
0.18221356	0.023303141	0.00038075123
0.18234505	0.023558378	0.00038301658
0.18247654	0.023159321	0.00038131246
0.18260803	0.023481509	0.00038360406
0.18273952	0.023251003	0.00038275982
0.18287101	0.023354454	0.00038563716
0.18300249	0.023657413	0.00038809308
0.18313398	0.023894417	0.00039022555
0.18326547	0.023964627	0.00039187969
0.18339696	0.023801544	0.00039083842
0.18352845	0.023234363	0.00038915267
0.18365994	0.023107277	0.00038951397
0.18379143	0.023347981	0.00039096991
0.18392292	0.023503102	0.00039501090
0.18405440	0.023422105	0.00039183959
0.18418589	0.023027592	0.00039171970
0.18431738	0.023644406	0.00039772199
0.18444887	0.023369566	0.00039515222
0.18458036	0.023395407	0.00039753005
0.18471185	0.023628856	0.00039830178
0.18484334	0.023355513	0.00039805100
0.18497482	0.023361958	0.00040014248
0.18510631	0.022977974	0.00039489510
0.18523780	0.024061876	0.00040583784
0.18536929	0.023298031	0.00039410210
0.18550078	0.023191658	0.00038710831
0.18563227	0.022802123	0.00038445413
0.18576376	0.023854340	0.00038282016
0.18589525	0.023853312	0.00038808703
0.18602673	0.023554229	0.00038299088
0.18615822	0.023994744	0.00038425374
0.18628971	0.023907775	0.00038263185
0.18642120	0.022914007	0.00037386773
0.18655269	0.022923557	0.00037491677
0.18668418	0.024012320	0.00037780784
0.18681567	0.023805883	0.00037611228
0.18694716	0.023848460	0.00037740340
0.18707864	0.023542987	0.00037149345
0.18721013	0.023432082	0.00037164104
0.18734162	0.023857566	0.00037476552
0.18747311	0.024256586	0.00037475554
0.18760460	0.023692766	0.00037318254
0.18773609	0.022624252	0.00036073791
0.18786758	0.023161066	0.00036683071
0.18799906	0.022799790	0.00036506255
0.18813055	0.023507912	0.00036550137
0.18826204	0.023222107	0.00036545565
0.18839353	0.023439327	0.00036240650
0.18852502	0.023646398	0.00036666468
0.18865651	0.023305355	0.00036482813
0.18878800	0.023395384	0.00035988040
0.18891949	0.023689523	0.00036336858
0.18905097	0.023150769	0.00035787754
0.18918246	0.023706202	0.00036365026
0.18931395	0.023471467	0.00036140777
0.18944544	0.023021203	0.00035656159
0.18957693	0.023638507	0.00036169569
0.18970842	0.023469011	0.00035694613
0.18983991	0.022733408	0.00035495153
0.18997140	0.023710179	0.00036093921
0.19010288	0.023322643	0.00035519342
0.19023437	0.023469171	0.00035723528
0.19036586	0.023161221	0.00035553356
0.19049735	0.023556934	0.00035599304
0.19062884	0.023406221	0.00035560569
0.19076033	0.024071178	0.00035652235
0.19089182	0.023325318	0.00035407168
0.19102330	0.023835917	0.00035663540
0.19115479	0.022950412	0.00035075098
0.19128628	0.023070526	0.00035153622
0.19141777	0.022989250	0.00034971340
0.19154926	0.023706345	0.00035544051
0.19168075	0.023544545	0.00035297245
0.19181224	0.023316429	0.00035247857
0.19194373	0.023361821	0.00035283100
0.19207521	0.023832734	0.00035398059
0.19220670	0.023088913	0.00034981658
0.19233819	0.023090089	0.00035033834
0.19246968	0.023186504	0.00035051721
0.19260117	0.023319461	0.00035142483
0.19273266	0.023427848	0.00035087034
0.19286415	0.022489523	0.00034542471
0.19299564	0.023243190	0.00035158124
0.19312712	0.023482087	0.00035055587
0.19325861	0.023717705	0.00035338618
0.19339010	0.023031043	0.00034823452
0.19352159	0.023454066	0.00035062085
0.19365308	0.023130297	0.00035018852
0.19378457	0.023262342	0.00034866905
0.19391606	0.023806024	0.00035300983
0.19404754	0.023358749	0.00034996516
0.19417903	0.023418113	0.00035055959
0.19431052	0.023478478	0.00035085287
0.19444201	0.023417607	0.00034911386
0.19457350	0.023049699	0.00034765023
0.19470499	0.023225203	0.00034829635
0.19483648	0.023343700	0.00034882883
0.19496797	0.023029567	0.00034835904
0.19509945	0.023336751	0.00034988006
0.19523094	0.023994322	0.00035171101
0.19536243	0.022726869	0.00034485240
0.19549392	0.023158592	0.00034629090
0.19562541	0.022999164	0.00034644466
0.19575690	0.022995654	0.00034605998
0.19588839	0.023164615	0.00034595410
0.19601988	0.023203439	0.00034619953
0.19615136	0.023282691	0.00034618572
0.19628285	0.023725053	0.00035034392
0.19641434	0.022889515	0.00034464182
0.19654583	0.023024507	0.00034547195
0.19667732	0.023203942	0.00034619171
0.19680881	0.023519573	0.00034897692
0.19694030	0.023036093	0.00034562399
0.19707178	0.022759252	0.00034326056
0.19720327	0.022765601	0.00034233659
0.19733476	0.023311755	0.00034563597
0.19746625	0.023514632	0.00034769053
0.19759774	0.023346531	0.00034587094
0.19772923	0.023045838	0.00034408412
0.19786072	0.023033633	0.00034439186
0.19799221	0.022807392	0.00034282638
0.19812369	0.022866524	0.00034200900
0.19825518	0.023826477	0.00034962577
0.19838667	0.023611585	0.00034616573
0.19851816	0.023593876	0.00034692879
0.19864965	0.023574381	0.00034696129
0.19878114	0.023712435	0.00034657752
0.19891263	0.023627580	0.00034833736
0.19904412	0.023518563	0.00034474946
0.19917560	0.022850771	0.00034312275
0.19930709	0.023310424	0.00034490155
0.19943858	0.023151370	0.00034224162
0.19957007	0.023024828	0.00034310586
0.19970156	0.023179827	0.00034314117
0.19983305	0.023315124	0.00034371185
0.19996454	0.023152821	0.00034365056
0.20009602	0.023873376	0.00034623236
0.20022751	0.023618006	0.00034683759
0.20035900	0.023392163	0.00034390027
0.20049049	0.023294927	0.00034208669
0.20062198	0.023074694	0.00034261052
0.20075347	0.023547375	0.00034432586
0.20088496	0.022792527	0.00034023353
0.20101645	0.023149200	0.00034221133
0.20114793	0.023057016	0.00033963505
0.20127942	0.023316271	0.00034307229
0.20141091	0.023217544	0.00034097631
0.20154240	0.023209549	0.00034219241
0.20167389	0.023653270	0.00034539307
0.20180538	0.022632247	0.00033721081
0.20193687	0.022861065	0.00033997983
0.20206836	0.023194704	0.00034129097
0.20219984	0.023452065	0.00034280293
0.20233133	0.023739199	0.00034545764
0.20246282	0.023418173	0.00034101476
0.20259431	0.023621175	0.00034343554
0.20272580	0.023547945	0.00034177617
0.20285729	0.023371612	0.00034091841
0.20298878	0.023942906	0.00034569723
0.20312027	0.023225789	0.00033800497
0.20325175	0.022731600	0.00033727200
0.20338324	0.023066689	0.00033931880
0.20351473	0.023458063	0.00034122806
0.20364622	0.022861294	0.00033783979
0.20377771	0.023030460	0.00033811869
0.20390920	0.023407017	0.00034212016
0.20404069	0.023275441	0.00033968680
0.20417217	0.023140439	0.00034021168
0.20430366	0.023323845	0.00034132230
0.20443515	0.023445861	0.00033782203
0.20456664	0.023214422	0.00033951015
0.20469813	0.022950494	0.00033821735
0.20482962	0.022807005	0.00033563103
0.20496111	0.023795447	0.00034266773
0.20509260	0.023021902	0.00033614243
0.20522408	0.022541102	0.00033424018
0.20535557	0.023111958	0.00033831714
0.20548706	0.023626936	0.00034061141
0.20561855	0.022779130	0.00033688803
0.20575004	0.023114664	0.00033581091
0.20588153	0.022950785	0.00033699805
0.20601302	0.022819188	0.00033670252
0.20614451	0.023345284	0.00033728322
0.20627599	0.024167188	0.00034429971
0.20640748	0.023267305	0.00033706854
0.20653897	0.023532222	0.00033950692
0.20667046	0.023792657	0.00034139284
0.20680195	0.023251978	0.00033665717
0.20693344	0.022849163	0.00033591701
0.20706493	0.023170817	0.00033652960
0.20719641	0.023086684	0.00033755767
0.20732790	0.022944499	0.00033764638
0.20745939	0.023408448	0.00033696856
0.20759088	0.023686874	0.00033975124
0.20772237	0.023047169	0.00033644651
0.20785386	0.022741312	0.00033362389
0.20798535	0.023602612	0.00034065419
0.20811684	0.022913459	0.00033400537
0.20824832	0.023365763	0.00033877249
0.20837981	0.023052757	0.00033544568
0.20851130	0.023288407	0.00033772643
0.20864279	0.023288875	0.00033693926
0.20877428	0.023454338	0.00033651218
0.20890577	0.023623082	0.00033859600
0.20903726	0.023631360	0.00033856761
0.20916875	0.023226729	0.00033664021
0.20930023	0.023530602	0.00033818230
0.20943172	0.023492330	0.00033680722
0.20956321	0.023197268	0.00033483237
0.20969470	0.023019251	0.00033490122
0.20982619	0.023221562	0.00033547879
0.20995768	0.023205174	0.00033570154
0.21008917	0.023916606	0.00033840171
0.21022065	0.023005348	0.00033392777
0.21035214	0.022815235	0.00033431581
0.21048363	0.022859501	0.00033076057
0.21061512	0.022877046	0.00033518290
0.21074661	0.023730205	0.00033577198
0.21087810	0.023093241	0.00033370542
0.21100959	0.023370054	0.00033635873
0.21114108	0.023576125	0.00033565797
0.21127256	0.023726376	0.00033905225
0.21140405	0.023141489	0.00033251369
0.21153554	0.023526954	0.00033699455
0.21166703	0.023287742	0.00033483289
0.21179852	0.022706128	0.00033189810
0.21193001	0.023779007	0.00033781170
0.21206150	0.023179948	0.00033293591
0.21219299	0.022828071	0.00033132095
0.21232447	0.022962691	0.00033336220
0.21245596	0.022794407	0.00033101925
0.21258745	0.022836486	0.00033161483
0.21271894	0.023175177	0.00033232313
0.21285043	0.023377013	0.00033293123
0.21298192	0.022954044	0.00033339489
0.21311341	0.022969406	0.00033121930
0.21324489	0.023290239	0.00033378753
0.21337638	0.023070876	0.00033065863
0.21350787	0.023172105	0.00033281200
0.21363936	0.024106808	0.00033951784
0.21377085	0.023435354	0.00033275800
0.21390234	0.023585618	0.00033581590
0.21403383	0.023126124	0.00033160659
0.21416532	0.023253128	0.00033343784
0.21429680	0.023183658	0.00033293675
0.21442829	0.023298107	0.00033324419
0.21455978	0.023146288	0.00033167204
0.21469127	0.023457503	0.00033307983
0.21482276	0.022951352	0.00033020669
0.21495425	0.023227668	0.00033284570
0.21508574	0.023042667	0.00033110271
0.21521723	0.023690611	0.00033551939
0.21534871	0.023042733	0.00033174516
0.21548020	0.022503916	0.00032461557
0.21561169	0.022754614	0.00032890158
0.21574318	0.023657660	0.00033348011
0.21587467	0.022946260	0.00032931356
0.21600616	0.022710797	0.00032894571
0.21613765	0.023354857	0.00033054132
0.21626913	0.023463133	0.00033288937
0.21640062	0.023044901	0.00033072092
0.21653211	0.023354252	0.00033168019
0.21666360	0.023450443	0.00033081953
0.21679509	0.023223721	0.00032909792
0.21692658	0.023059823	0.00033088108
0.21705807	0.023304362	0.00033157664
0.21718956	0.022817769	0.00032727943
0.21732104	0.023311984	0.00033222178
0.21745253	0.023004784	0.00032891278
0.21758402	0.022978856	0.00032935462
0.21771551	0.023805656	0.00033322730
0.21784700	0.022912869	0.00032725341
0.21797849	0.022611851	0.00032619058
0.21810998	0.023423300	0.00033011855
0.21824147	0.023450380	0.00033153348
0.21837295	0.023859804	0.00033497773
0.21850444	0.022754450	0.00032606047
0.21863593	0.022942174	0.00032910970
0.21876742	0.023008368	0.00032612946
0.21889891	0.023310781	0.00032999769
0.21903040	0.023007084	0.00032954446
0.21916189	0.022922056	0.00032695089
0.21929337	0.022556508	0.00032527430
0.21942486	0.023168028	0.00032797425
0.21955635	0.022712099	0.00032729515
0.21968784	0.023166250	0.00032830313
0.21981933	0.022826727	0.00032366492
0.21995082	0.022738227	0.00032558236
0.22008231	0.022843243	0.00032612108
0.22021380	0.023351989	0.00032890581
0.22034528	0.023895229	0.00033311687
0.22047677	0.023252610	0.00032620583
0.22060826	0.023292158	0.00032814656
0.22073975	0.022206923	0.00032266957
0.22087124	0.023107144	0.00032689270
0.22100273	0.023467938	0.00032871036
0.22113422	0.022906079	0.00032465418
0.22126571	0.023344120	0.00032863367
0.22139719	0.023732077	0.00033038693
0.22152868	0.023450496	0.00032907681
0.22166017	0.023279733	0.00032870595
0.22179166	0.023781381	0.00032931453
0.22192315	0.023181277	0.00032824992
0.22205464	0.023447878	0.00032875243
0.22218613	0.023366143	0.00032744446
0.22231761	0.022745571	0.00032350834
0.22244910	0.022583592	0.00032311789
0.22258059	0.023350359	0.00032658155
0.22271208	0.022833624	0.00032441137
0.22284357	0.023192393	0.00032546835
0.22297506	0.022829478	0.00032538005
0.22310655	0.022709246	0.00032229255
0.22323804	0.023754663	0.00032914094
0.22336952	0.023333928	0.00032791122
0.22350101	0.023025774	0.00032402451
0.22363250	0.022987810	0.00032390435
0.22376399	0.023544381	0.00032672333
0.22389548	0.022901699	0.00032484427
0.22402697	0.023075611	0.00032679824
0.22415846	0.023139085	0.00032529738
0.22428995	0.023200374	0.00032521404
0.22442143	0.022825648	0.00032251209
0.22455292	0.022530945	0.00032193527
0.22468441	0.022973085	0.00032462460
0.22481590	0.023129319	0.00032524370
0.22494739	0.023042288	0.00032351632
0.22507888	0.023048132	0.00032359835
0.22521037	0.022943852	0.00032341060
0.22534186	0.023085169	0.00032414503
0.22547334	0.022848629	0.00032217363
0.22560483	0.022847650	0.00032087360
0.22573632	0.023298402	0.00032566136
0.22586781	0.023412332	0.00032505993
0.22599930	0.022443431	0.00032086775
0.22613079	0.022853426	0.00032100066
0.22626228	0.023303122	0.00032516127
0.22639376	0.022823839	0.00032121249
0.22652525	0.022963331	0.00032218286
0.22665674	0.023577370	0.00032801754
0.22678823	0.023576953	0.00032518328
0.22691972	0.022984190	0.00032226478
0.22705121	0.023637334	0.00032581503
0.22718270	0.023464907	0.00032454343
0.22731419	0.023112256	0.00032300507
0.22744567	0.022904140	0.00032192834
0.22757716	0.023170735	0.00032234168
0.22770865	0.023349110	0.00032412807
0.22784014	0.023422072	0.00032375157
0.22797163	0.023534426	0.00032613678
0.22810312	0.023750383	0.00032456146
0.22823461	0.023558996	0.00032477073
0.22836610	0.023084257	0.00032323791
0.22849758	0.022664387	0.00031925089
0.22862907	0.023560110	0.00032595525
0.22876056	0.022998107	0.00031903819
0.22889205	0.023359275	0.00032378186
0.22902354	0.023162162	0.00032355713
0.22915503	0.023207314	0.00032120407
0.22928652	0.023119962	0.00032263827
0.22941800	0.022885459	0.00031997440
0.22954949	0.023173214	0.00032271469
0.22968098	0.023111566	0.00032158630
0.22981247	0.022884730	0.00031905808
0.22994396	0.022742323	0.00031960835
0.23007545	0.023099274	0.00032393395
0.23020694	0.022941694	0.00032545518
0.23033843	0.023355904	0.00033306234
0.23046991	0.022455234	0.00032889910
0.23060140	0.023279133	0.00033591811
0.23073289	0.022972526	0.00033500619
0.23086438	0.022920883	0.00033522885
0.23099587	0.022901144	0.00033892169
0.23112736	0.022899942	0.00033733270
0.23125885	0.023341251	0.00034379829
0.23139034	0.022775905	0.00033749996
0.23152182	0.023418917	0.00034278507
0.23165331	0.022978932	0.00034450849
0.23178480	0.023337282	0.00034514415
0.23191629	0.023000431	0.00034560636
0.23204778	0.023143059	0.00034640182
0.23217927	0.022967221	0.00034393336
0.23231076	0.022743762	0.00034674149
0.23244224	0.022886573	0.00034668394
0.23257373	0.023087732	0.00034828947
0.23270522	0.023174211	0.00035007619
0.23283671	0.023328555	0.00034918388
0.23296820	0.023164613	0.00034994336
0.23309969	0.023300364	0.00034996162
0.23323118	0.023031062	0.00034724003
0.23336267	0.023611086	0.00035211949
0.23349415	0.022672418	0.00034524474
0.23362564	0.023080656	0.00035051923
0.23375713	0.023494613	0.00035151769
0.23388862	0.023616601	0.00035205825
0.23402011	0.023176060	0.00035206115
0.23415160	0.023105830	0.00034918619
0.23428309	0.022757654	0.00034970961
0.23441458	0.022982633	0.00034952905
0.23454606	0.023089016	0.00035095835
0.23467755	0.023331832	0.00035278609
0.23480904	0.022802679	0.00035004256
0.23494053	0.023398395	0.00035362511
0.23507202	0.022729414	0.00035027083
0.23520351	0.023424795	0.00035468785
0.23533500	0.022751957	0.00034991652
0.23546648	0.023375454	0.00035358869
0.23559797	0.022672015	0.00035100989
0.23572946	0.023697021	0.00035557617
0.23586095	0.023222792	0.00035342219
0.23599244	0.023483296	0.00035633243
0.23612393	0.023017625	0.00035340650
0.23625542	0.023404041	0.00035723053
0.23638691	0.023727223	0.00035838622
0.23651839	0.023666850	0.00035647683
0.23664988	0.023224711	0.00035557889
0.23678137	0.023206318	0.00035590865
0.23691286	0.023694213	0.00035853283
0.23704435	0.023671483	0.00035734200
0.23717584	0.023304522	0.00035463107
0.23730733	0.022984957	0.00035624808
0.23743882	0.022903024	0.00035489551
0.23757030	0.022941145	0.00035467664
0.23770179	0.023048658	0.00035596150
0.23783328	0.023386346	0.00035724134
0.23796477	0.022973902	0.00035673755
0.23809626	0.023174434	0.00035638828
0.23822775	0.023380509	0.00035828103
0.23835924	0.022984190	0.00035838116
0.23849072	0.022798475	0.00035264386
0.23862221	0.022908083	0.00035633119
0.23875370	0.023109707	0.00035600035
0.23888519	0.023050091	0.00035742248
0.23901668	0.023127029	0.00035959141
0.23914817	0.023172469	0.00035496274
0.23927966	0.023383236	0.00035994172
0.23941115	0.022517127	0.00035367957
0.23954263	0.022857238	0.00035761635
0.23967412	0.023366883	0.00036171389
0.23980561	0.023047463	0.00035578505
0.23993710	0.022809930	0.00035763571
0.24006859	0.023187504	0.00036019741
0.24020008	0.023366514	0.00036104784
0.24033157	0.023110026	0.00035854577
0.24046306	0.023040476	0.00035781632
0.24059454	0.023408029	0.00036124169
0.24072603	0.023516049	0.00036306163
0.24085752	0.023191509	0.00035992499
0.24098901	0.022952715	0.00036164703
0.24112050	0.023428447	0.00036025169
0.24125199	0.023420159	0.00036156978
0.24138348	0.023304829	0.00036216865
0.24151496	0.023249785	0.00036027134
0.24164645	0.023014630	0.00036059346
0.24177794	0.022810994	0.00035663920
0.24190943	0.023872739	0.00036592873
0.24204092	0.023005674	0.00035981314
0.24217241	0.023149301	0.00036089881
0.24230390	0.022522983	0.00035780245
0.24243539	0.023388868	0.00036164894
0.24256687	0.023245399	0.00036164940
0.24269836	0.022925390	0.00036159139
0.24282985	0.023759369	0.00036424557
0.24296134	0.022887941	0.00036117725
0.24309283	0.022744626	0.00035893423
0.24322432	0.022942536	0.00036123808
0.24335581	0.022918186	0.00036277488
0.24348730	0.023216891	0.00036190855
0.24361878	0.023374984	0.00036390804
0.24375027	0.022651554	0.00035890075
0.24388176	0.023035215	0.00036094019
0.24401325	0.023377454	0.00036602379
0.24414474	0.023246976	0.00036162416
0.24427623	0.022664902	0.00036115667
0.24440772	0.024030311	0.00036853965
0.24453920	0.023714047	0.00036682175
0.24467069	0.023599328	0.00036856523
0.24480218	0.023177309	0.00036211780
0.24493367	0.022881651	0.00036243422
0.24506516	0.023240716	0.00036412660
0.24519665	0.023126740	0.00036317456
0.24532814	0.023495683	0.00036709091
0.24545963	0.023253673	0.00036506559
0.24559111	0.023891411	0.00036788654
0.24572260	0.022930439	0.00036365139
0.24585409	0.022658659	0.00035977141
0.24598558	0.023874578	0.00036951884
0.24611707	0.022962837	0.00036397024
0.24624856	0.023524767	0.00036526217
0.24638005	0.023132156	0.00036532397
0.24651154	0.022821450	0.00036320279
0.24664302	0.023434130	0.00036830602
0.24677451	0.023026584	0.00036305219
0.24690600	0.023041223	0.00036491555
0.24703749	0.022857075	0.00036367027
0.24716898	0.022515200	0.00035850592
0.24730047	0.023505450	0.00036830578
0.24743196	0.023746181	0.00036842890
0.24756345	0.023595468	0.00036820467
0.24769493	0.023435327	0.00036822962
0.24782642	0.022919339	0.00036341676
0.24795791	0.023150253	0.00036695906
0.24808940	0.022830204	0.00036408256
0.24822089	0.022970940	0.00036324363
0.24835238	0.023128181	0.00036663541
0.24848387	0.023086329	0.00036564699
0.24861535	0.022895030	0.00036537598
0.24874684	0.023405776	0.00036793734
0.24887833	0.023057869	0.00036479762
0.24900982	0.022862239	0.00036643846
0.24914131	0.023268573	0.00036794088
0.24927280	0.022845961	0.00036510120
0.24940429	0.023494724	0.00036859371
0.24953578	0.022934513	0.00036456792
0.24966726	0.023103371	0.00036819596
0.24979875	0.023085848	0.00036602560
0.24993024	0.023346891	0.00037043876
0.25006173	0.023226393	0.00036775446
0.25019322	0.023217773	0.00036710913
0.25032471	0.023456419	0.00037066584
0.25045620	0.022545970	0.00036242649
0.25058769	0.022758978	0.00036685280
0.25071917	0.023673530	0.00037017910
0.25085066	0.023601252	0.00036867399
0.25098215	0.023192423	0.00036866942
0.25111364	0.022838083	0.00036492416
0.25124513	0.022871509	0.00036793533
0.25137662	0.023142814	0.00036820965
0.25150811	0.022766528	0.00036570371
0.25163959	0.023708983	0.00037162181
0.25177108	0.023495686	0.00036887799
0.25190257	0.023208265	0.00036960906
0.25203406	0.023465259	0.00037221244
0.25216555	0.022618450	0.00036463314
0.25229704	0.022416055	0.00036373310
0.25242853	0.022950707	0.00036650340
0.25256002	0.023439126	0.00037173822
0.25269150	0.023266228	0.00036982808
0.25282299	0.023299575	0.00036871334
0.25295448	0.023652599	0.00037471259
0.25308597	0.022789145	0.00036432484
0.25321746	0.023640576	0.00037300719
0.25334895	0.023354540	0.00037071555
0.25348044	0.023028447	0.00036736577
0.25361193	0.022644677	0.00036646741
0.25374341	0.023263674	0.00036916053
0.25387490	0.023354141	0.00037048981
0.25400639	0.024254381	0.00038438806
0.25413788	0.023069948	0.00037946810
0.25426937	0.022591264	0.00038235895
0.25440086	0.023630500	0.00038916907
0.25453235	0.022976005	0.00038897648
0.25466383	0.022572495	0.00038808292
0.25479532	0.023291292	0.00039532005
0.25492681	0.022805509	0.00039441749
0.25505830	0.023505393	0.00040115565
0.25518979	0.023284887	0.00039981025
0.25532128	0.022946394	0.00040213079
0.25545277	0.022534524	0.00040213205
0.25558426	0.023264547	0.00040571332
0.25571574	0.023746329	0.00041116011
0.25584723	0.024088954	0.00041461918
0.25597872	0.022671206	0.00040783957
0.25611021	0.022634523	0.00040799155
0.25624170	0.023201026	0.00041399902
0.25637319	0.023063740	0.00041658750
0.25650468	0.023868379	0.00042205225
0.25663617	0.023108502	0.00041846782
0.25676765	0.022972551	0.00042098748
0.25689914	0.023550386	0.00042565848
0.25703063	0.022656721	0.00042333867
0.25716212	0.023178301	0.00042575965
0.25729361	0.022564549	0.00042346040
0.25742510	0.022696515	0.00042520189
0.25755659	0.022903121	0.00042996062
0.25768807	0.023080517	0.00043232652
0.25781956	0.024024000	0.00043841161
0.25795105	0.022774364	0.00043136903
0.25808254	0.023713817	0.00044325952
0.25821403	0.022849912	0.00043299364
0.25834552	0.022700460	0.00043547665
0.25847701	0.023081195	0.00043793217
0.25860850	0.022737817	0.00043718549
0.25873998	0.023126342	0.00044122863
0.25887147	0.023284266	0.00044320841
0.25900296	0.022244135	0.00043593478
0.25913445	0.022433282	0.00043639664
0.25926594	0.023170569	0.00044253656
0.25939743	0.023167366	0.00044623110
0.25952892	0.022881674	0.00044268846
0.25966041	0.023125666	0.00044824038
0.25979189	0.022524304	0.00044155501
0.25992338	0.023315535	0.00045003575
0.26005487	0.023386604	0.00045306831
0.26018636	0.023267549	0.00045292785
0.26031785	0.023404189	0.00045100080
0.26044934	0.022756232	0.00044659417
0.26058083	0.022529063	0.00044624508
0.26071231	0.023334805	0.00045497216
0.26084380	0.022193177	0.00044661872
0.26097529	0.022434460	0.00044916346
0.26110678	0.023094878	0.00045415925
0.26123827	0.023545313	0.00045951231
0.26136976	0.023402205	0.00045825556
0.26150125	0.022579830	0.00045348916
0.26163274	0.022523867	0.00045038712
0.26176422	0.022922018	0.00045414661
0.26189571	0.022666608	0.00045747741
0.26202720	0.023558679	0.00046182612
0.26215869	0.022889822	0.00045715577
0.26229018	0.023214556	0.00046100539
0.26242167	0.022203132	0.00045462937
0.26255316	0.022614870	0.00045665249
0.26268465	0.022993860	0.00046414635
0.26281613	0.022644007	0.00045920233
0.26294762	0.022558965	0.00045888793
0.26307911	0.022542306	0.00045892291
0.26321060	0.022585524	0.00046410359
0.26334209	0.022921640	0.00046738012
0.26347358	0.023822525	0.00047078858
0.26360507	0.022052570	0.00045900271
0.26373655	0.023062946	0.00046876689
0.26386804	0.023706822	0.00047513285
0.26399953	0.023728537	0.00047858913
0.26413102	0.023495527	0.00047158891
0.26426251	0.023143985	0.00047106354
0.26439400	0.022414471	0.00046454072
0.26452549	0.022712059	0.00047237382
0.26465698	0.022968111	0.00047498744
0.26478846	0.023352040	0.00047269957
0.26491995	0.022936151	0.00047458560
0.26505144	0.023203909	0.00047429863
0.26518293	0.023128012	0.00047634028
0.26531442	0.022900755	0.00047710904
0.26544591	0.022910266	0.00047374543
[truncated: 567 more rows]
