# Supplementary material for: Invariant surface glycoprotein 65 of Trypanosoma brucei is a complement C3 receptor
Source: Nat Commun. 2022 Aug 29;13:5085. doi: 10.1038/s41467-022-32728-9 (PMC9424271; doi:10.1038/s41467-022-32728-9)
Supplement: Supplementary file 4 — supplementary data 2 [file 41467_2022_32728_MOESM4_ESM.zip › b21-414646_00071.dat]

0.0026000000	39.628024	0.13698677
0.0027314887	28.459780	0.10663507
0.0028629774	21.778864	0.089195488
0.0029944661	16.873866	0.075348533
0.0031259548	12.136874	0.058722761
0.0032574435	10.813511	0.057374384
0.0033889322	8.6193494	0.048422547
0.0035204209	11.310036	0.048294256
0.0036519096	12.161701	0.046471880
0.0037833983	9.8836869	0.039498110
0.0039148870	8.1530525	0.034614642
0.0040463757	6.6609887	0.030099881
0.0041778644	5.4281145	0.025467832
0.0043093531	4.5174388	0.022810984
0.0044408418	3.7731167	0.020050208
0.0045723305	3.1145554	0.018216578
0.0047038192	2.8744022	0.016749333
0.0048353079	2.4591454	0.015039871
0.0049667966	2.2072396	0.014197770
0.0050982853	1.8607049	0.012349116
0.0052297740	1.7178879	0.012020847
0.0053612627	1.5166154	0.010906951
0.0054927514	1.3722150	0.010099650
0.0056242401	1.2413795	0.0095783057
0.0057557288	1.1720075	0.0090489697
0.0058872175	1.0794938	0.0085682206
0.0060187062	0.99720431	0.0082133565
0.0061501949	0.90162873	0.0074806576
0.0062816836	0.86857296	0.0075080916
0.0064131723	0.83037405	0.0071964695
0.0065446610	0.78191762	0.0068833337
0.0066761496	0.75416687	0.0067282712
0.0068076383	0.72516385	0.0064480028
0.0069391270	0.69331975	0.0064061854
0.0070706157	0.65303742	0.0061189402
0.0072021044	0.63148254	0.0059507659
0.0073335931	0.60892550	0.0058180546
0.0074650818	0.57131481	0.0054714505
0.0075965705	0.56133880	0.0054684793
0.0077280592	0.53947617	0.0053387321
0.0078595479	0.48987781	0.0049657713
0.0079910366	0.49257478	0.0050090911
0.0081225253	0.46157762	0.0047102209
0.0082540140	0.45386279	0.0046975067
0.0083855027	0.45415655	0.0047167439
0.0085169914	0.41228711	0.0044022550
0.0086484801	0.39361906	0.0042701517
0.0087799688	0.37426809	0.0040904227
0.0089114575	0.36377846	0.0040540126
0.0090429462	0.35496629	0.0039766050
0.0091744349	0.34043740	0.0038608868
0.0093059236	0.32173429	0.0037091378
0.0094374123	0.31398469	0.0036399282
0.0095689010	0.30101217	0.0035065479
0.0097003897	0.28950169	0.0034668996
0.0098318784	0.27418381	0.0033254562
0.0099633671	0.26376149	0.0032262139
0.010094856	0.25539758	0.0031648970
0.010226345	0.23496285	0.0029637841
0.010357833	0.24194231	0.0030851357
0.010489322	0.22065300	0.0028598411
0.010620811	0.21114458	0.0027772567
0.010752299	0.20507624	0.0027254011
0.010883788	0.19143618	0.0025789814
0.011015277	0.18883034	0.0026078455
0.011146765	0.17405973	0.0024264057
0.011278254	0.16987033	0.0023878077
0.011409743	0.15973757	0.0022915726
0.011541231	0.15042985	0.0021905193
0.011672720	0.14615298	0.0021643388
0.011804209	0.13984046	0.0020373996
0.011935698	0.13281654	0.0019807924
0.012067186	0.12522869	0.0019128352
0.012198675	0.11957803	0.0018078497
0.012330164	0.11715550	0.0017930798
0.012461652	0.11458784	0.0017527552
0.012593141	0.10802416	0.0016642749
0.012724630	0.10489824	0.0016396354
0.012856118	0.099544989	0.0015482224
0.012987607	0.094146247	0.0015226509
0.013119096	0.092013999	0.0014711412
0.013250585	0.093362470	0.0014654223
0.013382073	0.088595876	0.0014334464
0.013513562	0.083622327	0.0013712224
0.013645051	0.083197427	0.0013776547
0.013776539	0.081553256	0.0013556474
0.013908028	0.081693072	0.0013335082
0.014039517	0.075508276	0.0012766824
0.014171005	0.072742053	0.0012449490
0.014302494	0.070342176	0.0012267231
0.014433983	0.069029508	0.0012170355
0.014565472	0.069316886	0.0011943971
0.014696960	0.070486404	0.0012093603
0.014828449	0.068022704	0.0011700220
0.014959938	0.065511085	0.0011559038
0.015091426	0.065477884	0.0011587463
0.015222915	0.063540089	0.0011119985
0.015354404	0.065102918	0.0011312328
0.015485892	0.061566828	0.0010907233
0.015617381	0.059930224	0.0010793197
0.015748870	0.060437659	0.0010825123
0.015880359	0.062171075	0.0010814190
0.016011847	0.060801965	0.0010711269
0.016143336	0.054224307	0.0010000322
0.016274825	0.052895276	0.00099183199
0.016406313	0.052176295	0.00097697191
0.016537802	0.053767555	0.00098327304
0.016669291	0.054019347	0.00098375866
0.016800779	0.054856258	0.00098809986
0.016932268	0.056862028	0.0010030840
0.017063757	0.059544599	0.0010218990
0.017195246	0.058297097	0.0010035874
0.017326734	0.058827702	0.0010079567
0.017458223	0.056986531	0.00098643393
0.017589712	0.055025189	0.00096397978
0.017721200	0.056344733	0.00097874065
0.017852689	0.054064625	0.00093924175
0.017984178	0.055343898	0.00096062079
0.018115666	0.053771647	0.00094158046
0.018247155	0.051802892	0.00091800411
0.018378644	0.052955335	0.00093042669
0.018510133	0.050952805	0.00090306936
0.018641621	0.051598770	0.00090410496
0.018773110	0.050127973	0.00088957175
0.018904599	0.049988888	0.00088807651
0.019036087	0.050046370	0.00088436281
0.019167576	0.048063858	0.00085997708
0.019299065	0.047120956	0.00084638173
0.019430553	0.046159535	0.00084477963
0.019562042	0.045622686	0.00083186668
0.019693531	0.045912261	0.00083423129
0.019825019	0.045629683	0.00082501780
0.019956508	0.045698371	0.00081871932
0.020087997	0.043817812	0.00080882997
0.020219486	0.044540947	0.00080721457
0.020350974	0.042001841	0.00079049429
0.020482463	0.042074551	0.00077753081
0.020613952	0.042338643	0.00077766712
0.020745440	0.042737557	0.00078531506
0.020876929	0.041227688	0.00076383905
0.021008418	0.042093869	0.00077254702
0.021139906	0.040580160	0.00075752578
0.021271395	0.040359584	0.00074500301
0.021402884	0.040501785	0.00075092524
0.021534373	0.039112454	0.00073327906
0.021665861	0.039997417	0.00074030311
0.021797350	0.039144624	0.00072978622
0.021928839	0.039266756	0.00072146842
0.022060327	0.039729012	0.00073384679
0.022191816	0.039110848	0.00071959415
0.022323305	0.038122385	0.00071471492
0.022454793	0.037866962	0.00070536729
0.022586282	0.037213386	0.00069508245
0.022717771	0.036948101	0.00069858832
0.022849260	0.036097977	0.00068180389
0.022980748	0.035497627	0.00068052210
0.023112237	0.035815075	0.00067581311
0.023243726	0.036595851	0.00067892700
0.023375214	0.035395191	0.00067328620
0.023506703	0.038332709	0.00069425762
0.023638192	0.036212041	0.00067455980
0.023769680	0.038051726	0.00068951755
0.023901169	0.036194132	0.00067100863
0.024032658	0.037228101	0.00067985690
0.024164147	0.037902838	0.00068227313
0.024295635	0.035719761	0.00065843421
0.024427124	0.036198869	0.00066262315
0.024558613	0.036116076	0.00065692405
0.024690101	0.036763608	0.00066986257
0.024821590	0.035309266	0.00065015362
0.024953079	0.035669270	0.00064780781
0.025084567	0.036430296	0.00065531933
0.025216056	0.036373793	0.00065064873
0.025347545	0.035659599	0.00064840466
0.025479034	0.034920743	0.00063870014
0.025610522	0.035102661	0.00063425187
0.025742011	0.035040947	0.00063375042
0.025873500	0.036056889	0.00064054873
0.026004988	0.034909974	0.00063290276
0.026136477	0.034636552	0.00062760820
0.026267966	0.034395826	0.00062047534
0.026399454	0.034117456	0.00062180384
0.026530943	0.034647562	0.00061942016
0.026662432	0.035090497	0.00062539277
0.026793920	0.033769655	0.00061186515
0.026925409	0.034661949	0.00061583768
0.027056898	0.034117056	0.00061454810
0.027188387	0.033583742	0.00060189003
0.027319875	0.034134605	0.00061124272
0.027451364	0.034656669	0.00060977616
0.027582853	0.033843698	0.00060046941
0.027714341	0.033208009	0.00059773193
0.027845830	0.033474599	0.00059514937
0.027977319	0.034068082	0.00060136731
0.028108807	0.033296113	0.00059132874
0.028240296	0.033595845	0.00059275400
0.028371785	0.034152947	0.00059556593
0.028503274	0.032969879	0.00058499359
0.028634762	0.033679156	0.00058845304
0.028766251	0.032940930	0.00058356297
0.028897740	0.033877228	0.00058491586
0.029029228	0.032815807	0.00057899127
0.029160717	0.032478549	0.00057725149
0.029292206	0.033506866	0.00058112309
0.029423694	0.032900553	0.00057975656
0.029555183	0.031993307	0.00056209173
0.029686672	0.033210409	0.00057544631
0.029818161	0.032211225	0.00056707492
0.029949649	0.032878073	0.00056746044
0.030081138	0.033440100	0.00057348822
0.030212627	0.032705344	0.00056274306
0.030344115	0.032477574	0.00056135525
0.030475604	0.032779849	0.00056509666
0.030607093	0.031810958	0.00055401415
0.030738581	0.032179814	0.00055687880
0.030870070	0.033031883	0.00056020418
0.031001559	0.031868901	0.00054912186
0.031133048	0.032001826	0.00055276228
0.031264536	0.032155853	0.00055030942
0.031396025	0.031987805	0.00055008634
0.031527514	0.032064367	0.00054599953
0.031659002	0.031946951	0.00054290841
0.031790491	0.030959789	0.00054028622
0.031921980	0.031052915	0.00053578537
0.032053468	0.031830253	0.00054335419
0.032184957	0.032083579	0.00054120574
0.032316446	0.031174025	0.00053196600
0.032447935	0.031627557	0.00053900213
0.032579423	0.031772835	0.00053503545
0.032710912	0.031991292	0.00053830994
0.032842401	0.032185740	0.00053622865
0.032973889	0.031092253	0.00052711109
0.033105378	0.031240212	0.00053034822
0.033236867	0.031141225	0.00052646989
0.033368355	0.030433189	0.00053009284
0.033499844	0.030448355	0.00052753115
0.033631333	0.030801082	0.00053047104
0.033762822	0.030635821	0.00053610367
0.033894310	0.030460039	0.00053301618
0.034025799	0.030112814	0.00053012231
0.034157288	0.030303983	0.00053180906
0.034288776	0.031219846	0.00053753912
0.034420265	0.029446369	0.00053098840
0.034551754	0.029816091	0.00052886953
0.034683242	0.030770129	0.00053823528
0.034814731	0.029562151	0.00052512675
0.034946220	0.029903319	0.00053015430
0.035077708	0.030256678	0.00053606811
0.035209197	0.029955931	0.00053253535
0.035340686	0.030182334	0.00053148117
0.035472175	0.028909281	0.00053365729
0.035603663	0.029698836	0.00054008118
0.035735152	0.029595085	0.00054630230
0.035866641	0.028819438	0.00053939498
0.035998129	0.029968303	0.00054491397
0.036129618	0.030002635	0.00055175588
0.036261107	0.029085501	0.00053969223
0.036392595	0.027585849	0.00053711509
0.036524084	0.028844913	0.00054400829
0.036655573	0.028466284	0.00053769218
0.036787062	0.028924514	0.00054808864
0.036918550	0.028209261	0.00053633654
0.037050039	0.028010076	0.00054181152
0.037181528	0.028339483	0.00054006294
0.037313016	0.029341024	0.00055063438
0.037444505	0.029355220	0.00055340395
0.037575994	0.028410358	0.00054108684
0.037707482	0.028973191	0.00055209840
0.037838971	0.029547066	0.00055869617
0.037970460	0.028269395	0.00054475416
0.038101949	0.029049351	0.00055407927
0.038233437	0.028038448	0.00054192602
0.038364926	0.028566509	0.00053977318
0.038496415	0.028683815	0.00054093517
0.038627903	0.029353116	0.00053979612
0.038759392	0.028545899	0.00053629690
0.038890881	0.029287220	0.00053569877
0.039022369	0.029545070	0.00053861383
0.039153858	0.029513794	0.00053588040
0.039285347	0.029785306	0.00053523497
0.039416836	0.029534732	0.00053720619
0.039548324	0.029152932	0.00053253058
0.039679813	0.028956480	0.00052675370
0.039811302	0.030219456	0.00053639593
0.039942790	0.028529436	0.00052101040
0.040074279	0.028759778	0.00052651945
0.040205768	0.028976064	0.00052539265
0.040337256	0.029512948	0.00052709522
0.040468745	0.030039970	0.00053318693
0.040600234	0.030020278	0.00052975873
0.040731723	0.028811931	0.00052164695
0.040863211	0.029316158	0.00052633924
0.040994700	0.029507446	0.00052401537
0.041126189	0.029440876	0.00052601548
0.041257677	0.029967825	0.00052545983
0.041389166	0.029394250	0.00052112272
0.041520655	0.029288159	0.00052275452
0.041652143	0.029587078	0.00052148393
0.041783632	0.030120786	0.00052669880
0.041915121	0.028749421	0.00051381362
0.042046610	0.029133680	0.00051917263
0.042178098	0.028824112	0.00051406981
0.042309587	0.029056606	0.00051598300
0.042441076	0.028852069	0.00051266714
0.042572564	0.027981532	0.00050771868
0.042704053	0.029588263	0.00051477659
0.042835542	0.029154926	0.00051534911
0.042967030	0.028914259	0.00051215288
0.043098519	0.029071734	0.00051435337
0.043230008	0.029261725	0.00051301005
0.043361496	0.029299931	0.00050969929
0.043492985	0.028756288	0.00051194821
0.043624474	0.029817759	0.00051581389
0.043755963	0.029737138	0.00051731756
0.043887451	0.030293341	0.00051574557
0.044018940	0.028199280	0.00050013757
0.044150429	0.028245963	0.00050533307
0.044281917	0.028754599	0.00050427715
0.044413406	0.028846304	0.00050824431
0.044544895	0.028969048	0.00050523429
0.044676383	0.029778745	0.00051214579
0.044807872	0.029302182	0.00050971736
0.044939361	0.028423565	0.00049984754
0.045070850	0.029371029	0.00050641486
0.045202338	0.029489105	0.00050735675
0.045333827	0.030255441	0.00050879509
0.045465316	0.028342978	0.00050191928
0.045596804	0.029246374	0.00050518107
0.045728293	0.028844418	0.00050154726
0.045859782	0.028943870	0.00050120847
0.045991270	0.028406177	0.00049464247
0.046122759	0.029191728	0.00050404421
0.046254248	0.029638632	0.00051397613
0.046385737	0.029820766	0.00051643156
0.046517225	0.029098761	0.00051272508
0.046648714	0.028671393	0.00051183443
0.046780203	0.028933122	0.00052109157
0.046911691	0.029197010	0.00052148764
0.047043180	0.028371984	0.00051398893
0.047174669	0.028861218	0.00052024988
0.047306157	0.028432447	0.00051654640
0.047437646	0.029995635	0.00053178151
0.047569135	0.029639390	0.00053151802
0.047700624	0.029231491	0.00052418586
0.047832112	0.028500430	0.00052374732
0.047963601	0.029326333	0.00052732743
0.048095090	0.029785882	0.00053637729
0.048226578	0.029009536	0.00053156733
0.048358067	0.027454830	0.00051476934
0.048489556	0.028598590	0.00052688895
0.048621044	0.029776548	0.00053537924
0.048752533	0.029759724	0.00054116157
0.048884022	0.029854036	0.00053880709
0.049015511	0.029166471	0.00053216014
0.049146999	0.029760264	0.00053987673
0.049278488	0.029822846	0.00053985282
0.049409977	0.028486598	0.00053172451
0.049541465	0.029989539	0.00054209184
0.049672954	0.030410882	0.00054655585
0.049804443	0.029240049	0.00053660573
0.049935931	0.028836693	0.00053657684
0.050067420	0.029465667	0.00054117190
0.050198909	0.029093665	0.00054007697
0.050330398	0.028420041	0.00053095848
0.050461886	0.028565096	0.00053391102
0.050593375	0.029038751	0.00053800526
0.050724864	0.027815567	0.00053148134
0.050856352	0.029835544	0.00055053445
0.050987841	0.029069316	0.00053850329
0.051119330	0.029051015	0.00053926685
0.051250818	0.029467484	0.00054668677
0.051382307	0.028528646	0.00053829487
0.051513796	0.029300011	0.00054429745
0.051645284	0.028605889	0.00053675903
0.051776773	0.029070376	0.00054142733
0.051908262	0.029540702	0.00054556991
0.052039751	0.030428280	0.00055559266
0.052171239	0.028906567	0.00054394426
0.052302728	0.028898796	0.00054692958
0.052434217	0.028510040	0.00053894503
0.052565705	0.029178985	0.00054892869
0.052697194	0.028904904	0.00054528069
0.052828683	0.028399633	0.00054249731
0.052960171	0.029626418	0.00054980880
0.053091660	0.028952818	0.00054388066
0.053223149	0.029034770	0.00054900798
0.053354638	0.030309029	0.00055912872
0.053486126	0.029170158	0.00055129948
0.053617615	0.029523888	0.00055087206
0.053749104	0.028533497	0.00054336656
0.053880592	0.029931171	0.00055419868
0.054012081	0.029058196	0.00055163344
0.054143570	0.028560548	0.00054569727
0.054275058	0.027835390	0.00053943026
0.054406547	0.028935494	0.00054553848
0.054538036	0.028765340	0.00055036342
0.054669525	0.029396854	0.00055057463
0.054801013	0.029822517	0.00056027742
0.054932502	0.030332532	0.00056137759
0.055063991	0.029133863	0.00054874449
0.055195479	0.028893686	0.00055186088
0.055326968	0.028900326	0.00054916335
0.055458457	0.028266795	0.00054595689
0.055589945	0.028455319	0.00054746929
0.055721434	0.028210766	0.00054293924
0.055852923	0.029231559	0.00055741005
0.055984412	0.029240193	0.00055441023
0.056115900	0.029069377	0.00055227612
0.056247389	0.028651602	0.00055258325
0.056378878	0.030225450	0.00055979270
0.056510366	0.028052024	0.00054722263
0.056641855	0.029581116	0.00055568377
0.056773344	0.029602787	0.00055963436
0.056904832	0.029768505	0.00056035536
0.057036321	0.028309678	0.00054511605
0.057167810	0.029507593	0.00055821617
0.057299299	0.028925075	0.00055277099
0.057430787	0.028069215	0.00054391812
0.057562276	0.029167758	0.00055641141
0.057693765	0.028382566	0.00054012762
0.057825253	0.029033764	0.00055427691
0.057956742	0.030051982	0.00056171609
0.058088231	0.029425164	0.00055468768
0.058219719	0.028702446	0.00055110160
0.058351208	0.028113662	0.00054025415
0.058482697	0.029496214	0.00055465136
0.058614186	0.028439092	0.00054646395
0.058745674	0.028115732	0.00053940037
0.058877163	0.029023629	0.00054850834
0.059008652	0.028861098	0.00054209680
0.059140140	0.028751037	0.00054431392
0.059271629	0.029079476	0.00054915032
0.059403118	0.029349942	0.00054634758
0.059534606	0.029044525	0.00054768330
0.059666095	0.028277848	0.00053406316
0.059797584	0.029312261	0.00054345853
0.059929072	0.028721955	0.00054173500
0.060060561	0.028831227	0.00053841603
0.060192050	0.027977317	0.00053540573
0.060323539	0.029983605	0.00054730057
0.060455027	0.028681238	0.00053884363
0.060586516	0.028388813	0.00053802313
0.060718005	0.028790280	0.00053905292
0.060849493	0.028102895	0.00053227674
0.060980982	0.028411624	0.00053646018
0.061112471	0.028250275	0.00053193548
0.061243959	0.028692935	0.00054087702
0.061375448	0.029127415	0.00053732483
0.061506937	0.029080232	0.00054222584
0.061638426	0.028353388	0.00053239659
0.061769914	0.028629926	0.00053664856
0.061901403	0.029924010	0.00054825217
0.062032892	0.029102270	0.00053711123
0.062164380	0.028498883	0.00053339534
0.062295869	0.027807917	0.00052894970
0.062427358	0.028752260	0.00053432855
0.062558846	0.029071612	0.00054248926
0.062690335	0.029108200	0.00053513370
0.062821824	0.027675626	0.00052600142
0.062953313	0.028633602	0.00053218080
0.063084801	0.028735877	0.00053416743
0.063216290	0.029178778	0.00054003998
0.063347779	0.028291052	0.00053164638
0.063479267	0.028111461	0.00052730650
0.063610756	0.029172233	0.00053880720
0.063742245	0.029120370	0.00053503240
0.063873733	0.028243049	0.00053294075
0.064005222	0.028060556	0.00052706019
0.064136711	0.028778571	0.00053347517
0.064268200	0.028994665	0.00053414337
0.064399688	0.028860468	0.00053111716
0.064531177	0.028875902	0.00053493925
0.064662666	0.028394507	0.00052719640
0.064794154	0.029071584	0.00053305226
0.064925643	0.028986617	0.00053354960
0.065057132	0.029322477	0.00053507673
0.065188620	0.028611324	0.00053236980
0.065320109	0.028757695	0.00052933760
0.065451598	0.028515738	0.00052712430
0.065583087	0.028724815	0.00053140280
0.065714575	0.028609312	0.00052829123
0.065846064	0.028696724	0.00053065865
0.065977553	0.029053064	0.00053123840
0.066109041	0.028221213	0.00052268404
0.066240530	0.029478549	0.00053662045
0.066372019	0.028926890	0.00052933639
0.066503507	0.028309136	0.00052559282
0.066634996	0.028804026	0.00052582919
0.066766485	0.028734672	0.00052930644
0.066897973	0.029235177	0.00053117808
0.067029462	0.029327858	0.00053077413
0.067160951	0.027882189	0.00052283268
0.067292440	0.029059197	0.00052697849
0.067423928	0.029179221	0.00052662674
0.067555417	0.028115942	0.00052242266
0.067686906	0.028776554	0.00052560526
0.067818394	0.029045872	0.00053030198
0.067949883	0.028623257	0.00052327766
0.068081372	0.030151251	0.00053502018
0.068212860	0.028689597	0.00052421367
0.068344349	0.028274047	0.00052188275
0.068475838	0.028152804	0.00051875978
0.068607327	0.028051987	0.00051916405
0.068738815	0.028931842	0.00052217572
0.068870304	0.029051914	0.00052728657
0.069001793	0.029407894	0.00052801399
0.069133281	0.028919853	0.00052399412
0.069264770	0.028707876	0.00052564239
0.069396259	0.028959728	0.00051985630
0.069527747	0.028220397	0.00051997743
0.069659236	0.028553644	0.00052130986
0.069790725	0.028849125	0.00052093094
0.069922214	0.028156519	0.00051956343
0.070053702	0.028696280	0.00051850714
0.070185191	0.028542495	0.00052181400
0.070316680	0.028564270	0.00051686041
0.070448168	0.028158247	0.00051713057
0.070579657	0.028797323	0.00052333269
0.070711146	0.028656616	0.00051779929
0.070842634	0.027637422	0.00051445624
0.070974123	0.027869571	0.00051377119
0.071105612	0.027916794	0.00051139934
0.071237101	0.028569548	0.00051938683
0.071368589	0.026968959	0.00050090906
0.071500078	0.027459021	0.00050978562
0.071631567	0.027907140	0.00051295869
0.071763055	0.027380708	0.00050842543
0.071894544	0.028090206	0.00051336653
0.072026033	0.027728891	0.00050732425
0.072157521	0.028179894	0.00051524802
0.072289010	0.027291417	0.00050748348
0.072420499	0.027508918	0.00050649328
0.072551988	0.026963169	0.00050233936
0.072683476	0.027456786	0.00050509056
0.072814965	0.027971215	0.00051133187
0.072946454	0.026594474	0.00050107156
0.073077942	0.026743073	0.00049765611
0.073209431	0.027389905	0.00050650091
0.073340920	0.027422730	0.00050431337
0.073472408	0.028168659	0.00051136396
0.073603897	0.027699732	0.00050918336
0.073735386	0.027553981	0.00050349831
0.073866875	0.027528343	0.00050492786
0.073998363	0.027485700	0.00050443186
0.074129852	0.027347340	0.00050397290
0.074261341	0.027611357	0.00050737961
0.074392829	0.028209757	0.00050593199
0.074524318	0.026623989	0.00049914043
0.074655807	0.028070960	0.00050593744
0.074787295	0.026907326	0.00049948747
0.074918784	0.026810151	0.00049822414
0.075050273	0.027477280	0.00050113244
0.075181761	0.027522028	0.00050109684
0.075313250	0.027334178	0.00050163512
0.075444739	0.026889661	0.00049692959
0.075576228	0.026536272	0.00049432868
0.075707716	0.027797087	0.00050326799
0.075839205	0.027694434	0.00050286113
0.075970694	0.027109659	0.00049868834
0.076102182	0.027986242	0.00050136036
0.076233671	0.027997423	0.00050622391
0.076365160	0.026396262	0.00048886574
0.076496648	0.026822133	0.00049522615
0.076628137	0.027586275	0.00050101777
0.076759626	0.026927757	0.00049264967
0.076891115	0.027062443	0.00049726788
0.077022603	0.027294465	0.00049587042
0.077154092	0.027278526	0.00049539076
0.077285581	0.027503173	0.00050026274
0.077417069	0.027500967	0.00049782257
0.077548558	0.026540840	0.00049259350
0.077680047	0.027421466	0.00049564717
0.077811535	0.026932833	0.00049185599
0.077943024	0.026433517	0.00048975871
0.078074513	0.026541884	0.00048680248
0.078206002	0.026803761	0.00049288894
0.078337490	0.027151692	0.00049215160
0.078468979	0.026929724	0.00049069982
0.078600468	0.027271317	0.00049646466
0.078731956	0.025779362	0.00048096198
0.078863445	0.026464363	0.00048899325
0.078994934	0.026732976	0.00048805349
0.079126422	0.026921362	0.00049142994
0.079257911	0.025881669	0.00048231273
0.079389400	0.026240817	0.00048423517
0.079520889	0.026963710	0.00049041098
0.079652377	0.026287099	0.00048616273
0.079783866	0.027136412	0.00049062238
0.079915355	0.026460973	0.00048786104
0.080046843	0.026821279	0.00048734213
0.080178332	0.027280146	0.00049180518
0.080309821	0.026523389	0.00048760454
0.080441309	0.027039930	0.00048625386
0.080572798	0.026141952	0.00048473567
0.080704287	0.026215365	0.00048384758
0.080835776	0.026446649	0.00048402341
0.080967264	0.027030628	0.00049001788
0.081098753	0.026401369	0.00048049509
0.081230242	0.025518313	0.00047784255
0.081361730	0.026800772	0.00048468783
0.081493219	0.026350695	0.00048164962
0.081624708	0.026205445	0.00048236344
0.081756196	0.026623562	0.00048104153
0.081887685	0.026586352	0.00048499252
0.082019174	0.026550463	0.00048251268
0.082150663	0.026334152	0.00048258477
0.082282151	0.025302080	0.00047583174
0.082413640	0.025379652	0.00047158029
0.082545129	0.026181298	0.00048065754
0.082676617	0.026074355	0.00048020926
0.082808106	0.025998144	0.00047792187
0.082939595	0.026685171	0.00048335933
0.083071083	0.025813650	0.00047501095
0.083202572	0.026679184	0.00048193874
0.083334061	0.026916763	0.00048687270
0.083465549	0.026292630	0.00047517431
0.083597038	0.026157374	0.00048035481
0.083728527	0.025123669	0.00046575590
0.083860016	0.025923104	0.00047726246
0.083991504	0.025897800	0.00047556205
0.084122993	0.026441820	0.00047884943
0.084254482	0.026366318	0.00047945307
0.084385970	0.026261119	0.00047578177
0.084517459	0.025626245	0.00047169363
0.084648948	0.025552735	0.00047210763
0.084780436	0.025448201	0.00047049468
0.084911925	0.025821614	0.00047249880
0.085043414	0.025940735	0.00047332703
0.085174903	0.026144028	0.00047445666
0.085306391	0.025782275	0.00047347573
0.085437880	0.025948400	0.00047321240
0.085569369	0.025763781	0.00047191722
0.085700857	0.027112812	0.00047973917
0.085832346	0.026746751	0.00047799839
0.085963835	0.025455294	0.00047099288
0.086095323	0.026018847	0.00047104429
0.086226812	0.026800175	0.00047835483
0.086358301	0.025553549	0.00046775384
0.086489790	0.025159912	0.00046467610
0.086621278	0.025955930	0.00047266504
0.086752767	0.025857784	0.00047048005
0.086884256	0.025905208	0.00046769264
0.087015744	0.025465465	0.00046677426
0.087147233	0.025921225	0.00046891967
0.087278722	0.025319397	0.00046814045
0.087410210	0.026223199	0.00047180632
0.087541699	0.026023461	0.00046994093
0.087673188	0.026226881	0.00047385826
0.087804677	0.025475022	0.00046212090
0.087936165	0.024802531	0.00046076491
0.088067654	0.025681467	0.00046829626
0.088199143	0.025223746	0.00045998162
0.088330631	0.025537906	0.00046431802
0.088462120	0.025751192	0.00046529084
0.088593609	0.026082159	0.00047068945
0.088725097	0.025703751	0.00046343479
0.088856586	0.024688676	0.00045646899
0.088988075	0.024964088	0.00046203299
0.089119564	0.025806280	0.00046440659
0.089251052	0.024887839	0.00046178983
0.089382541	0.025270582	0.00046164444
0.089514030	0.025695726	0.00046230047
0.089645518	0.025279795	0.00045966145
0.089777007	0.024991494	0.00045764088
0.089908496	0.026054486	0.00046804091
0.090039984	0.025656748	0.00046282065
0.090171473	0.025756809	0.00046148430
0.090302962	0.025878224	0.00046637819
0.090434451	0.025617244	0.00046240388
0.090565939	0.025200037	0.00046122879
0.090697428	0.024816756	0.00045670492
0.090828917	0.024855852	0.00045241839
0.090960405	0.025310749	0.00046119979
0.091091894	0.025282924	0.00045856825
0.091223383	0.026405267	0.00046802317
0.091354871	0.025247237	0.00046016635
0.091486360	0.025221815	0.00046748012
0.091617849	0.025064886	0.00047119543
0.091749337	0.025292765	0.00047785906
0.091880826	0.025740591	0.00048165296
0.092012315	0.025543941	0.00048453455
0.092143804	0.025251921	0.00048185327
0.092275292	0.025394468	0.00048711250
0.092406781	0.025331606	0.00048870578
0.092538270	0.025139744	0.00049079045
0.092669758	0.025732593	0.00049783758
0.092801247	0.024976885	0.00047590484
0.092932736	0.024884795	0.00047786776
0.093064224	0.024746783	0.00047266309
0.093195713	0.024544206	0.00046882674
0.093327202	0.025387463	0.00047347713
0.093458691	0.024599924	0.00046364441
0.093590179	0.025157137	0.00047057816
0.093721668	0.025102367	0.00046928471
0.093853157	0.025464617	0.00046990263
0.093984645	0.024995283	0.00046586888
0.094116134	0.024965992	0.00046450037
0.094247623	0.024074707	0.00045757107
0.094379111	0.025054407	0.00046500430
0.094510600	0.024758977	0.00046010180
0.094642089	0.024535229	0.00045917373
0.094773578	0.024094750	0.00045289950
0.094905066	0.025186324	0.00046381288
0.095036555	0.025271605	0.00046814390
0.095168044	0.024651454	0.00045667093
0.095299532	0.024999152	0.00046128817
0.095431021	0.024115398	0.00045058734
0.095562510	0.024628199	0.00045816280
0.095693998	0.024567738	0.00045899696
0.095825487	0.024728582	0.00045620810
0.095956976	0.024327920	0.00045437422
0.096088465	0.025027170	0.00045574021
0.096219953	0.025020054	0.00045941165
0.096351442	0.025153433	0.00046126084
0.096482931	0.024540776	0.00045374248
0.096614419	0.023767731	0.00044784784
0.096745908	0.025173274	0.00045955090
0.096877397	0.025153254	0.00045672182
0.097008885	0.024218237	0.00045207950
0.097140374	0.025022280	0.00045577615
0.097271863	0.024812468	0.00045408756
0.097403352	0.024077907	0.00044812425
0.097534840	0.024357336	0.00044850378
0.097666329	0.025019319	0.00045701654
0.097797818	0.023935297	0.00044290612
0.097929306	0.024485638	0.00044812522
0.098060795	0.024223608	0.00044508552
0.098192284	0.024934429	0.00044820069
0.098323772	0.024795897	0.00045108473
0.098455261	0.024740423	0.00044667203
0.098586750	0.024431809	0.00044245043
0.098718239	0.024252179	0.00044113569
0.098849727	0.024653932	0.00044354540
0.098981216	0.024486595	0.00044279840
0.099112705	0.024432466	0.00044124570
0.099244193	0.024037268	0.00043655535
0.099375682	0.023735628	0.00043663794
0.099507171	0.024730560	0.00044319072
0.099638659	0.024687652	0.00044473129
0.099770148	0.024251864	0.00044139950
0.099901637	0.023971882	0.00043773719
0.10003313	0.024333705	0.00044164926
0.10016461	0.023737898	0.00043638608
0.10029610	0.023837534	0.00043933358
0.10042759	0.023833157	0.00043744655
0.10055908	0.023793068	0.00043770562
0.10069057	0.023975636	0.00043931263
0.10082206	0.023685190	0.00043707188
0.10095355	0.024138900	0.00044297393
0.10108504	0.023835957	0.00043598867
0.10121652	0.023728789	0.00043193931
0.10134801	0.024912791	0.00044548872
0.10147950	0.024034070	0.00043894553
0.10161099	0.023923132	0.00043713455
0.10174248	0.024298196	0.00044033325
0.10187397	0.024186634	0.00043545056
0.10200546	0.023561893	0.00043330278
0.10213694	0.024408237	0.00043616426
0.10226843	0.025285560	0.00044760746
0.10239992	0.024049591	0.00043710919
0.10253141	0.024041754	0.00043167064
0.10266290	0.024029564	0.00043905917
0.10279439	0.024540566	0.00043881429
0.10292588	0.024077810	0.00043671266
0.10305737	0.024307967	0.00043791798
0.10318885	0.023708692	0.00043195018
0.10332034	0.024017286	0.00043491084
0.10345183	0.023662304	0.00042987763
0.10358332	0.024224954	0.00043648331
0.10371481	0.023584985	0.00042951415
0.10384630	0.024111153	0.00043388232
0.10397779	0.023144329	0.00042822297
0.10410928	0.024101151	0.00043428910
0.10424076	0.023970045	0.00043250140
0.10437225	0.024465296	0.00043725984
0.10450374	0.023810580	0.00042949508
0.10463523	0.024705833	0.00043968128
0.10476672	0.024258327	0.00043555419
0.10489821	0.023807108	0.00042988211
0.10502970	0.024053665	0.00043183952
0.10516118	0.023938252	0.00042949952
0.10529267	0.023470835	0.00042982010
0.10542416	0.024186830	0.00043185575
0.10555565	0.024343313	0.00043401091
0.10568714	0.023738321	0.00042951422
0.10581863	0.023798521	0.00042919805
0.10595012	0.024494822	0.00043440964
0.10608161	0.023844341	0.00043079022
0.10621309	0.024126552	0.00043061813
0.10634458	0.023928109	0.00042794017
0.10647607	0.023883245	0.00042902455
0.10660756	0.023368685	0.00042540017
0.10673905	0.023800217	0.00042964596
0.10687054	0.024261452	0.00043408507
0.10700203	0.023834934	0.00043742703
0.10713352	0.024071949	0.00044181553
0.10726500	0.023947690	0.00044636855
0.10739649	0.023759640	0.00045066831
0.10752798	0.024027309	0.00045060890
0.10765947	0.024078820	0.00045416221
0.10779096	0.024057261	0.00045341188
0.10792245	0.022992242	0.00045228751
0.10805394	0.023850883	0.00045753817
0.10818542	0.023946952	0.00045868552
0.10831691	0.023769510	0.00046301544
0.10844840	0.024487906	0.00046752188
0.10857989	0.023605908	0.00046396178
0.10871138	0.024131846	0.00047200706
0.10884287	0.023844577	0.00046488658
0.10897436	0.024235563	0.00047040335
0.10910585	0.024572422	0.00047757500
0.10923733	0.023622233	0.00046650729
0.10936882	0.024327073	0.00047914463
0.10950031	0.024664896	0.00047878993
0.10963180	0.024067053	0.00047776080
0.10976329	0.024241256	0.00047760664
0.10989478	0.024209662	0.00047971508
0.11002627	0.023684766	0.00048240431
0.11015776	0.024391688	0.00048145901
0.11028924	0.024257955	0.00048284671
0.11042073	0.024092567	0.00048843193
0.11055222	0.023809529	0.00048010818
0.11068371	0.023390933	0.00047932508
0.11081520	0.023069041	0.00047727229
0.11094669	0.023995563	0.00048525312
0.11107818	0.023406902	0.00048438550
0.11120966	0.023918752	0.00048727263
0.11134115	0.024157649	0.00049101624
0.11147264	0.024193472	0.00048926852
0.11160413	0.023707000	0.00048765226
0.11173562	0.023431263	0.00049196196
0.11186711	0.022946293	0.00046812618
0.11199860	0.023485791	0.00047545131
0.11213009	0.024322726	0.00047330286
0.11226157	0.022968105	0.00045932392
0.11239306	0.024070890	0.00046864153
0.11252455	0.024818433	0.00047300233
0.11265604	0.024309818	0.00046893382
0.11278753	0.024317022	0.00046291144
0.11291902	0.024136543	0.00046176495
0.11305051	0.023195840	0.00045656864
0.11318200	0.024051908	0.00045757176
0.11331348	0.023796792	0.00045667781
0.11344497	0.024076122	0.00045643692
0.11357646	0.024490773	0.00045723533
0.11370795	0.023750554	0.00045336847
0.11383944	0.023771109	0.00045258949
0.11397093	0.023729150	0.00045089965
0.11410242	0.023875432	0.00045160106
0.11423390	0.023574706	0.00044350944
0.11436539	0.023729111	0.00045265429
0.11449688	0.024841077	0.00045264166
0.11462837	0.023428384	0.00044847001
0.11475986	0.024288017	0.00045043579
0.11489135	0.023469928	0.00044113757
0.11502284	0.024342571	0.00045197355
0.11515433	0.024146023	0.00044860572
0.11528581	0.024056123	0.00044752937
0.11541730	0.023718332	0.00044358553
0.11554879	0.023906124	0.00044355430
0.11568028	0.023517721	0.00044406356
0.11581177	0.022505001	0.00043465436
0.11594326	0.024331973	0.00044756400
0.11607475	0.023239969	0.00043748379
0.11620624	0.023783445	0.00043739374
0.11633772	0.023559678	0.00043886420
0.11646921	0.024249292	0.00044322640
0.11660070	0.023553824	0.00043726203
0.11673219	0.024040922	0.00044005062
0.11686368	0.023358144	0.00043389684
0.11699517	0.023853717	0.00043815736
0.11712666	0.023841878	0.00043751972
0.11725814	0.024414280	0.00043813860
0.11738963	0.023649068	0.00043255785
0.11752112	0.024447482	0.00043773130
0.11765261	0.024014533	0.00043663852
0.11778410	0.024003607	0.00043628323
0.11791559	0.024141887	0.00043574277
0.11804708	0.023902304	0.00043113497
0.11817857	0.024049809	0.00043431996
0.11831005	0.023574593	0.00042955743
0.11844154	0.023446615	0.00043022717
0.11857303	0.024203242	0.00043087758
0.11870452	0.023003741	0.00042214011
0.11883601	0.024048770	0.00043090451
0.11896750	0.023402865	0.00042549616
0.11909899	0.023483835	0.00042746006
0.11923048	0.023695464	0.00042282382
0.11936196	0.023284193	0.00042237884
0.11949345	0.023735385	0.00042350430
0.11962494	0.024266854	0.00042597062
0.11975643	0.023987344	0.00042608146
0.11988792	0.023941611	0.00042262512
0.12001941	0.023672235	0.00042076462
0.12015090	0.023459835	0.00041866660
0.12028239	0.023732523	0.00042362700
0.12041387	0.023478219	0.00041816316
0.12054536	0.023733108	0.00041811344
0.12067685	0.023140787	0.00041562840
0.12080834	0.023974600	0.00042344878
0.12093983	0.023913371	0.00041807633
0.12107132	0.024109824	0.00042519532
0.12120281	0.024035097	0.00041998462
0.12133429	0.023266826	0.00041418885
0.12146578	0.023521261	0.00041628453
0.12159727	0.023978356	0.00041708897
0.12172876	0.024205039	0.00042157681
0.12186025	0.023987654	0.00041840504
0.12199174	0.023813681	0.00041722188
0.12212323	0.024124556	0.00041956891
0.12225472	0.023443254	0.00041372437
0.12238620	0.023727766	0.00041744936
0.12251769	0.023405471	0.00041161639
0.12264918	0.023128159	0.00041262492
0.12278067	0.024239569	0.00041978886
0.12291216	0.024779402	0.00042207213
0.12304365	0.023901561	0.00041508414
0.12317514	0.024323874	0.00041747378
0.12330663	0.023948546	0.00041654445
0.12343811	0.023898106	0.00041639142
0.12356960	0.025006963	0.00042121343
0.12370109	0.023132962	0.00041102577
0.12383258	0.024885714	0.00042089168
0.12396407	0.024386960	0.00041524353
0.12409556	0.023977988	0.00041935051
0.12422705	0.024123614	0.00041449570
0.12435853	0.024264781	0.00041784577
0.12449002	0.023774220	0.00041349137
0.12462151	0.024189327	0.00041913958
0.12475300	0.023937763	0.00041312640
0.12488449	0.023719512	0.00041100335
0.12501598	0.023648998	0.00041303355
0.12514747	0.024137894	0.00041336325
0.12527896	0.023807060	0.00041026334
0.12541044	0.023774532	0.00041292814
0.12554193	0.024105851	0.00041440548
0.12567342	0.023917810	0.00041173276
0.12580491	0.024173914	0.00041562404
0.12593640	0.024562928	0.00041425449
0.12606789	0.024143831	0.00041555540
0.12619938	0.023025268	0.00040542918
0.12633087	0.023487109	0.00041063822
0.12646235	0.024206775	0.00041340634
0.12659384	0.022864170	0.00040116985
0.12672533	0.024209370	0.00041413833
0.12685682	0.023474841	0.00040614491
0.12698831	0.023859011	0.00041105679
0.12711980	0.023735438	0.00040999269
0.12725129	0.023548355	0.00040688448
0.12738277	0.023590582	0.00040943046
0.12751426	0.024601827	0.00041498262
0.12764575	0.024062777	0.00041045525
0.12777724	0.023580128	0.00040570836
0.12790873	0.023877606	0.00040781726
0.12804022	0.023592756	0.00040823111
0.12817171	0.023050317	0.00040325571
0.12830320	0.023730314	0.00040673528
0.12843468	0.023245521	0.00040493386
0.12856617	0.023729632	0.00040723360
0.12869766	0.023973648	0.00040897781
0.12882915	0.023421035	0.00040574323
0.12896064	0.023960201	0.00040726973
0.12909213	0.023753608	0.00040505244
0.12922362	0.022847190	0.00039841668
0.12935511	0.024283294	0.00041141283
0.12948659	0.023667211	0.00040683774
0.12961808	0.023832090	0.00040534957
0.12974957	0.023144875	0.00040171206
0.12988106	0.023666973	0.00040470054
0.13001255	0.023091158	0.00040014657
0.13014404	0.023486020	0.00040448848
0.13027553	0.024341626	0.00040741841
0.13040701	0.023471856	0.00040083592
0.13053850	0.023296788	0.00040337936
0.13066999	0.023047795	0.00039937967
0.13080148	0.023836375	0.00040652668
0.13093297	0.023934218	0.00040510060
0.13106446	0.023854123	0.00040459923
0.13119595	0.024002914	0.00040512829
0.13132744	0.023469903	0.00040234683
0.13145892	0.023288607	0.00040128199
0.13159041	0.023844372	0.00040249549
0.13172190	0.023195095	0.00039808825
0.13185339	0.023626484	0.00040309717
0.13198488	0.023312476	0.00039972391
0.13211637	0.023757023	0.00040319575
0.13224786	0.023427137	0.00039856102
0.13237935	0.024377089	0.00040719934
0.13251083	0.024135613	0.00040486410
0.13264232	0.023449089	0.00040195427
0.13277381	0.023577566	0.00040200479
0.13290530	0.023703970	0.00039964032
0.13303679	0.023880453	0.00040387282
0.13316828	0.023318626	0.00040001561
0.13329977	0.023036705	0.00039393549
0.13343125	0.023684595	0.00040360437
0.13356274	0.024004595	0.00039972297
0.13369423	0.024091956	0.00040196950
0.13382572	0.023827426	0.00040269028
0.13395721	0.024461143	0.00040445634
0.13408870	0.023891153	0.00040361902
0.13422019	0.023202019	0.00039449979
0.13435168	0.023355756	0.00039778826
0.13448316	0.023880354	0.00040332221
0.13461465	0.024400950	0.00040300501
0.13474614	0.024153779	0.00040351878
0.13487763	0.024073202	0.00040108676
0.13500912	0.023699338	0.00039959009
0.13514061	0.023575304	0.00039960333
0.13527210	0.023859826	0.00040090295
0.13540359	0.023311691	0.00039665904
0.13553507	0.023203451	0.00039349594
0.13566656	0.023390198	0.00039560590
0.13579805	0.024002854	0.00040133804
0.13592954	0.023586023	0.00039638143
0.13606103	0.023867417	0.00040207757
0.13619252	0.023366142	0.00039485958
0.13632401	0.024189643	0.00039974534
0.13645549	0.023738513	0.00039989114
0.13658698	0.024044159	0.00040000896
0.13671847	0.023722921	0.00039809940
0.13684996	0.023800235	0.00039913525
0.13698145	0.023565264	0.00039501248
0.13711294	0.023237486	0.00039299919
0.13724443	0.023610870	0.00039648139
0.13737592	0.023936668	0.00039707627
0.13750740	0.024405038	0.00040293608
0.13763889	0.023610622	0.00039249457
0.13777038	0.023373688	0.00039453318
0.13790187	0.023219020	0.00039280404
0.13803336	0.024169663	0.00039751238
0.13816485	0.023985575	0.00039916031
0.13829634	0.023581131	0.00039314756
0.13842783	0.023155068	0.00039140648
0.13855931	0.023922626	0.00039665011
0.13869080	0.024082827	0.00039678300
0.13882229	0.023227739	0.00039081390
0.13895378	0.023008820	0.00038954452
0.13908527	0.023488221	0.00039483278
0.13921676	0.023807983	0.00039505806
0.13934825	0.023303723	0.00039091661
0.13947973	0.023824327	0.00039514354
0.13961122	0.023941641	0.00039236680
0.13974271	0.023234625	0.00038989813
0.13987420	0.023659163	0.00039408599
0.14000569	0.023630523	0.00038980975
0.14013718	0.023672236	0.00039305759
0.14026867	0.023895308	0.00039351536
0.14040016	0.023607074	0.00039297094
0.14053164	0.023502574	0.00039301397
0.14066313	0.024220850	0.00039241039
0.14079462	0.023777901	0.00039259809
0.14092611	0.024241789	0.00039465539
0.14105760	0.023958704	0.00039426407
0.14118909	0.023741957	0.00039274174
0.14132058	0.023526758	0.00038730614
0.14145207	0.023103369	0.00038682590
0.14158355	0.024115860	0.00039303153
0.14171504	0.023937482	0.00039261278
0.14184653	0.023774610	0.00038999854
0.14197802	0.023473114	0.00038766255
0.14210951	0.024325350	0.00039217475
0.14224100	0.023624150	0.00038846680
0.14237249	0.023423158	0.00038659192
0.14250398	0.023714411	0.00039163194
0.14263546	0.024078237	0.00039048572
0.14276695	0.023984541	0.00039137138
0.14289844	0.024155638	0.00039154966
0.14302993	0.023032530	0.00038474707
0.14316142	0.023149251	0.00038496990
0.14329291	0.024316696	0.00039002822
0.14342440	0.024100207	0.00039202303
0.14355588	0.023166707	0.00038615158
0.14368737	0.023464637	0.00038709332
0.14381886	0.023532474	0.00038771438
0.14395035	0.023104690	0.00038274709
0.14408184	0.023582685	0.00038545648
0.14421333	0.023329418	0.00038588153
0.14434482	0.023525000	0.00038581759
0.14447631	0.023765820	0.00038931128
0.14460779	0.023525062	0.00038678700
0.14473928	0.022644506	0.00038116330
0.14487077	0.023393123	0.00038672512
0.14500226	0.023335790	0.00038467660
0.14513375	0.023749994	0.00038843550
0.14526524	0.023908409	0.00038729819
0.14539673	0.023849167	0.00038665622
0.14552822	0.023496550	0.00038973265
0.14565970	0.023441792	0.00038490480
0.14579119	0.023060019	0.00038369158
0.14592268	0.024079067	0.00038809319
0.14605417	0.023693016	0.00038604470
0.14618566	0.024109045	0.00038931019
0.14631715	0.024426216	0.00038824701
0.14644864	0.023653606	0.00038460319
0.14658012	0.023517316	0.00038399433
0.14671161	0.024311684	0.00038996224
0.14684310	0.023778112	0.00038830351
0.14697459	0.024117072	0.00038668344
0.14710608	0.023489357	0.00038365311
0.14723757	0.024506518	0.00039019768
0.14736906	0.023741757	0.00038503646
0.14750055	0.023424812	0.00038425470
0.14763203	0.023589046	0.00038223247
0.14776352	0.023669587	0.00038400249
0.14789501	0.023596504	0.00038517453
0.14802650	0.023948203	0.00038432178
0.14815799	0.024023640	0.00038805151
0.14828948	0.022826530	0.00037706894
0.14842097	0.023782383	0.00038491602
0.14855246	0.024424164	0.00038887386
0.14868394	0.024577839	0.00038766741
0.14881543	0.024079498	0.00038657612
0.14894692	0.023564539	0.00038353288
0.14907841	0.023449523	0.00038177866
0.14920990	0.022797408	0.00037782680
0.14934139	0.023447702	0.00038156798
0.14947288	0.023131643	0.00037964228
0.14960436	0.024312382	0.00038665555
0.14973585	0.023635010	0.00038212265
0.14986734	0.023732711	0.00038387212
0.14999883	0.023779994	0.00038266658
0.15013032	0.023507005	0.00038237938
0.15026181	0.023625934	0.00038199648
0.15039330	0.023411943	0.00038029813
0.15052479	0.023275428	0.00037927588
0.15065627	0.024041977	0.00038396977
0.15078776	0.024228288	0.00038505114
0.15091925	0.023773738	0.00038106669
0.15105074	0.023583015	0.00038064545
0.15118223	0.023190246	0.00037880878
0.15131372	0.023486990	0.00037996933
0.15144521	0.023232392	0.00037824357
0.15157670	0.024091592	0.00038282903
0.15170818	0.024128977	0.00038188454
0.15183967	0.024610559	0.00038595045
0.15197116	0.023636353	0.00037997360
0.15210265	0.023683063	0.00038056029
0.15223414	0.024262345	0.00038379842
0.15236563	0.023286933	0.00037773099
0.15249712	0.023844879	0.00038127190
0.15262860	0.024143006	0.00038187893
0.15276009	0.023183595	0.00037661771
0.15289158	0.023761268	0.00037972990
0.15302307	0.023835619	0.00037835846
0.15315456	0.023446012	0.00037715378
0.15328605	0.022991020	0.00037542611
0.15341754	0.024245159	0.00038347580
0.15354903	0.023244522	0.00037592694
0.15368051	0.023861479	0.00037960208
0.15381200	0.023424042	0.00037556724
0.15394349	0.023916812	0.00038001720
0.15407498	0.023351979	0.00037711715
0.15420647	0.023394775	0.00037464001
0.15433796	0.023021717	0.00037428679
0.15446945	0.022749135	0.00037138406
0.15460094	0.023513601	0.00037786629
0.15473242	0.023881927	0.00037914049
0.15486391	0.023673887	0.00037717106
0.15499540	0.023289813	0.00037415226
0.15512689	0.023742020	0.00037864382
0.15525838	0.023379934	0.00037549075
0.15538987	0.023511298	0.00037533910
0.15552136	0.023918982	0.00037809592
0.15565284	0.023439466	0.00037497864
0.15578433	0.024021949	0.00037870832
0.15591582	0.023569688	0.00037558365
0.15604731	0.024104063	0.00037950060
0.15617880	0.023928265	0.00037788766
0.15631029	0.023575330	0.00037762404
0.15644178	0.023418840	0.00037338134
0.15657327	0.023297306	0.00037493006
0.15670475	0.023283006	0.00037233876
0.15683624	0.023854277	0.00037607536
0.15696773	0.023378540	0.00037450483
0.15709922	0.023618661	0.00037470533
0.15723071	0.022902342	0.00037173044
0.15736220	0.023212274	0.00037039755
0.15749369	0.023293725	0.00037273488
0.15762518	0.023748515	0.00037347025
0.15775666	0.023825881	0.00037610376
0.15788815	0.023154809	0.00037199041
0.15801964	0.023662952	0.00037454515
0.15815113	0.023308197	0.00037254981
0.15828262	0.023457652	0.00037140142
0.15841411	0.023137538	0.00037119408
0.15854560	0.023529771	0.00037351099
0.15867708	0.023658623	0.00037169796
0.15880857	0.023283993	0.00037191543
0.15894006	0.022834532	0.00036768336
0.15907155	0.023177658	0.00036961178
0.15920304	0.023659138	0.00037479245
0.15933453	0.024186010	0.00037655539
0.15946602	0.023695648	0.00037359132
0.15959751	0.023410148	0.00037086943
0.15972899	0.023161994	0.00036888898
0.15986048	0.023360949	0.00037204769
0.15999197	0.023414177	0.00037033577
0.16012346	0.024010374	0.00037490424
0.16025495	0.024004894	0.00037436618
0.16038644	0.023712627	0.00037247786
0.16051793	0.023571489	0.00037288726
0.16064942	0.023185352	0.00036750741
0.16078090	0.022777760	0.00036789814
0.16091239	0.023469164	0.00037091973
0.16104388	0.023655144	0.00037007161
0.16117537	0.023647644	0.00037198312
0.16130686	0.023680871	0.00037042198
0.16143835	0.023503400	0.00036979027
0.16156984	0.023348210	0.00037241747
0.16170133	0.023689969	0.00036914977
0.16183281	0.023467592	0.00036947081
0.16196430	0.023810405	0.00037065691
0.16209579	0.023486330	0.00036887585
0.16222728	0.023374288	0.00036947933
0.16235877	0.022689710	0.00036162748
0.16249026	0.023318681	0.00036860327
0.16262175	0.023457941	0.00036849452
0.16275323	0.023367177	0.00036791399
0.16288472	0.023840886	0.00037126490
0.16301621	0.022631075	0.00036262317
0.16314770	0.023905021	0.00037194086
0.16327919	0.023294338	0.00036697037
0.16341068	0.023609445	0.00036797041
0.16354217	0.023803006	0.00037054096
0.16367366	0.023605858	0.00036801061
0.16380514	0.023726090	0.00036989013
0.16393663	0.023385547	0.00036873678
0.16406812	0.023255079	0.00036392673
0.16419961	0.024129833	0.00037204739
0.16433110	0.023208897	0.00036526617
0.16446259	0.023422245	0.00036740352
0.16459408	0.023546276	0.00036789417
0.16472557	0.023641838	0.00036747399
0.16485705	0.023584960	0.00036748013
0.16498854	0.023464766	0.00036646270
0.16512003	0.023249048	0.00036546693
0.16525152	0.022937825	0.00036508651
0.16538301	0.024123757	0.00036918888
0.16551450	0.023770752	0.00036805717
0.16564599	0.023340247	0.00036604996
0.16577747	0.022802396	0.00036348496
0.16590896	0.023712068	0.00036877452
0.16604045	0.023533741	0.00036534971
0.16617194	0.024451614	0.00037308005
0.16630343	0.023661138	0.00036561156
0.16643492	0.023474734	0.00036414563
0.16656641	0.023970817	0.00036962779
0.16669790	0.023753957	0.00036556843
0.16682938	0.023735047	0.00036749055
0.16696087	0.023978177	0.00036906237
0.16709236	0.023328681	0.00036357706
0.16722385	0.023530013	0.00036613876
0.16735534	0.023659669	0.00036565103
0.16748683	0.023500252	0.00036535515
0.16761832	0.023556335	0.00036576485
0.16774981	0.023295748	0.00036018734
0.16788129	0.023098100	0.00036328472
0.16801278	0.023015619	0.00036065420
0.16814427	0.023176431	0.00036397250
0.16827576	0.023750552	0.00036632935
0.16840725	0.023295925	0.00036196588
0.16853874	0.023899030	0.00036653366
0.16867023	0.023350047	0.00036179858
0.16880171	0.022969856	0.00036158868
0.16893320	0.023608864	0.00036558313
0.16906469	0.023197564	0.00035969214
0.16919618	0.024052586	0.00036843957
0.16932767	0.023768021	0.00036285821
0.16945916	0.023594709	0.00036355070
0.16959065	0.023336985	0.00036291693
0.16972214	0.023666964	0.00036311322
0.16985362	0.023397761	0.00036288605
0.16998511	0.023550442	0.00036101231
0.17011660	0.023243751	0.00036104707
0.17024809	0.024064123	0.00036729700
0.17037958	0.023054407	0.00036002618
0.17051107	0.023275822	0.00036149469
0.17064256	0.023802177	0.00036359215
0.17077405	0.024080490	0.00036515090
0.17090553	0.023447453	0.00036147828
0.17103702	0.024249371	0.00036603222
0.17116851	0.023908839	0.00036347326
0.17130000	0.023318448	0.00036144808
0.17143149	0.023836596	0.00036325945
0.17156298	0.023546981	0.00036122740
0.17169447	0.022876976	0.00035530503
0.17182595	0.022557621	0.00035603327
0.17195744	0.022920500	0.00035823743
0.17208893	0.023175534	0.00035916252
0.17222042	0.023371358	0.00035928768
0.17235191	0.024038174	0.00036360545
0.17248340	0.023828613	0.00036282115
0.17261489	0.023889470	0.00036322632
0.17274638	0.023524906	0.00035906670
0.17287786	0.023667358	0.00036305022
0.17300935	0.023377308	0.00035992053
0.17314084	0.023569405	0.00035970270
0.17327233	0.023646028	0.00036045664
0.17340382	0.023919366	0.00036109187
0.17353531	0.023147634	0.00035779594
0.17366680	0.023012585	0.00035599163
0.17379829	0.023536125	0.00035907170
0.17392977	0.023231719	0.00035755902
0.17406126	0.023810579	0.00036028138
0.17419275	0.023124025	0.00035635313
0.17432424	0.023394959	0.00035797707
0.17445573	0.023716280	0.00035907607
0.17458722	0.023336303	0.00035946240
0.17471871	0.023445525	0.00035840726
0.17485019	0.023539673	0.00035911302
0.17498168	0.023604179	0.00035858402
0.17511317	0.023034242	0.00035583624
0.17524466	0.023462415	0.00035928554
0.17537615	0.023515998	0.00035728539
0.17550764	0.023058466	0.00035604898
0.17563913	0.023914419	0.00035960097
0.17577062	0.022804570	0.00035275508
0.17590210	0.023521297	0.00035841238
0.17603359	0.023911775	0.00035896342
0.17616508	0.023275856	0.00035646944
0.17629657	0.023588659	0.00035943743
0.17642806	0.023866454	0.00035791223
0.17655955	0.023545824	0.00035862672
0.17669104	0.023268719	0.00035555880
0.17682253	0.023949019	0.00035895032
0.17695401	0.023191563	0.00035626204
0.17708550	0.023099332	0.00035293088
0.17721699	0.023772400	0.00035810046
0.17734848	0.023161278	0.00035416912
0.17747997	0.023156570	0.00035422867
0.17761146	0.024069975	0.00036116155
0.17774295	0.023455834	0.00035338956
0.17787443	0.023036062	0.00035394717
0.17800592	0.023731572	0.00035667667
0.17813741	0.023781172	0.00035699022
0.17826890	0.023469972	0.00035702615
0.17840039	0.023644720	0.00035574600
0.17853188	0.023572141	0.00035681915
0.17866337	0.023418855	0.00035467789
0.17879486	0.023983225	0.00035797510
0.17892634	0.023302801	0.00035473771
0.17905783	0.023511886	0.00035397698
0.17918932	0.023846936	0.00035862364
0.17932081	0.023400380	0.00035451977
0.17945230	0.023779393	0.00035702353
0.17958379	0.023173231	0.00035298647
0.17971528	0.023519384	0.00035452457
0.17984677	0.023262004	0.00035362089
0.17997825	0.023804788	0.00035558100
0.18010974	0.023023002	0.00035111280
0.18024123	0.022908875	0.00035030339
0.18037272	0.022998774	0.00034968537
0.18050421	0.023460480	0.00036137997
0.18063570	0.023411937	0.00036344724
0.18076719	0.022843599	0.00036140231
0.18089867	0.023679113	0.00036923304
0.18103016	0.023283865	0.00036701568
0.18116165	0.023038906	0.00036841078
0.18129314	0.023131575	0.00037042091
0.18142463	0.023496783	0.00037325392
0.18155612	0.023186582	0.00037289744
0.18168761	0.022645867	0.00037019348
0.18181910	0.023438781	0.00037693849
0.18195058	0.023244115	0.00037807525
0.18208207	0.023622388	0.00037952356
0.18221356	0.023235639	0.00038016799
0.18234505	0.023456525	0.00038158036
0.18247654	0.022895006	0.00037953642
0.18260803	0.022942928	0.00038124416
0.18273952	0.022763748	0.00038065232
0.18287101	0.023420145	0.00038730773
0.18300249	0.023440717	0.00038703803
0.18313398	0.022255022	0.00037978192
0.18326547	0.023418725	0.00038890937
0.18339696	0.023826345	0.00039171089
0.18352845	0.023229427	0.00038880317
0.18365994	0.022764309	0.00038765679
0.18379143	0.022451911	0.00038529012
0.18392292	0.023155715	0.00039294194
0.18405440	0.023150929	0.00039110927
0.18418589	0.022955124	0.00039173719
0.18431738	0.022750968	0.00039215107
0.18444887	0.023879199	0.00039697106
0.18458036	0.023997155	0.00039956851
0.18471185	0.023103011	0.00039536632
0.18484334	0.023400202	0.00039894677
0.18497482	0.023463596	0.00040119621
0.18510631	0.023358048	0.00039856243
0.18523780	0.022948750	0.00039853186
0.18536929	0.023194702	0.00039349757
0.18550078	0.023311936	0.00038850050
0.18563227	0.023725984	0.00038955476
0.18576376	0.023322995	0.00038060495
0.18589525	0.023609777	0.00038573758
0.18602673	0.022641350	0.00037696503
0.18615822	0.022708902	0.00037526313
0.18628971	0.023059605	0.00037758945
0.18642120	0.023485947	0.00037846498
0.18655269	0.023891958	0.00038021157
0.18668418	0.023031678	0.00037100040
0.18681567	0.023360979	0.00037386565
0.18694716	0.022565574	0.00036817524
0.18707864	0.023236168	0.00036981787
0.18721013	0.023492921	0.00037249145
0.18734162	0.022919059	0.00036875234
0.18747311	0.022640134	0.00036397681
0.18760460	0.023310009	0.00037060614
0.18773609	0.023434252	0.00036663470
0.18786758	0.023364111	0.00036746287
0.18799906	0.023494491	0.00036818530
0.18813055	0.023550933	0.00036461294
0.18826204	0.023349471	0.00036649395
0.18839353	0.023300724	0.00036175775
0.18852502	0.023072471	0.00036222036
0.18865651	0.023238248	0.00036446764
0.18878800	0.023027901	0.00035851071
0.18891949	0.022969093	0.00035960117
0.18905097	0.023699260	0.00036200257
0.18918246	0.024280989	0.00036546595
0.18931395	0.023841193	0.00036319694
0.18944544	0.023840305	0.00036002932
0.18957693	0.022795292	0.00035656201
0.18970842	0.023801260	0.00035966783
0.18983991	0.023464195	0.00035853100
0.18997140	0.023104295	0.00035657001
0.19010288	0.024018877	0.00035893826
0.19023437	0.023340052	0.00035584528
0.19036586	0.022609350	0.00035140806
0.19049735	0.023145994	0.00035347380
0.19062884	0.022989013	0.00035275164
0.19076033	0.023537423	0.00035389495
0.19089182	0.023010271	0.00035194546
0.19102330	0.023300711	0.00035334435
0.19115479	0.023236792	0.00035231590
0.19128628	0.023490233	0.00035368484
0.19141777	0.023424978	0.00035261616
0.19154926	0.023629016	0.00035423883
0.19168075	0.023335411	0.00035166584
0.19181224	0.023189650	0.00035266568
0.19194373	0.023431506	0.00035356140
0.19207521	0.022963490	0.00034874873
0.19220670	0.023615047	0.00035296042
0.19233819	0.023739994	0.00035386910
0.19246968	0.023416492	0.00035238960
0.19260117	0.023886439	0.00035548098
0.19273266	0.023627937	0.00035412867
0.19286415	0.022853667	0.00034770623
0.19299564	0.024012835	0.00035667271
0.19312712	0.023603636	0.00035113437
0.19325861	0.023884390	0.00035403930
0.19339010	0.023393302	0.00035024274
0.19352159	0.023088099	0.00034863552
0.19365308	0.023574291	0.00035246346
0.19378457	0.024255567	0.00035534063
0.19391606	0.023913369	0.00035362008
0.19404754	0.023904051	0.00035212843
0.19417903	0.023197268	0.00034914534
0.19431052	0.023213319	0.00034999947
0.19444201	0.023024739	0.00034757268
0.19457350	0.023709595	0.00035133856
0.19470499	0.022900190	0.00034516239
0.19483648	0.023469223	0.00034956645
0.19496797	0.023363812	0.00034977759
0.19509945	0.023026941	0.00034710658
0.19523094	0.023521233	0.00035015796
0.19536243	0.023368241	0.00034904737
0.19549392	0.023812613	0.00035022028
0.19562541	0.023719697	0.00035134009
0.19575690	0.023764349	0.00035051416
0.19588839	0.023175196	0.00034662754
0.19601988	0.023618841	0.00034801217
0.19615136	0.023402404	0.00034662399
0.19628285	0.023543973	0.00034927592
0.19641434	0.022985617	0.00034554133
0.19654583	0.023030303	0.00034594772
0.19667732	0.023650862	0.00034821606
0.19680881	0.023458752	0.00034759425
0.19694030	0.023236866	0.00034688051
0.19707178	0.023232866	0.00034502814
0.19720327	0.023481031	0.00034657580
0.19733476	0.023581681	0.00034667994
0.19746625	0.023869478	0.00034869663
0.19759774	0.023480392	0.00034802652
0.19772923	0.022980776	0.00034283424
0.19786072	0.023368974	0.00034517887
0.19799221	0.023504164	0.00034709510
0.19812369	0.023493669	0.00034535932
0.19825518	0.023258525	0.00034598891
0.19838667	0.023317188	0.00034481256
0.19851816	0.022894881	0.00034313774
0.19864965	0.023218231	0.00034483740
0.19878114	0.023222869	0.00034295172
0.19891263	0.023704141	0.00034742470
0.19904412	0.023514945	0.00034517535
0.19917560	0.023397001	0.00034551187
0.19930709	0.023030491	0.00034201187
0.19943858	0.023152404	0.00034269832
0.19957007	0.023419941	0.00034539088
0.19970156	0.023908471	0.00034653152
0.19983305	0.023647321	0.00034508524
0.19996454	0.022738894	0.00034067993
0.20009602	0.023287824	0.00034351387
0.20022751	0.022959729	0.00034260328
0.20035900	0.023622003	0.00034593831
0.20049049	0.023110009	0.00034213356
0.20062198	0.023467233	0.00034436496
0.20075347	0.023080239	0.00034199311
0.20088496	0.023808868	0.00034628360
0.20101645	0.023080448	0.00034213173
0.20114793	0.023325359	0.00034092986
0.20127942	0.023103690	0.00034211189
0.20141091	0.023444496	0.00034195642
0.20154240	0.023182722	0.00034315172
0.20167389	0.023198720	0.00034289640
0.20180538	0.023505180	0.00034172345
0.20193687	0.023056499	0.00034002652
0.20206836	0.024117852	0.00034646774
0.20219984	0.023893176	0.00034605774
0.20233133	0.023220129	0.00034271526
0.20246282	0.022523926	0.00033650304
0.20259431	0.022986654	0.00033972503
0.20272580	0.023338124	0.00034086793
0.20285729	0.023262754	0.00034071829
0.20298878	0.023537362	0.00034351332
0.20312027	0.022688246	0.00033494584
0.20325175	0.023274524	0.00034089451
0.20338324	0.023745913	0.00034164610
0.20351473	0.023619444	0.00034277725
0.20364622	0.023266308	0.00033993821
0.20377771	0.022514436	0.00033449438
0.20390920	0.023650942	0.00034360541
0.20404069	0.023467719	0.00034125473
0.20417217	0.022715134	0.00033802694
0.20430366	0.023237785	0.00034038189
0.20443515	0.023401886	0.00033843654
0.20456664	0.022801547	0.00033698705
0.20469813	0.022495860	0.00033518012
0.20482962	0.023288288	0.00033887200
0.20496111	0.023332232	0.00034080364
0.20509260	0.023705392	0.00034077433
0.20522408	0.022986601	0.00033728786
0.20535557	0.023099330	0.00033839352
0.20548706	0.023686767	0.00034068663
0.20561855	0.022680115	0.00033588900
0.20575004	0.022981198	0.00033552651
0.20588153	0.023390063	0.00033921672
0.20601302	0.023156802	0.00033931892
0.20614451	0.023265853	0.00033661612
0.20627599	0.023688163	0.00033939433
0.20640748	0.023465609	0.00033684499
0.20653897	0.023339268	0.00033829078
0.20667046	0.023170658	0.00033813836
0.20680195	0.022711103	0.00033313859
0.20693344	0.022990147	0.00033675021
0.20706493	0.024047024	0.00034206553
0.20719641	0.023398919	0.00033841532
0.20732790	0.023045346	0.00033717333
0.20745939	0.023173033	0.00033562229
0.20759088	0.022626136	0.00033402838
0.20772237	0.023124443	0.00033571340
0.20785386	0.023507114	0.00033837149
0.20798535	0.023331421	0.00033799983
0.20811684	0.023088483	0.00033428836
0.20824832	0.022864488	0.00033418456
0.20837981	0.022847910	0.00033408446
0.20851130	0.023532233	0.00033938343
0.20864279	0.023150293	0.00033728526
0.20877428	0.023046770	0.00033446927
0.20890577	0.022334736	0.00033139158
0.20903726	0.023034352	0.00033479627
0.20916875	0.023733691	0.00033932409
0.20930023	0.023432912	0.00033772056
0.20943172	0.023088780	0.00033493891
0.20956321	0.023091522	0.00033537896
0.20969470	0.022792576	0.00033333518
0.20982619	0.022719309	0.00033210636
0.20995768	0.023170467	0.00033577598
0.21008917	0.023104659	0.00033262702
0.21022065	0.022917513	0.00033355821
0.21035214	0.023420688	0.00033722620
0.21048363	0.023287945	0.00033430784
0.21061512	0.023549898	0.00033788020
0.21074661	0.023172416	0.00033335622
0.21087810	0.023217866	0.00033392461
0.21100959	0.023746537	0.00033974200
0.21114108	0.023726484	0.00033601748
0.21127256	0.023360678	0.00033619376
0.21140405	0.023476266	0.00033495536
0.21153554	0.023098209	0.00033408411
0.21166703	0.022987481	0.00033431973
0.21179852	0.023236652	0.00033439679
0.21193001	0.023376717	0.00033607758
0.21206150	0.023553105	0.00033421479
0.21219299	0.023189434	0.00033377463
0.21232447	0.023429287	0.00033628360
0.21245596	0.023935635	0.00033682213
0.21258745	0.022793273	0.00033130499
0.21271894	0.023062152	0.00033210626
0.21285043	0.023110453	0.00033225174
0.21298192	0.022946201	0.00033343926
0.21311341	0.023381399	0.00033362031
0.21324489	0.023044764	0.00033351205
0.21337638	0.023154805	0.00033073096
0.21350787	0.023137996	0.00033250780
0.21363936	0.023493249	0.00033562338
0.21377085	0.023244620	0.00033340025
0.21390234	0.023149963	0.00033297965
0.21403383	0.023437149	0.00033371295
0.21416532	0.023245419	0.00033287860
0.21429680	0.022859940	0.00033179271
0.21442829	0.023041722	0.00033133990
0.21455978	0.023308703	0.00033223128
0.21469127	0.023075767	0.00033090055
0.21482276	0.023182683	0.00033142007
0.21495425	0.022643842	0.00032952439
0.21508574	0.022895449	0.00032962130
0.21521723	0.023212698	0.00033175543
0.21534871	0.023516275	0.00033380195
0.21548020	0.023689391	0.00033197900
0.21561169	0.023321691	0.00033338218
0.21574318	0.023584592	0.00033363749
0.21587467	0.023288492	0.00033037452
0.21600616	0.022677024	0.00032867287
0.21613765	0.022313841	0.00032504101
0.21626913	0.022829308	0.00033019521
0.21640062	0.023132488	0.00033039572
0.21653211	0.023532918	0.00033186472
0.21666360	0.022808806	0.00032835061
0.21679509	0.023113101	0.00032880426
0.21692658	0.023151985	0.00033006957
0.21705807	0.023568960	0.00033246291
0.21718956	0.023102038	0.00032861384
0.21732104	0.023126799	0.00033104894
0.21745253	0.023135082	0.00033005451
0.21758402	0.023359715	0.00033052684
0.21771551	0.023208971	0.00032913809
0.21784700	0.023546943	0.00033007915
0.21797849	0.023479270	0.00033165617
0.21810998	0.023103112	0.00032795895
0.21824147	0.023258040	0.00033015276
0.21837295	0.023268133	0.00033046385
0.21850444	0.022959284	0.00032635139
0.21863593	0.023163184	0.00032994308
0.21876742	0.023613563	0.00033033544
0.21889891	0.023058012	0.00032857936
0.21903040	0.022999499	0.00032831896
0.21916189	0.023695387	0.00032992600
0.21929337	0.022583232	0.00032506285
0.21942486	0.022985621	0.00032657089
0.21955635	0.022975618	0.00032764907
0.21968784	0.023265997	0.00032924220
0.21981933	0.023127445	0.00032570977
0.21995082	0.023483529	0.00032956263
0.22008231	0.023328504	0.00032737807
0.22021380	0.023245986	0.00032799950
0.22034528	0.023129593	0.00032861271
0.22047677	0.023156881	0.00032575885
0.22060826	0.022755662	0.00032557207
0.22073975	0.022552784	0.00032408538
0.22087124	0.023560691	0.00033006965
0.22100273	0.022749679	0.00032548521
0.22113422	0.022987094	0.00032485970
0.22126571	0.023391904	0.00032955361
0.22139719	0.023028234	0.00032672464
0.22152868	0.023044428	0.00032662308
0.22166017	0.023263707	0.00032819420
0.22179166	0.023395873	0.00032628618
0.22192315	0.023394915	0.00032886988
0.22205464	0.022978506	0.00032538998
0.22218613	0.022838135	0.00032542874
0.22231761	0.023020338	0.00032546326
0.22244910	0.023726685	0.00032917677
0.22258059	0.023127600	0.00032547498
0.22271208	0.023495780	0.00032836044
0.22284357	0.023328421	0.00032717344
0.22297506	0.023063592	0.00032544977
0.22310655	0.023446900	0.00032638472
0.22323804	0.023438078	0.00032688624
0.22336952	0.023097637	0.00032671864
0.22350101	0.023395365	0.00032710999
0.22363250	0.023001464	0.00032462898
0.22376399	0.023373995	0.00032588062
0.22389548	0.023130525	0.00032554283
0.22402697	0.023389746	0.00032853385
0.22415846	0.023295084	0.00032611973
0.22428995	0.023448680	0.00032708649
0.22442143	0.023363618	0.00032530787
0.22455292	0.022875502	0.00032317405
0.22468441	0.023382110	0.00032602581
0.22481590	0.023247701	0.00032555510
0.22494739	0.023022539	0.00032270234
0.22507888	0.023453973	0.00032583863
0.22521037	0.022531718	0.00032104688
0.22534186	0.022825671	0.00032415951
0.22547334	0.023099236	0.00032267101
0.22560483	0.023191483	0.00032261108
0.22573632	0.023508519	0.00032605151
0.22586781	0.023355083	0.00032531436
0.22599930	0.023151575	0.00032484072
0.22613079	0.022585717	0.00032061541
0.22626228	0.023003679	0.00032388775
0.22639376	0.023169118	0.00032282950
0.22652525	0.023842820	0.00032682695
0.22665674	0.023382145	0.00032557738
0.22678823	0.023095223	0.00032246368
0.22691972	0.023266990	0.00032469427
0.22705121	0.023253521	0.00032271355
0.22718270	0.022668809	0.00032044232
0.22731419	0.023571472	0.00032611986
0.22744567	0.023219783	0.00032372105
0.22757716	0.023344356	0.00032314085
0.22770865	0.022778313	0.00032214993
0.22784014	0.023077390	0.00032103378
0.22797163	0.022766887	0.00032092320
0.22810312	0.022681338	0.00031888074
0.22823461	0.023361787	0.00032462761
0.22836610	0.023205848	0.00032431989
0.22849758	0.022817295	0.00031984529
0.22862907	0.023018144	0.00032276498
0.22876056	0.023407572	0.00032235553
0.22889205	0.023372674	0.00032374392
0.22902354	0.023452891	0.00032404761
0.22915503	0.023098106	0.00032124437
0.22928652	0.022649812	0.00032023458
0.22941800	0.023238077	0.00032097961
0.22954949	0.023482746	0.00032448059
0.22968098	0.023433434	0.00032401165
0.22981247	0.023356064	0.00032121430
0.22994396	0.022854684	0.00032092358
0.23007545	0.022489761	0.00032172752
0.23020694	0.023015134	0.00032647167
0.23033843	0.022447334	0.00032702208
0.23046991	0.023078925	0.00033165017
0.23060140	0.023280173	0.00033460746
0.23073289	0.023137998	0.00033398772
0.23086438	0.023168235	0.00033578188
0.23099587	0.023085677	0.00034051667
0.23112736	0.022814631	0.00033642848
0.23125885	0.023370048	0.00034247287
0.23139034	0.022960830	0.00033979336
0.23152182	0.022727450	0.00034020696
0.23165331	0.023230562	0.00034507503
0.23178480	0.023036819	0.00034448376
0.23191629	0.022711204	0.00034351913
0.23204778	0.023243831	0.00034661258
0.23217927	0.023277536	0.00034673510
0.23231076	0.022855869	0.00034739554
0.23244224	0.023608843	0.00035120479
0.23257373	0.023132217	0.00034877322
0.23270522	0.023378878	0.00035133180
0.23283671	0.023516771	0.00035002302
0.23296820	0.022549901	0.00034491848
0.23309969	0.022722007	0.00034760449
0.23323118	0.023104351	0.00034912179
0.23336267	0.023072740	0.00034954385
0.23349415	0.022956489	0.00034722122
0.23362564	0.023296400	0.00035128136
0.23375713	0.022902804	0.00034819229
0.23388862	0.023593422	0.00035297353
0.23402011	0.023083916	0.00035084511
0.23415160	0.023029404	0.00034789057
0.23428309	0.023387852	0.00035302590
0.23441458	0.023231685	0.00034988281
0.23454606	0.023360192	0.00035234609
0.23467755	0.023538537	0.00035334515
0.23480904	0.023015389	0.00035236997
0.23494053	0.023478209	0.00035425718
0.23507202	0.023243220	0.00035256939
0.23520351	0.022614152	0.00034944548
0.23533500	0.022915811	0.00035166741
0.23546648	0.023899153	0.00035654866
0.23559797	0.024240791	0.00035995754
0.23572946	0.022826243	0.00035170644
0.23586095	0.023804301	0.00035686865
0.23599244	0.023325028	0.00035554752
0.23612393	0.023869363	0.00035666065
0.23625542	0.023119414	0.00035544905
0.23638691	0.023343877	0.00035620502
0.23651839	0.022939434	0.00035275321
0.23664988	0.023000304	0.00035421573
0.23678137	0.023432184	0.00035631008
0.23691286	0.022677467	0.00035367808
0.23704435	0.023231842	0.00035676093
0.23717584	0.022887347	0.00035240318
0.23730733	0.023571485	0.00035985713
0.23743882	0.023551848	0.00035841124
0.23757030	0.023364326	0.00035632653
0.23770179	0.023303258	0.00035849724
0.23783328	0.022921645	0.00035369433
0.23796477	0.023344267	0.00035907786
0.23809626	0.023190535	0.00035555410
0.23822775	0.022779952	0.00035478458
0.23835924	0.023062141	0.00035964249
0.23849072	0.023370859	0.00035732986
0.23862221	0.023157512	0.00035739132
0.23875370	0.022954142	0.00035630284
0.23888519	0.022761009	0.00035547627
0.23901668	0.022794582	0.00035762574
0.23914817	0.023103418	0.00035564866
0.23927966	0.023420037	0.00035999404
0.23941115	0.022935324	0.00035679210
0.23954263	0.022817395	0.00035741339
0.23967412	0.023050344	0.00035856090
0.23980561	0.023705720	0.00036153744
0.23993710	0.023509820	0.00036271044
0.24006859	0.023617957	0.00036137244
0.24020008	0.023038147	0.00035911434
0.24033157	0.023418523	0.00036176980
0.24046306	0.023255702	0.00035997014
0.24059454	0.023085589	0.00035854734
0.24072603	0.023444866	0.00036263766
0.24085752	0.022910022	0.00035791942
0.24098901	0.022505507	0.00035925157
0.24112050	0.023073345	0.00035778029
0.24125199	0.023344060	0.00036085367
0.24138348	0.023554631	0.00036333244
0.24151496	0.023496701	0.00036217604
0.24164645	0.023290890	0.00036202768
0.24177794	0.022960208	0.00035771524
0.24190943	0.023454694	0.00036293312
0.24204092	0.022867111	0.00035912283
0.24217241	0.023129688	0.00036117321
0.24230390	0.023563877	0.00036459185
0.24243539	0.023652315	0.00036316252
0.24256687	0.023386538	0.00036392910
0.24269836	0.022988883	0.00036157006
0.24282985	0.023234141	0.00036081044
0.24296134	0.023633700	0.00036555987
0.24309283	0.023357446	0.00036271251
0.24322432	0.023530393	0.00036367240
0.24335581	0.023229000	0.00036347437
0.24348730	0.023171170	0.00036226016
0.24361878	0.023188310	0.00036298918
0.24375027	0.023596206	0.00036445405
0.24388176	0.022558271	0.00035859304
0.24401325	0.023815921	0.00036868633
0.24414474	0.023097593	0.00036156591
0.24427623	0.023227055	0.00036428152
0.24440772	0.023812822	0.00036704676
0.24453920	0.023375198	0.00036421969
0.24467069	0.023632082	0.00036786154
0.24480218	0.023470354	0.00036441686
0.24493367	0.022851284	0.00036161884
0.24506516	0.023053265	0.00036282302
0.24519665	0.023285104	0.00036413614
0.24532814	0.022567633	0.00036163892
0.24545963	0.022442159	0.00035904768
0.24559111	0.022576523	0.00036063889
0.24572260	0.023378521	0.00036590467
0.24585409	0.023455849	0.00036512412
0.24598558	0.022803116	0.00036313466
0.24611707	0.023729325	0.00036866514
0.24624856	0.022337750	0.00035747103
0.24638005	0.023138490	0.00036433904
0.24651154	0.022969677	0.00036276213
0.24664302	0.022774580	0.00036363077
0.24677451	0.023290484	0.00036454993
0.24690600	0.023317447	0.00036657819
0.24703749	0.023156060	0.00036636229
0.24716898	0.023438872	0.00036531826
0.24730047	0.022999549	0.00036634543
0.24743196	0.023372729	0.00036499317
0.24756345	0.023231054	0.00036588998
0.24769493	0.022630248	0.00036259150
0.24782642	0.022604001	0.00036078423
0.24795791	0.023017989	0.00036631636
0.24808940	0.023219003	0.00036672438
0.24822089	0.022924393	0.00036337520
0.24835238	0.023273538	0.00036793535
0.24848387	0.023235729	0.00036562493
0.24861535	0.022992390	0.00036641000
0.24874684	0.022672531	0.00036291785
0.24887833	0.023260424	0.00036681289
0.24900982	0.022573035	0.00036523100
0.24914131	0.023094094	0.00036614614
0.24927280	0.022820209	0.00036460676
0.24940429	0.022862048	0.00036458745
0.24953578	0.022802346	0.00036462312
0.24966726	0.023276824	0.00036998219
0.24979875	0.023187811	0.00036604195
0.24993024	0.023768035	0.00037287482
0.25006173	0.023121053	0.00036580408
0.25019322	0.022469817	0.00036312768
0.25032471	0.022830059	0.00036822778
0.25045620	0.023026473	0.00036486237
0.25058769	0.024214701	0.00037406376
0.25071917	0.023396503	0.00036829808
0.25085066	0.023217748	0.00036760562
0.25098215	0.023522558	0.00037155630
0.25111364	0.023217534	0.00036606748
0.25124513	0.022677732	0.00036735446
0.25137662	0.022578312	0.00036494200
0.25150811	0.022178544	0.00036050874
0.25163959	0.022700300	0.00036582656
0.25177108	0.022639306	0.00036265240
0.25190257	0.022825275	0.00036744252
0.25203406	0.022861282	0.00036717738
0.25216555	0.023782869	0.00037264151
0.25229704	0.022454950	0.00036575792
0.25242853	0.022521924	0.00036355451
0.25256002	0.023380473	0.00037108073
0.25269150	0.022992457	0.00036708659
0.25282299	0.022946764	0.00036555898
0.25295448	0.023789972	0.00037492763
0.25308597	0.023661159	0.00037009503
0.25321746	0.022662231	0.00036674063
0.25334895	0.023285088	0.00037061311
0.25348044	0.023282309	0.00036926781
0.25361193	0.022906420	0.00036845100
0.25374341	0.022762947	0.00036636714
0.25387490	0.023604105	0.00037188687
0.25400639	0.022764811	0.00037427050
0.25413788	0.022732711	0.00037683385
0.25426937	0.023698352	0.00038888368
0.25440086	0.023202433	0.00038758589
0.25453235	0.023303891	0.00039115416
0.25466383	0.022880208	0.00039056472
0.25479532	0.023014969	0.00039326622
0.25492681	0.023388423	0.00039838549
0.25505830	0.023039093	0.00039858018
0.25518979	0.023680603	0.00040290744
0.25532128	0.022844545	0.00040055220
0.25545277	0.023360793	0.00040570430
0.25558426	0.022671544	0.00040373094
0.25571574	0.022668560	0.00040566900
0.25584723	0.023426759	0.00041074680
0.25597872	0.023216513	0.00041226242
0.25611021	0.023126586	0.00041159831
0.25624170	0.022896146	0.00041205945
0.25637319	0.023631541	0.00042094112
0.25650468	0.022882649	0.00041553314
0.25663617	0.022278958	0.00041327388
0.25676765	0.022102407	0.00041355423
0.25689914	0.022906096	0.00042014782
0.25703063	0.022780052	0.00042219425
0.25716212	0.023043617	0.00042379675
0.25729361	0.023560241	0.00042898288
0.25742510	0.022930923	0.00042759121
0.25755659	0.023339921	0.00043225754
0.25768807	0.023066690	0.00043113147
0.25781956	0.023802205	0.00043729681
0.25795105	0.023007021	0.00043351861
0.25808254	0.022466321	0.00043317075
0.25821403	0.023447504	0.00043850928
0.25834552	0.023450798	0.00043983748
0.25847701	0.023637416	0.00044058526
0.25860850	0.023459726	0.00044055529
0.25873998	0.022694798	0.00043819514
0.25887147	0.022482902	0.00043944662
0.25900296	0.023383904	0.00044520592
0.25913445	0.022667005	0.00043786156
0.25926594	0.022518006	0.00043642615
0.25939743	0.022979013	0.00044639054
0.25952892	0.023141035	0.00044395237
0.25966041	0.022582729	0.00044510864
0.25979189	0.022927266	0.00044388977
0.25992338	0.023172943	0.00044835485
0.26005487	0.023283131	0.00045108687
0.26018636	0.022111586	0.00044365991
0.26031785	0.023244539	0.00044980264
0.26044934	0.023349593	0.00045224558
0.26058083	0.023426426	0.00045192793
0.26071231	0.022960121	0.00045227169
0.26084380	0.022348182	0.00044722673
0.26097529	0.022550180	0.00045067583
0.26110678	0.022826020	0.00045107624
0.26123827	0.022090229	0.00044906099
0.26136976	0.022082898	0.00044668746
0.26150125	0.023360059	0.00045953037
0.26163274	0.022897664	0.00045578430
0.26176422	0.022501905	0.00045213549
0.26189571	0.023703326	0.00046396131
0.26202720	0.023242259	0.00045965016
0.26215869	0.022765117	0.00045563687
0.26229018	0.023553520	0.00046557050
0.26242167	0.022271665	0.00045449288
0.26255316	0.023249497	0.00046133770
0.26268465	0.023364249	0.00046678258
0.26281613	0.022993926	0.00046173914
0.26294762	0.022491893	0.00045835577
0.26307911	0.023277122	0.00046469766
0.26321060	0.022595209	0.00046274334
0.26334209	0.022870389	0.00046666960
0.26347358	0.022376604	0.00045948620
0.26360507	0.022781452	0.00046535935
0.26373655	0.023333883	0.00046943421
0.26386804	0.022649337	0.00046382470
0.26399953	0.022410795	0.00046734751
0.26413102	0.023243737	0.00047015711
0.26426251	0.023575746	0.00047386482
0.26439400	0.022380311	0.00046422868
0.26452549	0.023089236	0.00047383605
0.26465698	0.022502758	0.00046947272
0.26478846	0.022912957	0.00046918336
0.26491995	0.023064252	0.00047590699
0.26505144	0.023035956	0.00047290006
0.26518293	0.023371375	0.00047771246
0.26531442	0.022234913	0.00047185414
0.26544591	0.023244774	0.00047803406
[truncated: 567 more rows]
