# Supplementary material for: Invariant surface glycoprotein 65 of Trypanosoma brucei is a complement C3 receptor
Source: Nat Commun. 2022 Aug 29;13:5085. doi: 10.1038/s41467-022-32728-9 (PMC9424271; doi:10.1038/s41467-022-32728-9)
Supplement: Supplementary file 4 — supplementary data 2 [file 41467_2022_32728_MOESM4_ESM.zip › b21-414646_00072.dat]

0.0026000000	39.124037	0.13610604
0.0027314887	28.182459	0.10610893
0.0028629774	22.047337	0.089739061
0.0029944661	17.083111	0.075810465
0.0031259548	12.114063	0.058664605
0.0032574435	10.759157	0.057227131
0.0033889322	8.6141314	0.048405456
0.0035204209	11.466023	0.048623706
0.0036519096	12.255650	0.046648690
0.0037833983	9.7865754	0.039301614
0.0039148870	8.2039581	0.034720792
0.0040463757	6.6883360	0.030160091
0.0041778644	5.4851580	0.025600016
0.0043093531	4.5669702	0.022934546
0.0044408418	3.7642148	0.020025535
0.0045723305	3.0878217	0.018137318
0.0047038192	2.8757725	0.016752483
0.0048353079	2.5019417	0.015169413
0.0049667966	2.2207153	0.014240329
0.0050982853	1.8631404	0.012356575
0.0052297740	1.7433679	0.012109058
0.0053612627	1.5148160	0.010899931
0.0054927514	1.3779490	0.010120221
0.0056242401	1.2618721	0.0096565562
0.0057557288	1.1771292	0.0090682647
0.0058872175	1.0719052	0.0085376222
0.0060187062	1.0117823	0.0082727582
0.0061501949	0.90439289	0.0074917393
0.0062816836	0.88406042	0.0075743535
0.0064131723	0.81388936	0.0071243209
0.0065446610	0.77026659	0.0068315151
0.0066761496	0.74118681	0.0066697842
0.0068076383	0.70663122	0.0063647557
0.0069391270	0.67715140	0.0063307299
0.0070706157	0.66386423	0.0061691452
0.0072021044	0.63231624	0.0059543937
0.0073335931	0.60197194	0.0057844493
0.0074650818	0.57010473	0.0054653784
0.0075965705	0.55835268	0.0054536407
0.0077280592	0.54692348	0.0053751855
0.0078595479	0.49984461	0.0050157805
0.0079910366	0.49283089	0.0050101415
0.0081225253	0.46431879	0.0047239492
0.0082540140	0.45551852	0.0047055790
0.0083855027	0.44568605	0.0046723160
0.0085169914	0.41910783	0.0044382973
0.0086484801	0.39320895	0.0042677123
0.0087799688	0.38415394	0.0041438843
0.0089114575	0.36844002	0.0040799497
0.0090429462	0.35403974	0.0039712121
0.0091744349	0.34267985	0.0038733871
0.0093059236	0.32888511	0.0037499422
0.0094374123	0.31045118	0.0036192070
0.0095689010	0.29563132	0.0034751307
0.0097003897	0.28980466	0.0034682903
0.0098318784	0.27887475	0.0033536142
0.0099633671	0.26764129	0.0032499316
0.010094856	0.25721506	0.0031767049
0.010226345	0.23665877	0.0029745464
0.010357833	0.23523084	0.0030421455
0.010489322	0.22329886	0.0028765501
0.010620811	0.21590835	0.0028082706
0.010752299	0.20911185	0.0027519481
0.010883788	0.19485620	0.0026017856
0.011015277	0.18837923	0.0026045977
0.011146765	0.17590239	0.0024393272
0.011278254	0.16780644	0.0023733785
0.011409743	0.16386245	0.0023206162
0.011541231	0.15615332	0.0022312172
0.011672720	0.14927830	0.0021879464
0.011804209	0.13600002	0.0020089264
0.011935698	0.13419087	0.0019909096
0.012067186	0.12933160	0.0019433533
0.012198675	0.11858261	0.0017998077
0.012330164	0.11728091	0.0017939488
0.012461652	0.11280743	0.0017398269
0.012593141	0.10678355	0.0016552092
0.012724630	0.10370918	0.0016310415
0.012856118	0.10330780	0.0015767116
0.012987607	0.097234526	0.0015473068
0.013119096	0.089866203	0.0014547597
0.013250585	0.089881091	0.0014386944
0.013382073	0.087359495	0.0014242925
0.013513562	0.087157649	0.0013990503
0.013645051	0.083598531	0.0013799559
0.013776539	0.080284636	0.0013451944
0.013908028	0.080380342	0.0013232317
0.014039517	0.076662901	0.0012866742
0.014171005	0.075686608	0.0012690428
0.014302494	0.073872107	0.0012560417
0.014433983	0.072074591	0.0012419228
0.014565472	0.070907964	0.0012077327
0.014696960	0.068265854	0.0011899754
0.014828449	0.065687796	0.0011506375
0.014959938	0.066498840	0.0011646607
0.015091426	0.064451821	0.0011490818
0.015222915	0.062214532	0.0011006605
0.015354404	0.061768142	0.0011024612
0.015485892	0.062904343	0.0011013722
0.015617381	0.062956139	0.0011056686
0.015748870	0.060817239	0.0010851482
0.015880359	0.060669583	0.0010678188
0.016011847	0.058119191	0.0010458621
0.016143336	0.053063316	0.00099148479
0.016274825	0.052170496	0.00098501800
0.016406313	0.053114012	0.00098375028
0.016537802	0.053940706	0.00098527972
0.016669291	0.054475578	0.00098717919
0.016800779	0.054585511	0.00098657547
0.016932268	0.059094890	0.0010205171
0.017063757	0.059886491	0.0010244576
0.017195246	0.058770440	0.0010074193
0.017326734	0.057349963	0.00099380803
0.017458223	0.055427091	0.00097294241
0.017589712	0.056609341	0.00097715462
0.017721200	0.055967531	0.00097645411
0.017852689	0.055415113	0.00095100264
0.017984178	0.053651395	0.00094762305
0.018115666	0.054272396	0.00094487760
0.018247155	0.052602749	0.00092494579
0.018378644	0.052950015	0.00092977005
0.018510133	0.051770444	0.00090988330
0.018641621	0.048904618	0.00088410069
0.018773110	0.052152205	0.00090657632
0.018904599	0.047925890	0.00087015246
0.019036087	0.050643506	0.00088964954
0.019167576	0.049848542	0.00087487179
0.019299065	0.049081899	0.00086341661
0.019430553	0.048257696	0.00086224202
0.019562042	0.048929816	0.00085967475
0.019693531	0.045564943	0.00082880717
0.019825019	0.044056369	0.00080968137
0.019956508	0.044723728	0.00081130642
0.020087997	0.042771282	0.00079937082
0.020219486	0.044824734	0.00080970315
0.020350974	0.043601140	0.00080440560
0.020482463	0.043548699	0.00078896926
0.020613952	0.041605452	0.00077137274
0.020745440	0.042989236	0.00078921792
0.020876929	0.041071020	0.00075959733
0.021008418	0.042340589	0.00077548295
0.021139906	0.041390642	0.00076246595
0.021271395	0.041978950	0.00075988781
0.021402884	0.040169910	0.00074836106
0.021534373	0.039054582	0.00073394913
0.021665861	0.040235375	0.00074363882
0.021797350	0.040341736	0.00074001239
0.021928839	0.038093502	0.00071150042
0.022060327	0.038633016	0.00072453061
0.022191816	0.037184054	0.00070290796
0.022323305	0.038575142	0.00071773219
0.022454793	0.037592246	0.00070435193
0.022586282	0.036294656	0.00068741918
0.022717771	0.035780990	0.00068973140
0.022849260	0.035286645	0.00067527998
0.022980748	0.035760933	0.00068163940
0.023112237	0.035026465	0.00066904878
0.023243726	0.036727655	0.00068131237
0.023375214	0.037666097	0.00069333270
0.023506703	0.037148751	0.00068421166
0.023638192	0.037495432	0.00068597733
0.023769680	0.037033455	0.00068160347
0.023901169	0.037628449	0.00068323331
0.024032658	0.037892117	0.00068669237
0.024164147	0.036463914	0.00066683168
0.024295635	0.037277277	0.00067245127
0.024427124	0.037221294	0.00067017543
0.024558613	0.036182118	0.00065531673
0.024690101	0.036724237	0.00066831553
0.024821590	0.036457371	0.00065949164
0.024953079	0.037664343	0.00066611991
0.025084567	0.036034332	0.00065270881
0.025216056	0.034046712	0.00062991826
0.025347545	0.035886576	0.00065130489
0.025479034	0.035776319	0.00064371764
0.025610522	0.035721144	0.00063816368
0.025742011	0.034769454	0.00063388345
0.025873500	0.034925219	0.00063134856
0.026004988	0.034482547	0.00062958598
0.026136477	0.035692930	0.00063478684
0.026267966	0.034826480	0.00062325417
0.026399454	0.035209534	0.00062941511
0.026530943	0.034160225	0.00061580106
0.026662432	0.034739683	0.00062249824
0.026793920	0.035624857	0.00062735852
0.026925409	0.032832101	0.00060188644
0.027056898	0.034242440	0.00061663901
0.027188387	0.034938206	0.00061394364
0.027319875	0.033120748	0.00060298217
0.027451364	0.034485932	0.00060908730
0.027582853	0.034430355	0.00060538591
0.027714341	0.035556454	0.00061536877
0.027845830	0.033501944	0.00059456116
0.027977319	0.034581417	0.00060775612
0.028108807	0.034441145	0.00060036965
0.028240296	0.034554859	0.00060026473
0.028371785	0.033816004	0.00059284163
0.028503274	0.033378649	0.00058760558
0.028634762	0.033365904	0.00058567065
0.028766251	0.033057757	0.00058539077
0.028897740	0.034245527	0.00058665390
0.029029228	0.033623917	0.00058557564
0.029160717	0.032880363	0.00057871354
0.029292206	0.033601093	0.00058057276
0.029423694	0.032148687	0.00057448706
0.029555183	0.032170828	0.00056356264
0.029686672	0.033255535	0.00057669323
0.029818161	0.033502879	0.00057770426
0.029949649	0.032275490	0.00056372363
0.030081138	0.032787484	0.00056727697
0.030212627	0.032402126	0.00056206166
0.030344115	0.033706679	0.00057153282
0.030475604	0.032465654	0.00056086164
0.030607093	0.032544442	0.00056074526
0.030738581	0.031877525	0.00055627360
0.030870070	0.031667320	0.00054793279
0.031001559	0.032158129	0.00055240267
0.031133048	0.031518263	0.00054976556
0.031264536	0.031752533	0.00054534880
0.031396025	0.032259530	0.00055208870
0.031527514	0.031979772	0.00054721596
0.031659002	0.032419576	0.00054883448
0.031790491	0.031599535	0.00054333392
0.031921980	0.032117410	0.00054336008
0.032053468	0.032033550	0.00054522489
0.032184957	0.031219256	0.00053266727
0.032316446	0.031791340	0.00053570355
0.032447935	0.030896362	0.00053468977
0.032579423	0.031184551	0.00053140605
0.032710912	0.031795168	0.00053596540
0.032842401	0.030866815	0.00052566121
0.032973889	0.031106324	0.00052586466
0.033105378	0.030881219	0.00052716044
0.033236867	0.031455570	0.00052858031
0.033368355	0.031297793	0.00053533717
0.033499844	0.030110248	0.00052563265
0.033631333	0.030551110	0.00052983117
0.033762822	0.030180666	0.00053276089
0.033894310	0.030385104	0.00053311406
0.034025799	0.030451435	0.00053507768
0.034157288	0.030902468	0.00053740996
0.034288776	0.030498465	0.00053357170
0.034420265	0.030872080	0.00054195748
0.034551754	0.030308629	0.00053264014
0.034683242	0.030240019	0.00053371362
0.034814731	0.031137105	0.00053822744
0.034946220	0.031001051	0.00053825398
0.035077708	0.029922997	0.00053388548
0.035209197	0.029478058	0.00052918277
0.035340686	0.029828170	0.00052829158
0.035472175	0.030359194	0.00054274530
0.035603663	0.030101868	0.00054216891
0.035735152	0.029708425	0.00054762162
0.035866641	0.028014473	0.00053237001
0.035998129	0.029237468	0.00054122820
0.036129618	0.029329293	0.00054394783
0.036261107	0.028727445	0.00053801375
0.036392595	0.028743531	0.00054614295
0.036524084	0.028714265	0.00054306525
0.036655573	0.028240827	0.00053352831
0.036787062	0.029771952	0.00055380111
0.036918550	0.028079941	0.00053548770
0.037050039	0.030086664	0.00055902282
0.037181528	0.029935969	0.00055191137
0.037313016	0.029160509	0.00054809897
0.037444505	0.028444057	0.00054591808
0.037575994	0.028644809	0.00054391608
0.037707482	0.028092393	0.00054601558
0.037838971	0.029574513	0.00055919178
0.037970460	0.030264191	0.00056005117
0.038101949	0.029501230	0.00055650700
0.038233437	0.029580512	0.00055155823
0.038364926	0.030982138	0.00055927590
0.038496415	0.029614279	0.00054799913
0.038627903	0.028761264	0.00053537823
0.038759392	0.028351210	0.00053297374
0.038890881	0.028533879	0.00053143986
0.039022369	0.029145817	0.00053507708
0.039153858	0.029043886	0.00053215172
0.039285347	0.028353573	0.00052208191
0.039416836	0.029260144	0.00053436860
0.039548324	0.029122250	0.00053094801
0.039679813	0.029822361	0.00053293601
0.039811302	0.029006285	0.00052873056
0.039942790	0.029356998	0.00052944107
0.040074279	0.028415095	0.00052337779
0.040205768	0.029564628	0.00052934386
0.040337256	0.028797704	0.00052216106
0.040468745	0.029176165	0.00052646990
0.040600234	0.029091857	0.00052334314
0.040731723	0.029043623	0.00052276377
0.040863211	0.028635085	0.00052003571
0.040994700	0.029656153	0.00052494926
0.041126189	0.029807583	0.00052727474
0.041257677	0.029902665	0.00052585694
0.041389166	0.030233581	0.00052803876
0.041520655	0.029810871	0.00052520172
0.041652143	0.029513372	0.00052120660
0.041783632	0.029799241	0.00052396345
0.041915121	0.028676334	0.00051413655
0.042046610	0.028476923	0.00051329809
0.042178098	0.029629616	0.00052088199
0.042309587	0.029659155	0.00052053712
0.042441076	0.029564294	0.00051976173
0.042572564	0.029750299	0.00052092145
0.042704053	0.029516507	0.00051501203
0.042835542	0.029396019	0.00051581296
0.042967030	0.029560561	0.00051799328
0.043098519	0.029834698	0.00052037792
0.043230008	0.030502737	0.00052282885
0.043361496	0.028515961	0.00050403136
0.043492985	0.029612098	0.00051730609
0.043624474	0.029174228	0.00051050268
0.043755963	0.028242701	0.00050644795
0.043887451	0.029543227	0.00051084947
0.044018940	0.029108461	0.00050667469
0.044150429	0.029116803	0.00051226827
0.044281917	0.029730635	0.00051096103
0.044413406	0.028937414	0.00050919829
0.044544895	0.029193092	0.00050664996
0.044676383	0.029337503	0.00050721647
0.044807872	0.029831952	0.00051218510
0.044939361	0.029485438	0.00050927036
0.045070850	0.029384846	0.00050719613
0.045202338	0.028992475	0.00050398278
0.045333827	0.029156061	0.00050107302
0.045465316	0.028737028	0.00050505580
0.045596804	0.030043029	0.00050943810
0.045728293	0.028741636	0.00050032119
0.045859782	0.028368121	0.00049743096
0.045991270	0.029334045	0.00049968766
0.046122759	0.028531652	0.00049770765
0.046254248	0.029089061	0.00051036394
0.046385737	0.028803209	0.00050909874
0.046517225	0.028706045	0.00051076744
0.046648714	0.029165956	0.00051578543
0.046780203	0.028840620	0.00051887786
0.046911691	0.028464002	0.00051477982
0.047043180	0.028795604	0.00051837248
0.047174669	0.029555207	0.00052424828
0.047306157	0.028249770	0.00051610307
0.047437646	0.028566996	0.00052068104
0.047569135	0.029507917	0.00053083022
0.047700624	0.028949243	0.00052304787
0.047832112	0.029418031	0.00053196133
0.047963601	0.030304771	0.00053520149
0.048095090	0.030190241	0.00053919232
0.048226578	0.029556025	0.00053662826
0.048358067	0.028975657	0.00052620936
0.048489556	0.028808496	0.00052837706
0.048621044	0.029096252	0.00053088485
0.048752533	0.028556638	0.00053136573
0.048884022	0.028224837	0.00052587189
0.049015511	0.029098214	0.00053210667
0.049146999	0.029607079	0.00053654783
0.049278488	0.029425009	0.00053585480
0.049409977	0.028683655	0.00053430672
0.049541465	0.028391900	0.00053058284
0.049672954	0.028757496	0.00053392836
0.049804443	0.029766290	0.00054077899
0.049935931	0.028776548	0.00053754004
0.050067420	0.029453144	0.00054221488
0.050198909	0.029934787	0.00054721487
0.050330398	0.029673825	0.00054339079
0.050461886	0.028705133	0.00053436719
0.050593375	0.028959044	0.00053777991
0.050724864	0.029040091	0.00054281667
0.050856352	0.030268412	0.00055073473
0.050987841	0.028328961	0.00053245386
0.051119330	0.028759921	0.00053844206
0.051250818	0.029387036	0.00054448229
0.051382307	0.029705821	0.00054934692
0.051513796	0.029442246	0.00054527450
0.051645284	0.029163102	0.00054232249
0.051776773	0.029251488	0.00054439714
0.051908262	0.029440507	0.00054629434
0.052039751	0.028735476	0.00054100764
0.052171239	0.028981623	0.00054354029
0.052302728	0.028608913	0.00054517083
0.052434217	0.030150325	0.00055189060
0.052565705	0.029156354	0.00054798898
0.052697194	0.029244905	0.00054698357
0.052828683	0.028505466	0.00054298246
0.052960171	0.030418241	0.00055723355
0.053091660	0.029154399	0.00054304084
0.053223149	0.028972524	0.00054564773
0.053354638	0.029879139	0.00055553632
0.053486126	0.028342678	0.00054476076
0.053617615	0.028663958	0.00054274278
0.053749104	0.028806860	0.00054634876
0.053880592	0.030036599	0.00055536917
0.054012081	0.028865045	0.00054930158
0.054143570	0.028807396	0.00054765017
0.054275058	0.028536839	0.00054509159
0.054406547	0.029957796	0.00055423176
0.054538036	0.028863123	0.00055012393
0.054669525	0.029265154	0.00055016288
0.054801013	0.028881038	0.00055216524
0.054932502	0.029329831	0.00055252898
0.055063991	0.027885010	0.00053761813
0.055195479	0.030610952	0.00056530255
0.055326968	0.029696522	0.00055776176
0.055458457	0.028375310	0.00054964370
0.055589945	0.029022710	0.00055069552
0.055721434	0.027969134	0.00054096653
0.055852923	0.029075806	0.00055651543
0.055984412	0.028873684	0.00055195751
0.056115900	0.029237199	0.00055331559
0.056247389	0.028911927	0.00055419449
0.056378878	0.029214335	0.00055166939
0.056510366	0.029602982	0.00055891599
0.056641855	0.029034502	0.00055306828
0.056773344	0.028990972	0.00055347246
0.056904832	0.029196811	0.00055679081
0.057036321	0.030080395	0.00055807651
0.057167810	0.028813510	0.00055286054
0.057299299	0.029074018	0.00055410431
0.057430787	0.029208690	0.00055401464
0.057562276	0.027505537	0.00054277922
0.057693765	0.028577483	0.00054386213
0.057825253	0.029991798	0.00056064560
0.057956742	0.029018020	0.00055295265
0.058088231	0.029341984	0.00055381545
0.058219719	0.029823249	0.00056063357
0.058351208	0.029049512	0.00054702447
0.058482697	0.028772927	0.00054760332
0.058614186	0.028798095	0.00054991112
0.058745674	0.028930486	0.00054702726
0.058877163	0.028445849	0.00054341484
0.059008652	0.029589650	0.00054806279
0.059140140	0.028857344	0.00054732856
0.059271629	0.028661880	0.00054463885
0.059403118	0.029308072	0.00054603265
0.059534606	0.028213537	0.00054048344
0.059666095	0.028996554	0.00053918413
0.059797584	0.027891907	0.00053218768
0.059929072	0.028915171	0.00054442462
0.060060561	0.028972857	0.00054025546
0.060192050	0.028111253	0.00053784113
0.060323539	0.028006167	0.00053157755
0.060455027	0.029056980	0.00054314518
0.060586516	0.029486343	0.00054671143
0.060718005	0.028864179	0.00053857123
0.060849493	0.028369248	0.00053430294
0.060980982	0.028128927	0.00053344701
0.061112471	0.028075430	0.00052930049
0.061243959	0.028582525	0.00054126420
0.061375448	0.028516541	0.00053178447
0.061506937	0.029338050	0.00054371724
0.061638426	0.029123996	0.00053906627
0.061769914	0.028148176	0.00053204533
0.061901403	0.029940377	0.00054982062
0.062032892	0.028371153	0.00053035426
0.062164380	0.028878260	0.00053726532
0.062295869	0.027747615	0.00052837522
0.062427358	0.029225040	0.00053966831
0.062558846	0.028429393	0.00053730790
0.062690335	0.028945098	0.00053433279
0.062821824	0.029517069	0.00054069053
0.062953313	0.029599648	0.00054187345
0.063084801	0.029187266	0.00053603881
0.063216290	0.029319617	0.00054117531
0.063347779	0.029026410	0.00053670738
0.063479267	0.029465864	0.00053729421
0.063610756	0.029417389	0.00054119794
0.063742245	0.029230595	0.00053746578
0.063873733	0.029435615	0.00054148478
0.064005222	0.028707396	0.00053369329
0.064136711	0.028445899	0.00053016617
0.064268200	0.028869622	0.00053284889
0.064399688	0.029147735	0.00053262879
0.064531177	0.028522047	0.00053142616
0.064662666	0.028860009	0.00053128835
0.064794154	0.029406127	0.00053546593
0.064925643	0.028445045	0.00053106318
0.065057132	0.029140639	0.00053419387
0.065188620	0.029079914	0.00053448327
0.065320109	0.028568691	0.00052797389
0.065451598	0.028578013	0.00052707134
0.065583087	0.028000131	0.00052569660
0.065714575	0.028374468	0.00052406553
0.065846064	0.028543857	0.00052919580
0.065977553	0.028529400	0.00052537419
0.066109041	0.028292393	0.00052443005
0.066240530	0.029775117	0.00053762687
0.066372019	0.028368466	0.00052513700
0.066503507	0.028910730	0.00052914751
0.066634996	0.029012702	0.00052730304
0.066766485	0.029252154	0.00053339732
0.066897973	0.027870231	0.00052174807
0.067029462	0.028889439	0.00052958730
0.067160951	0.028477137	0.00052726619
0.067292440	0.027925647	0.00051868299
0.067423928	0.028584756	0.00052103995
0.067555417	0.028371798	0.00052383865
0.067686906	0.028691111	0.00052499187
0.067818394	0.029006133	0.00052864819
0.067949883	0.028766824	0.00052386512
0.068081372	0.028047618	0.00051769210
0.068212860	0.028567645	0.00052376073
0.068344349	0.028344638	0.00052271758
0.068475838	0.028981679	0.00052741128
0.068607327	0.029296614	0.00053065269
0.068738815	0.028560013	0.00052002558
0.068870304	0.028452789	0.00052306820
0.069001793	0.029168828	0.00052553424
0.069133281	0.028862422	0.00052259996
0.069264770	0.027483307	0.00051603113
0.069396259	0.029421128	0.00052324374
0.069527747	0.029713257	0.00053139696
0.069659236	0.028077206	0.00051838552
0.069790725	0.028385049	0.00051820297
0.069922214	0.029435056	0.00052661626
0.070053702	0.027987015	0.00051240555
0.070185191	0.029740912	0.00053057627
0.070316680	0.029008790	0.00052043634
0.070448168	0.028336017	0.00051778775
0.070579657	0.029338919	0.00052774631
0.070711146	0.028466749	0.00051636722
0.070842634	0.028168168	0.00051654609
0.070974123	0.028359592	0.00051683588
0.071105612	0.027967601	0.00051236185
0.071237101	0.028756040	0.00052198951
0.071368589	0.028438900	0.00051282581
0.071500078	0.027897797	0.00051512186
0.071631567	0.028567871	0.00051937181
0.071763055	0.028110658	0.00051438529
0.071894544	0.027675781	0.00051042125
0.072026033	0.028719147	0.00051355250
0.072157521	0.028221959	0.00051629058
0.072289010	0.027512060	0.00051049148
0.072420499	0.027275606	0.00050434210
0.072551988	0.027252068	0.00050322078
0.072683476	0.028504858	0.00051308175
0.072814965	0.028564992	0.00051629582
0.072946454	0.027780213	0.00051135264
0.073077942	0.027705743	0.00050459930
0.073209431	0.026844745	0.00050245321
0.073340920	0.027762944	0.00050655794
0.073472408	0.027045898	0.00050264630
0.073603897	0.026755057	0.00050241946
0.073735386	0.027166126	0.00050024247
0.073866875	0.026883607	0.00049987403
0.073998363	0.027350936	0.00050292042
0.074129852	0.027979078	0.00051050576
0.074261341	0.027732468	0.00050848490
0.074392829	0.027938368	0.00050394888
0.074524318	0.027827771	0.00050733517
0.074655807	0.026912035	0.00049676807
0.074787295	0.026641882	0.00049720541
0.074918784	0.027411347	0.00050246085
0.075050273	0.026936314	0.00049791400
0.075181761	0.027110991	0.00049688773
0.075313250	0.026386857	0.00049211637
0.075444739	0.026478132	0.00049298132
0.075576228	0.027022383	0.00049865224
0.075707716	0.026631861	0.00049446777
0.075839205	0.026155155	0.00049182510
0.075970694	0.027193567	0.00049773436
0.076102182	0.027554631	0.00049807190
0.076233671	0.026587451	0.00049780346
0.076365160	0.026632776	0.00049149591
0.076496648	0.027226056	0.00049758896
0.076628137	0.026431303	0.00049197295
0.076759626	0.027019136	0.00049497060
0.076891115	0.025737841	0.00048598162
0.077022603	0.026710503	0.00049204893
0.077154092	0.026993534	0.00049371377
0.077285581	0.025988448	0.00048896862
0.077417069	0.026711319	0.00049141240
0.077548558	0.026099028	0.00048952409
0.077680047	0.027282680	0.00049377089
0.077811535	0.028201141	0.00050285321
0.077943024	0.026885088	0.00049359378
0.078074513	0.027106584	0.00049144527
0.078206002	0.026989868	0.00049633874
0.078337490	0.026742492	0.00049005781
0.078468979	0.026199718	0.00048589001
0.078600468	0.026951899	0.00049449269
0.078731956	0.027171253	0.00049127288
0.078863445	0.025403236	0.00048052638
0.078994934	0.026088830	0.00048389982
0.079126422	0.026724146	0.00048897308
0.079257911	0.025802805	0.00048248757
0.079389400	0.027331088	0.00049099924
0.079520889	0.026487407	0.00048655472
0.079652377	0.027324673	0.00049377774
0.079783866	0.026110722	0.00048050935
0.079915355	0.026679367	0.00048988217
0.080046843	0.026927162	0.00048757939
0.080178332	0.026497092	0.00048534332
0.080309821	0.027239100	0.00049156782
0.080441309	0.026582598	0.00048225435
0.080572798	0.025936892	0.00048483373
0.080704287	0.026305148	0.00048489197
0.080835776	0.026586164	0.00048462465
0.080967264	0.026647594	0.00048792345
0.081098753	0.026802694	0.00048383029
0.081230242	0.026703306	0.00048635448
0.081361730	0.027089454	0.00048805916
0.081493219	0.026123419	0.00047994562
0.081624708	0.026496096	0.00048543491
0.081756196	0.025713357	0.00047109357
0.081887685	0.026416855	0.00048422589
0.082019174	0.026115177	0.00047987493
0.082150663	0.026439661	0.00048239282
0.082282151	0.026799016	0.00048667153
0.082413640	0.025771820	0.00047617093
0.082545129	0.025980030	0.00047832334
0.082676617	0.026138033	0.00047937368
0.082808106	0.026433056	0.00048163810
0.082939595	0.026240975	0.00048252040
0.083071083	0.025745815	0.00047475314
0.083202572	0.026997214	0.00048566443
0.083334061	0.026498076	0.00048239608
0.083465549	0.025330737	0.00046854380
0.083597038	0.025798392	0.00047758200
0.083728527	0.027356295	0.00048319523
0.083860016	0.025953435	0.00047671701
0.083991504	0.026355411	0.00047905185
0.084122993	0.025762281	0.00047356378
0.084254482	0.025541859	0.00047252296
0.084385970	0.025892197	0.00047475811
0.084517459	0.027245525	0.00048415524
0.084648948	0.026182150	0.00047639274
0.084780436	0.025332624	0.00046725036
0.084911925	0.025932975	0.00047385160
0.085043414	0.026043076	0.00047314176
0.085174903	0.026230427	0.00047364900
0.085306391	0.025566697	0.00047271891
0.085437880	0.025945793	0.00047158224
0.085569369	0.026190411	0.00047491774
0.085700857	0.026025042	0.00047195242
0.085832346	0.025889414	0.00047192784
0.085963835	0.026006943	0.00047578670
0.086095323	0.026834505	0.00047798211
0.086226812	0.025768047	0.00046936567
0.086358301	0.025783627	0.00046997178
0.086489790	0.026185528	0.00047268300
0.086621278	0.025880895	0.00047158871
0.086752767	0.026215286	0.00047185988
0.086884256	0.025287588	0.00046621105
0.087015744	0.025535062	0.00046762168
0.087147233	0.025686990	0.00046771460
0.087278722	0.026204881	0.00047349228
0.087410210	0.025957642	0.00046817956
0.087541699	0.026275485	0.00047177653
0.087673188	0.025358918	0.00046533441
0.087804677	0.025219399	0.00046281828
0.087936165	0.026102781	0.00047222124
0.088067654	0.026300343	0.00047155892
0.088199143	0.025551724	0.00046395707
0.088330631	0.026143516	0.00047091345
0.088462120	0.025276153	0.00046297297
0.088593609	0.025863477	0.00046975692
0.088725097	0.026400680	0.00046954626
0.088856586	0.025701344	0.00046402567
0.088988075	0.025671123	0.00046732131
0.089119564	0.025229223	0.00046168503
0.089251052	0.025686556	0.00046581413
0.089382541	0.025520329	0.00046260688
0.089514030	0.025528495	0.00046404584
0.089645518	0.025261555	0.00046015126
0.089777007	0.025638149	0.00046284523
0.089908496	0.025710543	0.00046651054
0.090039984	0.025402812	0.00046204028
0.090171473	0.025241776	0.00045809437
0.090302962	0.024881015	0.00045885554
0.090434451	0.025396342	0.00046044672
0.090565939	0.025646617	0.00046473599
0.090697428	0.025779829	0.00046309117
0.090828917	0.025860092	0.00046007539
0.090960405	0.025268858	0.00046115345
0.091091894	0.024736219	0.00045375268
0.091223383	0.024796251	0.00045725362
0.091354871	0.025481222	0.00046227652
0.091486360	0.026005358	0.00047288079
0.091617849	0.025252862	0.00047187551
0.091749337	0.025609503	0.00047899156
0.091880826	0.023767345	0.00046827301
0.092012315	0.025204395	0.00048294243
0.092143804	0.025068908	0.00047996181
0.092275292	0.025558450	0.00048871690
0.092406781	0.024455949	0.00048216714
0.092538270	0.025755126	0.00049561941
0.092669758	0.025204720	0.00049373405
0.092801247	0.025186238	0.00047743907
0.092932736	0.024608204	0.00047412044
0.093064224	0.025475283	0.00047729766
0.093195713	0.025626181	0.00047731163
0.093327202	0.024420402	0.00046621918
0.093458691	0.024848199	0.00046493659
0.093590179	0.025485265	0.00047407556
0.093721668	0.025609070	0.00047367321
0.093853157	0.025364191	0.00046914706
0.093984645	0.025211580	0.00046645609
0.094116134	0.024600642	0.00045988185
0.094247623	0.024635289	0.00046083569
0.094379111	0.025116436	0.00046537741
0.094510600	0.025921974	0.00047060741
0.094642089	0.025287371	0.00046636937
0.094773578	0.025158013	0.00045968270
0.094905066	0.025408148	0.00046687074
0.095036555	0.024233713	0.00045920680
0.095168044	0.024531077	0.00045554139
0.095299532	0.024750407	0.00045891057
0.095431021	0.024292981	0.00045149273
0.095562510	0.024063167	0.00045260207
0.095693998	0.024748414	0.00046170568
0.095825487	0.024679282	0.00045516023
0.095956976	0.024515519	0.00045536247
0.096088465	0.024775886	0.00045376731
0.096219953	0.025009666	0.00045929800
0.096351442	0.024701501	0.00045796837
0.096482931	0.025155087	0.00045844148
0.096614419	0.024877036	0.00045516521
0.096745908	0.023913769	0.00044992018
0.096877397	0.024569789	0.00045092470
0.097008885	0.024364416	0.00045392488
0.097140374	0.024470476	0.00045183939
0.097271863	0.024089610	0.00044986019
0.097403352	0.024113984	0.00044788075
0.097534840	0.024101272	0.00044793158
0.097666329	0.024316708	0.00045050263
0.097797818	0.023720761	0.00044052255
0.097929306	0.024360800	0.00044964418
0.098060795	0.024114540	0.00044523630
0.098192284	0.024166865	0.00044221621
0.098323772	0.024070677	0.00044470737
0.098455261	0.024902757	0.00044756868
0.098586750	0.024108896	0.00043881348
0.098718239	0.025390643	0.00045007633
0.098849727	0.024695885	0.00044467388
0.098981216	0.024826155	0.00044561644
0.099112705	0.024615031	0.00044101512
0.099244193	0.024566173	0.00044165840
0.099375682	0.024744434	0.00044449972
0.099507171	0.024019238	0.00043688911
0.099638659	0.023815606	0.00043998617
0.099770148	0.024071396	0.00043872914
0.099901637	0.023585962	0.00043470040
0.10003313	0.024159650	0.00044141575
0.10016461	0.024797522	0.00044491659
0.10029610	0.024390841	0.00044433121
0.10042759	0.024859482	0.00044368128
0.10055908	0.024191019	0.00043860252
0.10069057	0.025055119	0.00044693256
0.10082206	0.023623603	0.00043508100
0.10095355	0.023821259	0.00044069835
0.10108504	0.024238269	0.00043737084
0.10121652	0.024387512	0.00044049325
0.10134801	0.024524772	0.00044104181
0.10147950	0.023676618	0.00043658927
0.10161099	0.023824572	0.00043658967
0.10174248	0.024844058	0.00044512545
0.10187397	0.023936161	0.00043442782
0.10200546	0.024076992	0.00043765157
0.10213694	0.024289324	0.00043642404
0.10226843	0.024450566	0.00043942487
0.10239992	0.024164909	0.00043743677
0.10253141	0.023528934	0.00042795992
0.10266290	0.024108373	0.00043820708
0.10279439	0.024654429	0.00043822773
0.10292588	0.023738262	0.00043290087
0.10305737	0.023998416	0.00043462612
0.10318885	0.022799551	0.00042515303
0.10332034	0.023934531	0.00043462174
0.10345183	0.024955469	0.00043881982
0.10358332	0.023705132	0.00043283524
0.10371481	0.023951320	0.00043425145
0.10384630	0.023652756	0.00043074871
0.10397779	0.023562504	0.00042897713
0.10410928	0.024579684	0.00043868628
0.10424076	0.023677471	0.00043117839
0.10437225	0.024122473	0.00043390476
0.10450374	0.023565539	0.00042772877
0.10463523	0.024211742	0.00043377262
0.10476672	0.023338256	0.00042783058
0.10489821	0.024150756	0.00043381063
0.10502970	0.024001067	0.00042988763
0.10516118	0.024378574	0.00043294481
0.10529267	0.023780230	0.00043136394
0.10542416	0.023695826	0.00043055526
0.10555565	0.024512534	0.00043549723
0.10568714	0.024452817	0.00043423122
0.10581863	0.024245249	0.00043198767
0.10595012	0.024156556	0.00043106279
0.10608161	0.023769894	0.00043092769
0.10621309	0.023789070	0.00042802969
0.10634458	0.024365489	0.00043111868
0.10647607	0.024052034	0.00043170066
0.10660756	0.023878477	0.00042790717
0.10673905	0.023891547	0.00043147392
0.10687054	0.023613751	0.00043100319
0.10700203	0.023929541	0.00043973172
0.10713352	0.023971442	0.00044228633
0.10726500	0.023298114	0.00044097191
0.10739649	0.023194998	0.00044769098
0.10752798	0.024321595	0.00045117208
0.10765947	0.023408716	0.00044886893
0.10779096	0.024214412	0.00045413789
0.10792245	0.023966841	0.00045958308
0.10805394	0.023946427	0.00046017802
0.10818542	0.023586801	0.00045502178
0.10831691	0.023841575	0.00046082057
0.10844840	0.024054714	0.00046245768
0.10857989	0.024164329	0.00046700069
0.10871138	0.024376684	0.00047272918
0.10884287	0.023614551	0.00046369165
0.10897436	0.024114629	0.00046798922
0.10910585	0.023664426	0.00046967500
0.10923733	0.024179612	0.00047091105
0.10936882	0.024912350	0.00048349306
0.10950031	0.024532707	0.00047756893
0.10963180	0.023434350	0.00047279486
0.10976329	0.023178865	0.00046896498
0.10989478	0.024879899	0.00048591397
0.11002627	0.024883668	0.00049123791
0.11015776	0.023719349	0.00047548362
0.11028924	0.022547257	0.00047003771
0.11042073	0.023313634	0.00048037110
0.11055222	0.023833988	0.00047997651
0.11068371	0.023688552	0.00048305486
0.11081520	0.023393267	0.00048057452
0.11094669	0.023218297	0.00047908575
0.11107818	0.023682185	0.00048856232
0.11120966	0.023870409	0.00048618296
0.11134115	0.024192455	0.00049299226
0.11147264	0.024025537	0.00048757492
0.11160413	0.024345032	0.00049235018
0.11173562	0.023163640	0.00049063365
0.11186711	0.022917545	0.00046724849
0.11199860	0.023891993	0.00047813363
0.11213009	0.023909091	0.00046944087
0.11226157	0.023566376	0.00046369662
0.11239306	0.023865861	0.00046554268
0.11252455	0.024152950	0.00046612992
0.11265604	0.024516633	0.00046768981
0.11278753	0.023498380	0.00045495337
0.11291902	0.023317397	0.00045480458
0.11305051	0.023416444	0.00045734339
0.11318200	0.023759544	0.00045439591
0.11331348	0.023924248	0.00045843126
0.11344497	0.023840134	0.00045546626
0.11357646	0.023159489	0.00044666834
0.11370795	0.023836154	0.00045388711
0.11383944	0.023664997	0.00045071156
0.11397093	0.023766364	0.00045078479
0.11410242	0.023634859	0.00045001765
0.11423390	0.023781628	0.00044677210
0.11436539	0.024068748	0.00045323738
0.11449688	0.024158918	0.00044669265
0.11462837	0.023749529	0.00044911858
0.11475986	0.023285628	0.00044204176
0.11489135	0.024026322	0.00044584911
0.11502284	0.024620882	0.00045340612
0.11515433	0.022954181	0.00043894920
0.11528581	0.023282754	0.00044200507
0.11541730	0.023929881	0.00044432996
0.11554879	0.023964411	0.00044435236
0.11568028	0.023353555	0.00044160578
0.11581177	0.023988195	0.00044412017
0.11594326	0.023795651	0.00044406122
0.11607475	0.023647041	0.00043927563
0.11620624	0.023788553	0.00043959312
0.11633772	0.022738981	0.00043368754
0.11646921	0.024148353	0.00044460461
0.11660070	0.023686724	0.00043972957
0.11673219	0.024410965	0.00044270952
0.11686368	0.023348358	0.00043461820
0.11699517	0.024052566	0.00044158672
0.11712666	0.023571623	0.00043582754
0.11725814	0.023015185	0.00043006575
0.11738963	0.024408544	0.00043861296
0.11752112	0.024197519	0.00043501551
0.11765261	0.024378605	0.00043813013
0.11778410	0.024419949	0.00043950577
0.11791559	0.023857002	0.00043267872
0.11804708	0.023560846	0.00043030626
0.11817857	0.023502348	0.00043012164
0.11831005	0.023801778	0.00042867479
0.11844154	0.024025642	0.00043409480
0.11857303	0.024271948	0.00043071682
0.11870452	0.023870753	0.00042895862
0.11883601	0.024032079	0.00043003275
0.11896750	0.024398099	0.00043372689
0.11909899	0.023803924	0.00042867661
0.11923048	0.024055342	0.00042524222
0.11936196	0.023338449	0.00042346066
0.11949345	0.024240175	0.00042613202
0.11962494	0.023484165	0.00042099966
0.11975643	0.023781017	0.00042429426
0.11988792	0.024277251	0.00042415652
0.12001941	0.023337453	0.00041929510
0.12015090	0.024167684	0.00042314301
0.12028239	0.023876277	0.00042392729
0.12041387	0.023386415	0.00041817775
0.12054536	0.023506207	0.00041696278
0.12067685	0.023948171	0.00042138123
0.12080834	0.024288520	0.00042502261
0.12093983	0.024429601	0.00042079259
0.12107132	0.023446169	0.00041970566
0.12120281	0.024093816	0.00042038169
0.12133429	0.024206179	0.00042014370
0.12146578	0.024145160	0.00042144249
0.12159727	0.024184200	0.00041985114
0.12172876	0.024460732	0.00042306414
0.12186025	0.023830326	0.00041782045
0.12199174	0.023541012	0.00041493040
0.12212323	0.024716739	0.00042310279
0.12225472	0.023883813	0.00041715191
0.12238620	0.023562786	0.00041652681
0.12251769	0.024185005	0.00041648293
0.12264918	0.023973626	0.00041916955
0.12278067	0.023993884	0.00041860303
0.12291216	0.024112886	0.00041709730
0.12304365	0.024355020	0.00042058196
0.12317514	0.023434468	0.00041266348
0.12330663	0.023718209	0.00041466421
0.12343811	0.023573244	0.00041520986
0.12356960	0.023955684	0.00041564266
0.12370109	0.023918803	0.00041412057
0.12383258	0.024084608	0.00041486080
0.12396407	0.023930508	0.00041368714
0.12409556	0.023928330	0.00041832931
0.12422705	0.024306281	0.00041687195
0.12435853	0.023749102	0.00041401157
0.12449002	0.023375414	0.00041016380
0.12462151	0.024360471	0.00041909746
0.12475300	0.022619211	0.00040544293
0.12488449	0.023353369	0.00040941578
0.12501598	0.023473679	0.00041202675
0.12514747	0.023477827	0.00040974857
0.12527896	0.024040813	0.00041194916
0.12541044	0.023565834	0.00041229624
0.12554193	0.023617023	0.00041143397
0.12567342	0.023042535	0.00040584328
0.12580491	0.023893272	0.00041378345
0.12593640	0.023753278	0.00040859948
0.12606789	0.023315098	0.00040926178
0.12619938	0.022859300	0.00040459486
0.12633087	0.023201085	0.00040841844
0.12646235	0.024210906	0.00041466527
0.12659384	0.023687118	0.00040745260
0.12672533	0.023717508	0.00041240307
0.12685682	0.023596228	0.00040782389
0.12698831	0.023515337	0.00040896683
0.12711980	0.024013108	0.00041088168
0.12725129	0.023734098	0.00040777330
0.12738277	0.024091759	0.00041240762
0.12751426	0.023615903	0.00040902062
0.12764575	0.024125424	0.00041092942
0.12777724	0.023468155	0.00040453889
0.12790873	0.023680413	0.00040777629
0.12804022	0.024400468	0.00041426152
0.12817171	0.023988074	0.00040859992
0.12830320	0.023708538	0.00040766915
0.12843468	0.023353067	0.00040453188
0.12856617	0.023573133	0.00040556918
0.12869766	0.024003476	0.00040974912
0.12882915	0.024146656	0.00041185179
0.12896064	0.024258546	0.00041018432
0.12909213	0.023386114	0.00040333678
0.12922362	0.023596963	0.00040643689
0.12935511	0.023326641	0.00040310342
0.12948659	0.023420202	0.00040521469
0.12961808	0.023982736	0.00040696083
0.12974957	0.023615369	0.00040491104
0.12988106	0.023332012	0.00040181942
0.13001255	0.023331274	0.00040228763
0.13014404	0.022929740	0.00040203014
0.13027553	0.023691659	0.00040220042
0.13040701	0.023888483	0.00040415007
0.13053850	0.023512452	0.00040516943
0.13066999	0.023756133	0.00040429923
0.13080148	0.023385371	0.00040349414
0.13093297	0.023156363	0.00039848117
0.13106446	0.024405677	0.00040914240
0.13119595	0.023348246	0.00040135811
0.13132744	0.023366174	0.00040105725
0.13145892	0.023572652	0.00040295402
0.13159041	0.023873530	0.00040215807
0.13172190	0.023683550	0.00040171151
0.13185339	0.023135773	0.00039980030
0.13198488	0.023423504	0.00040087300
0.13211637	0.023545762	0.00040280729
0.13224786	0.023324651	0.00039822603
0.13237935	0.023688119	0.00040378312
0.13251083	0.023798882	0.00040344513
0.13264232	0.024127628	0.00040428043
0.13277381	0.023688904	0.00040270827
0.13290530	0.023440654	0.00039805171
0.13303679	0.024211704	0.00040427362
0.13316828	0.023695307	0.00040325437
0.13329977	0.023795602	0.00039925594
0.13343125	0.023071554	0.00040064561
0.13356274	0.022716794	0.00039123292
0.13369423	0.023385783	0.00039834256
0.13382572	0.023931842	0.00040372682
0.13395721	0.023469891	0.00039795698
0.13408870	0.024296946	0.00040552813
0.13422019	0.023951444	0.00039938662
0.13435168	0.024634504	0.00040687304
0.13448316	0.023645826	0.00040112875
0.13461465	0.024114364	0.00040059049
0.13474614	0.023459711	0.00039805307
0.13487763	0.023227066	0.00039612191
0.13500912	0.023746468	0.00039945407
0.13514061	0.023535568	0.00039863990
0.13527210	0.023223716	0.00039733248
0.13540359	0.023321715	0.00039536421
0.13553507	0.023472118	0.00039504400
0.13566656	0.023221233	0.00039513271
0.13579805	0.023130636	0.00039645913
0.13592954	0.023792357	0.00039838033
0.13606103	0.023528541	0.00039922671
0.13619252	0.022983396	0.00039257293
0.13632401	0.023436512	0.00039383754
0.13645549	0.023407321	0.00039763090
0.13658698	0.023625330	0.00039643729
0.13671847	0.023505176	0.00039643914
0.13684996	0.024215458	0.00040074558
0.13698145	0.024088281	0.00039845363
0.13711294	0.023910057	0.00039795728
0.13724443	0.023129699	0.00039199696
0.13737592	0.023848980	0.00039619431
0.13750740	0.024125424	0.00040077148
0.13763889	0.024013309	0.00039560893
0.13777038	0.023346810	0.00039449355
0.13790187	0.023782948	0.00039582042
0.13803336	0.023215817	0.00039128010
0.13816485	0.022925264	0.00039126665
0.13829634	0.023223242	0.00039083856
0.13842783	0.023684497	0.00039568655
0.13855931	0.023768291	0.00039581793
0.13869080	0.023127629	0.00039066278
0.13882229	0.023527977	0.00039213109
0.13895378	0.023703857	0.00039237113
0.13908527	0.022968551	0.00039088021
0.13921676	0.022982204	0.00038941101
0.13934825	0.024334716	0.00039754682
0.13947973	0.023610532	0.00039390165
0.13961122	0.023302298	0.00039159044
0.13974271	0.023503837	0.00039269738
0.13987420	0.023881222	0.00039637392
0.14000569	0.023532946	0.00038945254
0.14013718	0.023922112	0.00039288040
0.14026867	0.023388635	0.00039030314
0.14040016	0.024275153	0.00039708762
0.14053164	0.023961001	0.00039642048
0.14066313	0.024023059	0.00038986206
0.14079462	0.023068121	0.00038850965
0.14092611	0.023899717	0.00039276699
0.14105760	0.023311572	0.00038802873
0.14118909	0.024262841	0.00039723599
0.14132058	0.024123517	0.00038970946
0.14145207	0.023124772	0.00038778614
0.14158355	0.023149373	0.00038702742
0.14171504	0.023697508	0.00039126828
0.14184653	0.023546216	0.00039059381
0.14197802	0.023258618	0.00038582780
0.14210951	0.023750255	0.00038847421
0.14224100	0.023497514	0.00038784140
0.14237249	0.023385497	0.00038664265
0.14250398	0.023581121	0.00039123076
0.14263546	0.023302957	0.00038483080
0.14276695	0.022808387	0.00038415434
0.14289844	0.023834707	0.00038928252
0.14302993	0.024013860	0.00039061496
0.14316142	0.023971917	0.00039083982
0.14329291	0.023438800	0.00038564129
0.14342440	0.023391624	0.00038624341
0.14355588	0.023740549	0.00038856686
0.14368737	0.024107815	0.00039125806
0.14381886	0.023771716	0.00038941820
0.14395035	0.023694440	0.00038582139
0.14408184	0.023322927	0.00038541775
0.14421333	0.023609542	0.00038741023
0.14434482	0.023452664	0.00038564660
0.14447631	0.023294378	0.00038643590
0.14460779	0.023132014	0.00038259371
0.14473928	0.024105841	0.00038950820
0.14487077	0.023821749	0.00039072136
0.14500226	0.022885061	0.00038207278
0.14513375	0.023741713	0.00038902242
0.14526524	0.023465450	0.00038473469
0.14539673	0.023724539	0.00038740523
0.14552822	0.024101442	0.00039138454
0.14565970	0.023102763	0.00038253904
0.14579119	0.023974870	0.00038829496
0.14592268	0.023518888	0.00038376811
0.14605417	0.023207747	0.00038177365
0.14618566	0.023445286	0.00038538004
0.14631715	0.023619093	0.00038391109
0.14644864	0.024051214	0.00038704690
0.14658012	0.023329705	0.00038382481
0.14671161	0.023478405	0.00038267008
0.14684310	0.023763997	0.00038733367
0.14697459	0.023727660	0.00038361272
0.14710608	0.023411978	0.00038326717
0.14723757	0.023959393	0.00038648398
0.14736906	0.023532091	0.00038379034
0.14750055	0.024293181	0.00038870644
0.14763203	0.023943179	0.00038576746
0.14776352	0.024190463	0.00038726495
0.14789501	0.023513232	0.00038374607
0.14802650	0.023609415	0.00038156676
0.14815799	0.023197310	0.00038259528
0.14828948	0.023877046	0.00038451137
0.14842097	0.023739562	0.00038483401
0.14855246	0.023289959	0.00038202725
0.14868394	0.023608283	0.00038190918
0.14881543	0.024151764	0.00038611013
0.14894692	0.023711810	0.00038500290
0.14907841	0.023589894	0.00038284865
0.14920990	0.023806076	0.00038370086
0.14934139	0.023741690	0.00038246487
0.14947288	0.023106339	0.00037990833
0.14960436	0.024224341	0.00038547792
0.14973585	0.023284845	0.00038123253
0.14986734	0.023896113	0.00038438660
0.14999883	0.023703814	0.00038186954
0.15013032	0.023504643	0.00038221238
0.15026181	0.023589290	0.00038242756
0.15039330	0.023921586	0.00038263551
0.15052479	0.024245884	0.00038508102
0.15065627	0.023801265	0.00038304980
0.15078776	0.022948708	0.00037677663
0.15091925	0.024066646	0.00038410518
0.15105074	0.023574989	0.00038018669
0.15118223	0.022960360	0.00037757262
0.15131372	0.023291808	0.00037887150
0.15144521	0.024095458	0.00038420621
0.15157670	0.023732672	0.00038090375
0.15170818	0.023564162	0.00037881081
0.15183967	0.023475191	0.00037939460
0.15197116	0.023328000	0.00037853852
0.15210265	0.022785693	0.00037494404
0.15223414	0.023803767	0.00038085663
0.15236563	0.023357480	0.00037715166
0.15249712	0.022834023	0.00037417466
0.15262860	0.023871104	0.00037939775
0.15276009	0.023570346	0.00038056940
0.15289158	0.023207003	0.00037637816
0.15302307	0.022821067	0.00037244755
0.15315456	0.023415647	0.00037669960
0.15328605	0.023775033	0.00037906794
0.15341754	0.023589189	0.00037906640
0.15354903	0.023275637	0.00037518568
0.15368051	0.023814286	0.00037985294
0.15381200	0.023860776	0.00037957967
0.15394349	0.022687598	0.00037322960
0.15407498	0.023915175	0.00038034945
0.15420647	0.023929227	0.00037927417
0.15433796	0.024031857	0.00037995259
0.15446945	0.023832936	0.00037826927
0.15460094	0.024211478	0.00038208184
0.15473242	0.023300225	0.00037540134
0.15486391	0.023244645	0.00037398267
0.15499540	0.024073315	0.00037964056
0.15512689	0.023556296	0.00037734002
0.15525838	0.023622143	0.00037684922
0.15538987	0.024034678	0.00037847061
0.15552136	0.023872402	0.00037745250
0.15565284	0.023762780	0.00037644130
0.15578433	0.023787303	0.00037830677
0.15591582	0.023827763	0.00037815334
0.15604731	0.023085374	0.00037451319
0.15617880	0.023567690	0.00037575454
0.15631029	0.023373472	0.00037538394
0.15644178	0.023306988	0.00037318321
0.15657327	0.024270671	0.00038074917
0.15670475	0.023581663	0.00037406696
0.15683624	0.023917891	0.00037772367
0.15696773	0.023458599	0.00037382185
0.15709922	0.024037324	0.00037598211
0.15723071	0.023622214	0.00037555674
0.15736220	0.023416931	0.00037287534
0.15749369	0.023274924	0.00037221247
0.15762518	0.023167754	0.00037087275
0.15775666	0.023670317	0.00037359104
0.15788815	0.023636775	0.00037608283
0.15801964	0.023753254	0.00037514187
0.15815113	0.023267595	0.00037231183
0.15828262	0.023373588	0.00037228180
0.15841411	0.022862393	0.00037003207
0.15854560	0.023724427	0.00037467447
0.15867708	0.023132112	0.00036858409
0.15880857	0.024236938	0.00037847034
0.15894006	0.023764387	0.00037343273
0.15907155	0.023496303	0.00037335913
0.15920304	0.024230424	0.00037800635
0.15933453	0.023241784	0.00037016138
0.15946602	0.023834234	0.00037378978
0.15959751	0.023424048	0.00037134620
0.15972899	0.023489978	0.00037095253
0.15986048	0.023603622	0.00037352142
0.15999197	0.023659342	0.00037119665
0.16012346	0.023376889	0.00037193385
0.16025495	0.023154128	0.00036783717
0.16038644	0.024005817	0.00037325375
0.16051793	0.023313643	0.00037134108
0.16064942	0.023418492	0.00036875420
0.16078090	0.023717681	0.00037261308
0.16091239	0.023466806	0.00037060658
0.16104388	0.023092022	0.00036686077
0.16117537	0.023223611	0.00036910643
0.16130686	0.024375076	0.00037489218
0.16143835	0.023414835	0.00037010621
0.16156984	0.023508591	0.00037143071
0.16170133	0.023974776	0.00036972519
0.16183281	0.023243966	0.00036884193
0.16196430	0.023674110	0.00037135430
0.16209579	0.023323488	0.00036833415
0.16222728	0.023334225	0.00036877375
0.16235877	0.024046658	0.00037105667
0.16249026	0.024242568	0.00037347217
0.16262175	0.023279347	0.00036768261
0.16275323	0.023279381	0.00036702322
0.16288472	0.023230937	0.00036633698
0.16301621	0.023508722	0.00036724510
0.16314770	0.023430681	0.00037050884
0.16327919	0.023249504	0.00036550821
0.16341068	0.023707914	0.00037022303
0.16354217	0.023582016	0.00036919711
0.16367366	0.023306520	0.00036686383
0.16380514	0.023067087	0.00036706859
0.16393663	0.023638694	0.00036962071
0.16406812	0.023116054	0.00036411796
0.16419961	0.023177385	0.00036601777
0.16433110	0.023238305	0.00036542096
0.16446259	0.023923261	0.00037090327
0.16459408	0.023384291	0.00036747222
0.16472557	0.023341024	0.00036429012
0.16485705	0.023190166	0.00036625501
0.16498854	0.023620582	0.00036778891
0.16512003	0.023553146	0.00036600265
0.16525152	0.023509440	0.00036793930
0.16538301	0.023152710	0.00036278469
0.16551450	0.023414085	0.00036733579
0.16564599	0.024154465	0.00037079690
0.16577747	0.023280496	0.00036490239
0.16590896	0.024036716	0.00037054392
0.16604045	0.023703595	0.00036646677
0.16617194	0.023157921	0.00036548278
0.16630343	0.023073304	0.00036298699
0.16643492	0.024388652	0.00037137741
0.16656641	0.024110358	0.00036914167
0.16669790	0.023953866	0.00036685423
0.16682938	0.023822002	0.00036861676
0.16696087	0.023371911	0.00036511936
0.16709236	0.023310776	0.00036291089
0.16722385	0.023286501	0.00036395627
0.16735534	0.023350257	0.00036308715
0.16748683	0.024130145	0.00036725649
0.16761832	0.023816087	0.00036849796
0.16774981	0.023836076	0.00036494011
0.16788129	0.022896813	0.00036131855
0.16801278	0.023168732	0.00036210353
0.16814427	0.022970317	0.00036118722
0.16827576	0.023931125	0.00036770724
0.16840725	0.023748396	0.00036479647
0.16853874	0.023886250	0.00036657030
0.16867023	0.023650918	0.00036412731
0.16880171	0.023337488	0.00036379804
0.16893320	0.023237153	0.00036130221
0.16906469	0.023758971	0.00036411944
0.16919618	0.023544344	0.00036506584
0.16932767	0.023652659	0.00036325758
0.16945916	0.023410859	0.00036332922
0.16959065	0.023370995	0.00036403076
0.16972214	0.023449081	0.00036104064
0.16985362	0.023903556	0.00036576468
0.16998511	0.024008399	0.00036411487
0.17011660	0.023727443	0.00036377720
0.17024809	0.023000464	0.00035962837
0.17037958	0.023446714	0.00036111914
0.17051107	0.023583590	0.00036418250
0.17064256	0.023676391	0.00036417314
0.17077405	0.022967961	0.00035894919
0.17090553	0.022828122	0.00035924116
0.17103702	0.023043041	0.00035791075
0.17116851	0.023614895	0.00036177737
0.17130000	0.023464909	0.00036170305
0.17143149	0.022785250	0.00035671325
0.17156298	0.023560028	0.00036089871
0.17169447	0.024016382	0.00036326036
0.17182595	0.023585490	0.00036228718
0.17195744	0.023343747	0.00036028690
0.17208893	0.023990486	0.00036184280
0.17222042	0.023506835	0.00036059093
0.17235191	0.023047430	0.00035846468
0.17248340	0.023178961	0.00035904232
0.17261489	0.023754137	0.00036268564
0.17274638	0.023103038	0.00035756905
0.17287786	0.023572839	0.00036080541
0.17300935	0.023871651	0.00036233851
0.17314084	0.023622944	0.00036106430
0.17327233	0.023405442	0.00036027786
0.17340382	0.023947288	0.00036218588
0.17353531	0.023435006	0.00036038573
0.17366680	0.023622329	0.00035995871
0.17379829	0.023341772	0.00035796759
0.17392977	0.023066229	0.00035785015
0.17406126	0.023220955	0.00035695782
0.17419275	0.023430261	0.00035821523
0.17432424	0.023402689	0.00035715949
0.17445573	0.023713898	0.00036020109
0.17458722	0.023121002	0.00035734597
0.17471871	0.023478369	0.00035777099
0.17485019	0.023537308	0.00035914780
0.17498168	0.023546429	0.00035837122
0.17511317	0.023425550	0.00035858106
0.17524466	0.023703535	0.00036064335
0.17537615	0.022976840	0.00035495251
0.17550764	0.023633306	0.00035928801
0.17563913	0.023531188	0.00035756909
0.17577062	0.023956635	0.00035955627
0.17590210	0.023518934	0.00035724563
0.17603359	0.023654912	0.00035732856
0.17616508	0.023489665	0.00035746005
0.17629657	0.023163217	0.00035603291
0.17642806	0.023377743	0.00035552907
0.17655955	0.023805053	0.00036063155
0.17669104	0.023694475	0.00035663648
0.17682253	0.024036040	0.00035877668
0.17695401	0.023053564	0.00035569427
0.17708550	0.023736667	0.00035681025
0.17721699	0.023834875	0.00035785584
0.17734848	0.023890130	0.00035892170
0.17747997	0.023866912	0.00035868752
0.17761146	0.023202613	0.00035661543
0.17774295	0.023571433	0.00035400288
0.17787443	0.023293002	0.00035531352
0.17800592	0.023724235	0.00035667523
0.17813741	0.023416241	0.00035525745
0.17826890	0.023567328	0.00035730348
0.17840039	0.023228862	0.00035263165
0.17853188	0.023106644	0.00035353642
0.17866337	0.022831833	0.00035151331
0.17879486	0.023738685	0.00035585241
0.17892634	0.023186144	0.00035306162
0.17905783	0.023116635	0.00035223369
0.17918932	0.023978947	0.00035886394
0.17932081	0.023398029	0.00035424409
0.17945230	0.022817616	0.00035129041
0.17958379	0.023656105	0.00035571821
0.17971528	0.022491769	0.00034853303
0.17984677	0.023348615	0.00035375797
0.17997825	0.023310713	0.00035295202
0.18010974	0.023423098	0.00035370864
0.18024123	0.023354179	0.00035288320
0.18037272	0.023606385	0.00035300469
0.18050421	0.022822040	0.00035753686
0.18063570	0.023435567	0.00036341073
0.18076719	0.022945697	0.00036151675
0.18089867	0.023329959	0.00036826967
0.18103016	0.023003409	0.00036553393
0.18116165	0.023139676	0.00036980931
0.18129314	0.024033716	0.00037563650
0.18142463	0.023461646	0.00037257625
0.18155612	0.023267469	0.00037561509
0.18168761	0.023432065	0.00037512061
0.18181910	0.022656147	0.00037273910
0.18195058	0.022884998	0.00037608094
0.18208207	0.023485172	0.00037748373
0.18221356	0.024221349	0.00038625857
0.18234505	0.022973996	0.00037814398
0.18247654	0.023965532	0.00038606021
0.18260803	0.023584632	0.00038611920
0.18273952	0.023232268	0.00038379623
0.18287101	0.024046576	0.00039068681
0.18300249	0.023650207	0.00038731220
0.18313398	0.022905377	0.00038255504
0.18326547	0.023886007	0.00039262365
0.18339696	0.023248378	0.00038728710
0.18352845	0.023018056	0.00038784548
0.18365994	0.022979263	0.00038911807
0.18379143	0.022985461	0.00038839025
0.18392292	0.022835549	0.00039032665
0.18405440	0.023505480	0.00039289010
0.18418589	0.023669328	0.00039565135
0.18431738	0.023976174	0.00039979898
0.18444887	0.023257977	0.00039236532
0.18458036	0.023963783	0.00040005586
0.18471185	0.023639933	0.00039905047
0.18484334	0.023771917	0.00039924757
0.18497482	0.023247498	0.00039843751
0.18510631	0.023274928	0.00039662893
0.18523780	0.023180656	0.00039914489
0.18536929	0.023677336	0.00039736555
0.18550078	0.023476517	0.00038832421
0.18563227	0.022747271	0.00038443267
0.18576376	0.023910251	0.00038471994
0.18589525	0.023671461	0.00038626988
0.18602673	0.023202322	0.00038015590
0.18615822	0.023560681	0.00038143784
0.18628971	0.023244102	0.00037831467
0.18642120	0.024166380	0.00038147718
0.18655269	0.022849169	0.00037447380
0.18668418	0.022510983	0.00036944337
0.18681567	0.023661419	0.00037633297
0.18694716	0.023775500	0.00037702015
0.18707864	0.023763102	0.00037300070
0.18721013	0.023506867	0.00037138176
0.18734162	0.023997428	0.00037498062
0.18747311	0.022927058	0.00036610107
0.18760460	0.022967133	0.00036922612
0.18773609	0.022585980	0.00036299654
0.18786758	0.023053463	0.00036542109
0.18799906	0.023753569	0.00037026866
0.18813055	0.023034475	0.00036310143
0.18826204	0.022615554	0.00036089693
0.18839353	0.023639713	0.00036426345
0.18852502	0.023577132	0.00036586106
0.18865651	0.023036733	0.00036280653
0.18878800	0.023573206	0.00036080531
0.18891949	0.023956155	0.00036538878
0.18905097	0.023395041	0.00035971772
0.18918246	0.023653659	0.00036182175
0.18931395	0.023454797	0.00036055244
0.18944544	0.023211793	0.00035647017
0.18957693	0.022991335	0.00035735941
0.18970842	0.023588126	0.00035780686
0.18983991	0.023005776	0.00035684375
0.18997140	0.023804945	0.00036134401
0.19010288	0.023951917	0.00035910821
0.19023437	0.023082403	0.00035393823
0.19036586	0.023473708	0.00035554860
0.19049735	0.022999734	0.00035256599
0.19062884	0.023061383	0.00035471341
0.19076033	0.023510527	0.00035382538
0.19089182	0.023304262	0.00035315532
0.19102330	0.023234418	0.00035258890
0.19115479	0.023436155	0.00035375442
0.19128628	0.023615926	0.00035522338
0.19141777	0.023412857	0.00035251308
0.19154926	0.023107375	0.00035124370
0.19168075	0.023078915	0.00035122266
0.19181224	0.023634648	0.00035508859
0.19194373	0.023831159	0.00035586366
0.19207521	0.023777926	0.00035429454
0.19220670	0.023612674	0.00035292496
0.19233819	0.023444913	0.00035164094
0.19246968	0.022941668	0.00034937898
0.19260117	0.023479143	0.00035289194
0.19273266	0.023154703	0.00035011120
0.19286415	0.023243524	0.00035029070
0.19299564	0.023320215	0.00035214049
0.19312712	0.022907251	0.00034650415
0.19325861	0.023516674	0.00035218952
0.19339010	0.023150155	0.00034937874
0.19352159	0.023568644	0.00035090042
0.19365308	0.023484313	0.00035286470
0.19378457	0.023246596	0.00034854979
0.19391606	0.023872323	0.00035289097
0.19404754	0.023270758	0.00034941500
0.19417903	0.023199760	0.00035017483
0.19431052	0.024401542	0.00035731604
0.19444201	0.023752534	0.00035231796
0.19457350	0.023096500	0.00034749776
0.19470499	0.023751287	0.00035201876
0.19483648	0.023591332	0.00035002273
0.19496797	0.023612560	0.00035186937
0.19509945	0.022914646	0.00034482442
0.19523094	0.023547604	0.00034969674
0.19536243	0.023036190	0.00034645155
0.19549392	0.023776860	0.00035018510
0.19562541	0.023539854	0.00034926898
0.19575690	0.022980067	0.00034558055
0.19588839	0.023526069	0.00034767557
0.19601988	0.022916403	0.00034424210
0.19615136	0.022569422	0.00034151439
0.19628285	0.023335522	0.00034835180
0.19641434	0.023016583	0.00034452422
0.19654583	0.022970777	0.00034532104
0.19667732	0.023705402	0.00034808415
0.19680881	0.023280318	0.00034677654
0.19694030	0.023177467	0.00034642162
0.19707178	0.023003708	0.00034444285
0.19720327	0.023975401	0.00035045827
0.19733476	0.023409507	0.00034552011
0.19746625	0.022923717	0.00034283810
0.19759774	0.023278825	0.00034656641
0.19772923	0.023332490	0.00034580899
0.19786072	0.023277171	0.00034443700
0.19799221	0.023468675	0.00034735051
0.19812369	0.023654832	0.00034617693
0.19825518	0.022952744	0.00034445637
0.19838667	0.022625529	0.00034096208
0.19851816	0.023653631	0.00034795754
0.19864965	0.023831542	0.00034814934
0.19878114	0.023608324	0.00034567522
0.19891263	0.022904308	0.00034297125
0.19904412	0.023218559	0.00034311525
0.19917560	0.023643729	0.00034707172
0.19930709	0.023468326	0.00034558090
0.19943858	0.023521817	0.00034464307
0.19957007	0.023431662	0.00034589737
0.19970156	0.023080596	0.00034207450
0.19983305	0.022926736	0.00034150240
0.19996454	0.022899780	0.00034112390
0.20009602	0.024561018	0.00035038180
0.20022751	0.023340825	0.00034460495
0.20035900	0.023670987	0.00034602956
0.20049049	0.023911877	0.00034683532
0.20062198	0.022919614	0.00034141655
0.20075347	0.023490440	0.00034433784
0.20088496	0.023620197	0.00034590415
0.20101645	0.023166515	0.00034285561
0.20114793	0.023253889	0.00034042805
0.20127942	0.023672518	0.00034452702
0.20141091	0.023405260	0.00034182882
0.20154240	0.023347559	0.00034296009
0.20167389	0.023066229	0.00034191525
0.20180538	0.023190793	0.00033980447
0.20193687	0.023567938	0.00034353388
0.20206836	0.023216460	0.00034170758
0.20219984	0.023761086	0.00034521603
0.20233133	0.022967044	0.00034138846
0.20246282	0.023453405	0.00034154586
0.20259431	0.023136314	0.00033956601
0.20272580	0.023028669	0.00033882430
0.20285729	0.023301626	0.00034096087
0.20298878	0.023179246	0.00034145310
0.20312027	0.023532222	0.00034040119
0.20325175	0.023864552	0.00034494956
0.20338324	0.023324819	0.00034015345
0.20351473	0.022810903	0.00033721958
0.20364622	0.023865308	0.00034455269
0.20377771	0.022852306	0.00033675887
0.20390920	0.022997898	0.00033914230
0.20404069	0.023438044	0.00034039936
0.20417217	0.023377507	0.00034207129
0.20430366	0.022772484	0.00033839744
0.20443515	0.023332011	0.00033786316
0.20456664	0.023613352	0.00034264481
0.20469813	0.023240805	0.00033930150
0.20482962	0.023222524	0.00033886823
0.20496111	0.023775914	0.00034270905
0.20509260	0.023992237	0.00034286125
0.20522408	0.023029643	0.00033777196
0.20535557	0.023183515	0.00033829826
0.20548706	0.022685294	0.00033407952
0.20561855	0.023232506	0.00033964965
0.20575004	0.023010269	0.00033582209
0.20588153	0.023414819	0.00033963362
0.20601302	0.023527421	0.00034089664
0.20614451	0.023522793	0.00033741249
0.20627599	0.023087978	0.00033748145
0.20640748	0.023059795	0.00033591497
0.20653897	0.023300832	0.00033822671
0.20667046	0.023127700	0.00033713855
0.20680195	0.023376069	0.00033794641
0.20693344	0.023497976	0.00033966930
0.20706493	0.023676624	0.00033951956
0.20719641	0.023139512	0.00033744844
0.20732790	0.023197286	0.00033875352
0.20745939	0.023362531	0.00033659519
0.20759088	0.023298665	0.00033713100
0.20772237	0.022812689	0.00033471973
0.20785386	0.023755183	0.00033931139
0.20798535	0.023791847	0.00034172116
0.20811684	0.023166463	0.00033526541
0.20824832	0.023337552	0.00033741516
0.20837981	0.022957492	0.00033441041
0.20851130	0.023795108	0.00033988492
0.20864279	0.022958820	0.00033565395
0.20877428	0.023475233	0.00033564243
0.20890577	0.023001664	0.00033479400
0.20903726	0.023536324	0.00033769465
0.20916875	0.023198572	0.00033626401
0.20930023	0.023134366	0.00033649170
0.20943172	0.023726640	0.00033866111
0.20956321	0.023520734	0.00033649417
0.20969470	0.022544749	0.00033180343
0.20982619	0.023567634	0.00033778732
0.20995768	0.023163672	0.00033618778
0.21008917	0.023636930	0.00033693760
0.21022065	0.023390575	0.00033670513
0.21035214	0.023579501	0.00033802343
0.21048363	0.023290011	0.00033453548
0.21061512	0.023511705	0.00033799464
0.21074661	0.023284486	0.00033398998
0.21087810	0.022906581	0.00033269290
0.21100959	0.023270431	0.00033568612
0.21114108	0.022841527	0.00033150663
0.21127256	0.023501442	0.00033808811
0.21140405	0.023364135	0.00033353726
0.21153554	0.023295259	0.00033525297
0.21166703	0.022781372	0.00033234278
0.21179852	0.023799071	0.00033665507
0.21193001	0.023525056	0.00033662783
0.21206150	0.023419415	0.00033360732
0.21219299	0.023433168	0.00033414581
0.21232447	0.022881604	0.00033228048
0.21245596	0.023762216	0.00033658841
0.21258745	0.022994434	0.00033230348
0.21271894	0.023437074	0.00033452642
0.21285043	0.022989695	0.00033114514
0.21298192	0.023604503	0.00033715795
0.21311341	0.023304733	0.00033295603
0.21324489	0.023262529	0.00033382694
0.21337638	0.023065226	0.00033176074
0.21350787	0.023223523	0.00033308319
0.21363936	0.023300768	0.00033486071
0.21377085	0.023508135	0.00033330977
0.21390234	0.022772722	0.00033162886
0.21403383	0.023247072	0.00033236313
0.21416532	0.023378650	0.00033275896
0.21429680	0.023331559	0.00033418819
0.21442829	0.023270630	0.00033276833
0.21455978	0.023803540	0.00033510522
0.21469127	0.023669314	0.00033476084
0.21482276	0.023271598	0.00033204127
0.21495425	0.023064896	0.00033176675
0.21508574	0.023281169	0.00033200152
0.21521723	0.023092811	0.00033046253
0.21534871	0.023163938	0.00033227426
0.21548020	0.023635518	0.00033183469
0.21561169	0.023236624	0.00033252310
0.21574318	0.023324995	0.00033203339
0.21587467	0.022983848	0.00032935182
0.21600616	0.023418251	0.00033269905
0.21613765	0.022686186	0.00032680014
0.21626913	0.022718315	0.00032866990
0.21640062	0.023086890	0.00032956797
0.21653211	0.022672850	0.00032750542
0.21666360	0.023035097	0.00032868568
0.21679509	0.023162308	0.00032933160
0.21692658	0.023761487	0.00033403425
0.21705807	0.023363544	0.00033065624
0.21718956	0.022571895	0.00032599265
0.21732104	0.023345327	0.00033189262
0.21745253	0.023231855	0.00032959921
0.21758402	0.023370316	0.00033032451
0.21771551	0.023232438	0.00032961026
0.21784700	0.023108330	0.00032784947
0.21797849	0.023140726	0.00032979725
0.21810998	0.022839548	0.00032862441
0.21824147	0.023032256	0.00032871828
0.21837295	0.023607557	0.00033282909
0.21850444	0.023789152	0.00033084473
0.21863593	0.022371576	0.00032531067
0.21876742	0.022870948	0.00032552801
0.21889891	0.023468633	0.00033115468
0.21903040	0.022678561	0.00032653057
0.21916189	0.024028205	0.00033187879
0.21929337	0.023309519	0.00032915728
0.21942486	0.023209392	0.00032859337
0.21955635	0.023270212	0.00033009343
0.21968784	0.022684321	0.00032614612
0.21981933	0.023074474	0.00032586844
0.21995082	0.023006414	0.00032785988
0.22008231	0.022863205	0.00032532750
0.22021380	0.023235088	0.00032911031
0.22034528	0.023568400	0.00033083283
0.22047677	0.023554206	0.00032824289
0.22060826	0.023371906	0.00032906963
0.22073975	0.023883030	0.00033118908
0.22087124	0.022990602	0.00032718089
0.22100273	0.023249581	0.00032791966
0.22113422	0.022871123	0.00032346028
0.22126571	0.023087891	0.00032740456
0.22139719	0.023467502	0.00032922051
0.22152868	0.023186285	0.00032733268
0.22166017	0.023295496	0.00032854916
0.22179166	0.023023797	0.00032511521
0.22192315	0.023239506	0.00032718355
0.22205464	0.023421144	0.00032854284
0.22218613	0.023051672	0.00032580858
0.22231761	0.023081192	0.00032455750
0.22244910	0.023075359	0.00032665261
0.22258059	0.023057721	0.00032645412
0.22271208	0.023001855	0.00032613236
0.22284357	0.023229062	0.00032695016
0.22297506	0.023188404	0.00032671131
0.22310655	0.022996746	0.00032368449
0.22323804	0.022919070	0.00032531344
0.22336952	0.023044463	0.00032552939
0.22350101	0.023078930	0.00032452022
0.22363250	0.023310577	0.00032674450
0.22376399	0.023559791	0.00032691905
0.22389548	0.023436128	0.00032777074
0.22402697	0.022867018	0.00032477460
0.22415846	0.022777640	0.00032300679
0.22428995	0.023278701	0.00032600491
0.22442143	0.023094903	0.00032329878
0.22455292	0.023401047	0.00032622253
0.22468441	0.023194708	0.00032686006
0.22481590	0.023454897	0.00032608836
0.22494739	0.022708581	0.00032170528
0.22507888	0.022124638	0.00031883684
0.22521037	0.022521108	0.00032163783
0.22534186	0.023474634	0.00032778277
0.22547334	0.023271609	0.00032448325
0.22560483	0.022995050	0.00032170508
0.22573632	0.023025331	0.00032427137
0.22586781	0.023244488	0.00032426760
0.22599930	0.023073940	0.00032494279
0.22613079	0.023017506	0.00032215189
0.22626228	0.023418664	0.00032586533
0.22639376	0.023394892	0.00032484204
0.22652525	0.023239649	0.00032333504
0.22665674	0.023225294	0.00032562500
0.22678823	0.023398222	0.00032453629
0.22691972	0.023049201	0.00032264609
0.22705121	0.023122908	0.00032392572
0.22718270	0.022321968	0.00031898158
0.22731419	0.022873567	0.00032312127
0.22744567	0.023072574	0.00032281395
0.22757716	0.023461166	0.00032344782
0.22770865	0.023554975	0.00032537873
0.22784014	0.023182072	0.00032231787
0.22797163	0.022760446	0.00032239321
0.22810312	0.023076721	0.00032123810
0.22823461	0.023900473	0.00032624609
0.22836610	0.023145321	0.00032313967
0.22849758	0.023209073	0.00032131125
0.22862907	0.022899778	0.00032161279
0.22876056	0.023004991	0.00032003824
0.22889205	0.023592704	0.00032457467
0.22902354	0.023558125	0.00032422638
0.22915503	0.022830411	0.00031949506
0.22928652	0.023102141	0.00032211693
0.22941800	0.023178512	0.00032201299
0.22954949	0.022995067	0.00032067216
0.22968098	0.022921083	0.00032091012
0.22981247	0.023525466	0.00032294735
0.22994396	0.023252366	0.00032313545
0.23007545	0.022658939	0.00032256362
0.23020694	0.023161895	0.00032721597
0.23033843	0.022571887	0.00032870970
0.23046991	0.022966990	0.00033062981
0.23060140	0.022815654	0.00033285761
0.23073289	0.022766818	0.00033229417
0.23086438	0.023058430	0.00033512039
0.23099587	0.023519153	0.00034205485
0.23112736	0.023239418	0.00033832211
0.23125885	0.023127178	0.00034081018
0.23139034	0.023068856	0.00034087705
0.23152182	0.023236366	0.00034216683
0.23165331	0.023157310	0.00034471629
0.23178480	0.022780136	0.00034199246
0.23191629	0.022766016	0.00034358346
0.23204778	0.023189257	0.00034667535
0.23217927	0.023213346	0.00034696134
0.23231076	0.023225450	0.00034970295
0.23244224	0.023495891	0.00035051065
0.23257373	0.023400249	0.00035113595
0.23270522	0.023211701	0.00035009022
0.23283671	0.023711162	0.00035064523
0.23296820	0.023512370	0.00035143177
0.23309969	0.023062499	0.00034830644
0.23323118	0.023294707	0.00034928607
0.23336267	0.023104434	0.00035008245
0.23349415	0.022464877	0.00034332045
0.23362564	0.023011056	0.00035056759
0.23375713	0.022385448	0.00034679838
0.23388862	0.022655745	0.00034689761
0.23402011	0.023405239	0.00035279205
0.23415160	0.023017409	0.00034920025
0.23428309	0.023385503	0.00035391311
0.23441458	0.023355782	0.00035163423
0.23454606	0.022861810	0.00034987182
0.23467755	0.022943729	0.00035034562
0.23480904	0.022599580	0.00034818362
0.23494053	0.023362631	0.00035398208
0.23507202	0.022925353	0.00035139448
0.23520351	0.023197221	0.00035103386
0.23533500	0.023066463	0.00035197808
0.23546648	0.023872101	0.00035702383
0.23559797	0.023409906	0.00035541465
0.23572946	0.023225153	0.00035361905
0.23586095	0.022923848	0.00035232146
0.23599244	0.023531767	0.00035547695
0.23612393	0.023046013	0.00035140875
0.23625542	0.022470634	0.00035200538
0.23638691	0.022577790	0.00035106045
0.23651839	0.023348403	0.00035341320
0.23664988	0.022487038	0.00035194129
0.23678137	0.023689606	0.00035829997
0.23691286	0.023276786	0.00035668546
0.23704435	0.023369716	0.00035616232
0.23717584	0.023562091	0.00035729184
0.23730733	0.022988721	0.00035569151
0.23743882	0.023157827	0.00035675346
0.23757030	0.023125796	0.00035579425
0.23770179	0.022925668	0.00035586937
0.23783328	0.023019493	0.00035465004
0.23796477	0.023190154	0.00035782796
0.23809626	0.022901993	0.00035441743
0.23822775	0.022499641	0.00035406400
0.23835924	0.023121358	0.00036000830
0.23849072	0.023433660	0.00035687196
0.23862221	0.022927081	0.00035515562
0.23875370	0.023179132	0.00035798159
0.23888519	0.023028448	0.00035743876
0.23901668	0.023777239	0.00036371912
0.23914817	0.023081074	0.00035416555
0.23927966	0.022774144	0.00035722991
0.23941115	0.023080548	0.00035798733
0.23954263	0.023576117	0.00036147810
0.23967412	0.022771452	0.00035709525
0.23980561	0.023561796	0.00035912525
0.23993710	0.023486905	0.00036209116
0.24006859	0.022976634	0.00035784839
0.24020008	0.022932902	0.00035918889
0.24033157	0.023026754	0.00035900143
0.24046306	0.022738324	0.00035626682
0.24059454	0.022744413	0.00035751733
0.24072603	0.022885338	0.00035794709
0.24085752	0.023575434	0.00036242494
0.24098901	0.023217221	0.00036200218
0.24112050	0.022928582	0.00035654866
0.24125199	0.022585771	0.00035672652
0.24138348	0.022557318	0.00035860902
0.24151496	0.024144826	0.00036488208
0.24164645	0.023272972	0.00036225190
0.24177794	0.023346239	0.00036076829
0.24190943	0.023364385	0.00036219527
0.24204092	0.023433461	0.00036219899
0.24217241	0.022993173	0.00035954756
0.24230390	0.023124800	0.00036124084
0.24243539	0.023042871	0.00035894740
0.24256687	0.023212971	0.00036148030
0.24269836	0.023475871	0.00036448203
0.24282985	0.022540476	0.00035706624
0.24296134	0.023048094	0.00036104444
0.24309283	0.023469153	0.00036404446
0.24322432	0.023372248	0.00036348753
0.24335581	0.023699179	0.00036683489
0.24348730	0.023350660	0.00036333956
0.24361878	0.023274616	0.00036239055
0.24375027	0.023070220	0.00036138088
0.24388176	0.023444322	0.00036352761
0.24401325	0.022395994	0.00036030661
0.24414474	0.023219747	0.00036234710
0.24427623	0.023088384	0.00036242860
0.24440772	0.023274486	0.00036471581
0.24453920	0.023697037	0.00036594308
0.24467069	0.023175392	0.00036489185
0.24480218	0.023353290	0.00036434294
0.24493367	0.022273578	0.00035774043
0.24506516	0.022914832	0.00036229517
0.24519665	0.022711184	0.00036110406
0.24532814	0.022285607	0.00035928360
0.24545963	0.022439905	0.00035866706
0.24559111	0.023347959	0.00036609206
0.24572260	0.022981748	0.00036206855
0.24585409	0.023385406	0.00036414703
0.24598558	0.023181191	0.00036482348
0.24611707	0.023114633	0.00036543974
0.24624856	0.023523453	0.00036572884
0.24638005	0.023819915	0.00036973723
0.24651154	0.023487802	0.00036507983
0.24664302	0.023363573	0.00036797715
0.24677451	0.023014785	0.00036230804
0.24690600	0.022923521	0.00036408853
0.24703749	0.022924963	0.00036434983
0.24716898	0.023174423	0.00036369845
0.24730047	0.023151976	0.00036517990
0.24743196	0.023233249	0.00036628798
0.24756345	0.023091022	0.00036485519
0.24769493	0.023556794	0.00036959941
0.24782642	0.023619257	0.00036780606
0.24795791	0.022989019	0.00036612432
0.24808940	0.023073259	0.00036479768
0.24822089	0.022737107	0.00036114094
0.24835238	0.023490336	0.00036967998
0.24848387	0.023148620	0.00036512717
0.24861535	0.022240868	0.00036236469
0.24874684	0.022420195	0.00036194411
0.24887833	0.022547512	0.00036292243
0.24900982	0.023812159	0.00037274747
0.24914131	0.024522378	0.00037519002
0.24927280	0.023326528	0.00036785744
0.24940429	0.023189894	0.00036784158
0.24953578	0.023721646	0.00036891958
0.24966726	0.023543866	0.00037088537
0.24979875	0.022856157	0.00036476971
0.24993024	0.023302505	0.00036932032
0.25006173	0.023097457	0.00036538048
0.25019322	0.022900862	0.00036638638
0.25032471	0.023557865	0.00037178760
0.25045620	0.022965559	0.00036529213
0.25058769	0.022773810	0.00036632150
0.25071917	0.023581306	0.00036946259
0.25085066	0.022852257	0.00036566266
0.25098215	0.022872850	0.00036686840
0.25111364	0.023071305	0.00036583665
0.25124513	0.023849535	0.00037387379
0.25137662	0.023006885	0.00036842535
0.25150811	0.023343491	0.00036861116
0.25163959	0.022897788	0.00036698325
0.25177108	0.023174867	0.00036635036
0.25190257	0.023033905	0.00036895476
0.25203406	0.022799569	0.00036825135
0.25216555	0.023716150	0.00037132927
0.25229704	0.024017021	0.00037435178
0.25242853	0.023475887	0.00036930691
0.25256002	0.023095937	0.00036981121
0.25269150	0.023281093	0.00036968968
0.25282299	0.022960541	0.00036524696
0.25295448	0.023809390	0.00037619599
0.25308597	0.022974878	0.00036610238
0.25321746	0.023650137	0.00037429350
0.25334895	0.023244793	0.00036990091
0.25348044	0.023236939	0.00036899556
0.25361193	0.023268022	0.00037140457
0.25374341	0.022469340	0.00036453838
0.25387490	0.023347428	0.00036888525
0.25400639	0.023386848	0.00037751534
0.25413788	0.023940041	0.00038430934
0.25426937	0.023060627	0.00038499855
0.25440086	0.023718572	0.00039096835
0.25453235	0.022187917	0.00038374003
0.25466383	0.023012846	0.00039095873
0.25479532	0.024202117	0.00040106906
0.25492681	0.022966900	0.00039647412
0.25505830	0.022992573	0.00039713681
0.25518979	0.023659128	0.00040316855
0.25532128	0.022430794	0.00039714386
0.25545277	0.023144030	0.00040493440
0.25558426	0.023093539	0.00040484965
0.25571574	0.022672861	0.00040413225
0.25584723	0.022243900	0.00040319381
0.25597872	0.022804321	0.00040936366
0.25611021	0.023352950	0.00041270955
0.25624170	0.023260908	0.00041525749
0.25637319	0.022523385	0.00041276308
0.25650468	0.023501348	0.00041919892
0.25663617	0.023700421	0.00042301712
0.25676765	0.022802672	0.00041725496
0.25689914	0.022627247	0.00041746416
0.25703063	0.023223821	0.00042684627
0.25716212	0.023027018	0.00042309154
0.25729361	0.023202146	0.00042727781
0.25742510	0.023118232	0.00042971966
0.25755659	0.023086475	0.00043132985
0.25768807	0.022276990	0.00042548393
0.25781956	0.022002200	0.00042347009
0.25795105	0.023049538	0.00043270168
0.25808254	0.023222312	0.00043951340
0.25821403	0.022440895	0.00042979749
0.25834552	0.023410215	0.00044184857
0.25847701	0.022965838	0.00043651891
0.25860850	0.023419027	0.00044343805
0.25873998	0.022962851	0.00043971412
0.25887147	0.023649076	0.00044632154
0.25900296	0.023030597	0.00044118094
0.25913445	0.023122367	0.00044355163
0.25926594	0.023130376	0.00044360482
0.25939743	0.022747884	0.00044228220
0.25952892	0.022833430	0.00044314796
0.25966041	0.023108378	0.00044935587
0.25979189	0.022538808	0.00044103778
0.25992338	0.022300919	0.00044216142
0.26005487	0.022975312	0.00044838305
0.26018636	0.023089504	0.00044896639
0.26031785	0.022719997	0.00044803203
0.26044934	0.022979070	0.00044513241
0.26058083	0.023343328	0.00045303530
0.26071231	0.023382506	0.00045465345
0.26084380	0.023480659	0.00045454001
0.26097529	0.023023124	0.00045293368
0.26110678	0.023240785	0.00045472252
0.26123827	0.023477817	0.00045978445
0.26136976	0.023417402	0.00045703977
0.26150125	0.023100760	0.00045663443
0.26163274	0.022928498	0.00045415490
0.26176422	0.023127157	0.00045666622
0.26189571	0.022336982	0.00045324856
0.26202720	0.023331814	0.00045884417
0.26215869	0.022628734	0.00045497397
0.26229018	0.023103445	0.00045880741
0.26242167	0.022548006	0.00045687136
0.26255316	0.024218608	0.00046850545
0.26268465	0.023310368	0.00046823480
0.26281613	0.023238380	0.00046255449
0.26294762	0.022812979	0.00045933546
0.26307911	0.023317442	0.00046598068
0.26321060	0.023894376	0.00047323324
0.26334209	0.022902938	0.00046515663
0.26347358	0.022262397	0.00045944002
0.26360507	0.022761834	0.00046410095
0.26373655	0.022539311	0.00046435457
0.26386804	0.023486814	0.00047065654
0.26399953	0.022974951	0.00047130606
0.26413102	0.022395785	0.00046343439
0.26426251	0.023081166	0.00047095523
0.26439400	0.023125169	0.00047029975
0.26452549	0.023328710	0.00047690966
0.26465698	0.022643983	0.00047156223
0.26478846	0.023113093	0.00046905365
0.26491995	0.023370516	0.00048016723
0.26505144	0.022811309	0.00046983217
0.26518293	0.022256217	0.00046907254
0.26531442	0.023502335	0.00048419956
0.26544591	0.022836890	0.00047611324
[truncated: 567 more rows]
