# Supplementary material for: Invariant surface glycoprotein 65 of Trypanosoma brucei is a complement C3 receptor
Source: Nat Commun. 2022 Aug 29;13:5085. doi: 10.1038/s41467-022-32728-9 (PMC9424271; doi:10.1038/s41467-022-32728-9)
Supplement: Supplementary file 4 — supplementary data 2 [file 41467_2022_32728_MOESM4_ESM.zip › b21-414646_00073.dat]

0.0026000000	39.350768	0.13651205
0.0027314887	28.582280	0.10686850
0.0028629774	21.959945	0.089569032
0.0029944661	17.091884	0.075836705
0.0031259548	12.276202	0.059061170
0.0032574435	10.803702	0.057350598
0.0033889322	8.7413597	0.048765971
0.0035204209	11.339382	0.048358760
0.0036519096	12.239371	0.046621863
0.0037833983	9.8490999	0.039430482
0.0039148870	8.2114501	0.034739746
0.0040463757	6.6572930	0.030092706
0.0041778644	5.4735908	0.025575293
0.0043093531	4.5743525	0.022955126
0.0044408418	3.8177385	0.020169207
0.0045723305	3.1063813	0.018193369
0.0047038192	2.8414407	0.016653673
0.0048353079	2.5044126	0.015178258
0.0049667966	2.1801039	0.014110779
0.0050982853	1.8639651	0.012360414
0.0052297740	1.7281169	0.012057054
0.0053612627	1.5258337	0.010940476
0.0054927514	1.3855549	0.010149020
0.0056242401	1.2354898	0.0095559306
0.0057557288	1.1884492	0.0091125775
0.0058872175	1.0680840	0.0085231523
0.0060187062	1.0073627	0.0082554077
0.0061501949	0.90722355	0.0075041248
0.0062816836	0.87539116	0.0075377977
0.0064131723	0.81565652	0.0071326884
0.0065446610	0.77719141	0.0068627678
0.0066761496	0.74528130	0.0066887792
0.0068076383	0.70985380	0.0063798224
0.0069391270	0.67685804	0.0063299240
0.0070706157	0.65354722	0.0061215675
0.0072021044	0.63444817	0.0059649562
0.0073335931	0.61147486	0.0058304490
0.0074650818	0.56894892	0.0054603233
0.0075965705	0.54896911	0.0054081033
0.0077280592	0.54654569	0.0053738089
0.0078595479	0.50023599	0.0050181922
0.0079910366	0.49327556	0.0050128491
0.0081225253	0.45839305	0.0046941278
0.0082540140	0.45559993	0.0047064199
0.0083855027	0.44096462	0.0046479170
0.0085169914	0.41123814	0.0043968232
0.0086484801	0.39930188	0.0043010344
0.0087799688	0.37474445	0.0040931851
0.0089114575	0.37297890	0.0041051188
0.0090429462	0.36221156	0.0040171406
0.0091744349	0.34747037	0.0039007158
0.0093059236	0.32218711	0.0037118922
0.0094374123	0.30662428	0.0035971524
0.0095689010	0.29817610	0.0034903654
0.0097003897	0.29321915	0.0034889740
0.0098318784	0.28150611	0.0033696999
0.0099633671	0.27388509	0.0032876733
0.010094856	0.25396633	0.0031563836
0.010226345	0.24002856	0.0029956799
0.010357833	0.23960064	0.0030702895
0.010489322	0.22445064	0.0028844551
0.010620811	0.21010164	0.0027704975
0.010752299	0.20404183	0.0027186252
0.010883788	0.19065199	0.0025737945
0.011015277	0.18772854	0.0026003278
0.011146765	0.17258496	0.0024166727
0.011278254	0.17384377	0.0024158951
0.011409743	0.16494359	0.0023291631
0.011541231	0.15340709	0.0022119376
0.011672720	0.15109959	0.0022007387
0.011804209	0.14180944	0.0020515497
0.011935698	0.13391955	0.0019890746
0.012067186	0.12526768	0.0019123165
0.012198675	0.12283867	0.0018325963
0.012330164	0.11653357	0.0017888061
0.012461652	0.11290801	0.0017401378
0.012593141	0.10872447	0.0016699190
0.012724630	0.10531643	0.0016431638
0.012856118	0.099240322	0.0015451690
0.012987607	0.094719173	0.0015265375
0.013119096	0.092773351	0.0014772523
0.013250585	0.091851941	0.0014544884
0.013382073	0.087236123	0.0014224739
0.013513562	0.083898060	0.0013731632
0.013645051	0.083385952	0.0013783260
0.013776539	0.081221961	0.0013540703
0.013908028	0.080046772	0.0013211436
0.014039517	0.078011231	0.0012964110
0.014171005	0.075933776	0.0012717552
0.014302494	0.072201738	0.0012415384
0.014433983	0.074243479	0.0012603537
0.014565472	0.070449335	0.0012030721
0.014696960	0.068816002	0.0011957501
0.014828449	0.068208684	0.0011728651
0.014959938	0.069088345	0.0011874592
0.015091426	0.066257953	0.0011649220
0.015222915	0.063448045	0.0011117469
0.015354404	0.062249134	0.0011069963
0.015485892	0.061590844	0.0010904706
0.015617381	0.063025336	0.0011053600
0.015748870	0.062216701	0.0010984569
0.015880359	0.060942141	0.0010707873
0.016011847	0.058260627	0.0010475556
0.016143336	0.054026752	0.00099943719
0.016274825	0.052585744	0.00098812694
0.016406313	0.053177916	0.00098542942
0.016537802	0.053861053	0.00098351211
0.016669291	0.053810463	0.00098142838
0.016800779	0.054559896	0.00098817716
0.016932268	0.057338760	0.0010054474
0.017063757	0.057235483	0.0010037518
0.017195246	0.059277346	0.0010118071
0.017326734	0.058558427	0.0010052705
0.017458223	0.058139593	0.00099500636
0.017589712	0.056385147	0.00097532094
0.017721200	0.056011316	0.00097692071
0.017852689	0.054068855	0.00093945396
0.017984178	0.053776775	0.00094779241
0.018115666	0.052600069	0.00093269052
0.018247155	0.051919673	0.00091976927
0.018378644	0.051405655	0.00091617124
0.018510133	0.050861841	0.00090175249
0.018641621	0.050454680	0.00089841218
0.018773110	0.049210754	0.00088262697
0.018904599	0.049914831	0.00088746127
0.019036087	0.048289800	0.00087111925
0.019167576	0.049387240	0.00087147137
0.019299065	0.049705992	0.00086877163
0.019430553	0.048037715	0.00086212674
0.019562042	0.047625574	0.00084809758
0.019693531	0.047883036	0.00084985772
0.019825019	0.046102489	0.00082664450
0.019956508	0.045528174	0.00081686029
0.020087997	0.045553537	0.00082407080
0.020219486	0.043535334	0.00079847738
0.020350974	0.045096098	0.00081570141
0.020482463	0.045316766	0.00080343059
0.020613952	0.043982355	0.00079125903
0.020745440	0.042541775	0.00078434548
0.020876929	0.042631627	0.00077613795
0.021008418	0.041706728	0.00077071767
0.021139906	0.040583334	0.00075645159
0.021271395	0.040836324	0.00074971567
0.021402884	0.040750853	0.00075259754
0.021534373	0.041246635	0.00075340473
0.021665861	0.038602207	0.00072916608
0.021797350	0.040415682	0.00073930172
0.021928839	0.038815015	0.00071788818
0.022060327	0.038719837	0.00072466009
0.022191816	0.039009951	0.00071976776
0.022323305	0.038699466	0.00071892686
0.022454793	0.037573158	0.00070222916
0.022586282	0.037623033	0.00070011581
0.022717771	0.036382117	0.00069347978
0.022849260	0.035987197	0.00068220765
0.022980748	0.036110508	0.00068554225
0.023112237	0.035157352	0.00067055956
0.023243726	0.036549439	0.00067752584
0.023375214	0.035622947	0.00067681031
0.023506703	0.036565232	0.00067890043
0.023638192	0.038200931	0.00069426612
0.023769680	0.038018029	0.00068989648
0.023901169	0.036910026	0.00067550852
0.024032658	0.037267443	0.00068099361
0.024164147	0.036434547	0.00066919955
0.024295635	0.037153823	0.00067080084
0.024427124	0.036390436	0.00066246499
0.024558613	0.035735646	0.00065337273
0.024690101	0.035814909	0.00066119922
0.024821590	0.036428982	0.00065950688
0.024953079	0.036166070	0.00065212276
0.025084567	0.036560091	0.00065750090
0.025216056	0.035991221	0.00064653924
0.025347545	0.036849982	0.00066074225
0.025479034	0.035341788	0.00064094754
0.025610522	0.035883058	0.00063962981
0.025742011	0.034775668	0.00063094036
0.025873500	0.035163747	0.00063349260
0.026004988	0.035738381	0.00063941014
0.026136477	0.035091990	0.00063162709
0.026267966	0.035549114	0.00062835444
0.026399454	0.034898073	0.00062771326
0.026530943	0.034929884	0.00062161195
0.026662432	0.035505721	0.00062769826
0.026793920	0.034900548	0.00062053194
0.026925409	0.035769172	0.00062443393
0.027056898	0.034033836	0.00061290592
0.027188387	0.035999574	0.00062156094
0.027319875	0.033818136	0.00060943646
0.027451364	0.034324810	0.00060640846
0.027582853	0.034684998	0.00060840834
0.027714341	0.033262417	0.00059624996
0.027845830	0.033866250	0.00059704205
0.027977319	0.034308498	0.00060451559
0.028108807	0.033898420	0.00059676626
0.028240296	0.033527548	0.00059254055
0.028371785	0.034064645	0.00059544095
0.028503274	0.033786717	0.00059207897
0.028634762	0.033521830	0.00058790433
0.028766251	0.034255239	0.00059450223
0.028897740	0.033703777	0.00058455242
0.029029228	0.033144974	0.00058173684
0.029160717	0.034279556	0.00058893501
0.029292206	0.033001916	0.00057565035
0.029423694	0.033001639	0.00058013658
0.029555183	0.033641744	0.00057440077
0.029686672	0.033649255	0.00057964068
0.029818161	0.033228579	0.00057675569
0.029949649	0.032614251	0.00056574760
0.030081138	0.032946137	0.00057074370
0.030212627	0.033232879	0.00056722008
0.030344115	0.032113161	0.00055966182
0.030475604	0.031397241	0.00055363290
0.030607093	0.033305722	0.00056578693
0.030738581	0.032602955	0.00056246402
0.030870070	0.032786088	0.00055820509
0.031001559	0.032538618	0.00055461422
0.031133048	0.033362481	0.00056252542
0.031264536	0.031785491	0.00054680931
0.031396025	0.031064513	0.00054437192
0.031527514	0.031876970	0.00054514291
0.031659002	0.031141286	0.00053997253
0.031790491	0.031415008	0.00054176846
0.031921980	0.031927386	0.00054148668
0.032053468	0.031787845	0.00054302560
0.032184957	0.032534292	0.00054373954
0.032316446	0.032994435	0.00054505800
0.032447935	0.030377972	0.00052922723
0.032579423	0.031792789	0.00053507730
0.032710912	0.031774539	0.00053778025
0.032842401	0.030941591	0.00052874041
0.032973889	0.031068888	0.00052729259
0.033105378	0.030982228	0.00052825419
0.033236867	0.031649993	0.00053103774
0.033368355	0.030940321	0.00053389286
0.033499844	0.030556561	0.00052852970
0.033631333	0.030424291	0.00052786731
0.033762822	0.030701519	0.00053736447
0.033894310	0.030462422	0.00053343644
0.034025799	0.029476718	0.00052649055
0.034157288	0.030692479	0.00053653001
0.034288776	0.030925960	0.00053660532
0.034420265	0.030007419	0.00053606202
0.034551754	0.030899781	0.00053600251
0.034683242	0.031136063	0.00054202370
0.034814731	0.030219060	0.00053049962
0.034946220	0.030185404	0.00053325874
0.035077708	0.030810211	0.00054112345
0.035209197	0.030853370	0.00054042946
0.035340686	0.029734446	0.00052684909
0.035472175	0.029736516	0.00053918730
0.035603663	0.029559500	0.00054045358
0.035735152	0.029238702	0.00054349925
0.035866641	0.029130980	0.00054142501
0.035998129	0.029855708	0.00054411419
0.036129618	0.030315915	0.00055367796
0.036261107	0.029692572	0.00054542452
0.036392595	0.029135555	0.00055054738
0.036524084	0.028729226	0.00054253946
0.036655573	0.028545950	0.00053721124
0.036787062	0.029826721	0.00055407662
0.036918550	0.028610458	0.00053910818
0.037050039	0.028569527	0.00054694697
0.037181528	0.029597842	0.00055008754
0.037313016	0.028287591	0.00054023671
0.037444505	0.028678730	0.00054710950
0.037575994	0.029025730	0.00054848937
0.037707482	0.027895564	0.00054648606
0.037838971	0.028971369	0.00055495427
0.037970460	0.028111767	0.00054360476
0.038101949	0.028819130	0.00055236804
0.038233437	0.028941983	0.00054853579
0.038364926	0.029524612	0.00054812277
0.038496415	0.028588818	0.00053940208
0.038627903	0.028728404	0.00053656835
0.038759392	0.029919901	0.00054720940
0.038890881	0.028107423	0.00052654379
0.039022369	0.029519071	0.00053857329
0.039153858	0.029329292	0.00053437353
0.039285347	0.029381986	0.00053209159
0.039416836	0.029143590	0.00053438200
0.039548324	0.029053433	0.00053031693
0.039679813	0.030038067	0.00053452028
0.039811302	0.029621264	0.00053476439
0.039942790	0.029380498	0.00052851213
0.040074279	0.029242473	0.00053140194
0.040205768	0.027239995	0.00051112974
0.040337256	0.029551328	0.00052744490
0.040468745	0.028510751	0.00052194252
0.040600234	0.028854431	0.00052158215
0.040731723	0.028597605	0.00051949775
0.040863211	0.028965762	0.00052396671
0.040994700	0.029233128	0.00052085576
0.041126189	0.029253805	0.00052597933
0.041257677	0.029517287	0.00052188713
0.041389166	0.029130517	0.00051950108
0.041520655	0.029326094	0.00052332675
0.041652143	0.028855406	0.00051715790
0.041783632	0.029362099	0.00052143548
0.041915121	0.028935976	0.00051482724
0.042046610	0.029277353	0.00051958913
0.042178098	0.028597866	0.00051365912
0.042309587	0.029743444	0.00052181239
0.042441076	0.028557758	0.00051166742
0.042572564	0.028280491	0.00050880764
0.042704053	0.029040215	0.00051085141
0.042835542	0.029767372	0.00051964709
0.042967030	0.029323430	0.00051452908
0.043098519	0.029387381	0.00051667181
0.043230008	0.029030731	0.00051166602
0.043361496	0.028928622	0.00050676028
0.043492985	0.029131575	0.00051491980
0.043624474	0.028923182	0.00050787149
0.043755963	0.029213483	0.00051281117
0.043887451	0.029268306	0.00050995208
0.044018940	0.028437976	0.00050202736
0.044150429	0.029217176	0.00051352726
0.044281917	0.028756848	0.00050403399
0.044413406	0.028814370	0.00050835594
0.044544895	0.028912464	0.00050338179
0.044676383	0.029258452	0.00050730712
0.044807872	0.029693509	0.00051073848
0.044939361	0.029306233	0.00050666248
0.045070850	0.028140704	0.00049706580
0.045202338	0.029332406	0.00050504449
0.045333827	0.029466323	0.00050326048
0.045465316	0.029215146	0.00050747086
0.045596804	0.028798811	0.00050177477
0.045728293	0.028313865	0.00049728452
0.045859782	0.028555868	0.00049924917
0.045991270	0.028931003	0.00049783866
0.046122759	0.028802984	0.00050070812
0.046254248	0.028752577	0.00050564383
0.046385737	0.029057742	0.00051092956
0.046517225	0.029057720	0.00051466460
0.046648714	0.029214812	0.00051624670
0.046780203	0.029069802	0.00052082407
0.046911691	0.029074625	0.00051840206
0.047043180	0.029644956	0.00052369347
0.047174669	0.029444320	0.00052373245
0.047306157	0.028965235	0.00052180459
0.047437646	0.029562044	0.00052793148
0.047569135	0.029136817	0.00052702206
0.047700624	0.030152966	0.00053092284
0.047832112	0.028714404	0.00052725579
0.047963601	0.028547016	0.00052169958
0.048095090	0.028612240	0.00052641597
0.048226578	0.029784833	0.00053728952
0.048358067	0.029210332	0.00052957562
0.048489556	0.029794456	0.00053563235
0.048621044	0.029416965	0.00053292235
0.048752533	0.029516319	0.00053905397
0.048884022	0.028818783	0.00053183077
0.049015511	0.029271426	0.00053399948
0.049146999	0.027978714	0.00052577449
0.049278488	0.028273743	0.00052679972
0.049409977	0.030240813	0.00054747513
0.049541465	0.029878638	0.00054369271
0.049672954	0.029682812	0.00053980624
0.049804443	0.029714902	0.00054128836
0.049935931	0.029382900	0.00054109741
0.050067420	0.027899408	0.00053011386
0.050198909	0.029479667	0.00054453121
0.050330398	0.030174257	0.00054631642
0.050461886	0.029672671	0.00054364267
0.050593375	0.029367434	0.00054103676
0.050724864	0.029286922	0.00054231107
0.050856352	0.028375047	0.00053615544
0.050987841	0.029339795	0.00054092536
0.051119330	0.028765061	0.00053630546
0.051250818	0.028675403	0.00053685590
0.051382307	0.029164897	0.00054527335
0.051513796	0.028285871	0.00053513827
0.051645284	0.029245581	0.00054267731
0.051776773	0.029847663	0.00054887209
0.051908262	0.029640258	0.00054803370
0.052039751	0.029141143	0.00054505822
0.052171239	0.029396165	0.00054573036
0.052302728	0.028851569	0.00054526826
0.052434217	0.028551169	0.00054073886
0.052565705	0.029230528	0.00054897164
0.052697194	0.029887069	0.00055145176
0.052828683	0.028747737	0.00054541225
0.052960171	0.029108589	0.00054589631
0.053091660	0.028584988	0.00053937001
0.053223149	0.029046932	0.00054681955
0.053354638	0.029358273	0.00055171886
0.053486126	0.027801256	0.00053802034
0.053617615	0.028718340	0.00054533724
0.053749104	0.029640847	0.00055158912
0.053880592	0.028641915	0.00054415280
0.054012081	0.028970343	0.00054985587
0.054143570	0.028342991	0.00054573996
0.054275058	0.029166945	0.00054824936
0.054406547	0.029696943	0.00055187023
0.054538036	0.028807867	0.00054976138
0.054669525	0.028705778	0.00054443533
0.054801013	0.029451408	0.00055795279
0.054932502	0.029695012	0.00055650333
0.055063991	0.028453727	0.00054332403
0.055195479	0.029077049	0.00055181234
0.055326968	0.028912578	0.00054984202
0.055458457	0.029311881	0.00055816227
0.055589945	0.029678298	0.00055495914
0.055721434	0.029178284	0.00054932835
0.055852923	0.028693800	0.00055258987
0.055984412	0.028969753	0.00055307173
0.056115900	0.029011378	0.00055177094
0.056247389	0.030101723	0.00056209893
0.056378878	0.028969987	0.00055004949
0.056510366	0.029059783	0.00055549827
0.056641855	0.029100107	0.00055353358
0.056773344	0.028803319	0.00055236057
0.056904832	0.029029356	0.00055410445
0.057036321	0.028812988	0.00054837337
0.057167810	0.028686511	0.00055183696
0.057299299	0.028542585	0.00054955935
0.057430787	0.027600380	0.00053913856
0.057562276	0.028141707	0.00054810225
0.057693765	0.029136440	0.00054834725
0.057825253	0.027336365	0.00053906125
0.057956742	0.029589315	0.00055737692
0.058088231	0.028655171	0.00054807206
0.058219719	0.029261573	0.00055485242
0.058351208	0.028906466	0.00054605015
0.058482697	0.028868126	0.00055016360
0.058614186	0.028722814	0.00055083572
0.058745674	0.028649946	0.00054320804
0.058877163	0.029025899	0.00054935682
0.059008652	0.028882865	0.00054170027
0.059140140	0.028316427	0.00054217907
0.059271629	0.027946131	0.00053834373
0.059403118	0.028816969	0.00054186455
0.059534606	0.028879182	0.00054487895
0.059666095	0.029444364	0.00054338545
0.059797584	0.029159194	0.00054237228
0.059929072	0.028802657	0.00054416857
0.060060561	0.029604431	0.00054565391
0.060192050	0.029005291	0.00054411152
0.060323539	0.028576764	0.00053606199
0.060455027	0.027984358	0.00053555117
0.060586516	0.028585827	0.00053938584
0.060718005	0.029714201	0.00054462355
0.060849493	0.029133915	0.00054084704
0.060980982	0.028983281	0.00054091147
0.061112471	0.027793717	0.00052783982
0.061243959	0.028626741	0.00054171396
0.061375448	0.029519229	0.00054246605
0.061506937	0.029024554	0.00054235427
0.061638426	0.028307853	0.00053158099
0.061769914	0.028469320	0.00053222663
0.061901403	0.029199749	0.00054339448
0.062032892	0.029501814	0.00053840099
0.062164380	0.028281285	0.00053318014
0.062295869	0.028624935	0.00053563772
0.062427358	0.029125597	0.00053850529
0.062558846	0.028250400	0.00053600489
0.062690335	0.028921999	0.00053592180
0.062821824	0.028875800	0.00053541108
0.062953313	0.028588337	0.00053306978
0.063084801	0.028350028	0.00053194009
0.063216290	0.028289524	0.00053133330
0.063347779	0.028832816	0.00053387427
0.063479267	0.029452406	0.00053559321
0.063610756	0.028668709	0.00053469223
0.063742245	0.028424761	0.00053014798
0.063873733	0.029708693	0.00054343657
0.064005222	0.028561854	0.00053053917
0.064136711	0.028969302	0.00053409921
0.064268200	0.029119084	0.00053393718
0.064399688	0.028497612	0.00052834614
0.064531177	0.028318433	0.00052931529
0.064662666	0.028509154	0.00052956321
0.064794154	0.028698833	0.00053135978
0.064925643	0.028005891	0.00052820649
0.065057132	0.029079927	0.00053470413
0.065188620	0.029094542	0.00053549309
0.065320109	0.027857124	0.00052287523
0.065451598	0.029029877	0.00053109477
0.065583087	0.028605178	0.00052987070
0.065714575	0.028676513	0.00052792486
0.065846064	0.027827030	0.00052461958
0.065977553	0.027929955	0.00052241373
0.066109041	0.029343104	0.00053125547
0.066240530	0.028666363	0.00053066785
0.066372019	0.028447618	0.00052547570
0.066503507	0.028627575	0.00052744109
0.066634996	0.029763115	0.00053528299
0.066766485	0.029954428	0.00053912971
0.066897973	0.029524742	0.00053412162
0.067029462	0.029015073	0.00053138160
0.067160951	0.029014691	0.00053238341
0.067292440	0.028344357	0.00052226698
0.067423928	0.029436365	0.00052910060
0.067555417	0.028968246	0.00052742438
0.067686906	0.028943937	0.00052660618
0.067818394	0.029195457	0.00053066305
0.067949883	0.027655140	0.00051671138
0.068081372	0.028271863	0.00052011609
0.068212860	0.028801772	0.00052688935
0.068344349	0.028625122	0.00052442064
0.068475838	0.029315943	0.00052932412
0.068607327	0.028366098	0.00052090393
0.068738815	0.027791141	0.00051322092
0.068870304	0.028916576	0.00052732782
0.069001793	0.028220344	0.00051788047
0.069133281	0.027804133	0.00051553175
0.069264770	0.029288918	0.00052992135
0.069396259	0.028917341	0.00051966682
0.069527747	0.028268213	0.00052129658
0.069659236	0.028628747	0.00052349465
0.069790725	0.028914692	0.00052261774
0.069922214	0.028822242	0.00052506084
0.070053702	0.028072506	0.00051335473
0.070185191	0.029145478	0.00052698937
0.070316680	0.028405415	0.00051612553
0.070448168	0.028359144	0.00051732872
0.070579657	0.028772346	0.00052337363
0.070711146	0.029086337	0.00051898725
0.070842634	0.028363133	0.00051924432
0.070974123	0.029493869	0.00052632072
0.071105612	0.028937788	0.00052049482
0.071237101	0.027958500	0.00051533989
0.071368589	0.028382243	0.00051344800
0.071500078	0.027353019	0.00050966616
0.071631567	0.027927260	0.00051417336
0.071763055	0.028142492	0.00051610470
0.071894544	0.027609132	0.00050917718
0.072026033	0.027933219	0.00050820073
0.072157521	0.028801781	0.00051903139
0.072289010	0.027186308	0.00050555221
0.072420499	0.026943466	0.00050271408
0.072551988	0.027840258	0.00050732984
0.072683476	0.027149812	0.00050164344
0.072814965	0.027706226	0.00050787009
0.072946454	0.027794115	0.00051097531
0.073077942	0.027649251	0.00050644201
0.073209431	0.027703321	0.00050903275
0.073340920	0.027486445	0.00050289348
0.073472408	0.027421169	0.00050535979
0.073603897	0.027737448	0.00050860238
0.073735386	0.028116363	0.00050845924
0.073866875	0.027908711	0.00050748897
0.073998363	0.027523057	0.00050462486
0.074129852	0.027472873	0.00050578174
0.074261341	0.026471805	0.00049759887
0.074392829	0.027397491	0.00050052644
0.074524318	0.027674204	0.00050551117
0.074655807	0.028229649	0.00050843594
0.074787295	0.026445173	0.00049543927
0.074918784	0.027004827	0.00049956858
0.075050273	0.026463602	0.00049237049
0.075181761	0.027072395	0.00049879586
0.075313250	0.026312845	0.00049437605
0.075444739	0.025908663	0.00049060714
0.075576228	0.026861348	0.00049820627
0.075707716	0.026844855	0.00049675840
0.075839205	0.027062791	0.00049747496
0.075970694	0.027934924	0.00050381959
0.076102182	0.026573141	0.00049169440
0.076233671	0.026574719	0.00049766216
0.076365160	0.026500845	0.00048994786
0.076496648	0.026521377	0.00049261214
0.076628137	0.027172527	0.00049774962
0.076759626	0.027383258	0.00049616649
0.076891115	0.027332441	0.00049962873
0.077022603	0.027236758	0.00049568811
0.077154092	0.026904257	0.00049424640
0.077285581	0.025370918	0.00048321908
0.077417069	0.025706647	0.00048407385
0.077548558	0.027447201	0.00049980666
0.077680047	0.027074970	0.00049363947
0.077811535	0.026295054	0.00048825544
0.077943024	0.027258482	0.00049627975
0.078074513	0.026916626	0.00049058357
0.078206002	0.027277943	0.00049702073
0.078337490	0.027348619	0.00049415378
0.078468979	0.026576574	0.00048781364
0.078600468	0.026323246	0.00048891830
0.078731956	0.026567499	0.00048609751
0.078863445	0.026705485	0.00049074258
0.078994934	0.026743509	0.00048954954
0.079126422	0.026102992	0.00048428257
0.079257911	0.025875219	0.00048294578
0.079389400	0.026680111	0.00048798178
0.079520889	0.025840834	0.00048361834
0.079652377	0.027058883	0.00049096001
0.079783866	0.026383754	0.00048467555
0.079915355	0.025689220	0.00048260916
0.080046843	0.026647952	0.00048486816
0.080178332	0.026971778	0.00048947538
0.080309821	0.025959114	0.00048389182
0.080441309	0.027190855	0.00048741498
0.080572798	0.026709228	0.00048835724
0.080704287	0.026948478	0.00048773710
0.080835776	0.025010015	0.00047479434
0.080967264	0.026829870	0.00049020200
0.081098753	0.025925171	0.00047833441
0.081230242	0.026348402	0.00048304951
0.081361730	0.026344914	0.00048207246
0.081493219	0.026269546	0.00048125588
0.081624708	0.026701977	0.00048682198
0.081756196	0.026642000	0.00048100966
0.081887685	0.027739735	0.00049412913
0.082019174	0.026327871	0.00048262217
0.082150663	0.026885403	0.00048712076
0.082282151	0.026528852	0.00048418456
0.082413640	0.026491981	0.00048211461
0.082545129	0.025703221	0.00047632737
0.082676617	0.026780938	0.00048373905
0.082808106	0.026396497	0.00048115777
0.082939595	0.025954046	0.00047885201
0.083071083	0.026141934	0.00047532813
0.083202572	0.026845767	0.00048309798
0.083334061	0.026927190	0.00048641282
0.083465549	0.025806845	0.00047235104
0.083597038	0.026200864	0.00048003472
0.083728527	0.025976115	0.00047368354
0.083860016	0.026715733	0.00048330114
0.083991504	0.026261486	0.00047885537
0.084122993	0.026403105	0.00047867845
0.084254482	0.027609536	0.00048828674
0.084385970	0.026556253	0.00047811178
0.084517459	0.026598276	0.00047892974
0.084648948	0.026556236	0.00048077215
0.084780436	0.026257622	0.00047466992
0.084911925	0.026426077	0.00047880586
0.085043414	0.025684386	0.00047219194
0.085174903	0.025514682	0.00047068085
0.085306391	0.025948158	0.00047648065
0.085437880	0.026135905	0.00047393598
0.085569369	0.025992594	0.00047202364
0.085700857	0.025298160	0.00046722064
0.085832346	0.026176287	0.00047455415
0.085963835	0.026296895	0.00047768352
0.086095323	0.026109143	0.00047176397
0.086226812	0.026086364	0.00047164968
0.086358301	0.026012900	0.00047162822
0.086489790	0.026077735	0.00047228942
0.086621278	0.025547463	0.00046905600
0.086752767	0.025051438	0.00046352146
0.086884256	0.025427914	0.00046615749
0.087015744	0.025876412	0.00047160715
0.087147233	0.026114981	0.00047085772
0.087278722	0.025127592	0.00046748028
0.087410210	0.026544002	0.00047472792
0.087541699	0.026534865	0.00047346902
0.087673188	0.026148795	0.00047280997
0.087804677	0.025405828	0.00046303613
0.087936165	0.025252119	0.00046432359
0.088067654	0.025691445	0.00046697502
0.088199143	0.025674351	0.00046450699
0.088330631	0.025171733	0.00046387125
0.088462120	0.025005024	0.00046023422
0.088593609	0.025611978	0.00046779124
0.088725097	0.025729345	0.00046340438
0.088856586	0.025430460	0.00046290572
0.088988075	0.025731528	0.00046747284
0.089119564	0.025265215	0.00046129775
0.089251052	0.026040254	0.00046724664
0.089382541	0.026013782	0.00046736938
0.089514030	0.025329169	0.00045940113
0.089645518	0.026004109	0.00046602367
0.089777007	0.025705313	0.00046332435
0.089908496	0.025969193	0.00046875034
0.090039984	0.025768743	0.00046518462
0.090171473	0.025285116	0.00045771533
0.090302962	0.024838091	0.00045825794
0.090434451	0.025478869	0.00046066106
0.090565939	0.025469948	0.00046328001
0.090697428	0.024865807	0.00045707795
0.090828917	0.025895459	0.00046022180
0.090960405	0.025037248	0.00045847415
0.091091894	0.024787291	0.00045456582
0.091223383	0.025178718	0.00045943276
0.091354871	0.025414807	0.00046296392
0.091486360	0.025329158	0.00046821878
0.091617849	0.025464470	0.00047464207
0.091749337	0.025345165	0.00047656463
0.091880826	0.025307446	0.00048055574
0.092012315	0.024932353	0.00047914767
0.092143804	0.025528955	0.00048426163
0.092275292	0.025019497	0.00048414397
0.092406781	0.025756990	0.00049136379
0.092538270	0.024532649	0.00048614832
0.092669758	0.024520795	0.00048780392
0.092801247	0.024182092	0.00046932986
0.092932736	0.023618846	0.00046750284
0.093064224	0.025320166	0.00047597551
0.093195713	0.024020495	0.00046498722
0.093327202	0.025672201	0.00047635375
0.093458691	0.024723199	0.00046212541
0.093590179	0.024166962	0.00046255716
0.093721668	0.025449351	0.00047190250
0.093853157	0.025091381	0.00046738381
0.093984645	0.024632492	0.00046236657
0.094116134	0.024879234	0.00046271306
0.094247623	0.024704046	0.00046084785
0.094379111	0.024725510	0.00046244286
0.094510600	0.024190127	0.00045760258
0.094642089	0.024745907	0.00046131067
0.094773578	0.025028288	0.00046023916
0.094905066	0.025204323	0.00046426437
0.095036555	0.024424117	0.00046120865
0.095168044	0.025132928	0.00045852985
0.095299532	0.025096441	0.00046022847
0.095431021	0.025025303	0.00045924258
0.095562510	0.024875792	0.00045963554
0.095693998	0.025198834	0.00046384395
0.095825487	0.024863182	0.00045457220
0.095956976	0.024369423	0.00045599440
0.096088465	0.024648132	0.00045291497
0.096219953	0.025439439	0.00046274357
0.096351442	0.024224887	0.00045299929
0.096482931	0.025058069	0.00045639073
0.096614419	0.025239153	0.00045815889
0.096745908	0.025198670	0.00045745911
0.096877397	0.024620663	0.00045087220
0.097008885	0.024431354	0.00045366888
0.097140374	0.024064743	0.00044819510
0.097271863	0.024248861	0.00044967372
0.097403352	0.024680438	0.00045224256
0.097534840	0.024682084	0.00045286507
0.097666329	0.024297713	0.00045058314
0.097797818	0.024225113	0.00044404125
0.097929306	0.024426354	0.00044926887
0.098060795	0.025284417	0.00045345194
0.098192284	0.024703820	0.00044597002
0.098323772	0.023626046	0.00044125829
0.098455261	0.024082961	0.00044095093
0.098586750	0.023516897	0.00043756068
0.098718239	0.024589695	0.00044456145
0.098849727	0.023552309	0.00043521581
0.098981216	0.023655619	0.00043552963
0.099112705	0.024700853	0.00044338599
0.099244193	0.023854629	0.00043521480
0.099375682	0.023789541	0.00043768409
0.099507171	0.024008761	0.00043659259
0.099638659	0.023969814	0.00044102182
0.099770148	0.023934730	0.00043874481
0.099901637	0.024372090	0.00043987939
0.10003313	0.023678898	0.00043750314
0.10016461	0.024348848	0.00044069772
0.10029610	0.024913448	0.00044757282
0.10042759	0.024501218	0.00044072511
0.10055908	0.023846835	0.00043616696
0.10069057	0.023544678	0.00043680446
0.10082206	0.024234805	0.00043929427
0.10095355	0.024433540	0.00044421526
0.10108504	0.023271131	0.00043215471
0.10121652	0.024399217	0.00043903783
0.10134801	0.024907326	0.00044502965
0.10147950	0.025005083	0.00044461639
0.10161099	0.023917605	0.00043610332
0.10174248	0.024603941	0.00044279295
0.10187397	0.023466153	0.00043062834
0.10200546	0.023837303	0.00043704236
0.10213694	0.024737750	0.00043994888
0.10226843	0.023578124	0.00043459676
0.10239992	0.023933718	0.00043670950
0.10253141	0.023633800	0.00042996451
0.10266290	0.023846814	0.00043710159
0.10279439	0.023349903	0.00042928544
0.10292588	0.023727844	0.00043446486
0.10305737	0.023944197	0.00043519568
0.10318885	0.023993506	0.00043417186
0.10332034	0.024136046	0.00043512886
0.10345183	0.024207077	0.00043506081
0.10358332	0.023964465	0.00043505467
0.10371481	0.023485599	0.00043070253
0.10384630	0.024214385	0.00043566386
0.10397779	0.023392684	0.00042948251
0.10410928	0.024146767	0.00043664078
0.10424076	0.023819556	0.00043253523
0.10437225	0.024402022	0.00043723406
0.10450374	0.023948065	0.00042952869
0.10463523	0.023145905	0.00042772089
0.10476672	0.023906114	0.00043209725
0.10489821	0.024284861	0.00043418762
0.10502970	0.024234799	0.00043418836
0.10516118	0.023911557	0.00043012648
0.10529267	0.024292076	0.00043514237
0.10542416	0.024009067	0.00043224809
0.10555565	0.023615505	0.00042768989
0.10568714	0.024665120	0.00043737567
0.10581863	0.023579349	0.00042792679
0.10595012	0.024010805	0.00042935947
0.10608161	0.024444344	0.00043639322
0.10621309	0.023622198	0.00042745254
0.10634458	0.023532685	0.00042650102
0.10647607	0.023043284	0.00042392665
0.10660756	0.023918315	0.00042886968
0.10673905	0.023701131	0.00043064650
0.10687054	0.024277853	0.00043713672
0.10700203	0.024232337	0.00044208390
0.10713352	0.023281434	0.00043783614
0.10726500	0.023926446	0.00044746634
0.10739649	0.024252569	0.00045465323
0.10752798	0.024513365	0.00045327538
0.10765947	0.023667301	0.00045154608
0.10779096	0.024410256	0.00045805809
0.10792245	0.023531437	0.00045539051
0.10805394	0.024097643	0.00045902797
0.10818542	0.024745764	0.00046523451
0.10831691	0.024127154	0.00046364268
0.10844840	0.024150146	0.00046490855
0.10857989	0.023800300	0.00046210620
0.10871138	0.024014345	0.00047042356
0.10884287	0.023888604	0.00046766768
0.10897436	0.024406774	0.00047150537
0.10910585	0.023496144	0.00047055018
0.10923733	0.023844629	0.00046685215
0.10936882	0.023995583	0.00047668572
0.10950031	0.023075418	0.00046656295
0.10963180	0.023736226	0.00047409363
0.10976329	0.024269437	0.00047804563
0.10989478	0.023246635	0.00047317358
0.11002627	0.023496910	0.00047989796
0.11015776	0.024490571	0.00048173874
0.11028924	0.023732076	0.00048089183
0.11042073	0.024651813	0.00049145203
0.11055222	0.023328003	0.00047679624
0.11068371	0.023947352	0.00048425196
0.11081520	0.023297653	0.00048023213
0.11094669	0.023842441	0.00048546236
0.11107818	0.023158818	0.00048149633
0.11120966	0.024030900	0.00048739739
0.11134115	0.024550560	0.00049483510
0.11147264	0.023671177	0.00048575068
0.11160413	0.023189004	0.00048423251
0.11173562	0.024617543	0.00049960636
0.11186711	0.023000985	0.00046857766
0.11199860	0.022421624	0.00046736992
0.11213009	0.023313602	0.00046622982
0.11226157	0.024154353	0.00046815740
0.11239306	0.024114991	0.00046943817
0.11252455	0.023108046	0.00045905552
0.11265604	0.023876385	0.00046438995
0.11278753	0.024678117	0.00046503026
0.11291902	0.024644889	0.00046489730
0.11305051	0.024461179	0.00046504016
0.11318200	0.023916845	0.00045824523
0.11331348	0.023806771	0.00045635275
0.11344497	0.023812173	0.00045554766
0.11357646	0.024057580	0.00045335362
0.11370795	0.024136419	0.00045579733
0.11383944	0.023517603	0.00045177992
0.11397093	0.023921108	0.00045315561
0.11410242	0.023488212	0.00045030815
0.11423390	0.024576673	0.00045332888
0.11436539	0.023675280	0.00045065796
0.11449688	0.024464504	0.00045016548
0.11462837	0.024203596	0.00045416251
0.11475986	0.023328554	0.00044442596
0.11489135	0.024620090	0.00044965884
0.11502284	0.023853061	0.00044897004
0.11515433	0.023900717	0.00044644077
0.11528581	0.023826677	0.00044590069
0.11541730	0.024132845	0.00044545936
0.11554879	0.023581735	0.00044033254
0.11568028	0.023719924	0.00044510010
0.11581177	0.023756291	0.00044282522
0.11594326	0.024410158	0.00044753401
0.11607475	0.024015250	0.00044371685
0.11620624	0.023005460	0.00043342484
0.11633772	0.023872239	0.00044131277
0.11646921	0.024046570	0.00044429643
0.11660070	0.023615796	0.00043903679
0.11673219	0.023759683	0.00043780872
0.11686368	0.023761832	0.00043805901
0.11699517	0.024004681	0.00043977413
0.11712666	0.023799092	0.00043869161
0.11725814	0.024592639	0.00044093973
0.11738963	0.023240618	0.00043041457
0.11752112	0.023313569	0.00042908153
0.11765261	0.024566237	0.00044004425
0.11778410	0.023535221	0.00043302576
0.11791559	0.024194483	0.00043469179
0.11804708	0.023990757	0.00043243464
0.11817857	0.024037153	0.00043301390
0.11831005	0.023519039	0.00042784997
0.11844154	0.024611423	0.00043829014
0.11857303	0.023650168	0.00042814164
0.11870452	0.023589944	0.00042654190
0.11883601	0.022701416	0.00042155263
0.11896750	0.023981974	0.00043027748
0.11909899	0.023564507	0.00042827377
0.11923048	0.024024802	0.00042526114
0.11936196	0.024262456	0.00043010501
0.11949345	0.023897065	0.00042490332
0.11962494	0.023160876	0.00041934184
0.11975643	0.022870990	0.00041962313
0.11988792	0.023584676	0.00041977581
0.12001941	0.024269748	0.00042600955
0.12015090	0.024709925	0.00042763456
0.12028239	0.023922306	0.00042474506
0.12041387	0.023720912	0.00041977825
0.12054536	0.023877864	0.00041952809
0.12067685	0.023952451	0.00042128886
0.12080834	0.023584434	0.00041876392
0.12093983	0.023228100	0.00041270118
0.12107132	0.023415914	0.00041813813
0.12120281	0.023907892	0.00041957767
0.12133429	0.023607444	0.00041780813
0.12146578	0.024074583	0.00042080239
0.12159727	0.023859289	0.00041630908
0.12172876	0.024172963	0.00042133601
0.12186025	0.024589100	0.00042189421
0.12199174	0.024694097	0.00042441728
0.12212323	0.023335744	0.00041362708
0.12225472	0.024008898	0.00041636174
0.12238620	0.024237823	0.00042071390
0.12251769	0.024196011	0.00041837664
0.12264918	0.023096320	0.00041106276
0.12278067	0.023863009	0.00041785889
0.12291216	0.023842145	0.00041549634
0.12304365	0.023078712	0.00041207303
0.12317514	0.024032294	0.00041595843
0.12330663	0.023829729	0.00041527996
0.12343811	0.024578608	0.00042036253
0.12356960	0.023548350	0.00041316455
0.12370109	0.023742702	0.00041537815
0.12383258	0.023882569	0.00041450761
0.12396407	0.023803166	0.00041108332
0.12409556	0.022710660	0.00040948562
0.12422705	0.023907321	0.00041310209
0.12435853	0.023946679	0.00041542504
0.12449002	0.023366375	0.00041023710
0.12462151	0.023990906	0.00041741370
0.12475300	0.023522891	0.00041108827
0.12488449	0.023516303	0.00041124837
0.12501598	0.023191802	0.00040978474
0.12514747	0.023350471	0.00040881766
0.12527896	0.024373146	0.00041467816
0.12541044	0.023596671	0.00041199370
0.12554193	0.023844768	0.00041182247
0.12567342	0.024333222	0.00041338374
0.12580491	0.023341015	0.00041066318
0.12593640	0.023555692	0.00040851689
0.12606789	0.023940759	0.00041427100
0.12619938	0.023230037	0.00040625307
0.12633087	0.024293905	0.00041541327
0.12646235	0.024070821	0.00041218615
0.12659384	0.023923493	0.00040823904
0.12672533	0.024131883	0.00041438199
0.12685682	0.023919634	0.00040903950
0.12698831	0.022922197	0.00040459140
0.12711980	0.023991344	0.00041069690
0.12725129	0.023459370	0.00040639881
0.12738277	0.023598969	0.00040883512
0.12751426	0.023717835	0.00040888621
0.12764575	0.023498510	0.00040670447
0.12777724	0.023240205	0.00040440559
0.12790873	0.023957405	0.00040986070
0.12804022	0.023908238	0.00040998491
0.12817171	0.023162355	0.00040406847
0.12830320	0.023079228	0.00040351765
0.12843468	0.023699874	0.00040738357
0.12856617	0.023448894	0.00040467445
0.12869766	0.023156564	0.00040410029
0.12882915	0.023559387	0.00040691904
0.12896064	0.023539667	0.00040376636
0.12909213	0.023601709	0.00040447575
0.12922362	0.023896918	0.00040681445
0.12935511	0.023640340	0.00040641139
0.12948659	0.023443704	0.00040457042
0.12961808	0.023330106	0.00040256190
0.12974957	0.023447043	0.00040356914
0.12988106	0.024052643	0.00040775414
0.13001255	0.023922499	0.00040623693
0.13014404	0.023874383	0.00040748443
0.13027553	0.024495915	0.00040883314
0.13040701	0.024051487	0.00040636092
0.13053850	0.024266981	0.00040902994
0.13066999	0.023868264	0.00040347410
0.13080148	0.024094634	0.00040897670
0.13093297	0.024257677	0.00040542662
0.13106446	0.023187308	0.00040019643
0.13119595	0.023650103	0.00040237808
0.13132744	0.023395697	0.00040067818
0.13145892	0.023793283	0.00040553151
0.13159041	0.023309728	0.00039959658
0.13172190	0.024568837	0.00040726598
0.13185339	0.023926462	0.00040452362
0.13198488	0.023364695	0.00039960625
0.13211637	0.023410696	0.00039998406
0.13224786	0.022884401	0.00039681892
0.13237935	0.023805743	0.00040208268
0.13251083	0.023828370	0.00040223293
0.13264232	0.024264360	0.00040651029
0.13277381	0.023952183	0.00040480689
0.13290530	0.024215360	0.00040183941
0.13303679	0.023687132	0.00040040479
0.13316828	0.023825905	0.00040337592
0.13329977	0.023849374	0.00039923135
0.13343125	0.023699172	0.00040408696
0.13356274	0.023666526	0.00039855786
0.13369423	0.023452252	0.00039802400
0.13382572	0.023816722	0.00040345654
0.13395721	0.023057349	0.00039534610
0.13408870	0.023296324	0.00039873384
0.13422019	0.023776997	0.00039902988
0.13435168	0.023526343	0.00040016930
0.13448316	0.023543379	0.00040056202
0.13461465	0.023958047	0.00039989928
0.13474614	0.022996496	0.00039543233
0.13487763	0.023398749	0.00039624129
0.13500912	0.023855940	0.00039880555
0.13514061	0.024467910	0.00040541832
0.13527210	0.024458235	0.00040362196
0.13540359	0.023690736	0.00039837351
0.13553507	0.023544074	0.00039636117
0.13566656	0.023848759	0.00039942202
0.13579805	0.023700245	0.00039905383
0.13592954	0.023250196	0.00039383675
0.13606103	0.023919141	0.00040123876
0.13619252	0.023723889	0.00039707772
0.13632401	0.023538370	0.00039414435
0.13645549	0.023318429	0.00039532297
0.13658698	0.023874545	0.00039820747
0.13671847	0.024254046	0.00040135202
0.13684996	0.023783670	0.00039712905
0.13698145	0.023475455	0.00039457056
0.13711294	0.023300670	0.00039427356
0.13724443	0.023858300	0.00039769894
0.13737592	0.023956820	0.00039706059
0.13750740	0.024043492	0.00039904028
0.13763889	0.024283656	0.00039766139
0.13777038	0.023982753	0.00039807642
0.13790187	0.023665401	0.00039490630
0.13803336	0.023462409	0.00039270881
0.13816485	0.022611323	0.00039042744
0.13829634	0.024022934	0.00039465367
0.13842783	0.023505333	0.00039400643
0.13855931	0.023176857	0.00039209075
0.13869080	0.023004298	0.00039125085
0.13882229	0.024149539	0.00039624339
0.13895378	0.023178975	0.00039050189
0.13908527	0.023435275	0.00039222745
0.13921676	0.023803791	0.00039494973
0.13934825	0.023474778	0.00039243937
0.13947973	0.024255111	0.00039788951
0.13961122	0.023727157	0.00039281149
0.13974271	0.024437495	0.00039843045
0.13987420	0.023679215	0.00039425688
0.14000569	0.023900177	0.00039192424
0.14013718	0.023529917	0.00039216926
0.14026867	0.024035276	0.00039578417
0.14040016	0.024182832	0.00039633070
0.14053164	0.023552925	0.00039248296
0.14066313	0.023565515	0.00038835515
0.14079462	0.023629863	0.00039249144
0.14092611	0.023296108	0.00038911267
0.14105760	0.023005260	0.00038832765
0.14118909	0.023701705	0.00039355483
0.14132058	0.023969209	0.00039031002
0.14145207	0.023983114	0.00039191686
0.14158355	0.023579430	0.00038854031
0.14171504	0.023838370	0.00039120293
0.14184653	0.023145921	0.00038779990
0.14197802	0.024217568	0.00039312040
0.14210951	0.023329363	0.00038854364
0.14224100	0.023543142	0.00038822662
0.14237249	0.023383790	0.00038702515
0.14250398	0.023966224	0.00039261097
0.14263546	0.023418387	0.00038525581
0.14276695	0.023803540	0.00038979825
0.14289844	0.023821269	0.00038890492
0.14302993	0.023652901	0.00038859160
0.14316142	0.023858324	0.00039028713
0.14329291	0.023367102	0.00038615167
0.14342440	0.023531176	0.00038823563
0.14355588	0.023368451	0.00038627132
0.14368737	0.023883211	0.00038920934
0.14381886	0.023699344	0.00038895229
0.14395035	0.023234222	0.00038216015
0.14408184	0.023327096	0.00038544223
0.14421333	0.024196453	0.00039218928
0.14434482	0.023497680	0.00038553911
0.14447631	0.023298541	0.00038539118
0.14460779	0.023661042	0.00038734450
0.14473928	0.023713563	0.00038747670
0.14487077	0.023495335	0.00038743093
0.14500226	0.023145416	0.00038439795
0.14513375	0.023362671	0.00038770432
0.14526524	0.023492835	0.00038410396
0.14539673	0.024060610	0.00038799890
0.14552822	0.024093956	0.00039109902
0.14565970	0.023298482	0.00038278356
0.14579119	0.023657796	0.00038673470
0.14592268	0.023203484	0.00038242650
0.14605417	0.023351550	0.00038378781
0.14618566	0.023941177	0.00038806246
0.14631715	0.023594363	0.00038472110
0.14644864	0.022837952	0.00037966325
0.14658012	0.023756548	0.00038680783
0.14671161	0.023924243	0.00038633893
0.14684310	0.023480890	0.00038575711
0.14697459	0.023679908	0.00038502716
0.14710608	0.023092941	0.00038098202
0.14723757	0.023123352	0.00038178843
0.14736906	0.023720579	0.00038459260
0.14750055	0.023327944	0.00038362633
0.14763203	0.023268832	0.00038139615
0.14776352	0.023769207	0.00038441990
0.14789501	0.023419181	0.00038307417
0.14802650	0.024337839	0.00038587170
0.14815799	0.024408535	0.00039050415
0.14828948	0.023503608	0.00038231670
0.14842097	0.022969675	0.00037970853
0.14855246	0.022702287	0.00037831811
0.14868394	0.023254048	0.00037891407
0.14881543	0.023564245	0.00038403582
0.14894692	0.023503063	0.00038326040
0.14907841	0.023405676	0.00038052541
0.14920990	0.023496135	0.00038082437
0.14934139	0.023381137	0.00038053209
0.14947288	0.023443738	0.00038222873
0.14960436	0.023675035	0.00038317367
0.14973585	0.023271899	0.00038074592
0.14986734	0.023551598	0.00038202403
0.14999883	0.023452576	0.00038016152
0.15013032	0.024207353	0.00038607778
0.15026181	0.023347859	0.00038069995
0.15039330	0.023607229	0.00038172982
0.15052479	0.023715369	0.00038245055
0.15065627	0.023482059	0.00038003790
0.15078776	0.023272153	0.00037942394
0.15091925	0.023985750	0.00038429976
0.15105074	0.023307657	0.00037899007
0.15118223	0.023487935	0.00038109635
0.15131372	0.023698701	0.00038130919
0.15144521	0.023816903	0.00038176816
0.15157670	0.024053859	0.00038302628
0.15170818	0.023984617	0.00038228703
0.15183967	0.024009293	0.00038362696
0.15197116	0.023740213	0.00038181619
0.15210265	0.023831293	0.00038108942
0.15223414	0.024027683	0.00038250375
0.15236563	0.022744809	0.00037298546
0.15249712	0.023593176	0.00037933979
0.15262860	0.023527235	0.00037871702
0.15276009	0.023597118	0.00038030301
0.15289158	0.023994055	0.00038279657
0.15302307	0.023815111	0.00037966730
0.15315456	0.023593520	0.00037967188
0.15328605	0.023341109	0.00037763448
0.15341754	0.023210230	0.00037686613
0.15354903	0.023380165	0.00037636963
0.15368051	0.022905675	0.00037355194
0.15381200	0.024009576	0.00038001363
0.15394349	0.023363998	0.00037739444
0.15407498	0.023342605	0.00037656406
0.15420647	0.023119853	0.00037376877
0.15433796	0.023374045	0.00037576059
0.15446945	0.023875991	0.00037780878
0.15460094	0.023543455	0.00037967770
0.15473242	0.023694374	0.00037839169
0.15486391	0.023803266	0.00037833991
0.15499540	0.023573924	0.00037614146
0.15512689	0.023599403	0.00037708006
0.15525838	0.023559655	0.00037753101
0.15538987	0.022848925	0.00037072828
0.15552136	0.023379583	0.00037427380
0.15565284	0.024285982	0.00038009388
0.15578433	0.023360187	0.00037520869
0.15591582	0.023571533	0.00037606256
0.15604731	0.023350555	0.00037622375
0.15617880	0.023461675	0.00037533645
0.15631029	0.023588259	0.00037569639
0.15644178	0.023716374	0.00037553256
0.15657327	0.023199323	0.00037360404
0.15670475	0.024193451	0.00037795811
0.15683624	0.023107888	0.00037315553
0.15696773	0.024116672	0.00037742509
0.15709922	0.024167407	0.00037747824
0.15723071	0.023576812	0.00037570478
0.15736220	0.023758894	0.00037476800
0.15749369	0.023849811	0.00037550085
0.15762518	0.023532079	0.00037481286
0.15775666	0.023805860	0.00037537634
0.15788815	0.024020797	0.00037755697
0.15801964	0.023015929	0.00037126574
0.15815113	0.023583355	0.00037469851
0.15828262	0.022985503	0.00036910576
0.15841411	0.022942883	0.00036929259
0.15854560	0.023263399	0.00037257644
0.15867708	0.023584812	0.00037129463
0.15880857	0.024121155	0.00037747339
0.15894006	0.023709010	0.00037330276
0.15907155	0.023119619	0.00037084019
0.15920304	0.023813992	0.00037466240
0.15933453	0.023641130	0.00037298782
0.15946602	0.023811380	0.00037326619
0.15959751	0.023487834	0.00037275383
0.15972899	0.023461681	0.00037200574
0.15986048	0.024435612	0.00037851725
0.15999197	0.023884222	0.00037243134
0.16012346	0.023451802	0.00037148263
0.16025495	0.023028558	0.00036802198
0.16038644	0.023843482	0.00037126401
0.16051793	0.023741869	0.00037426143
0.16064942	0.023390563	0.00036928588
0.16078090	0.022920357	0.00036788706
0.16091239	0.023849477	0.00037318801
0.16104388	0.023165587	0.00036665409
0.16117537	0.023849547	0.00037307158
0.16130686	0.023848862	0.00037107070
0.16143835	0.023343579	0.00036989770
0.16156984	0.023556194	0.00037185344
0.16170133	0.023484373	0.00036795035
0.16183281	0.023501814	0.00037052336
0.16196430	0.023239059	0.00036827807
0.16209579	0.023488167	0.00036948624
0.16222728	0.023494667	0.00037045006
0.16235877	0.023408394	0.00036730396
0.16249026	0.023593605	0.00036979707
0.16262175	0.023085873	0.00036669944
0.16275323	0.023139321	0.00036708881
0.16288472	0.023597554	0.00036922201
0.16301621	0.023968867	0.00037088988
0.16314770	0.023869344	0.00037177653
0.16327919	0.022802080	0.00036352180
0.16341068	0.023393653	0.00036784602
0.16354217	0.023618226	0.00036926310
0.16367366	0.023437979	0.00036746568
0.16380514	0.023386230	0.00036864528
0.16393663	0.023978316	0.00037083499
0.16406812	0.023356803	0.00036452450
0.16419961	0.023335469	0.00036654473
0.16433110	0.023342983	0.00036655696
0.16446259	0.023349884	0.00036735582
0.16459408	0.023170284	0.00036649622
0.16472557	0.024073097	0.00036843430
0.16485705	0.023533765	0.00036792966
0.16498854	0.023129104	0.00036352007
0.16512003	0.023589061	0.00036740054
0.16525152	0.023545532	0.00036911645
0.16538301	0.023601971	0.00036552269
0.16551450	0.023301919	0.00036633407
0.16564599	0.023373687	0.00036490119
0.16577747	0.023876013	0.00037005001
0.16590896	0.023376283	0.00036634251
0.16604045	0.023232840	0.00036354681
0.16617194	0.023531051	0.00036642120
0.16630343	0.023730957	0.00036571491
0.16643492	0.023345651	0.00036398580
0.16656641	0.023757101	0.00036748113
0.16669790	0.023185136	0.00036286286
0.16682938	0.024089068	0.00036991701
0.16696087	0.023622925	0.00036733089
0.16709236	0.023133361	0.00036085622
0.16722385	0.023678666	0.00036545344
0.16735534	0.023172258	0.00036244265
0.16748683	0.023073545	0.00036226828
0.16761832	0.023710234	0.00036740581
0.16774981	0.023587045	0.00036372197
0.16788129	0.023414120	0.00036512031
0.16801278	0.023411235	0.00036287189
0.16814427	0.023601567	0.00036546126
0.16827576	0.023187748	0.00036283417
0.16840725	0.023220209	0.00036210491
0.16853874	0.023444161	0.00036394413
0.16867023	0.023526641	0.00036233768
0.16880171	0.023477154	0.00036427333
0.16893320	0.023017582	0.00036155400
0.16906469	0.023455669	0.00036248516
0.16919618	0.023673727	0.00036606117
0.16932767	0.023420625	0.00036135681
0.16945916	0.023140181	0.00036220804
0.16959065	0.023416728	0.00036428104
0.16972214	0.023319839	0.00036026542
0.16985362	0.023549988	0.00036439361
0.16998511	0.023664828	0.00036223456
0.17011660	0.023529998	0.00036347451
0.17024809	0.023325593	0.00036295724
0.17037958	0.023553421	0.00036216442
0.17051107	0.022755538	0.00035866591
0.17064256	0.023017256	0.00035934105
0.17077405	0.023444974	0.00036209128
0.17090553	0.024205219	0.00036680764
0.17103702	0.023580042	0.00036176832
0.17116851	0.023741892	0.00036292528
0.17130000	0.023371593	0.00036041829
0.17143149	0.024181349	0.00036555182
0.17156298	0.022911675	0.00035839404
0.17169447	0.023508084	0.00036072842
0.17182595	0.023292399	0.00036075309
0.17195744	0.023173566	0.00035969391
0.17208893	0.023395666	0.00035929825
0.17222042	0.023357870	0.00035993190
0.17235191	0.023367463	0.00035986594
0.17248340	0.023274857	0.00036019021
0.17261489	0.023420876	0.00036069008
0.17274638	0.023354870	0.00035759722
0.17287786	0.023858645	0.00036318690
0.17300935	0.023957025	0.00036176455
0.17314084	0.023332334	0.00035983857
0.17327233	0.023110542	0.00035769395
0.17340382	0.023582538	0.00035945326
0.17353531	0.023449361	0.00035930128
0.17366680	0.023100392	0.00035713210
0.17379829	0.022870940	0.00035545474
0.17392977	0.023794487	0.00036196010
0.17406126	0.023422572	0.00035920503
0.17419275	0.023166308	0.00035641692
0.17432424	0.023870674	0.00036055167
0.17445573	0.023406187	0.00035779762
0.17458722	0.022988209	0.00035654530
0.17471871	0.022858912	0.00035385413
0.17485019	0.023899733	0.00036171892
0.17498168	0.023595955	0.00035924784
0.17511317	0.023495352	0.00035853858
0.17524466	0.023591085	0.00036088615
0.17537615	0.023422502	0.00035780624
0.17550764	0.023356429	0.00035696027
0.17563913	0.023615583	0.00035819443
0.17577062	0.023371140	0.00035648090
0.17590210	0.023362192	0.00035681355
0.17603359	0.023943588	0.00035937283
0.17616508	0.023388284	0.00035632003
0.17629657	0.023308406	0.00035794456
0.17642806	0.024126411	0.00035897107
0.17655955	0.023693581	0.00036038002
0.17669104	0.023504540	0.00035663072
0.17682253	0.024035367	0.00035997437
0.17695401	0.024047737	0.00036174211
0.17708550	0.023359031	0.00035486968
0.17721699	0.023040671	0.00035403705
0.17734848	0.023635705	0.00035583511
0.17747997	0.022844352	0.00035246338
0.17761146	0.023030723	0.00035543582
0.17774295	0.024072131	0.00035719173
0.17787443	0.023526546	0.00035799128
0.17800592	0.023619492	0.00035629156
0.17813741	0.023326049	0.00035445189
0.17826890	0.023347144	0.00035562356
0.17840039	0.023183781	0.00035262594
0.17853188	0.022971312	0.00035233448
0.17866337	0.023747764	0.00035653572
0.17879486	0.023520522	0.00035529780
0.17892634	0.023230057	0.00035420777
0.17905783	0.022816223	0.00035002928
0.17918932	0.024416394	0.00036195415
0.17932081	0.023431797	0.00035420445
0.17945230	0.023741684	0.00035725696
0.17958379	0.023269130	0.00035433144
0.17971528	0.023580101	0.00035458626
0.17984677	0.024143570	0.00035824649
0.17997825	0.023664036	0.00035468954
0.18010974	0.023775772	0.00035580894
0.18024123	0.023191086	0.00035201931
0.18037272	0.022600393	0.00034622202
0.18050421	0.022820989	0.00035800539
0.18063570	0.023595673	0.00036551363
0.18076719	0.023263034	0.00036450920
0.18089867	0.023488871	0.00036841278
0.18103016	0.022536778	0.00036332234
0.18116165	0.023518236	0.00037075009
0.18129314	0.023705588	0.00037284713
0.18142463	0.023575110	0.00037312315
0.18155612	0.023782116	0.00037796999
0.18168761	0.023425145	0.00037444706
0.18181910	0.023356397	0.00037746938
0.18195058	0.022707833	0.00037495213
0.18208207	0.023596139	0.00037955325
0.18221356	0.022774764	0.00037661922
0.18234505	0.022920928	0.00037847075
0.18247654	0.023029482	0.00038066054
0.18260803	0.023484394	0.00038422129
0.18273952	0.023544533	0.00038443667
0.18287101	0.023674711	0.00038809538
0.18300249	0.022942271	0.00038491443
0.18313398	0.023456335	0.00038572855
0.18326547	0.023521636	0.00038953017
0.18339696	0.023335620	0.00038781069
0.18352845	0.023697184	0.00039257817
0.18365994	0.023303254	0.00039002910
0.18379143	0.024049329	0.00039613072
0.18392292	0.023004692	0.00039197281
0.18405440	0.023787974	0.00039300689
0.18418589	0.023171299	0.00039334476
0.18431738	0.023511584	0.00039695668
0.18444887	0.024175215	0.00040006454
0.18458036	0.023466409	0.00039767537
0.18471185	0.023197808	0.00039544585
0.18484334	0.023327205	0.00039712203
0.18497482	0.023151050	0.00039741596
0.18510631	0.023074013	0.00039450336
0.18523780	0.023501358	0.00040216730
0.18536929	0.023319314	0.00039453293
0.18550078	0.023212396	0.00038807310
0.18563227	0.023031188	0.00038560627
0.18576376	0.024349646	0.00038648869
0.18589525	0.023518435	0.00038598753
0.18602673	0.023999755	0.00038583153
0.18615822	0.023331407	0.00037997282
0.18628971	0.023401131	0.00037981988
0.18642120	0.022900030	0.00037378796
0.18655269	0.023438225	0.00037974177
0.18668418	0.024406884	0.00038010199
0.18681567	0.023351794	0.00037283927
0.18694716	0.023449092	0.00037454193
0.18707864	0.023632307	0.00037228442
0.18721013	0.023320805	0.00037037256
0.18734162	0.022888263	0.00036781999
0.18747311	0.023252546	0.00036858760
0.18760460	0.023884897	0.00037350238
0.18773609	0.023145249	0.00036563241
0.18786758	0.023700877	0.00036952419
0.18799906	0.023939253	0.00037179300
0.18813055	0.024056466	0.00036999999
0.18826204	0.022845949	0.00036218763
0.18839353	0.023152542	0.00036156412
0.18852502	0.024208648	0.00036930871
0.18865651	0.023156186	0.00036271986
0.18878800	0.023521112	0.00036239139
0.18891949	0.023893436	0.00036512686
0.18905097	0.023900670	0.00036426590
0.18918246	0.022566693	0.00035541024
0.18931395	0.023581892	0.00036174228
0.18944544	0.023155338	0.00035707000
0.18957693	0.023794002	0.00036199036
0.18970842	0.023231003	0.00035670768
0.18983991	0.023886697	0.00036180400
0.18997140	0.022686267	0.00035382475
0.19010288	0.023871774	0.00035707204
0.19023437	0.023401960	0.00035706863
0.19036586	0.023642293	0.00035887693
0.19049735	0.024056243	0.00035841672
0.19062884	0.023712853	0.00035752692
0.19076033	0.022891530	0.00035060737
0.19089182	0.023456606	0.00035442508
0.19102330	0.023420621	0.00035357746
0.19115479	0.022436600	0.00034823123
0.19128628	0.023191585	0.00035340367
0.19141777	0.023690582	0.00035453316
0.19154926	0.022508852	0.00034704389
0.19168075	0.023430117	0.00035243997
0.19181224	0.023638872	0.00035477751
0.19194373	0.023217590	0.00035174833
0.19207521	0.023150059	0.00034996032
0.19220670	0.022999364	0.00034948769
0.19233819	0.023405191	0.00035271763
0.19246968	0.023588834	0.00035332516
0.19260117	0.023307690	0.00035136641
0.19273266	0.023624931	0.00035262222
0.19286415	0.023731904	0.00035305338
0.19299564	0.023784603	0.00035515163
0.19312712	0.023504254	0.00035142642
0.19325861	0.023433185	0.00035218508
0.19339010	0.023033873	0.00034787737
0.19352159	0.022447580	0.00034496389
0.19365308	0.023264578	0.00035181808
0.19378457	0.023033994	0.00034724503
0.19391606	0.023552888	0.00035059844
0.19404754	0.024132312	0.00035569598
0.19417903	0.023609130	0.00035215908
0.19431052	0.023529769	0.00035102950
0.19444201	0.023074583	0.00034743384
0.19457350	0.023759546	0.00035307363
0.19470499	0.023266419	0.00034797591
0.19483648	0.023289113	0.00034739000
0.19496797	0.023496039	0.00035146801
0.19509945	0.023430490	0.00034887557
0.19523094	0.023341058	0.00034920122
0.19536243	0.023465652	0.00034953239
0.19549392	0.022665700	0.00034393050
0.19562541	0.022968411	0.00034777991
0.19575690	0.023108155	0.00034528030
0.19588839	0.023348867	0.00034754103
0.19601988	0.022734734	0.00034341288
0.19615136	0.023271310	0.00034655358
0.19628285	0.022927449	0.00034520066
0.19641434	0.023424818	0.00034742758
0.19654583	0.023628174	0.00034973353
0.19667732	0.023363339	0.00034694847
0.19680881	0.023755689	0.00034989499
0.19694030	0.023571616	0.00034840421
0.19707178	0.023305578	0.00034563728
0.19720327	0.022579135	0.00034136362
0.19733476	0.022753220	0.00034159817
0.19746625	0.023342968	0.00034513137
0.19759774	0.022372160	0.00034090018
0.19772923	0.023799333	0.00034754230
0.19786072	0.023196569	0.00034555900
0.19799221	0.023425535	0.00034686398
0.19812369	0.023430086	0.00034469018
0.19825518	0.023549617	0.00034870271
0.19838667	0.023530065	0.00034557232
0.19851816	0.023582679	0.00034633454
0.19864965	0.023760595	0.00034738574
0.19878114	0.023631235	0.00034592643
0.19891263	0.023012231	0.00034332461
0.19904412	0.022984646	0.00034219103
0.19917560	0.022905284	0.00034316492
0.19930709	0.023004193	0.00034338260
0.19943858	0.023223929	0.00034326041
0.19957007	0.023163721	0.00034458842
0.19970156	0.023593154	0.00034435424
0.19983305	0.023369299	0.00034403879
0.19996454	0.023393471	0.00034423008
0.20009602	0.022912504	0.00034157890
0.20022751	0.023536732	0.00034571189
0.20035900	0.022876704	0.00034178015
0.20049049	0.023497711	0.00034430160
0.20062198	0.023030917	0.00034217673
0.20075347	0.022984692	0.00034154826
0.20088496	0.022799987	0.00034132574
0.20101645	0.023310238	0.00034357910
0.20114793	0.023483896	0.00034210731
0.20127942	0.022696797	0.00034024209
0.20141091	0.023155845	0.00034145434
0.20154240	0.023495706	0.00034487142
0.20167389	0.023772412	0.00034687184
0.20180538	0.023424409	0.00034159606
0.20193687	0.023461048	0.00034406273
0.20206836	0.023257496	0.00034083425
0.20219984	0.022866604	0.00033985869
0.20233133	0.023375210	0.00034377892
0.20246282	0.023306846	0.00034081182
0.20259431	0.022781183	0.00033799869
0.20272580	0.022849403	0.00033925678
0.20285729	0.023031012	0.00033917177
0.20298878	0.023178768	0.00034179537
0.20312027	0.022495393	0.00033359312
0.20325175	0.022734394	0.00033731345
0.20338324	0.022723572	0.00033669400
0.20351473	0.023561735	0.00034185376
0.20364622	0.023405863	0.00034185068
0.20377771	0.023046897	0.00033715485
0.20390920	0.023226575	0.00033985246
0.20404069	0.023465001	0.00034030790
0.20417217	0.023037836	0.00033895374
0.20430366	0.023180003	0.00033948106
0.20443515	0.023156083	0.00033807348
0.20456664	0.023362838	0.00033979554
0.20469813	0.023076352	0.00033847372
0.20482962	0.023430576	0.00033935257
0.20496111	0.023247567	0.00033851212
0.20509260	0.023097051	0.00033712437
0.20522408	0.023428391	0.00033965453
0.20535557	0.023388023	0.00033973485
0.20548706	0.023164115	0.00033827431
0.20561855	0.022945632	0.00033720549
0.20575004	0.024404301	0.00034293038
0.20588153	0.023482261	0.00033996466
0.20601302	0.023063086	0.00033846011
0.20614451	0.023102242	0.00033569098
0.20627599	0.023110223	0.00033848262
0.20640748	0.023032531	0.00033588524
0.20653897	0.023963763	0.00034167057
0.20667046	0.023176986	0.00033722903
0.20680195	0.023720649	0.00033951690
0.20693344	0.023976283	0.00034224124
0.20706493	0.023254456	0.00033737805
0.20719641	0.023626277	0.00033970185
0.20732790	0.023578063	0.00034011819
0.20745939	0.023344397	0.00033638913
0.20759088	0.022821384	0.00033577731
0.20772237	0.023480591	0.00033774107
0.20785386	0.022873817	0.00033471251
0.20798535	0.023864166	0.00034229395
0.20811684	0.023371388	0.00033695407
0.20824832	0.022947013	0.00033550243
0.20837981	0.023230152	0.00033667911
0.20851130	0.023088932	0.00033626820
0.20864279	0.023507943	0.00033896169
0.20877428	0.023586033	0.00033690508
0.20890577	0.023456430	0.00033846119
0.20903726	0.023723534	0.00033834435
0.20916875	0.022687799	0.00033381107
0.20930023	0.023452700	0.00033816428
0.20943172	0.023650844	0.00033670185
0.20956321	0.023956547	0.00033977443
0.20969470	0.023209614	0.00033506141
0.20982619	0.022979432	0.00033359266
0.20995768	0.023636977	0.00033849664
0.21008917	0.023252290	0.00033487621
0.21022065	0.023408085	0.00033670667
0.21035214	0.023238937	0.00033621062
0.21048363	0.023505698	0.00033491433
0.21061512	0.023587575	0.00033781756
0.21074661	0.023495482	0.00033338230
0.21087810	0.023330042	0.00033444636
0.21100959	0.022653278	0.00033254718
0.21114108	0.022520624	0.00032964069
0.21127256	0.023071760	0.00033535608
0.21140405	0.023464928	0.00033362577
0.21153554	0.022944923	0.00033257871
0.21166703	0.023122217	0.00033337544
0.21179852	0.022792764	0.00033179219
0.21193001	0.022868774	0.00033302042
0.21206150	0.023607487	0.00033449892
0.21219299	0.023406593	0.00033484062
0.21232447	0.023311392	0.00033502113
0.21245596	0.023757692	0.00033533185
0.21258745	0.022989697	0.00033239230
0.21271894	0.023002534	0.00033152317
0.21285043	0.022875347	0.00032992329
0.21298192	0.022846004	0.00033222471
0.21311341	0.023116516	0.00033189422
0.21324489	0.023389954	0.00033481407
0.21337638	0.023854762	0.00033584086
0.21350787	0.023772450	0.00033539468
0.21363936	0.023742729	0.00033689994
0.21377085	0.022989259	0.00033099556
0.21390234	0.023698805	0.00033681193
0.21403383	0.023639838	0.00033459487
0.21416532	0.023658383	0.00033513835
0.21429680	0.023362062	0.00033444956
0.21442829	0.023680592	0.00033428339
0.21455978	0.022756553	0.00032915039
0.21469127	0.022925317	0.00033026817
0.21482276	0.023201879	0.00033249843
0.21495425	0.023143223	0.00033262894
0.21508574	0.023424867	0.00033371732
0.21521723	0.022927108	0.00033034943
0.21534871	0.022988684	0.00033094820
0.21548020	0.023180509	0.00032907927
0.21561169	0.022996917	0.00032989183
0.21574318	0.023276835	0.00033266481
0.21587467	0.023173690	0.00033006138
0.21600616	0.023074535	0.00033124900
0.21613765	0.023288825	0.00033002049
0.21626913	0.022996348	0.00033050727
0.21640062	0.023190565	0.00033036486
0.21653211	0.023188150	0.00033070079
0.21666360	0.023246269	0.00033161856
0.21679509	0.022968884	0.00032793123
0.21692658	0.023136436	0.00033083635
0.21705807	0.023009080	0.00032898894
0.21718956	0.023541629	0.00033112452
0.21732104	0.022669501	0.00032782921
0.21745253	0.022805072	0.00032708494
0.21758402	0.022891031	0.00032863053
0.21771551	0.023335506	0.00033042570
0.21784700	0.022984128	0.00032748925
0.21797849	0.023899258	0.00033277285
0.21810998	0.023079219	0.00032873895
0.21824147	0.023264157	0.00033084922
0.21837295	0.022724767	0.00032753071
0.21850444	0.023101216	0.00032690139
0.21863593	0.023182252	0.00033008167
0.21876742	0.023262243	0.00032876810
0.21889891	0.023313645	0.00033051459
0.21903040	0.022979766	0.00032916265
0.21916189	0.023030967	0.00032657773
0.21929337	0.022953628	0.00032790197
0.21942486	0.023128211	0.00032726456
0.21955635	0.023110830	0.00032930984
0.21968784	0.023134760	0.00032814704
0.21981933	0.022905519	0.00032441958
0.21995082	0.022959191	0.00032694041
0.22008231	0.022765338	0.00032413538
0.22021380	0.023333448	0.00032947538
0.22034528	0.022758729	0.00032718351
0.22047677	0.022902028	0.00032425917
0.22060826	0.023145693	0.00032807594
0.22073975	0.023333760	0.00032938207
0.22087124	0.023600958	0.00032923847
0.22100273	0.022960032	0.00032673293
0.22113422	0.022563639	0.00032272256
0.22126571	0.022518328	0.00032433229
0.22139719	0.023492930	0.00032881347
0.22152868	0.022766317	0.00032510314
0.22166017	0.023248461	0.00032858019
0.22179166	0.022973284	0.00032400367
0.22192315	0.022954495	0.00032643979
0.22205464	0.023162553	0.00032676509
0.22218613	0.023275894	0.00032786743
0.22231761	0.023809760	0.00032973940
0.22244910	0.023517808	0.00032839214
0.22258059	0.023175863	0.00032648515
0.22271208	0.023069541	0.00032624571
0.22284357	0.023376654	0.00032842069
0.22297506	0.023400230	0.00032827802
0.22310655	0.023591050	0.00032702696
0.22323804	0.023079884	0.00032735054
0.22336952	0.023366465	0.00032825265
0.22350101	0.023296670	0.00032517224
0.22363250	0.023297907	0.00032683001
0.22376399	0.023024559	0.00032391476
0.22389548	0.023309530	0.00032660541
0.22402697	0.023421197	0.00032880469
0.22415846	0.023464450	0.00032727294
0.22428995	0.023014616	0.00032428036
0.22442143	0.023082380	0.00032431974
0.22455292	0.023208301	0.00032547274
0.22468441	0.022879159	0.00032458273
0.22481590	0.022968699	0.00032517564
0.22494739	0.023647743	0.00032671695
0.22507888	0.023080180	0.00032361120
0.22521037	0.023030144	0.00032398844
0.22534186	0.022575312	0.00032216296
0.22547334	0.023146805	0.00032331242
0.22560483	0.023193297	0.00032321750
0.22573632	0.023393266	0.00032634506
0.22586781	0.023452687	0.00032536647
0.22599930	0.023094802	0.00032405660
0.22613079	0.023282101	0.00032348030
0.22626228	0.022642366	0.00032129420
0.22639376	0.023058934	0.00032245481
0.22652525	0.023384699	0.00032434726
0.22665674	0.022623859	0.00032123432
0.22678823	0.022931962	0.00032188105
0.22691972	0.023219082	0.00032323548
0.22705121	0.023180844	0.00032297753
0.22718270	0.023372291	0.00032468952
0.22731419	0.022931809	0.00032272231
0.22744567	0.022604730	0.00032122174
0.22757716	0.023411935	0.00032269546
0.22770865	0.023347836	0.00032469725
0.22784014	0.023569016	0.00032413130
0.22797163	0.022602473	0.00032057157
0.22810312	0.022888129	0.00032048339
0.22823461	0.023570153	0.00032444270
0.22836610	0.023170246	0.00032423866
0.22849758	0.022634327	0.00031947484
0.22862907	0.022592959	0.00032100177
0.22876056	0.022796698	0.00031899895
0.22889205	0.023848171	0.00032525918
0.22902354	0.023938968	0.00032696724
0.22915503	0.023573591	0.00032284861
0.22928652	0.023019466	0.00032209494
0.22941800	0.022773789	0.00031860016
0.22954949	0.022875769	0.00032067671
0.22968098	0.023097952	0.00032144162
0.22981247	0.023288361	0.00032136958
0.22994396	0.023202907	0.00032253467
0.23007545	0.022930645	0.00032332527
0.23020694	0.022863573	0.00032557879
0.23033843	0.023118233	0.00033169346
0.23046991	0.023409641	0.00033378587
0.23060140	0.023166428	0.00033472218
0.23073289	0.022370852	0.00032969767
0.23086438	0.022381737	0.00033150910
0.23099587	0.023225128	0.00034109920
0.23112736	0.023625283	0.00034154112
0.23125885	0.022918503	0.00033951848
0.23139034	0.023105165	0.00033957098
0.23152182	0.023059243	0.00034162772
0.23165331	0.022669658	0.00034269620
0.23178480	0.023179963	0.00034393034
0.23191629	0.022503601	0.00034242362
0.23204778	0.022704169	0.00034327149
0.23217927	0.023288874	0.00034653359
0.23231076	0.023833406	0.00035252308
0.23244224	0.022899003	0.00034625939
0.23257373	0.022805680	0.00034736036
0.23270522	0.023288580	0.00035021992
0.23283671	0.022904247	0.00034594604
0.23296820	0.022663187	0.00034735663
0.23309969	0.022926589	0.00034789986
0.23323118	0.022956807	0.00034795042
0.23336267	0.023079404	0.00034916557
0.23349415	0.023510051	0.00034926451
0.23362564	0.023473910	0.00035276339
0.23375713	0.023448901	0.00035159448
0.23388862	0.023246283	0.00035012763
0.23402011	0.023227954	0.00035169427
0.23415160	0.023810693	0.00035240291
0.23428309	0.022966917	0.00035175060
0.23441458	0.023384274	0.00035186518
0.23454606	0.023907265	0.00035628923
0.23467755	0.023413054	0.00035310123
0.23480904	0.023307674	0.00035315339
0.23494053	0.023317571	0.00035336000
0.23507202	0.023861421	0.00035674471
0.23520351	0.023112812	0.00035271290
0.23533500	0.023559139	0.00035589380
0.23546648	0.023481880	0.00035390708
0.23559797	0.023012195	0.00035231304
0.23572946	0.022738858	0.00035009042
0.23586095	0.022893213	0.00035172011
0.23599244	0.023142627	0.00035344246
0.23612393	0.022723671	0.00034969194
0.23625542	0.022940784	0.00035469862
0.23638691	0.023425586	0.00035574274
0.23651839	0.022742990	0.00035100092
0.23664988	0.022992082	0.00035420801
0.23678137	0.024268448	0.00036172704
0.23691286	0.022829668	0.00035310104
0.23704435	0.022687751	0.00035218949
0.23717584	0.022919013	0.00035306330
0.23730733	0.022669769	0.00035424779
0.23743882	0.023141878	0.00035589713
0.23757030	0.022938939	0.00035439962
0.23770179	0.023289866	0.00035863288
0.23783328	0.023314094	0.00035760104
0.23796477	0.022991905	0.00035688901
0.23809626	0.022911108	0.00035458748
0.23822775	0.022933410	0.00035578359
0.23835924	0.023956346	0.00036388764
0.23849072	0.023252390	0.00035587836
0.23862221	0.022616844	0.00035518291
0.23875370	0.023072132	0.00035686749
0.23888519	0.023119095	0.00035721263
0.23901668	0.022770711	0.00035665865
0.23914817	0.023010101	0.00035465316
0.23927966	0.022895707	0.00035846044
0.23941115	0.022881149	0.00035583919
0.23954263	0.023141009	0.00035962488
0.23967412	0.023272423	0.00036008605
0.23980561	0.023212087	0.00035812031
0.23993710	0.022756202	0.00035660737
0.24006859	0.022919391	0.00035710813
0.24020008	0.022761987	0.00035840391
0.24033157	0.022774629	0.00035734256
0.24046306	0.023288123	0.00035967298
0.24059454	0.023200367	0.00035982338
0.24072603	0.023028746	0.00035993945
0.24085752	0.023240593	0.00036106724
0.24098901	0.022632366	0.00036003510
0.24112050	0.023151473	0.00035795296
0.24125199	0.023083573	0.00035970711
0.24138348	0.023680865	0.00036557201
0.24151496	0.023431942	0.00036100688
0.24164645	0.023220004	0.00036291171
0.24177794	0.022696252	0.00035697581
0.24190943	0.023296116	0.00036207516
0.24204092	0.023292876	0.00036167287
0.24217241	0.023250227	0.00036142273
0.24230390	0.022796143	0.00035976801
0.24243539	0.023314559	0.00036143709
0.24256687	0.023756811	0.00036525011
0.24269836	0.023360324	0.00036391463
0.24282985	0.023793249	0.00036454607
0.24296134	0.022369918	0.00035782626
0.24309283	0.023182977	0.00036181321
0.24322432	0.023033647	0.00036191653
0.24335581	0.023251821	0.00036528108
0.24348730	0.023084655	0.00036217671
0.24361878	0.022277538	0.00035640261
0.24375027	0.022949896	0.00036081262
0.24388176	0.023604385	0.00036477861
0.24401325	0.023037738	0.00036496678
0.24414474	0.023166835	0.00036122191
0.24427623	0.023207893	0.00036400786
0.24440772	0.024236230	0.00036902557
0.24453920	0.023507771	0.00036518557
0.24467069	0.022962903	0.00036422963
0.24480218	0.023639067	0.00036589757
0.24493367	0.022397894	0.00035895007
0.24506516	0.023343061	0.00036447238
0.24519665	0.023543922	0.00036570987
0.24532814	0.023250439	0.00036469858
0.24545963	0.022789933	0.00036189689
0.24559111	0.022778330	0.00036197095
0.24572260	0.022959557	0.00036346780
0.24585409	0.022630012	0.00036046329
0.24598558	0.023185334	0.00036485043
0.24611707	0.022807276	0.00036240344
0.24624856	0.022873385	0.00036096901
0.24638005	0.023559105	0.00037018309
0.24651154	0.023781181	0.00036827361
0.24664302	0.023213242	0.00036700024
0.24677451	0.023371174	0.00036552507
0.24690600	0.022864106	0.00036346063
0.24703749	0.023338793	0.00036762537
0.24716898	0.023016036	0.00036259032
0.24730047	0.023252175	0.00036680139
0.24743196	0.023232126	0.00036467850
0.24756345	0.022734949	0.00036272241
0.24769493	0.022557272	0.00036309122
0.24782642	0.023022344	0.00036491207
0.24795791	0.022753172	0.00036400911
0.24808940	0.024007065	0.00037168333
0.24822089	0.023898845	0.00036973080
0.24835238	0.023253976	0.00036870118
0.24848387	0.023820473	0.00036901734
0.24861535	0.023315336	0.00036796005
0.24874684	0.023483151	0.00036813643
0.24887833	0.022853855	0.00036430233
0.24900982	0.023354169	0.00036997482
0.24914131	0.023063985	0.00036532383
0.24927280	0.023223602	0.00036741627
0.24940429	0.023050241	0.00036620726
0.24953578	0.023219719	0.00036663146
0.24966726	0.023337920	0.00037008961
0.24979875	0.022812428	0.00036421548
0.24993024	0.023581373	0.00037079740
0.25006173	0.022963284	0.00036552320
0.25019322	0.023381138	0.00036898196
0.25032471	0.023367347	0.00037146043
0.25045620	0.023150822	0.00036593973
0.25058769	0.022997982	0.00036693716
0.25071917	0.023409030	0.00036879254
0.25085066	0.023561421	0.00036929920
0.25098215	0.023065781	0.00036752851
0.25111364	0.022750272	0.00036364312
0.25124513	0.022690329	0.00036750274
0.25137662	0.023081021	0.00036817611
0.25150811	0.023133464	0.00036762551
0.25163959	0.023215087	0.00036902969
0.25177108	0.023450638	0.00036803801
0.25190257	0.023270620	0.00036973363
0.25203406	0.022933302	0.00036589230
0.25216555	0.023806176	0.00037216889
0.25229704	0.022700330	0.00036778428
0.25242853	0.023372623	0.00037038757
0.25256002	0.022801544	0.00036719946
0.25269150	0.023446919	0.00037046191
0.25282299	0.022616127	0.00036333948
0.25295448	0.022755746	0.00036815428
0.25308597	0.022952265	0.00036566053
0.25321746	0.023404053	0.00037122295
0.25334895	0.023568912	0.00037186999
0.25348044	0.022966718	0.00036800126
0.25361193	0.022853889	0.00036779846
0.25374341	0.023762943	0.00037121129
0.25387490	0.022783369	0.00036616239
0.25400639	0.022901605	0.00037514432
0.25413788	0.023021179	0.00037929810
0.25426937	0.022605807	0.00038059099
0.25440086	0.022179041	0.00038035312
0.25453235	0.023003043	0.00038968309
0.25466383	0.023225535	0.00039189382
0.25479532	0.024187950	0.00040123545
0.25492681	0.023171242	0.00039748192
0.25505830	0.023002999	0.00039760932
0.25518979	0.023758850	0.00040394355
0.25532128	0.023064957	0.00040099619
0.25545277	0.022504800	0.00039970615
0.25558426	0.022862643	0.00040381530
0.25571574	0.022624283	0.00040409739
0.25584723	0.022486672	0.00040511647
0.25597872	0.022673992	0.00040987779
0.25611021	0.023384033	0.00041453379
0.25624170	0.022843547	0.00041225989
0.25637319	0.022520498	0.00041347292
0.25650468	0.023277809	0.00041733829
0.25663617	0.023460350	0.00042165078
0.25676765	0.022328972	0.00041525429
0.25689914	0.023227038	0.00042446835
0.25703063	0.022429241	0.00042142940
0.25716212	0.022588226	0.00042099084
0.25729361	0.023090117	0.00042864760
0.25742510	0.022633658	0.00042431477
0.25755659	0.022883776	0.00042937857
0.25768807	0.022808464	0.00042879032
0.25781956	0.022786228	0.00043065383
0.25795105	0.022739799	0.00043090397
0.25808254	0.022851100	0.00043590544
0.25821403	0.023366265	0.00043678432
0.25834552	0.023131468	0.00043920673
0.25847701	0.022680916	0.00043540276
0.25860850	0.022633235	0.00043703737
0.25873998	0.022812452	0.00043843365
0.25887147	0.023552020	0.00044714854
0.25900296	0.023143919	0.00044359779
0.25913445	0.023429060	0.00044478258
0.25926594	0.023375737	0.00044497873
0.25939743	0.023501667	0.00044865204
0.25952892	0.022994093	0.00044288129
0.25966041	0.023312513	0.00044986320
0.25979189	0.022795064	0.00044252277
0.25992338	0.022935347	0.00044561172
0.26005487	0.023204548	0.00045033329
0.26018636	0.023664141	0.00045469074
0.26031785	0.022892800	0.00044710234
0.26044934	0.023831737	0.00045531715
0.26058083	0.023290969	0.00045347597
0.26071231	0.023043603	0.00045274942
0.26084380	0.022666088	0.00044836236
0.26097529	0.023125576	0.00045456846
0.26110678	0.022615149	0.00045103738
0.26123827	0.023697141	0.00046120453
0.26136976	0.023388576	0.00045682337
0.26150125	0.023502821	0.00045971585
0.26163274	0.023090009	0.00045612103
0.26176422	0.022842253	0.00045254777
0.26189571	0.023460971	0.00046246677
0.26202720	0.022350074	0.00045226084
0.26215869	0.023395586	0.00046217972
0.26229018	0.023403284	0.00046391743
0.26242167	0.023523014	0.00046315138
0.26255316	0.022634547	0.00045787936
0.26268465	0.022214953	0.00045578086
0.26281613	0.022161684	0.00045521933
0.26294762	0.023378760	0.00046474704
0.26307911	0.022434142	0.00045866189
0.26321060	0.023221778	0.00046811855
0.26334209	0.023891623	0.00047477004
0.26347358	0.023076063	0.00046553761
0.26360507	0.023233872	0.00046716746
0.26373655	0.022447558	0.00046337524
0.26386804	0.022931076	0.00046673983
0.26399953	0.022899392	0.00047139029
0.26413102	0.022949101	0.00046751841
0.26426251	0.023094083	0.00046947817
0.26439400	0.021951299	0.00046025255
0.26452549	0.022428227	0.00046893769
0.26465698	0.023760250	0.00048035092
0.26478846	0.024015151	0.00047756896
0.26491995	0.023928423	0.00048443852
0.26505144	0.023411342	0.00047610500
0.26518293	0.023588624	0.00047926516
0.26531442	0.022912705	0.00047786682
0.26544591	0.023201523	0.00047739118
[truncated: 567 more rows]
