# Supplementary material for: Invariant surface glycoprotein 65 of Trypanosoma brucei is a complement C3 receptor
Source: Nat Commun. 2022 Aug 29;13:5085. doi: 10.1038/s41467-022-32728-9 (PMC9424271; doi:10.1038/s41467-022-32728-9)
Supplement: Supplementary file 4 — supplementary data 2 [file 41467_2022_32728_MOESM4_ESM.zip › b21-414646_00074.dat]

0.0026000000	39.212938	0.13625628
0.0027314887	28.399192	0.10651278
0.0028629774	21.828258	0.089289264
0.0029944661	16.937711	0.075484763
0.0031259548	12.138863	0.058722765
0.0032574435	10.766998	0.057246169
0.0033889322	8.5872033	0.048328208
0.0035204209	11.359730	0.048396274
0.0036519096	12.253632	0.046643371
0.0037833983	9.8808057	0.039489119
0.0039148870	8.1908023	0.034691843
0.0040463757	6.6069962	0.029975186
0.0041778644	5.4408453	0.025495592
0.0043093531	4.5595408	0.022915159
0.0044408418	3.7657874	0.020029084
0.0045723305	3.1028598	0.018180854
0.0047038192	2.8826165	0.016771875
0.0048353079	2.4412689	0.014983879
0.0049667966	2.1833201	0.014119475
0.0050982853	1.8869504	0.012434886
0.0052297740	1.7284557	0.012056776
0.0053612627	1.5093087	0.010879755
0.0054927514	1.3521462	0.010024703
0.0056242401	1.2354125	0.0095544756
0.0057557288	1.1739112	0.0090555743
0.0058872175	1.0688455	0.0085251585
0.0060187062	1.0074571	0.0082547956
0.0061501949	0.88751858	0.0074212843
0.0062816836	0.86953386	0.0075116284
0.0064131723	0.81938772	0.0071481189
0.0065446610	0.78603052	0.0069008480
0.0066761496	0.76580654	0.0067794386
0.0068076383	0.71621706	0.0064075782
0.0069391270	0.67432695	0.0063173132
0.0070706157	0.64662474	0.0060883241
0.0072021044	0.63496746	0.0059666748
0.0073335931	0.61688492	0.0058554763
0.0074650818	0.57373602	0.0054825832
0.0075965705	0.55789122	0.0054512141
0.0077280592	0.53040771	0.0052932370
0.0078595479	0.51189182	0.0050757049
0.0079910366	0.49921688	0.0050423375
0.0081225253	0.46731706	0.0047390267
0.0082540140	0.46078777	0.0047325670
0.0083855027	0.44555987	0.0046715067
0.0085169914	0.42265315	0.0044568889
0.0086484801	0.39874209	0.0042974984
0.0087799688	0.38010686	0.0041218680
0.0089114575	0.36683570	0.0040706789
0.0090429462	0.35134483	0.0039559438
0.0091744349	0.33911206	0.0038530486
0.0093059236	0.32394757	0.0037215691
0.0094374123	0.31334261	0.0036359069
0.0095689010	0.29920668	0.0034957295
0.0097003897	0.29015986	0.0034703053
0.0098318784	0.27942167	0.0033567948
0.0099633671	0.26502031	0.0032336386
0.010094856	0.26272782	0.0032097312
0.010226345	0.23911077	0.0029898191
0.010357833	0.23800865	0.0030597022
0.010489322	0.22254365	0.0028715908
0.010620811	0.21198659	0.0027825609
0.010752299	0.20837433	0.0027470040
0.010883788	0.19651127	0.0026129600
0.011015277	0.18750307	0.0025991998
0.011146765	0.17294903	0.0024184536
0.011278254	0.16695700	0.0023668157
0.011409743	0.15882413	0.0022848253
0.011541231	0.15046897	0.0021901606
0.011672720	0.15077468	0.0021978722
0.011804209	0.13860150	0.0020279767
0.011935698	0.13031485	0.0019614522
0.012067186	0.12993632	0.0019473902
0.012198675	0.11994086	0.0018106468
0.012330164	0.11502402	0.0017767637
0.012461652	0.11427428	0.0017500074
0.012593141	0.10944109	0.0016750093
0.012724630	0.10564960	0.0016461585
0.012856118	0.10185951	0.0015646641
0.012987607	0.098310051	0.0015548071
0.013119096	0.093573369	0.0014836097
0.013250585	0.087829121	0.0014217856
0.013382073	0.090573001	0.0014492132
0.013513562	0.085492518	0.0013855950
0.013645051	0.082774366	0.0013740443
0.013776539	0.081022258	0.0013520579
0.013908028	0.079353442	0.0013150859
0.014039517	0.077518891	0.0012932354
0.014171005	0.073813129	0.0012528696
0.014302494	0.072013820	0.0012403234
0.014433983	0.072603564	0.0012469682
0.014565472	0.070637152	0.0012046986
0.014696960	0.069564707	0.0012018861
0.014828449	0.066105073	0.0011549318
0.014959938	0.067001913	0.0011679409
0.015091426	0.063815700	0.0011450226
0.015222915	0.061376464	0.0010925265
0.015354404	0.062606026	0.0011103585
0.015485892	0.062996333	0.0011013025
0.015617381	0.063261121	0.0011069469
0.015748870	0.060504887	0.0010821633
0.015880359	0.060422781	0.0010654589
0.016011847	0.060118204	0.0010637308
0.016143336	0.055664351	0.0010145633
0.016274825	0.052609913	0.00098960859
0.016406313	0.053074385	0.00098519097
0.016537802	0.054740726	0.00099247058
0.016669291	0.052163988	0.00096678821
0.016800779	0.054829594	0.00098825444
0.016932268	0.055541134	0.00099002979
0.017063757	0.058352152	0.0010104184
0.017195246	0.057192305	0.00099359760
0.017326734	0.058287559	0.0010013781
0.017458223	0.056622569	0.00098279653
0.017589712	0.056538827	0.00097651952
0.017721200	0.056909668	0.00098453631
0.017852689	0.055347041	0.00094833617
0.017984178	0.055417523	0.00096316480
0.018115666	0.053354682	0.00093745398
0.018247155	0.055416958	0.00094827427
0.018378644	0.051668305	0.00091894635
0.018510133	0.050580572	0.00089917115
0.018641621	0.051291565	0.00090368334
0.018773110	0.049308107	0.00088255144
0.018904599	0.049513010	0.00088381581
0.019036087	0.049297096	0.00087975869
0.019167576	0.047828521	0.00085782806
0.019299065	0.048058505	0.00085484539
0.019430553	0.047462333	0.00085542932
0.019562042	0.047658800	0.00084854817
0.019693531	0.045204475	0.00082566859
0.019825019	0.045387649	0.00082292629
0.019956508	0.045024923	0.00081331932
0.020087997	0.045645252	0.00082478601
0.020219486	0.043841868	0.00080204814
0.020350974	0.043714992	0.00080686025
0.020482463	0.043334759	0.00078766207
0.020613952	0.043607267	0.00078795679
0.020745440	0.043413109	0.00079223667
0.020876929	0.043092724	0.00078002729
0.021008418	0.041794221	0.00077116146
0.021139906	0.041180943	0.00076166739
0.021271395	0.040271809	0.00074451240
0.021402884	0.041096093	0.00075501402
0.021534373	0.038917261	0.00073291091
0.021665861	0.040918386	0.00074976273
0.021797350	0.038684515	0.00072660986
0.021928839	0.037909209	0.00070907910
0.022060327	0.038630570	0.00072607393
0.022191816	0.038480851	0.00071559517
0.022323305	0.039068393	0.00072017195
0.022454793	0.037899460	0.00070772490
0.022586282	0.036343188	0.00068678811
0.022717771	0.035416801	0.00068470359
0.022849260	0.035309650	0.00067653316
0.022980748	0.035784084	0.00068242494
0.023112237	0.036058404	0.00067868264
0.023243726	0.035678498	0.00067185342
0.023375214	0.037313818	0.00069103274
0.023506703	0.037084940	0.00068295263
0.023638192	0.037444032	0.00068746525
0.023769680	0.037654406	0.00068560264
0.023901169	0.037650233	0.00068254866
0.024032658	0.036105102	0.00067288092
0.024164147	0.036330062	0.00066786096
0.024295635	0.035950427	0.00066055315
0.024427124	0.036299078	0.00066177950
0.024558613	0.036052107	0.00065620041
0.024690101	0.037494880	0.00067647578
0.024821590	0.035384908	0.00064952656
0.024953079	0.035123596	0.00064494618
0.025084567	0.036885836	0.00065996916
0.025216056	0.035268528	0.00064089514
0.025347545	0.035642232	0.00065044703
0.025479034	0.036293993	0.00064842296
0.025610522	0.035352364	0.00063346680
0.025742011	0.035414812	0.00063727562
0.025873500	0.035354293	0.00063372537
0.026004988	0.035607028	0.00063945004
0.026136477	0.034774393	0.00062808779
0.026267966	0.034954500	0.00062463036
0.026399454	0.034199504	0.00062121929
0.026530943	0.035942840	0.00063124312
0.026662432	0.034770040	0.00062415928
0.026793920	0.034204573	0.00061383650
0.026925409	0.034794303	0.00061601141
0.027056898	0.034583749	0.00061874500
0.027188387	0.035019548	0.00061150131
0.027319875	0.035394628	0.00061996294
0.027451364	0.035340877	0.00061680309
0.027582853	0.034655903	0.00060755609
0.027714341	0.034559680	0.00060831328
0.027845830	0.033172296	0.00059240526
0.027977319	0.034579228	0.00060719019
0.028108807	0.034479613	0.00060101931
0.028240296	0.033357358	0.00058927104
0.028371785	0.032874028	0.00058639521
0.028503274	0.032652925	0.00058186789
0.028634762	0.032404257	0.00057928738
0.028766251	0.034266972	0.00059444267
0.028897740	0.034976936	0.00059262019
0.029029228	0.033789996	0.00058804124
0.029160717	0.032828885	0.00057892984
0.029292206	0.033423310	0.00058037195
0.029423694	0.032284536	0.00057419735
0.029555183	0.032482680	0.00056648933
0.029686672	0.032604063	0.00057059769
0.029818161	0.032486170	0.00056879061
0.029949649	0.031664693	0.00055909488
0.030081138	0.032613557	0.00056764264
0.030212627	0.032418819	0.00056077435
0.030344115	0.032001915	0.00055841826
0.030475604	0.033000577	0.00056696417
0.030607093	0.032654275	0.00056070976
0.030738581	0.032193234	0.00055647383
0.030870070	0.031085904	0.00054534487
0.031001559	0.032439366	0.00055410341
0.031133048	0.031894980	0.00055244014
0.031264536	0.032250603	0.00055141999
0.031396025	0.032019223	0.00055106407
0.031527514	0.032420752	0.00055038363
0.031659002	0.031510803	0.00054110936
0.031790491	0.031651857	0.00054585837
0.031921980	0.031990830	0.00054376250
0.032053468	0.031044003	0.00053819760
0.032184957	0.031990463	0.00053918774
0.032316446	0.031369897	0.00053417086
0.032447935	0.031879831	0.00054183087
0.032579423	0.031060326	0.00052957565
0.032710912	0.032170183	0.00053957706
0.032842401	0.031254350	0.00052903745
0.032973889	0.031198923	0.00052758544
0.033105378	0.031616964	0.00053344785
0.033236867	0.031427839	0.00052805917
0.033368355	0.029126795	0.00052000361
0.033499844	0.031025258	0.00053352564
0.033631333	0.029887938	0.00052382186
0.033762822	0.029961772	0.00053057473
0.033894310	0.030392164	0.00053315601
0.034025799	0.029181901	0.00052405486
0.034157288	0.029491046	0.00052547068
0.034288776	0.030083570	0.00053066005
0.034420265	0.029917740	0.00053397277
0.034551754	0.030793203	0.00053670521
0.034683242	0.029729290	0.00053081036
0.034814731	0.030220713	0.00053090136
0.034946220	0.030376580	0.00053320604
0.035077708	0.030536423	0.00053935302
0.035209197	0.029722740	0.00053174296
0.035340686	0.029106058	0.00052138582
0.035472175	0.029748065	0.00053921976
0.035603663	0.028966965	0.00053668088
0.035735152	0.029231627	0.00054241605
0.035866641	0.028747079	0.00053896027
0.035998129	0.029206889	0.00053949687
0.036129618	0.028793150	0.00054200157
0.036261107	0.029359068	0.00054292243
0.036392595	0.028047467	0.00053903813
0.036524084	0.028584706	0.00054205204
0.036655573	0.028993887	0.00054142312
0.036787062	0.028682486	0.00054495790
0.036918550	0.028477056	0.00053871423
0.037050039	0.028035335	0.00054089998
0.037181528	0.028393710	0.00053926095
0.037313016	0.028803551	0.00054468057
0.037444505	0.028601933	0.00054715917
0.037575994	0.028979158	0.00054844577
0.037707482	0.028917996	0.00055366540
0.037838971	0.028487871	0.00054951503
0.037970460	0.028404591	0.00054567130
0.038101949	0.028741414	0.00055038186
0.038233437	0.028964687	0.00054732915
0.038364926	0.028249787	0.00053650390
0.038496415	0.029038822	0.00054285247
0.038627903	0.029072872	0.00053719471
0.038759392	0.029260509	0.00054013990
0.038890881	0.029779531	0.00054002751
0.039022369	0.029927057	0.00054124609
0.039153858	0.028892634	0.00053162617
0.039285347	0.029144448	0.00053084375
0.039416836	0.028780644	0.00053120661
0.039548324	0.028935397	0.00052994646
0.039679813	0.029290088	0.00052951773
0.039811302	0.028311667	0.00052432159
0.039942790	0.028889764	0.00052347630
0.040074279	0.028487193	0.00052570337
0.040205768	0.029235191	0.00052758697
0.040337256	0.029102412	0.00052290579
0.040468745	0.028675999	0.00052268074
0.040600234	0.029440389	0.00052653892
0.040731723	0.028888411	0.00052296420
0.040863211	0.030757939	0.00053655914
0.040994700	0.028449905	0.00051704852
0.041126189	0.029841759	0.00052847324
0.041257677	0.029297075	0.00052176085
0.041389166	0.029637672	0.00052216753
0.041520655	0.028837920	0.00051794016
0.041652143	0.029202066	0.00051944600
0.041783632	0.029602716	0.00052243419
0.041915121	0.029095686	0.00051619629
0.042046610	0.028731335	0.00051622261
0.042178098	0.029680459	0.00052166359
0.042309587	0.028972879	0.00051567460
0.042441076	0.029004312	0.00051354661
0.042572564	0.028928131	0.00051352677
0.042704053	0.029420068	0.00051339819
0.042835542	0.029402873	0.00051827734
0.042967030	0.028866246	0.00051280002
0.043098519	0.028797190	0.00051257273
0.043230008	0.029550625	0.00051719959
0.043361496	0.029812954	0.00051348967
0.043492985	0.028873003	0.00051098185
0.043624474	0.029232161	0.00051032747
0.043755963	0.029490892	0.00051478456
0.043887451	0.029965802	0.00051433181
0.044018940	0.028963069	0.00050614981
0.044150429	0.029867485	0.00051826192
0.044281917	0.029787823	0.00051197289
0.044413406	0.029097949	0.00050902261
0.044544895	0.027947275	0.00049761313
0.044676383	0.029858142	0.00051199257
0.044807872	0.029018361	0.00050660891
0.044939361	0.029014115	0.00050445448
0.045070850	0.028762631	0.00050368788
0.045202338	0.030295846	0.00051351410
0.045333827	0.028692628	0.00049716168
0.045465316	0.029072972	0.00050664487
0.045596804	0.029449799	0.00050489230
0.045728293	0.028964542	0.00050243120
0.045859782	0.028615371	0.00049857577
0.045991270	0.027707611	0.00048736696
0.046122759	0.029178630	0.00050306854
0.046254248	0.028062420	0.00050219231
0.046385737	0.029033516	0.00051008189
0.046517225	0.028383752	0.00050741933
0.046648714	0.029958226	0.00052060254
0.046780203	0.029663016	0.00052751284
0.046911691	0.029272354	0.00052163021
0.047043180	0.029531172	0.00052235933
0.047174669	0.028892228	0.00052024140
0.047306157	0.029362797	0.00052484496
0.047437646	0.029400533	0.00052553394
0.047569135	0.029350030	0.00052888899
0.047700624	0.029028496	0.00052247129
0.047832112	0.030124881	0.00053652631
0.047963601	0.028794524	0.00052252223
0.048095090	0.029086701	0.00053034389
0.048226578	0.029712447	0.00053643269
0.048358067	0.029038067	0.00052737526
0.048489556	0.028769670	0.00052639640
0.048621044	0.028639810	0.00052743528
0.048752533	0.027657176	0.00052328948
0.048884022	0.029970636	0.00054033760
0.049015511	0.028685775	0.00053109010
0.049146999	0.029323608	0.00053577435
0.049278488	0.029573552	0.00053828897
0.049409977	0.028710397	0.00053562806
0.049541465	0.029352479	0.00053837759
0.049672954	0.028841032	0.00053498852
0.049804443	0.028148624	0.00052753960
0.049935931	0.028927377	0.00053555498
0.050067420	0.028944488	0.00053854257
0.050198909	0.029328671	0.00054253766
0.050330398	0.029814738	0.00054452257
0.050461886	0.029379696	0.00054091677
0.050593375	0.029216358	0.00053971235
0.050724864	0.028671047	0.00053984973
0.050856352	0.028852445	0.00054107691
0.050987841	0.029773213	0.00054316342
0.051119330	0.028854152	0.00053823659
0.051250818	0.029482029	0.00054548060
0.051382307	0.029430890	0.00054757820
0.051513796	0.028937128	0.00054196628
0.051645284	0.029460593	0.00054580147
0.051776773	0.028523238	0.00053803619
0.051908262	0.028262264	0.00053613002
0.052039751	0.029212225	0.00054422568
0.052171239	0.028794645	0.00054289407
0.052302728	0.029467987	0.00055218560
0.052434217	0.030187305	0.00055313875
0.052565705	0.029036314	0.00054662483
0.052697194	0.028557287	0.00054103868
0.052828683	0.028968019	0.00054697827
0.052960171	0.028983805	0.00054514649
0.053091660	0.029045446	0.00054396591
0.053223149	0.028327995	0.00054273868
0.053354638	0.028686128	0.00054520739
0.053486126	0.029612398	0.00055397709
0.053617615	0.028612896	0.00054395828
0.053749104	0.028213152	0.00053995365
0.053880592	0.029945984	0.00055463372
0.054012081	0.028012239	0.00054431753
0.054143570	0.029784402	0.00055638080
0.054275058	0.029715314	0.00055400771
0.054406547	0.028930755	0.00054633909
0.054538036	0.028287493	0.00054694835
0.054669525	0.028748346	0.00054628189
0.054801013	0.029323195	0.00055653858
0.054932502	0.029297987	0.00055258442
0.055063991	0.029178530	0.00054936693
0.055195479	0.029160543	0.00055250351
0.055326968	0.028436141	0.00054542747
0.055458457	0.028282411	0.00054830231
0.055589945	0.029120910	0.00055129637
0.055721434	0.029400057	0.00055153359
0.055852923	0.029073966	0.00055564037
0.055984412	0.028245743	0.00054700412
0.056115900	0.029948406	0.00055800023
0.056247389	0.027290483	0.00054162913
0.056378878	0.028204470	0.00054372303
0.056510366	0.028788728	0.00055285152
0.056641855	0.028499124	0.00054667476
0.056773344	0.029739992	0.00056064562
0.056904832	0.029530070	0.00055740344
0.057036321	0.028345120	0.00054631460
0.057167810	0.029787320	0.00056208934
0.057299299	0.028616659	0.00054942637
0.057430787	0.028735925	0.00055016086
0.057562276	0.029397099	0.00055706479
0.057693765	0.030622443	0.00056073369
0.057825253	0.029696575	0.00056024500
0.057956742	0.029511409	0.00055824931
0.058088231	0.028457716	0.00054481096
0.058219719	0.029062161	0.00055323842
0.058351208	0.028543785	0.00054403723
0.058482697	0.028250905	0.00054270373
0.058614186	0.028434434	0.00054637446
0.058745674	0.028859707	0.00054477107
0.058877163	0.028394494	0.00054292834
0.059008652	0.029031909	0.00054332241
0.059140140	0.028706623	0.00054702379
0.059271629	0.029212930	0.00054790531
0.059403118	0.029277027	0.00054565120
0.059534606	0.029039769	0.00054661679
0.059666095	0.028388657	0.00053328200
0.059797584	0.029909337	0.00055000622
0.059929072	0.029785937	0.00055132087
0.060060561	0.029867034	0.00054798358
0.060192050	0.029340117	0.00054538096
0.060323539	0.029154472	0.00054062492
0.060455027	0.028550341	0.00053945462
0.060586516	0.029737646	0.00054909958
0.060718005	0.029505444	0.00054356036
0.060849493	0.029040350	0.00053951857
0.060980982	0.028213989	0.00053402381
0.061112471	0.029076965	0.00053892578
0.061243959	0.028766432	0.00054211185
0.061375448	0.029531084	0.00054175221
0.061506937	0.029413444	0.00054394002
0.061638426	0.028768867	0.00053580894
0.061769914	0.028385816	0.00053270079
0.061901403	0.029347654	0.00054412572
0.062032892	0.028586856	0.00053166796
0.062164380	0.028943320	0.00053655106
0.062295869	0.028800105	0.00053816021
0.062427358	0.028367041	0.00053279932
0.062558846	0.029357422	0.00054473036
0.062690335	0.029037482	0.00053620615
0.062821824	0.029581740	0.00054082340
0.062953313	0.029550281	0.00054000437
0.063084801	0.028939368	0.00053592133
0.063216290	0.028273094	0.00053405026
0.063347779	0.028504080	0.00053029420
0.063479267	0.027348730	0.00051994202
0.063610756	0.028957549	0.00053770411
0.063742245	0.028615884	0.00053177792
0.063873733	0.027549915	0.00052585728
0.064005222	0.028225427	0.00052722611
0.064136711	0.028858653	0.00053372054
0.064268200	0.028078697	0.00052522516
0.064399688	0.029520275	0.00053587462
0.064531177	0.028671996	0.00053299832
0.064662666	0.028970580	0.00053257420
0.064794154	0.028438808	0.00052882762
0.064925643	0.028736182	0.00053396415
0.065057132	0.028969328	0.00053332971
0.065188620	0.029002644	0.00053536351
0.065320109	0.029004225	0.00053096594
0.065451598	0.028576204	0.00052835065
0.065583087	0.028579509	0.00053057111
0.065714575	0.029346881	0.00053274850
0.065846064	0.029226309	0.00053412021
0.065977553	0.028508997	0.00052739417
0.066109041	0.028799426	0.00052756986
0.066240530	0.028275679	0.00052681108
0.066372019	0.029986829	0.00053624822
0.066503507	0.029420315	0.00053415563
0.066634996	0.027953082	0.00052129885
0.066766485	0.029129509	0.00053239144
0.066897973	0.028322441	0.00052499527
0.067029462	0.028618931	0.00052630195
0.067160951	0.028251192	0.00052540991
0.067292440	0.028852224	0.00052753318
0.067423928	0.029483841	0.00052912909
0.067555417	0.029293806	0.00053253079
0.067686906	0.029230430	0.00052879050
0.067818394	0.029068730	0.00052989544
0.067949883	0.027291517	0.00051300681
0.068081372	0.028940826	0.00052549461
0.068212860	0.029133672	0.00052763693
0.068344349	0.028627374	0.00052533711
0.068475838	0.028888454	0.00052499695
0.068607327	0.028212485	0.00052069711
0.068738815	0.028873119	0.00052201266
0.068870304	0.028772002	0.00052536202
0.069001793	0.028113629	0.00051735686
0.069133281	0.028606156	0.00052225075
0.069264770	0.028152074	0.00052144687
0.069396259	0.027785358	0.00051188954
0.069527747	0.028981815	0.00052490705
0.069659236	0.028612713	0.00052415964
0.069790725	0.028871527	0.00052288233
0.069922214	0.027906556	0.00051732794
0.070053702	0.029174393	0.00052256905
0.070185191	0.028283018	0.00051886363
0.070316680	0.028792220	0.00051971070
0.070448168	0.028641222	0.00052112953
0.070579657	0.028475007	0.00051929789
0.070711146	0.027966343	0.00051132034
0.070842634	0.028338186	0.00052006281
0.070974123	0.027999404	0.00051353075
0.071105612	0.026786441	0.00050534795
0.071237101	0.028096002	0.00051749823
0.071368589	0.028886803	0.00051619362
0.071500078	0.027869000	0.00051508926
0.071631567	0.028583995	0.00051802150
0.071763055	0.027206463	0.00050653298
0.071894544	0.027316137	0.00050787314
0.072026033	0.027460726	0.00050449353
0.072157521	0.027789193	0.00051163050
0.072289010	0.027009968	0.00050558780
0.072420499	0.027495546	0.00050633270
0.072551988	0.027126638	0.00050194609
0.072683476	0.027152072	0.00050353901
0.072814965	0.027459121	0.00050805936
0.072946454	0.027394256	0.00050818811
0.073077942	0.027151138	0.00050112160
0.073209431	0.027821096	0.00050875421
0.073340920	0.027330303	0.00050254104
0.073472408	0.027917148	0.00050754068
0.073603897	0.027259821	0.00050450463
0.073735386	0.026893112	0.00049829325
0.073866875	0.027268822	0.00050499832
0.073998363	0.027709989	0.00050457949
0.074129852	0.027016826	0.00050211515
0.074261341	0.027075935	0.00050396741
0.074392829	0.027156973	0.00049845207
0.074524318	0.026285012	0.00049523741
0.074655807	0.026962483	0.00049749650
0.074787295	0.027988844	0.00050672336
0.074918784	0.026972038	0.00050013727
0.075050273	0.026457199	0.00049377961
0.075181761	0.028108175	0.00050767183
0.075313250	0.027452138	0.00050315160
0.075444739	0.027294060	0.00050124452
0.075576228	0.027553057	0.00050363665
0.075707716	0.027298098	0.00050168799
0.075839205	0.027004161	0.00049773317
0.075970694	0.026845342	0.00049634404
0.076102182	0.026815399	0.00049351635
0.076233671	0.026970309	0.00049777195
0.076365160	0.026631089	0.00049057338
0.076496648	0.026852344	0.00049552276
0.076628137	0.026862760	0.00049536207
0.076759626	0.026854928	0.00049152841
0.076891115	0.026453266	0.00049235928
0.077022603	0.026298564	0.00048829201
0.077154092	0.026256306	0.00048854411
0.077285581	0.027127182	0.00049756264
0.077417069	0.026966205	0.00049346091
0.077548558	0.026613985	0.00049213638
0.077680047	0.026991906	0.00049205339
0.077811535	0.026101037	0.00048761534
0.077943024	0.026754839	0.00049177372
0.078074513	0.026833905	0.00049017239
0.078206002	0.027202692	0.00049601048
0.078337490	0.028129491	0.00050037934
0.078468979	0.025868258	0.00048261031
0.078600468	0.026607859	0.00049111713
0.078731956	0.026273741	0.00048487647
0.078863445	0.026886804	0.00049232855
0.078994934	0.026677959	0.00048950384
0.079126422	0.026494130	0.00048842995
0.079257911	0.026792547	0.00049152393
0.079389400	0.025807792	0.00048108091
0.079520889	0.026299688	0.00048630339
0.079652377	0.026654879	0.00048865092
0.079783866	0.025756923	0.00047930703
0.079915355	0.026558658	0.00048940832
0.080046843	0.026917106	0.00048776307
0.080178332	0.025748711	0.00047962258
0.080309821	0.026121851	0.00048370090
0.080441309	0.027357845	0.00048904626
0.080572798	0.026761804	0.00048969390
0.080704287	0.026059854	0.00048230724
0.080835776	0.026392143	0.00048459398
0.080967264	0.026705064	0.00048884312
0.081098753	0.026339338	0.00048013339
0.081230242	0.027103018	0.00048983406
0.081361730	0.025722531	0.00047863741
0.081493219	0.027286430	0.00048955233
0.081624708	0.027282045	0.00049036879
0.081756196	0.026169554	0.00047586344
0.081887685	0.026581998	0.00048541496
0.082019174	0.026038652	0.00048049314
0.082150663	0.025589442	0.00047731425
0.082282151	0.026164247	0.00048133619
0.082413640	0.026485571	0.00048031165
0.082545129	0.026243218	0.00048185980
0.082676617	0.025879490	0.00047769303
0.082808106	0.026885389	0.00048463994
0.082939595	0.026089375	0.00048141005
0.083071083	0.025752340	0.00047346072
0.083202572	0.026197891	0.00047862157
0.083334061	0.025256850	0.00047513760
0.083465549	0.025922531	0.00047370365
0.083597038	0.025887913	0.00047798296
0.083728527	0.026164178	0.00047405332
0.083860016	0.026223496	0.00047874443
0.083991504	0.026649575	0.00048239298
0.084122993	0.026013446	0.00047521599
0.084254482	0.026435959	0.00048078117
0.084385970	0.025947532	0.00047298054
0.084517459	0.025402012	0.00046992347
0.084648948	0.026237942	0.00047974408
0.084780436	0.026566089	0.00047722516
0.084911925	0.025369732	0.00046953798
0.085043414	0.026404683	0.00047517331
0.085174903	0.026075004	0.00047424088
0.085306391	0.026728244	0.00048203615
0.085437880	0.026315012	0.00047512273
0.085569369	0.025921521	0.00047274245
0.085700857	0.025677809	0.00046821251
0.085832346	0.025920024	0.00047031129
0.085963835	0.025646715	0.00047281589
0.086095323	0.026640284	0.00047660361
0.086226812	0.025332150	0.00046539217
0.086358301	0.026255280	0.00047171876
0.086489790	0.025509194	0.00046729978
0.086621278	0.025388387	0.00046749034
0.086752767	0.025429458	0.00046650768
0.086884256	0.026364196	0.00047236630
0.087015744	0.025052439	0.00046455842
0.087147233	0.025557577	0.00046686593
0.087278722	0.025065005	0.00046492074
0.087410210	0.025581557	0.00046645212
0.087541699	0.026353391	0.00047127670
0.087673188	0.025325265	0.00046606306
0.087804677	0.025194079	0.00046245105
0.087936165	0.025677565	0.00046845695
0.088067654	0.026083572	0.00047166365
0.088199143	0.025400598	0.00046198839
0.088330631	0.025661753	0.00046781418
0.088462120	0.025542259	0.00046280973
0.088593609	0.025357725	0.00046623829
0.088725097	0.025550217	0.00046235805
0.088856586	0.026337095	0.00046897386
0.088988075	0.025438314	0.00046579334
0.089119564	0.025322052	0.00046199099
0.089251052	0.025296245	0.00046402517
0.089382541	0.024848621	0.00045920648
0.089514030	0.025824797	0.00046500887
0.089645518	0.025173611	0.00045931796
0.089777007	0.025362799	0.00046109468
0.089908496	0.025693040	0.00046634593
0.090039984	0.025440476	0.00046107538
0.090171473	0.024634600	0.00045290428
0.090302962	0.025668762	0.00046395773
0.090434451	0.025488298	0.00046134091
0.090565939	0.024959551	0.00046047974
0.090697428	0.026123581	0.00046736642
0.090828917	0.025604865	0.00045863211
0.090960405	0.024865941	0.00045802536
0.091091894	0.025574170	0.00046085925
0.091223383	0.024944284	0.00045824051
0.091354871	0.025455958	0.00046150718
0.091486360	0.026190089	0.00047430674
0.091617849	0.025002809	0.00047024394
0.091749337	0.024104007	0.00046656900
0.091880826	0.026342037	0.00048646023
0.092012315	0.025245999	0.00048314366
0.092143804	0.025110289	0.00047985448
0.092275292	0.024969621	0.00048418549
0.092406781	0.026077051	0.00049447965
0.092538270	0.025887815	0.00049631559
0.092669758	0.024360908	0.00048793807
0.092801247	0.024879581	0.00047378520
0.092932736	0.024572387	0.00047447709
0.093064224	0.025204819	0.00047548935
0.093195713	0.025207492	0.00047384322
0.093327202	0.025067365	0.00047149750
0.093458691	0.025226766	0.00046792265
0.093590179	0.025467120	0.00047433372
0.093721668	0.025599236	0.00047321581
0.093853157	0.025338119	0.00046783969
0.093984645	0.024764291	0.00046367309
0.094116134	0.025429536	0.00046853525
0.094247623	0.025526431	0.00046735695
0.094379111	0.025155185	0.00046359627
0.094510600	0.024216423	0.00045826780
0.094642089	0.025261689	0.00046474812
0.094773578	0.025677387	0.00046390381
0.094905066	0.024645385	0.00046116888
0.095036555	0.024774087	0.00046300841
0.095168044	0.024961797	0.00045929393
0.095299532	0.024145210	0.00045626208
0.095431021	0.024267966	0.00045146415
0.095562510	0.023816036	0.00045305860
0.095693998	0.025208661	0.00046229399
0.095825487	0.024303224	0.00045089879
0.095956976	0.024545639	0.00045739430
0.096088465	0.024564432	0.00045380517
0.096219953	0.024874223	0.00045886374
0.096351442	0.024747240	0.00045773575
0.096482931	0.024427462	0.00045225540
0.096614419	0.025256366	0.00045745397
0.096745908	0.024716357	0.00045467541
0.096877397	0.024521761	0.00045062998
0.097008885	0.024652255	0.00045517463
0.097140374	0.024198167	0.00044975302
0.097271863	0.024335937	0.00045069773
0.097403352	0.024374215	0.00045042571
0.097534840	0.024222704	0.00044671498
0.097666329	0.023700678	0.00044662989
0.097797818	0.024605607	0.00044849962
0.097929306	0.024298073	0.00044818237
0.098060795	0.024516675	0.00044832422
0.098192284	0.024930345	0.00044768773
0.098323772	0.025111339	0.00045286755
0.098455261	0.024826267	0.00044741493
0.098586750	0.024643917	0.00044363153
0.098718239	0.025031129	0.00044725960
0.098849727	0.024257451	0.00044024656
0.098981216	0.025240928	0.00044769212
0.099112705	0.024102850	0.00043843398
0.099244193	0.023590593	0.00043548475
0.099375682	0.024073740	0.00043972041
0.099507171	0.024098933	0.00043947406
0.099638659	0.023934031	0.00044148817
0.099770148	0.023632238	0.00043549153
0.099901637	0.024624309	0.00044168569
0.10003313	0.024270033	0.00044208087
0.10016461	0.023503800	0.00043358862
0.10029610	0.024186554	0.00044366809
0.10042759	0.024421285	0.00044043199
0.10055908	0.024167248	0.00043970107
0.10069057	0.023867258	0.00043822569
0.10082206	0.024665565	0.00044334568
0.10095355	0.023917312	0.00044111754
0.10108504	0.023854127	0.00043604144
0.10121652	0.024738536	0.00044284743
0.10134801	0.023989462	0.00043870245
0.10147950	0.024644016	0.00044309130
0.10161099	0.024244645	0.00043912327
0.10174248	0.024694305	0.00044311960
0.10187397	0.024292097	0.00043641696
0.10200546	0.023018424	0.00043044818
0.10213694	0.024382404	0.00043706355
0.10226843	0.023955471	0.00043772669
0.10239992	0.024398832	0.00043956975
0.10253141	0.024124077	0.00043195897
0.10266290	0.024128997	0.00043793044
0.10279439	0.024027641	0.00043389698
0.10292588	0.023641490	0.00043491577
0.10305737	0.024333234	0.00043863919
0.10318885	0.023545229	0.00043047614
0.10332034	0.023684702	0.00043336516
0.10345183	0.024338727	0.00043633816
0.10358332	0.024184553	0.00043598579
0.10371481	0.023920887	0.00043277735
0.10384630	0.023984171	0.00043296527
0.10397779	0.024459956	0.00043780274
0.10410928	0.023929610	0.00043519512
0.10424076	0.023792031	0.00043212628
0.10437225	0.023686465	0.00042919908
0.10450374	0.023785272	0.00042835608
0.10463523	0.024723474	0.00043794183
0.10476672	0.023922004	0.00043277741
0.10489821	0.023637408	0.00042902511
0.10502970	0.024157251	0.00043206622
0.10516118	0.023677280	0.00042895401
0.10529267	0.023611984	0.00043048286
0.10542416	0.024254713	0.00043416928
0.10555565	0.024181976	0.00043127923
0.10568714	0.024522953	0.00043438121
0.10581863	0.024621519	0.00043465753
0.10595012	0.024133593	0.00043144975
0.10608161	0.023660318	0.00042963367
0.10621309	0.025070681	0.00043704880
0.10634458	0.024775332	0.00043411499
0.10647607	0.023679626	0.00042723121
0.10660756	0.023578236	0.00042604355
0.10673905	0.024120717	0.00043222882
0.10687054	0.023836996	0.00043128068
0.10700203	0.023450510	0.00043364838
0.10713352	0.023162627	0.00043662341
0.10726500	0.023288935	0.00044175085
0.10739649	0.024508014	0.00045688233
0.10752798	0.024327863	0.00045276198
0.10765947	0.023661574	0.00045234549
0.10779096	0.023845897	0.00045277570
0.10792245	0.023932763	0.00045955398
0.10805394	0.024450904	0.00046166623
0.10818542	0.023983681	0.00045940242
0.10831691	0.023409919	0.00045870771
0.10844840	0.024136019	0.00046390960
0.10857989	0.023685737	0.00046358369
0.10871138	0.023701607	0.00046720841
0.10884287	0.023849102	0.00046565063
0.10897436	0.023672989	0.00046588846
0.10910585	0.024283821	0.00047546787
0.10923733	0.024449459	0.00047187296
0.10936882	0.023875748	0.00047632816
0.10950031	0.023830758	0.00047250189
0.10963180	0.024133138	0.00047768256
0.10976329	0.022739427	0.00046672120
0.10989478	0.024072942	0.00048028931
0.11002627	0.023843457	0.00048249440
0.11015776	0.023294786	0.00047324266
0.11028924	0.023565355	0.00047802267
0.11042073	0.023969868	0.00048766798
0.11055222	0.024154660	0.00048434825
0.11068371	0.023159866	0.00047907415
0.11081520	0.023836221	0.00048438067
0.11094669	0.023946056	0.00048654179
0.11107818	0.023782478	0.00048756634
0.11120966	0.023905648	0.00048727944
0.11134115	0.023827920	0.00049111227
0.11147264	0.023306882	0.00048284011
0.11160413	0.024306368	0.00049223154
0.11173562	0.023967403	0.00049397510
0.11186711	0.023277463	0.00047193382
0.11199860	0.023313201	0.00047229387
0.11213009	0.022973889	0.00046256151
0.11226157	0.023827092	0.00046643637
0.11239306	0.023990973	0.00046704149
0.11252455	0.023656309	0.00046230783
0.11265604	0.024180290	0.00046668552
0.11278753	0.023472408	0.00045492457
0.11291902	0.024467424	0.00046212250
0.11305051	0.023456244	0.00045909967
0.11318200	0.024402326	0.00046053482
0.11331348	0.023898389	0.00045696343
0.11344497	0.023258766	0.00045286674
0.11357646	0.023482299	0.00044929325
0.11370795	0.024218559	0.00045582741
0.11383944	0.023743281	0.00045300743
0.11397093	0.023289720	0.00044656308
0.11410242	0.024109682	0.00045493386
0.11423390	0.023935143	0.00044902416
0.11436539	0.023224156	0.00044857898
0.11449688	0.023863917	0.00044726486
0.11462837	0.022888047	0.00044407222
0.11475986	0.024152272	0.00045016187
0.11489135	0.023328319	0.00043933540
0.11502284	0.023332600	0.00044491499
0.11515433	0.024257914	0.00044972746
0.11528581	0.023628186	0.00044452453
0.11541730	0.024180485	0.00044646421
0.11554879	0.023409145	0.00043858909
0.11568028	0.023783524	0.00044552565
0.11581177	0.023712456	0.00044239029
0.11594326	0.024030561	0.00044422954
0.11607475	0.023683450	0.00044088035
0.11620624	0.023974465	0.00044116058
0.11633772	0.023775543	0.00044289420
0.11646921	0.024184708	0.00044438274
0.11660070	0.023805454	0.00043938057
0.11673219	0.024208305	0.00044079747
0.11686368	0.023227839	0.00043465437
0.11699517	0.023656031	0.00043890901
0.11712666	0.023830533	0.00043782753
0.11725814	0.023925163	0.00043633682
0.11738963	0.023344869	0.00043223881
0.11752112	0.024414362	0.00043862709
0.11765261	0.024098551	0.00043613614
0.11778410	0.023654410	0.00043260923
0.11791559	0.024152418	0.00043368052
0.11804708	0.023451151	0.00042900735
0.11817857	0.023646196	0.00043076917
0.11831005	0.024094368	0.00043288795
0.11844154	0.024205792	0.00043613056
0.11857303	0.023772484	0.00042726899
0.11870452	0.023840741	0.00042828000
0.11883601	0.023930638	0.00042941282
0.11896750	0.023762415	0.00042804377
0.11909899	0.024554752	0.00043447847
0.11923048	0.023357212	0.00042143247
0.11936196	0.023075235	0.00042331566
0.11949345	0.023467506	0.00042126376
0.11962494	0.023914575	0.00042464569
0.11975643	0.023695137	0.00042455861
0.11988792	0.023378914	0.00041870926
0.12001941	0.024395443	0.00042573756
0.12015090	0.023662836	0.00041944890
0.12028239	0.023645134	0.00042241287
0.12041387	0.023495014	0.00041916883
0.12054536	0.023076123	0.00041448707
0.12067685	0.023816286	0.00042034773
0.12080834	0.023922540	0.00042097146
0.12093983	0.023363915	0.00041347988
0.12107132	0.024539781	0.00042640694
0.12120281	0.023807015	0.00041809909
0.12133429	0.024001417	0.00041962526
0.12146578	0.023374466	0.00041387208
0.12159727	0.023725885	0.00041457892
0.12172876	0.024432014	0.00042287374
0.12186025	0.024091487	0.00041839073
0.12199174	0.022485514	0.00040875214
0.12212323	0.023411175	0.00041396832
0.12225472	0.023627306	0.00041463517
0.12238620	0.023351288	0.00041467840
0.12251769	0.023802579	0.00041506032
0.12264918	0.023682801	0.00041507330
0.12278067	0.023978852	0.00041792165
0.12291216	0.023527857	0.00041224346
0.12304365	0.023435112	0.00041208238
0.12317514	0.024399912	0.00041873498
0.12330663	0.023381537	0.00041181060
0.12343811	0.024277090	0.00041956230
0.12356960	0.024153288	0.00041513908
0.12370109	0.024131015	0.00041677878
0.12383258	0.023783626	0.00041290855
0.12396407	0.022928936	0.00040674897
0.12409556	0.023879569	0.00041857501
0.12422705	0.023571039	0.00041066817
0.12435853	0.023914225	0.00041516404
0.12449002	0.023935490	0.00041379300
0.12462151	0.023397656	0.00041101835
0.12475300	0.023080715	0.00040874789
0.12488449	0.023887576	0.00041221126
0.12501598	0.024443273	0.00041738791
0.12514747	0.024179973	0.00041334787
0.12527896	0.023193160	0.00040613810
0.12541044	0.023118476	0.00040941367
0.12554193	0.023681254	0.00041156540
0.12567342	0.023625142	0.00041025058
0.12580491	0.023169774	0.00040890410
0.12593640	0.022742861	0.00040267200
0.12606789	0.023518533	0.00041152495
0.12619938	0.023250599	0.00040594372
0.12633087	0.023245791	0.00040833931
0.12646235	0.023028109	0.00040523627
0.12659384	0.024858940	0.00041490687
0.12672533	0.023993773	0.00041343625
0.12685682	0.024057121	0.00041080311
0.12698831	0.023520411	0.00040730528
0.12711980	0.023230088	0.00040519058
0.12725129	0.023596388	0.00040619692
0.12738277	0.023972529	0.00041103131
0.12751426	0.023835834	0.00040873539
0.12764575	0.024364614	0.00041285594
0.12777724	0.023892164	0.00040890751
0.12790873	0.023425698	0.00040635238
0.12804022	0.023850193	0.00040873887
0.12817171	0.023493859	0.00040656327
0.12830320	0.023164128	0.00040342001
0.12843468	0.023080133	0.00040150028
0.12856617	0.023815640	0.00040681234
0.12869766	0.023931040	0.00040901247
0.12882915	0.024327110	0.00041325923
0.12896064	0.023354811	0.00040178793
0.12909213	0.024242903	0.00040876710
0.12922362	0.024103244	0.00040889409
0.12935511	0.023757112	0.00040707953
0.12948659	0.023135481	0.00040257274
0.12961808	0.023388223	0.00040241398
0.12974957	0.023748043	0.00040543953
0.12988106	0.023311348	0.00040220096
0.13001255	0.023923089	0.00040573760
0.13014404	0.024068262	0.00040789461
0.13027553	0.023474333	0.00040222506
0.13040701	0.024305929	0.00040705530
0.13053850	0.023427614	0.00040392438
0.13066999	0.023386635	0.00040147587
0.13080148	0.023813247	0.00040544851
0.13093297	0.023369235	0.00039999891
0.13106446	0.024225860	0.00040658201
0.13119595	0.023289778	0.00040233055
0.13132744	0.023877856	0.00040362562
0.13145892	0.024156621	0.00040717762
0.13159041	0.024225398	0.00040641729
0.13172190	0.023965178	0.00040424023
0.13185339	0.024478736	0.00040956401
0.13198488	0.023144912	0.00039936060
0.13211637	0.023860727	0.00040367587
0.13224786	0.024443337	0.00040594400
0.13237935	0.024215648	0.00040591303
0.13251083	0.023242334	0.00039830873
0.13264232	0.023691112	0.00040223441
0.13277381	0.024110620	0.00040515234
0.13290530	0.024047979	0.00040164611
0.13303679	0.024140928	0.00040552033
0.13316828	0.024022274	0.00040554755
0.13329977	0.023428985	0.00039735577
0.13343125	0.023947863	0.00040543870
0.13356274	0.023259140	0.00039514146
0.13369423	0.024156513	0.00040180716
0.13382572	0.023163853	0.00039684792
0.13395721	0.023841511	0.00040073995
0.13408870	0.023077184	0.00039670377
0.13422019	0.023795890	0.00039855248
0.13435168	0.023826843	0.00040197121
0.13448316	0.023362027	0.00039933334
0.13461465	0.023680486	0.00039611188
0.13474614	0.024124901	0.00040205508
0.13487763	0.023858343	0.00039957906
0.13500912	0.023912052	0.00040029076
0.13514061	0.023658630	0.00040021680
0.13527210	0.024228667	0.00040232695
0.13540359	0.023647909	0.00039774893
0.13553507	0.023944848	0.00039974364
0.13566656	0.023016135	0.00039283653
0.13579805	0.023601323	0.00039832796
0.13592954	0.024588790	0.00040291595
0.13606103	0.023601820	0.00039944449
0.13619252	0.023221209	0.00039278771
0.13632401	0.023691349	0.00039532292
0.13645549	0.023840085	0.00040054689
0.13658698	0.024217799	0.00039975591
0.13671847	0.024537359	0.00040355977
0.13684996	0.024011272	0.00039864442
0.13698145	0.023561405	0.00039518393
0.13711294	0.024239839	0.00039986644
0.13724443	0.024570680	0.00040366830
0.13737592	0.024066757	0.00039808456
0.13750740	0.024555010	0.00040305835
0.13763889	0.022978048	0.00038915726
0.13777038	0.023142968	0.00039226989
0.13790187	0.024171103	0.00039859518
0.13803336	0.023474910	0.00039209906
0.13816485	0.023241775	0.00039248226
0.13829634	0.023420609	0.00039183434
0.13842783	0.023059600	0.00039253369
0.13855931	0.024022016	0.00039607268
0.13869080	0.024006064	0.00039662519
0.13882229	0.023544641	0.00039313211
0.13895378	0.023059153	0.00038738760
0.13908527	0.023752141	0.00039556474
0.13921676	0.023743545	0.00039401790
0.13934825	0.023765180	0.00039373784
0.13947973	0.023240618	0.00039085525
0.13961122	0.023324857	0.00038939296
0.13974271	0.023852320	0.00039447644
0.13987420	0.023837252	0.00039579150
0.14000569	0.023537406	0.00039010906
0.14013718	0.023584280	0.00039198236
0.14026867	0.023687297	0.00039230443
0.14040016	0.024195100	0.00039733800
0.14053164	0.023559351	0.00039313664
0.14066313	0.023577571	0.00038974748
0.14079462	0.023869918	0.00039349382
0.14092611	0.024082907	0.00039341946
0.14105760	0.023745855	0.00039111410
0.14118909	0.024580058	0.00039898259
0.14132058	0.023828321	0.00038941912
0.14145207	0.024060339	0.00039204638
0.14158355	0.023721578	0.00038979460
0.14171504	0.024087972	0.00039254849
0.14184653	0.023068954	0.00038743229
0.14197802	0.024353124	0.00039359907
0.14210951	0.023855010	0.00039113169
0.14224100	0.023040425	0.00038587107
0.14237249	0.023419322	0.00038697624
0.14250398	0.023418980	0.00038839054
0.14263546	0.023529813	0.00038693835
0.14276695	0.023603151	0.00038930205
0.14289844	0.023320086	0.00038742164
0.14302993	0.023352692	0.00038607924
0.14316142	0.023204384	0.00038571785
0.14329291	0.023594887	0.00038759904
0.14342440	0.023590210	0.00038845378
0.14355588	0.023098245	0.00038483306
0.14368737	0.023572288	0.00038685194
0.14381886	0.023528620	0.00038845616
0.14395035	0.023472378	0.00038474765
0.14408184	0.023502781	0.00038676699
0.14421333	0.023101992	0.00038365838
0.14434482	0.023579455	0.00038619481
0.14447631	0.023210825	0.00038449420
0.14460779	0.023661147	0.00038703123
0.14473928	0.023900239	0.00038843466
0.14487077	0.023737593	0.00038953530
0.14500226	0.023995767	0.00038821107
0.14513375	0.023604619	0.00038850610
0.14526524	0.023365426	0.00038348570
0.14539673	0.024281774	0.00039047266
0.14552822	0.023787466	0.00038935654
0.14565970	0.023461170	0.00038387758
0.14579119	0.023944144	0.00038870955
0.14592268	0.024173888	0.00038915877
0.14605417	0.023351717	0.00038395947
0.14618566	0.023952940	0.00038858599
0.14631715	0.023548134	0.00038253145
0.14644864	0.023649733	0.00038528218
0.14658012	0.023409269	0.00038257626
0.14671161	0.023726735	0.00038598320
0.14684310	0.023944243	0.00038841695
0.14697459	0.023645299	0.00038489065
0.14710608	0.023589377	0.00038489015
0.14723757	0.024096930	0.00038793339
0.14736906	0.024163918	0.00038746239
0.14750055	0.023095926	0.00038186079
0.14763203	0.024016409	0.00038600006
0.14776352	0.023682959	0.00038501441
0.14789501	0.023667758	0.00038454751
0.14802650	0.023260158	0.00037949266
0.14815799	0.022714287	0.00037894639
0.14828948	0.024012849	0.00038631317
0.14842097	0.024003740	0.00038804684
0.14855246	0.023679115	0.00038342580
0.14868394	0.023601101	0.00038073941
0.14881543	0.023822793	0.00038638472
0.14894692	0.023203875	0.00038182557
0.14907841	0.023736827	0.00038358981
0.14920990	0.023616097	0.00038231389
0.14934139	0.023614819	0.00038210086
0.14947288	0.023191046	0.00038101192
0.14960436	0.023264166	0.00037889322
0.14973585	0.023477209	0.00038078185
0.14986734	0.023431571	0.00038235914
0.14999883	0.023225543	0.00037888101
0.15013032	0.023777912	0.00038372824
0.15026181	0.024073260	0.00038512331
0.15039330	0.023470682	0.00037989529
0.15052479	0.023465025	0.00038121379
0.15065627	0.023947266	0.00038294150
0.15078776	0.023004267	0.00037813062
0.15091925	0.023412105	0.00038015705
0.15105074	0.023426445	0.00037902498
0.15118223	0.023169382	0.00037806262
0.15131372	0.023721321	0.00038184909
0.15144521	0.023720646	0.00038092074
0.15157670	0.023697220	0.00038117374
0.15170818	0.023866342	0.00038161488
0.15183967	0.023175000	0.00037895172
0.15197116	0.023422843	0.00038012256
0.15210265	0.024056296	0.00038265660
0.15223414	0.023920511	0.00038216237
0.15236563	0.023888604	0.00038003360
0.15249712	0.023795907	0.00038070962
0.15262860	0.023465404	0.00037754181
0.15276009	0.023783116	0.00038058708
0.15289158	0.023976987	0.00038228944
0.15302307	0.023630415	0.00037928702
0.15315456	0.023464578	0.00037846243
0.15328605	0.023565727	0.00037866929
0.15341754	0.023767970	0.00038071331
0.15354903	0.023101349	0.00037437417
0.15368051	0.023286467	0.00037659625
0.15381200	0.023542476	0.00037698346
0.15394349	0.022999847	0.00037509287
0.15407498	0.023801680	0.00037991301
0.15420647	0.024447880	0.00038218592
0.15433796	0.023991398	0.00038049821
0.15446945	0.023582086	0.00037722935
0.15460094	0.023515352	0.00037792896
0.15473242	0.024279047	0.00038168826
0.15486391	0.022799707	0.00037111327
0.15499540	0.023501815	0.00037596901
0.15512689	0.023704800	0.00037788826
0.15525838	0.023214929	0.00037444063
0.15538987	0.023153287	0.00037388786
0.15552136	0.023235880	0.00037369400
0.15565284	0.023672965	0.00037613410
0.15578433	0.023542520	0.00037617582
0.15591582	0.023216746	0.00037388337
0.15604731	0.023705851	0.00037850272
0.15617880	0.022932550	0.00037187284
0.15631029	0.023776487	0.00037813100
0.15644178	0.023217918	0.00037235554
0.15657327	0.023287947	0.00037556479
0.15670475	0.023087662	0.00037223756
0.15683624	0.023652351	0.00037536950
0.15696773	0.023314284	0.00037266620
0.15709922	0.024052206	0.00037726806
0.15723071	0.023273436	0.00037301612
0.15736220	0.023224813	0.00037097719
0.15749369	0.023317342	0.00037287572
0.15762518	0.023199023	0.00037121031
0.15775666	0.023357027	0.00037232383
0.15788815	0.024092026	0.00037814691
0.15801964	0.023195708	0.00037061503
0.15815113	0.023435549	0.00037224815
0.15828262	0.023197811	0.00037106087
0.15841411	0.023106469	0.00037097284
0.15854560	0.023416470	0.00037409080
0.15867708	0.023951918	0.00037457126
0.15880857	0.024077109	0.00037655216
0.15894006	0.023361867	0.00037199078
0.15907155	0.023211942	0.00037015134
0.15920304	0.023830082	0.00037457174
0.15933453	0.023110418	0.00036930604
0.15946602	0.023594181	0.00037278185
0.15959751	0.023465900	0.00037171759
0.15972899	0.023363955	0.00037049408
0.15986048	0.024201028	0.00037634411
0.15999197	0.023980671	0.00037443456
0.16012346	0.024583075	0.00037974500
0.16025495	0.023498466	0.00037156497
0.16038644	0.023386322	0.00036859790
0.16051793	0.023910055	0.00037503837
0.16064942	0.023732733	0.00036985521
0.16078090	0.023992326	0.00037396400
0.16091239	0.023270722	0.00037018867
0.16104388	0.023731372	0.00037047313
0.16117537	0.023346468	0.00037007134
0.16130686	0.023446599	0.00036946883
0.16143835	0.023763530	0.00037102267
0.16156984	0.023572189	0.00037140719
0.16170133	0.023638228	0.00036931911
0.16183281	0.023528506	0.00037184608
0.16196430	0.022665722	0.00036376057
0.16209579	0.023343407	0.00036831083
0.16222728	0.023542856	0.00037126054
0.16235877	0.022643521	0.00036250254
0.16249026	0.023100719	0.00036694519
0.16262175	0.023662367	0.00036970910
0.16275323	0.023219165	0.00036680566
0.16288472	0.023010974	0.00036565422
0.16301621	0.023316420	0.00036657099
0.16314770	0.023627614	0.00037083452
0.16327919	0.023667633	0.00036993489
0.16341068	0.023499439	0.00036798670
0.16354217	0.023553866	0.00036855729
0.16367366	0.023670926	0.00036871373
0.16380514	0.023893021	0.00037209552
0.16393663	0.023743647	0.00037040125
0.16406812	0.023797988	0.00036670413
0.16419961	0.023430657	0.00036787515
0.16433110	0.023141622	0.00036489978
0.16446259	0.023678025	0.00036848785
0.16459408	0.023005067	0.00036605973
0.16472557	0.023596083	0.00036543151
0.16485705	0.023893956	0.00036955657
0.16498854	0.023060242	0.00036385251
0.16512003	0.023704862	0.00036826023
0.16525152	0.023497324	0.00036868266
0.16538301	0.023810914	0.00036790115
0.16551450	0.023703410	0.00036871790
0.16564599	0.022778036	0.00036260027
0.16577747	0.023622137	0.00036742866
0.16590896	0.023787300	0.00036863867
0.16604045	0.023049791	0.00036229565
0.16617194	0.022993085	0.00036271351
0.16630343	0.023312284	0.00036360326
0.16643492	0.023240527	0.00036412364
0.16656641	0.023656725	0.00036648841
0.16669790	0.023651519	0.00036469804
0.16682938	0.023988650	0.00036964078
0.16696087	0.023743224	0.00036810430
0.16709236	0.023584198	0.00036451523
0.16722385	0.024186654	0.00036992430
0.16735534	0.023791089	0.00036573926
0.16748683	0.023794223	0.00036663805
0.16761832	0.023515783	0.00036653056
0.16774981	0.023581338	0.00036367068
0.16788129	0.022670232	0.00036087815
0.16801278	0.022483437	0.00035775577
0.16814427	0.022963638	0.00036184402
0.16827576	0.023291906	0.00036406211
0.16840725	0.023540173	0.00036264383
0.16853874	0.024279098	0.00036834238
0.16867023	0.022950525	0.00035869683
0.16880171	0.022757690	0.00035960972
0.16893320	0.023438546	0.00036452258
0.16906469	0.023829210	0.00036304904
0.16919618	0.024090362	0.00036860059
0.16932767	0.022896337	0.00035682654
0.16945916	0.023238278	0.00036234303
0.16959065	0.023790167	0.00036581843
0.16972214	0.024412180	0.00036716351
0.16985362	0.023896858	0.00036474791
0.16998511	0.023894362	0.00036290450
0.17011660	0.023493283	0.00036382765
0.17024809	0.023977359	0.00036533481
0.17037958	0.023824453	0.00036316312
0.17051107	0.023856007	0.00036474574
0.17064256	0.022636384	0.00035689201
0.17077405	0.022591355	0.00035693426
0.17090553	0.023407626	0.00036225913
0.17103702	0.023384799	0.00036124520
0.17116851	0.023234931	0.00035910554
0.17130000	0.023719967	0.00036360390
0.17143149	0.023315925	0.00035979636
0.17156298	0.023902719	0.00036342625
0.17169447	0.023791609	0.00036188822
0.17182595	0.023706990	0.00036244544
0.17195744	0.023014155	0.00035997214
0.17208893	0.023242802	0.00035762983
0.17222042	0.023709520	0.00036208235
0.17235191	0.023066348	0.00035855057
0.17248340	0.022953261	0.00035600486
0.17261489	0.023246496	0.00035929574
0.17274638	0.023288572	0.00035850953
0.17287786	0.023755618	0.00036295467
0.17300935	0.023991772	0.00036213831
0.17314084	0.023265704	0.00035888895
0.17327233	0.024103343	0.00036355517
0.17340382	0.024026636	0.00036166891
0.17353531	0.024145015	0.00036360933
0.17366680	0.023246542	0.00035804742
0.17379829	0.023294827	0.00035748116
0.17392977	0.023686763	0.00036061332
0.17406126	0.024631789	0.00036604389
0.17419275	0.024496021	0.00036544021
0.17432424	0.023118962	0.00035517545
0.17445573	0.023254648	0.00035650651
0.17458722	0.023738087	0.00036079554
0.17471871	0.023678013	0.00035947567
0.17485019	0.023455113	0.00035866426
0.17498168	0.024390683	0.00036340485
0.17511317	0.023585542	0.00035930325
0.17524466	0.022946288	0.00035602552
0.17537615	0.023492081	0.00035786033
0.17550764	0.023084801	0.00035599067
0.17563913	0.023264138	0.00035680841
0.17577062	0.023740252	0.00035939458
0.17590210	0.022994500	0.00035534241
0.17603359	0.023703306	0.00035793236
0.17616508	0.023166491	0.00035665908
0.17629657	0.023161751	0.00035576093
0.17642806	0.023415960	0.00035463976
0.17655955	0.023582211	0.00035839152
0.17669104	0.023399301	0.00035574441
0.17682253	0.022842231	0.00035198278
0.17695401	0.023619866	0.00035775948
0.17708550	0.023383128	0.00035433311
0.17721699	0.023389328	0.00035601995
0.17734848	0.023440986	0.00035630486
0.17747997	0.024119553	0.00035911459
0.17761146	0.023854840	0.00036029626
0.17774295	0.023304558	0.00035316076
0.17787443	0.023560736	0.00035707038
0.17800592	0.024089222	0.00035911992
0.17813741	0.023295575	0.00035499190
0.17826890	0.023426245	0.00035585194
0.17840039	0.023350444	0.00035295270
0.17853188	0.022990651	0.00035354910
0.17866337	0.023964971	0.00035902263
0.17879486	0.023677888	0.00035538361
0.17892634	0.023423233	0.00035606971
0.17905783	0.023488393	0.00035402121
0.17918932	0.023708634	0.00035718022
0.17932081	0.023716981	0.00035586444
0.17945230	0.023330449	0.00035459386
0.17958379	0.023218943	0.00035324103
0.17971528	0.022666932	0.00034747383
0.17984677	0.024014197	0.00035826204
0.17997825	0.023958218	0.00035657507
0.18010974	0.023966304	0.00035663552
0.18024123	0.023382211	0.00035289514
0.18037272	0.022746176	0.00034833205
0.18050421	0.023374568	0.00036059188
0.18063570	0.023449671	0.00036331342
0.18076719	0.023335695	0.00036382248
0.18089867	0.023312478	0.00036882551
0.18103016	0.023691851	0.00037071654
0.18116165	0.022194237	0.00036421223
0.18129314	0.023465577	0.00037116085
0.18142463	0.023372766	0.00037223219
0.18155612	0.024164683	0.00038108181
0.18168761	0.023197386	0.00037497356
0.18181910	0.023227256	0.00037654221
0.18195058	0.023291274	0.00037991727
0.18208207	0.023770208	0.00037962772
0.18221356	0.022854917	0.00037631148
0.18234505	0.023589868	0.00038143223
0.18247654	0.022816279	0.00037855273
0.18260803	0.023031995	0.00038127002
0.18273952	0.023968929	0.00038740759
0.18287101	0.024297726	0.00039295337
0.18300249	0.023024982	0.00038383029
0.18313398	0.022662896	0.00038289205
0.18326547	0.024080659	0.00039354270
0.18339696	0.023697842	0.00038916694
0.18352845	0.023691450	0.00039025042
0.18365994	0.024238933	0.00039719704
0.18379143	0.023044205	0.00039041314
0.18392292	0.023341392	0.00039340019
0.18405440	0.023413266	0.00039193295
0.18418589	0.022822769	0.00039004206
0.18431738	0.023339362	0.00039460149
0.18444887	0.023636352	0.00039714240
0.18458036	0.024141828	0.00040160876
0.18471185	0.023062041	0.00039432864
0.18484334	0.023084667	0.00039560404
0.18497482	0.023202023	0.00039682221
0.18510631	0.023789125	0.00039902956
0.18523780	0.022767761	0.00039624840
0.18536929	0.023915235	0.00039909091
0.18550078	0.023671749	0.00039008010
0.18563227	0.023448267	0.00038971835
0.18576376	0.023147458	0.00038041345
0.18589525	0.023349704	0.00038439756
0.18602673	0.024103141	0.00038740424
0.18615822	0.023115106	0.00037778456
0.18628971	0.023672840	0.00038082338
0.18642120	0.023454119	0.00037869257
0.18655269	0.024039876	0.00038180936
0.18668418	0.023435968	0.00037428555
0.18681567	0.022850705	0.00037124200
0.18694716	0.022754716	0.00037004776
0.18707864	0.023437576	0.00037125287
0.18721013	0.023309727	0.00037080107
0.18734162	0.023154233	0.00036977007
0.18747311	0.023439706	0.00036915932
0.18760460	0.024219630	0.00037520708
0.18773609	0.023203088	0.00036416509
0.18786758	0.023344339	0.00036759487
0.18799906	0.023645363	0.00036943712
0.18813055	0.023672968	0.00036767218
0.18826204	0.023219341	0.00036514674
0.18839353	0.023570989	0.00036313741
0.18852502	0.023371815	0.00036385400
0.18865651	0.023486022	0.00036467170
0.18878800	0.023448892	0.00036049199
0.18891949	0.023119910	0.00035935762
0.18905097	0.023490756	0.00036038545
0.18918246	0.023529240	0.00036161754
0.18931395	0.023857768	0.00036378650
0.18944544	0.023432480	0.00035908404
0.18957693	0.023605180	0.00036039916
0.18970842	0.023581615	0.00035845201
0.18983991	0.023556626	0.00036075694
0.18997140	0.023914693	0.00036174555
0.19010288	0.023662439	0.00035739969
0.19023437	0.023391291	0.00035712257
0.19036586	0.024259112	0.00036154476
0.19049735	0.023435017	0.00035588143
0.19062884	0.023473131	0.00035639881
0.19076033	0.023356956	0.00035380298
0.19089182	0.023046008	0.00035282210
0.19102330	0.023016506	0.00035191396
0.19115479	0.023710141	0.00035605026
0.19128628	0.023491311	0.00035417518
0.19141777	0.023831353	0.00035501882
0.19154926	0.023698623	0.00035455323
0.19168075	0.023698131	0.00035414648
0.19181224	0.023382468	0.00035281344
0.19194373	0.024403209	0.00035873338
0.19207521	0.023820172	0.00035433881
0.19220670	0.023241723	0.00035018006
0.19233819	0.023428795	0.00035293580
0.19246968	0.023027885	0.00034905117
0.19260117	0.022843521	0.00034937961
0.19273266	0.023104698	0.00034971870
0.19286415	0.023537359	0.00035223682
0.19299564	0.023818006	0.00035570616
0.19312712	0.023007005	0.00034748622
0.19325861	0.023271656	0.00035091882
0.19339010	0.023028299	0.00034815973
0.19352159	0.023147086	0.00034874558
0.19365308	0.023414689	0.00035280879
0.19378457	0.022826163	0.00034622454
0.19391606	0.023165603	0.00034854450
0.19404754	0.023529331	0.00035018846
0.19417903	0.023227229	0.00035001978
0.19431052	0.023543432	0.00035167785
0.19444201	0.023424423	0.00034966655
0.19457350	0.023446055	0.00035035833
0.19470499	0.024305894	0.00035495489
0.19483648	0.023053706	0.00034648024
0.19496797	0.022679176	0.00034630375
0.19509945	0.023066204	0.00034658828
0.19523094	0.022746398	0.00034465446
0.19536243	0.022752830	0.00034474511
0.19549392	0.022469593	0.00034282200
0.19562541	0.023130710	0.00034776190
0.19575690	0.022578156	0.00034238713
0.19588839	0.023114128	0.00034541866
0.19601988	0.023834026	0.00034990488
0.19615136	0.023441287	0.00034747601
0.19628285	0.022423495	0.00034324873
0.19641434	0.023628292	0.00034841511
0.19654583	0.023164786	0.00034543079
0.19667732	0.023556878	0.00034692936
0.19680881	0.023749940	0.00034945412
0.19694030	0.023941559	0.00035077790
0.19707178	0.022898297	0.00034474503
0.19720327	0.023344734	0.00034680951
0.19733476	0.023959856	0.00035000805
0.19746625	0.023016596	0.00034359420
0.19759774	0.023675741	0.00034884110
0.19772923	0.023345173	0.00034620563
0.19786072	0.023125046	0.00034306112
0.19799221	0.022700566	0.00034255681
0.19812369	0.023022641	0.00034241474
0.19825518	0.023202565	0.00034586727
0.19838667	0.023454038	0.00034583853
0.19851816	0.024150074	0.00035005371
0.19864965	0.023049953	0.00034340109
0.19878114	0.023354550	0.00034502132
0.19891263	0.023299199	0.00034614795
0.19904412	0.023436426	0.00034499259
0.19917560	0.023172302	0.00034433477
0.19930709	0.022933077	0.00034259635
0.19943858	0.023092855	0.00034182210
0.19957007	0.023228477	0.00034367374
0.19970156	0.023629415	0.00034590940
0.19983305	0.022729422	0.00034017273
0.19996454	0.022814420	0.00034122970
0.20009602	0.024103280	0.00034812603
0.20022751	0.022909215	0.00034219602
0.20035900	0.023291337	0.00034430271
0.20049049	0.022585625	0.00033900040
0.20062198	0.023123205	0.00034326630
0.20075347	0.023414797	0.00034290945
0.20088496	0.023581449	0.00034475191
0.20101645	0.023011546	0.00034166430
0.20114793	0.023215552	0.00034043768
0.20127942	0.023095263	0.00034183519
0.20141091	0.023482144	0.00034276945
0.20154240	0.023192855	0.00034237212
0.20167389	0.023153086	0.00034186201
0.20180538	0.023501330	0.00034234459
0.20193687	0.022890739	0.00034053740
0.20206836	0.022836986	0.00033943963
0.20219984	0.023282537	0.00034222974
0.20233133	0.023146677	0.00034231289
0.20246282	0.023068286	0.00033879556
0.20259431	0.023300626	0.00034119545
0.20272580	0.023774312	0.00034299337
0.20285729	0.023254365	0.00034041626
0.20298878	0.023136200	0.00034074317
0.20312027	0.023141570	0.00033784351
0.20325175	0.023532439	0.00034305835
0.20338324	0.023350648	0.00034010147
0.20351473	0.023116333	0.00033967766
0.20364622	0.023648064	0.00034275288
0.20377771	0.023308874	0.00033889859
0.20390920	0.023230118	0.00034054169
0.20404069	0.022685389	0.00033633503
0.20417217	0.023174351	0.00034010939
0.20430366	0.023857342	0.00034471170
0.20443515	0.023190992	0.00033694094
0.20456664	0.022911506	0.00033751450
0.20469813	0.023899931	0.00034377721
0.20482962	0.023565338	0.00033978421
0.20496111	0.023492247	0.00034050461
0.20509260	0.023561425	0.00033954783
0.20522408	0.023563303	0.00033960262
0.20535557	0.023414232	0.00034059718
0.20548706	0.023167551	0.00033779947
0.20561855	0.023131020	0.00033807281
0.20575004	0.022708483	0.00033472205
0.20588153	0.023774723	0.00034114090
0.20601302	0.023798802	0.00034290166
0.20614451	0.023199462	0.00033528214
0.20627599	0.023525785	0.00034015363
0.20640748	0.023260051	0.00033649139
0.20653897	0.023263269	0.00033757294
0.20667046	0.022968239	0.00033614865
0.20680195	0.023190996	0.00033640852
0.20693344	0.023356548	0.00034009748
0.20706493	0.023352038	0.00033845853
0.20719641	0.023787410	0.00034153032
0.20732790	0.023105085	0.00033778900
0.20745939	0.022745466	0.00033381345
0.20759088	0.023117255	0.00033683942
0.20772237	0.023761900	0.00033950043
0.20785386	0.023038207	0.00033525836
0.20798535	0.023014569	0.00033712129
0.20811684	0.023544165	0.00033743322
0.20824832	0.023259842	0.00033658824
0.20837981	0.023322978	0.00033594261
0.20851130	0.023020411	0.00033657731
0.20864279	0.023416694	0.00033798086
0.20877428	0.022741026	0.00033323303
0.20890577	0.023357076	0.00033681728
0.20903726	0.023637470	0.00033885066
0.20916875	0.023407498	0.00033695712
0.20930023	0.022684155	0.00033409800
0.20943172	0.023547322	0.00033682578
0.20956321	0.023078843	0.00033446722
0.20969470	0.023637008	0.00033758768
0.20982619	0.023379110	0.00033602949
0.20995768	0.023635725	0.00033879781
0.21008917	0.023741461	0.00033735046
0.21022065	0.023611212	0.00033726945
0.21035214	0.023743640	0.00033877190
0.21048363	0.023112309	0.00033303139
0.21061512	0.023044491	0.00033520280
0.21074661	0.023265413	0.00033298206
0.21087810	0.023531822	0.00033573155
0.21100959	0.022965080	0.00033384537
0.21114108	0.023542583	0.00033472650
0.21127256	0.023361324	0.00033658461
0.21140405	0.023288014	0.00033342942
0.21153554	0.023116578	0.00033411753
0.21166703	0.023245097	0.00033514456
0.21179852	0.023082843	0.00033297111
0.21193001	0.023386184	0.00033549609
0.21206150	0.022380540	0.00032849298
0.21219299	0.022917620	0.00033128149
0.21232447	0.023438749	0.00033619930
0.21245596	0.022936388	0.00033068926
0.21258745	0.022860301	0.00033301742
0.21271894	0.022843451	0.00033182003
0.21285043	0.024032163	0.00033694140
0.21298192	0.023704975	0.00033696166
0.21311341	0.023635475	0.00033422380
0.21324489	0.023261057	0.00033395086
0.21337638	0.023949324	0.00033629760
0.21350787	0.023037576	0.00033207594
0.21363936	0.023582245	0.00033652813
0.21377085	0.023449994	0.00033268982
0.21390234	0.023816563	0.00033655708
0.21403383	0.023380927	0.00033345834
0.21416532	0.023595812	0.00033442889
0.21429680	0.023588964	0.00033465640
0.21442829	0.023269157	0.00033291880
0.21455978	0.023296164	0.00033243441
0.21469127	0.022876278	0.00033007366
0.21482276	0.022670558	0.00032919400
0.21495425	0.023787851	0.00033610857
0.21508574	0.023493310	0.00033392126
0.21521723	0.022808367	0.00033006857
0.21534871	0.022930629	0.00033104157
0.21548020	0.022891704	0.00032843955
0.21561169	0.023178557	0.00033115976
0.21574318	0.022891923	0.00032968585
0.21587467	0.023785610	0.00033301925
0.21600616	0.023112429	0.00033002531
0.21613765	0.022818215	0.00032697792
0.21626913	0.023147302	0.00033134134
0.21640062	0.023786429	0.00033347261
0.21653211	0.023134892	0.00033028010
0.21666360	0.023745219	0.00033279812
0.21679509	0.022611233	0.00032499959
0.21692658	0.023213277	0.00033135341
0.21705807	0.023362065	0.00033119924
0.21718956	0.023497314	0.00033121121
0.21732104	0.022555761	0.00032654628
0.21745253	0.023014969	0.00032932481
0.21758402	0.023796078	0.00033375326
0.21771551	0.023574939	0.00033140733
0.21784700	0.023697048	0.00033143529
0.21797849	0.023212528	0.00033033914
0.21810998	0.023660325	0.00033138230
0.21824147	0.023688207	0.00033149399
0.21837295	0.023584434	0.00033328561
0.21850444	0.023172046	0.00032668438
0.21863593	0.023987436	0.00033473053
0.21876742	0.023367218	0.00032934857
0.21889891	0.023531665	0.00033197069
0.21903040	0.023327256	0.00033015154
0.21916189	0.022732645	0.00032464649
0.21929337	0.023050922	0.00032776660
0.21942486	0.022998919	0.00032768544
0.21955635	0.023045001	0.00032841380
0.21968784	0.023553983	0.00033044446
0.21981933	0.023279813	0.00032636669
0.21995082	0.023141815	0.00032822944
0.22008231	0.022619677	0.00032430732
0.22021380	0.022737008	0.00032662980
0.22034528	0.023027306	0.00032805612
0.22047677	0.022909106	0.00032478059
0.22060826	0.022978005	0.00032657899
0.22073975	0.023285544	0.00032836551
0.22087124	0.022856829	0.00032635172
0.22100273	0.022954476	0.00032609900
0.22113422	0.023505295	0.00032757687
0.22126571	0.023417813	0.00032856706
0.22139719	0.023733496	0.00033056577
0.22152868	0.023371381	0.00032725702
0.22166017	0.022880266	0.00032616612
0.22179166	0.022795477	0.00032305230
0.22192315	0.023335816	0.00032845854
0.22205464	0.023305254	0.00032756421
0.22218613	0.023405678	0.00032770615
0.22231761	0.022523897	0.00032206896
0.22244910	0.023221376	0.00032578830
0.22258059	0.023263138	0.00032646075
0.22271208	0.023034298	0.00032652439
0.22284357	0.023442701	0.00032823284
0.22297506	0.023097951	0.00032649821
0.22310655	0.023041322	0.00032428563
0.22323804	0.023434239	0.00032798285
0.22336952	0.022992156	0.00032589469
0.22350101	0.023646973	0.00032791315
0.22363250	0.023624716	0.00032767097
0.22376399	0.022947916	0.00032386337
0.22389548	0.023287018	0.00032709796
0.22402697	0.022628666	0.00032295806
0.22415846	0.023576024	0.00032743484
0.22428995	0.022845624	0.00032363271
0.22442143	0.023001883	0.00032260792
0.22455292	0.022800543	0.00032290382
0.22468441	0.023155390	0.00032537505
0.22481590	0.023398937	0.00032612156
0.22494739	0.023845616	0.00032843001
0.22507888	0.023454304	0.00032583871
0.22521037	0.023612912	0.00032663990
0.22534186	0.022964780	0.00032454183
0.22547334	0.022829271	0.00032261817
0.22560483	0.023319832	0.00032340306
0.22573632	0.022622512	0.00032127228
0.22586781	0.023213874	0.00032480784
0.22599930	0.023177069	0.00032505686
0.22613079	0.022548949	0.00032034962
0.22626228	0.023604953	0.00032685839
0.22639376	0.022846003	0.00032208324
0.22652525	0.022724444	0.00032083642
0.22665674	0.023240526	0.00032477339
0.22678823	0.023099692	0.00032209395
0.22691972	0.022960738	0.00032243940
0.22705121	0.022471826	0.00031930039
0.22718270	0.023403996	0.00032545920
0.22731419	0.022572266	0.00032056792
0.22744567	0.023683694	0.00032517305
0.22757716	0.023048828	0.00032096500
0.22770865	0.023275897	0.00032414243
0.22784014	0.023485125	0.00032392219
0.22797163	0.022933467	0.00032221219
0.22810312	0.023329420	0.00032249694
0.22823461	0.023312533	0.00032415381
0.22836610	0.023160482	0.00032381358
0.22849758	0.023507242	0.00032444792
0.22862907	0.023341790	0.00032427851
0.22876056	0.022991284	0.00031931370
0.22889205	0.023010593	0.00032124574
0.22902354	0.023238021	0.00032420586
0.22915503	0.023531144	0.00032338952
0.22928652	0.023261846	0.00032336652
0.22941800	0.022968574	0.00032048419
0.22954949	0.023034738	0.00032115258
0.22968098	0.023055348	0.00032144277
0.22981247	0.022837026	0.00031946525
0.22994396	0.022793215	0.00032020804
0.23007545	0.022854018	0.00032221785
0.23020694	0.022960257	0.00032588986
0.23033843	0.022806569	0.00033112279
0.23046991	0.023048839	0.00033194350
0.23060140	0.023147491	0.00033375488
0.23073289	0.022360994	0.00032979757
0.23086438	0.023482375	0.00033807789
0.23099587	0.023297487	0.00034083151
0.23112736	0.022533766	0.00033431152
0.23125885	0.022917582	0.00034022319
0.23139034	0.022980053	0.00034119628
0.23152182	0.023049016	0.00034141858
0.23165331	0.024096639	0.00035080028
0.23178480	0.022613836	0.00034106131
0.23191629	0.022969146	0.00034536864
0.23204778	0.022769906	0.00034358244
0.23217927	0.023487811	0.00034850158
0.23231076	0.022736223	0.00034633002
0.23244224	0.022845387	0.00034594185
0.23257373	0.023041535	0.00034801369
0.23270522	0.023452610	0.00035093962
0.23283671	0.023781639	0.00035203216
0.23296820	0.023404233	0.00035057263
0.23309969	0.023254140	0.00034935336
0.23323118	0.023134284	0.00034849922
0.23336267	0.023778326	0.00035371645
0.23349415	0.023389239	0.00034947640
0.23362564	0.023424319	0.00035237416
0.23375713	0.022801879	0.00034762632
0.23388862	0.023429646	0.00035064615
0.23402011	0.023241947	0.00035198506
0.23415160	0.023238609	0.00034988197
0.23428309	0.023782110	0.00035518514
0.23441458	0.022746498	0.00034755400
0.23454606	0.023233594	0.00035221993
0.23467755	0.023010819	0.00034953570
0.23480904	0.023105144	0.00035131368
0.23494053	0.022878767	0.00035107296
0.23507202	0.023466187	0.00035405950
0.23520351	0.023205590	0.00035200956
0.23533500	0.023000865	0.00035192121
0.23546648	0.022924048	0.00035057815
0.23559797	0.022937180	0.00035163350
0.23572946	0.023327691	0.00035377006
0.23586095	0.023448208	0.00035532443
0.23599244	0.023281385	0.00035576800
0.23612393	0.023178074	0.00035298357
0.23625542	0.022589476	0.00035326486
0.23638691	0.022721114	0.00035206586
0.23651839	0.023292422	0.00035443133
0.23664988	0.023517478	0.00035743687
0.23678137	0.022903831	0.00035375637
0.23691286	0.023240221	0.00035549840
0.23704435	0.023092845	0.00035539983
0.23717584	0.023699982	0.00035594896
0.23730733	0.023562578	0.00035951495
0.23743882	0.022744649	0.00035317981
0.23757030	0.023174581	0.00035555876
0.23770179	0.023086477	0.00035649654
0.23783328	0.022577403	0.00035257134
0.23796477	0.022293311	0.00035218271
0.23809626	0.022845312	0.00035453723
0.23822775	0.022675129	0.00035533817
0.23835924	0.023007090	0.00035822840
0.23849072	0.022951105	0.00035434241
0.23862221	0.023052346	0.00035779982
0.23875370	0.023157462	0.00035678114
0.23888519	0.022487573	0.00035450612
0.23901668	0.022775461	0.00035716221
0.23914817	0.022594095	0.00035265438
0.23927966	0.023222130	0.00036000754
0.23941115	0.023725119	0.00036023451
0.23954263	0.022977087	0.00035761022
0.23967412	0.022682945	0.00035696244
0.23980561	0.023171087	0.00035785519
0.23993710	0.023192557	0.00035950735
0.24006859	0.023056960	0.00035804470
0.24020008	0.022998350	0.00035923987
0.24033157	0.022753748	0.00035659417
0.24046306	0.022828669	0.00035668192
0.24059454	0.023025336	0.00035911301
0.24072603	0.023239838	0.00036103366
0.24085752	0.022526210	0.00035623550
0.24098901	0.023012515	0.00036182919
0.24112050	0.022311602	0.00035390346
0.24125199	0.023005998	0.00035910501
0.24138348	0.023063695	0.00036093724
0.24151496	0.022980691	0.00035814710
0.24164645	0.022534205	0.00035826271
0.24177794	0.022946230	0.00035769316
0.24190943	0.023295652	0.00036309489
0.24204092	0.023752468	0.00036438267
0.24217241	0.023208474	0.00036148266
0.24230390	0.022733443	0.00035934268
0.24243539	0.022799629	0.00035814967
0.24256687	0.023450154	0.00036324020
0.24269836	0.023380695	0.00036222207
0.24282985	0.023462484	0.00036292113
0.24296134	0.023140363	0.00036278222
0.24309283	0.022995929	0.00036083306
0.24322432	0.023090382	0.00036112040
0.24335581	0.022994204	0.00036174257
0.24348730	0.023208931	0.00036179087
0.24361878	0.022319069	0.00035662137
0.24375027	0.023053207	0.00036020343
0.24388176	0.022902609	0.00035936122
0.24401325	0.023005817	0.00036358254
0.24414474	0.023114554	0.00036109726
0.24427623	0.023044974	0.00036316350
0.24440772	0.024381252	0.00036966931
0.24453920	0.023193601	0.00036374693
0.24467069	0.023300703	0.00036597598
0.24480218	0.023132839	0.00036327384
0.24493367	0.023140459	0.00036359701
0.24506516	0.022840092	0.00036257469
0.24519665	0.023559199	0.00036622248
0.24532814	0.022833121	0.00036361570
0.24545963	0.022946902	0.00036188524
0.24559111	0.024120136	0.00037028191
0.24572260	0.022927707	0.00036337984
0.24585409	0.022854972	0.00036159176
0.24598558	0.023359329	0.00036602225
0.24611707	0.023171230	0.00036423297
0.24624856	0.023192291	0.00036254717
0.24638005	0.023606405	0.00036853427
0.24651154	0.022992199	0.00036315953
0.24664302	0.023921378	0.00037136926
0.24677451	0.022902939	0.00036285667
0.24690600	0.022625755	0.00036291008
0.24703749	0.023386344	0.00036761341
0.24716898	0.023503174	0.00036544642
0.24730047	0.023475973	0.00036841648
0.24743196	0.022983903	0.00036386478
0.24756345	0.022888321	0.00036352293
0.24769493	0.022413033	0.00036229628
0.24782642	0.023132754	0.00036505224
0.24795791	0.022982232	0.00036586818
0.24808940	0.023406403	0.00036750961
0.24822089	0.023782079	0.00036971689
0.24835238	0.022703215	0.00036506923
0.24848387	0.022993512	0.00036333151
0.24861535	0.022870898	0.00036548918
0.24874684	0.023158265	0.00036639025
0.24887833	0.022588505	0.00036278323
0.24900982	0.022553218	0.00036473602
0.24914131	0.023047768	0.00036643363
0.24927280	0.023539190	0.00036969937
0.24940429	0.023614390	0.00036943339
0.24953578	0.023661550	0.00036951106
0.24966726	0.023402306	0.00037039204
0.24979875	0.022546652	0.00036210743
0.24993024	0.022961773	0.00036764424
0.25006173	0.023627793	0.00036886252
0.25019322	0.023108027	0.00036565962
0.25032471	0.023367100	0.00037026644
0.25045620	0.023539407	0.00037001573
0.25058769	0.023362743	0.00036868898
0.25071917	0.023365937	0.00036749946
0.25085066	0.022658563	0.00036372363
0.25098215	0.022693394	0.00036676585
0.25111364	0.023091161	0.00036554167
0.25124513	0.023485544	0.00037208435
0.25137662	0.022224579	0.00036308959
0.25150811	0.023052915	0.00036687309
0.25163959	0.022928731	0.00036743628
0.25177108	0.022635599	0.00036329609
0.25190257	0.022989183	0.00036869351
0.25203406	0.023597492	0.00037177598
0.25216555	0.023382301	0.00036917148
0.25229704	0.023268568	0.00036944396
0.25242853	0.023689270	0.00037092082
0.25256002	0.023175870	0.00037006639
0.25269150	0.023338882	0.00036899826
0.25282299	0.023559465	0.00036956468
0.25295448	0.023709751	0.00037486623
0.25308597	0.023293983	0.00036779060
0.25321746	0.022364748	0.00036562980
0.25334895	0.023031871	0.00036848405
0.25348044	0.023794840	0.00037186185
0.25361193	0.023152497	0.00036962963
0.25374341	0.022591991	0.00036495413
0.25387490	0.022777856	0.00036627364
0.25400639	0.022755459	0.00037315111
0.25413788	0.023405412	0.00038244211
0.25426937	0.022794458	0.00038244914
0.25440086	0.023085411	0.00038614545
0.25453235	0.023415062	0.00039286547
0.25466383	0.023029788	0.00039203892
0.25479532	0.023454909	0.00039503269
0.25492681	0.022771513	0.00039342663
0.25505830	0.022795368	0.00039691081
0.25518979	0.023263018	0.00040178419
0.25532128	0.023239377	0.00040290431
0.25545277	0.022999629	0.00040433497
0.25558426	0.022687412	0.00040255519
0.25571574	0.023421219	0.00040741164
0.25584723	0.022839338	0.00040664393
0.25597872	0.023078339	0.00041027401
0.25611021	0.022887401	0.00041070570
0.25624170	0.023327406	0.00041511993
0.25637319	0.023199207	0.00041831124
0.25650468	0.023251477	0.00041831977
0.25663617	0.023817555	0.00042414009
0.25676765	0.022681813	0.00041622210
0.25689914	0.023341956	0.00042395079
0.25703063	0.022920202	0.00042334936
0.25716212	0.022654180	0.00042058590
0.25729361	0.022743343	0.00042465273
0.25742510	0.022562550	0.00042414941
0.25755659	0.023336098	0.00043243905
0.25768807	0.022854938	0.00043176422
0.25781956	0.022439042	0.00042701124
0.25795105	0.023653231	0.00043786773
0.25808254	0.022730693	0.00043640520
0.25821403	0.023005747	0.00043504373
0.25834552	0.022697756	0.00043576022
0.25847701	0.022895947	0.00043582841
0.25860850	0.023440548	0.00044134991
0.25873998	0.022675635	0.00043716931
0.25887147	0.023616423	0.00044615733
0.25900296	0.023161715	0.00044314748
0.25913445	0.023043342	0.00044155247
0.25926594	0.023689046	0.00044704249
0.25939743	0.023164606	0.00044652661
0.25952892	0.023332927	0.00044436249
0.25966041	0.023426845	0.00045159964
0.25979189	0.023136277	0.00044465579
0.25992338	0.022522901	0.00044314008
0.26005487	0.023295395	0.00045144260
0.26018636	0.023770883	0.00045436772
0.26031785	0.022710525	0.00044692196
0.26044934	0.022913588	0.00044854470
0.26058083	0.022978522	0.00044953969
0.26071231	0.022866528	0.00045190255
0.26084380	0.023511591	0.00045588209
0.26097529	0.023021667	0.00045401517
0.26110678	0.022634209	0.00045129881
0.26123827	0.023112357	0.00045691871
0.26136976	0.023613940	0.00046027630
0.26150125	0.022958398	0.00045532494
0.26163274	0.022297547	0.00045321881
0.26176422	0.022828469	0.00045409251
0.26189571	0.022562880	0.00045524840
0.26202720	0.023280218	0.00045759691
0.26215869	0.021671926	0.00044794439
0.26229018	0.023262471	0.00046156920
0.26242167	0.022487490	0.00045567115
0.26255316	0.022789560	0.00046002302
0.26268465	0.023360422	0.00046796878
0.26281613	0.022675344	0.00045835859
0.26294762	0.023475206	0.00046696593
0.26307911	0.022846746	0.00046060968
0.26321060	0.022877807	0.00046590984
0.26334209	0.022666288	0.00046316530
0.26347358	0.023225487	0.00046645950
0.26360507	0.023566147	0.00047224896
0.26373655	0.022154853	0.00046030922
0.26386804	0.022776831	0.00046752779
0.26399953	0.022814204	0.00047086059
0.26413102	0.022394367	0.00046184462
0.26426251	0.022965450	0.00047010457
0.26439400	0.022736993	0.00046697328
0.26452549	0.022861585	0.00047163795
0.26465698	0.022615648	0.00047178812
0.26478846	0.023410867	0.00047264327
0.26491995	0.024085989	0.00048627301
0.26505144	0.022729830	0.00047081130
0.26518293	0.021815095	0.00046351636
0.26531442	0.022121669	0.00047133461
0.26544591	0.022988642	0.00047642414
[truncated: 567 more rows]
