# Supplementary material for: Invariant surface glycoprotein 65 of Trypanosoma brucei is a complement C3 receptor
Source: Nat Commun. 2022 Aug 29;13:5085. doi: 10.1038/s41467-022-32728-9 (PMC9424271; doi:10.1038/s41467-022-32728-9)
Supplement: Supplementary file 4 — supplementary data 2 [file 41467_2022_32728_MOESM4_ESM.zip › b21-414646_00075.dat]

0.0026000000	39.213538	0.13617372
0.0027314887	28.500408	0.10663695
0.0028629774	21.900702	0.089382431
0.0029944661	17.081233	0.075757385
0.0031259548	12.162842	0.058744668
0.0032574435	10.733118	0.057120959
0.0033889322	8.7657398	0.048798059
0.0035204209	11.369270	0.048386883
0.0036519096	12.188060	0.046489861
0.0037833983	9.8136722	0.039330591
0.0039148870	8.1255735	0.034532229
0.0040463757	6.6070403	0.029956894
0.0041778644	5.4595867	0.025523794
0.0043093531	4.5807479	0.022954295
0.0044408418	3.7654235	0.020015827
0.0045723305	3.1257591	0.018236622
0.0047038192	2.8275217	0.016600631
0.0048353079	2.4267921	0.014930219
0.0049667966	2.1530085	0.014012517
0.0050982853	1.8590181	0.012334934
0.0052297740	1.6991197	0.011946688
0.0053612627	1.5043239	0.010855109
0.0054927514	1.3755775	0.010104984
0.0056242401	1.2216458	0.0094952617
0.0057557288	1.1548195	0.0089761243
0.0058872175	1.0786041	0.0085587330
0.0060187062	0.98642778	0.0081631753
0.0061501949	0.88580997	0.0074095880
0.0062816836	0.86976332	0.0075080098
0.0064131723	0.81296398	0.0071156755
0.0065446610	0.76491614	0.0068033546
0.0066761496	0.74790330	0.0066956132
0.0068076383	0.70434553	0.0063503535
0.0069391270	0.68567634	0.0063663450
0.0070706157	0.65659531	0.0061313193
0.0072021044	0.63127653	0.0059456575
0.0073335931	0.61285291	0.0058327279
0.0074650818	0.56497381	0.0054372183
0.0075965705	0.55593001	0.0054382851
0.0077280592	0.53571881	0.0053164082
0.0078595479	0.50719222	0.0050492515
0.0079910366	0.48990608	0.0049920294
0.0081225253	0.46611976	0.0047300479
0.0082540140	0.44459044	0.0046457924
0.0083855027	0.44520893	0.0046668013
0.0085169914	0.41650179	0.0044216222
0.0086484801	0.39718893	0.0042864888
0.0087799688	0.38562265	0.0041491194
0.0089114575	0.36503219	0.0040581684
0.0090429462	0.35669711	0.0039835160
0.0091744349	0.33751545	0.0038416088
0.0093059236	0.31556495	0.0036708491
0.0094374123	0.31042993	0.0036167480
0.0095689010	0.29239453	0.0034535857
0.0097003897	0.29229112	0.0034808897
0.0098318784	0.27235262	0.0033120278
0.0099633671	0.26532569	0.0032335159
0.010094856	0.25621743	0.0031677683
0.010226345	0.23691346	0.0029739914
0.010357833	0.23516310	0.0030394907
0.010489322	0.23030139	0.0029194206
0.010620811	0.20961071	0.0027652262
0.010752299	0.20801019	0.0027431571
0.010883788	0.19391092	0.0025937925
0.011015277	0.19047398	0.0026173492
0.011146765	0.17628346	0.0024403916
0.011278254	0.16795858	0.0023726845
0.011409743	0.15889186	0.0022839098
0.011541231	0.14926550	0.0021802784
0.011672720	0.15209368	0.0022061105
0.011804209	0.13831297	0.0020246221
0.011935698	0.13277931	0.0019789173
0.012067186	0.12869835	0.0019371213
0.012198675	0.11671089	0.0017848120
0.012330164	0.11740360	0.0017937283
0.012461652	0.11764055	0.0017749102
0.012593141	0.10894861	0.0016700168
0.012724630	0.10534088	0.0016427447
0.012856118	0.097894605	0.0015342897
0.012987607	0.097109090	0.0015447254
0.013119096	0.094115740	0.0014867997
0.013250585	0.091579275	0.0014514445
0.013382073	0.089721721	0.0014411380
0.013513562	0.083170065	0.0013660141
0.013645051	0.082195728	0.0013674607
0.013776539	0.080922859	0.0013498378
0.013908028	0.077822967	0.0013013914
0.014039517	0.074951903	0.0012709148
0.014171005	0.074613354	0.0012593948
0.014302494	0.072244669	0.0012415402
0.014433983	0.073665517	0.0012554305
0.014565472	0.072044167	0.0012158546
0.014696960	0.068838906	0.0011948875
0.014828449	0.066986073	0.0011606328
0.014959938	0.065805062	0.0011569623
0.015091426	0.064714853	0.0011508469
0.015222915	0.062444267	0.0011016284
0.015354404	0.064249850	0.0011230413
0.015485892	0.062516459	0.0010966050
0.015617381	0.062064879	0.0010964670
0.015748870	0.060045505	0.0010791187
0.015880359	0.061132645	0.0010716562
0.016011847	0.060848284	0.0010694743
0.016143336	0.054771738	0.0010050058
0.016274825	0.051089871	0.00097438631
0.016406313	0.053027383	0.00098281499
0.016537802	0.053906785	0.00098481624
0.016669291	0.051443866	0.00095923062
0.016800779	0.054832966	0.00098751586
0.016932268	0.058058009	0.0010104829
0.017063757	0.058002625	0.0010081317
0.017195246	0.060130369	0.0010188157
0.017326734	0.058797186	0.0010068455
0.017458223	0.056822967	0.00098245988
0.017589712	0.057171364	0.00098216996
0.017721200	0.057362710	0.00098708220
0.017852689	0.055859499	0.00095264462
0.017984178	0.054523670	0.00095300780
0.018115666	0.053452289	0.00093758097
0.018247155	0.055107765	0.00094724742
0.018378644	0.052041289	0.00092250285
0.018510133	0.051245405	0.00090471638
0.018641621	0.050317769	0.00089309750
0.018773110	0.049543819	0.00088367170
0.018904599	0.051632152	0.00090202108
0.019036087	0.050393132	0.00088622416
0.019167576	0.048678592	0.00086304468
0.019299065	0.048104447	0.00085484813
0.019430553	0.047967172	0.00086005329
0.019562042	0.046572343	0.00083881995
0.019693531	0.046860335	0.00083969054
0.019825019	0.044468082	0.00081352691
0.019956508	0.045519155	0.00081694141
0.020087997	0.045193463	0.00082063794
0.020219486	0.043960816	0.00080209815
0.020350974	0.043442983	0.00080165114
0.020482463	0.042001990	0.00077581285
0.020613952	0.042895773	0.00078299521
0.020745440	0.042592921	0.00078409457
0.020876929	0.042112036	0.00077115326
0.021008418	0.041004997	0.00076351610
0.021139906	0.041351035	0.00076285427
0.021271395	0.040411558	0.00074690583
0.021402884	0.039708861	0.00074239963
0.021534373	0.040512650	0.00074490786
0.021665861	0.041257535	0.00075172587
0.021797350	0.039743257	0.00073556451
0.021928839	0.039484647	0.00072233241
0.022060327	0.038277279	0.00072212770
0.022191816	0.037538328	0.00070547024
0.022323305	0.037678524	0.00070990575
0.022454793	0.037852964	0.00070450438
0.022586282	0.036438212	0.00068887471
0.022717771	0.036961279	0.00069904902
0.022849260	0.036085600	0.00068120584
0.022980748	0.036653996	0.00069074327
0.023112237	0.035839945	0.00067418471
0.023243726	0.037147696	0.00068387141
0.023375214	0.036693918	0.00068588330
0.023506703	0.038279412	0.00069405283
0.023638192	0.037814310	0.00068869214
0.023769680	0.038804448	0.00069491310
0.023901169	0.037085117	0.00067721010
0.024032658	0.037200591	0.00068053389
0.024164147	0.036022727	0.00066468495
0.024295635	0.036945717	0.00066919065
0.024427124	0.037726872	0.00067323770
0.024558613	0.035428041	0.00064993494
0.024690101	0.036273036	0.00066586634
0.024821590	0.035922390	0.00065411690
0.024953079	0.036411225	0.00065378714
0.025084567	0.035757376	0.00065084745
0.025216056	0.035304495	0.00064070908
0.025347545	0.035425809	0.00064647877
0.025479034	0.035402781	0.00064119998
0.025610522	0.035941295	0.00063946072
0.025742011	0.035817410	0.00063961198
0.025873500	0.035476595	0.00063506448
0.026004988	0.035942152	0.00064002463
0.026136477	0.035316106	0.00063368024
0.026267966	0.033654323	0.00061313236
0.026399454	0.035350108	0.00062964963
0.026530943	0.034814159	0.00061949036
0.026662432	0.034185446	0.00061761908
0.026793920	0.035063886	0.00062341782
0.026925409	0.034719803	0.00061543844
0.027056898	0.033662243	0.00061031342
0.027188387	0.034434151	0.00060753567
0.027319875	0.034331460	0.00061279128
0.027451364	0.033794166	0.00060299270
0.027582853	0.034541017	0.00060777875
0.027714341	0.034537976	0.00060544881
0.027845830	0.034593439	0.00060278957
0.027977319	0.034412944	0.00060512625
0.028108807	0.034092229	0.00059709880
0.028240296	0.035269084	0.00060450640
0.028371785	0.032863978	0.00058637119
0.028503274	0.033034455	0.00058590247
0.028634762	0.032783785	0.00058132612
0.028766251	0.033295070	0.00058634306
0.028897740	0.031856783	0.00056811718
0.029029228	0.032710886	0.00057725649
0.029160717	0.032926750	0.00057931304
0.029292206	0.033187373	0.00057851161
0.029423694	0.032117051	0.00057231063
0.029555183	0.032347829	0.00056387695
0.029686672	0.032815748	0.00057301324
0.029818161	0.032764795	0.00057136244
0.029949649	0.032908361	0.00056889683
0.030081138	0.033136146	0.00057078241
0.030212627	0.032528820	0.00055961685
0.030344115	0.032592137	0.00056191161
0.030475604	0.032188545	0.00056061207
0.030607093	0.032129937	0.00055598059
0.030738581	0.031239061	0.00055051540
0.030870070	0.031920412	0.00055190875
0.031001559	0.031395639	0.00054546465
0.031133048	0.032630798	0.00055736419
0.031264536	0.031820546	0.00054645926
0.031396025	0.031815190	0.00054924526
0.031527514	0.032182322	0.00054926325
0.031659002	0.032001164	0.00054496382
0.031790491	0.031368875	0.00054323543
0.031921980	0.031560629	0.00053966844
0.032053468	0.031490105	0.00054193155
0.032184957	0.032082848	0.00054009693
0.032316446	0.031601962	0.00053408629
0.032447935	0.031033841	0.00053407361
0.032579423	0.030908842	0.00052957270
0.032710912	0.032121959	0.00053941295
0.032842401	0.030956666	0.00052697221
0.032973889	0.031134889	0.00052595784
0.033105378	0.031162103	0.00052975269
0.033236867	0.030669463	0.00052223434
0.033368355	0.030523510	0.00052942965
0.033499844	0.030441243	0.00052731260
0.033631333	0.029745603	0.00052243765
0.033762822	0.029329043	0.00052528747
0.033894310	0.030920163	0.00053679363
0.034025799	0.030026051	0.00053151312
0.034157288	0.029921123	0.00053000887
0.034288776	0.030468088	0.00053341117
0.034420265	0.030146280	0.00053644567
0.034551754	0.029351726	0.00052459635
0.034683242	0.030427878	0.00053487590
0.034814731	0.030980536	0.00053566550
0.034946220	0.030456454	0.00053384626
0.035077708	0.030691586	0.00054141772
0.035209197	0.030516215	0.00053662174
0.035340686	0.029304136	0.00052507549
0.035472175	0.029084388	0.00053307971
0.035603663	0.029327491	0.00053660281
0.035735152	0.030018591	0.00055016099
0.035866641	0.028779369	0.00053916353
0.035998129	0.029878815	0.00054499622
0.036129618	0.028476458	0.00053819742
0.036261107	0.028824587	0.00053783249
0.036392595	0.029568239	0.00055391746
0.036524084	0.028952022	0.00054572849
0.036655573	0.028504031	0.00053633526
0.036787062	0.028321424	0.00054168528
0.036918550	0.028821090	0.00054129016
0.037050039	0.028974714	0.00054803871
0.037181528	0.029466185	0.00054875503
0.037313016	0.029369194	0.00054898547
0.037444505	0.028267819	0.00054393677
0.037575994	0.029348481	0.00055079099
0.037707482	0.027481727	0.00053960098
0.037838971	0.028321289	0.00054856060
0.037970460	0.028629102	0.00054718844
0.038101949	0.029402611	0.00055624717
0.038233437	0.028434638	0.00054459600
0.038364926	0.028166432	0.00053504852
0.038496415	0.028401188	0.00053659319
0.038627903	0.029113095	0.00053561242
0.038759392	0.029607760	0.00054421851
0.038890881	0.028731267	0.00053050621
0.039022369	0.029428606	0.00053745207
0.039153858	0.029538047	0.00053594749
0.039285347	0.029679453	0.00053306188
0.039416836	0.029353356	0.00053539802
0.039548324	0.029121637	0.00052881227
0.039679813	0.028687886	0.00052339815
0.039811302	0.029448605	0.00053198290
0.039942790	0.029401150	0.00052852239
0.040074279	0.029208757	0.00053054137
0.040205768	0.028781283	0.00052316458
0.040337256	0.029724042	0.00052897460
0.040468745	0.029916760	0.00052997913
0.040600234	0.030059295	0.00052932647
0.040731723	0.029672964	0.00052811994
0.040863211	0.028823896	0.00052108901
0.040994700	0.028459554	0.00051656792
0.041126189	0.029030755	0.00052427983
0.041257677	0.029021724	0.00051649857
0.041389166	0.029379945	0.00052077470
0.041520655	0.029016092	0.00051906183
0.041652143	0.028715899	0.00051503773
0.041783632	0.028868328	0.00051630253
0.041915121	0.029287844	0.00051816332
0.042046610	0.029737335	0.00052241562
0.042178098	0.028494441	0.00051267954
0.042309587	0.029182715	0.00051757071
0.042441076	0.029343250	0.00051601314
0.042572564	0.029720636	0.00052024945
0.042704053	0.029830488	0.00051663619
0.042835542	0.029775882	0.00051844581
0.042967030	0.028606065	0.00050946428
0.043098519	0.029683214	0.00051883364
0.043230008	0.029445353	0.00051468850
0.043361496	0.029343978	0.00050983729
0.043492985	0.029469947	0.00051467420
0.043624474	0.028633355	0.00050576099
0.043755963	0.029463323	0.00051444130
0.043887451	0.029691642	0.00051131640
0.044018940	0.029079344	0.00050630210
0.044150429	0.029001489	0.00051306417
0.044281917	0.029835560	0.00051196953
0.044413406	0.028669634	0.00050638808
0.044544895	0.029004324	0.00050474131
0.044676383	0.029670006	0.00051025489
0.044807872	0.029016540	0.00050563491
0.044939361	0.029020384	0.00050300006
0.045070850	0.028970159	0.00050306995
0.045202338	0.029314401	0.00050568563
0.045333827	0.029809981	0.00050608285
0.045465316	0.029813207	0.00051189288
0.045596804	0.029505171	0.00050694157
0.045728293	0.028322164	0.00049724963
0.045859782	0.029450856	0.00050393372
0.045991270	0.028945594	0.00049663929
0.046122759	0.028636074	0.00049831363
0.046254248	0.028070640	0.00050005089
0.046385737	0.028345294	0.00050546032
0.046517225	0.029430291	0.00051499985
0.046648714	0.029058605	0.00051319933
0.046780203	0.028427601	0.00051759010
0.046911691	0.028427283	0.00051311514
0.047043180	0.029468323	0.00052126555
0.047174669	0.028928166	0.00051860621
0.047306157	0.029470445	0.00052504637
0.047437646	0.030089961	0.00053243413
0.047569135	0.029845672	0.00053283293
0.047700624	0.029235841	0.00052392090
0.047832112	0.028286141	0.00052156291
0.047963601	0.028260065	0.00051752319
0.048095090	0.029670501	0.00053618985
0.048226578	0.029499297	0.00053553240
0.048358067	0.029442429	0.00052935378
0.048489556	0.029288736	0.00053108176
0.048621044	0.029206976	0.00053092823
0.048752533	0.029595661	0.00053892383
0.048884022	0.029112484	0.00053285134
0.049015511	0.029349605	0.00053378520
0.049146999	0.029222008	0.00053421294
0.049278488	0.029847103	0.00053885690
0.049409977	0.029454805	0.00054043469
0.049541465	0.029184540	0.00053548298
0.049672954	0.029847616	0.00054200162
0.049804443	0.028689774	0.00053319367
0.049935931	0.028672722	0.00053464326
0.050067420	0.029758962	0.00054353285
0.050198909	0.029522587	0.00054263354
0.050330398	0.028371019	0.00053200737
0.050461886	0.029981145	0.00054426005
0.050593375	0.030052862	0.00054708799
0.050724864	0.029504504	0.00054511511
0.050856352	0.028633254	0.00053824434
0.050987841	0.029287145	0.00053996162
0.051119330	0.029528670	0.00054370464
0.051250818	0.030509935	0.00055307886
0.051382307	0.030466164	0.00055525531
0.051513796	0.029926234	0.00054841788
0.051645284	0.029569113	0.00054496123
0.051776773	0.030258483	0.00055155509
0.051908262	0.029868618	0.00054912096
0.052039751	0.029927501	0.00055129310
0.052171239	0.028516009	0.00053951361
0.052302728	0.029421952	0.00055026703
0.052434217	0.029538526	0.00054645404
0.052565705	0.029541750	0.00055159732
0.052697194	0.029305025	0.00054689100
0.052828683	0.028488429	0.00054317907
0.052960171	0.029800819	0.00055192284
0.053091660	0.029262664	0.00054694200
0.053223149	0.029833817	0.00055461158
0.053354638	0.029245764	0.00055171090
0.053486126	0.029030386	0.00054793420
0.053617615	0.029689425	0.00055080938
0.053749104	0.029193362	0.00054883695
0.053880592	0.029367768	0.00055026667
0.054012081	0.029127785	0.00055177324
0.054143570	0.029269023	0.00055156391
0.054275058	0.029857170	0.00055465657
0.054406547	0.029318601	0.00054726514
0.054538036	0.028825889	0.00054987405
0.054669525	0.029276855	0.00054909694
0.054801013	0.028611982	0.00054868318
0.054932502	0.029481684	0.00055361952
0.055063991	0.029439000	0.00055020170
0.055195479	0.029275466	0.00055365173
0.055326968	0.028441158	0.00054466698
0.055458457	0.028733000	0.00055032941
0.055589945	0.028875363	0.00054898588
0.055721434	0.028787640	0.00054545274
0.055852923	0.029760694	0.00056292281
0.055984412	0.028735574	0.00055050678
0.056115900	0.029209513	0.00055360231
0.056247389	0.028045596	0.00054651027
0.056378878	0.028588529	0.00054588467
0.056510366	0.028509994	0.00055040064
0.056641855	0.028956829	0.00055088869
0.056773344	0.028426591	0.00054902986
0.056904832	0.029757542	0.00055994379
0.057036321	0.028880756	0.00054939393
0.057167810	0.029943634	0.00056249983
0.057299299	0.028814087	0.00055163196
0.057430787	0.028700671	0.00054665373
0.057562276	0.028578209	0.00055078007
0.057693765	0.028925767	0.00054593657
0.057825253	0.028609511	0.00055045559
0.057956742	0.029455015	0.00055637531
0.058088231	0.029284101	0.00055391646
0.058219719	0.029228713	0.00055661456
0.058351208	0.029169926	0.00054925195
0.058482697	0.028655877	0.00054789995
0.058614186	0.029303036	0.00055367910
0.058745674	0.028312744	0.00053963768
0.058877163	0.029517803	0.00055122292
0.059008652	0.029054733	0.00054387825
0.059140140	0.028572265	0.00054491161
0.059271629	0.028269929	0.00054079908
0.059403118	0.028279039	0.00053739102
0.059534606	0.028137760	0.00054005549
0.059666095	0.030025658	0.00054724643
0.059797584	0.028709152	0.00054105481
0.059929072	0.029044341	0.00054381047
0.060060561	0.027819247	0.00053090841
0.060192050	0.028913921	0.00054269913
0.060323539	0.028898544	0.00053766595
0.060455027	0.029164932	0.00054408841
0.060586516	0.029370502	0.00054617935
0.060718005	0.028874877	0.00053727810
0.060849493	0.029139137	0.00053894220
0.060980982	0.029490044	0.00054482545
0.061112471	0.028191909	0.00053205252
0.061243959	0.028496840	0.00054021322
0.061375448	0.029267168	0.00053825246
0.061506937	0.028480414	0.00053585979
0.061638426	0.029105498	0.00053761014
0.061769914	0.028685771	0.00053556086
0.061901403	0.029456757	0.00054483403
0.062032892	0.029713502	0.00054083630
0.062164380	0.028926899	0.00053742030
0.062295869	0.028305302	0.00053261936
0.062427358	0.028664778	0.00053358563
0.062558846	0.028518478	0.00053705057
0.062690335	0.029218290	0.00053521754
0.062821824	0.029061253	0.00053630816
0.062953313	0.029466593	0.00054017562
0.063084801	0.028440722	0.00053107484
0.063216290	0.029683832	0.00054520348
0.063347779	0.029669501	0.00054016572
0.063479267	0.029240889	0.00053374354
0.063610756	0.028702845	0.00053450201
0.063742245	0.028750285	0.00053262612
0.063873733	0.029235276	0.00053968871
0.064005222	0.029337990	0.00053672436
0.064136711	0.028747968	0.00053256719
0.064268200	0.027959808	0.00052508401
0.064399688	0.029418623	0.00053529884
0.064531177	0.029015740	0.00053587271
0.064662666	0.029253109	0.00053364559
0.064794154	0.029995437	0.00054145298
0.064925643	0.028899126	0.00053330908
0.065057132	0.028670497	0.00053126259
0.065188620	0.029098903	0.00053445789
0.065320109	0.028364548	0.00052606281
0.065451598	0.029870155	0.00053703156
0.065583087	0.027889114	0.00052309512
0.065714575	0.029144076	0.00053064044
0.065846064	0.029302797	0.00053477769
0.065977553	0.028399726	0.00052543562
0.066109041	0.029762014	0.00053480319
0.066240530	0.028156856	0.00052608173
0.066372019	0.027851041	0.00052135283
0.066503507	0.028845573	0.00052936177
0.066634996	0.028469999	0.00052316580
0.066766485	0.028694720	0.00052816301
0.066897973	0.028546790	0.00052638847
0.067029462	0.029462896	0.00053277537
0.067160951	0.028570989	0.00052897640
0.067292440	0.028266013	0.00052271067
0.067423928	0.029738511	0.00053035234
0.067555417	0.028455145	0.00052348823
0.067686906	0.028562494	0.00052407448
0.067818394	0.027985009	0.00052152343
0.067949883	0.027779065	0.00051853722
0.068081372	0.028494863	0.00052214819
0.068212860	0.028338695	0.00052003685
0.068344349	0.028308073	0.00052180173
0.068475838	0.028350984	0.00051940378
0.068607327	0.030211518	0.00053563808
0.068738815	0.029233104	0.00052492272
0.068870304	0.027976377	0.00051795706
0.069001793	0.027870540	0.00051672216
0.069133281	0.029378820	0.00052882447
0.069264770	0.028732178	0.00052579261
0.069396259	0.029026473	0.00051982237
0.069527747	0.028536385	0.00052172503
0.069659236	0.028131939	0.00051931222
0.069790725	0.028854169	0.00052161579
0.069922214	0.029279096	0.00052531004
0.070053702	0.028647452	0.00051801719
0.070185191	0.028957255	0.00052511544
0.070316680	0.028274340	0.00051435944
0.070448168	0.029327550	0.00052623994
0.070579657	0.028884167	0.00052189730
0.070711146	0.029274834	0.00052126816
0.070842634	0.027806711	0.00051326445
0.070974123	0.027812924	0.00051141532
0.071105612	0.028226008	0.00051534514
0.071237101	0.027800370	0.00051308368
0.071368589	0.026861007	0.00050199260
0.071500078	0.028149785	0.00051595069
0.071631567	0.027205660	0.00050776409
0.071763055	0.027931612	0.00051076792
0.071894544	0.028319240	0.00051451865
0.072026033	0.027883423	0.00050790963
0.072157521	0.028284197	0.00051578049
0.072289010	0.027262396	0.00050779828
0.072420499	0.028515654	0.00051371233
0.072551988	0.027305164	0.00050319111
0.072683476	0.027303963	0.00050400265
0.072814965	0.028047931	0.00050984597
0.072946454	0.027137551	0.00050433799
0.073077942	0.028213410	0.00050970794
0.073209431	0.027200855	0.00050353080
0.073340920	0.027279209	0.00050230857
0.073472408	0.027513006	0.00050423326
0.073603897	0.027581350	0.00050606905
0.073735386	0.027297154	0.00050142885
0.073866875	0.027885293	0.00050720018
0.073998363	0.028625186	0.00051390177
0.074129852	0.026614042	0.00049738938
0.074261341	0.027113418	0.00050210630
0.074392829	0.027495688	0.00050121224
0.074524318	0.027747898	0.00050515178
0.074655807	0.027450283	0.00050141577
0.074787295	0.026878661	0.00049664103
0.074918784	0.027472134	0.00050318103
0.075050273	0.027100965	0.00049938325
0.075181761	0.027041315	0.00049768545
0.075313250	0.027034130	0.00049964137
0.075444739	0.026939147	0.00049783297
0.075576228	0.027153145	0.00049899972
0.075707716	0.027316590	0.00049987270
0.075839205	0.026875667	0.00049742484
0.075970694	0.027296917	0.00049844572
0.076102182	0.027227877	0.00049580451
0.076233671	0.026675356	0.00049608733
0.076365160	0.027246744	0.00049352318
0.076496648	0.027441501	0.00049979320
0.076628137	0.026561593	0.00049422452
0.076759626	0.026847608	0.00049189054
0.076891115	0.026679671	0.00049402106
0.077022603	0.025830948	0.00048522134
0.077154092	0.025882412	0.00048524560
0.077285581	0.026023952	0.00048902344
0.077417069	0.026523103	0.00048958761
0.077548558	0.027097310	0.00049595115
0.077680047	0.027247485	0.00049144973
0.077811535	0.027457659	0.00049595125
0.077943024	0.026259816	0.00048772775
0.078074513	0.027130817	0.00049117548
0.078206002	0.027220744	0.00049517951
0.078337490	0.026547305	0.00048597918
0.078468979	0.027002081	0.00049001756
0.078600468	0.027378713	0.00049614269
0.078731956	0.026739498	0.00048983985
0.078863445	0.026819719	0.00049283180
0.078994934	0.027243716	0.00049201807
0.079126422	0.026715010	0.00048914506
0.079257911	0.026895084	0.00049084797
0.079389400	0.026456217	0.00048588883
0.079520889	0.025938024	0.00048401481
0.079652377	0.025355261	0.00047815798
0.079783866	0.026345010	0.00048352892
0.079915355	0.026313799	0.00048725672
0.080046843	0.025749664	0.00047793669
0.080178332	0.026798096	0.00048818158
0.080309821	0.026132008	0.00048296000
0.080441309	0.026366694	0.00048007331
0.080572798	0.026231964	0.00048479413
0.080704287	0.026321557	0.00048550061
0.080835776	0.026485049	0.00048335044
0.080967264	0.025946410	0.00048428758
0.081098753	0.026389363	0.00048025072
0.081230242	0.026000675	0.00048118173
0.081361730	0.026505768	0.00048422812
0.081493219	0.026380528	0.00048212685
0.081624708	0.025951423	0.00047987190
0.081756196	0.026692696	0.00047988667
0.081887685	0.026449421	0.00048381642
0.082019174	0.026430460	0.00048141179
0.082150663	0.026064889	0.00047940026
0.082282151	0.026573092	0.00048461752
0.082413640	0.025393641	0.00047185466
0.082545129	0.025326576	0.00047390095
0.082676617	0.026013272	0.00047861217
0.082808106	0.025714662	0.00047583102
0.082939595	0.026223763	0.00048132305
0.083071083	0.025940652	0.00047379080
0.083202572	0.026880259	0.00048315696
0.083334061	0.026256170	0.00048198867
0.083465549	0.025622810	0.00047165740
0.083597038	0.026269984	0.00048132641
0.083728527	0.026051201	0.00047402406
0.083860016	0.025771934	0.00047496438
0.083991504	0.025993112	0.00047454610
0.084122993	0.025981533	0.00047414357
0.084254482	0.026575884	0.00048089225
0.084385970	0.025736858	0.00047085901
0.084517459	0.025875498	0.00047412201
0.084648948	0.025746722	0.00047330033
0.084780436	0.025533755	0.00046776064
0.084911925	0.026509208	0.00047782622
0.085043414	0.025308045	0.00046678758
0.085174903	0.025784363	0.00047123908
0.085306391	0.025263733	0.00046976398
0.085437880	0.026234414	0.00047392458
0.085569369	0.025913984	0.00047174667
0.085700857	0.025750658	0.00046956311
0.085832346	0.026081481	0.00047296702
0.085963835	0.024443152	0.00046216750
0.086095323	0.025878516	0.00046997979
0.086226812	0.025397458	0.00046669119
0.086358301	0.025742354	0.00046854422
0.086489790	0.026416474	0.00047445281
0.086621278	0.025558170	0.00046829823
0.086752767	0.026021630	0.00047016565
0.086884256	0.026044682	0.00047097686
0.087015744	0.025221878	0.00046536818
0.087147233	0.026028770	0.00046969235
0.087278722	0.026203326	0.00047233127
0.087410210	0.025462646	0.00046506374
0.087541699	0.025669392	0.00046733203
0.087673188	0.025462237	0.00046659045
0.087804677	0.025297438	0.00046168109
0.087936165	0.025326784	0.00046521933
0.088067654	0.025502532	0.00046676428
0.088199143	0.025927438	0.00046442374
0.088330631	0.024719185	0.00046070126
0.088462120	0.025149178	0.00045901977
0.088593609	0.025989951	0.00047091745
0.088725097	0.025809305	0.00046358859
0.088856586	0.025998275	0.00046601883
0.088988075	0.025423030	0.00046501745
0.089119564	0.026092628	0.00046787150
0.089251052	0.025320670	0.00046338818
0.089382541	0.025471659	0.00046194299
0.089514030	0.026121989	0.00046654589
0.089645518	0.025715044	0.00046368530
0.089777007	0.025925334	0.00046402667
0.089908496	0.025867637	0.00046685200
0.090039984	0.025220991	0.00045930543
0.090171473	0.025922609	0.00046247074
0.090302962	0.026496577	0.00046998065
0.090434451	0.025262343	0.00045813512
0.090565939	0.025408938	0.00046146053
0.090697428	0.025299692	0.00046102955
0.090828917	0.025964884	0.00045909710
0.090960405	0.025338432	0.00046136255
0.091091894	0.025604905	0.00045963864
0.091223383	0.025031645	0.00045720514
0.091354871	0.025157017	0.00046020064
0.091486360	0.025275775	0.00046739108
0.091617849	0.025675226	0.00047466633
0.091749337	0.025702334	0.00047976994
0.091880826	0.025338442	0.00047932028
0.092012315	0.024222649	0.00047390894
0.092143804	0.024461508	0.00047509751
0.092275292	0.025490464	0.00048902748
0.092406781	0.025111419	0.00048619474
0.092538270	0.025784507	0.00049530313
0.092669758	0.025588275	0.00049665147
0.092801247	0.024544370	0.00047161183
0.092932736	0.025431887	0.00048117374
0.093064224	0.025039637	0.00047431257
0.093195713	0.025126581	0.00047370167
0.093327202	0.024920356	0.00047128499
0.093458691	0.025106958	0.00046574006
0.093590179	0.025146926	0.00047216662
0.093721668	0.025436587	0.00047163769
0.093853157	0.024940502	0.00046641307
0.093984645	0.024903875	0.00046423447
0.094116134	0.024126006	0.00045737856
0.094247623	0.024346469	0.00045792223
0.094379111	0.025172671	0.00046652002
0.094510600	0.024636251	0.00046170065
0.094642089	0.024893968	0.00046334635
0.094773578	0.024447554	0.00045528314
0.094905066	0.024527124	0.00045879218
0.095036555	0.024315546	0.00045960938
0.095168044	0.024993973	0.00045758725
0.095299532	0.025043721	0.00046078340
0.095431021	0.024488314	0.00045334254
0.095562510	0.024831350	0.00045875588
0.095693998	0.025487884	0.00046547829
0.095825487	0.024133145	0.00044953589
0.095956976	0.024910937	0.00045874575
0.096088465	0.023804478	0.00044587369
0.096219953	0.024772928	0.00045830080
0.096351442	0.024417663	0.00045390765
0.096482931	0.024584627	0.00045129660
0.096614419	0.024107359	0.00045004680
0.096745908	0.025083693	0.00045692042
0.096877397	0.025234319	0.00045805074
0.097008885	0.025317240	0.00045968843
0.097140374	0.024431182	0.00044993161
0.097271863	0.024878536	0.00045345621
0.097403352	0.024067498	0.00044730296
0.097534840	0.024753295	0.00045161341
0.097666329	0.024930151	0.00045499041
0.097797818	0.024348431	0.00044487155
0.097929306	0.024222432	0.00044691502
0.098060795	0.025102756	0.00045163441
0.098192284	0.024937215	0.00044657342
0.098323772	0.024495497	0.00044840243
0.098455261	0.023523846	0.00043781705
0.098586750	0.023489805	0.00043590262
0.098718239	0.024829134	0.00044415842
0.098849727	0.023835730	0.00043702398
0.098981216	0.024645616	0.00044243207
0.099112705	0.024065890	0.00043827022
0.099244193	0.024652400	0.00044151943
0.099375682	0.024564001	0.00044230862
0.099507171	0.024541317	0.00044097432
0.099638659	0.024286484	0.00044253258
0.099770148	0.024492257	0.00044084804
0.099901637	0.024667757	0.00044132826
0.10003313	0.024188097	0.00044072033
0.10016461	0.024431765	0.00044067520
0.10029610	0.024426875	0.00044407477
0.10042759	0.024420890	0.00044020203
0.10055908	0.024145004	0.00043847452
0.10069057	0.024247821	0.00044065934
0.10082206	0.024391392	0.00044007911
0.10095355	0.024435137	0.00044349960
0.10108504	0.024420117	0.00043908793
0.10121652	0.023842520	0.00043568391
0.10134801	0.023871181	0.00043822680
0.10147950	0.023985880	0.00043627628
0.10161099	0.024273999	0.00044032300
0.10174248	0.024035014	0.00043928494
0.10187397	0.025202186	0.00044342802
0.10200546	0.024909725	0.00044315535
0.10213694	0.024199835	0.00043476850
0.10226843	0.023168275	0.00043038889
0.10239992	0.024736344	0.00044087180
0.10253141	0.023742684	0.00042891269
0.10266290	0.023538944	0.00043414856
0.10279439	0.023845679	0.00043385105
0.10292588	0.023956500	0.00043475206
0.10305737	0.023930944	0.00043449523
0.10318885	0.023813377	0.00043317094
0.10332034	0.024363200	0.00043741906
0.10345183	0.023672775	0.00042885373
0.10358332	0.024213106	0.00043654426
0.10371481	0.023653276	0.00043019125
0.10384630	0.023701755	0.00042964613
0.10397779	0.024495114	0.00043762518
0.10410928	0.023412640	0.00042883398
0.10424076	0.023458563	0.00042982917
0.10437225	0.024915855	0.00043862405
0.10450374	0.023734709	0.00042948975
0.10463523	0.023133576	0.00042770266
0.10476672	0.023957601	0.00043097969
0.10489821	0.024285198	0.00043492287
0.10502970	0.023504736	0.00042747848
0.10516118	0.023897837	0.00042967243
0.10529267	0.023988496	0.00043262907
0.10542416	0.024935346	0.00043818426
0.10555565	0.023359376	0.00042532568
0.10568714	0.024120571	0.00043094390
0.10581863	0.023786792	0.00042919223
0.10595012	0.023975546	0.00043009255
0.10608161	0.024480406	0.00043527679
0.10621309	0.023765501	0.00042747752
0.10634458	0.023717736	0.00042705149
0.10647607	0.023664823	0.00042795399
0.10660756	0.023762426	0.00042534295
0.10673905	0.024069525	0.00043199866
0.10687054	0.022953338	0.00042579356
0.10700203	0.023488809	0.00043465225
0.10713352	0.023857626	0.00043971865
0.10726500	0.024145227	0.00044800020
0.10739649	0.023774058	0.00045080549
0.10752798	0.024134263	0.00045011749
0.10765947	0.024204109	0.00045450236
0.10779096	0.024023813	0.00045453088
0.10792245	0.023163534	0.00045297396
0.10805394	0.023891082	0.00045770112
0.10818542	0.023751255	0.00045725537
0.10831691	0.023579485	0.00045851728
0.10844840	0.023742414	0.00046178700
0.10857989	0.024509323	0.00046826728
0.10871138	0.023314887	0.00046461078
0.10884287	0.024114540	0.00046826956
0.10897436	0.023990533	0.00046723258
0.10910585	0.023987029	0.00047237855
0.10923733	0.023631740	0.00046439334
0.10936882	0.023557356	0.00047283105
0.10950031	0.024172881	0.00047515109
0.10963180	0.024435753	0.00047845635
0.10976329	0.023796364	0.00047477119
0.10989478	0.023680990	0.00047725054
0.11002627	0.023814205	0.00048232441
0.11015776	0.023627129	0.00047438041
0.11028924	0.024117041	0.00048250620
0.11042073	0.024287160	0.00048570056
0.11055222	0.023427824	0.00047651543
0.11068371	0.023258549	0.00047874471
0.11081520	0.024894055	0.00049136051
0.11094669	0.024098762	0.00048688211
0.11107818	0.023512996	0.00048450607
0.11120966	0.024408537	0.00048970000
0.11134115	0.024560990	0.00049672510
0.11147264	0.024600606	0.00049194215
0.11160413	0.024740019	0.00049606428
0.11173562	0.024278619	0.00049635403
0.11186711	0.024076395	0.00047901965
0.11199860	0.023053972	0.00047196460
0.11213009	0.023416253	0.00046609512
0.11226157	0.024355425	0.00046975436
0.11239306	0.023877229	0.00046593484
0.11252455	0.023233359	0.00045830477
0.11265604	0.023632336	0.00046159336
0.11278753	0.023019736	0.00045216755
0.11291902	0.023956164	0.00045830080
0.11305051	0.023955225	0.00045994311
0.11318200	0.023254316	0.00045252474
0.11331348	0.023739391	0.00045582674
0.11344497	0.022956746	0.00044669753
0.11357646	0.024251336	0.00045523090
0.11370795	0.024516371	0.00045729612
0.11383944	0.024455220	0.00045823872
0.11397093	0.023379787	0.00044762527
0.11410242	0.023636085	0.00044887724
0.11423390	0.022891641	0.00044085836
0.11436539	0.023545188	0.00045013638
0.11449688	0.023826927	0.00044631641
0.11462837	0.023789812	0.00045019738
0.11475986	0.023549767	0.00044424575
0.11489135	0.024446339	0.00044808658
0.11502284	0.024573544	0.00045241913
0.11515433	0.023765343	0.00044511733
0.11528581	0.023114126	0.00044076287
0.11541730	0.023250411	0.00043874239
0.11554879	0.023569834	0.00044014260
0.11568028	0.023054104	0.00043841025
0.11581177	0.023447521	0.00043908804
0.11594326	0.024237206	0.00044603211
0.11607475	0.024010271	0.00044150973
0.11620624	0.024888479	0.00044787570
0.11633772	0.023708538	0.00044020965
0.11646921	0.024321520	0.00044403105
0.11660070	0.023768744	0.00043922643
0.11673219	0.023628078	0.00043697586
0.11686368	0.023533734	0.00043665765
0.11699517	0.024282074	0.00044158210
0.11712666	0.022931878	0.00043003249
0.11725814	0.023602161	0.00043363195
0.11738963	0.023586923	0.00043257555
0.11752112	0.024049979	0.00043280878
0.11765261	0.023798137	0.00043406066
0.11778410	0.023603379	0.00043394333
0.11791559	0.023775593	0.00043199946
0.11804708	0.022918054	0.00042580756
0.11817857	0.023319613	0.00042901459
0.11831005	0.024437351	0.00043413394
0.11844154	0.023595463	0.00043097561
0.11857303	0.024340099	0.00043109886
0.11870452	0.023889773	0.00042757695
0.11883601	0.023110036	0.00042249997
0.11896750	0.023391675	0.00042502373
0.11909899	0.023079056	0.00042445948
0.11923048	0.023516410	0.00042120287
0.11936196	0.024050195	0.00042825124
0.11949345	0.023785647	0.00042177553
0.11962494	0.023968727	0.00042423885
0.11975643	0.024340234	0.00042843444
0.11988792	0.023432912	0.00041961215
0.12001941	0.023715399	0.00042233701
0.12015090	0.023929918	0.00042231652
0.12028239	0.024067876	0.00042525869
0.12041387	0.023576134	0.00041949961
0.12054536	0.023856389	0.00041802940
0.12067685	0.024102310	0.00042106077
0.12080834	0.023831381	0.00041961280
0.12093983	0.024028112	0.00041673567
0.12107132	0.024213881	0.00042421390
0.12120281	0.024130574	0.00042066072
0.12133429	0.023965205	0.00041872798
0.12146578	0.023801285	0.00041908304
0.12159727	0.023428411	0.00041227272
0.12172876	0.023160569	0.00041415738
0.12186025	0.023974483	0.00041711876
0.12199174	0.023821060	0.00041795129
0.12212323	0.023760353	0.00041636891
0.12225472	0.023906619	0.00041526384
0.12238620	0.023593284	0.00041626451
0.12251769	0.024674391	0.00042026051
0.12264918	0.023505911	0.00041418268
0.12278067	0.023180138	0.00041269107
0.12291216	0.023854024	0.00041585845
0.12304365	0.024410638	0.00042051934
0.12317514	0.023437539	0.00041110733
0.12330663	0.023747868	0.00041380442
0.12343811	0.023596508	0.00041516243
0.12356960	0.023334782	0.00040988613
0.12370109	0.023787885	0.00041449987
0.12383258	0.023634811	0.00041250909
0.12396407	0.023380508	0.00040852886
0.12409556	0.024173850	0.00042060820
0.12422705	0.023812797	0.00041312893
0.12435853	0.023412248	0.00041122066
0.12449002	0.023285873	0.00040968782
0.12462151	0.023755656	0.00041525138
0.12475300	0.023693112	0.00041175807
0.12488449	0.023580848	0.00041175853
0.12501598	0.024107704	0.00041533805
0.12514747	0.024058358	0.00041226567
0.12527896	0.024049106	0.00041282358
0.12541044	0.023821235	0.00041240758
0.12554193	0.024210192	0.00041336044
0.12567342	0.023583050	0.00041006171
0.12580491	0.023141349	0.00040824167
0.12593640	0.023813652	0.00040921007
0.12606789	0.023852787	0.00041445213
0.12619938	0.024457709	0.00041389666
0.12633087	0.024133051	0.00041464624
0.12646235	0.023281702	0.00040843737
0.12659384	0.023849728	0.00040763954
0.12672533	0.023614252	0.00041134105
0.12685682	0.023663355	0.00040833523
0.12698831	0.022921309	0.00040399726
0.12711980	0.023279644	0.00040589397
0.12725129	0.023897824	0.00040760777
0.12738277	0.023577376	0.00040922618
0.12751426	0.024060268	0.00041107414
0.12764575	0.024347720	0.00041229825
0.12777724	0.023817780	0.00040733853
0.12790873	0.023001390	0.00040242009
0.12804022	0.023579527	0.00040782011
0.12817171	0.024261449	0.00041027572
0.12830320	0.024013628	0.00040938872
0.12843468	0.023232566	0.00040406158
0.12856617	0.023536310	0.00040443628
0.12869766	0.023573291	0.00040622067
0.12882915	0.024141472	0.00041162771
0.12896064	0.024220861	0.00040795680
0.12909213	0.023503079	0.00040438808
0.12922362	0.023701334	0.00040576025
0.12935511	0.023509038	0.00040468916
0.12948659	0.023531435	0.00040581397
0.12961808	0.023779849	0.00040453542
0.12974957	0.023055265	0.00039983177
0.12988106	0.024413353	0.00040925437
0.13001255	0.024046660	0.00040738808
0.13014404	0.024199551	0.00040942055
0.13027553	0.023616715	0.00040223158
0.13040701	0.023223660	0.00039932347
0.13053850	0.023610193	0.00040530492
0.13066999	0.023719149	0.00040313071
0.13080148	0.024116855	0.00040722088
0.13093297	0.023605013	0.00040084558
0.13106446	0.023661981	0.00040523591
0.13119595	0.023805106	0.00040426830
0.13132744	0.023386651	0.00040078968
0.13145892	0.023936308	0.00040593239
0.13159041	0.023489787	0.00040134246
0.13172190	0.023803814	0.00040301009
0.13185339	0.023270608	0.00039978660
0.13198488	0.024185853	0.00040512070
0.13211637	0.023515387	0.00040144246
0.13224786	0.023738327	0.00040050193
0.13237935	0.024135618	0.00040453574
0.13251083	0.023774479	0.00040292467
0.13264232	0.023863534	0.00040267735
0.13277381	0.023456460	0.00040094981
0.13290530	0.024012272	0.00040139321
0.13303679	0.024205619	0.00040433909
0.13316828	0.022895051	0.00039726129
0.13329977	0.023950327	0.00039979336
0.13343125	0.023467431	0.00040163887
0.13356274	0.023366385	0.00039537991
0.13369423	0.023430253	0.00039568351
0.13382572	0.023323682	0.00039997050
0.13395721	0.024023430	0.00040111476
0.13408870	0.024033545	0.00040359424
0.13422019	0.024080550	0.00040034037
0.13435168	0.023916195	0.00040205979
0.13448316	0.023909809	0.00040315115
0.13461465	0.023768643	0.00039864436
0.13474614	0.023553907	0.00039870680
0.13487763	0.023717549	0.00039865577
0.13500912	0.023740558	0.00039898664
0.13514061	0.024407099	0.00040424916
0.13527210	0.023609482	0.00039774054
0.13540359	0.023569498	0.00039769264
0.13553507	0.023878566	0.00039887398
0.13566656	0.023561055	0.00039711758
0.13579805	0.022827782	0.00039326459
0.13592954	0.024019144	0.00039923373
0.13606103	0.023635095	0.00039948797
0.13619252	0.023823857	0.00039800688
0.13632401	0.023924386	0.00039788439
0.13645549	0.023414300	0.00039721460
0.13658698	0.023753864	0.00039663377
0.13671847	0.023382675	0.00039478148
0.13684996	0.023129265	0.00039302011
0.13698145	0.024465990	0.00040073612
0.13711294	0.023903722	0.00039711311
0.13724443	0.023455432	0.00039445607
0.13737592	0.023854717	0.00039558965
0.13750740	0.023958975	0.00039930802
0.13763889	0.023118918	0.00039087777
0.13777038	0.024382387	0.00040082803
0.13790187	0.024098883	0.00039815262
0.13803336	0.023367433	0.00039194526
0.13816485	0.023347619	0.00039361491
0.13829634	0.024204304	0.00039645636
0.13842783	0.022854287	0.00038957317
0.13855931	0.023537337	0.00039357954
0.13869080	0.023873579	0.00039530317
0.13882229	0.023479495	0.00039232410
0.13895378	0.023385093	0.00039135870
0.13908527	0.024051222	0.00039699178
0.13921676	0.022704649	0.00038872060
0.13934825	0.024339534	0.00039859043
0.13947973	0.023827396	0.00039371711
0.13961122	0.023902352	0.00039434074
0.13974271	0.023202320	0.00038954255
0.13987420	0.023923111	0.00039521309
0.14000569	0.024215687	0.00039431521
0.14013718	0.024257149	0.00039606991
0.14026867	0.023874076	0.00039260217
0.14040016	0.023592348	0.00039372061
0.14053164	0.023136861	0.00039078232
0.14066313	0.023471787	0.00038710821
0.14079462	0.023122182	0.00038879292
0.14092611	0.023696310	0.00039026913
0.14105760	0.024241377	0.00039506779
0.14118909	0.024165466	0.00039563063
0.14132058	0.023652434	0.00038951605
0.14145207	0.023722810	0.00038963418
0.14158355	0.023515270	0.00038850896
0.14171504	0.024319409	0.00039501717
0.14184653	0.023070352	0.00038608983
0.14197802	0.023416937	0.00038681030
0.14210951	0.023902392	0.00039096318
0.14224100	0.024530937	0.00039377931
0.14237249	0.023308312	0.00038551723
0.14250398	0.022980206	0.00038631761
0.14263546	0.023489251	0.00038482336
0.14276695	0.023656663	0.00038837799
0.14289844	0.023479976	0.00038806566
0.14302993	0.024112296	0.00039064290
0.14316142	0.023870370	0.00038931386
0.14329291	0.023752463	0.00038751827
0.14342440	0.023766967	0.00038957641
0.14355588	0.023181470	0.00038548055
0.14368737	0.023584396	0.00038664397
0.14381886	0.024129476	0.00039091450
0.14395035	0.024081266	0.00038788803
0.14408184	0.023836164	0.00038862689
0.14421333	0.023232333	0.00038516570
0.14434482	0.024691948	0.00039251916
0.14447631	0.023650798	0.00038731202
0.14460779	0.022950760	0.00038063284
0.14473928	0.023731152	0.00038629363
0.14487077	0.023059894	0.00038365858
0.14500226	0.023768597	0.00038646791
0.14513375	0.023923054	0.00038999013
0.14526524	0.023284657	0.00038349622
0.14539673	0.023275395	0.00038308744
0.14552822	0.024553170	0.00039423565
0.14565970	0.023762830	0.00038607088
0.14579119	0.022730408	0.00038160027
0.14592268	0.023668425	0.00038485102
0.14605417	0.023584538	0.00038594558
0.14618566	0.023537785	0.00038554804
0.14631715	0.024120523	0.00038658479
0.14644864	0.023805979	0.00038511424
0.14658012	0.024525295	0.00039041456
0.14671161	0.023488735	0.00038432881
0.14684310	0.023153621	0.00038264513
0.14697459	0.024158531	0.00038773675
0.14710608	0.023318379	0.00038285951
0.14723757	0.024478232	0.00039055650
0.14736906	0.024191778	0.00038847948
0.14750055	0.023212525	0.00038244832
0.14763203	0.023263375	0.00038165782
0.14776352	0.023487368	0.00038282305
0.14789501	0.023494442	0.00038251162
0.14802650	0.023493548	0.00038111706
0.14815799	0.023289074	0.00038306717
0.14828948	0.023114799	0.00037995473
0.14842097	0.023824309	0.00038632381
0.14855246	0.023770553	0.00038394268
0.14868394	0.023038095	0.00037604717
0.14881543	0.023122275	0.00037876439
0.14894692	0.023939875	0.00038647742
0.14907841	0.023302885	0.00038013770
0.14920990	0.023775365	0.00038278107
0.14934139	0.024422508	0.00038623050
0.14947288	0.023059318	0.00037868002
0.14960436	0.023395203	0.00038061078
0.14973585	0.023676172	0.00038035733
0.14986734	0.023391406	0.00038159119
0.14999883	0.023627884	0.00038044889
0.15013032	0.024080332	0.00038563799
0.15026181	0.023638720	0.00038197682
0.15039330	0.023481658	0.00038006675
0.15052479	0.023646454	0.00038133911
0.15065627	0.024376865	0.00038456470
0.15078776	0.023186730	0.00037950807
0.15091925	0.023332339	0.00037918204
0.15105074	0.023329919	0.00037940198
0.15118223	0.023942056	0.00038319946
0.15131372	0.023743194	0.00038142269
0.15144521	0.023194441	0.00037687190
0.15157670	0.022989978	0.00037674251
0.15170818	0.023758429	0.00037998619
0.15183967	0.022803197	0.00037562963
0.15197116	0.023026276	0.00037762642
0.15210265	0.023116082	0.00037564002
0.15223414	0.023671826	0.00037990767
0.15236563	0.023607322	0.00037816049
0.15249712	0.023372852	0.00037693950
0.15262860	0.023487078	0.00037845172
0.15276009	0.023455466	0.00037819635
0.15289158	0.023272676	0.00037761374
0.15302307	0.022987096	0.00037447419
0.15315456	0.023586845	0.00037865998
0.15328605	0.023654613	0.00037936768
0.15341754	0.023930117	0.00038170051
0.15354903	0.023390374	0.00037561065
0.15368051	0.023448034	0.00037737931
0.15381200	0.023807791	0.00037774650
0.15394349	0.023603826	0.00037907621
0.15407498	0.023599121	0.00037932328
0.15420647	0.023306978	0.00037432320
0.15433796	0.023645287	0.00037689144
0.15446945	0.023785588	0.00037770021
0.15460094	0.023436151	0.00037754823
0.15473242	0.023537192	0.00037656433
0.15486391	0.022888003	0.00037127771
0.15499540	0.023351390	0.00037399978
0.15512689	0.023032085	0.00037287004
0.15525838	0.023341876	0.00037529723
0.15538987	0.024003672	0.00037814397
0.15552136	0.022832350	0.00037164305
0.15565284	0.023169831	0.00037360416
0.15578433	0.023844972	0.00037717248
0.15591582	0.024178884	0.00038029201
0.15604731	0.024225843	0.00038168239
0.15617880	0.023102532	0.00037243449
0.15631029	0.023382059	0.00037473625
0.15644178	0.023599528	0.00037410301
0.15657327	0.023475306	0.00037481791
0.15670475	0.023436464	0.00037362438
0.15683624	0.023623334	0.00037511020
0.15696773	0.023669752	0.00037486854
0.15709922	0.023667736	0.00037390530
0.15723071	0.023388031	0.00037397964
0.15736220	0.024382248	0.00037768125
0.15749369	0.023655876	0.00037434833
0.15762518	0.023383086	0.00037227358
0.15775666	0.023721731	0.00037398803
0.15788815	0.023606283	0.00037511479
0.15801964	0.023150917	0.00036947899
0.15815113	0.023576017	0.00037323128
0.15828262	0.023707922	0.00037366741
0.15841411	0.023187109	0.00037059787
0.15854560	0.022819309	0.00036985486
0.15867708	0.023150839	0.00036858298
0.15880857	0.023933085	0.00037537828
0.15894006	0.023376507	0.00037133725
0.15907155	0.023857182	0.00037528431
0.15920304	0.023729914	0.00037431111
0.15933453	0.023892911	0.00037365421
0.15946602	0.023641043	0.00037252134
0.15959751	0.024172903	0.00037584545
0.15972899	0.023773336	0.00037334425
0.15986048	0.023507918	0.00037204738
0.15999197	0.023532091	0.00037009407
0.16012346	0.023536896	0.00037355412
0.16025495	0.023156638	0.00036882633
0.16038644	0.023770898	0.00037230831
0.16051793	0.024054439	0.00037540346
0.16064942	0.023863957	0.00037240510
0.16078090	0.024092685	0.00037608035
0.16091239	0.023080207	0.00036961625
0.16104388	0.023648922	0.00036921052
0.16117537	0.023555377	0.00037197562
0.16130686	0.022732852	0.00036523229
0.16143835	0.023158639	0.00036731082
0.16156984	0.023852053	0.00037288473
0.16170133	0.023965093	0.00037103932
0.16183281	0.023235539	0.00036828724
0.16196430	0.023846840	0.00037183840
0.16209579	0.023389565	0.00036750966
0.16222728	0.024310328	0.00037507493
0.16235877	0.023135400	0.00036522806
0.16249026	0.023574998	0.00036933144
0.16262175	0.023580001	0.00036917849
0.16275323	0.023356023	0.00036720883
0.16288472	0.023568224	0.00036833387
0.16301621	0.023610742	0.00036810610
0.16314770	0.023834292	0.00037119194
0.16327919	0.023235426	0.00036596064
0.16341068	0.023290393	0.00036607996
0.16354217	0.024116023	0.00037197460
0.16367366	0.023578333	0.00036833754
0.16380514	0.023271915	0.00036733092
0.16393663	0.023475300	0.00036856929
0.16406812	0.022881466	0.00036151939
0.16419961	0.023682841	0.00036898808
0.16433110	0.023166062	0.00036445212
0.16446259	0.023299719	0.00036540133
0.16459408	0.023396635	0.00036768996
0.16472557	0.023682173	0.00036752147
0.16485705	0.023806385	0.00036967272
0.16498854	0.023358422	0.00036530859
0.16512003	0.023053151	0.00036430977
0.16525152	0.023760394	0.00036929969
0.16538301	0.023854909	0.00036759860
0.16551450	0.023146239	0.00036354010
0.16564599	0.023591908	0.00036637308
0.16577747	0.023524618	0.00036705364
0.16590896	0.023210259	0.00036470289
0.16604045	0.023047573	0.00036181364
0.16617194	0.023701775	0.00036739442
0.16630343	0.023769196	0.00036711319
0.16643492	0.023661719	0.00036600029
0.16656641	0.023029135	0.00036286172
0.16669790	0.023492994	0.00036369764
0.16682938	0.023696798	0.00036731723
0.16696087	0.023693119	0.00036735337
0.16709236	0.023871269	0.00036619948
0.16722385	0.023230283	0.00036424010
0.16735534	0.023060271	0.00036112588
0.16748683	0.023420612	0.00036424955
0.16761832	0.023418871	0.00036473060
0.16774981	0.023082702	0.00036079589
0.16788129	0.023724864	0.00036708810
0.16801278	0.023904620	0.00036542906
0.16814427	0.023853928	0.00036697108
0.16827576	0.023446055	0.00036458861
0.16840725	0.023330636	0.00036186778
0.16853874	0.023290534	0.00036207688
0.16867023	0.023025021	0.00035873443
0.16880171	0.023666437	0.00036474203
0.16893320	0.023648772	0.00036525961
0.16906469	0.023226730	0.00035900966
0.16919618	0.023237949	0.00036351461
0.16932767	0.023129804	0.00035980420
0.16945916	0.023251197	0.00036108250
0.16959065	0.023205988	0.00036192949
0.16972214	0.023321466	0.00036155673
0.16985362	0.023779507	0.00036488885
0.16998511	0.023379779	0.00036141395
0.17011660	0.023516099	0.00036146837
0.17024809	0.023374061	0.00036242425
0.17037958	0.022991643	0.00035810188
0.17051107	0.022964725	0.00035925341
0.17064256	0.022788332	0.00035737759
0.17077405	0.023554263	0.00036257824
0.17090553	0.023871853	0.00036406676
0.17103702	0.022706334	0.00035715598
0.17116851	0.023533349	0.00036073245
0.17130000	0.023280902	0.00036054515
0.17143149	0.023312872	0.00036066065
0.17156298	0.023709211	0.00036276276
0.17169447	0.023615458	0.00035998473
0.17182595	0.023345208	0.00036007784
0.17195744	0.022980801	0.00035832521
0.17208893	0.023214288	0.00035744284
0.17222042	0.023073765	0.00035806302
0.17235191	0.023902994	0.00036285028
0.17248340	0.024004170	0.00036381520
0.17261489	0.023320102	0.00036048604
0.17274638	0.023991924	0.00036220856
0.17287786	0.023542429	0.00036142631
0.17300935	0.023435916	0.00035924184
0.17314084	0.023059507	0.00035668334
0.17327233	0.023380310	0.00035849332
0.17340382	0.023563051	0.00036037776
0.17353531	0.023562126	0.00036056449
0.17366680	0.023733306	0.00035999094
0.17379829	0.023997891	0.00036242154
0.17392977	0.024110897	0.00036382393
0.17406126	0.023484236	0.00035970940
0.17419275	0.022738246	0.00035442044
0.17432424	0.023689636	0.00035931765
0.17445573	0.023060325	0.00035486200
0.17458722	0.022969642	0.00035652554
0.17471871	0.023784560	0.00035840188
0.17485019	0.023683272	0.00035992066
0.17498168	0.023893154	0.00035984613
0.17511317	0.023329811	0.00035903936
0.17524466	0.023115708	0.00035688547
0.17537615	0.023378085	0.00035664789
0.17550764	0.023347192	0.00035692912
0.17563913	0.023741045	0.00035843783
0.17577062	0.023421663	0.00035620223
0.17590210	0.023001445	0.00035391014
0.17603359	0.023155994	0.00035484408
0.17616508	0.023584867	0.00035865407
0.17629657	0.023495501	0.00035798479
0.17642806	0.023635032	0.00035676116
0.17655955	0.023628643	0.00035837470
0.17669104	0.023236367	0.00035426306
0.17682253	0.022744744	0.00035102535
0.17695401	0.023219537	0.00035654448
0.17708550	0.023166259	0.00035313532
0.17721699	0.023320769	0.00035470921
0.17734848	0.022999918	0.00035304819
0.17747997	0.024224349	0.00036012155
0.17761146	0.023880819	0.00036072934
0.17774295	0.023006002	0.00035105003
0.17787443	0.023223120	0.00035475034
0.17800592	0.022654869	0.00035001357
0.17813741	0.023311635	0.00035514567
0.17826890	0.022924477	0.00035300053
0.17840039	0.023110407	0.00035138668
0.17853188	0.023340429	0.00035594104
0.17866337	0.023970209	0.00035728234
0.17879486	0.023411957	0.00035371039
0.17892634	0.024144034	0.00035983436
0.17905783	0.023641054	0.00035453813
0.17918932	0.023480686	0.00035580548
0.17932081	0.023830672	0.00035539375
0.17945230	0.024092055	0.00035809729
0.17958379	0.023531639	0.00035488060
0.17971528	0.022986966	0.00035107013
0.17984677	0.023535639	0.00035484930
0.17997825	0.023781512	0.00035542599
0.18010974	0.023927099	0.00035575939
0.18024123	0.023736693	0.00035454426
0.18037272	0.023137355	0.00035018385
0.18050421	0.024196324	0.00036496354
0.18063570	0.024069609	0.00036689046
0.18076719	0.022910883	0.00036116327
0.18089867	0.023358472	0.00036733118
0.18103016	0.022925661	0.00036467140
0.18116165	0.024112244	0.00037512960
0.18129314	0.023638128	0.00037341143
0.18142463	0.023775077	0.00037345290
0.18155612	0.022860690	0.00037085071
0.18168761	0.023418473	0.00037553854
0.18181910	0.023221185	0.00037599668
0.18195058	0.023285324	0.00037945119
0.18208207	0.023763492	0.00038040556
0.18221356	0.023494230	0.00038254203
0.18234505	0.023520964	0.00038134907
0.18247654	0.023502582	0.00038314483
0.18260803	0.023137010	0.00038216645
0.18273952	0.023463519	0.00038457375
0.18287101	0.023540174	0.00038703631
0.18300249	0.023625575	0.00038894965
0.18313398	0.023098950	0.00038453503
0.18326547	0.023540528	0.00039013448
0.18339696	0.023366539	0.00038832794
0.18352845	0.022839242	0.00038545755
0.18365994	0.023341353	0.00039145631
0.18379143	0.023160234	0.00038951676
0.18392292	0.023477576	0.00039471539
0.18405440	0.023185191	0.00039009802
0.18418589	0.023069995	0.00039095340
0.18431738	0.023366172	0.00039527118
0.18444887	0.023741974	0.00039731541
0.18458036	0.022943396	0.00039423996
0.18471185	0.023033748	0.00039428245
0.18484334	0.022825970	0.00039482425
0.18497482	0.024228329	0.00040396976
0.18510631	0.023617218	0.00039810501
0.18523780	0.023372018	0.00040157672
0.18536929	0.023640661	0.00039533460
0.18550078	0.023791554	0.00039046495
0.18563227	0.022997367	0.00038577377
0.18576376	0.023364887	0.00038029068
0.18589525	0.022943037	0.00038118520
0.18602673	0.023080550	0.00037879668
0.18615822	0.023103807	0.00037792048
0.18628971	0.023134964	0.00037723397
0.18642120	0.023939574	0.00037995864
0.18655269	0.022932023	0.00037348430
0.18668418	0.023423739	0.00037402918
0.18681567	0.023388978	0.00037350774
0.18694716	0.023381640	0.00037431565
0.18707864	0.023327916	0.00037012991
0.18721013	0.023780516	0.00037327824
0.18734162	0.023152944	0.00036899771
0.18747311	0.022961665	0.00036629325
0.18760460	0.023509727	0.00037123088
0.18773609	0.023079579	0.00036459878
0.18786758	0.023809407	0.00036955394
0.18799906	0.023072837	0.00036659063
0.18813055	0.023423885	0.00036485906
0.18826204	0.023080472	0.00036314241
0.18839353	0.023474927	0.00036258157
0.18852502	0.023322263	0.00036381976
0.18865651	0.023038424	0.00036294303
0.18878800	0.023348566	0.00036055730
0.18891949	0.023405472	0.00036225866
0.18905097	0.023630544	0.00036236478
0.18918246	0.023111600	0.00035859263
0.18931395	0.023276250	0.00035892363
0.18944544	0.023625617	0.00035931648
0.18957693	0.023733667	0.00036177978
0.18970842	0.023637876	0.00035850293
0.18983991	0.023370841	0.00035806827
0.18997140	0.024122743	0.00036246492
0.19010288	0.023286297	0.00035454207
0.19023437	0.023877542	0.00035923311
0.19036586	0.023816491	0.00035862600
0.19049735	0.023683851	0.00035689353
0.19062884	0.023021689	0.00035345232
0.19076033	0.023421399	0.00035265482
0.19089182	0.023150899	0.00035211302
0.19102330	0.023371489	0.00035233963
0.19115479	0.022560871	0.00034869038
0.19128628	0.023314928	0.00035343276
0.19141777	0.023358265	0.00035276713
0.19154926	0.022818267	0.00034949173
0.19168075	0.023615365	0.00035388037
0.19181224	0.024085274	0.00035747355
0.19194373	0.023193288	0.00035136827
0.19207521	0.023004391	0.00034931145
0.19220670	0.023349158	0.00035092801
0.19233819	0.023965201	0.00035475139
0.19246968	0.023719589	0.00035340945
0.19260117	0.022986015	0.00034996983
0.19273266	0.023149072	0.00034996189
0.19286415	0.023677713	0.00035190436
0.19299564	0.023500348	0.00035222947
0.19312712	0.023777790	0.00035206385
0.19325861	0.023583629	0.00035213862
0.19339010	0.023716695	0.00035143833
0.19352159	0.022814877	0.00034627540
0.19365308	0.023123474	0.00035039225
0.19378457	0.023620625	0.00035055041
0.19391606	0.023460410	0.00035001710
0.19404754	0.023259977	0.00034873214
0.19417903	0.023473303	0.00034992208
0.19431052	0.023210044	0.00034957967
0.19444201	0.023549195	0.00035052016
0.19457350	0.023109928	0.00034804494
0.19470499	0.022949750	0.00034647375
0.19483648	0.023340971	0.00034812965
0.19496797	0.022998574	0.00034752236
0.19509945	0.023319672	0.00034862503
0.19523094	0.022421956	0.00034373286
0.19536243	0.023793875	0.00035093869
0.19549392	0.023441566	0.00034843540
0.19562541	0.023662768	0.00034967248
0.19575690	0.023383719	0.00034775241
0.19588839	0.023343181	0.00034676867
0.19601988	0.023371972	0.00034661580
0.19615136	0.023749093	0.00034882574
0.19628285	0.022984724	0.00034654979
0.19641434	0.022963153	0.00034411252
0.19654583	0.023198268	0.00034644975
0.19667732	0.023220083	0.00034553106
0.19680881	0.023487921	0.00034698080
0.19694030	0.022335455	0.00034052079
0.19707178	0.023087298	0.00034458074
0.19720327	0.023486181	0.00034722080
0.19733476	0.023327490	0.00034523511
0.19746625	0.022861169	0.00034346354
0.19759774	0.022609310	0.00034187950
0.19772923	0.022972395	0.00034449307
0.19786072	0.023543375	0.00034664976
0.19799221	0.023022473	0.00034473840
0.19812369	0.023465670	0.00034412075
0.19825518	0.022942075	0.00034440285
0.19838667	0.023247303	0.00034398264
0.19851816	0.023219624	0.00034410303
0.19864965	0.023204722	0.00034422998
0.19878114	0.023675856	0.00034513467
0.19891263	0.023039700	0.00034324126
0.19904412	0.023631404	0.00034579664
0.19917560	0.022838793	0.00034243589
0.19930709	0.023255672	0.00034351555
0.19943858	0.023370814	0.00034247347
0.19957007	0.023382694	0.00034382714
0.19970156	0.023530561	0.00034457334
0.19983305	0.023637731	0.00034539146
0.19996454	0.023135631	0.00034287210
0.20009602	0.023157811	0.00034199498
0.20022751	0.023067894	0.00034234993
0.20035900	0.023220797	0.00034356405
0.20049049	0.023825320	0.00034598321
0.20062198	0.023653359	0.00034608395
0.20075347	0.022835212	0.00033978776
0.20088496	0.023854832	0.00034533266
0.20101645	0.023424676	0.00034351468
0.20114793	0.022851094	0.00033886557
0.20127942	0.023725455	0.00034501885
0.20141091	0.023614480	0.00034262746
0.20154240	0.023438016	0.00034380245
0.20167389	0.023658578	0.00034474073
0.20180538	0.023335018	0.00034103286
0.20193687	0.023426596	0.00034333973
0.20206836	0.024047487	0.00034601666
0.20219984	0.022976425	0.00033980070
0.20233133	0.023433635	0.00034424383
0.20246282	0.022912264	0.00033711702
0.20259431	0.022986888	0.00033881595
0.20272580	0.023401809	0.00034168441
0.20285729	0.023244129	0.00034036746
0.20298878	0.023643062	0.00034439844
0.20312027	0.023406953	0.00033890893
0.20325175	0.023677840	0.00034226899
0.20338324	0.023294729	0.00033962340
0.20351473	0.024002892	0.00034409946
0.20364622	0.023490688	0.00034245516
0.20377771	0.023080992	0.00033717729
0.20390920	0.023549414	0.00034162909
0.20404069	0.023030410	0.00033770255
0.20417217	0.023521309	0.00034218166
0.20430366	0.023109340	0.00033997029
0.20443515	0.023621116	0.00033978519
0.20456664	0.022447350	0.00033501311
0.20469813	0.022996962	0.00033886379
0.20482962	0.023283056	0.00033831009
0.20496111	0.023136157	0.00033978299
0.20509260	0.023916153	0.00034215114
0.20522408	0.023964681	0.00034240651
0.20535557	0.023440072	0.00034014894
0.20548706	0.022272258	0.00033236304
0.20561855	0.022621337	0.00033579058
0.20575004	0.023150712	0.00033631391
0.20588153	0.023339495	0.00033829408
0.20601302	0.023510697	0.00034057805
0.20614451	0.023081709	0.00033549521
0.20627599	0.023234590	0.00033780393
0.20640748	0.022685313	0.00033293269
0.20653897	0.023284290	0.00033785048
0.20667046	0.023088847	0.00033697520
0.20680195	0.023345913	0.00033709534
0.20693344	0.023134020	0.00033803050
0.20706493	0.022749716	0.00033397827
0.20719641	0.023537534	0.00033878411
0.20732790	0.023289699	0.00033743544
0.20745939	0.023016066	0.00033364199
0.20759088	0.022760915	0.00033453082
0.20772237	0.024274674	0.00034264420
0.20785386	0.023076937	0.00033439999
0.20798535	0.022841339	0.00033707337
0.20811684	0.023176675	0.00033495145
0.20824832	0.022922273	0.00033474019
0.20837981	0.023093244	0.00033553047
0.20851130	0.022731762	0.00033427016
0.20864279	0.022335507	0.00033154992
0.20877428	0.022837315	0.00033279466
0.20890577	0.022838329	0.00033344063
0.20903726	0.022743823	0.00033322978
0.20916875	0.023481614	0.00033767040
0.20930023	0.023194161	0.00033674433
0.20943172	0.023687152	0.00033708576
0.20956321	0.023579253	0.00033793458
0.20969470	0.022845598	0.00033358757
0.20982619	0.023270369	0.00033517489
0.20995768	0.023593343	0.00033746909
0.21008917	0.022957812	0.00033222315
0.21022065	0.023098622	0.00033412712
0.21035214	0.023343413	0.00033568713
0.21048363	0.023321570	0.00033363997
0.21061512	0.022953602	0.00033455247
0.21074661	0.023276419	0.00033344333
0.21087810	0.023154728	0.00033340205
0.21100959	0.023142218	0.00033626171
0.21114108	0.022939233	0.00033113705
0.21127256	0.023765909	0.00033862541
0.21140405	0.023110346	0.00033261591
0.21153554	0.023636884	0.00033700611
0.21166703	0.023751972	0.00033773215
0.21179852	0.023424666	0.00033552706
0.21193001	0.023291099	0.00033467497
0.21206150	0.023638397	0.00033372147
0.21219299	0.023521423	0.00033469432
0.21232447	0.023525118	0.00033508547
0.21245596	0.022881973	0.00033121133
0.21258745	0.022991274	0.00033313640
0.21271894	0.023095800	0.00033222269
0.21285043	0.023025751	0.00033150045
0.21298192	0.023268528	0.00033462029
0.21311341	0.022685272	0.00032918503
0.21324489	0.022652257	0.00032972448
0.21337638	0.023161825	0.00033052967
0.21350787	0.023303237	0.00033340474
0.21363936	0.023398765	0.00033466186
0.21377085	0.023360289	0.00033242418
0.21390234	0.023430535	0.00033504558
0.21403383	0.022576160	0.00032775602
0.21416532	0.023435840	0.00033327540
0.21429680	0.022959630	0.00033121545
0.21442829	0.023619675	0.00033404833
0.21455978	0.023010604	0.00033154055
0.21469127	0.023213090	0.00033146670
0.21482276	0.023627779	0.00033314253
0.21495425	0.022978480	0.00033059256
0.21508574	0.023664779	0.00033348318
0.21521723	0.023454361	0.00033320054
0.21534871	0.023771936	0.00033470937
0.21548020	0.023223610	0.00032856808
0.21561169	0.023263176	0.00033189481
0.21574318	0.022916090	0.00032956915
0.21587467	0.023355313	0.00033022515
0.21600616	0.023088417	0.00033087656
0.21613765	0.022871923	0.00032756611
0.21626913	0.023418529	0.00033238464
0.21640062	0.023428786	0.00033194000
0.21653211	0.022924807	0.00032879512
0.21666360	0.022807245	0.00032913654
0.21679509	0.022969463	0.00032820703
0.21692658	0.022998454	0.00032992388
0.21705807	0.022880370	0.00032819400
0.21718956	0.023194202	0.00032930235
0.21732104	0.023189790	0.00033098447
0.21745253	0.023098612	0.00032852650
0.21758402	0.023228100	0.00033116306
0.21771551	0.023211056	0.00032921306
0.21784700	0.023210933	0.00032851132
0.21797849	0.023158224	0.00032892146
0.21810998	0.023049605	0.00032764259
0.21824147	0.022963920	0.00032773274
0.21837295	0.023235782	0.00033119013
0.21850444	0.023868711	0.00033020019
0.21863593	0.023027600	0.00032852563
0.21876742	0.023415029	0.00032905426
0.21889891	0.023116166	0.00032888092
0.21903040	0.022786912	0.00032749566
0.21916189	0.023539552	0.00032818397
0.21929337	0.023031204	0.00032842601
0.21942486	0.022757697	0.00032505775
0.21955635	0.022531126	0.00032515526
0.21968784	0.022745061	0.00032721638
0.21981933	0.023057353	0.00032495632
0.21995082	0.022985278	0.00032699083
0.22008231	0.022460431	0.00032260141
0.22021380	0.022298631	0.00032406423
0.22034528	0.023602156	0.00033054445
0.22047677	0.023612050	0.00032803475
0.22060826	0.023559027	0.00033040760
0.22073975	0.022976363	0.00032732819
0.22087124	0.023613195	0.00033076658
0.22100273	0.022718049	0.00032481026
0.22113422	0.023278859	0.00032603850
0.22126571	0.022973241	0.00032576849
0.22139719	0.023704380	0.00032961514
0.22152868	0.023190253	0.00032630639
0.22166017	0.022345222	0.00032319292
0.22179166	0.022826256	0.00032393577
0.22192315	0.022967494	0.00032604337
0.22205464	0.023369769	0.00032760003
0.22218613	0.023347377	0.00032667586
0.22231761	0.023429929	0.00032769358
0.22244910	0.023045591	0.00032438009
0.22258059	0.023133396	0.00032619656
0.22271208	0.022629377	0.00032427872
0.22284357	0.022870508	0.00032396391
0.22297506	0.023497064	0.00032754997
0.22310655	0.022942001	0.00032321288
0.22323804	0.022906421	0.00032431516
0.22336952	0.023459117	0.00032831663
0.22350101	0.023011516	0.00032396662
0.22363250	0.022872814	0.00032346844
0.22376399	0.023070084	0.00032405843
0.22389548	0.023309002	0.00032751050
0.22402697	0.023226243	0.00032663184
0.22415846	0.022518222	0.00032076838
0.22428995	0.022516264	0.00032163313
0.22442143	0.023464146	0.00032565238
0.22455292	0.022726550	0.00032348318
0.22468441	0.023177387	0.00032486728
0.22481590	0.023386972	0.00032628563
0.22494739	0.023056928	0.00032302764
0.22507888	0.023308840	0.00032466421
0.22521037	0.022479553	0.00032097950
0.22534186	0.023318464	0.00032679465
0.22547334	0.023050504	0.00032339838
0.22560483	0.023200484	0.00032369025
0.22573632	0.023626159	0.00032720080
0.22586781	0.023197869	0.00032390266
0.22599930	0.023211312	0.00032495372
0.22613079	0.023198369	0.00032345351
0.22626228	0.022625787	0.00032176841
0.22639376	0.023141047	0.00032333711
0.22652525	0.023466221	0.00032424083
0.22665674	0.023016009	0.00032365034
0.22678823	0.023639998	0.00032498085
0.22691972	0.022932569	0.00032193747
0.22705121	0.022828591	0.00032083079
0.22718270	0.022935805	0.00032219169
0.22731419	0.022939728	0.00032262400
0.22744567	0.023183365	0.00032284776
0.22757716	0.023336520	0.00032235220
0.22770865	0.023011475	0.00032196805
0.22784014	0.023234368	0.00032224300
0.22797163	0.022867993	0.00032157613
0.22810312	0.023018291	0.00032051002
0.22823461	0.023156068	0.00032251886
0.22836610	0.023430975	0.00032501108
0.22849758	0.022810168	0.00032021515
0.22862907	0.023019256	0.00032271468
0.22876056	0.022926370	0.00032027532
0.22889205	0.022595759	0.00031947798
0.22902354	0.022606131	0.00032022797
0.22915503	0.023061914	0.00032069406
0.22928652	0.023530482	0.00032502043
0.22941800	0.023099619	0.00032105292
0.22954949	0.022883251	0.00032049547
0.22968098	0.023166722	0.00032162599
0.22981247	0.022907024	0.00031899491
0.22994396	0.022464626	0.00031830030
0.23007545	0.022671468	0.00032141588
0.23020694	0.023021418	0.00032632287
0.23033843	0.022464161	0.00032784966
0.23046991	0.023173829	0.00033165193
0.23060140	0.023123532	0.00033487833
0.23073289	0.022759639	0.00033121193
0.23086438	0.023015266	0.00033495690
0.23099587	0.023447580	0.00034188996
0.23112736	0.023032475	0.00033758085
0.23125885	0.023291360	0.00034243320
0.23139034	0.023016139	0.00033801379
0.23152182	0.022937196	0.00034074695
0.23165331	0.022886623	0.00034378554
0.23178480	0.023047130	0.00034390828
0.23191629	0.023112027	0.00034550086
0.23204778	0.023092942	0.00034505668
0.23217927	0.023235668	0.00034667660
0.23231076	0.022804797	0.00034711366
0.23244224	0.023470382	0.00034880484
0.23257373	0.022926479	0.00034735258
0.23270522	0.023157549	0.00034957154
0.23283671	0.022889783	0.00034603595
0.23296820	0.023283529	0.00035014254
0.23309969	0.022907387	0.00034758969
0.23323118	0.023346438	0.00034910074
0.23336267	0.022856257	0.00034828115
0.23349415	0.023058717	0.00034634105
0.23362564	0.023137309	0.00034987787
0.23375713	0.023395056	0.00035121229
0.23388862	0.023517060	0.00035141786
0.23402011	0.022762877	0.00034901986
0.23415160	0.023219768	0.00035082111
0.23428309	0.023095176	0.00035154263
0.23441458	0.022174668	0.00034457028
0.23454606	0.022449736	0.00034831711
0.23467755	0.023491140	0.00035319253
0.23480904	0.023337358	0.00035359303
0.23494053	0.023784786	0.00035611389
0.23507202	0.023329075	0.00035269838
0.23520351	0.022577797	0.00034837130
0.23533500	0.022854383	0.00035079797
0.23546648	0.023900391	0.00035710680
0.23559797	0.022780227	0.00035120211
0.23572946	0.023407901	0.00035392423
0.23586095	0.023523484	0.00035523417
0.23599244	0.023416890	0.00035480943
0.23612393	0.023618855	0.00035517021
0.23625542	0.022761955	0.00035219195
0.23638691	0.023889719	0.00035779973
0.23651839	0.023001566	0.00035229752
0.23664988	0.023928882	0.00035986138
0.23678137	0.023284852	0.00035525455
0.23691286	0.023186676	0.00035520345
0.23704435	0.023564612	0.00035731635
0.23717584	0.023467061	0.00035599866
0.23730733	0.023619358	0.00035871995
0.23743882	0.023739751	0.00035938538
0.23757030	0.022724581	0.00035427043
0.23770179	0.023169571	0.00035738931
0.23783328	0.022904779	0.00035355644
0.23796477	0.023013718	0.00035546840
0.23809626	0.023178350	0.00035562591
0.23822775	0.022924975	0.00035561965
0.23835924	0.023567803	0.00036154429
0.23849072	0.022837863	0.00035298634
0.23862221	0.022983566	0.00035725328
0.23875370	0.023567924	0.00035855036
0.23888519	0.023522247	0.00036125772
0.23901668	0.023101028	0.00035866865
0.23914817	0.022671359	0.00035289517
0.23927966	0.022499923	0.00035508774
0.23941115	0.023045693	0.00035785026
0.23954263	0.022999908	0.00035887934
0.23967412	0.023212671	0.00035959364
0.23980561	0.023263826	0.00035698804
0.23993710	0.023338578	0.00036125976
0.24006859	0.022972519	0.00035833348
0.24020008	0.023129472	0.00035986521
0.24033157	0.022966345	0.00035809981
0.24046306	0.023157161	0.00035769752
0.24059454	0.023268848	0.00036024501
0.24072603	0.023917199	0.00036581670
0.24085752	0.023098742	0.00035944060
0.24098901	0.022890597	0.00036044706
0.24112050	0.023214010	0.00035746342
0.24125199	0.023871411	0.00036497040
0.24138348	0.023387323	0.00036256882
0.24151496	0.022773462	0.00035660878
0.24164645	0.023118490	0.00036096599
0.24177794	0.023004832	0.00035823705
0.24190943	0.023148232	0.00036102618
0.24204092	0.023294811	0.00036232076
0.24217241	0.023308865	0.00036166418
0.24230390	0.023214390	0.00036200571
0.24243539	0.023264908	0.00036057701
0.24256687	0.022628581	0.00035776406
0.24269836	0.023040097	0.00036088017
0.24282985	0.023397632	0.00036119188
0.24296134	0.022929948	0.00036091607
0.24309283	0.022651886	0.00035796475
0.24322432	0.022486410	0.00035779505
0.24335581	0.023406438	0.00036482004
0.24348730	0.022978121	0.00036104894
0.24361878	0.023702818	0.00036487026
0.24375027	0.023356294	0.00036176786
0.24388176	0.022931581	0.00036108862
0.24401325	0.023282838	0.00036609906
0.24414474	0.022884187	0.00036017039
0.24427623	0.023042887	0.00036222616
0.24440772	0.022818340	0.00035931883
0.24453920	0.023170370	0.00036187169
0.24467069	0.023082184	0.00036373303
0.24480218	0.022323376	0.00035763443
0.24493367	0.023326264	0.00036318853
0.24506516	0.022717958	0.00036023767
0.24519665	0.024012110	0.00036890909
0.24532814	0.023163580	0.00036484918
0.24545963	0.023149089	0.00036385947
0.24559111	0.023612203	0.00036727862
0.24572260	0.023582365	0.00036622543
0.24585409	0.023506929	0.00036461646
0.24598558	0.023225151	0.00036477281
0.24611707	0.023200792	0.00036515863
0.24624856	0.023189971	0.00036342016
0.24638005	0.023513922	0.00036800601
0.24651154	0.022759237	0.00036069456
0.24664302	0.023636672	0.00036869421
0.24677451	0.022890592	0.00036161204
0.24690600	0.023047209	0.00036423281
0.24703749	0.022863508	0.00036496440
0.24716898	0.023411519	0.00036447211
0.24730047	0.022695797	0.00036275702
0.24743196	0.022971508	0.00036261584
0.24756345	0.023616607	0.00036865897
0.24769493	0.023345146	0.00036784998
0.24782642	0.022993801	0.00036437620
0.24795791	0.023843234	0.00037038968
0.24808940	0.023138978	0.00036521423
0.24822089	0.023494260	0.00036668896
0.24835238	0.023000974	0.00036477761
0.24848387	0.023277504	0.00036561471
0.24861535	0.023147482	0.00036710859
0.24874684	0.023655895	0.00036909052
0.24887833	0.023328707	0.00036676201
0.24900982	0.022627523	0.00036492058
0.24914131	0.023008870	0.00036440048
0.24927280	0.022911460	0.00036504086
0.24940429	0.023601374	0.00036817450
0.24953578	0.023430352	0.00036736657
0.24966726	0.023249841	0.00036880111
0.24979875	0.023627701	0.00036867596
0.24993024	0.023191768	0.00036813736
0.25006173	0.023014546	0.00036487046
0.25019322	0.022908717	0.00036606971
0.25032471	0.023041369	0.00036846871
0.25045620	0.022978496	0.00036598287
0.25058769	0.023366244	0.00036878249
0.25071917	0.023647011	0.00037075939
0.25085066	0.023873510	0.00037064215
0.25098215	0.023489854	0.00037143064
0.25111364	0.023376866	0.00036683500
0.25124513	0.023024449	0.00036874898
0.25137662	0.023326812	0.00036904913
0.25150811	0.023286641	0.00036743598
0.25163959	0.024070706	0.00037404810
0.25177108	0.023793796	0.00037021964
0.25190257	0.023301262	0.00036966450
0.25203406	0.022370964	0.00036471723
0.25216555	0.023385738	0.00036856306
0.25229704	0.022542659	0.00036556927
0.25242853	0.023756780	0.00037217121
0.25256002	0.023158277	0.00036985072
0.25269150	0.022885155	0.00036653670
0.25282299	0.023568040	0.00036942180
0.25295448	0.023784120	0.00037543438
0.25308597	0.023628261	0.00036923360
0.25321746	0.023304482	0.00037119516
0.25334895	0.022911558	0.00036799215
0.25348044	0.022884644	0.00036761789
0.25361193	0.023536345	0.00037250857
0.25374341	0.023361675	0.00037019598
0.25387490	0.023528056	0.00037089772
0.25400639	0.022997172	0.00037493022
0.25413788	0.023319445	0.00037969197
0.25426937	0.023001502	0.00038432230
0.25440086	0.023527278	0.00039060005
0.25453235	0.023380292	0.00039126452
0.25466383	0.023644721	0.00039518270
0.25479532	0.023856987	0.00039760883
0.25492681	0.022906031	0.00039438196
0.25505830	0.023353932	0.00039942259
0.25518979	0.022814924	0.00039780195
0.25532128	0.022581637	0.00039798044
0.25545277	0.022303035	0.00039832713
0.25558426	0.022920332	0.00040437992
0.25571574	0.023267674	0.00040728283
0.25584723	0.022519885	0.00040403322
0.25597872	0.023164102	0.00040982562
0.25611021	0.023107867	0.00041020184
0.25624170	0.022891466	0.00041148652
0.25637319	0.022473622	0.00041171023
0.25650468	0.022899071	0.00041592699
0.25663617	0.022958915	0.00041848548
0.25676765	0.022731161	0.00041683479
0.25689914	0.023320402	0.00042378586
0.25703063	0.023438159	0.00042756535
0.25716212	0.023353970	0.00042434816
0.25729361	0.022787945	0.00042487476
0.25742510	0.023904151	0.00043438686
0.25755659	0.023410731	0.00043209743
0.25768807	0.023264594	0.00043250886
0.25781956	0.023724600	0.00043599510
0.25795105	0.022952647	0.00043484080
0.25808254	0.023406531	0.00044001149
0.25821403	0.022849325	0.00043431366
0.25834552	0.023464006	0.00044114643
0.25847701	0.023065322	0.00043780418
0.25860850	0.022745509	0.00043673145
0.25873998	0.023056650	0.00044063484
0.25887147	0.023035104	0.00044185926
0.25900296	0.023530538	0.00044649327
0.25913445	0.022767181	0.00043738999
0.25926594	0.023481271	0.00044534321
0.25939743	0.023317432	0.00044723019
0.25952892	0.022428729	0.00043743713
0.25966041	0.022918799	0.00044578003
0.25979189	0.023548643	0.00044737610
0.25992338	0.023826021	0.00045308864
0.26005487	0.023708387	0.00045338362
0.26018636	0.023244260	0.00044982068
0.26031785	0.023725729	0.00045437845
0.26044934	0.022877484	0.00044806573
0.26058083	0.023079357	0.00045014538
0.26071231	0.023743858	0.00045851402
0.26084380	0.022381867	0.00044631139
0.26097529	0.023279819	0.00045500594
0.26110678	0.022557438	0.00044911442
0.26123827	0.022423044	0.00045010793
0.26136976	0.023148211	0.00045443724
0.26150125	0.023377248	0.00045941382
0.26163274	0.023188465	0.00045612691
0.26176422	0.023155045	0.00045704519
0.26189571	0.022610878	0.00045709384
0.26202720	0.022993028	0.00045688319
0.26215869	0.023629076	0.00046452727
0.26229018	0.023613572	0.00046477006
0.26242167	0.022451471	0.00045386096
0.26255316	0.023031569	0.00046023255
0.26268465	0.023391808	0.00046637029
0.26281613	0.022537049	0.00045740171
0.26294762	0.022656078	0.00045834917
0.26307911	0.023125467	0.00046358195
0.26321060	0.021965905	0.00045703525
0.26334209	0.022681982	0.00046504513
0.26347358	0.023687253	0.00047109814
0.26360507	0.022291147	0.00045920107
0.26373655	0.022414594	0.00046244964
0.26386804	0.022416915	0.00046416740
0.26399953	0.023104410	0.00047177565
0.26413102	0.022871867	0.00046772407
0.26426251	0.023700973	0.00047483156
0.26439400	0.023428907	0.00047377670
0.26452549	0.022833538	0.00047461201
0.26465698	0.022578947	0.00047205973
0.26478846	0.023426097	0.00047345269
0.26491995	0.022497395	0.00047133945
0.26505144	0.022337790	0.00046897382
0.26518293	0.022926596	0.00047290472
0.26531442	0.023800424	0.00048572129
0.26544591	0.023356464	0.00047770871
[truncated: 567 more rows]
