# Supplementary material for: Invariant surface glycoprotein 65 of Trypanosoma brucei is a complement C3 receptor
Source: Nat Commun. 2022 Aug 29;13:5085. doi: 10.1038/s41467-022-32728-9 (PMC9424271; doi:10.1038/s41467-022-32728-9)
Supplement: Supplementary file 4 — supplementary data 2 [file 41467_2022_32728_MOESM4_ESM.zip › b21-414646_00076.dat]

0.0026000000	39.292328	0.13619709
0.0027314887	28.471743	0.10649467
0.0028629774	21.997217	0.089504665
0.0029944661	16.945158	0.075392274
0.0031259548	12.163014	0.058696227
0.0032574435	10.753815	0.057128456
0.0033889322	8.6155641	0.048338011
0.0035204209	11.305754	0.048211405
0.0036519096	12.251002	0.046570984
0.0037833983	9.8963377	0.039463047
0.0039148870	8.1541124	0.034564048
0.0040463757	6.6723986	0.030079662
0.0041778644	5.4441956	0.025466594
0.0043093531	4.5353515	0.022821274
0.0044408418	3.7883737	0.020060035
0.0045723305	3.0934757	0.018127113
0.0047038192	2.8317723	0.016599287
0.0048353079	2.4883239	0.015105740
0.0049667966	2.2112494	0.014188968
0.0050982853	1.8736580	0.012373108
0.0052297740	1.7181818	0.012003523
0.0053612627	1.5033085	0.010842420
0.0054927514	1.3880379	0.010142206
0.0056242401	1.2482759	0.0095902127
0.0057557288	1.1647404	0.0090071012
0.0058872175	1.0797940	0.0085563305
0.0060187062	0.99490398	0.0081913544
0.0061501949	0.88260464	0.0073900187
0.0062816836	0.86948187	0.0075005517
0.0064131723	0.81602695	0.0071231386
0.0065446610	0.77681376	0.0068503587
0.0066761496	0.75449921	0.0067194804
0.0068076383	0.71797872	0.0064061848
0.0069391270	0.68589357	0.0063620579
0.0070706157	0.64515778	0.0060726279
0.0072021044	0.63235136	0.0059457680
0.0073335931	0.61022677	0.0058153770
0.0074650818	0.57087789	0.0054610088
0.0075965705	0.54650800	0.0053875193
0.0077280592	0.53372199	0.0053020775
0.0078595479	0.49601119	0.0049891332
0.0079910366	0.48614612	0.0049687002
0.0081225253	0.46012156	0.0046956069
0.0082540140	0.44385124	0.0046380681
0.0083855027	0.44134311	0.0046426315
0.0085169914	0.41393480	0.0044043094
0.0086484801	0.40262471	0.0043121315
0.0087799688	0.37379483	0.0040815956
0.0089114575	0.37275782	0.0040974770
0.0090429462	0.35912413	0.0039937210
0.0091744349	0.34249816	0.0038666431
0.0093059236	0.32458953	0.0037198727
0.0094374123	0.31470953	0.0036385644
0.0095689010	0.28942422	0.0034331416
0.0097003897	0.29859227	0.0035152838
0.0098318784	0.27535785	0.0033274810
0.0099633671	0.26331090	0.0032185363
0.010094856	0.25872392	0.0031805778
0.010226345	0.22951267	0.0029247371
0.010357833	0.23571339	0.0030405140
0.010489322	0.22574352	0.0028879834
0.010620811	0.21133807	0.0027745265
0.010752299	0.20903649	0.0027476274
0.010883788	0.18766552	0.0025495585
0.011015277	0.18753616	0.0025951746
0.011146765	0.17174151	0.0024067504
0.011278254	0.16714404	0.0023649564
0.011409743	0.16072480	0.0022951319
0.011541231	0.15651905	0.0022309835
0.011672720	0.14554738	0.0021563166
0.011804209	0.13997577	0.0020348410
0.011935698	0.13344168	0.0019824143
0.012067186	0.13005587	0.0019456887
0.012198675	0.12141937	0.0018187233
0.012330164	0.11759134	0.0017938768
0.012461652	0.11063074	0.0017198102
0.012593141	0.10621304	0.0016477534
0.012724630	0.10393961	0.0016302365
0.012856118	0.10132580	0.0015584895
0.012987607	0.095623946	0.0015319932
0.013119096	0.091756722	0.0014675887
0.013250585	0.091151904	0.0014461267
0.013382073	0.092020261	0.0014591663
0.013513562	0.083501393	0.0013675878
0.013645051	0.084803440	0.0013872408
0.013776539	0.082516285	0.0013619053
0.013908028	0.078235522	0.0013039213
0.014039517	0.077960288	0.0012959132
0.014171005	0.074510472	0.0012571225
0.014302494	0.073760365	0.0012539563
0.014433983	0.069861629	0.0012209496
0.014565472	0.070208492	0.0011993081
0.014696960	0.066950651	0.0011769242
0.014828449	0.063613006	0.0011307194
0.014959938	0.065250531	0.0011523775
0.015091426	0.064851209	0.0011496526
0.015222915	0.062127677	0.0010992864
0.015354404	0.064806708	0.0011279506
0.015485892	0.061417284	0.0010868904
0.015617381	0.062443054	0.0010988694
0.015748870	0.061349145	0.0010899452
0.015880359	0.061385075	0.0010731155
0.016011847	0.060243221	0.0010629555
0.016143336	0.053967445	0.00099815480
0.016274825	0.053230529	0.00099358471
0.016406313	0.054385643	0.00099376066
0.016537802	0.052570977	0.00097052561
0.016669291	0.050756408	0.00095304275
0.016800779	0.054107111	0.00097986537
0.016932268	0.057560421	0.0010062376
0.017063757	0.060472858	0.0010271606
0.017195246	0.057863292	0.00099936103
0.017326734	0.056600581	0.00098719575
0.017458223	0.057250479	0.00098615974
0.017589712	0.056475681	0.00097527095
0.017721200	0.053764953	0.00095697724
0.017852689	0.054527366	0.00094120488
0.017984178	0.054531955	0.00095199471
0.018115666	0.053265741	0.00093687110
0.018247155	0.052656241	0.00092444967
0.018378644	0.052003168	0.00092054493
0.018510133	0.050197891	0.00089504688
0.018641621	0.050406572	0.00089505220
0.018773110	0.049834973	0.00088603814
0.018904599	0.048375182	0.00087258396
0.019036087	0.047584512	0.00086305566
0.019167576	0.049565376	0.00087124138
0.019299065	0.046663025	0.00084154191
0.019430553	0.048054539	0.00085996638
0.019562042	0.046390795	0.00083716107
0.019693531	0.047138973	0.00084302020
0.019825019	0.045651275	0.00082276065
0.019956508	0.045342423	0.00081558312
0.020087997	0.043537791	0.00080263544
0.020219486	0.044333212	0.00080475199
0.020350974	0.043850389	0.00080479304
0.020482463	0.042325225	0.00077795033
0.020613952	0.042698662	0.00077956631
0.020745440	0.043358651	0.00078982190
0.020876929	0.041447540	0.00076351408
0.021008418	0.042326865	0.00077431860
0.021139906	0.041337344	0.00076071460
0.021271395	0.040587162	0.00074566399
0.021402884	0.040391845	0.00074714654
0.021534373	0.039840225	0.00073976937
0.021665861	0.038682485	0.00072725538
0.021797350	0.039929983	0.00073458256
0.021928839	0.039561492	0.00072264237
0.022060327	0.039634366	0.00073233061
0.022191816	0.038123614	0.00071105529
0.022323305	0.038032098	0.00071146528
0.022454793	0.037288391	0.00070133075
0.022586282	0.036301604	0.00068550803
0.022717771	0.035636751	0.00068551891
0.022849260	0.036679927	0.00068759831
0.022980748	0.036086224	0.00068304491
0.023112237	0.036426390	0.00068058937
0.023243726	0.036410527	0.00067663296
0.023375214	0.037392979	0.00069027560
0.023506703	0.036977860	0.00068098066
0.023638192	0.037971420	0.00068884925
0.023769680	0.037253213	0.00068035676
0.023901169	0.036240338	0.00066874456
0.024032658	0.037780315	0.00068327367
0.024164147	0.036821362	0.00067167255
0.024295635	0.037084747	0.00066901392
0.024427124	0.037193784	0.00066943851
0.024558613	0.036191136	0.00065481762
0.024690101	0.036580308	0.00066697633
0.024821590	0.036291809	0.00065713647
0.024953079	0.037805171	0.00066602799
0.025084567	0.035881993	0.00065159593
0.025216056	0.035042390	0.00063844485
0.025347545	0.035849654	0.00064907795
0.025479034	0.035512974	0.00064112527
0.025610522	0.036003357	0.00063935737
0.025742011	0.036403548	0.00064482553
0.025873500	0.034855251	0.00062842250
0.026004988	0.035070423	0.00063175577
0.026136477	0.035400487	0.00063291388
0.026267966	0.035351325	0.00062638851
0.026399454	0.035116569	0.00062765304
0.026530943	0.034070155	0.00061323489
0.026662432	0.034507333	0.00061905592
0.026793920	0.034866336	0.00061970239
0.026925409	0.033984503	0.00060910181
0.027056898	0.035200967	0.00062296325
0.027188387	0.034095719	0.00060437601
0.027319875	0.032906373	0.00059979847
0.027451364	0.034008966	0.00060487048
0.027582853	0.034050091	0.00060183220
0.027714341	0.033726483	0.00059930089
0.027845830	0.034801269	0.00060515292
0.027977319	0.034479383	0.00060447157
0.028108807	0.033954485	0.00059610603
0.028240296	0.034351899	0.00059977073
0.028371785	0.034552585	0.00059758438
0.028503274	0.033771199	0.00058980102
0.028634762	0.033387051	0.00058682713
0.028766251	0.033080002	0.00058323661
0.028897740	0.033432531	0.00057895711
0.029029228	0.033613502	0.00058501374
0.029160717	0.033098572	0.00058086115
0.029292206	0.033044620	0.00057475607
0.029423694	0.033065334	0.00058015296
0.029555183	0.034058126	0.00057682955
0.029686672	0.032355296	0.00056927835
0.029818161	0.032536891	0.00056959817
0.029949649	0.032986426	0.00056858412
0.030081138	0.033319045	0.00057165941
0.030212627	0.032175688	0.00055735610
0.030344115	0.031487429	0.00055435140
0.030475604	0.032369863	0.00056156865
0.030607093	0.032002136	0.00055536758
0.030738581	0.032286637	0.00055681958
0.030870070	0.031839828	0.00054946270
0.031001559	0.032154359	0.00055047124
0.031133048	0.031673943	0.00054938010
0.031264536	0.031803903	0.00054645391
0.031396025	0.032118659	0.00054916892
0.031527514	0.032489407	0.00055115867
0.031659002	0.031160224	0.00053776184
0.031790491	0.031524354	0.00054323310
0.031921980	0.032785513	0.00054861254
0.032053468	0.031813712	0.00054420547
0.032184957	0.031074577	0.00052993822
0.032316446	0.031723677	0.00053589661
0.032447935	0.031185840	0.00053501953
0.032579423	0.031362455	0.00053133837
0.032710912	0.030765876	0.00052855929
0.032842401	0.031405755	0.00052990480
0.032973889	0.031966068	0.00053162020
0.033105378	0.031499711	0.00053099163
0.033236867	0.030541475	0.00052087449
0.033368355	0.030622828	0.00052906516
0.033499844	0.030241182	0.00052577483
0.033631333	0.030047789	0.00052393443
0.033762822	0.029938364	0.00052927310
0.033894310	0.030340241	0.00053206919
0.034025799	0.029743060	0.00052675365
0.034157288	0.029790811	0.00052685117
0.034288776	0.030560655	0.00053274995
0.034420265	0.029886142	0.00053290055
0.034551754	0.031324125	0.00054100438
0.034683242	0.029978659	0.00053275549
0.034814731	0.030347990	0.00053140229
0.034946220	0.029587198	0.00052777084
0.035077708	0.030191845	0.00053623413
0.035209197	0.030592948	0.00053812274
0.035340686	0.030314677	0.00053198469
0.035472175	0.030353726	0.00054380034
0.035603663	0.027819500	0.00052442420
0.035735152	0.028915282	0.00054067715
0.035866641	0.028962758	0.00054076206
0.035998129	0.028645138	0.00053436811
0.036129618	0.029349304	0.00054441489
0.036261107	0.029006339	0.00053838611
0.036392595	0.029439964	0.00055175718
0.036524084	0.029011662	0.00054349800
0.036655573	0.029170708	0.00054209739
0.036787062	0.028994010	0.00054508092
0.036918550	0.027929183	0.00053214215
0.037050039	0.029234057	0.00054829534
0.037181528	0.029387845	0.00054819192
0.037313016	0.029113812	0.00054665877
0.037444505	0.028688512	0.00054512536
0.037575994	0.028205383	0.00053961628
0.037707482	0.029025654	0.00055206673
0.037838971	0.028931270	0.00055321798
0.037970460	0.028651212	0.00054609708
0.038101949	0.027358518	0.00053955607
0.038233437	0.028900802	0.00054521260
0.038364926	0.029159988	0.00054398013
0.038496415	0.028538147	0.00053858750
0.038627903	0.029538210	0.00054097518
0.038759392	0.029673286	0.00054390244
0.038890881	0.029777715	0.00053879299
0.039022369	0.029746570	0.00053910902
0.039153858	0.029321332	0.00053383971
0.039285347	0.029519820	0.00053130193
0.039416836	0.029229842	0.00053409979
0.039548324	0.028787282	0.00052704596
0.039679813	0.029278460	0.00052932557
0.039811302	0.029482536	0.00053133794
0.039942790	0.029015616	0.00052536371
0.040074279	0.029003615	0.00052644626
0.040205768	0.029931034	0.00053290396
0.040337256	0.028928485	0.00052038751
0.040468745	0.029523720	0.00052801707
0.040600234	0.028611868	0.00051669910
0.040731723	0.029398730	0.00052431742
0.040863211	0.029082483	0.00052426868
0.040994700	0.029417427	0.00052317355
0.041126189	0.029189248	0.00052371684
0.041257677	0.029416084	0.00052115726
0.041389166	0.029923376	0.00052417505
0.041520655	0.030211484	0.00052860151
0.041652143	0.029144194	0.00051742072
0.041783632	0.029429024	0.00051860498
0.041915121	0.029422877	0.00051670958
0.042046610	0.029960985	0.00052377428
0.042178098	0.029568476	0.00052141010
0.042309587	0.028836728	0.00051411120
0.042441076	0.029242290	0.00051478814
0.042572564	0.029653818	0.00051850908
0.042704053	0.028752189	0.00050896442
0.042835542	0.028727096	0.00051008966
0.042967030	0.028808789	0.00050978747
0.043098519	0.028627265	0.00051065053
0.043230008	0.028595380	0.00050729425
0.043361496	0.028609575	0.00050268674
0.043492985	0.029040431	0.00051184968
0.043624474	0.028066317	0.00050052093
0.043755963	0.028735279	0.00050845323
0.043887451	0.028508047	0.00050140317
0.044018940	0.028584753	0.00050123515
0.044150429	0.029030892	0.00051082961
0.044281917	0.029516702	0.00050841009
0.044413406	0.029866029	0.00051479686
0.044544895	0.029090195	0.00050459858
0.044676383	0.028368623	0.00050017433
0.044807872	0.028951434	0.00050500538
0.044939361	0.028905262	0.00050265051
0.045070850	0.029473682	0.00050694163
0.045202338	0.028856877	0.00050124766
0.045333827	0.029234412	0.00050141657
0.045465316	0.028980606	0.00050539242
0.045596804	0.029921167	0.00050922321
0.045728293	0.029544838	0.00050454232
0.045859782	0.029501221	0.00050486325
0.045991270	0.029491697	0.00050060156
0.046122759	0.028546993	0.00049762336
0.046254248	0.030357170	0.00051810760
0.046385737	0.029549766	0.00051335513
0.046517225	0.027982246	0.00050232936
0.046648714	0.028853666	0.00051182857
0.046780203	0.029282575	0.00052325173
0.046911691	0.030439500	0.00052928530
0.047043180	0.029667367	0.00052340611
0.047174669	0.028880068	0.00051828011
0.047306157	0.030452362	0.00053185931
0.047437646	0.029007818	0.00052440741
0.047569135	0.029805200	0.00053289074
0.047700624	0.029196215	0.00052443659
0.047832112	0.029092617	0.00052856240
0.047963601	0.029807652	0.00052999512
0.048095090	0.029131944	0.00052865141
0.048226578	0.028614650	0.00052847970
0.048358067	0.029512441	0.00052926537
0.048489556	0.028824959	0.00052770557
0.048621044	0.029121411	0.00052907589
0.048752533	0.029113056	0.00053538147
0.048884022	0.029548636	0.00053513890
0.049015511	0.029803266	0.00053694406
0.049146999	0.028714809	0.00053184441
0.049278488	0.028860155	0.00053064367
0.049409977	0.029719064	0.00054261661
0.049541465	0.028994899	0.00053343248
0.049672954	0.029372440	0.00053795113
0.049804443	0.028924725	0.00053330679
0.049935931	0.029661982	0.00054391560
0.050067420	0.031072915	0.00055349359
0.050198909	0.029473501	0.00054037912
0.050330398	0.029624239	0.00053953784
0.050461886	0.028696429	0.00053422810
0.050593375	0.029792349	0.00054323581
0.050724864	0.029493990	0.00054531654
0.050856352	0.029570693	0.00054672676
0.050987841	0.029305293	0.00053940203
0.051119330	0.029977604	0.00054558188
0.051250818	0.029686622	0.00054647158
0.051382307	0.029025031	0.00054313233
0.051513796	0.028757074	0.00053876185
0.051645284	0.027806137	0.00053016135
0.051776773	0.028672656	0.00053830493
0.051908262	0.029014349	0.00054278131
0.052039751	0.028738337	0.00054099142
0.052171239	0.029333342	0.00054471662
0.052302728	0.028702101	0.00054356228
0.052434217	0.029111344	0.00054442464
0.052565705	0.028687305	0.00054291879
0.052697194	0.029666573	0.00054798788
0.052828683	0.029071553	0.00054628791
0.052960171	0.028841416	0.00054339630
0.053091660	0.029825670	0.00055016017
0.053223149	0.028394086	0.00054126137
0.053354638	0.028227200	0.00054092355
0.053486126	0.029893381	0.00055477013
0.053617615	0.028785627	0.00054354232
0.053749104	0.027600531	0.00053460746
0.053880592	0.028807849	0.00054431700
0.054012081	0.029029443	0.00055022230
0.054143570	0.029240278	0.00055001605
0.054275058	0.029372381	0.00054938990
0.054406547	0.029191224	0.00054750331
0.054538036	0.029119242	0.00055088357
0.054669525	0.029119559	0.00054791712
0.054801013	0.028826008	0.00055209682
0.054932502	0.029392798	0.00055107901
0.055063991	0.028650618	0.00054332637
0.055195479	0.029407327	0.00055554502
0.055326968	0.029648738	0.00055450853
0.055458457	0.028927467	0.00055301838
0.055589945	0.028697680	0.00054816386
0.055721434	0.028700093	0.00054617001
0.055852923	0.029132224	0.00055645173
0.055984412	0.028536755	0.00054792856
0.056115900	0.029180976	0.00055322593
0.056247389	0.029957077	0.00056143009
0.056378878	0.028968912	0.00054877989
0.056510366	0.029384006	0.00055671468
0.056641855	0.029510948	0.00055625732
0.056773344	0.028753671	0.00054923638
0.056904832	0.028168998	0.00054668045
0.057036321	0.028782785	0.00054702272
0.057167810	0.029316238	0.00055632866
0.057299299	0.028574405	0.00054932561
0.057430787	0.028443150	0.00054547043
0.057562276	0.029119374	0.00055462110
0.057693765	0.028769222	0.00054476128
0.057825253	0.029620914	0.00055707749
0.057956742	0.029204492	0.00055526738
0.058088231	0.029225414	0.00055073115
0.058219719	0.029351704	0.00055504706
0.058351208	0.028904691	0.00054469820
0.058482697	0.028358857	0.00054352180
0.058614186	0.028282178	0.00054368953
0.058745674	0.029640650	0.00054981678
0.058877163	0.029518136	0.00055216663
0.059008652	0.028267408	0.00053728456
0.059140140	0.029098818	0.00054687922
0.059271629	0.028951387	0.00054552449
0.059403118	0.028765616	0.00053982061
0.059534606	0.028631565	0.00054370749
0.059666095	0.029208357	0.00054143051
0.059797584	0.029058284	0.00054188705
0.059929072	0.029435977	0.00054720228
0.060060561	0.028887372	0.00053823292
0.060192050	0.028593161	0.00053960418
0.060323539	0.029433431	0.00054041749
0.060455027	0.028642137	0.00054076347
0.060586516	0.029341088	0.00054353967
0.060718005	0.028721590	0.00053672622
0.060849493	0.028688116	0.00053693508
0.060980982	0.028103659	0.00053204707
0.061112471	0.028859619	0.00053482971
0.061243959	0.029541046	0.00054787751
0.061375448	0.029644709	0.00054018794
0.061506937	0.029395914	0.00054151410
0.061638426	0.030009173	0.00054517826
0.061769914	0.029220578	0.00054026921
0.061901403	0.028248853	0.00053397715
0.062032892	0.029466087	0.00053886569
0.062164380	0.029774418	0.00054392052
0.062295869	0.029175654	0.00053966102
0.062427358	0.029319030	0.00053932860
0.062558846	0.028915318	0.00054083428
0.062690335	0.029592460	0.00053762092
0.062821824	0.029031890	0.00053533256
0.062953313	0.029853277	0.00054193242
0.063084801	0.028601031	0.00053069543
0.063216290	0.029758712	0.00054597228
0.063347779	0.028676553	0.00053228759
0.063479267	0.028156357	0.00052387220
0.063610756	0.028883450	0.00053825756
0.063742245	0.028899912	0.00053290283
0.063873733	0.028071072	0.00052994420
0.064005222	0.028575756	0.00052996125
0.064136711	0.028765932	0.00053085109
0.064268200	0.028597103	0.00052912543
0.064399688	0.029547029	0.00053530446
0.064531177	0.029213385	0.00053640091
0.064662666	0.027915627	0.00052384262
0.064794154	0.028702506	0.00052936739
0.064925643	0.027390620	0.00052257665
0.065057132	0.028406913	0.00052863174
0.065188620	0.027912944	0.00052522130
0.065320109	0.027612237	0.00051983357
0.065451598	0.028809155	0.00052861950
0.065583087	0.028721301	0.00052994650
0.065714575	0.029354658	0.00053145185
0.065846064	0.028076436	0.00052389608
0.065977553	0.028547211	0.00052562610
0.066109041	0.029076030	0.00053007514
0.066240530	0.028707333	0.00052917217
0.066372019	0.028792486	0.00052691351
0.066503507	0.028695625	0.00052823757
0.066634996	0.029935970	0.00053471057
0.066766485	0.028406123	0.00052606249
0.066897973	0.028305328	0.00052225525
0.067029462	0.028758009	0.00052664914
0.067160951	0.028691106	0.00052785052
0.067292440	0.028842236	0.00052600997
0.067423928	0.028182836	0.00051878894
0.067555417	0.029015784	0.00052754641
0.067686906	0.029502695	0.00053011119
0.067818394	0.028948083	0.00052660871
0.067949883	0.029129103	0.00052549852
0.068081372	0.028584078	0.00052302691
0.068212860	0.029387443	0.00052935302
0.068344349	0.029258561	0.00052788185
0.068475838	0.029798318	0.00053119709
0.068607327	0.028990685	0.00052774160
0.068738815	0.028933295	0.00052135520
0.068870304	0.028560890	0.00052336588
0.069001793	0.028738696	0.00052178859
0.069133281	0.028396706	0.00051979598
0.069264770	0.028739357	0.00052467865
0.069396259	0.029049434	0.00051972115
0.069527747	0.028834480	0.00052378622
0.069659236	0.029020429	0.00052500718
0.069790725	0.028427522	0.00051941998
0.069922214	0.028931406	0.00052263323
0.070053702	0.028528499	0.00051646385
0.070185191	0.029036142	0.00052447788
0.070316680	0.028825064	0.00051913080
0.070448168	0.028207394	0.00051727957
0.070579657	0.028238971	0.00051724479
0.070711146	0.028196320	0.00051184969
0.070842634	0.027715397	0.00051352036
0.070974123	0.028945961	0.00051916869
0.071105612	0.028339439	0.00051410248
0.071237101	0.028446428	0.00051686485
0.071368589	0.027748324	0.00050774738
0.071500078	0.028480324	0.00051665753
0.071631567	0.028313716	0.00051613876
0.071763055	0.027769355	0.00050906188
0.071894544	0.028664700	0.00051790681
0.072026033	0.027828301	0.00050653495
0.072157521	0.027279219	0.00050779101
0.072289010	0.027733791	0.00050929703
0.072420499	0.029095958	0.00051620033
0.072551988	0.027938175	0.00050696898
0.072683476	0.027734006	0.00050669570
0.072814965	0.028169979	0.00051293180
0.072946454	0.027609155	0.00050836278
0.073077942	0.027273993	0.00050097539
0.073209431	0.026375448	0.00049774393
0.073340920	0.027856391	0.00050650734
0.073472408	0.028012386	0.00050798104
0.073603897	0.027305144	0.00050499454
0.073735386	0.026920174	0.00049861379
0.073866875	0.026392182	0.00049576985
0.073998363	0.027612430	0.00050571717
0.074129852	0.027940456	0.00050778469
0.074261341	0.027165388	0.00050344082
0.074392829	0.027726372	0.00050275883
0.074524318	0.027157386	0.00050392957
0.074655807	0.026745961	0.00049401159
0.074787295	0.026502149	0.00049535370
0.074918784	0.026431670	0.00049355146
0.075050273	0.027263628	0.00049825234
0.075181761	0.027801828	0.00050308442
0.075313250	0.027547278	0.00050389178
0.075444739	0.026703555	0.00049412139
0.075576228	0.027508309	0.00050255931
0.075707716	0.027288471	0.00049979056
0.075839205	0.027281050	0.00049825438
0.075970694	0.027389733	0.00049851574
0.076102182	0.027062897	0.00049438896
0.076233671	0.026883720	0.00049702270
0.076365160	0.027814624	0.00049906506
0.076496648	0.026895573	0.00049552054
0.076628137	0.027260264	0.00050016102
0.076759626	0.027357278	0.00049615557
0.076891115	0.027100483	0.00049619970
0.077022603	0.027398685	0.00049545828
0.077154092	0.026965055	0.00049402670
0.077285581	0.027186683	0.00049784306
0.077417069	0.026717785	0.00049144451
0.077548558	0.027644642	0.00049861262
0.077680047	0.026710525	0.00049063262
0.077811535	0.026740102	0.00049065043
0.077943024	0.026805762	0.00049221159
0.078074513	0.027102594	0.00049238991
0.078206002	0.027569085	0.00049863258
0.078337490	0.027195507	0.00049282475
0.078468979	0.026839137	0.00048847561
0.078600468	0.026445695	0.00048932715
0.078731956	0.026897274	0.00048873493
0.078863445	0.026596399	0.00048913315
0.078994934	0.026314807	0.00048481487
0.079126422	0.026653728	0.00048825898
0.079257911	0.027264359	0.00049293664
0.079389400	0.026286497	0.00048348506
0.079520889	0.027454832	0.00049412240
0.079652377	0.026459866	0.00048643674
0.079783866	0.026702498	0.00048676217
0.079915355	0.025752955	0.00048303704
0.080046843	0.026664508	0.00048485525
0.080178332	0.025992260	0.00048137373
0.080309821	0.026434048	0.00048655501
0.080441309	0.026561854	0.00048217149
0.080572798	0.026499514	0.00048610238
0.080704287	0.026445328	0.00048433133
0.080835776	0.026549413	0.00048520508
0.080967264	0.026248760	0.00048399613
0.081098753	0.026427687	0.00048114044
0.081230242	0.027166513	0.00048799245
0.081361730	0.025789366	0.00047682210
0.081493219	0.025532050	0.00047448635
0.081624708	0.025941694	0.00048002018
0.081756196	0.026216269	0.00047769971
0.081887685	0.025972978	0.00047891343
0.082019174	0.026544121	0.00048353738
0.082150663	0.025980077	0.00047896247
0.082282151	0.025465760	0.00047590464
0.082413640	0.026097532	0.00047653261
0.082545129	0.026654317	0.00048195434
0.082676617	0.026936770	0.00048596300
0.082808106	0.026223371	0.00047837952
0.082939595	0.026005738	0.00047980439
0.083071083	0.026800072	0.00047897572
0.083202572	0.025351534	0.00047150017
0.083334061	0.026328647	0.00048218724
0.083465549	0.026066524	0.00047400196
0.083597038	0.026507244	0.00048201570
0.083728527	0.026443908	0.00047625720
0.083860016	0.026747083	0.00048311619
0.083991504	0.026433331	0.00048009196
0.084122993	0.026174137	0.00047419254
0.084254482	0.025949934	0.00047559656
0.084385970	0.025434367	0.00046818079
0.084517459	0.025686209	0.00047193662
0.084648948	0.026767751	0.00048135932
0.084780436	0.026344499	0.00047537045
0.084911925	0.026067465	0.00047377600
0.085043414	0.025990381	0.00047304862
0.085174903	0.025999714	0.00047307805
0.085306391	0.026561225	0.00047946310
0.085437880	0.026094329	0.00047258994
0.085569369	0.026266552	0.00047509727
0.085700857	0.026413046	0.00047409493
0.085832346	0.025644209	0.00046791862
0.085963835	0.026507158	0.00047936776
0.086095323	0.025315580	0.00046550223
0.086226812	0.025523624	0.00046701800
0.086358301	0.026147476	0.00047110422
0.086489790	0.026548744	0.00047420529
0.086621278	0.025812556	0.00046944357
0.086752767	0.025826771	0.00046836566
0.086884256	0.025921742	0.00046918110
0.087015744	0.026059242	0.00047033545
0.087147233	0.025316544	0.00046592642
0.087278722	0.026360988	0.00047312338
0.087410210	0.025118444	0.00046258842
0.087541699	0.026055147	0.00046924567
0.087673188	0.025036447	0.00046134054
0.087804677	0.026028099	0.00046780865
0.087936165	0.026145294	0.00047163646
0.088067654	0.025944707	0.00046808255
0.088199143	0.026637557	0.00047011254
0.088330631	0.026664779	0.00047498337
0.088462120	0.025892459	0.00046539694
0.088593609	0.026632907	0.00047370918
0.088725097	0.024982744	0.00045875295
0.088856586	0.025696126	0.00046358703
0.088988075	0.026477705	0.00047233983
0.089119564	0.024825244	0.00045824519
0.089251052	0.025246932	0.00046234719
0.089382541	0.024949807	0.00045794803
0.089514030	0.025859672	0.00046465363
0.089645518	0.025335731	0.00046099148
0.089777007	0.026318928	0.00046535074
0.089908496	0.025880028	0.00046621016
0.090039984	0.024998927	0.00045780547
0.090171473	0.025747904	0.00046059718
0.090302962	0.025311310	0.00046255114
0.090434451	0.025531319	0.00046118985
0.090565939	0.025688784	0.00046403023
0.090697428	0.025335897	0.00045966367
0.090828917	0.024603790	0.00044986515
0.090960405	0.025131532	0.00045804886
0.091091894	0.025577835	0.00045854700
0.091223383	0.025107793	0.00045839891
0.091354871	0.025225241	0.00046010747
0.091486360	0.025952868	0.00047100065
0.091617849	0.025492152	0.00047344521
0.091749337	0.025483677	0.00047743131
0.091880826	0.025653558	0.00048183809
0.092012315	0.025655545	0.00048451379
0.092143804	0.025817538	0.00048411343
0.092275292	0.025771427	0.00049094427
0.092406781	0.025183980	0.00048657965
0.092538270	0.025027335	0.00049002585
0.092669758	0.024985874	0.00049153133
0.092801247	0.024816192	0.00047422721
0.092932736	0.025978867	0.00048633382
0.093064224	0.024604269	0.00046950529
0.093195713	0.024951728	0.00047042078
0.093327202	0.024713118	0.00046852527
0.093458691	0.024944243	0.00046384530
0.093590179	0.025014454	0.00046964908
0.093721668	0.025165001	0.00046914132
0.093853157	0.025785382	0.00047240470
0.093984645	0.024296861	0.00045907486
0.094116134	0.024978260	0.00046426811
0.094247623	0.024065415	0.00045631609
0.094379111	0.024817085	0.00046190756
0.094510600	0.025004009	0.00046495627
0.094642089	0.024548423	0.00045889115
0.094773578	0.024084210	0.00045062517
0.094905066	0.024470366	0.00045768087
0.095036555	0.024783202	0.00046279720
0.095168044	0.024419513	0.00045345299
0.095299532	0.024233884	0.00045466885
0.095431021	0.024728515	0.00045473632
0.095562510	0.024102767	0.00045147405
0.095693998	0.024889754	0.00046143750
0.095825487	0.025384412	0.00045819694
0.095956976	0.024640562	0.00045675646
0.096088465	0.025741433	0.00045947800
0.096219953	0.024394131	0.00045239014
0.096351442	0.024903754	0.00045857526
0.096482931	0.024660516	0.00045322810
0.096614419	0.025198943	0.00045652809
0.096745908	0.024574932	0.00045349621
0.096877397	0.023979855	0.00044679963
0.097008885	0.024503089	0.00045258556
0.097140374	0.024313425	0.00045057225
0.097271863	0.024837171	0.00045197705
0.097403352	0.025079164	0.00045447284
0.097534840	0.024443945	0.00044792273
0.097666329	0.024741339	0.00045436634
0.097797818	0.024202196	0.00044348905
0.097929306	0.024113524	0.00044440881
0.098060795	0.024415507	0.00044690069
0.098192284	0.023370150	0.00043465162
0.098323772	0.024007241	0.00044339524
0.098455261	0.024037492	0.00043963479
0.098586750	0.024602482	0.00044397023
0.098718239	0.024386368	0.00044117033
0.098849727	0.024556570	0.00044101959
0.098981216	0.023989338	0.00043612456
0.099112705	0.024276761	0.00043940420
0.099244193	0.023853572	0.00043665163
0.099375682	0.023974576	0.00044020206
0.099507171	0.024581494	0.00044011801
0.099638659	0.024612336	0.00044469551
0.099770148	0.023852450	0.00043586868
0.099901637	0.023972285	0.00043695901
0.10003313	0.023813113	0.00043771763
0.10016461	0.024746570	0.00044391273
0.10029610	0.024393749	0.00044207011
0.10042759	0.024358149	0.00044052201
0.10055908	0.024156602	0.00043843147
0.10069057	0.024214944	0.00044118289
0.10082206	0.024601724	0.00044175752
0.10095355	0.025270018	0.00044966413
0.10108504	0.024306148	0.00043688192
0.10121652	0.024579218	0.00043925461
0.10134801	0.023853667	0.00043562076
0.10147950	0.024698230	0.00044267278
0.10161099	0.023923897	0.00043828987
0.10174248	0.023965502	0.00043755785
0.10187397	0.023727333	0.00043186153
0.10200546	0.023681647	0.00043555028
0.10213694	0.024914359	0.00044042988
0.10226843	0.023717363	0.00043472882
0.10239992	0.023954213	0.00043565216
0.10253141	0.024197772	0.00043196232
0.10266290	0.023367289	0.00043255048
0.10279439	0.023327591	0.00042812649
0.10292588	0.024026277	0.00043531906
0.10305737	0.024226521	0.00043603382
0.10318885	0.024041393	0.00043438186
0.10332034	0.023689137	0.00043211385
0.10345183	0.024001447	0.00043261764
0.10358332	0.024448943	0.00043720919
0.10371481	0.023318414	0.00042723202
0.10384630	0.024824177	0.00043883359
0.10397779	0.024635102	0.00043719646
0.10410928	0.024281924	0.00043509270
0.10424076	0.023629308	0.00043051417
0.10437225	0.023784142	0.00043087360
0.10450374	0.024065263	0.00043001379
0.10463523	0.023563647	0.00042729564
0.10476672	0.024119484	0.00043362742
0.10489821	0.024065122	0.00043193299
0.10502970	0.023873070	0.00042855963
0.10516118	0.024498876	0.00043307424
0.10529267	0.024541363	0.00043779780
0.10542416	0.023654565	0.00042892611
0.10555565	0.023555882	0.00042748355
0.10568714	0.024094762	0.00043165002
0.10581863	0.023669056	0.00042641025
0.10595012	0.023957054	0.00043008600
0.10608161	0.024166715	0.00043211159
0.10621309	0.023370595	0.00042534381
0.10634458	0.024159223	0.00042938094
0.10647607	0.024080634	0.00043036815
0.10660756	0.024205177	0.00042917177
0.10673905	0.024007942	0.00043008072
0.10687054	0.024115149	0.00043372571
0.10700203	0.023546470	0.00043558459
0.10713352	0.024856140	0.00044735240
0.10726500	0.024350896	0.00044968949
0.10739649	0.023568720	0.00044929345
0.10752798	0.023712679	0.00044720606
0.10765947	0.024076689	0.00045333123
0.10779096	0.023657721	0.00045034563
0.10792245	0.024318205	0.00046159352
0.10805394	0.024136176	0.00045874808
0.10818542	0.023622592	0.00045591891
0.10831691	0.023309332	0.00045716005
0.10844840	0.024107623	0.00046345398
0.10857989	0.024201521	0.00046584709
0.10871138	0.024338765	0.00047210040
0.10884287	0.023965169	0.00046567372
0.10897436	0.023621514	0.00046576814
0.10910585	0.024944586	0.00048090794
0.10923733	0.024226654	0.00046906450
0.10936882	0.024130414	0.00047680134
0.10950031	0.024236153	0.00047412596
0.10963180	0.023696874	0.00047148065
0.10976329	0.024158569	0.00047663000
0.10989478	0.024065207	0.00047833302
0.11002627	0.024801242	0.00048995404
0.11015776	0.024097568	0.00047821695
0.11028924	0.023952099	0.00048029873
0.11042073	0.023436124	0.00048154504
0.11055222	0.024548945	0.00048500642
0.11068371	0.023754606	0.00048392652
0.11081520	0.023450859	0.00048128559
0.11094669	0.023904181	0.00048300371
0.11107818	0.023630764	0.00048466765
0.11120966	0.024157254	0.00048914322
0.11134115	0.024204602	0.00049250052
0.11147264	0.023184580	0.00047908355
0.11160413	0.023505120	0.00048466501
0.11173562	0.022689120	0.00048579998
0.11186711	0.023825442	0.00047465675
0.11199860	0.023848066	0.00047729829
0.11213009	0.023573768	0.00046625990
0.11226157	0.024449873	0.00046980678
0.11239306	0.024451985	0.00046743925
0.11252455	0.023320243	0.00046044105
0.11265604	0.024402568	0.00046675774
0.11278753	0.024088218	0.00045934167
0.11291902	0.022434286	0.00044661115
0.11305051	0.024063580	0.00046160733
0.11318200	0.024042775	0.00045589302
0.11331348	0.024274415	0.00046128486
0.11344497	0.024677221	0.00046088808
0.11357646	0.023808812	0.00045055694
0.11370795	0.023566447	0.00045212608
0.11383944	0.023857694	0.00045253926
0.11397093	0.024572709	0.00045538064
0.11410242	0.024364612	0.00045541243
0.11423390	0.022992696	0.00044093891
0.11436539	0.024013594	0.00045224789
0.11449688	0.023579393	0.00044343983
0.11462837	0.023191706	0.00044502069
0.11475986	0.024036162	0.00044706194
0.11489135	0.022696226	0.00043620159
0.11502284	0.024237205	0.00045133212
0.11515433	0.023679625	0.00044484407
0.11528581	0.024005795	0.00044609786
0.11541730	0.023539323	0.00044006172
0.11554879	0.024415597	0.00044593721
0.11568028	0.023015773	0.00043936356
0.11581177	0.024517441	0.00044799052
0.11594326	0.023504916	0.00044072197
0.11607475	0.023017886	0.00043352093
0.11620624	0.024062217	0.00044020422
0.11633772	0.024069522	0.00044232563
0.11646921	0.024016664	0.00044322841
0.11660070	0.024538432	0.00044428324
0.11673219	0.022927771	0.00043045744
0.11686368	0.023932301	0.00043794693
0.11699517	0.023543137	0.00043371203
0.11712666	0.024147491	0.00043945327
0.11725814	0.023680183	0.00043421184
0.11738963	0.023854469	0.00043352076
0.11752112	0.023422081	0.00042872322
0.11765261	0.023385857	0.00042999840
0.11778410	0.023190566	0.00042949031
0.11791559	0.023324454	0.00042715052
0.11804708	0.023189236	0.00042692120
0.11817857	0.023599657	0.00042928082
0.11831005	0.023924664	0.00042973757
0.11844154	0.023440299	0.00042952627
0.11857303	0.023788955	0.00042780283
0.11870452	0.023715066	0.00042751590
0.11883601	0.024630120	0.00043404663
0.11896750	0.023878522	0.00042745778
0.11909899	0.023697968	0.00042806809
0.11923048	0.023498148	0.00041975612
0.11936196	0.023897351	0.00042701522
0.11949345	0.023884642	0.00042300711
0.11962494	0.023678820	0.00042227857
0.11975643	0.023759926	0.00042489730
0.11988792	0.024411977	0.00042552608
0.12001941	0.024483809	0.00042697181
0.12015090	0.023072023	0.00041648249
0.12028239	0.024298459	0.00042557097
0.12041387	0.023543795	0.00041840865
0.12054536	0.023586087	0.00041683790
0.12067685	0.023350700	0.00041655746
0.12080834	0.023592922	0.00041835366
0.12093983	0.023524784	0.00041337843
0.12107132	0.024235429	0.00042462074
0.12120281	0.023792455	0.00041700187
0.12133429	0.024202305	0.00041966579
0.12146578	0.023666692	0.00041733898
0.12159727	0.023724358	0.00041414085
0.12172876	0.022742789	0.00041051838
0.12186025	0.023229477	0.00041179663
0.12199174	0.023997036	0.00041741951
0.12212323	0.023309893	0.00041332244
0.12225472	0.024362006	0.00041945816
0.12238620	0.023337902	0.00041414262
0.12251769	0.023927080	0.00041487971
0.12264918	0.024687802	0.00042147145
0.12278067	0.023936563	0.00041676939
0.12291216	0.024436305	0.00041924053
0.12304365	0.023728383	0.00041419553
0.12317514	0.024528936	0.00041905851
0.12330663	0.023681648	0.00041387274
0.12343811	0.023383123	0.00041289961
0.12356960	0.023613657	0.00041240326
0.12370109	0.023335436	0.00041144605
0.12383258	0.023887473	0.00041464671
0.12396407	0.023840219	0.00041095078
0.12409556	0.023265491	0.00041267368
0.12422705	0.023252527	0.00040746182
0.12435853	0.023692320	0.00041171866
0.12449002	0.023583117	0.00041011916
0.12462151	0.023689533	0.00041279379
0.12475300	0.024695616	0.00041862057
0.12488449	0.023957083	0.00041371006
0.12501598	0.024193630	0.00041649967
0.12514747	0.023992129	0.00041251931
0.12527896	0.024061442	0.00041286306
0.12541044	0.023635648	0.00041209601
0.12554193	0.023416266	0.00040775211
0.12567342	0.022954916	0.00040501601
0.12580491	0.024456815	0.00041750235
0.12593640	0.023339206	0.00040578803
0.12606789	0.023252896	0.00040837348
0.12619938	0.023718668	0.00040916800
0.12633087	0.024533610	0.00041661326
0.12646235	0.024316150	0.00041426950
0.12659384	0.023591515	0.00040523197
0.12672533	0.022869389	0.00040591750
0.12685682	0.023695442	0.00040630936
0.12698831	0.023354342	0.00040733989
0.12711980	0.022734429	0.00040145539
0.12725129	0.024608304	0.00041274728
0.12738277	0.023277364	0.00040630230
0.12751426	0.024137151	0.00041049341
0.12764575	0.023554732	0.00040719275
0.12777724	0.023546762	0.00040579663
0.12790873	0.023558752	0.00040616057
0.12804022	0.023735732	0.00040854644
0.12817171	0.024524925	0.00041147654
0.12830320	0.024270150	0.00041083648
0.12843468	0.023161716	0.00040338977
0.12856617	0.023170650	0.00040167719
0.12869766	0.023251250	0.00040324609
0.12882915	0.023174608	0.00040434966
0.12896064	0.024155070	0.00040727851
0.12909213	0.024549707	0.00041023012
0.12922362	0.023091529	0.00040100917
0.12935511	0.023437809	0.00040503784
0.12948659	0.023370356	0.00040376408
0.12961808	0.023142671	0.00039923213
0.12974957	0.024214602	0.00040846345
0.12988106	0.023212154	0.00040129306
0.13001255	0.024521925	0.00040968453
0.13014404	0.023773999	0.00040702093
0.13027553	0.022919180	0.00039805564
0.13040701	0.023780022	0.00040449571
0.13053850	0.023858622	0.00040629422
0.13066999	0.023837873	0.00040404846
0.13080148	0.023763658	0.00040331723
0.13093297	0.024313785	0.00040567068
0.13106446	0.023292519	0.00040065807
0.13119595	0.023052056	0.00039937613
0.13132744	0.023373035	0.00040007344
0.13145892	0.023185834	0.00039970539
0.13159041	0.023519945	0.00040284313
0.13172190	0.023732868	0.00039993622
0.13185339	0.023573376	0.00040246397
0.13198488	0.024107962	0.00040508041
0.13211637	0.024486022	0.00040776951
0.13224786	0.023942211	0.00040332642
0.13237935	0.024020132	0.00040308121
0.13251083	0.023917334	0.00040269698
0.13264232	0.023867859	0.00040176203
0.13277381	0.023870945	0.00040501225
0.13290530	0.022634356	0.00039235580
0.13303679	0.023468657	0.00039974381
0.13316828	0.023694676	0.00040280387
0.13329977	0.023472403	0.00039688055
0.13343125	0.022914688	0.00039931241
0.13356274	0.023333696	0.00039573112
0.13369423	0.024099183	0.00040309363
0.13382572	0.023516687	0.00039964931
0.13395721	0.023549453	0.00039871597
0.13408870	0.023091948	0.00039812691
0.13422019	0.023678031	0.00039626027
0.13435168	0.023309428	0.00039823547
0.13448316	0.023419676	0.00039896566
0.13461465	0.023932359	0.00039864812
0.13474614	0.023974478	0.00040017145
0.13487763	0.023257501	0.00039592068
0.13500912	0.022627409	0.00039133163
0.13514061	0.023472335	0.00039862616
0.13527210	0.023130415	0.00039528742
0.13540359	0.023739907	0.00039683994
0.13553507	0.023691483	0.00039707277
0.13566656	0.024100238	0.00040073114
0.13579805	0.023570343	0.00039751582
0.13592954	0.023446745	0.00039336708
0.13606103	0.023639287	0.00039824266
0.13619252	0.023533435	0.00039555167
0.13632401	0.023945460	0.00039549446
0.13645549	0.023956816	0.00039943824
0.13658698	0.023329713	0.00039271286
0.13671847	0.023607604	0.00039603047
0.13684996	0.023929695	0.00039890575
0.13698145	0.023657833	0.00039507723
0.13711294	0.024120909	0.00039800730
0.13724443	0.023636766	0.00039598196
0.13737592	0.023365600	0.00039169606
0.13750740	0.024066523	0.00039906958
0.13763889	0.024063012	0.00039609629
0.13777038	0.023387985	0.00039337710
0.13790187	0.022917493	0.00038967160
0.13803336	0.023624644	0.00039273705
0.13816485	0.024333095	0.00039962049
0.13829634	0.024320268	0.00039702645
0.13842783	0.023498827	0.00039442491
0.13855931	0.023146759	0.00039025296
0.13869080	0.023482942	0.00039306565
0.13882229	0.024224822	0.00039642959
0.13895378	0.024089454	0.00039427786
0.13908527	0.023713899	0.00039470254
0.13921676	0.023874191	0.00039583701
0.13934825	0.023636309	0.00039250848
0.13947973	0.023426446	0.00039176861
0.13961122	0.023545082	0.00039135327
0.13974271	0.023344239	0.00039153871
0.13987420	0.024034533	0.00039659028
0.14000569	0.023487241	0.00038866583
0.14013718	0.022995197	0.00038683887
0.14026867	0.023044291	0.00038749085
0.14040016	0.023426654	0.00039204972
0.14053164	0.023612227	0.00039307209
0.14066313	0.023680665	0.00038866694
0.14079462	0.024231350	0.00039535105
0.14092611	0.023246985	0.00038707546
0.14105760	0.023486825	0.00038898424
0.14118909	0.024161268	0.00039501836
0.14132058	0.023209014	0.00038536882
0.14145207	0.023470483	0.00038921103
0.14158355	0.022792114	0.00038299085
0.14171504	0.023183460	0.00038604768
0.14184653	0.023702081	0.00038989255
0.14197802	0.023272247	0.00038509298
0.14210951	0.023338779	0.00038557973
0.14224100	0.023392784	0.00038858273
0.14237249	0.022876452	0.00038231860
0.14250398	0.023992098	0.00039205651
0.14263546	0.023917216	0.00038780340
0.14276695	0.023593808	0.00038791060
0.14289844	0.023205704	0.00038450831
0.14302993	0.023402717	0.00038572522
0.14316142	0.023536911	0.00038768834
0.14329291	0.023683875	0.00038617310
0.14342440	0.023862400	0.00038821992
0.14355588	0.023160513	0.00038385618
0.14368737	0.023568589	0.00038617846
0.14381886	0.023654573	0.00038693326
0.14395035	0.023039992	0.00038127209
0.14408184	0.023446584	0.00038454604
0.14421333	0.023375594	0.00038689053
0.14434482	0.023209049	0.00038477236
0.14447631	0.023816080	0.00038662386
0.14460779	0.023627711	0.00038582610
0.14473928	0.022982398	0.00038111075
0.14487077	0.023933939	0.00039014622
0.14500226	0.023810362	0.00038613102
0.14513375	0.023912670	0.00038991816
0.14526524	0.023754556	0.00038438246
0.14539673	0.024020151	0.00038748094
0.14552822	0.023877495	0.00038934326
0.14565970	0.022924633	0.00038044308
0.14579119	0.023962377	0.00038784969
0.14592268	0.023090337	0.00038021638
0.14605417	0.024084797	0.00038843508
0.14618566	0.024455635	0.00039152908
0.14631715	0.023659069	0.00038360428
0.14644864	0.023645023	0.00038490812
0.14658012	0.023832290	0.00038551121
0.14671161	0.023003627	0.00038105695
0.14684310	0.023068357	0.00038317019
0.14697459	0.023692204	0.00038447003
0.14710608	0.023854982	0.00038524247
0.14723757	0.023588285	0.00038438971
0.14736906	0.023629142	0.00038454806
0.14750055	0.023567494	0.00038421751
0.14763203	0.023620278	0.00038287342
0.14776352	0.022989670	0.00037855729
0.14789501	0.023501471	0.00038283065
0.14802650	0.023755768	0.00038251627
0.14815799	0.023609029	0.00038513361
0.14828948	0.023949219	0.00038553555
0.14842097	0.023260627	0.00038092248
0.14855246	0.023971606	0.00038454348
0.14868394	0.023646393	0.00038103571
0.14881543	0.023513431	0.00038081494
0.14894692	0.023159829	0.00037929333
0.14907841	0.024055361	0.00038421493
0.14920990	0.023377064	0.00037924828
0.14934139	0.023842102	0.00038294167
0.14947288	0.024132218	0.00038569724
0.14960436	0.023754585	0.00038252533
0.14973585	0.023369628	0.00037831813
0.14986734	0.023614710	0.00038219133
0.14999883	0.024188501	0.00038392620
0.15013032	0.023903313	0.00038453114
0.15026181	0.023354538	0.00038036245
0.15039330	0.023811300	0.00038175943
0.15052479	0.023652515	0.00038104296
0.15065627	0.023583957	0.00038015590
0.15078776	0.023904247	0.00038370806
0.15091925	0.023429434	0.00037948200
0.15105074	0.023195258	0.00037687720
0.15118223	0.023363399	0.00037948034
0.15131372	0.023681100	0.00038053653
0.15144521	0.023702910	0.00038074082
0.15157670	0.023939107	0.00038236941
0.15170818	0.023775001	0.00037993415
0.15183967	0.023417165	0.00037798287
0.15197116	0.023185726	0.00037699855
0.15210265	0.023998060	0.00038171678
0.15223414	0.024171483	0.00038205038
0.15236563	0.023400367	0.00037591419
0.15249712	0.023575532	0.00037944408
0.15262860	0.023671928	0.00037852673
0.15276009	0.023489557	0.00037940486
0.15289158	0.023582098	0.00037852981
0.15302307	0.023422796	0.00037493099
0.15315456	0.024094988	0.00038070290
0.15328605	0.023296082	0.00037624466
0.15341754	0.023294897	0.00037660978
0.15354903	0.023929573	0.00037892053
0.15368051	0.023308556	0.00037637939
0.15381200	0.023884582	0.00037821619
0.15394349	0.023503143	0.00037762072
0.15407498	0.023079754	0.00037633955
0.15420647	0.024244863	0.00037903968
0.15433796	0.023262089	0.00037495434
0.15446945	0.023513995	0.00037553100
0.15460094	0.023134671	0.00037551082
0.15473242	0.023875716	0.00037957175
0.15486391	0.023850394	0.00037760145
0.15499540	0.023489133	0.00037484282
0.15512689	0.024013029	0.00037927275
0.15525838	0.023513653	0.00037614576
0.15538987	0.023665801	0.00037630357
0.15552136	0.023658812	0.00037561314
0.15565284	0.024066907	0.00037702146
0.15578433	0.023899047	0.00037763348
0.15591582	0.023227059	0.00037423399
0.15604731	0.023775827	0.00037708474
0.15617880	0.023640998	0.00037524964
0.15631029	0.023564184	0.00037557904
0.15644178	0.023560290	0.00037391957
0.15657327	0.023928216	0.00037829550
0.15670475	0.023692149	0.00037336220
0.15683624	0.023282400	0.00037267477
0.15696773	0.023164801	0.00037150940
0.15709922	0.023475734	0.00037300484
0.15723071	0.024069187	0.00037798202
0.15736220	0.023760593	0.00037280511
0.15749369	0.023091368	0.00037147695
0.15762518	0.023844713	0.00037533936
0.15775666	0.024538605	0.00037909879
0.15788815	0.024176101	0.00037729452
0.15801964	0.022884127	0.00036790221
0.15815113	0.023122649	0.00036912738
0.15828262	0.023684797	0.00037304613
0.15841411	0.023458655	0.00037344531
0.15854560	0.023987280	0.00037579404
0.15867708	0.023828884	0.00037380044
0.15880857	0.022946269	0.00037014113
0.15894006	0.023688866	0.00037170303
0.15907155	0.023562580	0.00037146632
0.15920304	0.023652328	0.00037464044
0.15933453	0.023329711	0.00036910866
0.15946602	0.023180084	0.00036898319
0.15959751	0.023716816	0.00037370135
0.15972899	0.023534047	0.00037154858
0.15986048	0.022942236	0.00036824119
0.15999197	0.023326653	0.00036815206
0.16012346	0.023817791	0.00037344549
0.16025495	0.023694608	0.00037189964
0.16038644	0.024090374	0.00037315400
0.16051793	0.024122838	0.00037419104
0.16064942	0.023866966	0.00036982803
0.16078090	0.023809671	0.00037182739
0.16091239	0.023354447	0.00036978816
0.16104388	0.023902459	0.00037085882
0.16117537	0.023731810	0.00037229473
0.16130686	0.023720821	0.00037064204
0.16143835	0.023447812	0.00036967828
0.16156984	0.023590658	0.00037061111
0.16170133	0.023670723	0.00036760315
0.16183281	0.023342190	0.00036893272
0.16196430	0.023705725	0.00036944895
0.16209579	0.023638693	0.00036948693
0.16222728	0.023383557	0.00036862624
0.16235877	0.023525733	0.00036672835
0.16249026	0.023375658	0.00036879465
0.16262175	0.023860282	0.00037040636
0.16275323	0.023104199	0.00036539753
0.16288472	0.023550293	0.00036787500
0.16301621	0.023920301	0.00036957836
0.16314770	0.023714457	0.00037111447
0.16327919	0.023519854	0.00036760994
0.16341068	0.023373378	0.00036650419
0.16354217	0.023746338	0.00036872142
0.16367366	0.024564870	0.00037409395
0.16380514	0.023339674	0.00036764605
0.16393663	0.023457497	0.00036799476
0.16406812	0.023241793	0.00036398840
0.16419961	0.022886747	0.00036251270
0.16433110	0.023612775	0.00036753549
0.16446259	0.023393054	0.00036590149
0.16459408	0.023527493	0.00036757662
0.16472557	0.023663679	0.00036620413
0.16485705	0.023793240	0.00036905808
0.16498854	0.023319585	0.00036583606
0.16512003	0.023351958	0.00036488473
0.16525152	0.023853348	0.00036925630
0.16538301	0.023773484	0.00036594631
0.16551450	0.023070850	0.00036454039
0.16564599	0.023069444	0.00036349397
0.16577747	0.023927635	0.00036915499
0.16590896	0.024065718	0.00036997428
0.16604045	0.023409912	0.00036311842
0.16617194	0.023609819	0.00036595451
0.16630343	0.023265819	0.00036184092
0.16643492	0.024113097	0.00036847403
0.16656641	0.022990845	0.00036350777
0.16669790	0.023965937	0.00036606419
0.16682938	0.023505446	0.00036535639
0.16696087	0.023569958	0.00036588209
0.16709236	0.023810893	0.00036434473
0.16722385	0.022904181	0.00036103316
0.16735534	0.023649753	0.00036512588
0.16748683	0.023772408	0.00036583917
0.16761832	0.024258053	0.00036952386
0.16774981	0.023600850	0.00036294998
0.16788129	0.023111163	0.00036326592
0.16801278	0.023932026	0.00036496773
0.16814427	0.023840317	0.00036632388
0.16827576	0.023401860	0.00036379580
0.16840725	0.023322764	0.00036137635
0.16853874	0.023443247	0.00036306361
0.16867023	0.023519646	0.00036182139
0.16880171	0.023398506	0.00036156952
0.16893320	0.023557586	0.00036483669
0.16906469	0.023755296	0.00036232519
0.16919618	0.023235708	0.00036305916
0.16932767	0.023480470	0.00036095323
0.16945916	0.023047103	0.00035992564
0.16959065	0.023136335	0.00036114215
0.16972214	0.023661270	0.00036243900
0.16985362	0.023233324	0.00036052088
0.16998511	0.023402102	0.00035933244
0.17011660	0.023915196	0.00036489545
0.17024809	0.024222978	0.00036712108
0.17037958	0.023612586	0.00036146498
0.17051107	0.023261499	0.00036109119
0.17064256	0.023068273	0.00035935206
0.17077405	0.023468983	0.00036030311
0.17090553	0.024421687	0.00036673643
0.17103702	0.023531806	0.00036139527
0.17116851	0.023468723	0.00036107024
0.17130000	0.023267774	0.00036110728
0.17143149	0.023207788	0.00035977173
0.17156298	0.023592957	0.00036215961
0.17169447	0.022579517	0.00035385961
0.17182595	0.023756067	0.00036284105
0.17195744	0.023484462	0.00036002318
0.17208893	0.022831522	0.00035515755
0.17222042	0.023462925	0.00035970707
0.17235191	0.023553405	0.00035978136
0.17248340	0.023557741	0.00035985346
0.17261489	0.023622877	0.00036057200
0.17274638	0.023402744	0.00035786487
0.17287786	0.024013672	0.00036416693
0.17300935	0.023967977	0.00036243384
0.17314084	0.023345480	0.00035864114
0.17327233	0.023164569	0.00035768315
0.17340382	0.023947183	0.00036129300
0.17353531	0.023077017	0.00035720797
0.17366680	0.023305504	0.00035740522
0.17379829	0.023464323	0.00035758618
0.17392977	0.022942252	0.00035625065
0.17406126	0.023218057	0.00035679825
0.17419275	0.023436780	0.00035861529
0.17432424	0.023991986	0.00036159537
0.17445573	0.023197533	0.00035618411
0.17458722	0.022805066	0.00035557356
0.17471871	0.023384027	0.00035699714
0.17485019	0.023880283	0.00035960373
0.17498168	0.023145656	0.00035480161
0.17511317	0.022913656	0.00035496471
0.17524466	0.022601871	0.00035387896
0.17537615	0.023879429	0.00035902893
0.17550764	0.022612826	0.00035166731
0.17563913	0.022972139	0.00035423128
0.17577062	0.023577037	0.00035662079
0.17590210	0.023023368	0.00035481268
0.17603359	0.023639839	0.00035651728
0.17616508	0.023465464	0.00035756634
0.17629657	0.023155133	0.00035693064
0.17642806	0.023674899	0.00035644282
0.17655955	0.023895321	0.00036026650
0.17669104	0.023242402	0.00035440460
0.17682253	0.023395466	0.00035510196
0.17695401	0.023311189	0.00035648014
0.17708550	0.024250015	0.00035941442
0.17721699	0.023973490	0.00035942608
0.17734848	0.024032892	0.00035813748
0.17747997	0.023875995	0.00035738747
0.17761146	0.022733041	0.00035315115
0.17774295	0.023296072	0.00035254995
0.17787443	0.023338607	0.00035510118
0.17800592	0.023580161	0.00035531413
0.17813741	0.023515508	0.00035521155
0.17826890	0.023776166	0.00035808265
0.17840039	0.024259691	0.00035884685
0.17853188	0.023773314	0.00035718299
0.17866337	0.023732747	0.00035524852
0.17879486	0.022993663	0.00035105401
0.17892634	0.023469578	0.00035500700
0.17905783	0.023190430	0.00035095538
0.17918932	0.022915537	0.00035323187
0.17932081	0.023579683	0.00035367742
0.17945230	0.024051998	0.00035828311
0.17958379	0.023309866	0.00035329182
0.17971528	0.023335139	0.00035201880
0.17984677	0.023935004	0.00035651337
0.17997825	0.023398808	0.00035262696
0.18010974	0.023632884	0.00035378334
0.18024123	0.022677147	0.00034823468
0.18037272	0.022991856	0.00034807503
0.18050421	0.023455398	0.00036049526
0.18063570	0.023169540	0.00036133697
0.18076719	0.023981301	0.00036696600
0.18089867	0.023803688	0.00036956417
0.18103016	0.023191502	0.00036674993
0.18116165	0.023374332	0.00036970887
0.18129314	0.023517338	0.00037179968
0.18142463	0.023310725	0.00037163662
0.18155612	0.023331572	0.00037393449
0.18168761	0.023152550	0.00037364485
0.18181910	0.023003474	0.00037558010
0.18195058	0.023269194	0.00037755573
0.18208207	0.022788467	0.00037310402
0.18221356	0.023312808	0.00037982011
0.18234505	0.023578748	0.00038139700
0.18247654	0.023175963	0.00037994861
0.18260803	0.023167959	0.00038166259
0.18273952	0.022989862	0.00038077216
0.18287101	0.023805710	0.00038900494
0.18300249	0.022964366	0.00038263205
0.18313398	0.022650215	0.00037993696
0.18326547	0.022979794	0.00038636137
0.18339696	0.022883972	0.00038378041
0.18352845	0.023623043	0.00038994290
0.18365994	0.022905445	0.00038638049
0.18379143	0.022707553	0.00038439601
0.18392292	0.023103356	0.00039008053
0.18405440	0.023176796	0.00039047538
0.18418589	0.023880364	0.00039665174
0.18431738	0.023862380	0.00039804963
0.18444887	0.023207680	0.00039216040
0.18458036	0.023392989	0.00039513099
0.18471185	0.023329166	0.00039604507
0.18484334	0.023565024	0.00039734091
0.18497482	0.022953258	0.00039542811
0.18510631	0.023584146	0.00039782916
0.18523780	0.023169063	0.00040006361
0.18536929	0.023338165	0.00039372696
0.18550078	0.023211098	0.00038599035
0.18563227	0.022792932	0.00038375770
0.18576376	0.023468723	0.00038004428
0.18589525	0.023363568	0.00038368321
0.18602673	0.023638143	0.00038295590
0.18615822	0.023559287	0.00038073585
0.18628971	0.023045700	0.00037474109
0.18642120	0.023062749	0.00037420286
0.18655269	0.023191072	0.00037688896
0.18668418	0.024044604	0.00037807406
0.18681567	0.023092108	0.00037102370
0.18694716	0.023732818	0.00037562662
0.18707864	0.023682218	0.00037151010
0.18721013	0.023892711	0.00037532733
0.18734162	0.023396002	0.00037104060
0.18747311	0.024018134	0.00037213787
0.18760460	0.023772443	0.00037272365
0.18773609	0.023874084	0.00036922251
0.18786758	0.023282234	0.00036557431
0.18799906	0.024023946	0.00037150683
0.18813055	0.023651688	0.00036590098
0.18826204	0.023136554	0.00036333530
0.18839353	0.022621183	0.00035620327
0.18852502	0.023043773	0.00036179151
0.18865651	0.023141224	0.00036335575
0.18878800	0.023743486	0.00036240899
0.18891949	0.023474450	0.00036052327
0.18905097	0.023152585	0.00035891017
0.18918246	0.023052746	0.00035814209
0.18931395	0.023349858	0.00035959734
0.18944544	0.023299373	0.00035758679
0.18957693	0.023597867	0.00035950159
0.18970842	0.022978217	0.00035290683
0.18983991	0.023877643	0.00036070740
0.18997140	0.023492671	0.00035829634
0.19010288	0.023589165	0.00035557599
0.19023437	0.023982585	0.00036016076
0.19036586	0.023642812	0.00035613054
0.19049735	0.023293121	0.00035437045
0.19062884	0.022755067	0.00035100921
0.19076033	0.023265056	0.00035217041
0.19089182	0.024146409	0.00035676459
0.19102330	0.023528827	0.00035396966
0.19115479	0.023808447	0.00035441178
0.19128628	0.023816328	0.00035536475
0.19141777	0.023509335	0.00035281962
0.19154926	0.023224799	0.00035126162
0.19168075	0.023220364	0.00035045751
0.19181224	0.023452186	0.00035332774
0.19194373	0.023364911	0.00035156650
0.19207521	0.022849810	0.00034707607
0.19220670	0.022946794	0.00034869759
0.19233819	0.023419512	0.00035184949
0.19246968	0.023937545	0.00035368981
0.19260117	0.023336908	0.00035174985
0.19273266	0.022970226	0.00034830563
0.19286415	0.023425953	0.00034989038
0.19299564	0.024359314	0.00035715541
0.19312712	0.022834857	0.00034658283
0.19325861	0.023053909	0.00034953464
0.19339010	0.023206694	0.00034811615
0.19352159	0.023186168	0.00034930149
0.19365308	0.023167526	0.00034964132
0.19378457	0.023336463	0.00034894490
0.19391606	0.023382873	0.00034989951
0.19404754	0.023029233	0.00034798671
0.19417903	0.023737243	0.00035191264
0.19431052	0.023793927	0.00035231852
0.19444201	0.023730343	0.00035091914
0.19457350	0.023872198	0.00035206693
0.19470499	0.023705109	0.00035039368
0.19483648	0.023789017	0.00034980502
0.19496797	0.024356540	0.00035503446
0.19509945	0.023266596	0.00034676948
0.19523094	0.023134334	0.00034600647
0.19536243	0.023435113	0.00034759095
0.19549392	0.023435853	0.00034743389
0.19562541	0.023207385	0.00034767982
0.19575690	0.022655570	0.00034298335
0.19588839	0.023185396	0.00034609397
0.19601988	0.022687345	0.00034217375
0.19615136	0.023170106	0.00034410523
0.19628285	0.023185435	0.00034732397
0.19641434	0.022678520	0.00034259097
0.19654583	0.023316567	0.00034708028
0.19667732	0.023285514	0.00034550717
0.19680881	0.023026580	0.00034542764
0.19694030	0.023189683	0.00034578977
0.19707178	0.023322181	0.00034571362
0.19720327	0.023612220	0.00034792475
0.19733476	0.023363951	0.00034514205
0.19746625	0.023660275	0.00034741011
0.19759774	0.023758709	0.00034908534
0.19772923	0.023324830	0.00034527015
0.19786072	0.022912752	0.00034068272
0.19799221	0.023668388	0.00034853656
0.19812369	0.023440630	0.00034474662
0.19825518	0.023570484	0.00034761172
0.19838667	0.022900075	0.00034175172
0.19851816	0.023663468	0.00034623454
0.19864965	0.023255169	0.00034496488
0.19878114	0.023948602	0.00034666423
0.19891263	0.023740035	0.00034843552
0.19904412	0.023652605	0.00034500211
0.19917560	0.022693048	0.00034112716
0.19930709	0.023539140	0.00034601310
0.19943858	0.023137369	0.00034240594
0.19957007	0.022660948	0.00034088927
0.19970156	0.023542588	0.00034409471
0.19983305	0.023398482	0.00034425238
0.19996454	0.023515507	0.00034444143
0.20009602	0.023291043	0.00034262314
0.20022751	0.022386205	0.00033874686
0.20035900	0.022544446	0.00033981924
0.20049049	0.023095124	0.00034080628
0.20062198	0.023841715	0.00034578962
0.20075347	0.023555151	0.00034357059
0.20088496	0.022867949	0.00034016277
0.20101645	0.023269775	0.00034159218
0.20114793	0.022776342	0.00033883219
0.20127942	0.022917462	0.00033968277
0.20141091	0.022867363	0.00033879958
0.20154240	0.023297190	0.00034273085
0.20167389	0.023178930	0.00034191315
0.20180538	0.023730851	0.00034209113
0.20193687	0.023226128	0.00034096236
0.20206836	0.023910977	0.00034479856
0.20219984	0.023293819	0.00034236470
0.20233133	0.023153921	0.00034135590
0.20246282	0.023238480	0.00033959290
0.20259431	0.023329769	0.00034163259
0.20272580	0.023276066	0.00034129995
0.20285729	0.024050064	0.00034452230
0.20298878	0.023202985	0.00034106835
0.20312027	0.023106335	0.00033732097
0.20325175	0.023267618	0.00034010117
0.20338324	0.023083563	0.00033762854
0.20351473	0.023328173	0.00034047804
0.20364622	0.023190752	0.00033970373
0.20377771	0.023124007	0.00033749624
0.20390920	0.023030552	0.00033863510
0.20404069	0.023101064	0.00033848305
0.20417217	0.022819509	0.00033730549
0.20430366	0.023372558	0.00034078691
0.20443515	0.022908588	0.00033398343
0.20456664	0.023620768	0.00034015599
0.20469813	0.023181317	0.00033796471
0.20482962	0.023298548	0.00033826068
0.20496111	0.023147605	0.00033781895
0.20509260	0.022988740	0.00033606961
0.20522408	0.023151609	0.00033735163
0.20535557	0.023550902	0.00034076466
0.20548706	0.022780628	0.00033537331
0.20561855	0.023404210	0.00033931431
0.20575004	0.023322290	0.00033599265
0.20588153	0.023341228	0.00033908057
0.20601302	0.022877561	0.00033673010
0.20614451	0.023386532	0.00033659405
0.20627599	0.023042433	0.00033693985
0.20640748	0.022866607	0.00033435671
0.20653897	0.023236580	0.00033770837
0.20667046	0.023464565	0.00033851623
0.20680195	0.023043664	0.00033439548
0.20693344	0.023253098	0.00033761854
0.20706493	0.022864020	0.00033330287
0.20719641	0.023498400	0.00033810126
0.20732790	0.022726247	0.00033574880
0.20745939	0.022893289	0.00033329507
0.20759088	0.023413823	0.00033742067
0.20772237	0.023094138	0.00033549468
0.20785386	0.022976145	0.00033509224
0.20798535	0.023178819	0.00033787835
0.20811684	0.023240443	0.00033575255
0.20824832	0.023264223	0.00033701335
0.20837981	0.023505503	0.00033648476
0.20851130	0.023119787	0.00033596447
0.20864279	0.023129060	0.00033598637
0.20877428	0.023259847	0.00033544210
0.20890577	0.022893764	0.00033303477
0.20903726	0.023400136	0.00033655123
0.20916875	0.022768576	0.00033363368
0.20930023	0.023003464	0.00033391370
0.20943172	0.023860532	0.00033748727
0.20956321	0.023655376	0.00033713936
0.20969470	0.023372908	0.00033493125
0.20982619	0.023560261	0.00033623406
0.20995768	0.023411579	0.00033655448
0.21008917	0.023192756	0.00033365406
0.21022065	0.023073505	0.00033386555
0.21035214	0.023309065	0.00033530730
0.21048363	0.023708914	0.00033628543
0.21061512	0.023420007	0.00033640521
0.21074661	0.023509710	0.00033447501
0.21087810	0.023129432	0.00033232369
0.21100959	0.023366638	0.00033664760
0.21114108	0.022993030	0.00033177289
0.21127256	0.023267116	0.00033587923
0.21140405	0.023417781	0.00033370385
0.21153554	0.023275116	0.00033481791
0.21166703	0.023323752	0.00033426443
0.21179852	0.023491298	0.00033540221
0.21193001	0.023429131	0.00033604161
0.21206150	0.023586001	0.00033393760
0.21219299	0.023149357	0.00033226574
0.21232447	0.023627460	0.00033682773
0.21245596	0.023998148	0.00033610752
0.21258745	0.023438126	0.00033473894
0.21271894	0.023827145	0.00033625240
0.21285043	0.022768788	0.00032987828
0.21298192	0.023004394	0.00033277455
0.21311341	0.023427752	0.00033305917
0.21324489	0.023224613	0.00033304444
0.21337638	0.023510442	0.00033297675
0.21350787	0.023137482	0.00033212929
0.21363936	0.023408353	0.00033488976
0.21377085	0.023347521	0.00033280892
0.21390234	0.023721408	0.00033716643
0.21403383	0.022873787	0.00033035173
0.21416532	0.023043698	0.00033022637
0.21429680	0.023262718	0.00033262717
0.21442829	0.023506456	0.00033329429
0.21455978	0.023015829	0.00033027447
0.21469127	0.022632426	0.00032740194
0.21482276	0.023129288	0.00032989740
0.21495425	0.022783626	0.00032874957
0.21508574	0.023260293	0.00033070783
0.21521723	0.023068084	0.00033020162
0.21534871	0.023479428	0.00033261206
0.21548020	0.023621400	0.00033129791
0.21561169	0.023311317	0.00033216662
0.21574318	0.023295295	0.00033156702
0.21587467	0.022976315	0.00032818237
0.21600616	0.023197425	0.00033035488
0.21613765	0.022790966	0.00032690876
0.21626913	0.023076130	0.00033024238
0.21640062	0.023635769	0.00033337641
0.21653211	0.023158792	0.00033020325
0.21666360	0.022451112	0.00032451221
0.21679509	0.022772861	0.00032600683
0.21692658	0.023747621	0.00033400272
0.21705807	0.023083545	0.00032841191
0.21718956	0.023720410	0.00033047651
0.21732104	0.023457787	0.00033161680
0.21745253	0.023545640	0.00033153398
0.21758402	0.023576760	0.00033187023
0.21771551	0.023648347	0.00033086732
0.21784700	0.022925011	0.00032532076
0.21797849	0.023381857	0.00033089561
0.21810998	0.023399855	0.00033009421
0.21824147	0.023564112	0.00033056460
0.21837295	0.023110882	0.00032917321
0.21850444	0.023604663	0.00032948805
0.21863593	0.022649591	0.00032571628
0.21876742	0.023231879	0.00032724504
0.21889891	0.022760365	0.00032659286
0.21903040	0.023251315	0.00033014865
0.21916189	0.023788088	0.00033011438
0.21929337	0.023232198	0.00032851972
0.21942486	0.023242985	0.00032803767
0.21955635	0.023008492	0.00032763411
0.21968784	0.022583160	0.00032487402
0.21981933	0.023355674	0.00032575068
0.21995082	0.023697607	0.00033040626
0.22008231	0.023672342	0.00032957800
0.22021380	0.023465345	0.00032944168
0.22034528	0.022324558	0.00032349338
0.22047677	0.023472125	0.00032695169
0.22060826	0.022754291	0.00032555269
0.22073975	0.023205575	0.00032749992
0.22087124	0.023463278	0.00032925530
0.22100273	0.022434167	0.00032237681
0.22113422	0.022833022	0.00032348765
0.22126571	0.023367141	0.00032753617
0.22139719	0.023825838	0.00033020885
0.22152868	0.023553341	0.00032868630
0.22166017	0.023545753	0.00032967154
0.22179166	0.023600975	0.00032754865
0.22192315	0.022713113	0.00032397953
0.22205464	0.023364714	0.00032689155
0.22218613	0.023810680	0.00032901337
0.22231761	0.023718472	0.00032881499
0.22244910	0.023608085	0.00032803804
0.22258059	0.023187548	0.00032532751
0.22271208	0.023424102	0.00032703135
0.22284357	0.022857716	0.00032383517
0.22297506	0.023086184	0.00032629490
0.22310655	0.022999828	0.00032348386
0.22323804	0.023125900	0.00032608042
0.22336952	0.023255331	0.00032676159
0.22350101	0.023240484	0.00032410108
0.22363250	0.022759255	0.00032333928
0.22376399	0.023469433	0.00032576781
0.22389548	0.023068373	0.00032484931
0.22402697	0.023204499	0.00032649776
0.22415846	0.023587284	0.00032678297
0.22428995	0.022842333	0.00032294160
0.22442143	0.022985264	0.00032213113
0.22455292	0.022876723	0.00032267512
0.22468441	0.023164011	0.00032476059
0.22481590	0.023665635	0.00032787987
0.22494739	0.022450999	0.00031866224
0.22507888	0.022808262	0.00032171213
0.22521037	0.022858236	0.00032329620
0.22534186	0.023396992	0.00032484969
0.22547334	0.023895508	0.00032685772
0.22560483	0.023338969	0.00032304711
0.22573632	0.023332582	0.00032452175
0.22586781	0.022445300	0.00032017766
0.22599930	0.022872371	0.00032339267
0.22613079	0.023905825	0.00032660361
0.22626228	0.022683863	0.00032096386
0.22639376	0.023032275	0.00032168522
0.22652525	0.023542875	0.00032462302
0.22665674	0.023389917	0.00032477100
0.22678823	0.023024765	0.00032092672
0.22691972	0.023332335	0.00032417786
0.22705121	0.023194959	0.00032265359
0.22718270	0.023063236	0.00032189559
0.22731419	0.022918198	0.00032235517
0.22744567	0.022864176	0.00032074822
0.22757716	0.023322300	0.00032296150
0.22770865	0.022882330	0.00032079496
0.22784014	0.023216254	0.00032238687
0.22797163	0.023509238	0.00032565718
0.22810312	0.022706156	0.00031887872
0.22823461	0.022376355	0.00031896669
0.22836610	0.023628259	0.00032621306
0.22849758	0.023165150	0.00032138118
0.22862907	0.023146283	0.00032313084
0.22876056	0.022819029	0.00031833962
0.22889205	0.023317794	0.00032220735
0.22902354	0.023010014	0.00032173902
0.22915503	0.022506599	0.00031774510
0.22928652	0.023272970	0.00032314294
0.22941800	0.023114199	0.00032057094
0.22954949	0.023193767	0.00032137849
0.22968098	0.023579285	0.00032367326
0.22981247	0.022795548	0.00031966284
0.22994396	0.023742899	0.00032440409
0.23007545	0.022892254	0.00032215187
0.23020694	0.022724093	0.00032464349
0.23033843	0.023120019	0.00033186069
0.23046991	0.023607448	0.00033371658
0.23060140	0.023036345	0.00033443897
0.23073289	0.023736480	0.00033744941
0.23086438	0.023557452	0.00033748591
0.23099587	0.023001529	0.00033879933
0.23112736	0.022731441	0.00033543273
0.23125885	0.023377154	0.00034270271
0.23139034	0.023711257	0.00034239640
0.23152182	0.023255844	0.00034238224
0.23165331	0.023423674	0.00034576192
0.23178480	0.023281215	0.00034503483
0.23191629	0.023742468	0.00034862528
0.23204778	0.022884088	0.00034357061
0.23217927	0.022774840	0.00034368605
0.23231076	0.023407320	0.00035032974
0.23244224	0.023834025	0.00035055969
0.23257373	0.023379341	0.00034963634
0.23270522	0.022572850	0.00034599839
0.23283671	0.023100529	0.00034684947
0.23296820	0.023326988	0.00035109428
0.23309969	0.023215877	0.00034831137
0.23323118	0.022908996	0.00034726056
0.23336267	0.023530417	0.00035162877
0.23349415	0.022613826	0.00034360819
0.23362564	0.023526956	0.00035229850
0.23375713	0.023186595	0.00034942136
0.23388862	0.023221871	0.00034950011
0.23402011	0.023155281	0.00035171714
0.23415160	0.022935016	0.00034810302
0.23428309	0.023507621	0.00035276677
0.23441458	0.023291718	0.00034945504
0.23454606	0.023768808	0.00035449875
0.23467755	0.023085948	0.00035057180
0.23480904	0.023494879	0.00035365282
0.23494053	0.022984490	0.00035102135
0.23507202	0.023447587	0.00035385757
0.23520351	0.023285715	0.00035307703
0.23533500	0.023249296	0.00035276227
0.23546648	0.022351543	0.00034776398
0.23559797	0.023617818	0.00035574404
0.23572946	0.023087487	0.00035250651
0.23586095	0.023291472	0.00035339966
0.23599244	0.023124819	0.00035348847
0.23612393	0.023194975	0.00035317120
0.23625542	0.022509260	0.00035029036
0.23638691	0.023292570	0.00035487412
0.23651839	0.023803202	0.00035660502
0.23664988	0.023299736	0.00035605466
0.23678137	0.023151498	0.00035469886
0.23691286	0.023338069	0.00035542222
0.23704435	0.023046137	0.00035374002
0.23717584	0.023532279	0.00035658326
0.23730733	0.023041660	0.00035567582
0.23743882	0.023059461	0.00035492489
0.23757030	0.022937315	0.00035495670
0.23770179	0.023343398	0.00035826082
0.23783328	0.022971544	0.00035349787
0.23796477	0.022854398	0.00035523566
0.23809626	0.022854446	0.00035418645
0.23822775	0.023637826	0.00035848173
0.23835924	0.022920207	0.00035752320
0.23849072	0.023229607	0.00035592423
0.23862221	0.022758353	0.00035587062
0.23875370	0.022984838	0.00035439381
0.23888519	0.022930057	0.00035616732
0.23901668	0.022075463	0.00035269853
0.23914817	0.022528857	0.00035064300
0.23927966	0.023435159	0.00035997800
0.23941115	0.023088531	0.00035739928
0.23954263	0.023160271	0.00035788433
0.23967412	0.022954490	0.00035859601
0.23980561	0.023023539	0.00035625191
0.23993710	0.023637898	0.00036272719
0.24006859	0.023520422	0.00036023394
0.24020008	0.023573362	0.00036193208
0.24033157	0.023239796	0.00036030414
0.24046306	0.022818681	0.00035623304
0.24059454	0.022820638	0.00035741685
0.24072603	0.023337336	0.00036153136
0.24085752	0.022737708	0.00035730492
0.24098901	0.022920088	0.00036022272
0.24112050	0.023008027	0.00035661666
0.24125199	0.022862660	0.00035722280
0.24138348	0.022878266	0.00035963536
0.24151496	0.022832627	0.00035776964
0.24164645	0.023250899	0.00036136854
0.24177794	0.022930921	0.00035669673
0.24190943	0.022846664	0.00035942786
0.24204092	0.023287005	0.00036135092
0.24217241	0.023079710	0.00035974028
0.24230390	0.023232812	0.00036188675
0.24243539	0.023421146	0.00036183654
0.24256687	0.022715112	0.00035814192
0.24269836	0.023489644	0.00036407307
0.24282985	0.023101532	0.00035985680
0.24296134	0.022845096	0.00035960454
0.24309283	0.022536689	0.00035710780
0.24322432	0.022971936	0.00035899665
0.24335581	0.022823116	0.00036164642
0.24348730	0.022660225	0.00035854574
0.24361878	0.022956417	0.00036016015
0.24375027	0.022795389	0.00035845596
0.24388176	0.023240482	0.00036126881
0.24401325	0.022808037	0.00036146511
0.24414474	0.022411762	0.00035598397
0.24427623	0.022952293	0.00036181283
0.24440772	0.023252506	0.00036226783
0.24453920	0.022876389	0.00036093132
0.24467069	0.023322965	0.00036662582
0.24480218	0.022988066	0.00036147806
0.24493367	0.022374757	0.00035721835
0.24506516	0.022925518	0.00036115076
0.24519665	0.023480717	0.00036591287
0.24532814	0.022877712	0.00036222185
0.24545963	0.023053111	0.00036295361
0.24559111	0.023189858	0.00036497417
0.24572260	0.023412069	0.00036550371
0.24585409	0.023070970	0.00036265926
0.24598558	0.023181268	0.00036409012
0.24611707	0.023120113	0.00036405729
0.24624856	0.022853999	0.00036048218
0.24638005	0.023527674	0.00036682357
0.24651154	0.022658500	0.00036062850
0.24664302	0.022917547	0.00036469364
0.24677451	0.022711015	0.00036120100
0.24690600	0.023515391	0.00036641075
0.24703749	0.023462041	0.00036705058
0.24716898	0.023090366	0.00036236160
0.24730047	0.023232627	0.00036754527
0.24743196	0.023359271	0.00036460095
0.24756345	0.023508695	0.00036660373
0.24769493	0.022811357	0.00036452866
0.24782642	0.022834669	0.00036148441
0.24795791	0.022602248	0.00036212972
0.24808940	0.022989293	0.00036499141
0.24822089	0.023186445	0.00036452093
0.24835238	0.023117273	0.00036630931
0.24848387	0.023085603	0.00036500682
0.24861535	0.023023625	0.00036603183
0.24874684	0.022831466	0.00036332414
0.24887833	0.023073146	0.00036485204
0.24900982	0.022959613	0.00036717895
0.24914131	0.023718273	0.00037022988
0.24927280	0.022900056	0.00036540996
0.24940429	0.023376312	0.00036798389
0.24953578	0.023035533	0.00036517550
0.24966726	0.023571090	0.00036936163
0.24979875	0.023170032	0.00036599970
0.24993024	0.023137099	0.00036846544
0.25006173	0.022944465	0.00036345240
0.25019322	0.023361322	0.00036821403
0.25032471	0.023003059	0.00036852731
0.25045620	0.023248357	0.00036733804
0.25058769	0.022968840	0.00036614127
0.25071917	0.022296156	0.00036155774
0.25085066	0.023216140	0.00036698670
0.25098215	0.023536856	0.00036948442
0.25111364	0.023757785	0.00036956371
0.25124513	0.023692853	0.00037124523
0.25137662	0.024399538	0.00037571971
0.25150811	0.023077101	0.00036495588
0.25163959	0.022808694	0.00036681011
0.25177108	0.023249842	0.00036588630
0.25190257	0.023068396	0.00036798469
0.25203406	0.023405489	0.00036921295
0.25216555	0.024191362	0.00037384278
0.25229704	0.023940761	0.00037375412
0.25242853	0.023486964	0.00036794446
0.25256002	0.023006149	0.00036899785
0.25269150	0.022626853	0.00036494015
0.25282299	0.023908352	0.00037212363
0.25295448	0.024103353	0.00037622663
0.25308597	0.023498412	0.00036938877
0.25321746	0.023054179	0.00036818817
0.25334895	0.023208646	0.00036884912
0.25348044	0.023854848	0.00037225906
0.25361193	0.024011671	0.00037479557
0.25374341	0.022865627	0.00036509100
0.25387490	0.023116696	0.00036775727
0.25400639	0.022734618	0.00037228492
0.25413788	0.022960584	0.00037689977
0.25426937	0.022775564	0.00038066762
0.25440086	0.023488160	0.00038777160
0.25453235	0.022985384	0.00038996087
0.25466383	0.022804291	0.00039081125
0.25479532	0.023571529	0.00039770801
0.25492681	0.023366974	0.00039707214
0.25505830	0.022842881	0.00039641532
0.25518979	0.023513165	0.00040162815
0.25532128	0.022717162	0.00039845467
0.25545277	0.023360787	0.00040519229
0.25558426	0.023780332	0.00040974738
0.25571574	0.023412617	0.00040808385
0.25584723	0.023606564	0.00041050686
0.25597872	0.023962987	0.00041685948
0.25611021	0.023015797	0.00040946490
0.25624170	0.023199053	0.00041358825
0.25637319	0.022670542	0.00041235205
0.25650468	0.023941098	0.00042134550
0.25663617	0.022865075	0.00041773172
0.25676765	0.023302726	0.00042205306
0.25689914	0.022440294	0.00041557140
0.25703063	0.023528309	0.00042871886
0.25716212	0.023372110	0.00042507666
0.25729361	0.022793487	0.00042527857
0.25742510	0.023144547	0.00042721594
0.25755659	0.023055175	0.00042917374
0.25768807	0.023196288	0.00043242445
0.25781956	0.022455719	0.00042552054
0.25795105	0.023324204	0.00043430951
0.25808254	0.022932336	0.00043728408
0.25821403	0.022736050	0.00043064034
0.25834552	0.022716069	0.00043476937
0.25847701	0.022928404	0.00043582493
0.25860850	0.023219951	0.00043921128
0.25873998	0.023264747	0.00044191981
0.25887147	0.022973506	0.00044071421
0.25900296	0.023670264	0.00044629318
0.25913445	0.022327175	0.00043412140
0.25926594	0.023566345	0.00044487336
0.25939743	0.022082868	0.00043702977
0.25952892	0.023616763	0.00044834095
0.25966041	0.022912594	0.00044596684
0.25979189	0.022511594	0.00044029772
0.25992338	0.023643210	0.00045149506
0.26005487	0.023011720	0.00044906743
0.26018636	0.022781071	0.00044721148
0.26031785	0.022572858	0.00044433376
0.26044934	0.023876878	0.00045403287
0.26058083	0.023000730	0.00044816937
0.26071231	0.022995936	0.00045096546
0.26084380	0.023265916	0.00045132165
0.26097529	0.023355480	0.00045652087
0.26110678	0.023620654	0.00045557498
0.26123827	0.023012629	0.00045462772
0.26136976	0.023438805	0.00045835701
0.26150125	0.022801201	0.00045385977
0.26163274	0.022489193	0.00045009527
0.26176422	0.023141244	0.00045702733
0.26189571	0.023320410	0.00046147818
0.26202720	0.022954798	0.00045505766
0.26215869	0.023857189	0.00046383020
0.26229018	0.023271105	0.00046154472
0.26242167	0.022910738	0.00045839148
0.26255316	0.022909050	0.00045939014
0.26268465	0.023438551	0.00046810822
0.26281613	0.023169815	0.00046259221
0.26294762	0.023254711	0.00046375884
0.26307911	0.023895147	0.00046685870
0.26321060	0.023521101	0.00047080490
0.26334209	0.022670328	0.00046419067
0.26347358	0.022677569	0.00046264898
0.26360507	0.022927927	0.00046313464
0.26373655	0.022741891	0.00046347242
0.26386804	0.022815724	0.00046560641
0.26399953	0.023101291	0.00047156950
0.26413102	0.023355359	0.00047001050
0.26426251	0.022557360	0.00046529380
0.26439400	0.022425961	0.00046438623
0.26452549	0.022545563	0.00046993695
0.26465698	0.023516024	0.00047759419
0.26478846	0.022334068	0.00046303590
0.26491995	0.022659071	0.00047393706
0.26505144	0.022593263	0.00046701708
0.26518293	0.023139015	0.00047726269
0.26531442	0.023041378	0.00047880309
0.26544591	0.022275301	0.00046914812
[truncated: 567 more rows]
