# Supplementary material for: Invariant surface glycoprotein 65 of Trypanosoma brucei is a complement C3 receptor
Source: Nat Commun. 2022 Aug 29;13:5085. doi: 10.1038/s41467-022-32728-9 (PMC9424271; doi:10.1038/s41467-022-32728-9)
Supplement: Supplementary file 4 — supplementary data 2 [file 41467_2022_32728_MOESM4_ESM.zip › b21-414646_00077.dat]

0.0026000000	39.239318	0.13601334
0.0027314887	28.499365	0.10647442
0.0028629774	22.105017	0.089663167
0.0029944661	17.078399	0.075637028
0.0031259548	12.251551	0.058869719
0.0032574435	10.663234	0.056848960
0.0033889322	8.6586497	0.048426029
0.0035204209	11.333001	0.048236893
0.0036519096	12.276905	0.046588734
0.0037833983	9.8712001	0.039386300
0.0039148870	8.2044172	0.034647106
0.0040463757	6.7083557	0.030140250
0.0041778644	5.4972853	0.025573195
0.0043093531	4.5397832	0.022817014
0.0044408418	3.8180562	0.020124880
0.0045723305	3.1003343	0.018134952
0.0047038192	2.8708041	0.016702016
0.0048353079	2.4598745	0.015009004
0.0049667966	2.1804435	0.014080277
0.0050982853	1.8847571	0.012401328
0.0052297740	1.7285931	0.012031712
0.0053612627	1.4848025	0.010768206
0.0054927514	1.3849071	0.010123925
0.0056242401	1.2317287	0.0095200081
0.0057557288	1.1940534	0.0091135836
0.0058872175	1.0794883	0.0085493464
0.0060187062	1.0190204	0.0082844451
0.0061501949	0.89574986	0.0074398239
0.0062816836	0.87341350	0.0075124179
0.0064131723	0.82088710	0.0071394984
0.0065446610	0.78692654	0.0068901520
0.0066761496	0.73776386	0.0066400573
0.0068076383	0.70610738	0.0063487160
0.0069391270	0.68667726	0.0063613959
0.0070706157	0.65747339	0.0061261784
0.0072021044	0.62686432	0.0059159208
0.0073335931	0.60840730	0.0058027826
0.0074650818	0.56640368	0.0054358961
0.0075965705	0.55696191	0.0054351329
0.0077280592	0.53584237	0.0053090144
0.0078595479	0.50326027	0.0050220674
0.0079910366	0.49745888	0.0050227877
0.0081225253	0.46002720	0.0046919572
0.0082540140	0.45835341	0.0047100496
0.0083855027	0.44172312	0.0046414957
0.0085169914	0.42189379	0.0044434497
0.0086484801	0.40037506	0.0042971660
0.0087799688	0.37969972	0.0041109322
0.0089114575	0.37400915	0.0041015792
0.0090429462	0.35997023	0.0039957248
0.0091744349	0.33170439	0.0038026593
0.0093059236	0.32342788	0.0037107047
0.0094374123	0.31478908	0.0036365687
0.0095689010	0.30241382	0.0035069691
0.0097003897	0.29083285	0.0034669668
0.0098318784	0.27627135	0.0033309889
0.0099633671	0.26307352	0.0032149144
0.010094856	0.26306053	0.0032049586
0.010226345	0.24364454	0.0030114016
0.010357833	0.23966462	0.0030638232
0.010489322	0.22647207	0.0028906880
0.010620811	0.21563553	0.0028006976
0.010752299	0.20633842	0.0027279985
0.010883788	0.19311980	0.0025845979
0.011015277	0.19022346	0.0026119347
0.011146765	0.17221699	0.0024091588
0.011278254	0.17156259	0.0023941556
0.011409743	0.16633272	0.0023332450
0.011541231	0.14951465	0.0021792726
0.011672720	0.14956224	0.0021846129
0.011804209	0.14111598	0.0020415175
0.011935698	0.13290887	0.0019769002
0.012067186	0.12793322	0.0019284467
0.012198675	0.12014038	0.0018085139
0.012330164	0.11541129	0.0017759785
0.012461652	0.11355042	0.0017413738
0.012593141	0.11216659	0.0016923210
0.012724630	0.10216676	0.0016155985
0.012856118	0.10025593	0.0015490124
0.012987607	0.096572042	0.0015379350
0.013119096	0.091492534	0.0014643006
0.013250585	0.088624997	0.0014248095
0.013382073	0.088437039	0.0014293794
0.013513562	0.086113279	0.0013876598
0.013645051	0.084598430	0.0013853693
0.013776539	0.081194771	0.0013506184
0.013908028	0.078259865	0.0013034213
0.014039517	0.074190584	0.0012620056
0.014171005	0.074304223	0.0012552484
0.014302494	0.074657991	0.0012596114
0.014433983	0.072105000	0.0012411446
0.014565472	0.068706194	0.0011859931
0.014696960	0.069991186	0.0012021047
0.014828449	0.069901885	0.0011830772
0.014959938	0.065647431	0.0011550720
0.015091426	0.065372781	0.0011534741
0.015222915	0.061715484	0.0010947401
0.015354404	0.063315726	0.0011131943
0.015485892	0.063169297	0.0011021239
0.015617381	0.061570433	0.0010899492
0.015748870	0.059596001	0.0010736416
0.015880359	0.060018151	0.0010599694
0.016011847	0.059006420	0.0010521542
0.016143336	0.054661691	0.0010019812
0.016274825	0.052056600	0.00098147447
0.016406313	0.053951152	0.00099011775
0.016537802	0.053975672	0.00098378203
0.016669291	0.054648203	0.00098658881
0.016800779	0.053435496	0.00097425746
0.016932268	0.056159321	0.00099273610
0.017063757	0.058278358	0.0010086725
0.017195246	0.059796038	0.0010120262
0.017326734	0.060051659	0.0010146055
0.017458223	0.057257320	0.00098597712
0.017589712	0.056316181	0.00097224351
0.017721200	0.056870578	0.00098094581
0.017852689	0.055578881	0.00095086493
0.017984178	0.054639529	0.00095242027
0.018115666	0.051958325	0.00092452440
0.018247155	0.051543117	0.00091481210
0.018378644	0.053028711	0.00092941481
0.018510133	0.051343249	0.00090446672
0.018641621	0.050322910	0.00089302149
0.018773110	0.049083861	0.00087854099
0.018904599	0.049769151	0.00088526234
0.019036087	0.049103813	0.00087441470
0.019167576	0.047777082	0.00085593051
0.019299065	0.048138964	0.00085292999
0.019430553	0.047868330	0.00085652480
0.019562042	0.044605197	0.00082165753
0.019693531	0.046912179	0.00084070551
0.019825019	0.046669942	0.00083144791
0.019956508	0.043911713	0.00080201189
0.020087997	0.046226637	0.00082815811
0.020219486	0.043900271	0.00080058512
0.020350974	0.044589545	0.00081127360
0.020482463	0.043670052	0.00078757904
0.020613952	0.043939132	0.00078969535
0.020745440	0.043399273	0.00079116747
0.020876929	0.041129301	0.00075972910
0.021008418	0.042519631	0.00077427012
0.021139906	0.042615012	0.00077312643
0.021271395	0.041690859	0.00075578375
0.021402884	0.039657356	0.00074340680
0.021534373	0.039867043	0.00073828305
0.021665861	0.039821600	0.00073802067
0.021797350	0.039504060	0.00073262818
0.021928839	0.039469310	0.00072201521
0.022060327	0.038135562	0.00071934364
0.022191816	0.039495198	0.00072155178
0.022323305	0.038890041	0.00071865139
0.022454793	0.037058252	0.00069802478
0.022586282	0.037290226	0.00069387556
0.022717771	0.035846095	0.00068725082
0.022849260	0.037019993	0.00068931017
0.022980748	0.036872679	0.00069005805
0.023112237	0.036836305	0.00068373570
0.023243726	0.037416069	0.00068467482
0.023375214	0.036147969	0.00067927542
0.023506703	0.036046695	0.00067297546
0.023638192	0.036455621	0.00067535461
0.023769680	0.039162286	0.00069676523
0.023901169	0.037623222	0.00068040474
0.024032658	0.036556725	0.00067383896
0.024164147	0.035616617	0.00066000445
0.024295635	0.035951347	0.00065902098
0.024427124	0.036673879	0.00066418947
0.024558613	0.035321419	0.00064704995
0.024690101	0.035796785	0.00065983703
0.024821590	0.035466794	0.00064884837
0.024953079	0.035237986	0.00064485881
0.025084567	0.035994428	0.00065122376
0.025216056	0.036473462	0.00064935954
0.025347545	0.034676401	0.00063960830
0.025479034	0.035746442	0.00064302433
0.025610522	0.035777830	0.00063686440
0.025742011	0.035465030	0.00063681424
0.025873500	0.035523993	0.00063219493
0.026004988	0.034845383	0.00062914088
0.026136477	0.034880039	0.00062822466
0.026267966	0.035065898	0.00062414182
0.026399454	0.036530864	0.00063846703
0.026530943	0.035619409	0.00062482187
0.026662432	0.035087535	0.00062414227
0.026793920	0.035760648	0.00062594458
0.026925409	0.036317532	0.00062701188
0.027056898	0.035313800	0.00062304025
0.027188387	0.035172924	0.00061263190
0.027319875	0.035117731	0.00061824657
0.027451364	0.035180884	0.00061269123
0.027582853	0.034993665	0.00060787522
0.027714341	0.034588769	0.00060617755
0.027845830	0.034152997	0.00059829039
0.027977319	0.033578734	0.00059615366
0.028108807	0.034586647	0.00060035446
0.028240296	0.034456858	0.00059802656
0.028371785	0.034033009	0.00059431266
0.028503274	0.033535493	0.00058789904
0.028634762	0.033232527	0.00058425789
0.028766251	0.032377457	0.00057696453
0.028897740	0.034254253	0.00058616024
0.029029228	0.034780036	0.00059411054
0.029160717	0.032994894	0.00057982720
0.029292206	0.033349863	0.00057742506
0.029423694	0.032294995	0.00057269142
0.029555183	0.032610394	0.00056607602
0.029686672	0.033826856	0.00058010632
0.029818161	0.032637323	0.00057021146
0.029949649	0.033462857	0.00057026062
0.030081138	0.032418474	0.00056468009
0.030212627	0.032337598	0.00055660416
0.030344115	0.032166206	0.00055818079
0.030475604	0.031069167	0.00054955722
0.030607093	0.032348931	0.00055717722
0.030738581	0.032792095	0.00056180039
0.030870070	0.032263935	0.00055230164
0.031001559	0.032056384	0.00054844691
0.031133048	0.031419662	0.00054771295
0.031264536	0.032756923	0.00055280566
0.031396025	0.032768848	0.00055566832
0.031527514	0.031941426	0.00054538567
0.031659002	0.031654551	0.00054207209
0.031790491	0.032861182	0.00055222628
0.031921980	0.031120163	0.00053423872
0.032053468	0.031565184	0.00054059633
0.032184957	0.031338869	0.00053210814
0.032316446	0.031646073	0.00053375707
0.032447935	0.031691854	0.00053801450
0.032579423	0.030963640	0.00052719075
0.032710912	0.030698177	0.00052755729
0.032842401	0.030872120	0.00052588089
0.032973889	0.030638834	0.00052206385
0.033105378	0.031267088	0.00053006396
0.033236867	0.030568619	0.00052038221
0.033368355	0.030643224	0.00052835139
0.033499844	0.030595447	0.00052770110
0.033631333	0.030340860	0.00052572580
0.033762822	0.029564873	0.00052686963
0.033894310	0.030156176	0.00052938982
0.034025799	0.030687660	0.00053398115
0.034157288	0.030671387	0.00053368076
0.034288776	0.030295938	0.00053180585
0.034420265	0.030848889	0.00054047625
0.034551754	0.030626983	0.00053511074
0.034683242	0.030101070	0.00053172894
0.034814731	0.030440951	0.00053061028
0.034946220	0.030023416	0.00053041689
0.035077708	0.030059663	0.00053465106
0.035209197	0.029969738	0.00053291643
0.035340686	0.030202061	0.00053119134
0.035472175	0.029071520	0.00053262134
0.035603663	0.029088802	0.00053449200
0.035735152	0.030015109	0.00054850527
0.035866641	0.028942928	0.00053994679
0.035998129	0.028415782	0.00053091403
0.036129618	0.028332718	0.00053526823
0.036261107	0.029253916	0.00053960981
0.036392595	0.028699064	0.00054451384
0.036524084	0.028659411	0.00054223532
0.036655573	0.028726617	0.00053671460
0.036787062	0.028216500	0.00053861732
0.036918550	0.029247811	0.00054364649
0.037050039	0.028649756	0.00054468036
0.037181528	0.028771784	0.00054016846
0.037313016	0.029457611	0.00055093507
0.037444505	0.029603808	0.00055454448
0.037575994	0.028846654	0.00054416855
0.037707482	0.028554461	0.00054755546
0.037838971	0.029265758	0.00055366935
0.037970460	0.029139658	0.00055050493
0.038101949	0.029173238	0.00055347641
0.038233437	0.029187209	0.00054732680
0.038364926	0.030412093	0.00055381740
0.038496415	0.029690358	0.00054633166
0.038627903	0.029555106	0.00053933396
0.038759392	0.030244445	0.00054735015
0.038890881	0.028962348	0.00053260750
0.039022369	0.029565516	0.00053879140
0.039153858	0.029709516	0.00053699796
0.039285347	0.029691090	0.00053137836
0.039416836	0.030262899	0.00054123001
0.039548324	0.029936702	0.00053599911
0.039679813	0.028574231	0.00052134606
0.039811302	0.029810680	0.00053324539
0.039942790	0.029548913	0.00052935484
0.040074279	0.028955288	0.00052806426
0.040205768	0.029908775	0.00053087222
0.040337256	0.030568242	0.00053353596
0.040468745	0.029565087	0.00052506168
0.040600234	0.028922158	0.00051901756
0.040731723	0.030293383	0.00053217184
0.040863211	0.029835499	0.00052918172
0.040994700	0.029546526	0.00052171195
0.041126189	0.030038638	0.00052944286
0.041257677	0.029226113	0.00052007863
0.041389166	0.029750585	0.00052235007
0.041520655	0.029230386	0.00052121214
0.041652143	0.029377789	0.00051866890
0.041783632	0.029759330	0.00052312402
0.041915121	0.029444343	0.00051778471
0.042046610	0.028900046	0.00051591629
0.042178098	0.029134870	0.00051635168
0.042309587	0.029173523	0.00051712143
0.042441076	0.028855497	0.00051078280
0.042572564	0.029101131	0.00051554438
0.042704053	0.029167129	0.00050928611
0.042835542	0.028905282	0.00051301039
0.042967030	0.028554450	0.00050727248
0.043098519	0.029983845	0.00052088903
0.043230008	0.029253519	0.00051249031
0.043361496	0.028122971	0.00049986901
0.043492985	0.028552156	0.00050845244
0.043624474	0.029754719	0.00051347611
0.043755963	0.029074210	0.00051188642
0.043887451	0.028773894	0.00050364353
0.044018940	0.029353386	0.00050736288
0.044150429	0.029439608	0.00051606831
0.044281917	0.029770977	0.00051008281
0.044413406	0.029068392	0.00050879306
0.044544895	0.028473445	0.00050022044
0.044676383	0.029295396	0.00050622145
0.044807872	0.028693470	0.00050284604
0.044939361	0.028014802	0.00049575641
0.045070850	0.029584177	0.00050742634
0.045202338	0.029034559	0.00050257801
0.045333827	0.029186764	0.00049838017
0.045465316	0.029101266	0.00050624914
0.045596804	0.029565654	0.00050609588
0.045728293	0.029571282	0.00050508707
0.045859782	0.029353957	0.00050296086
0.045991270	0.028956032	0.00049474409
0.046122759	0.028856347	0.00050039116
0.046254248	0.029389296	0.00050831386
0.046385737	0.028902067	0.00050712865
0.046517225	0.029031225	0.00050996100
0.046648714	0.028640947	0.00051076861
0.046780203	0.028493705	0.00051495171
0.046911691	0.029015478	0.00051737572
0.047043180	0.028910766	0.00051728169
0.047174669	0.028752145	0.00051727499
0.047306157	0.028943086	0.00052016406
0.047437646	0.029267050	0.00052541417
0.047569135	0.029061304	0.00052561860
0.047700624	0.028717231	0.00051808951
0.047832112	0.029319156	0.00052880325
0.047963601	0.028410260	0.00052093954
0.048095090	0.029157169	0.00052938483
0.048226578	0.029493965	0.00053464477
0.048358067	0.028439941	0.00052203263
0.048489556	0.029559841	0.00053387228
0.048621044	0.028213725	0.00052308606
0.048752533	0.028847963	0.00053216967
0.048884022	0.028922505	0.00053051366
0.049015511	0.028471436	0.00052638739
0.049146999	0.027900283	0.00052383949
0.049278488	0.029682392	0.00053788718
0.049409977	0.027925342	0.00052674982
0.049541465	0.029256426	0.00053692145
0.049672954	0.028879505	0.00053347695
0.049804443	0.029365562	0.00053664438
0.049935931	0.029821471	0.00054193415
0.050067420	0.028812455	0.00053440020
0.050198909	0.028765224	0.00053710894
0.050330398	0.030408954	0.00054700241
0.050461886	0.028818979	0.00053493915
0.050593375	0.029302958	0.00054140738
0.050724864	0.029001946	0.00053997073
0.050856352	0.029935858	0.00054930104
0.050987841	0.029485083	0.00054010730
0.051119330	0.029956290	0.00054610365
0.051250818	0.030263806	0.00054947111
0.051382307	0.029306320	0.00054612448
0.051513796	0.029527786	0.00054549199
0.051645284	0.029393588	0.00054323608
0.051776773	0.029338008	0.00054283021
0.051908262	0.028791266	0.00053944926
0.052039751	0.030061117	0.00055272279
0.052171239	0.029953582	0.00054803396
0.052302728	0.028673232	0.00054336526
0.052434217	0.029197923	0.00054291388
0.052565705	0.028383792	0.00053969678
0.052697194	0.028924175	0.00054279614
0.052828683	0.028235444	0.00053948508
0.052960171	0.029398487	0.00054713036
0.053091660	0.029824215	0.00054864743
0.053223149	0.029635728	0.00055083467
0.053354638	0.028624014	0.00054415790
0.053486126	0.028883668	0.00054691170
0.053617615	0.028815446	0.00054307478
0.053749104	0.027877630	0.00053694989
0.053880592	0.028886769	0.00054322807
0.054012081	0.029259446	0.00055200634
0.054143570	0.029568823	0.00055465040
0.054275058	0.029233991	0.00054944817
0.054406547	0.029043872	0.00054482296
0.054538036	0.028538654	0.00054675091
0.054669525	0.028271667	0.00053957226
0.054801013	0.029329702	0.00055491119
0.054932502	0.028875371	0.00054799023
0.055063991	0.030138068	0.00055443445
0.055195479	0.028556337	0.00054540313
0.055326968	0.028106918	0.00054092887
0.055458457	0.028444933	0.00054811738
0.055589945	0.028140971	0.00054159275
0.055721434	0.029632274	0.00055285071
0.055852923	0.029295801	0.00055634874
0.055984412	0.028749652	0.00054986240
0.056115900	0.029391621	0.00055356463
0.056247389	0.028606295	0.00054913759
0.056378878	0.029297540	0.00054992855
0.056510366	0.029415146	0.00055679059
0.056641855	0.028308328	0.00054546731
0.056773344	0.029290794	0.00055579852
0.056904832	0.028484907	0.00054743917
0.057036321	0.029482257	0.00055424426
0.057167810	0.028234344	0.00054740740
0.057299299	0.028283860	0.00054728652
0.057430787	0.028763952	0.00054601218
0.057562276	0.028765874	0.00054949655
0.057693765	0.029587004	0.00055040393
0.057825253	0.029742101	0.00055750989
0.057956742	0.028863176	0.00055094513
0.058088231	0.028896422	0.00054862690
0.058219719	0.029604420	0.00055777006
0.058351208	0.028944402	0.00054423018
0.058482697	0.028260829	0.00054306269
0.058614186	0.028664380	0.00054718287
0.058745674	0.029169108	0.00054608850
0.058877163	0.030534282	0.00055844198
0.059008652	0.028918739	0.00054267603
0.059140140	0.028644424	0.00054452906
0.059271629	0.028420789	0.00054113965
0.059403118	0.028872138	0.00054074399
0.059534606	0.028956116	0.00054421465
0.059666095	0.029724551	0.00054433662
0.059797584	0.030072739	0.00054938175
0.059929072	0.028878828	0.00054234963
0.060060561	0.029059462	0.00054023960
0.060192050	0.028671293	0.00054054115
0.060323539	0.029460526	0.00054103679
0.060455027	0.029241492	0.00054193393
0.060586516	0.029543905	0.00054686141
0.060718005	0.028644611	0.00053480778
0.060849493	0.028084656	0.00053080080
0.060980982	0.028488508	0.00053600001
0.061112471	0.028497177	0.00053317507
0.061243959	0.028440278	0.00053779533
0.061375448	0.028573752	0.00053135534
0.061506937	0.028856248	0.00053907111
0.061638426	0.027106830	0.00052145932
0.061769914	0.029505391	0.00053987733
0.061901403	0.029020897	0.00054130735
0.062032892	0.029407501	0.00053772661
0.062164380	0.030105333	0.00054518312
0.062295869	0.029203097	0.00053791802
0.062427358	0.028682709	0.00053357973
0.062558846	0.028027572	0.00053186092
0.062690335	0.028858286	0.00053178926
0.062821824	0.028661432	0.00053343592
0.062953313	0.028223983	0.00052823500
0.063084801	0.028402246	0.00052914102
0.063216290	0.028563796	0.00053375577
0.063347779	0.029599057	0.00053993985
0.063479267	0.028612330	0.00052779385
0.063610756	0.028540457	0.00053255453
0.063742245	0.028635594	0.00053010940
0.063873733	0.027795147	0.00052699729
0.064005222	0.029559069	0.00053846556
0.064136711	0.028708359	0.00053013491
0.064268200	0.028801732	0.00053055994
0.064399688	0.028127805	0.00052358247
0.064531177	0.028900083	0.00053375889
0.064662666	0.029034495	0.00053179426
0.064794154	0.029177137	0.00053471576
0.064925643	0.027786508	0.00052533813
0.065057132	0.028518588	0.00052908265
0.065188620	0.028757831	0.00053094357
0.065320109	0.029113106	0.00053058267
0.065451598	0.028529378	0.00052537947
0.065583087	0.028906562	0.00052997178
0.065714575	0.029047127	0.00052880139
0.065846064	0.028355905	0.00052584677
0.065977553	0.028240184	0.00052418151
0.066109041	0.029248684	0.00052976065
0.066240530	0.028491521	0.00052623455
0.066372019	0.028265042	0.00052442301
0.066503507	0.029193939	0.00053157228
0.066634996	0.028860595	0.00052519767
0.066766485	0.027794153	0.00052093453
0.066897973	0.028774547	0.00052537161
0.067029462	0.028654632	0.00052682792
0.067160951	0.028996488	0.00053024645
0.067292440	0.028025351	0.00051904366
0.067423928	0.028679439	0.00052156406
0.067555417	0.029307800	0.00053019699
0.067686906	0.028458269	0.00052105854
0.067818394	0.028533230	0.00052357675
0.067949883	0.028834631	0.00052455212
0.068081372	0.029236646	0.00052775530
0.068212860	0.029110679	0.00052651059
0.068344349	0.029941111	0.00053479939
0.068475838	0.028811681	0.00052324986
0.068607327	0.029353424	0.00052947707
0.068738815	0.028213342	0.00051546106
0.068870304	0.028933343	0.00052449188
0.069001793	0.028175478	0.00051635601
0.069133281	0.027489728	0.00051122738
0.069264770	0.028481077	0.00052108918
0.069396259	0.028663507	0.00051772387
0.069527747	0.028931793	0.00052441788
0.069659236	0.028509742	0.00051941425
0.069790725	0.028479208	0.00051832836
0.069922214	0.028168481	0.00051791233
0.070053702	0.028222917	0.00051453613
0.070185191	0.028734185	0.00052023101
0.070316680	0.028732719	0.00051728083
0.070448168	0.028043462	0.00051446472
0.070579657	0.029285175	0.00052594520
0.070711146	0.028849825	0.00051674157
0.070842634	0.028470350	0.00051715663
0.070974123	0.027336658	0.00050705832
0.071105612	0.028185546	0.00051325470
0.071237101	0.027465306	0.00050861576
0.071368589	0.027754791	0.00050546340
0.071500078	0.028325262	0.00051471082
0.071631567	0.027096999	0.00050521143
0.071763055	0.027989903	0.00051163445
0.071894544	0.028412202	0.00051559410
0.072026033	0.027650753	0.00050380405
0.072157521	0.028476238	0.00051570290
0.072289010	0.028070049	0.00051086163
0.072420499	0.028182619	0.00050857693
0.072551988	0.028296422	0.00050887785
0.072683476	0.027942781	0.00050898262
0.072814965	0.027546816	0.00050653006
0.072946454	0.026441984	0.00049759798
0.073077942	0.026826498	0.00049600765
0.073209431	0.027535119	0.00050497351
0.073340920	0.028011449	0.00050786622
0.073472408	0.027878009	0.00050668744
0.073603897	0.027569124	0.00050763953
0.073735386	0.027040715	0.00049740704
0.073866875	0.027967742	0.00050665836
0.073998363	0.028197306	0.00050799078
0.074129852	0.026893699	0.00049860208
0.074261341	0.027296146	0.00050330177
0.074392829	0.027369810	0.00049866045
0.074524318	0.027883601	0.00050637197
0.074655807	0.027566740	0.00050073026
0.074787295	0.027268671	0.00050064478
0.074918784	0.026918876	0.00049741005
0.075050273	0.026768744	0.00049539825
0.075181761	0.027634581	0.00050091444
0.075313250	0.027248859	0.00050049189
0.075444739	0.027559622	0.00050137226
0.075576228	0.026819397	0.00049567284
0.075707716	0.026223780	0.00049036976
0.075839205	0.027330680	0.00049930587
0.075970694	0.027223393	0.00049821669
0.076102182	0.027350874	0.00049571175
0.076233671	0.026986692	0.00049734296
0.076365160	0.027802614	0.00049795617
0.076496648	0.026859288	0.00049432690
0.076628137	0.026309137	0.00049077011
0.076759626	0.027124495	0.00049321213
0.076891115	0.027038113	0.00049478298
0.077022603	0.027140444	0.00049457022
0.077154092	0.026630604	0.00048974525
0.077285581	0.026771488	0.00049470923
0.077417069	0.027030910	0.00049409538
0.077548558	0.026209831	0.00048885186
0.077680047	0.027165483	0.00049310526
0.077811535	0.026033029	0.00048436136
0.077943024	0.026940268	0.00049317445
0.078074513	0.026239715	0.00048422237
0.078206002	0.027369536	0.00049737300
0.078337490	0.026383092	0.00048568907
0.078468979	0.026356634	0.00048541230
0.078600468	0.026827600	0.00049066928
0.078731956	0.026549628	0.00048589439
0.078863445	0.026050555	0.00048491096
0.078994934	0.026422173	0.00048452535
0.079126422	0.026533562	0.00048628970
0.079257911	0.026392271	0.00048557372
0.079389400	0.026535643	0.00048420952
0.079520889	0.027367268	0.00049252086
0.079652377	0.026853625	0.00048861856
0.079783866	0.026115444	0.00048178445
0.079915355	0.027140416	0.00049238406
0.080046843	0.027493422	0.00049058647
0.080178332	0.026959724	0.00048735728
0.080309821	0.026777068	0.00048778953
0.080441309	0.026468407	0.00048074667
0.080572798	0.025640708	0.00047797885
0.080704287	0.027438598	0.00049114385
0.080835776	0.026863334	0.00048597942
0.080967264	0.025927230	0.00048290343
0.081098753	0.026203226	0.00047767812
0.081230242	0.026763468	0.00048619446
0.081361730	0.026740989	0.00048553826
0.081493219	0.026309419	0.00048060449
0.081624708	0.026340560	0.00048241256
0.081756196	0.026506533	0.00047885781
0.081887685	0.025913021	0.00047660579
0.082019174	0.026963921	0.00048550693
0.082150663	0.026707142	0.00048402092
0.082282151	0.026227691	0.00048015936
0.082413640	0.025947692	0.00047553739
0.082545129	0.025835465	0.00047591200
0.082676617	0.025893726	0.00047667208
0.082808106	0.026072917	0.00047709729
0.082939595	0.026352209	0.00048144903
0.083071083	0.025610859	0.00047236492
0.083202572	0.026398150	0.00047800039
0.083334061	0.026699038	0.00048416594
0.083465549	0.025748056	0.00047114271
0.083597038	0.026677775	0.00048186024
0.083728527	0.025182568	0.00046601647
0.083860016	0.026030515	0.00047580070
0.083991504	0.026086724	0.00047650243
0.084122993	0.026366190	0.00047612175
0.084254482	0.025734903	0.00047424951
0.084385970	0.026388823	0.00047604190
0.084517459	0.026552322	0.00047699434
0.084648948	0.026282161	0.00047778340
0.084780436	0.026180347	0.00047322961
0.084911925	0.025392026	0.00046839278
0.085043414	0.025223842	0.00046656140
0.085174903	0.025827642	0.00046906003
0.085306391	0.025807606	0.00047364726
0.085437880	0.026235742	0.00047447201
0.085569369	0.025787614	0.00047005035
0.085700857	0.026361406	0.00047372579
0.085832346	0.025111870	0.00046493672
0.085963835	0.025773499	0.00047123406
0.086095323	0.025776671	0.00046754298
0.086226812	0.026322013	0.00047294172
0.086358301	0.026080249	0.00047026518
0.086489790	0.026968805	0.00047726559
0.086621278	0.026579029	0.00047628341
0.086752767	0.025975188	0.00047084528
0.086884256	0.026181029	0.00046807542
0.087015744	0.025537132	0.00046595496
0.087147233	0.025091518	0.00046236604
0.087278722	0.025899394	0.00047029193
0.087410210	0.025584343	0.00046434229
0.087541699	0.025948686	0.00046827757
0.087673188	0.027116808	0.00047760778
0.087804677	0.025276425	0.00046284400
0.087936165	0.025568881	0.00046565886
0.088067654	0.025346450	0.00046271485
0.088199143	0.025504646	0.00046249536
0.088330631	0.025369873	0.00046508390
0.088462120	0.026022175	0.00046622168
0.088593609	0.026174676	0.00047044583
0.088725097	0.025449898	0.00046119852
0.088856586	0.025551762	0.00046209880
0.088988075	0.025410024	0.00046334605
0.089119564	0.025951417	0.00046428661
0.089251052	0.025489328	0.00046226361
0.089382541	0.025763955	0.00046295497
0.089514030	0.025481287	0.00046013589
0.089645518	0.025747083	0.00046327996
0.089777007	0.025753859	0.00046315424
0.089908496	0.026192876	0.00047032022
0.090039984	0.026193126	0.00046724585
0.090171473	0.025226117	0.00045697747
0.090302962	0.024451882	0.00045505541
0.090434451	0.025706502	0.00046037129
0.090565939	0.025709044	0.00046313849
0.090697428	0.025755068	0.00046235893
0.090828917	0.025511793	0.00045579253
0.090960405	0.025113298	0.00045890498
0.091091894	0.025713616	0.00046066775
0.091223383	0.025426742	0.00046085870
0.091354871	0.025481665	0.00046122696
0.091486360	0.025199707	0.00046696151
0.091617849	0.024806267	0.00046818094
0.091749337	0.026244065	0.00048160704
0.091880826	0.025032838	0.00047734901
0.092012315	0.024898247	0.00047832132
0.092143804	0.025115249	0.00047935345
0.092275292	0.024942479	0.00048284646
0.092406781	0.025413447	0.00048687444
0.092538270	0.025582074	0.00049236131
0.092669758	0.025168591	0.00049136494
0.092801247	0.024656141	0.00047215699
0.092932736	0.024425738	0.00047169843
0.093064224	0.024989377	0.00047362457
0.093195713	0.026031073	0.00047938053
0.093327202	0.024671498	0.00046738018
0.093458691	0.026013969	0.00047154648
0.093590179	0.025408712	0.00047318585
0.093721668	0.025523596	0.00047284225
0.093853157	0.025238993	0.00046713176
0.093984645	0.025079071	0.00046382106
0.094116134	0.025217531	0.00046266758
0.094247623	0.025538511	0.00046764710
0.094379111	0.025000510	0.00046302997
0.094510600	0.024330013	0.00045681914
0.094642089	0.024803062	0.00046222843
0.094773578	0.025010642	0.00045804537
0.094905066	0.024110245	0.00045489970
0.095036555	0.024226260	0.00045836772
0.095168044	0.025114409	0.00045795217
0.095299532	0.024659906	0.00045673387
0.095431021	0.024819837	0.00045572468
0.095562510	0.024977519	0.00045920868
0.095693998	0.025038533	0.00046026898
0.095825487	0.024549961	0.00045220506
0.095956976	0.024489052	0.00045429668
0.096088465	0.024568829	0.00045181807
0.096219953	0.024667010	0.00045523659
0.096351442	0.024642494	0.00045464756
0.096482931	0.024308522	0.00045074356
0.096614419	0.024421842	0.00045049155
0.096745908	0.024650610	0.00045275094
0.096877397	0.024888436	0.00045353534
0.097008885	0.024353210	0.00045116906
0.097140374	0.023949384	0.00044412388
0.097271863	0.024271495	0.00044938614
0.097403352	0.024892006	0.00045217321
0.097534840	0.024487491	0.00044797251
0.097666329	0.024250978	0.00045110134
0.097797818	0.024878638	0.00044793717
0.097929306	0.024362775	0.00044635035
0.098060795	0.024283976	0.00044494251
0.098192284	0.024092925	0.00044018990
0.098323772	0.024921726	0.00045031405
0.098455261	0.023863330	0.00044024410
0.098586750	0.024777064	0.00044330916
0.098718239	0.024895481	0.00044480914
0.098849727	0.024987955	0.00044349981
0.098981216	0.024697300	0.00044302231
0.099112705	0.024737732	0.00044256963
0.099244193	0.024717816	0.00044202659
0.099375682	0.023838585	0.00043522263
0.099507171	0.024320419	0.00043884734
0.099638659	0.024332818	0.00044151634
0.099770148	0.024713992	0.00044168812
0.099901637	0.025283812	0.00044517852
0.10003313	0.024538769	0.00044183664
0.10016461	0.024469158	0.00044071592
0.10029610	0.024106612	0.00044071320
0.10042759	0.024089477	0.00043658219
0.10055908	0.024020666	0.00043715493
0.10069057	0.024041119	0.00044065032
0.10082206	0.024575903	0.00044048401
0.10095355	0.023464853	0.00043452100
0.10108504	0.023870388	0.00043580009
0.10121652	0.024436347	0.00043933223
0.10134801	0.023998652	0.00043709499
0.10147950	0.023972613	0.00043595978
0.10161099	0.023670675	0.00043433974
0.10174248	0.023852015	0.00043621951
0.10187397	0.024494367	0.00043681029
0.10200546	0.024091335	0.00043862179
0.10213694	0.023786371	0.00043327825
0.10226843	0.024074132	0.00043593567
0.10239992	0.023496943	0.00043147134
0.10253141	0.023692704	0.00042953465
0.10266290	0.024056276	0.00043756178
0.10279439	0.024345821	0.00043640530
0.10292588	0.023906294	0.00043393482
0.10305737	0.023931730	0.00043337112
0.10318885	0.024550676	0.00043601505
0.10332034	0.024304423	0.00043610264
0.10345183	0.024768996	0.00043746934
0.10358332	0.024626379	0.00043806392
0.10371481	0.024013997	0.00043148631
0.10384630	0.024488009	0.00043550735
0.10397779	0.023641759	0.00042974946
0.10410928	0.024728054	0.00043986461
0.10424076	0.024391956	0.00043464014
0.10437225	0.024718289	0.00043694716
0.10450374	0.023371930	0.00042482295
0.10463523	0.023546254	0.00042823441
0.10476672	0.023302752	0.00042714548
0.10489821	0.023652211	0.00042859400
0.10502970	0.024283418	0.00043248166
0.10516118	0.023477522	0.00042553763
0.10529267	0.024017367	0.00043397696
0.10542416	0.024831686	0.00043645531
0.10555565	0.024628019	0.00043391881
0.10568714	0.024404880	0.00043260152
0.10581863	0.024240474	0.00043095117
0.10595012	0.024956278	0.00043628662
0.10608161	0.024076717	0.00043152862
0.10621309	0.023630094	0.00042636831
0.10634458	0.024465645	0.00043094843
0.10647607	0.024041044	0.00042961145
0.10660756	0.024469986	0.00043104355
0.10673905	0.023099799	0.00042485646
0.10687054	0.024429128	0.00043404200
0.10700203	0.023663296	0.00043765363
0.10713352	0.023815878	0.00044083478
0.10726500	0.023520228	0.00044288098
0.10739649	0.024309660	0.00045371689
0.10752798	0.023937241	0.00044883019
0.10765947	0.023506022	0.00044854957
0.10779096	0.023212710	0.00044720510
0.10792245	0.023369425	0.00045270061
0.10805394	0.023144670	0.00045225315
0.10818542	0.023509766	0.00045306716
0.10831691	0.024233382	0.00046259636
0.10844840	0.025097816	0.00046983064
0.10857989	0.025594000	0.00047766788
0.10871138	0.023864466	0.00046747186
0.10884287	0.023639029	0.00046352770
0.10897436	0.024129030	0.00046750071
0.10910585	0.023476902	0.00046828770
0.10923733	0.023298835	0.00046338064
0.10936882	0.023407851	0.00047100330
0.10950031	0.024108743	0.00047325139
0.10963180	0.023516726	0.00047277691
0.10976329	0.024361479	0.00047774191
0.10989478	0.024535075	0.00048334482
0.11002627	0.023706563	0.00047910353
0.11015776	0.023573575	0.00047392892
0.11028924	0.024480822	0.00048384855
0.11042073	0.023240775	0.00048029280
0.11055222	0.023036499	0.00047248319
0.11068371	0.023650151	0.00048029806
0.11081520	0.024539153	0.00048846434
0.11094669	0.024135158	0.00048524707
0.11107818	0.023497522	0.00048489014
0.11120966	0.024069771	0.00048685287
0.11134115	0.024283168	0.00049157402
0.11147264	0.024727982	0.00049352812
0.11160413	0.023575066	0.00048629962
0.11173562	0.024931907	0.00050058135
0.11186711	0.023135056	0.00047001824
0.11199860	0.023011122	0.00047129157
0.11213009	0.024147573	0.00047091346
0.11226157	0.025115956	0.00047533173
0.11239306	0.024536679	0.00047155251
0.11252455	0.023806867	0.00046337474
0.11265604	0.024177956	0.00046538234
0.11278753	0.023665627	0.00045670179
0.11291902	0.023550650	0.00045568965
0.11305051	0.023332298	0.00045715646
0.11318200	0.023577286	0.00045130538
0.11331348	0.023764914	0.00045510102
0.11344497	0.023898115	0.00045464280
0.11357646	0.024138973	0.00045379253
0.11370795	0.024195694	0.00045557193
0.11383944	0.023714285	0.00045088009
0.11397093	0.023317311	0.00044746088
0.11410242	0.023130174	0.00044514623
0.11423390	0.023586851	0.00044297419
0.11436539	0.023244654	0.00044717151
0.11449688	0.023847502	0.00044557088
0.11462837	0.022995435	0.00044323824
0.11475986	0.023687286	0.00044210104
0.11489135	0.023503944	0.00044170404
0.11502284	0.023629872	0.00044561037
0.11515433	0.023270854	0.00044043347
0.11528581	0.023221120	0.00044030715
0.11541730	0.023956416	0.00044398827
0.11554879	0.025168221	0.00045062109
0.11568028	0.024373319	0.00044779942
0.11581177	0.023149405	0.00043763515
0.11594326	0.023936443	0.00044300066
0.11607475	0.023802129	0.00044166734
0.11620624	0.023268326	0.00043367584
0.11633772	0.023720177	0.00044050302
0.11646921	0.023856005	0.00044160047
0.11660070	0.023570008	0.00043617510
0.11673219	0.023831404	0.00043685877
0.11686368	0.023299920	0.00043344824
0.11699517	0.023674648	0.00043591558
0.11712666	0.023825979	0.00043647766
0.11725814	0.023772662	0.00043473648
0.11738963	0.023690995	0.00043096519
0.11752112	0.023651423	0.00042943137
0.11765261	0.023033185	0.00042879765
0.11778410	0.024446719	0.00043792338
0.11791559	0.023877115	0.00043009520
0.11804708	0.024285680	0.00043324787
0.11817857	0.023452041	0.00042906793
0.11831005	0.024263808	0.00043117403
0.11844154	0.023126469	0.00042655983
0.11857303	0.023785194	0.00042704949
0.11870452	0.023754022	0.00042617205
0.11883601	0.023317653	0.00042516691
0.11896750	0.023746978	0.00042729362
0.11909899	0.024029870	0.00043022067
0.11923048	0.023619052	0.00042147924
0.11936196	0.023048006	0.00042028613
0.11949345	0.024170635	0.00042525910
0.11962494	0.024583316	0.00042861239
0.11975643	0.025562248	0.00043617325
0.11988792	0.024021840	0.00042222274
0.12001941	0.023450958	0.00041874479
0.12015090	0.024111927	0.00042294442
0.12028239	0.023752925	0.00042062495
0.12041387	0.024066948	0.00042220207
0.12054536	0.023960725	0.00041885822
0.12067685	0.023599328	0.00041812220
0.12080834	0.024026699	0.00042097533
0.12093983	0.023660711	0.00041521078
0.12107132	0.024113575	0.00042160057
0.12120281	0.023929445	0.00041813849
0.12133429	0.023603019	0.00041473388
0.12146578	0.023200973	0.00041323355
0.12159727	0.023879643	0.00041439270
0.12172876	0.024321839	0.00041961468
0.12186025	0.023654186	0.00041450926
0.12199174	0.023002576	0.00041028957
0.12212323	0.023762852	0.00041566068
0.12225472	0.024148725	0.00041637990
0.12238620	0.023785362	0.00041768945
0.12251769	0.023834913	0.00041399927
0.12264918	0.023984536	0.00041591458
0.12278067	0.024570333	0.00042107268
0.12291216	0.023795591	0.00041476825
0.12304365	0.024083523	0.00041616041
0.12317514	0.023772057	0.00041335158
0.12330663	0.022995544	0.00040941510
0.12343811	0.024134200	0.00041644558
0.12356960	0.023317429	0.00040902653
0.12370109	0.024161890	0.00041506799
0.12383258	0.023629946	0.00041089378
0.12396407	0.023120151	0.00040597998
0.12409556	0.023704566	0.00041588114
0.12422705	0.023352796	0.00040839991
0.12435853	0.023189141	0.00040885343
0.12449002	0.023906544	0.00041209407
0.12462151	0.024189354	0.00041666135
0.12475300	0.023542782	0.00040935518
0.12488449	0.024056470	0.00041346670
0.12501598	0.023803344	0.00041286807
0.12514747	0.023534130	0.00040788331
0.12527896	0.024153077	0.00041256465
0.12541044	0.023391711	0.00041041817
0.12554193	0.023738096	0.00040956201
0.12567342	0.023505541	0.00040778175
0.12580491	0.024272119	0.00041510914
0.12593640	0.022925306	0.00040279699
0.12606789	0.023919224	0.00041241772
0.12619938	0.024123380	0.00041331971
0.12633087	0.023351024	0.00040767067
0.12646235	0.023525307	0.00040736545
0.12659384	0.023655980	0.00040493977
0.12672533	0.023931729	0.00041268588
0.12685682	0.023929356	0.00040993725
0.12698831	0.024642872	0.00041474343
0.12711980	0.023397646	0.00040498407
0.12725129	0.023748399	0.00040715019
0.12738277	0.023812458	0.00040934335
0.12751426	0.024104587	0.00041086186
0.12764575	0.023380430	0.00040555825
0.12777724	0.023842394	0.00040651834
0.12790873	0.023384733	0.00040494222
0.12804022	0.023606136	0.00040706081
0.12817171	0.024065781	0.00040919378
0.12830320	0.023542336	0.00040499852
0.12843468	0.023375031	0.00040376986
0.12856617	0.023631717	0.00040296557
0.12869766	0.024003079	0.00040768582
0.12882915	0.023609316	0.00040607970
0.12896064	0.023453475	0.00040115130
0.12909213	0.023725729	0.00040448056
0.12922362	0.024186833	0.00040686145
0.12935511	0.023733593	0.00040657471
0.12948659	0.023415747	0.00040347402
0.12961808	0.024349562	0.00040798879
0.12974957	0.022718675	0.00039766271
0.12988106	0.023607518	0.00040287127
0.13001255	0.024336383	0.00040794650
0.13014404	0.024338360	0.00040959663
0.13027553	0.023299122	0.00039957377
0.13040701	0.022932533	0.00039656309
0.13053850	0.024337183	0.00040780025
0.13066999	0.023357145	0.00039932701
0.13080148	0.023967701	0.00040734708
0.13093297	0.023785069	0.00040101729
0.13106446	0.023165996	0.00039921240
0.13119595	0.024597302	0.00040936463
0.13132744	0.024193152	0.00040531897
0.13145892	0.023718526	0.00040401560
0.13159041	0.023752126	0.00040180862
0.13172190	0.023218438	0.00039717928
0.13185339	0.023749962	0.00040266443
0.13198488	0.023943741	0.00040243824
0.13211637	0.023375292	0.00039968812
0.13224786	0.023498637	0.00039910207
0.13237935	0.023216356	0.00039598684
0.13251083	0.023910189	0.00040269281
0.13264232	0.023502951	0.00039959613
0.13277381	0.023637464	0.00040117565
0.13290530	0.024094658	0.00040099719
0.13303679	0.023468337	0.00040008934
0.13316828	0.023203544	0.00039766076
0.13329977	0.023508520	0.00039485734
0.13343125	0.024460873	0.00040866071
0.13356274	0.023240684	0.00039380561
0.13369423	0.023378342	0.00039667988
0.13382572	0.023728943	0.00040194386
0.13395721	0.024130703	0.00040239271
0.13408870	0.023254635	0.00039813030
0.13422019	0.023498835	0.00039601095
0.13435168	0.023657547	0.00039876768
0.13448316	0.023313119	0.00039729949
0.13461465	0.023869320	0.00039787269
0.13474614	0.023588493	0.00039784567
0.13487763	0.023992092	0.00039965800
0.13500912	0.023089860	0.00039346669
0.13514061	0.023174015	0.00039590890
0.13527210	0.023643594	0.00039822881
0.13540359	0.023455472	0.00039448334
0.13553507	0.023444880	0.00039506429
0.13566656	0.023232082	0.00039324338
0.13579805	0.023464309	0.00039669021
0.13592954	0.023500681	0.00039530111
0.13606103	0.023998266	0.00040127059
0.13619252	0.023801031	0.00039657386
0.13632401	0.023840231	0.00039510113
0.13645549	0.023949205	0.00039932958
0.13658698	0.023664084	0.00039600380
0.13671847	0.024261952	0.00039993214
0.13684996	0.024631211	0.00040140664
0.13698145	0.023832734	0.00039538737
0.13711294	0.023562981	0.00039478518
0.13724443	0.023922706	0.00039822482
0.13737592	0.023600960	0.00039369887
0.13750740	0.023304263	0.00039430929
0.13763889	0.023524896	0.00039123266
0.13777038	0.024028120	0.00039690668
0.13790187	0.023862665	0.00039551654
0.13803336	0.023864300	0.00039419800
0.13816485	0.023825343	0.00039548869
0.13829634	0.023255480	0.00039063688
0.13842783	0.023394094	0.00039271565
0.13855931	0.023472552	0.00039150754
0.13869080	0.023566070	0.00039448390
0.13882229	0.024143936	0.00039667349
0.13895378	0.023853437	0.00039329069
0.13908527	0.023451632	0.00039370395
0.13921676	0.023866095	0.00039507308
0.13934825	0.023345693	0.00039216362
0.13947973	0.023388827	0.00039119385
0.13961122	0.023752638	0.00039251610
0.13974271	0.024724729	0.00039905268
0.13987420	0.022981384	0.00038927344
0.14000569	0.023917674	0.00039021591
0.14013718	0.023723666	0.00039155822
0.14026867	0.023808203	0.00039087255
0.14040016	0.023990450	0.00039496998
0.14053164	0.023212117	0.00038993351
0.14066313	0.023625139	0.00038756029
0.14079462	0.023613689	0.00039164640
0.14092611	0.023553801	0.00039013358
0.14105760	0.023538355	0.00038945866
0.14118909	0.023966976	0.00039284554
0.14132058	0.023019793	0.00038150137
0.14145207	0.024336450	0.00039438650
0.14158355	0.023962741	0.00038872510
0.14171504	0.023802691	0.00038940795
0.14184653	0.023681948	0.00038887085
0.14197802	0.024126830	0.00039109775
0.14210951	0.022989867	0.00038488003
0.14224100	0.022766147	0.00038333330
0.14237249	0.024345582	0.00039218243
0.14250398	0.023539072	0.00038991043
0.14263546	0.023290303	0.00038468261
0.14276695	0.023926095	0.00039035851
0.14289844	0.023955490	0.00039000543
0.14302993	0.023699572	0.00038862736
0.14316142	0.024391148	0.00039294651
0.14329291	0.024087770	0.00038883523
0.14342440	0.023519658	0.00038645440
0.14355588	0.023369282	0.00038552234
0.14368737	0.023519262	0.00038649763
0.14381886	0.023382092	0.00038556389
0.14395035	0.023656232	0.00038537946
0.14408184	0.024276995	0.00038946600
0.14421333	0.023888987	0.00038805326
0.14434482	0.023433203	0.00038372653
0.14447631	0.023830654	0.00038729210
0.14460779	0.023688732	0.00038609219
0.14473928	0.023334592	0.00038324455
0.14487077	0.023713540	0.00038935371
0.14500226	0.024050752	0.00038834664
0.14513375	0.023651467	0.00038712883
0.14526524	0.023001021	0.00037998219
0.14539673	0.023668991	0.00038591517
0.14552822	0.024056613	0.00039054244
0.14565970	0.023951405	0.00038689999
0.14579119	0.024302320	0.00039115112
0.14592268	0.023591409	0.00038351831
0.14605417	0.023826379	0.00038495846
0.14618566	0.023332917	0.00038350327
0.14631715	0.023575274	0.00038265286
0.14644864	0.023849774	0.00038412873
0.14658012	0.023736733	0.00038468894
0.14671161	0.023603168	0.00038434948
0.14684310	0.023691105	0.00038553722
0.14697459	0.023217402	0.00038066372
0.14710608	0.023638928	0.00038313181
0.14723757	0.023868010	0.00038620524
0.14736906	0.023098488	0.00037894598
0.14750055	0.023148446	0.00038234726
0.14763203	0.023347947	0.00038132673
0.14776352	0.023267823	0.00037938817
0.14789501	0.023780471	0.00038391283
0.14802650	0.022985723	0.00037733166
0.14815799	0.023756275	0.00038582705
0.14828948	0.024201769	0.00038472024
0.14842097	0.023079714	0.00037988651
0.14855246	0.022921060	0.00037896417
0.14868394	0.023682463	0.00038073239
0.14881543	0.023538912	0.00038154673
0.14894692	0.023323423	0.00037973410
0.14907841	0.023943323	0.00038247347
0.14920990	0.024289584	0.00038496216
0.14934139	0.023458121	0.00038103325
0.14947288	0.023556232	0.00038232038
0.14960436	0.023489574	0.00038209376
0.14973585	0.023707104	0.00038242851
0.14986734	0.023878847	0.00038248134
0.14999883	0.023076371	0.00037647215
0.15013032	0.023677269	0.00038133806
0.15026181	0.023732506	0.00038231064
0.15039330	0.023003153	0.00037645933
0.15052479	0.023337384	0.00037820302
0.15065627	0.023857204	0.00038165529
0.15078776	0.024229651	0.00038520366
0.15091925	0.023561802	0.00037922305
0.15105074	0.023372345	0.00037767274
0.15118223	0.023954969	0.00038225612
0.15131372	0.024067021	0.00038290705
0.15144521	0.023513239	0.00037960100
0.15157670	0.023940617	0.00038214443
0.15170818	0.023737326	0.00037975201
0.15183967	0.024334016	0.00038277571
0.15197116	0.023978166	0.00038282006
0.15210265	0.023623798	0.00037872161
0.15223414	0.023460406	0.00037805811
0.15236563	0.024262014	0.00038117399
0.15249712	0.023667138	0.00037876603
0.15262860	0.024109550	0.00038171774
0.15276009	0.023631920	0.00037968258
0.15289158	0.023752143	0.00037938900
0.15302307	0.023925724	0.00038001390
0.15315456	0.023108683	0.00037395997
0.15328605	0.023633756	0.00037843263
0.15341754	0.023717856	0.00038034498
0.15354903	0.023852881	0.00037804270
0.15368051	0.023578179	0.00037673896
0.15381200	0.023409624	0.00037461194
0.15394349	0.023755903	0.00037859337
0.15407498	0.023232604	0.00037541805
0.15420647	0.023804394	0.00037627563
0.15433796	0.023169777	0.00037375138
0.15446945	0.023096050	0.00037294868
0.15460094	0.023466021	0.00037740255
0.15473242	0.023677116	0.00037775901
0.15486391	0.023161353	0.00037286677
0.15499540	0.023468464	0.00037397192
0.15512689	0.023787018	0.00037819509
0.15525838	0.023111134	0.00037281468
0.15538987	0.023997556	0.00037756929
0.15552136	0.023401457	0.00037526755
0.15565284	0.023325441	0.00037304704
0.15578433	0.022842762	0.00037002428
0.15591582	0.024017836	0.00037782034
0.15604731	0.023926225	0.00037823682
0.15617880	0.023856004	0.00037518495
0.15631029	0.023780683	0.00037669218
0.15644178	0.024128165	0.00037670343
0.15657327	0.023741374	0.00037717973
0.15670475	0.024036177	0.00037516084
0.15683624	0.023524853	0.00037345950
0.15696773	0.024304176	0.00037859279
0.15709922	0.023803400	0.00037373303
0.15723071	0.023092592	0.00037212614
0.15736220	0.024043110	0.00037490047
0.15749369	0.023327912	0.00037350151
0.15762518	0.023453971	0.00037246310
0.15775666	0.023732043	0.00037397482
0.15788815	0.023781826	0.00037562819
0.15801964	0.023504653	0.00037155298
0.15815113	0.023798946	0.00037456737
0.15828262	0.023305725	0.00037056354
0.15841411	0.023187956	0.00036976205
0.15854560	0.023366399	0.00037298538
0.15867708	0.023936622	0.00037240332
0.15880857	0.022817476	0.00036743733
0.15894006	0.024261281	0.00037502566
0.15907155	0.023812467	0.00037238620
0.15920304	0.023832578	0.00037389763
0.15933453	0.023422192	0.00037010479
0.15946602	0.023532105	0.00037136099
0.15959751	0.024294336	0.00037541249
0.15972899	0.023351331	0.00037006670
0.15986048	0.023800411	0.00037420175
0.15999197	0.023932746	0.00037169311
0.16012346	0.022837699	0.00036739282
0.16025495	0.023022383	0.00036692826
0.16038644	0.024218402	0.00037452831
0.16051793	0.023819677	0.00037278363
0.16064942	0.022827664	0.00036519287
0.16078090	0.022963397	0.00036687574
0.16091239	0.023522097	0.00037042513
0.16104388	0.023279971	0.00036709942
0.16117537	0.023748237	0.00037136361
0.16130686	0.023838208	0.00037014200
0.16143835	0.023748780	0.00037135577
0.16156984	0.023353596	0.00036932213
0.16170133	0.023421677	0.00036676332
0.16183281	0.024020014	0.00037144012
0.16196430	0.023631078	0.00036968215
0.16209579	0.023622781	0.00036856532
0.16222728	0.023968936	0.00037163018
0.16235877	0.023097493	0.00036382174
0.16249026	0.022928310	0.00036609137
0.16262175	0.023556895	0.00036822105
0.16275323	0.023753680	0.00036948651
0.16288472	0.023773234	0.00036829733
0.16301621	0.023676912	0.00036821075
0.16314770	0.022844099	0.00036374099
0.16327919	0.023599191	0.00036863477
0.16341068	0.023584934	0.00036719047
0.16354217	0.023337378	0.00036684371
0.16367366	0.023502093	0.00036768426
0.16380514	0.024206495	0.00037238413
0.16393663	0.023420550	0.00036657993
0.16406812	0.023901411	0.00036791806
0.16419961	0.023733113	0.00036772575
0.16433110	0.023839008	0.00036839765
0.16446259	0.023277081	0.00036578852
0.16459408	0.023442773	0.00036673649
0.16472557	0.023084361	0.00036178744
0.16485705	0.022736771	0.00036222693
0.16498854	0.023319623	0.00036345168
0.16512003	0.023352017	0.00036568127
0.16525152	0.023815877	0.00036902377
0.16538301	0.023835250	0.00036619555
0.16551450	0.023539902	0.00036666617
0.16564599	0.023106512	0.00036296567
0.16577747	0.023054338	0.00036379086
0.16590896	0.023455528	0.00036568555
0.16604045	0.022905463	0.00036072476
0.16617194	0.023420535	0.00036481973
0.16630343	0.023296889	0.00036337129
0.16643492	0.023903311	0.00036745953
0.16656641	0.024289467	0.00036952637
0.16669790	0.023592729	0.00036227188
0.16682938	0.024091189	0.00036907911
0.16696087	0.023653184	0.00036546328
0.16709236	0.023582506	0.00036363318
0.16722385	0.023249108	0.00036250560
0.16735534	0.023151501	0.00036200985
0.16748683	0.023677903	0.00036560484
0.16761832	0.023640702	0.00036482983
0.16774981	0.023594740	0.00036267944
0.16788129	0.023908923	0.00036787224
0.16801278	0.023002145	0.00035932817
0.16814427	0.023303479	0.00036285782
0.16827576	0.022823767	0.00036012183
0.16840725	0.023286153	0.00036154865
0.16853874	0.023277278	0.00036139374
0.16867023	0.023216704	0.00035915258
0.16880171	0.024305975	0.00036813167
0.16893320	0.023380775	0.00036220278
0.16906469	0.024014111	0.00036241163
0.16919618	0.023547052	0.00036446055
0.16932767	0.023407887	0.00036061129
0.16945916	0.023289641	0.00036235744
0.16959065	0.023436081	0.00036191325
0.16972214	0.023322806	0.00035959862
0.16985362	0.023573707	0.00036331414
0.16998511	0.023742299	0.00036158370
0.17011660	0.023579183	0.00036316456
0.17024809	0.023051143	0.00035908381
0.17037958	0.022845905	0.00035680530
0.17051107	0.023307311	0.00036174061
0.17064256	0.024194128	0.00036556008
0.17077405	0.023411734	0.00036141461
0.17090553	0.023718100	0.00036253761
0.17103702	0.023224608	0.00035917326
0.17116851	0.023197700	0.00035820158
0.17130000	0.023660442	0.00036210095
0.17143149	0.023731817	0.00036198550
0.17156298	0.022937060	0.00035759654
0.17169447	0.023776799	0.00036056893
0.17182595	0.023172889	0.00035859500
0.17195744	0.023580406	0.00036127298
0.17208893	0.023144424	0.00035722634
0.17222042	0.022877256	0.00035644226
0.17235191	0.023389741	0.00035897356
0.17248340	0.023693421	0.00036026259
0.17261489	0.022995377	0.00035686834
0.17274638	0.023446660	0.00035826681
0.17287786	0.023257504	0.00035940011
0.17300935	0.023799386	0.00036169852
0.17314084	0.023101441	0.00035668848
0.17327233	0.023108085	0.00035684393
0.17340382	0.023688409	0.00035869353
0.17353531	0.023384943	0.00035826623
0.17366680	0.022997050	0.00035503464
0.17379829	0.023754628	0.00036027870
0.17392977	0.023083909	0.00035761257
0.17406126	0.023252261	0.00035706481
0.17419275	0.023752688	0.00036067245
0.17432424	0.023713698	0.00035886853
0.17445573	0.023972672	0.00036088536
0.17458722	0.023465960	0.00035905552
0.17471871	0.023282381	0.00035609335
0.17485019	0.023622042	0.00035925906
0.17498168	0.022603115	0.00035290167
0.17511317	0.023460590	0.00035742943
0.17524466	0.024015866	0.00036157190
0.17537615	0.023367671	0.00035613550
0.17550764	0.023496805	0.00035683603
0.17563913	0.023110786	0.00035403476
0.17577062	0.023430786	0.00035617443
0.17590210	0.023513038	0.00035743360
0.17603359	0.023682466	0.00035693634
0.17616508	0.023463837	0.00035617077
0.17629657	0.023810942	0.00035954017
0.17642806	0.023524373	0.00035434649
0.17655955	0.023437315	0.00035669877
0.17669104	0.022992961	0.00035281414
0.17682253	0.023309488	0.00035334397
0.17695401	0.024075243	0.00036137282
0.17708550	0.023797632	0.00035671548
0.17721699	0.023732488	0.00035766681
0.17734848	0.023539874	0.00035483132
0.17747997	0.024022426	0.00035924345
0.17761146	0.023869035	0.00035943452
0.17774295	0.023289111	0.00035159785
0.17787443	0.023138336	0.00035315974
0.17800592	0.022759294	0.00035007352
0.17813741	0.023518398	0.00035476680
0.17826890	0.023198020	0.00035396303
0.17840039	0.023712329	0.00035509670
0.17853188	0.023532985	0.00035649427
0.17866337	0.023848735	0.00035767318
0.17879486	0.023553067	0.00035408457
0.17892634	0.023081595	0.00035210189
0.17905783	0.023261835	0.00035143578
0.17918932	0.023563675	0.00035528829
0.17932081	0.023385879	0.00035244899
0.17945230	0.023162764	0.00035264637
0.17958379	0.023505189	0.00035480716
0.17971528	0.022903133	0.00034950199
0.17984677	0.023848590	0.00035569224
0.17997825	0.023406406	0.00035177669
0.18010974	0.023752477	0.00035492426
0.18024123	0.023474250	0.00035313779
0.18037272	0.023412669	0.00035111874
0.18050421	0.023045787	0.00035760955
0.18063570	0.023531508	0.00036203454
0.18076719	0.023184951	0.00036146147
0.18089867	0.023346608	0.00036691850
0.18103016	0.023580921	0.00036899375
0.18116165	0.022602699	0.00036531645
0.18129314	0.023143824	0.00036939072
0.18142463	0.023578426	0.00037316234
0.18155612	0.023686773	0.00037805898
0.18168761	0.023298235	0.00037379554
0.18181910	0.023548148	0.00037698430
0.18195058	0.023074274	0.00037573694
0.18208207	0.022914364	0.00037461112
0.18221356	0.022837794	0.00037712737
0.18234505	0.023518479	0.00038058464
0.18247654	0.023592658	0.00038268190
0.18260803	0.022766978	0.00037824717
0.18273952	0.022964633	0.00038030249
0.18287101	0.023083147	0.00038386997
0.18300249	0.022921666	0.00038243017
0.18313398	0.023726053	0.00038742349
0.18326547	0.023303944	0.00038692827
0.18339696	0.023514822	0.00038837455
0.18352845	0.023038115	0.00038649980
0.18365994	0.022838492	0.00038702701
0.18379143	0.023630032	0.00039170726
0.18392292	0.023254768	0.00039239638
0.18405440	0.023211780	0.00038934349
0.18418589	0.023494480	0.00039277021
0.18431738	0.023087029	0.00039341099
0.18444887	0.023383792	0.00039385827
0.18458036	0.023059315	0.00039276323
0.18471185	0.023310036	0.00039628043
0.18484334	0.023229057	0.00039578385
0.18497482	0.023441830	0.00039923643
0.18510631	0.023824538	0.00039878286
0.18523780	0.023459251	0.00040046738
0.18536929	0.024058508	0.00039716660
0.18550078	0.022912667	0.00038432530
0.18563227	0.022424305	0.00038075645
0.18576376	0.023465560	0.00038051464
0.18589525	0.022537692	0.00037839790
0.18602673	0.023228553	0.00037938709
0.18615822	0.023487818	0.00037967234
0.18628971	0.023612098	0.00037887621
0.18642120	0.023315838	0.00037490102
0.18655269	0.023540555	0.00037862310
0.18668418	0.023254406	0.00037233711
0.18681567	0.023565258	0.00037515713
0.18694716	0.022663889	0.00036929742
0.18707864	0.023311486	0.00036909436
0.18721013	0.023048712	0.00036875538
0.18734162	0.022915643	0.00036725086
0.18747311	0.023329829	0.00036751943
0.18760460	0.023056847	0.00036704864
0.18773609	0.022973271	0.00036304380
0.18786758	0.023668947	0.00036885969
0.18799906	0.023311527	0.00036614315
0.18813055	0.023630225	0.00036514591
0.18826204	0.023744680	0.00036743304
0.18839353	0.023352784	0.00036046194
0.18852502	0.023689222	0.00036666075
0.18865651	0.023934615	0.00036704512
0.18878800	0.023619726	0.00036066220
0.18891949	0.023411996	0.00036178747
0.18905097	0.023269073	0.00035791884
0.18918246	0.023434749	0.00036001470
0.18931395	0.022630124	0.00035558481
0.18944544	0.022780258	0.00035404758
0.18957693	0.023009034	0.00035557201
0.18970842	0.023596714	0.00035700474
0.18983991	0.023350962	0.00035756071
0.18997140	0.023460977	0.00035827331
0.19010288	0.023596891	0.00035499302
0.19023437	0.024069857	0.00035946758
0.19036586	0.023824163	0.00035768426
0.19049735	0.023469257	0.00035465068
0.19062884	0.023056508	0.00035266744
0.19076033	0.022930791	0.00034955131
0.19089182	0.023036971	0.00035115663
0.19102330	0.023178695	0.00035182525
0.19115479	0.023565700	0.00035322112
0.19128628	0.023847948	0.00035522399
0.19141777	0.023083731	0.00034964880
0.19154926	0.022959337	0.00034922429
0.19168075	0.023291234	0.00035072828
0.19181224	0.023533122	0.00035349548
0.19194373	0.023719025	0.00035413318
0.19207521	0.023535404	0.00035124156
0.19220670	0.023022332	0.00034856345
0.19233819	0.023363630	0.00035056813
0.19246968	0.023041965	0.00034936252
0.19260117	0.023548290	0.00035167806
0.19273266	0.023108405	0.00034786930
0.19286415	0.023895690	0.00035203550
0.19299564	0.023458867	0.00035147372
0.19312712	0.023950972	0.00035319535
0.19325861	0.023454454	0.00035111236
0.19339010	0.023161000	0.00034820826
0.19352159	0.022981802	0.00034670321
0.19365308	0.023577284	0.00035158280
0.19378457	0.023204279	0.00034837514
0.19391606	0.022548099	0.00034469488
0.19404754	0.023540031	0.00034939795
0.19417903	0.023071286	0.00034671371
0.19431052	0.023448601	0.00035048760
0.19444201	0.024138337	0.00035285251
0.19457350	0.023696348	0.00035041627
0.19470499	0.023214846	0.00034743736
0.19483648	0.022736863	0.00034458539
0.19496797	0.023496704	0.00035022587
0.19509945	0.023030470	0.00034597418
0.19523094	0.022802710	0.00034484803
0.19536243	0.023279794	0.00034741534
0.19549392	0.022625993	0.00034308177
0.19562541	0.022965948	0.00034559773
0.19575690	0.022700960	0.00034212564
0.19588839	0.023049562	0.00034490747
0.19601988	0.023396472	0.00034700119
0.19615136	0.023261725	0.00034571465
0.19628285	0.023373671	0.00034731467
0.19641434	0.023646610	0.00034816509
0.19654583	0.023185419	0.00034566798
0.19667732	0.023820811	0.00034902563
0.19680881	0.023365111	0.00034694110
0.19694030	0.023324119	0.00034580984
0.19707178	0.023488336	0.00034569581
0.19720327	0.023486156	0.00034636806
0.19733476	0.022820507	0.00034175224
0.19746625	0.022895693	0.00034345897
0.19759774	0.023211886	0.00034530382
0.19772923	0.022550757	0.00034029016
0.19786072	0.023088110	0.00034350166
0.19799221	0.023608184	0.00034617927
0.19812369	0.023404354	0.00034286426
0.19825518	0.023807779	0.00034848839
0.19838667	0.023569543	0.00034522827
0.19851816	0.023131033	0.00034303556
0.19864965	0.024346848	0.00034970393
0.19878114	0.023948857	0.00034629030
0.19891263	0.022993854	0.00034317450
0.19904412	0.023053762	0.00034097701
0.19917560	0.023593637	0.00034719281
0.19930709	0.022430388	0.00033845953
0.19943858	0.023605847	0.00034422146
0.19957007	0.023279627	0.00034365052
0.19970156	0.023775514	0.00034553912
0.19983305	0.022605354	0.00033981339
0.19996454	0.023140275	0.00034136713
0.20009602	0.022596782	0.00033884822
0.20022751	0.023259182	0.00034337721
0.20035900	0.023039343	0.00034091742
0.20049049	0.023202822	0.00034222965
0.20062198	0.023642498	0.00034347871
0.20075347	0.023029552	0.00034114601
0.20088496	0.023472363	0.00034398098
0.20101645	0.023497769	0.00034323178
0.20114793	0.022607957	0.00033640929
0.20127942	0.022807944	0.00033912996
0.20141091	0.023029304	0.00033865374
0.20154240	0.023039205	0.00034133031
0.20167389	0.022772742	0.00033839512
0.20180538	0.023219102	0.00033926897
0.20193687	0.023185577	0.00034140560
0.20206836	0.023180994	0.00034020875
0.20219984	0.023474540	0.00034370215
0.20233133	0.023071823	0.00034174091
0.20246282	0.023420873	0.00034041301
0.20259431	0.023101124	0.00033891481
0.20272580	0.023062102	0.00033810894
0.20285729	0.023046518	0.00033879139
0.20298878	0.023328092	0.00034110491
0.20312027	0.022755237	0.00033377781
0.20325175	0.022843013	0.00033698521
0.20338324	0.023283534	0.00033896499
0.20351473	0.023073220	0.00033909981
0.20364622	0.023296584	0.00034016788
0.20377771	0.023697901	0.00034023227
0.20390920	0.022985794	0.00033888538
0.20404069	0.023935756	0.00034267573
0.20417217	0.023464214	0.00034136551
0.20430366	0.023377539	0.00034057191
0.20443515	0.022859753	0.00033458534
0.20456664	0.023027368	0.00033666509
0.20469813	0.022995800	0.00033671512
0.20482962	0.022915267	0.00033590153
0.20496111	0.024031787	0.00034279807
0.20509260	0.023830677	0.00034034892
0.20522408	0.023535819	0.00033948921
0.20535557	0.023228994	0.00033857940
0.20548706	0.023519628	0.00033933838
0.20561855	0.023580875	0.00033897747
0.20575004	0.023857698	0.00033911264
0.20588153	0.023530151	0.00033948843
0.20601302	0.023100297	0.00033822172
0.20614451	0.022749629	0.00033201829
0.20627599	0.023065459	0.00033633416
0.20640748	0.022429570	0.00033087864
0.20653897	0.023169296	0.00033593396
0.20667046	0.023343007	0.00033713182
0.20680195	0.023324701	0.00033676048
0.20693344	0.023486938	0.00033874746
0.20706493	0.022439961	0.00033219273
0.20719641	0.023376891	0.00033794358
0.20732790	0.023567451	0.00033982993
0.20745939	0.023022311	0.00033396980
0.20759088	0.023713708	0.00033868785
0.20772237	0.022978142	0.00033429735
0.20785386	0.023323634	0.00033602964
0.20798535	0.022930709	0.00033529900
0.20811684	0.024266268	0.00034061240
0.20824832	0.023491822	0.00033729841
0.20837981	0.022983641	0.00033392662
0.20851130	0.023052785	0.00033479380
0.20864279	0.023703216	0.00033949487
0.20877428	0.023113497	0.00033314581
0.20890577	0.023320402	0.00033659552
0.20903726	0.023457438	0.00033618530
0.20916875	0.023357455	0.00033659515
0.20930023	0.023084141	0.00033546315
0.20943172	0.022734973	0.00033161049
0.20956321	0.023083041	0.00033372839
0.20969470	0.023661425	0.00033803450
0.20982619	0.023665940	0.00033808563
0.20995768	0.023624647	0.00033715845
0.21008917	0.023434213	0.00033433456
0.21022065	0.023679370	0.00033659851
0.21035214	0.023424719	0.00033606920
0.21048363	0.023773443	0.00033583174
0.21061512	0.022768584	0.00033375422
0.21074661	0.023131891	0.00033217991
0.21087810	0.023076255	0.00033216618
0.21100959	0.022591986	0.00033186598
0.21114108	0.023604701	0.00033393996
0.21127256	0.023681026	0.00033836900
0.21140405	0.022865912	0.00032938819
0.21153554	0.022806986	0.00033103210
0.21166703	0.023556970	0.00033613729
0.21179852	0.023077398	0.00033208523
0.21193001	0.023243069	0.00033398861
0.21206150	0.023371117	0.00033280277
0.21219299	0.023503136	0.00033319910
0.21232447	0.023396930	0.00033527073
0.21245596	0.022516211	0.00032810064
0.21258745	0.022939696	0.00033216301
0.21271894	0.023624661	0.00033434699
0.21285043	0.023615972	0.00033488923
0.21298192	0.022991016	0.00033291151
0.21311341	0.023970712	0.00033572821
0.21324489	0.022855812	0.00033062572
0.21337638	0.023739357	0.00033371705
0.21350787	0.023416800	0.00033311993
0.21363936	0.023702550	0.00033582591
0.21377085	0.023081691	0.00033048490
0.21390234	0.023109687	0.00033267755
0.21403383	0.023277616	0.00033207538
0.21416532	0.023147593	0.00033147257
0.21429680	0.023082779	0.00033163200
0.21442829	0.023387865	0.00033210681
0.21455978	0.023058600	0.00033014319
0.21469127	0.022952679	0.00033021365
0.21482276	0.023184609	0.00033069983
0.21495425	0.023270000	0.00033088418
0.21508574	0.022929380	0.00032949047
0.21521723	0.023561516	0.00033287595
0.21534871	0.022990383	0.00033058875
0.21548020	0.023243444	0.00032860862
0.21561169	0.023128137	0.00032978657
0.21574318	0.022651775	0.00032794581
0.21587467	0.022846415	0.00032827516
0.21600616	0.022850089	0.00032851434
0.21613765	0.023034593	0.00032823630
0.21626913	0.023434637	0.00033304866
0.21640062	0.022897230	0.00032801078
0.21653211	0.022903260	0.00032780560
0.21666360	0.022906086	0.00032733009
0.21679509	0.022917438	0.00032707959
0.21692658	0.023305129	0.00033085489
0.21705807	0.022807210	0.00032788421
0.21718956	0.022855213	0.00032638718
0.21732104	0.023607236	0.00033220638
0.21745253	0.023552485	0.00033089209
0.21758402	0.023093734	0.00032839983
0.21771551	0.023128358	0.00032855721
0.21784700	0.023285870	0.00032818644
0.21797849	0.023148610	0.00032880093
0.21810998	0.023798979	0.00033143679
0.21824147	0.023027446	0.00032736213
0.21837295	0.022976322	0.00032802282
0.21850444	0.023082422	0.00032530165
0.21863593	0.023413513	0.00032947379
0.21876742	0.023018389	0.00032597891
0.21889891	0.023157954	0.00032831046
0.21903040	0.022551129	0.00032498653
0.21916189	0.022851890	0.00032500693
0.21929337	0.023371543	0.00032937824
0.21942486	0.023317810	0.00032729210
0.21955635	0.023337344	0.00032934497
0.21968784	0.023381647	0.00032862938
0.21981933	0.023105632	0.00032463186
0.21995082	0.023520839	0.00032916252
0.22008231	0.023678468	0.00032913336
0.22021380	0.023352690	0.00032899723
0.22034528	0.023207027	0.00032755707
0.22047677	0.023578688	0.00032710117
0.22060826	0.023050643	0.00032641488
0.22073975	0.022657117	0.00032349504
0.22087124	0.023678138	0.00033020908
0.22100273	0.023446337	0.00032801993
0.22113422	0.022911199	0.00032299684
0.22126571	0.022963330	0.00032476053
0.22139719	0.023108801	0.00032693272
0.22152868	0.023175349	0.00032614526
0.22166017	0.023127467	0.00032666873
0.22179166	0.022669708	0.00032255421
0.22192315	0.022868740	0.00032531014
0.22205464	0.023303657	0.00032666861
0.22218613	0.023205478	0.00032591072
0.22231761	0.022529195	0.00032087018
0.22244910	0.023253158	0.00032478901
0.22258059	0.023000713	0.00032450757
0.22271208	0.023544399	0.00032762426
0.22284357	0.023549275	0.00032800185
0.22297506	0.022751239	0.00032415653
0.22310655	0.023260493	0.00032462925
0.22323804	0.023284451	0.00032702986
0.22336952	0.023177543	0.00032602054
0.22350101	0.023446809	0.00032556532
0.22363250	0.023122445	0.00032469261
0.22376399	0.023612617	0.00032599353
0.22389548	0.022999450	0.00032536125
0.22402697	0.023687123	0.00032763179
0.22415846	0.023626350	0.00032737942
0.22428995	0.023283018	0.00032506008
0.22442143	0.023240198	0.00032416942
0.22455292	0.023279668	0.00032538314
0.22468441	0.023229077	0.00032564452
0.22481590	0.022857601	0.00032307489
0.22494739	0.023231645	0.00032377835
0.22507888	0.023355030	0.00032453935
0.22521037	0.023147330	0.00032366111
0.22534186	0.023080942	0.00032416856
0.22547334	0.023051538	0.00032247830
0.22560483	0.023377388	0.00032339655
0.22573632	0.023038825	0.00032317350
0.22586781	0.023256567	0.00032364551
0.22599930	0.022679044	0.00032177200
0.22613079	0.023667767	0.00032452259
0.22626228	0.023642158	0.00032579302
0.22639376	0.023348079	0.00032352570
0.22652525	0.023003678	0.00032176102
0.22665674	0.023167104	0.00032457261
0.22678823	0.023100516	0.00032012491
0.22691972	0.023065703	0.00032192165
0.22705121	0.023085382	0.00032118930
0.22718270	0.022643568	0.00031948865
0.22731419	0.022916308	0.00032256070
0.22744567	0.023690609	0.00032534066
0.22757716	0.023245833	0.00032190245
0.22770865	0.023569307	0.00032474187
0.22784014	0.023352939	0.00032166494
0.22797163	0.022943941	0.00032154084
0.22810312	0.022916361	0.00031975395
0.22823461	0.023620976	0.00032450608
0.22836610	0.023368738	0.00032395365
0.22849758	0.022741521	0.00031799311
0.22862907	0.023333785	0.00032356460
0.22876056	0.022881771	0.00031804016
0.22889205	0.023023909	0.00032054236
0.22902354	0.022525736	0.00031865213
0.22915503	0.023004704	0.00031895269
0.22928652	0.022657240	0.00032015194
0.22941800	0.022989397	0.00031891996
0.22954949	0.023457331	0.00032271666
0.22968098	0.023015097	0.00032073649
0.22981247	0.022943949	0.00031915368
0.22994396	0.022980039	0.00032040855
0.23007545	0.023240242	0.00032378498
0.23020694	0.023193870	0.00032754465
0.23033843	0.023184614	0.00033106959
0.23046991	0.023518843	0.00033360935
0.23060140	0.023438911	0.00033577108
0.23073289	0.022815042	0.00033210716
0.23086438	0.023289344	0.00033632193
0.23099587	0.023468366	0.00033991101
0.23112736	0.023555785	0.00034013357
0.23125885	0.022608724	0.00033843861
0.23139034	0.022910252	0.00033771080
0.23152182	0.023520617	0.00034394954
0.23165331	0.023175524	0.00034446008
0.23178480	0.022522810	0.00033961772
0.23191629	0.022630321	0.00034227149
0.23204778	0.023032901	0.00034375815
0.23217927	0.023279436	0.00034573065
0.23231076	0.022620754	0.00034509874
0.23244224	0.023011986	0.00034640152
0.23257373	0.023193974	0.00034783852
0.23270522	0.023985690	0.00035293741
0.23283671	0.023317833	0.00034854993
0.23296820	0.022890042	0.00034718127
0.23309969	0.023126871	0.00034833935
0.23323118	0.023429657	0.00034847947
0.23336267	0.023290633	0.00034918244
0.23349415	0.023113510	0.00034569494
0.23362564	0.023140553	0.00034987218
0.23375713	0.023010169	0.00034837931
0.23388862	0.023566918	0.00035138883
0.23402011	0.023753898	0.00035435103
0.23415160	0.023834311	0.00035224723
0.23428309	0.023798903	0.00035459476
0.23441458	0.023483021	0.00035069241
0.23454606	0.023286849	0.00035154634
0.23467755	0.023337565	0.00035219708
0.23480904	0.022757374	0.00034869172
0.23494053	0.023105426	0.00035157427
0.23507202	0.023420863	0.00035355061
0.23520351	0.022901665	0.00034959455
0.23533500	0.023556914	0.00035467615
0.23546648	0.023008653	0.00035036904
0.23559797	0.023210555	0.00035323233
0.23572946	0.023253613	0.00035237624
0.23586095	0.023956517	0.00035636276
0.23599244	0.023455466	0.00035564654
0.23612393	0.022779590	0.00035066069
0.23625542	0.022952921	0.00035307659
0.23638691	0.023400315	0.00035512653
0.23651839	0.023272774	0.00035375785
0.23664988	0.022724627	0.00035149277
0.23678137	0.023592817	0.00035564942
0.23691286	0.023516237	0.00035571409
0.23704435	0.022860481	0.00035241731
0.23717584	0.022638035	0.00035102915
0.23730733	0.023246761	0.00035626082
0.23743882	0.023873291	0.00035976585
0.23757030	0.022996434	0.00035405381
0.23770179	0.022988760	0.00035516711
0.23783328	0.023319488	0.00035519730
0.23796477	0.023251727	0.00035661117
0.23809626	0.023333581	0.00035680459
0.23822775	0.023213343	0.00035672207
0.23835924	0.023374336	0.00036002201
0.23849072	0.022604464	0.00035132210
0.23862221	0.023106191	0.00035624964
0.23875370	0.023009151	0.00035598226
0.23888519	0.022949794	0.00035719961
0.23901668	0.023174526	0.00035959010
0.23914817	0.023385641	0.00035541582
0.23927966	0.023606963	0.00036132221
0.23941115	0.022940879	0.00035540428
0.23954263	0.023317190	0.00035945794
0.23967412	0.022826626	0.00035731247
0.23980561	0.023762585	0.00035949044
0.23993710	0.023974372	0.00036335613
0.24006859	0.023147685	0.00035772607
0.24020008	0.022475680	0.00035532556
0.24033157	0.022851311	0.00035738645
0.24046306	0.023163633	0.00035863951
0.24059454	0.023444202	0.00036021437
0.24072603	0.022401767	0.00035507431
0.24085752	0.023223566	0.00035981561
0.24098901	0.022821708	0.00036063384
0.24112050	0.023361962	0.00035868415
0.24125199	0.023190242	0.00035850038
0.24138348	0.023487210	0.00036309436
0.24151496	0.023260818	0.00035899362
0.24164645	0.023328106	0.00036202732
0.24177794	0.022930511	0.00035599744
0.24190943	0.022547965	0.00035649482
0.24204092	0.022576142	0.00035631944
0.24217241	0.023202743	0.00036024599
0.24230390	0.023708774	0.00036372669
0.24243539	0.023143666	0.00035934583
0.24256687	0.023035764	0.00035966788
0.24269836	0.023219539	0.00036173009
0.24282985	0.022618308	0.00035660702
0.24296134	0.022653538	0.00035731815
0.24309283	0.023636761	0.00036398449
0.24322432	0.022951285	0.00035966625
0.24335581	0.022975291	0.00036176335
0.24348730	0.023007246	0.00036044516
0.24361878	0.023558803	0.00036440138
0.24375027	0.022800770	0.00035826999
0.24388176	0.023374648	0.00036318358
0.24401325	0.023144557	0.00036363704
0.24414474	0.023109674	0.00036030979
0.24427623	0.022775131	0.00036007764
0.24440772	0.024360951	0.00037039452
0.24453920	0.023428639	0.00036381274
0.24467069	0.023380921	0.00036647110
0.24480218	0.023138757	0.00036095305
0.24493367	0.023188352	0.00036202057
0.24506516	0.023207357	0.00036295420
0.24519665	0.022921683	0.00035996965
0.24532814	0.023015032	0.00036257219
0.24545963	0.023084641	0.00036268933
0.24559111	0.023043277	0.00036213830
0.24572260	0.023579467	0.00036583600
0.24585409	0.022518345	0.00035775013
0.24598558	0.023050051	0.00036184442
0.24611707	0.022810362	0.00036211963
0.24624856	0.023411984	0.00036371016
0.24638005	0.023327048	0.00036461391
0.24651154	0.023737605	0.00036729806
0.24664302	0.023464761	0.00036674179
0.24677451	0.023177637	0.00036256984
0.24690600	0.023473128	0.00036629556
0.24703749	0.022911243	0.00036486725
0.24716898	0.022991363	0.00036251205
0.24730047	0.023461614	0.00036766411
0.24743196	0.022634541	0.00036041668
0.24756345	0.023434792	0.00036660252
0.24769493	0.023136695	0.00036574016
0.24782642	0.023355061	0.00036452910
0.24795791	0.024297019	0.00037239064
0.24808940	0.023243868	0.00036526555
0.24822089	0.022818362	0.00036277171
0.24835238	0.022995615	0.00036511767
0.24848387	0.022521620	0.00036052211
0.24861535	0.022870007	0.00036518831
0.24874684	0.022731796	0.00036310459
0.24887833	0.023453859	0.00036676208
0.24900982	0.022559425	0.00036417632
0.24914131	0.023654502	0.00036904719
0.24927280	0.022837176	0.00036413742
0.24940429	0.022798667	0.00036379709
0.24953578	0.023073410	0.00036464426
0.24966726	0.023930896	0.00037262792
0.24979875	0.022863752	0.00036274039
0.24993024	0.023079073	0.00036710777
0.25006173	0.023210057	0.00036504210
0.25019322	0.023058157	0.00036500688
0.25032471	0.023849766	0.00037187082
0.25045620	0.023344295	0.00036642038
0.25058769	0.023124905	0.00036736177
0.25071917	0.023101985	0.00036528492
0.25085066	0.023993097	0.00037071089
0.25098215	0.022355630	0.00036291525
0.25111364	0.023916770	0.00036978927
0.25124513	0.023262230	0.00036878212
0.25137662	0.022779357	0.00036460189
0.25150811	0.022758092	0.00036348749
0.25163959	0.023111232	0.00036796834
0.25177108	0.022884435	0.00036469956
0.25190257	0.023435769	0.00037039643
0.25203406	0.023056594	0.00036840090
0.25216555	0.023630287	0.00037077302
0.25229704	0.023186250	0.00036843255
0.25242853	0.023091546	0.00036670759
0.25256002	0.023272296	0.00037023899
0.25269150	0.023717560	0.00037012887
0.25282299	0.023593192	0.00036973840
0.25295448	0.022963381	0.00036903151
0.25308597	0.023152828	0.00036642703
0.25321746	0.023488955	0.00037130511
0.25334895	0.023360896	0.00036969427
0.25348044	0.023196035	0.00036768362
0.25361193	0.022659713	0.00036619302
0.25374341	0.023097989	0.00036696497
0.25387490	0.022972371	0.00036722161
0.25400639	0.022866357	0.00037384380
0.25413788	0.023397676	0.00038065222
0.25426937	0.023067002	0.00038271768
0.25440086	0.024132929	0.00039289015
0.25453235	0.023014637	0.00038808020
0.25466383	0.023115526	0.00039128615
0.25479532	0.023337222	0.00039383902
0.25492681	0.023696756	0.00040009246
0.25505830	0.023239633	0.00039911305
0.25518979	0.022790626	0.00039675664
0.25532128	0.023915580	0.00040622334
0.25545277	0.023316332	0.00040397274
0.25558426	0.023208812	0.00040473146
0.25571574	0.022601662	0.00040340761
0.25584723	0.023370006	0.00041011257
0.25597872	0.022947206	0.00040974082
0.25611021	0.022455668	0.00040527666
0.25624170	0.022971476	0.00041147461
0.25637319	0.023472611	0.00041818585
0.25650468	0.023785133	0.00042077706
0.25663617	0.022271363	0.00041251212
0.25676765	0.021809400	0.00041030797
0.25689914	0.022946617	0.00042156551
0.25703063	0.023446421	0.00042501267
0.25716212	0.023212568	0.00042366837
0.25729361	0.022553107	0.00042205135
0.25742510	0.023592581	0.00043307956
0.25755659	0.023038778	0.00042903609
0.25768807	0.022691635	0.00042719235
0.25781956	0.023061501	0.00043158865
0.25795105	0.024111070	0.00044018324
0.25808254	0.023038668	0.00043735951
0.25821403	0.023329398	0.00043593388
0.25834552	0.022594072	0.00043358179
0.25847701	0.022640027	0.00043272684
0.25860850	0.022845033	0.00043682070
0.25873998	0.022379701	0.00043436681
0.25887147	0.023531975	0.00044433660
0.25900296	0.022954962	0.00044038262
0.25913445	0.023308800	0.00044380197
0.25926594	0.023054255	0.00044108741
0.25939743	0.023365104	0.00044712838
0.25952892	0.023655047	0.00044671734
0.25966041	0.022746287	0.00044557876
0.25979189	0.023187440	0.00044395418
0.25992338	0.023086971	0.00044779573
0.26005487	0.022308304	0.00044314396
0.26018636	0.023206303	0.00044939344
0.26031785	0.023078367	0.00044839664
0.26044934	0.023398375	0.00044983426
0.26058083	0.023508366	0.00045237702
0.26071231	0.023151949	0.00045343020
0.26084380	0.023492779	0.00045294708
0.26097529	0.022965015	0.00045260843
0.26110678	0.023328227	0.00045474172
0.26123827	0.022676809	0.00045401438
0.26136976	0.023300376	0.00045663129
0.26150125	0.022630136	0.00045151592
0.26163274	0.022194922	0.00044926097
0.26176422	0.023003147	0.00045410957
0.26189571	0.022509297	0.00045378637
0.26202720	0.022973737	0.00045596363
0.26215869	0.022172692	0.00045124828
0.26229018	0.022743458	0.00045745555
0.26242167	0.024039791	0.00046542609
0.26255316	0.023155710	0.00046115442
0.26268465	0.022791183	0.00046331218
0.26281613	0.022901324	0.00046017768
0.26294762	0.022698037	0.00045681263
0.26307911	0.022639607	0.00046124897
0.26321060	0.022884641	0.00046618450
0.26334209	0.023116827	0.00046760463
0.26347358	0.022501196	0.00045907100
0.26360507	0.022655430	0.00046146261
0.26373655	0.022546510	0.00046260356
0.26386804	0.023316243	0.00046839186
0.26399953	0.022973191	0.00046861912
0.26413102	0.022707551	0.00046291085
0.26426251	0.023104541	0.00046868710
0.26439400	0.022964570	0.00046983078
0.26452549	0.023032326	0.00047385530
0.26465698	0.023859333	0.00047886851
0.26478846	0.023048863	0.00046818849
0.26491995	0.022574279	0.00047191527
0.26505144	0.022855000	0.00047032143
0.26518293	0.022902276	0.00047215843
0.26531442	0.023073958	0.00047729138
0.26544591	0.022900313	0.00047432274
[truncated: 567 more rows]
