# Supplementary material for: Invariant surface glycoprotein 65 of Trypanosoma brucei is a complement C3 receptor
Source: Nat Commun. 2022 Aug 29;13:5085. doi: 10.1038/s41467-022-32728-9 (PMC9424271; doi:10.1038/s41467-022-32728-9)
Supplement: Supplementary file 4 — supplementary data 2 [file 41467_2022_32728_MOESM4_ESM.zip › b21-414646_00078.dat]

0.0026000000	39.429403	0.13624320
0.0027314887	28.668835	0.10671283
0.0028629774	22.033645	0.089453178
0.0029944661	17.044863	0.075507759
0.0031259548	12.173285	0.058638692
0.0032574435	10.761215	0.057068000
0.0033889322	8.7079879	0.048528473
0.0035204209	11.374127	0.048289181
0.0036519096	12.233098	0.046471708
0.0037833983	9.8741049	0.039363438
0.0039148870	8.1293688	0.034463189
0.0040463757	6.6710138	0.030034380
0.0041778644	5.4508011	0.025446319
0.0043093531	4.5558538	0.022840736
0.0044408418	3.8115499	0.020093097
0.0045723305	3.1097011	0.018149114
0.0047038192	2.8828326	0.016724794
0.0048353079	2.5031165	0.015129336
0.0049667966	2.2062348	0.014153003
0.0050982853	1.8699569	0.012343555
0.0052297740	1.7392916	0.012060107
0.0053612627	1.5075188	0.010842373
0.0054927514	1.3854794	0.010118650
0.0056242401	1.2521260	0.0095915273
0.0057557288	1.1727295	0.0090252698
0.0058872175	1.0693317	0.0085028421
0.0060187062	0.99890925	0.0081963208
0.0061501949	0.89308960	0.0074233638
0.0062816836	0.87530477	0.0075150762
0.0064131723	0.82025122	0.0071315409
0.0065446610	0.77313144	0.0068245233
0.0066761496	0.75709978	0.0067216152
0.0068076383	0.71169232	0.0063691373
0.0069391270	0.68962126	0.0063703803
0.0070706157	0.65440818	0.0061074351
0.0072021044	0.63693520	0.0059589144
0.0073335931	0.61531471	0.0058313847
0.0074650818	0.57021622	0.0054501925
0.0075965705	0.56218951	0.0054566078
0.0077280592	0.54730115	0.0053615764
0.0078595479	0.50117717	0.0050080171
0.0079910366	0.49035463	0.0049831656
0.0081225253	0.46098283	0.0046934112
0.0082540140	0.45087222	0.0046680547
0.0083855027	0.44483061	0.0046544049
0.0085169914	0.40786838	0.0043657882
0.0086484801	0.39698347	0.0042758138
0.0087799688	0.38519180	0.0041375441
0.0089114575	0.37755242	0.0041179642
0.0090429462	0.35404347	0.0039598115
0.0091744349	0.32804424	0.0037788702
0.0093059236	0.32176717	0.0036984732
0.0094374123	0.30732560	0.0035908306
0.0095689010	0.30047143	0.0034931454
0.0097003897	0.29490818	0.0034886332
0.0098318784	0.27562895	0.0033244520
0.0099633671	0.26661401	0.0032341211
0.010094856	0.25901284	0.0031778923
0.010226345	0.24262119	0.0030031147
0.010357833	0.24416572	0.0030902103
0.010489322	0.22039517	0.0028495670
0.010620811	0.21346975	0.0027843354
0.010752299	0.20539017	0.0027195053
0.010883788	0.19166455	0.0025729683
0.011015277	0.18650949	0.0025841860
0.011146765	0.17364785	0.0024164416
0.011278254	0.17198031	0.0023955570
0.011409743	0.16501250	0.0023225076
0.011541231	0.15402019	0.0022097792
0.011672720	0.15030042	0.0021881709
0.011804209	0.14079277	0.0020379082
0.011935698	0.13691338	0.0020054242
0.012067186	0.12713773	0.0019217018
0.012198675	0.12268164	0.0018255873
0.012330164	0.11524343	0.0017733955
0.012461652	0.11445117	0.0017469894
0.012593141	0.11011847	0.0016757861
0.012724630	0.10563529	0.0016417546
0.012856118	0.10171093	0.0015598064
0.012987607	0.096553806	0.0015378366
0.013119096	0.094163337	0.0014845888
0.013250585	0.089410551	0.0014306134
0.013382073	0.091209813	0.0014499677
0.013513562	0.086010335	0.0013858210
0.013645051	0.081082803	0.0013553370
0.013776539	0.077876580	0.0013229737
0.013908028	0.077086802	0.0012919759
0.014039517	0.076008573	0.0012776720
0.014171005	0.075104075	0.0012606932
0.014302494	0.073617275	0.0012506227
0.014433983	0.073337001	0.0012498318
0.014565472	0.070174759	0.0011975084
0.014696960	0.070012797	0.0012019412
0.014828449	0.067285974	0.0011604429
0.014959938	0.067044979	0.0011653300
0.015091426	0.065946697	0.0011585561
0.015222915	0.063708847	0.0011103692
0.015354404	0.064002254	0.0011187106
0.015485892	0.062676628	0.0010953787
0.015617381	0.061903301	0.0010929273
0.015748870	0.061081412	0.0010846912
0.015880359	0.059113198	0.0010507324
0.016011847	0.059869731	0.0010585062
0.016143336	0.053834489	0.00099268181
0.016274825	0.052200990	0.00098193319
0.016406313	0.054341457	0.00099212402
0.016537802	0.053684137	0.00097929867
0.016669291	0.054268603	0.00098261974
0.016800779	0.052900677	0.00096854185
0.016932268	0.057886038	0.0010079284
0.017063757	0.059300400	0.0010157801
0.017195246	0.059726086	0.0010116998
0.017326734	0.058364817	0.0010010547
0.017458223	0.058332637	0.00099366472
0.017589712	0.057848097	0.00098512274
0.017721200	0.055813975	0.00097084551
0.017852689	0.054823981	0.00094390435
0.017984178	0.054658723	0.00095231362
0.018115666	0.052970411	0.00093127986
0.018247155	0.053069028	0.00092629714
0.018378644	0.051487412	0.00091556568
0.018510133	0.051048336	0.00090287719
0.018641621	0.050359162	0.00089322907
0.018773110	0.050440322	0.00088980398
0.018904599	0.049634762	0.00088315895
0.019036087	0.049416181	0.00087651026
0.019167576	0.049622533	0.00086971597
0.019299065	0.048307654	0.00085429882
0.019430553	0.047601758	0.00085581563
0.019562042	0.046364651	0.00083521089
0.019693531	0.046103216	0.00083252580
0.019825019	0.044707079	0.00081395533
0.019956508	0.044639585	0.00080780160
0.020087997	0.045137856	0.00081775994
0.020219486	0.044538607	0.00080492479
0.020350974	0.044321781	0.00080814648
0.020482463	0.043858517	0.00078854882
0.020613952	0.042425727	0.00077513010
0.020745440	0.042219168	0.00077931629
0.020876929	0.043040927	0.00077547350
0.021008418	0.040406287	0.00075567454
0.021139906	0.040219479	0.00074996499
0.021271395	0.041320855	0.00075252382
0.021402884	0.041134233	0.00075342224
0.021534373	0.041511906	0.00075313253
0.021665861	0.039790415	0.00073670482
0.021797350	0.038225923	0.00072077436
0.021928839	0.038133053	0.00070894526
0.022060327	0.037232696	0.00071032086
0.022191816	0.038223492	0.00071211600
0.022323305	0.038016342	0.00071065669
0.022454793	0.039300292	0.00071759463
0.022586282	0.037033827	0.00069113609
0.022717771	0.036822153	0.00069521913
0.022849260	0.036200728	0.00068141058
0.022980748	0.036755875	0.00068998057
0.023112237	0.036163283	0.00067743768
0.023243726	0.035843183	0.00066971814
0.023375214	0.036691808	0.00068406699
0.023506703	0.037118707	0.00068159790
0.023638192	0.038510952	0.00069337555
0.023769680	0.038084555	0.00068892640
0.023901169	0.036282980	0.00066816844
0.024032658	0.036889837	0.00067545267
0.024164147	0.037740798	0.00067734745
0.024295635	0.036816231	0.00066579115
0.024427124	0.035506563	0.00065414279
0.024558613	0.036320644	0.00065512287
0.024690101	0.037128160	0.00067002951
0.024821590	0.037439268	0.00066652905
0.024953079	0.035460828	0.00064584232
0.025084567	0.035150502	0.00064519705
0.025216056	0.035947130	0.00064409229
0.025347545	0.035107361	0.00064328950
0.025479034	0.034559333	0.00063117687
0.025610522	0.035250923	0.00063209093
0.025742011	0.035968519	0.00064100342
0.025873500	0.035527305	0.00063242358
0.026004988	0.034528502	0.00062655907
0.026136477	0.035257403	0.00063008986
0.026267966	0.035392562	0.00062603009
0.026399454	0.034822130	0.00062371100
0.026530943	0.035278957	0.00062363829
0.026662432	0.035565234	0.00062760944
0.026793920	0.034725929	0.00061805856
0.026925409	0.033657030	0.00060564959
0.027056898	0.034365937	0.00061281839
0.027188387	0.034332515	0.00060571722
0.027319875	0.034495606	0.00061316686
0.027451364	0.034100769	0.00060674713
0.027582853	0.034839846	0.00060637998
0.027714341	0.034342749	0.00060371620
0.027845830	0.032922785	0.00058771964
0.027977319	0.034321132	0.00060312836
0.028108807	0.034586865	0.00059888492
0.028240296	0.034245587	0.00059596638
0.028371785	0.033471045	0.00058926511
0.028503274	0.032217601	0.00057743935
0.028634762	0.033174255	0.00058171268
0.028766251	0.033614424	0.00058787210
0.028897740	0.032823418	0.00057454327
0.029029228	0.033174989	0.00057996345
0.029160717	0.032495040	0.00057421437
0.029292206	0.032554212	0.00057108876
0.029423694	0.031787758	0.00056874757
0.029555183	0.032298149	0.00056207889
0.029686672	0.032158644	0.00056743803
0.029818161	0.032561031	0.00056857093
0.029949649	0.032449499	0.00056446138
0.030081138	0.032399803	0.00056465737
0.030212627	0.031843250	0.00055399480
0.030344115	0.033185706	0.00056462048
0.030475604	0.032972345	0.00056568551
0.030607093	0.032153539	0.00055551643
0.030738581	0.032112558	0.00055650216
0.030870070	0.031119638	0.00054247811
0.031001559	0.030646870	0.00053699357
0.031133048	0.033146557	0.00055942065
0.031264536	0.032221082	0.00054888340
0.031396025	0.030743885	0.00053945805
0.031527514	0.031670231	0.00054198940
0.031659002	0.031278234	0.00053707188
0.031790491	0.032048193	0.00054669991
0.031921980	0.032003698	0.00054146882
0.032053468	0.032661860	0.00054895819
0.032184957	0.031590322	0.00053484190
0.032316446	0.031182999	0.00052971309
0.032447935	0.031469216	0.00053607042
0.032579423	0.031422194	0.00053127068
0.032710912	0.030644810	0.00052642916
0.032842401	0.031180071	0.00052771895
0.032973889	0.031560227	0.00052847417
0.033105378	0.032472894	0.00053711414
0.033236867	0.031402860	0.00052665094
0.033368355	0.030933164	0.00053109631
0.033499844	0.031243495	0.00053309593
0.033631333	0.030638622	0.00052751682
0.033762822	0.030618606	0.00053425810
0.033894310	0.030344568	0.00053193036
0.034025799	0.030285465	0.00053012347
0.034157288	0.030046556	0.00052900265
0.034288776	0.029519903	0.00052400854
0.034420265	0.030139318	0.00053413098
0.034551754	0.031290116	0.00053881897
0.034683242	0.030120531	0.00053333295
0.034814731	0.030369936	0.00053170985
0.034946220	0.030006661	0.00052926547
0.035077708	0.029130168	0.00052782571
0.035209197	0.029944309	0.00053175392
0.035340686	0.028842241	0.00051942761
0.035472175	0.029690899	0.00053728917
0.035603663	0.029299971	0.00053478692
0.035735152	0.028737903	0.00053752348
0.035866641	0.029352408	0.00054231974
0.035998129	0.029574179	0.00054147855
0.036129618	0.029537535	0.00054529033
0.036261107	0.029106395	0.00053755587
0.036392595	0.029613883	0.00055206412
0.036524084	0.027757927	0.00053479421
0.036655573	0.028761817	0.00053843334
0.036787062	0.029138893	0.00054692173
0.036918550	0.029843745	0.00054783230
0.037050039	0.028667440	0.00054316802
0.037181528	0.030193263	0.00055306010
0.037313016	0.028904742	0.00054415580
0.037444505	0.029372214	0.00055133212
0.037575994	0.029581345	0.00055088450
0.037707482	0.028743683	0.00055088563
0.037838971	0.028769574	0.00055129959
0.037970460	0.028551082	0.00054483874
0.038101949	0.028045563	0.00054299490
0.038233437	0.028110908	0.00053893906
0.038364926	0.028845590	0.00053854258
0.038496415	0.029057519	0.00054097902
0.038627903	0.028133314	0.00052632151
0.038759392	0.029914378	0.00054396910
0.038890881	0.030580270	0.00054251916
0.039022369	0.029897762	0.00053972261
0.039153858	0.029814870	0.00053581484
0.039285347	0.030252780	0.00053627387
0.039416836	0.028998954	0.00053154405
0.039548324	0.028817008	0.00052484454
0.039679813	0.029951123	0.00053252080
0.039811302	0.029519339	0.00053191505
0.039942790	0.028916181	0.00052310560
0.040074279	0.029161160	0.00052857453
0.040205768	0.029277198	0.00052536940
0.040337256	0.028766761	0.00051807720
0.040468745	0.029170741	0.00052414320
0.040600234	0.029532196	0.00052491766
0.040731723	0.028912684	0.00052215544
0.040863211	0.028578487	0.00052000997
0.040994700	0.029388236	0.00052027302
0.041126189	0.029896341	0.00052707437
0.041257677	0.029254226	0.00052022174
0.041389166	0.029292999	0.00051830236
0.041520655	0.028975275	0.00051780890
0.041652143	0.028491140	0.00051160925
0.041783632	0.028194178	0.00051143419
0.041915121	0.028607591	0.00051177869
0.042046610	0.029016139	0.00051621348
0.042178098	0.029337118	0.00051685744
0.042309587	0.027333847	0.00050186712
0.042441076	0.029377140	0.00051502747
0.042572564	0.028989391	0.00051354995
0.042704053	0.029270032	0.00051041005
0.042835542	0.029842391	0.00051932429
0.042967030	0.028091207	0.00050485027
0.043098519	0.029187404	0.00051332068
0.043230008	0.028884592	0.00050878121
0.043361496	0.029289082	0.00050896536
0.043492985	0.028553749	0.00050631943
0.043624474	0.029618038	0.00051103898
0.043755963	0.029280500	0.00051207538
0.043887451	0.028959942	0.00050411374
0.044018940	0.029243525	0.00050544085
0.044150429	0.028674342	0.00050925326
0.044281917	0.029123559	0.00050517732
0.044413406	0.028439815	0.00050398658
0.044544895	0.028749616	0.00050068011
0.044676383	0.029579588	0.00050784114
0.044807872	0.029980075	0.00051159729
0.044939361	0.029416105	0.00050558991
0.045070850	0.029699525	0.00050764732
0.045202338	0.029391651	0.00050418604
0.045333827	0.029308230	0.00050041467
0.045465316	0.028622343	0.00050152271
0.045596804	0.028735935	0.00049962775
0.045728293	0.028982066	0.00050183392
0.045859782	0.029624930	0.00050554219
0.045991270	0.028686632	0.00049235451
0.046122759	0.029260984	0.00050232573
0.046254248	0.029626770	0.00051174813
0.046385737	0.029193426	0.00051012939
0.046517225	0.028704796	0.00050790670
0.046648714	0.029111233	0.00051428889
0.046780203	0.029387607	0.00052087253
0.046911691	0.029150322	0.00051859134
0.047043180	0.029063061	0.00051901611
0.047174669	0.029030121	0.00051850490
0.047306157	0.029830685	0.00052817999
0.047437646	0.029242540	0.00052511587
0.047569135	0.029931585	0.00053335308
0.047700624	0.030377538	0.00053171768
0.047832112	0.029157541	0.00052811346
0.047963601	0.029633797	0.00052796947
0.048095090	0.029123968	0.00052853474
0.048226578	0.028441900	0.00052512528
0.048358067	0.029393258	0.00052817691
0.048489556	0.029654821	0.00053261948
0.048621044	0.029473394	0.00053249040
0.048752533	0.028890564	0.00053222560
0.048884022	0.029261424	0.00053323501
0.049015511	0.029478524	0.00053350677
0.049146999	0.029801017	0.00053923160
0.049278488	0.029508365	0.00053653526
0.049409977	0.030307839	0.00054480911
0.049541465	0.029439030	0.00053687874
0.049672954	0.029676789	0.00054114796
0.049804443	0.028937644	0.00053255910
0.049935931	0.028440503	0.00053107412
0.050067420	0.029245938	0.00053910048
0.050198909	0.028189354	0.00053087402
0.050330398	0.029276216	0.00053735980
0.050461886	0.029695884	0.00054175008
0.050593375	0.028601839	0.00053469099
0.050724864	0.029103891	0.00053927100
0.050856352	0.028678907	0.00053791691
0.050987841	0.029023229	0.00053789086
0.051119330	0.029263276	0.00053874626
0.051250818	0.029054527	0.00054092641
0.051382307	0.028846752	0.00054152390
0.051513796	0.029042183	0.00054094556
0.051645284	0.028669153	0.00053586338
0.051776773	0.030171695	0.00054884198
0.051908262	0.029271405	0.00054521718
0.052039751	0.029444434	0.00054694115
0.052171239	0.029919706	0.00054894969
0.052302728	0.029723660	0.00055080903
0.052434217	0.030653831	0.00055456500
0.052565705	0.028890948	0.00054378415
0.052697194	0.028726251	0.00054069210
0.052828683	0.028115787	0.00053798337
0.052960171	0.030058159	0.00055049986
0.053091660	0.030080970	0.00054955777
0.053223149	0.029317345	0.00054809710
0.053354638	0.029549604	0.00055243358
0.053486126	0.029434296	0.00055029840
0.053617615	0.029302390	0.00054703959
0.053749104	0.029180877	0.00054665344
0.053880592	0.027707823	0.00053476875
0.054012081	0.029216891	0.00055102369
0.054143570	0.029525818	0.00055259571
0.054275058	0.029230921	0.00054909203
0.054406547	0.028962426	0.00054456004
0.054538036	0.028266928	0.00054310378
0.054669525	0.029500775	0.00054912575
0.054801013	0.028554618	0.00054871858
0.054932502	0.029042096	0.00054836543
0.055063991	0.027980462	0.00053876286
0.055195479	0.029134908	0.00055118269
0.055326968	0.030360185	0.00055881033
0.055458457	0.029118181	0.00055458317
0.055589945	0.028905743	0.00054735168
0.055721434	0.029262716	0.00054947008
0.055852923	0.029749525	0.00056150984
0.055984412	0.028958868	0.00055126187
0.056115900	0.029109209	0.00055004680
0.056247389	0.029591328	0.00055649958
0.056378878	0.029036609	0.00054975605
0.056510366	0.028201105	0.00054645559
0.056641855	0.029067925	0.00055134725
0.056773344	0.029318816	0.00055471498
0.056904832	0.028059789	0.00054552280
0.057036321	0.029001025	0.00054893639
0.057167810	0.028021493	0.00054464619
0.057299299	0.028574873	0.00054760168
0.057430787	0.029887739	0.00055531888
0.057562276	0.027964944	0.00054325622
0.057693765	0.028708286	0.00054180975
0.057825253	0.028079638	0.00054336685
0.057956742	0.028368982	0.00054590551
0.058088231	0.028276110	0.00054244948
0.058219719	0.029903578	0.00055886545
0.058351208	0.029000545	0.00054299448
0.058482697	0.029095065	0.00055051221
0.058614186	0.029372237	0.00055265763
0.058745674	0.029107096	0.00054590957
0.058877163	0.028725914	0.00054423343
0.059008652	0.029313029	0.00054405137
0.059140140	0.030024018	0.00055543550
0.059271629	0.029439634	0.00054831892
0.059403118	0.028772098	0.00054004419
0.059534606	0.029227646	0.00054756172
0.059666095	0.030035238	0.00054665020
0.059797584	0.028890003	0.00053993770
0.059929072	0.029606978	0.00054827555
0.060060561	0.028816022	0.00053638295
0.060192050	0.029212285	0.00054289109
0.060323539	0.028588608	0.00053305809
0.060455027	0.028561895	0.00053699764
0.060586516	0.029384752	0.00054606604
0.060718005	0.029366458	0.00054005096
0.060849493	0.028349673	0.00053286526
0.060980982	0.029598389	0.00054451301
0.061112471	0.028370221	0.00053019083
0.061243959	0.028496104	0.00053876925
0.061375448	0.029504990	0.00053859177
0.061506937	0.029428779	0.00054204182
0.061638426	0.028368084	0.00053140986
0.061769914	0.028910176	0.00053571749
0.061901403	0.029065365	0.00054103460
0.062032892	0.029045037	0.00053488237
0.062164380	0.029652999	0.00054139719
0.062295869	0.029627575	0.00054193274
0.062427358	0.028839625	0.00053372644
0.062558846	0.028834310	0.00053820009
0.062690335	0.028956836	0.00053217146
0.062821824	0.028856039	0.00053408376
0.062953313	0.028825172	0.00053452233
0.063084801	0.029094897	0.00053569409
0.063216290	0.028436486	0.00053195615
0.063347779	0.028944375	0.00053304356
0.063479267	0.028747537	0.00052727266
0.063610756	0.028508434	0.00053245654
0.063742245	0.029128325	0.00053462532
0.063873733	0.028924242	0.00053610276
0.064005222	0.028739092	0.00052947053
0.064136711	0.029472269	0.00053529901
0.064268200	0.029189513	0.00053413458
0.064399688	0.028868638	0.00053054983
0.064531177	0.029895431	0.00054249276
0.064662666	0.028992267	0.00053069403
0.064794154	0.028538213	0.00052837776
0.064925643	0.028140723	0.00052717618
0.065057132	0.028505194	0.00052731696
0.065188620	0.028331626	0.00052701209
0.065320109	0.028719175	0.00052648824
0.065451598	0.028691435	0.00052665112
0.065583087	0.028258709	0.00052632062
0.065714575	0.030250319	0.00053856526
0.065846064	0.028771353	0.00052829805
0.065977553	0.028781584	0.00052772919
0.066109041	0.029923649	0.00053479685
0.066240530	0.030013581	0.00053897625
0.066372019	0.028997191	0.00052744942
0.066503507	0.028550513	0.00052667654
0.066634996	0.029056413	0.00052769342
0.066766485	0.029767814	0.00053474140
0.066897973	0.029377548	0.00053111862
0.067029462	0.030492236	0.00053959963
0.067160951	0.029520772	0.00053498402
0.067292440	0.028551228	0.00052326085
0.067423928	0.029913532	0.00053030804
0.067555417	0.028971236	0.00052798959
0.067686906	0.028690468	0.00052348788
0.067818394	0.028363596	0.00052177275
0.067949883	0.028410490	0.00051974199
0.068081372	0.029266768	0.00052675297
0.068212860	0.028585689	0.00052122987
0.068344349	0.029158339	0.00052679836
0.068475838	0.028896997	0.00052390929
0.068607327	0.028790909	0.00052380779
0.068738815	0.028512273	0.00051626405
0.068870304	0.028955100	0.00052578943
0.069001793	0.028838764	0.00052196930
0.069133281	0.028434612	0.00051904801
0.069264770	0.028969358	0.00052511826
0.069396259	0.028266709	0.00051360595
0.069527747	0.029007594	0.00052373366
0.069659236	0.029210770	0.00052463144
0.069790725	0.029795393	0.00052709195
0.069922214	0.029464767	0.00052576985
0.070053702	0.029373154	0.00052217982
0.070185191	0.029515795	0.00052822667
0.070316680	0.028584173	0.00051560830
0.070448168	0.028487493	0.00051723485
0.070579657	0.028854606	0.00052207082
0.070711146	0.029011485	0.00051743101
0.070842634	0.029031326	0.00052169946
0.070974123	0.028606508	0.00051633260
0.071105612	0.028473261	0.00051442960
0.071237101	0.027855702	0.00051338546
0.071368589	0.028091431	0.00050776515
0.071500078	0.027271680	0.00050783498
0.071631567	0.028546425	0.00051692705
0.071763055	0.027345079	0.00050600056
0.071894544	0.027036406	0.00050412521
0.072026033	0.027820238	0.00050692632
0.072157521	0.028640159	0.00051688398
0.072289010	0.027673861	0.00050887934
0.072420499	0.027806611	0.00050676474
0.072551988	0.026691388	0.00049785576
0.072683476	0.027155860	0.00050137080
0.072814965	0.027329688	0.00050408590
0.072946454	0.027629532	0.00050771644
0.073077942	0.027712391	0.00050261066
0.073209431	0.027813342	0.00051017195
0.073340920	0.027183786	0.00050136629
0.073472408	0.027022066	0.00050006672
0.073603897	0.028173963	0.00051088900
0.073735386	0.027801943	0.00050364751
0.073866875	0.028171886	0.00050780685
0.073998363	0.028733771	0.00051273105
0.074129852	0.027099912	0.00049980056
0.074261341	0.027502792	0.00050556425
0.074392829	0.027528108	0.00049971991
0.074524318	0.028070694	0.00050865875
0.074655807	0.026999449	0.00049610269
0.074787295	0.026488856	0.00049434954
0.074918784	0.026601269	0.00049592377
0.075050273	0.027489328	0.00049939870
0.075181761	0.028250781	0.00050478779
0.075313250	0.026635303	0.00049505125
0.075444739	0.027493594	0.00050191136
0.075576228	0.026979985	0.00049662278
0.075707716	0.027884774	0.00050247834
0.075839205	0.027644797	0.00050007153
0.075970694	0.026606703	0.00049232027
0.076102182	0.027703324	0.00049843055
0.076233671	0.026643295	0.00049563026
0.076365160	0.028169821	0.00050026872
0.076496648	0.026579374	0.00049248244
0.076628137	0.026494821	0.00049066152
0.076759626	0.026676856	0.00049168653
0.076891115	0.026371709	0.00048971294
0.077022603	0.026939503	0.00049106450
0.077154092	0.027187149	0.00049374238
0.077285581	0.027359632	0.00049874688
0.077417069	0.027238211	0.00049440174
0.077548558	0.026719631	0.00049113470
0.077680047	0.027041442	0.00049129849
0.077811535	0.027165585	0.00049257264
0.077943024	0.026611369	0.00048949944
0.078074513	0.027085601	0.00049014345
0.078206002	0.026886038	0.00049201033
0.078337490	0.026572048	0.00048680633
0.078468979	0.025586769	0.00047839303
0.078600468	0.026482232	0.00048728799
0.078731956	0.026788309	0.00048837880
0.078863445	0.027277231	0.00049552766
0.078994934	0.027432717	0.00049133115
0.079126422	0.026940618	0.00048891981
0.079257911	0.027541833	0.00049551088
0.079389400	0.026530484	0.00048372198
0.079520889	0.027125662	0.00049022061
0.079652377	0.026352104	0.00048558383
0.079783866	0.026135818	0.00048057783
0.079915355	0.026940332	0.00048750829
0.080046843	0.026490156	0.00048292606
0.080178332	0.025986179	0.00048045987
0.080309821	0.026334782	0.00048344240
0.080441309	0.025805324	0.00047452868
0.080572798	0.026987157	0.00048878613
0.080704287	0.026362886	0.00048210682
0.080835776	0.026283787	0.00048212794
0.080967264	0.026864265	0.00048845709
0.081098753	0.026517590	0.00047881118
0.081230242	0.026134175	0.00048033310
0.081361730	0.026371010	0.00048164213
0.081493219	0.026477949	0.00048239409
0.081624708	0.026677163	0.00048429771
0.081756196	0.026346047	0.00047663877
0.081887685	0.025560184	0.00047641817
0.082019174	0.025923817	0.00047804985
0.082150663	0.026808919	0.00048501281
0.082282151	0.026462870	0.00048138872
0.082413640	0.025885425	0.00047533823
0.082545129	0.026958177	0.00048537102
0.082676617	0.026449322	0.00048115688
0.082808106	0.026716240	0.00048160707
0.082939595	0.026280751	0.00047953434
0.083071083	0.025524960	0.00046930238
0.083202572	0.026139001	0.00047604302
0.083334061	0.026552672	0.00048346177
0.083465549	0.026599689	0.00047734998
0.083597038	0.025773805	0.00047541042
0.083728527	0.025749831	0.00046797834
0.083860016	0.025828923	0.00047496760
0.083991504	0.025550359	0.00047250048
0.084122993	0.026092700	0.00047355873
0.084254482	0.026024310	0.00047566979
0.084385970	0.026309978	0.00047590034
0.084517459	0.025808724	0.00047186850
0.084648948	0.026243935	0.00047729783
0.084780436	0.025829237	0.00046987526
0.084911925	0.025816391	0.00047099083
0.085043414	0.027009172	0.00047830127
0.085174903	0.025629142	0.00046837782
0.085306391	0.026063283	0.00047470840
0.085437880	0.026133453	0.00047099315
0.085569369	0.025846731	0.00047033262
0.085700857	0.025515953	0.00046774220
0.085832346	0.025091380	0.00046467558
0.085963835	0.025857563	0.00047263725
0.086095323	0.026241681	0.00047147341
0.086226812	0.026147793	0.00047157642
0.086358301	0.025627554	0.00046645472
0.086489790	0.025659770	0.00046765521
0.086621278	0.026836421	0.00047693494
0.086752767	0.026247704	0.00047042968
0.086884256	0.026516195	0.00047222711
0.087015744	0.026464510	0.00047407091
0.087147233	0.025253559	0.00046407784
0.087278722	0.025275784	0.00046512782
0.087410210	0.025745173	0.00046697094
0.087541699	0.025918857	0.00046706072
0.087673188	0.026017854	0.00046933463
0.087804677	0.026953758	0.00047314338
0.087936165	0.026302491	0.00047044938
0.088067654	0.025776962	0.00046542486
0.088199143	0.026328206	0.00046774965
0.088330631	0.026884461	0.00047638461
0.088462120	0.026641961	0.00046960727
0.088593609	0.026033174	0.00047009838
0.088725097	0.024975269	0.00045673294
0.088856586	0.025311171	0.00045949897
0.088988075	0.026189508	0.00047014867
0.089119564	0.025913673	0.00046440295
0.089251052	0.026304083	0.00046901146
0.089382541	0.025491324	0.00046168313
0.089514030	0.025327295	0.00045814217
0.089645518	0.025779881	0.00046313259
0.089777007	0.026245194	0.00046508838
0.089908496	0.024884135	0.00045842799
0.090039984	0.024764885	0.00045685678
0.090171473	0.025374701	0.00045768207
0.090302962	0.025632818	0.00046338702
0.090434451	0.025126427	0.00045556462
0.090565939	0.025804828	0.00046379001
0.090697428	0.025218087	0.00045777745
0.090828917	0.025589302	0.00045679418
0.090960405	0.026258237	0.00046684059
0.091091894	0.025328406	0.00045660866
0.091223383	0.025084426	0.00045684641
0.091354871	0.026197125	0.00046658714
0.091486360	0.025042196	0.00046271836
0.091617849	0.024720779	0.00046713724
0.091749337	0.025470760	0.00047602046
0.091880826	0.025352674	0.00047816172
0.092012315	0.025944486	0.00048513811
0.092143804	0.024976185	0.00047850371
0.092275292	0.024810342	0.00048190788
0.092406781	0.025893836	0.00049073136
0.092538270	0.025625001	0.00049269221
0.092669758	0.026446665	0.00050127698
0.092801247	0.025277496	0.00047499576
0.092932736	0.025122601	0.00047705566
0.093064224	0.025061633	0.00047241898
0.093195713	0.025155525	0.00047078622
0.093327202	0.024834023	0.00046867317
0.093458691	0.025284509	0.00046456886
0.093590179	0.026242961	0.00048001497
0.093721668	0.024988341	0.00046818322
0.093853157	0.025332027	0.00046729738
0.093984645	0.025284320	0.00046712444
0.094116134	0.025429376	0.00046497598
0.094247623	0.025125524	0.00046249497
0.094379111	0.024386573	0.00045767025
0.094510600	0.024614293	0.00046026651
0.094642089	0.024607356	0.00045913437
0.094773578	0.025358848	0.00046193567
0.094905066	0.024457577	0.00045834137
0.095036555	0.024207110	0.00045812479
0.095168044	0.024843436	0.00045527841
0.095299532	0.024797782	0.00045716229
0.095431021	0.024729270	0.00045426281
0.095562510	0.024862413	0.00045759243
0.095693998	0.024273746	0.00045473231
0.095825487	0.024576317	0.00045208018
0.095956976	0.024571530	0.00045615674
0.096088465	0.024409425	0.00044970194
0.096219953	0.024889502	0.00045860210
0.096351442	0.024622332	0.00045466260
0.096482931	0.023931619	0.00044787360
0.096614419	0.025213370	0.00045583927
0.096745908	0.023908375	0.00044679680
0.096877397	0.024351651	0.00044972158
0.097008885	0.024465548	0.00045232150
0.097140374	0.023983780	0.00044699951
0.097271863	0.024397923	0.00045044754
0.097403352	0.025100763	0.00045281153
0.097534840	0.024130945	0.00044542428
0.097666329	0.023999151	0.00044804854
0.097797818	0.024375434	0.00044320779
0.097929306	0.024152434	0.00044446681
0.098060795	0.024309241	0.00044609885
0.098192284	0.025183966	0.00044726332
0.098323772	0.024862788	0.00044902247
0.098455261	0.024513910	0.00044092706
0.098586750	0.023725898	0.00043648173
0.098718239	0.024332876	0.00044080812
0.098849727	0.024605574	0.00043916733
0.098981216	0.024033017	0.00043902986
0.099112705	0.024436855	0.00043891397
0.099244193	0.025012033	0.00044357360
0.099375682	0.023619101	0.00043528072
0.099507171	0.024130880	0.00043697745
0.099638659	0.023649000	0.00043682358
0.099770148	0.024139644	0.00043739221
0.099901637	0.024396427	0.00043942132
0.10003313	0.024733051	0.00044343360
0.10016461	0.023894540	0.00043646719
0.10029610	0.023459310	0.00043676623
0.10042759	0.024451792	0.00043978061
0.10055908	0.023801451	0.00043496046
0.10069057	0.024124849	0.00043888233
0.10082206	0.024120732	0.00043656898
0.10095355	0.024363477	0.00044252954
0.10108504	0.024303898	0.00043774159
0.10121652	0.024094061	0.00043619356
0.10134801	0.024413391	0.00044079487
0.10147950	0.023658289	0.00043376998
0.10161099	0.024511392	0.00044026754
0.10174248	0.023817325	0.00043496165
0.10187397	0.024480503	0.00043713892
0.10200546	0.024298844	0.00043860013
0.10213694	0.024113625	0.00043325293
0.10226843	0.023401884	0.00043109094
0.10239992	0.024377283	0.00043688886
0.10253141	0.024058505	0.00043045555
0.10266290	0.024080020	0.00043674031
0.10279439	0.023587533	0.00043118975
0.10292588	0.023893385	0.00043385478
0.10305737	0.023824222	0.00043274082
0.10318885	0.024046163	0.00043292466
0.10332034	0.024138362	0.00043443781
0.10345183	0.023790284	0.00043116549
0.10358332	0.023750106	0.00043181039
0.10371481	0.023935943	0.00043061885
0.10384630	0.024531550	0.00043612247
0.10397779	0.024306584	0.00043489765
0.10410928	0.024445747	0.00043556434
0.10424076	0.024075194	0.00043268753
0.10437225	0.024653537	0.00043702401
0.10450374	0.024232002	0.00042945439
0.10463523	0.024755535	0.00043669800
0.10476672	0.024001624	0.00043145671
0.10489821	0.024004871	0.00042988713
0.10502970	0.024255227	0.00043220542
0.10516118	0.024785228	0.00043355008
0.10529267	0.024818614	0.00043758179
0.10542416	0.024024057	0.00043146632
0.10555565	0.024343291	0.00043252833
0.10568714	0.024383641	0.00043343994
0.10581863	0.023333405	0.00042426940
0.10595012	0.023726550	0.00042717157
0.10608161	0.024056027	0.00043018581
0.10621309	0.023411440	0.00042468486
0.10634458	0.024437115	0.00043014825
0.10647607	0.024360673	0.00043144166
0.10660756	0.023500868	0.00042480227
0.10673905	0.023840332	0.00042899561
0.10687054	0.024278262	0.00043287087
0.10700203	0.024207546	0.00043984165
0.10713352	0.022941019	0.00043277971
0.10726500	0.024366937	0.00044738161
0.10739649	0.023951486	0.00044934729
0.10752798	0.023941242	0.00044918477
0.10765947	0.023693117	0.00044970633
0.10779096	0.023559711	0.00045020352
0.10792245	0.024857137	0.00046567753
0.10805394	0.023833227	0.00045659837
0.10818542	0.023257309	0.00045211922
0.10831691	0.023679958	0.00045846891
0.10844840	0.023965962	0.00046127417
0.10857989	0.023368097	0.00046072469
0.10871138	0.023855189	0.00046486354
0.10884287	0.023881265	0.00046497395
0.10897436	0.022587540	0.00045638770
0.10910585	0.023760014	0.00047035012
0.10923733	0.024538239	0.00047161083
0.10936882	0.023862215	0.00047169100
0.10950031	0.023875931	0.00046973898
0.10963180	0.023856782	0.00047297103
0.10976329	0.023698953	0.00047040164
0.10989478	0.023126580	0.00047168696
0.11002627	0.024785641	0.00049014697
0.11015776	0.024143985	0.00047695771
0.11028924	0.023902780	0.00048035443
0.11042073	0.023751951	0.00048319320
0.11055222	0.024284399	0.00048282832
0.11068371	0.023923039	0.00048383858
0.11081520	0.024296036	0.00048532996
0.11094669	0.023465605	0.00048054065
0.11107818	0.022736443	0.00047873359
0.11120966	0.023066431	0.00047809591
0.11134115	0.024340399	0.00049094631
0.11147264	0.024646309	0.00049060079
0.11160413	0.024232882	0.00048952220
0.11173562	0.023887763	0.00049143977
0.11186711	0.024284522	0.00047881220
0.11199860	0.023057131	0.00046786397
0.11213009	0.024027280	0.00046868327
0.11226157	0.023649681	0.00046340516
0.11239306	0.023711992	0.00046370507
0.11252455	0.023847338	0.00046315200
0.11265604	0.023094190	0.00045673808
0.11278753	0.023671783	0.00045596535
0.11291902	0.023873690	0.00045589553
0.11305051	0.023667787	0.00045803912
0.11318200	0.023142604	0.00044865245
0.11331348	0.023988551	0.00045665433
0.11344497	0.024151639	0.00045728891
0.11357646	0.023647739	0.00044895042
0.11370795	0.023468613	0.00044910249
0.11383944	0.024330295	0.00045647100
0.11397093	0.024015679	0.00045095370
0.11410242	0.024225311	0.00045406796
0.11423390	0.023282802	0.00044105238
0.11436539	0.023503453	0.00044812898
0.11449688	0.024043190	0.00044565119
0.11462837	0.023440528	0.00044736506
0.11475986	0.023652835	0.00044367256
0.11489135	0.023827437	0.00044302686
0.11502284	0.024037484	0.00044852876
0.11515433	0.025149109	0.00045605164
0.11528581	0.023777571	0.00044365777
0.11541730	0.023701273	0.00044040408
0.11554879	0.023502435	0.00043655385
0.11568028	0.023839928	0.00044365653
0.11581177	0.023706505	0.00044065889
0.11594326	0.024386941	0.00044365434
0.11607475	0.024272561	0.00044532025
0.11620624	0.024755125	0.00044519246
0.11633772	0.023738413	0.00043869954
0.11646921	0.023858976	0.00043863531
0.11660070	0.023879425	0.00044006744
0.11673219	0.023544926	0.00043433306
0.11686368	0.023369602	0.00043458443
0.11699517	0.023595750	0.00043616386
0.11712666	0.023946680	0.00043715930
0.11725814	0.023657693	0.00043132679
0.11738963	0.023722089	0.00043212212
0.11752112	0.023653214	0.00042966112
0.11765261	0.024639397	0.00043755992
0.11778410	0.023958293	0.00043354916
0.11791559	0.023547148	0.00042953003
0.11804708	0.024451189	0.00043362736
0.11817857	0.023692502	0.00043081351
0.11831005	0.023800579	0.00042817736
0.11844154	0.023403531	0.00042887109
0.11857303	0.024118388	0.00042911807
0.11870452	0.024002860	0.00042925147
0.11883601	0.023681146	0.00042679641
0.11896750	0.023677017	0.00042649567
0.11909899	0.023610203	0.00042639295
0.11923048	0.023626259	0.00042189093
0.11936196	0.023359139	0.00042226040
0.11949345	0.023437804	0.00041898450
0.11962494	0.024041926	0.00042399086
0.11975643	0.023847168	0.00042214673
0.11988792	0.022951151	0.00041582176
0.12001941	0.023940132	0.00042034080
0.12015090	0.023946602	0.00042104755
0.12028239	0.024278819	0.00042449149
0.12041387	0.023792515	0.00041969672
0.12054536	0.022789448	0.00040990586
0.12067685	0.023981179	0.00042040271
0.12080834	0.023561011	0.00041768556
0.12093983	0.023639692	0.00041449871
0.12107132	0.023811422	0.00042054155
0.12120281	0.023239532	0.00041341339
0.12133429	0.023427238	0.00041325329
0.12146578	0.023884648	0.00041721411
0.12159727	0.024205591	0.00041776008
0.12172876	0.023374709	0.00041402160
0.12186025	0.023927839	0.00041628332
0.12199174	0.024312738	0.00041916739
0.12212323	0.023271461	0.00041221924
0.12225472	0.023840040	0.00041432627
0.12238620	0.023346615	0.00041298237
0.12251769	0.023594271	0.00041280937
0.12264918	0.023762337	0.00041520190
0.12278067	0.023493288	0.00041364242
0.12291216	0.024134437	0.00041566561
0.12304365	0.024628379	0.00041991552
0.12317514	0.023425846	0.00040970343
0.12330663	0.023981896	0.00041571640
0.12343811	0.023644903	0.00041395813
0.12356960	0.023600298	0.00041071800
0.12370109	0.023482572	0.00041243758
0.12383258	0.023979354	0.00041427843
0.12396407	0.023760345	0.00041032132
0.12409556	0.023441912	0.00041184576
0.12422705	0.023956353	0.00041238787
0.12435853	0.023725353	0.00041206012
0.12449002	0.024095120	0.00041322139
0.12462151	0.023669629	0.00041249268
0.12475300	0.023344145	0.00040854818
0.12488449	0.024047785	0.00041317943
0.12501598	0.023960514	0.00041247972
0.12514747	0.023761447	0.00040922745
0.12527896	0.023100534	0.00040483025
0.12541044	0.024105400	0.00041380819
0.12554193	0.023893095	0.00041042582
0.12567342	0.023706264	0.00040891040
0.12580491	0.023538691	0.00041082644
0.12593640	0.024069893	0.00040938532
0.12606789	0.023536094	0.00040939820
0.12619938	0.022929766	0.00040348014
0.12633087	0.023317062	0.00040744745
0.12646235	0.023739053	0.00040969343
0.12659384	0.023672856	0.00040632760
0.12672533	0.024002137	0.00041129788
0.12685682	0.023926930	0.00040857202
0.12698831	0.023974073	0.00040943540
0.12711980	0.023544930	0.00040568913
0.12725129	0.023604222	0.00040558497
0.12738277	0.023933873	0.00040771241
0.12751426	0.024011250	0.00040980410
0.12764575	0.023482273	0.00040522666
0.12777724	0.023185922	0.00040062863
0.12790873	0.023686425	0.00040651203
0.12804022	0.023864097	0.00040900389
0.12817171	0.023089660	0.00040286364
0.12830320	0.023610919	0.00040374514
0.12843468	0.022904032	0.00040035575
0.12856617	0.022946122	0.00039886919
0.12869766	0.023468164	0.00040334079
0.12882915	0.023387568	0.00040404460
0.12896064	0.023673853	0.00040308622
0.12909213	0.023882280	0.00040564583
0.12922362	0.023391124	0.00040339423
0.12935511	0.023404198	0.00040380135
0.12948659	0.024066563	0.00040799012
0.12961808	0.024060545	0.00040650644
0.12974957	0.024356404	0.00040781422
0.12988106	0.024584280	0.00040965635
0.13001255	0.024294645	0.00040715558
0.13014404	0.023713799	0.00040497025
0.13027553	0.023934285	0.00040405278
0.13040701	0.023246328	0.00039879335
0.13053850	0.023147898	0.00040162973
0.13066999	0.023543977	0.00040019087
0.13080148	0.023652479	0.00040440212
0.13093297	0.023606305	0.00040067928
0.13106446	0.024613682	0.00040841470
0.13119595	0.024259309	0.00040462661
0.13132744	0.023761107	0.00040232020
0.13145892	0.024133285	0.00040575354
0.13159041	0.022788956	0.00039584041
0.13172190	0.024079274	0.00040301343
0.13185339	0.024251397	0.00040532896
0.13198488	0.023508139	0.00039940587
0.13211637	0.023561555	0.00040009788
0.13224786	0.023458238	0.00039779229
0.13237935	0.024265947	0.00040481978
0.13251083	0.023210640	0.00039782953
0.13264232	0.023675624	0.00040073454
0.13277381	0.023866877	0.00040255684
0.13290530	0.023942250	0.00039855146
0.13303679	0.023665792	0.00039921315
0.13316828	0.023157235	0.00039906436
0.13329977	0.023111292	0.00039235784
0.13343125	0.023356453	0.00040099652
0.13356274	0.023729145	0.00039729208
0.13369423	0.023449607	0.00039581244
0.13382572	0.023013521	0.00039681238
0.13395721	0.023582408	0.00039706974
0.13408870	0.023664125	0.00039950771
0.13422019	0.022692714	0.00039075625
0.13435168	0.023716339	0.00039915606
0.13448316	0.023715853	0.00040004237
0.13461465	0.023939007	0.00039838425
0.13474614	0.024130340	0.00040192539
0.13487763	0.023284866	0.00039591814
0.13500912	0.024120793	0.00039982010
0.13514061	0.024484021	0.00040358808
0.13527210	0.023930419	0.00039913419
0.13540359	0.023968471	0.00039844046
0.13553507	0.024017025	0.00039742556
0.13566656	0.024216784	0.00040003215
0.13579805	0.023627854	0.00039678701
0.13592954	0.023777760	0.00039590398
0.13606103	0.023182757	0.00039431420
0.13619252	0.023333300	0.00039283642
0.13632401	0.023775216	0.00039438646
0.13645549	0.024210450	0.00040017749
0.13658698	0.023842766	0.00039641097
0.13671847	0.023926890	0.00039733034
0.13684996	0.023624517	0.00039468300
0.13698145	0.024283994	0.00039876402
0.13711294	0.023077291	0.00039017840
0.13724443	0.023778055	0.00039755195
0.13737592	0.023354650	0.00039237906
0.13750740	0.023888871	0.00039714976
0.13763889	0.024368275	0.00039713043
0.13777038	0.023340754	0.00039307979
0.13790187	0.023827958	0.00039456994
0.13803336	0.023419879	0.00039108020
0.13816485	0.023723812	0.00039439833
0.13829634	0.023113816	0.00038919357
0.13842783	0.023937386	0.00039649943
0.13855931	0.023655939	0.00039266208
0.13869080	0.023314579	0.00039070853
0.13882229	0.023374787	0.00039043546
0.13895378	0.023394370	0.00038988840
0.13908527	0.023429625	0.00039285183
0.13921676	0.023710993	0.00039376299
0.13934825	0.022825076	0.00038639652
0.13947973	0.023276741	0.00038882039
0.13961122	0.023873425	0.00039285482
0.13974271	0.023674819	0.00039237309
0.13987420	0.023128890	0.00038940845
0.14000569	0.023243960	0.00038748665
0.14013718	0.023360727	0.00038879369
0.14026867	0.024394328	0.00039533752
0.14040016	0.023276947	0.00039016646
0.14053164	0.023552105	0.00039308180
0.14066313	0.024161712	0.00039175668
0.14079462	0.023925048	0.00039225596
0.14092611	0.023904624	0.00039096012
0.14105760	0.023575345	0.00038880162
0.14118909	0.023627136	0.00039154419
0.14132058	0.023798075	0.00038799880
0.14145207	0.023858788	0.00038932827
0.14158355	0.023798517	0.00038918290
0.14171504	0.023520057	0.00038834805
0.14184653	0.023056169	0.00038518594
0.14197802	0.023523428	0.00038708575
0.14210951	0.023954280	0.00039023630
0.14224100	0.023650829	0.00038878716
0.14237249	0.023818704	0.00038708407
0.14250398	0.023883470	0.00039064468
0.14263546	0.024059780	0.00038829111
0.14276695	0.024049634	0.00038948185
0.14289844	0.023410451	0.00038606792
0.14302993	0.023471847	0.00038593527
0.14316142	0.024777518	0.00039516464
0.14329291	0.023507270	0.00038325054
0.14342440	0.023889162	0.00038805967
0.14355588	0.024001682	0.00038994445
0.14368737	0.022936585	0.00038230163
0.14381886	0.022674301	0.00038101474
0.14395035	0.023067784	0.00037967794
0.14408184	0.024096282	0.00038937767
0.14421333	0.023351063	0.00038522945
0.14434482	0.023816549	0.00038574754
0.14447631	0.023761017	0.00038703625
0.14460779	0.024083302	0.00038813738
0.14473928	0.024181893	0.00038839760
0.14487077	0.024037113	0.00039024696
0.14500226	0.023888399	0.00038570162
0.14513375	0.023130541	0.00038299384
0.14526524	0.022990622	0.00038056595
0.14539673	0.023871838	0.00038652538
0.14552822	0.023464754	0.00038585556
0.14565970	0.023097035	0.00038252493
0.14579119	0.024249549	0.00038759087
0.14592268	0.023661077	0.00038339595
0.14605417	0.023872709	0.00038509431
0.14618566	0.023671393	0.00038554505
0.14631715	0.023823017	0.00038399903
0.14644864	0.023774742	0.00038378650
0.14658012	0.023523781	0.00038330925
0.14671161	0.023805683	0.00038543895
0.14684310	0.023534226	0.00038559394
0.14697459	0.023442059	0.00038024020
0.14710608	0.023707824	0.00038201485
0.14723757	0.024098302	0.00038564353
0.14736906	0.023608741	0.00038171471
0.14750055	0.023743870	0.00038448630
0.14763203	0.023256819	0.00037913772
0.14776352	0.023577004	0.00038201524
0.14789501	0.023906756	0.00038430048
0.14802650	0.024165379	0.00038387984
0.14815799	0.024096702	0.00038651641
0.14828948	0.023079985	0.00037868786
0.14842097	0.023965006	0.00038588513
0.14855246	0.023281847	0.00038039086
0.14868394	0.024332404	0.00038519442
0.14881543	0.023327606	0.00037862951
0.14894692	0.023724391	0.00038373129
0.14907841	0.023613333	0.00038157959
0.14920990	0.023084419	0.00037673336
0.14934139	0.023123696	0.00037725892
0.14947288	0.023796147	0.00038342724
0.14960436	0.023971725	0.00038380937
0.14973585	0.023740649	0.00038225079
0.14986734	0.023582655	0.00038217874
0.14999883	0.024109449	0.00038155895
0.15013032	0.022959842	0.00037753685
0.15026181	0.023260715	0.00037904168
0.15039330	0.023806809	0.00038224144
0.15052479	0.022698231	0.00037535872
0.15065627	0.024144050	0.00038214254
0.15078776	0.023667214	0.00038107619
0.15091925	0.023956641	0.00038185720
0.15105074	0.024114423	0.00038228748
0.15118223	0.023077353	0.00037697722
0.15131372	0.023558369	0.00037976358
0.15144521	0.023681495	0.00038004881
0.15157670	0.023821404	0.00038030066
0.15170818	0.022981485	0.00037426160
0.15183967	0.023586925	0.00037821313
0.15197116	0.023177106	0.00037653288
0.15210265	0.023539070	0.00037754910
0.15223414	0.023695037	0.00037908277
0.15236563	0.024243450	0.00038172020
0.15249712	0.023403056	0.00037701031
0.15262860	0.023823302	0.00037977042
0.15276009	0.023984394	0.00038127983
0.15289158	0.023129696	0.00037555429
0.15302307	0.023468374	0.00037668123
0.15315456	0.023286721	0.00037544587
0.15328605	0.024241581	0.00038165951
0.15341754	0.023560126	0.00037792835
0.15354903	0.023380294	0.00037487930
0.15368051	0.023738740	0.00037771216
0.15381200	0.023883982	0.00037715660
0.15394349	0.023687934	0.00037734460
0.15407498	0.023766676	0.00037759063
0.15420647	0.023428632	0.00037403243
0.15433796	0.024092937	0.00037886185
0.15446945	0.023376496	0.00037399227
0.15460094	0.023359485	0.00037648303
0.15473242	0.023626065	0.00037676210
0.15486391	0.023959954	0.00037751052
0.15499540	0.023186728	0.00037220992
0.15512689	0.023713755	0.00037635007
0.15525838	0.023243308	0.00037354183
0.15538987	0.023445435	0.00037464373
0.15552136	0.023905487	0.00037620708
0.15565284	0.023489088	0.00037347349
0.15578433	0.023628682	0.00037448297
0.15591582	0.024153699	0.00037883653
0.15604731	0.023769953	0.00037756561
0.15617880	0.023815829	0.00037603876
0.15631029	0.024275011	0.00038027767
0.15644178	0.024033194	0.00037587973
0.15657327	0.022858007	0.00037044980
0.15670475	0.023272095	0.00037155998
0.15683624	0.023868020	0.00037567354
0.15696773	0.022750319	0.00036905651
0.15709922	0.023225120	0.00036980815
0.15723071	0.023464608	0.00037343983
0.15736220	0.023363664	0.00037112897
0.15749369	0.023735861	0.00037502720
0.15762518	0.023924387	0.00037452365
0.15775666	0.023953158	0.00037453831
0.15788815	0.023637802	0.00037400273
0.15801964	0.023692705	0.00037282954
0.15815113	0.023503484	0.00037112944
0.15828262	0.023098522	0.00036895292
0.15841411	0.023870341	0.00037362207
0.15854560	0.023604482	0.00037319737
0.15867708	0.023541858	0.00037057880
0.15880857	0.023685241	0.00037327048
0.15894006	0.023520122	0.00037011296
0.15907155	0.024205143	0.00037525159
0.15920304	0.023906557	0.00037445866
0.15933453	0.023942424	0.00037292096
0.15946602	0.024435854	0.00037665236
0.15959751	0.023413384	0.00036960590
0.15972899	0.023231227	0.00036862531
0.15986048	0.023137815	0.00036912003
0.15999197	0.023625094	0.00036941336
0.16012346	0.023540112	0.00037180955
0.16025495	0.023660461	0.00037039046
0.16038644	0.023130574	0.00036813613
0.16051793	0.023579664	0.00037196672
0.16064942	0.023486172	0.00036794651
0.16078090	0.023872180	0.00037304588
0.16091239	0.023401889	0.00036933927
0.16104388	0.023161156	0.00036533282
0.16117537	0.023423457	0.00036977029
0.16130686	0.023254798	0.00036686739
0.16143835	0.023307128	0.00036723884
0.16156984	0.022402809	0.00036322230
0.16170133	0.023440489	0.00036592438
0.16183281	0.023743619	0.00037070578
0.16196430	0.023772446	0.00036949003
0.16209579	0.023854359	0.00037006059
0.16222728	0.023703734	0.00037047054
0.16235877	0.023549567	0.00036653822
0.16249026	0.023586974	0.00036779997
0.16262175	0.023464225	0.00036657195
0.16275323	0.023124429	0.00036618772
0.16288472	0.023410132	0.00036806694
0.16301621	0.023568692	0.00036714603
0.16314770	0.023578702	0.00036961352
0.16327919	0.023865898	0.00036866647
0.16341068	0.023635061	0.00036673236
0.16354217	0.023054287	0.00036446437
0.16367366	0.023452094	0.00036502328
0.16380514	0.024139442	0.00037153935
0.16393663	0.023513501	0.00036662018
0.16406812	0.023323036	0.00036326963
0.16419961	0.023202565	0.00036502324
0.16433110	0.023499287	0.00036506897
0.16446259	0.023095717	0.00036354285
0.16459408	0.023398098	0.00036620310
0.16472557	0.023545327	0.00036450970
0.16485705	0.023763490	0.00036870336
0.16498854	0.023364339	0.00036514996
0.16512003	0.022981862	0.00036374871
0.16525152	0.022676978	0.00036160456
0.16538301	0.023889081	0.00036625536
0.16551450	0.023810592	0.00036869066
0.16564599	0.023586219	0.00036597824
0.16577747	0.023424957	0.00036526592
0.16590896	0.023033330	0.00036368198
0.16604045	0.023385838	0.00036213829
0.16617194	0.023339311	0.00036327014
0.16630343	0.023507277	0.00036406906
0.16643492	0.023504140	0.00036470262
0.16656641	0.023260975	0.00036410638
0.16669790	0.023218035	0.00035990217
0.16682938	0.023627696	0.00036504401
0.16696087	0.023430835	0.00036324735
0.16709236	0.022929332	0.00035897883
0.16722385	0.023267416	0.00036239091
0.16735534	0.023935335	0.00036513087
0.16748683	0.023633075	0.00036511006
0.16761832	0.023319645	0.00036295438
0.16774981	0.023180168	0.00035970112
0.16788129	0.023285885	0.00036340597
0.16801278	0.023318964	0.00036156805
0.16814427	0.023721574	0.00036706661
0.16827576	0.024074328	0.00036703317
0.16840725	0.023478385	0.00036208179
0.16853874	0.022964812	0.00035938975
0.16867023	0.023704132	0.00036207188
0.16880171	0.023509091	0.00036403814
0.16893320	0.024039829	0.00036674389
0.16906469	0.023780462	0.00036288758
0.16919618	0.023663162	0.00036470522
0.16932767	0.024267338	0.00036465484
0.16945916	0.023626954	0.00036318677
0.16959065	0.024037134	0.00036600566
0.16972214	0.023319495	0.00035961882
0.16985362	0.023312585	0.00036128077
0.16998511	0.023361966	0.00035958652
0.17011660	0.023354679	0.00036124904
0.17024809	0.023758793	0.00036355098
0.17037958	0.022945161	0.00035792229
0.17051107	0.023679373	0.00036321933
0.17064256	0.023734651	0.00036143127
0.17077405	0.023295925	0.00036070803
0.17090553	0.023479127	0.00036099832
0.17103702	0.023297794	0.00035879552
0.17116851	0.024120015	0.00036370331
0.17130000	0.023549504	0.00036107007
0.17143149	0.023127508	0.00035710068
0.17156298	0.022520609	0.00035542865
0.17169447	0.023212483	0.00035709866
0.17182595	0.022981222	0.00035763810
0.17195744	0.023245348	0.00035847128
0.17208893	0.023312647	0.00035806106
0.17222042	0.024402104	0.00036506990
0.17235191	0.023193636	0.00035787840
0.17248340	0.023755238	0.00036070092
0.17261489	0.023770200	0.00036110372
0.17274638	0.023693972	0.00035890858
0.17287786	0.023315291	0.00035934625
0.17300935	0.023779889	0.00036001051
0.17314084	0.023719704	0.00035977197
0.17327233	0.023502808	0.00035813758
0.17340382	0.022849912	0.00035441531
0.17353531	0.023371144	0.00035820882
0.17366680	0.023335768	0.00035700665
0.17379829	0.024217386	0.00036091019
0.17392977	0.023678934	0.00036077963
0.17406126	0.023339241	0.00035661654
0.17419275	0.023909255	0.00035933931
0.17432424	0.023869644	0.00035918662
0.17445573	0.023557682	0.00035718790
0.17458722	0.023305798	0.00035668555
0.17471871	0.023448506	0.00035729363
0.17485019	0.023116233	0.00035556712
0.17498168	0.023326087	0.00035560890
0.17511317	0.024384801	0.00036205682
0.17524466	0.023728772	0.00036005840
0.17537615	0.023598047	0.00035739712
0.17550764	0.023243074	0.00035516215
0.17563913	0.023535528	0.00035572467
0.17577062	0.023655071	0.00035690360
0.17590210	0.023048862	0.00035470068
0.17603359	0.023171788	0.00035409661
0.17616508	0.023159829	0.00035523111
0.17629657	0.024201961	0.00036107188
0.17642806	0.023179325	0.00035200324
0.17655955	0.023303192	0.00035603948
0.17669104	0.023731601	0.00035551938
0.17682253	0.022875475	0.00035099266
0.17695401	0.023685519	0.00035782579
0.17708550	0.023437634	0.00035510319
0.17721699	0.023231651	0.00035316221
0.17734848	0.023431455	0.00035521146
0.17747997	0.023635677	0.00035721199
0.17761146	0.023729322	0.00035783053
0.17774295	0.023890495	0.00035470655
0.17787443	0.023511160	0.00035521488
0.17800592	0.023410687	0.00035373647
0.17813741	0.023657015	0.00035589882
0.17826890	0.022906513	0.00035184558
0.17840039	0.022743061	0.00034882541
0.17853188	0.023246243	0.00035376515
0.17866337	0.023282002	0.00035239871
0.17879486	0.023454942	0.00035271518
0.17892634	0.023423593	0.00035418483
0.17905783	0.023652815	0.00035396887
0.17918932	0.023994647	0.00035796792
0.17932081	0.023886155	0.00035553633
0.17945230	0.023856776	0.00035636468
0.17958379	0.023968186	0.00035776231
0.17971528	0.023976977	0.00035584494
0.17984677	0.023730381	0.00035588782
0.17997825	0.022819953	0.00034880720
0.18010974	0.023259283	0.00035028649
0.18024123	0.023474342	0.00035228490
0.18037272	0.023203970	0.00034841960
0.18050421	0.023476391	0.00035970233
0.18063570	0.022965133	0.00035991699
0.18076719	0.023530079	0.00036372323
0.18089867	0.023530130	0.00036761150
0.18103016	0.023849732	0.00037006524
0.18116165	0.023244115	0.00036926459
0.18129314	0.023678979	0.00037292845
0.18142463	0.023593014	0.00037246125
0.18155612	0.022692550	0.00036989670
0.18168761	0.023954441	0.00037686808
0.18181910	0.023245998	0.00037540019
0.18195058	0.023102652	0.00037590806
0.18208207	0.023992689	0.00038072256
0.18221356	0.023378099	0.00037943647
0.18234505	0.023620678	0.00038058321
0.18247654	0.023065156	0.00037910110
0.18260803	0.023374174	0.00038194613
0.18273952	0.023734520	0.00038498996
0.18287101	0.022979462	0.00038331167
0.18300249	0.022642596	0.00038106633
0.18313398	0.023247293	0.00038477880
0.18326547	0.023305514	0.00038595841
0.18339696	0.022867058	0.00038297796
0.18352845	0.022814586	0.00038534333
0.18365994	0.023321259	0.00038860057
0.18379143	0.023595663	0.00039072513
0.18392292	0.023464034	0.00039323699
0.18405440	0.022732983	0.00038691212
0.18418589	0.023046268	0.00039125253
0.18431738	0.023108647	0.00039279093
0.18444887	0.022898991	0.00038954046
0.18458036	0.023586030	0.00039632601
0.18471185	0.023565776	0.00039666266
0.18484334	0.023753149	0.00039922255
0.18497482	0.023882766	0.00040100083
0.18510631	0.023419233	0.00039671462
0.18523780	0.022751706	0.00039540234
0.18536929	0.023101883	0.00039233915
0.18550078	0.023987746	0.00039173967
0.18563227	0.022734995	0.00038341429
0.18576376	0.023659087	0.00038042980
0.18589525	0.023680240	0.00038570604
0.18602673	0.023366201	0.00038025489
0.18615822	0.023572539	0.00037962699
0.18628971	0.022998022	0.00037529852
0.18642120	0.023064911	0.00037336190
0.18655269	0.023215564	0.00037508366
0.18668418	0.023664709	0.00037469524
0.18681567	0.023738982	0.00037564976
0.18694716	0.023041801	0.00037050598
0.18707864	0.024045446	0.00037383956
0.18721013	0.023296192	0.00036893212
0.18734162	0.022909310	0.00036719339
0.18747311	0.023839025	0.00036948733
0.18760460	0.024006801	0.00037303685
0.18773609	0.024290808	0.00037050731
0.18786758	0.023544677	0.00036710787
0.18799906	0.023070734	0.00036584147
0.18813055	0.023230758	0.00036356881
0.18826204	0.023526995	0.00036547785
0.18839353	0.023637622	0.00036282762
0.18852502	0.023316991	0.00036309087
0.18865651	0.023529790	0.00036394577
0.18878800	0.024002633	0.00036225244
0.18891949	0.023024432	0.00035783001
0.18905097	0.023642153	0.00036028232
0.18918246	0.023232608	0.00035923850
0.18931395	0.023452433	0.00035934791
0.18944544	0.023510216	0.00035796061
0.18957693	0.023349732	0.00035720847
0.18970842	0.023467606	0.00035526161
0.18983991	0.023584028	0.00035930852
0.18997140	0.023477138	0.00035824660
0.19010288	0.022772710	0.00035057080
0.19023437	0.024358366	0.00036004730
0.19036586	0.023477535	0.00035433784
0.19049735	0.023760817	0.00035591825
0.19062884	0.022805170	0.00035037568
0.19076033	0.023907191	0.00035519244
0.19089182	0.023165497	0.00035194981
0.19102330	0.023100963	0.00035134760
0.19115479	0.023135241	0.00035141629
0.19128628	0.023196264	0.00035189068
0.19141777	0.023477462	0.00035233343
0.19154926	0.023203569	0.00035081893
0.19168075	0.023451737	0.00035163129
0.19181224	0.023308284	0.00035165926
0.19194373	0.022821766	0.00034915546
0.19207521	0.023259492	0.00034859249
0.19220670	0.023249865	0.00034892806
0.19233819	0.022757322	0.00034725815
0.19246968	0.023923754	0.00035445671
0.19260117	0.023266678	0.00035066378
0.19273266	0.023644305	0.00035166203
0.19286415	0.023081135	0.00034847822
0.19299564	0.022631432	0.00034665025
0.19312712	0.024050309	0.00035212782
0.19325861	0.023909476	0.00035356603
0.19339010	0.022619759	0.00034418926
0.19352159	0.023380460	0.00034809122
0.19365308	0.023044549	0.00034755176
0.19378457	0.023745126	0.00035026589
0.19391606	0.023346181	0.00034832376
0.19404754	0.023132306	0.00034711090
0.19417903	0.023646764	0.00035059891
0.19431052	0.023890870	0.00035320473
0.19444201	0.023238819	0.00034813904
0.19457350	0.023164645	0.00034662473
0.19470499	0.023080978	0.00034614520
0.19483648	0.023517703	0.00034752367
0.19496797	0.023457729	0.00034948574
0.19509945	0.023705379	0.00034911585
0.19523094	0.023826601	0.00034996297
0.19536243	0.023426468	0.00034726771
0.19549392	0.023673459	0.00034913968
0.19562541	0.023337883	0.00034785170
0.19575690	0.023355281	0.00034616913
0.19588839	0.023253317	0.00034564599
0.19601988	0.023300889	0.00034584885
0.19615136	0.023312839	0.00034505052
0.19628285	0.023573168	0.00034752899
0.19641434	0.022978903	0.00034371709
0.19654583	0.023535663	0.00034733927
0.19667732	0.023380613	0.00034573122
0.19680881	0.023236498	0.00034549822
0.19694030	0.023502956	0.00034753314
0.19707178	0.022772913	0.00034243220
0.19720327	0.022896976	0.00034294150
0.19733476	0.022984284	0.00034299088
0.19746625	0.022909290	0.00034173882
0.19759774	0.022744273	0.00034201698
0.19772923	0.022996665	0.00034202427
0.19786072	0.023265180	0.00034376784
0.19799221	0.023630312	0.00034727333
0.19812369	0.023709419	0.00034562749
0.19825518	0.023457309	0.00034679810
0.19838667	0.023260188	0.00034311448
0.19851816	0.023438364	0.00034539090
0.19864965	0.023031151	0.00034176982
0.19878114	0.023672470	0.00034437967
0.19891263	0.023565620	0.00034577658
0.19904412	0.023048074	0.00034104977
0.19917560	0.023587358	0.00034574190
0.19930709	0.022998329	0.00034150796
0.19943858	0.023164950	0.00034116524
0.19957007	0.024010678	0.00034740344
0.19970156	0.023671381	0.00034356904
0.19983305	0.023574049	0.00034444469
0.19996454	0.023458897	0.00034325745
0.20009602	0.023179507	0.00034138098
0.20022751	0.023773911	0.00034582748
0.20035900	0.023391122	0.00034344649
0.20049049	0.023182941	0.00034098099
0.20062198	0.023566409	0.00034379197
0.20075347	0.023323256	0.00034195656
0.20088496	0.023331729	0.00034260574
0.20101645	0.023838234	0.00034534415
0.20114793	0.023014939	0.00033893755
0.20127942	0.023347257	0.00034201879
0.20141091	0.023628343	0.00034239049
0.20154240	0.023481231	0.00034298466
0.20167389	0.023969040	0.00034636315
0.20180538	0.023988287	0.00034426065
0.20193687	0.023087429	0.00033941492
0.20206836	0.023646894	0.00034230157
0.20219984	0.023421978	0.00034199517
0.20233133	0.023319898	0.00034189913
0.20246282	0.023400432	0.00033885457
0.20259431	0.023154520	0.00033925715
0.20272580	0.023083250	0.00033780169
0.20285729	0.023272493	0.00033924691
0.20298878	0.023776492	0.00034418323
0.20312027	0.023518541	0.00033847588
0.20325175	0.023289179	0.00034000773
0.20338324	0.023566424	0.00034001113
0.20351473	0.023417660	0.00034004302
0.20364622	0.024075093	0.00034451389
0.20377771	0.023226058	0.00033709399
0.20390920	0.022619786	0.00033559009
0.20404069	0.023280786	0.00033792914
0.20417217	0.023940527	0.00034341875
0.20430366	0.023512166	0.00034144804
0.20443515	0.023502349	0.00033806256
0.20456664	0.023066228	0.00033647943
0.20469813	0.023786807	0.00034164410
0.20482962	0.022944999	0.00033598715
0.20496111	0.023146108	0.00033708521
0.20509260	0.022838965	0.00033506784
0.20522408	0.023650390	0.00033929522
0.20535557	0.023082040	0.00033684215
0.20548706	0.023251690	0.00033750063
0.20561855	0.023894647	0.00034184836
0.20575004	0.022878101	0.00033261155
0.20588153	0.023055744	0.00033645580
0.20601302	0.023491767	0.00034017311
0.20614451	0.022965441	0.00033385115
0.20627599	0.023171499	0.00033629748
0.20640748	0.023301740	0.00033594267
0.20653897	0.023803920	0.00033970659
0.20667046	0.022873668	0.00033432943
0.20680195	0.022912319	0.00033265510
0.20693344	0.023358519	0.00033697175
0.20706493	0.023375541	0.00033709729
0.20719641	0.022970732	0.00033527041
0.20732790	0.023578283	0.00033939563
0.20745939	0.023254952	0.00033472062
0.20759088	0.023263244	0.00033623745
0.20772237	0.022904594	0.00033437645
0.20785386	0.023405315	0.00033630598
0.20798535	0.022901869	0.00033605492
0.20811684	0.023024528	0.00033304448
0.20824832	0.022935978	0.00033420056
0.20837981	0.023190483	0.00033498110
0.20851130	0.023515400	0.00033781441
0.20864279	0.023570234	0.00033820174
0.20877428	0.023084296	0.00033330534
0.20890577	0.023069144	0.00033416874
0.20903726	0.023001799	0.00033278065
0.20916875	0.023176599	0.00033539751
0.20930023	0.022885474	0.00033357560
0.20943172	0.023373771	0.00033537868
0.20956321	0.023544872	0.00033584548
0.20969470	0.023311866	0.00033649059
0.20982619	0.023919331	0.00033802920
0.20995768	0.022901812	0.00033304457
0.21008917	0.022670935	0.00032960195
0.21022065	0.022655493	0.00033072525
0.21035214	0.023466320	0.00033628815
0.21048363	0.023879048	0.00033600076
0.21061512	0.022846787	0.00033395225
0.21074661	0.023404474	0.00033261865
0.21087810	0.023674600	0.00033566515
0.21100959	0.023607769	0.00033711302
0.21114108	0.023098875	0.00033162020
0.21127256	0.022979606	0.00033337027
0.21140405	0.022994187	0.00033064298
0.21153554	0.023139429	0.00033309439
0.21166703	0.023223169	0.00033303677
0.21179852	0.023157891	0.00033212414
0.21193001	0.023557380	0.00033475231
0.21206150	0.023593912	0.00033303049
0.21219299	0.023337891	0.00033147886
0.21232447	0.023358493	0.00033417312
0.21245596	0.022949962	0.00032912844
0.21258745	0.023394449	0.00033417749
0.21271894	0.023097474	0.00033226165
0.21285043	0.023036460	0.00033097172
0.21298192	0.022939945	0.00033228115
0.21311341	0.022684073	0.00032892534
0.21324489	0.022962612	0.00033028985
0.21337638	0.023544340	0.00033266660
0.21350787	0.022893600	0.00033042043
0.21363936	0.023021864	0.00033200733
0.21377085	0.022952791	0.00032909263
0.21390234	0.023330431	0.00033314758
0.21403383	0.023321892	0.00033204664
0.21416532	0.022913919	0.00032941602
0.21429680	0.023415692	0.00033252636
0.21442829	0.023479641	0.00033162379
0.21455978	0.023103115	0.00033028981
0.21469127	0.022668481	0.00032737131
0.21482276	0.022727529	0.00032829172
0.21495425	0.023539896	0.00033213646
0.21508574	0.023294826	0.00032992374
0.21521723	0.023068391	0.00033004392
0.21534871	0.023913847	0.00033508507
0.21548020	0.023491226	0.00032940413
0.21561169	0.022601008	0.00032679353
0.21574318	0.023425096	0.00033197093
0.21587467	0.023573197	0.00033126657
0.21600616	0.023288063	0.00033056201
0.21613765	0.022958282	0.00032750720
0.21626913	0.023119557	0.00032994084
0.21640062	0.023375935	0.00033040367
0.21653211	0.023584904	0.00033183151
0.21666360	0.022774144	0.00032567048
0.21679509	0.023315319	0.00032938259
0.21692658	0.023128862	0.00032958399
0.21705807	0.023225052	0.00032884118
0.21718956	0.022971302	0.00032702767
0.21732104	0.023865679	0.00033233736
0.21745253	0.022931345	0.00032862872
0.21758402	0.022974325	0.00032814673
0.21771551	0.022709950	0.00032592743
0.21784700	0.023634717	0.00032933289
0.21797849	0.023479194	0.00033119070
0.21810998	0.022653005	0.00032517934
0.21824147	0.022536810	0.00032495383
0.21837295	0.022925700	0.00032782803
0.21850444	0.022964422	0.00032430693
0.21863593	0.022800549	0.00032731347
0.21876742	0.023454422	0.00032802346
0.21889891	0.022970311	0.00032713482
0.21903040	0.022762351	0.00032676512
0.21916189	0.023206769	0.00032674765
0.21929337	0.022877363	0.00032551439
0.21942486	0.022830094	0.00032593428
0.21955635	0.023363297	0.00032914413
0.21968784	0.023565245	0.00032862264
0.21981933	0.023072027	0.00032394234
0.21995082	0.023588691	0.00032964521
0.22008231	0.022896575	0.00032455963
0.22021380	0.022914330	0.00032522029
0.22034528	0.023662971	0.00033049992
0.22047677	0.023586222	0.00032638431
0.22060826	0.023861121	0.00033018950
0.22073975	0.022700354	0.00032393841
0.22087124	0.023193829	0.00032748145
0.22100273	0.023183741	0.00032625574
0.22113422	0.024016329	0.00032898040
0.22126571	0.023407286	0.00032719175
0.22139719	0.023476243	0.00032781917
0.22152868	0.022829659	0.00032367266
0.22166017	0.022992039	0.00032657942
0.22179166	0.022561546	0.00032089097
0.22192315	0.023334292	0.00032659260
0.22205464	0.023332962	0.00032692734
0.22218613	0.023125443	0.00032568143
0.22231761	0.023233329	0.00032553289
0.22244910	0.022771040	0.00032279758
0.22258059	0.023181359	0.00032555487
0.22271208	0.023130960	0.00032464210
0.22284357	0.023355657	0.00032550477
0.22297506	0.022688656	0.00032349306
0.22310655	0.023289077	0.00032426391
0.22323804	0.022804268	0.00032322557
0.22336952	0.023063780	0.00032505523
0.22350101	0.023129573	0.00032305896
0.22363250	0.022963287	0.00032354466
0.22376399	0.022879906	0.00032205037
0.22389548	0.023494436	0.00032648123
0.22402697	0.023286714	0.00032604466
0.22415846	0.022913291	0.00032231005
0.22428995	0.022653343	0.00032136232
0.22442143	0.023922286	0.00032730157
0.22455292	0.023091698	0.00032370627
0.22468441	0.022940215	0.00032295863
0.22481590	0.023203512	0.00032394752
0.22494739	0.023251566	0.00032322824
0.22507888	0.022968404	0.00032212273
0.22521037	0.023536854	0.00032576331
0.22534186	0.023423349	0.00032587327
0.22547334	0.022993199	0.00032043869
0.22560483	0.022867076	0.00032030499
0.22573632	0.023703708	0.00032661582
0.22586781	0.023268277	0.00032301569
0.22599930	0.023016284	0.00032363826
0.22613079	0.022922289	0.00031956226
0.22626228	0.022827762	0.00032054834
0.22639376	0.023425455	0.00032413232
0.22652525	0.023456320	0.00032421120
0.22665674	0.022714085	0.00032078622
0.22678823	0.022697716	0.00031900059
0.22691972	0.023126904	0.00032232334
0.22705121	0.023010665	0.00032040534
0.22718270	0.023196745	0.00032316250
0.22731419	0.022986502	0.00032257036
0.22744567	0.022853622	0.00032053730
0.22757716	0.023224279	0.00032169376
0.22770865	0.023638016	0.00032458342
0.22784014	0.022885247	0.00031968190
0.22797163	0.022728839	0.00032046160
0.22810312	0.023461833	0.00032229282
0.22823461	0.022601108	0.00031836452
0.22836610	0.023111569	0.00032308620
0.22849758	0.023034950	0.00032024684
0.22862907	0.023390509	0.00032367166
0.22876056	0.023400721	0.00032005993
0.22889205	0.023363018	0.00032169575
0.22902354	0.023488640	0.00032443162
0.22915503	0.022614032	0.00031620420
0.22928652	0.022792757	0.00031913128
0.22941800	0.023057572	0.00031897445
0.22954949	0.023161502	0.00032076497
0.22968098	0.023582744	0.00032294775
0.22981247	0.022853658	0.00031754630
0.22994396	0.023057311	0.00032078202
0.23007545	0.022649353	0.00032073781
0.23020694	0.023456572	0.00032829965
0.23033843	0.022742220	0.00032823552
0.23046991	0.022556063	0.00032841260
0.23060140	0.022976226	0.00033253471
0.23073289	0.023236967	0.00033472980
0.23086438	0.022957153	0.00033376027
0.23099587	0.023748940	0.00034219391
0.23112736	0.023489904	0.00033867621
0.23125885	0.023477220	0.00034205190
0.23139034	0.022698670	0.00033796227
0.23152182	0.023042833	0.00033969906
0.23165331	0.022690544	0.00034043982
0.23178480	0.022902198	0.00034112300
0.23191629	0.023359011	0.00034648803
0.23204778	0.023249651	0.00034510428
0.23217927	0.023434798	0.00034658635
0.23231076	0.023274516	0.00034822443
0.23244224	0.023117143	0.00034685428
0.23257373	0.022901038	0.00034587016
0.23270522	0.022731333	0.00034593689
0.23283671	0.023011955	0.00034564731
0.23296820	0.022779630	0.00034620689
0.23309969	0.023045235	0.00034673802
0.23323118	0.023199220	0.00034774184
0.23336267	0.023160138	0.00034894222
0.23349415	0.023003580	0.00034581765
0.23362564	0.022927398	0.00034777660
0.23375713	0.023585421	0.00035134409
0.23388862	0.023243543	0.00034918646
0.23402011	0.022407839	0.00034564573
0.23415160	0.023241353	0.00034912393
0.23428309	0.023876684	0.00035542534
0.23441458	0.023579407	0.00035178076
0.23454606	0.023101606	0.00035011686
0.23467755	0.023508082	0.00035151633
0.23480904	0.022836845	0.00034890621
0.23494053	0.022807528	0.00034856351
0.23507202	0.023465229	0.00035283216
0.23520351	0.023205807	0.00035178204
0.23533500	0.023753218	0.00035527972
0.23546648	0.022872250	0.00034961900
0.23559797	0.023650297	0.00035505587
0.23572946	0.023298587	0.00035289610
0.23586095	0.022900687	0.00035137258
0.23599244	0.022946193	0.00035218527
0.23612393	0.023469272	0.00035450823
0.23625542	0.022959398	0.00035295013
0.23638691	0.023683920	0.00035672237
0.23651839	0.022445738	0.00034815645
0.23664988	0.022407682	0.00035002612
0.23678137	0.023027034	0.00035265734
0.23691286	0.022784203	0.00035210557
0.23704435	0.022548427	0.00035112909
0.23717584	0.022847643	0.00035062343
0.23730733	0.023248076	0.00035517597
0.23743882	0.023394248	0.00035666635
0.23757030	0.023342706	0.00035575609
0.23770179	0.023257833	0.00035743496
0.23783328	0.023076464	0.00035342048
0.23796477	0.023041864	0.00035577265
0.23809626	0.023329599	0.00035607572
0.23822775	0.023601759	0.00035857101
0.23835924	0.023381127	0.00036022071
0.23849072	0.023089787	0.00035363064
0.23862221	0.023445536	0.00035854084
0.23875370	0.022990752	0.00035386452
0.23888519	0.023326270	0.00035882706
0.23901668	0.022411454	0.00035443662
0.23914817	0.022829054	0.00035192019
0.23927966	0.022973411	0.00035666331
0.23941115	0.023362730	0.00035829517
0.23954263	0.023232496	0.00035778378
0.23967412	0.023557282	0.00036008460
0.23980561	0.023511904	0.00035759270
0.23993710	0.023111889	0.00035837651
0.24006859	0.023469776	0.00036044500
0.24020008	0.023850156	0.00036330424
0.24033157	0.023276577	0.00035951137
0.24046306	0.023302327	0.00035829731
0.24059454	0.023062986	0.00035783835
0.24072603	0.022538455	0.00035633439
0.24085752	0.023026373	0.00035758249
0.24098901	0.022700429	0.00035883963
0.24112050	0.022351770	0.00035243784
0.24125199	0.023054256	0.00035728455
0.24138348	0.022788409	0.00035759003
0.24151496	0.022636255	0.00035465303
0.24164645	0.022814045	0.00035816754
0.24177794	0.022876839	0.00035620500
0.24190943	0.022839242	0.00035782982
0.24204092	0.023406799	0.00036099780
0.24217241	0.023127945	0.00035836523
0.24230390	0.023110864	0.00036039132
0.24243539	0.023401565	0.00036031488
0.24256687	0.023358205	0.00036128718
0.24269836	0.022414634	0.00035770177
0.24282985	0.023236865	0.00036009299
0.24296134	0.023278136	0.00036205648
0.24309283	0.023483830	0.00036254020
0.24322432	0.022597808	0.00035713362
0.24335581	0.023703995	0.00036603292
0.24348730	0.022968619	0.00035936460
0.24361878	0.023151298	0.00036138886
0.24375027	0.023587180	0.00036261748
0.24388176	0.023335487	0.00036155026
0.24401325	0.023068980	0.00036231348
0.24414474	0.022787290	0.00035745006
0.24427623	0.023362433	0.00036406169
0.24440772	0.023787482	0.00036512181
0.24453920	0.022952667	0.00036078268
0.24467069	0.023620040	0.00036669122
0.24480218	0.022607440	0.00035867162
0.24493367	0.023373067	0.00036298752
0.24506516	0.023043473	0.00036122820
0.24519665	0.023639125	0.00036566912
0.24532814	0.022950070	0.00036215896
0.24545963	0.022920776	0.00036016893
0.24559111	0.023114424	0.00036255700
0.24572260	0.023341250	0.00036492951
0.24585409	0.023407306	0.00036343838
0.24598558	0.023688849	0.00036647360
0.24611707	0.022913640	0.00036193557
0.24624856	0.023289478	0.00036247230
0.24638005	0.023561888	0.00036750017
0.24651154	0.023227451	0.00036384734
0.24664302	0.022731528	0.00036398032
0.24677451	0.022427867	0.00035840228
0.24690600	0.022518265	0.00036054145
0.24703749	0.023253489	0.00036628973
0.24716898	0.023505161	0.00036426628
0.24730047	0.023300167	0.00036724434
0.24743196	0.024022745	0.00036876142
0.24756345	0.023158487	0.00036538701
0.24769493	0.022986282	0.00036501534
0.24782642	0.022917469	0.00036233440
0.24795791	0.023222727	0.00036540812
0.24808940	0.023083317	0.00036469606
0.24822089	0.023016389	0.00036224408
0.24835238	0.023142848	0.00036586243
0.24848387	0.022678510	0.00036161297
0.24861535	0.022474932	0.00036239873
0.24874684	0.022905038	0.00036338594
0.24887833	0.022344190	0.00035913907
0.24900982	0.022793771	0.00036482237
0.24914131	0.023551359	0.00036809292
0.24927280	0.023341590	0.00036767622
0.24940429	0.024009670	0.00037120587
0.24953578	0.023140485	0.00036492199
0.24966726	0.022498000	0.00036358314
0.24979875	0.022693188	0.00036078548
0.24993024	0.022761721	0.00036633914
0.25006173	0.022668674	0.00036173918
0.25019322	0.023343742	0.00036779826
0.25032471	0.022529957	0.00036449292
0.25045620	0.022897208	0.00036288485
0.25058769	0.022936511	0.00036417831
0.25071917	0.022951421	0.00036556640
0.25085066	0.023326324	0.00036672819
0.25098215	0.023369009	0.00036833215
0.25111364	0.022981178	0.00036354232
0.25124513	0.023298330	0.00036918757
0.25137662	0.023179948	0.00036775434
0.25150811	0.022778225	0.00036405021
0.25163959	0.022395865	0.00036265725
0.25177108	0.023020576	0.00036416913
0.25190257	0.023649036	0.00037161255
0.25203406	0.023291583	0.00036962495
0.25216555	0.023675868	0.00036935028
0.25229704	0.023642272	0.00037130558
0.25242853	0.022758855	0.00036426046
0.25256002	0.022871554	0.00036669605
0.25269150	0.022863452	0.00036572693
0.25282299	0.023708120	0.00036970048
0.25295448	0.023412434	0.00037174990
0.25308597	0.023331646	0.00036720292
0.25321746	0.023698212	0.00037312516
0.25334895	0.023046587	0.00036825009
0.25348044	0.023285303	0.00036835435
0.25361193	0.023479985	0.00037049332
0.25374341	0.023590048	0.00037033621
0.25387490	0.023181046	0.00036763341
0.25400639	0.022827508	0.00037388605
0.25413788	0.023095753	0.00037829940
0.25426937	0.023150434	0.00038336767
0.25440086	0.022930564	0.00038450004
0.25453235	0.023474606	0.00039040182
0.25466383	0.023392917	0.00039304206
0.25479532	0.022739541	0.00038971759
0.25492681	0.022940728	0.00039439311
0.25505830	0.023249783	0.00039833469
0.25518979	0.022618251	0.00039607849
0.25532128	0.023503665	0.00040315713
0.25545277	0.022668705	0.00039969555
0.25558426	0.023064730	0.00040215787
0.25571574	0.023059274	0.00040472749
0.25584723	0.023243701	0.00040717356
0.25597872	0.023114244	0.00041007098
0.25611021	0.023653498	0.00041419001
0.25624170	0.023147576	0.00041287232
0.25637319	0.023658359	0.00041977678
0.25650468	0.023386941	0.00041583017
0.25663617	0.023154898	0.00041777329
0.25676765	0.023090767	0.00041901198
0.25689914	0.023519563	0.00042412854
0.25703063	0.022747075	0.00042149100
0.25716212	0.023398949	0.00042489581
0.25729361	0.023516396	0.00042909452
0.25742510	0.022543138	0.00042261161
0.25755659	0.022924498	0.00042885236
0.25768807	0.023020520	0.00043051672
0.25781956	0.022599601	0.00042625223
0.25795105	0.023050859	0.00043079314
0.25808254	0.023043236	0.00043798304
0.25821403	0.022424609	0.00042897428
0.25834552	0.023047706	0.00043720111
0.25847701	0.022493685	0.00043183278
0.25860850	0.023185396	0.00043904129
0.25873998	0.024090383	0.00044567188
0.25887147	0.022947867	0.00043988876
0.25900296	0.023169713	0.00044212852
0.25913445	0.022958707	0.00043816264
0.25926594	0.023144492	0.00043963000
0.25939743	0.023574318	0.00044785439
0.25952892	0.023184809	0.00044307019
0.25966041	0.022745016	0.00044493070
0.25979189	0.022503374	0.00044046028
0.25992338	0.023767365	0.00045183478
0.26005487	0.022523634	0.00044184928
0.26018636	0.022222005	0.00044171777
0.26031785	0.022349863	0.00044244046
0.26044934	0.023205186	0.00044706023
0.26058083	0.022799815	0.00044640877
0.26071231	0.023280681	0.00045175015
0.26084380	0.022830039	0.00044803257
0.26097529	0.022613912	0.00044974227
0.26110678	0.023863444	0.00045921954
0.26123827	0.023762446	0.00046265988
0.26136976	0.023471588	0.00045699926
0.26150125	0.022745562	0.00045363746
0.26163274	0.023365073	0.00045773778
0.26176422	0.022813714	0.00045076595
0.26189571	0.023154623	0.00046018532
0.26202720	0.023297468	0.00045719048
0.26215869	0.023173720	0.00045762574
0.26229018	0.023600653	0.00046475096
0.26242167	0.023828568	0.00046520370
0.26255316	0.023332003	0.00046163118
0.26268465	0.023381427	0.00046585851
0.26281613	0.023510994	0.00046392648
0.26294762	0.023747938	0.00046569846
0.26307911	0.023802755	0.00046454501
0.26321060	0.023299930	0.00046694298
0.26334209	0.023065882	0.00046563736
0.26347358	0.022836666	0.00046087582
0.26360507	0.023070449	0.00046448103
0.26373655	0.023145591	0.00046813360
0.26386804	0.022499586	0.00046446486
0.26399953	0.023626124	0.00047385688
0.26413102	0.023627965	0.00047029392
0.26426251	0.023298152	0.00046979701
0.26439400	0.022896213	0.00046653561
0.26452549	0.022393361	0.00046760423
0.26465698	0.023182650	0.00047399724
0.26478846	0.022236494	0.00046331162
0.26491995	0.023398708	0.00047698263
0.26505144	0.022742179	0.00046863745
0.26518293	0.022485289	0.00046867716
0.26531442	0.022858764	0.00047625097
0.26544591	0.022356262	0.00046894796
[truncated: 567 more rows]
