# Supplementary material for: Invariant surface glycoprotein 65 of Trypanosoma brucei is a complement C3 receptor
Source: Nat Commun. 2022 Aug 29;13:5085. doi: 10.1038/s41467-022-32728-9 (PMC9424271; doi:10.1038/s41467-022-32728-9)
Supplement: Supplementary file 4 — supplementary data 2 [file 41467_2022_32728_MOESM4_ESM.zip › b21-414646_00079.dat]

0.0026000000	39.446696	0.13622166
0.0027314887	28.709521	0.10674824
0.0028629774	22.063472	0.089479929
0.0029944661	17.102194	0.075606103
0.0031259548	12.227889	0.058747884
0.0032574435	10.735859	0.056979220
0.0033889322	8.7465479	0.048617449
0.0035204209	11.428642	0.048386502
0.0036519096	12.309955	0.046599874
0.0037833983	9.8225930	0.039245814
0.0039148870	8.1597333	0.034514464
0.0040463757	6.6059878	0.029876364
0.0041778644	5.4655625	0.025471138
0.0043093531	4.5754161	0.022881085
0.0044408418	3.8227514	0.020115009
0.0045723305	3.1080959	0.018137583
0.0047038192	2.8949101	0.016753468
0.0048353079	2.4960196	0.015102173
0.0049667966	2.1742688	0.014044796
0.0050982853	1.8740825	0.012352502
0.0052297740	1.7108221	0.011956485
0.0053612627	1.5025633	0.010820453
0.0054927514	1.3823664	0.010103463
0.0056242401	1.2496396	0.0095783839
0.0057557288	1.1636549	0.0089868910
0.0058872175	1.0604853	0.0084644030
0.0060187062	1.0138137	0.0082541266
0.0061501949	0.89993789	0.0074489594
0.0062816836	0.88979560	0.0075741687
0.0064131723	0.82080956	0.0071312760
0.0065446610	0.78205902	0.0068612228
0.0066761496	0.75110223	0.0066924128
0.0068076383	0.70238411	0.0063249620
0.0069391270	0.68022186	0.0063244308
0.0070706157	0.65955312	0.0061290829
0.0072021044	0.61745851	0.0058648853
0.0073335931	0.59717919	0.0057426386
0.0074650818	0.56806822	0.0054378650
0.0075965705	0.55922511	0.0054401492
0.0077280592	0.54289941	0.0053379576
0.0078595479	0.50794975	0.0050398388
0.0079910366	0.48775816	0.0049680797
0.0081225253	0.46354772	0.0047046744
0.0082540140	0.45603754	0.0046929465
0.0083855027	0.44546828	0.0046559824
0.0085169914	0.41563902	0.0044055174
0.0086484801	0.39277234	0.0042514701
0.0087799688	0.37863938	0.0041006539
0.0089114575	0.36761821	0.0040618937
0.0090429462	0.35271423	0.0039508799
0.0091744349	0.33819263	0.0038354290
0.0093059236	0.32143945	0.0036954387
0.0094374123	0.30839320	0.0035954596
0.0095689010	0.29574045	0.0034642287
0.0097003897	0.28384013	0.0034212508
0.0098318784	0.27598194	0.0033255663
0.0099633671	0.26449199	0.0032200096
0.010094856	0.25760964	0.0031683162
0.010226345	0.24024699	0.0029870285
0.010357833	0.23839295	0.0030523090
0.010489322	0.22619297	0.0028857154
0.010620811	0.21483285	0.0027923928
0.010752299	0.20196095	0.0026956896
0.010883788	0.19234829	0.0025768122
0.011015277	0.18601100	0.0025797565
0.011146765	0.17489449	0.0024241850
0.011278254	0.16938364	0.0023762759
0.011409743	0.16351666	0.0023108577
0.011541231	0.15219359	0.0021964957
0.011672720	0.14770407	0.0021688377
0.011804209	0.14298515	0.0020531470
0.011935698	0.13666342	0.0020021930
0.012067186	0.12999964	0.0019422407
0.012198675	0.12424459	0.0018362830
0.012330164	0.11834544	0.0017970349
0.012461652	0.11465772	0.0017485122
0.012593141	0.11016266	0.0016747152
0.012724630	0.10522470	0.0016373535
0.012856118	0.097408385	0.0015257348
0.012987607	0.097116024	0.0015405539
0.013119096	0.092598025	0.0014711070
0.013250585	0.092015849	0.0014501926
0.013382073	0.087068301	0.0014161652
0.013513562	0.085544350	0.0013822632
0.013645051	0.083281646	0.0013739717
0.013776539	0.080367029	0.0013413139
0.013908028	0.080981599	0.0013238345
0.014039517	0.076528560	0.0012809984
0.014171005	0.076629800	0.0012729242
0.014302494	0.072757318	0.0012423064
0.014433983	0.074278268	0.0012558895
0.014565472	0.070040396	0.0011960855
0.014696960	0.068891256	0.0011923868
0.014828449	0.067175391	0.0011588815
0.014959938	0.068748387	0.0011793647
0.015091426	0.064965108	0.0011495004
0.015222915	0.061752692	0.0010940223
0.015354404	0.063953967	0.0011170202
0.015485892	0.063067975	0.0011001866
0.015617381	0.061568803	0.0010905849
0.015748870	0.061418476	0.0010875912
0.015880359	0.060108474	0.0010605594
0.016011847	0.059322460	0.0010527918
0.016143336	0.054541010	0.00099993515
0.016274825	0.053132993	0.00098937478
0.016406313	0.054210378	0.00099055665
0.016537802	0.051071436	0.00095578437
0.016669291	0.053680796	0.00097759035
0.016800779	0.054336440	0.00098048350
0.016932268	0.058415750	0.0010119526
0.017063757	0.058754518	0.0010123624
0.017195246	0.061024273	0.0010224530
0.017326734	0.055889333	0.00097956408
0.017458223	0.056392653	0.00097777259
0.017589712	0.056723841	0.00097662781
0.017721200	0.055553744	0.00097054823
0.017852689	0.055055249	0.00094414610
0.017984178	0.053319416	0.00094032143
0.018115666	0.053173768	0.00093424595
0.018247155	0.052149172	0.00091796407
0.018378644	0.053426121	0.00093167329
0.018510133	0.052849005	0.00091511334
0.018641621	0.050836722	0.00089583061
0.018773110	0.050696926	0.00089264223
0.018904599	0.049767699	0.00088439369
0.019036087	0.049194821	0.00087261903
0.019167576	0.046436117	0.00084293761
0.019299065	0.046333203	0.00083788831
0.019430553	0.048489306	0.00086091254
0.019562042	0.046477879	0.00083681489
0.019693531	0.044454854	0.00081795094
0.019825019	0.047003879	0.00083369401
0.019956508	0.045756655	0.00081738115
0.020087997	0.044666325	0.00081231432
0.020219486	0.044862992	0.00080889330
0.020350974	0.045446965	0.00081683395
0.020482463	0.043098035	0.00078384572
0.020613952	0.043549657	0.00078400346
0.020745440	0.043105660	0.00078688811
0.020876929	0.042292106	0.00076886478
0.021008418	0.040860589	0.00075852664
0.021139906	0.039955956	0.00074814284
0.021271395	0.040496681	0.00074471395
0.021402884	0.039854769	0.00074300572
0.021534373	0.040006793	0.00073957150
0.021665861	0.039813818	0.00073602784
0.021797350	0.039655493	0.00073113092
0.021928839	0.038078467	0.00071064124
0.022060327	0.038130752	0.00071824309
0.022191816	0.039059487	0.00071589738
0.022323305	0.039672544	0.00072324597
0.022454793	0.038296565	0.00070783030
0.022586282	0.036677619	0.00068864988
0.022717771	0.036306349	0.00069207805
0.022849260	0.035621724	0.00067637913
0.022980748	0.036463004	0.00068656384
0.023112237	0.035999824	0.00067545339
0.023243726	0.035828378	0.00067100041
0.023375214	0.037992626	0.00069506813
0.023506703	0.037200619	0.00068206844
0.023638192	0.036716114	0.00067890639
0.023769680	0.037642963	0.00068497102
0.023901169	0.037636200	0.00067900870
0.024032658	0.036632824	0.00067310825
0.024164147	0.037593507	0.00067453816
0.024295635	0.036694457	0.00066362665
0.024427124	0.035819575	0.00065668781
0.024558613	0.037193074	0.00066220850
0.024690101	0.037868145	0.00067791604
0.024821590	0.036544223	0.00065785377
0.024953079	0.037556695	0.00066218761
0.025084567	0.037439598	0.00066290016
0.025216056	0.036967207	0.00065241122
0.025347545	0.034267703	0.00063675580
0.025479034	0.035038624	0.00063607690
0.025610522	0.034694638	0.00062832789
0.025742011	0.035641871	0.00063714888
0.025873500	0.035566426	0.00063156425
0.026004988	0.036209287	0.00064149495
0.026136477	0.034759157	0.00062626163
0.026267966	0.034977698	0.00062341689
0.026399454	0.035840713	0.00063257895
0.026530943	0.035572816	0.00062563506
0.026662432	0.035430579	0.00062759921
0.026793920	0.035265428	0.00062236990
0.026925409	0.034264604	0.00061022876
0.027056898	0.036003686	0.00062821640
0.027188387	0.034825466	0.00061110316
0.027319875	0.034680921	0.00061334178
0.027451364	0.034438536	0.00060735584
0.027582853	0.035050107	0.00060827458
0.027714341	0.034821195	0.00060746101
0.027845830	0.035277582	0.00060608144
0.027977319	0.034284970	0.00060311052
0.028108807	0.034540578	0.00059672717
0.028240296	0.034712917	0.00059933175
0.028371785	0.034319339	0.00059529129
0.028503274	0.032882295	0.00058242169
0.028634762	0.033447152	0.00058575267
0.028766251	0.033479652	0.00058709164
0.028897740	0.032623728	0.00057270984
0.029029228	0.032815707	0.00057785578
0.029160717	0.032971127	0.00057771379
0.029292206	0.033033837	0.00057533381
0.029423694	0.033221817	0.00057867060
0.029555183	0.033719722	0.00057322357
0.029686672	0.032827721	0.00057059656
0.029818161	0.034005359	0.00058097570
0.029949649	0.031612265	0.00055678407
0.030081138	0.032460732	0.00056470959
0.030212627	0.031977530	0.00055576550
0.030344115	0.033113937	0.00056496811
0.030475604	0.032226743	0.00055839740
0.030607093	0.033389252	0.00056429845
0.030738581	0.031484817	0.00054953259
0.030870070	0.031900291	0.00054903294
0.031001559	0.031077703	0.00054155801
0.031133048	0.032359818	0.00055263407
0.031264536	0.032576196	0.00055128920
0.031396025	0.031230577	0.00054433111
0.031527514	0.032257166	0.00054780235
0.031659002	0.032066329	0.00054293077
0.031790491	0.031259396	0.00054025506
0.031921980	0.031077973	0.00053408421
0.032053468	0.031584692	0.00054131690
0.032184957	0.031374435	0.00053229519
0.032316446	0.032071076	0.00053561291
0.032447935	0.031710092	0.00053769557
0.032579423	0.030843223	0.00052645595
0.032710912	0.032485998	0.00054033727
0.032842401	0.031921916	0.00053394088
0.032973889	0.031459539	0.00052738417
0.033105378	0.030723792	0.00052423375
0.033236867	0.030714246	0.00052035176
0.033368355	0.030144558	0.00052556800
0.033499844	0.030519139	0.00052558793
0.033631333	0.031184893	0.00053045643
0.033762822	0.030343986	0.00053150707
0.033894310	0.030321674	0.00053085408
0.034025799	0.029994647	0.00052730812
0.034157288	0.029649258	0.00052414458
0.034288776	0.030095255	0.00052935573
0.034420265	0.029479673	0.00052960168
0.034551754	0.029467320	0.00052576341
0.034683242	0.030810981	0.00053681590
0.034814731	0.029438482	0.00052242407
0.034946220	0.030073660	0.00053068618
0.035077708	0.029208563	0.00052719063
0.035209197	0.030393496	0.00053513465
0.035340686	0.029339285	0.00052325777
0.035472175	0.029733684	0.00053672227
0.035603663	0.029109009	0.00053380676
0.035735152	0.028244358	0.00053365374
0.035866641	0.029541480	0.00054343925
0.035998129	0.029314005	0.00053922651
0.036129618	0.028299121	0.00053469661
0.036261107	0.028340636	0.00053221832
0.036392595	0.028822929	0.00054554111
0.036524084	0.027824852	0.00053260406
0.036655573	0.028605504	0.00053682290
0.036787062	0.028085439	0.00053850446
0.036918550	0.028284252	0.00053524972
0.037050039	0.027706767	0.00053578266
0.037181528	0.029361388	0.00054702597
0.037313016	0.029755205	0.00055032996
0.037444505	0.028804698	0.00054598636
0.037575994	0.028429320	0.00054020530
0.037707482	0.028491419	0.00054708191
0.037838971	0.028516193	0.00054811399
0.037970460	0.028956245	0.00054740395
0.038101949	0.029038544	0.00055134089
0.038233437	0.028591477	0.00054086416
0.038364926	0.029027290	0.00054325777
0.038496415	0.030069132	0.00054938767
0.038627903	0.029574786	0.00053855677
0.038759392	0.029901337	0.00054405959
0.038890881	0.029056830	0.00053143162
0.039022369	0.028619078	0.00053052677
0.039153858	0.029449082	0.00053371968
0.039285347	0.030193324	0.00053633858
0.039416836	0.030307750	0.00054179600
0.039548324	0.029668407	0.00053283772
0.039679813	0.029428809	0.00052869501
0.039811302	0.029377758	0.00053016503
0.039942790	0.029964190	0.00053144419
0.040074279	0.029451200	0.00053080053
0.040205768	0.028513787	0.00051925940
0.040337256	0.029488541	0.00052507342
0.040468745	0.028248525	0.00051626748
0.040600234	0.030116895	0.00052702207
0.040731723	0.029841051	0.00052742881
0.040863211	0.028934211	0.00052170992
0.040994700	0.029596525	0.00052341995
0.041126189	0.028709290	0.00051838449
0.041257677	0.029073380	0.00051855544
0.041389166	0.028469318	0.00051188364
0.041520655	0.029537617	0.00052119011
0.041652143	0.029708219	0.00052145995
0.041783632	0.028902501	0.00051578907
0.041915121	0.028647033	0.00051035119
0.042046610	0.029204923	0.00051664497
0.042178098	0.029053087	0.00051506375
0.042309587	0.029327063	0.00051678923
0.042441076	0.028653160	0.00050972875
0.042572564	0.029158267	0.00051382129
0.042704053	0.029461500	0.00051266482
0.042835542	0.029542804	0.00051581704
0.042967030	0.029033200	0.00050957474
0.043098519	0.028862748	0.00051074230
0.043230008	0.029566561	0.00051286908
0.043361496	0.029865819	0.00051081445
0.043492985	0.029523207	0.00051610950
0.043624474	0.029476902	0.00051107621
0.043755963	0.029515362	0.00051469102
0.043887451	0.029326071	0.00050830235
0.044018940	0.029221462	0.00050679859
0.044150429	0.029606652	0.00051507236
0.044281917	0.029277655	0.00050590899
0.044413406	0.029123086	0.00050731462
0.044544895	0.028477391	0.00049904619
0.044676383	0.028468760	0.00050015205
0.044807872	0.028806539	0.00050307037
0.044939361	0.029019095	0.00050114108
0.045070850	0.028544340	0.00049864320
0.045202338	0.029211531	0.00050346262
0.045333827	0.028933964	0.00049795377
0.045465316	0.029355829	0.00050652300
0.045596804	0.028871480	0.00049931937
0.045728293	0.028836156	0.00049913153
0.045859782	0.029643820	0.00050536275
0.045991270	0.028810991	0.00049338518
0.046122759	0.029073622	0.00050099337
0.046254248	0.028713485	0.00050441597
0.046385737	0.029538713	0.00051259945
0.046517225	0.027925829	0.00050224277
0.046648714	0.028915861	0.00051155496
0.046780203	0.030006330	0.00052751082
0.046911691	0.029774052	0.00052203614
0.047043180	0.029367736	0.00052117234
0.047174669	0.029966875	0.00052558743
0.047306157	0.028888118	0.00051801540
0.047437646	0.029842958	0.00052981343
0.047569135	0.029899884	0.00053201376
0.047700624	0.029396806	0.00052349200
0.047832112	0.030031739	0.00053472056
0.047963601	0.029719774	0.00052834300
0.048095090	0.029193973	0.00052981527
0.048226578	0.029040289	0.00053089114
0.048358067	0.029462268	0.00052880147
0.048489556	0.028501929	0.00052430170
0.048621044	0.029257582	0.00053024904
0.048752533	0.028925096	0.00053149249
0.048884022	0.029155779	0.00053056256
0.049015511	0.029511914	0.00053527676
0.049146999	0.029778533	0.00053737001
0.049278488	0.029682240	0.00053621181
0.049409977	0.029537780	0.00053928005
0.049541465	0.028301268	0.00052672032
0.049672954	0.029032476	0.00053454638
0.049804443	0.028155363	0.00052641219
0.049935931	0.029528128	0.00053957320
0.050067420	0.029651401	0.00054070069
0.050198909	0.029768978	0.00054315997
0.050330398	0.029859451	0.00054308363
0.050461886	0.029067706	0.00053601929
0.050593375	0.029228727	0.00053894802
0.050724864	0.028323441	0.00053431161
0.050856352	0.029022943	0.00053923111
0.050987841	0.030143117	0.00054551015
0.051119330	0.028764024	0.00053494544
0.051250818	0.029696594	0.00054444443
0.051382307	0.028631207	0.00053868101
0.051513796	0.029039503	0.00053976714
0.051645284	0.029424633	0.00054322410
0.051776773	0.029908356	0.00054614366
0.051908262	0.029848217	0.00054813540
0.052039751	0.029567778	0.00054601137
0.052171239	0.029316230	0.00054398827
0.052302728	0.030163319	0.00055537608
0.052434217	0.028988566	0.00054102583
0.052565705	0.028741931	0.00054160854
0.052697194	0.029308065	0.00054595362
0.052828683	0.028938786	0.00054461192
0.052960171	0.028914391	0.00054216673
0.053091660	0.028800607	0.00054029443
0.053223149	0.028705785	0.00054183720
0.053354638	0.030079591	0.00055517922
0.053486126	0.028612633	0.00054337866
0.053617615	0.028957338	0.00054416853
0.053749104	0.029737137	0.00055131755
0.053880592	0.029214743	0.00054661034
0.054012081	0.029523103	0.00055419036
0.054143570	0.029076817	0.00054895907
0.054275058	0.028282540	0.00054217904
0.054406547	0.029136450	0.00054696225
0.054538036	0.028175588	0.00054269403
0.054669525	0.029330928	0.00054879967
0.054801013	0.030077029	0.00055829605
0.054932502	0.029546560	0.00055154017
0.055063991	0.029000705	0.00054548016
0.055195479	0.028703167	0.00054858630
0.055326968	0.028789155	0.00054698457
0.055458457	0.028985580	0.00055050203
0.055589945	0.029887815	0.00055438407
0.055721434	0.028983622	0.00054780828
0.055852923	0.028664314	0.00055104543
0.055984412	0.028736347	0.00054828132
0.056115900	0.029466430	0.00055261282
0.056247389	0.029347738	0.00055526055
0.056378878	0.028518893	0.00054412561
0.056510366	0.029965661	0.00056003253
0.056641855	0.028785941	0.00054710469
0.056773344	0.029871339	0.00055931613
0.056904832	0.029239265	0.00055436989
0.057036321	0.028760133	0.00054571462
0.057167810	0.029080783	0.00055130839
0.057299299	0.028623717	0.00054737336
0.057430787	0.029725820	0.00055472129
0.057562276	0.028934978	0.00055292758
0.057693765	0.029305551	0.00054725221
0.057825253	0.029887479	0.00055926664
0.057956742	0.028568495	0.00054825939
0.058088231	0.029480213	0.00055354633
0.058219719	0.029921247	0.00056079364
0.058351208	0.028978665	0.00054453497
0.058482697	0.028049343	0.00054104265
0.058614186	0.028990565	0.00055106559
0.058745674	0.028527312	0.00053967277
0.058877163	0.030299468	0.00055703502
0.059008652	0.030075751	0.00054948113
0.059140140	0.029064440	0.00054707337
0.059271629	0.028554224	0.00054234529
0.059403118	0.028992072	0.00054179720
0.059534606	0.028784454	0.00054292482
0.059666095	0.029008972	0.00053670499
0.059797584	0.028848916	0.00054039179
0.059929072	0.029311881	0.00054543157
0.060060561	0.028928297	0.00053794078
0.060192050	0.028540064	0.00053899844
0.060323539	0.030081092	0.00054452504
0.060455027	0.028704316	0.00053685249
0.060586516	0.029372257	0.00054350564
0.060718005	0.029506426	0.00054099010
0.060849493	0.028547957	0.00053485634
0.060980982	0.028032542	0.00053231890
0.061112471	0.029602013	0.00054106961
0.061243959	0.029348655	0.00054437332
0.061375448	0.029142980	0.00053586350
0.061506937	0.028226475	0.00053298126
0.061638426	0.029399721	0.00053891605
0.061769914	0.029944559	0.00054428684
0.061901403	0.029014566	0.00053942597
0.062032892	0.028788233	0.00053124831
0.062164380	0.030114818	0.00054505543
0.062295869	0.030024209	0.00054561090
0.062427358	0.028808415	0.00053399335
0.062558846	0.028668204	0.00053736335
0.062690335	0.029459208	0.00053562847
0.062821824	0.028617043	0.00053099982
0.062953313	0.029464054	0.00053901590
0.063084801	0.029110557	0.00053487687
0.063216290	0.029510115	0.00054219541
0.063347779	0.028057494	0.00052596015
0.063479267	0.028260878	0.00052424211
0.063610756	0.028079293	0.00052704854
0.063742245	0.027616838	0.00052242826
0.063873733	0.028940425	0.00053485507
0.064005222	0.029512517	0.00053515537
0.064136711	0.029459394	0.00053382921
0.064268200	0.028831481	0.00053144160
0.064399688	0.027275253	0.00051676771
0.064531177	0.029100140	0.00053507578
0.064662666	0.029221663	0.00053151711
0.064794154	0.029494557	0.00053532045
0.064925643	0.028598321	0.00053053018
0.065057132	0.028829795	0.00053138391
0.065188620	0.029425049	0.00053619308
0.065320109	0.029150529	0.00052997605
0.065451598	0.029002621	0.00052989572
0.065583087	0.030072075	0.00053983991
0.065714575	0.028448324	0.00052375420
0.065846064	0.029112858	0.00053329385
0.065977553	0.028713677	0.00052854357
0.066109041	0.029340371	0.00053050567
0.066240530	0.028958691	0.00053056160
0.066372019	0.029895165	0.00053383081
0.066503507	0.030238124	0.00053862241
0.066634996	0.029491439	0.00052950818
0.066766485	0.028212851	0.00052248292
0.066897973	0.028545326	0.00052510000
0.067029462	0.028987193	0.00052751532
0.067160951	0.028607699	0.00052654724
0.067292440	0.027525121	0.00051401829
0.067423928	0.028778867	0.00052088360
0.067555417	0.028894307	0.00052719188
0.067686906	0.028823740	0.00052475719
0.067818394	0.030070714	0.00053554464
0.067949883	0.028816437	0.00052402557
0.068081372	0.028201207	0.00051871368
0.068212860	0.029292102	0.00052747175
0.068344349	0.028215285	0.00051908280
0.068475838	0.028820714	0.00052233147
0.068607327	0.029297731	0.00052760029
0.068738815	0.029062900	0.00052050132
0.068870304	0.028222454	0.00052007076
0.069001793	0.029980874	0.00053078025
0.069133281	0.028232586	0.00051716115
0.069264770	0.027733751	0.00051632214
0.069396259	0.029283294	0.00051931570
0.069527747	0.028306144	0.00051821497
0.069659236	0.028283935	0.00051716060
0.069790725	0.028245637	0.00051609043
0.069922214	0.029117504	0.00052467449
0.070053702	0.029679682	0.00052450116
0.070185191	0.028932951	0.00052143943
0.070316680	0.029033761	0.00051850659
0.070448168	0.028824853	0.00052087768
0.070579657	0.027200959	0.00050817994
0.070711146	0.028308426	0.00051225065
0.070842634	0.028865679	0.00052037606
0.070974123	0.027828240	0.00051015053
0.071105612	0.028496165	0.00051519000
0.071237101	0.029492046	0.00052521224
0.071368589	0.028499526	0.00051160028
0.071500078	0.028137392	0.00051536595
0.071631567	0.028426895	0.00051584520
0.071763055	0.028203305	0.00051296886
0.071894544	0.027504945	0.00050702866
0.072026033	0.027633361	0.00050337368
0.072157521	0.028770208	0.00051787892
0.072289010	0.027342275	0.00050616535
0.072420499	0.027882538	0.00050753058
0.072551988	0.028787040	0.00051251360
0.072683476	0.027275742	0.00050129970
0.072814965	0.027671774	0.00050579872
0.072946454	0.027750725	0.00050942613
0.073077942	0.027726359	0.00050321438
0.073209431	0.027509664	0.00050463250
0.073340920	0.027259384	0.00049892682
0.073472408	0.028464781	0.00051108027
0.073603897	0.027375837	0.00050482344
0.073735386	0.028050517	0.00050678562
0.073866875	0.028002102	0.00050810025
0.073998363	0.028204997	0.00050807429
0.074129852	0.026930630	0.00049888601
0.074261341	0.026963348	0.00050080354
0.074392829	0.027567587	0.00050015815
0.074524318	0.026387193	0.00049445789
0.074655807	0.026944534	0.00049655518
0.074787295	0.026416664	0.00049297934
0.074918784	0.027607232	0.00050184136
0.075050273	0.028003298	0.00050391659
0.075181761	0.026598354	0.00049305709
0.075313250	0.027510202	0.00050255191
0.075444739	0.026444455	0.00049077006
0.075576228	0.026604099	0.00049389386
0.075707716	0.027070831	0.00049449688
0.075839205	0.027373832	0.00049939646
0.075970694	0.027214931	0.00049622184
0.076102182	0.027358652	0.00049454394
0.076233671	0.026475577	0.00049273787
0.076365160	0.027087799	0.00049183092
0.076496648	0.027246941	0.00049622216
0.076628137	0.027886363	0.00050230696
0.076759626	0.026996630	0.00049197648
0.076891115	0.026901166	0.00049361599
0.077022603	0.026154912	0.00048403571
0.077154092	0.027081662	0.00049197751
0.077285581	0.027296072	0.00049740870
0.077417069	0.026809778	0.00049050829
0.077548558	0.027135766	0.00049706149
0.077680047	0.026328410	0.00048588804
0.077811535	0.026636595	0.00048787727
0.077943024	0.026974452	0.00049179088
0.078074513	0.025777951	0.00048043544
0.078206002	0.027164167	0.00049480794
0.078337490	0.027140923	0.00049164950
0.078468979	0.027667980	0.00049408106
0.078600468	0.027380608	0.00049436255
0.078731956	0.027255096	0.00049175214
0.078863445	0.026111770	0.00048465725
0.078994934	0.026011650	0.00048163415
0.079126422	0.026189311	0.00048405074
0.079257911	0.026039345	0.00048325665
0.079389400	0.026944792	0.00048723833
0.079520889	0.025231527	0.00047536920
0.079652377	0.026886761	0.00048876904
0.079783866	0.027307361	0.00048909297
0.079915355	0.026033091	0.00048272655
0.080046843	0.026254426	0.00048149038
0.080178332	0.027066923	0.00048799307
0.080309821	0.026398879	0.00048518924
0.080441309	0.026492092	0.00047940403
0.080572798	0.026447237	0.00048444730
0.080704287	0.026651834	0.00048534523
0.080835776	0.025981460	0.00047896176
0.080967264	0.026953153	0.00048852172
0.081098753	0.026366529	0.00047887043
0.081230242	0.027385699	0.00048993557
0.081361730	0.027376707	0.00048791350
0.081493219	0.026639814	0.00048231352
0.081624708	0.026623736	0.00048557653
0.081756196	0.025855044	0.00047098546
0.081887685	0.025772939	0.00047706748
0.082019174	0.026416723	0.00048075429
0.082150663	0.026590319	0.00048252774
0.082282151	0.026798788	0.00048563146
0.082413640	0.026535827	0.00047729266
0.082545129	0.026049778	0.00047770054
0.082676617	0.026478768	0.00048093484
0.082808106	0.025867726	0.00047540769
0.082939595	0.026939586	0.00048556274
0.083071083	0.026040448	0.00047257390
0.083202572	0.026086600	0.00047582416
0.083334061	0.026532639	0.00048281409
0.083465549	0.025941580	0.00047169552
0.083597038	0.025951964	0.00047683217
0.083728527	0.026052235	0.00047251407
0.083860016	0.026022129	0.00047643874
0.083991504	0.026265907	0.00047761872
0.084122993	0.025935276	0.00047271565
0.084254482	0.026404747	0.00047754966
0.084385970	0.025400583	0.00046826588
0.084517459	0.026177913	0.00047387042
0.084648948	0.024943915	0.00046700557
0.084780436	0.025801729	0.00046904099
0.084911925	0.026225515	0.00047423452
0.085043414	0.026106546	0.00047088956
0.085174903	0.025641969	0.00046864568
0.085306391	0.027052810	0.00048190043
0.085437880	0.026297975	0.00047328893
0.085569369	0.025803093	0.00047107842
0.085700857	0.025808125	0.00046773025
0.085832346	0.026225943	0.00046982016
0.085963835	0.025044532	0.00046732641
0.086095323	0.025767583	0.00046834541
0.086226812	0.025696593	0.00046761646
0.086358301	0.026461029	0.00047300238
0.086489790	0.026079322	0.00047144058
0.086621278	0.025800773	0.00046866264
0.086752767	0.025925791	0.00046839098
0.086884256	0.026488254	0.00047207096
0.087015744	0.025974595	0.00046906987
0.087147233	0.025178958	0.00046325219
0.087278722	0.026387612	0.00047416313
0.087410210	0.025686171	0.00046493712
0.087541699	0.026476424	0.00047037670
0.087673188	0.026030066	0.00046898053
0.087804677	0.025220620	0.00046008118
0.087936165	0.025448907	0.00046517326
0.088067654	0.026113718	0.00046755950
0.088199143	0.025495247	0.00046008139
0.088330631	0.025210508	0.00046214627
0.088462120	0.025949078	0.00046407277
0.088593609	0.025902228	0.00046663860
0.088725097	0.026096488	0.00046538470
0.088856586	0.026277175	0.00046628570
0.088988075	0.025797479	0.00046637626
0.089119564	0.025049748	0.00045761952
0.089251052	0.025598562	0.00046379471
0.089382541	0.025652245	0.00046286165
0.089514030	0.024700603	0.00045547115
0.089645518	0.025440668	0.00046008087
0.089777007	0.026334180	0.00046590533
0.089908496	0.025795939	0.00046575662
0.090039984	0.025948003	0.00046411951
0.090171473	0.025316987	0.00045596856
0.090302962	0.025989917	0.00046575242
0.090434451	0.025254659	0.00045725976
0.090565939	0.026223726	0.00046784859
0.090697428	0.025760599	0.00046179938
0.090828917	0.026180805	0.00045975813
0.090960405	0.025120400	0.00045789182
0.091091894	0.025116215	0.00045541360
0.091223383	0.026739664	0.00046893483
0.091354871	0.025143425	0.00045733339
0.091486360	0.025055508	0.00046481623
0.091617849	0.025615498	0.00047348179
0.091749337	0.026010826	0.00048220843
0.091880826	0.025943789	0.00048266249
0.092012315	0.025375510	0.00048408755
0.092143804	0.026058777	0.00048533094
0.092275292	0.025592758	0.00048772471
0.092406781	0.024945524	0.00048508785
0.092538270	0.025534491	0.00049143538
0.092669758	0.025418952	0.00049398164
0.092801247	0.025081616	0.00047478672
0.092932736	0.025920579	0.00048400734
0.093064224	0.026612069	0.00048451902
0.093195713	0.024307778	0.00046462800
0.093327202	0.025294410	0.00047093509
0.093458691	0.024735052	0.00046135774
0.093590179	0.025114447	0.00046913158
0.093721668	0.024602289	0.00046490312
0.093853157	0.025604612	0.00046792801
0.093984645	0.025031754	0.00046454464
0.094116134	0.024721264	0.00046192404
0.094247623	0.025450166	0.00046490103
0.094379111	0.025346107	0.00046395067
0.094510600	0.025186658	0.00046364784
0.094642089	0.024923765	0.00046155261
0.094773578	0.024892682	0.00045703411
0.094905066	0.024797353	0.00046054825
0.095036555	0.023891509	0.00045516184
0.095168044	0.025254186	0.00046000028
0.095299532	0.024984250	0.00045817858
0.095431021	0.025161592	0.00045703939
0.095562510	0.025378944	0.00046055548
0.095693998	0.024445299	0.00045542108
0.095825487	0.024263205	0.00044993973
0.095956976	0.024694598	0.00045716837
0.096088465	0.024483692	0.00045009220
0.096219953	0.024542140	0.00045483749
0.096351442	0.024165102	0.00045140659
0.096482931	0.024479795	0.00045068386
0.096614419	0.024553290	0.00045187947
0.096745908	0.025177932	0.00045586129
0.096877397	0.024656491	0.00045201027
0.097008885	0.024680216	0.00045371376
0.097140374	0.024726622	0.00045107142
0.097271863	0.024787380	0.00045089644
0.097403352	0.024630521	0.00044994121
0.097534840	0.023646977	0.00044213123
0.097666329	0.024614768	0.00045182717
0.097797818	0.024959196	0.00044783466
0.097929306	0.024818116	0.00044846583
0.098060795	0.024094152	0.00044260379
0.098192284	0.024494298	0.00044280666
0.098323772	0.024859147	0.00044900189
0.098455261	0.024353995	0.00044147370
0.098586750	0.024677938	0.00044282590
0.098718239	0.024255251	0.00044010157
0.098849727	0.024263303	0.00043846582
0.098981216	0.024790512	0.00044315379
0.099112705	0.024734585	0.00044153131
0.099244193	0.024296668	0.00043762500
0.099375682	0.023815503	0.00043620506
0.099507171	0.025007638	0.00044282778
0.099638659	0.024033327	0.00043965935
0.099770148	0.024637319	0.00044237361
0.099901637	0.024590513	0.00044085922
0.10003313	0.023817438	0.00043546855
0.10016461	0.023810107	0.00043551333
0.10029610	0.024172762	0.00044075169
0.10042759	0.024161291	0.00043766130
0.10055908	0.023790859	0.00043575425
0.10069057	0.024284557	0.00044030192
0.10082206	0.023602543	0.00043337980
0.10095355	0.024017015	0.00044087352
0.10108504	0.023722651	0.00043342223
0.10121652	0.022930108	0.00042772367
0.10134801	0.024078249	0.00043891995
0.10147950	0.023375890	0.00043207007
0.10161099	0.023758039	0.00043487352
0.10174248	0.024145340	0.00043718195
0.10187397	0.024541761	0.00043614714
0.10200546	0.023538730	0.00043344273
0.10213694	0.023314428	0.00042855541
0.10226843	0.023567203	0.00043287457
0.10239992	0.023613211	0.00043076696
0.10253141	0.023976075	0.00043084175
0.10266290	0.024553360	0.00044003356
0.10279439	0.024559334	0.00043693705
0.10292588	0.023802545	0.00043236411
0.10305737	0.024387419	0.00043654423
0.10318885	0.024136126	0.00043343768
0.10332034	0.024511993	0.00043803435
0.10345183	0.024973176	0.00043874836
0.10358332	0.024318615	0.00043414886
0.10371481	0.024054352	0.00043262555
0.10384630	0.023786783	0.00043060132
0.10397779	0.023892086	0.00043145431
0.10410928	0.023725037	0.00043051332
0.10424076	0.023783164	0.00043031397
0.10437225	0.024037770	0.00043192674
0.10450374	0.023384143	0.00042323222
0.10463523	0.023630739	0.00042831400
0.10476672	0.024076837	0.00043113119
0.10489821	0.023907974	0.00043004022
0.10502970	0.023973405	0.00042970094
0.10516118	0.023624332	0.00042613633
0.10529267	0.023849095	0.00043163874
0.10542416	0.023442010	0.00042686491
0.10555565	0.023905652	0.00042779796
0.10568714	0.024137332	0.00043235097
0.10581863	0.023832829	0.00042583825
0.10595012	0.024766310	0.00043323495
0.10608161	0.023837443	0.00043057590
0.10621309	0.024031210	0.00042842319
0.10634458	0.024101552	0.00042895626
0.10647607	0.024257255	0.00042959917
0.10660756	0.023871814	0.00042624287
0.10673905	0.024008569	0.00043141566
0.10687054	0.023885385	0.00043037975
0.10700203	0.023714837	0.00043612071
0.10713352	0.024340514	0.00044323409
0.10726500	0.024057687	0.00044684744
0.10739649	0.023658047	0.00044907720
0.10752798	0.024435154	0.00045171906
0.10765947	0.024259621	0.00045474722
0.10779096	0.024683364	0.00045727494
0.10792245	0.024061931	0.00045624025
0.10805394	0.024950463	0.00046552683
0.10818542	0.023328618	0.00045091070
0.10831691	0.024031941	0.00046018266
0.10844840	0.024680307	0.00046669389
0.10857989	0.023874356	0.00046307289
0.10871138	0.023998139	0.00046682422
0.10884287	0.023888375	0.00046552825
0.10897436	0.024521451	0.00046971663
0.10910585	0.023416502	0.00046850904
0.10923733	0.023171562	0.00046112751
0.10936882	0.024611131	0.00047821396
0.10950031	0.023832144	0.00047017016
0.10963180	0.024360609	0.00047556582
0.10976329	0.024429537	0.00047851098
0.10989478	0.023610357	0.00047239624
0.11002627	0.023447833	0.00047796155
0.11015776	0.023337632	0.00047085113
0.11028924	0.024640031	0.00048376058
0.11042073	0.024795936	0.00049162036
0.11055222	0.023074559	0.00047211042
0.11068371	0.024085609	0.00048296720
0.11081520	0.023827117	0.00048194010
0.11094669	0.024552823	0.00048780448
0.11107818	0.023142230	0.00048110372
0.11120966	0.023861449	0.00048302571
0.11134115	0.023813400	0.00048734006
0.11147264	0.023303153	0.00048225052
0.11160413	0.023873419	0.00048828297
0.11173562	0.023954452	0.00049448486
0.11186711	0.022970135	0.00046881700
0.11199860	0.023719191	0.00047511060
0.11213009	0.023158066	0.00046155265
0.11226157	0.024186498	0.00046670170
0.11239306	0.024557993	0.00046998784
0.11252455	0.023921062	0.00046437711
0.11265604	0.024581953	0.00046806325
0.11278753	0.023572834	0.00045468229
0.11291902	0.024099104	0.00046001012
0.11305051	0.024462051	0.00046317423
0.11318200	0.023125144	0.00044774231
0.11331348	0.024155895	0.00045773221
0.11344497	0.024165425	0.00045554051
0.11357646	0.023928513	0.00045067177
0.11370795	0.023625735	0.00045170917
0.11383944	0.023099116	0.00044623839
0.11397093	0.025303657	0.00046093628
0.11410242	0.023639127	0.00044986968
0.11423390	0.023488570	0.00044199620
0.11436539	0.023801814	0.00045001663
0.11449688	0.023372822	0.00044026196
0.11462837	0.023422843	0.00044371618
0.11475986	0.023789014	0.00044380580
0.11489135	0.024501463	0.00044646470
0.11502284	0.023693926	0.00044584011
0.11515433	0.023917750	0.00044379415
0.11528581	0.023430275	0.00044246204
0.11541730	0.022848400	0.00043539882
0.11554879	0.023416872	0.00043648484
0.11568028	0.023890836	0.00044576038
0.11581177	0.023855121	0.00044084645
0.11594326	0.024504933	0.00044654569
0.11607475	0.023651658	0.00043953200
0.11620624	0.024095878	0.00043749995
0.11633772	0.023690392	0.00043894991
0.11646921	0.024111981	0.00044146070
0.11660070	0.023084942	0.00043296495
0.11673219	0.023852798	0.00043721166
0.11686368	0.024386879	0.00044019314
0.11699517	0.023200287	0.00043077266
0.11712666	0.023026762	0.00042976711
0.11725814	0.023369633	0.00042957595
0.11738963	0.023711469	0.00043216395
0.11752112	0.023317144	0.00042836119
0.11765261	0.023732390	0.00043241253
0.11778410	0.024400044	0.00043732214
0.11791559	0.024651885	0.00043590897
0.11804708	0.024174725	0.00043181579
0.11817857	0.023912890	0.00043181846
0.11831005	0.024046319	0.00042974958
0.11844154	0.024028463	0.00043254311
0.11857303	0.023746816	0.00042598942
0.11870452	0.023836085	0.00042640810
0.11883601	0.024117115	0.00043034780
0.11896750	0.023885692	0.00042705497
0.11909899	0.023727652	0.00042761478
0.11923048	0.024501277	0.00042816848
0.11936196	0.023432885	0.00042194181
0.11949345	0.024303639	0.00042319590
0.11962494	0.023400872	0.00041872358
0.11975643	0.023039761	0.00041875107
0.11988792	0.023934535	0.00041944659
0.12001941	0.023818869	0.00042041793
0.12015090	0.023914834	0.00042000425
0.12028239	0.024073829	0.00042315580
0.12041387	0.023890771	0.00041865523
0.12054536	0.023556339	0.00041464088
0.12067685	0.024188060	0.00042069359
0.12080834	0.024472393	0.00042485227
0.12093983	0.023688774	0.00041359093
0.12107132	0.024169828	0.00042161491
0.12120281	0.023998089	0.00041726991
0.12133429	0.023611486	0.00041512987
0.12146578	0.024130386	0.00041985108
0.12159727	0.024467646	0.00041914876
0.12172876	0.024862023	0.00042307086
0.12186025	0.023869635	0.00041494529
0.12199174	0.023092765	0.00041212653
0.12212323	0.024093031	0.00041626141
0.12225472	0.024088743	0.00041572803
0.12238620	0.023779965	0.00041589675
0.12251769	0.023417125	0.00041137431
0.12264918	0.023650822	0.00041289125
0.12278067	0.023388294	0.00041212927
0.12291216	0.023863004	0.00041422790
0.12304365	0.024090295	0.00041524162
0.12317514	0.024342378	0.00041620031
0.12330663	0.023490920	0.00041100115
0.12343811	0.024274472	0.00041718453
0.12356960	0.024110065	0.00041399531
0.12370109	0.023902831	0.00041361962
0.12383258	0.023756296	0.00041285555
0.12396407	0.023847011	0.00041126052
0.12409556	0.024175303	0.00041809399
0.12422705	0.023701851	0.00041024096
0.12435853	0.023502165	0.00040982765
0.12449002	0.024437964	0.00041493945
0.12462151	0.023724729	0.00041111281
0.12475300	0.023037416	0.00040622551
0.12488449	0.024299047	0.00041469375
0.12501598	0.024299293	0.00041617537
0.12514747	0.023188155	0.00040761167
0.12527896	0.023591429	0.00040849495
0.12541044	0.024100438	0.00041476277
0.12554193	0.023777113	0.00040975206
0.12567342	0.023916590	0.00041129828
0.12580491	0.023126065	0.00040526039
0.12593640	0.023236859	0.00040506932
0.12606789	0.023492067	0.00040877290
0.12619938	0.024427824	0.00041343155
0.12633087	0.023155282	0.00040523652
0.12646235	0.023740704	0.00040865672
0.12659384	0.023405187	0.00040262162
0.12672533	0.023951174	0.00041219398
0.12685682	0.023772995	0.00040718554
0.12698831	0.024516741	0.00041362224
0.12711980	0.023514225	0.00040548632
0.12725129	0.023438193	0.00040476629
0.12738277	0.023850845	0.00040911084
0.12751426	0.022880184	0.00040185750
0.12764575	0.024266100	0.00041086241
0.12777724	0.023392619	0.00040247291
0.12790873	0.023862083	0.00040779018
0.12804022	0.023690320	0.00040802477
0.12817171	0.023729238	0.00040558862
0.12830320	0.023830706	0.00040598785
0.12843468	0.023747253	0.00040659730
0.12856617	0.023700759	0.00040379311
0.12869766	0.023341565	0.00040298558
0.12882915	0.024041509	0.00040866736
0.12896064	0.024635036	0.00041023891
0.12909213	0.023673347	0.00040318597
0.12922362	0.023909917	0.00040576222
0.12935511	0.023181564	0.00040109991
0.12948659	0.023933281	0.00040667767
0.12961808	0.023573582	0.00040227790
0.12974957	0.023823844	0.00040427999
0.12988106	0.024317915	0.00040816192
0.13001255	0.023445976	0.00040213043
0.13014404	0.023107189	0.00040013636
0.13027553	0.023317060	0.00039988708
0.13040701	0.023954098	0.00040291011
0.13053850	0.023792941	0.00040449931
0.13066999	0.023809890	0.00040285919
0.13080148	0.024156735	0.00040584886
0.13093297	0.023419380	0.00039939591
0.13106446	0.023873959	0.00040376908
0.13119595	0.023838352	0.00040216180
0.13132744	0.023409567	0.00040028819
0.13145892	0.023514414	0.00040108550
0.13159041	0.023843891	0.00040067632
0.13172190	0.023986092	0.00040193232
0.13185339	0.024567045	0.00040790453
0.13198488	0.024948384	0.00040937195
0.13211637	0.024103446	0.00040441810
0.13224786	0.023925517	0.00040131546
0.13237935	0.024016113	0.00040208715
0.13251083	0.023669399	0.00040087416
0.13264232	0.023363371	0.00039812308
0.13277381	0.023641762	0.00039979765
0.13290530	0.024195772	0.00040111044
0.13303679	0.023685464	0.00040003807
0.13316828	0.023007967	0.00039703092
0.13329977	0.023401282	0.00039422540
0.13343125	0.023844411	0.00040401930
0.13356274	0.023711242	0.00039684988
0.13369423	0.023902162	0.00039864731
0.13382572	0.024088538	0.00040347803
0.13395721	0.023595508	0.00039643328
0.13408870	0.023328076	0.00039725131
0.13422019	0.023746929	0.00039684023
0.13435168	0.023785368	0.00039933785
0.13448316	0.023598232	0.00039940025
0.13461465	0.023933219	0.00039808368
0.13474614	0.023486890	0.00039783521
0.13487763	0.023994595	0.00039929925
0.13500912	0.024188675	0.00040018030
0.13514061	0.022918663	0.00039275066
0.13527210	0.023690154	0.00039802024
0.13540359	0.023360688	0.00039528644
0.13553507	0.023662357	0.00039547230
0.13566656	0.024333393	0.00040090402
0.13579805	0.023721133	0.00039730362
0.13592954	0.023387812	0.00039305875
0.13606103	0.024143383	0.00040172248
0.13619252	0.023827727	0.00039612065
0.13632401	0.023041771	0.00039000935
0.13645549	0.024451056	0.00040285711
0.13658698	0.023733518	0.00039498897
0.13671847	0.023914952	0.00039764193
0.13684996	0.023667708	0.00039565752
0.13698145	0.023373463	0.00039212612
0.13711294	0.023815742	0.00039635852
0.13724443	0.024113833	0.00039776662
0.13737592	0.023560958	0.00039236318
0.13750740	0.023307885	0.00039334356
0.13763889	0.023334811	0.00039009156
0.13777038	0.022963670	0.00039036579
0.13790187	0.023834178	0.00039413301
0.13803336	0.023630994	0.00039272822
0.13816485	0.023462900	0.00039400711
0.13829634	0.023712999	0.00039188358
0.13842783	0.023828240	0.00039675832
0.13855931	0.023209405	0.00038811533
0.13869080	0.023284930	0.00039092553
0.13882229	0.024295044	0.00039661879
0.13895378	0.023735075	0.00039155787
0.13908527	0.023774737	0.00039381073
0.13921676	0.023753254	0.00039254531
0.13934825	0.023162071	0.00039000609
0.13947973	0.024435340	0.00039659928
0.13961122	0.023950930	0.00039337465
0.13974271	0.024208514	0.00039645286
0.13987420	0.024021434	0.00039536459
0.14000569	0.023646142	0.00038904013
0.14013718	0.024673754	0.00039832018
0.14026867	0.023701962	0.00039092061
0.14040016	0.023661444	0.00039231213
0.14053164	0.023359650	0.00039144348
0.14066313	0.023261261	0.00038549513
0.14079462	0.023233981	0.00038823174
0.14092611	0.024306898	0.00039432591
0.14105760	0.023871896	0.00039166437
0.14118909	0.023459922	0.00039028934
0.14132058	0.023529189	0.00038629814
0.14145207	0.023946852	0.00038939137
0.14158355	0.023627783	0.00038782236
0.14171504	0.023626226	0.00038801019
0.14184653	0.023736023	0.00038931490
0.14197802	0.023540808	0.00038608416
0.14210951	0.023742653	0.00038812912
0.14224100	0.023209708	0.00038532277
0.14237249	0.023642881	0.00038714535
0.14250398	0.024013242	0.00039204732
0.14263546	0.024163785	0.00038960821
0.14276695	0.023451358	0.00038528627
0.14289844	0.023603746	0.00038728689
0.14302993	0.023266880	0.00038497754
0.14316142	0.023014173	0.00038305836
0.14329291	0.023756263	0.00038628320
0.14342440	0.024186848	0.00038904295
0.14355588	0.024754600	0.00039283326
0.14368737	0.024219457	0.00038932891
0.14381886	0.024249637	0.00039015353
0.14395035	0.023655907	0.00038483122
0.14408184	0.023700338	0.00038695120
0.14421333	0.023204822	0.00038453900
0.14434482	0.023497333	0.00038423560
0.14447631	0.023993570	0.00038805807
0.14460779	0.023902921	0.00038628379
0.14473928	0.023729155	0.00038414975
0.14487077	0.023678782	0.00038880392
0.14500226	0.023534825	0.00038462824
0.14513375	0.023599250	0.00038795803
0.14526524	0.023301548	0.00038193241
0.14539673	0.023269770	0.00038201155
0.14552822	0.023821923	0.00038893112
0.14565970	0.023477533	0.00038362596
0.14579119	0.023958471	0.00038655845
0.14592268	0.023568186	0.00038406218
0.14605417	0.023421186	0.00038245234
0.14618566	0.023106968	0.00038186057
0.14631715	0.022971090	0.00037924365
0.14644864	0.023313344	0.00038132856
0.14658012	0.023592304	0.00038297688
0.14671161	0.023123906	0.00038062299
0.14684310	0.022939772	0.00038118580
0.14697459	0.024170372	0.00038652658
0.14710608	0.023632604	0.00038120962
0.14723757	0.023717451	0.00038440545
0.14736906	0.024363184	0.00038704752
0.14750055	0.023800929	0.00038467206
0.14763203	0.023290687	0.00037954018
0.14776352	0.022919392	0.00037786025
0.14789501	0.023578700	0.00038297918
0.14802650	0.023337145	0.00037870781
0.14815799	0.023208075	0.00038168107
0.14828948	0.023676513	0.00038108272
0.14842097	0.023143530	0.00037969883
0.14855246	0.023640985	0.00038224050
0.14868394	0.023539749	0.00037984977
0.14881543	0.023972093	0.00038326289
0.14894692	0.023958080	0.00038535549
0.14907841	0.022914878	0.00037781648
0.14920990	0.023867112	0.00038243196
0.14934139	0.023264783	0.00037845954
0.14947288	0.023806732	0.00038313796
0.14960436	0.023165578	0.00037709636
0.14973585	0.023309232	0.00037837542
0.14986734	0.023303600	0.00038002751
0.14999883	0.023702145	0.00037938969
0.15013032	0.023841111	0.00038350206
0.15026181	0.023464475	0.00038091750
0.15039330	0.024574462	0.00038482759
0.15052479	0.023415854	0.00037850908
0.15065627	0.023669248	0.00038060402
0.15078776	0.023689009	0.00038083081
0.15091925	0.024186810	0.00038281837
0.15105074	0.023663531	0.00038009298
0.15118223	0.023274716	0.00037783590
0.15131372	0.023495520	0.00037859762
0.15144521	0.024219956	0.00038311499
0.15157670	0.024033933	0.00038142505
0.15170818	0.023517297	0.00037763438
0.15183967	0.023787518	0.00037966615
0.15197116	0.022810593	0.00037354376
0.15210265	0.023655526	0.00037834038
0.15223414	0.024091175	0.00038167801
0.15236563	0.023445320	0.00037631372
0.15249712	0.023710041	0.00037954286
0.15262860	0.023347962	0.00037561108
0.15276009	0.023641370	0.00037954784
0.15289158	0.023341634	0.00037714306
0.15302307	0.023328442	0.00037454742
0.15315456	0.023497335	0.00037627555
0.15328605	0.023503456	0.00037743217
0.15341754	0.023452793	0.00037693737
0.15354903	0.023329421	0.00037439168
0.15368051	0.023804276	0.00037865513
0.15381200	0.023341375	0.00037496588
0.15394349	0.023581014	0.00037537209
0.15407498	0.023871133	0.00037849322
0.15420647	0.023553907	0.00037455817
0.15433796	0.023339695	0.00037345824
0.15446945	0.023276281	0.00037249162
0.15460094	0.023508827	0.00037718575
0.15473242	0.023359208	0.00037447953
0.15486391	0.022873388	0.00037036833
0.15499540	0.023422149	0.00037391511
0.15512689	0.023927689	0.00037740049
0.15525838	0.024263918	0.00037977944
0.15538987	0.024016051	0.00037717677
0.15552136	0.023278470	0.00037141233
0.15565284	0.023098457	0.00037036048
0.15578433	0.024396418	0.00038028019
0.15591582	0.023849198	0.00037638273
0.15604731	0.024463753	0.00038061443
0.15617880	0.024159181	0.00037738661
0.15631029	0.023095062	0.00037164362
0.15644178	0.023454801	0.00037131797
0.15657327	0.023947824	0.00037598410
0.15670475	0.024505073	0.00037739995
0.15683624	0.023554892	0.00037391525
0.15696773	0.023682871	0.00037498656
0.15709922	0.023299950	0.00037100368
0.15723071	0.024049371	0.00037715603
0.15736220	0.023714032	0.00037285729
0.15749369	0.023668893	0.00037379151
0.15762518	0.023326296	0.00037025443
0.15775666	0.023614430	0.00037307000
0.15788815	0.023461409	0.00037356054
0.15801964	0.023279437	0.00036958347
0.15815113	0.023464031	0.00037124680
0.15828262	0.023378741	0.00037014125
0.15841411	0.024036646	0.00037514624
0.15854560	0.023309375	0.00037084890
0.15867708	0.023862302	0.00037138719
0.15880857	0.023737875	0.00037251542
0.15894006	0.023706979	0.00037182724
0.15907155	0.023581533	0.00037081640
0.15920304	0.023068896	0.00036946137
0.15933453	0.023617845	0.00036960078
0.15946602	0.024223501	0.00037459086
0.15959751	0.023643293	0.00037182834
0.15972899	0.023369713	0.00036960222
0.15986048	0.023515255	0.00037109578
0.15999197	0.023676766	0.00037033271
0.16012346	0.023635856	0.00037219680
0.16025495	0.023100397	0.00036643290
0.16038644	0.023737802	0.00036994477
0.16051793	0.023356659	0.00036948255
0.16064942	0.024616886	0.00037429823
0.16078090	0.023547519	0.00037124731
0.16091239	0.022922349	0.00036607857
0.16104388	0.024109328	0.00037102333
0.16117537	0.023062056	0.00036670946
0.16130686	0.023572636	0.00036747855
0.16143835	0.023958630	0.00037142407
0.16156984	0.023937939	0.00037324419
0.16170133	0.023449222	0.00036599173
0.16183281	0.023666726	0.00037019320
0.16196430	0.023562942	0.00036782816
0.16209579	0.023187970	0.00036586500
0.16222728	0.023059581	0.00036622251
0.16235877	0.024312500	0.00037146677
0.16249026	0.023914924	0.00037043633
0.16262175	0.023361629	0.00036690972
0.16275323	0.024162847	0.00037216679
0.16288472	0.024075500	0.00037037185
0.16301621	0.023787894	0.00036777507
0.16314770	0.023480991	0.00036860372
0.16327919	0.023847892	0.00036831272
0.16341068	0.023142670	0.00036367585
0.16354217	0.024249919	0.00037230424
0.16367366	0.023782123	0.00036804335
0.16380514	0.023198386	0.00036576312
0.16393663	0.023056835	0.00036396942
0.16406812	0.023373340	0.00036494434
0.16419961	0.023844176	0.00036785989
0.16433110	0.024038641	0.00036859730
0.16446259	0.023167784	0.00036418284
0.16459408	0.023433306	0.00036649908
0.16472557	0.023366309	0.00036378869
0.16485705	0.023371491	0.00036543704
0.16498854	0.023100515	0.00036306516
0.16512003	0.023111496	0.00036282938
0.16525152	0.024021995	0.00036960686
0.16538301	0.022997156	0.00036151571
0.16551450	0.024076312	0.00036987038
0.16564599	0.023369534	0.00036356096
0.16577747	0.023596095	0.00036611907
0.16590896	0.023152203	0.00036355870
0.16604045	0.023440782	0.00036349576
0.16617194	0.023038952	0.00036307159
0.16630343	0.023396062	0.00036320080
0.16643492	0.023621656	0.00036457595
0.16656641	0.023880660	0.00036648401
0.16669790	0.023154138	0.00036033149
0.16682938	0.023369699	0.00036413282
0.16696087	0.023616614	0.00036558814
0.16709236	0.023252158	0.00036062782
0.16722385	0.023416528	0.00036353802
0.16735534	0.023260664	0.00036076633
0.16748683	0.023542566	0.00036450204
0.16761832	0.023583301	0.00036506614
0.16774981	0.023825057	0.00036329665
0.16788129	0.023975782	0.00036827446
0.16801278	0.023795502	0.00036370709
0.16814427	0.023843843	0.00036590690
0.16827576	0.023084986	0.00036108643
0.16840725	0.023994685	0.00036402442
0.16853874	0.023798156	0.00036433574
0.16867023	0.023864955	0.00036352397
0.16880171	0.022978872	0.00036013575
0.16893320	0.023349829	0.00036180938
0.16906469	0.023462116	0.00036031875
0.16919618	0.023557235	0.00036406162
0.16932767	0.022835821	0.00035650851
0.16945916	0.023552462	0.00036258355
0.16959065	0.023007672	0.00035945154
0.16972214	0.023995198	0.00036308856
0.16985362	0.023629843	0.00036397318
0.16998511	0.023344340	0.00035931522
0.17011660	0.023218910	0.00035973162
0.17024809	0.023694579	0.00036382240
0.17037958	0.022932941	0.00035721705
0.17051107	0.023615295	0.00036312687
0.17064256	0.023946606	0.00036378601
0.17077405	0.023691937	0.00036234765
0.17090553	0.023471629	0.00036148466
0.17103702	0.023275127	0.00035910239
0.17116851	0.023227789	0.00035824064
0.17130000	0.023776434	0.00036248640
0.17143149	0.023720091	0.00036125786
0.17156298	0.023054852	0.00035764569
0.17169447	0.023497447	0.00035842819
0.17182595	0.023712374	0.00036011453
0.17195744	0.024231293	0.00036448395
0.17208893	0.024298678	0.00036269795
0.17222042	0.023227395	0.00035760254
0.17235191	0.024127680	0.00036198722
0.17248340	0.024689239	0.00036649514
0.17261489	0.023427172	0.00035939827
0.17274638	0.023339659	0.00035577894
0.17287786	0.023124786	0.00035694390
0.17300935	0.023907974	0.00036075944
0.17314084	0.023484685	0.00035836400
0.17327233	0.023726775	0.00035963429
0.17340382	0.024067957	0.00036210412
0.17353531	0.023792810	0.00036056449
0.17366680	0.023122169	0.00035546070
0.17379829	0.023611831	0.00035751543
0.17392977	0.023797839	0.00036111193
0.17406126	0.023583164	0.00035769367
0.17419275	0.023835936	0.00035917370
0.17432424	0.023516120	0.00035751552
0.17445573	0.024289587	0.00036195669
0.17458722	0.023807075	0.00035918243
0.17471871	0.023091094	0.00035418145
0.17485019	0.023364411	0.00035565214
0.17498168	0.023048393	0.00035343452
0.17511317	0.023609341	0.00035864343
0.17524466	0.023373223	0.00035826590
0.17537615	0.023380875	0.00035541914
0.17550764	0.023489805	0.00035639717
0.17563913	0.023089633	0.00035339342
0.17577062	0.023880497	0.00035804838
0.17590210	0.023396179	0.00035597898
0.17603359	0.023169176	0.00035306471
0.17616508	0.023217267	0.00035605050
0.17629657	0.023518186	0.00035741782
0.17642806	0.023536529	0.00035455960
0.17655955	0.023090689	0.00035369350
0.17669104	0.023486203	0.00035497566
0.17682253	0.023401167	0.00035445910
0.17695401	0.023587775	0.00035622908
0.17708550	0.023956925	0.00035735695
0.17721699	0.023690007	0.00035532454
0.17734848	0.023413777	0.00035484025
0.17747997	0.023875314	0.00035677074
0.17761146	0.024026173	0.00035923206
0.17774295	0.023047262	0.00035014132
0.17787443	0.023463701	0.00035508510
0.17800592	0.023078100	0.00035278390
0.17813741	0.023086550	0.00035181048
0.17826890	0.023795687	0.00035729107
0.17840039	0.023097576	0.00035143222
0.17853188	0.023322708	0.00035505285
0.17866337	0.023904381	0.00035684957
0.17879486	0.023741626	0.00035547912
0.17892634	0.023534308	0.00035505258
0.17905783	0.023312941	0.00035211653
0.17918932	0.023402847	0.00035433136
0.17932081	0.023089346	0.00035112468
0.17945230	0.023180410	0.00035214211
0.17958379	0.023448375	0.00035433124
0.17971528	0.023154734	0.00035113999
0.17984677	0.022877877	0.00034987983
0.17997825	0.023467083	0.00035201832
0.18010974	0.023388002	0.00035114099
0.18024123	0.023158537	0.00035028493
0.18037272	0.023157377	0.00034960493
0.18050421	0.023591185	0.00035986425
0.18063570	0.023701548	0.00036421116
0.18076719	0.023470840	0.00036341182
0.18089867	0.023093650	0.00036503253
0.18103016	0.023459782	0.00036844741
0.18116165	0.023808725	0.00037290232
0.18129314	0.023238884	0.00036917098
0.18142463	0.022544070	0.00036531109
0.18155612	0.023761248	0.00037637775
0.18168761	0.023522627	0.00037439547
0.18181910	0.023211729	0.00037548991
0.18195058	0.023602853	0.00037914757
0.18208207	0.023667578	0.00037739277
0.18221356	0.023048384	0.00037714939
0.18234505	0.022904312	0.00037611733
0.18247654	0.023145171	0.00038050169
0.18260803	0.023610164	0.00038499507
0.18273952	0.023173793	0.00038091012
0.18287101	0.023651047	0.00038665394
0.18300249	0.022742440	0.00038104802
0.18313398	0.023533487	0.00038634744
0.18326547	0.023406054	0.00038774193
0.18339696	0.022838015	0.00038314282
0.18352845	0.023355143	0.00038660395
0.18365994	0.023801272	0.00039322839
0.18379143	0.024002526	0.00039307860
0.18392292	0.023950358	0.00039695525
0.18405440	0.023821575	0.00039429694
0.18418589	0.023576463	0.00039449209
0.18431738	0.023624370	0.00039620868
0.18444887	0.023186074	0.00039095630
0.18458036	0.023297549	0.00039411104
0.18471185	0.022636620	0.00039121154
0.18484334	0.023660901	0.00039829574
0.18497482	0.023995907	0.00040133057
0.18510631	0.023216376	0.00039361784
0.18523780	0.023558393	0.00040042368
0.18536929	0.023615060	0.00039398338
0.18550078	0.023211528	0.00038525650
0.18563227	0.022694184	0.00038211932
0.18576376	0.023572992	0.00038044045
0.18589525	0.023326820	0.00038358698
0.18602673	0.023285761	0.00038048251
0.18615822	0.023458589	0.00037811547
0.18628971	0.023661204	0.00038004261
0.18642120	0.022830657	0.00037208445
0.18655269	0.023103066	0.00037413377
0.18668418	0.023630419	0.00037348942
0.18681567	0.024114873	0.00037731383
0.18694716	0.024086408	0.00037688473
0.18707864	0.023319041	0.00036734018
0.18721013	0.023019425	0.00036746547
0.18734162	0.023971075	0.00037301401
0.18747311	0.022863303	0.00036364578
0.18760460	0.023435558	0.00036999868
0.18773609	0.023353268	0.00036402776
0.18786758	0.024076139	0.00036918022
0.18799906	0.023784843	0.00036927454
0.18813055	0.023202807	0.00036239619
0.18826204	0.023153678	0.00036227052
0.18839353	0.023044322	0.00035860022
0.18852502	0.023013804	0.00036151404
0.18865651	0.023657849	0.00036385756
0.18878800	0.023145549	0.00035799313
0.18891949	0.023513892	0.00036022557
0.18905097	0.022577282	0.00035301792
0.18918246	0.023830824	0.00036166259
0.18931395	0.023160053	0.00035831936
0.18944544	0.023367065	0.00035624532
0.18957693	0.022756138	0.00035493086
0.18970842	0.023684200	0.00035712234
0.18983991	0.023379960	0.00035659365
0.18997140	0.023484548	0.00035811734
0.19010288	0.023105766	0.00035228047
0.19023437	0.022927533	0.00035163976
0.19036586	0.022979839	0.00035171140
0.19049735	0.023501270	0.00035544455
0.19062884	0.023801971	0.00035658549
0.19076033	0.023572321	0.00035264109
0.19089182	0.023329553	0.00035161582
0.19102330	0.023557619	0.00035321925
0.19115479	0.023415923	0.00035233961
0.19128628	0.023516389	0.00035339114
0.19141777	0.022751347	0.00034671074
0.19154926	0.023916102	0.00035388317
0.19168075	0.023555439	0.00035180192
0.19181224	0.023974426	0.00035567796
0.19194373	0.022858125	0.00034810919
0.19207521	0.023319224	0.00034936604
0.19220670	0.023043954	0.00034869827
0.19233819	0.024014803	0.00035443048
0.19246968	0.022908826	0.00034721131
0.19260117	0.023142499	0.00034902227
0.19273266	0.023780794	0.00035162830
0.19286415	0.023376369	0.00034877960
0.19299564	0.023669694	0.00035157339
0.19312712	0.023864576	0.00035186216
0.19325861	0.023601081	0.00035190454
0.19339010	0.023109866	0.00034575521
0.19352159	0.023784982	0.00035092458
0.19365308	0.023249601	0.00034950439
0.19378457	0.023243958	0.00034777061
0.19391606	0.023717296	0.00035046789
0.19404754	0.023526337	0.00034905313
0.19417903	0.023092229	0.00034598143
0.19431052	0.023271817	0.00034765839
0.19444201	0.023025628	0.00034607143
0.19457350	0.023796913	0.00035042511
0.19470499	0.023506545	0.00034807455
0.19483648	0.023038617	0.00034510517
0.19496797	0.023329691	0.00034846336
0.19509945	0.023364439	0.00034791306
0.19523094	0.022785673	0.00034411957
0.19536243	0.024059170	0.00035155458
0.19549392	0.023792911	0.00034910111
0.19562541	0.023701481	0.00034938105
0.19575690	0.023385028	0.00034600524
0.19588839	0.023463389	0.00034743000
0.19601988	0.022848018	0.00034298703
0.19615136	0.023691363	0.00034822358
0.19628285	0.023064943	0.00034602410
0.19641434	0.023537732	0.00034656079
0.19654583	0.023105810	0.00034513243
0.19667732	0.023725810	0.00034668943
0.19680881	0.023668122	0.00034730331
0.19694030	0.022729313	0.00034169870
0.19707178	0.022755731	0.00034246359
0.19720327	0.023617604	0.00034643329
0.19733476	0.023369955	0.00034509471
0.19746625	0.023159118	0.00034433086
0.19759774	0.022802509	0.00034273215
0.19772923	0.023560832	0.00034598730
0.19786072	0.023317791	0.00034354032
0.19799221	0.023358586	0.00034483849
0.19812369	0.023519785	0.00034380355
0.19825518	0.023500848	0.00034628023
0.19838667	0.023112193	0.00034238050
0.19851816	0.023280660	0.00034316807
0.19864965	0.022883041	0.00034151197
0.19878114	0.023691744	0.00034433893
0.19891263	0.023758801	0.00034700727
0.19904412	0.023461901	0.00034361962
0.19917560	0.023508864	0.00034459650
0.19930709	0.023464787	0.00034424946
0.19943858	0.023401384	0.00034274715
0.19957007	0.023517186	0.00034497590
0.19970156	0.022865844	0.00033966352
0.19983305	0.023250458	0.00034208888
0.19996454	0.023339300	0.00034224711
0.20009602	0.022574644	0.00033926854
0.20022751	0.023723458	0.00034553534
0.20035900	0.022956008	0.00034079667
0.20049049	0.023507205	0.00034278326
0.20062198	0.023502329	0.00034290799
0.20075347	0.023996402	0.00034564755
0.20088496	0.022911600	0.00034008875
0.20101645	0.023025316	0.00034091118
0.20114793	0.022713711	0.00033697547
0.20127942	0.023232763	0.00034016905
0.20141091	0.024109749	0.00034521464
0.20154240	0.023311275	0.00034191765
0.20167389	0.023207396	0.00034135475
0.20180538	0.023003722	0.00033682740
0.20193687	0.023410290	0.00034114806
0.20206836	0.023152716	0.00034093757
0.20219984	0.023924300	0.00034439133
0.20233133	0.023085474	0.00034004888
0.20246282	0.023577899	0.00034026713
0.20259431	0.022912864	0.00033853776
0.20272580	0.022806258	0.00033702420
0.20285729	0.023386858	0.00034014886
0.20298878	0.022583478	0.00033592784
0.20312027	0.022817399	0.00033482666
0.20325175	0.022550786	0.00033537350
0.20338324	0.022829705	0.00033463109
0.20351473	0.022999526	0.00033792243
0.20364622	0.023149379	0.00033834280
0.20377771	0.023041826	0.00033535984
0.20390920	0.023167219	0.00033819848
0.20404069	0.022738522	0.00033533332
0.20417217	0.023348653	0.00033981937
0.20430366	0.023703913	0.00034106884
0.20443515	0.023618789	0.00033721486
0.20456664	0.023880228	0.00034128822
0.20469813	0.022904292	0.00033667234
0.20482962	0.023935894	0.00034049693
0.20496111	0.023219080	0.00033834502
0.20509260	0.023504185	0.00033816987
0.20522408	0.022983721	0.00033536668
0.20535557	0.023277223	0.00033846723
0.20548706	0.022686194	0.00033375860
0.20561855	0.023741110	0.00034170989
0.20575004	0.023079072	0.00033373043
0.20588153	0.022701728	0.00033310186
0.20601302	0.023849086	0.00034123537
0.20614451	0.022979204	0.00033389478
0.20627599	0.022726573	0.00033389823
0.20640748	0.023489032	0.00033716322
0.20653897	0.023091251	0.00033540199
0.20667046	0.022990965	0.00033482904
0.20680195	0.023090793	0.00033457061
0.20693344	0.023565154	0.00033865364
0.20706493	0.023322238	0.00033560142
0.20719641	0.023459694	0.00033820803
0.20732790	0.023051151	0.00033637251
0.20745939	0.023232976	0.00033482028
0.20759088	0.023040097	0.00033434474
0.20772237	0.022989787	0.00033364855
0.20785386	0.023880823	0.00033807270
0.20798535	0.022857546	0.00033574087
0.20811684	0.023343998	0.00033535104
0.20824832	0.023257286	0.00033614060
0.20837981	0.023573134	0.00033722890
0.20851130	0.023193945	0.00033548479
0.20864279	0.023020015	0.00033547924
0.20877428	0.023336023	0.00033433733
0.20890577	0.023623490	0.00033652436
0.20903726	0.022851432	0.00033217469
0.20916875	0.022789955	0.00033381376
0.20930023	0.023733178	0.00033747286
0.20943172	0.023378220	0.00033425133
0.20956321	0.023681804	0.00033744974
0.20969470	0.022997112	0.00033291470
0.20982619	0.023180087	0.00033436649
0.20995768	0.023244046	0.00033544649
0.21008917	0.023588779	0.00033538207
0.21022065	0.023441712	0.00033495507
0.21035214	0.022839271	0.00033254291
0.21048363	0.022959294	0.00033080276
0.21061512	0.023461356	0.00033668286
0.21074661	0.023491729	0.00033380193
0.21087810	0.023783902	0.00033555518
0.21100959	0.023700959	0.00033764782
0.21114108	0.023317018	0.00033288842
0.21127256	0.023322165	0.00033542206
0.21140405	0.023325831	0.00033188774
0.21153554	0.023271628	0.00033380216
0.21166703	0.022294501	0.00032868484
0.21179852	0.023000148	0.00033085879
0.21193001	0.023279818	0.00033360013
0.21206150	0.023097718	0.00033115543
0.21219299	0.023040894	0.00033068174
0.21232447	0.023609561	0.00033511000
0.21245596	0.023146115	0.00033132365
0.21258745	0.023187852	0.00033317283
0.21271894	0.023594294	0.00033434810
0.21285043	0.023014722	0.00033043475
0.21298192	0.023191331	0.00033302237
0.21311341	0.023096932	0.00033099335
0.21324489	0.023644973	0.00033355642
0.21337638	0.023370543	0.00033204808
0.21350787	0.023151263	0.00033132277
0.21363936	0.023153847	0.00033317877
0.21377085	0.023035062	0.00032918623
0.21390234	0.023212040	0.00033228999
0.21403383	0.023534173	0.00033301290
0.21416532	0.023192072	0.00033082635
0.21429680	0.023075414	0.00033110080
0.21442829	0.022764093	0.00032832648
0.21455978	0.023653294	0.00033273164
0.21469127	0.022612489	0.00032612389
0.21482276	0.022740600	0.00032741859
0.21495425	0.023144915	0.00033066575
0.21508574	0.023502487	0.00033250811
0.21521723	0.023829590	0.00033391082
0.21534871	0.023091746	0.00033057395
0.21548020	0.022889436	0.00032641086
0.21561169	0.023635077	0.00033290262
0.21574318	0.023710628	0.00033282155
0.21587467	0.022933275	0.00032791552
0.21600616	0.023676550	0.00033362904
0.21613765	0.023193342	0.00032929462
0.21626913	0.023084835	0.00032898366
0.21640062	0.023302407	0.00032897656
0.21653211	0.023511162	0.00033174869
0.21666360	0.023399693	0.00033040791
0.21679509	0.023203872	0.00032774872
0.21692658	0.023719268	0.00033183704
0.21705807	0.023349170	0.00032918123
0.21718956	0.022540425	0.00032370726
0.21732104	0.022931283	0.00032847186
0.21745253	0.023217967	0.00032804582
0.21758402	0.023381486	0.00032999510
0.21771551	0.023256719	0.00032888782
0.21784700	0.023208966	0.00032721367
0.21797849	0.022904810	0.00032706744
0.21810998	0.023155009	0.00032729337
0.21824147	0.023262641	0.00032883601
0.21837295	0.023071728	0.00032800336
0.21850444	0.022904914	0.00032472047
0.21863593	0.022916181	0.00032706652
0.21876742	0.022908397	0.00032531414
0.21889891	0.022666656	0.00032576872
0.21903040	0.022266061	0.00032344971
0.21916189	0.023530713	0.00032726221
0.21929337	0.023158148	0.00032743525
0.21942486	0.023050195	0.00032648701
0.21955635	0.023264445	0.00032828401
0.21968784	0.023078478	0.00032701566
0.21981933	0.023226544	0.00032508017
0.21995082	0.023264944	0.00032703087
0.22008231	0.022583921	0.00032200056
0.22021380	0.023437247	0.00032849126
0.22034528	0.023734474	0.00033060672
0.22047677	0.023756507	0.00032752772
0.22060826	0.023326080	0.00032671284
0.22073975	0.023364190	0.00032674690
0.22087124	0.023210257	0.00032665678
0.22100273	0.023056317	0.00032598217
0.22113422	0.023446141	0.00032611448
0.22126571	0.023427617	0.00032716282
0.22139719	0.023395254	0.00032710976
0.22152868	0.023086268	0.00032561604
0.22166017	0.023856215	0.00033089696
0.22179166	0.023308391	0.00032485958
0.22192315	0.023460304	0.00032719254
0.22205464	0.022999603	0.00032551207
0.22218613	0.023747081	0.00032884012
0.22231761	0.023182330	0.00032412829
0.22244910	0.022695248	0.00032151994
0.22258059	0.023239376	0.00032579572
0.22271208	0.023420846	0.00032687383
0.22284357	0.023308701	0.00032523219
0.22297506	0.022974667	0.00032480802
0.22310655	0.022473198	0.00031945198
0.22323804	0.023203592	0.00032557467
0.22336952	0.023084270	0.00032551864
0.22350101	0.023906797	0.00032813379
0.22363250	0.023405885	0.00032620742
0.22376399	0.022808644	0.00032092149
0.22389548	0.022806186	0.00032214480
0.22402697	0.022853025	0.00032334923
0.22415846	0.023574188	0.00032551527
0.22428995	0.022931851	0.00032257400
0.22442143	0.023226103	0.00032342729
0.22455292	0.023199138	0.00032426436
0.22468441	0.022697272	0.00032290428
0.22481590	0.022981999	0.00032319400
0.22494739	0.022676704	0.00031910917
0.22507888	0.023278593	0.00032435317
0.22521037	0.023038184	0.00032246720
0.22534186	0.023259575	0.00032439427
0.22547334	0.023244454	0.00032269373
0.22560483	0.022993430	0.00032024738
0.22573632	0.022730416	0.00032179042
0.22586781	0.022948764	0.00032176324
0.22599930	0.023227536	0.00032374118
0.22613079	0.023574443	0.00032341519
0.22626228	0.023196104	0.00032366953
0.22639376	0.023016346	0.00032141471
0.22652525	0.022969357	0.00032081305
0.22665674	0.023576450	0.00032510250
0.22678823	0.023557810	0.00032419579
0.22691972	0.022800726	0.00032033932
0.22705121	0.023100192	0.00032137546
0.22718270	0.022725557	0.00032008799
0.22731419	0.022563651	0.00031963321
0.22744567	0.022906291	0.00032040105
0.22757716	0.023288399	0.00032196902
0.22770865	0.022648700	0.00032031684
0.22784014	0.023824732	0.00032432271
0.22797163	0.023376162	0.00032310582
0.22810312	0.022959445	0.00031972324
0.22823461	0.022965654	0.00031983972
0.22836610	0.023478209	0.00032358122
0.22849758	0.023731263	0.00032339162
0.22862907	0.022882839	0.00032105954
0.22876056	0.022948919	0.00031819283
0.22889205	0.023267656	0.00032103618
0.22902354	0.022928238	0.00031972451
0.22915503	0.023477162	0.00032123296
0.22928652	0.023572110	0.00032345719
0.22941800	0.022796494	0.00031743738
0.22954949	0.023152200	0.00032091342
0.22968098	0.023409677	0.00032231580
0.22981247	0.022872980	0.00031857860
0.22994396	0.023306202	0.00032187238
0.23007545	0.023367565	0.00032434963
0.23020694	0.023409254	0.00032802467
0.23033843	0.023059574	0.00033011006
0.23046991	0.022996447	0.00033092884
0.23060140	0.022539451	0.00032981065
0.23073289	0.022976601	0.00033243115
0.23086438	0.022828604	0.00033240860
0.23099587	0.023015491	0.00033787203
0.23112736	0.023327737	0.00033802912
0.23125885	0.022972395	0.00033878402
0.23139034	0.023010395	0.00033727461
0.23152182	0.022683782	0.00033755346
0.23165331	0.023161935	0.00034350695
0.23178480	0.023240595	0.00034387230
0.23191629	0.023355569	0.00034558068
0.23204778	0.023496326	0.00034655035
0.23217927	0.022415012	0.00034115724
0.23231076	0.022921082	0.00034583795
0.23244224	0.023109255	0.00034741449
0.23257373	0.022989282	0.00034653989
0.23270522	0.023268070	0.00034954652
0.23283671	0.022708532	0.00034360499
0.23296820	0.023547522	0.00035117020
0.23309969	0.022711281	0.00034487913
0.23323118	0.023507142	0.00034984422
0.23336267	0.023306796	0.00034964672
0.23349415	0.022971927	0.00034460231
0.23362564	0.023549993	0.00035168185
0.23375713	0.023562800	0.00035014847
0.23388862	0.023288598	0.00034915546
0.23402011	0.023491966	0.00035195392
0.23415160	0.023267101	0.00034849570
0.23428309	0.023121327	0.00035154698
0.23441458	0.022894916	0.00034713899
0.23454606	0.022684071	0.00034715427
0.23467755	0.023222802	0.00035128481
0.23480904	0.023147287	0.00035076323
0.23494053	0.023020180	0.00035001310
0.23507202	0.023070366	0.00035024463
0.23520351	0.023393548	0.00035246650
0.23533500	0.022877455	0.00034910778
0.23546648	0.023819939	0.00035571848
0.23559797	0.023553597	0.00035530111
0.23572946	0.022326345	0.00034684836
0.23586095	0.023046053	0.00035286726
0.23599244	0.023255307	0.00035379130
0.23612393	0.022817739	0.00034919585
0.23625542	0.023051608	0.00035321058
0.23638691	0.023065969	0.00035242852
0.23651839	0.023413387	0.00035386828
0.23664988	0.022923298	0.00035335522
0.23678137	0.022811131	0.00035088510
0.23691286	0.022836744	0.00035141661
0.23704435	0.023297552	0.00035552412
0.23717584	0.023384350	0.00035376357
0.23730733	0.023641696	0.00035794116
0.23743882	0.023695869	0.00035768673
0.23757030	0.023215259	0.00035524220
0.23770179	0.023567756	0.00035964392
0.23783328	0.023462028	0.00035660613
0.23796477	0.023386357	0.00035791206
0.23809626	0.023940569	0.00035904476
0.23822775	0.022951163	0.00035433654
0.23835924	0.022833656	0.00035588814
0.23849072	0.023435829	0.00035608932
0.23862221	0.023196188	0.00035653175
0.23875370	0.022446494	0.00035095259
0.23888519	0.023632262	0.00035905508
0.23901668	0.023704377	0.00036168047
0.23914817	0.023189790	0.00035400293
0.23927966	0.022910410	0.00035483752
0.23941115	0.023658461	0.00035920017
0.23954263	0.022930806	0.00035567256
0.23967412	0.022954328	0.00035771993
0.23980561	0.022630334	0.00035306214
0.23993710	0.023518157	0.00036057185
0.24006859	0.023695832	0.00036163798
0.24020008	0.023566281	0.00036202052
0.24033157	0.023203018	0.00035739591
0.24046306	0.023340476	0.00035802699
0.24059454	0.023020082	0.00035785932
0.24072603	0.022613709	0.00035591796
0.24085752	0.022616076	0.00035537624
0.24098901	0.022802389	0.00035864366
0.24112050	0.023441796	0.00035835591
0.24125199	0.023593752	0.00036094154
0.24138348	0.023337537	0.00036199996
0.24151496	0.023484252	0.00035985990
0.24164645	0.022972233	0.00035867726
0.24177794	0.023392614	0.00035935897
0.24190943	0.023048175	0.00035862967
0.24204092	0.022777961	0.00035712435
0.24217241	0.023136135	0.00035996233
0.24230390	0.022835170	0.00035915504
0.24243539	0.022244104	0.00035348926
0.24256687	0.022953977	0.00035931777
0.24269836	0.022811442	0.00035892525
0.24282985	0.023460240	0.00036131504
0.24296134	0.023115712	0.00036022630
0.24309283	0.023697889	0.00036401994
0.24322432	0.023184357	0.00036079526
0.24335581	0.023357500	0.00036336861
0.24348730	0.022842907	0.00035872239
0.24361878	0.022859292	0.00035951513
0.24375027	0.022915251	0.00035840546
0.24388176	0.023230142	0.00036042859
0.24401325	0.022999222	0.00036162350
0.24414474	0.023434805	0.00036194324
0.24427623	0.022886351	0.00036022572
0.24440772	0.024317506	0.00036975750
0.24453920	0.023086001	0.00036137031
0.24467069	0.022778215	0.00036149500
0.24480218	0.023745544	0.00036500359
0.24493367	0.023256689	0.00036241568
0.24506516	0.022974075	0.00036020540
0.24519665	0.022662685	0.00035762242
0.24532814	0.023399486	0.00036570331
0.24545963	0.023580484	0.00036524536
0.24559111	0.022856446	0.00036213248
0.24572260	0.022179403	0.00035659224
0.24585409	0.023769500	0.00036557924
0.24598558	0.023581751	0.00036585844
0.24611707	0.023703965	0.00036690946
0.24624856	0.023401888	0.00036309333
0.24638005	0.023575707	0.00036574743
0.24651154	0.022802552	0.00036025660
0.24664302	0.023243605	0.00036627637
0.24677451	0.023131689	0.00036180707
0.24690600	0.023473878	0.00036571367
0.24703749	0.022332090	0.00035997142
0.24716898	0.022846862	0.00036017130
0.24730047	0.022715367	0.00036257598
0.24743196	0.022977572	0.00036232134
0.24756345	0.023504072	0.00036643592
0.24769493	0.023218199	0.00036700771
0.24782642	0.023418732	0.00036455309
0.24795791	0.022564296	0.00036130895
0.24808940	0.023028963	0.00036315789
0.24822089	0.022725977	0.00036117009
0.24835238	0.023852868	0.00036965157
0.24848387	0.022503481	0.00036137849
0.24861535	0.023329924	0.00036708724
0.24874684	0.022560034	0.00036129900
0.24887833	0.022906852	0.00036290587
0.24900982	0.023379891	0.00036785542
0.24914131	0.024183485	0.00037102696
0.24927280	0.023425041	0.00036855211
0.24940429	0.023018138	0.00036411016
0.24953578	0.022784305	0.00036225754
0.24966726	0.022786126	0.00036421459
0.24979875	0.023061302	0.00036431697
0.24993024	0.022867608	0.00036664880
0.25006173	0.021753328	0.00035680199
0.25019322	0.023156061	0.00036678993
0.25032471	0.022856832	0.00036646998
0.25045620	0.023319220	0.00036603256
0.25058769	0.023127176	0.00036542413
0.25071917	0.023194419	0.00036571529
0.25085066	0.022767526	0.00036317180
0.25098215	0.022997650	0.00036637247
0.25111364	0.022561429	0.00036187619
0.25124513	0.023898921	0.00037284345
0.25137662	0.022541798	0.00036379693
0.25150811	0.023080195	0.00036505666
0.25163959	0.022480886	0.00036404723
0.25177108	0.022558804	0.00036130847
0.25190257	0.023174475	0.00036860091
0.25203406	0.023413536	0.00036946301
0.25216555	0.022784545	0.00036431420
0.25229704	0.023398569	0.00036985439
0.25242853	0.022843090	0.00036500160
0.25256002	0.022951344	0.00036689506
0.25269150	0.023178082	0.00036697673
0.25282299	0.023546430	0.00036792117
0.25295448	0.023568105	0.00037284911
0.25308597	0.023377743	0.00036688748
0.25321746	0.023199266	0.00036846892
0.25334895	0.022867591	0.00036631241
0.25348044	0.022711960	0.00036417639
0.25361193	0.023294991	0.00036974158
0.25374341	0.023599050	0.00036947414
0.25387490	0.023480718	0.00036869088
0.25400639	0.022894106	0.00037335314
0.25413788	0.023146675	0.00037809979
0.25426937	0.023799254	0.00038751133
0.25440086	0.024381607	0.00039465185
0.25453235	0.023294544	0.00038838884
0.25466383	0.022863401	0.00038808511
0.25479532	0.023144871	0.00039349389
0.25492681	0.023308792	0.00039809464
0.25505830	0.022491922	0.00039235693
0.25518979	0.022727662	0.00039562808
0.25532128	0.022661977	0.00039724405
0.25545277	0.023071196	0.00040199391
0.25558426	0.023410483	0.00040555251
0.25571574	0.022747808	0.00040177364
0.25584723	0.023430423	0.00040926018
0.25597872	0.023230312	0.00041014204
0.25611021	0.023481958	0.00041344573
0.25624170	0.022941020	0.00041089928
0.25637319	0.023056878	0.00041539412
0.25650468	0.022190206	0.00040815654
0.25663617	0.022395533	0.00041177655
0.25676765	0.022870949	0.00041601150
0.25689914	0.022381678	0.00041666338
0.25703063	0.022894312	0.00042220284
0.25716212	0.022863288	0.00042028409
0.25729361	0.022741331	0.00042419661
0.25742510	0.023004331	0.00042594423
0.25755659	0.022826492	0.00042796310
0.25768807	0.022995773	0.00043076125
0.25781956	0.022250455	0.00042400828
0.25795105	0.023129967	0.00043200141
0.25808254	0.023048679	0.00043771876
0.25821403	0.022910307	0.00043322130
0.25834552	0.022734083	0.00043508473
0.25847701	0.022469159	0.00043150699
0.25860850	0.023289800	0.00043923894
0.25873998	0.023082309	0.00043813729
0.25887147	0.023503238	0.00044382815
0.25900296	0.023446671	0.00044389633
0.25913445	0.022633137	0.00043654163
0.25926594	0.023992748	0.00044865114
0.25939743	0.022725586	0.00044268431
0.25952892	0.022685151	0.00043875650
0.25966041	0.023864249	0.00045254932
0.25979189	0.022243681	0.00043747362
0.25992338	0.023487841	0.00044842151
0.26005487	0.022666376	0.00044461128
0.26018636	0.023035343	0.00044790373
0.26031785	0.022564473	0.00044383253
0.26044934	0.022782133	0.00044473687
0.26058083	0.022630195	0.00044404765
0.26071231	0.023603909	0.00045554712
0.26084380	0.024085115	0.00045679919
0.26097529	0.023410859	0.00045489844
0.26110678	0.023089860	0.00045359226
0.26123827	0.023267821	0.00045494638
0.26136976	0.023978538	0.00046082961
0.26150125	0.023560129	0.00045990434
0.26163274	0.023495578	0.00045791039
0.26176422	0.023116424	0.00045377480
0.26189571	0.023237532	0.00045968594
0.26202720	0.022532943	0.00045275634
0.26215869	0.022540069	0.00045247929
0.26229018	0.022684854	0.00045760144
0.26242167	0.023659625	0.00046234920
0.26255316	0.022533896	0.00045412722
0.26268465	0.023048059	0.00046260420
0.26281613	0.022757771	0.00045822688
0.26294762	0.023036803	0.00046133674
0.26307911	0.023335548	0.00046442665
0.26321060	0.022618619	0.00046323446
0.26334209	0.023247546	0.00046745447
0.26347358	0.023538159	0.00046739203
0.26360507	0.022743144	0.00046277151
0.26373655	0.023162726	0.00046617842
0.26386804	0.023230004	0.00046921253
0.26399953	0.023142288	0.00047038691
0.26413102	0.022778673	0.00046593136
0.26426251	0.023184517	0.00046805981
0.26439400	0.022809080	0.00046634718
0.26452549	0.023506411	0.00047548040
0.26465698	0.023503727	0.00047648032
0.26478846	0.022936764	0.00046772736
0.26491995	0.022199828	0.00047044150
0.26505144	0.022601324	0.00046636279
0.26518293	0.022753637	0.00046967955
0.26531442	0.022669095	0.00047320175
0.26544591	0.023145224	0.00047378343
[truncated: 567 more rows]
