# Supplementary material for: Invariant surface glycoprotein 65 of Trypanosoma brucei is a complement C3 receptor
Source: Nat Commun. 2022 Aug 29;13:5085. doi: 10.1038/s41467-022-32728-9 (PMC9424271; doi:10.1038/s41467-022-32728-9)
Supplement: Supplementary file 4 — supplementary data 2 [file 41467_2022_32728_MOESM4_ESM.zip › b21-414646_00080.dat]

0.0026000000	39.440359	0.13605382
0.0027314887	28.609368	0.10643914
0.0028629774	22.265029	0.089784182
0.0029944661	17.091832	0.075496138
0.0031259548	12.240851	0.058711310
0.0032574435	10.761528	0.056981590
0.0033889322	8.6579283	0.048314814
0.0035204209	11.469778	0.048417672
0.0036519096	12.152782	0.046248096
0.0037833983	9.8103039	0.039176081
0.0039148870	8.1540563	0.034462716
0.0040463757	6.6905371	0.030032317
0.0041778644	5.4449260	0.025393724
0.0043093531	4.5546077	0.022802701
0.0044408418	3.8020176	0.020037279
0.0045723305	3.1187866	0.018147822
0.0047038192	2.8796360	0.016689967
0.0048353079	2.4625588	0.014983326
0.0049667966	2.2003093	0.014112378
0.0050982853	1.8748042	0.012340649
0.0052297740	1.7152202	0.011958054
0.0053612627	1.5102211	0.010835497
0.0054927514	1.3904560	0.010121311
0.0056242401	1.2414154	0.0095358171
0.0057557288	1.1819573	0.0090468577
0.0058872175	1.0621554	0.0084613086
0.0060187062	0.99538825	0.0081693552
0.0061501949	0.89934233	0.0074379173
0.0062816836	0.87250206	0.0074915653
0.0064131723	0.83925683	0.0072026610
0.0065446610	0.78962737	0.0068864016
0.0066761496	0.75091980	0.0066838926
0.0068076383	0.71173427	0.0063595884
0.0069391270	0.67824513	0.0063079608
0.0070706157	0.66400128	0.0061426328
0.0072021044	0.63854642	0.0059573259
0.0073335931	0.60225051	0.0057603282
0.0074650818	0.56260562	0.0054054231
0.0075965705	0.55851842	0.0054304487
0.0077280592	0.54337751	0.0053341565
0.0078595479	0.50099309	0.0049994431
0.0079910366	0.50430533	0.0050458293
0.0081225253	0.45638270	0.0046627960
0.0082540140	0.45127756	0.0046630134
0.0083855027	0.43817951	0.0046124159
0.0085169914	0.42441905	0.0044466780
0.0086484801	0.40118842	0.0042918286
0.0087799688	0.37958427	0.0041010382
0.0089114575	0.37617511	0.0041041626
0.0090429462	0.35728889	0.0039718385
0.0091744349	0.33086103	0.0037892579
0.0093059236	0.32531897	0.0037131450
0.0094374123	0.31265999	0.0036160770
0.0095689010	0.30036320	0.0034871773
0.0097003897	0.29141523	0.0034626104
0.0098318784	0.27886433	0.0033390342
0.0099633671	0.26673817	0.0032299290
0.010094856	0.25557831	0.0031519268
0.010226345	0.24106482	0.0029886620
0.010357833	0.23803906	0.0030465296
0.010489322	0.22273377	0.0028602663
0.010620811	0.21393998	0.0027831394
0.010752299	0.20504989	0.0027130978
0.010883788	0.19242198	0.0025743366
0.011015277	0.18672501	0.0025819727
0.011146765	0.17700613	0.0024361973
0.011278254	0.17122209	0.0023866168
0.011409743	0.16929705	0.0023484052
0.011541231	0.15712058	0.0022282684
0.011672720	0.14980949	0.0021812548
0.011804209	0.13851035	0.0020186635
0.011935698	0.13383193	0.0019792773
0.012067186	0.13114692	0.0019483233
0.012198675	0.12054685	0.0018066677
0.012330164	0.11945983	0.0018025640
0.012461652	0.11415465	0.0017418549
0.012593141	0.11001062	0.0016718242
0.012724630	0.10607442	0.0016424423
0.012856118	0.10006630	0.0015444239
0.012987607	0.096794959	0.0015368140
0.013119096	0.092082014	0.0014647595
0.013250585	0.093171490	0.0014577629
0.013382073	0.086385756	0.0014084218
0.013513562	0.083991270	0.0013672029
0.013645051	0.082436013	0.0013652338
0.013776539	0.080092762	0.0013389695
0.013908028	0.080385685	0.0013169129
0.014039517	0.076416370	0.0012782272
0.014171005	0.076474427	0.0012703424
0.014302494	0.072843252	0.0012417833
0.014433983	0.070997420	0.0012281052
0.014565472	0.069452680	0.0011893508
0.014696960	0.071500820	0.0012120500
0.014828449	0.064852359	0.0011384496
0.014959938	0.069515372	0.0011840192
0.015091426	0.065482491	0.0011520068
0.015222915	0.061879730	0.0010938723
0.015354404	0.063011084	0.0011085191
0.015485892	0.061381576	0.0010837125
0.015617381	0.061388770	0.0010868948
0.015748870	0.060416977	0.0010778245
0.015880359	0.060285037	0.0010597383
0.016011847	0.058332419	0.0010441226
0.016143336	0.054833602	0.0010019310
0.016274825	0.052407233	0.00098166212
0.016406313	0.051694948	0.00096729402
0.016537802	0.053449338	0.00097710867
0.016669291	0.051269191	0.00095414806
0.016800779	0.053597894	0.00097381970
0.016932268	0.057154466	0.00099990244
0.017063757	0.061739862	0.0010351755
0.017195246	0.058457927	0.00099914907
0.017326734	0.057592772	0.00099279251
0.017458223	0.058020512	0.00098935531
0.017589712	0.054768728	0.00095714493
0.017721200	0.055760642	0.00097077050
0.017852689	0.055360500	0.00094441522
0.017984178	0.057065508	0.00097123253
0.018115666	0.054880146	0.00094756252
0.018247155	0.052827103	0.00092277748
0.018378644	0.053335200	0.00093008178
0.018510133	0.051786332	0.00090733140
0.018641621	0.050345597	0.00089199953
0.018773110	0.050239809	0.00088681571
0.018904599	0.050240365	0.00088667758
0.019036087	0.049326433	0.00087356443
0.019167576	0.048629133	0.00085959943
0.019299065	0.048799630	0.00085751318
0.019430553	0.047894346	0.00085573742
0.019562042	0.047317218	0.00084218916
0.019693531	0.046892843	0.00083678782
0.019825019	0.045456968	0.00081859437
0.019956508	0.045407339	0.00081246300
0.020087997	0.044097923	0.00080651692
0.020219486	0.044188243	0.00080042837
0.020350974	0.043435007	0.00079865006
0.020482463	0.042245180	0.00077289703
0.020613952	0.042560119	0.00077637634
0.020745440	0.043640731	0.00079012201
0.020876929	0.043940253	0.00078354077
0.021008418	0.041913507	0.00076755441
0.021139906	0.039795542	0.00074453630
0.021271395	0.041221439	0.00075058431
0.021402884	0.039979630	0.00074388685
0.021534373	0.039941421	0.00073726315
0.021665861	0.039042575	0.00072887260
0.021797350	0.038453064	0.00072088194
0.021928839	0.039227110	0.00071702990
0.022060327	0.040749004	0.00074050627
0.022191816	0.038274136	0.00070947311
0.022323305	0.038210541	0.00070919329
0.022454793	0.039333676	0.00071608774
0.022586282	0.036013732	0.00068161558
0.022717771	0.034954260	0.00067728109
0.022849260	0.036365346	0.00068128411
0.022980748	0.036719165	0.00068764197
0.023112237	0.035768729	0.00067355867
0.023243726	0.036173181	0.00067389352
0.023375214	0.036542552	0.00067836760
0.023506703	0.038345640	0.00069142835
0.023638192	0.039389583	0.00069911394
0.023769680	0.037180735	0.00067940918
0.023901169	0.036914742	0.00067340982
0.024032658	0.036620691	0.00067134287
0.024164147	0.037779605	0.00067662944
0.024295635	0.037114051	0.00066654628
0.024427124	0.036637257	0.00066150728
0.024558613	0.035300414	0.00064721259
0.024690101	0.035494064	0.00065580587
0.024821590	0.036079574	0.00065380213
0.024953079	0.036559376	0.00065217115
0.025084567	0.035146051	0.00064088307
0.025216056	0.034871164	0.00063500942
0.025347545	0.035411470	0.00064497855
0.025479034	0.035137227	0.00063698192
0.025610522	0.034834957	0.00062755770
0.025742011	0.035659421	0.00063674090
0.025873500	0.035999764	0.00063656138
0.026004988	0.035761015	0.00063589721
0.026136477	0.036047037	0.00063555648
0.026267966	0.035305952	0.00062476620
0.026399454	0.035671327	0.00063028126
0.026530943	0.035597497	0.00062346632
0.026662432	0.034735832	0.00061937181
0.026793920	0.035162939	0.00062011466
0.026925409	0.035101407	0.00061569933
0.027056898	0.034229029	0.00061288883
0.027188387	0.034848820	0.00060908059
0.027319875	0.034305880	0.00061020172
0.027451364	0.035385053	0.00061361649
0.027582853	0.033779139	0.00059760837
0.027714341	0.033580596	0.00059738709
0.027845830	0.033359943	0.00059169350
0.027977319	0.032812799	0.00058929766
0.028108807	0.032879534	0.00058581745
0.028240296	0.033548521	0.00058911806
0.028371785	0.034240327	0.00059434303
0.028503274	0.033115429	0.00058304175
0.028634762	0.033915088	0.00058658379
0.028766251	0.032162133	0.00057582082
0.028897740	0.033246713	0.00057695799
0.029029228	0.033593480	0.00058241905
0.029160717	0.033590533	0.00058160147
0.029292206	0.033663953	0.00057887931
0.029423694	0.033506562	0.00058145107
0.029555183	0.033142362	0.00056753453
0.029686672	0.033578392	0.00057613274
0.029818161	0.032509450	0.00056740018
0.029949649	0.032388081	0.00056147166
0.030081138	0.032972770	0.00056697514
0.030212627	0.033083815	0.00056190832
0.030344115	0.031918726	0.00055472651
0.030475604	0.032834260	0.00056178826
0.030607093	0.033053572	0.00056102304
0.030738581	0.032672158	0.00055888577
0.030870070	0.032054769	0.00055079528
0.031001559	0.032120310	0.00054942180
0.031133048	0.032267003	0.00055136175
0.031264536	0.032032516	0.00054579441
0.031396025	0.032230606	0.00055084788
0.031527514	0.031492819	0.00054115057
0.031659002	0.032312873	0.00054510573
0.031790491	0.032031059	0.00054451225
0.031921980	0.031473812	0.00053670827
0.032053468	0.032099321	0.00054270372
0.032184957	0.031432846	0.00053313682
0.032316446	0.031694071	0.00053241049
0.032447935	0.030299440	0.00052713737
0.032579423	0.030997270	0.00052759241
0.032710912	0.031159607	0.00052890742
0.032842401	0.031024757	0.00052533663
0.032973889	0.031395633	0.00052610096
0.033105378	0.030369153	0.00052061556
0.033236867	0.030839149	0.00052214082
0.033368355	0.031259909	0.00053186848
0.033499844	0.030038113	0.00052270010
0.033631333	0.029907027	0.00052284637
0.033762822	0.030507142	0.00053194691
0.033894310	0.030198433	0.00052723062
0.034025799	0.030442472	0.00053000453
0.034157288	0.030239539	0.00052896095
0.034288776	0.029269533	0.00052210441
0.034420265	0.029774911	0.00053118220
0.034551754	0.029533437	0.00052531263
0.034683242	0.030776073	0.00053663921
0.034814731	0.031725695	0.00053960940
0.034946220	0.029673524	0.00052651049
0.035077708	0.028458531	0.00052170509
0.035209197	0.029481705	0.00052842655
0.035340686	0.029557316	0.00052342431
0.035472175	0.029144949	0.00052908111
0.035603663	0.028489792	0.00052844986
0.035735152	0.029168924	0.00054187669
0.035866641	0.029099900	0.00053913349
0.035998129	0.028866815	0.00053403449
0.036129618	0.028898411	0.00054028801
0.036261107	0.028380042	0.00053082251
0.036392595	0.029110498	0.00054632348
0.036524084	0.028773817	0.00054137219
0.036655573	0.028913779	0.00053841467
0.036787062	0.029304697	0.00054630689
0.036918550	0.027785141	0.00053157340
0.037050039	0.029358953	0.00055032728
0.037181528	0.029206259	0.00054368281
0.037313016	0.029804039	0.00055045431
0.037444505	0.028510849	0.00054202775
0.037575994	0.029834006	0.00055207993
0.037707482	0.029205984	0.00055165631
0.037838971	0.028812328	0.00054961537
0.037970460	0.028939081	0.00054721946
0.038101949	0.028891546	0.00055052747
0.038233437	0.029654505	0.00055066608
0.038364926	0.028747800	0.00053950153
0.038496415	0.028496536	0.00053587129
0.038627903	0.028970040	0.00053367512
0.038759392	0.030250798	0.00054571308
0.038890881	0.030254407	0.00053966171
0.039022369	0.029909302	0.00053815503
0.039153858	0.030103317	0.00053928673
0.039285347	0.029539059	0.00053063895
0.039416836	0.030089429	0.00053895173
0.039548324	0.029196631	0.00052907420
0.039679813	0.028762775	0.00052049935
0.039811302	0.029621445	0.00053013192
0.039942790	0.030076113	0.00053199230
0.040074279	0.028824845	0.00052624327
0.040205768	0.028718731	0.00051924036
0.040337256	0.030376911	0.00053180866
0.040468745	0.029422916	0.00052554353
0.040600234	0.028729526	0.00051698631
0.040731723	0.029360955	0.00052209447
0.040863211	0.028760049	0.00051942746
0.040994700	0.028414107	0.00051254061
0.041126189	0.029876504	0.00052614771
0.041257677	0.029675283	0.00052242657
0.041389166	0.029607771	0.00052088730
0.041520655	0.028701301	0.00051683094
0.041652143	0.029762518	0.00052136548
0.041783632	0.029546335	0.00051980647
0.041915121	0.028946388	0.00051236069
0.042046610	0.029277812	0.00051657033
0.042178098	0.028524580	0.00051091692
0.042309587	0.028989910	0.00051354115
0.042441076	0.031120016	0.00052653138
0.042572564	0.029203591	0.00051278428
0.042704053	0.030024327	0.00051424607
0.042835542	0.028386329	0.00050592802
0.042967030	0.028940618	0.00050970311
0.043098519	0.029426055	0.00051320468
0.043230008	0.029703996	0.00051326209
0.043361496	0.029536199	0.00050880408
0.043492985	0.029644382	0.00051528003
0.043624474	0.028968834	0.00050715152
0.043755963	0.029703771	0.00051450053
0.043887451	0.028677927	0.00050264411
0.044018940	0.029631300	0.00050770605
0.044150429	0.029427024	0.00051274073
0.044281917	0.029017857	0.00050412003
0.044413406	0.028183508	0.00050037169
0.044544895	0.028378501	0.00049761831
0.044676383	0.029171774	0.00050456373
0.044807872	0.029980683	0.00050962098
0.044939361	0.029276378	0.00050404533
0.045070850	0.029658653	0.00050595999
0.045202338	0.028348077	0.00049547851
0.045333827	0.029741623	0.00050301726
0.045465316	0.029480764	0.00050701784
0.045596804	0.029506765	0.00050327448
0.045728293	0.028761517	0.00049846060
0.045859782	0.029378072	0.00050096546
0.045991270	0.029254489	0.00049688386
0.046122759	0.027720432	0.00049050402
0.046254248	0.028562724	0.00050339705
0.046385737	0.029538886	0.00051219983
0.046517225	0.029200950	0.00051099262
0.046648714	0.029074200	0.00051125617
0.046780203	0.029235662	0.00051935720
0.046911691	0.029308372	0.00051851128
0.047043180	0.029115181	0.00051832910
0.047174669	0.028339225	0.00051349575
0.047306157	0.028875082	0.00051812741
0.047437646	0.028910186	0.00052001816
0.047569135	0.028320844	0.00051888259
0.047700624	0.028453897	0.00051513657
0.047832112	0.029141455	0.00052807878
0.047963601	0.029525251	0.00052566247
0.048095090	0.028943227	0.00052555986
0.048226578	0.029222644	0.00052942755
0.048358067	0.029030533	0.00052561938
0.048489556	0.029105723	0.00052837287
0.048621044	0.029070666	0.00052822827
0.048752533	0.029692130	0.00053766257
0.048884022	0.028134473	0.00052396359
0.049015511	0.029406967	0.00053179646
0.049146999	0.029654147	0.00053580977
0.049278488	0.029548674	0.00053619325
0.049409977	0.029771739	0.00054026809
0.049541465	0.029115274	0.00053360176
0.049672954	0.028269933	0.00052857133
0.049804443	0.028886706	0.00053159270
0.049935931	0.029346656	0.00053749955
0.050067420	0.029488348	0.00053953912
0.050198909	0.029272619	0.00054023897
0.050330398	0.029450996	0.00053762627
0.050461886	0.029114105	0.00053545183
0.050593375	0.030312669	0.00054713627
0.050724864	0.029580144	0.00054423911
0.050856352	0.029119339	0.00054072405
0.050987841	0.029561099	0.00054059925
0.051119330	0.029021532	0.00053718478
0.051250818	0.029868245	0.00054623692
0.051382307	0.028439621	0.00053665782
0.051513796	0.028963052	0.00053792594
0.051645284	0.029443036	0.00054121219
0.051776773	0.029186640	0.00053978742
0.051908262	0.029326541	0.00054355154
0.052039751	0.028880085	0.00054034885
0.052171239	0.028949293	0.00054015098
0.052302728	0.028701003	0.00054313630
0.052434217	0.028594155	0.00053598135
0.052565705	0.028753868	0.00054115489
0.052697194	0.029687307	0.00054659790
0.052828683	0.029185563	0.00054582389
0.052960171	0.029246595	0.00054440497
0.053091660	0.029921508	0.00054779384
0.053223149	0.028776916	0.00054183227
0.053354638	0.030069376	0.00055407580
0.053486126	0.028271040	0.00054024635
0.053617615	0.029134762	0.00054519355
0.053749104	0.028495226	0.00053942806
0.053880592	0.029323364	0.00054613915
0.054012081	0.029048239	0.00054790412
0.054143570	0.030069279	0.00055577938
0.054275058	0.029357921	0.00054820861
0.054406547	0.028932573	0.00054351159
0.054538036	0.028719436	0.00054729822
0.054669525	0.029567716	0.00054946877
0.054801013	0.029387622	0.00055186770
0.054932502	0.029676711	0.00055302908
0.055063991	0.029090761	0.00054660220
0.055195479	0.028527402	0.00054523028
0.055326968	0.029138717	0.00054859186
0.055458457	0.030434026	0.00056120351
0.055589945	0.029214097	0.00055025572
0.055721434	0.029636857	0.00055168407
0.055852923	0.029850507	0.00055924766
0.055984412	0.029000536	0.00055003343
0.056115900	0.028612105	0.00054673731
0.056247389	0.028567734	0.00054969441
0.056378878	0.028611528	0.00054485253
0.056510366	0.029081308	0.00055162515
0.056641855	0.029308431	0.00055228356
0.056773344	0.029530994	0.00055703041
0.056904832	0.028960558	0.00055263538
0.057036321	0.028733648	0.00054590579
0.057167810	0.028882866	0.00054948530
0.057299299	0.029280292	0.00055371177
0.057430787	0.028396000	0.00054309850
0.057562276	0.028474839	0.00054785801
0.057693765	0.028600979	0.00054308124
0.057825253	0.029016553	0.00055036000
0.057956742	0.028833334	0.00054809700
0.058088231	0.029104203	0.00054787127
0.058219719	0.029511190	0.00055444070
0.058351208	0.030371257	0.00055515770
0.058482697	0.029422678	0.00054999384
0.058614186	0.028784333	0.00054988716
0.058745674	0.027631707	0.00053273435
0.058877163	0.029050781	0.00054514413
0.059008652	0.028933466	0.00054075000
0.059140140	0.029164800	0.00054714262
0.059271629	0.029193112	0.00054471313
0.059403118	0.029610118	0.00054483522
0.059534606	0.029216526	0.00054501367
0.059666095	0.029447601	0.00054020361
0.059797584	0.029350257	0.00054086251
0.059929072	0.029166645	0.00054339416
0.060060561	0.029577986	0.00054169262
0.060192050	0.029336043	0.00054459937
0.060323539	0.028843285	0.00053582724
0.060455027	0.028907676	0.00053897734
0.060586516	0.028561400	0.00053655441
0.060718005	0.028791494	0.00053536593
0.060849493	0.028634696	0.00053336965
0.060980982	0.028761897	0.00053563892
0.061112471	0.027961500	0.00052874081
0.061243959	0.029252018	0.00054441491
0.061375448	0.029424268	0.00053620285
0.061506937	0.029109140	0.00053962232
0.061638426	0.029388824	0.00053717522
0.061769914	0.028109853	0.00052865342
0.061901403	0.029178196	0.00053980884
0.062032892	0.029256273	0.00053464715
0.062164380	0.029145637	0.00053632472
0.062295869	0.029727072	0.00054194517
0.062427358	0.029685072	0.00053865652
0.062558846	0.028871038	0.00053835684
0.062690335	0.029475440	0.00053529229
0.062821824	0.027816178	0.00052573958
0.062953313	0.029189071	0.00053479922
0.063084801	0.028105438	0.00052608857
0.063216290	0.029309167	0.00053843847
0.063347779	0.029343761	0.00053463458
0.063479267	0.028873107	0.00052827547
0.063610756	0.028534837	0.00053259638
0.063742245	0.028880448	0.00053208984
0.063873733	0.029546822	0.00053923520
0.064005222	0.028483306	0.00052727516
0.064136711	0.028579029	0.00052741600
0.064268200	0.029202772	0.00053160640
0.064399688	0.029838139	0.00053636314
0.064531177	0.029587856	0.00053903456
0.064662666	0.028049491	0.00052358574
0.064794154	0.029705402	0.00053554085
0.064925643	0.028972738	0.00053401235
0.065057132	0.029258054	0.00053237380
0.065188620	0.028787169	0.00052962489
0.065320109	0.029775220	0.00053523315
0.065451598	0.029028089	0.00052931911
0.065583087	0.028646255	0.00052913660
0.065714575	0.028723127	0.00052497096
0.065846064	0.029742709	0.00053691193
0.065977553	0.028924091	0.00052869442
0.066109041	0.029621307	0.00053245274
0.066240530	0.028576564	0.00052771135
0.066372019	0.028247837	0.00052036379
0.066503507	0.028407986	0.00052247219
0.066634996	0.030435631	0.00053633239
0.066766485	0.029243971	0.00052807117
0.066897973	0.028608183	0.00052373004
0.067029462	0.029719465	0.00053298934
0.067160951	0.028754766	0.00052680126
0.067292440	0.028063102	0.00051750809
0.067423928	0.028514157	0.00051897930
0.067555417	0.027673940	0.00051640460
0.067686906	0.027657271	0.00051495265
0.067818394	0.028322568	0.00052065868
0.067949883	0.029158347	0.00052564519
0.068081372	0.027828482	0.00051482030
0.068212860	0.028053498	0.00051796933
0.068344349	0.027859178	0.00051668752
0.068475838	0.029605939	0.00052785748
0.068607327	0.028030157	0.00051727722
0.068738815	0.028380572	0.00051615310
0.068870304	0.028984836	0.00052465602
0.069001793	0.028687651	0.00051881526
0.069133281	0.029293570	0.00052408424
0.069264770	0.028926381	0.00052375150
0.069396259	0.028817598	0.00051569542
0.069527747	0.029732576	0.00053013290
0.069659236	0.029256938	0.00052528297
0.069790725	0.029525102	0.00052448696
0.069922214	0.028609080	0.00051824772
0.070053702	0.028308486	0.00051321402
0.070185191	0.029164023	0.00052382414
0.070316680	0.028833879	0.00051776882
0.070448168	0.028982257	0.00052121781
0.070579657	0.028838416	0.00052047589
0.070711146	0.028640423	0.00051433794
0.070842634	0.028395872	0.00051669612
0.070974123	0.027808580	0.00050905351
0.071105612	0.028226851	0.00051132617
0.071237101	0.028342639	0.00051391995
0.071368589	0.028101761	0.00050613846
0.071500078	0.028251248	0.00051278115
0.071631567	0.028112586	0.00051088320
0.071763055	0.028536934	0.00051400555
0.071894544	0.026953810	0.00050313262
0.072026033	0.028693437	0.00051097695
0.072157521	0.027128590	0.00050537038
0.072289010	0.027137614	0.00050344425
0.072420499	0.027352508	0.00050237975
0.072551988	0.027310565	0.00050018421
0.072683476	0.027563064	0.00050205672
0.072814965	0.027449196	0.00050370716
0.072946454	0.027429983	0.00050476862
0.073077942	0.026923118	0.00049728542
0.073209431	0.027040892	0.00050037524
0.073340920	0.027170475	0.00049960654
0.073472408	0.026843364	0.00049830908
0.073603897	0.027797236	0.00050634946
0.073735386	0.027717008	0.00050240854
0.073866875	0.027118246	0.00049846591
0.073998363	0.027346277	0.00050124402
0.074129852	0.027453868	0.00050368032
0.074261341	0.028085383	0.00050857835
0.074392829	0.027289444	0.00049581949
0.074524318	0.027146961	0.00049984061
0.074655807	0.028192161	0.00050410212
0.074787295	0.027432303	0.00050155475
0.074918784	0.027942730	0.00050562191
0.075050273	0.027551624	0.00049824467
0.075181761	0.028276409	0.00050552397
0.075313250	0.027299488	0.00049899083
0.075444739	0.028142478	0.00050503624
0.075576228	0.026906213	0.00049684110
0.075707716	0.027679204	0.00050027864
0.075839205	0.027973360	0.00050209537
0.075970694	0.028345875	0.00050561654
0.076102182	0.027074647	0.00049347858
0.076233671	0.027176999	0.00049789902
0.076365160	0.027787430	0.00049773327
0.076496648	0.027870248	0.00050120617
0.076628137	0.026989214	0.00049329058
0.076759626	0.026061246	0.00048465460
0.076891115	0.028594830	0.00050650181
0.077022603	0.027365541	0.00049423386
0.077154092	0.027129526	0.00049340077
0.077285581	0.027490146	0.00049641129
0.077417069	0.026341111	0.00048539725
0.077548558	0.026552651	0.00048874079
0.077680047	0.026596458	0.00048667017
0.077811535	0.026160957	0.00048476713
0.077943024	0.026844388	0.00049006997
0.078074513	0.026062749	0.00048079698
0.078206002	0.026769875	0.00049021211
0.078337490	0.027271494	0.00049109179
0.078468979	0.026103774	0.00048257070
0.078600468	0.026723710	0.00048963620
0.078731956	0.026497040	0.00048594902
0.078863445	0.026838533	0.00048964709
0.078994934	0.026805110	0.00048682018
0.079126422	0.026548153	0.00048533124
0.079257911	0.027214109	0.00049070135
0.079389400	0.026782759	0.00048561634
0.079520889	0.026414086	0.00048468030
0.079652377	0.027461951	0.00049380131
0.079783866	0.026205577	0.00048126750
0.079915355	0.026900166	0.00048798768
0.080046843	0.026558246	0.00048251721
0.080178332	0.026305997	0.00048122514
0.080309821	0.027519295	0.00049212385
0.080441309	0.027045586	0.00048304851
0.080572798	0.026152249	0.00048217359
0.080704287	0.026423919	0.00048300893
0.080835776	0.025805588	0.00047613028
0.080967264	0.026581139	0.00048696485
0.081098753	0.025276148	0.00047008820
0.081230242	0.026792112	0.00048570492
0.081361730	0.027222907	0.00048825674
0.081493219	0.025778571	0.00047501580
0.081624708	0.026421239	0.00048145883
0.081756196	0.027878286	0.00048867437
0.081887685	0.026656159	0.00048295543
0.082019174	0.026388890	0.00048113386
0.082150663	0.026479622	0.00048007297
0.082282151	0.026456342	0.00048034410
0.082413640	0.027004555	0.00048222488
0.082545129	0.026088250	0.00047589414
0.082676617	0.026196015	0.00047863075
0.082808106	0.025832719	0.00047438375
0.082939595	0.026266522	0.00048133849
0.083071083	0.025147891	0.00046569886
0.083202572	0.026181413	0.00047612618
0.083334061	0.026174676	0.00047737713
0.083465549	0.025793219	0.00047109219
0.083597038	0.026606880	0.00048193496
0.083728527	0.025494566	0.00046744554
0.083860016	0.026239715	0.00047576207
0.083991504	0.025325676	0.00046915144
0.084122993	0.025342049	0.00046731251
0.084254482	0.026205475	0.00047679826
0.084385970	0.026213465	0.00047444647
0.084517459	0.026723528	0.00047758633
0.084648948	0.026277657	0.00047611779
0.084780436	0.024942130	0.00046231703
0.084911925	0.025608431	0.00046711956
0.085043414	0.025102208	0.00046314801
0.085174903	0.026024157	0.00046976382
0.085306391	0.026178537	0.00047534332
0.085437880	0.025965704	0.00047064120
0.085569369	0.026209273	0.00047320486
0.085700857	0.025756674	0.00046835045
0.085832346	0.025869862	0.00046785197
0.085963835	0.025794725	0.00046987570
0.086095323	0.025938861	0.00046868587
0.086226812	0.026378813	0.00047155294
0.086358301	0.025779865	0.00046767366
0.086489790	0.026895082	0.00047591537
0.086621278	0.025861026	0.00046826357
0.086752767	0.026302360	0.00047120081
0.086884256	0.026023499	0.00046811407
0.087015744	0.026208829	0.00047007694
0.087147233	0.025461425	0.00046286325
0.087278722	0.026214831	0.00047313914
0.087410210	0.027032770	0.00047430393
0.087541699	0.025555723	0.00046396071
0.087673188	0.026438711	0.00047085713
0.087804677	0.025562334	0.00046262217
0.087936165	0.025921097	0.00046807453
0.088067654	0.025966725	0.00046695076
0.088199143	0.025093339	0.00045815976
0.088330631	0.025707708	0.00046637367
0.088462120	0.024944925	0.00045591087
0.088593609	0.025906051	0.00046778880
0.088725097	0.026270127	0.00046483584
0.088856586	0.025655059	0.00046094198
0.088988075	0.025342967	0.00046328502
0.089119564	0.025257286	0.00045981935
0.089251052	0.025783385	0.00046519233
0.089382541	0.025194636	0.00045814486
0.089514030	0.025941592	0.00046460895
0.089645518	0.026385864	0.00046621984
0.089777007	0.026296809	0.00046463870
0.089908496	0.025760154	0.00046415112
0.090039984	0.025818190	0.00046160865
0.090171473	0.025797430	0.00046061197
0.090302962	0.025398022	0.00045971298
0.090434451	0.025273806	0.00045712271
0.090565939	0.025491696	0.00046125046
0.090697428	0.025265544	0.00045783596
0.090828917	0.024475142	0.00044658513
0.090960405	0.025702195	0.00046068391
0.091091894	0.025066095	0.00045456108
0.091223383	0.025671233	0.00046083617
0.091354871	0.024843279	0.00045446997
0.091486360	0.024893398	0.00046270138
0.091617849	0.024981851	0.00046801993
0.091749337	0.025934285	0.00047878596
0.091880826	0.025664201	0.00048125419
0.092012315	0.025633980	0.00048244118
0.092143804	0.025513222	0.00048052786
0.092275292	0.024682419	0.00047964946
0.092406781	0.025176573	0.00048609805
0.092538270	0.026008297	0.00049422549
0.092669758	0.025692585	0.00049642873
0.092801247	0.025250673	0.00047451221
0.092932736	0.024833599	0.00047408023
0.093064224	0.024776860	0.00046942683
0.093195713	0.024797542	0.00046891075
0.093327202	0.025046616	0.00046883779
0.093458691	0.024950703	0.00046217704
0.093590179	0.025015657	0.00046733375
0.093721668	0.024920142	0.00046646883
0.093853157	0.025052535	0.00046460555
0.093984645	0.024066412	0.00045589507
0.094116134	0.025031996	0.00046334873
0.094247623	0.024323292	0.00045616240
0.094379111	0.024967858	0.00046170656
0.094510600	0.024929491	0.00046155007
0.094642089	0.025240375	0.00046343683
0.094773578	0.025789977	0.00046297742
0.094905066	0.024446398	0.00045714816
0.095036555	0.025007082	0.00046273778
0.095168044	0.024572765	0.00045321838
0.095299532	0.024627546	0.00045426710
0.095431021	0.024343416	0.00045054353
0.095562510	0.025124170	0.00045889069
0.095693998	0.025099379	0.00045968864
0.095825487	0.024740989	0.00045215657
0.095956976	0.025163621	0.00045887632
0.096088465	0.024188445	0.00044686883
0.096219953	0.024391971	0.00045352173
0.096351442	0.025109795	0.00045896443
0.096482931	0.025112183	0.00045638835
0.096614419	0.023980472	0.00044700325
0.096745908	0.024400263	0.00045024600
0.096877397	0.024998971	0.00045325137
0.097008885	0.025011043	0.00045432599
0.097140374	0.024500987	0.00044813418
0.097271863	0.025459707	0.00045694419
0.097403352	0.023841179	0.00044289701
0.097534840	0.024971369	0.00045100090
0.097666329	0.023771622	0.00044447820
0.097797818	0.024789089	0.00044617209
0.097929306	0.023714739	0.00044154963
0.098060795	0.023630989	0.00043899558
0.098192284	0.024571730	0.00044291181
0.098323772	0.024289135	0.00044465550
0.098455261	0.024661800	0.00044233133
0.098586750	0.024606348	0.00044223847
0.098718239	0.024362019	0.00044082682
0.098849727	0.024691885	0.00044083018
0.098981216	0.024372312	0.00043979321
0.099112705	0.023848694	0.00043306094
0.099244193	0.024321191	0.00043649491
0.099375682	0.024468187	0.00043880526
0.099507171	0.024679265	0.00043925479
0.099638659	0.024721038	0.00044352879
0.099770148	0.024565892	0.00044049683
0.099901637	0.024095271	0.00043514119
0.10003313	0.024147184	0.00043903713
0.10016461	0.024329480	0.00043885401
0.10029610	0.024303198	0.00044061806
0.10042759	0.024501802	0.00043898908
0.10055908	0.024096169	0.00043852320
0.10069057	0.024302605	0.00043984817
0.10082206	0.024663258	0.00044082527
0.10095355	0.024125384	0.00043885081
0.10108504	0.024339055	0.00043634334
0.10121652	0.024056860	0.00043290600
0.10134801	0.024191834	0.00043642709
0.10147950	0.024641775	0.00043996187
0.10161099	0.023974614	0.00043541822
0.10174248	0.024023651	0.00043598989
0.10187397	0.024051379	0.00043442138
0.10200546	0.024459090	0.00044025831
0.10213694	0.024747015	0.00043690213
0.10226843	0.023943772	0.00043476970
0.10239992	0.023821422	0.00043347280
0.10253141	0.023607346	0.00042635096
0.10266290	0.023523399	0.00043114061
0.10279439	0.024113630	0.00043168094
0.10292588	0.023704158	0.00042995948
0.10305737	0.023874654	0.00043239183
0.10318885	0.024511980	0.00043506210
0.10332034	0.024071858	0.00043365483
0.10345183	0.024535453	0.00043425587
0.10358332	0.023395846	0.00042879110
0.10371481	0.023705166	0.00042846517
0.10384630	0.024356169	0.00043342667
0.10397779	0.024332937	0.00043410472
0.10410928	0.023887112	0.00043242764
0.10424076	0.023239459	0.00042666564
0.10437225	0.023903468	0.00042973496
0.10450374	0.024122603	0.00042849291
0.10463523	0.024393265	0.00043370940
0.10476672	0.023341014	0.00042558294
0.10489821	0.023531367	0.00042755986
0.10502970	0.023953741	0.00042882941
0.10516118	0.024093718	0.00042803251
0.10529267	0.024297236	0.00043333487
0.10542416	0.023402284	0.00042415177
0.10555565	0.023914424	0.00042851737
0.10568714	0.023641198	0.00042569975
0.10581863	0.023714362	0.00042597289
0.10595012	0.023930265	0.00042680770
0.10608161	0.023525454	0.00042624704
0.10621309	0.023848690	0.00042691084
0.10634458	0.023729668	0.00042565219
0.10647607	0.024123636	0.00042831844
0.10660756	0.024289243	0.00042834804
0.10673905	0.024353469	0.00043142968
0.10687054	0.023701037	0.00042920844
0.10700203	0.024318495	0.00044011671
0.10713352	0.023469259	0.00043680469
0.10726500	0.023994663	0.00044549152
0.10739649	0.023948960	0.00044969053
0.10752798	0.024347940	0.00044988094
0.10765947	0.023951646	0.00045012886
0.10779096	0.023456104	0.00044854938
0.10792245	0.024474560	0.00046031090
0.10805394	0.023760416	0.00045405177
0.10818542	0.023935761	0.00045575352
0.10831691	0.024452209	0.00046385842
0.10844840	0.023260533	0.00045537192
0.10857989	0.024740307	0.00046814887
0.10871138	0.024145723	0.00046865422
0.10884287	0.023657886	0.00046234667
0.10897436	0.024062280	0.00046448625
0.10910585	0.024550808	0.00047541329
0.10923733	0.024009317	0.00046745666
0.10936882	0.023728451	0.00047209520
0.10950031	0.023211558	0.00046476059
0.10963180	0.023636389	0.00047024695
0.10976329	0.024025972	0.00047439923
0.10989478	0.022950650	0.00046811330
0.11002627	0.024396570	0.00048444871
0.11015776	0.023615905	0.00047227902
0.11028924	0.023359900	0.00047443516
0.11042073	0.023290015	0.00047898582
0.11055222	0.023660180	0.00047774267
0.11068371	0.024778003	0.00048904630
0.11081520	0.023664368	0.00047973650
0.11094669	0.024433045	0.00048902447
0.11107818	0.023391666	0.00048148390
0.11120966	0.024416703	0.00048942799
0.11134115	0.024053827	0.00048857603
0.11147264	0.023869246	0.00048312149
0.11160413	0.023340062	0.00048384654
0.11173562	0.023730270	0.00049119675
0.11186711	0.023214310	0.00047034163
0.11199860	0.024527354	0.00048002853
0.11213009	0.024021806	0.00046840734
0.11226157	0.023367817	0.00046015979
0.11239306	0.023765071	0.00046319639
0.11252455	0.024273599	0.00046517121
0.11265604	0.024641514	0.00046853086
0.11278753	0.023097866	0.00045074052
0.11291902	0.024027431	0.00045916520
0.11305051	0.024667632	0.00046600515
0.11318200	0.024397140	0.00045728683
0.11331348	0.023818736	0.00045469035
0.11344497	0.024413157	0.00045624126
0.11357646	0.024139990	0.00045086290
0.11370795	0.023761625	0.00044941211
0.11383944	0.023346466	0.00044877921
0.11397093	0.023816712	0.00044971308
0.11410242	0.023088929	0.00044446648
0.11423390	0.023480593	0.00044211506
0.11436539	0.024054497	0.00045263452
0.11449688	0.024046295	0.00044547538
0.11462837	0.023220320	0.00044352287
0.11475986	0.024225987	0.00044722824
0.11489135	0.023678775	0.00044225948
0.11502284	0.023167825	0.00044137459
0.11515433	0.023893307	0.00044514866
0.11528581	0.023452750	0.00044005215
0.11541730	0.024242307	0.00044393037
0.11554879	0.024423204	0.00044441214
0.11568028	0.023996214	0.00044328910
0.11581177	0.024396715	0.00044331767
0.11594326	0.023669853	0.00043879634
0.11607475	0.023416845	0.00043476921
0.11620624	0.024122147	0.00043844937
0.11633772	0.024116528	0.00044101982
0.11646921	0.023838661	0.00043871194
0.11660070	0.023627701	0.00043707583
0.11673219	0.023642823	0.00043445173
0.11686368	0.023040076	0.00043092793
0.11699517	0.023272471	0.00043142879
0.11712666	0.023792395	0.00043638504
0.11725814	0.024219318	0.00043565120
0.11738963	0.024012676	0.00043372933
0.11752112	0.024280877	0.00043420375
0.11765261	0.023299953	0.00042920899
0.11778410	0.022843768	0.00042436256
0.11791559	0.023238305	0.00042531952
0.11804708	0.023618524	0.00042850105
0.11817857	0.024326060	0.00043388472
0.11831005	0.024438922	0.00043228333
0.11844154	0.023778649	0.00043118640
0.11857303	0.024030604	0.00042745831
0.11870452	0.023420994	0.00042248468
0.11883601	0.023863495	0.00042678460
0.11896750	0.024607635	0.00043026617
0.11909899	0.024056565	0.00042816472
0.11923048	0.023926968	0.00042246851
0.11936196	0.023918882	0.00042388049
0.11949345	0.024151273	0.00042239003
0.11962494	0.023333186	0.00041855779
0.11975643	0.024255238	0.00042676031
0.11988792	0.023858916	0.00041976400
0.12001941	0.023290398	0.00041747955
0.12015090	0.024160501	0.00042092811
0.12028239	0.023694204	0.00042071389
0.12041387	0.023378831	0.00041629711
0.12054536	0.023535825	0.00041549624
0.12067685	0.023561031	0.00041690490
0.12080834	0.023577644	0.00041691133
0.12093983	0.024188372	0.00041779154
0.12107132	0.023841088	0.00041892312
0.12120281	0.023814910	0.00041647254
0.12133429	0.023644424	0.00041346580
0.12146578	0.023346108	0.00041242200
0.12159727	0.023858631	0.00041504408
0.12172876	0.024245935	0.00041902464
0.12186025	0.023848062	0.00041447420
0.12199174	0.023943769	0.00041557254
0.12212323	0.023140088	0.00041095990
0.12225472	0.023773860	0.00041284621
0.12238620	0.023530472	0.00041237736
0.12251769	0.022508703	0.00040385305
0.12264918	0.023649726	0.00041285746
0.12278067	0.023997510	0.00041616857
0.12291216	0.024120542	0.00041466233
0.12304365	0.023895288	0.00041439218
0.12317514	0.023420383	0.00040871915
0.12330663	0.023436838	0.00041118403
0.12343811	0.023466124	0.00040999858
0.12356960	0.023679527	0.00041136185
0.12370109	0.024245042	0.00041605253
0.12383258	0.023991853	0.00041301281
0.12396407	0.024039943	0.00041052096
0.12409556	0.023858711	0.00041524917
0.12422705	0.023444162	0.00040845646
0.12435853	0.023745369	0.00041265663
0.12449002	0.024309663	0.00041450182
0.12462151	0.023643639	0.00041234905
0.12475300	0.023574393	0.00041013916
0.12488449	0.023312190	0.00040640263
0.12501598	0.023689517	0.00041158942
0.12514747	0.023741005	0.00040844569
0.12527896	0.023407076	0.00040651586
0.12541044	0.024559494	0.00041632408
0.12554193	0.023611610	0.00040641341
0.12567342	0.023334596	0.00040458720
0.12580491	0.023499611	0.00040857016
0.12593640	0.023234980	0.00040444568
0.12606789	0.023818021	0.00041061208
0.12619938	0.024248298	0.00041115061
0.12633087	0.023860486	0.00041065193
0.12646235	0.023874701	0.00041035417
0.12659384	0.023900894	0.00040503585
0.12672533	0.023994369	0.00041234088
0.12685682	0.022969402	0.00040186445
0.12698831	0.023269809	0.00040532337
0.12711980	0.023556925	0.00040553027
0.12725129	0.023069184	0.00040028719
0.12738277	0.023970952	0.00040935108
0.12751426	0.024409164	0.00041124654
0.12764575	0.023713646	0.00040614495
0.12777724	0.023587999	0.00040418208
0.12790873	0.023813582	0.00040578087
0.12804022	0.023409134	0.00040553733
0.12817171	0.023938086	0.00040679239
0.12830320	0.023679738	0.00040510382
0.12843468	0.023968075	0.00040586353
0.12856617	0.023213369	0.00040034145
0.12869766	0.023537065	0.00040332556
0.12882915	0.023734894	0.00040619655
0.12896064	0.023652272	0.00040290462
0.12909213	0.023650591	0.00040235793
0.12922362	0.023319665	0.00040170735
0.12935511	0.023971775	0.00040650517
0.12948659	0.024120663	0.00040639318
0.12961808	0.024423168	0.00040816232
0.12974957	0.024351662	0.00040671630
0.12988106	0.024204871	0.00040613510
0.13001255	0.023328759	0.00040045633
0.13014404	0.023213600	0.00040160734
0.13027553	0.024314226	0.00040551254
0.13040701	0.024182112	0.00040414370
0.13053850	0.023846208	0.00040391821
0.13066999	0.023736205	0.00040301282
0.13080148	0.024209111	0.00040625765
0.13093297	0.023527939	0.00039862336
0.13106446	0.024254477	0.00040574599
0.13119595	0.023532391	0.00039971095
0.13132744	0.024165804	0.00040456679
0.13145892	0.024444360	0.00040613388
0.13159041	0.023588825	0.00039872475
0.13172190	0.023631500	0.00039793966
0.13185339	0.023598964	0.00040040656
0.13198488	0.023480022	0.00039847922
0.13211637	0.023125686	0.00039729353
0.13224786	0.023175660	0.00039463159
0.13237935	0.023405190	0.00039931118
0.13251083	0.023852493	0.00040014666
0.13264232	0.024290709	0.00040369173
0.13277381	0.024676845	0.00040772386
0.13290530	0.023474983	0.00039522854
0.13303679	0.024385975	0.00040382100
0.13316828	0.024125914	0.00040332625
0.13329977	0.023506899	0.00039584504
0.13343125	0.023903008	0.00040338491
0.13356274	0.023969053	0.00039905128
0.13369423	0.024100234	0.00039954586
0.13382572	0.024338242	0.00040471117
0.13395721	0.024250071	0.00040200028
0.13408870	0.024064913	0.00040283369
0.13422019	0.023460160	0.00039455800
0.13435168	0.024145629	0.00040158398
0.13448316	0.023892148	0.00040056182
0.13461465	0.024325068	0.00040045699
0.13474614	0.023642810	0.00039706342
0.13487763	0.024086936	0.00039871204
0.13500912	0.023317102	0.00039399316
0.13514061	0.023946225	0.00039945582
0.13527210	0.024485460	0.00040274627
0.13540359	0.024146518	0.00039835625
0.13553507	0.024181746	0.00039850941
0.13566656	0.023940949	0.00039721198
0.13579805	0.023414029	0.00039547894
0.13592954	0.023717288	0.00039478827
0.13606103	0.023581337	0.00039692415
0.13619252	0.023547851	0.00039478731
0.13632401	0.024126059	0.00039721007
0.13645549	0.023484648	0.00039567132
0.13658698	0.022974763	0.00038989688
0.13671847	0.023823298	0.00039583466
0.13684996	0.024112389	0.00039736642
0.13698145	0.023331762	0.00039145759
0.13711294	0.023201402	0.00039003093
0.13724443	0.023608060	0.00039455866
0.13737592	0.023295378	0.00039150642
0.13750740	0.023779260	0.00039555974
0.13763889	0.024078098	0.00039605323
0.13777038	0.024071842	0.00039717072
0.13790187	0.023242159	0.00038973640
0.13803336	0.023912968	0.00039411946
0.13816485	0.023681642	0.00039477872
0.13829634	0.023980939	0.00039474983
0.13842783	0.023864257	0.00039487005
0.13855931	0.024107751	0.00039533663
0.13869080	0.023056877	0.00038816558
0.13882229	0.024041167	0.00039456747
0.13895378	0.023245435	0.00038883430
0.13908527	0.023792391	0.00039401397
0.13921676	0.023758579	0.00039242241
0.13934825	0.023426206	0.00039062662
0.13947973	0.023331357	0.00038874059
0.13961122	0.023675413	0.00038970238
0.13974271	0.023865673	0.00039345425
0.13987420	0.022619313	0.00038475792
0.14000569	0.022966522	0.00038313825
0.14013718	0.023825158	0.00039151802
0.14026867	0.023986573	0.00039196766
0.14040016	0.024067973	0.00039355514
0.14053164	0.024033051	0.00039527629
0.14066313	0.023847313	0.00038905821
0.14079462	0.023566732	0.00038879375
0.14092611	0.023973345	0.00039106131
0.14105760	0.023947116	0.00039094183
0.14118909	0.023572840	0.00039016587
0.14132058	0.023480840	0.00038474857
0.14145207	0.023386137	0.00038635391
0.14158355	0.023561661	0.00038635168
0.14171504	0.023819089	0.00038903696
0.14184653	0.023840549	0.00038886571
0.14197802	0.024321871	0.00039125896
0.14210951	0.023764064	0.00038842751
0.14224100	0.023871841	0.00038928213
0.14237249	0.023395961	0.00038515139
0.14250398	0.023309170	0.00038631228
0.14263546	0.023167969	0.00038290565
0.14276695	0.022514557	0.00038100531
0.14289844	0.023286315	0.00038359862
0.14302993	0.024164965	0.00038933578
0.14316142	0.023790618	0.00038753982
0.14329291	0.022729672	0.00037922226
0.14342440	0.023897842	0.00038797191
0.14355588	0.023689423	0.00038682647
0.14368737	0.024053175	0.00038821473
0.14381886	0.023627222	0.00038546790
0.14395035	0.023503633	0.00038226021
0.14408184	0.023918298	0.00038727764
0.14421333	0.023810533	0.00038784338
0.14434482	0.023801588	0.00038456908
0.14447631	0.023194434	0.00038277787
0.14460779	0.023876790	0.00038548113
0.14473928	0.023819022	0.00038582814
0.14487077	0.023267299	0.00038471753
0.14500226	0.023342112	0.00038261240
0.14513375	0.023936456	0.00038882543
0.14526524	0.023931663	0.00038493226
0.14539673	0.023475821	0.00038278783
0.14552822	0.023784610	0.00038847549
0.14565970	0.023078257	0.00038044372
0.14579119	0.023729596	0.00038631999
0.14592268	0.024009198	0.00038636722
0.14605417	0.023868979	0.00038413434
0.14618566	0.023720901	0.00038685448
0.14631715	0.024019931	0.00038578181
0.14644864	0.023736586	0.00038399221
0.14658012	0.023308462	0.00038097325
0.14671161	0.023836619	0.00038452029
0.14684310	0.023741296	0.00038573169
0.14697459	0.023885715	0.00038495610
0.14710608	0.024218845	0.00038677258
0.14723757	0.023783459	0.00038425084
0.14736906	0.023177061	0.00037814437
0.14750055	0.023464194	0.00038283636
0.14763203	0.023048980	0.00037750646
0.14776352	0.023630366	0.00038187037
0.14789501	0.023570239	0.00038256942
0.14802650	0.023825942	0.00038111822
0.14815799	0.023689513	0.00038370118
0.14828948	0.023888566	0.00038252487
0.14842097	0.024183785	0.00038610959
0.14855246	0.023609335	0.00038136048
0.14868394	0.024128376	0.00038219175
0.14881543	0.023336063	0.00037850227
0.14894692	0.023737484	0.00038157943
0.14907841	0.023065843	0.00037592579
0.14920990	0.023574382	0.00037906524
0.14934139	0.023883437	0.00038145584
0.14947288	0.024856662	0.00038973285
0.14960436	0.024322724	0.00038468002
0.14973585	0.023945040	0.00038212919
0.14986734	0.023482277	0.00037995627
0.14999883	0.023580060	0.00037813970
0.15013032	0.023440097	0.00038042500
0.15026181	0.023755807	0.00038088299
0.15039330	0.023801746	0.00038040558
0.15052479	0.023751028	0.00037990424
0.15065627	0.023372927	0.00037734648
0.15078776	0.022786749	0.00037593995
0.15091925	0.023630153	0.00037852048
0.15105074	0.023205382	0.00037559492
0.15118223	0.022922267	0.00037548697
0.15131372	0.024430801	0.00038390808
0.15144521	0.022902723	0.00037505209
0.15157670	0.023395261	0.00037722546
0.15170818	0.023061788	0.00037448992
0.15183967	0.024084722	0.00038043648
0.15197116	0.023634252	0.00037931163
0.15210265	0.023450419	0.00037656106
0.15223414	0.023181677	0.00037469554
0.15236563	0.024297208	0.00038189081
0.15249712	0.023532597	0.00037805088
0.15262860	0.023811734	0.00037877376
0.15276009	0.024078801	0.00038048469
0.15289158	0.024019130	0.00037957259
0.15302307	0.023424392	0.00037483440
0.15315456	0.024248370	0.00038184229
0.15328605	0.023282327	0.00037507873
0.15341754	0.023331785	0.00037523938
0.15354903	0.023413862	0.00037377490
0.15368051	0.023577415	0.00037528809
0.15381200	0.023513516	0.00037475110
0.15394349	0.023593356	0.00037619181
0.15407498	0.023527561	0.00037647800
0.15420647	0.023444825	0.00037297045
0.15433796	0.023512038	0.00037471410
0.15446945	0.023436903	0.00037272833
0.15460094	0.023438045	0.00037627639
0.15473242	0.023156353	0.00037349496
0.15486391	0.023903242	0.00037619673
0.15499540	0.023883862	0.00037662654
0.15512689	0.023806517	0.00037604805
0.15525838	0.023128225	0.00037223761
0.15538987	0.022616807	0.00036789822
0.15552136	0.024237509	0.00037756575
0.15565284	0.023855036	0.00037613214
0.15578433	0.023490726	0.00037341937
0.15591582	0.023986534	0.00037763924
0.15604731	0.023867979	0.00037649264
0.15617880	0.024098097	0.00037643852
0.15631029	0.022986964	0.00037054381
0.15644178	0.024355936	0.00037836834
0.15657327	0.023557489	0.00037475607
0.15670475	0.023027411	0.00036811392
0.15683624	0.022879067	0.00036812050
0.15696773	0.023813496	0.00037527079
0.15709922	0.023631126	0.00037181241
0.15723071	0.023343744	0.00037233907
0.15736220	0.023438067	0.00037097873
0.15749369	0.023815629	0.00037396059
0.15762518	0.023451072	0.00037106118
0.15775666	0.023592597	0.00037213209
0.15788815	0.023991079	0.00037580142
0.15801964	0.023490631	0.00037172982
0.15815113	0.022960339	0.00036808680
0.15828262	0.024037623	0.00037352761
0.15841411	0.023764967	0.00037291233
0.15854560	0.023678837	0.00037249201
0.15867708	0.023791296	0.00037057086
0.15880857	0.023125908	0.00036801633
0.15894006	0.023969340	0.00037260115
0.15907155	0.023926283	0.00037309336
0.15920304	0.023335298	0.00037023820
0.15933453	0.023257660	0.00036921791
0.15946602	0.022861804	0.00036662848
0.15959751	0.023610338	0.00037077793
0.15972899	0.023203195	0.00036702851
0.15986048	0.023552867	0.00037138044
0.15999197	0.023462249	0.00036778240
0.16012346	0.023398095	0.00036965243
0.16025495	0.023261457	0.00036848120
0.16038644	0.023278311	0.00036677945
0.16051793	0.024030259	0.00037445287
0.16064942	0.023785743	0.00036823882
0.16078090	0.023251771	0.00036766018
0.16091239	0.023603674	0.00036976720
0.16104388	0.023773265	0.00036880403
0.16117537	0.023566234	0.00036941869
0.16130686	0.023252802	0.00036501314
0.16143835	0.023588388	0.00036867857
0.16156984	0.023441946	0.00037000963
0.16170133	0.023295076	0.00036541538
0.16183281	0.023232432	0.00036771026
0.16196430	0.023094584	0.00036439921
0.16209579	0.023410312	0.00036698156
0.16222728	0.023246810	0.00036740321
0.16235877	0.023940754	0.00036783596
0.16249026	0.023483075	0.00036652270
0.16262175	0.023350193	0.00036556707
0.16275323	0.023800186	0.00036911486
0.16288472	0.023491810	0.00036713257
0.16301621	0.023254997	0.00036371674
0.16314770	0.023990411	0.00037070162
0.16327919	0.023666625	0.00036720063
0.16341068	0.023846936	0.00036685885
0.16354217	0.023776585	0.00036819964
0.16367366	0.023611729	0.00036659356
0.16380514	0.023716458	0.00036774904
0.16393663	0.022634426	0.00036182592
0.16406812	0.022767155	0.00036043114
0.16419961	0.023610413	0.00036610695
0.16433110	0.023941350	0.00036797291
0.16446259	0.023403310	0.00036535068
0.16459408	0.024006954	0.00036970250
0.16472557	0.023302133	0.00036280270
0.16485705	0.023438582	0.00036493657
0.16498854	0.024144824	0.00036791518
0.16512003	0.023943331	0.00036740846
0.16525152	0.023023824	0.00036394676
0.16538301	0.023561798	0.00036402829
0.16551450	0.023716885	0.00036584128
0.16564599	0.023148631	0.00036306208
0.16577747	0.024002245	0.00036751806
0.16590896	0.023736760	0.00036617197
0.16604045	0.023924800	0.00036545202
0.16617194	0.023414283	0.00036478827
0.16630343	0.023160848	0.00036128873
0.16643492	0.023183220	0.00036169446
0.16656641	0.023585964	0.00036478513
0.16669790	0.023789794	0.00036261358
0.16682938	0.023748250	0.00036508265
0.16696087	0.023296795	0.00036333255
0.16709236	0.023013529	0.00035950354
0.16722385	0.024017352	0.00036607268
0.16735534	0.023279327	0.00036078486
0.16748683	0.023814664	0.00036517192
0.16761832	0.023679699	0.00036548378
0.16774981	0.023749714	0.00036264121
0.16788129	0.023572855	0.00036400175
0.16801278	0.023489086	0.00036104827
0.16814427	0.023359058	0.00036300112
0.16827576	0.023612167	0.00036340863
0.16840725	0.024067516	0.00036531183
0.16853874	0.023851384	0.00036505850
0.16867023	0.023310785	0.00035930844
0.16880171	0.023819455	0.00036391684
0.16893320	0.023357946	0.00036090273
0.16906469	0.022915351	0.00035580943
0.16919618	0.023807965	0.00036439846
0.16932767	0.023083562	0.00035797490
0.16945916	0.023287514	0.00036072503
0.16959065	0.024071807	0.00036666261
0.16972214	0.023884007	0.00036268082
0.16985362	0.023112874	0.00035900168
0.16998511	0.023239897	0.00035766250
0.17011660	0.023196204	0.00035952496
0.17024809	0.023840150	0.00036436042
0.17037958	0.023550698	0.00035999686
0.17051107	0.023391865	0.00036029314
0.17064256	0.023361459	0.00035924427
0.17077405	0.023815691	0.00036291055
0.17090553	0.023560288	0.00036108426
0.17103702	0.023516063	0.00035928183
0.17116851	0.023676228	0.00036049493
0.17130000	0.023304632	0.00035834641
0.17143149	0.022960487	0.00035647910
0.17156298	0.023516093	0.00035950112
0.17169447	0.023644537	0.00035827441
0.17182595	0.023378379	0.00035932135
0.17195744	0.023235318	0.00035806205
0.17208893	0.022894239	0.00035422603
0.17222042	0.023037305	0.00035602499
0.17235191	0.023486361	0.00035838958
0.17248340	0.023485648	0.00035814116
0.17261489	0.023155315	0.00035670364
0.17274638	0.023631606	0.00035781210
0.17287786	0.024015313	0.00036203728
0.17300935	0.023270172	0.00035629936
0.17314084	0.023264371	0.00035729042
0.17327233	0.023074317	0.00035509424
0.17340382	0.022810165	0.00035301276
0.17353531	0.024025186	0.00036121289
0.17366680	0.023881186	0.00035974485
0.17379829	0.023151825	0.00035457670
0.17392977	0.023353902	0.00035814743
0.17406126	0.023323136	0.00035676432
0.17419275	0.023119220	0.00035421899
0.17432424	0.023212172	0.00035398791
0.17445573	0.023261327	0.00035529282
0.17458722	0.023038590	0.00035395833
0.17471871	0.023845406	0.00035759433
0.17485019	0.023140615	0.00035448086
0.17498168	0.022975368	0.00035445226
0.17511317	0.022914714	0.00035342026
0.17524466	0.022992597	0.00035527743
0.17537615	0.022735292	0.00035102638
0.17550764	0.023072573	0.00035285188
0.17563913	0.023091110	0.00035303432
0.17577062	0.023513457	0.00035467365
0.17590210	0.023920514	0.00035822420
0.17603359	0.023318605	0.00035384530
0.17616508	0.023432871	0.00035551021
0.17629657	0.023374179	0.00035522941
0.17642806	0.023433153	0.00035305868
0.17655955	0.022962731	0.00035358313
0.17669104	0.023318647	0.00035309130
0.17682253	0.023327593	0.00035384870
0.17695401	0.023254555	0.00035446542
0.17708550	0.023110451	0.00035114066
0.17721699	0.023679976	0.00035553993
0.17734848	0.023064053	0.00035140445
0.17747997	0.023439972	0.00035491951
0.17761146	0.024040642	0.00035916676
0.17774295	0.023554440	0.00035200850
0.17787443	0.022984680	0.00035097781
0.17800592	0.023510996	0.00035337269
0.17813741	0.023225385	0.00035124207
0.17826890	0.023390027	0.00035488921
0.17840039	0.023444493	0.00035292410
0.17853188	0.023579990	0.00035571120
0.17866337	0.023697095	0.00035511220
0.17879486	0.024054319	0.00035611209
0.17892634	0.022376569	0.00034766506
0.17905783	0.024091695	0.00035573003
0.17918932	0.023546338	0.00035410051
0.17932081	0.023353827	0.00035143927
0.17945230	0.023916244	0.00035635647
0.17958379	0.024081451	0.00035623016
0.17971528	0.023154913	0.00035009528
0.17984677	0.023060315	0.00035109596
0.17997825	0.023315582	0.00035151209
0.18010974	0.023489814	0.00035221862
0.18024123	0.023100344	0.00034907013
0.18037272	0.023432946	0.00034913520
0.18050421	0.023623311	0.00036068815
0.18063570	0.023992079	0.00036413844
0.18076719	0.023121894	0.00036053912
0.18089867	0.023812552	0.00036888419
0.18103016	0.023167208	0.00036510587
0.18116165	0.023834578	0.00037103186
0.18129314	0.023811867	0.00037253371
0.18142463	0.023834983	0.00037321348
0.18155612	0.023101644	0.00037109639
0.18168761	0.023749168	0.00037599883
0.18181910	0.023703583	0.00037738385
0.18195058	0.023346428	0.00037693948
0.18208207	0.023551829	0.00037631792
0.18221356	0.023374612	0.00037865834
0.18234505	0.023882819	0.00038279022
0.18247654	0.024086682	0.00038602935
0.18260803	0.023889361	0.00038496878
0.18273952	0.023189577	0.00038121047
0.18287101	0.023188854	0.00038351439
0.18300249	0.023460027	0.00038563536
0.18313398	0.023706582	0.00038550201
0.18326547	0.023328597	0.00038765621
0.18339696	0.023726497	0.00038814304
0.18352845	0.022673846	0.00038302404
0.18365994	0.023441419	0.00038994478
0.18379143	0.023070055	0.00038742315
0.18392292	0.023701342	0.00039427641
0.18405440	0.022885372	0.00038638191
0.18418589	0.023012283	0.00038996277
0.18431738	0.024071338	0.00039849886
0.18444887	0.024025448	0.00039624796
0.18458036	0.023532389	0.00039468595
0.18471185	0.023610514	0.00039702266
0.18484334	0.023865974	0.00039891341
0.18497482	0.023136824	0.00039626376
0.18510631	0.023470861	0.00039617340
0.18523780	0.023529252	0.00039974808
0.18536929	0.023627626	0.00039495573
0.18550078	0.023104905	0.00038464197
0.18563227	0.023385455	0.00038623043
0.18576376	0.023081822	0.00037709680
0.18589525	0.023607897	0.00038318237
0.18602673	0.023328999	0.00037930718
0.18615822	0.023669837	0.00037972753
0.18628971	0.023107324	0.00037495059
0.18642120	0.023882050	0.00037784235
0.18655269	0.023406634	0.00037596815
0.18668418	0.024237433	0.00037733092
0.18681567	0.022978893	0.00036937832
0.18694716	0.022949561	0.00037005987
0.18707864	0.023559785	0.00036972527
0.18721013	0.022723996	0.00036523142
0.18734162	0.022855471	0.00036642762
0.18747311	0.023601633	0.00036835854
0.18760460	0.023622706	0.00036980725
0.18773609	0.022985069	0.00036235692
0.18786758	0.023578126	0.00036689545
0.18799906	0.023370457	0.00036675040
0.18813055	0.023138989	0.00036227156
0.18826204	0.023048203	0.00036128585
0.18839353	0.023068162	0.00035861831
0.18852502	0.023416720	0.00036261132
0.18865651	0.023816400	0.00036561316
0.18878800	0.023158210	0.00035731300
0.18891949	0.023081785	0.00035805079
0.18905097	0.023808262	0.00036043235
0.18918246	0.022978858	0.00035716806
0.18931395	0.022817454	0.00035626752
0.18944544	0.023338293	0.00035619957
0.18957693	0.023308643	0.00035686561
0.18970842	0.023520253	0.00035616126
0.18983991	0.023517001	0.00035821082
0.18997140	0.023420454	0.00035736318
0.19010288	0.022963982	0.00035053783
0.19023437	0.023227049	0.00035320826
0.19036586	0.022902248	0.00035138753
0.19049735	0.023712826	0.00035435312
0.19062884	0.023095754	0.00035249789
0.19076033	0.023221401	0.00034970538
0.19089182	0.023623389	0.00035281550
0.19102330	0.023483878	0.00035210229
0.19115479	0.023318127	0.00035098688
0.19128628	0.023183982	0.00035084962
0.19141777	0.022302014	0.00034387412
0.19154926	0.023380324	0.00035109288
0.19168075	0.023007057	0.00034874469
0.19181224	0.023899740	0.00035462484
0.19194373	0.023962053	0.00035450834
0.19207521	0.023602857	0.00035048839
0.19220670	0.022928255	0.00034652441
0.19233819	0.023263213	0.00034979187
0.19246968	0.023387172	0.00034952694
0.19260117	0.023031194	0.00034892304
0.19273266	0.023543202	0.00035005901
0.19286415	0.023092204	0.00034724786
0.19299564	0.023193066	0.00035015938
0.19312712	0.023527777	0.00034890015
0.19325861	0.023580542	0.00035069577
0.19339010	0.023128265	0.00034683675
0.19352159	0.022811263	0.00034577129
0.19365308	0.023278090	0.00034933328
0.19378457	0.023228634	0.00034687142
0.19391606	0.024050528	0.00035175286
0.19404754	0.023815878	0.00035075975
0.19417903	0.023607989	0.00035037691
0.19431052	0.023347762	0.00034821543
0.19444201	0.023624896	0.00034896442
0.19457350	0.023451368	0.00034723829
0.19470499	0.022473460	0.00034193197
0.19483648	0.023479073	0.00034701396
0.19496797	0.022663328	0.00034514801
0.19509945	0.023509722	0.00034824289
0.19523094	0.023972172	0.00035027968
0.19536243	0.023260173	0.00034614200
0.19549392	0.023072048	0.00034420474
0.19562541	0.023295110	0.00034659343
0.19575690	0.023014561	0.00034439901
0.19588839	0.023234320	0.00034452508
0.19601988	0.023206102	0.00034421013
0.19615136	0.022620587	0.00033965782
0.19628285	0.022978588	0.00034388473
0.19641434	0.022965244	0.00034337897
0.19654583	0.022977001	0.00034349363
0.19667732	0.022890767	0.00034177718
0.19680881	0.023146642	0.00034605393
0.19694030	0.023553708	0.00034672783
0.19707178	0.022656502	0.00034013056
0.19720327	0.023305324	0.00034416939
0.19733476	0.023568621	0.00034619963
0.19746625	0.023283464	0.00034347447
0.19759774	0.022928664	0.00034236299
0.19772923	0.023693743	0.00034585600
0.19786072	0.023460113	0.00034398624
0.19799221	0.023408010	0.00034528956
0.19812369	0.023553627	0.00034376150
0.19825518	0.023122464	0.00034429825
0.19838667	0.023314625	0.00034250808
0.19851816	0.022663615	0.00033858872
0.19864965	0.023002715	0.00034053460
0.19878114	0.023169456	0.00034210728
0.19891263	0.023535722	0.00034452980
0.19904412	0.023791849	0.00034450981
0.19917560	0.023631757	0.00034484302
0.19930709	0.023345787	0.00034323731
0.19943858	0.023946279	0.00034519972
0.19957007	0.023546739	0.00034424448
0.19970156	0.022831691	0.00033907064
0.19983305	0.023210798	0.00034105075
0.19996454	0.023595178	0.00034286338
0.20009602	0.023219438	0.00034099433
0.20022751	0.023664206	0.00034427221
0.20035900	0.023800957	0.00034454847
0.20049049	0.023337893	0.00034121720
0.20062198	0.023369689	0.00034274168
0.20075347	0.022957965	0.00033814538
0.20088496	0.022974253	0.00034015251
0.20101645	0.023138304	0.00034050117
0.20114793	0.023474506	0.00034115921
0.20127942	0.023271329	0.00034137753
0.20141091	0.023373376	0.00034042566
0.20154240	0.023855960	0.00034434466
0.20167389	0.023499548	0.00034246498
0.20180538	0.023619363	0.00034091077
0.20193687	0.023585782	0.00034236652
0.20206836	0.023423855	0.00034058208
0.20219984	0.022886721	0.00033800105
0.20233133	0.023105969	0.00033998335
0.20246282	0.023433071	0.00033833468
0.20259431	0.022965101	0.00033778920
0.20272580	0.022535665	0.00033474077
0.20285729	0.023278552	0.00033778390
0.20298878	0.023511513	0.00034172308
0.20312027	0.023460149	0.00033750146
0.20325175	0.023031412	0.00033777507
0.20338324	0.023611719	0.00033987177
0.20351473	0.023114565	0.00033778583
0.20364622	0.023432787	0.00033961221
0.20377771	0.023159598	0.00033759399
0.20390920	0.023359146	0.00033927943
0.20404069	0.023160022	0.00033662462
0.20417217	0.023331247	0.00033952378
0.20430366	0.023199526	0.00033882445
0.20443515	0.023622420	0.00033812092
0.20456664	0.023099446	0.00033638921
0.20469813	0.022932850	0.00033680678
0.20482962	0.023728108	0.00033938637
0.20496111	0.023152089	0.00033765648
0.20509260	0.023163386	0.00033473429
0.20522408	0.023717494	0.00033945141
0.20535557	0.023201068	0.00033705411
0.20548706	0.023350937	0.00033658890
0.20561855	0.022938364	0.00033579125
0.20575004	0.022839313	0.00033207142
0.20588153	0.023213684	0.00033608486
0.20601302	0.023338853	0.00033817367
0.20614451	0.022660436	0.00033126427
0.20627599	0.023096221	0.00033548039
0.20640748	0.023270544	0.00033524045
0.20653897	0.022684826	0.00033358244
0.20667046	0.023130451	0.00033585162
0.20680195	0.023690142	0.00033723576
0.20693344	0.023689895	0.00033899814
0.20706493	0.023192924	0.00033533069
0.20719641	0.023262638	0.00033597538
0.20732790	0.023830041	0.00034011743
0.20745939	0.023493440	0.00033600458
0.20759088	0.023147583	0.00033482445
0.20772237	0.022870181	0.00033258348
0.20785386	0.023143205	0.00033381022
0.20798535	0.023349073	0.00033758405
0.20811684	0.023383114	0.00033548359
0.20824832	0.023088167	0.00033359446
0.20837981	0.023465632	0.00033598432
0.20851130	0.023149458	0.00033438596
0.20864279	0.023975870	0.00034028645
0.20877428	0.023255885	0.00033411902
0.20890577	0.023542570	0.00033647678
0.20903726	0.023833926	0.00033720456
0.20916875	0.023110233	0.00033407830
0.20930023	0.023513949	0.00033649014
0.20943172	0.023888448	0.00033629407
0.20956321	0.023389157	0.00033505171
0.20969470	0.023457478	0.00033522904
0.20982619	0.023232664	0.00033304130
0.20995768	0.023682063	0.00033770721
0.21008917	0.022952021	0.00033063148
0.21022065	0.023431779	0.00033409686
0.21035214	0.023279254	0.00033411348
0.21048363	0.023513489	0.00033346196
0.21061512	0.023220899	0.00033549682
0.21074661	0.023359141	0.00033274773
0.21087810	0.023969761	0.00033637957
0.21100959	0.023699551	0.00033768500
0.21114108	0.023398258	0.00033183671
0.21127256	0.023095586	0.00033379729
0.21140405	0.023602909	0.00033351775
0.21153554	0.023933871	0.00033706290
0.21166703	0.023288360	0.00033326585
0.21179852	0.022920955	0.00033093616
0.21193001	0.023125180	0.00033297702
0.21206150	0.023287525	0.00033161590
0.21219299	0.022783143	0.00032885498
0.21232447	0.023506864	0.00033442512
0.21245596	0.023092827	0.00033056086
0.21258745	0.023261603	0.00033226119
0.21271894	0.023787808	0.00033468164
0.21285043	0.023257399	0.00033121869
0.21298192	0.022984125	0.00033135347
0.21311341	0.022883429	0.00032892098
0.21324489	0.022499796	0.00032835457
0.21337638	0.022758900	0.00032707991
0.21350787	0.023189396	0.00033136188
0.21363936	0.023722865	0.00033591783
0.21377085	0.023271464	0.00032984584
0.21390234	0.023364085	0.00033270483
0.21403383	0.023449700	0.00033202069
0.21416532	0.022635851	0.00032806619
0.21429680	0.022883102	0.00032927731
0.21442829	0.023148447	0.00032990288
0.21455978	0.023676650	0.00033275278
0.21469127	0.023064837	0.00032943205
0.21482276	0.022985414	0.00032805298
0.21495425	0.022797468	0.00032836936
0.21508574	0.022951407	0.00032857498
0.21521723	0.023735887	0.00033356109
0.21534871	0.022795750	0.00032924226
0.21548020	0.022798458	0.00032538149
0.21561169	0.023067102	0.00032875443
0.21574318	0.023154743	0.00032945800
0.21587467	0.023830797	0.00033235634
0.21600616	0.023527224	0.00033101433
0.21613765	0.023127140	0.00032672972
0.21626913	0.023591964	0.00033152027
0.21640062	0.023184417	0.00032816310
0.21653211	0.023628785	0.00033104061
0.21666360	0.022922594	0.00032719876
0.21679509	0.023273885	0.00032834874
0.21692658	0.023389388	0.00033028985
0.21705807	0.023179793	0.00032864662
0.21718956	0.023530651	0.00032925901
0.21732104	0.023230465	0.00032928606
0.21745253	0.023245657	0.00032809763
0.21758402	0.023130870	0.00032828903
0.21771551	0.022794009	0.00032604795
0.21784700	0.023528598	0.00032870973
0.21797849	0.023313476	0.00032957029
0.21810998	0.023237542	0.00032772421
0.21824147	0.022774632	0.00032641581
0.21837295	0.022907119	0.00032766936
0.21850444	0.023668631	0.00032899096
0.21863593	0.023008776	0.00032771078
0.21876742	0.023045417	0.00032544061
0.21889891	0.023373403	0.00032810823
0.21903040	0.023286060	0.00032791255
0.21916189	0.023177930	0.00032523317
0.21929337	0.023240767	0.00032742627
0.21942486	0.023069006	0.00032532345
0.21955635	0.022775840	0.00032479527
0.21968784	0.022795644	0.00032587434
0.21981933	0.023390619	0.00032530167
0.21995082	0.023427597	0.00032852875
0.22008231	0.022860306	0.00032359549
0.22021380	0.022852815	0.00032544648
0.22034528	0.022622771	0.00032422467
0.22047677	0.023747682	0.00032602784
0.22060826	0.023737486	0.00032945222
0.22073975	0.023643767	0.00032814518
0.22087124	0.024028428	0.00033067625
0.22100273	0.023150881	0.00032569642
0.22113422	0.022920647	0.00032318910
0.22126571	0.022973590	0.00032422879
0.22139719	0.023274053	0.00032681768
0.22152868	0.023566914	0.00032722336
0.22166017	0.022989452	0.00032434381
0.22179166	0.023396323	0.00032480656
0.22192315	0.023267220	0.00032584023
0.22205464	0.022761836	0.00032301954
0.22218613	0.023138692	0.00032493027
0.22231761	0.022982863	0.00032238375
0.22244910	0.022797543	0.00032278580
0.22258059	0.023432798	0.00032625584
0.22271208	0.023089698	0.00032549852
0.22284357	0.022711501	0.00032223989
0.22297506	0.023585442	0.00032774161
0.22310655	0.022881918	0.00032060067
0.22323804	0.023641299	0.00032663729
0.22336952	0.022900910	0.00032457901
0.22350101	0.023021553	0.00032295357
0.22363250	0.023422914	0.00032516219
0.22376399	0.022648381	0.00031999485
0.22389548	0.022749499	0.00032213659
0.22402697	0.023169444	0.00032502155
0.22415846	0.023009333	0.00032226248
0.22428995	0.023169821	0.00032364901
0.22442143	0.022850845	0.00031982186
0.22455292	0.023361653	0.00032426312
0.22468441	0.023320365	0.00032388251
0.22481590	0.023340316	0.00032553869
0.22494739	0.023242314	0.00032242499
0.22507888	0.023071958	0.00032289191
0.22521037	0.023129913	0.00032199056
0.22534186	0.022956139	0.00032230482
0.22547334	0.022770410	0.00032060167
0.22560483	0.023497222	0.00032230381
0.22573632	0.023614716	0.00032516934
0.22586781	0.022994975	0.00032094286
0.22599930	0.023252855	0.00032376700
0.22613079	0.023626706	0.00032386520
0.22626228	0.022989657	0.00032183639
0.22639376	0.023123680	0.00032198951
0.22652525	0.022756306	0.00031986360
0.22665674	0.023406277	0.00032398408
0.22678823	0.022828771	0.00031928576
0.22691972	0.022727698	0.00031886211
0.22705121	0.023346427	0.00032220577
0.22718270	0.022817259	0.00032062105
0.22731419	0.023783225	0.00032611078
0.22744567	0.023140763	0.00032147513
0.22757716	0.022913039	0.00031834907
0.22770865	0.023405630	0.00032340932
0.22784014	0.023027455	0.00031933121
0.22797163	0.022733521	0.00031969480
0.22810312	0.023601465	0.00032220634
0.22823461	0.022843187	0.00031910337
0.22836610	0.023069805	0.00032154526
0.22849758	0.022797756	0.00031760480
0.22862907	0.023047899	0.00032076795
0.22876056	0.022730112	0.00031640029
0.22889205	0.023132448	0.00032055706
0.22902354	0.023269219	0.00032232018
0.22915503	0.023625453	0.00032138638
0.22928652	0.023288439	0.00032216604
0.22941800	0.022865570	0.00031823224
0.22954949	0.022935827	0.00031890028
0.22968098	0.022785034	0.00031824882
0.22981247	0.023549922	0.00032164750
0.22994396	0.023812502	0.00032452088
0.23007545	0.023952045	0.00032745512
0.23020694	0.022308337	0.00032125039
0.23033843	0.022746426	0.00032749100
0.23046991	0.023017388	0.00032968030
0.23060140	0.023227599	0.00033341564
0.23073289	0.023188003	0.00033338724
0.23086438	0.022651757	0.00033170271
0.23099587	0.023785516	0.00034187500
0.23112736	0.022985807	0.00033625715
0.23125885	0.023043297	0.00033964809
0.23139034	0.023486013	0.00034191573
0.23152182	0.023142876	0.00033947484
0.23165331	0.023685036	0.00034584192
0.23178480	0.022332632	0.00033763607
0.23191629	0.023547030	0.00034642606
0.23204778	0.023428109	0.00034636079
0.23217927	0.023174563	0.00034462520
0.23231076	0.022753419	0.00034520774
0.23244224	0.023251442	0.00034704028
0.23257373	0.022534382	0.00034351604
0.23270522	0.023286580	0.00034864243
0.23283671	0.022932141	0.00034518180
0.23296820	0.022969526	0.00034681776
0.23309969	0.023305026	0.00034815415
0.23323118	0.023114023	0.00034588949
0.23336267	0.022598120	0.00034496337
0.23349415	0.023047424	0.00034571081
0.23362564	0.023486101	0.00035120536
0.23375713	0.024043165	0.00035258103
0.23388862	0.022898729	0.00034662511
0.23402011	0.022980984	0.00034817065
0.23415160	0.023501424	0.00035010186
0.23428309	0.023033992	0.00035016195
0.23441458	0.023088028	0.00034764540
0.23454606	0.022670791	0.00034679949
0.23467755	0.023319787	0.00035044245
0.23480904	0.023308687	0.00035087291
0.23494053	0.022484124	0.00034646942
0.23507202	0.023330013	0.00035131267
0.23520351	0.023178794	0.00035030042
0.23533500	0.023372539	0.00035267165
0.23546648	0.023300841	0.00035121294
0.23559797	0.024123856	0.00035774216
0.23572946	0.023801835	0.00035515931
0.23586095	0.022737299	0.00034867329
0.23599244	0.023186963	0.00035352819
0.23612393	0.023328944	0.00035257427
0.23625542	0.023231999	0.00035365545
0.23638691	0.022780312	0.00035018687
0.23651839	0.023688559	0.00035519940
0.23664988	0.023262786	0.00035320545
0.23678137	0.022624914	0.00035039231
0.23691286	0.022476072	0.00034919608
0.23704435	0.023288586	0.00035491390
0.23717584	0.023029505	0.00035160123
0.23730733	0.023357147	0.00035518471
0.23743882	0.023501955	0.00035575086
0.23757030	0.023042267	0.00035459930
0.23770179	0.022945513	0.00035431659
0.23783328	0.022827278	0.00035192099
0.23796477	0.022951413	0.00035386954
0.23809626	0.022427140	0.00034928973
0.23822775	0.022858239	0.00035444278
0.23835924	0.022872577	0.00035594084
0.23849072	0.022880159	0.00035139353
0.23862221	0.023429179	0.00035684466
0.23875370	0.023506295	0.00035702126
0.23888519	0.023053230	0.00035555465
0.23901668	0.023004022	0.00035724713
0.23914817	0.023081822	0.00035287411
0.23927966	0.023677806	0.00036044186
0.23941115	0.023165294	0.00035695135
0.23954263	0.023207083	0.00035730100
0.23967412	0.023632542	0.00036038186
0.23980561	0.023279732	0.00035554822
0.23993710	0.023397801	0.00035876695
0.24006859	0.023185273	0.00035708638
0.24020008	0.022889663	0.00035672845
0.24033157	0.022941364	0.00035642837
0.24046306	0.023771985	0.00036037157
0.24059454	0.023140112	0.00035736170
0.24072603	0.023681546	0.00036188238
0.24085752	0.022991666	0.00035587152
0.24098901	0.023328453	0.00036112136
0.24112050	0.023549191	0.00035873791
0.24125199	0.023947218	0.00036280616
0.24138348	0.023386537	0.00036094732
0.24151496	0.023257568	0.00035795290
0.24164645	0.023536978	0.00036168045
0.24177794	0.022837339	0.00035576632
0.24190943	0.023579733	0.00036149676
0.24204092	0.023453147	0.00036138747
0.24217241	0.023128911	0.00035833106
0.24230390	0.023416449	0.00036146418
0.24243539	0.022417269	0.00035381649
0.24256687	0.022859988	0.00035845363
0.24269836	0.023280042	0.00036069144
0.24282985	0.023084054	0.00035822719
0.24296134	0.022995390	0.00035906320
0.24309283	0.022728635	0.00035831409
0.24322432	0.022796419	0.00035682300
0.24335581	0.023277704	0.00036297997
0.24348730	0.023104417	0.00036014897
0.24361878	0.023380319	0.00036231774
0.24375027	0.022764857	0.00035783869
0.24388176	0.023197257	0.00036081334
0.24401325	0.023217886	0.00036399067
0.24414474	0.022655984	0.00035669163
0.24427623	0.023306654	0.00036280057
0.24440772	0.024081003	0.00036597418
0.24453920	0.023022485	0.00036117109
0.24467069	0.023380317	0.00036463221
0.24480218	0.023199899	0.00036058842
0.24493367	0.023483139	0.00036247245
0.24506516	0.022853721	0.00035926369
0.24519665	0.022745652	0.00035917638
0.24532814	0.023361311	0.00036395991
0.24545963	0.022918296	0.00036094326
0.24559111	0.023523780	0.00036381366
0.24572260	0.023269943	0.00036160459
0.24585409	0.022899710	0.00035930287
0.24598558	0.022522057	0.00035941414
0.24611707	0.023230819	0.00036204172
0.24624856	0.023150894	0.00036091790
0.24638005	0.022880461	0.00036159991
0.24651154	0.022703158	0.00035897365
0.24664302	0.023332653	0.00036432520
0.24677451	0.022942954	0.00036131240
0.24690600	0.022958257	0.00036195706
0.24703749	0.022786934	0.00036218843
0.24716898	0.023085230	0.00036046725
0.24730047	0.023297741	0.00036574019
0.24743196	0.022956039	0.00036209154
0.24756345	0.022935499	0.00036153696
0.24769493	0.023064212	0.00036497572
0.24782642	0.023328235	0.00036303739
0.24795791	0.022739584	0.00036260134
0.24808940	0.023512961	0.00036676996
0.24822089	0.022998462	0.00036246493
0.24835238	0.022775467	0.00036254500
0.24848387	0.022908583	0.00036188278
0.24861535	0.022899591	0.00036431631
0.24874684	0.022650484	0.00036150728
0.24887833	0.022507203	0.00035965870
0.24900982	0.022260703	0.00036033755
0.24914131	0.023700813	0.00036753589
0.24927280	0.022824510	0.00036404745
0.24940429	0.023366282	0.00036621248
0.24953578	0.022869138	0.00036311674
0.24966726	0.022600158	0.00036302272
0.24979875	0.023497856	0.00036606202
0.24993024	0.023247345	0.00036801804
0.25006173	0.023005335	0.00036251709
0.25019322	0.023309544	0.00036690461
0.25032471	0.023511815	0.00037046713
0.25045620	0.022309776	0.00035914623
0.25058769	0.023281420	0.00036744415
0.25071917	0.023019112	0.00036417971
0.25085066	0.023101545	0.00036437940
0.25098215	0.023115812	0.00036611517
0.25111364	0.022704946	0.00036181517
0.25124513	0.022277903	0.00036231026
0.25137662	0.023093118	0.00036561902
0.25150811	0.023318943	0.00036672075
0.25163959	0.023328221	0.00036755953
0.25177108	0.023150826	0.00036443529
0.25190257	0.023324831	0.00036786949
0.25203406	0.023600563	0.00036977706
0.25216555	0.023465382	0.00036687755
0.25229704	0.023291045	0.00036872974
0.25242853	0.022982195	0.00036540494
0.25256002	0.022871609	0.00036597132
0.25269150	0.023333002	0.00036791920
0.25282299	0.022812055	0.00036386782
0.25295448	0.023421972	0.00037151933
0.25308597	0.023789976	0.00036890509
0.25321746	0.023075749	0.00036742278
0.25334895	0.024287569	0.00037502618
0.25348044	0.024088563	0.00037245566
0.25361193	0.023381335	0.00036892962
0.25374341	0.023261304	0.00036765257
0.25387490	0.022917150	0.00036525241
0.25400639	0.022702018	0.00037190901
0.25413788	0.023224081	0.00037829776
0.25426937	0.022893113	0.00038036832
0.25440086	0.022429292	0.00037994237
0.25453235	0.022808971	0.00038591247
0.25466383	0.023053948	0.00039108597
0.25479532	0.022944971	0.00039106407
0.25492681	0.023422566	0.00039606306
0.25505830	0.023153717	0.00039553603
0.25518979	0.023312568	0.00039987714
0.25532128	0.023699508	0.00040384062
0.25545277	0.022541488	0.00039915052
0.25558426	0.023311296	0.00040394578
0.25571574	0.023001867	0.00040412265
0.25584723	0.023396201	0.00040736430
0.25597872	0.023503170	0.00041184494
0.25611021	0.023287888	0.00041033305
0.25624170	0.023117288	0.00041177641
0.25637319	0.022928440	0.00041336064
0.25650468	0.023322333	0.00041602409
0.25663617	0.022765948	0.00041546164
0.25676765	0.023382310	0.00041860151
0.25689914	0.022660498	0.00041700930
0.25703063	0.022149866	0.00041692283
0.25716212	0.022796492	0.00042110564
0.25729361	0.022681778	0.00042199468
0.25742510	0.023124859	0.00042649786
0.25755659	0.022913028	0.00042735416
0.25768807	0.023333064	0.00043115485
0.25781956	0.023649725	0.00043353831
0.25795105	0.023713621	0.00043436595
0.25808254	0.023139859	0.00043545541
0.25821403	0.023546132	0.00043570911
0.25834552	0.022795417	0.00043388454
0.25847701	0.023495335	0.00043771217
0.25860850	0.023745446	0.00044079102
0.25873998	0.023649301	0.00044206201
0.25887147	0.023680762	0.00044381494
0.25900296	0.023756027	0.00044321158
0.25913445	0.022596406	0.00043614692
0.25926594	0.023683020	0.00044495302
0.25939743	0.022665444	0.00043930438
0.25952892	0.022663959	0.00043788386
0.25966041	0.022889599	0.00044470373
0.25979189	0.023762581	0.00044798796
0.25992338	0.023275590	0.00044731922
0.26005487	0.022558414	0.00044172295
0.26018636	0.023069906	0.00044899613
0.26031785	0.022791241	0.00044409772
0.26044934	0.022920088	0.00044470481
0.26058083	0.022586097	0.00044482903
0.26071231	0.023193367	0.00045175034
0.26084380	0.023314639	0.00045119277
0.26097529	0.023681813	0.00045609812
0.26110678	0.022801633	0.00044912311
0.26123827	0.023140451	0.00045256375
0.26136976	0.024078732	0.00045991411
0.26150125	0.023358000	0.00045729821
0.26163274	0.024090129	0.00046337620
0.26176422	0.022228411	0.00044669788
0.26189571	0.023643040	0.00046157947
0.26202720	0.023209734	0.00045616967
0.26215869	0.022405101	0.00044975280
0.26229018	0.022440044	0.00045292476
0.26242167	0.023170036	0.00045816252
0.26255316	0.022808571	0.00045739392
0.26268465	0.023369591	0.00046544860
0.26281613	0.023844019	0.00046496365
0.26294762	0.022933159	0.00045965597
0.26307911	0.022275453	0.00045408075
0.26321060	0.022179542	0.00045823044
0.26334209	0.022710455	0.00046252516
0.26347358	0.022468120	0.00045724202
0.26360507	0.023042911	0.00046449346
0.26373655	0.023394167	0.00046877309
0.26386804	0.022916403	0.00046523258
0.26399953	0.023667988	0.00047306040
0.26413102	0.023106442	0.00046750152
0.26426251	0.022225062	0.00046035220
0.26439400	0.021911472	0.00045729281
0.26452549	0.022866429	0.00046904034
0.26465698	0.022871819	0.00047137721
0.26478846	0.022107491	0.00045983175
0.26491995	0.022742470	0.00047176628
0.26505144	0.023994983	0.00047765062
0.26518293	0.023848768	0.00048019088
0.26531442	0.023006226	0.00047548612
0.26544591	0.023386728	0.00047513421
[truncated: 567 more rows]
