# Supplementary material for: Invariant surface glycoprotein 65 of Trypanosoma brucei is a complement C3 receptor
Source: Nat Commun. 2022 Aug 29;13:5085. doi: 10.1038/s41467-022-32728-9 (PMC9424271; doi:10.1038/s41467-022-32728-9)
Supplement: Supplementary file 4 — supplementary data 2 [file 41467_2022_32728_MOESM4_ESM.zip › b21-414646_00081.dat]

0.0026000000	39.459660	0.13597728
0.0027314887	28.641488	0.10641292
0.0028629774	22.050537	0.089278552
0.0029944661	17.158142	0.075581396
0.0031259548	12.199733	0.058565316
0.0032574435	10.810133	0.057064034
0.0033889322	8.6961801	0.048382347
0.0035204209	11.453108	0.048343427
0.0036519096	12.268299	0.046429877
0.0037833983	9.9622251	0.039446392
0.0039148870	8.1707109	0.034470051
0.0040463757	6.6586112	0.029936397
0.0041778644	5.4638085	0.025417187
0.0043093531	4.5705103	0.022824039
0.0044408418	3.7813338	0.019966574
0.0045723305	3.0909817	0.018052163
0.0047038192	2.8950777	0.016721150
0.0048353079	2.4773352	0.015016084
0.0049667966	2.2035368	0.014111326
0.0050982853	1.8740500	0.012328209
0.0052297740	1.7585642	0.012098431
0.0053612627	1.4955209	0.010773930
0.0054927514	1.3792388	0.010072267
0.0056242401	1.2345858	0.0095018756
0.0057557288	1.1734825	0.0090070905
0.0058872175	1.0584901	0.0084398795
0.0060187062	1.0047603	0.0082010999
0.0061501949	0.90372570	0.0074500039
0.0062816836	0.87680996	0.0075039759
0.0064131723	0.80352752	0.0070419877
0.0065446610	0.77258385	0.0068061798
0.0066761496	0.75944929	0.0067163208
0.0068076383	0.72340764	0.0064063546
0.0069391270	0.68353513	0.0063274018
0.0070706157	0.65663251	0.0061035238
0.0072021044	0.62652925	0.0058962400
0.0073335931	0.61492046	0.0058159071
0.0074650818	0.56382373	0.0054069044
0.0075965705	0.55266206	0.0053975434
0.0077280592	0.53972998	0.0053119324
0.0078595479	0.50920022	0.0050361587
0.0079910366	0.49300748	0.0049849623
0.0081225253	0.45850007	0.0046698280
0.0082540140	0.46324909	0.0047206460
0.0083855027	0.44988171	0.0046698287
0.0085169914	0.41229204	0.0043791525
0.0086484801	0.39458204	0.0042529099
0.0087799688	0.38109515	0.0041058755
0.0089114575	0.37981514	0.0041206433
0.0090429462	0.35336217	0.0039467644
0.0091744349	0.34072573	0.0038422284
0.0093059236	0.32555570	0.0037114979
0.0094374123	0.31829341	0.0036455636
0.0095689010	0.30185916	0.0034930291
0.0097003897	0.28975382	0.0034499392
0.0098318784	0.27366506	0.0033048540
0.0099633671	0.27310215	0.0032655949
0.010094856	0.25726160	0.0031597371
0.010226345	0.24407921	0.0030048627
0.010357833	0.23765499	0.0030416140
0.010489322	0.22369455	0.0028641153
0.010620811	0.21460692	0.0027854589
0.010752299	0.20489825	0.0027099055
0.010883788	0.19279909	0.0025747774
0.011015277	0.19009448	0.0026028131
0.011146765	0.17672053	0.0024320362
0.011278254	0.17569432	0.0024153987
0.011409743	0.16616183	0.0023246808
0.011541231	0.15891782	0.0022393900
0.011672720	0.14560425	0.0021489207
0.011804209	0.13673110	0.0020036146
0.011935698	0.13002213	0.0019495521
0.012067186	0.12426290	0.0018945510
0.012198675	0.12102818	0.0018092140
0.012330164	0.11579196	0.0017738727
0.012461652	0.11452745	0.0017432868
0.012593141	0.10549760	0.0016358672
0.012724630	0.10656247	0.0016444897
0.012856118	0.10011887	0.0015433984
0.012987607	0.097344351	0.0015403026
0.013119096	0.094468413	0.0014833279
0.013250585	0.090973237	0.0014396723
0.013382073	0.088607090	0.0014265481
0.013513562	0.084099905	0.0013673409
0.013645051	0.083428591	0.0013717405
0.013776539	0.080520382	0.0013401451
0.013908028	0.077867669	0.0012956345
0.014039517	0.078444274	0.0012945176
0.014171005	0.073555911	0.0012445645
0.014302494	0.074686720	0.0012561683
0.014433983	0.071791079	0.0012328362
0.014565472	0.071489773	0.0012052992
0.014696960	0.068928828	0.0011896612
0.014828449	0.067131072	0.0011565669
0.014959938	0.065949115	0.0011539696
0.015091426	0.064125798	0.0011400144
0.015222915	0.063104565	0.0011035222
0.015354404	0.064633758	0.0011203830
0.015485892	0.061054580	0.0010802951
0.015617381	0.061155942	0.0010854776
0.015748870	0.059804270	0.0010726962
0.015880359	0.061149589	0.0010670441
0.016011847	0.057664067	0.0010378195
0.016143336	0.055053705	0.0010026174
0.016274825	0.052614776	0.00098364246
0.016406313	0.054859692	0.00099545510
0.016537802	0.052886010	0.00096975399
0.016669291	0.052557064	0.00096500675
0.016800779	0.054298861	0.00097884004
0.016932268	0.058775673	0.0010114054
0.017063757	0.058386962	0.0010082550
0.017195246	0.059583043	0.0010089737
0.017326734	0.055873931	0.00097793437
0.017458223	0.056188755	0.00097452091
0.017589712	0.057677678	0.00098052856
0.017721200	0.052963183	0.00094557216
0.017852689	0.056644968	0.00095472508
0.017984178	0.053618204	0.00094163450
0.018115666	0.053321224	0.00093325256
0.018247155	0.052343514	0.00091880495
0.018378644	0.051807814	0.00091620780
0.018510133	0.051921988	0.00090654380
0.018641621	0.051400370	0.00089975830
0.018773110	0.050776656	0.00089116075
0.018904599	0.050221018	0.00088443984
0.019036087	0.051538817	0.00089174448
0.019167576	0.048145456	0.00085453027
0.019299065	0.049597007	0.00086343885
0.019430553	0.047560718	0.00085262494
0.019562042	0.046753701	0.00083549989
0.019693531	0.046787691	0.00083595803
0.019825019	0.047356824	0.00083296360
0.019956508	0.046824196	0.00082433222
0.020087997	0.045363117	0.00081718007
0.020219486	0.043446562	0.00079261843
0.020350974	0.045023930	0.00081197417
0.020482463	0.043612179	0.00078499504
0.020613952	0.041978167	0.00076889166
0.020745440	0.043823633	0.00079060266
0.020876929	0.042455986	0.00076818907
0.021008418	0.042066630	0.00076867215
0.021139906	0.041042958	0.00075541646
0.021271395	0.040994271	0.00074769706
0.021402884	0.041496590	0.00075476558
0.021534373	0.040624336	0.00074257804
0.021665861	0.041347622	0.00074725566
0.021797350	0.039856931	0.00073221152
0.021928839	0.039562399	0.00071852372
0.022060327	0.039167683	0.00072579718
0.022191816	0.038328098	0.00070821168
0.022323305	0.037503391	0.00070391766
0.022454793	0.037776514	0.00070204962
0.022586282	0.037904950	0.00069750262
0.022717771	0.036292241	0.00068853925
0.022849260	0.035582285	0.00067326989
0.022980748	0.037012056	0.00068825814
0.023112237	0.036376899	0.00067866162
0.023243726	0.038028426	0.00068841305
0.023375214	0.038116077	0.00069234899
0.023506703	0.037894484	0.00068525622
0.023638192	0.037482242	0.00068263902
0.023769680	0.036999791	0.00067690959
0.023901169	0.036616016	0.00066955256
0.024032658	0.037054219	0.00067562269
0.024164147	0.037186066	0.00067075176
0.024295635	0.038435214	0.00067801162
0.024427124	0.036461430	0.00066013048
0.024558613	0.036070822	0.00065196640
0.024690101	0.035825175	0.00065864979
0.024821590	0.036654526	0.00065629067
0.024953079	0.037182426	0.00065734037
0.025084567	0.037041923	0.00065763575
0.025216056	0.034971926	0.00063497621
0.025347545	0.034692653	0.00063764154
0.025479034	0.035930699	0.00064260944
0.025610522	0.036097794	0.00063706319
0.025742011	0.035646083	0.00063600154
0.025873500	0.035252176	0.00062804545
0.026004988	0.034588276	0.00062558839
0.026136477	0.035835917	0.00063443695
0.026267966	0.034840863	0.00062014159
0.026399454	0.035256008	0.00062617484
0.026530943	0.035156994	0.00062054748
0.026662432	0.034400544	0.00061547433
0.026793920	0.034989254	0.00061893150
0.026925409	0.034782066	0.00061227605
0.027056898	0.033802000	0.00060838590
0.027188387	0.034141393	0.00060218313
0.027319875	0.034682081	0.00061202944
0.027451364	0.034893472	0.00061017591
0.027582853	0.033878303	0.00059866353
0.027714341	0.034582445	0.00060282194
0.027845830	0.034025318	0.00059558243
0.027977319	0.032903045	0.00058879117
0.028108807	0.033872425	0.00059217644
0.028240296	0.033714946	0.00059055499
0.028371785	0.032554838	0.00058103385
0.028503274	0.034016856	0.00059120744
0.028634762	0.033444901	0.00058295783
0.028766251	0.034329521	0.00059130489
0.028897740	0.032883306	0.00057325495
0.029029228	0.034322676	0.00058665105
0.029160717	0.032793255	0.00057561984
0.029292206	0.033966980	0.00058020038
0.029423694	0.033627949	0.00057928413
0.029555183	0.032298142	0.00056096035
0.029686672	0.033380333	0.00057456297
0.029818161	0.033260292	0.00057242671
0.029949649	0.033098327	0.00056724451
0.030081138	0.032305397	0.00056083138
0.030212627	0.032548103	0.00055715442
0.030344115	0.032518906	0.00056052031
0.030475604	0.032650754	0.00055956292
0.030607093	0.032575740	0.00055630383
0.030738581	0.032573199	0.00055744724
0.030870070	0.031447819	0.00054392298
0.031001559	0.032710577	0.00055372918
0.031133048	0.032416056	0.00055395282
0.031264536	0.031512907	0.00054312766
0.031396025	0.032124185	0.00054868629
0.031527514	0.031522535	0.00053983269
0.031659002	0.032109695	0.00054248282
0.031790491	0.031746409	0.00054370753
0.031921980	0.031669554	0.00053642065
0.032053468	0.032038644	0.00054211937
0.032184957	0.031677777	0.00053447391
0.032316446	0.031357550	0.00052901285
0.032447935	0.032824881	0.00054523415
0.032579423	0.030783057	0.00052574769
0.032710912	0.032272134	0.00053717311
0.032842401	0.031265943	0.00052762739
0.032973889	0.031191825	0.00052290382
0.033105378	0.030878456	0.00052429788
0.033236867	0.030398791	0.00051775938
0.033368355	0.031200709	0.00053180486
0.033499844	0.030661512	0.00052650458
0.033631333	0.029972205	0.00052236726
0.033762822	0.030117907	0.00052935217
0.033894310	0.030247510	0.00052810418
0.034025799	0.029717154	0.00052501914
0.034157288	0.030581681	0.00053123725
0.034288776	0.030146333	0.00052683554
0.034420265	0.030125645	0.00053272044
0.034551754	0.029842431	0.00052552502
0.034683242	0.029116809	0.00052209112
0.034814731	0.029651597	0.00052264449
0.034946220	0.030991748	0.00053505590
0.035077708	0.030184993	0.00053417477
0.035209197	0.029488360	0.00052540220
0.035340686	0.029741283	0.00052417242
0.035472175	0.029023718	0.00052977256
0.035603663	0.029247427	0.00053368538
0.035735152	0.029169821	0.00053964008
0.035866641	0.028919063	0.00053766860
0.035998129	0.029000306	0.00053443478
0.036129618	0.029005609	0.00053975885
0.036261107	0.028828177	0.00053428959
0.036392595	0.029220575	0.00054614807
0.036524084	0.029573458	0.00054615578
0.036655573	0.028943748	0.00053814289
0.036787062	0.029306340	0.00054603949
0.036918550	0.029781597	0.00054553243
0.037050039	0.029518349	0.00055040890
0.037181528	0.029722315	0.00054807776
0.037313016	0.030341697	0.00055560268
0.037444505	0.028109283	0.00054097290
0.037575994	0.028807358	0.00054075451
0.037707482	0.029358578	0.00055185147
0.037838971	0.028515004	0.00054679884
0.037970460	0.027785325	0.00053786568
0.038101949	0.028574883	0.00054671945
0.038233437	0.028430624	0.00053990582
0.038364926	0.029627891	0.00054507681
0.038496415	0.028719957	0.00053690661
0.038627903	0.027908114	0.00052386697
0.038759392	0.029850802	0.00054301066
0.038890881	0.029778592	0.00053614570
0.039022369	0.029440860	0.00053793542
0.039153858	0.029075101	0.00052978090
0.039285347	0.029564374	0.00053009681
0.039416836	0.029206669	0.00053060562
0.039548324	0.028829098	0.00052511731
0.039679813	0.029757143	0.00052802464
0.039811302	0.029847904	0.00053328778
0.039942790	0.029792784	0.00052967319
0.040074279	0.028787479	0.00052372132
0.040205768	0.028987574	0.00052191033
0.040337256	0.029176883	0.00052042518
0.040468745	0.030245228	0.00053200027
0.040600234	0.029483383	0.00052216696
0.040731723	0.028876066	0.00051949018
0.040863211	0.029250516	0.00052143772
0.040994700	0.028677283	0.00051444846
0.041126189	0.029096644	0.00052080863
0.041257677	0.029539539	0.00051958167
0.041389166	0.030033801	0.00052241005
0.041520655	0.028064258	0.00050848488
0.041652143	0.028682014	0.00051102430
0.041783632	0.029104646	0.00051607903
0.041915121	0.029663858	0.00051812526
0.042046610	0.029405449	0.00051913524
0.042178098	0.028165509	0.00050831057
0.042309587	0.029950457	0.00051885305
0.042441076	0.028756830	0.00050898010
0.042572564	0.029104653	0.00051173832
0.042704053	0.029014409	0.00050874174
0.042835542	0.028987375	0.00051060420
0.042967030	0.028714031	0.00050511760
0.043098519	0.028723997	0.00050837958
0.043230008	0.028570361	0.00050561411
0.043361496	0.029102083	0.00050533627
0.043492985	0.029012861	0.00050977271
0.043624474	0.029361587	0.00050865572
0.043755963	0.029561997	0.00051267752
0.043887451	0.029051721	0.00050470815
0.044018940	0.029324426	0.00050626649
0.044150429	0.029422346	0.00051134050
0.044281917	0.029538932	0.00050779037
0.044413406	0.028459418	0.00050092274
0.044544895	0.029547209	0.00050633461
0.044676383	0.028440793	0.00049889309
0.044807872	0.029221030	0.00050596954
0.044939361	0.028830901	0.00049980073
0.045070850	0.029005143	0.00050227385
0.045202338	0.029163497	0.00050135630
0.045333827	0.028722882	0.00049560309
0.045465316	0.029416483	0.00050654457
0.045596804	0.028791504	0.00049954685
0.045728293	0.028113790	0.00049051520
0.045859782	0.028016131	0.00049226732
0.045991270	0.029393115	0.00049693673
0.046122759	0.029387945	0.00050234934
0.046254248	0.028880069	0.00050520746
0.046385737	0.028274478	0.00050345460
0.046517225	0.029496720	0.00051282584
0.046648714	0.029545480	0.00051646004
0.046780203	0.029179624	0.00051912532
0.046911691	0.029798549	0.00052267431
0.047043180	0.029024241	0.00051554703
0.047174669	0.030592347	0.00053042944
0.047306157	0.029638182	0.00052322612
0.047437646	0.030409159	0.00053117240
0.047569135	0.029074446	0.00052516281
0.047700624	0.029477967	0.00052380201
0.047832112	0.029039781	0.00052541374
0.047963601	0.028641304	0.00051869225
0.048095090	0.029171383	0.00052734482
0.048226578	0.029516458	0.00053177683
0.048358067	0.029165351	0.00052437812
0.048489556	0.029791181	0.00053124118
0.048621044	0.029124761	0.00052625578
0.048752533	0.029719034	0.00053809678
0.048884022	0.029948118	0.00053675826
0.049015511	0.028399032	0.00052463577
0.049146999	0.029244001	0.00053243887
0.049278488	0.028849762	0.00052890313
0.049409977	0.029196119	0.00053518389
0.049541465	0.029833989	0.00053827676
0.049672954	0.029059692	0.00053443706
0.049804443	0.029672383	0.00053663404
0.049935931	0.028893288	0.00053338273
0.050067420	0.029554330	0.00054016280
0.050198909	0.029215895	0.00053719141
0.050330398	0.029450583	0.00053684148
0.050461886	0.029472542	0.00053616521
0.050593375	0.029190375	0.00053801489
0.050724864	0.029790634	0.00054487383
0.050856352	0.029043599	0.00053934078
0.050987841	0.029503925	0.00053897755
0.051119330	0.030096430	0.00054625146
0.051250818	0.029973419	0.00054745747
0.051382307	0.029320246	0.00054295858
0.051513796	0.029529320	0.00054241214
0.051645284	0.028296542	0.00053173523
0.051776773	0.028967011	0.00053814873
0.051908262	0.028750023	0.00053770440
0.052039751	0.028475847	0.00053704692
0.052171239	0.028536118	0.00053711938
0.052302728	0.029859249	0.00055094508
0.052434217	0.030405035	0.00054903574
0.052565705	0.029925958	0.00054986968
0.052697194	0.029649103	0.00054649058
0.052828683	0.030184720	0.00055321425
0.052960171	0.029228537	0.00054265846
0.053091660	0.027762831	0.00052807809
0.053223149	0.028906625	0.00054431093
0.053354638	0.029667211	0.00055038353
0.053486126	0.029464158	0.00054958176
0.053617615	0.030150275	0.00055194159
0.053749104	0.029767248	0.00054968121
0.053880592	0.029490671	0.00054708754
0.054012081	0.028387060	0.00054224332
0.054143570	0.029269502	0.00054912965
0.054275058	0.029919144	0.00055423424
0.054406547	0.028671271	0.00054061397
0.054538036	0.027736589	0.00053900797
0.054669525	0.029343595	0.00054744288
0.054801013	0.027672467	0.00053982310
0.054932502	0.028520838	0.00054338207
0.055063991	0.029601605	0.00054913131
0.055195479	0.028799935	0.00054752728
0.055326968	0.029526644	0.00055019872
0.055458457	0.029894034	0.00055976038
0.055589945	0.029394672	0.00055061544
0.055721434	0.028752077	0.00054335043
0.055852923	0.029661196	0.00055633917
0.055984412	0.028913766	0.00055005469
0.056115900	0.029818309	0.00055527566
0.056247389	0.028792130	0.00055008612
0.056378878	0.029325922	0.00054843888
0.056510366	0.029295684	0.00055448195
0.056641855	0.029171476	0.00055211206
0.056773344	0.028007171	0.00054115170
0.056904832	0.028974130	0.00055156061
0.057036321	0.029688813	0.00055299504
0.057167810	0.029037424	0.00055209125
0.057299299	0.029102812	0.00055099988
0.057430787	0.028964983	0.00054745597
0.057562276	0.028710968	0.00054845636
0.057693765	0.027830686	0.00053509379
0.057825253	0.029450228	0.00055356005
0.057956742	0.028486740	0.00054565638
0.058088231	0.028322873	0.00054119506
0.058219719	0.028852463	0.00054999916
0.058351208	0.029657335	0.00054853972
0.058482697	0.029602920	0.00055231032
0.058614186	0.029036310	0.00055070951
0.058745674	0.030092385	0.00055143582
0.058877163	0.028778311	0.00054213919
0.059008652	0.028452467	0.00053684956
0.059140140	0.028312191	0.00054021968
0.059271629	0.030044913	0.00055176366
0.059403118	0.029485307	0.00054421177
0.059534606	0.028905983	0.00054185574
0.059666095	0.028219514	0.00052880909
0.059797584	0.028764880	0.00053673220
0.059929072	0.028197772	0.00053614541
0.060060561	0.028605355	0.00053302933
0.060192050	0.029733356	0.00054740289
0.060323539	0.029062330	0.00053630640
0.060455027	0.029379841	0.00054297447
0.060586516	0.028688780	0.00053767866
0.060718005	0.028707042	0.00053272650
0.060849493	0.030015540	0.00054386089
0.060980982	0.028075670	0.00052972022
0.061112471	0.029325443	0.00053729101
0.061243959	0.028721136	0.00053869421
0.061375448	0.028088914	0.00052525573
0.061506937	0.028469653	0.00053466756
0.061638426	0.028982316	0.00053530854
0.061769914	0.028879610	0.00053330336
0.061901403	0.029102360	0.00054097994
0.062032892	0.029049967	0.00053123502
0.062164380	0.028465004	0.00053034085
0.062295869	0.029214335	0.00053748387
0.062427358	0.028215570	0.00052839338
0.062558846	0.028881969	0.00053748821
0.062690335	0.029325313	0.00053459126
0.062821824	0.029380000	0.00053672931
0.062953313	0.029423994	0.00053772959
0.063084801	0.028547114	0.00052890114
0.063216290	0.027592480	0.00052546701
0.063347779	0.028781293	0.00052923335
0.063479267	0.029058096	0.00053074765
0.063610756	0.029603042	0.00053889937
0.063742245	0.028544578	0.00052711764
0.063873733	0.028628465	0.00053251046
0.064005222	0.028353490	0.00052411044
0.064136711	0.028551566	0.00052804900
0.064268200	0.029016197	0.00053009683
0.064399688	0.029873363	0.00053581809
0.064531177	0.028460640	0.00053024779
0.064662666	0.028736552	0.00052732361
0.064794154	0.029286406	0.00053258030
0.064925643	0.027803741	0.00052296457
0.065057132	0.028390893	0.00052617943
0.065188620	0.028610081	0.00052835850
0.065320109	0.027940600	0.00052021582
0.065451598	0.028640514	0.00052500337
0.065583087	0.028600034	0.00052665133
0.065714575	0.028695148	0.00052404348
0.065846064	0.029332928	0.00053177428
0.065977553	0.028960244	0.00052816215
0.066109041	0.029756631	0.00053277504
0.066240530	0.029725401	0.00053510142
0.066372019	0.028128959	0.00051887741
0.066503507	0.028463378	0.00052389715
0.066634996	0.028747945	0.00052222616
0.066766485	0.029279548	0.00052906046
0.066897973	0.028562024	0.00052256333
0.067029462	0.028525364	0.00052344778
0.067160951	0.029651143	0.00053457069
0.067292440	0.028872912	0.00052461994
0.067423928	0.029116586	0.00052351465
0.067555417	0.028616702	0.00052297616
0.067686906	0.028956063	0.00052404247
0.067818394	0.029178741	0.00052687510
0.067949883	0.029283395	0.00052542201
0.068081372	0.028597024	0.00051983691
0.068212860	0.029304408	0.00052681372
0.068344349	0.028831600	0.00052221285
0.068475838	0.028445668	0.00051950132
0.068607327	0.028910802	0.00052396611
0.068738815	0.027987496	0.00051184644
0.068870304	0.027649109	0.00051508533
0.069001793	0.028812116	0.00051969049
0.069133281	0.028742678	0.00051974904
0.069264770	0.029552387	0.00052895542
0.069396259	0.028850628	0.00051713315
0.069527747	0.028583502	0.00051862793
0.069659236	0.029471097	0.00052389306
0.069790725	0.029217948	0.00052180229
0.069922214	0.028499966	0.00051842660
0.070053702	0.029413145	0.00052079809
0.070185191	0.029180010	0.00052297896
0.070316680	0.029265522	0.00051920366
0.070448168	0.029292943	0.00052129677
0.070579657	0.028100378	0.00051433197
0.070711146	0.028259364	0.00051146266
0.070842634	0.028743806	0.00051818580
0.070974123	0.027346945	0.00050559519
0.071105612	0.028614594	0.00051363145
0.071237101	0.028707397	0.00051618540
0.071368589	0.027279741	0.00050017151
0.071500078	0.027768713	0.00051078751
0.071631567	0.027854260	0.00050990449
0.071763055	0.027889592	0.00050927600
0.071894544	0.026866045	0.00050122695
0.072026033	0.028099244	0.00050673112
0.072157521	0.027582440	0.00050806401
0.072289010	0.028579390	0.00051477494
0.072420499	0.028624652	0.00051190249
0.072551988	0.027694999	0.00050417788
0.072683476	0.027780756	0.00050345095
0.072814965	0.026611839	0.00049753897
0.072946454	0.028438002	0.00051172969
0.073077942	0.027496304	0.00050162183
0.073209431	0.027446043	0.00050404287
0.073340920	0.028249297	0.00050693358
0.073472408	0.027655280	0.00050321276
0.073603897	0.027611689	0.00050461387
0.073735386	0.027351825	0.00050025013
0.073866875	0.026578430	0.00049537353
0.073998363	0.027014763	0.00049739493
0.074129852	0.026842717	0.00049685781
0.074261341	0.028013796	0.00050798426
0.074392829	0.027896971	0.00050107004
0.074524318	0.027303601	0.00050002239
0.074655807	0.028103662	0.00050358273
0.074787295	0.027162696	0.00049811334
0.074918784	0.027369313	0.00049995316
0.075050273	0.027154955	0.00049543389
0.075181761	0.026606054	0.00049225544
0.075313250	0.026796711	0.00049516912
0.075444739	0.026668114	0.00049285068
0.075576228	0.027052826	0.00049761621
0.075707716	0.026432669	0.00049038803
0.075839205	0.027318288	0.00049729441
0.075970694	0.026979866	0.00049480077
0.076102182	0.027608075	0.00049625125
0.076233671	0.026968811	0.00049709566
0.076365160	0.027725689	0.00049635470
0.076496648	0.026866378	0.00049287005
0.076628137	0.027228584	0.00049495101
0.076759626	0.026315447	0.00048505568
0.076891115	0.027505584	0.00049715566
0.077022603	0.026822328	0.00049118377
0.077154092	0.026459395	0.00048800182
0.077285581	0.025855474	0.00048502456
0.077417069	0.026383253	0.00048550029
0.077548558	0.027302291	0.00049489692
0.077680047	0.026528304	0.00048726704
0.077811535	0.026456416	0.00048743287
0.077943024	0.026902852	0.00049038065
0.078074513	0.027772170	0.00049493202
0.078206002	0.026862566	0.00049103957
0.078337490	0.026347564	0.00048373825
0.078468979	0.027250081	0.00048829039
0.078600468	0.026646711	0.00048847914
0.078731956	0.026345560	0.00048220020
0.078863445	0.026803677	0.00048958636
0.078994934	0.026177176	0.00048134696
0.079126422	0.026371410	0.00048244757
0.079257911	0.026599961	0.00048666919
0.079389400	0.026065649	0.00047894363
0.079520889	0.026321252	0.00048353627
0.079652377	0.026329640	0.00048462183
0.079783866	0.027134150	0.00048739157
0.079915355	0.027092349	0.00049103574
0.080046843	0.027383262	0.00048947625
0.080178332	0.026695328	0.00048459241
0.080309821	0.025860691	0.00047892923
0.080441309	0.027059207	0.00048323934
0.080572798	0.027136759	0.00048865017
0.080704287	0.026348027	0.00048201452
0.080835776	0.026426051	0.00048009357
0.080967264	0.025701874	0.00047768786
0.081098753	0.027283240	0.00048413077
0.081230242	0.026508872	0.00048087869
0.081361730	0.026865919	0.00048446610
0.081493219	0.025555847	0.00047317616
0.081624708	0.026113247	0.00047975121
0.081756196	0.026457821	0.00047655000
0.081887685	0.026365509	0.00047983878
0.082019174	0.027293133	0.00048722316
0.082150663	0.025770006	0.00047382213
0.082282151	0.026850585	0.00048281755
0.082413640	0.025886776	0.00047242106
0.082545129	0.026480259	0.00047906348
0.082676617	0.025825698	0.00047468097
0.082808106	0.025758360	0.00047291323
0.082939595	0.027081517	0.00048576640
0.083071083	0.025769096	0.00047127831
0.083202572	0.026383309	0.00047820547
0.083334061	0.026346509	0.00047972571
0.083465549	0.026234294	0.00047211755
0.083597038	0.026736177	0.00048241383
0.083728527	0.026078546	0.00047121110
0.083860016	0.026050704	0.00047408495
0.083991504	0.026163153	0.00047421849
0.084122993	0.025623982	0.00046899522
0.084254482	0.024910743	0.00046485152
0.084385970	0.025808688	0.00047155297
0.084517459	0.026285205	0.00047298034
0.084648948	0.026300237	0.00047534957
0.084780436	0.026411817	0.00047243629
0.084911925	0.026477347	0.00047518681
0.085043414	0.025964470	0.00046999897
0.085174903	0.025902074	0.00046832148
0.085306391	0.025957949	0.00047263364
0.085437880	0.025859977	0.00046961077
0.085569369	0.026439474	0.00047257728
0.085700857	0.025929872	0.00046786529
0.085832346	0.026019618	0.00046866192
0.085963835	0.025527272	0.00046738098
0.086095323	0.026420983	0.00046967742
0.086226812	0.026113400	0.00046924221
0.086358301	0.025007881	0.00046210220
0.086489790	0.026525779	0.00047134225
0.086621278	0.026551987	0.00047317173
0.086752767	0.026180730	0.00046796785
0.086884256	0.026653378	0.00047247757
0.087015744	0.025991992	0.00046858018
0.087147233	0.025831369	0.00046487978
0.087278722	0.025717151	0.00046646104
0.087410210	0.026389920	0.00047004676
0.087541699	0.025782234	0.00046574882
0.087673188	0.025975809	0.00046741495
0.087804677	0.025646308	0.00046220714
0.087936165	0.026021642	0.00046664950
0.088067654	0.025656749	0.00046419276
0.088199143	0.026143122	0.00046374097
0.088330631	0.026363122	0.00047117764
0.088462120	0.026151469	0.00046422352
0.088593609	0.025903848	0.00046716829
0.088725097	0.025971063	0.00046264963
0.088856586	0.026182165	0.00046485313
0.088988075	0.025120614	0.00046031166
0.089119564	0.024998479	0.00045622826
0.089251052	0.024878229	0.00045782609
0.089382541	0.026527155	0.00046747564
0.089514030	0.025876459	0.00046164766
0.089645518	0.025768415	0.00046143074
0.089777007	0.026215679	0.00046582216
0.089908496	0.025899265	0.00046493105
0.090039984	0.025092475	0.00045737615
0.090171473	0.025386988	0.00045613047
0.090302962	0.025942926	0.00046445622
0.090434451	0.024546256	0.00044961572
0.090565939	0.025684486	0.00046050624
0.090697428	0.026265776	0.00046534097
0.090828917	0.025279834	0.00045421843
0.090960405	0.025154520	0.00045703039
0.091091894	0.024656383	0.00044996410
0.091223383	0.025380450	0.00045797601
0.091354871	0.025575613	0.00046039593
0.091486360	0.025430655	0.00046631984
0.091617849	0.025777573	0.00047404485
0.091749337	0.025576476	0.00047634725
0.091880826	0.024947397	0.00047495735
0.092012315	0.024506665	0.00047432038
0.092143804	0.025080833	0.00047657582
0.092275292	0.024998224	0.00048044410
0.092406781	0.025773078	0.00048828683
0.092538270	0.024947176	0.00048685834
0.092669758	0.025364325	0.00049180422
0.092801247	0.024614488	0.00046829632
0.092932736	0.025259733	0.00047709523
0.093064224	0.025086110	0.00047168387
0.093195713	0.024930892	0.00046771725
0.093327202	0.024183360	0.00046328335
0.093458691	0.025078542	0.00046101455
0.093590179	0.024361752	0.00046406289
0.093721668	0.024904318	0.00046564525
0.093853157	0.025439878	0.00046804999
0.093984645	0.025751857	0.00046742939
0.094116134	0.025023525	0.00046122269
0.094247623	0.025016309	0.00046047570
0.094379111	0.025670130	0.00046789374
0.094510600	0.025271077	0.00046176551
0.094642089	0.025366482	0.00046296181
0.094773578	0.024873421	0.00045604978
0.094905066	0.023986691	0.00045392404
0.095036555	0.025150842	0.00046309938
0.095168044	0.025062049	0.00045661342
0.095299532	0.024674275	0.00045584430
0.095431021	0.024923747	0.00045439415
0.095562510	0.024581803	0.00045566086
0.095693998	0.024546671	0.00045452833
0.095825487	0.024955879	0.00045307493
0.095956976	0.024809570	0.00045645740
0.096088465	0.024126337	0.00044654562
0.096219953	0.024033109	0.00044935690
0.096351442	0.024476294	0.00045448868
0.096482931	0.024770341	0.00045328766
0.096614419	0.023795606	0.00044521975
0.096745908	0.024731753	0.00045097794
0.096877397	0.024146100	0.00044670445
0.097008885	0.024065055	0.00044727471
0.097140374	0.024545673	0.00044950245
0.097271863	0.024759399	0.00045128600
0.097403352	0.024427495	0.00044655893
0.097534840	0.024497560	0.00044711472
0.097666329	0.024649342	0.00045019125
0.097797818	0.024561656	0.00044538910
0.097929306	0.024410688	0.00044471902
0.098060795	0.024045120	0.00044145184
0.098192284	0.024977446	0.00044499180
0.098323772	0.024792011	0.00044686501
0.098455261	0.024014058	0.00043805589
0.098586750	0.024190513	0.00043806193
0.098718239	0.024625269	0.00044011555
0.098849727	0.024329604	0.00043822354
0.098981216	0.023795851	0.00043586592
0.099112705	0.024293596	0.00043729660
0.099244193	0.023712328	0.00043154791
0.099375682	0.024708313	0.00044203417
0.099507171	0.024639445	0.00043891116
0.099638659	0.024072839	0.00043894354
0.099770148	0.024261979	0.00043775956
0.099901637	0.023581981	0.00043148621
0.10003313	0.023901474	0.00043695837
0.10016461	0.023908048	0.00043604508
0.10029610	0.024486932	0.00044247331
0.10042759	0.023744513	0.00043261417
0.10055908	0.024204026	0.00043713891
0.10069057	0.023805593	0.00043614857
0.10082206	0.023261191	0.00042987883
0.10095355	0.023796796	0.00043763883
0.10108504	0.024146863	0.00043673341
0.10121652	0.024221587	0.00043494978
0.10134801	0.024769093	0.00044112515
0.10147950	0.025070486	0.00044235156
0.10161099	0.024331203	0.00043864206
0.10174248	0.024527501	0.00043940488
0.10187397	0.024120868	0.00043311914
0.10200546	0.023892899	0.00043335554
0.10213694	0.023785073	0.00043002753
0.10226843	0.024415465	0.00043845407
0.10239992	0.023302375	0.00042932886
0.10253141	0.024245102	0.00043027517
0.10266290	0.024471920	0.00043861657
0.10279439	0.023830090	0.00043164457
0.10292588	0.024369434	0.00043709827
0.10305737	0.023546683	0.00042834553
0.10318885	0.023883771	0.00043024741
0.10332034	0.024473925	0.00043566169
0.10345183	0.023521760	0.00042777779
0.10358332	0.023322039	0.00042749141
0.10371481	0.023380740	0.00042651560
0.10384630	0.023872792	0.00042951441
0.10397779	0.024207579	0.00043358242
0.10410928	0.023163473	0.00042621373
0.10424076	0.023733195	0.00042845017
0.10437225	0.023370402	0.00042513320
0.10450374	0.023779987	0.00042563900
0.10463523	0.023867400	0.00042974649
0.10476672	0.024275816	0.00043270631
0.10489821	0.023828713	0.00042871420
0.10502970	0.023432675	0.00042221881
0.10516118	0.023977110	0.00042652311
0.10529267	0.023325307	0.00042567851
0.10542416	0.024018674	0.00042998358
0.10555565	0.024343021	0.00043120896
0.10568714	0.024248643	0.00042931350
0.10581863	0.023986513	0.00042831755
0.10595012	0.024577505	0.00043049620
0.10608161	0.024036535	0.00043031163
0.10621309	0.023182326	0.00042057956
0.10634458	0.024007265	0.00042566055
0.10647607	0.024134124	0.00042733596
0.10660756	0.024573856	0.00043117630
0.10673905	0.023686344	0.00042657753
0.10687054	0.024064590	0.00043132982
0.10700203	0.024486015	0.00044021243
0.10713352	0.023931679	0.00043871302
0.10726500	0.023666219	0.00044195374
0.10739649	0.023581170	0.00044622064
0.10752798	0.023991854	0.00044628802
0.10765947	0.023944464	0.00044988421
0.10779096	0.023718289	0.00044921555
0.10792245	0.024290055	0.00045864927
0.10805394	0.024174389	0.00045939466
0.10818542	0.024347727	0.00045799634
0.10831691	0.023978860	0.00045933181
0.10844840	0.024001747	0.00046051129
0.10857989	0.024592708	0.00046776036
0.10871138	0.023592059	0.00046354115
0.10884287	0.024437352	0.00046669974
0.10897436	0.024065337	0.00046660266
0.10910585	0.024024727	0.00047125805
0.10923733	0.024407017	0.00046888592
0.10936882	0.024645064	0.00047737035
0.10950031	0.024175351	0.00046996985
0.10963180	0.023078466	0.00046603870
0.10976329	0.023111634	0.00046692204
0.10989478	0.024560317	0.00047887141
0.11002627	0.024106931	0.00048109985
0.11015776	0.024153508	0.00047705171
0.11028924	0.023977178	0.00047704805
0.11042073	0.024445796	0.00048743871
0.11055222	0.024321719	0.00047992322
0.11068371	0.022866930	0.00047421641
0.11081520	0.023051689	0.00047397356
0.11094669	0.023924514	0.00048236600
0.11107818	0.024233130	0.00048875326
0.11120966	0.023686268	0.00048242312
0.11134115	0.023932111	0.00048665566
0.11147264	0.024212898	0.00048712452
0.11160413	0.023173813	0.00048017558
0.11173562	0.024001374	0.00049272883
0.11186711	0.023028565	0.00046616755
0.11199860	0.024092248	0.00047828581
0.11213009	0.024373016	0.00047018047
0.11226157	0.023112466	0.00045804250
0.11239306	0.023409256	0.00046078580
0.11252455	0.023653073	0.00045926816
0.11265604	0.024386386	0.00046468432
0.11278753	0.023989484	0.00045599017
0.11291902	0.024126064	0.00045813925
0.11305051	0.023475700	0.00045450961
0.11318200	0.024214307	0.00045417730
0.11331348	0.023547401	0.00045239109
0.11344497	0.024039006	0.00045410829
0.11357646	0.024163661	0.00045054359
0.11370795	0.023517479	0.00044882661
0.11383944	0.024019431	0.00045193445
0.11397093	0.023825308	0.00044864534
0.11410242	0.024293040	0.00045195038
0.11423390	0.023933654	0.00044359593
0.11436539	0.023511915	0.00044707970
0.11449688	0.023762912	0.00044218783
0.11462837	0.024135467	0.00045004559
0.11475986	0.023979780	0.00044479006
0.11489135	0.023231537	0.00043880862
0.11502284	0.023670695	0.00044496693
0.11515433	0.023931188	0.00044423321
0.11528581	0.023552240	0.00044251051
0.11541730	0.023810013	0.00044056183
0.11554879	0.023963387	0.00044018806
0.11568028	0.023522877	0.00044125825
0.11581177	0.023859801	0.00043886292
0.11594326	0.024386426	0.00044454256
0.11607475	0.022621268	0.00042943909
0.11620624	0.023430323	0.00043458677
0.11633772	0.023785176	0.00043845269
0.11646921	0.023447769	0.00043529993
0.11660070	0.024206833	0.00043820451
0.11673219	0.024083846	0.00043755538
0.11686368	0.023687687	0.00043424655
0.11699517	0.022984131	0.00042946768
0.11712666	0.023827639	0.00043462187
0.11725814	0.023598285	0.00043195723
0.11738963	0.023654956	0.00043010689
0.11752112	0.024227292	0.00043338343
0.11765261	0.024190823	0.00043340001
0.11778410	0.023904724	0.00043378739
0.11791559	0.023888879	0.00043046072
0.11804708	0.023637528	0.00042893994
0.11817857	0.023689889	0.00042922636
0.11831005	0.024030338	0.00042918536
0.11844154	0.024020764	0.00043151073
0.11857303	0.023442722	0.00042262598
0.11870452	0.023249223	0.00042292146
0.11883601	0.022899680	0.00041942814
0.11896750	0.023517235	0.00042362723
0.11909899	0.023039171	0.00042256397
0.11923048	0.023447134	0.00041827899
0.11936196	0.023551243	0.00042226900
0.11949345	0.023699777	0.00042036119
0.11962494	0.024157315	0.00042336292
0.11975643	0.024125640	0.00042510462
0.11988792	0.023834075	0.00041886421
0.12001941	0.023951843	0.00042117758
0.12015090	0.024817527	0.00042449315
0.12028239	0.023903897	0.00042144412
0.12041387	0.023994769	0.00042000843
0.12054536	0.023275664	0.00041279921
0.12067685	0.024005156	0.00041910283
0.12080834	0.023478354	0.00041601606
0.12093983	0.023749410	0.00041321131
0.12107132	0.023659478	0.00041713483
0.12120281	0.023164764	0.00041016549
0.12133429	0.024551597	0.00041874475
0.12146578	0.023860836	0.00041657772
0.12159727	0.024624555	0.00041861907
0.12172876	0.023890868	0.00041639971
0.12186025	0.023942896	0.00041535940
0.12199174	0.023898450	0.00041420094
0.12212323	0.023925223	0.00041581749
0.12225472	0.024040994	0.00041404842
0.12238620	0.024598746	0.00042088986
0.12251769	0.024138966	0.00041390681
0.12264918	0.024037721	0.00041604566
0.12278067	0.024266383	0.00041860625
0.12291216	0.024718844	0.00041875501
0.12304365	0.024599768	0.00041948138
0.12317514	0.023626782	0.00041135526
0.12330663	0.024347721	0.00041732585
0.12343811	0.023308594	0.00040901300
0.12356960	0.023148656	0.00040519793
0.12370109	0.023492040	0.00041104597
0.12383258	0.023972900	0.00041266187
0.12396407	0.023643026	0.00040814814
0.12409556	0.024087408	0.00041656551
0.12422705	0.023713796	0.00040910707
0.12435853	0.024050063	0.00041525187
0.12449002	0.023479296	0.00040832124
0.12462151	0.023658343	0.00041131248
0.12475300	0.024184325	0.00041338199
0.12488449	0.024583607	0.00041575913
0.12501598	0.023947512	0.00041245146
0.12514747	0.023156015	0.00040486791
0.12527896	0.023791254	0.00040818937
0.12541044	0.023729541	0.00041066549
0.12554193	0.023658076	0.00040747467
0.12567342	0.024063335	0.00041092296
0.12580491	0.023920571	0.00041074551
0.12593640	0.023886780	0.00040686460
0.12606789	0.023275869	0.00040601596
0.12619938	0.023911175	0.00041018040
0.12633087	0.024239802	0.00041211487
0.12646235	0.023011331	0.00040325780
0.12659384	0.023339146	0.00040119877
0.12672533	0.024014562	0.00041105071
0.12685682	0.023667104	0.00040600209
0.12698831	0.023329687	0.00040472150
0.12711980	0.023879853	0.00040646320
0.12725129	0.023962741	0.00040603436
0.12738277	0.023155673	0.00040301478
0.12751426	0.024111967	0.00040774015
0.12764575	0.024383650	0.00041062038
0.12777724	0.023460615	0.00040140581
0.12790873	0.024128573	0.00040746353
0.12804022	0.022873550	0.00040109727
0.12817171	0.023572248	0.00040456195
0.12830320	0.024102081	0.00040692114
0.12843468	0.023424077	0.00040272721
0.12856617	0.023817748	0.00040341648
0.12869766	0.022950372	0.00040034278
0.12882915	0.022635268	0.00039885455
0.12896064	0.023835748	0.00040305127
0.12909213	0.023846970	0.00040345541
0.12922362	0.023644628	0.00040256979
0.12935511	0.023084496	0.00040044680
0.12948659	0.024100857	0.00040683635
0.12961808	0.023481361	0.00040060477
0.12974957	0.023661090	0.00040329369
0.12988106	0.024235440	0.00040547980
0.13001255	0.024175032	0.00040584653
0.13014404	0.023488475	0.00040146568
0.13027553	0.024306407	0.00040549141
0.13040701	0.023313823	0.00039738074
0.13053850	0.023636408	0.00040226682
0.13066999	0.023597439	0.00040044712
0.13080148	0.023592912	0.00040151563
0.13093297	0.023309044	0.00039709894
0.13106446	0.023730154	0.00040189324
0.13119595	0.024190042	0.00040429685
0.13132744	0.023299178	0.00039808085
0.13145892	0.022855600	0.00039547501
0.13159041	0.023856782	0.00040105859
0.13172190	0.023749041	0.00039997237
0.13185339	0.023065067	0.00039669413
0.13198488	0.023847279	0.00040041571
0.13211637	0.023645852	0.00040156783
0.13224786	0.023002013	0.00039418952
0.13237935	0.023535716	0.00039803297
0.13251083	0.024132359	0.00040343184
0.13264232	0.024301429	0.00040453463
0.13277381	0.023955619	0.00040243132
0.13290530	0.024869647	0.00040536469
0.13303679	0.023162939	0.00039607955
0.13316828	0.023611874	0.00039950879
0.13329977	0.024626496	0.00040277416
0.13343125	0.024191782	0.00040528427
0.13356274	0.023190390	0.00039235339
0.13369423	0.023599105	0.00039670496
0.13382572	0.024081351	0.00040175528
0.13395721	0.023632441	0.00039641408
0.13408870	0.023684275	0.00039895366
0.13422019	0.023172290	0.00039098411
0.13435168	0.023933508	0.00039955044
0.13448316	0.023214108	0.00039608988
0.13461465	0.024035198	0.00039770251
0.13474614	0.023783486	0.00039847963
0.13487763	0.023784078	0.00039712071
0.13500912	0.023910310	0.00039823818
0.13514061	0.023396031	0.00039671027
0.13527210	0.023216277	0.00039392830
0.13540359	0.023373317	0.00039283573
0.13553507	0.023807498	0.00039613523
0.13566656	0.023987817	0.00039708798
0.13579805	0.023677522	0.00039708440
0.13592954	0.024019202	0.00039573967
0.13606103	0.023789944	0.00039853222
0.13619252	0.023449139	0.00039391642
0.13632401	0.023682458	0.00039319720
0.13645549	0.024005450	0.00039835855
0.13658698	0.023616430	0.00039353707
0.13671847	0.023516929	0.00039458564
0.13684996	0.024122105	0.00039714403
0.13698145	0.024080059	0.00039575157
0.13711294	0.024475479	0.00039981863
0.13724443	0.023691463	0.00039439015
0.13737592	0.024119860	0.00039600132
0.13750740	0.023308131	0.00039237330
0.13763889	0.023620446	0.00039017428
0.13777038	0.023347213	0.00039082278
0.13790187	0.023542092	0.00039161886
0.13803336	0.023292668	0.00038879413
0.13816485	0.023298493	0.00039190547
0.13829634	0.024037657	0.00039415801
0.13842783	0.023577757	0.00039348980
0.13855931	0.024050811	0.00039442374
0.13869080	0.023374008	0.00038967398
0.13882229	0.023038209	0.00038694993
0.13895378	0.023838547	0.00039300928
0.13908527	0.023314337	0.00039171489
0.13921676	0.023169029	0.00038727358
0.13934825	0.023502031	0.00039045457
0.13947973	0.022749773	0.00038497069
0.13961122	0.023720464	0.00038966389
0.13974271	0.023379287	0.00038852917
0.13987420	0.023849424	0.00039326852
0.14000569	0.023353431	0.00038657755
0.14013718	0.023263670	0.00038793789
0.14026867	0.023876580	0.00039115480
0.14040016	0.023461286	0.00039059447
0.14053164	0.023298266	0.00038954264
0.14066313	0.023627223	0.00038728009
0.14079462	0.023445651	0.00038880062
0.14092611	0.023628036	0.00038824228
0.14105760	0.023299984	0.00038694333
0.14118909	0.023915743	0.00039207466
0.14132058	0.024030046	0.00038806586
0.14145207	0.023577310	0.00038684530
0.14158355	0.023400729	0.00038523950
0.14171504	0.023404493	0.00038662633
0.14184653	0.023237048	0.00038559702
0.14197802	0.023722798	0.00038673420
0.14210951	0.024537806	0.00039187218
0.14224100	0.023845036	0.00038785915
0.14237249	0.023818271	0.00038703534
0.14250398	0.023636651	0.00038810879
0.14263546	0.023808514	0.00038621960
0.14276695	0.023447170	0.00038466574
0.14289844	0.023896649	0.00038753413
0.14302993	0.023700463	0.00038647223
0.14316142	0.023373176	0.00038400303
0.14329291	0.023767291	0.00038507536
0.14342440	0.024249464	0.00038952866
0.14355588	0.023342833	0.00038448928
0.14368737	0.023073537	0.00038325664
0.14381886	0.023484130	0.00038590492
0.14395035	0.023724206	0.00038431442
0.14408184	0.023596043	0.00038447981
0.14421333	0.023678937	0.00038590156
0.14434482	0.024149813	0.00038843230
0.14447631	0.024590180	0.00039181691
0.14460779	0.024132564	0.00038723127
0.14473928	0.023659408	0.00038390672
0.14487077	0.023942541	0.00038978677
0.14500226	0.023287162	0.00038090681
0.14513375	0.023956179	0.00038784716
0.14526524	0.023720951	0.00038341099
0.14539673	0.023662588	0.00038398904
0.14552822	0.023279477	0.00038352393
0.14565970	0.023328243	0.00038048090
0.14579119	0.023442717	0.00038334988
0.14592268	0.022941265	0.00037830167
0.14605417	0.023617438	0.00038342810
0.14618566	0.023138200	0.00038137956
0.14631715	0.024112940	0.00038494627
0.14644864	0.023262298	0.00038005333
0.14658012	0.023843745	0.00038366627
0.14671161	0.023832657	0.00038325346
0.14684310	0.023459287	0.00038348853
0.14697459	0.023509932	0.00038160493
0.14710608	0.023231766	0.00037868623
0.14723757	0.023928577	0.00038470071
0.14736906	0.023572715	0.00038074553
0.14750055	0.023133362	0.00037992381
0.14763203	0.023666182	0.00038112630
0.14776352	0.023996255	0.00038345607
0.14789501	0.023086154	0.00037898673
0.14802650	0.024255802	0.00038312964
0.14815799	0.023605354	0.00038359813
0.14828948	0.023850021	0.00038228527
0.14842097	0.023841812	0.00038400045
0.14855246	0.024333071	0.00038517625
0.14868394	0.022907210	0.00037440615
0.14881543	0.023247242	0.00037780601
0.14894692	0.024018135	0.00038308661
0.14907841	0.024152939	0.00038323043
0.14920990	0.023621130	0.00037959157
0.14934139	0.023749026	0.00038079861
0.14947288	0.023253085	0.00037900444
0.14960436	0.024029351	0.00038281172
0.14973585	0.024143382	0.00038288701
0.14986734	0.023806465	0.00038136281
0.14999883	0.023536396	0.00037873955
0.15013032	0.023164345	0.00037654403
0.15026181	0.023740087	0.00038064634
0.15039330	0.024241874	0.00038423056
0.15052479	0.023555072	0.00037858033
0.15065627	0.023396978	0.00037719761
0.15078776	0.023082882	0.00037647672
0.15091925	0.023226737	0.00037552040
0.15105074	0.023638128	0.00037806775
0.15118223	0.023763537	0.00038067016
0.15131372	0.023319418	0.00037682407
0.15144521	0.024018854	0.00038116439
0.15157670	0.024029510	0.00038116899
0.15170818	0.023837145	0.00037743126
0.15183967	0.023822749	0.00037933086
0.15197116	0.023904527	0.00037986026
0.15210265	0.023345737	0.00037434057
0.15223414	0.023857606	0.00037924427
0.15236563	0.023869610	0.00037786816
0.15249712	0.023489052	0.00037723495
0.15262860	0.023262179	0.00037492461
0.15276009	0.024330126	0.00038191464
0.15289158	0.023779750	0.00037859118
0.15302307	0.023126500	0.00037308217
0.15315456	0.023228015	0.00037422912
0.15328605	0.023355926	0.00037628419
0.15341754	0.023182631	0.00037471691
0.15354903	0.023602286	0.00037625862
0.15368051	0.024193244	0.00037993168
0.15381200	0.022678024	0.00036926288
0.15394349	0.023616269	0.00037664707
0.15407498	0.023827619	0.00037851627
0.15420647	0.023976564	0.00037653381
0.15433796	0.024310889	0.00037949844
0.15446945	0.023245544	0.00037099388
0.15460094	0.023766116	0.00037726118
0.15473242	0.023438710	0.00037382828
0.15486391	0.023036268	0.00037091283
0.15499540	0.023998672	0.00037749164
0.15512689	0.023586670	0.00037519967
0.15525838	0.023332927	0.00037281558
0.15538987	0.023971390	0.00037661822
0.15552136	0.024110964	0.00037679806
0.15565284	0.023483333	0.00037197250
0.15578433	0.023638871	0.00037373933
0.15591582	0.023936865	0.00037583160
0.15604731	0.023560178	0.00037358813
0.15617880	0.023273965	0.00037049202
0.15631029	0.023278905	0.00037213427
0.15644178	0.023276354	0.00036982566
0.15657327	0.023843166	0.00037579691
0.15670475	0.023456019	0.00037156793
0.15683624	0.023435526	0.00037065790
0.15696773	0.023242268	0.00037034064
0.15709922	0.023214211	0.00036943342
0.15723071	0.023371545	0.00037297723
0.15736220	0.023648214	0.00037132041
0.15749369	0.023277658	0.00037062282
0.15762518	0.023083850	0.00036777679
0.15775666	0.023819797	0.00037330227
0.15788815	0.023331503	0.00037185994
0.15801964	0.023733277	0.00037132607
0.15815113	0.024594670	0.00037797180
0.15828262	0.023740091	0.00037288596
0.15841411	0.023300040	0.00037015071
0.15854560	0.023104452	0.00036864298
0.15867708	0.023383942	0.00036830753
0.15880857	0.023915116	0.00037348823
0.15894006	0.023163726	0.00036737045
0.15907155	0.023516200	0.00036991464
0.15920304	0.023427409	0.00037007553
0.15933453	0.023857549	0.00037087250
0.15946602	0.022851744	0.00036418396
0.15959751	0.023529355	0.00037099398
0.15972899	0.023905260	0.00037219017
0.15986048	0.023434039	0.00037046786
0.15999197	0.023323219	0.00036769058
0.16012346	0.024162529	0.00037389372
0.16025495	0.023582203	0.00037013391
0.16038644	0.023315207	0.00036618766
0.16051793	0.023448181	0.00036909701
0.16064942	0.024160454	0.00037155287
0.16078090	0.023809080	0.00037176990
0.16091239	0.023870524	0.00037160457
0.16104388	0.023428377	0.00036600251
0.16117537	0.023608456	0.00037006212
0.16130686	0.024021296	0.00037092477
0.16143835	0.023736940	0.00037047014
0.16156984	0.023683255	0.00036929560
0.16170133	0.023525906	0.00036531898
0.16183281	0.023883905	0.00037113520
0.16196430	0.023772893	0.00036753763
0.16209579	0.023287837	0.00036550874
0.16222728	0.023689163	0.00036935907
0.16235877	0.023366181	0.00036513142
0.16249026	0.023386903	0.00036642963
0.16262175	0.023545061	0.00036696165
0.16275323	0.022958450	0.00036405824
0.16288472	0.023517195	0.00036661608
0.16301621	0.023453532	0.00036501943
0.16314770	0.023532428	0.00036842536
0.16327919	0.023749341	0.00036781213
0.16341068	0.024291666	0.00036990177
0.16354217	0.023416365	0.00036559314
0.16367366	0.023090824	0.00036316933
0.16380514	0.023324234	0.00036448541
0.16393663	0.023319564	0.00036472028
0.16406812	0.023505617	0.00036299506
0.16419961	0.023682616	0.00036600649
0.16433110	0.023232649	0.00036261148
0.16446259	0.023611999	0.00036543898
0.16459408	0.023794460	0.00036748750
0.16472557	0.023383707	0.00036203197
0.16485705	0.023301052	0.00036370466
0.16498854	0.023641489	0.00036572458
0.16512003	0.023726930	0.00036592025
0.16525152	0.023686110	0.00036737133
0.16538301	0.023990112	0.00036535651
0.16551450	0.023856535	0.00036667265
0.16564599	0.023726469	0.00036624344
0.16577747	0.023843360	0.00036644127
0.16590896	0.024194354	0.00036891987
0.16604045	0.023359410	0.00036155772
0.16617194	0.023762462	0.00036502037
0.16630343	0.023133825	0.00036126178
0.16643492	0.023710599	0.00036561801
0.16656641	0.023079656	0.00036128622
0.16669790	0.023895139	0.00036391598
0.16682938	0.024146790	0.00036869900
0.16696087	0.023295582	0.00036226214
0.16709236	0.023233059	0.00035998642
0.16722385	0.023361237	0.00036211584
0.16735534	0.023349915	0.00036064426
0.16748683	0.023579741	0.00036388530
0.16761832	0.024072092	0.00036794241
0.16774981	0.023240849	0.00035908153
0.16788129	0.023089203	0.00036059607
0.16801278	0.023522965	0.00036163063
0.16814427	0.023321369	0.00036112194
0.16827576	0.023791342	0.00036451479
0.16840725	0.022591463	0.00035571731
0.16853874	0.023530453	0.00036178232
0.16867023	0.023334204	0.00035959294
0.16880171	0.022744600	0.00035753904
0.16893320	0.023392330	0.00036226425
0.16906469	0.023182678	0.00035894499
0.16919618	0.023996615	0.00036632724
0.16932767	0.024189738	0.00036377159
0.16945916	0.023716889	0.00036251131
0.16959065	0.023801683	0.00036251788
0.16972214	0.023297066	0.00035912832
0.16985362	0.023763180	0.00036302106
0.16998511	0.023470665	0.00035923138
0.17011660	0.023307165	0.00035981911
0.17024809	0.023647992	0.00036145640
0.17037958	0.024334325	0.00036467361
0.17051107	0.023093268	0.00035854628
0.17064256	0.023903807	0.00036214846
0.17077405	0.023294090	0.00035848507
0.17090553	0.023725797	0.00036132656
0.17103702	0.022971143	0.00035625755
0.17116851	0.023248278	0.00035734142
0.17130000	0.023983017	0.00036213796
0.17143149	0.023358919	0.00035855969
0.17156298	0.023427309	0.00035917304
0.17169447	0.023827336	0.00035889277
0.17182595	0.023584107	0.00035963679
0.17195744	0.023588518	0.00036053199
0.17208893	0.023862016	0.00035910709
0.17222042	0.022964773	0.00035588105
0.17235191	0.023982875	0.00036011261
0.17248340	0.023145137	0.00035720741
0.17261489	0.023937632	0.00036144400
0.17274638	0.023818558	0.00035845825
0.17287786	0.023586495	0.00035938828
0.17300935	0.024015072	0.00036064094
0.17314084	0.023704649	0.00035932830
0.17327233	0.023122354	0.00035480503
0.17340382	0.023738715	0.00035842616
0.17353531	0.023649435	0.00035798986
0.17366680	0.023282005	0.00035572937
0.17379829	0.023999450	0.00035967911
0.17392977	0.023745106	0.00035902621
0.17406126	0.022664290	0.00035232753
0.17419275	0.023647577	0.00035731303
0.17432424	0.023543838	0.00035625661
0.17445573	0.023895867	0.00035826510
0.17458722	0.023693869	0.00035939223
0.17471871	0.023443657	0.00035576661
0.17485019	0.023812151	0.00035814372
0.17498168	0.023222286	0.00035426594
0.17511317	0.023626849	0.00035818165
0.17524466	0.024160249	0.00036107611
0.17537615	0.023612114	0.00035593818
0.17550764	0.023288645	0.00035395911
0.17563913	0.022885250	0.00035096150
0.17577062	0.023589262	0.00035609867
0.17590210	0.023220052	0.00035441172
0.17603359	0.023295793	0.00035317084
0.17616508	0.023429884	0.00035462272
0.17629657	0.023391292	0.00035598469
0.17642806	0.023439541	0.00035354792
0.17655955	0.023164646	0.00035402920
0.17669104	0.023635706	0.00035488857
0.17682253	0.023324370	0.00035266141
0.17695401	0.023992758	0.00035799212
0.17708550	0.023087883	0.00035095167
0.17721699	0.023809651	0.00035585806
0.17734848	0.023715971	0.00035584331
0.17747997	0.023165418	0.00035210881
0.17761146	0.023130958	0.00035350953
0.17774295	0.023005737	0.00034917828
0.17787443	0.022848916	0.00035048098
0.17800592	0.023379933	0.00035188203
0.17813741	0.023202655	0.00035146659
0.17826890	0.023855548	0.00035691787
0.17840039	0.023206942	0.00035117413
0.17853188	0.023507447	0.00035421282
0.17866337	0.023482338	0.00035352053
0.17879486	0.023438471	0.00035287073
0.17892634	0.023383217	0.00035236146
0.17905783	0.023153697	0.00034901747
0.17918932	0.023789146	0.00035476266
0.17932081	0.024091888	0.00035565631
0.17945230	0.023520396	0.00035253537
0.17958379	0.023645723	0.00035406559
0.17971528	0.023525338	0.00035168138
0.17984677	0.023966918	0.00035607981
0.17997825	0.023837529	0.00035436886
0.18010974	0.023719020	0.00035308938
0.18024123	0.022926777	0.00034874479
0.18037272	0.023684860	0.00035163542
0.18050421	0.022869415	0.00035404383
0.18063570	0.023012306	0.00036004249
0.18076719	0.023477165	0.00036154760
0.18089867	0.023953638	0.00036904509
0.18103016	0.023262149	0.00036417076
0.18116165	0.023033700	0.00036750328
0.18129314	0.023784231	0.00037185445
0.18142463	0.023309999	0.00036997464
0.18155612	0.023684764	0.00037482493
0.18168761	0.024210892	0.00037863578
0.18181910	0.022848716	0.00037199397
0.18195058	0.022916449	0.00037323042
0.18208207	0.023091257	0.00037290257
0.18221356	0.023715578	0.00038002791
0.18234505	0.022899565	0.00037545654
0.18247654	0.023676798	0.00038260658
0.18260803	0.023029759	0.00037916635
0.18273952	0.023278707	0.00038098640
0.18287101	0.023872559	0.00038623741
0.18300249	0.023649291	0.00038646378
0.18313398	0.023557786	0.00038430789
0.18326547	0.023343903	0.00038541771
0.18339696	0.023265420	0.00038456916
0.18352845	0.022962340	0.00038409236
0.18365994	0.024138132	0.00039472840
0.18379143	0.023300932	0.00038881168
0.18392292	0.023384852	0.00039215023
0.18405440	0.023333310	0.00038959421
0.18418589	0.023696346	0.00039448805
0.18431738	0.023434282	0.00039357141
0.18444887	0.023756275	0.00039407227
0.18458036	0.022789709	0.00038954446
0.18471185	0.023345465	0.00039438373
0.18484334	0.023771939	0.00039755229
0.18497482	0.023174147	0.00039635744
0.18510631	0.023389949	0.00039457716
0.18523780	0.023422380	0.00039831571
0.18536929	0.023352575	0.00039164191
0.18550078	0.022990931	0.00038361328
0.18563227	0.023353614	0.00038524704
0.18576376	0.023163542	0.00037657358
0.18589525	0.023633197	0.00038386402
0.18602673	0.023951138	0.00038382868
0.18615822	0.023282298	0.00037613014
0.18628971	0.024112058	0.00038181666
0.18642120	0.023522280	0.00037645940
0.18655269	0.023780703	0.00037737774
0.18668418	0.023314220	0.00037130708
0.18681567	0.023949709	0.00037560076
0.18694716	0.023234246	0.00037082834
0.18707864	0.023281262	0.00036711118
0.18721013	0.023881401	0.00037229732
0.18734162	0.023399001	0.00036937188
0.18747311	0.023537052	0.00036696134
0.18760460	0.023632733	0.00037040987
0.18773609	0.022654985	0.00036025571
0.18786758	0.023945129	0.00036912542
0.18799906	0.024357088	0.00037175034
0.18813055	0.023776534	0.00036491397
0.18826204	0.023703741	0.00036600381
0.18839353	0.023015588	0.00035771031
0.18852502	0.023415144	0.00036180449
0.18865651	0.023554924	0.00036291636
0.18878800	0.023242400	0.00035698808
0.18891949	0.022830365	0.00035707275
0.18905097	0.023461016	0.00035920916
0.18918246	0.023185088	0.00035802994
0.18931395	0.023935884	0.00036174030
0.18944544	0.023770347	0.00035831782
0.18957693	0.022727507	0.00035286112
0.18970842	0.022931122	0.00035290683
0.18983991	0.023203245	0.00035608252
0.18997140	0.023763034	0.00035808303
0.19010288	0.024086542	0.00035633029
0.19023437	0.023655246	0.00035634224
0.19036586	0.023032879	0.00035189230
0.19049735	0.023433891	0.00035251756
0.19062884	0.023989698	0.00035692907
0.19076033	0.023285894	0.00035018611
0.19089182	0.022397701	0.00034622799
0.19102330	0.023431382	0.00035177007
0.19115479	0.023854970	0.00035375269
0.19128628	0.022732285	0.00034759437
0.19141777	0.023164984	0.00034841828
0.19154926	0.023667409	0.00035223196
0.19168075	0.023405247	0.00035099266
0.19181224	0.022936892	0.00034852866
0.19194373	0.022856032	0.00034722223
0.19207521	0.023006687	0.00034783298
0.19220670	0.023348316	0.00034892986
0.19233819	0.023553956	0.00034969432
0.19246968	0.024004995	0.00035303410
0.19260117	0.022965067	0.00034715373
0.19273266	0.023524431	0.00035015387
0.19286415	0.023337621	0.00034856952
0.19299564	0.023315506	0.00035006397
0.19312712	0.023194106	0.00034715973
0.19325861	0.023552136	0.00035092537
0.19339010	0.023295883	0.00034823943
0.19352159	0.023075504	0.00034627011
0.19365308	0.023688484	0.00035217880
0.19378457	0.023529537	0.00034905563
0.19391606	0.022486789	0.00034295506
0.19404754	0.023053023	0.00034559073
0.19417903	0.024075853	0.00035182481
0.19431052	0.023616613	0.00035061016
0.19444201	0.023505968	0.00034775221
0.19457350	0.023651471	0.00034905424
0.19470499	0.022944871	0.00034407326
0.19483648	0.022659501	0.00034303615
0.19496797	0.023611156	0.00034949317
0.19509945	0.023859831	0.00034912720
0.19523094	0.023454823	0.00034732999
0.19536243	0.023809002	0.00034889985
0.19549392	0.023817741	0.00034805511
0.19562541	0.023670463	0.00034814369
0.19575690	0.023279390	0.00034481309
0.19588839	0.023683347	0.00034610306
0.19601988	0.023107391	0.00034333144
0.19615136	0.023251090	0.00034401905
0.19628285	0.023297231	0.00034571311
0.19641434	0.023779647	0.00034842728
0.19654583	0.023142810	0.00034468762
0.19667732	0.023304432	0.00034443884
0.19680881	0.023424829	0.00034511019
0.19694030	0.023430997	0.00034491862
0.19707178	0.023517822	0.00034507572
0.19720327	0.022654426	0.00034050641
0.19733476	0.023595943	0.00034497850
0.19746625	0.023694011	0.00034592522
0.19759774	0.023281254	0.00034300096
0.19772923	0.023291151	0.00034371446
0.19786072	0.023263845	0.00034283019
0.19799221	0.023651246	0.00034612941
0.19812369	0.023219713	0.00034236492
0.19825518	0.023460525	0.00034537208
0.19838667	0.023509035	0.00034302436
0.19851816	0.022933886	0.00033998694
0.19864965	0.023053966	0.00034173022
0.19878114	0.023418738	0.00034277363
0.19891263	0.022708575	0.00033925035
0.19904412	0.023277745	0.00034280469
0.19917560	0.023258768	0.00034255454
0.19930709	0.023183006	0.00034174232
0.19943858	0.023742096	0.00034251939
0.19957007	0.023578382	0.00034406507
0.19970156	0.023307148	0.00034146811
0.19983305	0.023496417	0.00034274514
0.19996454	0.023298745	0.00034168780
0.20009602	0.023619630	0.00034280491
0.20022751	0.023144803	0.00034043078
0.20035900	0.023060258	0.00034021727
0.20049049	0.023843066	0.00034428150
0.20062198	0.023433446	0.00034169103
0.20075347	0.023443834	0.00034168830
0.20088496	0.023559351	0.00034386113
0.20101645	0.023855964	0.00034514879
0.20114793	0.023099150	0.00033831115
0.20127942	0.022829395	0.00033743316
0.20141091	0.023823818	0.00034195217
0.20154240	0.022604309	0.00033627466
0.20167389	0.022624373	0.00033679871
0.20180538	0.023317877	0.00033957221
0.20193687	0.023153814	0.00033910273
0.20206836	0.023240069	0.00033991011
0.20219984	0.023922381	0.00034429733
0.20233133	0.023027329	0.00033899902
0.20246282	0.023345542	0.00033818169
0.20259431	0.024017254	0.00034389153
0.20272580	0.023338491	0.00033899944
0.20285729	0.023213804	0.00033872727
0.20298878	0.022938632	0.00033846494
0.20312027	0.022540041	0.00033309558
0.20325175	0.022962442	0.00033646375
0.20338324	0.023420488	0.00033875498
0.20351473	0.023498834	0.00034039437
0.20364622	0.023226898	0.00033888161
0.20377771	0.022444540	0.00033262789
0.20390920	0.023534582	0.00034054828
0.20404069	0.023951681	0.00034055177
0.20417217	0.023130297	0.00033852038
0.20430366	0.023343543	0.00033906763
0.20443515	0.022693323	0.00033283890
0.20456664	0.022994664	0.00033524274
0.20469813	0.023400837	0.00033879303
0.20482962	0.023564290	0.00033842328
0.20496111	0.023488569	0.00033915152
0.20509260	0.023747655	0.00033880071
0.20522408	0.023602927	0.00033854690
0.20535557	0.022834720	0.00033527127
0.20548706	0.023009039	0.00033509148
0.20561855	0.022824865	0.00033503805
0.20575004	0.023281579	0.00033466701
0.20588153	0.022836454	0.00033369090
0.20601302	0.023490234	0.00033813766
0.20614451	0.023539623	0.00033653713
0.20627599	0.024255601	0.00034261736
0.20640748	0.023219688	0.00033467014
0.20653897	0.023308965	0.00033566711
0.20667046	0.022927828	0.00033423654
0.20680195	0.023780437	0.00033773998
0.20693344	0.023155764	0.00033495364
0.20706493	0.022751369	0.00033183103
0.20719641	0.023403621	0.00033617471
0.20732790	0.023288731	0.00033682679
0.20745939	0.023287774	0.00033415266
0.20759088	0.022958867	0.00033380954
0.20772237	0.022926478	0.00033352645
0.20785386	0.022827053	0.00033191721
0.20798535	0.023217112	0.00033626091
0.20811684	0.023270334	0.00033284086
0.20824832	0.022660371	0.00033080139
0.20837981	0.023241765	0.00033427076
0.20851130	0.023441326	0.00033626842
0.20864279	0.023415745	0.00033638841
0.20877428	0.023024985	0.00033148885
0.20890577	0.023107249	0.00033340048
0.20903726	0.023066767	0.00033149358
0.20916875	0.023028641	0.00033262589
0.20930023	0.023005246	0.00033344265
0.20943172	0.022939200	0.00033215796
0.20956321	0.023016821	0.00033198097
0.20969470	0.022730428	0.00033117058
0.20982619	0.022935153	0.00033165583
0.20995768	0.023024903	0.00033281542
0.21008917	0.023395936	0.00033257890
0.21022065	0.023143370	0.00033332592
0.21035214	0.023082200	0.00033433846
0.21048363	0.023283699	0.00033212349
0.21061512	0.023724128	0.00033638913
0.21074661	0.022968756	0.00032974766
0.21087810	0.023476836	0.00033286980
0.21100959	0.022980220	0.00033299542
0.21114108	0.023477829	0.00033295000
0.21127256	0.022854736	0.00033234644
0.21140405	0.023264997	0.00033116005
0.21153554	0.022821064	0.00033104777
0.21166703	0.023237631	0.00033197620
0.21179852	0.023530190	0.00033364643
0.21193001	0.023092254	0.00033203446
0.21206150	0.023479549	0.00033173206
0.21219299	0.023276885	0.00033198972
0.21232447	0.023784839	0.00033569677
0.21245596	0.022986135	0.00032902745
0.21258745	0.022230505	0.00032724801
0.21271894	0.023098282	0.00032971347
0.21285043	0.023636607	0.00033227602
0.21298192	0.022854901	0.00033006148
0.21311341	0.023478128	0.00033105807
0.21324489	0.023164796	0.00033079209
0.21337638	0.023149596	0.00032933719
0.21350787	0.022995489	0.00032965424
0.21363936	0.023093896	0.00033161566
0.21377085	0.023294297	0.00033091956
0.21390234	0.023540270	0.00033368457
0.21403383	0.022768135	0.00032743421
0.21416532	0.023187898	0.00033012837
0.21429680	0.022854865	0.00032891806
0.21442829	0.023374459	0.00033100771
0.21455978	0.023206853	0.00032985253
0.21469127	0.022988884	0.00032904130
0.21482276	0.022767733	0.00032596760
0.21495425	0.023110516	0.00032959862
0.21508574	0.023712559	0.00033266540
0.21521723	0.023520934	0.00033204591
0.21534871	0.023408360	0.00033126692
0.21548020	0.023203317	0.00032651760
0.21561169	0.022749819	0.00032672168
0.21574318	0.023393514	0.00032997175
0.21587467	0.022988869	0.00032646489
0.21600616	0.023304241	0.00033036818
0.21613765	0.023528698	0.00032974533
0.21626913	0.023153732	0.00032930295
0.21640062	0.023506741	0.00032978169
0.21653211	0.022969064	0.00032723752
0.21666360	0.023530094	0.00032953020
0.21679509	0.023257580	0.00032757097
0.21692658	0.022935116	0.00032776578
0.21705807	0.022642178	0.00032551566
0.21718956	0.022991575	0.00032649832
0.21732104	0.023334403	0.00032922926
0.21745253	0.022824403	0.00032581526
0.21758402	0.022824473	0.00032619725
0.21771551	0.022718933	0.00032507656
0.21784700	0.023084311	0.00032524582
0.21797849	0.023467799	0.00032914909
0.21810998	0.023238193	0.00032705816
0.21824147	0.023184393	0.00032810120
0.21837295	0.022960064	0.00032725270
0.21850444	0.023622038	0.00032757208
0.21863593	0.023957615	0.00033237483
0.21876742	0.023159797	0.00032505187
0.21889891	0.023527246	0.00032972908
0.21903040	0.023124916	0.00032685617
0.21916189	0.023064951	0.00032457263
0.21929337	0.023652830	0.00032961041
0.21942486	0.023500356	0.00032690401
0.21955635	0.023663133	0.00032932049
0.21968784	0.023094365	0.00032590243
0.21981933	0.023382116	0.00032558156
0.21995082	0.023063881	0.00032489793
0.22008231	0.023416074	0.00032582322
0.22021380	0.023239636	0.00032698666
0.22034528	0.023467850	0.00032863080
0.22047677	0.022839258	0.00032161818
0.22060826	0.023564100	0.00032835127
0.22073975	0.022872550	0.00032369138
0.22087124	0.022980057	0.00032485747
0.22100273	0.022768172	0.00032311882
0.22113422	0.023512726	0.00032635783
0.22126571	0.023020615	0.00032411500
0.22139719	0.022723869	0.00032204204
0.22152868	0.023147022	0.00032488468
0.22166017	0.022715954	0.00032343502
0.22179166	0.023275417	0.00032404250
0.22192315	0.023742995	0.00032864419
0.22205464	0.023161244	0.00032507827
0.22218613	0.023474095	0.00032516206
0.22231761	0.023312513	0.00032503156
0.22244910	0.022794121	0.00032175193
0.22258059	0.023169355	0.00032462877
0.22271208	0.023161477	0.00032540597
0.22284357	0.023376140	0.00032441674
0.22297506	0.022792529	0.00032291163
0.22310655	0.023172183	0.00032315002
0.22323804	0.023368464	0.00032559821
0.22336952	0.023098805	0.00032435365
0.22350101	0.023291087	0.00032328365
0.22363250	0.023022787	0.00032265460
0.22376399	0.023157998	0.00032296934
0.22389548	0.023288857	0.00032447569
0.22402697	0.023014830	0.00032349622
0.22415846	0.023150415	0.00032211598
0.22428995	0.022829700	0.00032123178
0.22442143	0.022867520	0.00032094861
0.22455292	0.022283378	0.00031846768
0.22468441	0.022762476	0.00032123687
0.22481590	0.023597102	0.00032527791
0.22494739	0.022797710	0.00031990238
0.22507888	0.023257728	0.00032247671
0.22521037	0.022663117	0.00031968899
0.22534186	0.023185214	0.00032365985
0.22547334	0.023120591	0.00032195801
0.22560483	0.023001566	0.00031985737
0.22573632	0.023179395	0.00032244870
0.22586781	0.022883709	0.00032068982
0.22599930	0.022921367	0.00032111622
0.22613079	0.023224487	0.00032155198
0.22626228	0.023617436	0.00032469616
0.22639376	0.023558359	0.00032301206
0.22652525	0.023031209	0.00032081819
0.22665674	0.023273467	0.00032240375
0.22678823	0.022947095	0.00031924095
0.22691972	0.022879640	0.00032005940
0.22705121	0.022661748	0.00031891111
0.22718270	0.022805093	0.00031970804
0.22731419	0.023283225	0.00032278106
0.22744567	0.022968246	0.00031996154
0.22757716	0.022717490	0.00031694986
0.22770865	0.022699509	0.00031872104
0.22784014	0.023022881	0.00031894600
0.22797163	0.022877724	0.00032031536
0.22810312	0.023190135	0.00032017348
0.22823461	0.022581536	0.00031782729
0.22836610	0.022831012	0.00032044608
0.22849758	0.023138764	0.00031973548
0.22862907	0.023166577	0.00032161339
0.22876056	0.022891474	0.00031784865
0.22889205	0.023213310	0.00032061019
0.22902354	0.023272625	0.00032148729
0.22915503	0.023276230	0.00031946571
0.22928652	0.023042280	0.00032042179
0.22941800	0.023532591	0.00032099854
0.22954949	0.023204084	0.00032053781
0.22968098	0.023126798	0.00031978819
0.22981247	0.023374333	0.00031944119
0.22994396	0.023117090	0.00032024942
0.23007545	0.023367185	0.00032350447
0.23020694	0.022723353	0.00032302273
0.23033843	0.022718380	0.00032710574
0.23046991	0.022910823	0.00032906255
0.23060140	0.022354521	0.00032772464
0.23073289	0.023045039	0.00033185999
0.23086438	0.023435082	0.00033576156
0.23099587	0.022830120	0.00033581462
0.23112736	0.022998178	0.00033520236
0.23125885	0.023546252	0.00034199184
0.23139034	0.023511811	0.00034136404
0.23152182	0.023211313	0.00034079414
0.23165331	0.022837382	0.00034139451
0.23178480	0.023135692	0.00034112846
0.23191629	0.022765110	0.00034170784
0.23204778	0.023418506	0.00034557832
0.23217927	0.022727539	0.00034092986
0.23231076	0.023228107	0.00034643566
0.23244224	0.023385211	0.00034810991
0.23257373	0.023286337	0.00034775360
0.23270522	0.022735668	0.00034532483
0.23283671	0.023184832	0.00034638732
0.23296820	0.023191535	0.00034847790
0.23309969	0.022918651	0.00034578176
0.23323118	0.022905119	0.00034473867
0.23336267	0.022980001	0.00034684858
0.23349415	0.022701662	0.00034299147
0.23362564	0.022694928	0.00034510908
0.23375713	0.022763761	0.00034564876
0.23388862	0.023413304	0.00034769033
0.23402011	0.023589322	0.00035171715
0.23415160	0.023286259	0.00034762782
0.23428309	0.023215706	0.00035007035
0.23441458	0.023007465	0.00034728458
0.23454606	0.023183420	0.00034953316
0.23467755	0.023122263	0.00034870073
0.23480904	0.022847260	0.00034826851
0.23494053	0.023597518	0.00035253601
0.23507202	0.023521683	0.00035267479
0.23520351	0.023146263	0.00034959968
0.23533500	0.022870964	0.00034866639
0.23546648	0.023131511	0.00034979662
0.23559797	0.023382905	0.00035247817
0.23572946	0.023376197	0.00035271794
0.23586095	0.022622063	0.00034918219
0.23599244	0.022740653	0.00034995383
0.23612393	0.023085748	0.00035094909
0.23625542	0.023308578	0.00035575648
0.23638691	0.023430210	0.00035378499
0.23651839	0.023066803	0.00035063720
0.23664988	0.022724558	0.00035148377
0.23678137	0.023769986	0.00035708770
0.23691286	0.023030197	0.00035176041
0.23704435	0.023434362	0.00035492984
0.23717584	0.022366672	0.00034679062
0.23730733	0.023234553	0.00035577043
0.23743882	0.023111229	0.00035371393
0.23757030	0.023825633	0.00035774490
0.23770179	0.022767978	0.00035328186
0.23783328	0.022953979	0.00035205140
0.23796477	0.022799233	0.00035280162
0.23809626	0.023250614	0.00035493728
0.23822775	0.023166529	0.00035447148
0.23835924	0.023099551	0.00035670461
0.23849072	0.023587160	0.00035614953
0.23862221	0.023050262	0.00035446319
0.23875370	0.022508639	0.00034900737
0.23888519	0.022890124	0.00035440887
0.23901668	0.023357810	0.00035750073
0.23914817	0.022886061	0.00035069907
0.23927966	0.023209975	0.00035711663
0.23941115	0.023253776	0.00035694391
0.23954263	0.023386981	0.00035726122
0.23967412	0.022996314	0.00035624840
0.23980561	0.023107100	0.00035571404
0.23993710	0.022988851	0.00035768242
0.24006859	0.023795357	0.00036061372
0.24020008	0.023336574	0.00035869297
0.24033157	0.023147742	0.00035635870
0.24046306	0.023223934	0.00035712589
0.24059454	0.023341578	0.00035905707
0.24072603	0.023091948	0.00035763665
0.24085752	0.023101974	0.00035678492
0.24098901	0.023734349	0.00036446429
0.24112050	0.023375263	0.00035748616
0.24125199	0.022987453	0.00035768789
0.24138348	0.022543672	0.00035492348
0.24151496	0.022530689	0.00035376248
0.24164645	0.023601774	0.00036190038
0.24177794	0.022365618	0.00035164716
0.24190943	0.023321528	0.00035934849
0.24204092	0.022959993	0.00035862164
0.24217241	0.022820889	0.00035760703
0.24230390	0.023178013	0.00036062414
0.24243539	0.023373891	0.00035885129
0.24256687	0.022787162	0.00035765421
0.24269836	0.023185816	0.00036073527
0.24282985	0.023291878	0.00035837731
0.24296134	0.023391172	0.00036198566
0.24309283	0.023528225	0.00036106823
0.24322432	0.023001160	0.00035835362
0.24335581	0.022819298	0.00035943991
0.24348730	0.023154534	0.00035868478
0.24361878	0.022909178	0.00035870294
0.24375027	0.023441266	0.00036107221
0.24388176	0.023704766	0.00036326313
0.24401325	0.023096985	0.00036287913
0.24414474	0.022973579	0.00035821819
0.24427623	0.023154883	0.00036072521
0.24440772	0.024026701	0.00036443907
0.24453920	0.023088829	0.00036006817
0.24467069	0.023086426	0.00036287834
0.24480218	0.022801278	0.00035807865
0.24493367	0.023119118	0.00036110923
0.24506516	0.023132884	0.00036047559
0.24519665	0.022926908	0.00035990868
0.24532814	0.022900501	0.00036009132
0.24545963	0.023192558	0.00036177684
0.24559111	0.023214975	0.00036240411
0.24572260	0.023419755	0.00036427012
0.24585409	0.022966424	0.00035984473
0.24598558	0.023468585	0.00036423963
0.24611707	0.023313481	0.00036337752
0.24624856	0.023812695	0.00036451683
0.24638005	0.023105811	0.00036306836
0.24651154	0.023009880	0.00036039004
0.24664302	0.022741493	0.00036116892
0.24677451	0.023041197	0.00036042920
0.24690600	0.023476308	0.00036458397
0.24703749	0.023187165	0.00036518928
0.24716898	0.023322919	0.00036204759
0.24730047	0.023159823	0.00036396458
0.24743196	0.023059928	0.00036086618
0.24756345	0.023034762	0.00036182775
0.24769493	0.023169629	0.00036549561
0.24782642	0.022716678	0.00036030481
0.24795791	0.022254429	0.00035834521
0.24808940	0.022844257	0.00036108738
0.24822089	0.023076423	0.00036214459
0.24835238	0.023071945	0.00036434823
0.24848387	0.023060381	0.00036281759
0.24861535	0.022687877	0.00036229915
0.24874684	0.023098335	0.00036318279
0.24887833	0.023237060	0.00036361302
0.24900982	0.022916153	0.00036389906
0.24914131	0.023546786	0.00036690513
0.24927280	0.023073788	0.00036446271
0.24940429	0.023291693	0.00036486130
0.24953578	0.023095830	0.00036360253
0.24966726	0.023374109	0.00036753842
0.24979875	0.023165576	0.00036384226
0.24993024	0.023337743	0.00036661166
0.25006173	0.022747166	0.00036093585
0.25019322	0.023504865	0.00036665672
0.25032471	0.023045719	0.00036609413
0.25045620	0.023296528	0.00036517188
0.25058769	0.022680819	0.00036294665
0.25071917	0.023119556	0.00036455354
0.25085066	0.023804189	0.00036852121
0.25098215	0.023249348	0.00036622551
0.25111364	0.022990035	0.00036295987
0.25124513	0.023200386	0.00036668483
0.25137662	0.022911959	0.00036428911
0.25150811	0.022544835	0.00036099407
0.25163959	0.022606664	0.00036321304
0.25177108	0.024098930	0.00036971525
0.25190257	0.023693959	0.00036941455
0.25203406	0.023177615	0.00036786234
0.25216555	0.023708693	0.00036953677
0.25229704	0.022658871	0.00036484642
0.25242853	0.022663350	0.00036193755
0.25256002	0.023377110	0.00036891570
0.25269150	0.022714171	0.00036374788
0.25282299	0.022446326	0.00036020745
0.25295448	0.022515503	0.00036494618
0.25308597	0.023127662	0.00036426448
0.25321746	0.023851513	0.00037313717
0.25334895	0.022880084	0.00036507660
0.25348044	0.023714342	0.00036921645
0.25361193	0.023789734	0.00037200257
0.25374341	0.022951494	0.00036507388
0.25387490	0.022778437	0.00036426975
0.25400639	0.023155210	0.00037343060
0.25413788	0.023084490	0.00037738900
0.25426937	0.022809601	0.00037962069
0.25440086	0.022835421	0.00038297945
0.25453235	0.024185696	0.00039521779
0.25466383	0.022682911	0.00038889492
0.25479532	0.023042129	0.00039029016
0.25492681	0.023013291	0.00039289544
0.25505830	0.023572562	0.00039829519
0.25518979	0.023167869	0.00039773837
0.25532128	0.022687842	0.00039701766
0.25545277	0.023205992	0.00040150399
0.25558426	0.023293062	0.00040355258
0.25571574	0.023062393	0.00040294518
0.25584723	0.023515969	0.00040818712
0.25597872	0.023232524	0.00040929440
0.25611021	0.023370125	0.00041080498
0.25624170	0.023564324	0.00041494657
0.25637319	0.023096627	0.00041450326
0.25650468	0.023291531	0.00041557730
0.25663617	0.022487489	0.00041115295
0.25676765	0.022176658	0.00040981025
0.25689914	0.023073046	0.00041904802
0.25703063	0.023495370	0.00042552402
0.25716212	0.023402919	0.00042350454
0.25729361	0.022400913	0.00041928750
0.25742510	0.023513357	0.00042909975
0.25755659	0.022919910	0.00042641417
0.25768807	0.023045481	0.00042970532
0.25781956	0.023471896	0.00043271392
0.25795105	0.021982150	0.00042255510
0.25808254	0.023094943	0.00043824062
0.25821403	0.022656288	0.00043016573
0.25834552	0.023568202	0.00044032770
0.25847701	0.022306002	0.00042757303
0.25860850	0.023297343	0.00043679608
0.25873998	0.023565280	0.00044081891
0.25887147	0.022648132	0.00043804085
0.25900296	0.023571053	0.00044437715
0.25913445	0.022444807	0.00043374847
0.25926594	0.022690084	0.00043690186
0.25939743	0.023581504	0.00044699511
0.25952892	0.022441477	0.00043724597
0.25966041	0.023105970	0.00044567650
0.25979189	0.022819568	0.00044124108
0.25992338	0.023206450	0.00044498911
0.26005487	0.022402683	0.00044315766
0.26018636	0.023454061	0.00044982011
0.26031785	0.022476199	0.00044209621
0.26044934	0.023073205	0.00044518678
0.26058083	0.022645542	0.00044346386
0.26071231	0.022113322	0.00044180251
0.26084380	0.023485567	0.00045153467
0.26097529	0.022784130	0.00044801189
0.26110678	0.022433041	0.00044480564
0.26123827	0.023037619	0.00045412693
0.26136976	0.022913011	0.00045236912
0.26150125	0.023213677	0.00045419628
0.26163274	0.023370873	0.00045523421
0.26176422	0.023271122	0.00045494426
0.26189571	0.022638366	0.00045316309
0.26202720	0.023445095	0.00045931865
0.26215869	0.023895049	0.00046171657
0.26229018	0.022345319	0.00045234849
0.26242167	0.023341505	0.00045719436
0.26255316	0.023248271	0.00045963040
0.26268465	0.023085391	0.00046118627
0.26281613	0.023510819	0.00046306636
0.26294762	0.022879316	0.00045914604
0.26307911	0.022974074	0.00045920706
0.26321060	0.023199856	0.00046476536
0.26334209	0.023673873	0.00046896591
0.26347358	0.023948918	0.00046859607
0.26360507	0.022877112	0.00046207629
0.26373655	0.023201343	0.00046451452
0.26386804	0.022065707	0.00045724620
0.26399953	0.022815282	0.00046698887
0.26413102	0.023146804	0.00046618875
0.26426251	0.022963345	0.00046452168
0.26439400	0.022989495	0.00046760720
0.26452549	0.022315515	0.00046576090
0.26465698	0.023394030	0.00047453332
0.26478846	0.023387071	0.00046930486
0.26491995	0.022822537	0.00047365241
0.26505144	0.022732930	0.00046620277
0.26518293	0.023508330	0.00047694189
0.26531442	0.023312603	0.00047849069
0.26544591	0.022724690	0.00046990306
[truncated: 567 more rows]
