# Supplementary material for: Invariant surface glycoprotein 65 of Trypanosoma brucei is a complement C3 receptor
Source: Nat Commun. 2022 Aug 29;13:5085. doi: 10.1038/s41467-022-32728-9 (PMC9424271; doi:10.1038/s41467-022-32728-9)
Supplement: Supplementary file 4 — supplementary data 2 [file 41467_2022_32728_MOESM4_ESM.zip › b21-414646_00082.dat]

0.0026000000	39.251131	0.13558755
0.0027314887	28.686530	0.10647303
0.0028629774	22.085958	0.089330488
0.0029944661	16.972852	0.075155580
0.0031259548	12.289609	0.058767659
0.0032574435	10.848714	0.057153143
0.0033889322	8.7735946	0.048586485
0.0035204209	11.425203	0.048273830
0.0036519096	12.270606	0.046423984
0.0037833983	9.9940438	0.039500607
0.0039148870	8.2628901	0.034656286
0.0040463757	6.6859387	0.029991137
0.0041778644	5.4720312	0.025430686
0.0043093531	4.6011880	0.022895450
0.0044408418	3.7726024	0.019939102
0.0045723305	3.1157509	0.018120344
0.0047038192	2.8577914	0.016609453
0.0048353079	2.5045348	0.015094956
0.0049667966	2.1821490	0.014039573
0.0050982853	1.8732219	0.012322762
0.0052297740	1.7334105	0.012008940
0.0053612627	1.5295395	0.010893371
0.0054927514	1.3831878	0.010084448
0.0056242401	1.2608673	0.0096003578
0.0057557288	1.1640497	0.0089688343
0.0058872175	1.0660270	0.0084680027
0.0060187062	1.0061898	0.0082051187
0.0061501949	0.88828630	0.0073844593
0.0062816836	0.87212164	0.0074822335
0.0064131723	0.82093852	0.0071162998
0.0065446610	0.77823584	0.0068295211
0.0066761496	0.73198133	0.0065922865
0.0068076383	0.71237014	0.0063558891
0.0069391270	0.67884216	0.0063042501
0.0070706157	0.64692880	0.0060569184
0.0072021044	0.63484946	0.0059339500
0.0073335931	0.60183785	0.0057524357
0.0074650818	0.57290360	0.0054490629
0.0075965705	0.56522191	0.0054573254
0.0077280592	0.53557230	0.0052902642
0.0078595479	0.50449438	0.0050117259
0.0079910366	0.48855753	0.0049613175
0.0081225253	0.46381226	0.0046957648
0.0082540140	0.45309112	0.0046675712
0.0083855027	0.45055507	0.0046722896
0.0085169914	0.41303972	0.0043821531
0.0086484801	0.39188767	0.0042374283
0.0087799688	0.38154580	0.0041073947
0.0089114575	0.37853019	0.0041127582
0.0090429462	0.35576167	0.0039592670
0.0091744349	0.33858301	0.0038292818
0.0093059236	0.32883769	0.0037293350
0.0094374123	0.31101593	0.0036028503
0.0095689010	0.29534219	0.0034543537
0.0097003897	0.29442962	0.0034768955
0.0098318784	0.27565846	0.0033161357
0.0099633671	0.27095188	0.0032519950
0.010094856	0.25505320	0.0031454508
0.010226345	0.24300998	0.0029976114
0.010357833	0.23793909	0.0030427591
0.010489322	0.22847083	0.0028941234
0.010620811	0.21386173	0.0027797703
0.010752299	0.20839015	0.0027322954
0.010883788	0.19511939	0.0025896494
0.011015277	0.18783751	0.0025869892
0.011146765	0.17416678	0.0024140982
0.011278254	0.17402349	0.0024033551
0.011409743	0.16202479	0.0022955120
0.011541231	0.15572552	0.0022165227
0.011672720	0.15305145	0.0022026921
0.011804209	0.13901798	0.0020196375
0.011935698	0.13133734	0.0019587322
0.012067186	0.12640228	0.0019105862
0.012198675	0.12246088	0.0018192833
0.012330164	0.11704339	0.0017824096
0.012461652	0.11145453	0.0017201887
0.012593141	0.10882156	0.0016610590
0.012724630	0.10398112	0.0016237141
0.012856118	0.10045497	0.0015452782
0.012987607	0.093385940	0.0015075977
0.013119096	0.090846735	0.0014543374
0.013250585	0.092229485	0.0014496024
0.013382073	0.088361755	0.0014233390
0.013513562	0.083463724	0.0013622275
0.013645051	0.083549241	0.0013724263
0.013776539	0.079638768	0.0013332474
0.013908028	0.078521483	0.0013007640
0.014039517	0.077430292	0.0012851588
0.014171005	0.074531732	0.0012542594
0.014302494	0.072377436	0.0012363608
0.014433983	0.070935995	0.0012248543
0.014565472	0.071964837	0.0012093602
0.014696960	0.068264025	0.0011841955
0.014828449	0.068193297	0.0011655626
0.014959938	0.067104287	0.0011619866
0.015091426	0.065751332	0.0011537019
0.015222915	0.062827216	0.0011011970
0.015354404	0.060654522	0.0010870903
0.015485892	0.062337780	0.0010919369
0.015617381	0.062007649	0.0010913695
0.015748870	0.062562647	0.0010942214
0.015880359	0.062046989	0.0010736001
0.016011847	0.061674956	0.0010705388
0.016143336	0.053686757	0.00098894818
0.016274825	0.051332397	0.00097230946
0.016406313	0.053454253	0.00098199521
0.016537802	0.055247026	0.00099159713
0.016669291	0.054659082	0.00098342563
0.016800779	0.052018518	0.00095898431
0.016932268	0.057210033	0.00099979563
0.017063757	0.059806429	0.0010192009
0.017195246	0.059048842	0.0010032569
0.017326734	0.060589403	0.0010170175
0.017458223	0.057199670	0.00098236361
0.017589712	0.056195577	0.00096800012
0.017721200	0.055696192	0.00096949584
0.017852689	0.054528228	0.00093732093
0.017984178	0.055246847	0.00095631050
0.018115666	0.052732386	0.00092737143
0.018247155	0.055123549	0.00094050594
0.018378644	0.052425231	0.00092221605
0.018510133	0.052462486	0.00091032371
0.018641621	0.049511078	0.00088334550
0.018773110	0.050121144	0.00088472419
0.018904599	0.047314901	0.00086101553
0.019036087	0.050156743	0.00088042293
0.019167576	0.048169187	0.00085507433
0.019299065	0.047318981	0.00084369514
0.019430553	0.047253320	0.00084837403
0.019562042	0.047721711	0.00084407812
0.019693531	0.046796496	0.00083623838
0.019825019	0.045436083	0.00081819874
0.019956508	0.046087419	0.00081684260
0.020087997	0.045154326	0.00081371617
0.020219486	0.045309314	0.00080977762
0.020350974	0.043965814	0.00080311658
0.020482463	0.044595686	0.00079398665
0.020613952	0.043249191	0.00078059135
0.020745440	0.043114993	0.00078535541
0.020876929	0.042258920	0.00076846192
0.021008418	0.041689483	0.00076473492
0.021139906	0.041516466	0.00075853282
0.021271395	0.040373961	0.00074111046
0.021402884	0.040613561	0.00074689366
0.021534373	0.039645920	0.00073453804
0.021665861	0.039268205	0.00073004431
0.021797350	0.040235338	0.00073545067
0.021928839	0.039943324	0.00072370456
0.022060327	0.039532396	0.00072869846
0.022191816	0.039827674	0.00072199113
0.022323305	0.038751436	0.00071522565
0.022454793	0.037912955	0.00070115904
0.022586282	0.037121387	0.00069081891
0.022717771	0.036953907	0.00069403104
0.022849260	0.036652661	0.00068285777
0.022980748	0.036782000	0.00068576841
0.023112237	0.036015706	0.00067307823
0.023243726	0.035623714	0.00066707956
0.023375214	0.036986669	0.00068427081
0.023506703	0.038047978	0.00068678589
0.023638192	0.037623303	0.00068352136
0.023769680	0.037334054	0.00067833656
0.023901169	0.038512304	0.00068612253
0.024032658	0.037205982	0.00067479002
0.024164147	0.037051336	0.00067035102
0.024295635	0.035446785	0.00065302973
0.024427124	0.037238623	0.00066589580
0.024558613	0.036319065	0.00065369968
0.024690101	0.036197556	0.00066077169
0.024821590	0.036592302	0.00065680758
0.024953079	0.035234410	0.00064244590
0.025084567	0.036968488	0.00065754332
0.025216056	0.035360076	0.00063874242
0.025347545	0.036615879	0.00065337814
0.025479034	0.036686344	0.00064775261
0.025610522	0.035763217	0.00063611785
0.025742011	0.035784959	0.00063734948
0.025873500	0.036264927	0.00063704068
0.026004988	0.035301311	0.00063372657
0.026136477	0.034946423	0.00062554113
0.026267966	0.035534002	0.00062634109
0.026399454	0.035197084	0.00062411325
0.026530943	0.035492450	0.00062136661
0.026662432	0.035040201	0.00062246551
0.026793920	0.035483896	0.00062129935
0.026925409	0.033705841	0.00060365630
0.027056898	0.034700228	0.00061686080
0.027188387	0.034188300	0.00060236027
0.027319875	0.035950321	0.00062154203
0.027451364	0.033513126	0.00059724006
0.027582853	0.033525417	0.00059488416
0.027714341	0.033439864	0.00059492521
0.027845830	0.033372401	0.00059004359
0.027977319	0.033593918	0.00059681935
0.028108807	0.034209303	0.00059506488
0.028240296	0.033249112	0.00058799304
0.028371785	0.033260243	0.00058583155
0.028503274	0.033574318	0.00058658121
0.028634762	0.032896191	0.00057984098
0.028766251	0.033769681	0.00058570979
0.028897740	0.034968431	0.00058919339
0.029029228	0.033260178	0.00057948901
0.029160717	0.032925362	0.00057636066
0.029292206	0.033054180	0.00057356150
0.029423694	0.032151652	0.00056952376
0.029555183	0.032876668	0.00056472466
0.029686672	0.032828667	0.00056940623
0.029818161	0.031687508	0.00056055811
0.029949649	0.032754371	0.00056464672
0.030081138	0.031979451	0.00055938891
0.030212627	0.031754915	0.00055194682
0.030344115	0.032271898	0.00055686199
0.030475604	0.032170361	0.00055674768
0.030607093	0.033031780	0.00055994633
0.030738581	0.032392408	0.00055574199
0.030870070	0.032298244	0.00055079190
0.031001559	0.032424937	0.00055037545
0.031133048	0.032136744	0.00055181994
0.031264536	0.032056647	0.00054600818
0.031396025	0.031955878	0.00054776913
0.031527514	0.032331426	0.00054512483
0.031659002	0.031242943	0.00053690790
0.031790491	0.031615949	0.00054161914
0.031921980	0.032623621	0.00054364294
0.032053468	0.032512937	0.00054521720
0.032184957	0.030968447	0.00052847972
0.032316446	0.031689461	0.00053230011
0.032447935	0.031914591	0.00053958869
0.032579423	0.031538260	0.00053109449
0.032710912	0.031034869	0.00052895980
0.032842401	0.031971356	0.00053134121
0.032973889	0.031960471	0.00053057015
0.033105378	0.031723361	0.00052980154
0.033236867	0.031403863	0.00052478753
0.033368355	0.030512564	0.00052576655
0.033499844	0.030255489	0.00052235478
0.033631333	0.029993848	0.00052177212
0.033762822	0.030301361	0.00053138109
0.033894310	0.029905320	0.00052749665
0.034025799	0.030308777	0.00052913983
0.034157288	0.029626790	0.00052314647
0.034288776	0.030639226	0.00053329997
0.034420265	0.030175747	0.00053325511
0.034551754	0.031112608	0.00053621733
0.034683242	0.029751097	0.00052709765
0.034814731	0.029328098	0.00052150947
0.034946220	0.029755354	0.00052595902
0.035077708	0.029254060	0.00052583886
0.035209197	0.029972156	0.00052988783
0.035340686	0.029291749	0.00051991366
0.035472175	0.030206933	0.00053911093
0.035603663	0.029477347	0.00053361309
0.035735152	0.030096550	0.00054819222
0.035866641	0.029604089	0.00054242342
0.035998129	0.029233791	0.00053713037
0.036129618	0.029684699	0.00054573222
0.036261107	0.029005327	0.00053582289
0.036392595	0.028864276	0.00054343258
0.036524084	0.028704977	0.00054191886
0.036655573	0.029495793	0.00054070915
0.036787062	0.029508568	0.00054859542
0.036918550	0.030143792	0.00054867833
0.037050039	0.029731665	0.00055139670
0.037181528	0.028961842	0.00054152302
0.037313016	0.029401268	0.00054680409
0.037444505	0.029350659	0.00054851848
0.037575994	0.028520768	0.00054016149
0.037707482	0.029285717	0.00055160764
0.037838971	0.029054000	0.00055013405
0.037970460	0.028454777	0.00054178804
0.038101949	0.029042128	0.00055021437
0.038233437	0.028476838	0.00053957835
0.038364926	0.029392930	0.00054201052
0.038496415	0.029745922	0.00054479408
0.038627903	0.030066186	0.00054129247
0.038759392	0.029752227	0.00054119304
0.038890881	0.028986041	0.00053082440
0.039022369	0.029269186	0.00053330564
0.039153858	0.030004515	0.00053523716
0.039285347	0.029451014	0.00052829123
0.039416836	0.029879368	0.00053632607
0.039548324	0.029804663	0.00053256676
0.039679813	0.029345961	0.00052592745
0.039811302	0.029094559	0.00052643208
0.039942790	0.029355357	0.00052542234
0.040074279	0.029222509	0.00052864837
0.040205768	0.029433826	0.00052454506
0.040337256	0.028468337	0.00051628134
0.040468745	0.029084613	0.00052162234
0.040600234	0.029337046	0.00052072421
0.040731723	0.029586228	0.00052460219
0.040863211	0.029246535	0.00052258680
0.040994700	0.028691088	0.00051520473
0.041126189	0.029190812	0.00052103671
0.041257677	0.029702136	0.00052009414
0.041389166	0.029003183	0.00051662594
0.041520655	0.028598265	0.00051289987
0.041652143	0.029342782	0.00051764120
0.041783632	0.030404593	0.00052534125
0.041915121	0.028678595	0.00050901892
0.042046610	0.029042859	0.00051395076
0.042178098	0.029595920	0.00052035379
0.042309587	0.029129986	0.00051351408
0.042441076	0.029718939	0.00051716975
0.042572564	0.028686062	0.00050954162
0.042704053	0.030081707	0.00051649114
0.042835542	0.028646976	0.00050979580
0.042967030	0.030465210	0.00051942415
0.043098519	0.029296723	0.00051345103
0.043230008	0.029856593	0.00051490899
0.043361496	0.029122815	0.00050594997
0.043492985	0.029583474	0.00051264418
0.043624474	0.029145860	0.00050618002
0.043755963	0.028627929	0.00050400853
0.043887451	0.029979416	0.00051190904
0.044018940	0.029963021	0.00051016262
0.044150429	0.029777283	0.00051418520
0.044281917	0.029183625	0.00050522667
0.044413406	0.028734271	0.00050361890
0.044544895	0.029043581	0.00050275300
0.044676383	0.028778369	0.00049971685
0.044807872	0.028338232	0.00049716571
0.044939361	0.029697220	0.00050451144
0.045070850	0.029108429	0.00050109211
0.045202338	0.028976800	0.00050127146
0.045333827	0.029142352	0.00049746008
0.045465316	0.028868877	0.00050056889
0.045596804	0.029536769	0.00050284828
0.045728293	0.028381311	0.00049470326
0.045859782	0.029572291	0.00050269399
0.045991270	0.028144515	0.00048804108
0.046122759	0.029144568	0.00049969444
0.046254248	0.028411109	0.00050150961
0.046385737	0.029656799	0.00051319529
0.046517225	0.029055270	0.00051109319
0.046648714	0.029195750	0.00051253744
0.046780203	0.029086968	0.00051851738
0.046911691	0.028931101	0.00051601995
0.047043180	0.029011417	0.00051464429
0.047174669	0.028881970	0.00051593449
0.047306157	0.029642874	0.00052390160
0.047437646	0.028949590	0.00052088944
0.047569135	0.029152389	0.00052563690
0.047700624	0.029135178	0.00052029846
0.047832112	0.028844848	0.00052360066
0.047963601	0.029923006	0.00052857171
0.048095090	0.027995451	0.00051909566
0.048226578	0.028223062	0.00052122595
0.048358067	0.029252333	0.00052516762
0.048489556	0.029064224	0.00052704898
0.048621044	0.029983781	0.00053389080
0.048752533	0.029584387	0.00053557995
0.048884022	0.028779277	0.00052557710
0.049015511	0.029143457	0.00052990033
0.049146999	0.028980369	0.00053139295
0.049278488	0.028325555	0.00052538778
0.049409977	0.029070215	0.00053420093
0.049541465	0.029372795	0.00053446496
0.049672954	0.028437019	0.00052806905
0.049804443	0.029257334	0.00053353874
0.049935931	0.030494434	0.00054667583
0.050067420	0.029418301	0.00053793179
0.050198909	0.029601468	0.00054062958
0.050330398	0.029239813	0.00053478332
0.050461886	0.028828110	0.00053343676
0.050593375	0.029035055	0.00053525671
0.050724864	0.028964924	0.00053796471
0.050856352	0.030324216	0.00054796919
0.050987841	0.029434048	0.00053857279
0.051119330	0.029484510	0.00053977359
0.051250818	0.028455939	0.00053276565
0.051382307	0.029741402	0.00054673350
0.051513796	0.029592864	0.00054166507
0.051645284	0.029678659	0.00054321660
0.051776773	0.030276409	0.00054947663
0.051908262	0.028679614	0.00053720861
0.052039751	0.028811085	0.00053958475
0.052171239	0.029747736	0.00054589294
0.052302728	0.028769288	0.00054281530
0.052434217	0.029054755	0.00053995752
0.052565705	0.029425558	0.00054598735
0.052697194	0.029151437	0.00054202025
0.052828683	0.029663151	0.00054889520
0.052960171	0.029535927	0.00054544971
0.053091660	0.029147243	0.00054146713
0.053223149	0.029001447	0.00054407043
0.053354638	0.027798266	0.00053575626
0.053486126	0.029922830	0.00055389057
0.053617615	0.029873876	0.00054945609
0.053749104	0.028563542	0.00054026219
0.053880592	0.029409383	0.00054667191
0.054012081	0.029770960	0.00055390748
0.054143570	0.028377193	0.00054073367
0.054275058	0.029268167	0.00054646602
0.054406547	0.028619598	0.00054002306
0.054538036	0.029636357	0.00055464204
0.054669525	0.029320833	0.00054903945
0.054801013	0.028927960	0.00054964721
0.054932502	0.028943326	0.00054493927
0.055063991	0.029833059	0.00055184393
0.055195479	0.028618049	0.00054638001
0.055326968	0.028999803	0.00054710794
0.055458457	0.028889471	0.00054801468
0.055589945	0.029599400	0.00055126114
0.055721434	0.029320066	0.00054817009
0.055852923	0.029174447	0.00055270447
0.055984412	0.029020870	0.00054844858
0.056115900	0.028980525	0.00054922019
0.056247389	0.029320149	0.00055393118
0.056378878	0.028927917	0.00054748484
0.056510366	0.028810600	0.00055122453
0.056641855	0.029268130	0.00055141867
0.056773344	0.029640958	0.00055733402
0.056904832	0.028931191	0.00055095071
0.057036321	0.028862934	0.00054559505
0.057167810	0.029477003	0.00055449671
0.057299299	0.028519169	0.00054664454
0.057430787	0.027425777	0.00053495842
0.057562276	0.029010439	0.00055088938
0.057693765	0.028356368	0.00053842312
0.057825253	0.029066999	0.00054977580
0.057956742	0.029743893	0.00055522374
0.058088231	0.029580060	0.00055211827
0.058219719	0.028739577	0.00054829500
0.058351208	0.028598424	0.00053960412
0.058482697	0.029767973	0.00055419098
0.058614186	0.029500743	0.00055288543
0.058745674	0.029406767	0.00054530431
0.058877163	0.028628337	0.00053914323
0.059008652	0.029964150	0.00054793961
0.059140140	0.029389642	0.00054760546
0.059271629	0.029533553	0.00054726633
0.059403118	0.028885144	0.00053875181
0.059534606	0.028220369	0.00053676659
0.059666095	0.029187249	0.00053825307
0.059797584	0.028377643	0.00053339191
0.059929072	0.028621769	0.00053853510
0.060060561	0.029602992	0.00054275975
0.060192050	0.029150163	0.00054227671
0.060323539	0.028983122	0.00053539830
0.060455027	0.028771455	0.00053701196
0.060586516	0.029889805	0.00054617497
0.060718005	0.028694358	0.00053468767
0.060849493	0.028785070	0.00053498515
0.060980982	0.029790970	0.00054383247
0.061112471	0.029359749	0.00053838296
0.061243959	0.029056545	0.00054148635
0.061375448	0.028706063	0.00053154178
0.061506937	0.027874367	0.00052807597
0.061638426	0.028100520	0.00052743074
0.061769914	0.029151065	0.00053675915
0.061901403	0.029376947	0.00054031631
0.062032892	0.028915520	0.00053075303
0.062164380	0.028925059	0.00053422017
0.062295869	0.029381565	0.00053883353
0.062427358	0.028701857	0.00053183585
0.062558846	0.028581762	0.00053468136
0.062690335	0.028566731	0.00052904527
0.062821824	0.028135165	0.00052617404
0.062953313	0.029176081	0.00053469211
0.063084801	0.028487692	0.00052600831
0.063216290	0.027902643	0.00052771056
0.063347779	0.029227301	0.00053484862
0.063479267	0.028387873	0.00052458181
0.063610756	0.029731541	0.00054154777
0.063742245	0.028643893	0.00052713236
0.063873733	0.029315839	0.00053762817
0.064005222	0.028070871	0.00052462342
0.064136711	0.028734678	0.00052904862
0.064268200	0.027432864	0.00051632494
0.064399688	0.028165773	0.00052179837
0.064531177	0.029001639	0.00053241645
0.064662666	0.028974030	0.00053050014
0.064794154	0.029273466	0.00053088938
0.064925643	0.028716903	0.00052797302
0.065057132	0.029319016	0.00053250309
0.065188620	0.028783986	0.00052927690
0.065320109	0.029493121	0.00053206716
0.065451598	0.028480577	0.00052234377
0.065583087	0.028819213	0.00052886294
0.065714575	0.028609042	0.00052349019
0.065846064	0.029088152	0.00053153932
0.065977553	0.029471759	0.00053207949
0.066109041	0.028535440	0.00052205618
0.066240530	0.028110452	0.00052196696
0.066372019	0.029261340	0.00052770644
0.066503507	0.029195876	0.00052752923
0.066634996	0.028398573	0.00051937171
0.066766485	0.028494502	0.00052336646
0.066897973	0.029117642	0.00052697549
0.067029462	0.029585082	0.00053118311
0.067160951	0.028030493	0.00052197127
0.067292440	0.028678301	0.00052185943
0.067423928	0.029130727	0.00052188770
0.067555417	0.028741138	0.00052282496
0.067686906	0.029015854	0.00052436069
0.067818394	0.028391857	0.00052038620
0.067949883	0.028193072	0.00051693102
0.068081372	0.029334232	0.00052554222
0.068212860	0.028965295	0.00052376749
0.068344349	0.028591869	0.00052206107
0.068475838	0.028369815	0.00051832650
0.068607327	0.029161150	0.00052420594
0.068738815	0.028055237	0.00051285758
0.068870304	0.028244796	0.00051733016
0.069001793	0.028970062	0.00052186310
0.069133281	0.029260351	0.00052416497
0.069264770	0.029757399	0.00053035875
0.069396259	0.027636670	0.00050661507
0.069527747	0.027749922	0.00051279516
0.069659236	0.028917560	0.00052172079
0.069790725	0.029786455	0.00052683757
0.069922214	0.029296419	0.00052246836
0.070053702	0.028639495	0.00051528136
0.070185191	0.028374924	0.00051635270
0.070316680	0.028960508	0.00051624996
0.070448168	0.028449299	0.00051583410
0.070579657	0.028779164	0.00051894088
0.070711146	0.028000257	0.00050819266
0.070842634	0.027568265	0.00050962540
0.070974123	0.028132572	0.00051147526
0.071105612	0.027055183	0.00050209584
0.071237101	0.028106012	0.00051138816
0.071368589	0.028340600	0.00050937370
0.071500078	0.028621048	0.00051528612
0.071631567	0.028276567	0.00051352356
0.071763055	0.028027527	0.00050958783
0.071894544	0.027128558	0.00050427854
0.072026033	0.028591019	0.00051029744
0.072157521	0.028618349	0.00051524238
0.072289010	0.027081857	0.00050194316
0.072420499	0.027533134	0.00050295629
0.072551988	0.027542906	0.00050236068
0.072683476	0.027340468	0.00049988173
0.072814965	0.027480878	0.00050336627
0.072946454	0.028018854	0.00050805546
0.073077942	0.027267129	0.00049921609
0.073209431	0.027759358	0.00050565949
0.073340920	0.027245134	0.00050054922
0.073472408	0.027800074	0.00050367071
0.073603897	0.027195165	0.00050231885
0.073735386	0.027478257	0.00049995415
0.073866875	0.028202095	0.00050723337
0.073998363	0.027055057	0.00049656513
0.074129852	0.027388744	0.00050166187
0.074261341	0.027817601	0.00050442921
0.074392829	0.026667798	0.00049242048
0.074524318	0.026298484	0.00049415208
0.074655807	0.027747305	0.00050056171
0.074787295	0.027800440	0.00050127342
0.074918784	0.027556339	0.00050115504
0.075050273	0.026773723	0.00049342504
0.075181761	0.026637262	0.00049233796
0.075313250	0.026611843	0.00049252483
0.075444739	0.027069340	0.00049548010
0.075576228	0.026885466	0.00049582028
0.075707716	0.027021662	0.00049339055
0.075839205	0.026619269	0.00049163060
0.075970694	0.026393795	0.00048965784
0.076102182	0.027044468	0.00049217232
0.076233671	0.026688882	0.00049302509
0.076365160	0.027595150	0.00049404457
0.076496648	0.026760371	0.00049093974
0.076628137	0.026368178	0.00048890910
0.076759626	0.027344466	0.00049318491
0.076891115	0.026690079	0.00048930803
0.077022603	0.027250132	0.00049300095
0.077154092	0.026879192	0.00049005550
0.077285581	0.026724320	0.00049109704
0.077417069	0.026862309	0.00048983703
0.077548558	0.025799657	0.00048295330
0.077680047	0.026735241	0.00048734209
0.077811535	0.026807561	0.00048787467
0.077943024	0.027018129	0.00049053040
0.078074513	0.027290812	0.00049008209
0.078206002	0.026528115	0.00048802504
0.078337490	0.026603973	0.00048497350
0.078468979	0.026736111	0.00048663870
0.078600468	0.027684757	0.00049706549
0.078731956	0.026400799	0.00048285637
0.078863445	0.026268325	0.00048534705
0.078994934	0.027067296	0.00048846710
0.079126422	0.026200813	0.00048288700
0.079257911	0.026093660	0.00048122644
0.079389400	0.026827524	0.00048554526
0.079520889	0.026376546	0.00048339501
0.079652377	0.026184158	0.00048209065
0.079783866	0.026865039	0.00048391748
0.079915355	0.026424394	0.00048553049
0.080046843	0.026321921	0.00047875371
0.080178332	0.027140016	0.00048813240
0.080309821	0.026426108	0.00048380046
0.080441309	0.026229620	0.00047738760
0.080572798	0.026532379	0.00048399582
0.080704287	0.026477666	0.00048223141
0.080835776	0.026497101	0.00048166076
0.080967264	0.026233923	0.00048163043
0.081098753	0.026675851	0.00047998392
0.081230242	0.026588158	0.00048350538
0.081361730	0.027010512	0.00048334093
0.081493219	0.026877744	0.00048372737
0.081624708	0.026333798	0.00048182617
0.081756196	0.027028431	0.00048193640
0.081887685	0.026609642	0.00048153919
0.082019174	0.026079554	0.00047689006
0.082150663	0.026351150	0.00047943989
0.082282151	0.026105332	0.00047687178
0.082413640	0.025916010	0.00047249249
0.082545129	0.026820600	0.00048052857
0.082676617	0.026273354	0.00047835029
0.082808106	0.025942960	0.00047460481
0.082939595	0.026443284	0.00048020814
0.083071083	0.025943249	0.00046996362
0.083202572	0.025598886	0.00047137296
0.083334061	0.025487215	0.00047318677
0.083465549	0.026986627	0.00047837329
0.083597038	0.026650584	0.00048052540
0.083728527	0.026411486	0.00047283865
0.083860016	0.026992145	0.00048047912
0.083991504	0.026094689	0.00047449666
0.084122993	0.026201550	0.00047382776
0.084254482	0.025631364	0.00047198384
0.084385970	0.025829491	0.00046934606
0.084517459	0.026934663	0.00047884985
0.084648948	0.025379313	0.00046899584
0.084780436	0.025793247	0.00046761372
0.084911925	0.025555816	0.00046747910
0.085043414	0.025753359	0.00046720515
0.085174903	0.026082768	0.00047016381
0.085306391	0.026489395	0.00047753973
0.085437880	0.025019100	0.00046168353
0.085569369	0.025009872	0.00046289957
0.085700857	0.025942267	0.00046947970
0.085832346	0.026949231	0.00047719919
0.085963835	0.025983585	0.00047250035
0.086095323	0.026480729	0.00047234497
0.086226812	0.025767733	0.00046687093
0.086358301	0.026631545	0.00047420849
0.086489790	0.026132675	0.00046844638
0.086621278	0.025441709	0.00046301014
0.086752767	0.025820873	0.00046514169
0.086884256	0.026301865	0.00046968428
0.087015744	0.025869480	0.00046817168
0.087147233	0.026143890	0.00046981791
0.087278722	0.025474204	0.00046591288
0.087410210	0.026228517	0.00046878028
0.087541699	0.025833812	0.00046540992
0.087673188	0.024902299	0.00045954931
0.087804677	0.025220373	0.00045801203
0.087936165	0.024974482	0.00046071325
0.088067654	0.026157691	0.00046738884
0.088199143	0.025944750	0.00046412394
0.088330631	0.026826417	0.00047382122
0.088462120	0.025836143	0.00046316777
0.088593609	0.025742003	0.00046568538
0.088725097	0.025516432	0.00045962640
0.088856586	0.025065235	0.00045642440
0.088988075	0.026260893	0.00046794873
0.089119564	0.026536498	0.00046686018
0.089251052	0.025824574	0.00046417021
0.089382541	0.025525005	0.00045998857
0.089514030	0.025958093	0.00046176944
0.089645518	0.025718203	0.00045972097
0.089777007	0.024703182	0.00045284301
0.089908496	0.025157591	0.00045985786
0.090039984	0.026511058	0.00046684385
0.090171473	0.025291287	0.00045398411
0.090302962	0.025884613	0.00046333079
0.090434451	0.026093460	0.00046233660
0.090565939	0.026031657	0.00046398314
0.090697428	0.025299050	0.00045808151
0.090828917	0.024972190	0.00045082443
0.090960405	0.024917660	0.00045596545
0.091091894	0.025337562	0.00045473378
0.091223383	0.025065460	0.00045611397
0.091354871	0.025673495	0.00046058883
0.091486360	0.025267111	0.00046369493
0.091617849	0.025061607	0.00046799151
0.091749337	0.024734058	0.00046831095
0.091880826	0.025468013	0.00047818503
0.092012315	0.025427465	0.00048107046
0.092143804	0.024857224	0.00047606174
0.092275292	0.025602755	0.00048660720
0.092406781	0.025020158	0.00048305545
0.092538270	0.025104462	0.00048760975
0.092669758	0.025568126	0.00049362349
0.092801247	0.024435955	0.00046748852
0.092932736	0.024731739	0.00047454545
0.093064224	0.025673435	0.00047490602
0.093195713	0.024845612	0.00046838363
0.093327202	0.024312497	0.00046080882
0.093458691	0.025011454	0.00046171297
0.093590179	0.024710774	0.00046601500
0.093721668	0.024868941	0.00046480090
0.093853157	0.024871982	0.00046491260
0.093984645	0.023936801	0.00045502900
0.094116134	0.025347456	0.00046397616
0.094247623	0.024854095	0.00045896396
0.094379111	0.024653187	0.00045881847
0.094510600	0.024480727	0.00045771049
0.094642089	0.024783530	0.00045851356
0.094773578	0.025221624	0.00045731725
0.094905066	0.025830772	0.00046642226
0.095036555	0.025675809	0.00046661397
0.095168044	0.024677777	0.00045335516
0.095299532	0.024985513	0.00045746830
0.095431021	0.024595326	0.00045220970
0.095562510	0.024813908	0.00045687348
0.095693998	0.024606716	0.00045535053
0.095825487	0.025315321	0.00045523622
0.095956976	0.024555792	0.00045322006
0.096088465	0.024907741	0.00045233631
0.096219953	0.024863745	0.00045466311
0.096351442	0.025424757	0.00045908259
0.096482931	0.024326918	0.00045051319
0.096614419	0.024630989	0.00045043826
0.096745908	0.025469942	0.00045754188
0.096877397	0.024848001	0.00045160570
0.097008885	0.024572803	0.00045100971
0.097140374	0.024473605	0.00044780235
0.097271863	0.023813688	0.00044301032
0.097403352	0.024759419	0.00045024310
0.097534840	0.024479134	0.00044717573
0.097666329	0.024607672	0.00044986074
0.097797818	0.024131131	0.00044139150
0.097929306	0.024135098	0.00044426490
0.098060795	0.024893409	0.00044700838
0.098192284	0.023875753	0.00043762110
0.098323772	0.024374687	0.00044488902
0.098455261	0.024788988	0.00044260287
0.098586750	0.024894898	0.00044311176
0.098718239	0.024533250	0.00044195705
0.098849727	0.024780326	0.00044108158
0.098981216	0.024756168	0.00044085717
0.099112705	0.024392673	0.00043661267
0.099244193	0.024417213	0.00043706351
0.099375682	0.023491210	0.00043055390
0.099507171	0.024475178	0.00043859562
0.099638659	0.024240166	0.00043962597
0.099770148	0.024449379	0.00043842664
0.099901637	0.024198969	0.00043467591
0.10003313	0.024569927	0.00044036730
0.10016461	0.024345609	0.00043690364
0.10029610	0.024795528	0.00044339923
0.10042759	0.024085420	0.00043600244
0.10055908	0.025425365	0.00044517637
0.10069057	0.024341239	0.00044030745
0.10082206	0.024019599	0.00043545013
0.10095355	0.023890217	0.00043794914
0.10108504	0.023932390	0.00043398435
0.10121652	0.024225417	0.00043699848
0.10134801	0.024318135	0.00043737874
0.10147950	0.025366707	0.00044481172
0.10161099	0.023932672	0.00043470836
0.10174248	0.024340759	0.00043731084
0.10187397	0.024001963	0.00043220542
0.10200546	0.024057840	0.00043550318
0.10213694	0.023479361	0.00042711528
0.10226843	0.024193350	0.00043473231
0.10239992	0.024529471	0.00043739319
0.10253141	0.023459287	0.00042547497
0.10266290	0.024526843	0.00043708221
0.10279439	0.023898672	0.00043079399
0.10292588	0.023655455	0.00043036028
0.10305737	0.023926863	0.00043120022
0.10318885	0.024138715	0.00043196868
0.10332034	0.024354740	0.00043438907
0.10345183	0.023167718	0.00042403776
0.10358332	0.023239651	0.00042584082
0.10371481	0.023928210	0.00042913688
0.10384630	0.024277489	0.00043247688
0.10397779	0.024318800	0.00043404305
0.10410928	0.023729907	0.00042918480
0.10424076	0.024174775	0.00043244845
0.10437225	0.024484741	0.00043319749
0.10450374	0.024418958	0.00043109477
0.10463523	0.024243027	0.00043228625
0.10476672	0.024901200	0.00043627824
0.10489821	0.024431467	0.00043236441
0.10502970	0.024095988	0.00042976578
0.10516118	0.023683976	0.00042486928
0.10529267	0.024405090	0.00043268233
0.10542416	0.024526886	0.00043242985
0.10555565	0.024070476	0.00042804645
0.10568714	0.023855001	0.00042777408
0.10581863	0.024166312	0.00042859265
0.10595012	0.023690275	0.00042458000
0.10608161	0.023712317	0.00042727769
0.10621309	0.023531723	0.00042515739
0.10634458	0.025392955	0.00043514029
0.10647607	0.024285742	0.00042923987
0.10660756	0.023873461	0.00042526180
0.10673905	0.023083982	0.00042393697
0.10687054	0.023860320	0.00042934605
0.10700203	0.024216863	0.00043815686
0.10713352	0.023256837	0.00043411441
0.10726500	0.024455974	0.00044646650
0.10739649	0.025348936	0.00046157372
0.10752798	0.023649146	0.00044381176
0.10765947	0.023682280	0.00044872207
0.10779096	0.023636780	0.00045033292
0.10792245	0.023514303	0.00045246662
0.10805394	0.023751965	0.00045477010
0.10818542	0.023653347	0.00045167746
0.10831691	0.023935533	0.00045912885
0.10844840	0.024925223	0.00046711255
0.10857989	0.024209264	0.00046468590
0.10871138	0.023657541	0.00046410332
0.10884287	0.024017917	0.00046477587
0.10897436	0.024347748	0.00046714742
0.10910585	0.023655820	0.00046678193
0.10923733	0.023943208	0.00046657164
0.10936882	0.023697052	0.00047152459
0.10950031	0.023967930	0.00047007361
0.10963180	0.023328047	0.00046888115
0.10976329	0.024106586	0.00047421687
0.10989478	0.024768344	0.00048232900
0.11002627	0.023265374	0.00047579751
0.11015776	0.023811514	0.00047372193
0.11028924	0.023727714	0.00047568688
0.11042073	0.022989137	0.00047577561
0.11055222	0.024417212	0.00048296790
0.11068371	0.024169610	0.00048262743
0.11081520	0.022754382	0.00047069546
0.11094669	0.024130359	0.00048358421
0.11107818	0.024057644	0.00048604365
0.11120966	0.024393802	0.00048825325
0.11134115	0.023930744	0.00048731130
0.11147264	0.024202200	0.00048716406
0.11160413	0.024485633	0.00049098852
0.11173562	0.023409743	0.00048749269
0.11186711	0.023620006	0.00047171791
0.11199860	0.023686247	0.00047361360
0.11213009	0.024353773	0.00047096479
0.11226157	0.023043683	0.00045699829
0.11239306	0.022964672	0.00045563489
0.11252455	0.023393578	0.00045981522
0.11265604	0.023655273	0.00046017886
0.11278753	0.024099989	0.00045757289
0.11291902	0.022943969	0.00044872244
0.11305051	0.024788468	0.00046690875
0.11318200	0.023629988	0.00045025631
0.11331348	0.023625301	0.00045268973
0.11344497	0.023837178	0.00045250713
0.11357646	0.024012151	0.00045014058
0.11370795	0.024765124	0.00045747183
0.11383944	0.023772044	0.00044917651
0.11397093	0.023517096	0.00044680193
0.11410242	0.024761355	0.00045616607
0.11423390	0.024183780	0.00044610986
0.11436539	0.023847715	0.00044985059
0.11449688	0.023760052	0.00044146391
0.11462837	0.024023340	0.00044855846
0.11475986	0.023593468	0.00044326916
0.11489135	0.023009275	0.00043579572
0.11502284	0.023791382	0.00044389973
0.11515433	0.024188012	0.00044580796
0.11528581	0.024174802	0.00044572048
0.11541730	0.024698871	0.00044706124
0.11554879	0.023690159	0.00043742649
0.11568028	0.023642049	0.00044106328
0.11581177	0.023675946	0.00043724286
0.11594326	0.023598587	0.00043834947
0.11607475	0.023616218	0.00043877426
0.11620624	0.023227152	0.00043185516
0.11633772	0.023849618	0.00043857930
0.11646921	0.023714730	0.00043665419
0.11660070	0.023869063	0.00043813703
0.11673219	0.024367948	0.00043835408
0.11686368	0.023728741	0.00043474054
0.11699517	0.023401604	0.00043236925
0.11712666	0.023493269	0.00043318111
0.11725814	0.023835080	0.00043280597
0.11738963	0.024499561	0.00043784365
0.11752112	0.023366883	0.00042655768
0.11765261	0.023592851	0.00043065268
0.11778410	0.023865094	0.00043286433
0.11791559	0.023104589	0.00042468743
0.11804708	0.023177521	0.00042343229
0.11817857	0.024074797	0.00043215701
0.11831005	0.023352703	0.00042219288
0.11844154	0.023636340	0.00042783144
0.11857303	0.024030487	0.00042716003
0.11870452	0.023520891	0.00042425965
0.11883601	0.024315747	0.00042969467
0.11896750	0.023802883	0.00042496259
0.11909899	0.024191427	0.00042892797
0.11923048	0.023271387	0.00041581633
0.11936196	0.023211938	0.00041952222
0.11949345	0.023799264	0.00042034404
0.11962494	0.023891668	0.00042081268
0.11975643	0.022904710	0.00041565020
0.11988792	0.024096515	0.00041990091
0.12001941	0.024139914	0.00042093575
0.12015090	0.024029012	0.00042061663
0.12028239	0.023473429	0.00041883249
0.12041387	0.023371632	0.00041449297
0.12054536	0.024126811	0.00041774404
0.12067685	0.024259270	0.00042111153
0.12080834	0.023413561	0.00041577660
0.12093983	0.024678346	0.00042080132
0.12107132	0.022865493	0.00041151534
0.12120281	0.023786138	0.00041474691
0.12133429	0.023367994	0.00041163556
0.12146578	0.023951297	0.00041742683
0.12159727	0.023277998	0.00040968911
0.12172876	0.024202838	0.00041719085
0.12186025	0.024392041	0.00041693635
0.12199174	0.023486863	0.00041142015
0.12212323	0.024569665	0.00041889914
0.12225472	0.023273615	0.00040931531
0.12238620	0.023220767	0.00041120256
0.12251769	0.023725060	0.00041261340
0.12264918	0.023740905	0.00041383297
0.12278067	0.023553857	0.00041277795
0.12291216	0.024097522	0.00041455433
0.12304365	0.023706935	0.00041215608
0.12317514	0.023438230	0.00040905130
0.12330663	0.024177812	0.00041550425
0.12343811	0.023238488	0.00040861620
0.12356960	0.024064228	0.00041329028
0.12370109	0.023798801	0.00041134219
0.12383258	0.024370457	0.00041535873
0.12396407	0.023619562	0.00040625091
0.12409556	0.023395725	0.00041250906
0.12422705	0.023572542	0.00040970974
0.12435853	0.023868009	0.00041212535
0.12449002	0.023566954	0.00040835008
0.12462151	0.023964868	0.00041256022
0.12475300	0.023846527	0.00041117448
0.12488449	0.024226005	0.00041273341
0.12501598	0.024186959	0.00041483399
0.12514747	0.023984964	0.00041019383
0.12527896	0.023793719	0.00040718267
0.12541044	0.024120628	0.00041374399
0.12554193	0.024076752	0.00041132275
0.12567342	0.024623995	0.00041401185
0.12580491	0.024008289	0.00041181701
0.12593640	0.024140230	0.00040749963
0.12606789	0.023984870	0.00041153849
0.12619938	0.024049544	0.00040994802
0.12633087	0.023987649	0.00041105319
0.12646235	0.023286812	0.00040490529
0.12659384	0.023736993	0.00040435457
0.12672533	0.024030121	0.00041159768
0.12685682	0.023308755	0.00040372064
0.12698831	0.023689425	0.00040724243
0.12711980	0.024094788	0.00040913404
0.12725129	0.024074064	0.00040787868
0.12738277	0.023501227	0.00040614719
0.12751426	0.024062659	0.00040918618
0.12764575	0.023536205	0.00040500377
0.12777724	0.023807392	0.00040461015
0.12790873	0.023250824	0.00040223844
0.12804022	0.024207592	0.00041013662
0.12817171	0.023600312	0.00040249724
0.12830320	0.023119590	0.00040000197
0.12843468	0.024302452	0.00040834672
0.12856617	0.023864393	0.00040443717
0.12869766	0.024502744	0.00040861466
0.12882915	0.024309785	0.00041103307
0.12896064	0.023635324	0.00040217643
0.12909213	0.023842770	0.00040352594
0.12922362	0.023386202	0.00040198982
0.12935511	0.023329402	0.00040128475
0.12948659	0.024052000	0.00040605784
0.12961808	0.023218677	0.00039873503
0.12974957	0.023410463	0.00040122830
0.12988106	0.024066566	0.00040426236
0.13001255	0.024530381	0.00040830938
0.13014404	0.023529066	0.00040265159
0.13027553	0.024069602	0.00040331286
0.13040701	0.024521761	0.00040662403
0.13053850	0.023321523	0.00039963041
0.13066999	0.023310847	0.00039814856
0.13080148	0.023303554	0.00039938083
0.13093297	0.023828830	0.00040019241
0.13106446	0.023896023	0.00040358756
0.13119595	0.024003960	0.00040192759
0.13132744	0.024855681	0.00040847474
0.13145892	0.023405780	0.00040033108
0.13159041	0.023309388	0.00039775860
0.13172190	0.023638962	0.00039780430
0.13185339	0.023243079	0.00039889383
0.13198488	0.023936426	0.00040028728
0.13211637	0.023153304	0.00039657610
0.13224786	0.023697577	0.00039817572
0.13237935	0.022777691	0.00039319561
0.13251083	0.023397921	0.00039761476
0.13264232	0.023168144	0.00039570297
0.13277381	0.023057718	0.00039643584
0.13290530	0.024453054	0.00040317659
0.13303679	0.023968466	0.00040086876
0.13316828	0.022951574	0.00039564854
0.13329977	0.023764689	0.00039687734
0.13343125	0.023935695	0.00040127548
0.13356274	0.023987047	0.00039762099
0.13369423	0.023668764	0.00039624244
0.13382572	0.024120431	0.00040128911
0.13395721	0.024255610	0.00040018265
0.13408870	0.024313643	0.00040373014
0.13422019	0.023442434	0.00039346416
0.13435168	0.023533490	0.00039687840
0.13448316	0.023812029	0.00039988331
0.13461465	0.023719077	0.00039540813
0.13474614	0.023181273	0.00039485498
0.13487763	0.023841072	0.00039779817
0.13500912	0.023422241	0.00039508540
0.13514061	0.023441139	0.00039528877
0.13527210	0.023832877	0.00039743003
0.13540359	0.024066326	0.00039847759
0.13553507	0.023833533	0.00039577268
0.13566656	0.023006654	0.00039019032
0.13579805	0.023083220	0.00039212213
0.13592954	0.024014661	0.00039668171
0.13606103	0.023193885	0.00039466735
0.13619252	0.023317396	0.00039149079
0.13632401	0.023605585	0.00039200203
0.13645549	0.024209631	0.00040016380
0.13658698	0.024084537	0.00039536364
0.13671847	0.023810870	0.00039572413
0.13684996	0.023534327	0.00039210448
0.13698145	0.023543675	0.00039256495
0.13711294	0.023699954	0.00039444678
0.13724443	0.024306416	0.00039812465
0.13737592	0.023500598	0.00039181566
0.13750740	0.023377035	0.00039352270
0.13763889	0.023598049	0.00039059748
0.13777038	0.024222570	0.00039825345
0.13790187	0.023230543	0.00038996026
0.13803336	0.023767925	0.00039193688
0.13816485	0.023445470	0.00039177900
0.13829634	0.023049504	0.00038748255
0.13842783	0.023488741	0.00039322299
0.13855931	0.023703537	0.00039213551
0.13869080	0.024558278	0.00039801301
0.13882229	0.023818178	0.00039280012
0.13895378	0.023340393	0.00038839975
0.13908527	0.023472600	0.00039191189
0.13921676	0.024320624	0.00039644041
0.13934825	0.023425894	0.00038904415
0.13947973	0.023140027	0.00038748152
0.13961122	0.023698096	0.00038953707
0.13974271	0.023458493	0.00038904498
0.13987420	0.023934889	0.00039400957
0.14000569	0.024049410	0.00039126236
0.14013718	0.023294979	0.00038822135
0.14026867	0.023248447	0.00038712984
0.14040016	0.023677961	0.00039097011
0.14053164	0.022748204	0.00038449012
0.14066313	0.023546512	0.00038631090
0.14079462	0.023814811	0.00039025414
0.14092611	0.024130382	0.00039185689
0.14105760	0.023762096	0.00038928856
0.14118909	0.023268577	0.00038644419
0.14132058	0.023769589	0.00038619358
0.14145207	0.023907166	0.00038915877
0.14158355	0.024344024	0.00039163557
0.14171504	0.023723150	0.00038752576
0.14184653	0.024168089	0.00039020144
0.14197802	0.023484986	0.00038502208
0.14210951	0.023072865	0.00038213589
0.14224100	0.022851152	0.00038185554
0.14237249	0.024482979	0.00039095917
0.14250398	0.023537918	0.00038681939
0.14263546	0.023519994	0.00038343341
0.14276695	0.024014416	0.00038815249
0.14289844	0.023751899	0.00038727501
0.14302993	0.024208537	0.00038932138
0.14316142	0.023800028	0.00038599607
0.14329291	0.023560501	0.00038269073
0.14342440	0.023598437	0.00038546442
0.14355588	0.023506990	0.00038418737
0.14368737	0.024073415	0.00038793864
0.14381886	0.023561190	0.00038705346
0.14395035	0.023679273	0.00038311335
0.14408184	0.023296295	0.00038234459
0.14421333	0.023680117	0.00038621391
0.14434482	0.024242967	0.00038791776
0.14447631	0.023541161	0.00038379233
0.14460779	0.024052685	0.00038538038
0.14473928	0.023712402	0.00038581230
0.14487077	0.023418050	0.00038578801
0.14500226	0.023622483	0.00038420851
0.14513375	0.023070816	0.00038366334
0.14526524	0.023630193	0.00038324158
0.14539673	0.023370011	0.00038182775
0.14552822	0.023788229	0.00038741404
0.14565970	0.023656709	0.00038380771
0.14579119	0.023755963	0.00038513629
0.14592268	0.024069064	0.00038595868
0.14605417	0.024447233	0.00038862221
0.14618566	0.023006402	0.00038024273
0.14631715	0.023145982	0.00037828722
0.14644864	0.023498589	0.00038165564
0.14658012	0.023758767	0.00038311177
0.14671161	0.023649711	0.00038299789
0.14684310	0.024289905	0.00038906790
0.14697459	0.024213729	0.00038509874
0.14710608	0.023210085	0.00037985090
0.14723757	0.024026905	0.00038546934
0.14736906	0.023049704	0.00037706644
0.14750055	0.023341338	0.00038166123
0.14763203	0.023905990	0.00038315949
0.14776352	0.024309859	0.00038509708
0.14789501	0.024110571	0.00038574244
0.14802650	0.023573960	0.00037912064
0.14815799	0.023537529	0.00038222396
0.14828948	0.023001819	0.00037641503
0.14842097	0.023477037	0.00038131355
0.14855246	0.023293736	0.00037917422
0.14868394	0.023549844	0.00037823846
0.14881543	0.023634767	0.00038057796
0.14894692	0.023182032	0.00037891832
0.14907841	0.023882491	0.00038206072
0.14920990	0.023689791	0.00038026422
0.14934139	0.023315737	0.00037643271
0.14947288	0.023805412	0.00038210489
0.14960436	0.023781651	0.00038151673
0.14973585	0.024296269	0.00038466594
0.14986734	0.023383136	0.00037917561
0.14999883	0.023817966	0.00037932094
0.15013032	0.022859658	0.00037548208
0.15026181	0.023582700	0.00037875434
0.15039330	0.023938544	0.00038211827
0.15052479	0.022858132	0.00037407857
0.15065627	0.023392252	0.00037661299
0.15078776	0.022948606	0.00037525231
0.15091925	0.023918643	0.00038040647
0.15105074	0.023476618	0.00037707142
0.15118223	0.023544825	0.00037962711
0.15131372	0.023415703	0.00037736711
0.15144521	0.023387194	0.00037686537
0.15157670	0.023100903	0.00037436387
0.15170818	0.023848865	0.00037779733
0.15183967	0.023154335	0.00037529036
0.15197116	0.023462383	0.00037632654
0.15210265	0.024059260	0.00037956340
0.15223414	0.023401429	0.00037591202
0.15236563	0.024019899	0.00037916422
0.15249712	0.023840913	0.00037908085
0.15262860	0.023751704	0.00037717877
0.15276009	0.024447666	0.00038247869
0.15289158	0.024053338	0.00037961102
0.15302307	0.023298823	0.00037320439
0.15315456	0.023583473	0.00037680360
0.15328605	0.023306716	0.00037476137
0.15341754	0.023523485	0.00037690716
0.15354903	0.023459505	0.00037528287
0.15368051	0.023595438	0.00037643711
0.15381200	0.023074851	0.00037158911
0.15394349	0.023373101	0.00037468204
0.15407498	0.023883557	0.00037774040
0.15420647	0.023900279	0.00037505140
0.15433796	0.023749872	0.00037600341
0.15446945	0.023531264	0.00037333315
0.15460094	0.023484091	0.00037599361
0.15473242	0.023450393	0.00037374435
0.15486391	0.023437368	0.00037212525
0.15499540	0.023747202	0.00037481477
0.15512689	0.023317954	0.00037273169
0.15525838	0.024196804	0.00037752653
0.15538987	0.022964484	0.00036921786
0.15552136	0.023127995	0.00037036027
0.15565284	0.023128971	0.00037096528
0.15578433	0.023103350	0.00037164730
0.15591582	0.023350742	0.00037237193
0.15604731	0.023769500	0.00037672171
0.15617880	0.023378146	0.00037104966
0.15631029	0.023778391	0.00037446551
0.15644178	0.023905129	0.00037368688
0.15657327	0.023640699	0.00037382524
0.15670475	0.024739470	0.00037925077
0.15683624	0.024197848	0.00037624348
0.15696773	0.024460170	0.00037779730
0.15709922	0.023950375	0.00037336719
0.15723071	0.023094015	0.00037009056
0.15736220	0.023206714	0.00036789587
0.15749369	0.023473615	0.00037149132
0.15762518	0.023510836	0.00037100614
0.15775666	0.024112299	0.00037532813
0.15788815	0.023522615	0.00037205424
0.15801964	0.023889967	0.00037299877
0.15815113	0.024254000	0.00037458013
0.15828262	0.024182210	0.00037493461
0.15841411	0.023516435	0.00036959326
0.15854560	0.023007626	0.00036871862
0.15867708	0.023320161	0.00036845507
0.15880857	0.023996344	0.00037476529
0.15894006	0.023796793	0.00037079073
0.15907155	0.023995514	0.00037232680
0.15920304	0.023384631	0.00036971457
0.15933453	0.023386558	0.00036845931
0.15946602	0.023356509	0.00036904538
0.15959751	0.023288539	0.00036869449
0.15972899	0.023969687	0.00037271915
0.15986048	0.023736072	0.00037221851
0.15999197	0.023568398	0.00036791333
0.16012346	0.023080949	0.00036783159
0.16025495	0.023224354	0.00036682955
0.16038644	0.023097585	0.00036664298
0.16051793	0.023916363	0.00037248238
0.16064942	0.023355727	0.00036614530
0.16078090	0.024393122	0.00037498744
0.16091239	0.022753071	0.00036448534
0.16104388	0.023206719	0.00036503897
0.16117537	0.023672888	0.00036978264
0.16130686	0.023925877	0.00036905204
0.16143835	0.023369382	0.00036714829
0.16156984	0.023726446	0.00036932736
0.16170133	0.023262996	0.00036455074
0.16183281	0.023302143	0.00036648848
0.16196430	0.023296148	0.00036641888
0.16209579	0.023436294	0.00036653325
0.16222728	0.023486836	0.00036742218
0.16235877	0.023387369	0.00036440281
0.16249026	0.023323610	0.00036599961
0.16262175	0.023619182	0.00036816647
0.16275323	0.023048679	0.00036385904
0.16288472	0.023765121	0.00036743868
0.16301621	0.023191487	0.00036315875
0.16314770	0.023177211	0.00036503887
0.16327919	0.023807153	0.00036678504
0.16341068	0.022480207	0.00035888188
0.16354217	0.024339517	0.00037218162
0.16367366	0.023626163	0.00036625379
0.16380514	0.023910638	0.00036949235
0.16393663	0.023783132	0.00036694672
0.16406812	0.023594038	0.00036402527
0.16419961	0.023262654	0.00036353968
0.16433110	0.023086336	0.00036252680
0.16446259	0.023501982	0.00036437392
0.16459408	0.023462898	0.00036505581
0.16472557	0.022751881	0.00035833384
0.16485705	0.024030396	0.00036768340
0.16498854	0.023745782	0.00036634343
0.16512003	0.023329708	0.00036377429
0.16525152	0.023943730	0.00036811088
0.16538301	0.023932900	0.00036541536
0.16551450	0.023689078	0.00036662259
0.16564599	0.023075013	0.00036167848
0.16577747	0.023885045	0.00036668859
0.16590896	0.023197534	0.00036167548
0.16604045	0.023622691	0.00036316340
0.16617194	0.023407882	0.00036325400
0.16630343	0.023335604	0.00036176793
0.16643492	0.023979801	0.00036600654
0.16656641	0.023324283	0.00036295679
0.16669790	0.023520284	0.00036092154
0.16682938	0.023397950	0.00036265984
0.16696087	0.023981302	0.00036621385
0.16709236	0.023797463	0.00036364825
0.16722385	0.023392400	0.00036210440
0.16735534	0.023504324	0.00036242765
0.16748683	0.023610673	0.00036328355
0.16761832	0.022842826	0.00035987126
0.16774981	0.023567995	0.00036146253
0.16788129	0.023027208	0.00035972902
0.16801278	0.023046216	0.00035921141
0.16814427	0.023760746	0.00036424108
0.16827576	0.023351648	0.00036133244
0.16840725	0.024365710	0.00036602802
0.16853874	0.023884509	0.00036380181
0.16867023	0.023842429	0.00036101242
0.16880171	0.023672589	0.00036411879
0.16893320	0.023351120	0.00036203106
0.16906469	0.023212991	0.00035637877
0.16919618	0.024171711	0.00036620172
0.16932767	0.023625371	0.00036043921
0.16945916	0.024060313	0.00036394485
0.16959065	0.022969187	0.00035818201
0.16972214	0.023779104	0.00036175767
0.16985362	0.023639841	0.00036271563
0.16998511	0.023394523	0.00035832337
0.17011660	0.023286638	0.00035966012
0.17024809	0.022935996	0.00035695214
0.17037958	0.023725370	0.00036043563
0.17051107	0.023440941	0.00035962556
0.17064256	0.023598267	0.00036023356
0.17077405	0.023598994	0.00035969448
0.17090553	0.022693059	0.00035396925
0.17103702	0.024040377	0.00036331068
0.17116851	0.023905852	0.00036113909
0.17130000	0.023723712	0.00036101586
0.17143149	0.024026837	0.00036213452
0.17156298	0.023610067	0.00036001998
0.17169447	0.023259660	0.00035548894
0.17182595	0.023457085	0.00035840386
0.17195744	0.023709959	0.00036069373
0.17208893	0.023439721	0.00035757603
0.17222042	0.023762532	0.00035960888
0.17235191	0.023085350	0.00035651533
0.17248340	0.023165159	0.00035683597
0.17261489	0.023289810	0.00035769112
0.17274638	0.023353071	0.00035606047
0.17287786	0.023277322	0.00035758410
0.17300935	0.023563276	0.00035740049
0.17314084	0.023141161	0.00035563362
0.17327233	0.023102110	0.00035507324
0.17340382	0.023238263	0.00035585260
0.17353531	0.022930117	0.00035449635
0.17366680	0.023381797	0.00035641611
0.17379829	0.023309162	0.00035532740
0.17392977	0.023290789	0.00035669918
0.17406126	0.023365352	0.00035592564
0.17419275	0.023001668	0.00035377440
0.17432424	0.023468619	0.00035637833
0.17445573	0.023736026	0.00035738004
0.17458722	0.022700353	0.00035230405
0.17471871	0.023040339	0.00035242943
0.17485019	0.023177897	0.00035484182
0.17498168	0.023739911	0.00035686516
0.17511317	0.023526556	0.00035666360
0.17524466	0.023477219	0.00035691833
0.17537615	0.023646343	0.00035553857
0.17550764	0.022712406	0.00034991523
0.17563913	0.023658296	0.00035584776
0.17577062	0.023208103	0.00035266547
0.17590210	0.023617680	0.00035637904
0.17603359	0.023088082	0.00035239322
0.17616508	0.023374781	0.00035551074
0.17629657	0.023515473	0.00035676787
0.17642806	0.023679528	0.00035563461
0.17655955	0.023582366	0.00035679969
0.17669104	0.023275660	0.00035195274
0.17682253	0.023574530	0.00035394146
0.17695401	0.023162042	0.00035258290
0.17708550	0.023028633	0.00035021317
0.17721699	0.023720163	0.00035528969
0.17734848	0.023853098	0.00035599224
0.17747997	0.023524916	0.00035384704
0.17761146	0.022921765	0.00035219601
0.17774295	0.024026240	0.00035470010
0.17787443	0.023810371	0.00035617849
0.17800592	0.023688057	0.00035356433
0.17813741	0.023315218	0.00035216894
0.17826890	0.023815418	0.00035559930
0.17840039	0.023508314	0.00035196329
0.17853188	0.023580802	0.00035474101
0.17866337	0.023682715	0.00035495828
0.17879486	0.023594306	0.00035335774
0.17892634	0.023087730	0.00035148443
0.17905783	0.023289207	0.00035095410
0.17918932	0.022990774	0.00035120491
0.17932081	0.023418009	0.00035237465
0.17945230	0.023554030	0.00035265114
0.17958379	0.023938920	0.00035519450
0.17971528	0.023248059	0.00035001564
0.17984677	0.023521292	0.00035258389
0.17997825	0.023525450	0.00035294114
0.18010974	0.023723103	0.00035236540
0.18024123	0.023193982	0.00034937081
0.18037272	0.023071071	0.00034754756
0.18050421	0.023290618	0.00035797454
0.18063570	0.023140922	0.00035896454
0.18076719	0.023440976	0.00036205115
0.18089867	0.022592068	0.00036075192
0.18103016	0.022230799	0.00035764909
0.18116165	0.023345531	0.00036867143
0.18129314	0.023283265	0.00036918082
0.18142463	0.023245665	0.00036870418
0.18155612	0.023789543	0.00037662353
0.18168761	0.023716850	0.00037522629
0.18181910	0.023310608	0.00037340183
0.18195058	0.023550547	0.00037774677
0.18208207	0.023297804	0.00037500974
0.18221356	0.023168402	0.00037656891
0.18234505	0.023771550	0.00037973712
0.18247654	0.024002961	0.00038455961
0.18260803	0.023650887	0.00038263148
0.18273952	0.023032690	0.00037968791
0.18287101	0.022931945	0.00038086786
0.18300249	0.023510781	0.00038440254
0.18313398	0.023157732	0.00038272679
0.18326547	0.023274785	0.00038506786
0.18339696	0.023707095	0.00038792325
0.18352845	0.024523696	0.00039344135
0.18365994	0.023184335	0.00038730800
0.18379143	0.022129380	0.00038094419
0.18392292	0.022419224	0.00038534596
0.18405440	0.023388817	0.00038969777
0.18418589	0.023243659	0.00039052646
0.18431738	0.023973069	0.00039735231
0.18444887	0.023654869	0.00039371160
0.18458036	0.022736764	0.00039023858
0.18471185	0.023837904	0.00039710724
0.18484334	0.023601093	0.00039593842
0.18497482	0.023785758	0.00039968068
0.18510631	0.023281278	0.00039401953
0.18523780	0.023543525	0.00040049618
0.18536929	0.023992002	0.00039619710
0.18550078	0.023057434	0.00038394227
0.18563227	0.023078299	0.00038417521
0.18576376	0.023204268	0.00037679031
0.18589525	0.023421146	0.00038265530
0.18602673	0.022991119	0.00037651587
0.18615822	0.023243851	0.00037731149
0.18628971	0.023642224	0.00037760050
0.18642120	0.023229545	0.00037326729
0.18655269	0.023558806	0.00037519568
0.18668418	0.023582125	0.00037318196
0.18681567	0.023901008	0.00037515825
0.18694716	0.023578253	0.00037314067
0.18707864	0.023260291	0.00036803624
0.18721013	0.023241819	0.00036830716
0.18734162	0.022985780	0.00036654175
0.18747311	0.023049869	0.00036330122
0.18760460	0.023403072	0.00036807784
0.18773609	0.023361456	0.00036391198
0.18786758	0.023466585	0.00036614162
0.18799906	0.023902994	0.00036846203
0.18813055	0.023184851	0.00036104279
0.18826204	0.023682856	0.00036461761
0.18839353	0.023256089	0.00035904960
0.18852502	0.023549560	0.00036311983
0.18865651	0.023026029	0.00036082408
0.18878800	0.023135942	0.00035582336
0.18891949	0.023340194	0.00035833167
0.18905097	0.023820071	0.00036079367
0.18918246	0.023554842	0.00035969626
0.18931395	0.023196002	0.00035632825
0.18944544	0.023575040	0.00035686858
0.18957693	0.023356331	0.00035662943
0.18970842	0.024052646	0.00035788158
0.18983991	0.023012542	0.00035287667
0.18997140	0.023407352	0.00035557475
0.19010288	0.023682985	0.00035467974
0.19023437	0.023550710	0.00035449417
0.19036586	0.023490744	0.00035551204
0.19049735	0.023968498	0.00035566404
0.19062884	0.023461988	0.00035290945
0.19076033	0.023231927	0.00034905435
0.19089182	0.022925151	0.00034906158
0.19102330	0.023537818	0.00035248906
0.19115479	0.023109632	0.00034979217
0.19128628	0.022985320	0.00034945021
0.19141777	0.023217551	0.00034853228
0.19154926	0.023201451	0.00035023745
0.19168075	0.023138668	0.00034896713
0.19181224	0.023427597	0.00035107896
0.19194373	0.023471517	0.00035164633
0.19207521	0.022919578	0.00034641318
0.19220670	0.023068696	0.00034767990
0.19233819	0.023379483	0.00035047121
0.19246968	0.023228303	0.00034804258
0.19260117	0.022819806	0.00034673182
0.19273266	0.022966640	0.00034698885
0.19286415	0.023379989	0.00034825090
0.19299564	0.023334257	0.00034927215
0.19312712	0.023593854	0.00034736639
0.19325861	0.023859731	0.00035166265
0.19339010	0.023828666	0.00034961433
0.19352159	0.023595490	0.00034923402
0.19365308	0.023851341	0.00035205611
0.19378457	0.023657293	0.00034922648
0.19391606	0.023480284	0.00034900802
0.19404754	0.024005139	0.00035178524
0.19417903	0.024089071	0.00035163700
0.19431052	0.023448198	0.00034875081
0.19444201	0.023500333	0.00034798802
0.19457350	0.023465022	0.00034743779
0.19470499	0.023494348	0.00034798452
0.19483648	0.023284034	0.00034542570
0.19496797	0.023161285	0.00034665074
0.19509945	0.022922185	0.00034341487
0.19523094	0.023671846	0.00034756414
0.19536243	0.023420353	0.00034594783
0.19549392	0.022911500	0.00034307672
0.19562541	0.022976820	0.00034474059
0.19575690	0.023448315	0.00034569169
0.19588839	0.023488749	0.00034546654
0.19601988	0.023653059	0.00034662207
0.19615136	0.023733804	0.00034648545
0.19628285	0.023230047	0.00034549532
0.19641434	0.023430589	0.00034518062
0.19654583	0.023057127	0.00034372743
0.19667732	0.023303518	0.00034438254
0.19680881	0.022995522	0.00034328346
0.19694030	0.023354789	0.00034405953
0.19707178	0.023530803	0.00034428920
0.19720327	0.023790911	0.00034707741
0.19733476	0.023244916	0.00034340267
0.19746625	0.023930828	0.00034684104
0.19759774	0.023355419	0.00034496162
0.19772923	0.023234167	0.00034213180
0.19786072	0.023379312	0.00034359526
0.19799221	0.023420772	0.00034432563
0.19812369	0.023163238	0.00034014776
0.19825518	0.023614310	0.00034579245
0.19838667	0.023178591	0.00034202460
0.19851816	0.023355926	0.00034268430
0.19864965	0.023578384	0.00034378645
0.19878114	0.022655071	0.00033766139
0.19891263	0.022885245	0.00034086268
0.19904412	0.023152046	0.00034087595
0.19917560	0.022658098	0.00033913715
0.19930709	0.023441405	0.00034418782
0.19943858	0.023157046	0.00033995283
0.19957007	0.023461237	0.00034344315
0.19970156	0.023195359	0.00034056818
0.19983305	0.023153882	0.00034103716
0.19996454	0.022937971	0.00033950710
0.20009602	0.023779574	0.00034358046
0.20022751	0.023384331	0.00034269207
0.20035900	0.023474955	0.00034262881
0.20049049	0.023248559	0.00034020553
0.20062198	0.023160326	0.00034129108
0.20075347	0.023350946	0.00034085961
0.20088496	0.024087913	0.00034644575
0.20101645	0.023362257	0.00034135589
0.20114793	0.023280402	0.00033996962
0.20127942	0.023182175	0.00034049029
0.20141091	0.023215907	0.00033954253
0.20154240	0.023104175	0.00034015057
0.20167389	0.023938684	0.00034401213
0.20180538	0.023107860	0.00033683263
0.20193687	0.022786472	0.00033687484
0.20206836	0.023398529	0.00034031034
0.20219984	0.023142088	0.00033941593
0.20233133	0.023095242	0.00033996817
0.20246282	0.023515945	0.00033911744
0.20259431	0.022899695	0.00033647902
0.20272580	0.023563955	0.00033972826
0.20285729	0.022986142	0.00033623680
0.20298878	0.023467775	0.00034175514
0.20312027	0.023232888	0.00033665925
0.20325175	0.023669981	0.00034091547
0.20338324	0.023067992	0.00033578029
0.20351473	0.023492982	0.00033882307
0.20364622	0.022898786	0.00033610436
0.20377771	0.023071639	0.00033495338
0.20390920	0.023365543	0.00033849131
0.20404069	0.022945804	0.00033529844
0.20417217	0.023328653	0.00033809728
0.20430366	0.023727709	0.00034067248
0.20443515	0.023564979	0.00033639626
0.20456664	0.023317417	0.00033747195
0.20469813	0.022962348	0.00033517679
0.20482962	0.023150559	0.00033547189
0.20496111	0.023478190	0.00033879234
0.20509260	0.022963804	0.00033476364
0.20522408	0.023466888	0.00033795098
0.20535557	0.023112866	0.00033672321
0.20548706	0.023034647	0.00033407658
0.20561855	0.023367948	0.00033681711
0.20575004	0.023342242	0.00033404857
0.20588153	0.023000645	0.00033399220
0.20601302	0.023205421	0.00033657803
0.20614451	0.023776851	0.00033772273
0.20627599	0.023335477	0.00033688264
0.20640748	0.023510966	0.00033622260
0.20653897	0.023588728	0.00033776666
0.20667046	0.023444644	0.00033667540
0.20680195	0.023761070	0.00033706722
0.20693344	0.023319694	0.00033587607
0.20706493	0.023966498	0.00033821461
0.20719641	0.023933057	0.00033897435
0.20732790	0.023520784	0.00033811064
0.20745939	0.023140687	0.00033222208
0.20759088	0.024061227	0.00033925339
0.20772237	0.023430923	0.00033549729
0.20785386	0.022321523	0.00032842120
0.20798535	0.023574861	0.00033781585
0.20811684	0.023286529	0.00033386238
0.20824832	0.024083196	0.00033850701
0.20837981	0.023585634	0.00033590710
0.20851130	0.022003498	0.00032844255
0.20864279	0.023142568	0.00033484993
0.20877428	0.023590292	0.00033473224
0.20890577	0.022898460	0.00033167168
0.20903726	0.023396487	0.00033494453
0.20916875	0.023120318	0.00033306822
0.20930023	0.023625449	0.00033737957
0.20943172	0.023808583	0.00033583353
0.20956321	0.022949443	0.00033095773
0.20969470	0.023206146	0.00033392764
0.20982619	0.023458057	0.00033422029
0.20995768	0.023014730	0.00033260967
0.21008917	0.023084046	0.00033125204
0.21022065	0.023300138	0.00033306269
0.21035214	0.023900114	0.00033833147
0.21048363	0.023133946	0.00033062939
0.21061512	0.023501007	0.00033606535
0.21074661	0.023463479	0.00033274791
0.21087810	0.023313659	0.00033180488
0.21100959	0.023204364	0.00033402050
0.21114108	0.022503218	0.00032688325
0.21127256	0.022946386	0.00033296455
0.21140405	0.023432798	0.00033229359
0.21153554	0.023503417	0.00033347440
0.21166703	0.023525375	0.00033462495
0.21179852	0.023179369	0.00033169498
0.21193001	0.023051362	0.00033209037
0.21206150	0.023395563	0.00033110449
0.21219299	0.022679828	0.00032711263
0.21232447	0.022976151	0.00033110543
0.21245596	0.023479134	0.00033187185
0.21258745	0.023533185	0.00033387958
0.21271894	0.023209569	0.00033122033
0.21285043	0.023140189	0.00033105040
0.21298192	0.023151798	0.00033209467
0.21311341	0.023160732	0.00032969463
0.21324489	0.023193746	0.00033184776
0.21337638	0.023441447	0.00033192407
0.21350787	0.023345968	0.00033176405
0.21363936	0.022707565	0.00032877482
0.21377085	0.023150362	0.00032992947
0.21390234	0.023752384	0.00033513138
0.21403383	0.023159688	0.00032961741
0.21416532	0.023104114	0.00032967046
0.21429680	0.023821410	0.00033318445
0.21442829	0.023592853	0.00033248980
0.21455978	0.022665972	0.00032655895
0.21469127	0.023142215	0.00032926153
0.21482276	0.022972571	0.00032805536
0.21495425	0.022785164	0.00032758092
0.21508574	0.023288072	0.00032982274
0.21521723	0.023346885	0.00033069550
0.21534871	0.023294161	0.00033029951
0.21548020	0.023485949	0.00032917676
0.21561169	0.023329796	0.00033022035
0.21574318	0.022537899	0.00032619702
0.21587467	0.022871913	0.00032626471
0.21600616	0.023272439	0.00032997003
0.21613765	0.023403308	0.00032882824
0.21626913	0.022975764	0.00032800335
0.21640062	0.023136782	0.00032785234
0.21653211	0.023760206	0.00033155324
0.21666360	0.023626353	0.00032952272
0.21679509	0.022792807	0.00032457599
0.21692658	0.023315578	0.00032972300
0.21705807	0.023063792	0.00032849994
0.21718956	0.023159698	0.00032640927
0.21732104	0.022870034	0.00032690200
0.21745253	0.023483448	0.00032861410
0.21758402	0.022780235	0.00032521357
0.21771551	0.023015140	0.00032568371
0.21784700	0.023488717	0.00032822527
0.21797849	0.023329527	0.00032867200
0.21810998	0.023308416	0.00032825588
0.21824147	0.022978623	0.00032632701
0.21837295	0.023266588	0.00032869975
0.21850444	0.023330211	0.00032613188
0.21863593	0.023904366	0.00033143261
0.21876742	0.023385225	0.00032678327
0.21889891	0.023236027	0.00032798654
0.21903040	0.023140254	0.00032701700
0.21916189	0.023512246	0.00032689043
0.21929337	0.023400740	0.00032831729
0.21942486	0.023608119	0.00032773887
0.21955635	0.023401552	0.00032779617
0.21968784	0.022511089	0.00032312021
0.21981933	0.022979333	0.00032277554
0.21995082	0.023967545	0.00033003039
0.22008231	0.023548573	0.00032600428
0.22021380	0.023081140	0.00032535716
0.22034528	0.023038067	0.00032557689
0.22047677	0.022779230	0.00032123359
0.22060826	0.023157048	0.00032602902
0.22073975	0.023275139	0.00032652189
0.22087124	0.023455480	0.00032785582
0.22100273	0.023271706	0.00032598004
0.22113422	0.022844405	0.00032182539
0.22126571	0.022964213	0.00032399906
0.22139719	0.023100233	0.00032498124
0.22152868	0.023296184	0.00032557980
0.22166017	0.023440135	0.00032696133
0.22179166	0.022945124	0.00032181292
0.22192315	0.022916607	0.00032378072
0.22205464	0.023167777	0.00032509682
0.22218613	0.023191619	0.00032442475
0.22231761	0.023031450	0.00032293262
0.22244910	0.022729861	0.00032236523
0.22258059	0.022231917	0.00031917354
0.22271208	0.023377600	0.00032612540
0.22284357	0.022973600	0.00032298232
0.22297506	0.023260324	0.00032531753
0.22310655	0.022814206	0.00032055736
0.22323804	0.022608299	0.00032209403
0.22336952	0.022916735	0.00032345069
0.22350101	0.022887260	0.00032149036
0.22363250	0.023008452	0.00032286112
0.22376399	0.023036100	0.00032232290
0.22389548	0.023124183	0.00032366064
0.22402697	0.023343642	0.00032553949
0.22415846	0.023711856	0.00032605178
0.22428995	0.023532596	0.00032499939
0.22442143	0.022894469	0.00032019863
0.22455292	0.023114746	0.00032290629
0.22468441	0.023205886	0.00032343117
0.22481590	0.023412574	0.00032481693
0.22494739	0.023145236	0.00032139476
0.22507888	0.023474478	0.00032396871
0.22521037	0.022962685	0.00032193820
0.22534186	0.023436810	0.00032479577
0.22547334	0.023295522	0.00032163160
0.22560483	0.023375410	0.00032218594
0.22573632	0.023346996	0.00032333947
0.22586781	0.023005387	0.00032221058
0.22599930	0.022981595	0.00032054716
0.22613079	0.022772595	0.00031840442
0.22626228	0.023276775	0.00032268358
0.22639376	0.022362347	0.00031673844
0.22652525	0.023127593	0.00032125211
0.22665674	0.023242531	0.00032215540
0.22678823	0.022753297	0.00031878654
0.22691972	0.023402334	0.00032232420
0.22705121	0.023920625	0.00032501609
0.22718270	0.023579353	0.00032459304
0.22731419	0.023993909	0.00032611805
0.22744567	0.022827072	0.00031855959
0.22757716	0.022971635	0.00031873320
0.22770865	0.022541931	0.00031834285
0.22784014	0.022552699	0.00031677130
0.22797163	0.023171695	0.00032175209
0.22810312	0.022843301	0.00031773710
0.22823461	0.023580641	0.00032302695
0.22836610	0.023524055	0.00032416103
0.22849758	0.022413894	0.00031536167
0.22862907	0.022959545	0.00031992505
0.22876056	0.023560045	0.00032087720
0.22889205	0.022958639	0.00031911941
0.22902354	0.022832544	0.00031896400
0.22915503	0.023847493	0.00032295581
0.22928652	0.023297822	0.00032124409
0.22941800	0.022939901	0.00031760413
0.22954949	0.023535575	0.00032171082
0.22968098	0.023344410	0.00032122235
0.22981247	0.022971639	0.00031811926
0.22994396	0.023241479	0.00032054940
0.23007545	0.023179006	0.00032248740
0.23020694	0.023147272	0.00032515355
0.23033843	0.022959215	0.00032816065
0.23046991	0.022887689	0.00032834473
0.23060140	0.022885346	0.00033004818
0.23073289	0.023324991	0.00033336954
0.23086438	0.022848854	0.00033161346
0.23099587	0.022869947	0.00033539009
0.23112736	0.023554290	0.00033742704
0.23125885	0.023480944	0.00033999858
0.23139034	0.023469591	0.00033908537
0.23152182	0.023757294	0.00034345464
0.23165331	0.023084514	0.00034255510
0.23178480	0.023144108	0.00034285099
0.23191629	0.024101059	0.00034880777
0.23204778	0.023426949	0.00034516999
0.23217927	0.022543362	0.00034120144
0.23231076	0.023002864	0.00034509420
0.23244224	0.023132331	0.00034609859
0.23257373	0.022664777	0.00034300977
0.23270522	0.023248326	0.00034749623
0.23283671	0.022899265	0.00034506081
0.23296820	0.022668173	0.00034433991
0.23309969	0.023175958	0.00034750446
0.23323118	0.023152299	0.00034626238
0.23336267	0.023421650	0.00034951578
0.23349415	0.022530294	0.00034241275
0.23362564	0.023042067	0.00034845060
0.23375713	0.023032477	0.00034719693
0.23388862	0.022731838	0.00034514811
0.23402011	0.022705787	0.00034691313
0.23415160	0.022936000	0.00034638377
0.23428309	0.023045008	0.00034934102
0.23441458	0.022968438	0.00034639717
0.23454606	0.023216900	0.00034985127
0.23467755	0.022898943	0.00034767066
0.23480904	0.023246188	0.00035038892
0.23494053	0.023382580	0.00035167302
0.23507202	0.023106512	0.00034933359
0.23520351	0.023393914	0.00035039240
0.23533500	0.022309348	0.00034507796
0.23546648	0.023121291	0.00035072876
0.23559797	0.023622836	0.00035426493
0.23572946	0.023454060	0.00035225557
0.23586095	0.022985010	0.00035037066
0.23599244	0.023291976	0.00035300796
0.23612393	0.023158712	0.00035055516
0.23625542	0.023258623	0.00035362439
0.23638691	0.024145710	0.00035828638
0.23651839	0.022904664	0.00034883325
0.23664988	0.023130752	0.00035282787
0.23678137	0.023240610	0.00035252407
0.23691286	0.022831577	0.00035027355
0.23704435	0.023651858	0.00035570540
0.23717584	0.022977264	0.00035160375
0.23730733	0.023019602	0.00035396240
0.23743882	0.022430488	0.00034948718
0.23757030	0.023238492	0.00035414991
0.23770179	0.022577340	0.00035148315
0.23783328	0.023275711	0.00035384274
0.23796477	0.023244542	0.00035533395
0.23809626	0.022544969	0.00034977318
0.23822775	0.022871277	0.00035364383
0.23835924	0.023515423	0.00035909958
0.23849072	0.022872807	0.00035102176
0.23862221	0.023170446	0.00035476752
0.23875370	0.023143227	0.00035442609
0.23888519	0.022995795	0.00035482412
0.23901668	0.023098842	0.00035683800
0.23914817	0.023400809	0.00035457749
0.23927966	0.022492411	0.00035253378
0.23941115	0.022820801	0.00035422192
0.23954263	0.022937104	0.00035509635
0.23967412	0.022793631	0.00035522495
0.23980561	0.023086890	0.00035414761
0.23993710	0.023441215	0.00035860659
0.24006859	0.023294382	0.00035742724
0.24020008	0.023366990	0.00035976122
0.24033157	0.023081761	0.00035692172
0.24046306	0.022774822	0.00035392575
0.24059454	0.022787849	0.00035481476
0.24072603	0.022647974	0.00035568931
0.24085752	0.023315317	0.00035879216
0.24098901	0.022811406	0.00035771482
0.24112050	0.023153578	0.00035608582
0.24125199	0.023836974	0.00036127372
0.24138348	0.022790009	0.00035738627
0.24151496	0.023093252	0.00035649811
0.24164645	0.023391027	0.00036141213
0.24177794	0.023083574	0.00035579011
0.24190943	0.022978572	0.00035648157
0.24204092	0.022341330	0.00035442837
0.24217241	0.022943545	0.00035715722
0.24230390	0.023085489	0.00035895757
0.24243539	0.023042958	0.00035742700
0.24256687	0.023664979	0.00036207190
0.24269836	0.023170423	0.00036024486
0.24282985	0.022852903	0.00035683488
0.24296134	0.022989353	0.00035980341
0.24309283	0.023097319	0.00035996018
0.24322432	0.023145093	0.00035951868
0.24335581	0.023094849	0.00036074196
0.24348730	0.023524560	0.00036160634
0.24361878	0.023440587	0.00036116847
0.24375027	0.022518082	0.00035488724
0.24388176	0.022831000	0.00035720052
0.24401325	0.022471689	0.00035876443
0.24414474	0.022588913	0.00035573687
0.24427623	0.023398818	0.00036313111
0.24440772	0.023619763	0.00036271110
0.24453920	0.023161384	0.00036072579
0.24467069	0.023008293	0.00036151145
0.24480218	0.023301801	0.00036058600
0.24493367	0.022337916	0.00035526742
0.24506516	0.023428203	0.00036298591
0.24519665	0.023399182	0.00036209794
0.24532814	0.023443846	0.00036407427
0.24545963	0.023120090	0.00036068648
0.24559111	0.023157860	0.00036239361
0.24572260	0.023071271	0.00036164819
0.24585409	0.023267127	0.00036143514
0.24598558	0.023181253	0.00036313991
0.24611707	0.023047331	0.00036205166
0.24624856	0.023356983	0.00036251241
0.24638005	0.022933068	0.00036131373
0.24651154	0.023140114	0.00036206520
0.24664302	0.023073944	0.00036456805
0.24677451	0.023067416	0.00036191742
0.24690600	0.022445222	0.00035942640
0.24703749	0.023292699	0.00036453441
0.24716898	0.022851132	0.00035871622
0.24730047	0.023761845	0.00036780194
0.24743196	0.023190604	0.00036228796
0.24756345	0.023213182	0.00036295563
0.24769493	0.023375884	0.00036541043
0.24782642	0.023092560	0.00036074925
0.24795791	0.023288794	0.00036495588
0.24808940	0.022245708	0.00035824089
0.24822089	0.022637526	0.00035975020
0.24835238	0.023415977	0.00036701607
0.24848387	0.023396102	0.00036371613
0.24861535	0.023096048	0.00036518280
0.24874684	0.022403958	0.00035980355
0.24887833	0.023079921	0.00036322517
0.24900982	0.022895396	0.00036338850
0.24914131	0.023136569	0.00036409229
0.24927280	0.023571998	0.00036816898
0.24940429	0.022591388	0.00035968272
0.24953578	0.023001314	0.00036416697
0.24966726	0.022537736	0.00036176690
0.24979875	0.022850597	0.00036185510
0.24993024	0.023689675	0.00037018649
0.25006173	0.022705551	0.00036046940
0.25019322	0.022960033	0.00036365690
0.25032471	0.023121131	0.00036655750
0.25045620	0.022685504	0.00036057115
0.25058769	0.022851314	0.00036387247
0.25071917	0.023352653	0.00036565712
0.25085066	0.023091061	0.00036412927
0.25098215	0.022790836	0.00036364431
0.25111364	0.023264556	0.00036509041
0.25124513	0.023409566	0.00036808249
0.25137662	0.023328015	0.00036754144
0.25150811	0.023625869	0.00036768769
0.25163959	0.022794282	0.00036387656
0.25177108	0.023329762	0.00036551296
0.25190257	0.023228759	0.00036648944
0.25203406	0.023589474	0.00036963569
0.25216555	0.023327022	0.00036650758
0.25229704	0.022863033	0.00036511733
0.25242853	0.023110335	0.00036469289
0.25256002	0.022974919	0.00036671538
0.25269150	0.023540884	0.00036882281
0.25282299	0.022632614	0.00036199558
0.25295448	0.023805300	0.00037193089
0.25308597	0.023011740	0.00036329710
0.25321746	0.023814067	0.00037231166
0.25334895	0.023411687	0.00036969279
0.25348044	0.023586807	0.00036905331
0.25361193	0.022908858	0.00036482434
0.25374341	0.022973372	0.00036463934
0.25387490	0.023143028	0.00036646145
0.25400639	0.022772212	0.00037143668
0.25413788	0.023369169	0.00037900823
0.25426937	0.023020651	0.00038132242
0.25440086	0.022583637	0.00038130946
0.25453235	0.023582309	0.00039029663
0.25466383	0.022921641	0.00038824932
0.25479532	0.022611300	0.00038863826
0.25492681	0.023597232	0.00039761623
0.25505830	0.023306036	0.00039664632
0.25518979	0.022465045	0.00039320112
0.25532128	0.023936990	0.00040561163
0.25545277	0.023459253	0.00040445379
0.25558426	0.023708911	0.00040671928
0.25571574	0.022759415	0.00040339729
0.25584723	0.023394053	0.00040753181
0.25597872	0.022757016	0.00040673119
0.25611021	0.023180160	0.00040965209
0.25624170	0.022565495	0.00040794896
0.25637319	0.023216312	0.00041477107
0.25650468	0.023404097	0.00041505710
0.25663617	0.023602811	0.00041940794
0.25676765	0.022458712	0.00041309198
0.25689914	0.023680105	0.00042428960
0.25703063	0.023186089	0.00042282804
0.25716212	0.023413774	0.00042260933
0.25729361	0.023030142	0.00042417800
0.25742510	0.022803217	0.00042451972
0.25755659	0.023055891	0.00042691387
0.25768807	0.023167559	0.00043001796
0.25781956	0.022932484	0.00042844668
0.25795105	0.023191896	0.00043043862
0.25808254	0.023372636	0.00043778486
0.25821403	0.022735907	0.00043243381
0.25834552	0.022763706	0.00043352111
0.25847701	0.022943065	0.00043290915
0.25860850	0.023461512	0.00044001615
0.25873998	0.023241619	0.00044088902
0.25887147	0.022900105	0.00043710089
0.25900296	0.023190334	0.00044041307
0.25913445	0.022918267	0.00043767862
0.25926594	0.022780106	0.00043630176
0.25939743	0.022572046	0.00043985839
0.25952892	0.022423818	0.00043547236
0.25966041	0.022905867	0.00044477638
0.25979189	0.023144690	0.00044283369
0.25992338	0.023732890	0.00045160271
0.26005487	0.023354974	0.00044919907
0.26018636	0.023554956	0.00045032313
0.26031785	0.023308654	0.00044863811
0.26044934	0.022754237	0.00044273051
0.26058083	0.023402301	0.00045118468
0.26071231	0.023355762	0.00045226757
0.26084380	0.024156676	0.00045629270
0.26097529	0.023308970	0.00045349838
0.26110678	0.022851854	0.00045038491
0.26123827	0.023837575	0.00045884168
0.26136976	0.022396837	0.00044646084
0.26150125	0.023310008	0.00045466144
0.26163274	0.021959405	0.00044428274
0.26176422	0.022836134	0.00044980224
0.26189571	0.022961501	0.00045586307
0.26202720	0.022856304	0.00045388046
0.26215869	0.023254425	0.00045852443
0.26229018	0.023012278	0.00045851237
0.26242167	0.023464799	0.00046033698
0.26255316	0.023421831	0.00046102032
0.26268465	0.021945220	0.00045348378
0.26281613	0.022810233	0.00045731832
0.26294762	0.023441568	0.00046202026
0.26307911	0.022617903	0.00045674860
0.26321060	0.022846310	0.00046033918
0.26334209	0.023103282	0.00046621712
0.26347358	0.023154590	0.00046254222
0.26360507	0.022447033	0.00045932033
0.26373655	0.022657172	0.00046182697
0.26386804	0.022696264	0.00046152710
0.26399953	0.022910253	0.00046866688
0.26413102	0.023636734	0.00046852914
0.26426251	0.023022754	0.00046683307
0.26439400	0.023196697	0.00046618603
0.26452549	0.022243646	0.00046395106
0.26465698	0.023144179	0.00047216196
0.26478846	0.023080719	0.00046715439
0.26491995	0.022372544	0.00046882406
0.26505144	0.022564539	0.00046374940
0.26518293	0.023187241	0.00047224690
0.26531442	0.023455903	0.00048057807
0.26544591	0.023338677	0.00047449309
[truncated: 567 more rows]
