# Supplementary material for: Invariant surface glycoprotein 65 of Trypanosoma brucei is a complement C3 receptor
Source: Nat Commun. 2022 Aug 29;13:5085. doi: 10.1038/s41467-022-32728-9 (PMC9424271; doi:10.1038/s41467-022-32728-9)
Supplement: Supplementary file 4 — supplementary data 2 [file 41467_2022_32728_MOESM4_ESM.zip › b21-414646_00083.dat]

0.0026000000	39.500504	0.13599454
0.0027314887	28.649557	0.10638638
0.0028629774	22.088592	0.089320687
0.0029944661	17.085204	0.075391148
0.0031259548	12.248365	0.058659029
0.0032574435	10.761967	0.056914543
0.0033889322	8.7259743	0.048446245
0.0035204209	11.427043	0.048269542
0.0036519096	12.233091	0.046345114
0.0037833983	9.9177748	0.039342931
0.0039148870	8.1636084	0.034441620
0.0040463757	6.6850194	0.029983997
0.0041778644	5.4461944	0.025366282
0.0043093531	4.5491771	0.022761824
0.0044408418	3.8194685	0.020059171
0.0045723305	3.1386096	0.018183613
0.0047038192	2.8809489	0.016673789
0.0048353079	2.4707638	0.014990302
0.0049667966	2.2202380	0.014159174
0.0050982853	1.8722635	0.012317523
0.0052297740	1.7344037	0.012010345
0.0053612627	1.5164574	0.010844849
0.0054927514	1.3819109	0.010078085
0.0056242401	1.2417336	0.0095256231
0.0057557288	1.1776097	0.0090193944
0.0058872175	1.0649936	0.0084624639
0.0060187062	1.0163503	0.0082450460
0.0061501949	0.88964241	0.0073888425
0.0062816836	0.88504551	0.0075361924
0.0064131723	0.83922219	0.0071938910
0.0065446610	0.78642005	0.0068641755
0.0066761496	0.75559238	0.0066966301
0.0068076383	0.71683410	0.0063746925
0.0069391270	0.68136301	0.0063148750
0.0070706157	0.64540587	0.0060487605
0.0072021044	0.63862658	0.0059505685
0.0073335931	0.61663917	0.0058217564
0.0074650818	0.57120710	0.0054400676
0.0075965705	0.55554924	0.0054095120
0.0077280592	0.54500279	0.0053357334
0.0078595479	0.50516964	0.0050142296
0.0079910366	0.50204108	0.0050284628
0.0081225253	0.46593640	0.0047057082
0.0082540140	0.44904424	0.0046458929
0.0083855027	0.45950838	0.0047176855
0.0085169914	0.42228816	0.0044301919
0.0086484801	0.39001443	0.0042265728
0.0087799688	0.38950551	0.0041493145
0.0089114575	0.37406899	0.0040877584
0.0090429462	0.35313048	0.0039439306
0.0091744349	0.34513555	0.0038655033
0.0093059236	0.32585130	0.0037117334
0.0094374123	0.32113244	0.0036603570
0.0095689010	0.29669618	0.0034616766
0.0097003897	0.28850160	0.0034411330
0.0098318784	0.27855605	0.0033334316
0.0099633671	0.26578784	0.0032205472
0.010094856	0.25830175	0.0031648828
0.010226345	0.23649594	0.0029566613
0.010357833	0.24583251	0.0030922940
0.010489322	0.22348335	0.0028616457
0.010620811	0.21191111	0.0027665956
0.010752299	0.20942975	0.0027388726
0.010883788	0.19168677	0.0025663386
0.011015277	0.19201154	0.0026148838
0.011146765	0.17337204	0.0024079449
0.011278254	0.17220600	0.0023903671
0.011409743	0.16411479	0.0023098725
0.011541231	0.15699686	0.0022249481
0.011672720	0.14859561	0.0021702619
0.011804209	0.13806163	0.0020127654
0.011935698	0.13339495	0.0019738941
0.012067186	0.13270920	0.0019573287
0.012198675	0.12077166	0.0018065909
0.012330164	0.11689525	0.0017811864
0.012461652	0.11568370	0.0017521785
0.012593141	0.11007675	0.0016703237
0.012724630	0.10293254	0.0016154353
0.012856118	0.098472414	0.0015304326
0.012987607	0.098386697	0.0015473348
0.013119096	0.090839209	0.0014538449
0.013250585	0.089401610	0.0014268216
0.013382073	0.090118164	0.0014373436
0.013513562	0.082481785	0.0013537962
0.013645051	0.081091575	0.0013518993
0.013776539	0.078766049	0.0013253417
0.013908028	0.081246836	0.0013227035
0.014039517	0.077340224	0.0012834890
0.014171005	0.075493473	0.0012613737
0.014302494	0.072226508	0.0012363013
0.014433983	0.072114944	0.0012349437
0.014565472	0.071292172	0.0012026535
0.014696960	0.068895497	0.0011887329
0.014828449	0.066483314	0.0011513965
0.014959938	0.066620038	0.0011582953
0.015091426	0.065668579	0.0011534874
0.015222915	0.065664243	0.0011247992
0.015354404	0.067022620	0.0011408978
0.015485892	0.064822244	0.0011105466
0.015617381	0.061394664	0.0010846306
0.015748870	0.060691911	0.0010782846
0.015880359	0.061748745	0.0010702086
0.016011847	0.060913704	0.0010645593
0.016143336	0.054466623	0.00099689743
0.016274825	0.052245361	0.00097880359
0.016406313	0.052790613	0.00097739526
0.016537802	0.052650524	0.00096819264
0.016669291	0.053025234	0.00096760488
0.016800779	0.056477107	0.00099650144
0.016932268	0.056291380	0.00099104296
0.017063757	0.061162153	0.0010301173
0.017195246	0.056879573	0.00098490743
0.017326734	0.055187241	0.00097114426
0.017458223	0.057313899	0.00098274065
0.017589712	0.056937702	0.00097457982
0.017721200	0.056612523	0.00097719152
0.017852689	0.053504165	0.00092908464
0.017984178	0.053788968	0.00094430467
0.018115666	0.052730674	0.00092818143
0.018247155	0.052796240	0.00092167050
0.018378644	0.050567216	0.00090451836
0.018510133	0.051365160	0.00090218081
0.018641621	0.050722728	0.00089366127
0.018773110	0.050165914	0.00088644275
0.018904599	0.050721418	0.00088844373
0.019036087	0.048475557	0.00086516558
0.019167576	0.047553026	0.00084977132
0.019299065	0.048371279	0.00085146312
0.019430553	0.047855095	0.00085462032
0.019562042	0.048148089	0.00084778004
0.019693531	0.046515436	0.00083361467
0.019825019	0.045478686	0.00081740757
0.019956508	0.044196297	0.00080276887
0.020087997	0.045966342	0.00082296690
0.020219486	0.044980418	0.00080623470
0.020350974	0.045320338	0.00081351454
0.020482463	0.044970421	0.00079566914
0.020613952	0.043040482	0.00077810771
0.020745440	0.041511373	0.00077136839
0.020876929	0.041572754	0.00076279866
0.021008418	0.043674349	0.00078253547
0.021139906	0.043099703	0.00077252112
0.021271395	0.041457254	0.00075212705
0.021402884	0.040140595	0.00074210705
0.021534373	0.039832524	0.00073574094
0.021665861	0.038045223	0.00071980107
0.021797350	0.038334670	0.00071855158
0.021928839	0.038311022	0.00070928957
0.022060327	0.038373339	0.00071850445
0.022191816	0.038876324	0.00071392882
0.022323305	0.039899302	0.00072388855
0.022454793	0.038805841	0.00071060584
0.022586282	0.036983151	0.00069001306
0.022717771	0.035867664	0.00068502693
0.022849260	0.036490493	0.00068388020
0.022980748	0.036895209	0.00068691692
0.023112237	0.034401711	0.00065940333
0.023243726	0.036257142	0.00067283255
0.023375214	0.037505524	0.00068871139
0.023506703	0.037512400	0.00068374972
0.023638192	0.037040889	0.00067778506
0.023769680	0.036547910	0.00067161349
0.023901169	0.037196836	0.00067222357
0.024032658	0.036437029	0.00067027445
0.024164147	0.037121570	0.00067043698
0.024295635	0.038639115	0.00067899490
0.024427124	0.036526276	0.00066033665
0.024558613	0.036456035	0.00065468771
0.024690101	0.036138258	0.00065981474
0.024821590	0.035763189	0.00064888182
0.024953079	0.036676357	0.00065347976
0.025084567	0.035951917	0.00064894934
0.025216056	0.036412804	0.00064644385
0.025347545	0.036101905	0.00064966590
0.025479034	0.035656752	0.00063976879
0.025610522	0.035190950	0.00062961094
0.025742011	0.036181358	0.00063856702
0.025873500	0.035071565	0.00062660178
0.026004988	0.034991509	0.00063120268
0.026136477	0.035152930	0.00062931898
0.026267966	0.034599041	0.00061760982
0.026399454	0.036138457	0.00063314401
0.026530943	0.035650549	0.00062324564
0.026662432	0.035307360	0.00062391826
0.026793920	0.034898210	0.00061780950
0.026925409	0.034922924	0.00061422623
0.027056898	0.034762780	0.00061528004
0.027188387	0.035168250	0.00061051325
0.027319875	0.034938988	0.00061470908
0.027451364	0.033698178	0.00059944901
0.027582853	0.034220378	0.00059872165
0.027714341	0.034463257	0.00060191577
0.027845830	0.032935989	0.00058496030
0.027977319	0.035013326	0.00060539342
0.028108807	0.033072198	0.00058545174
0.028240296	0.032646824	0.00058178798
0.028371785	0.034048474	0.00059182513
0.028503274	0.032767853	0.00058003121
0.028634762	0.032855398	0.00057947605
0.028766251	0.033332555	0.00058433857
0.028897740	0.033670141	0.00057890020
0.029029228	0.033532675	0.00058094318
0.029160717	0.033510165	0.00058053887
0.029292206	0.033380751	0.00057547494
0.029423694	0.033182904	0.00057702658
0.029555183	0.033787350	0.00057061306
0.029686672	0.033076333	0.00057018091
0.029818161	0.034209008	0.00057982822
0.029949649	0.032461091	0.00056194191
0.030081138	0.032903322	0.00056648474
0.030212627	0.032976855	0.00056186497
0.030344115	0.032698185	0.00055923249
0.030475604	0.032448268	0.00056005686
0.030607093	0.032808510	0.00055968075
0.030738581	0.032057994	0.00055432264
0.030870070	0.031996266	0.00054781901
0.031001559	0.032585650	0.00055233695
0.031133048	0.032637391	0.00055480037
0.031264536	0.031218571	0.00053821613
0.031396025	0.031355999	0.00054329233
0.031527514	0.032517172	0.00054735521
0.031659002	0.032670579	0.00054734095
0.031790491	0.031739543	0.00054247111
0.031921980	0.032938083	0.00054736127
0.032053468	0.031694040	0.00053958247
0.032184957	0.031766012	0.00053342034
0.032316446	0.031842913	0.00053324129
0.032447935	0.032009134	0.00053790353
0.032579423	0.031553486	0.00053182681
0.032710912	0.031258473	0.00053027150
0.032842401	0.031138833	0.00052561519
0.032973889	0.031252503	0.00052408424
0.033105378	0.031798444	0.00053142711
0.033236867	0.031978670	0.00052891472
0.033368355	0.030721105	0.00052835210
0.033499844	0.030864273	0.00052947840
0.033631333	0.030655033	0.00052616613
0.033762822	0.030684491	0.00053375320
0.033894310	0.032134001	0.00054200647
0.034025799	0.030396307	0.00053037827
0.034157288	0.030078410	0.00052642427
0.034288776	0.030726508	0.00053245367
0.034420265	0.030844729	0.00053873674
0.034551754	0.031217891	0.00053633182
0.034683242	0.029947682	0.00052799060
0.034814731	0.030204715	0.00052785025
0.034946220	0.030387647	0.00053090325
0.035077708	0.030279505	0.00053368066
0.035209197	0.029971037	0.00053055438
0.035340686	0.030394700	0.00052925823
0.035472175	0.028889848	0.00052895331
0.035603663	0.029700788	0.00053782687
0.035735152	0.029233321	0.00054091999
0.035866641	0.030282076	0.00054743517
0.035998129	0.029470107	0.00053953097
0.036129618	0.029021401	0.00053959427
0.036261107	0.028824663	0.00053488411
0.036392595	0.029688163	0.00055185675
0.036524084	0.029657272	0.00054788818
0.036655573	0.028758469	0.00053670002
0.036787062	0.028755488	0.00054165676
0.036918550	0.028815480	0.00053741072
0.037050039	0.028659057	0.00054262652
0.037181528	0.029893170	0.00054953765
0.037313016	0.029401066	0.00054809662
0.037444505	0.029715744	0.00055169730
0.037575994	0.029215088	0.00054596482
0.037707482	0.027918776	0.00053974152
0.037838971	0.028482727	0.00054591206
0.037970460	0.028731568	0.00054367194
0.038101949	0.029072268	0.00055129769
0.038233437	0.028653254	0.00054232112
0.038364926	0.030183366	0.00055093252
0.038496415	0.029476273	0.00054308002
0.038627903	0.029783622	0.00053955813
0.038759392	0.029732668	0.00054100977
0.038890881	0.029319413	0.00053250584
0.039022369	0.028923389	0.00052993142
0.039153858	0.029467975	0.00053241956
0.039285347	0.028803000	0.00052400613
0.039416836	0.028896763	0.00052930097
0.039548324	0.029675648	0.00053033906
0.039679813	0.029272721	0.00052567157
0.039811302	0.028216915	0.00051987281
0.039942790	0.029589059	0.00052625115
0.040074279	0.029240017	0.00052775834
0.040205768	0.029612819	0.00052667844
0.040337256	0.029706885	0.00052602227
0.040468745	0.029585476	0.00052321319
0.040600234	0.028998392	0.00051697226
0.040731723	0.029995540	0.00052835626
0.040863211	0.029281336	0.00052286868
0.040994700	0.029784163	0.00052305291
0.041126189	0.029082855	0.00052108913
0.041257677	0.030192506	0.00052361118
0.041389166	0.028730343	0.00051204159
0.041520655	0.028447620	0.00051075444
0.041652143	0.028703348	0.00051129874
0.041783632	0.029116931	0.00051575053
0.041915121	0.028920517	0.00051216490
0.042046610	0.028526278	0.00051087127
0.042178098	0.030237569	0.00052133740
0.042309587	0.029562650	0.00051641103
0.042441076	0.028441182	0.00050667839
0.042572564	0.029944907	0.00051785128
0.042704053	0.029969496	0.00051357900
0.042835542	0.029731748	0.00051657092
0.042967030	0.029085364	0.00050977875
0.043098519	0.029020011	0.00050980218
0.043230008	0.029470625	0.00051239022
0.043361496	0.028928268	0.00050354437
0.043492985	0.029659226	0.00051490513
0.043624474	0.029026202	0.00050614953
0.043755963	0.028405111	0.00050527822
0.043887451	0.029440394	0.00050786513
0.044018940	0.028508255	0.00049969992
0.044150429	0.028783514	0.00050612151
0.044281917	0.029365674	0.00050540016
0.044413406	0.028530170	0.00050202778
0.044544895	0.029199985	0.00050313231
0.044676383	0.029452003	0.00050569677
0.044807872	0.028027623	0.00049587069
0.044939361	0.028045706	0.00049575047
0.045070850	0.028294423	0.00049533460
0.045202338	0.029016631	0.00050000760
0.045333827	0.029580801	0.00050081974
0.045465316	0.029092913	0.00050400941
0.045596804	0.028991414	0.00049983607
0.045728293	0.028412854	0.00049528861
0.045859782	0.029217479	0.00049963199
0.045991270	0.028950374	0.00049437845
0.046122759	0.028846806	0.00049850835
0.046254248	0.030124325	0.00051419223
0.046385737	0.029995341	0.00051365517
0.046517225	0.029079692	0.00051048914
0.046648714	0.029997061	0.00051907872
0.046780203	0.028634139	0.00051469466
0.046911691	0.028419473	0.00051139330
0.047043180	0.029722020	0.00052080747
0.047174669	0.027838516	0.00050752173
0.047306157	0.028601510	0.00051566290
0.047437646	0.029083453	0.00052148665
0.047569135	0.029233275	0.00052592897
0.047700624	0.029080764	0.00052126565
0.047832112	0.028944304	0.00052508263
0.047963601	0.028924463	0.00052038631
0.048095090	0.029414107	0.00052899692
0.048226578	0.029290848	0.00053040360
0.048358067	0.028470979	0.00051923132
0.048489556	0.028972049	0.00052790194
0.048621044	0.029358924	0.00052959352
0.048752533	0.029368797	0.00053425579
0.048884022	0.029582804	0.00053418526
0.049015511	0.029115131	0.00052923837
0.049146999	0.029137639	0.00053105077
0.049278488	0.029226982	0.00053134427
0.049409977	0.029917026	0.00054355979
0.049541465	0.029148248	0.00053248860
0.049672954	0.029318382	0.00053484298
0.049804443	0.029723982	0.00053564506
0.049935931	0.029587793	0.00053894575
0.050067420	0.029001729	0.00053575055
0.050198909	0.029382786	0.00053869599
0.050330398	0.029107532	0.00053526488
0.050461886	0.030080740	0.00054241459
0.050593375	0.029936414	0.00054400860
0.050724864	0.029174906	0.00053981639
0.050856352	0.029729697	0.00054366521
0.050987841	0.029073681	0.00053647131
0.051119330	0.029493523	0.00054142700
0.051250818	0.029911718	0.00054577108
0.051382307	0.030724625	0.00055381682
0.051513796	0.029554130	0.00054384472
0.051645284	0.029678158	0.00054437430
0.051776773	0.029001874	0.00053909186
0.051908262	0.028987175	0.00053874518
0.052039751	0.029168348	0.00054207598
0.052171239	0.029602754	0.00054579315
0.052302728	0.029816378	0.00055025419
0.052434217	0.030285165	0.00055020565
0.052565705	0.028081177	0.00053615700
0.052697194	0.028540908	0.00053853544
0.052828683	0.029135276	0.00054478088
0.052960171	0.029069889	0.00054110526
0.053091660	0.029050711	0.00053905237
0.053223149	0.028893846	0.00054194907
0.053354638	0.029202344	0.00054740774
0.053486126	0.028350753	0.00054056286
0.053617615	0.028763106	0.00054170431
0.053749104	0.029509892	0.00054673415
0.053880592	0.029116737	0.00054299817
0.054012081	0.028513416	0.00054371640
0.054143570	0.029612122	0.00055153866
0.054275058	0.027855664	0.00053561039
0.054406547	0.029185029	0.00054500792
0.054538036	0.028172879	0.00054124888
0.054669525	0.028742901	0.00054270322
0.054801013	0.028668697	0.00054700912
0.054932502	0.029101570	0.00054779558
0.055063991	0.029255831	0.00054511905
0.055195479	0.029473771	0.00055384073
0.055326968	0.029029492	0.00054603002
0.055458457	0.028829637	0.00054755466
0.055589945	0.030054338	0.00055532036
0.055721434	0.029319976	0.00054930777
0.055852923	0.029184715	0.00055288454
0.055984412	0.029310640	0.00055107518
0.056115900	0.028911121	0.00054750498
0.056247389	0.029069972	0.00055065864
0.056378878	0.028434507	0.00054058385
0.056510366	0.027766504	0.00054031913
0.056641855	0.029566829	0.00055436931
0.056773344	0.029781433	0.00055867925
0.056904832	0.029082068	0.00055213567
0.057036321	0.029368395	0.00054917735
0.057167810	0.029336369	0.00055440003
0.057299299	0.028569574	0.00054627602
0.057430787	0.028724396	0.00054532113
0.057562276	0.029856239	0.00055946498
0.057693765	0.029158349	0.00054319186
0.057825253	0.028957132	0.00054949860
0.057956742	0.029493951	0.00055178670
0.058088231	0.028409850	0.00054421662
0.058219719	0.029480624	0.00055447128
0.058351208	0.028872086	0.00054198146
0.058482697	0.029896393	0.00055506226
0.058614186	0.028944075	0.00054767030
0.058745674	0.028939006	0.00054416153
0.058877163	0.029647737	0.00055068527
0.059008652	0.029018543	0.00054014540
0.059140140	0.028918331	0.00054388824
0.059271629	0.027854065	0.00053349667
0.059403118	0.028355779	0.00053251880
0.059534606	0.030433364	0.00055452525
0.059666095	0.028473380	0.00053189608
0.059797584	0.028665634	0.00053622745
0.059929072	0.029387734	0.00054304700
0.060060561	0.029440525	0.00054014455
0.060192050	0.027817050	0.00053096489
0.060323539	0.028205614	0.00052812100
0.060455027	0.029673716	0.00054450072
0.060586516	0.029619692	0.00054360726
0.060718005	0.028808036	0.00053442231
0.060849493	0.029127052	0.00053783692
0.060980982	0.029227440	0.00053893839
0.061112471	0.029472648	0.00053753660
0.061243959	0.028534400	0.00053775285
0.061375448	0.029043891	0.00053359875
0.061506937	0.029440566	0.00054010694
0.061638426	0.028742526	0.00053230094
0.061769914	0.028942310	0.00053523844
0.061901403	0.029501095	0.00054368855
0.062032892	0.029915698	0.00053777672
0.062164380	0.028915264	0.00053454062
0.062295869	0.028575482	0.00053244500
0.062427358	0.029416496	0.00053712067
0.062558846	0.029223407	0.00054013485
0.062690335	0.028501154	0.00052672794
0.062821824	0.028417046	0.00052859338
0.062953313	0.029307101	0.00053517093
0.063084801	0.028609064	0.00052873695
0.063216290	0.028120661	0.00052778722
0.063347779	0.029498160	0.00053605806
0.063479267	0.028804027	0.00052920151
0.063610756	0.029702602	0.00053880940
0.063742245	0.028960535	0.00052966906
0.063873733	0.029362651	0.00053769563
0.064005222	0.028471020	0.00052593121
0.064136711	0.028436114	0.00052796590
0.064268200	0.029820349	0.00053768770
0.064399688	0.029063307	0.00052960821
0.064531177	0.028213325	0.00052625205
0.064662666	0.028260259	0.00052323566
0.064794154	0.028605424	0.00052664654
0.064925643	0.029006212	0.00053207861
0.065057132	0.029094949	0.00053085518
0.065188620	0.029501520	0.00053579227
0.065320109	0.028222462	0.00052143632
0.065451598	0.029713200	0.00053419072
0.065583087	0.029347081	0.00053111607
0.065714575	0.029608635	0.00053105783
0.065846064	0.028726062	0.00052673059
0.065977553	0.029139943	0.00052783011
0.066109041	0.028791090	0.00052443920
0.066240530	0.028369354	0.00052351134
0.066372019	0.028674642	0.00052233815
0.066503507	0.028597488	0.00052477891
0.066634996	0.027479345	0.00051157022
0.066766485	0.028071363	0.00051881371
0.066897973	0.028594708	0.00052416123
0.067029462	0.028274054	0.00052159291
0.067160951	0.028094886	0.00052130386
0.067292440	0.029032174	0.00052342191
0.067423928	0.028400940	0.00051617107
0.067555417	0.028018829	0.00051984591
0.067686906	0.028597875	0.00052119271
0.067818394	0.028764556	0.00052386062
0.067949883	0.028726560	0.00052109687
0.068081372	0.028141211	0.00051604423
0.068212860	0.028892087	0.00052272773
0.068344349	0.029026940	0.00052432540
0.068475838	0.028486735	0.00051964636
0.068607327	0.028244265	0.00051826666
0.068738815	0.029531662	0.00052194288
0.068870304	0.029613886	0.00052817290
0.069001793	0.029633746	0.00052530630
0.069133281	0.029079702	0.00052259860
0.069264770	0.029538409	0.00052791791
0.069396259	0.029455005	0.00052093684
0.069527747	0.028948987	0.00052213204
0.069659236	0.029258983	0.00052487670
0.069790725	0.028882183	0.00052001311
0.069922214	0.028729344	0.00052027755
0.070053702	0.028585587	0.00051442344
0.070185191	0.029301227	0.00052272581
0.070316680	0.028366731	0.00051142743
0.070448168	0.028395018	0.00051395578
0.070579657	0.028984786	0.00052147453
0.070711146	0.026784504	0.00049901335
0.070842634	0.028918098	0.00051986198
0.070974123	0.028743276	0.00051588782
0.071105612	0.029016377	0.00051664186
0.071237101	0.028248078	0.00051416150
0.071368589	0.028043246	0.00050665631
0.071500078	0.028468789	0.00051457188
0.071631567	0.027522190	0.00050710927
0.071763055	0.027434879	0.00050502865
0.071894544	0.027517535	0.00050457346
0.072026033	0.028138147	0.00050603733
0.072157521	0.028368920	0.00051238223
0.072289010	0.027973931	0.00050849624
0.072420499	0.027269529	0.00050117778
0.072551988	0.027996695	0.00050590184
0.072683476	0.027112909	0.00049833730
0.072814965	0.027542012	0.00050534820
0.072946454	0.028159574	0.00051048993
0.073077942	0.027934787	0.00050385289
0.073209431	0.027662030	0.00050403317
0.073340920	0.028175077	0.00050608994
0.073472408	0.027476740	0.00050251755
0.073603897	0.027265036	0.00050161033
0.073735386	0.026698713	0.00049307095
0.073866875	0.028696914	0.00051099841
0.073998363	0.027420082	0.00049974179
0.074129852	0.026839199	0.00049700513
0.074261341	0.026959410	0.00049876222
0.074392829	0.027395481	0.00049796013
0.074524318	0.026028337	0.00049028673
0.074655807	0.026869756	0.00049445086
0.074787295	0.028024855	0.00050475733
0.074918784	0.027218140	0.00049715838
0.075050273	0.026756072	0.00049176186
0.075181761	0.027031960	0.00049366811
0.075313250	0.028107672	0.00050451316
0.075444739	0.027060173	0.00049605860
0.075576228	0.026824577	0.00049474982
0.075707716	0.028273496	0.00050333927
0.075839205	0.027151044	0.00049594156
0.075970694	0.027635568	0.00049847973
0.076102182	0.026670655	0.00048870578
0.076233671	0.027379898	0.00049948206
0.076365160	0.027695608	0.00049582351
0.076496648	0.027333045	0.00049685003
0.076628137	0.026333549	0.00049009304
0.076759626	0.026210335	0.00048563555
0.076891115	0.027526837	0.00049823484
0.077022603	0.026277372	0.00048560591
0.077154092	0.026261136	0.00048674004
0.077285581	0.027287679	0.00049514989
0.077417069	0.026514904	0.00048696111
0.077548558	0.026684960	0.00049053634
0.077680047	0.026482381	0.00048557856
0.077811535	0.026477947	0.00048580919
0.077943024	0.026831010	0.00048999799
0.078074513	0.026821016	0.00048733307
0.078206002	0.027062243	0.00049058300
0.078337490	0.026511226	0.00048394069
0.078468979	0.026208572	0.00048286661
0.078600468	0.026820577	0.00049044038
0.078731956	0.027235930	0.00048937479
0.078863445	0.026563300	0.00048598968
0.078994934	0.026766016	0.00048644366
0.079126422	0.025999599	0.00048163569
0.079257911	0.027593101	0.00049381147
0.079389400	0.026677114	0.00048374067
0.079520889	0.027228973	0.00048934340
0.079652377	0.026242192	0.00048265242
0.079783866	0.026010216	0.00047997283
0.079915355	0.025759683	0.00048060998
0.080046843	0.027204974	0.00048510334
0.080178332	0.026906809	0.00048535025
0.080309821	0.026308515	0.00048341996
0.080441309	0.025673110	0.00047300760
0.080572798	0.026239810	0.00048138138
0.080704287	0.026028386	0.00047905201
0.080835776	0.026173876	0.00047907698
0.080967264	0.026459042	0.00048385497
0.081098753	0.026617903	0.00047836474
0.081230242	0.026918216	0.00048510708
0.081361730	0.026532134	0.00047937542
0.081493219	0.026029511	0.00047601678
0.081624708	0.026159159	0.00047923359
0.081756196	0.025758055	0.00047155728
0.081887685	0.026427417	0.00048003159
0.082019174	0.025371445	0.00047194867
0.082150663	0.026605484	0.00048110980
0.082282151	0.025849366	0.00047564152
0.082413640	0.026720392	0.00047921197
0.082545129	0.025894885	0.00047362550
0.082676617	0.025756377	0.00047423976
0.082808106	0.026628039	0.00047975155
0.082939595	0.027167472	0.00048538734
0.083071083	0.025813501	0.00047015041
0.083202572	0.025720323	0.00047058145
0.083334061	0.026975872	0.00048349863
0.083465549	0.025683276	0.00046858808
0.083597038	0.025748318	0.00047374637
0.083728527	0.025841979	0.00046838539
0.083860016	0.026657320	0.00047775618
0.083991504	0.026931001	0.00048035404
0.084122993	0.026265255	0.00047490135
0.084254482	0.026183409	0.00047503231
0.084385970	0.025893184	0.00047042818
0.084517459	0.026063215	0.00047254254
0.084648948	0.026239134	0.00047518662
0.084780436	0.026215585	0.00046976716
0.084911925	0.026030095	0.00047201067
0.085043414	0.026407213	0.00047233826
0.085174903	0.025585749	0.00046781915
0.085306391	0.025597473	0.00047101269
0.085437880	0.025911552	0.00046788772
0.085569369	0.026274696	0.00047166496
0.085700857	0.025838109	0.00046682413
0.085832346	0.026565383	0.00047282156
0.085963835	0.026281035	0.00047446693
0.086095323	0.025202513	0.00046153641
0.086226812	0.026307747	0.00047149905
0.086358301	0.025408805	0.00046405271
0.086489790	0.025424860	0.00046354855
0.086621278	0.026682466	0.00047434029
0.086752767	0.025376916	0.00046248623
0.086884256	0.024918680	0.00045884135
0.087015744	0.025725946	0.00046518442
0.087147233	0.025961277	0.00046646019
0.087278722	0.025792878	0.00046746229
0.087410210	0.025620869	0.00046309208
0.087541699	0.026021782	0.00046545190
0.087673188	0.024909712	0.00045966689
0.087804677	0.026509960	0.00046978898
0.087936165	0.026515040	0.00047015390
0.088067654	0.026251253	0.00046729698
0.088199143	0.025461288	0.00046010059
0.088330631	0.025282201	0.00046262600
0.088462120	0.025445861	0.00045959382
0.088593609	0.025764938	0.00046566217
0.088725097	0.025694320	0.00045979930
0.088856586	0.025360230	0.00045878446
0.088988075	0.026054914	0.00046639319
0.089119564	0.026192903	0.00046442595
0.089251052	0.025243190	0.00045961596
0.089382541	0.025321461	0.00045890666
0.089514030	0.026181893	0.00046518021
0.089645518	0.025484381	0.00045936857
0.089777007	0.025800786	0.00046054944
0.089908496	0.025541536	0.00046077308
0.090039984	0.026020507	0.00046148576
0.090171473	0.025459310	0.00045629158
0.090302962	0.024790857	0.00045541342
0.090434451	0.025174784	0.00045687562
0.090565939	0.025415123	0.00046113525
0.090697428	0.024747102	0.00045229932
0.090828917	0.025244908	0.00045303617
0.090960405	0.025913061	0.00046161947
0.091091894	0.025205988	0.00045399445
0.091223383	0.025267207	0.00045874341
0.091354871	0.024908578	0.00045365066
0.091486360	0.025795459	0.00046760682
0.091617849	0.025339769	0.00046940751
0.091749337	0.025689452	0.00047698965
0.091880826	0.025493132	0.00047869254
0.092012315	0.024846397	0.00047471978
0.092143804	0.025222728	0.00047915213
0.092275292	0.025654755	0.00048582432
0.092406781	0.025412849	0.00048375733
0.092538270	0.024989696	0.00048534877
0.092669758	0.024798237	0.00048608723
0.092801247	0.024461200	0.00046778079
0.092932736	0.025214612	0.00047709899
0.093064224	0.024543103	0.00046771371
0.093195713	0.025695075	0.00047479109
0.093327202	0.024164489	0.00046233734
0.093458691	0.024675050	0.00045898525
0.093590179	0.025765051	0.00047219664
0.093721668	0.025648324	0.00046979656
0.093853157	0.025170020	0.00046475516
0.093984645	0.025106699	0.00046208837
0.094116134	0.025657802	0.00046559745
0.094247623	0.025187664	0.00046176308
0.094379111	0.025442664	0.00046602860
0.094510600	0.024408851	0.00045658799
0.094642089	0.024600497	0.00045608423
0.094773578	0.025579961	0.00046028389
0.094905066	0.025449630	0.00046247898
0.095036555	0.024747289	0.00045947754
0.095168044	0.024475111	0.00045186672
0.095299532	0.024953489	0.00045609766
0.095431021	0.023929176	0.00044726148
0.095562510	0.024609631	0.00045321068
0.095693998	0.024377911	0.00045308024
0.095825487	0.023856239	0.00044556433
0.095956976	0.024367383	0.00045367513
0.096088465	0.024261257	0.00044738756
0.096219953	0.024185664	0.00045028729
0.096351442	0.024542954	0.00045400016
0.096482931	0.024187436	0.00044857045
0.096614419	0.024422777	0.00044923458
0.096745908	0.024334163	0.00044969922
0.096877397	0.024648100	0.00045138778
0.097008885	0.024347918	0.00044886233
0.097140374	0.023929804	0.00044364524
0.097271863	0.024050727	0.00044523844
0.097403352	0.024195259	0.00044640528
0.097534840	0.024592438	0.00044741172
0.097666329	0.024399344	0.00044944518
0.097797818	0.023935670	0.00043894654
0.097929306	0.023847082	0.00044127168
0.098060795	0.024101675	0.00044277604
0.098192284	0.023637743	0.00043608749
0.098323772	0.024840370	0.00044600904
0.098455261	0.025202864	0.00044658902
0.098586750	0.023950554	0.00043647763
0.098718239	0.024134136	0.00043822394
0.098849727	0.025079478	0.00044238904
0.098981216	0.024372818	0.00043867936
0.099112705	0.024567369	0.00043793481
0.099244193	0.024314081	0.00043764613
0.099375682	0.023828813	0.00043540284
0.099507171	0.024430382	0.00043594740
0.099638659	0.024506226	0.00044259179
0.099770148	0.024287058	0.00043723341
0.099901637	0.024285583	0.00043654368
0.10003313	0.024524716	0.00044083603
0.10016461	0.023970174	0.00043477548
0.10029610	0.024504953	0.00044187852
0.10042759	0.023952852	0.00043450101
0.10055908	0.024229125	0.00043747400
0.10069057	0.025188857	0.00044654312
0.10082206	0.024384700	0.00043738929
0.10095355	0.023911813	0.00043673018
0.10108504	0.024091639	0.00043347113
0.10121652	0.024485971	0.00043763484
0.10134801	0.024339224	0.00043759924
0.10147950	0.024648645	0.00043811626
0.10161099	0.023456462	0.00043196821
0.10174248	0.024134691	0.00043580987
0.10187397	0.023928909	0.00043284128
0.10200546	0.024597938	0.00043920496
0.10213694	0.023752117	0.00043065540
0.10226843	0.024054033	0.00043379066
0.10239992	0.024361085	0.00043591108
0.10253141	0.023941838	0.00042811376
0.10266290	0.024387110	0.00043705619
0.10279439	0.024041557	0.00043058809
0.10292588	0.023872106	0.00043240643
0.10305737	0.024056141	0.00043262805
0.10318885	0.024080329	0.00043086809
0.10332034	0.023905929	0.00043219506
0.10345183	0.024097432	0.00043090512
0.10358332	0.023433547	0.00042818982
0.10371481	0.024391932	0.00043148605
0.10384630	0.024061715	0.00043096577
0.10397779	0.024030968	0.00042955074
0.10410928	0.023757901	0.00043091129
0.10424076	0.024697407	0.00043609421
0.10437225	0.024583865	0.00043423335
0.10450374	0.025236375	0.00043651779
0.10463523	0.023083842	0.00042462381
0.10476672	0.024035382	0.00043000079
0.10489821	0.024444580	0.00043127634
0.10502970	0.023995673	0.00042809697
0.10516118	0.024516229	0.00043130707
0.10529267	0.023880642	0.00043033186
0.10542416	0.024390695	0.00043105558
0.10555565	0.024387682	0.00042959339
0.10568714	0.023577546	0.00042639356
0.10581863	0.023206466	0.00042143097
0.10595012	0.024254527	0.00042905647
0.10608161	0.023697162	0.00042748939
0.10621309	0.024440172	0.00043070451
0.10634458	0.024767107	0.00043192836
0.10647607	0.023946012	0.00042571897
0.10660756	0.023893512	0.00042633797
0.10673905	0.024594615	0.00043263514
0.10687054	0.024232213	0.00043206521
0.10700203	0.024370988	0.00043900170
0.10713352	0.022763986	0.00042906511
0.10726500	0.023899161	0.00044272462
0.10739649	0.024588598	0.00045357633
0.10752798	0.023031193	0.00043988326
0.10765947	0.022652463	0.00044177005
0.10779096	0.023376315	0.00044552457
0.10792245	0.023530490	0.00045109393
0.10805394	0.023267752	0.00045174148
0.10818542	0.024143810	0.00045544436
0.10831691	0.024230099	0.00046253165
0.10844840	0.024327036	0.00046276893
0.10857989	0.025508784	0.00047372802
0.10871138	0.024222852	0.00047041288
0.10884287	0.022817631	0.00045585985
0.10897436	0.024255804	0.00046616342
0.10910585	0.024040091	0.00047089031
0.10923733	0.023993806	0.00046513010
0.10936882	0.024322238	0.00047597145
0.10950031	0.023643428	0.00046561574
0.10963180	0.023891465	0.00047190883
0.10976329	0.023240858	0.00046824333
0.10989478	0.023587162	0.00047205085
0.11002627	0.023954148	0.00047964462
0.11015776	0.023899327	0.00047324057
0.11028924	0.023790431	0.00047831387
0.11042073	0.022963285	0.00047449793
0.11055222	0.023727475	0.00047495335
0.11068371	0.024143448	0.00048363482
0.11081520	0.024047255	0.00048202248
0.11094669	0.024041059	0.00048249508
0.11107818	0.023903077	0.00048605139
0.11120966	0.023931265	0.00048358540
0.11134115	0.023563662	0.00048418062
0.11147264	0.023593927	0.00048265117
0.11160413	0.023339287	0.00048076548
0.11173562	0.023532970	0.00048705739
0.11186711	0.023646872	0.00047171925
0.11199860	0.024117362	0.00047758968
0.11213009	0.023676320	0.00046505468
0.11226157	0.023981069	0.00046428719
0.11239306	0.024042130	0.00046299214
0.11252455	0.024605561	0.00046775364
0.11265604	0.023332738	0.00045710981
0.11278753	0.023817416	0.00045541985
0.11291902	0.023549985	0.00045312755
0.11305051	0.024224869	0.00046259018
0.11318200	0.024529911	0.00045654021
0.11331348	0.023480877	0.00044996761
0.11344497	0.023653891	0.00045059771
0.11357646	0.023925805	0.00045066737
0.11370795	0.023609860	0.00045042507
0.11383944	0.023890231	0.00044992460
0.11397093	0.023493470	0.00044596357
0.11410242	0.024376141	0.00045397975
0.11423390	0.023914978	0.00044397821
0.11436539	0.024280095	0.00045148305
0.11449688	0.023576348	0.00043946015
0.11462837	0.024046414	0.00045037075
0.11475986	0.024290667	0.00044727616
0.11489135	0.024348724	0.00044591538
0.11502284	0.024161205	0.00044728692
0.11515433	0.023278614	0.00044005930
0.11528581	0.023846427	0.00044393610
0.11541730	0.024524291	0.00044646259
0.11554879	0.024829861	0.00044575390
0.11568028	0.023573091	0.00044091391
0.11581177	0.024059632	0.00044167926
0.11594326	0.022972172	0.00043409310
0.11607475	0.023030948	0.00043334006
0.11620624	0.024249772	0.00043852978
0.11633772	0.023414462	0.00043779008
0.11646921	0.024088824	0.00044162081
0.11660070	0.023823824	0.00043672608
0.11673219	0.023748310	0.00043459997
0.11686368	0.024044437	0.00043658175
0.11699517	0.023688496	0.00043572773
0.11712666	0.023470598	0.00043328437
0.11725814	0.023703439	0.00043155895
0.11738963	0.024498508	0.00043661509
0.11752112	0.023877258	0.00043052508
0.11765261	0.023816796	0.00043178622
0.11778410	0.023980510	0.00043417881
0.11791559	0.023863076	0.00042845210
0.11804708	0.023134004	0.00042370945
0.11817857	0.023039015	0.00042483862
0.11831005	0.023422824	0.00042466472
0.11844154	0.023118113	0.00042556824
0.11857303	0.023058641	0.00041906150
0.11870452	0.024168216	0.00042796159
0.11883601	0.023418214	0.00042394610
0.11896750	0.023188854	0.00042206333
0.11909899	0.024523344	0.00043076864
0.11923048	0.024035053	0.00042246991
0.11936196	0.023406947	0.00042286632
0.11949345	0.024127840	0.00042277724
0.11962494	0.023766467	0.00041987976
0.11975643	0.023126410	0.00041759861
0.11988792	0.023822298	0.00041925950
0.12001941	0.024508370	0.00042345929
0.12015090	0.024245879	0.00042174376
0.12028239	0.024669720	0.00042670058
0.12041387	0.024316227	0.00042166136
0.12054536	0.023721709	0.00041559264
0.12067685	0.023606441	0.00041761978
0.12080834	0.023582433	0.00041669136
0.12093983	0.023571029	0.00041181307
0.12107132	0.024036054	0.00042019019
0.12120281	0.023153404	0.00041198649
0.12133429	0.023802227	0.00041437626
0.12146578	0.023707591	0.00041494436
0.12159727	0.023688618	0.00041239580
0.12172876	0.023885660	0.00041585785
0.12186025	0.024417083	0.00041796429
0.12199174	0.023204966	0.00041117226
0.12212323	0.023799649	0.00041350049
0.12225472	0.023504628	0.00041116287
0.12238620	0.023755543	0.00041508332
0.12251769	0.023796325	0.00041194398
0.12264918	0.024065538	0.00041497493
0.12278067	0.023539200	0.00041323279
0.12291216	0.024102627	0.00041457314
0.12304365	0.024660121	0.00041899675
0.12317514	0.023628128	0.00041114005
0.12330663	0.023930977	0.00041233728
0.12343811	0.023974636	0.00041575926
0.12356960	0.023471907	0.00040594442
0.12370109	0.022951924	0.00040511067
0.12383258	0.023329015	0.00040732048
0.12396407	0.022856826	0.00040344650
0.12409556	0.023547993	0.00041317883
0.12422705	0.022904359	0.00040384539
0.12435853	0.024242212	0.00041482311
0.12449002	0.023291109	0.00040674528
0.12462151	0.024002963	0.00041321226
0.12475300	0.023910392	0.00040973243
0.12488449	0.023962739	0.00041217877
0.12501598	0.023573641	0.00040912690
0.12514747	0.022747761	0.00040087654
0.12527896	0.023487287	0.00040668285
0.12541044	0.024638933	0.00041605728
0.12554193	0.023015638	0.00040209283
0.12567342	0.023681131	0.00040735842
0.12580491	0.024589682	0.00041494757
0.12593640	0.023687906	0.00040522002
0.12606789	0.023944064	0.00041035919
0.12619938	0.023788945	0.00040791323
0.12633087	0.023183688	0.00040633193
0.12646235	0.023583947	0.00040689568
0.12659384	0.024200728	0.00040846873
0.12672533	0.023681895	0.00040947837
0.12685682	0.023648636	0.00040680835
0.12698831	0.023304992	0.00040528997
0.12711980	0.024067308	0.00040909689
0.12725129	0.024463589	0.00041000454
0.12738277	0.024275731	0.00041051645
0.12751426	0.023584369	0.00040548308
0.12764575	0.023097173	0.00040106594
0.12777724	0.024392241	0.00040832367
0.12790873	0.024520670	0.00041102540
0.12804022	0.023876391	0.00040836589
0.12817171	0.024085963	0.00040723453
0.12830320	0.024166363	0.00040750683
0.12843468	0.023188487	0.00040124381
0.12856617	0.022167256	0.00039368945
0.12869766	0.023168354	0.00039962374
0.12882915	0.024590780	0.00041139625
0.12896064	0.023899408	0.00040387844
0.12909213	0.023974043	0.00040463057
0.12922362	0.023575327	0.00040250667
0.12935511	0.023015479	0.00040003272
0.12948659	0.024152075	0.00040582049
0.12961808	0.023362148	0.00039840046
0.12974957	0.023889035	0.00040411658
0.12988106	0.023565105	0.00040119500
0.13001255	0.023802877	0.00040198113
0.13014404	0.024208962	0.00040811990
0.13027553	0.023465094	0.00039860548
0.13040701	0.024143087	0.00040400670
0.13053850	0.024074472	0.00040484291
0.13066999	0.023026882	0.00039513493
0.13080148	0.024056131	0.00040444249
0.13093297	0.023533988	0.00039806036
0.13106446	0.023082012	0.00039726225
0.13119595	0.023782924	0.00040125436
0.13132744	0.023888708	0.00040223499
0.13145892	0.023328629	0.00039945261
0.13159041	0.023694637	0.00039923659
0.13172190	0.023046094	0.00039468929
0.13185339	0.023373177	0.00039791952
0.13198488	0.024202356	0.00040280864
0.13211637	0.024134372	0.00040325090
0.13224786	0.024073239	0.00039919379
0.13237935	0.023118752	0.00039674589
0.13251083	0.024219563	0.00040244090
0.13264232	0.023228875	0.00039733360
0.13277381	0.023905693	0.00040138886
0.13290530	0.023959441	0.00039795119
0.13303679	0.023655320	0.00039874569
0.13316828	0.023699641	0.00040002702
0.13329977	0.023438418	0.00039447096
0.13343125	0.023808078	0.00040153393
0.13356274	0.024033922	0.00039809652
0.13369423	0.023137281	0.00039303239
0.13382572	0.023497186	0.00039811065
0.13395721	0.023380320	0.00039500532
0.13408870	0.023516757	0.00039791618
0.13422019	0.023294352	0.00039309487
0.13435168	0.022814874	0.00039097516
0.13448316	0.023611648	0.00039704295
0.13461465	0.023839312	0.00039602857
0.13474614	0.024350270	0.00040078214
0.13487763	0.023477191	0.00039419409
0.13500912	0.023671340	0.00039670201
0.13514061	0.023507103	0.00039534683
0.13527210	0.023296458	0.00039419581
0.13540359	0.022535816	0.00038793132
0.13553507	0.024166522	0.00039844132
0.13566656	0.023688401	0.00039475528
0.13579805	0.023996945	0.00039862521
0.13592954	0.023690893	0.00039463809
0.13606103	0.023715926	0.00039721894
0.13619252	0.023873733	0.00039561452
0.13632401	0.023241515	0.00039079892
0.13645549	0.023379382	0.00039491529
0.13658698	0.023749388	0.00039444036
0.13671847	0.023894075	0.00039587079
0.13684996	0.023064818	0.00038994355
0.13698145	0.023686727	0.00039196677
0.13711294	0.023873940	0.00039487291
0.13724443	0.023260216	0.00039267746
0.13737592	0.023203499	0.00038996537
0.13750740	0.024374046	0.00039933215
0.13763889	0.024217771	0.00039582862
0.13777038	0.023407829	0.00039141139
0.13790187	0.023999374	0.00039527673
0.13803336	0.023975603	0.00039408875
0.13816485	0.023558467	0.00039276506
0.13829634	0.023977190	0.00039236020
0.13842783	0.024000568	0.00039747945
0.13855931	0.023755606	0.00039214088
0.13869080	0.023577804	0.00039176718
0.13882229	0.024480314	0.00039629794
0.13895378	0.024408459	0.00039400525
0.13908527	0.023344289	0.00039006521
0.13921676	0.023599959	0.00039152929
0.13934825	0.023872099	0.00039315845
0.13947973	0.023383043	0.00038955431
0.13961122	0.023856442	0.00039211567
0.13974271	0.023557956	0.00038941644
0.13987420	0.023548898	0.00039075809
0.14000569	0.023464652	0.00038667899
0.14013718	0.023857241	0.00039098746
0.14026867	0.023757031	0.00039116501
0.14040016	0.023795370	0.00039174939
0.14053164	0.023256104	0.00038946946
0.14066313	0.023520977	0.00038675643
0.14079462	0.023030181	0.00038531835
0.14092611	0.023155908	0.00038501992
0.14105760	0.022992551	0.00038415492
0.14118909	0.023504545	0.00038777560
0.14132058	0.023662799	0.00038531931
0.14145207	0.024262687	0.00039188994
0.14158355	0.023651501	0.00038631376
0.14171504	0.023621148	0.00038717188
0.14184653	0.023524737	0.00038753390
0.14197802	0.024042253	0.00038888487
0.14210951	0.023094241	0.00038303105
0.14224100	0.023767916	0.00038777728
0.14237249	0.024020807	0.00038856765
0.14250398	0.023571134	0.00038740399
0.14263546	0.023442553	0.00038282227
0.14276695	0.023393879	0.00038432133
0.14289844	0.023673866	0.00038630822
0.14302993	0.023792632	0.00038656576
0.14316142	0.024322232	0.00039015337
0.14329291	0.023431326	0.00038321357
0.14342440	0.023706827	0.00038682488
0.14355588	0.023568794	0.00038454099
0.14368737	0.024071066	0.00038828456
0.14381886	0.023780468	0.00038683462
0.14395035	0.023349821	0.00038160473
0.14408184	0.022819861	0.00037931517
0.14421333	0.024504229	0.00039169933
0.14434482	0.023883027	0.00038494670
0.14447631	0.024112967	0.00038806166
0.14460779	0.023986879	0.00038611193
0.14473928	0.023156595	0.00038130344
0.14487077	0.023947210	0.00038786039
0.14500226	0.023695099	0.00038455293
0.14513375	0.023366157	0.00038486037
0.14526524	0.023662316	0.00038366887
0.14539673	0.023471454	0.00038174184
0.14552822	0.024164947	0.00038907776
0.14565970	0.023700358	0.00038337706
0.14579119	0.023771025	0.00038448547
0.14592268	0.023796634	0.00038385529
0.14605417	0.023403405	0.00038074583
0.14618566	0.023299549	0.00038156503
0.14631715	0.023578925	0.00038242445
0.14644864	0.023880422	0.00038452890
0.14658012	0.023292766	0.00037902568
0.14671161	0.023182082	0.00037957800
0.14684310	0.024107741	0.00038815748
0.14697459	0.023320240	0.00037997877
0.14710608	0.023607379	0.00038156153
0.14723757	0.023136399	0.00037798442
0.14736906	0.023360738	0.00037959539
0.14750055	0.023247332	0.00038058085
0.14763203	0.023192842	0.00037814532
0.14776352	0.024085562	0.00038383127
0.14789501	0.023633843	0.00038280732
0.14802650	0.023842229	0.00038120823
0.14815799	0.024154948	0.00038637823
0.14828948	0.023656013	0.00038018087
0.14842097	0.023189216	0.00037860824
0.14855246	0.023842572	0.00038129537
0.14868394	0.023474366	0.00037689492
0.14881543	0.024007382	0.00038428932
0.14894692	0.023874188	0.00038350621
0.14907841	0.023812304	0.00038038446
0.14920990	0.023902038	0.00038226929
0.14934139	0.023877013	0.00038045972
0.14947288	0.023155407	0.00037717164
0.14960436	0.024050100	0.00038242974
0.14973585	0.023949767	0.00038196461
0.14986734	0.024081844	0.00038223747
0.14999883	0.023826739	0.00038064367
0.15013032	0.023446282	0.00037824624
0.15026181	0.023506938	0.00037950968
0.15039330	0.023795427	0.00037949544
0.15052479	0.023306050	0.00037694406
0.15065627	0.023586307	0.00037898539
0.15078776	0.023713234	0.00038063497
0.15091925	0.023669079	0.00037853230
0.15105074	0.022489875	0.00036948374
0.15118223	0.023913757	0.00038087197
0.15131372	0.023884453	0.00038035276
0.15144521	0.023524696	0.00037719418
0.15157670	0.023675023	0.00037885209
0.15170818	0.023484873	0.00037574009
0.15183967	0.023826453	0.00037821443
0.15197116	0.022832497	0.00037419091
0.15210265	0.024151302	0.00038061697
0.15223414	0.023794441	0.00037866182
0.15236563	0.023518334	0.00037553256
0.15249712	0.023403870	0.00037516615
0.15262860	0.023077483	0.00037376727
0.15276009	0.023407837	0.00037595300
0.15289158	0.022786690	0.00037151334
0.15302307	0.023572945	0.00037569154
0.15315456	0.023082484	0.00037299224
0.15328605	0.023315485	0.00037488139
0.15341754	0.023994631	0.00037920177
0.15354903	0.023098740	0.00037181956
0.15368051	0.023604058	0.00037512645
0.15381200	0.023715574	0.00037566805
0.15394349	0.023381804	0.00037377607
0.15407498	0.024041579	0.00037736883
0.15420647	0.024018049	0.00037631957
0.15433796	0.023268753	0.00037272318
0.15446945	0.023660281	0.00037569239
0.15460094	0.023032983	0.00037233925
0.15473242	0.023475501	0.00037471242
0.15486391	0.023363649	0.00037228186
0.15499540	0.023514793	0.00037316618
0.15512689	0.023897890	0.00037615264
0.15525838	0.024078687	0.00037815833
0.15538987	0.023607923	0.00037416955
0.15552136	0.022972727	0.00036950929
0.15565284	0.023896210	0.00037495423
0.15578433	0.023500135	0.00037320745
0.15591582	0.023019542	0.00037123621
0.15604731	0.023075021	0.00037155572
0.15617880	0.023342985	0.00037112407
0.15631029	0.024181306	0.00037709578
0.15644178	0.023869964	0.00037395244
0.15657327	0.023440824	0.00037426114
0.15670475	0.022993963	0.00036771135
0.15683624	0.024059104	0.00037528913
0.15696773	0.024174826	0.00037626014
0.15709922	0.024142323	0.00037492106
0.15723071	0.024111036	0.00037590162
0.15736220	0.024346140	0.00037422288
0.15749369	0.023926841	0.00037342077
0.15762518	0.023087419	0.00036816253
0.15775666	0.023341413	0.00036962240
0.15788815	0.023356833	0.00037125082
0.15801964	0.023429037	0.00036982024
0.15815113	0.023472905	0.00037045335
0.15828262	0.023075201	0.00036718284
0.15841411	0.024080401	0.00037377668
0.15854560	0.023178422	0.00036907018
0.15867708	0.023023732	0.00036646533
0.15880857	0.023502409	0.00037151439
0.15894006	0.023440397	0.00036852831
0.15907155	0.022820027	0.00036616484
0.15920304	0.023949380	0.00037249987
0.15933453	0.023758648	0.00037096940
0.15946602	0.023825759	0.00037152134
0.15959751	0.023344934	0.00036732183
0.15972899	0.023260125	0.00036814171
0.15986048	0.023787260	0.00037252071
0.15999197	0.023438038	0.00036682528
0.16012346	0.023358251	0.00036982594
0.16025495	0.024354605	0.00037399043
0.16038644	0.023015366	0.00036412249
0.16051793	0.023945889	0.00037282149
0.16064942	0.023347818	0.00036636544
0.16078090	0.023715537	0.00037032025
0.16091239	0.023739641	0.00037035140
0.16104388	0.023938182	0.00036988713
0.16117537	0.022686631	0.00036310600
0.16130686	0.024029044	0.00037021848
0.16143835	0.023665141	0.00036841333
0.16156984	0.023310768	0.00036713151
0.16170133	0.023533843	0.00036613085
0.16183281	0.023598438	0.00036756729
0.16196430	0.023600746	0.00036690694
0.16209579	0.023719295	0.00036709580
0.16222728	0.023180535	0.00036648545
0.16235877	0.023316446	0.00036401447
0.16249026	0.023972194	0.00036930689
0.16262175	0.023088368	0.00036476889
0.16275323	0.024281902	0.00037143659
0.16288472	0.024025841	0.00036878570
0.16301621	0.023450956	0.00036507341
0.16314770	0.022914812	0.00036356407
0.16327919	0.022643540	0.00036055286
0.16341068	0.023931581	0.00036838151
0.16354217	0.023250470	0.00036446990
0.16367366	0.023644381	0.00036590438
0.16380514	0.023939492	0.00036925404
0.16393663	0.023432953	0.00036617994
0.16406812	0.023097380	0.00036110630
0.16419961	0.023979028	0.00036711153
0.16433110	0.023836991	0.00036668233
0.16446259	0.023425909	0.00036481534
0.16459408	0.023954777	0.00036810425
0.16472557	0.024142066	0.00036722833
0.16485705	0.023429699	0.00036489334
0.16498854	0.023185095	0.00036170097
0.16512003	0.023149402	0.00036293737
0.16525152	0.023520493	0.00036614318
0.16538301	0.022910024	0.00035996940
0.16551450	0.023048376	0.00036290009
0.16564599	0.023207853	0.00036253045
0.16577747	0.023020852	0.00036188842
0.16590896	0.023930330	0.00036689358
0.16604045	0.024125586	0.00036559888
0.16617194	0.023160223	0.00036253213
0.16630343	0.023870447	0.00036535734
0.16643492	0.023697274	0.00036430401
0.16656641	0.022791312	0.00035976689
0.16669790	0.023296892	0.00036003285
0.16682938	0.023743397	0.00036528271
0.16696087	0.023708370	0.00036575828
0.16709236	0.023732983	0.00036214743
0.16722385	0.023405214	0.00036331559
0.16735534	0.022539220	0.00035398685
0.16748683	0.024036702	0.00036514002
0.16761832	0.024131067	0.00036750908
0.16774981	0.023340257	0.00035901964
0.16788129	0.023387016	0.00036142895
0.16801278	0.023724901	0.00036203779
0.16814427	0.023850872	0.00036514280
0.16827576	0.023328232	0.00036183830
0.16840725	0.023912830	0.00036350490
0.16853874	0.024097071	0.00036465474
0.16867023	0.023504028	0.00036063961
0.16880171	0.023716095	0.00036268036
0.16893320	0.023394652	0.00036139631
0.16906469	0.024051441	0.00036343071
0.16919618	0.023250819	0.00036095748
0.16932767	0.023312696	0.00035877526
0.16945916	0.023595836	0.00036142921
0.16959065	0.023089800	0.00035949422
0.16972214	0.023025193	0.00035647277
0.16985362	0.023365215	0.00036059343
0.16998511	0.023993519	0.00036094091
0.17011660	0.023846277	0.00036192972
0.17024809	0.023573229	0.00036218868
0.17037958	0.023017978	0.00035590294
0.17051107	0.023157020	0.00035917668
0.17064256	0.024103771	0.00036307815
0.17077405	0.023753628	0.00036043357
0.17090553	0.023966574	0.00036279440
0.17103702	0.023343285	0.00035759789
0.17116851	0.023214963	0.00035645310
0.17130000	0.023330057	0.00035795683
0.17143149	0.023624039	0.00036063023
0.17156298	0.023525870	0.00036061442
0.17169447	0.024059625	0.00035945420
0.17182595	0.023596111	0.00036021278
0.17195744	0.023154377	0.00035702542
0.17208893	0.023632570	0.00035819432
0.17222042	0.023769628	0.00035927441
0.17235191	0.023163172	0.00035607402
0.17248340	0.023489933	0.00035824268
0.17261489	0.023221254	0.00035663947
0.17274638	0.023615049	0.00035741058
0.17287786	0.023790813	0.00036205678
0.17300935	0.023755767	0.00035808703
0.17314084	0.023841948	0.00035992616
0.17327233	0.023374947	0.00035594232
0.17340382	0.023845140	0.00035863436
0.17353531	0.023696315	0.00035852161
0.17366680	0.023694000	0.00035717208
0.17379829	0.023491116	0.00035685456
0.17392977	0.023393820	0.00035789477
0.17406126	0.023497604	0.00035633293
0.17419275	0.023248978	0.00035570029
0.17432424	0.023814551	0.00035848211
0.17445573	0.023180801	0.00035384885
0.17458722	0.023304355	0.00035506383
0.17471871	0.023490005	0.00035580185
0.17485019	0.023060309	0.00035299893
0.17498168	0.023333602	0.00035461906
0.17511317	0.023214190	0.00035454674
0.17524466	0.023288697	0.00035658586
0.17537615	0.022794995	0.00035099377
0.17550764	0.023617866	0.00035607725
0.17563913	0.023506589	0.00035517467
0.17577062	0.024381256	0.00035994866
0.17590210	0.023559957	0.00035660522
0.17603359	0.023193740	0.00035399718
0.17616508	0.022989099	0.00035301873
0.17629657	0.023671864	0.00035647314
0.17642806	0.023764743	0.00035571732
0.17655955	0.023539559	0.00035671356
0.17669104	0.023110264	0.00035152352
0.17682253	0.023286519	0.00035255740
0.17695401	0.023656038	0.00035702193
0.17708550	0.023565097	0.00035317134
0.17721699	0.023125001	0.00035217531
0.17734848	0.023495805	0.00035437298
0.17747997	0.024044257	0.00035819610
0.17761146	0.024177057	0.00036044044
0.17774295	0.023153025	0.00034910883
0.17787443	0.023363533	0.00035311038
0.17800592	0.023190272	0.00035174386
0.17813741	0.023169816	0.00035098624
0.17826890	0.023181232	0.00035176728
0.17840039	0.023169362	0.00034924194
0.17853188	0.023582665	0.00035424459
0.17866337	0.023826582	0.00035466891
0.17879486	0.023713361	0.00035394709
0.17892634	0.023851535	0.00035563612
0.17905783	0.023893220	0.00035394731
0.17918932	0.024095465	0.00035734518
0.17932081	0.023346702	0.00035151238
0.17945230	0.023497152	0.00035212447
0.17958379	0.023049564	0.00035059060
0.17971528	0.024030867	0.00035470600
0.17984677	0.023899352	0.00035506300
0.17997825	0.023361900	0.00035154632
0.18010974	0.023224948	0.00034885368
0.18024123	0.023045075	0.00034986160
0.18037272	0.022961935	0.00034696051
0.18050421	0.022917511	0.00035568974
0.18063570	0.023343760	0.00036053132
0.18076719	0.023572397	0.00036284748
0.18089867	0.024066833	0.00036909657
0.18103016	0.023439680	0.00036717698
0.18116165	0.023648793	0.00036893687
0.18129314	0.023711793	0.00037105612
0.18142463	0.023637514	0.00037035619
0.18155612	0.023172548	0.00037089886
0.18168761	0.023329961	0.00037288243
0.18181910	0.023324917	0.00037438810
0.18195058	0.023279369	0.00037536986
0.18208207	0.023695488	0.00037656688
0.18221356	0.023595416	0.00037960535
0.18234505	0.023130409	0.00037732909
0.18247654	0.023846540	0.00038290318
0.18260803	0.023906787	0.00038533116
0.18273952	0.023363999	0.00038181553
0.18287101	0.022784716	0.00038051710
0.18300249	0.022915104	0.00038139786
0.18313398	0.024027748	0.00038738174
0.18326547	0.023490284	0.00038699668
0.18339696	0.023129914	0.00038485098
0.18352845	0.023003481	0.00038474571
0.18365994	0.023075042	0.00038717684
0.18379143	0.022877936	0.00038502629
0.18392292	0.023257810	0.00039044327
0.18405440	0.022968187	0.00038615294
0.18418589	0.024125978	0.00039677659
0.18431738	0.023977150	0.00039740503
0.18444887	0.023501451	0.00039399774
0.18458036	0.023494455	0.00039459770
0.18471185	0.024032092	0.00039768186
0.18484334	0.023790378	0.00039814994
0.18497482	0.024051224	0.00040007693
0.18510631	0.023052210	0.00039259018
0.18523780	0.022872050	0.00039538755
0.18536929	0.023249367	0.00039124213
0.18550078	0.022996570	0.00038399328
0.18563227	0.023741582	0.00038750363
0.18576376	0.023202071	0.00037734261
0.18589525	0.023171366	0.00038078814
0.18602673	0.023267499	0.00037831429
0.18615822	0.023793372	0.00038048892
0.18628971	0.023455085	0.00037668316
0.18642120	0.023177405	0.00037273026
0.18655269	0.023784390	0.00037798429
0.18668418	0.022832506	0.00036933034
0.18681567	0.022989240	0.00036957866
0.18694716	0.022812925	0.00036784527
0.18707864	0.022745069	0.00036377983
0.18721013	0.022932977	0.00036641298
0.18734162	0.023584800	0.00036892735
0.18747311	0.023333332	0.00036571766
0.18760460	0.023181345	0.00036666983
0.18773609	0.023170564	0.00036198109
0.18786758	0.022633407	0.00035965957
0.18799906	0.023219575	0.00036560655
0.18813055	0.023317057	0.00036266834
0.18826204	0.023659222	0.00036471700
0.18839353	0.023268669	0.00035859998
0.18852502	0.023427882	0.00036152216
0.18865651	0.022997499	0.00036129723
0.18878800	0.022950977	0.00035577486
0.18891949	0.023592161	0.00036005390
0.18905097	0.024343184	0.00036311124
0.18918246	0.023354398	0.00035893178
0.18931395	0.023223587	0.00035739296
0.18944544	0.023337377	0.00035552269
0.18957693	0.023509341	0.00035696943
0.18970842	0.023176199	0.00035353786
0.18983991	0.023746353	0.00035826603
0.18997140	0.023519448	0.00035650817
0.19010288	0.023670054	0.00035442363
0.19023437	0.023711039	0.00035592651
0.19036586	0.023246385	0.00035278851
0.19049735	0.022914998	0.00034939305
0.19062884	0.022119861	0.00034585141
0.19076033	0.023258020	0.00035018180
0.19089182	0.024299365	0.00035708339
0.19102330	0.023344994	0.00035109140
0.19115479	0.023189368	0.00034987668
0.19128628	0.023308709	0.00035024729
0.19141777	0.023031004	0.00034824686
0.19154926	0.023755510	0.00035252335
0.19168075	0.022952011	0.00034696909
0.19181224	0.023166898	0.00034981369
0.19194373	0.023478112	0.00035109242
0.19207521	0.023354092	0.00034892201
0.19220670	0.022873397	0.00034559503
0.19233819	0.023091782	0.00034781950
0.19246968	0.023326400	0.00034942175
0.19260117	0.023791324	0.00035158033
0.19273266	0.024091686	0.00035279895
0.19286415	0.023266749	0.00034681379
0.19299564	0.022813262	0.00034807852
0.19312712	0.023075925	0.00034570826
0.19325861	0.023533757	0.00035008871
0.19339010	0.023496766	0.00034666174
0.19352159	0.023654347	0.00034918105
0.19365308	0.023679624	0.00035032060
0.19378457	0.023382596	0.00034705586
0.19391606	0.023477109	0.00034810419
0.19404754	0.024330367	0.00035276074
0.19417903	0.023413192	0.00034859370
0.19431052	0.022779833	0.00034546506
0.19444201	0.023701365	0.00034893861
0.19457350	0.023713852	0.00034962362
0.19470499	0.023382092	0.00034634499
0.19483648	0.023276150	0.00034556822
0.19496797	0.023081819	0.00034541305
0.19509945	0.024257322	0.00035096344
0.19523094	0.023247096	0.00034576419
0.19536243	0.023955799	0.00034984221
0.19549392	0.023408001	0.00034650395
0.19562541	0.023438570	0.00034660886
0.19575690	0.023303654	0.00034486641
0.19588839	0.023759261	0.00034715094
0.19601988	0.023338949	0.00034480448
0.19615136	0.023500477	0.00034515759
0.19628285	0.022615560	0.00034082871
0.19641434	0.023197030	0.00034355570
0.19654583	0.023025746	0.00034354634
0.19667732	0.023774015	0.00034611391
0.19680881	0.023411255	0.00034589883
0.19694030	0.023266942	0.00034420008
0.19707178	0.023321905	0.00034325148
0.19720327	0.022996953	0.00034181285
0.19733476	0.023209059	0.00034258857
0.19746625	0.023260407	0.00034309683
0.19759774	0.023582017	0.00034675321
0.19772923	0.023408338	0.00034442811
0.19786072	0.023031531	0.00034148532
0.19799221	0.023553234	0.00034462234
0.19812369	0.023354053	0.00034166073
0.19825518	0.023475037	0.00034529360
0.19838667	0.023342308	0.00034153126
0.19851816	0.023719652	0.00034520391
0.19864965	0.023342689	0.00034297810
0.19878114	0.023465145	0.00034309768
0.19891263	0.022910157	0.00034020373
0.19904412	0.023591860	0.00034272367
0.19917560	0.023380035	0.00034301205
0.19930709	0.023539961	0.00034400895
0.19943858	0.023870607	0.00034403644
0.19957007	0.023629563	0.00034373399
0.19970156	0.023104494	0.00034070264
0.19983305	0.023003079	0.00033885678
0.19996454	0.023188364	0.00034051739
0.20009602	0.023513736	0.00034173224
0.20022751	0.023251578	0.00034148228
0.20035900	0.023310036	0.00034164045
0.20049049	0.023332619	0.00034160907
0.20062198	0.023825306	0.00034445879
0.20075347	0.024062626	0.00034445386
0.20088496	0.022652194	0.00033733296
0.20101645	0.023616547	0.00034176696
0.20114793	0.023400114	0.00033924291
0.20127942	0.023532478	0.00034173501
0.20141091	0.023786993	0.00034189814
0.20154240	0.023505014	0.00034207542
0.20167389	0.023383566	0.00034096460
0.20180538	0.023794261	0.00034178594
0.20193687	0.023396624	0.00034038012
0.20206836	0.023148995	0.00033823466
0.20219984	0.022813642	0.00033691229
0.20233133	0.023220582	0.00034078237
0.20246282	0.023395072	0.00033824964
0.20259431	0.023087753	0.00033836278
0.20272580	0.023601301	0.00034051941
0.20285729	0.023702799	0.00033964201
0.20298878	0.023044084	0.00033872499
0.20312027	0.023529318	0.00033713974
0.20325175	0.023616557	0.00034046710
0.20338324	0.022826158	0.00033412439
0.20351473	0.023593732	0.00033964587
0.20364622	0.023385801	0.00033937692
0.20377771	0.023032434	0.00033544002
0.20390920	0.023380286	0.00033946706
0.20404069	0.023608842	0.00033834467
0.20417217	0.023397808	0.00033889338
0.20430366	0.023257337	0.00033810496
0.20443515	0.023378942	0.00033595810
0.20456664	0.023336504	0.00033786689
0.20469813	0.023481694	0.00033837873
0.20482962	0.023017284	0.00033520865
0.20496111	0.022894172	0.00033476770
0.20509260	0.023031997	0.00033402311
0.20522408	0.023441002	0.00033718106
0.20535557	0.023109541	0.00033688004
0.20548706	0.023509646	0.00033744589
0.20561855	0.023202682	0.00033655295
0.20575004	0.023321039	0.00033420014
0.20588153	0.023381506	0.00033664696
0.20601302	0.023543862	0.00033805334
0.20614451	0.023507992	0.00033572203
0.20627599	0.023139485	0.00033527644
0.20640748	0.023046420	0.00033317272
0.20653897	0.022880366	0.00033362047
0.20667046	0.023075110	0.00033457190
0.20680195	0.023243778	0.00033447061
0.20693344	0.023285012	0.00033682900
0.20706493	0.023572314	0.00033693320
0.20719641	0.023291710	0.00033668113
0.20732790	0.023158400	0.00033590548
0.20745939	0.023441642	0.00033447421
0.20759088	0.023212311	0.00033470398
0.20772237	0.022740076	0.00033083809
0.20785386	0.022619090	0.00033180558
0.20798535	0.022521554	0.00033335235
0.20811684	0.023662430	0.00033642074
0.20824832	0.023024058	0.00033229366
0.20837981	0.023458166	0.00033599739
0.20851130	0.022965153	0.00033293363
0.20864279	0.022947693	0.00033390607
0.20877428	0.023002626	0.00033120106
0.20890577	0.022740718	0.00033085429
0.20903726	0.023273827	0.00033349072
0.20916875	0.022740635	0.00033044453
0.20930023	0.023391125	0.00033512728
0.20943172	0.023800520	0.00033609377
0.20956321	0.023575151	0.00033456837
0.20969470	0.023326308	0.00033460176
0.20982619	0.023203501	0.00033276939
0.20995768	0.023311752	0.00033419480
0.21008917	0.022364107	0.00032693428
0.21022065	0.023142882	0.00033205023
0.21035214	0.022453275	0.00033039088
0.21048363	0.023182750	0.00033094788
0.21061512	0.023785327	0.00033697157
0.21074661	0.023825357	0.00033490386
0.21087810	0.023301399	0.00033229494
0.21100959	0.022785519	0.00033102908
0.21114108	0.022812560	0.00032932988
0.21127256	0.023730212	0.00033670735
0.21140405	0.023507360	0.00033249306
0.21153554	0.023556793	0.00033367799
0.21166703	0.023105591	0.00033122496
0.21179852	0.023633990	0.00033341462
0.21193001	0.023665881	0.00033485822
0.21206150	0.023119264	0.00033000022
0.21219299	0.023376036	0.00033155989
0.21232447	0.023950412	0.00033655032
0.21245596	0.023740020	0.00033365258
0.21258745	0.023170960	0.00033204279
0.21271894	0.023227735	0.00033011227
0.21285043	0.023284168	0.00033068236
0.21298192	0.023871728	0.00033629646
0.21311341	0.023779694	0.00033299552
0.21324489	0.023642907	0.00033324529
0.21337638	0.023045251	0.00032831584
0.21350787	0.023446652	0.00033165170
0.21363936	0.023338200	0.00033282467
0.21377085	0.022931352	0.00032792587
0.21390234	0.022832774	0.00032926178
0.21403383	0.023492885	0.00033178847
0.21416532	0.023273588	0.00033086132
0.21429680	0.022841370	0.00032889047
0.21442829	0.023356219	0.00033055241
0.21455978	0.023507875	0.00033103092
0.21469127	0.023861225	0.00033306064
0.21482276	0.024013138	0.00033385767
0.21495425	0.022833550	0.00032715705
0.21508574	0.022853383	0.00032690880
0.21521723	0.023089273	0.00032929140
0.21534871	0.022983460	0.00032851150
0.21548020	0.022833019	0.00032471390
0.21561169	0.022955943	0.00032793960
0.21574318	0.023008808	0.00032730973
0.21587467	0.023218617	0.00032791083
0.21600616	0.023032386	0.00032946577
0.21613765	0.023612520	0.00033014754
0.21626913	0.022924988	0.00032738448
0.21640062	0.023244485	0.00032802056
0.21653211	0.023118198	0.00032827027
0.21666360	0.022978635	0.00032647163
0.21679509	0.023358325	0.00032814059
0.21692658	0.023779672	0.00033239245
0.21705807	0.023513086	0.00032996876
0.21718956	0.023529516	0.00032901896
0.21732104	0.023243398	0.00032922308
0.21745253	0.023637395	0.00033012887
0.21758402	0.023011512	0.00032733670
0.21771551	0.022824512	0.00032501764
0.21784700	0.023121277	0.00032576162
0.21797849	0.022678066	0.00032444380
0.21810998	0.023330167	0.00032765246
0.21824147	0.023535976	0.00032861528
0.21837295	0.022694032	0.00032596036
0.21850444	0.023578415	0.00032621062
0.21863593	0.023260800	0.00032878529
0.21876742	0.022927176	0.00032425288
0.21889891	0.022845347	0.00032490996
0.21903040	0.023711474	0.00033032656
0.21916189	0.023357434	0.00032545723
0.21929337	0.022913941	0.00032496163
0.21942486	0.022921014	0.00032446285
0.21955635	0.022895799	0.00032549549
0.21968784	0.022821731	0.00032481759
0.21981933	0.023693586	0.00032661001
0.21995082	0.023185453	0.00032549732
0.22008231	0.023015608	0.00032391225
0.22021380	0.022903978	0.00032527453
0.22034528	0.023246254	0.00032574206
0.22047677	0.023212470	0.00032386149
0.22060826	0.023254660	0.00032662755
0.22073975	0.022968365	0.00032395891
0.22087124	0.022603341	0.00032248388
0.22100273	0.023276450	0.00032657540
0.22113422	0.022815855	0.00032241585
0.22126571	0.023536229	0.00032673802
0.22139719	0.022882479	0.00032329374
0.22152868	0.022562895	0.00032068057
0.22166017	0.022904920	0.00032452871
0.22179166	0.022721316	0.00032017117
0.22192315	0.023648791	0.00032809157
0.22205464	0.023511919	0.00032593087
0.22218613	0.023271646	0.00032541997
0.22231761	0.023306814	0.00032461772
0.22244910	0.022959678	0.00032319758
0.22258059	0.022959217	0.00032292120
0.22271208	0.022921314	0.00032377205
0.22284357	0.023111807	0.00032376081
0.22297506	0.023285970	0.00032547722
0.22310655	0.023203762	0.00032276524
0.22323804	0.023438169	0.00032574814
0.22336952	0.023487251	0.00032663705
0.22350101	0.023426133	0.00032488410
0.22363250	0.023516687	0.00032505088
0.22376399	0.023263957	0.00032324653
0.22389548	0.023153893	0.00032398093
0.22402697	0.023222782	0.00032413594
0.22415846	0.022776213	0.00032023546
0.22428995	0.022397499	0.00031824107
0.22442143	0.023034877	0.00032185801
0.22455292	0.023227052	0.00032311575
0.22468441	0.022952656	0.00032187405
0.22481590	0.023209884	0.00032319624
0.22494739	0.023047001	0.00032054939
0.22507888	0.022954862	0.00032063592
0.22521037	0.023346912	0.00032335982
0.22534186	0.023686471	0.00032564137
0.22547334	0.023452152	0.00032388165
0.22560483	0.023551266	0.00032199916
0.22573632	0.023417644	0.00032341502
0.22586781	0.023252851	0.00032183825
0.22599930	0.022539408	0.00031912725
0.22613079	0.023120520	0.00032036356
0.22626228	0.023499973	0.00032444279
0.22639376	0.022887910	0.00031940765
0.22652525	0.022378192	0.00031637758
0.22665674	0.023226402	0.00032252243
0.22678823	0.023161744	0.00031969552
0.22691972	0.023291982	0.00032216295
0.22705121	0.023511527	0.00032317511
0.22718270	0.023316853	0.00032232066
0.22731419	0.023087964	0.00032158119
0.22744567	0.022901205	0.00031984285
0.22757716	0.022992296	0.00031872886
0.22770865	0.022771933	0.00031907792
0.22784014	0.023070028	0.00031965702
0.22797163	0.022827010	0.00031964337
0.22810312	0.022669356	0.00031724122
0.22823461	0.022412809	0.00031673788
0.22836610	0.023273570	0.00032250945
0.22849758	0.023948767	0.00032315231
0.22862907	0.023783772	0.00032471640
0.22876056	0.023531874	0.00032061596
0.22889205	0.023178907	0.00032028236
0.22902354	0.023508165	0.00032300375
0.22915503	0.023686005	0.00032122689
0.22928652	0.022652412	0.00031692120
0.22941800	0.023352535	0.00032036573
0.22954949	0.022982627	0.00031951210
0.22968098	0.023434113	0.00032193668
0.22981247	0.023631061	0.00032059755
0.22994396	0.022907409	0.00031875013
0.23007545	0.023353085	0.00032288159
0.23020694	0.023105739	0.00032515257
0.23033843	0.022488779	0.00032627797
0.23046991	0.023265823	0.00033108481
0.23060140	0.022600745	0.00032920397
0.23073289	0.023079791	0.00033183390
0.23086438	0.023753345	0.00033620021
0.23099587	0.023433757	0.00033902989
0.23112736	0.023213853	0.00033596370
0.23125885	0.023376941	0.00034022179
0.23139034	0.022934312	0.00033713660
0.23152182	0.022752037	0.00033747576
0.23165331	0.023357207	0.00034472926
0.23178480	0.023089690	0.00034130755
0.23191629	0.023429531	0.00034437817
0.23204778	0.022860191	0.00034184264
0.23217927	0.022860355	0.00034141021
0.23231076	0.023052383	0.00034560484
0.23244224	0.023471556	0.00034751322
0.23257373	0.023067661	0.00034597044
0.23270522	0.023010350	0.00034727930
0.23283671	0.022711187	0.00034252005
0.23296820	0.022933746	0.00034668469
0.23309969	0.023034438	0.00034623676
0.23323118	0.022763402	0.00034367838
0.23336267	0.023168674	0.00034770847
0.23349415	0.023618438	0.00034890539
0.23362564	0.023000489	0.00034799828
0.23375713	0.023236089	0.00034717911
0.23388862	0.023581926	0.00035031532
0.23402011	0.023153902	0.00034912690
0.23415160	0.023162781	0.00034709261
0.23428309	0.023562102	0.00035185077
0.23441458	0.023946406	0.00035230373
0.23454606	0.023218751	0.00035023822
0.23467755	0.022934763	0.00034836135
0.23480904	0.023871115	0.00035373687
0.23494053	0.022698052	0.00034714534
0.23507202	0.023439951	0.00035243330
0.23520351	0.023181705	0.00035020620
0.23533500	0.023677663	0.00035267258
0.23546648	0.023113461	0.00035115188
0.23559797	0.022628841	0.00034804505
0.23572946	0.022922045	0.00034957227
0.23586095	0.023016470	0.00034977075
0.23599244	0.023303779	0.00035261364
0.23612393	0.023850188	0.00035454121
0.23625542	0.023339944	0.00035405993
0.23638691	0.022987422	0.00035108830
0.23651839	0.022901808	0.00034954032
0.23664988	0.023078337	0.00035243001
0.23678137	0.023045021	0.00035171152
0.23691286	0.023552582	0.00035579453
0.23704435	0.023510156	0.00035458373
0.23717584	0.023402684	0.00035378682
0.23730733	0.023346179	0.00035556287
0.23743882	0.022547021	0.00034993288
0.23757030	0.022987136	0.00035214181
0.23770179	0.023281735	0.00035623232
0.23783328	0.022777615	0.00035030993
0.23796477	0.022956530	0.00035369568
0.23809626	0.022790563	0.00035116742
0.23822775	0.022648593	0.00035249778
0.23835924	0.022467979	0.00035341991
0.23849072	0.023187175	0.00035348284
0.23862221	0.022806715	0.00035190930
0.23875370	0.022875666	0.00035314238
0.23888519	0.022736388	0.00035323727
0.23901668	0.023314219	0.00035797733
0.23914817	0.023397834	0.00035487190
0.23927966	0.023656508	0.00035897601
0.23941115	0.023557579	0.00035779877
0.23954263	0.023212166	0.00035716103
0.23967412	0.022907464	0.00035459865
0.23980561	0.023289017	0.00035473277
0.23993710	0.022727027	0.00035442943
0.24006859	0.022786089	0.00035313461
0.24020008	0.023883257	0.00036265139
0.24033157	0.024396365	0.00036343062
0.24046306	0.022817535	0.00035463142
0.24059454	0.023018748	0.00035694022
0.24072603	0.023456539	0.00035982514
0.24085752	0.023998162	0.00036232008
0.24098901	0.023416933	0.00036165528
0.24112050	0.023035064	0.00035439772
0.24125199	0.023305134	0.00035823984
0.24138348	0.022474838	0.00035468353
0.24151496	0.023110756	0.00035648535
0.24164645	0.023511471	0.00036125325
0.24177794	0.023884191	0.00036069461
0.24190943	0.022940094	0.00035804612
0.24204092	0.022957412	0.00035761181
0.24217241	0.022833702	0.00035707275
0.24230390	0.023103377	0.00035946152
0.24243539	0.023386176	0.00035860736
0.24256687	0.023236261	0.00036001694
0.24269836	0.023116251	0.00035931268
0.24282985	0.023146161	0.00035933110
0.24296134	0.023923900	0.00036433273
0.24309283	0.023315060	0.00036049498
0.24322432	0.023327241	0.00036104379
0.24335581	0.023138945	0.00036043291
0.24348730	0.023475499	0.00036166634
0.24361878	0.023303757	0.00036126697
0.24375027	0.023187155	0.00035837858
0.24388176	0.023496203	0.00036181463
0.24401325	0.023037274	0.00036105755
0.24414474	0.023704428	0.00036250229
0.24427623	0.023110888	0.00036163528
0.24440772	0.023261884	0.00036050135
0.24453920	0.022600296	0.00035672767
0.24467069	0.022775877	0.00036017885
0.24480218	0.022175101	0.00035361430
0.24493367	0.023173494	0.00036067910
0.24506516	0.023290847	0.00036138281
0.24519665	0.023329033	0.00036223521
0.24532814	0.022773020	0.00035973461
0.24545963	0.023407708	0.00036242235
0.24559111	0.023457088	0.00036413539
0.24572260	0.023084260	0.00036175006
0.24585409	0.023129771	0.00036120137
0.24598558	0.022708473	0.00035973199
0.24611707	0.022815082	0.00036045818
0.24624856	0.022759136	0.00035792838
0.24638005	0.023376051	0.00036422093
0.24651154	0.023568932	0.00036480561
0.24664302	0.022576259	0.00036138648
0.24677451	0.022862070	0.00035988524
0.24690600	0.023332405	0.00036437462
0.24703749	0.023037548	0.00036250722
0.24716898	0.023273619	0.00036206203
0.24730047	0.022888489	0.00036206948
0.24743196	0.022436939	0.00035686907
0.24756345	0.023346721	0.00036343694
0.24769493	0.023367968	0.00036562977
0.24782642	0.023027393	0.00036220631
0.24795791	0.022379405	0.00035864726
0.24808940	0.022999756	0.00036202687
0.24822089	0.023168168	0.00036250302
0.24835238	0.023043371	0.00036356485
0.24848387	0.023361983	0.00036408337
0.24861535	0.023326359	0.00036486731
0.24874684	0.022554203	0.00036025841
0.24887833	0.022626394	0.00035914288
0.24900982	0.023047065	0.00036450712
0.24914131	0.023233912	0.00036393099
0.24927280	0.022579314	0.00036174592
0.24940429	0.023047101	0.00036377720
0.24953578	0.023414941	0.00036465292
0.24966726	0.023451765	0.00036771503
0.24979875	0.023730520	0.00036620464
0.24993024	0.023756207	0.00037006114
0.25006173	0.022966071	0.00036256628
0.25019322	0.022962838	0.00036341828
0.25032471	0.023263040	0.00036768001
0.25045620	0.023151922	0.00036492495
0.25058769	0.023146105	0.00036506340
0.25071917	0.023561536	0.00036705985
0.25085066	0.023389539	0.00036591636
0.25098215	0.023524597	0.00036822652
0.25111364	0.023583420	0.00036656135
0.25124513	0.022930824	0.00036522496
0.25137662	0.023511831	0.00036891908
0.25150811	0.022675483	0.00036191482
0.25163959	0.022471567	0.00036253671
0.25177108	0.023037513	0.00036291451
0.25190257	0.022883970	0.00036495743
0.25203406	0.023116800	0.00036516136
0.25216555	0.023403938	0.00036772321
0.25229704	0.023604644	0.00037056345
0.25242853	0.022704099	0.00036294028
0.25256002	0.023417896	0.00036933020
0.25269150	0.023357094	0.00036785006
0.25282299	0.023584442	0.00036761277
0.25295448	0.022993934	0.00036795438
0.25308597	0.023495303	0.00036673075
0.25321746	0.022832243	0.00036579279
0.25334895	0.023891673	0.00037208710
0.25348044	0.023424571	0.00036812228
0.25361193	0.022858134	0.00036576701
0.25374341	0.022842895	0.00036373430
0.25387490	0.023563224	0.00036859655
0.25400639	0.022669949	0.00037018450
0.25413788	0.023145840	0.00037607049
0.25426937	0.022919780	0.00038088246
0.25440086	0.022911889	0.00038408460
0.25453235	0.022598792	0.00038503566
0.25466383	0.023223199	0.00039123304
0.25479532	0.023292296	0.00039131662
0.25492681	0.023323220	0.00039574458
0.25505830	0.022948453	0.00039419421
0.25518979	0.023036496	0.00039752767
0.25532128	0.023070648	0.00039990409
0.25545277	0.022545381	0.00039783251
0.25558426	0.022642346	0.00039981376
0.25571574	0.022998868	0.00040310330
0.25584723	0.023359898	0.00040823749
0.25597872	0.023446937	0.00041198617
0.25611021	0.022573714	0.00040418560
0.25624170	0.023720699	0.00041554798
0.25637319	0.023133275	0.00041547456
0.25650468	0.023273356	0.00041463595
0.25663617	0.023139347	0.00041607320
0.25676765	0.023194383	0.00041823503
0.25689914	0.022886756	0.00041801589
0.25703063	0.022836753	0.00042082477
0.25716212	0.023299904	0.00042228907
0.25729361	0.022354717	0.00041834483
0.25742510	0.022853187	0.00042462099
0.25755659	0.023734560	0.00043247968
0.25768807	0.023078916	0.00043043677
0.25781956	0.022792502	0.00042710319
0.25795105	0.022999339	0.00043003908
0.25808254	0.023243542	0.00043638966
0.25821403	0.022877538	0.00043021899
0.25834552	0.023323007	0.00043874827
0.25847701	0.022356273	0.00042842890
0.25860850	0.022331314	0.00043095334
0.25873998	0.023447603	0.00044054114
0.25887147	0.023978427	0.00044535851
0.25900296	0.023622068	0.00044389641
0.25913445	0.023577802	0.00044261036
0.25926594	0.022995500	0.00043960086
0.25939743	0.023446067	0.00044480249
0.25952892	0.023306371	0.00044127119
0.25966041	0.023230311	0.00044708131
0.25979189	0.022887483	0.00044144738
0.25992338	0.023472377	0.00044944594
0.26005487	0.023339116	0.00044784921
0.26018636	0.023165652	0.00044608641
0.26031785	0.022148831	0.00043910020
0.26044934	0.023965378	0.00045196397
0.26058083	0.023322517	0.00044862260
0.26071231	0.022855214	0.00044972781
0.26084380	0.022938266	0.00044552307
0.26097529	0.022563804	0.00044678165
0.26110678	0.022827942	0.00044797556
0.26123827	0.023273236	0.00045340375
0.26136976	0.023319418	0.00045392678
0.26150125	0.022949673	0.00045243345
0.26163274	0.023164242	0.00045436245
0.26176422	0.023024352	0.00045289973
0.26189571	0.023020330	0.00045548048
0.26202720	0.022394236	0.00045108725
0.26215869	0.022823885	0.00045415417
0.26229018	0.022453179	0.00045322878
0.26242167	0.023014428	0.00045630341
0.26255316	0.023238483	0.00045889177
0.26268465	0.022566281	0.00045697530
0.26281613	0.022726780	0.00045840069
0.26294762	0.022583792	0.00045739678
0.26307911	0.023344233	0.00046124684
0.26321060	0.022615507	0.00046146114
0.26334209	0.022888710	0.00046398467
0.26347358	0.022763525	0.00046057831
0.26360507	0.023270521	0.00046527931
0.26373655	0.023036891	0.00046359287
0.26386804	0.022835625	0.00046363561
0.26399953	0.023392575	0.00047127899
0.26413102	0.023413217	0.00046662193
0.26426251	0.022128430	0.00045900399
0.26439400	0.023006322	0.00046732315
0.26452549	0.022935696	0.00046816945
0.26465698	0.021885968	0.00046359679
0.26478846	0.023072903	0.00046780654
0.26491995	0.022858577	0.00047140707
0.26505144	0.023207662	0.00046997104
0.26518293	0.023277005	0.00047358595
0.26531442	0.024134419	0.00048422118
0.26544591	0.022804985	0.00046902867
[truncated: 567 more rows]
