# Supplementary material for: Invariant surface glycoprotein 65 of Trypanosoma brucei is a complement C3 receptor
Source: Nat Commun. 2022 Aug 29;13:5085. doi: 10.1038/s41467-022-32728-9 (PMC9424271; doi:10.1038/s41467-022-32728-9)
Supplement: Supplementary file 4 — supplementary data 2 [file 41467_2022_32728_MOESM4_ESM.zip › b21-414646_00084.dat]

0.0026000000	39.598593	0.13617657
0.0027314887	28.646059	0.10639026
0.0028629774	22.018844	0.089188252
0.0029944661	16.951782	0.075103521
0.0031259548	12.167865	0.058471653
0.0032574435	10.796580	0.057011556
0.0033889322	8.7373616	0.048482574
0.0035204209	11.330975	0.048070899
0.0036519096	12.274113	0.046427282
0.0037833983	9.9910476	0.039491849
0.0039148870	8.1625852	0.034442821
0.0040463757	6.6860547	0.029989244
0.0041778644	5.4580104	0.025396261
0.0043093531	4.6061089	0.022906045
0.0044408418	3.8001938	0.020010445
0.0045723305	3.0851683	0.018029900
0.0047038192	2.8929969	0.016710247
0.0048353079	2.4777953	0.015013082
0.0049667966	2.2016147	0.014101041
0.0050982853	1.8706024	0.012313259
0.0052297740	1.7542074	0.012079897
0.0053612627	1.5131074	0.010833921
0.0054927514	1.3813719	0.010077102
0.0056242401	1.2443146	0.0095364480
0.0057557288	1.1844033	0.0090462559
0.0058872175	1.0578032	0.0084346708
0.0060187062	1.0012285	0.0081842771
0.0061501949	0.90694081	0.0074610595
0.0062816836	0.87764454	0.0075053486
0.0064131723	0.82020384	0.0071126041
0.0065446610	0.79058844	0.0068830144
0.0066761496	0.74273949	0.0066400775
0.0068076383	0.72445838	0.0064091287
0.0069391270	0.67763246	0.0062981782
0.0070706157	0.66299545	0.0061312295
0.0072021044	0.63226274	0.0059214234
0.0073335931	0.60730385	0.0057780841
0.0074650818	0.57261405	0.0054472946
0.0075965705	0.55597373	0.0054121061
0.0077280592	0.54568385	0.0053395871
0.0078595479	0.51273522	0.0050521302
0.0079910366	0.49407901	0.0049889158
0.0081225253	0.47173144	0.0047353430
0.0082540140	0.45244913	0.0046639284
0.0083855027	0.43828222	0.0046078842
0.0085169914	0.42274244	0.0044330065
0.0086484801	0.39600030	0.0042592990
0.0087799688	0.39011202	0.0041529489
0.0089114575	0.38374795	0.0041407096
0.0090429462	0.35209797	0.0039385447
0.0091744349	0.34169543	0.0038465656
0.0093059236	0.32925564	0.0037314362
0.0094374123	0.31447658	0.0036225790
0.0095689010	0.29804676	0.0034698849
0.0097003897	0.29586523	0.0034853532
0.0098318784	0.27861039	0.0033336048
0.0099633671	0.27099102	0.0032519963
0.010094856	0.25687829	0.0031564580
0.010226345	0.23728151	0.0029618566
0.010357833	0.23879974	0.0030480382
0.010489322	0.22235416	0.0028546855
0.010620811	0.21462579	0.0027845315
0.010752299	0.20782293	0.0027286135
0.010883788	0.19443855	0.0025847141
0.011015277	0.19033937	0.0026039704
0.011146765	0.17471042	0.0024176886
0.011278254	0.16858905	0.0023655942
0.011409743	0.16320418	0.0023032240
0.011541231	0.15365360	0.0022015758
0.011672720	0.15017740	0.0021815301
0.011804209	0.14254777	0.0020451806
0.011935698	0.13131848	0.0019591039
0.012067186	0.12687489	0.0019146693
0.012198675	0.12028189	0.0018026967
0.012330164	0.11689092	0.0017813273
0.012461652	0.11435438	0.0017422663
0.012593141	0.10857788	0.0016592733
0.012724630	0.10500509	0.0016313715
0.012856118	0.099988965	0.0015424949
0.012987607	0.098843576	0.0015514524
0.013119096	0.093715822	0.0014766174
0.013250585	0.088281984	0.0014176465
0.013382073	0.088120004	0.0014216591
0.013513562	0.085980579	0.0013828275
0.013645051	0.085112144	0.0013847143
0.013776539	0.082409948	0.0013551767
0.013908028	0.079090808	0.0013066075
0.014039517	0.076397418	0.0012766606
0.014171005	0.074710062	0.0012537275
0.014302494	0.073146768	0.0012444186
0.014433983	0.073268893	0.0012454234
0.014565472	0.070840028	0.0011999833
0.014696960	0.069645495	0.0011951103
0.014828449	0.066714631	0.0011535013
0.014959938	0.066372123	0.0011564332
0.015091426	0.065096571	0.0011482358
0.015222915	0.062626324	0.0011002026
0.015354404	0.062930680	0.0011057437
0.015485892	0.063354035	0.0010986912
0.015617381	0.063698648	0.0011053300
0.015748870	0.060608396	0.0010778203
0.015880359	0.059671906	0.0010538482
0.016011847	0.060610871	0.0010623502
0.016143336	0.054422826	0.00099659672
0.016274825	0.054171348	0.00099752181
0.016406313	0.053159615	0.00098005067
0.016537802	0.053632072	0.00097719757
0.016669291	0.051507734	0.00095463888
0.016800779	0.053882327	0.00097576268
0.016932268	0.059536938	0.0010181863
0.017063757	0.059109718	0.0010133757
0.017195246	0.057990906	0.00099551503
0.017326734	0.057601601	0.00099263297
0.017458223	0.055821801	0.00096935630
0.017589712	0.055360004	0.00096104510
0.017721200	0.055203803	0.00096416205
0.017852689	0.054137238	0.00093350759
0.017984178	0.054584617	0.00094844667
0.018115666	0.053919802	0.00093883704
0.018247155	0.053316133	0.00092569367
0.018378644	0.053025908	0.00092554985
0.018510133	0.050264113	0.00089225906
0.018641621	0.053158832	0.00091377393
0.018773110	0.050021315	0.00088405808
0.018904599	0.051348108	0.00089607785
0.019036087	0.049172204	0.00087191190
0.019167576	0.049047220	0.00086280971
0.019299065	0.048321354	0.00085227554
0.019430553	0.047186251	0.00084771652
0.019562042	0.046460757	0.00083475006
0.019693531	0.045566610	0.00082605759
0.019825019	0.044603039	0.00081033409
0.019956508	0.045393455	0.00081244592
0.020087997	0.045307529	0.00081670170
0.020219486	0.043335599	0.00079292365
0.020350974	0.044276689	0.00080442375
0.020482463	0.043600575	0.00078478265
0.020613952	0.041648577	0.00076518278
0.020745440	0.042925958	0.00078410816
0.020876929	0.042321421	0.00076933004
0.021008418	0.040704492	0.00075587195
0.021139906	0.042015730	0.00076356913
0.021271395	0.039926616	0.00073737104
0.021402884	0.040621238	0.00074703073
0.021534373	0.040133729	0.00073805702
0.021665861	0.039568370	0.00073211588
0.021797350	0.038078176	0.00071735737
0.021928839	0.038279946	0.00070919517
0.022060327	0.038723277	0.00072357639
0.022191816	0.038883909	0.00071510793
0.022323305	0.038113654	0.00070775215
0.022454793	0.037792678	0.00070245026
0.022586282	0.037166332	0.00069129125
0.022717771	0.037536710	0.00069944490
0.022849260	0.037234055	0.00068968454
0.022980748	0.036739011	0.00068716590
0.023112237	0.037723561	0.00068881860
0.023243726	0.036812381	0.00067714034
0.023375214	0.036857757	0.00068193595
0.023506703	0.036875342	0.00067856691
0.023638192	0.037145100	0.00067867565
0.023769680	0.037606724	0.00068071232
0.023901169	0.036929215	0.00067224849
0.024032658	0.037777021	0.00068107434
0.024164147	0.035851364	0.00065909885
0.024295635	0.037207931	0.00066856929
0.024427124	0.037769846	0.00067159914
0.024558613	0.035693689	0.00064772738
0.024690101	0.038133124	0.00067691563
0.024821590	0.037300380	0.00066173331
0.024953079	0.036819840	0.00065498805
0.025084567	0.035662222	0.00064686512
0.025216056	0.036049992	0.00064355065
0.025347545	0.036371187	0.00065179018
0.025479034	0.036177982	0.00064359414
0.025610522	0.037142265	0.00064675156
0.025742011	0.034973670	0.00062810216
0.025873500	0.035023717	0.00062710571
0.026004988	0.035472778	0.00063325120
0.026136477	0.034766698	0.00062516529
0.026267966	0.035024410	0.00062070735
0.026399454	0.035387059	0.00062665189
0.026530943	0.033860273	0.00060700594
0.026662432	0.034852694	0.00061977901
0.026793920	0.034033721	0.00061085514
0.026925409	0.035045260	0.00061425630
0.027056898	0.035088062	0.00061805012
0.027188387	0.035061477	0.00061002037
0.027319875	0.034346193	0.00061004076
0.027451364	0.033808141	0.00059938766
0.027582853	0.034104193	0.00059962566
0.027714341	0.033947398	0.00059871041
0.027845830	0.034582449	0.00059832504
0.027977319	0.034795276	0.00060551153
0.028108807	0.032304705	0.00057940878
0.028240296	0.035258235	0.00060416177
0.028371785	0.033205488	0.00058497934
0.028503274	0.033877656	0.00058918657
0.028634762	0.033880090	0.00058779401
0.028766251	0.034012374	0.00058779807
0.028897740	0.033628338	0.00057860889
0.029029228	0.033715379	0.00058188013
0.029160717	0.033995513	0.00058368642
0.029292206	0.032064900	0.00056669699
0.029423694	0.032244450	0.00056960860
0.029555183	0.033191823	0.00056699006
0.029686672	0.032220007	0.00056429829
0.029818161	0.033489316	0.00057376569
0.029949649	0.032138140	0.00055976341
0.030081138	0.032909741	0.00056525588
0.030212627	0.032186053	0.00055520542
0.030344115	0.032527783	0.00055965105
0.030475604	0.032165741	0.00055651174
0.030607093	0.031440706	0.00054897284
0.030738581	0.032055005	0.00055427668
0.030870070	0.031556765	0.00054489698
0.031001559	0.032085864	0.00054769241
0.031133048	0.031191097	0.00054358663
0.031264536	0.030595132	0.00053379481
0.031396025	0.031896904	0.00054799041
0.031527514	0.031101674	0.00053795813
0.031659002	0.030829995	0.00053262839
0.031790491	0.031942747	0.00054383181
0.031921980	0.032161373	0.00053984864
0.032053468	0.031646946	0.00053895675
0.032184957	0.031815662	0.00053500869
0.032316446	0.031771340	0.00053306513
0.032447935	0.032059284	0.00053829503
0.032579423	0.031939671	0.00053430933
0.032710912	0.031698199	0.00053256850
0.032842401	0.031949642	0.00053160968
0.032973889	0.031598737	0.00052680090
0.033105378	0.031040649	0.00052553563
0.033236867	0.031059901	0.00052223579
0.033368355	0.031769141	0.00053587574
0.033499844	0.030704607	0.00052706278
0.033631333	0.030922627	0.00052893528
0.033762822	0.030690478	0.00053318285
0.033894310	0.030309776	0.00052899049
0.034025799	0.031202530	0.00053596835
0.034157288	0.029684693	0.00052322206
0.034288776	0.031087689	0.00053410987
0.034420265	0.030361627	0.00053486848
0.034551754	0.031286359	0.00053754548
0.034683242	0.030321990	0.00053213103
0.034814731	0.030618500	0.00053114556
0.034946220	0.030357881	0.00053115677
0.035077708	0.030467089	0.00053555957
0.035209197	0.029091758	0.00052385034
0.035340686	0.030142394	0.00052741061
0.035472175	0.028969647	0.00052897528
0.035603663	0.028641965	0.00052753640
0.035735152	0.029699179	0.00054314471
0.035866641	0.028682310	0.00053496864
0.035998129	0.029134876	0.00053496108
0.036129618	0.029027063	0.00053892921
0.036261107	0.029675165	0.00054168445
0.036392595	0.028958228	0.00054441613
0.036524084	0.029400639	0.00054670069
0.036655573	0.028668359	0.00053663402
0.036787062	0.028770878	0.00054290866
0.036918550	0.030216447	0.00054843071
0.037050039	0.028477684	0.00054282159
0.037181528	0.028744188	0.00053804293
0.037313016	0.029104344	0.00054419502
0.037444505	0.029731413	0.00055215798
0.037575994	0.030032476	0.00055294590
0.037707482	0.027415240	0.00053623700
0.037838971	0.028347899	0.00054583438
0.037970460	0.029408926	0.00055028949
0.038101949	0.028138330	0.00054291386
0.038233437	0.029510970	0.00054805720
0.038364926	0.028308455	0.00053345501
0.038496415	0.029597414	0.00054378144
0.038627903	0.029883376	0.00053999037
0.038759392	0.029681553	0.00054103216
0.038890881	0.029306579	0.00053252893
0.039022369	0.030123521	0.00054060890
0.039153858	0.029889368	0.00053516030
0.039285347	0.029811451	0.00053111832
0.039416836	0.029671279	0.00053408432
0.039548324	0.029324602	0.00052941569
0.039679813	0.029160848	0.00052366931
0.039811302	0.029647703	0.00053046377
0.039942790	0.030298826	0.00053212584
0.040074279	0.029273131	0.00052865140
0.040205768	0.029609596	0.00052655051
0.040337256	0.029587837	0.00052483862
0.040468745	0.029922828	0.00052835534
0.040600234	0.030079261	0.00052645596
0.040731723	0.028475444	0.00051603224
0.040863211	0.030351219	0.00053071209
0.040994700	0.029816446	0.00052226119
0.041126189	0.028776420	0.00051720867
0.041257677	0.028696818	0.00051397901
0.041389166	0.028358883	0.00050867645
0.041520655	0.029166923	0.00051802353
0.041652143	0.028962545	0.00051497475
0.041783632	0.029288877	0.00051718545
0.041915121	0.028917481	0.00051182353
0.042046610	0.029405713	0.00051691439
0.042178098	0.029443928	0.00051561279
0.042309587	0.029108446	0.00051336698
0.042441076	0.029499035	0.00051471603
0.042572564	0.029346556	0.00051354659
0.042704053	0.029652205	0.00051353841
0.042835542	0.029806505	0.00051609619
0.042967030	0.029099600	0.00050944678
0.043098519	0.027441828	0.00049799225
0.043230008	0.029604533	0.00051327300
0.043361496	0.029320146	0.00050524980
0.043492985	0.029459125	0.00051271412
0.043624474	0.029200802	0.00050709321
0.043755963	0.029442373	0.00051188054
0.043887451	0.029723219	0.00050886554
0.044018940	0.029950366	0.00050926818
0.044150429	0.028840462	0.00050888819
0.044281917	0.029037543	0.00050321971
0.044413406	0.029135866	0.00050658790
0.044544895	0.028864824	0.00050075217
0.044676383	0.028640867	0.00050054816
0.044807872	0.028409430	0.00049849933
0.044939361	0.029833916	0.00050675076
0.045070850	0.029004747	0.00050184285
0.045202338	0.029369865	0.00050283650
0.045333827	0.030238797	0.00050606603
0.045465316	0.029975556	0.00051111626
0.045596804	0.029450149	0.00050311339
0.045728293	0.028583047	0.00049545364
0.045859782	0.028549872	0.00049573347
0.045991270	0.029174041	0.00049592324
0.046122759	0.028786617	0.00049745040
0.046254248	0.029065889	0.00050639333
0.046385737	0.029269872	0.00050944427
0.046517225	0.029316678	0.00051202418
0.046648714	0.029415975	0.00051456753
0.046780203	0.029047346	0.00051707800
0.046911691	0.028794860	0.00051519385
0.047043180	0.029683882	0.00052253716
0.047174669	0.029955881	0.00052322484
0.047306157	0.028829402	0.00051943012
0.047437646	0.029277726	0.00052135639
0.047569135	0.029302522	0.00052642306
0.047700624	0.028819099	0.00051754552
0.047832112	0.029405139	0.00052841024
0.047963601	0.028399856	0.00051737484
0.048095090	0.028824673	0.00052592137
0.048226578	0.029130785	0.00052946679
0.048358067	0.029111968	0.00052540597
0.048489556	0.028135912	0.00051904963
0.048621044	0.029649122	0.00053191780
0.048752533	0.029879212	0.00053778178
0.048884022	0.029893613	0.00053604570
0.049015511	0.029314643	0.00053191048
0.049146999	0.028716247	0.00052757206
0.049278488	0.028377275	0.00052580582
0.049409977	0.028303375	0.00052811513
0.049541465	0.028332698	0.00052576252
0.049672954	0.029352245	0.00053453593
0.049804443	0.029038174	0.00053280676
0.049935931	0.029678496	0.00053863774
0.050067420	0.029404619	0.00053710561
0.050198909	0.028809855	0.00053486176
0.050330398	0.028915482	0.00053304594
0.050461886	0.029191454	0.00053460720
0.050593375	0.028603682	0.00053137731
0.050724864	0.030308443	0.00054856637
0.050856352	0.027656695	0.00052766864
0.050987841	0.029534014	0.00053966049
0.051119330	0.028986247	0.00053558292
0.051250818	0.028116562	0.00053174076
0.051382307	0.028955844	0.00053980440
0.051513796	0.029665194	0.00054420346
0.051645284	0.029980024	0.00054632026
0.051776773	0.029141649	0.00053970740
0.051908262	0.030454492	0.00055131924
0.052039751	0.030062784	0.00054868336
0.052171239	0.029502509	0.00054359751
0.052302728	0.029773258	0.00054914181
0.052434217	0.029358301	0.00054210207
0.052565705	0.030590391	0.00055598652
0.052697194	0.029186011	0.00054324028
0.052828683	0.028896653	0.00054225187
0.052960171	0.028367111	0.00053771911
0.053091660	0.029200842	0.00054215979
0.053223149	0.028508289	0.00053975608
0.053354638	0.029149134	0.00054698614
0.053486126	0.028140124	0.00053905892
0.053617615	0.029207117	0.00054312221
0.053749104	0.029769337	0.00054918611
0.053880592	0.028712929	0.00053994446
0.054012081	0.031034195	0.00056243673
0.054143570	0.029696933	0.00055138082
0.054275058	0.029038328	0.00054629947
0.054406547	0.028595989	0.00053959330
0.054538036	0.028347645	0.00054491396
0.054669525	0.029463548	0.00054852350
0.054801013	0.029722255	0.00055462023
0.054932502	0.029868545	0.00055393525
0.055063991	0.029584277	0.00054915831
0.055195479	0.029111400	0.00054928312
0.055326968	0.029173465	0.00054827687
0.055458457	0.028765176	0.00054866729
0.055589945	0.028754097	0.00054627535
0.055721434	0.028636838	0.00054267558
0.055852923	0.028515312	0.00054949301
0.055984412	0.028727035	0.00054727709
0.056115900	0.028102205	0.00054081228
0.056247389	0.028234612	0.00054481860
0.056378878	0.029190295	0.00054749522
0.056510366	0.029218271	0.00055224254
0.056641855	0.028537058	0.00054546390
0.056773344	0.028984353	0.00054997644
0.056904832	0.028244037	0.00054692000
0.057036321	0.029542600	0.00055044550
0.057167810	0.029050582	0.00055195116
0.057299299	0.029486268	0.00055394440
0.057430787	0.028730000	0.00054452644
0.057562276	0.029751314	0.00055639496
0.057693765	0.029232498	0.00054663260
0.057825253	0.028062384	0.00054199558
0.057956742	0.029199810	0.00055180381
0.058088231	0.029109661	0.00054819447
0.058219719	0.028685388	0.00054876457
0.058351208	0.029112259	0.00054428492
0.058482697	0.029219481	0.00054851731
0.058614186	0.028651476	0.00054470125
0.058745674	0.028165260	0.00053556589
0.058877163	0.028898704	0.00054535741
0.059008652	0.029323225	0.00054453923
0.059140140	0.028845429	0.00054505650
0.059271629	0.028650463	0.00054105414
0.059403118	0.028592282	0.00053626194
0.059534606	0.029152311	0.00054521241
0.059666095	0.028497965	0.00053310491
0.059797584	0.028968885	0.00053916098
0.059929072	0.029267399	0.00054453634
0.060060561	0.028922144	0.00053653916
0.060192050	0.029513079	0.00054451758
0.060323539	0.029064276	0.00053624388
0.060455027	0.029074585	0.00054112537
0.060586516	0.029134282	0.00054097677
0.060718005	0.029288346	0.00053897650
0.060849493	0.029627155	0.00054170988
0.060980982	0.028765488	0.00053539816
0.061112471	0.029204312	0.00053614410
0.061243959	0.029709797	0.00054596447
0.061375448	0.029641447	0.00053782163
0.061506937	0.028596255	0.00053486649
0.061638426	0.029541446	0.00053881603
0.061769914	0.028749034	0.00053374821
0.061901403	0.028817080	0.00053477472
0.062032892	0.028864600	0.00053100643
0.062164380	0.029402920	0.00053814208
0.062295869	0.028780130	0.00053406540
0.062427358	0.028932963	0.00053184272
0.062558846	0.028893803	0.00053853869
0.062690335	0.029336103	0.00053411575
0.062821824	0.028309765	0.00052660232
0.062953313	0.028927618	0.00053403714
0.063084801	0.028736331	0.00053032910
0.063216290	0.028220944	0.00052925030
0.063347779	0.029176302	0.00053411606
0.063479267	0.028698555	0.00052605646
0.063610756	0.028179566	0.00052755714
0.063742245	0.028574498	0.00052656138
0.063873733	0.029131919	0.00053655149
0.064005222	0.028634882	0.00052825460
0.064136711	0.028516215	0.00052831554
0.064268200	0.028562504	0.00052569671
0.064399688	0.029170811	0.00053205238
0.064531177	0.029626018	0.00053776798
0.064662666	0.028951340	0.00052920896
0.064794154	0.029677196	0.00053492647
0.064925643	0.029367042	0.00053472073
0.065057132	0.028318400	0.00052512883
0.065188620	0.028406815	0.00052738997
0.065320109	0.029157550	0.00052903679
0.065451598	0.028025502	0.00051827974
0.065583087	0.027785964	0.00052067841
0.065714575	0.028458100	0.00052269045
0.065846064	0.028360816	0.00052438030
0.065977553	0.029154825	0.00052793309
0.066109041	0.030150985	0.00053473849
0.066240530	0.028689652	0.00052451295
0.066372019	0.029119781	0.00052611870
0.066503507	0.028566279	0.00052375200
0.066634996	0.028603746	0.00052279198
0.066766485	0.029685169	0.00053193603
0.066897973	0.029461686	0.00052936439
0.067029462	0.028362045	0.00052185561
0.067160951	0.028746990	0.00052661650
0.067292440	0.030356087	0.00053484774
0.067423928	0.027731422	0.00051114639
0.067555417	0.028060846	0.00051914383
0.067686906	0.029311057	0.00052624388
0.067818394	0.029480318	0.00052923604
0.067949883	0.028768374	0.00052049054
0.068081372	0.027920878	0.00051448235
0.068212860	0.029133253	0.00052517882
0.068344349	0.029023525	0.00052253843
0.068475838	0.028356701	0.00051762101
0.068607327	0.028240704	0.00051805014
0.068738815	0.028718670	0.00051632413
0.068870304	0.029601520	0.00052889873
0.069001793	0.029091645	0.00052171085
0.069133281	0.028995495	0.00052169499
0.069264770	0.029226200	0.00052622025
0.069396259	0.027429585	0.00050415023
0.069527747	0.027845159	0.00051398946
0.069659236	0.028580138	0.00051922956
0.069790725	0.028619510	0.00051641044
0.069922214	0.028222628	0.00051609218
0.070053702	0.028600008	0.00051482772
0.070185191	0.029090922	0.00052143131
0.070316680	0.028797053	0.00051693390
0.070448168	0.028177283	0.00051312422
0.070579657	0.028918638	0.00052033920
0.070711146	0.028304468	0.00051116326
0.070842634	0.027993601	0.00051268217
0.070974123	0.028447570	0.00051385313
0.071105612	0.028394583	0.00051416689
0.071237101	0.028431958	0.00051580614
0.071368589	0.027324823	0.00050215608
0.071500078	0.027520742	0.00050775839
0.071631567	0.027740402	0.00050821511
0.071763055	0.027758380	0.00050782574
0.071894544	0.028213189	0.00051160771
0.072026033	0.027648212	0.00050321709
0.072157521	0.027681745	0.00050792190
0.072289010	0.028111950	0.00051203893
0.072420499	0.027038058	0.00050135227
0.072551988	0.028578981	0.00050991027
0.072683476	0.027022128	0.00050019133
0.072814965	0.026243993	0.00049419685
0.072946454	0.027537606	0.00050621132
0.073077942	0.027653804	0.00050170374
0.073209431	0.028458930	0.00051166934
0.073340920	0.027736991	0.00050266432
0.073472408	0.027028572	0.00049935108
0.073603897	0.027217625	0.00050224672
0.073735386	0.027431031	0.00050033182
0.073866875	0.027510924	0.00050108293
0.073998363	0.027564691	0.00050173020
0.074129852	0.027506831	0.00050090786
0.074261341	0.026290772	0.00049368906
0.074392829	0.026869603	0.00049242431
0.074524318	0.027296328	0.00050139672
0.074655807	0.027201694	0.00049574152
0.074787295	0.026912921	0.00049638787
0.074918784	0.027344636	0.00049823385
0.075050273	0.027757221	0.00049936866
0.075181761	0.027320751	0.00049689380
0.075313250	0.026504219	0.00049306151
0.075444739	0.027289134	0.00049779360
0.075576228	0.026847075	0.00049507218
0.075707716	0.027798543	0.00050123937
0.075839205	0.027516937	0.00049811442
0.075970694	0.026809846	0.00049265191
0.076102182	0.027091476	0.00049144332
0.076233671	0.027290152	0.00049898085
0.076365160	0.027422227	0.00049274402
0.076496648	0.027475283	0.00049613599
0.076628137	0.026964166	0.00049495801
0.076759626	0.027399754	0.00049499703
0.076891115	0.026472619	0.00048961075
0.077022603	0.026375489	0.00048687633
0.077154092	0.026147829	0.00048344238
0.077285581	0.026626486	0.00049124952
0.077417069	0.026105569	0.00048418261
0.077548558	0.027192629	0.00049512018
0.077680047	0.026630497	0.00048741719
0.077811535	0.026187825	0.00048370165
0.077943024	0.026149657	0.00048270779
0.078074513	0.026608490	0.00048577036
0.078206002	0.026770451	0.00048987053
0.078337490	0.026625278	0.00048562662
0.078468979	0.027058479	0.00048699998
0.078600468	0.027012041	0.00049082814
0.078731956	0.026296703	0.00048278703
0.078863445	0.026517827	0.00048754861
0.078994934	0.026654369	0.00048653856
0.079126422	0.026263965	0.00048267273
0.079257911	0.027414104	0.00049248363
0.079389400	0.027380765	0.00049001146
0.079520889	0.026598595	0.00048404881
0.079652377	0.026523336	0.00048527616
0.079783866	0.026065049	0.00047920614
0.079915355	0.026344920	0.00048458606
0.080046843	0.026797254	0.00048414206
0.080178332	0.026065611	0.00047793927
0.080309821	0.027442092	0.00049111334
0.080441309	0.026168627	0.00047542506
0.080572798	0.026336695	0.00048212531
0.080704287	0.027446068	0.00049018632
0.080835776	0.026154168	0.00047831299
0.080967264	0.026347179	0.00048366053
0.081098753	0.026541555	0.00047845807
0.081230242	0.026782854	0.00048407237
0.081361730	0.027154840	0.00048572026
0.081493219	0.026668175	0.00048035693
0.081624708	0.026089673	0.00048018610
0.081756196	0.026684924	0.00047750508
0.081887685	0.025681836	0.00047513791
0.082019174	0.025359938	0.00047225585
0.082150663	0.026783471	0.00048176614
0.082282151	0.027230345	0.00048555013
0.082413640	0.025375499	0.00046919314
0.082545129	0.026145511	0.00047541228
0.082676617	0.025466330	0.00047120603
0.082808106	0.026535257	0.00047908045
0.082939595	0.025953376	0.00047751642
0.083071083	0.026149233	0.00047355082
0.083202572	0.026668793	0.00047882435
0.083334061	0.027022278	0.00048485141
0.083465549	0.026942550	0.00047803421
0.083597038	0.025654983	0.00047312936
0.083728527	0.026519828	0.00047378739
0.083860016	0.026165754	0.00047548414
0.083991504	0.025895869	0.00047435889
0.084122993	0.025681574	0.00046851244
0.084254482	0.025448867	0.00047016289
0.084385970	0.026477867	0.00047592959
0.084517459	0.025818418	0.00046870035
0.084648948	0.026260489	0.00047569508
0.084780436	0.026180778	0.00047006228
0.084911925	0.024602192	0.00046127073
0.085043414	0.025925318	0.00046877284
0.085174903	0.026823451	0.00047558437
0.085306391	0.026688142	0.00047822670
0.085437880	0.026012300	0.00046994517
0.085569369	0.026303851	0.00047134883
0.085700857	0.026367803	0.00046947959
0.085832346	0.026299438	0.00047156724
0.085963835	0.025125412	0.00046508602
0.086095323	0.026937118	0.00047394045
0.086226812	0.026376515	0.00047038201
0.086358301	0.026167527	0.00046900069
0.086489790	0.027241130	0.00047732176
0.086621278	0.025270909	0.00046314887
0.086752767	0.026015028	0.00046789477
0.086884256	0.025476520	0.00046474121
0.087015744	0.026587342	0.00047284875
0.087147233	0.025460761	0.00046245355
0.087278722	0.024911631	0.00046096210
0.087410210	0.026390231	0.00047063000
0.087541699	0.026223614	0.00046766666
0.087673188	0.025279098	0.00046152880
0.087804677	0.025951979	0.00046470940
0.087936165	0.025215940	0.00046118934
0.088067654	0.025570810	0.00046345232
0.088199143	0.024664598	0.00045382797
0.088330631	0.025730351	0.00046675989
0.088462120	0.025941463	0.00046329767
0.088593609	0.025959916	0.00046723011
0.088725097	0.025038582	0.00045573121
0.088856586	0.026314717	0.00046653276
0.088988075	0.025878641	0.00046701700
0.089119564	0.025131724	0.00045722158
0.089251052	0.026558381	0.00046996892
0.089382541	0.025802051	0.00046203287
0.089514030	0.025310741	0.00045791058
0.089645518	0.024953634	0.00045590207
0.089777007	0.025720729	0.00045998932
0.089908496	0.025091172	0.00045811313
0.090039984	0.025264238	0.00045743838
0.090171473	0.025057279	0.00045398387
0.090302962	0.025631065	0.00046319846
0.090434451	0.025981744	0.00046310573
0.090565939	0.025911027	0.00046247435
0.090697428	0.025085787	0.00045676369
0.090828917	0.025432253	0.00045344319
0.090960405	0.026151613	0.00046621412
0.091091894	0.025026379	0.00045323603
0.091223383	0.025069648	0.00045644729
0.091354871	0.024835461	0.00045447559
0.091486360	0.025479889	0.00046666674
0.091617849	0.025270989	0.00046942762
0.091749337	0.024497826	0.00046669260
0.091880826	0.024814669	0.00047332760
0.092012315	0.025885288	0.00048365112
0.092143804	0.024913153	0.00047553781
0.092275292	0.025599078	0.00048653732
0.092406781	0.025295690	0.00048589164
0.092538270	0.024764289	0.00048341926
0.092669758	0.025806305	0.00049509458
0.092801247	0.024700658	0.00047086552
0.092932736	0.024474044	0.00047136644
0.093064224	0.026093561	0.00047802663
0.093195713	0.024726538	0.00046576580
0.093327202	0.024605055	0.00046497978
0.093458691	0.025135862	0.00046344539
0.093590179	0.025712847	0.00047292523
0.093721668	0.025100945	0.00046685915
0.093853157	0.024763549	0.00046274150
0.093984645	0.025215794	0.00046398202
0.094116134	0.024442668	0.00045825442
0.094247623	0.023744820	0.00045089967
0.094379111	0.024569848	0.00045847488
0.094510600	0.024556708	0.00045757571
0.094642089	0.025129320	0.00046057414
0.094773578	0.025093083	0.00045864919
0.094905066	0.024028123	0.00045171604
0.095036555	0.024928118	0.00046137405
0.095168044	0.024324409	0.00045021324
0.095299532	0.024479145	0.00045489961
0.095431021	0.024746605	0.00045174704
0.095562510	0.024434193	0.00045363766
0.095693998	0.025146594	0.00046050018
0.095825487	0.024802365	0.00045340114
0.095956976	0.024505275	0.00045477628
0.096088465	0.024396700	0.00044833277
0.096219953	0.025101611	0.00045619618
0.096351442	0.024329402	0.00045194110
0.096482931	0.024385198	0.00044905648
0.096614419	0.024704341	0.00045011097
0.096745908	0.024894876	0.00045289148
0.096877397	0.025235141	0.00045503670
0.097008885	0.024870975	0.00045266687
0.097140374	0.024332360	0.00044701826
0.097271863	0.023955827	0.00044413759
0.097403352	0.024443655	0.00044662222
0.097534840	0.024513624	0.00044807963
0.097666329	0.023873246	0.00044450112
0.097797818	0.024382431	0.00044323232
0.097929306	0.024010595	0.00044207032
0.098060795	0.025484961	0.00045268459
0.098192284	0.024042947	0.00043793540
0.098323772	0.024747401	0.00044571516
0.098455261	0.023533190	0.00043446344
0.098586750	0.024987144	0.00044341585
0.098718239	0.024419100	0.00044035227
0.098849727	0.023883251	0.00043384474
0.098981216	0.024186376	0.00043783961
0.099112705	0.024228137	0.00043654997
0.099244193	0.024961099	0.00044082378
0.099375682	0.024326163	0.00043734648
0.099507171	0.024771077	0.00044047412
0.099638659	0.023858567	0.00043724323
0.099770148	0.024108380	0.00043707248
0.099901637	0.023714064	0.00043209646
0.10003313	0.024824681	0.00044375362
0.10016461	0.024826898	0.00044059173
0.10029610	0.024509734	0.00044333555
0.10042759	0.023701334	0.00043254677
0.10055908	0.024549149	0.00044013218
0.10069057	0.023562891	0.00043301025
0.10082206	0.024162544	0.00043753585
0.10095355	0.024228238	0.00044014535
0.10108504	0.024110895	0.00043453190
0.10121652	0.024636051	0.00043802158
0.10134801	0.024336640	0.00043694694
0.10147950	0.023995053	0.00043458397
0.10161099	0.024229174	0.00043679539
0.10174248	0.024029476	0.00043620280
0.10187397	0.024193333	0.00043382672
0.10200546	0.023827733	0.00043458045
0.10213694	0.023785547	0.00042971550
0.10226843	0.024073298	0.00043479200
0.10239992	0.023790897	0.00043258128
0.10253141	0.024515310	0.00043143167
0.10266290	0.023793026	0.00043217204
0.10279439	0.024254783	0.00043437816
0.10292588	0.024021735	0.00043212617
0.10305737	0.024552610	0.00043746075
0.10318885	0.024336137	0.00043357195
0.10332034	0.024452374	0.00043486701
0.10345183	0.023887383	0.00042967937
0.10358332	0.023964251	0.00043249767
0.10371481	0.024318038	0.00043257603
0.10384630	0.024109360	0.00043081203
0.10397779	0.023641276	0.00042807594
0.10410928	0.024598585	0.00043644478
0.10424076	0.024666352	0.00043505671
0.10437225	0.023908229	0.00043165224
0.10450374	0.024429568	0.00043109066
0.10463523	0.024025036	0.00042937587
0.10476672	0.024768991	0.00043674210
0.10489821	0.024235444	0.00043018029
0.10502970	0.023660025	0.00042488040
0.10516118	0.023553449	0.00042398556
0.10529267	0.023612818	0.00042856019
0.10542416	0.023677731	0.00042577711
0.10555565	0.024109465	0.00042839406
0.10568714	0.024454245	0.00043093277
0.10581863	0.023965421	0.00042731129
0.10595012	0.023983666	0.00042750802
0.10608161	0.023395358	0.00042531018
0.10621309	0.023408481	0.00042357332
0.10634458	0.024091430	0.00042610498
0.10647607	0.023456855	0.00042357544
0.10660756	0.023497174	0.00042333427
0.10673905	0.023487092	0.00042567143
0.10687054	0.024186746	0.00043149460
0.10700203	0.023630375	0.00043466177
0.10713352	0.023119170	0.00043456498
0.10726500	0.024033364	0.00044438172
0.10739649	0.023630024	0.00044712714
0.10752798	0.023089743	0.00043956227
0.10765947	0.023938309	0.00044907069
0.10779096	0.024454045	0.00045398669
0.10792245	0.024919971	0.00046197322
0.10805394	0.024249033	0.00045862873
0.10818542	0.023344374	0.00045139776
0.10831691	0.023637547	0.00045701679
0.10844840	0.023602649	0.00045628730
0.10857989	0.024189231	0.00046447165
0.10871138	0.023814368	0.00046480228
0.10884287	0.023255677	0.00045921565
0.10897436	0.023214102	0.00045860102
0.10910585	0.024223902	0.00047105941
0.10923733	0.023763619	0.00046408515
0.10936882	0.023711001	0.00047113746
0.10950031	0.023656593	0.00046602062
0.10963180	0.023896126	0.00047239777
0.10976329	0.024120452	0.00047422792
0.10989478	0.023574257	0.00047360144
0.11002627	0.023905222	0.00048056921
0.11015776	0.023921425	0.00047365391
0.11028924	0.023149333	0.00047032457
0.11042073	0.023934544	0.00048294571
0.11055222	0.024015367	0.00047718550
0.11068371	0.024444841	0.00048597968
0.11081520	0.023432930	0.00047716644
0.11094669	0.024424423	0.00048678208
0.11107818	0.023459242	0.00048294756
0.11120966	0.023408871	0.00047913402
0.11134115	0.023872069	0.00048654501
0.11147264	0.023643999	0.00048248830
0.11160413	0.024096572	0.00049014498
0.11173562	0.023977954	0.00049154814
0.11186711	0.023433540	0.00047116651
0.11199860	0.024051792	0.00047671261
0.11213009	0.023960536	0.00046599344
0.11226157	0.023575807	0.00046294369
0.11239306	0.024364105	0.00046630800
0.11252455	0.024012740	0.00046214061
0.11265604	0.024123754	0.00046382163
0.11278753	0.023652539	0.00045184589
0.11291902	0.023207238	0.00045068945
0.11305051	0.023951939	0.00045782637
0.11318200	0.023658458	0.00045075510
0.11331348	0.024777720	0.00046052650
0.11344497	0.023077001	0.00044644179
0.11357646	0.023570616	0.00044700604
0.11370795	0.024848590	0.00045836292
0.11383944	0.023934348	0.00044952779
0.11397093	0.023035925	0.00044225198
0.11410242	0.024302375	0.00045195874
0.11423390	0.024019309	0.00044545244
0.11436539	0.023978026	0.00045115980
0.11449688	0.024077469	0.00044482432
0.11462837	0.023996479	0.00044957901
0.11475986	0.023620747	0.00044201034
0.11489135	0.023846268	0.00044141728
0.11502284	0.023726258	0.00044470645
0.11515433	0.023115102	0.00043841831
0.11528581	0.022714950	0.00043402405
0.11541730	0.023826302	0.00044153429
0.11554879	0.023754283	0.00043774963
0.11568028	0.023585311	0.00044152635
0.11581177	0.023438986	0.00043698527
0.11594326	0.023119975	0.00043581287
0.11607475	0.023980254	0.00043928762
0.11620624	0.023624227	0.00043414244
0.11633772	0.023119267	0.00043336319
0.11646921	0.023449031	0.00043614102
0.11660070	0.023687256	0.00043630513
0.11673219	0.023973970	0.00043686458
0.11686368	0.023872513	0.00043386755
0.11699517	0.023331897	0.00043098521
0.11712666	0.024424487	0.00044061855
0.11725814	0.023846197	0.00043249946
0.11738963	0.024054085	0.00043253336
0.11752112	0.023997114	0.00043084977
0.11765261	0.024053422	0.00043387366
0.11778410	0.023454768	0.00042968029
0.11791559	0.023910711	0.00042913396
0.11804708	0.023431049	0.00042469208
0.11817857	0.023776648	0.00042915570
0.11831005	0.024058841	0.00042793544
0.11844154	0.023446067	0.00042680274
0.11857303	0.024343644	0.00043021666
0.11870452	0.024053123	0.00042746453
0.11883601	0.024545212	0.00043148484
0.11896750	0.023404804	0.00042290974
0.11909899	0.023316251	0.00042338561
0.11923048	0.023819258	0.00042086369
0.11936196	0.023383526	0.00042202182
0.11949345	0.024077576	0.00042235695
0.11962494	0.023784884	0.00042097785
0.11975643	0.024389700	0.00042655997
0.11988792	0.024161287	0.00042067149
0.12001941	0.023526872	0.00041740572
0.12015090	0.023309500	0.00041459770
0.12028239	0.024295984	0.00042383220
0.12041387	0.024055578	0.00041954187
0.12054536	0.023874374	0.00041540131
0.12067685	0.024296507	0.00042121511
0.12080834	0.023947505	0.00041854475
0.12093983	0.023828771	0.00041393543
0.12107132	0.024054368	0.00042104442
0.12120281	0.023440089	0.00041255947
0.12133429	0.023505348	0.00041261144
0.12146578	0.023577564	0.00041447887
0.12159727	0.024576919	0.00041795174
0.12172876	0.023964221	0.00041642701
0.12186025	0.023762337	0.00041388501
0.12199174	0.023770852	0.00041412027
0.12212323	0.023550344	0.00041379707
0.12225472	0.023602136	0.00041225950
0.12238620	0.024195713	0.00041796658
0.12251769	0.024052130	0.00041350608
0.12264918	0.023484615	0.00041205752
0.12278067	0.023897985	0.00041622068
0.12291216	0.023198495	0.00040920554
0.12304365	0.023524511	0.00041022578
0.12317514	0.023289757	0.00040867332
0.12330663	0.024121296	0.00041618465
0.12343811	0.023779984	0.00041216148
0.12356960	0.023476486	0.00040887963
0.12370109	0.023861445	0.00041244868
0.12383258	0.023419134	0.00040967994
0.12396407	0.023310312	0.00040629682
0.12409556	0.024133390	0.00041674965
0.12422705	0.024994420	0.00041750567
0.12435853	0.023884359	0.00041290906
0.12449002	0.024543752	0.00041539359
0.12462151	0.023426603	0.00041032865
0.12475300	0.024124379	0.00041111543
0.12488449	0.023110501	0.00040524550
0.12501598	0.023446666	0.00040984083
0.12514747	0.023539225	0.00040744413
0.12527896	0.023738401	0.00040717588
0.12541044	0.023505020	0.00040968549
0.12554193	0.023689734	0.00040816911
0.12567342	0.024062231	0.00041037452
0.12580491	0.023526579	0.00040783005
0.12593640	0.023061586	0.00040082562
0.12606789	0.023386466	0.00040677781
0.12619938	0.023735317	0.00040758164
0.12633087	0.024225613	0.00041326657
0.12646235	0.025107459	0.00041846010
0.12659384	0.024498772	0.00040874742
0.12672533	0.023274406	0.00040609581
0.12685682	0.023717665	0.00040561101
0.12698831	0.023621112	0.00040702870
0.12711980	0.023801459	0.00040556079
0.12725129	0.023769083	0.00040518768
0.12738277	0.024041155	0.00040978065
0.12751426	0.023782216	0.00040648195
0.12764575	0.023687265	0.00040468989
0.12777724	0.024110051	0.00040565614
0.12790873	0.023523629	0.00040407330
0.12804022	0.024617640	0.00041221012
0.12817171	0.023218602	0.00040121155
0.12830320	0.024183864	0.00040698429
0.12843468	0.023384794	0.00040198345
0.12856617	0.023486253	0.00040177727
0.12869766	0.023944454	0.00040575967
0.12882915	0.024447722	0.00041062194
0.12896064	0.024467338	0.00040603415
0.12909213	0.023674631	0.00040197311
0.12922362	0.023777009	0.00040438828
0.12935511	0.023791552	0.00040586224
0.12948659	0.024207724	0.00040629897
0.12961808	0.023965852	0.00040324104
0.12974957	0.024253902	0.00040700152
0.12988106	0.024474283	0.00040622867
0.13001255	0.023372133	0.00039942666
0.13014404	0.023856945	0.00040430373
0.13027553	0.023300148	0.00039799049
0.13040701	0.023049029	0.00039660181
0.13053850	0.023533789	0.00040198132
0.13066999	0.023677759	0.00040070443
0.13080148	0.023598116	0.00040193084
0.13093297	0.023812937	0.00040042633
0.13106446	0.024062623	0.00040490316
0.13119595	0.023825143	0.00040089255
0.13132744	0.023780576	0.00040104264
0.13145892	0.023773786	0.00040145958
0.13159041	0.023811608	0.00040009420
0.13172190	0.023274624	0.00039647938
0.13185339	0.023823087	0.00040168717
0.13198488	0.023322516	0.00039789607
0.13211637	0.023619489	0.00040074644
0.13224786	0.023137101	0.00039468746
0.13237935	0.023777341	0.00039974616
0.13251083	0.024292912	0.00040358160
0.13264232	0.023588830	0.00039921699
0.13277381	0.023572975	0.00039942010
0.13290530	0.024461832	0.00040114697
0.13303679	0.023877856	0.00040076283
0.13316828	0.024697670	0.00040702104
0.13329977	0.023791881	0.00039620619
0.13343125	0.023347164	0.00040018067
0.13356274	0.023347952	0.00039397706
0.13369423	0.023856315	0.00039833445
0.13382572	0.023501770	0.00039794581
0.13395721	0.023963045	0.00039889417
0.13408870	0.023775999	0.00039852657
0.13422019	0.023006365	0.00038989882
0.13435168	0.024055474	0.00040098724
0.13448316	0.023616255	0.00039779851
0.13461465	0.023917273	0.00039610584
0.13474614	0.023831191	0.00039748271
0.13487763	0.023402006	0.00039412774
0.13500912	0.024030975	0.00039767545
0.13514061	0.023813516	0.00039781556
0.13527210	0.023067502	0.00039201574
0.13540359	0.024374739	0.00039931101
0.13553507	0.023604724	0.00039473002
0.13566656	0.023424478	0.00039350926
0.13579805	0.024493211	0.00040115772
0.13592954	0.023731942	0.00039420116
0.13606103	0.023831483	0.00039925134
0.13619252	0.023623526	0.00039340513
0.13632401	0.023439214	0.00039185276
0.13645549	0.023457574	0.00039556382
0.13658698	0.023535983	0.00039237293
0.13671847	0.024251710	0.00039902285
0.13684996	0.023749614	0.00039504811
0.13698145	0.023757812	0.00039482702
0.13711294	0.023126134	0.00039007152
0.13724443	0.023495459	0.00039251938
0.13737592	0.024352763	0.00039741703
0.13750740	0.023538153	0.00039464332
0.13763889	0.023660433	0.00039186658
0.13777038	0.023830907	0.00039471647
0.13790187	0.023468090	0.00039078687
0.13803336	0.023428872	0.00038976654
0.13816485	0.023599351	0.00039414310
0.13829634	0.023671963	0.00039057696
0.13842783	0.023636496	0.00039228253
0.13855931	0.024565672	0.00039811435
0.13869080	0.023384334	0.00039023137
0.13882229	0.023940445	0.00039283491
0.13895378	0.023747298	0.00039074888
0.13908527	0.022975647	0.00038809282
0.13921676	0.023562648	0.00039110177
0.13934825	0.023948476	0.00039168787
0.13947973	0.023662403	0.00039077353
0.13961122	0.024063158	0.00039358556
0.13974271	0.023831122	0.00039199927
0.13987420	0.024069438	0.00039381592
0.14000569	0.023828213	0.00038827375
0.14013718	0.023838134	0.00039034122
0.14026867	0.023702292	0.00039020373
0.14040016	0.023800013	0.00039250833
0.14053164	0.024064180	0.00039431632
0.14066313	0.023859304	0.00038723049
0.14079462	0.023657233	0.00039024314
0.14092611	0.023337222	0.00038581585
0.14105760	0.023829535	0.00038914309
0.14118909	0.023913641	0.00039161931
0.14132058	0.023725509	0.00038543827
0.14145207	0.024267421	0.00039196640
0.14158355	0.023843305	0.00038811221
0.14171504	0.023384918	0.00038666780
0.14184653	0.022635212	0.00038130942
0.14197802	0.024017802	0.00038830522
0.14210951	0.023063713	0.00038150058
0.14224100	0.023368736	0.00038523901
0.14237249	0.023653005	0.00038496536
0.14250398	0.023310903	0.00038523849
0.14263546	0.023308146	0.00038315961
0.14276695	0.023077597	0.00038208760
0.14289844	0.023281802	0.00038253316
0.14302993	0.023104036	0.00038298127
0.14316142	0.023231273	0.00038262588
0.14329291	0.023805330	0.00038562839
0.14342440	0.023880238	0.00038768754
0.14355588	0.023916468	0.00038833431
0.14368737	0.023332826	0.00038329605
0.14381886	0.022462094	0.00037829819
0.14395035	0.023733283	0.00038275707
0.14408184	0.023165665	0.00038211452
0.14421333	0.023717458	0.00038672823
0.14434482	0.023830015	0.00038536719
0.14447631	0.023253633	0.00038123154
0.14460779	0.024078067	0.00038756282
0.14473928	0.023057303	0.00038076686
0.14487077	0.024243836	0.00039021445
0.14500226	0.024488753	0.00038959773
0.14513375	0.023796380	0.00038722519
0.14526524	0.023913463	0.00038412899
0.14539673	0.024011412	0.00038600298
0.14552822	0.023918926	0.00038836653
0.14565970	0.023710723	0.00038383847
0.14579119	0.023602328	0.00038408274
0.14592268	0.023174928	0.00037969251
0.14605417	0.022821045	0.00037811521
0.14618566	0.024114471	0.00038713098
0.14631715	0.023726664	0.00038215609
0.14644864	0.023380547	0.00038060893
0.14658012	0.023119817	0.00037879685
0.14671161	0.023686539	0.00038410522
0.14684310	0.023671717	0.00038396535
0.14697459	0.023650411	0.00038133876
0.14710608	0.024610800	0.00038798502
0.14723757	0.022819989	0.00037749309
0.14736906	0.023661420	0.00038141644
0.14750055	0.023492998	0.00038173596
0.14763203	0.023817252	0.00038225933
0.14776352	0.023737665	0.00038259812
0.14789501	0.023712753	0.00038207068
0.14802650	0.023745380	0.00038082366
0.14815799	0.023390683	0.00038307280
0.14828948	0.023966219	0.00038210340
0.14842097	0.023953535	0.00038398820
0.14855246	0.022915381	0.00037638488
0.14868394	0.023141362	0.00037574883
0.14881543	0.023830242	0.00038242751
0.14894692	0.024243148	0.00038526674
0.14907841	0.023161955	0.00037624527
0.14920990	0.024002735	0.00038138284
0.14934139	0.023904217	0.00038157611
0.14947288	0.024052002	0.00038428289
0.14960436	0.023541187	0.00037903249
0.14973585	0.024230750	0.00038403153
0.14986734	0.023758604	0.00038092981
0.14999883	0.023404724	0.00037701611
0.15013032	0.023479165	0.00038005304
0.15026181	0.023720541	0.00038096839
0.15039330	0.023164276	0.00037647090
0.15052479	0.023029272	0.00037579809
0.15065627	0.024022997	0.00038063444
0.15078776	0.023114482	0.00037646756
0.15091925	0.022803134	0.00037429057
0.15105074	0.023366957	0.00037618629
0.15118223	0.024171617	0.00038252198
0.15131372	0.023092622	0.00037559965
0.15144521	0.023926475	0.00038040690
0.15157670	0.023646062	0.00037789131
0.15170818	0.023378210	0.00037482420
0.15183967	0.023697313	0.00037750702
0.15197116	0.023705597	0.00037860238
0.15210265	0.023137219	0.00037499028
0.15223414	0.023576297	0.00037631170
0.15236563	0.024049721	0.00037821650
0.15249712	0.022767644	0.00037153904
0.15262860	0.023981500	0.00037867471
0.15276009	0.023501636	0.00037668750
0.15289158	0.023999756	0.00037976077
0.15302307	0.023760059	0.00037621230
0.15315456	0.023463737	0.00037548448
0.15328605	0.023131163	0.00037400689
0.15341754	0.022990751	0.00037321026
0.15354903	0.023015024	0.00037209642
0.15368051	0.023979712	0.00037784694
0.15381200	0.023401367	0.00037404863
0.15394349	0.023580283	0.00037703770
0.15407498	0.023653067	0.00037589539
0.15420647	0.023546549	0.00037355677
0.15433796	0.024076580	0.00037711515
0.15446945	0.024311599	0.00037835459
0.15460094	0.023563826	0.00037512217
0.15473242	0.023810631	0.00037494746
0.15486391	0.024157747	0.00037736675
0.15499540	0.023464646	0.00037287761
0.15512689	0.023831120	0.00037602534
0.15525838	0.022846507	0.00036946160
0.15538987	0.023262227	0.00037191380
0.15552136	0.023179291	0.00037034736
0.15565284	0.023627906	0.00037279553
0.15578433	0.023608627	0.00037291955
0.15591582	0.023835162	0.00037521154
0.15604731	0.023755102	0.00037449891
0.15617880	0.023500138	0.00037223523
0.15631029	0.023747573	0.00037521313
0.15644178	0.023982920	0.00037488676
0.15657327	0.023757930	0.00037521655
0.15670475	0.023685859	0.00037367053
0.15683624	0.023176980	0.00036920031
0.15696773	0.023489475	0.00037215237
0.15709922	0.023606227	0.00037154663
0.15723071	0.023510530	0.00037275890
0.15736220	0.023795992	0.00037200136
0.15749369	0.023578777	0.00037219039
0.15762518	0.023539839	0.00037028494
0.15775666	0.023611078	0.00037072243
0.15788815	0.023883918	0.00037454064
0.15801964	0.024139960	0.00037403501
0.15815113	0.023947792	0.00037374526
0.15828262	0.023015054	0.00036729399
0.15841411	0.022897844	0.00036704927
0.15854560	0.024108530	0.00037532090
0.15867708	0.023477138	0.00036844092
0.15880857	0.023814734	0.00037280076
0.15894006	0.023530732	0.00036980637
0.15907155	0.024121202	0.00037386417
0.15920304	0.023554188	0.00037072627
0.15933453	0.023361787	0.00036844529
0.15946602	0.023186922	0.00036688227
0.15959751	0.023397709	0.00036856367
0.15972899	0.023312863	0.00036833036
0.15986048	0.023522640	0.00037099435
0.15999197	0.023320209	0.00036789898
0.16012346	0.023583416	0.00037110928
0.16025495	0.023969222	0.00037107360
0.16038644	0.023556685	0.00036828181
0.16051793	0.023681756	0.00037180753
0.16064942	0.023664655	0.00036716250
0.16078090	0.023575561	0.00036965609
0.16091239	0.023626647	0.00036941906
0.16104388	0.024074900	0.00037003470
0.16117537	0.022851456	0.00036470850
0.16130686	0.023885344	0.00036827525
0.16143835	0.023334055	0.00036709557
0.16156984	0.023910806	0.00037145020
0.16170133	0.023832994	0.00036673077
0.16183281	0.023923300	0.00036984103
0.16196430	0.023276910	0.00036498490
0.16209579	0.023454092	0.00036533309
0.16222728	0.023366232	0.00036729211
0.16235877	0.023667580	0.00036695234
0.16249026	0.024156909	0.00037115854
0.16262175	0.023721430	0.00036750678
0.16275323	0.023541877	0.00036632874
0.16288472	0.023424363	0.00036674254
0.16301621	0.023182914	0.00036295518
0.16314770	0.023688386	0.00036744482
0.16327919	0.024407890	0.00037040165
0.16341068	0.023857512	0.00036732993
0.16354217	0.022801508	0.00036136154
0.16367366	0.023675219	0.00036605093
0.16380514	0.024144798	0.00037079503
0.16393663	0.023679692	0.00036700732
0.16406812	0.023424262	0.00036337827
0.16419961	0.023590014	0.00036582989
0.16433110	0.023799787	0.00036641786
0.16446259	0.024462867	0.00037178338
0.16459408	0.023791056	0.00036749851
0.16472557	0.023515014	0.00036300392
0.16485705	0.023051391	0.00036227884
0.16498854	0.023591147	0.00036480304
0.16512003	0.023425641	0.00036447200
0.16525152	0.023772105	0.00036681756
0.16538301	0.023111273	0.00035940598
0.16551450	0.022812303	0.00036062741
0.16564599	0.023821999	0.00036606613
0.16577747	0.023573566	0.00036454810
0.16590896	0.022949010	0.00036102096
0.16604045	0.022927649	0.00035886764
0.16617194	0.023566111	0.00036480670
0.16630343	0.023104772	0.00036016084
0.16643492	0.023173693	0.00036063933
0.16656641	0.023092144	0.00036148634
0.16669790	0.024271048	0.00036557957
0.16682938	0.023924749	0.00036642459
0.16696087	0.023416972	0.00036268274
0.16709236	0.023747874	0.00036305273
0.16722385	0.023596436	0.00036412552
0.16735534	0.024437692	0.00036742118
0.16748683	0.024020719	0.00036579583
0.16761832	0.023824680	0.00036416408
0.16774981	0.023707737	0.00036281767
0.16788129	0.024069971	0.00036665559
0.16801278	0.023580933	0.00036160051
0.16814427	0.023250869	0.00036083653
0.16827576	0.023663672	0.00036345663
0.16840725	0.023702806	0.00036181080
0.16853874	0.023326779	0.00036084126
0.16867023	0.023813590	0.00036092478
0.16880171	0.023184777	0.00036025341
0.16893320	0.023553565	0.00036132032
0.16906469	0.023681048	0.00036087702
0.16919618	0.023095471	0.00035973621
0.16932767	0.023591505	0.00035902493
0.16945916	0.023010685	0.00035861454
0.16959065	0.023366546	0.00036073653
0.16972214	0.023121033	0.00035683114
0.16985362	0.023051817	0.00035846950
0.16998511	0.023608685	0.00035948410
0.17011660	0.023334432	0.00035957211
0.17024809	0.023388387	0.00035975409
0.17037958	0.023346872	0.00035856130
0.17051107	0.023263774	0.00035931948
0.17064256	0.022867708	0.00035555744
0.17077405	0.022939889	0.00035606886
0.17090553	0.023442397	0.00035939236
0.17103702	0.023869721	0.00036088320
0.17116851	0.023239727	0.00035691720
0.17130000	0.023035187	0.00035517383
0.17143149	0.023370549	0.00035899245
0.17156298	0.023652406	0.00036061319
0.17169447	0.023682903	0.00035899853
0.17182595	0.023869365	0.00036149338
0.17195744	0.023371873	0.00035910569
0.17208893	0.023049766	0.00035472885
0.17222042	0.023370370	0.00035738853
0.17235191	0.023611092	0.00035809848
0.17248340	0.023076141	0.00035550056
0.17261489	0.022866753	0.00035386613
0.17274638	0.023349717	0.00035558794
0.17287786	0.023370174	0.00035874946
0.17300935	0.023474676	0.00035696222
0.17314084	0.023439438	0.00035823737
0.17327233	0.022953423	0.00035378147
0.17340382	0.023284915	0.00035625772
0.17353531	0.023977407	0.00036076933
0.17366680	0.023443476	0.00035562671
0.17379829	0.023570653	0.00035636408
0.17392977	0.023368128	0.00035675489
0.17406126	0.024042930	0.00035986733
0.17419275	0.023093420	0.00035446578
0.17432424	0.022946790	0.00035317468
0.17445573	0.023608232	0.00035573179
0.17458722	0.023755221	0.00035893670
0.17471871	0.023584110	0.00035653096
0.17485019	0.023424026	0.00035573674
0.17498168	0.023143961	0.00035489789
0.17511317	0.023987352	0.00035974215
0.17524466	0.023212971	0.00035676128
0.17537615	0.023290660	0.00035409969
0.17550764	0.023225374	0.00035455197
0.17563913	0.023565691	0.00035545133
0.17577062	0.023259137	0.00035306483
0.17590210	0.023251222	0.00035469277
0.17603359	0.023913804	0.00035636285
0.17616508	0.023058215	0.00035354232
0.17629657	0.023457301	0.00035598548
0.17642806	0.023892079	0.00035531247
0.17655955	0.023588930	0.00035629711
0.17669104	0.023518481	0.00035389405
0.17682253	0.023266493	0.00035238646
0.17695401	0.023839562	0.00035733358
0.17708550	0.024226861	0.00035784027
0.17721699	0.023529233	0.00035314163
0.17734848	0.023421677	0.00035297104
0.17747997	0.023432814	0.00035420802
0.17761146	0.023560071	0.00035532727
0.17774295	0.023269344	0.00035049402
0.17787443	0.023580124	0.00035513595
0.17800592	0.023140912	0.00035092468
0.17813741	0.023336429	0.00035256346
0.17826890	0.023521066	0.00035390313
0.17840039	0.023139803	0.00034937793
0.17853188	0.023813831	0.00035561219
0.17866337	0.023306875	0.00035184917
0.17879486	0.023165724	0.00035008101
0.17892634	0.024288776	0.00035750124
0.17905783	0.023242147	0.00035076921
0.17918932	0.023637364	0.00035462335
0.17932081	0.023292745	0.00035100568
0.17945230	0.023550647	0.00035344756
0.17958379	0.022995300	0.00035052222
0.17971528	0.023492160	0.00035127454
0.17984677	0.023977325	0.00035640793
0.17997825	0.023536661	0.00035134578
0.18010974	0.023608063	0.00035131038
0.18024123	0.023346325	0.00035020028
0.18037272	0.023502089	0.00035026794
0.18050421	0.023586609	0.00035978808
0.18063570	0.023456242	0.00036188123
0.18076719	0.023127861	0.00035989482
0.18089867	0.022631036	0.00036147117
0.18103016	0.023602946	0.00036793371
0.18116165	0.024088055	0.00037408497
0.18129314	0.023204477	0.00036869486
0.18142463	0.023172092	0.00036983699
0.18155612	0.022891746	0.00037019942
0.18168761	0.023235660	0.00037141554
0.18181910	0.023584860	0.00037745377
0.18195058	0.023093473	0.00037435522
0.18208207	0.023477836	0.00037557303
0.18221356	0.023238507	0.00037803714
0.18234505	0.022869198	0.00037561989
0.18247654	0.023634415	0.00038127462
0.18260803	0.023372052	0.00038180112
0.18273952	0.024156132	0.00038636377
0.18287101	0.023562168	0.00038583625
0.18300249	0.022884654	0.00038138346
0.18313398	0.023753327	0.00038601477
0.18326547	0.023483108	0.00038644651
0.18339696	0.023216589	0.00038340196
0.18352845	0.023610488	0.00038852063
0.18365994	0.023264562	0.00038812524
0.18379143	0.023090800	0.00038693830
0.18392292	0.022966127	0.00038897228
0.18405440	0.023612792	0.00039120020
0.18418589	0.023912637	0.00039504727
0.18431738	0.023164335	0.00039158662
0.18444887	0.023045490	0.00039000005
0.18458036	0.023419423	0.00039372320
0.18471185	0.023276627	0.00039291143
0.18484334	0.023838182	0.00039751092
0.18497482	0.022955401	0.00039470780
0.18510631	0.024052227	0.00039882158
0.18523780	0.023552665	0.00039975290
0.18536929	0.023751768	0.00039380693
0.18550078	0.023172046	0.00038447532
0.18563227	0.023422375	0.00038542649
0.18576376	0.023517981	0.00037881494
0.18589525	0.023106774	0.00037977220
0.18602673	0.023129928	0.00037727633
0.18615822	0.023358771	0.00037771935
0.18628971	0.023241302	0.00037525595
0.18642120	0.023525116	0.00037517885
0.18655269	0.023371874	0.00037448148
0.18668418	0.023246030	0.00037088926
0.18681567	0.023739674	0.00037494627
0.18694716	0.023160699	0.00037021038
0.18707864	0.023828493	0.00037145610
0.18721013	0.023700779	0.00037145756
0.18734162	0.023132867	0.00036817755
0.18747311	0.023645102	0.00036808287
0.18760460	0.023153792	0.00036654649
0.18773609	0.023065275	0.00036257998
0.18786758	0.023400128	0.00036642862
0.18799906	0.022949700	0.00036292608
0.18813055	0.023798934	0.00036407242
0.18826204	0.023512881	0.00036415623
0.18839353	0.022997000	0.00035698827
0.18852502	0.023210173	0.00036170353
0.18865651	0.023800341	0.00036536166
0.18878800	0.023679298	0.00035964024
0.18891949	0.023387808	0.00035875114
0.18905097	0.023477642	0.00035914148
0.18918246	0.023120857	0.00035645503
0.18931395	0.023319268	0.00035839405
0.18944544	0.023097225	0.00035351697
0.18957693	0.023036105	0.00035494269
0.18970842	0.023389154	0.00035440689
0.18983991	0.022944083	0.00035328844
0.18997140	0.023994218	0.00035958215
0.19010288	0.023139402	0.00035062814
0.19023437	0.023448307	0.00035506516
0.19036586	0.023832193	0.00035597261
0.19049735	0.023758884	0.00035449313
0.19062884	0.023758992	0.00035532395
0.19076033	0.023675015	0.00035219430
0.19089182	0.023385864	0.00035302126
0.19102330	0.023412800	0.00035163148
0.19115479	0.023242548	0.00035051949
0.19128628	0.023581169	0.00035237543
0.19141777	0.024122305	0.00035392967
0.19154926	0.023600258	0.00035185902
0.19168075	0.023207855	0.00034898399
0.19181224	0.023288102	0.00035086016
0.19194373	0.022905687	0.00034772962
0.19207521	0.023901985	0.00035195858
0.19220670	0.023988576	0.00035228749
0.19233819	0.022792325	0.00034614322
0.19246968	0.023778975	0.00035286033
0.19260117	0.022995047	0.00034718527
0.19273266	0.022896128	0.00034604095
0.19286415	0.022385447	0.00034218982
0.19299564	0.022996846	0.00034760740
0.19312712	0.023685800	0.00034940368
0.19325861	0.023364918	0.00034932753
0.19339010	0.022672564	0.00034340911
0.19352159	0.023754477	0.00035058536
0.19365308	0.023270251	0.00034863194
0.19378457	0.022767946	0.00034400500
0.19391606	0.023132928	0.00034672686
0.19404754	0.023477741	0.00034833185
0.19417903	0.023489315	0.00034719007
0.19431052	0.023315592	0.00034879928
0.19444201	0.023183413	0.00034660576
0.19457350	0.023561529	0.00034810342
0.19470499	0.023130596	0.00034452509
0.19483648	0.023531632	0.00034741469
0.19496797	0.022852307	0.00034415751
0.19509945	0.023883700	0.00034921118
0.19523094	0.023313206	0.00034534477
0.19536243	0.023653287	0.00034660768
0.19549392	0.023615254	0.00034647537
0.19562541	0.023594940	0.00034768111
0.19575690	0.023449663	0.00034557771
0.19588839	0.023187973	0.00034438313
0.19601988	0.023286981	0.00034442115
0.19615136	0.023185840	0.00034291913
0.19628285	0.023463719	0.00034651726
0.19641434	0.023808040	0.00034809634
0.19654583	0.023157556	0.00034396908
0.19667732	0.023469048	0.00034548150
0.19680881	0.024135948	0.00034902634
0.19694030	0.023840570	0.00034733769
0.19707178	0.023480687	0.00034547491
0.19720327	0.023197953	0.00034255124
0.19733476	0.023078299	0.00034173323
0.19746625	0.023166977	0.00034284652
0.19759774	0.023220715	0.00034324923
0.19772923	0.023417574	0.00034383036
0.19786072	0.023487712	0.00034338809
0.19799221	0.023632721	0.00034605343
0.19812369	0.023820699	0.00034489938
0.19825518	0.022354171	0.00033825196
0.19838667	0.023583392	0.00034379469
0.19851816	0.022929754	0.00034032754
0.19864965	0.022863844	0.00033984971
0.19878114	0.023381925	0.00034160548
0.19891263	0.023764008	0.00034607733
0.19904412	0.023638006	0.00034254182
0.19917560	0.023909831	0.00034671219
0.19930709	0.023197221	0.00034094519
0.19943858	0.022864184	0.00033825330
0.19957007	0.023476427	0.00034470773
0.19970156	0.023030588	0.00033970606
0.19983305	0.023916246	0.00034480412
0.19996454	0.023658590	0.00034325756
0.20009602	0.023684075	0.00034350026
0.20022751	0.023385597	0.00034223694
0.20035900	0.023300731	0.00034170711
0.20049049	0.023355561	0.00034080852
0.20062198	0.023682457	0.00034260903
0.20075347	0.023292582	0.00034034787
0.20088496	0.023181690	0.00034027883
0.20101645	0.023069044	0.00033859816
0.20114793	0.022611609	0.00033446841
0.20127942	0.023720773	0.00034306437
0.20141091	0.023235371	0.00033924873
0.20154240	0.022742633	0.00033804896
0.20167389	0.023392725	0.00034121702
0.20180538	0.023308765	0.00033870519
0.20193687	0.024028334	0.00034396759
0.20206836	0.022861699	0.00033694596
0.20219984	0.023120441	0.00033961446
0.20233133	0.023349114	0.00034072507
0.20246282	0.023770055	0.00034039018
0.20259431	0.023602383	0.00034184428
0.20272580	0.023837114	0.00034151991
0.20285729	0.023123228	0.00033658480
0.20298878	0.023583213	0.00034133923
0.20312027	0.023202697	0.00033535878
0.20325175	0.023362290	0.00033898543
0.20338324	0.023519311	0.00033891557
0.20351473	0.023417124	0.00033771257
0.20364622	0.023127040	0.00033731112
0.20377771	0.023099724	0.00033511547
0.20390920	0.023579721	0.00033986582
0.20404069	0.023113621	0.00033642762
0.20417217	0.023071421	0.00033713548
0.20430366	0.023026128	0.00033683114
0.20443515	0.023610570	0.00033705444
0.20456664	0.023840355	0.00034070560
0.20469813	0.022778803	0.00033509836
0.20482962	0.023389191	0.00033727410
0.20496111	0.023011174	0.00033583004
0.20509260	0.022759373	0.00033301018
0.20522408	0.023248215	0.00033617129
0.20535557	0.023379728	0.00033847687
0.20548706	0.023330912	0.00033662206
0.20561855	0.023319625	0.00033724873
0.20575004	0.023494069	0.00033675541
0.20588153	0.023783729	0.00033878146
0.20601302	0.024218698	0.00034195746
0.20614451	0.023035077	0.00033265842
0.20627599	0.022884206	0.00033456317
0.20640748	0.023888889	0.00033847621
0.20653897	0.023085614	0.00033451977
0.20667046	0.023535043	0.00033724832
0.20680195	0.022964850	0.00033294885
0.20693344	0.023834288	0.00033978202
0.20706493	0.023079810	0.00033424021
0.20719641	0.022698571	0.00033279492
0.20732790	0.022781506	0.00033419839
0.20745939	0.023225607	0.00033334442
0.20759088	0.023474903	0.00033674451
0.20772237	0.023134825	0.00033306552
0.20785386	0.023207335	0.00033392708
0.20798535	0.023270830	0.00033714082
0.20811684	0.023631749	0.00033538533
0.20824832	0.023378945	0.00033530499
0.20837981	0.023573395	0.00033585886
0.20851130	0.023369802	0.00033509955
0.20864279	0.023232781	0.00033545303
0.20877428	0.023736244	0.00033609349
0.20890577	0.023446703	0.00033457551
0.20903726	0.023710920	0.00033715750
0.20916875	0.023055010	0.00033293208
0.20930023	0.023240339	0.00033416252
0.20943172	0.022578411	0.00033000673
0.20956321	0.023298149	0.00033350356
0.20969470	0.022902567	0.00033138878
0.20982619	0.023036248	0.00033219252
0.20995768	0.022551903	0.00032943586
0.21008917	0.022940901	0.00033054082
0.21022065	0.022839820	0.00033083362
0.21035214	0.023325499	0.00033455321
0.21048363	0.023745058	0.00033418120
0.21061512	0.024055728	0.00033854740
0.21074661	0.023072806	0.00033018612
0.21087810	0.023271023	0.00033158487
0.21100959	0.023691662	0.00033752213
0.21114108	0.023377230	0.00033093644
0.21127256	0.022943091	0.00033173931
0.21140405	0.022951725	0.00032956712
0.21153554	0.023938230	0.00033612218
0.21166703	0.023557052	0.00033434727
0.21179852	0.022874940	0.00032997803
0.21193001	0.022710528	0.00032980727
0.21206150	0.023292625	0.00033068871
0.21219299	0.023954247	0.00033485504
0.21232447	0.023630597	0.00033512753
0.21245596	0.022361173	0.00032645247
0.21258745	0.023346082	0.00033276952
0.21271894	0.022724671	0.00032886293
0.21285043	0.022885237	0.00032952109
0.21298192	0.023319489	0.00033250993
0.21311341	0.023213614	0.00032984571
0.21324489	0.023830361	0.00033453055
0.21337638	0.023636563	0.00033235290
0.21350787	0.023234005	0.00033188706
0.21363936	0.023570147	0.00033417961
0.21377085	0.023052207	0.00032912085
0.21390234	0.023077161	0.00033007639
0.21403383	0.023916295	0.00033481749
0.21416532	0.023234877	0.00033106717
0.21429680	0.023054147	0.00032961246
0.21442829	0.023321942	0.00033033522
0.21455978	0.023154448	0.00032900976
0.21469127	0.023530347	0.00033016841
0.21482276	0.022861839	0.00032738835
0.21495425	0.023170367	0.00032895289
0.21508574	0.023888406	0.00033333637
0.21521723	0.023597595	0.00033143220
0.21534871	0.023256202	0.00033076186
0.21548020	0.022952065	0.00032624365
0.21561169	0.023317833	0.00033042555
0.21574318	0.023086602	0.00033028564
0.21587467	0.023103551	0.00032791918
0.21600616	0.023079883	0.00032888405
0.21613765	0.022901714	0.00032592815
0.21626913	0.023170281	0.00032911018
0.21640062	0.023424500	0.00033003298
0.21653211	0.023474026	0.00033028522
0.21666360	0.023925819	0.00033156732
0.21679509	0.023048602	0.00032630308
0.21692658	0.023625520	0.00033067974
0.21705807	0.023056207	0.00032675302
0.21718956	0.023296431	0.00032696896
0.21732104	0.023898944	0.00033228190
0.21745253	0.023083769	0.00032665460
0.21758402	0.023724580	0.00033116328
0.21771551	0.023373322	0.00032785105
0.21784700	0.023299221	0.00032708584
0.21797849	0.023032042	0.00032629410
0.21810998	0.023046688	0.00032595977
0.21824147	0.023604318	0.00032969448
0.21837295	0.022822542	0.00032641679
0.21850444	0.023242876	0.00032573336
0.21863593	0.023282401	0.00032829563
0.21876742	0.023781593	0.00032903116
0.21889891	0.023198656	0.00032711054
0.21903040	0.023524463	0.00032862979
0.21916189	0.023299044	0.00032573706
0.21929337	0.023346516	0.00032722862
0.21942486	0.023005645	0.00032493724
0.21955635	0.022857709	0.00032583704
0.21968784	0.022877117	0.00032482551
0.21981933	0.023451917	0.00032536420
0.21995082	0.023553774	0.00032810676
0.22008231	0.023078909	0.00032473710
0.22021380	0.023192156	0.00032715170
0.22034528	0.023250789	0.00032756317
0.22047677	0.023117141	0.00032322915
0.22060826	0.023478583	0.00032723567
0.22073975	0.023124426	0.00032519635
0.22087124	0.023338123	0.00032671949
0.22100273	0.023024231	0.00032438031
0.22113422	0.023424018	0.00032520872
0.22126571	0.023229857	0.00032539383
0.22139719	0.023327884	0.00032490743
0.22152868	0.023640932	0.00032709617
0.22166017	0.022896732	0.00032440004
0.22179166	0.022937673	0.00032155197
0.22192315	0.023102544	0.00032504246
0.22205464	0.023256655	0.00032599446
0.22218613	0.022912039	0.00032302511
0.22231761	0.022861544	0.00032186387
0.22244910	0.023110028	0.00032425319
0.22258059	0.023690317	0.00032703525
0.22271208	0.023064095	0.00032375384
0.22284357	0.022882692	0.00032191031
0.22297506	0.023286322	0.00032545977
0.22310655	0.023005470	0.00032237680
0.22323804	0.023698237	0.00032755696
0.22336952	0.023311610	0.00032532678
0.22350101	0.023012372	0.00032208399
0.22363250	0.022863629	0.00032230451
0.22376399	0.023545551	0.00032489238
0.22389548	0.023321115	0.00032546439
0.22402697	0.023185469	0.00032481965
0.22415846	0.023360528	0.00032434307
0.22428995	0.023284681	0.00032299084
0.22442143	0.022965276	0.00031999383
0.22455292	0.023364169	0.00032378909
0.22468441	0.022566126	0.00032002319
0.22481590	0.022775075	0.00032053762
0.22494739	0.022739158	0.00031982075
0.22507888	0.023405072	0.00032405363
0.22521037	0.023363849	0.00032360719
0.22534186	0.023849005	0.00032752901
0.22547334	0.023230470	0.00032258372
0.22560483	0.023282193	0.00032138783
0.22573632	0.022925979	0.00032093059
0.22586781	0.023240916	0.00032337259
0.22599930	0.023325887	0.00032387589
0.22613079	0.023178183	0.00032141576
0.22626228	0.023302323	0.00032292748
0.22639376	0.023154893	0.00032185734
0.22652525	0.023279991	0.00032211957
0.22665674	0.023094646	0.00032234734
0.22678823	0.023035680	0.00032022625
0.22691972	0.023558791	0.00032308456
0.22705121	0.023102761	0.00032081959
0.22718270	0.023194120	0.00032240969
0.22731419	0.022898864	0.00032108953
0.22744567	0.022840170	0.00031938090
0.22757716	0.023171523	0.00031959298
0.22770865	0.022747690	0.00031908755
0.22784014	0.023371661	0.00032137330
0.22797163	0.023004024	0.00032036505
0.22810312	0.023038700	0.00031779496
0.22823461	0.022813404	0.00031848060
0.22836610	0.022887539	0.00032020571
0.22849758	0.023255136	0.00032006371
0.22862907	0.023591645	0.00032449505
0.22876056	0.022979054	0.00031825268
0.22889205	0.023378932	0.00032109486
0.22902354	0.023807428	0.00032430875
0.22915503	0.023367591	0.00031945739
0.22928652	0.022983829	0.00032007767
0.22941800	0.023057901	0.00031822702
0.22954949	0.023011517	0.00031910810
0.22968098	0.023316650	0.00032029918
0.22981247	0.023344472	0.00031991958
0.22994396	0.023238141	0.00032063307
0.23007545	0.023353506	0.00032421312
0.23020694	0.022659500	0.00032297103
0.23033843	0.023133234	0.00033061218
0.23046991	0.022992817	0.00032918428
0.23060140	0.023035897	0.00033189795
0.23073289	0.023268897	0.00033317674
0.23086438	0.023518804	0.00033571113
0.23099587	0.024282218	0.00034379840
0.23112736	0.023074587	0.00033569858
0.23125885	0.023532469	0.00034114812
0.23139034	0.023284347	0.00033854850
0.23152182	0.023340212	0.00033984950
0.23165331	0.022936240	0.00034125875
0.23178480	0.022903180	0.00034070586
0.23191629	0.023335284	0.00034537625
0.23204778	0.023470554	0.00034508846
0.23217927	0.023217741	0.00034370672
0.23231076	0.023362587	0.00034695700
0.23244224	0.023480890	0.00034787364
0.23257373	0.022957565	0.00034557642
0.23270522	0.022938123	0.00034605400
0.23283671	0.022753588	0.00034321099
0.23296820	0.023019731	0.00034804279
0.23309969	0.023401825	0.00034817562
0.23323118	0.022758315	0.00034443804
0.23336267	0.022356222	0.00034353355
0.23349415	0.023409542	0.00034696804
0.23362564	0.023420003	0.00034876802
0.23375713	0.023206982	0.00034797768
0.23388862	0.023112016	0.00034689127
0.23402011	0.023051721	0.00034835200
0.23415160	0.023310929	0.00034860986
0.23428309	0.023216699	0.00035023671
0.23441458	0.023383562	0.00034904174
0.23454606	0.022732682	0.00034671842
0.23467755	0.022595415	0.00034616730
0.23480904	0.023598260	0.00035158807
0.23494053	0.023126052	0.00035006861
0.23507202	0.022737483	0.00034805595
0.23520351	0.023497583	0.00035206053
0.23533500	0.023057652	0.00034938365
0.23546648	0.023532446	0.00035250433
0.23559797	0.023614538	0.00035438392
0.23572946	0.023729925	0.00035356512
0.23586095	0.023168154	0.00035007975
0.23599244	0.022653487	0.00034839477
0.23612393	0.023023321	0.00035047069
0.23625542	0.023037202	0.00035235565
0.23638691	0.023337501	0.00035409453
0.23651839	0.022891574	0.00035015768
0.23664988	0.023826010	0.00035720265
0.23678137	0.023074221	0.00035257731
0.23691286	0.023155550	0.00035340287
0.23704435	0.023574173	0.00035520576
0.23717584	0.022314189	0.00034735618
0.23730733	0.023575356	0.00035699582
0.23743882	0.023385739	0.00035493420
0.23757030	0.023488630	0.00035496998
0.23770179	0.023045541	0.00035407104
0.23783328	0.023247605	0.00035372259
0.23796477	0.023436340	0.00035605719
0.23809626	0.023356194	0.00035420767
0.23822775	0.023197963	0.00035454608
0.23835924	0.023141817	0.00035707254
0.23849072	0.022958740	0.00035153090
0.23862221	0.022294780	0.00035029581
0.23875370	0.023129912	0.00035412862
0.23888519	0.022479088	0.00035183310
0.23901668	0.023191925	0.00035689496
0.23914817	0.022937024	0.00035136682
0.23927966	0.022241658	0.00035143189
0.23941115	0.023330730	0.00035712505
0.23954263	0.022802471	0.00035446991
0.23967412	0.023160150	0.00035758607
0.23980561	0.022773593	0.00035289462
0.23993710	0.022390972	0.00035256272
0.24006859	0.023154536	0.00035576312
0.24020008	0.023104039	0.00035663522
0.24033157	0.023063243	0.00035553663
0.24046306	0.022398330	0.00035200103
0.24059454	0.022911525	0.00035722647
0.24072603	0.023323348	0.00035949724
0.24085752	0.022743012	0.00035436184
0.24098901	0.022663808	0.00035688264
0.24112050	0.022787980	0.00035206610
0.24125199	0.022806155	0.00035511889
0.24138348	0.022878991	0.00035784915
0.24151496	0.023383752	0.00035856448
0.24164645	0.022956275	0.00035710188
0.24177794	0.022635533	0.00035365085
0.24190943	0.022949687	0.00035738409
0.24204092	0.022660232	0.00035595993
0.24217241	0.023042342	0.00035823515
0.24230390	0.022799368	0.00035702257
0.24243539	0.023487415	0.00035983040
0.24256687	0.023507635	0.00036154680
0.24269836	0.023290653	0.00036004592
0.24282985	0.023502759	0.00036099149
0.24296134	0.023871913	0.00036447660
0.24309283	0.023852863	0.00036252869
0.24322432	0.023398557	0.00036136978
0.24335581	0.023937928	0.00036636425
0.24348730	0.023480079	0.00036078698
0.24361878	0.022978274	0.00035856712
0.24375027	0.023140404	0.00035914463
0.24388176	0.022915065	0.00035788759
0.24401325	0.022796810	0.00035962047
0.24414474	0.023042205	0.00035947546
0.24427623	0.023260614	0.00036129660
0.24440772	0.023410518	0.00036130544
0.24453920	0.023339060	0.00036222782
0.24467069	0.023872313	0.00036711735
0.24480218	0.023087026	0.00036016524
0.24493367	0.023100411	0.00036078657
0.24506516	0.022648153	0.00035761292
0.24519665	0.023095011	0.00036100429
0.24532814	0.023257758	0.00036282207
0.24545963	0.022085095	0.00035412945
0.24559111	0.022269581	0.00035585179
0.24572260	0.022657052	0.00035877960
0.24585409	0.023470989	0.00036319784
0.24598558	0.022968926	0.00036154310
0.24611707	0.023492999	0.00036555850
0.24624856	0.022551365	0.00035747400
0.24638005	0.023454004	0.00036545941
0.24651154	0.022887225	0.00035972847
0.24664302	0.023507914	0.00036630078
0.24677451	0.023048506	0.00036018069
0.24690600	0.023279387	0.00036365569
0.24703749	0.022757898	0.00036169870
0.24716898	0.022993015	0.00036012307
0.24730047	0.023325694	0.00036443994
0.24743196	0.023312470	0.00036339846
0.24756345	0.023000326	0.00036135029
0.24769493	0.023684020	0.00036718438
0.24782642	0.022458304	0.00035816328
0.24795791	0.023280177	0.00036448415
0.24808940	0.022594486	0.00036079952
0.24822089	0.022974050	0.00036212129
0.24835238	0.023227598	0.00036474835
0.24848387	0.022622417	0.00035925754
0.24861535	0.022981581	0.00036378520
0.24874684	0.023689954	0.00036782010
0.24887833	0.022798638	0.00036096987
0.24900982	0.022716710	0.00036212915
0.24914131	0.022333734	0.00035887334
0.24927280	0.022853771	0.00036274523
0.24940429	0.023430788	0.00036552140
0.24953578	0.023166610	0.00036422901
0.24966726	0.022705013	0.00036378918
0.24979875	0.022726485	0.00035931543
0.24993024	0.023153638	0.00036577709
0.25006173	0.024201399	0.00037056156
0.25019322	0.023104878	0.00036529445
0.25032471	0.023700837	0.00037046466
0.25045620	0.023056332	0.00036331904
0.25058769	0.022715319	0.00036300600
0.25071917	0.023106022	0.00036460872
0.25085066	0.022881745	0.00036107597
0.25098215	0.022718204	0.00036312204
0.25111364	0.023387720	0.00036560838
0.25124513	0.023079781	0.00036631387
0.25137662	0.023271399	0.00036687050
0.25150811	0.023691316	0.00036816841
0.25163959	0.023778904	0.00036946292
0.25177108	0.022999874	0.00036202884
0.25190257	0.023118443	0.00036643681
0.25203406	0.023057202	0.00036589620
0.25216555	0.023270651	0.00036637822
0.25229704	0.023261268	0.00036815292
0.25242853	0.023154835	0.00036460180
0.25256002	0.024023591	0.00037181185
0.25269150	0.023569476	0.00036892382
0.25282299	0.023737503	0.00036928662
0.25295448	0.023451378	0.00037058509
0.25308597	0.023087702	0.00036504707
0.25321746	0.023606171	0.00037116767
0.25334895	0.022904229	0.00036517803
0.25348044	0.023758979	0.00036949853
0.25361193	0.022846478	0.00036489060
0.25374341	0.023535653	0.00036719355
0.25387490	0.023091541	0.00036593957
0.25400639	0.022301658	0.00036824535
0.25413788	0.022815829	0.00037434473
0.25426937	0.023447903	0.00038418659
0.25440086	0.022922254	0.00038284601
0.25453235	0.023237719	0.00038807678
0.25466383	0.023276259	0.00039050919
0.25479532	0.023132263	0.00039115556
0.25492681	0.022845127	0.00039281169
0.25505830	0.023240232	0.00039466666
0.25518979	0.022600316	0.00039309425
0.25532128	0.022795374	0.00039668335
0.25545277	0.022967487	0.00040034163
0.25558426	0.022414357	0.00039869144
0.25571574	0.022912278	0.00040207827
0.25584723	0.022970894	0.00040477178
0.25597872	0.023524611	0.00041088599
0.25611021	0.023030479	0.00040818628
0.25624170	0.022938741	0.00040888645
0.25637319	0.023527407	0.00041852452
0.25650468	0.022622758	0.00041037059
0.25663617	0.022646886	0.00041241682
0.25676765	0.023226699	0.00041768145
0.25689914	0.022470426	0.00041484970
0.25703063	0.024001058	0.00042900885
0.25716212	0.022612168	0.00041839485
0.25729361	0.023069916	0.00042520971
0.25742510	0.022771090	0.00042181527
0.25755659	0.022592405	0.00042547543
0.25768807	0.023333207	0.00043077141
0.25781956	0.023274487	0.00043146100
0.25795105	0.023498929	0.00043240213
0.25808254	0.023225351	0.00043916164
0.25821403	0.022919342	0.00043120924
0.25834552	0.023637583	0.00043935475
0.25847701	0.023669331	0.00043875311
0.25860850	0.022737638	0.00043508855
0.25873998	0.022566036	0.00043596705
0.25887147	0.022727325	0.00043635854
0.25900296	0.023017305	0.00043987666
0.25913445	0.023313898	0.00043982918
0.25926594	0.023384730	0.00044163497
0.25939743	0.022802920	0.00043944890
0.25952892	0.023636078	0.00044426744
0.25966041	0.023321866	0.00044695855
0.25979189	0.022806210	0.00044063824
0.25992338	0.023113952	0.00044528838
0.26005487	0.023900229	0.00045270948
0.26018636	0.023424440	0.00044857262
0.26031785	0.022772932	0.00044397570
0.26044934	0.023566331	0.00044954999
0.26058083	0.022672216	0.00044449746
0.26071231	0.023384718	0.00045357130
0.26084380	0.023111085	0.00044912925
0.26097529	0.023257002	0.00045249094
0.26110678	0.022581669	0.00044630758
0.26123827	0.023048681	0.00045267956
0.26136976	0.022622127	0.00044929665
0.26150125	0.022691817	0.00045088510
0.26163274	0.023488274	0.00045658762
0.26176422	0.024114957	0.00046072456
0.26189571	0.022958203	0.00045625378
0.26202720	0.023646185	0.00045964419
0.26215869	0.024179471	0.00046581817
0.26229018	0.022749976	0.00045500784
0.26242167	0.023670161	0.00046117871
0.26255316	0.022758440	0.00045393488
0.26268465	0.022952950	0.00046138575
0.26281613	0.023135175	0.00046080147
0.26294762	0.023303547	0.00046011038
0.26307911	0.023416294	0.00046379977
0.26321060	0.021778966	0.00045536742
0.26334209	0.022117721	0.00045876580
0.26347358	0.023142747	0.00046294619
0.26360507	0.023420745	0.00046584326
0.26373655	0.022567814	0.00045950736
0.26386804	0.023627371	0.00047045638
0.26399953	0.022408035	0.00046474137
0.26413102	0.023340187	0.00046671298
0.26426251	0.022793426	0.00046546901
0.26439400	0.023628025	0.00047015483
0.26452549	0.023737320	0.00047557522
0.26465698	0.023220682	0.00047217747
0.26478846	0.023338560	0.00046983729
0.26491995	0.023437530	0.00047820175
0.26505144	0.022754807	0.00046692510
0.26518293	0.022784495	0.00046992126
0.26531442	0.023145376	0.00047521452
0.26544591	0.023986005	0.00048132452
[truncated: 567 more rows]
