# Supplementary material for: Invariant surface glycoprotein 65 of Trypanosoma brucei is a complement C3 receptor
Source: Nat Commun. 2022 Aug 29;13:5085. doi: 10.1038/s41467-022-32728-9 (PMC9424271; doi:10.1038/s41467-022-32728-9)
Supplement: Supplementary file 4 — supplementary data 2 [file 41467_2022_32728_MOESM4_ESM.zip › b21-414646_00085.dat]

0.0026000000	39.486611	0.13601444
0.0027314887	28.775943	0.10665513
0.0028629774	22.116203	0.089405296
0.0029944661	17.147149	0.075552033
0.0031259548	12.328504	0.058869580
0.0032574435	10.876427	0.057234841
0.0033889322	8.7146427	0.048430379
0.0035204209	11.465217	0.048365682
0.0036519096	12.284548	0.046457449
0.0037833983	9.8973063	0.039314977
0.0039148870	8.1980960	0.034525415
0.0040463757	6.6431701	0.029899629
0.0041778644	5.4612907	0.025409599
0.0043093531	4.5328498	0.022728262
0.0044408418	3.7605789	0.019910345
0.0045723305	3.1120652	0.018112392
0.0047038192	2.9006702	0.016736152
0.0048353079	2.4724474	0.015000241
0.0049667966	2.2200427	0.014163114
0.0050982853	1.8768760	0.012336660
0.0052297740	1.7311941	0.012003094
0.0053612627	1.5172021	0.010851007
0.0054927514	1.3856699	0.010095035
0.0056242401	1.2624227	0.0096077458
0.0057557288	1.1648894	0.0089734402
0.0058872175	1.0761767	0.0085095199
0.0060187062	1.0009422	0.0081849454
0.0061501949	0.88825083	0.0073854405
0.0062816836	0.87643364	0.0075018542
0.0064131723	0.82470676	0.0071337038
0.0065446610	0.77283829	0.0068068367
0.0066761496	0.74527066	0.0066528765
0.0068076383	0.71309846	0.0063601094
0.0069391270	0.67711709	0.0062971972
0.0070706157	0.66868234	0.0061588523
0.0072021044	0.64752693	0.0059938215
0.0073335931	0.61533167	0.0058174550
0.0074650818	0.56431719	0.0054089014
0.0075965705	0.55838460	0.0054250462
0.0077280592	0.53312243	0.0052789575
0.0078595479	0.49752686	0.0049777581
0.0079910366	0.49656895	0.0050025947
0.0081225253	0.46005449	0.0046774185
0.0082540140	0.45818376	0.0046944466
0.0083855027	0.43276010	0.0045797924
0.0085169914	0.41395661	0.0043876848
0.0086484801	0.39072416	0.0042317799
0.0087799688	0.38086630	0.0041043629
0.0089114575	0.36832043	0.0040575343
0.0090429462	0.34886234	0.0039212870
0.0091744349	0.34371180	0.0038587651
0.0093059236	0.33270356	0.0037517656
0.0094374123	0.31194599	0.0036087847
0.0095689010	0.29644286	0.0034613135
0.0097003897	0.29041254	0.0034536232
0.0098318784	0.26983681	0.0032814335
0.0099633671	0.26919971	0.0032419585
0.010094856	0.25388947	0.0031387464
0.010226345	0.24023620	0.0029809101
0.010357833	0.24349992	0.0030785801
0.010489322	0.22780736	0.0028903605
0.010620811	0.21302355	0.0027747416
0.010752299	0.19885000	0.0026699091
0.010883788	0.19459468	0.0025865610
0.011015277	0.19138701	0.0026117121
0.011146765	0.18077921	0.0024596380
0.011278254	0.16600867	0.0023477172
0.011409743	0.16431813	0.0023118189
0.011541231	0.15271319	0.0021950977
0.011672720	0.14894502	0.0021732801
0.011804209	0.13991163	0.0020268533
0.011935698	0.13324722	0.0019730047
0.012067186	0.12635428	0.0019109521
0.012198675	0.12044406	0.0018049241
0.012330164	0.11778496	0.0017885253
0.012461652	0.10949964	0.0017042873
0.012593141	0.10834782	0.0016580822
0.012724630	0.10502693	0.0016326951
0.012856118	0.10005768	0.0015433713
0.012987607	0.096260713	0.0015310362
0.013119096	0.094409034	0.0014818492
0.013250585	0.090619568	0.0014383970
0.013382073	0.091344992	0.0014475511
0.013513562	0.085331242	0.0013779197
0.013645051	0.082089210	0.0013607991
0.013776539	0.079284510	0.0013297442
0.013908028	0.078244301	0.0012986694
0.014039517	0.077390076	0.0012853753
0.014171005	0.074407427	0.0012511186
0.014302494	0.074086216	0.0012510327
0.014433983	0.073196227	0.0012449088
0.014565472	0.072473373	0.0012132917
0.014696960	0.068059734	0.0011817245
0.014828449	0.066863763	0.0011541906
0.014959938	0.066100762	0.0011539870
0.015091426	0.063552152	0.0011337721
0.015222915	0.061541122	0.0010901010
0.015354404	0.063055820	0.0011069188
0.015485892	0.060837329	0.0010768027
0.015617381	0.060803654	0.0010806094
0.015748870	0.060731032	0.0010791483
0.015880359	0.062750237	0.0010793290
0.016011847	0.060415855	0.0010608893
0.016143336	0.055245844	0.0010041223
0.016274825	0.053173476	0.00098840868
0.016406313	0.054260094	0.00098964254
0.016537802	0.054080194	0.00098225537
0.016669291	0.051987684	0.00096118915
0.016800779	0.055656185	0.00098943894
0.016932268	0.055687381	0.00098562379
0.017063757	0.058912541	0.0010106121
0.017195246	0.059083829	0.0010039922
0.017326734	0.058203254	0.00099740119
0.017458223	0.058520586	0.00099241942
0.017589712	0.056312103	0.00096914507
0.017721200	0.056381645	0.00097424513
0.017852689	0.055615033	0.00094465523
0.017984178	0.055427384	0.00095716261
0.018115666	0.051779163	0.00091746995
0.018247155	0.052559429	0.00091950827
0.018378644	0.051688667	0.00091538297
0.018510133	0.049848336	0.00088935897
0.018641621	0.052918208	0.00091113397
0.018773110	0.049101611	0.00087755022
0.018904599	0.049982773	0.00088310747
0.019036087	0.048201249	0.00086383391
0.019167576	0.048604079	0.00085848907
0.019299065	0.048343069	0.00085304626
0.019430553	0.047870864	0.00085503827
0.019562042	0.047382043	0.00084149285
0.019693531	0.047135161	0.00083960658
0.019825019	0.045914193	0.00082114432
0.019956508	0.044998396	0.00080812620
0.020087997	0.045255272	0.00081719779
0.020219486	0.043754397	0.00079507271
0.020350974	0.043935983	0.00080193645
0.020482463	0.043634100	0.00078575311
0.020613952	0.044982368	0.00079547640
0.020745440	0.042185405	0.00077761586
0.020876929	0.041229106	0.00075958204
0.021008418	0.041495304	0.00076297596
0.021139906	0.040791469	0.00075271476
0.021271395	0.040640643	0.00074387070
0.021402884	0.039625871	0.00073950438
0.021534373	0.039431194	0.00073160545
0.021665861	0.039346719	0.00073087299
0.021797350	0.039415749	0.00072781220
0.021928839	0.038014324	0.00070694697
0.022060327	0.037409792	0.00071131943
0.022191816	0.038901383	0.00071496713
0.022323305	0.038169507	0.00071065398
0.022454793	0.038881914	0.00071106389
0.022586282	0.036466283	0.00068401556
0.022717771	0.036696600	0.00069247354
0.022849260	0.036638891	0.00068466275
0.022980748	0.036667499	0.00068597807
0.023112237	0.036976086	0.00068347992
0.023243726	0.036792364	0.00067788298
0.023375214	0.036997977	0.00068492665
0.023506703	0.036198594	0.00067197179
0.023638192	0.038192717	0.00068727105
0.023769680	0.036414250	0.00067226400
0.023901169	0.037734945	0.00067868694
0.024032658	0.037637824	0.00068000228
0.024164147	0.036364484	0.00066331217
0.024295635	0.037271461	0.00066630564
0.024427124	0.036818225	0.00066333356
0.024558613	0.036295700	0.00065430317
0.024690101	0.035914434	0.00065792893
0.024821590	0.035314310	0.00064612950
0.024953079	0.035165622	0.00064042733
0.025084567	0.036911288	0.00065625635
0.025216056	0.035830686	0.00064286242
0.025347545	0.035634686	0.00064586785
0.025479034	0.035019829	0.00063448882
0.025610522	0.035092738	0.00062761560
0.025742011	0.035983718	0.00063916963
0.025873500	0.035816408	0.00063431600
0.026004988	0.034925756	0.00062958066
0.026136477	0.036049517	0.00063538434
0.026267966	0.036747592	0.00063639408
0.026399454	0.036248470	0.00063345938
0.026530943	0.034747911	0.00061634446
0.026662432	0.034922050	0.00062070812
0.026793920	0.035165203	0.00061921227
0.026925409	0.034766820	0.00061372345
0.027056898	0.034392194	0.00061347386
0.027188387	0.034911872	0.00060941878
0.027319875	0.034719452	0.00061275998
0.027451364	0.034692190	0.00060789676
0.027582853	0.034027332	0.00059875722
0.027714341	0.034608487	0.00060456774
0.027845830	0.035306965	0.00060557932
0.027977319	0.034268910	0.00060223418
0.028108807	0.034189594	0.00059482197
0.028240296	0.034542336	0.00059572630
0.028371785	0.032390400	0.00058061031
0.028503274	0.033276285	0.00058354910
0.028634762	0.033974440	0.00058697587
0.028766251	0.032918169	0.00057948918
0.028897740	0.033662807	0.00057878799
0.029029228	0.033309511	0.00057966617
0.029160717	0.033404677	0.00058091308
0.029292206	0.033064286	0.00057446777
0.029423694	0.033067851	0.00057698712
0.029555183	0.033799716	0.00057260771
0.029686672	0.032972973	0.00057119294
0.029818161	0.032529068	0.00056729459
0.029949649	0.033065580	0.00056724532
0.030081138	0.032801713	0.00056472019
0.030212627	0.032794075	0.00055985082
0.030344115	0.032244530	0.00055563050
0.030475604	0.033056482	0.00056320218
0.030607093	0.032054590	0.00055292740
0.030738581	0.032799942	0.00055913281
0.030870070	0.031288820	0.00054369655
0.031001559	0.031259346	0.00054012333
0.031133048	0.032274534	0.00055153439
0.031264536	0.031472624	0.00054200917
0.031396025	0.032219559	0.00054898614
0.031527514	0.032260793	0.00054492441
0.031659002	0.033038098	0.00055035300
0.031790491	0.032781339	0.00055089345
0.031921980	0.031779681	0.00053879830
0.032053468	0.032860454	0.00054834226
0.032184957	0.031629990	0.00053355170
0.032316446	0.031249516	0.00052978820
0.032447935	0.031177631	0.00053226671
0.032579423	0.032524323	0.00053664053
0.032710912	0.031044357	0.00052819592
0.032842401	0.032614928	0.00053747386
0.032973889	0.032029793	0.00053080053
0.033105378	0.030178612	0.00051885252
0.033236867	0.031354033	0.00052329761
0.033368355	0.029356734	0.00051820940
0.033499844	0.030064079	0.00052185855
0.033631333	0.030456684	0.00052455004
0.033762822	0.030194321	0.00053116696
0.033894310	0.030456746	0.00052952680
0.034025799	0.030202393	0.00052855347
0.034157288	0.030790722	0.00053301885
0.034288776	0.031146078	0.00053560381
0.034420265	0.029586892	0.00053009799
0.034551754	0.030310858	0.00052974660
0.034683242	0.030308644	0.00053221829
0.034814731	0.029612072	0.00052144257
0.034946220	0.029121667	0.00052102024
0.035077708	0.029135773	0.00052529257
0.035209197	0.029231335	0.00052548602
0.035340686	0.030325205	0.00052914961
0.035472175	0.030225442	0.00053959466
0.035603663	0.028804323	0.00053098886
0.035735152	0.028638348	0.00053537352
0.035866641	0.029565330	0.00054284195
0.035998129	0.029375392	0.00053846316
0.036129618	0.029905254	0.00054530629
0.036261107	0.029489058	0.00053959269
0.036392595	0.029334363	0.00054862521
0.036524084	0.029005460	0.00054164832
0.036655573	0.028901499	0.00053747270
0.036787062	0.028930564	0.00054324074
0.036918550	0.029132503	0.00053990730
0.037050039	0.028864579	0.00054466933
0.037181528	0.028242546	0.00053538763
0.037313016	0.027926566	0.00053267465
0.037444505	0.028490595	0.00054179993
0.037575994	0.029253487	0.00054754186
0.037707482	0.030043512	0.00055779600
0.037838971	0.028631504	0.00054681638
0.037970460	0.029224479	0.00054742311
0.038101949	0.029621026	0.00055670591
0.038233437	0.029161671	0.00054505413
0.038364926	0.029729998	0.00054534412
0.038496415	0.029052748	0.00054061281
0.038627903	0.029445675	0.00053555276
0.038759392	0.029286812	0.00053935839
0.038890881	0.030359259	0.00054174722
0.039022369	0.029707596	0.00053770005
0.039153858	0.030050651	0.00053723177
0.039285347	0.029341448	0.00052837403
0.039416836	0.028952460	0.00052891189
0.039548324	0.029786314	0.00053146980
0.039679813	0.029065365	0.00052468554
0.039811302	0.030044929	0.00053415442
0.039942790	0.028362044	0.00051847648
0.040074279	0.028929805	0.00052587895
0.040205768	0.030388236	0.00053283137
0.040337256	0.030297001	0.00053020316
0.040468745	0.029613512	0.00052462408
0.040600234	0.028954854	0.00051806882
0.040731723	0.028470385	0.00051664996
0.040863211	0.029201797	0.00052282311
0.040994700	0.028540956	0.00051255702
0.041126189	0.029699335	0.00052363364
0.041257677	0.030018695	0.00052313791
0.041389166	0.029485788	0.00052012399
0.041520655	0.028413063	0.00051260204
0.041652143	0.029929164	0.00052162851
0.041783632	0.029310794	0.00051541423
0.041915121	0.029251733	0.00051433049
0.042046610	0.029751148	0.00052046152
0.042178098	0.029344131	0.00051577123
0.042309587	0.029868233	0.00051972605
0.042441076	0.029167119	0.00051197430
0.042572564	0.028910713	0.00051064744
0.042704053	0.028763739	0.00050646219
0.042835542	0.028707475	0.00050907596
0.042967030	0.030054835	0.00051838144
0.043098519	0.029960170	0.00051878013
0.043230008	0.029122069	0.00050907374
0.043361496	0.028493307	0.00050113070
0.043492985	0.028794345	0.00050847339
0.043624474	0.029078714	0.00050555845
0.043755963	0.029788291	0.00051459123
0.043887451	0.028342149	0.00049958021
0.044018940	0.029228517	0.00050516199
0.044150429	0.028656559	0.00050688153
0.044281917	0.028315768	0.00049808508
0.044413406	0.029081309	0.00050681556
0.044544895	0.029376836	0.00050517128
0.044676383	0.029204130	0.00050443980
0.044807872	0.028857274	0.00050270789
0.044939361	0.029921983	0.00050867237
0.045070850	0.029100737	0.00050241092
0.045202338	0.028795236	0.00049847695
0.045333827	0.029167575	0.00049721092
0.045465316	0.029136733	0.00050481859
0.045596804	0.029446901	0.00050252917
0.045728293	0.028793559	0.00049786110
0.045859782	0.029104876	0.00049894070
0.045991270	0.029292170	0.00049489496
0.046122759	0.029211094	0.00049984721
0.046254248	0.028571908	0.00050137814
0.046385737	0.028806602	0.00050596749
0.046517225	0.028781311	0.00050793382
0.046648714	0.029472371	0.00051450899
0.046780203	0.029157917	0.00051943299
0.046911691	0.029036853	0.00051745417
0.047043180	0.028703798	0.00051382485
0.047174669	0.029032248	0.00051798171
0.047306157	0.029082562	0.00051989196
0.047437646	0.029326823	0.00052383010
0.047569135	0.029470079	0.00052861356
0.047700624	0.028840965	0.00051808502
0.047832112	0.029217981	0.00052801967
0.047963601	0.028520515	0.00051666937
0.048095090	0.029506352	0.00053178948
0.048226578	0.029613790	0.00053353743
0.048358067	0.029615463	0.00052845888
0.048489556	0.029027340	0.00052681260
0.048621044	0.028973903	0.00052706431
0.048752533	0.029668234	0.00053655900
0.048884022	0.029453910	0.00053324812
0.049015511	0.028819935	0.00052748216
0.049146999	0.029193574	0.00053179881
0.049278488	0.028715601	0.00052784841
0.049409977	0.029041423	0.00053361648
0.049541465	0.027887945	0.00052267386
0.049672954	0.028248629	0.00052823049
0.049804443	0.029210178	0.00053304620
0.049935931	0.028700532	0.00053163613
0.050067420	0.028992036	0.00053634634
0.050198909	0.028604520	0.00053282490
0.050330398	0.030049443	0.00054121336
0.050461886	0.029638210	0.00054022044
0.050593375	0.028939457	0.00053466167
0.050724864	0.029184149	0.00054024898
0.050856352	0.028828793	0.00053790292
0.050987841	0.029329330	0.00053731873
0.051119330	0.029217884	0.00053666597
0.051250818	0.029336788	0.00054088376
0.051382307	0.029374151	0.00054485360
0.051513796	0.029544450	0.00054149202
0.051645284	0.029611292	0.00054271017
0.051776773	0.029145161	0.00053969471
0.051908262	0.028957757	0.00053900660
0.052039751	0.028868217	0.00054026862
0.052171239	0.029139709	0.00054204369
0.052302728	0.028944544	0.00054280465
0.052434217	0.028486405	0.00053443784
0.052565705	0.029034945	0.00054240179
0.052697194	0.028937382	0.00054097127
0.052828683	0.029251822	0.00054600803
0.052960171	0.028253639	0.00053655708
0.053091660	0.028790016	0.00053767595
0.053223149	0.029020097	0.00054282773
0.053354638	0.028798811	0.00054404932
0.053486126	0.028663924	0.00054411725
0.053617615	0.029278722	0.00054485030
0.053749104	0.028045146	0.00053626778
0.053880592	0.029194029	0.00054474720
0.054012081	0.028908257	0.00054802116
0.054143570	0.029512606	0.00055074245
0.054275058	0.030130990	0.00055520070
0.054406547	0.029613514	0.00054823024
0.054538036	0.029326650	0.00055167275
0.054669525	0.028692831	0.00054340658
0.054801013	0.029256327	0.00055171601
0.054932502	0.030425996	0.00055893065
0.055063991	0.030292259	0.00055374418
0.055195479	0.029632120	0.00055518011
0.055326968	0.029305180	0.00054870133
0.055458457	0.030200480	0.00056138461
0.055589945	0.030360787	0.00055682340
0.055721434	0.029023827	0.00054674444
0.055852923	0.028397078	0.00054705307
0.055984412	0.029599345	0.00055531026
0.056115900	0.029376970	0.00055145162
0.056247389	0.028637955	0.00054699287
0.056378878	0.029697215	0.00055332201
0.056510366	0.028708874	0.00054854725
0.056641855	0.029426502	0.00055185704
0.056773344	0.029579735	0.00055533019
0.056904832	0.029221398	0.00055157700
0.057036321	0.028366106	0.00054178473
0.057167810	0.028490410	0.00054676957
0.057299299	0.028287484	0.00054414450
0.057430787	0.029268394	0.00054845784
0.057562276	0.028545894	0.00054717772
0.057693765	0.029568521	0.00054784022
0.057825253	0.028365253	0.00054435962
0.057956742	0.029452956	0.00055413143
0.058088231	0.029142587	0.00054862031
0.058219719	0.029549711	0.00055464781
0.058351208	0.028607167	0.00054189000
0.058482697	0.029598886	0.00055125820
0.058614186	0.028614622	0.00054666783
0.058745674	0.028421587	0.00053978112
0.058877163	0.029284366	0.00054692303
0.059008652	0.028448590	0.00053686315
0.059140140	0.028652120	0.00054201834
0.059271629	0.028526567	0.00053935429
0.059403118	0.029105793	0.00054046241
0.059534606	0.029058114	0.00054414759
0.059666095	0.029329445	0.00053824929
0.059797584	0.028789779	0.00053820440
0.059929072	0.030153729	0.00055164903
0.060060561	0.028734931	0.00053601774
0.060192050	0.028878792	0.00053829373
0.060323539	0.027996184	0.00052709808
0.060455027	0.028482458	0.00053372935
0.060586516	0.029320813	0.00054370157
0.060718005	0.029216025	0.00053636701
0.060849493	0.028946068	0.00053464122
0.060980982	0.029141249	0.00053818580
0.061112471	0.027997680	0.00052577917
0.061243959	0.028881653	0.00054113349
0.061375448	0.028385863	0.00052953983
0.061506937	0.029211101	0.00053799980
0.061638426	0.029847624	0.00054095933
0.061769914	0.028089104	0.00052789869
0.061901403	0.028264548	0.00053226076
0.062032892	0.028849499	0.00053050281
0.062164380	0.028281471	0.00052984690
0.062295869	0.029523322	0.00054041481
0.062427358	0.029520177	0.00053837289
0.062558846	0.029711884	0.00054370273
0.062690335	0.029591688	0.00053557438
0.062821824	0.028171986	0.00052683897
0.062953313	0.028094676	0.00052653176
0.063084801	0.029048911	0.00053197050
0.063216290	0.029106147	0.00053665910
0.063347779	0.029592090	0.00053738362
0.063479267	0.028239102	0.00052294091
0.063610756	0.029466828	0.00053824660
0.063742245	0.028988532	0.00053107698
0.063873733	0.028283908	0.00052864045
0.064005222	0.029122883	0.00053250043
0.064136711	0.029722400	0.00053655066
0.064268200	0.028891398	0.00052994308
0.064399688	0.029082040	0.00052889642
0.064531177	0.029057433	0.00053390076
0.064662666	0.028547264	0.00052725176
0.064794154	0.029236038	0.00053129464
0.064925643	0.029511150	0.00053781374
0.065057132	0.027986420	0.00052337855
0.065188620	0.028662164	0.00052812170
0.065320109	0.028728673	0.00052565785
0.065451598	0.028213047	0.00052217882
0.065583087	0.028076714	0.00052091240
0.065714575	0.028424983	0.00052244152
0.065846064	0.029161973	0.00053064903
0.065977553	0.028763072	0.00052608239
0.066109041	0.029423009	0.00052970484
0.066240530	0.029082281	0.00053092430
0.066372019	0.028729770	0.00052403796
0.066503507	0.028560714	0.00052487528
0.066634996	0.029190025	0.00052799285
0.066766485	0.028742273	0.00052594312
0.066897973	0.028383941	0.00052281376
0.067029462	0.028769012	0.00052393824
0.067160951	0.028427210	0.00052441589
0.067292440	0.028086769	0.00051804193
0.067423928	0.028824464	0.00052243543
0.067555417	0.028868764	0.00052489875
0.067686906	0.028643537	0.00052239663
0.067818394	0.028901509	0.00052388165
0.067949883	0.028717907	0.00052159003
0.068081372	0.028285869	0.00051740386
0.068212860	0.029182597	0.00052510209
0.068344349	0.028555198	0.00052214169
0.068475838	0.027582660	0.00051205672
0.068607327	0.028943166	0.00052483726
0.068738815	0.029310304	0.00052334071
0.068870304	0.028344190	0.00051955351
0.069001793	0.028969933	0.00052163582
0.069133281	0.028325125	0.00051483227
0.069264770	0.027903250	0.00051519517
0.069396259	0.027945514	0.00051014744
0.069527747	0.028317906	0.00051737810
0.069659236	0.028187471	0.00051703421
0.069790725	0.028319205	0.00051509056
0.069922214	0.028352209	0.00051702834
0.070053702	0.029241034	0.00051974910
0.070185191	0.029329119	0.00052352763
0.070316680	0.028818848	0.00051618004
0.070448168	0.028681371	0.00051853840
0.070579657	0.028231240	0.00051567104
0.070711146	0.028669611	0.00051532449
0.070842634	0.028346192	0.00051656766
0.070974123	0.028735205	0.00051553465
0.071105612	0.028531122	0.00051340923
0.071237101	0.028855167	0.00051819324
0.071368589	0.028602305	0.00051079794
0.071500078	0.027470697	0.00050759518
0.071631567	0.028027912	0.00050937160
0.071763055	0.028319021	0.00051287772
0.071894544	0.028163891	0.00051130131
0.072026033	0.027660637	0.00050193907
0.072157521	0.027640876	0.00050791708
0.072289010	0.027921231	0.00050843979
0.072420499	0.028331211	0.00051032646
0.072551988	0.027909817	0.00050562349
0.072683476	0.026676028	0.00049435303
0.072814965	0.027656683	0.00050628761
0.072946454	0.026267970	0.00049646181
0.073077942	0.027813854	0.00050410288
0.073209431	0.027697458	0.00050612008
0.073340920	0.027688544	0.00050266431
0.073472408	0.028253580	0.00050818819
0.073603897	0.028188221	0.00051093973
0.073735386	0.027096960	0.00049717423
0.073866875	0.027210028	0.00049949232
0.073998363	0.027106866	0.00049740338
0.074129852	0.027466874	0.00050242093
0.074261341	0.026635310	0.00049607925
0.074392829	0.027764590	0.00050041477
0.074524318	0.027526436	0.00050207593
0.074655807	0.027050497	0.00049611345
0.074787295	0.027505632	0.00050075226
0.074918784	0.027183724	0.00049702638
0.075050273	0.027245739	0.00049573859
0.075181761	0.027444768	0.00049733997
0.075313250	0.028004633	0.00050409606
0.075444739	0.027000153	0.00049443440
0.075576228	0.026194139	0.00049212209
0.075707716	0.028059962	0.00050271195
0.075839205	0.027383282	0.00049826424
0.075970694	0.027824822	0.00050078581
0.076102182	0.026721790	0.00048946235
0.076233671	0.026567318	0.00049074337
0.076365160	0.027485261	0.00049397874
0.076496648	0.027590356	0.00049775953
0.076628137	0.027070577	0.00049503203
0.076759626	0.027657498	0.00049507483
0.076891115	0.027681363	0.00049855599
0.077022603	0.027748996	0.00049762774
0.077154092	0.027039747	0.00049144570
0.077285581	0.026501669	0.00048901050
0.077417069	0.025787237	0.00048269677
0.077548558	0.027136688	0.00049350740
0.077680047	0.027079915	0.00049009723
0.077811535	0.026368405	0.00048568247
0.077943024	0.026890706	0.00049163208
0.078074513	0.026377453	0.00048316332
0.078206002	0.026799465	0.00048986993
0.078337490	0.026235046	0.00048250966
0.078468979	0.026334251	0.00048201706
0.078600468	0.026795521	0.00049046413
0.078731956	0.026910622	0.00048668202
0.078863445	0.026006075	0.00048313864
0.078994934	0.026616239	0.00048496277
0.079126422	0.026593755	0.00048455441
0.079257911	0.026395103	0.00048334119
0.079389400	0.027010415	0.00048604976
0.079520889	0.027597984	0.00049236848
0.079652377	0.027380433	0.00049130102
0.079783866	0.026383743	0.00048064039
0.079915355	0.026634375	0.00048713393
0.080046843	0.027396059	0.00048815197
0.080178332	0.027214732	0.00048615958
0.080309821	0.026643252	0.00048618304
0.080441309	0.026474825	0.00047997870
0.080572798	0.026256724	0.00048284716
0.080704287	0.026252992	0.00048029698
0.080835776	0.026546577	0.00048166587
0.080967264	0.026618261	0.00048503272
0.081098753	0.026985843	0.00048255016
0.081230242	0.025644646	0.00047529833
0.081361730	0.025527794	0.00047363429
0.081493219	0.025437116	0.00047325490
0.081624708	0.026209186	0.00047975749
0.081756196	0.026082077	0.00047310790
0.081887685	0.026279381	0.00047927619
0.082019174	0.026079295	0.00047795835
0.082150663	0.027116560	0.00048443693
0.082282151	0.026517212	0.00048049458
0.082413640	0.026827121	0.00047889914
0.082545129	0.026288293	0.00047815737
0.082676617	0.027068598	0.00048269395
0.082808106	0.025983565	0.00047369468
0.082939595	0.025734239	0.00047552143
0.083071083	0.026830745	0.00047868598
0.083202572	0.026168156	0.00047438686
0.083334061	0.026309991	0.00048093022
0.083465549	0.025530912	0.00046847597
0.083597038	0.025666512	0.00047376796
0.083728527	0.026820222	0.00047683663
0.083860016	0.026975955	0.00048269323
0.083991504	0.026801990	0.00047921702
0.084122993	0.026822838	0.00047787201
0.084254482	0.026509291	0.00047845824
0.084385970	0.025998469	0.00047121347
0.084517459	0.025870343	0.00047050322
0.084648948	0.025996167	0.00047271060
0.084780436	0.026679809	0.00047540148
0.084911925	0.026884497	0.00047872642
0.085043414	0.026176608	0.00047244018
0.085174903	0.025898545	0.00046901033
0.085306391	0.026351591	0.00047623933
0.085437880	0.026311195	0.00047312523
0.085569369	0.026483951	0.00047447930
0.085700857	0.025822952	0.00046753106
0.085832346	0.025457617	0.00046553195
0.085963835	0.026152816	0.00047388155
0.086095323	0.027052417	0.00047640722
0.086226812	0.025314053	0.00046449824
0.086358301	0.026028466	0.00046914431
0.086489790	0.026148612	0.00046919583
0.086621278	0.026221890	0.00047055390
0.086752767	0.025527880	0.00046393445
0.086884256	0.025148129	0.00046042768
0.087015744	0.026099513	0.00046824761
0.087147233	0.026491723	0.00046996154
0.087278722	0.025937313	0.00046946569
0.087410210	0.025258973	0.00046090265
0.087541699	0.025038586	0.00046019470
0.087673188	0.025504515	0.00046478893
0.087804677	0.026566174	0.00046924437
0.087936165	0.026033912	0.00046651889
0.088067654	0.025755740	0.00046352653
0.088199143	0.024730188	0.00045476578
0.088330631	0.026137821	0.00046817646
0.088462120	0.025820667	0.00046265378
0.088593609	0.025417310	0.00046373686
0.088725097	0.025197598	0.00045864738
0.088856586	0.026482276	0.00046693724
0.088988075	0.024872646	0.00045889486
0.089119564	0.025983974	0.00046354961
0.089251052	0.025777524	0.00046457744
0.089382541	0.026149091	0.00046532411
0.089514030	0.025415211	0.00045699828
0.089645518	0.025733834	0.00046084448
0.089777007	0.024811342	0.00045278308
0.089908496	0.025495165	0.00046033360
0.090039984	0.026301539	0.00046588573
0.090171473	0.026236305	0.00046230248
0.090302962	0.025517612	0.00046083230
0.090434451	0.026078291	0.00046254230
0.090565939	0.025431505	0.00045998123
0.090697428	0.025198039	0.00045808986
0.090828917	0.025945559	0.00045840197
0.090960405	0.025906404	0.00046224506
0.091091894	0.024653023	0.00044957389
0.091223383	0.025158829	0.00045638645
0.091354871	0.024760810	0.00045528175
0.091486360	0.026124814	0.00047064857
0.091617849	0.026093675	0.00047518316
0.091749337	0.025074168	0.00047249418
0.091880826	0.025805009	0.00048159733
0.092012315	0.025204398	0.00048182475
0.092143804	0.024584201	0.00047361877
0.092275292	0.025315710	0.00048536325
0.092406781	0.025272152	0.00048509065
0.092538270	0.024793140	0.00048622714
0.092669758	0.024894874	0.00048903511
0.092801247	0.024845925	0.00047018068
0.092932736	0.024857954	0.00047484183
0.093064224	0.025282223	0.00047403162
0.093195713	0.025340202	0.00047070300
0.093327202	0.024739522	0.00046562506
0.093458691	0.025019100	0.00046323900
0.093590179	0.025184558	0.00047037230
0.093721668	0.024673370	0.00046223609
0.093853157	0.024403461	0.00045941921
0.093984645	0.024529491	0.00045742283
0.094116134	0.025091920	0.00046184949
0.094247623	0.024949234	0.00046075673
0.094379111	0.024900226	0.00046089879
0.094510600	0.024822250	0.00045881650
0.094642089	0.024433657	0.00045561718
0.094773578	0.024862221	0.00045625516
0.094905066	0.024387771	0.00045545214
0.095036555	0.024979339	0.00046172015
0.095168044	0.025291955	0.00045925917
0.095299532	0.025511878	0.00046170693
0.095431021	0.024494428	0.00045168459
0.095562510	0.024296213	0.00045302818
0.095693998	0.024543327	0.00045521708
0.095825487	0.025029683	0.00045419583
0.095956976	0.025950126	0.00046564988
0.096088465	0.024484587	0.00044892984
0.096219953	0.024941472	0.00045653419
0.096351442	0.025175084	0.00045849344
0.096482931	0.025184126	0.00045598270
0.096614419	0.024915443	0.00045436844
0.096745908	0.024442551	0.00045078412
0.096877397	0.024288433	0.00044559018
0.097008885	0.023713503	0.00044614099
0.097140374	0.024029435	0.00044393121
0.097271863	0.024702375	0.00045037751
0.097403352	0.024591768	0.00044896101
0.097534840	0.024714754	0.00044821649
0.097666329	0.025477265	0.00045737632
0.097797818	0.024108523	0.00043980484
0.097929306	0.024528453	0.00044632983
0.098060795	0.024298089	0.00044434160
0.098192284	0.025070525	0.00044647596
0.098323772	0.024404722	0.00044483399
0.098455261	0.024203524	0.00043999906
0.098586750	0.023752142	0.00043463726
0.098718239	0.023463496	0.00043250604
0.098849727	0.024450851	0.00043865368
0.098981216	0.024351743	0.00043853035
0.099112705	0.024012013	0.00043607031
0.099244193	0.024578017	0.00043835414
0.099375682	0.024094312	0.00043642826
0.099507171	0.023993153	0.00043445050
0.099638659	0.025056077	0.00044535473
0.099770148	0.024273354	0.00043899043
0.099901637	0.023987437	0.00043609296
0.10003313	0.023529077	0.00043376870
0.10016461	0.024000322	0.00043654268
0.10029610	0.023413599	0.00043600180
0.10042759	0.023909708	0.00043552051
0.10055908	0.023936640	0.00043522862
0.10069057	0.023839263	0.00043546374
0.10082206	0.024048911	0.00043650565
0.10095355	0.023630177	0.00043625386
0.10108504	0.025111937	0.00044264239
0.10121652	0.024218287	0.00043561877
0.10134801	0.023393921	0.00043194198
0.10147950	0.023698445	0.00043255595
0.10161099	0.024101004	0.00043588707
0.10174248	0.025052033	0.00044300019
0.10187397	0.024586795	0.00043581888
0.10200546	0.023779924	0.00043261681
0.10213694	0.024300394	0.00043423062
0.10226843	0.024521479	0.00043857610
0.10239992	0.023983614	0.00043369342
0.10253141	0.023807893	0.00042785788
0.10266290	0.024519729	0.00043758196
0.10279439	0.024028278	0.00043092570
0.10292588	0.024242833	0.00043402003
0.10305737	0.023680944	0.00043036003
0.10318885	0.024325540	0.00043257741
0.10332034	0.023653940	0.00042962620
0.10345183	0.024213227	0.00043189597
0.10358332	0.023419809	0.00042755478
0.10371481	0.024014213	0.00043033961
0.10384630	0.023568753	0.00042790054
0.10397779	0.023572989	0.00042724569
0.10410928	0.024061637	0.00043227289
0.10424076	0.024210878	0.00043216361
0.10437225	0.023933305	0.00043071519
0.10450374	0.023974474	0.00042692640
0.10463523	0.023234639	0.00042423460
0.10476672	0.024715776	0.00043541491
0.10489821	0.024253469	0.00043232008
0.10502970	0.023628097	0.00042501215
0.10516118	0.024567360	0.00043146939
0.10529267	0.023939078	0.00042935251
0.10542416	0.024328213	0.00043378720
0.10555565	0.023964594	0.00042788475
0.10568714	0.024103470	0.00042890320
0.10581863	0.024540503	0.00043034544
0.10595012	0.024962988	0.00043396459
0.10608161	0.024247143	0.00043084328
0.10621309	0.023926883	0.00042633905
0.10634458	0.023758339	0.00042339764
0.10647607	0.023481512	0.00042364823
0.10660756	0.023599230	0.00042428409
0.10673905	0.023661717	0.00042592246
0.10687054	0.024025441	0.00043180771
0.10700203	0.023729593	0.00043466903
0.10713352	0.023682041	0.00043693440
0.10726500	0.024128021	0.00044438530
0.10739649	0.024228329	0.00045292074
0.10752798	0.023919053	0.00044702905
0.10765947	0.024247939	0.00045174407
0.10779096	0.024141360	0.00045233448
0.10792245	0.023392607	0.00045023321
0.10805394	0.022967790	0.00044964573
0.10818542	0.024481176	0.00045920421
0.10831691	0.024065634	0.00046021655
0.10844840	0.023703414	0.00045818157
0.10857989	0.023777717	0.00046060318
0.10871138	0.023293562	0.00046140012
0.10884287	0.023941838	0.00046409397
0.10897436	0.023475792	0.00046253763
0.10910585	0.023637452	0.00046793723
0.10923733	0.024361732	0.00047062116
0.10936882	0.023409186	0.00046798064
0.10950031	0.022905698	0.00046244590
0.10963180	0.023672993	0.00046974380
0.10976329	0.023905927	0.00047190049
0.10989478	0.023716218	0.00047373333
0.11002627	0.024756062	0.00048590796
0.11015776	0.024106608	0.00047602890
0.11028924	0.024071258	0.00047821293
0.11042073	0.023782591	0.00048010901
0.11055222	0.022591497	0.00046852849
0.11068371	0.023952139	0.00048252356
0.11081520	0.024412792	0.00048524711
0.11094669	0.023767913	0.00048356383
0.11107818	0.024449600	0.00048920116
0.11120966	0.023655767	0.00048235739
0.11134115	0.023468325	0.00048387949
0.11147264	0.023809290	0.00048279086
0.11160413	0.023896174	0.00048604629
0.11173562	0.023463771	0.00048944048
0.11186711	0.023505123	0.00047081309
0.11199860	0.023834103	0.00047432865
0.11213009	0.022826987	0.00045874562
0.11226157	0.024306214	0.00046751764
0.11239306	0.024007507	0.00046449393
0.11252455	0.023707979	0.00046085443
0.11265604	0.023621093	0.00046039405
0.11278753	0.024486937	0.00046097865
0.11291902	0.023330806	0.00045096440
0.11305051	0.024077083	0.00046028540
0.11318200	0.023884263	0.00045516314
0.11331348	0.023664644	0.00045382383
0.11344497	0.023477872	0.00044954801
0.11357646	0.023745564	0.00044836965
0.11370795	0.024345307	0.00045431454
0.11383944	0.024403006	0.00045455463
0.11397093	0.024300070	0.00045138170
0.11410242	0.023889090	0.00044914922
0.11423390	0.024352243	0.00044821934
0.11436539	0.024012413	0.00045177407
0.11449688	0.024508612	0.00044920417
0.11462837	0.023148466	0.00044267807
0.11475986	0.023846122	0.00044393506
0.11489135	0.024076620	0.00044245911
0.11502284	0.023690620	0.00044410249
0.11515433	0.023049067	0.00043794905
0.11528581	0.022793814	0.00043482176
0.11541730	0.023738728	0.00044037203
0.11554879	0.023547275	0.00043698037
0.11568028	0.024175325	0.00044565478
0.11581177	0.023404293	0.00043672655
0.11594326	0.023560522	0.00043984513
0.11607475	0.024253597	0.00044222965
0.11620624	0.023538405	0.00043604467
0.11633772	0.023099666	0.00043394672
0.11646921	0.023699488	0.00043781603
0.11660070	0.024315072	0.00044022208
0.11673219	0.024839762	0.00044347773
0.11686368	0.023647647	0.00043356274
0.11699517	0.023290756	0.00043243855
0.11712666	0.023875929	0.00043580818
0.11725814	0.024133305	0.00043428035
0.11738963	0.024318591	0.00043605391
0.11752112	0.023121918	0.00042595787
0.11765261	0.024093243	0.00043321955
0.11778410	0.024410318	0.00043633985
0.11791559	0.024494768	0.00043485370
0.11804708	0.023848452	0.00042816808
0.11817857	0.023600370	0.00042826328
0.11831005	0.023707649	0.00042641794
0.11844154	0.024031873	0.00043169156
0.11857303	0.023882978	0.00042525658
0.11870452	0.024183794	0.00042904927
0.11883601	0.023864120	0.00042621350
0.11896750	0.023387119	0.00042286474
0.11909899	0.023964846	0.00042847287
0.11923048	0.024105691	0.00042307929
0.11936196	0.023618035	0.00042313890
0.11949345	0.023861536	0.00042103415
0.11962494	0.024540046	0.00042604655
0.11975643	0.023781425	0.00042299166
0.11988792	0.023503162	0.00041741399
0.12001941	0.024065067	0.00042123167
0.12015090	0.023135762	0.00041343512
0.12028239	0.023253374	0.00041731632
0.12041387	0.023426433	0.00041545724
0.12054536	0.022929161	0.00041087210
0.12067685	0.023594498	0.00041584307
0.12080834	0.023917440	0.00041895392
0.12093983	0.023093038	0.00040921213
0.12107132	0.024092440	0.00042183969
0.12120281	0.023753082	0.00041449241
0.12133429	0.024052192	0.00041793573
0.12146578	0.024073125	0.00041809736
0.12159727	0.024042894	0.00041543622
0.12172876	0.024936141	0.00042344391
0.12186025	0.024092922	0.00041567698
0.12199174	0.024343145	0.00041817246
0.12212323	0.024403344	0.00041785212
0.12225472	0.024549019	0.00041902054
0.12238620	0.024622209	0.00042093929
0.12251769	0.023553775	0.00041018913
0.12264918	0.023142309	0.00040976221
0.12278067	0.023347110	0.00041252506
0.12291216	0.023826143	0.00041367075
0.12304365	0.023601416	0.00041174811
0.12317514	0.023603766	0.00041018608
0.12330663	0.023409101	0.00041100030
0.12343811	0.023890380	0.00041298915
0.12356960	0.023900818	0.00041142929
0.12370109	0.023680504	0.00041077735
0.12383258	0.023409903	0.00040891075
0.12396407	0.024284348	0.00041166033
0.12409556	0.023670034	0.00041258112
0.12422705	0.024240373	0.00041254020
0.12435853	0.024205075	0.00041341039
0.12449002	0.023874883	0.00040978071
0.12462151	0.024579922	0.00041814846
0.12475300	0.024056689	0.00041223625
0.12488449	0.023618251	0.00040853197
0.12501598	0.023615163	0.00041013064
0.12514747	0.024265602	0.00041294242
0.12527896	0.023794503	0.00040859798
0.12541044	0.023798745	0.00041192754
0.12554193	0.024110129	0.00041221886
0.12567342	0.023391181	0.00040570252
0.12580491	0.023812439	0.00041074184
0.12593640	0.024083199	0.00040823443
0.12606789	0.023828679	0.00040942373
0.12619938	0.023778370	0.00040899765
0.12633087	0.023773049	0.00040941346
0.12646235	0.024820018	0.00041566589
0.12659384	0.023699594	0.00040417623
0.12672533	0.024187988	0.00041130721
0.12685682	0.023348103	0.00040245337
0.12698831	0.023579775	0.00040752219
0.12711980	0.023857266	0.00040605000
0.12725129	0.023657817	0.00040470868
0.12738277	0.023838423	0.00040832740
0.12751426	0.024044238	0.00040839707
0.12764575	0.023240819	0.00040225285
0.12777724	0.023546731	0.00040337407
0.12790873	0.023945390	0.00040629196
0.12804022	0.023439285	0.00040498263
0.12817171	0.024415828	0.00040966257
0.12830320	0.023401672	0.00040196017
0.12843468	0.023900560	0.00040510298
0.12856617	0.023681071	0.00040381167
0.12869766	0.023987112	0.00040559096
0.12882915	0.023699800	0.00040512871
0.12896064	0.024142754	0.00040567345
0.12909213	0.023495129	0.00040155397
0.12922362	0.023641406	0.00040376927
0.12935511	0.023725689	0.00040458864
0.12948659	0.024148533	0.00040648156
0.12961808	0.023137441	0.00039830758
0.12974957	0.024056168	0.00040477226
0.12988106	0.023403094	0.00040055471
0.13001255	0.023698277	0.00040104959
0.13014404	0.023912279	0.00040513762
0.13027553	0.023957613	0.00040519279
0.13040701	0.023806885	0.00040142668
0.13053850	0.023855245	0.00040415881
0.13066999	0.023399593	0.00039792372
0.13080148	0.023672134	0.00040241136
0.13093297	0.024060689	0.00040104318
0.13106446	0.023575713	0.00040030446
0.13119595	0.024080224	0.00040283096
0.13132744	0.024023219	0.00040293343
0.13145892	0.023627040	0.00040154125
0.13159041	0.023304025	0.00039645665
0.13172190	0.023484314	0.00039768232
0.13185339	0.024065981	0.00040338371
0.13198488	0.023239516	0.00039616775
0.13211637	0.023298168	0.00039729016
0.13224786	0.023494278	0.00039675403
0.13237935	0.024168186	0.00040311791
0.13251083	0.023654728	0.00040012866
0.13264232	0.023512094	0.00039915272
0.13277381	0.022733485	0.00039354060
0.13290530	0.024343730	0.00040160964
0.13303679	0.024025627	0.00040113643
0.13316828	0.023283624	0.00039705079
0.13329977	0.023863809	0.00039765932
0.13343125	0.023496127	0.00040031103
0.13356274	0.022967098	0.00039067628
0.13369423	0.023990284	0.00040003524
0.13382572	0.023928864	0.00040054429
0.13395721	0.023463078	0.00039559508
0.13408870	0.024072522	0.00040049326
0.13422019	0.024162966	0.00039809236
0.13435168	0.023763292	0.00039748100
0.13448316	0.023757231	0.00039913756
0.13461465	0.023561308	0.00039552902
0.13474614	0.023817238	0.00039780469
0.13487763	0.024241230	0.00040018608
0.13500912	0.023349793	0.00039416104
0.13514061	0.024329543	0.00040117815
0.13527210	0.023883196	0.00039916433
0.13540359	0.023633199	0.00039397152
0.13553507	0.023993177	0.00039781221
0.13566656	0.023520489	0.00039335449
0.13579805	0.023926347	0.00039779108
0.13592954	0.023736533	0.00039376981
0.13606103	0.023891517	0.00039819162
0.13619252	0.023628072	0.00039503072
0.13632401	0.023999303	0.00039425525
0.13645549	0.024260003	0.00040085058
0.13658698	0.023758637	0.00039315674
0.13671847	0.023690291	0.00039528283
0.13684996	0.023827132	0.00039550584
0.13698145	0.023822893	0.00039606686
0.13711294	0.023033320	0.00038892234
0.13724443	0.023639644	0.00039400884
0.13737592	0.023646418	0.00039276886
0.13750740	0.022774743	0.00038875343
0.13763889	0.024071865	0.00039381860
0.13777038	0.023975115	0.00039512690
0.13790187	0.023279818	0.00039068386
0.13803336	0.023763199	0.00039356700
0.13816485	0.023162203	0.00039068243
0.13829634	0.023390444	0.00038902005
0.13842783	0.023447539	0.00039157243
0.13855931	0.023632610	0.00039202486
0.13869080	0.024127433	0.00039417532
0.13882229	0.023675765	0.00039200665
0.13895378	0.023674692	0.00039092447
0.13908527	0.023419556	0.00039092008
0.13921676	0.023687059	0.00039159842
0.13934825	0.023271614	0.00038939270
0.13947973	0.022537495	0.00038287129
0.13961122	0.023235633	0.00038788302
0.13974271	0.022653622	0.00038348845
0.13987420	0.023348003	0.00038883883
0.14000569	0.023479777	0.00038576184
0.14013718	0.023926105	0.00039141999
0.14026867	0.023766405	0.00039074046
0.14040016	0.023727036	0.00039122662
0.14053164	0.024021001	0.00039508609
0.14066313	0.023500992	0.00038651779
0.14079462	0.023329752	0.00038693317
0.14092611	0.023825277	0.00038975332
0.14105760	0.023745733	0.00039012373
0.14118909	0.023424475	0.00039030084
0.14132058	0.024230191	0.00038944678
0.14145207	0.023403908	0.00038491819
0.14158355	0.023532143	0.00038607516
0.14171504	0.023542346	0.00038706470
0.14184653	0.024146053	0.00039248858
0.14197802	0.023830350	0.00038685731
0.14210951	0.023926942	0.00038682279
0.14224100	0.023133325	0.00038385238
0.14237249	0.023739330	0.00038650044
0.14250398	0.023863052	0.00038943808
0.14263546	0.023782096	0.00038594962
0.14276695	0.023455648	0.00038571874
0.14289844	0.023333118	0.00038474665
0.14302993	0.023464108	0.00038412731
0.14316142	0.023527424	0.00038571763
0.14329291	0.023255855	0.00038258987
0.14342440	0.023617297	0.00038606559
0.14355588	0.023246573	0.00038227402
0.14368737	0.023703333	0.00038587883
0.14381886	0.023842444	0.00038664455
0.14395035	0.022658412	0.00037741901
0.14408184	0.023448123	0.00038399142
0.14421333	0.023623305	0.00038598077
0.14434482	0.023113732	0.00038036801
0.14447631	0.023333702	0.00038259235
0.14460779	0.023621535	0.00038385392
0.14473928	0.023506169	0.00038320341
0.14487077	0.023471943	0.00038524217
0.14500226	0.023566324	0.00038268115
0.14513375	0.023375385	0.00038479904
0.14526524	0.023723454	0.00038395902
0.14539673	0.023567214	0.00038359099
0.14552822	0.024058016	0.00038993995
0.14565970	0.023158498	0.00038042906
0.14579119	0.023121601	0.00038067348
0.14592268	0.023444043	0.00038237796
0.14605417	0.023930842	0.00038436867
0.14618566	0.024078980	0.00038635131
0.14631715	0.023256164	0.00038082302
0.14644864	0.023081315	0.00037948171
0.14658012	0.023536905	0.00038164167
0.14671161	0.023346498	0.00038151569
0.14684310	0.023577925	0.00038496942
0.14697459	0.023723907	0.00038232263
0.14710608	0.023651146	0.00038150848
0.14723757	0.023351980	0.00038198990
0.14736906	0.023119420	0.00037782658
0.14750055	0.023865414	0.00038384625
0.14763203	0.023736922	0.00038196527
0.14776352	0.023281787	0.00037830401
0.14789501	0.023540437	0.00038074263
0.14802650	0.023423207	0.00037869067
0.14815799	0.023803080	0.00038376065
0.14828948	0.023529721	0.00037873701
0.14842097	0.023352761	0.00038005745
0.14855246	0.024005738	0.00038318909
0.14868394	0.023692138	0.00038040029
0.14881543	0.023346397	0.00037865166
0.14894692	0.023479553	0.00038052853
0.14907841	0.023528254	0.00037886494
0.14920990	0.023759200	0.00038080009
0.14934139	0.024168714	0.00038262120
0.14947288	0.023238548	0.00037869689
0.14960436	0.023675990	0.00037979093
0.14973585	0.023282580	0.00037836100
0.14986734	0.023384628	0.00037916497
0.14999883	0.023802781	0.00037960315
0.15013032	0.023823908	0.00038119298
0.15026181	0.023047353	0.00037569536
0.15039330	0.023534944	0.00037827702
0.15052479	0.023585637	0.00037911425
0.15065627	0.023753090	0.00037952045
0.15078776	0.024117789	0.00038292214
0.15091925	0.023319097	0.00037685419
0.15105074	0.024261738	0.00038123416
0.15118223	0.023439442	0.00037865687
0.15131372	0.024500291	0.00038372912
0.15144521	0.024183484	0.00038098915
0.15157670	0.024143820	0.00038169245
0.15170818	0.023416540	0.00037536406
0.15183967	0.023378918	0.00037652195
0.15197116	0.023491983	0.00037694230
0.15210265	0.024116742	0.00038053637
0.15223414	0.023804206	0.00037874198
0.15236563	0.024188127	0.00038021218
0.15249712	0.023870500	0.00037923772
0.15262860	0.023820070	0.00037855969
0.15276009	0.023674004	0.00037866979
0.15289158	0.023152425	0.00037371040
0.15302307	0.023134415	0.00037311340
0.15315456	0.022692729	0.00037029883
0.15328605	0.024364215	0.00038189579
0.15341754	0.023803835	0.00037940525
0.15354903	0.023345317	0.00037360999
0.15368051	0.023037518	0.00037327705
0.15381200	0.023708862	0.00037361004
0.15394349	0.022920180	0.00037224664
0.15407498	0.023370048	0.00037594185
0.15420647	0.023277863	0.00037239845
0.15433796	0.023817682	0.00037615864
0.15446945	0.023927750	0.00037577458
0.15460094	0.023568873	0.00037602686
0.15473242	0.023606377	0.00037454865
0.15486391	0.024025984	0.00037757619
0.15499540	0.023688751	0.00037468936
0.15512689	0.023836332	0.00037607380
0.15525838	0.024072208	0.00037780210
0.15538987	0.023338392	0.00037204064
0.15552136	0.023484770	0.00037272319
0.15565284	0.023627601	0.00037483796
0.15578433	0.023115884	0.00037010658
0.15591582	0.023686865	0.00037485921
0.15604731	0.023556968	0.00037446567
0.15617880	0.023516151	0.00037176333
0.15631029	0.023127690	0.00037147708
0.15644178	0.023408618	0.00037179364
0.15657327	0.023455934	0.00037329521
0.15670475	0.024043070	0.00037466115
0.15683624	0.023383345	0.00037112664
0.15696773	0.024065380	0.00037469312
0.15709922	0.023416647	0.00037112249
0.15723071	0.023859293	0.00037523311
0.15736220	0.023876753	0.00037271453
0.15749369	0.023573086	0.00037283230
0.15762518	0.024219893	0.00037452064
0.15775666	0.023643340	0.00037199334
0.15788815	0.024079797	0.00037597300
0.15801964	0.023929637	0.00037377515
0.15815113	0.023855796	0.00037289491
0.15828262	0.023020008	0.00036828822
0.15841411	0.023809774	0.00037405658
0.15854560	0.023816112	0.00037223444
0.15867708	0.022755202	0.00036451226
0.15880857	0.023630987	0.00037175386
0.15894006	0.022956796	0.00036590852
0.15907155	0.023324590	0.00036856928
0.15920304	0.023402593	0.00037030143
0.15933453	0.023404420	0.00036864977
0.15946602	0.023208071	0.00036724312
0.15959751	0.023826324	0.00037260505
0.15972899	0.023151884	0.00036759887
0.15986048	0.023522436	0.00036971145
0.15999197	0.023857786	0.00037044415
0.16012346	0.024218451	0.00037384278
0.16025495	0.023220761	0.00036643495
0.16038644	0.023997991	0.00037070435
0.16051793	0.023886025	0.00037263508
0.16064942	0.023034558	0.00036495342
0.16078090	0.023618304	0.00036912290
0.16091239	0.023428653	0.00036853847
0.16104388	0.023277225	0.00036522703
0.16117537	0.022802886	0.00036495081
0.16130686	0.023339368	0.00036694994
0.16143835	0.023408513	0.00036749261
0.16156984	0.024012793	0.00037250750
0.16170133	0.023249058	0.00036397809
0.16183281	0.023426747	0.00036753276
0.16196430	0.023350968	0.00036656921
0.16209579	0.023469925	0.00036572717
0.16222728	0.024128413	0.00037149550
0.16235877	0.023468070	0.00036576145
0.16249026	0.023479073	0.00036649458
0.16262175	0.023821924	0.00036858220
0.16275323	0.023388641	0.00036691219
0.16288472	0.023709106	0.00036732397
0.16301621	0.023508031	0.00036440394
0.16314770	0.023905987	0.00037050936
0.16327919	0.023430752	0.00036470717
0.16341068	0.023096258	0.00036300237
0.16354217	0.023951287	0.00036917991
0.16367366	0.023754072	0.00036707901
0.16380514	0.023970770	0.00036911429
0.16393663	0.023437524	0.00036626453
0.16406812	0.023746906	0.00036554580
0.16419961	0.023968227	0.00036787332
0.16433110	0.023344636	0.00036256208
0.16446259	0.023351880	0.00036501284
0.16459408	0.023354247	0.00036550881
0.16472557	0.023629196	0.00036375781
0.16485705	0.023371339	0.00036414691
0.16498854	0.023867816	0.00036723445
0.16512003	0.024408537	0.00036991903
0.16525152	0.024103537	0.00037031987
0.16538301	0.023748529	0.00036519650
0.16551450	0.023267286	0.00036418788
0.16564599	0.023572067	0.00036526482
0.16577747	0.023871452	0.00036765514
0.16590896	0.023674355	0.00036519584
0.16604045	0.023738354	0.00036415421
0.16617194	0.023138648	0.00036239079
0.16630343	0.023875489	0.00036508024
0.16643492	0.023665922	0.00036409679
0.16656641	0.023752784	0.00036551919
0.16669790	0.023229788	0.00036041114
0.16682938	0.024070700	0.00036633101
0.16696087	0.023588563	0.00036284572
0.16709236	0.023727750	0.00036328840
0.16722385	0.023980520	0.00036605756
0.16735534	0.023799868	0.00036363385
0.16748683	0.023772999	0.00036361523
0.16761832	0.024919520	0.00037294084
0.16774981	0.023365530	0.00035983296
0.16788129	0.022785565	0.00035819418
0.16801278	0.023519761	0.00036154502
0.16814427	0.023824884	0.00036552446
0.16827576	0.023053612	0.00035977359
0.16840725	0.023708344	0.00036197339
0.16853874	0.023845598	0.00036326040
0.16867023	0.022969974	0.00035632899
0.16880171	0.023654048	0.00036298738
0.16893320	0.024001667	0.00036545536
0.16906469	0.023118668	0.00035670406
0.16919618	0.023699234	0.00036401701
0.16932767	0.024049251	0.00036162194
0.16945916	0.023985579	0.00036358583
0.16959065	0.023783023	0.00036290537
0.16972214	0.023826990	0.00036076245
0.16985362	0.023282794	0.00036049742
0.16998511	0.022976558	0.00035696502
0.17011660	0.023974203	0.00036392941
0.17024809	0.023234982	0.00036017082
0.17037958	0.024183949	0.00036374127
0.17051107	0.023724269	0.00036342446
0.17064256	0.023264626	0.00035857967
0.17077405	0.023611294	0.00036095261
0.17090553	0.023905711	0.00036227889
0.17103702	0.023409023	0.00035908287
0.17116851	0.023796758	0.00036089481
0.17130000	0.023893436	0.00036240884
0.17143149	0.023613951	0.00036004485
0.17156298	0.023795202	0.00036141930
0.17169447	0.023035810	0.00035520750
0.17182595	0.023236055	0.00035768757
0.17195744	0.023509207	0.00035966087
0.17208893	0.024200322	0.00036178815
0.17222042	0.023239446	0.00035740641
0.17235191	0.023606580	0.00035875556
0.17248340	0.023081468	0.00035698069
0.17261489	0.023185631	0.00035625922
0.17274638	0.023870325	0.00035851407
0.17287786	0.023674454	0.00035955343
0.17300935	0.023635675	0.00035803698
0.17314084	0.023917664	0.00035931453
0.17327233	0.023635750	0.00035782731
0.17340382	0.024440643	0.00036267856
0.17353531	0.023535575	0.00035818829
0.17366680	0.023278832	0.00035564567
0.17379829	0.023296291	0.00035554148
0.17392977	0.023767096	0.00036007460
0.17406126	0.023793261	0.00035954088
0.17419275	0.022983675	0.00035434239
0.17432424	0.023271310	0.00035375554
0.17445573	0.023305251	0.00035515990
0.17458722	0.023153813	0.00035578828
0.17471871	0.023430511	0.00035543963
0.17485019	0.023045225	0.00035435319
0.17498168	0.023587759	0.00035666130
0.17511317	0.023319034	0.00035512650
0.17524466	0.023333823	0.00035625046
0.17537615	0.023881917	0.00035871726
0.17550764	0.023901253	0.00035892721
0.17563913	0.023313496	0.00035491908
0.17577062	0.023205309	0.00035298114
0.17590210	0.023585094	0.00035621009
0.17603359	0.023287682	0.00035308821
0.17616508	0.023784807	0.00035752736
0.17629657	0.023637286	0.00035788463
0.17642806	0.023888085	0.00035574335
0.17655955	0.023554732	0.00035548274
0.17669104	0.023465019	0.00035456663
0.17682253	0.023812786	0.00035568407
0.17695401	0.023377944	0.00035496129
0.17708550	0.022903200	0.00034980448
0.17721699	0.023549681	0.00035498657
0.17734848	0.022866208	0.00035113476
0.17747997	0.023862504	0.00035597618
0.17761146	0.023172589	0.00035388140
0.17774295	0.023255485	0.00035024662
0.17787443	0.023408192	0.00035392295
0.17800592	0.023332640	0.00035132173
0.17813741	0.023744959	0.00035527999
0.17826890	0.023699367	0.00035598159
0.17840039	0.023228133	0.00035034844
0.17853188	0.022799609	0.00034919358
0.17866337	0.023822329	0.00035611455
0.17879486	0.024427842	0.00035750090
0.17892634	0.023483308	0.00035347858
0.17905783	0.023549020	0.00035200186
0.17918932	0.023475589	0.00035457750
0.17932081	0.023420290	0.00035231355
0.17945230	0.022695117	0.00034852514
0.17958379	0.024196087	0.00035822938
0.17971528	0.023172650	0.00034951649
0.17984677	0.023225332	0.00035136737
0.17997825	0.022900176	0.00034822247
0.18010974	0.023040830	0.00034819934
0.18024123	0.023176738	0.00034985021
0.18037272	0.023420917	0.00034942612
0.18050421	0.024069254	0.00036223292
0.18063570	0.023086297	0.00035877966
0.18076719	0.023381000	0.00036090753
0.18089867	0.022540907	0.00036082360
0.18103016	0.023232519	0.00036534974
0.18116165	0.023411721	0.00036894041
0.18129314	0.023301166	0.00036870291
0.18142463	0.023123050	0.00036842062
0.18155612	0.023143569	0.00037186797
0.18168761	0.023471366	0.00037356749
0.18181910	0.024050927	0.00037917254
0.18195058	0.023087040	0.00037427184
0.18208207	0.024072122	0.00037971023
0.18221356	0.023085066	0.00037625989
0.18234505	0.022749382	0.00037506434
0.18247654	0.023239823	0.00037896151
0.18260803	0.023485891	0.00038184325
0.18273952	0.023729889	0.00038404774
0.18287101	0.023363428	0.00038324063
0.18300249	0.022766839	0.00038057617
0.18313398	0.022809951	0.00037987098
0.18326547	0.024152472	0.00038991745
0.18339696	0.023197665	0.00038491998
0.18352845	0.023662467	0.00038914422
0.18365994	0.023495945	0.00038972025
0.18379143	0.024072165	0.00039248331
0.18392292	0.023732452	0.00039451488
0.18405440	0.023575522	0.00039041377
0.18418589	0.023129573	0.00038994025
0.18431738	0.022808538	0.00038837230
0.18444887	0.023292285	0.00039041074
0.18458036	0.022768223	0.00039006927
0.18471185	0.023336151	0.00039318368
0.18484334	0.022892718	0.00039253673
0.18497482	0.023612639	0.00039829994
0.18510631	0.023165436	0.00039308370
0.18523780	0.023030853	0.00039623691
0.18536929	0.023519472	0.00039309323
0.18550078	0.023082179	0.00038442188
0.18563227	0.023650854	0.00038770866
0.18576376	0.023126401	0.00037801043
0.18589525	0.023532022	0.00038337897
0.18602673	0.023777264	0.00038132464
0.18615822	0.023014335	0.00037591006
0.18628971	0.022848440	0.00037210869
0.18642120	0.023231109	0.00037383287
0.18655269	0.023549314	0.00037638140
0.18668418	0.023698469	0.00037373449
0.18681567	0.023930104	0.00037507521
0.18694716	0.022871246	0.00036868754
0.18707864	0.023042958	0.00036620436
0.18721013	0.023485555	0.00036971281
0.18734162	0.023277598	0.00036818620
0.18747311	0.023507349	0.00036805759
0.18760460	0.022661442	0.00036326269
0.18773609	0.023075641	0.00036293148
0.18786758	0.023421163	0.00036553530
0.18799906	0.023836390	0.00036777980
0.18813055	0.023072553	0.00036006980
0.18826204	0.023054750	0.00036099201
0.18839353	0.022731001	0.00035674520
0.18852502	0.022858590	0.00035904649
0.18865651	0.023188662	0.00036171607
0.18878800	0.023659555	0.00036037162
0.18891949	0.023423812	0.00036014164
0.18905097	0.023412261	0.00035830303
0.18918246	0.023486021	0.00035894852
0.18931395	0.023572924	0.00035966292
0.18944544	0.023192541	0.00035427526
0.18957693	0.023046457	0.00035542293
0.18970842	0.023230857	0.00035421837
0.18983991	0.023576139	0.00035807594
0.18997140	0.023899913	0.00035911671
0.19010288	0.023390535	0.00035239900
0.19023437	0.023498471	0.00035588027
0.19036586	0.023537351	0.00035480022
0.19049735	0.023278455	0.00035205873
0.19062884	0.023745037	0.00035480027
0.19076033	0.023559434	0.00035158255
0.19089182	0.023323077	0.00035111183
0.19102330	0.023866281	0.00035474069
0.19115479	0.023856587	0.00035357048
0.19128628	0.023596639	0.00035276949
0.19141777	0.022992692	0.00034786769
0.19154926	0.023712656	0.00035198377
0.19168075	0.022459011	0.00034536912
0.19181224	0.023439623	0.00035098413
0.19194373	0.023391375	0.00035084954
0.19207521	0.023224832	0.00034808487
0.19220670	0.023417291	0.00034908124
0.19233819	0.023632805	0.00035120916
0.19246968	0.023071537	0.00034784861
0.19260117	0.022952284	0.00034767653
0.19273266	0.023401146	0.00034871960
0.19286415	0.023554803	0.00034954114
0.19299564	0.023661069	0.00035198802
0.19312712	0.023849047	0.00035043789
0.19325861	0.023895943	0.00035242990
0.19339010	0.023650105	0.00035007815
0.19352159	0.023817708	0.00035028702
0.19365308	0.023844185	0.00035242710
0.19378457	0.023364311	0.00034822641
0.19391606	0.023234138	0.00034760638
0.19404754	0.023678905	0.00034972428
0.19417903	0.024296881	0.00035300495
0.19431052	0.023402690	0.00034833115
0.19444201	0.023526529	0.00034825661
0.19457350	0.023043957	0.00034581338
0.19470499	0.023809888	0.00034947818
0.19483648	0.023276942	0.00034692465
0.19496797	0.023378596	0.00034836595
0.19509945	0.023501712	0.00034692450
0.19523094	0.023484798	0.00034741195
0.19536243	0.023616636	0.00034833929
0.19549392	0.023706034	0.00034768803
0.19562541	0.023686222	0.00034883954
0.19575690	0.022879947	0.00034194661
0.19588839	0.023354246	0.00034586248
0.19601988	0.023363418	0.00034512326
0.19615136	0.023764542	0.00034678225
0.19628285	0.023303541	0.00034543822
0.19641434	0.023757593	0.00034780781
0.19654583	0.023219856	0.00034470523
0.19667732	0.023672011	0.00034605072
0.19680881	0.023501687	0.00034580134
0.19694030	0.023230181	0.00034435766
0.19707178	0.023598782	0.00034452141
0.19720327	0.023348808	0.00034375853
0.19733476	0.022733962	0.00033993799
0.19746625	0.023135383	0.00034160059
0.19759774	0.023212378	0.00034324310
0.19772923	0.024039956	0.00034776920
0.19786072	0.023488949	0.00034464618
0.19799221	0.023563733	0.00034497163
0.19812369	0.022971532	0.00033962305
0.19825518	0.023072628	0.00034385595
0.19838667	0.023844546	0.00034607081
0.19851816	0.022977246	0.00034139946
0.19864965	0.022655561	0.00033802510
0.19878114	0.023027215	0.00034009776
0.19891263	0.023013636	0.00034093493
0.19904412	0.022914371	0.00033950724
0.19917560	0.022632474	0.00034000488
0.19930709	0.022415371	0.00033742854
0.19943858	0.023715872	0.00034392029
0.19957007	0.023101716	0.00034125141
0.19970156	0.023193221	0.00034213811
0.19983305	0.023460913	0.00034269844
0.19996454	0.022769690	0.00033888955
0.20009602	0.023312398	0.00034158002
0.20022751	0.023391480	0.00034264070
0.20035900	0.023163371	0.00033998265
0.20049049	0.023389055	0.00034148869
0.20062198	0.023536315	0.00034239057
0.20075347	0.023330568	0.00034068610
0.20088496	0.024063021	0.00034587702
0.20101645	0.022826246	0.00033853134
0.20114793	0.023000244	0.00033764980
0.20127942	0.023777380	0.00034367955
0.20141091	0.022839832	0.00033579552
0.20154240	0.022982587	0.00033947811
0.20167389	0.023329643	0.00034115337
0.20180538	0.023151247	0.00033827897
0.20193687	0.023475822	0.00034133768
0.20206836	0.022917589	0.00033688127
0.20219984	0.022759601	0.00033747195
0.20233133	0.023047166	0.00033913963
0.20246282	0.023604483	0.00033964233
0.20259431	0.024196251	0.00034420680
0.20272580	0.023317169	0.00033974131
0.20285729	0.023355623	0.00033859019
0.20298878	0.022862361	0.00033810990
0.20312027	0.022738473	0.00033274903
0.20325175	0.023236478	0.00033761245
0.20338324	0.023219151	0.00033669706
0.20351473	0.023327936	0.00033895696
0.20364622	0.023555306	0.00034038451
0.20377771	0.023639618	0.00033846413
0.20390920	0.022887550	0.00033631037
0.20404069	0.023808764	0.00034005806
0.20417217	0.022968399	0.00033606493
0.20430366	0.023045547	0.00033725712
0.20443515	0.023411829	0.00033590897
0.20456664	0.023549555	0.00033919104
0.20469813	0.023082074	0.00033697230
0.20482962	0.022929019	0.00033452489
0.20496111	0.023183638	0.00033655392
0.20509260	0.023163106	0.00033540296
0.20522408	0.023343925	0.00033686081
0.20535557	0.023430780	0.00033802910
0.20548706	0.023144574	0.00033597025
0.20561855	0.023168153	0.00033752023
0.20575004	0.023651004	0.00033749024
0.20588153	0.023173072	0.00033531816
0.20601302	0.023055005	0.00033598845
0.20614451	0.023054275	0.00033292547
0.20627599	0.023436717	0.00033716436
0.20640748	0.023300804	0.00033444810
0.20653897	0.023073669	0.00033508662
0.20667046	0.023210594	0.00033600719
0.20680195	0.023351813	0.00033471553
0.20693344	0.022911389	0.00033437133
0.20706493	0.023205632	0.00033480292
0.20719641	0.023105919	0.00033401926
0.20732790	0.023339428	0.00033669112
0.20745939	0.022657792	0.00033082516
0.20759088	0.023476550	0.00033668992
0.20772237	0.023353777	0.00033477745
0.20785386	0.023160240	0.00033495514
0.20798535	0.024004058	0.00034139023
0.20811684	0.023099424	0.00033373099
0.20824832	0.023074397	0.00033407344
0.20837981	0.022313128	0.00032920077
0.20851130	0.023277993	0.00033554512
0.20864279	0.023243222	0.00033554461
0.20877428	0.022674696	0.00032995469
0.20890577	0.022587635	0.00033030153
0.20903726	0.023562608	0.00033568650
0.20916875	0.023632370	0.00033671435
0.20930023	0.023850259	0.00033789147
0.20943172	0.022790909	0.00033018434
0.20956321	0.023185363	0.00033234413
0.20969470	0.023738906	0.00033624226
0.20982619	0.023280151	0.00033397379
0.20995768	0.022849368	0.00033050160
0.21008917	0.023156679	0.00033132447
0.21022065	0.023030318	0.00033287438
0.21035214	0.023300543	0.00033502585
0.21048363	0.023415676	0.00033236429
0.21061512	0.023162548	0.00033376456
0.21074661	0.022782772	0.00032883925
0.21087810	0.023320786	0.00033305359
0.21100959	0.023512160	0.00033511608
0.21114108	0.023105327	0.00033085701
0.21127256	0.023227762	0.00033341892
0.21140405	0.023613753	0.00033307597
0.21153554	0.023028379	0.00033126384
0.21166703	0.023081029	0.00033106135
0.21179852	0.023195187	0.00033153779
0.21193001	0.023058409	0.00033184435
0.21206150	0.023394052	0.00033185650
0.21219299	0.022825891	0.00032853867
0.21232447	0.022882276	0.00033082875
0.21245596	0.023082797	0.00032986841
0.21258745	0.023470359	0.00033418230
0.21271894	0.023806956	0.00033401151
0.21285043	0.023290496	0.00033157801
0.21298192	0.023729184	0.00033556825
0.21311341	0.023513859	0.00033152130
0.21324489	0.023309720	0.00033214916
0.21337638	0.022757933	0.00032747645
0.21350787	0.023392223	0.00033195085
0.21363936	0.022775756	0.00033064559
0.21377085	0.023084129	0.00032861862
0.21390234	0.022917322	0.00032990733
0.21403383	0.023512347	0.00033169307
0.21416532	0.023059252	0.00032974286
0.21429680	0.023164373	0.00033021763
0.21442829	0.023012978	0.00032858928
0.21455978	0.023419459	0.00033166567
0.21469127	0.022985752	0.00032840482
0.21482276	0.022996791	0.00032885897
0.21495425	0.023198053	0.00033017556
0.21508574	0.023696387	0.00033292766
0.21521723	0.023267862	0.00033023507
0.21534871	0.023115149	0.00033042885
0.21548020	0.023238369	0.00032672151
0.21561169	0.023074134	0.00032854665
0.21574318	0.022894220	0.00032823021
0.21587467	0.023152392	0.00032806654
0.21600616	0.023064441	0.00032903184
0.21613765	0.023453066	0.00032873559
0.21626913	0.023279645	0.00032948287
0.21640062	0.023683380	0.00033123469
0.21653211	0.023197394	0.00032778199
0.21666360	0.023061727	0.00032715558
0.21679509	0.023245913	0.00032727820
0.21692658	0.023520211	0.00033085621
0.21705807	0.023126415	0.00032776516
0.21718956	0.023591390	0.00032925842
0.21732104	0.023519759	0.00033074241
0.21745253	0.022889506	0.00032624476
0.21758402	0.022577946	0.00032447101
0.21771551	0.023064723	0.00032708647
0.21784700	0.023660945	0.00032895232
0.21797849	0.023477396	0.00032915951
0.21810998	0.023540137	0.00032862957
0.21824147	0.023572407	0.00032948619
0.21837295	0.023427803	0.00032919011
0.21850444	0.022938235	0.00032416921
0.21863593	0.022716730	0.00032498694
0.21876742	0.023051403	0.00032563398
0.21889891	0.023000527	0.00032642616
0.21903040	0.023385917	0.00032839078
0.21916189	0.023313712	0.00032569407
0.21929337	0.022466490	0.00032375785
0.21942486	0.023311439	0.00032650500
0.21955635	0.022991453	0.00032631695
0.21968784	0.023261069	0.00032762390
0.21981933	0.023387283	0.00032500099
0.21995082	0.023090363	0.00032559713
0.22008231	0.023316223	0.00032520906
0.22021380	0.023677052	0.00032997460
0.22034528	0.022795082	0.00032387931
0.22047677	0.023019301	0.00032294546
0.22060826	0.022792691	0.00032374365
0.22073975	0.022789397	0.00032320836
0.22087124	0.023171215	0.00032547161
0.22100273	0.023211444	0.00032588930
0.22113422	0.022938862	0.00032213929
0.22126571	0.023530380	0.00032713778
0.22139719	0.022653552	0.00032249114
0.22152868	0.023538270	0.00032662392
0.22166017	0.022869033	0.00032473790
0.22179166	0.023201573	0.00032317049
0.22192315	0.023546241	0.00032749343
0.22205464	0.023514495	0.00032702922
0.22218613	0.023186147	0.00032441585
0.22231761	0.022730144	0.00032133380
0.22244910	0.023170449	0.00032450608
0.22258059	0.022890459	0.00032269693
0.22271208	0.023594401	0.00032635981
0.22284357	0.023072446	0.00032313498
0.22297506	0.023762219	0.00032730254
0.22310655	0.023135899	0.00032230893
0.22323804	0.022841488	0.00032265540
0.22336952	0.023015989	0.00032436367
0.22350101	0.023163601	0.00032294730
0.22363250	0.022599067	0.00031980340
0.22376399	0.023192075	0.00032308429
0.22389548	0.023302379	0.00032467303
0.22402697	0.023488924	0.00032561211
0.22415846	0.023532634	0.00032451528
0.22428995	0.022664875	0.00032038403
0.22442143	0.022967360	0.00032061407
0.22455292	0.023461718	0.00032464989
0.22468441	0.022917512	0.00032170491
0.22481590	0.023071422	0.00032308541
0.22494739	0.022642476	0.00031996448
0.22507888	0.023147206	0.00032150613
0.22521037	0.023147253	0.00032171883
0.22534186	0.022695631	0.00032136466
0.22547334	0.023080400	0.00032144024
0.22560483	0.023652261	0.00032277630
0.22573632	0.022985928	0.00032110146
0.22586781	0.022794078	0.00032003686
0.22599930	0.023133516	0.00032227125
0.22613079	0.022648664	0.00031794970
0.22626228	0.023581185	0.00032473068
0.22639376	0.022820590	0.00031903343
0.22652525	0.023433943	0.00032265526
0.22665674	0.023228978	0.00032286254
0.22678823	0.023290986	0.00032153859
0.22691972	0.022917521	0.00032001579
0.22705121	0.023027160	0.00032020551
0.22718270	0.022970403	0.00032034994
0.22731419	0.023399565	0.00032391894
0.22744567	0.022899584	0.00031983929
0.22757716	0.022938002	0.00031846754
0.22770865	0.023217089	0.00032169608
0.22784014	0.022478151	0.00031629197
0.22797163	0.023158227	0.00032085149
0.22810312	0.022866511	0.00031819645
0.22823461	0.022970773	0.00031961803
0.22836610	0.023383174	0.00032316263
0.22849758	0.023233093	0.00032046505
0.22862907	0.022966565	0.00032049553
0.22876056	0.023102529	0.00031878012
0.22889205	0.022782291	0.00031801837
0.22902354	0.022786295	0.00031911405
0.22915503	0.023487165	0.00032044237
0.22928652	0.023611642	0.00032212195
0.22941800	0.022866016	0.00031826723
0.22954949	0.023017789	0.00031857639
0.22968098	0.023152135	0.00032021045
0.22981247	0.022699471	0.00031635891
0.22994396	0.023199623	0.00032085500
0.23007545	0.022544792	0.00031901078
0.23020694	0.023196493	0.00032601659
0.23033843	0.023052769	0.00032974041
0.23046991	0.023445685	0.00033175245
0.23060140	0.022391051	0.00032859336
0.23073289	0.023143038	0.00033222245
0.23086438	0.022647576	0.00033070704
0.23099587	0.022799774	0.00033632066
0.23112736	0.022451076	0.00033231042
0.23125885	0.022247810	0.00033351004
0.23139034	0.022780787	0.00033670926
0.23152182	0.023534637	0.00034214111
0.23165331	0.023227239	0.00034291521
0.23178480	0.022927456	0.00034105013
0.23191629	0.023439925	0.00034617228
0.23204778	0.023344829	0.00034434697
0.23217927	0.023030448	0.00034399006
0.23231076	0.023148482	0.00034635549
0.23244224	0.022730278	0.00034278826
0.23257373	0.023092084	0.00034606159
0.23270522	0.022411177	0.00034380850
0.23283671	0.022835040	0.00034375900
0.23296820	0.023725631	0.00035063580
0.23309969	0.023608201	0.00035048735
0.23323118	0.023249937	0.00034728525
0.23336267	0.022976870	0.00034700122
0.23349415	0.023244435	0.00034510597
0.23362564	0.022971862	0.00034755255
0.23375713	0.023674163	0.00035120808
0.23388862	0.023016909	0.00034681519
0.23402011	0.023464806	0.00035126732
0.23415160	0.022856797	0.00034532901
0.23428309	0.023202816	0.00034924472
0.23441458	0.023370012	0.00034870100
0.23454606	0.023277453	0.00035157405
0.23467755	0.023114267	0.00034821536
0.23480904	0.023652703	0.00035376375
0.23494053	0.023842715	0.00035369743
0.23507202	0.022972104	0.00034967867
0.23520351	0.023571415	0.00035147816
0.23533500	0.023795450	0.00035397891
0.23546648	0.023752790	0.00035434577
0.23559797	0.023546612	0.00035307903
0.23572946	0.023250486	0.00035082612
0.23586095	0.023232561	0.00035154176
0.23599244	0.022491263	0.00034889922
0.23612393	0.023151112	0.00035062819
0.23625542	0.023652504	0.00035563887
0.23638691	0.022967664	0.00035121043
0.23651839	0.023230361	0.00035137707
0.23664988	0.023455052	0.00035463714
0.23678137	0.023351521	0.00035384238
0.23691286	0.023076665	0.00035390952
0.23704435	0.022702816	0.00035035607
0.23717584	0.023097584	0.00035298525
0.23730733	0.023036627	0.00035350669
0.23743882	0.023247196	0.00035384018
0.23757030	0.023573770	0.00035644982
0.23770179	0.022890317	0.00035430123
0.23783328	0.023540479	0.00035530089
0.23796477	0.023511947	0.00035663901
0.23809626	0.023138140	0.00035412295
0.23822775	0.023093347	0.00035357511
0.23835924	0.023578425	0.00035960333
0.23849072	0.023073192	0.00035339771
0.23862221	0.023087248	0.00035572565
0.23875370	0.023675083	0.00035667688
0.23888519	0.023586961	0.00035742438
0.23901668	0.023029764	0.00035633301
0.23914817	0.023199936	0.00035326513
0.23927966	0.023429177	0.00035813928
0.23941115	0.022963688	0.00035483042
0.23954263	0.022731858	0.00035437705
0.23967412	0.023089471	0.00035558644
0.23980561	0.023264013	0.00035577108
0.23993710	0.023575487	0.00035990326
0.24006859	0.022876644	0.00035477114
0.24020008	0.023409781	0.00035864409
0.24033157	0.022738987	0.00035461075
0.24046306	0.023271227	0.00035707723
0.24059454	0.023236793	0.00035763966
0.24072603	0.022348612	0.00035396232
0.24085752	0.023307198	0.00035832566
0.24098901	0.023875503	0.00036463348
0.24112050	0.022878762	0.00035394670
0.24125199	0.023325244	0.00035839852
0.24138348	0.022858507	0.00035778958
0.24151496	0.023373988	0.00035815234
0.24164645	0.023244040	0.00035965579
0.24177794	0.023752963	0.00036025363
0.24190943	0.023584553	0.00036238619
0.24204092	0.023141011	0.00035966565
0.24217241	0.023113981	0.00035894150
0.24230390	0.023390914	0.00036123493
0.24243539	0.023126360	0.00035804326
0.24256687	0.023569537	0.00036170928
0.24269836	0.022693354	0.00035695255
0.24282985	0.023104927	0.00035880090
0.24296134	0.022362602	0.00035665285
0.24309283	0.023863582	0.00036312666
0.24322432	0.023825257	0.00036364365
0.24335581	0.023881152	0.00036568117
0.24348730	0.023233621	0.00035973928
0.24361878	0.023370368	0.00036157345
0.24375027	0.023792029	0.00036302195
0.24388176	0.023254337	0.00036109788
0.24401325	0.023093838	0.00036237982
0.24414474	0.023114142	0.00035861031
0.24427623	0.023162105	0.00036138447
0.24440772	0.024244817	0.00036883621
0.24453920	0.022935641	0.00035972157
0.24467069	0.023135552	0.00036343085
0.24480218	0.023288288	0.00036213233
0.24493367	0.023126319	0.00035998251
0.24506516	0.023305860	0.00036220893
0.24519665	0.022202552	0.00035454596
0.24532814	0.022275851	0.00035738059
0.24545963	0.023210144	0.00036176473
0.24559111	0.023336802	0.00036358768
0.24572260	0.023312491	0.00036280517
0.24585409	0.023471172	0.00036332411
0.24598558	0.023627435	0.00036568750
0.24611707	0.023080493	0.00036246353
0.24624856	0.022825589	0.00035827138
0.24638005	0.023370140	0.00036603718
0.24651154	0.022829889	0.00035936348
0.24664302	0.023086269	0.00036357320
0.24677451	0.023402172	0.00036333362
0.24690600	0.022865730	0.00036086826
0.24703749	0.024163166	0.00037007737
0.24716898	0.023226379	0.00036255521
0.24730047	0.022808209	0.00036268736
0.24743196	0.023876142	0.00036680608
0.24756345	0.023508501	0.00036495267
0.24769493	0.023309084	0.00036575105
0.24782642	0.023245688	0.00036367660
0.24795791	0.023443624	0.00036613312
0.24808940	0.022709752	0.00036080858
0.24822089	0.022027346	0.00035676891
0.24835238	0.022814949	0.00036299105
0.24848387	0.023188306	0.00036394063
0.24861535	0.023240785	0.00036544793
0.24874684	0.023010956	0.00036420021
0.24887833	0.023223400	0.00036488628
0.24900982	0.023253350	0.00036547780
0.24914131	0.023106806	0.00036405150
0.24927280	0.023134214	0.00036410488
0.24940429	0.023578309	0.00036606505
0.24953578	0.023540726	0.00036667302
0.24966726	0.022326057	0.00036022455
0.24979875	0.023088839	0.00036326078
0.24993024	0.022082309	0.00035944333
0.25006173	0.023391341	0.00036462732
0.25019322	0.023469904	0.00036618619
0.25032471	0.022865987	0.00036439768
0.25045620	0.023435676	0.00036599622
0.25058769	0.023692119	0.00036856570
0.25071917	0.023629634	0.00036611316
0.25085066	0.023150964	0.00036565616
0.25098215	0.023304897	0.00036765103
0.25111364	0.023066004	0.00036398163
0.25124513	0.022886715	0.00036447875
0.25137662	0.023127321	0.00036633840
0.25150811	0.023331122	0.00036588745
0.25163959	0.023853699	0.00037063139
0.25177108	0.022773099	0.00036157777
0.25190257	0.022962938	0.00036601514
0.25203406	0.022821710	0.00036469246
0.25216555	0.023726680	0.00036864780
0.25229704	0.024042982	0.00037288527
0.25242853	0.023542646	0.00036727452
0.25256002	0.023293381	0.00036894360
0.25269150	0.023116250	0.00036684964
0.25282299	0.023212418	0.00036562474
0.25295448	0.023720867	0.00037102627
0.25308597	0.023145658	0.00036494316
0.25321746	0.023245328	0.00036949587
0.25334895	0.023236430	0.00036754160
0.25348044	0.023200164	0.00036596784
0.25361193	0.023437165	0.00037008354
0.25374341	0.023306017	0.00036681520
0.25387490	0.023117980	0.00036653439
0.25400639	0.022617777	0.00037084097
0.25413788	0.023172104	0.00037708167
0.25426937	0.023615605	0.00038528376
0.25440086	0.023427883	0.00038730630
0.25453235	0.022816975	0.00038560952
0.25466383	0.022752648	0.00038675239
0.25479532	0.023862246	0.00039454913
0.25492681	0.022824441	0.00039298822
0.25505830	0.023606841	0.00039917121
0.25518979	0.023227695	0.00039853111
0.25532128	0.023021905	0.00039889577
0.25545277	0.023453567	0.00040319584
0.25558426	0.023199467	0.00040318734
0.25571574	0.023651515	0.00040816523
0.25584723	0.023079652	0.00040649274
0.25597872	0.022438204	0.00040484071
0.25611021	0.023812850	0.00041418540
0.25624170	0.023292074	0.00041199040
0.25637319	0.022696849	0.00041224062
0.25650468	0.023240566	0.00041456603
0.25663617	0.024162470	0.00042405838
0.25676765	0.023341402	0.00041850461
0.25689914	0.022431410	0.00041426441
0.25703063	0.023129108	0.00042229779
0.25716212	0.022608196	0.00041726827
0.25729361	0.023144934	0.00042491532
0.25742510	0.022673082	0.00042225155
0.25755659	0.023442938	0.00043084153
0.25768807	0.022873291	0.00042832448
0.25781956	0.023527499	0.00043240517
0.25795105	0.023006771	0.00043006218
0.25808254	0.023614715	0.00043850848
0.25821403	0.023527352	0.00043635630
0.25834552	0.023542296	0.00043837883
0.25847701	0.023062949	0.00043434703
0.25860850	0.023506623	0.00043929962
0.25873998	0.023363363	0.00043863341
0.25887147	0.023438933	0.00044310551
0.25900296	0.022873308	0.00043790379
0.25913445	0.022779449	0.00043626241
0.25926594	0.023195082	0.00043894011
0.25939743	0.023484602	0.00044502072
0.25952892	0.022949615	0.00044135179
0.25966041	0.022999932	0.00044463069
0.25979189	0.022894438	0.00044069831
0.25992338	0.023669092	0.00045008200
0.26005487	0.024300736	0.00045576781
0.26018636	0.022783112	0.00044509799
0.26031785	0.022552631	0.00044225036
0.26044934	0.022777033	0.00044378548
0.26058083	0.023697081	0.00045033148
0.26071231	0.023678072	0.00045319910
0.26084380	0.023257809	0.00044911631
0.26097529	0.023080989	0.00045065707
0.26110678	0.023101589	0.00044935846
0.26123827	0.022600641	0.00044894513
0.26136976	0.022224063	0.00044756650
0.26150125	0.022078694	0.00044636574
0.26163274	0.022826732	0.00045131850
0.26176422	0.022900305	0.00045149473
0.26189571	0.022543641	0.00045371364
0.26202720	0.023103001	0.00045559660
0.26215869	0.022639569	0.00045217126
0.26229018	0.022676615	0.00045528905
0.26242167	0.023572208	0.00046100774
0.26255316	0.022718515	0.00045421578
0.26268465	0.022997259	0.00045986867
0.26281613	0.023861240	0.00046643552
0.26294762	0.023549770	0.00046346348
0.26307911	0.022920290	0.00046077142
0.26321060	0.022767445	0.00046031984
0.26334209	0.022584522	0.00046219851
0.26347358	0.022624809	0.00045937588
0.26360507	0.023174066	0.00046486823
0.26373655	0.022681327	0.00046076187
0.26386804	0.023127318	0.00046498290
0.26399953	0.023617823	0.00047255744
0.26413102	0.023695716	0.00047081082
0.26426251	0.021786114	0.00045574541
0.26439400	0.022403659	0.00046069864
0.26452549	0.022596033	0.00046805202
0.26465698	0.023452958	0.00047388746
0.26478846	0.022591358	0.00046363081
0.26491995	0.022864330	0.00047401342
0.26505144	0.022474640	0.00046622231
0.26518293	0.022750334	0.00046828382
0.26531442	0.023363655	0.00047808388
0.26544591	0.023497409	0.00047656095
[truncated: 567 more rows]
