# Supplementary material for: Invariant surface glycoprotein 65 of Trypanosoma brucei is a complement C3 receptor
Source: Nat Commun. 2022 Aug 29;13:5085. doi: 10.1038/s41467-022-32728-9 (PMC9424271; doi:10.1038/s41467-022-32728-9)
Supplement: Supplementary file 4 — supplementary data 2 [file 41467_2022_32728_MOESM4_ESM.zip › b21-414646_00086.dat]

0.0026000000	39.655344	0.13627588
0.0027314887	28.825400	0.10672415
0.0028629774	21.970279	0.089090989
0.0029944661	16.996807	0.075204166
0.0031259548	12.217914	0.058592537
0.0032574435	10.848339	0.057148788
0.0033889322	8.7254805	0.048450224
0.0035204209	11.485652	0.048398514
0.0036519096	12.287600	0.046453383
0.0037833983	9.9215266	0.039354718
0.0039148870	8.2178790	0.034559728
0.0040463757	6.6809810	0.029978250
0.0041778644	5.4496427	0.025377113
0.0043093531	4.5862928	0.022857014
0.0044408418	3.7979737	0.020004857
0.0045723305	3.0869338	0.018035291
0.0047038192	2.8540764	0.016597676
0.0048353079	2.4482039	0.014923357
0.0049667966	2.1846014	0.014046633
0.0050982853	1.8665980	0.012300230
0.0052297740	1.7354523	0.012015302
0.0053612627	1.5089575	0.010819193
0.0054927514	1.3828778	0.010082724
0.0056242401	1.2627652	0.0096070146
0.0057557288	1.1695092	0.0089893127
0.0058872175	1.0821778	0.0085314059
0.0060187062	1.0103530	0.0082215913
0.0061501949	0.91095396	0.0074776450
0.0062816836	0.89133860	0.0075637732
0.0064131723	0.81010942	0.0070687915
0.0065446610	0.78809192	0.0068722269
0.0066761496	0.74626110	0.0066558862
0.0068076383	0.70667274	0.0063300486
0.0069391270	0.68116229	0.0063146421
0.0070706157	0.65059488	0.0060736984
0.0072021044	0.63971044	0.0059562736
0.0073335931	0.61760002	0.0058269339
0.0074650818	0.57641179	0.0054653992
0.0075965705	0.55957067	0.0054296550
0.0077280592	0.54627268	0.0053425360
0.0078595479	0.50722270	0.0050249634
0.0079910366	0.49066616	0.0049717196
0.0081225253	0.47578413	0.0047557017
0.0082540140	0.45044153	0.0046536295
0.0083855027	0.44900015	0.0046639456
0.0085169914	0.42517067	0.0044457772
0.0086484801	0.39170405	0.0042361859
0.0087799688	0.38662938	0.0041344233
0.0089114575	0.37558138	0.0040964661
0.0090429462	0.35862755	0.0039749479
0.0091744349	0.34053506	0.0038400783
0.0093059236	0.31864953	0.0036708924
0.0094374123	0.31014467	0.0035975884
0.0095689010	0.29227757	0.0034361825
0.0097003897	0.28790847	0.0034379735
0.0098318784	0.27131808	0.0032897312
0.0099633671	0.26057801	0.0031889454
0.010094856	0.25731157	0.0031591597
0.010226345	0.24120668	0.0029862926
0.010357833	0.23285326	0.0030098873
0.010489322	0.22235990	0.0028547591
0.010620811	0.21607641	0.0027939618
0.010752299	0.20718353	0.0027242131
0.010883788	0.19303480	0.0025756295
0.011015277	0.18941820	0.0025976963
0.011146765	0.17381175	0.0024117268
0.011278254	0.17068422	0.0023807387
0.011409743	0.16720653	0.0023315512
0.011541231	0.15788291	0.0022314630
0.011672720	0.15014958	0.0021818166
0.011804209	0.13683061	0.0020037824
0.011935698	0.13345362	0.0019743301
0.012067186	0.13008259	0.0019387252
0.012198675	0.12247347	0.0018190689
0.012330164	0.11437046	0.0017620494
0.012461652	0.11146791	0.0017193731
0.012593141	0.10929020	0.0016649177
0.012724630	0.10837798	0.0016575741
0.012856118	0.099706329	0.0015405191
0.012987607	0.096827865	0.0015352098
0.013119096	0.095089612	0.0014881358
0.013250585	0.091354425	0.0014428152
0.013382073	0.088007743	0.0014211420
0.013513562	0.085250744	0.0013764428
0.013645051	0.085159337	0.0013847500
0.013776539	0.079362247	0.0013304855
0.013908028	0.077006930	0.0012884653
0.014039517	0.077123150	0.0012832429
0.014171005	0.073241694	0.0012429810
0.014302494	0.070366856	0.0012199413
0.014433983	0.069428868	0.0012126436
0.014565472	0.071996886	0.0012090479
0.014696960	0.070915837	0.0012057772
0.014828449	0.066498000	0.0011504527
0.014959938	0.067056239	0.0011618496
0.015091426	0.063464743	0.0011325741
0.015222915	0.062493626	0.0010978861
0.015354404	0.063629399	0.0011115218
0.015485892	0.062007676	0.0010861812
0.015617381	0.063108174	0.0011008937
0.015748870	0.059866162	0.0010724351
0.015880359	0.060523810	0.0010601798
0.016011847	0.059964469	0.0010560678
0.016143336	0.054641927	0.00099909605
0.016274825	0.051800749	0.00097493060
0.016406313	0.051223946	0.00096202145
0.016537802	0.053350895	0.00097434623
0.016669291	0.053247690	0.00097100015
0.016800779	0.055055482	0.00098468081
0.016932268	0.056701660	0.00099442620
0.017063757	0.060384302	0.0010242950
0.017195246	0.058737196	0.0010014235
0.017326734	0.057179908	0.00098875415
0.017458223	0.055990276	0.00097139396
0.017589712	0.056602719	0.00097155821
0.017721200	0.055522594	0.00096750897
0.017852689	0.054745319	0.00093938374
0.017984178	0.053555483	0.00093982723
0.018115666	0.054034234	0.00093858344
0.018247155	0.052871603	0.00092201164
0.018378644	0.053331386	0.00093012948
0.018510133	0.052362409	0.00091102327
0.018641621	0.050080706	0.00088774884
0.018773110	0.051288609	0.00089480065
0.018904599	0.050007871	0.00088327213
0.019036087	0.049097116	0.00087220181
0.019167576	0.050413442	0.00087319980
0.019299065	0.047892208	0.00084893130
0.019430553	0.046840834	0.00084666597
0.019562042	0.046122602	0.00083019531
0.019693531	0.046481499	0.00083484009
0.019825019	0.045155216	0.00081565697
0.019956508	0.045394625	0.00081385388
0.020087997	0.044002134	0.00080555027
0.020219486	0.044890566	0.00080515178
0.020350974	0.043412748	0.00079704565
0.020482463	0.042445858	0.00077460537
0.020613952	0.043535255	0.00078283565
0.020745440	0.042631695	0.00078046155
0.020876929	0.042157940	0.00076653331
0.021008418	0.041436366	0.00076427173
0.021139906	0.040555716	0.00074991370
0.021271395	0.040449488	0.00074198896
0.021402884	0.041027563	0.00075107002
0.021534373	0.040975073	0.00074586884
0.021665861	0.039223690	0.00072947376
0.021797350	0.042144455	0.00075222806
0.021928839	0.038692142	0.00071246568
0.022060327	0.038553046	0.00071854245
0.022191816	0.039116216	0.00071581876
0.022323305	0.037288863	0.00070079712
0.022454793	0.038023323	0.00070524403
0.022586282	0.037318121	0.00069142334
0.022717771	0.036719418	0.00069241646
0.022849260	0.036348765	0.00068152105
0.022980748	0.037192452	0.00069153800
0.023112237	0.035678708	0.00066915125
0.023243726	0.037483328	0.00068272314
0.023375214	0.037662133	0.00068897441
0.023506703	0.037411261	0.00068108500
0.023638192	0.038358397	0.00068762159
0.023769680	0.037378010	0.00068083720
0.023901169	0.035436229	0.00065993553
0.024032658	0.036553152	0.00067181912
0.024164147	0.036727600	0.00066660903
0.024295635	0.035629765	0.00065452251
0.024427124	0.036720982	0.00066161462
0.024558613	0.036326271	0.00065352175
0.024690101	0.037393068	0.00067087654
0.024821590	0.035909157	0.00065116330
0.024953079	0.035014401	0.00063823787
0.025084567	0.037215201	0.00065973997
0.025216056	0.035591317	0.00064004297
0.025347545	0.035699411	0.00064539298
0.025479034	0.035564008	0.00063697338
0.025610522	0.036549986	0.00063973234
0.025742011	0.035316919	0.00063227909
0.025873500	0.035801243	0.00063338661
0.026004988	0.035451625	0.00063345975
0.026136477	0.035269890	0.00062964739
0.026267966	0.035164856	0.00062257682
0.026399454	0.035290454	0.00062676171
0.026530943	0.034743833	0.00061654226
0.026662432	0.033908993	0.00061156064
0.026793920	0.034193987	0.00061031614
0.026925409	0.034689086	0.00061148264
0.027056898	0.034589971	0.00061514115
0.027188387	0.033616083	0.00059775372
0.027319875	0.033915768	0.00060614379
0.027451364	0.033933083	0.00060136166
0.027582853	0.034309846	0.00060016536
0.027714341	0.034388894	0.00060161256
0.027845830	0.034097392	0.00059696852
0.027977319	0.034213511	0.00060006676
0.028108807	0.033682594	0.00059064889
0.028240296	0.033535765	0.00058835050
0.028371785	0.032876480	0.00058199773
0.028503274	0.034246342	0.00059254668
0.028634762	0.032032192	0.00057256286
0.028766251	0.033528055	0.00058538959
0.028897740	0.032178002	0.00056718743
0.029029228	0.031974161	0.00057034004
0.029160717	0.033116920	0.00057728608
0.029292206	0.033359167	0.00057560206
0.029423694	0.034291055	0.00058596606
0.029555183	0.033117412	0.00056661426
0.029686672	0.033965614	0.00057806976
0.029818161	0.032161659	0.00056519876
0.029949649	0.032402403	0.00056151457
0.030081138	0.032580067	0.00056321578
0.030212627	0.032835812	0.00056015101
0.030344115	0.033133416	0.00056421036
0.030475604	0.032362254	0.00055769502
0.030607093	0.033359919	0.00056313748
0.030738581	0.033035624	0.00056080370
0.030870070	0.032467282	0.00055140279
0.031001559	0.032818811	0.00055297628
0.031133048	0.032480144	0.00055303940
0.031264536	0.030523973	0.00053471693
0.031396025	0.030891575	0.00053832332
0.031527514	0.032792633	0.00054908055
0.031659002	0.032802113	0.00054774984
0.031790491	0.030806247	0.00053499980
0.031921980	0.031563836	0.00053518085
0.032053468	0.031621122	0.00053882433
0.032184957	0.031364568	0.00053261724
0.032316446	0.032109241	0.00053664046
0.032447935	0.030549747	0.00052709065
0.032579423	0.031284065	0.00052884993
0.032710912	0.030311372	0.00052051142
0.032842401	0.032361405	0.00053457936
0.032973889	0.031557034	0.00052729469
0.033105378	0.031110126	0.00052764831
0.033236867	0.031179513	0.00052335134
0.033368355	0.030342588	0.00052490172
0.033499844	0.030339131	0.00052548683
0.033631333	0.030269375	0.00052425541
0.033762822	0.029546606	0.00052442533
0.033894310	0.031492412	0.00053817916
0.034025799	0.031061057	0.00053376461
0.034157288	0.031585754	0.00053809471
0.034288776	0.031239449	0.00053537703
0.034420265	0.029438494	0.00052770128
0.034551754	0.029513840	0.00052348937
0.034683242	0.030098092	0.00052993935
0.034814731	0.029874424	0.00052430530
0.034946220	0.030189112	0.00052838965
0.035077708	0.029132520	0.00052609070
0.035209197	0.029598307	0.00052673691
0.035340686	0.030018502	0.00052712342
0.035472175	0.028720090	0.00052760616
0.035603663	0.029231060	0.00053150298
0.035735152	0.028300271	0.00053213287
0.035866641	0.029543254	0.00054261210
0.035998129	0.028955661	0.00053329520
0.036129618	0.028547377	0.00053619514
0.036261107	0.029865796	0.00054261268
0.036392595	0.028988404	0.00054496020
0.036524084	0.028332255	0.00053527726
0.036655573	0.029789060	0.00054478192
0.036787062	0.028556469	0.00053974248
0.036918550	0.029764931	0.00054649955
0.037050039	0.028517780	0.00054149602
0.037181528	0.028502315	0.00053805680
0.037313016	0.029329505	0.00054508300
0.037444505	0.028508145	0.00054318743
0.037575994	0.029260660	0.00054652310
0.037707482	0.028773270	0.00054918987
0.037838971	0.027967573	0.00054233695
0.037970460	0.028767551	0.00054531539
0.038101949	0.029218636	0.00055223431
0.038233437	0.028375535	0.00053995915
0.038364926	0.029447339	0.00054383170
0.038496415	0.028790429	0.00053781105
0.038627903	0.029301683	0.00053549084
0.038759392	0.028733698	0.00053325605
0.038890881	0.030179411	0.00053896875
0.039022369	0.028584488	0.00052832046
0.039153858	0.029308223	0.00053133423
0.039285347	0.028964349	0.00052538902
0.039416836	0.028930937	0.00052949893
0.039548324	0.029892650	0.00053258262
0.039679813	0.028447032	0.00051834377
0.039811302	0.029502281	0.00052953242
0.039942790	0.030101040	0.00053099015
0.040074279	0.029136836	0.00052787492
0.040205768	0.028251343	0.00051544782
0.040337256	0.030266338	0.00052892727
0.040468745	0.029009492	0.00052148389
0.040600234	0.029449111	0.00052225290
0.040731723	0.029145471	0.00052080749
0.040863211	0.029260975	0.00052183603
0.040994700	0.029728972	0.00052234920
0.041126189	0.028821750	0.00051837387
0.041257677	0.029277130	0.00051728233
0.041389166	0.028657767	0.00051177919
0.041520655	0.028841632	0.00051457776
0.041652143	0.030091391	0.00052265284
0.041783632	0.030252243	0.00052403868
0.041915121	0.029629900	0.00051819883
0.042046610	0.028899614	0.00051210379
0.042178098	0.028749418	0.00051165572
0.042309587	0.029057123	0.00051316009
0.042441076	0.028732111	0.00050745053
0.042572564	0.028889840	0.00050940847
0.042704053	0.028692033	0.00050474563
0.042835542	0.029445242	0.00051481219
0.042967030	0.028603787	0.00050686356
0.043098519	0.029155542	0.00051331836
0.043230008	0.028135712	0.00050177934
0.043361496	0.028951452	0.00050302529
0.043492985	0.029365517	0.00051179347
0.043624474	0.029657698	0.00051033227
0.043755963	0.028940049	0.00050754318
0.043887451	0.028875928	0.00050358640
0.044018940	0.029257902	0.00050563838
0.044150429	0.029012319	0.00050875746
0.044281917	0.027978256	0.00049541934
0.044413406	0.028561831	0.00050313372
0.044544895	0.029040159	0.00050207464
0.044676383	0.029608552	0.00050676918
0.044807872	0.029480667	0.00050720560
0.044939361	0.028566006	0.00049759025
0.045070850	0.029403512	0.00050281392
0.045202338	0.029585792	0.00050380196
0.045333827	0.029799314	0.00050390720
0.045465316	0.029734113	0.00050894102
0.045596804	0.028882486	0.00049824679
0.045728293	0.029538772	0.00050320325
0.045859782	0.029774089	0.00050270183
0.045991270	0.029069818	0.00049514653
0.046122759	0.027545036	0.00048936940
0.046254248	0.029075086	0.00050548969
0.046385737	0.028785901	0.00050696720
0.046517225	0.028606345	0.00050583589
0.046648714	0.029304522	0.00051204072
0.046780203	0.029881078	0.00052380562
0.046911691	0.029244708	0.00051701014
0.047043180	0.028006208	0.00050877323
0.047174669	0.028463239	0.00051344605
0.047306157	0.028349939	0.00051439506
0.047437646	0.030571764	0.00053314936
0.047569135	0.029666391	0.00052994703
0.047700624	0.028392089	0.00051394033
0.047832112	0.029405898	0.00052787461
0.047963601	0.028957815	0.00052096661
0.048095090	0.030281338	0.00053643178
0.048226578	0.029969655	0.00053537525
0.048358067	0.029067329	0.00052329788
0.048489556	0.028850347	0.00052547540
0.048621044	0.029154346	0.00052755995
0.048752533	0.029861290	0.00053966033
0.048884022	0.029201100	0.00053020954
0.049015511	0.029712301	0.00053464015
0.049146999	0.030648166	0.00054486704
0.049278488	0.029168351	0.00053194944
0.049409977	0.029113869	0.00053347364
0.049541465	0.028865380	0.00053129640
0.049672954	0.030000287	0.00054011809
0.049804443	0.029609046	0.00053600789
0.049935931	0.029462211	0.00053856896
0.050067420	0.029131091	0.00053570193
0.050198909	0.028914950	0.00053529602
0.050330398	0.029236368	0.00053587968
0.050461886	0.030030847	0.00054171548
0.050593375	0.030123406	0.00054462547
0.050724864	0.030414365	0.00054891350
0.050856352	0.030129044	0.00054798837
0.050987841	0.029174826	0.00053633893
0.051119330	0.029367027	0.00054021150
0.051250818	0.030665565	0.00055016205
0.051382307	0.028763676	0.00053783258
0.051513796	0.028459792	0.00053341794
0.051645284	0.028815567	0.00053554149
0.051776773	0.028950800	0.00053784758
0.051908262	0.029916757	0.00054695505
0.052039751	0.029551551	0.00054665267
0.052171239	0.029426162	0.00054181418
0.052302728	0.029362945	0.00054740874
0.052434217	0.028503193	0.00053602611
0.052565705	0.028730379	0.00054033083
0.052697194	0.029177073	0.00054273550
0.052828683	0.029053759	0.00054384860
0.052960171	0.028474598	0.00053711958
0.053091660	0.028710408	0.00053787960
0.053223149	0.029506596	0.00054707463
0.053354638	0.029974605	0.00055409137
0.053486126	0.029909478	0.00055269105
0.053617615	0.028360277	0.00053857344
0.053749104	0.029731075	0.00054972011
0.053880592	0.029464417	0.00054669445
0.054012081	0.029371345	0.00055117993
0.054143570	0.029885409	0.00055369142
0.054275058	0.029902401	0.00055192231
0.054406547	0.029269475	0.00054704318
0.054538036	0.027611538	0.00053713965
0.054669525	0.028523958	0.00053945425
0.054801013	0.029074265	0.00054967307
0.054932502	0.029058562	0.00054845157
0.055063991	0.029320975	0.00054637858
0.055195479	0.029689220	0.00055467740
0.055326968	0.029124820	0.00054829101
0.055458457	0.028996205	0.00055096059
0.055589945	0.029081373	0.00054736375
0.055721434	0.028765510	0.00054349204
0.055852923	0.028505971	0.00054895259
0.055984412	0.028498034	0.00054583078
0.056115900	0.028549954	0.00054527830
0.056247389	0.029867383	0.00055756410
0.056378878	0.028578994	0.00054241279
0.056510366	0.027692283	0.00054006500
0.056641855	0.028697112	0.00054656747
0.056773344	0.030069031	0.00056024288
0.056904832	0.029580667	0.00055535460
0.057036321	0.029127118	0.00054938806
0.057167810	0.028407980	0.00054672292
0.057299299	0.029056488	0.00055050946
0.057430787	0.028245123	0.00054092103
0.057562276	0.028664696	0.00054861158
0.057693765	0.028265005	0.00053684731
0.057825253	0.028653383	0.00054879986
0.057956742	0.028210883	0.00054599202
0.058088231	0.029328615	0.00054919467
0.058219719	0.028335686	0.00054548052
0.058351208	0.027813235	0.00053393547
0.058482697	0.028527578	0.00054360053
0.058614186	0.030093774	0.00055647342
0.058745674	0.028662862	0.00053955257
0.058877163	0.029399406	0.00054669146
0.059008652	0.028793448	0.00053836692
0.059140140	0.029307633	0.00054745291
0.059271629	0.028133644	0.00053664391
0.059403118	0.028881741	0.00053963317
0.059534606	0.028782555	0.00054137694
0.059666095	0.028727070	0.00053439091
0.059797584	0.029660985	0.00054419611
0.059929072	0.029762744	0.00054816527
0.060060561	0.028751354	0.00053468789
0.060192050	0.028209628	0.00053336189
0.060323539	0.028780632	0.00053449522
0.060455027	0.029065732	0.00053968912
0.060586516	0.029385450	0.00054210414
0.060718005	0.027665621	0.00052544150
0.060849493	0.028867254	0.00053551333
0.060980982	0.028985747	0.00053761916
0.061112471	0.028127597	0.00052708408
0.061243959	0.028095963	0.00053324639
0.061375448	0.029059702	0.00053330298
0.061506937	0.029714510	0.00054384491
0.061638426	0.029353319	0.00053609157
0.061769914	0.028304557	0.00052945771
0.061901403	0.028789082	0.00053615976
0.062032892	0.029286259	0.00053381369
0.062164380	0.029762836	0.00054163064
0.062295869	0.029472902	0.00053935353
0.062427358	0.028849024	0.00053318649
0.062558846	0.028722100	0.00053676010
0.062690335	0.028824303	0.00052988515
0.062821824	0.028460933	0.00052854291
0.062953313	0.029219621	0.00053635998
0.063084801	0.029560805	0.00053707390
0.063216290	0.029368740	0.00053785399
0.063347779	0.027988255	0.00052335831
0.063479267	0.029301055	0.00053117723
0.063610756	0.028576666	0.00053202573
0.063742245	0.028910975	0.00052970397
0.063873733	0.029520476	0.00053955827
0.064005222	0.028998803	0.00052966175
0.064136711	0.029010871	0.00053037997
0.064268200	0.028135814	0.00052538170
0.064399688	0.029634457	0.00053391537
0.064531177	0.028904407	0.00053227105
0.064662666	0.029480173	0.00053350331
0.064794154	0.029195845	0.00053017869
0.064925643	0.029844488	0.00053839797
0.065057132	0.029315562	0.00053431014
0.065188620	0.028090457	0.00052426079
0.065320109	0.027529192	0.00051468438
0.065451598	0.029719764	0.00053280038
0.065583087	0.028732374	0.00052709100
0.065714575	0.028183515	0.00052068591
0.065846064	0.028194660	0.00052266978
0.065977553	0.028741696	0.00052650269
0.066109041	0.028998767	0.00052583056
0.066240530	0.027736822	0.00051852793
0.066372019	0.028369625	0.00052060442
0.066503507	0.029164844	0.00053042568
0.066634996	0.028886525	0.00052391259
0.066766485	0.028950679	0.00052756493
0.066897973	0.029517430	0.00053112020
0.067029462	0.028885128	0.00052571700
0.067160951	0.029422083	0.00053227127
0.067292440	0.028447632	0.00052076727
0.067423928	0.028119181	0.00051447728
0.067555417	0.029605823	0.00053178947
0.067686906	0.028395535	0.00052083399
0.067818394	0.028943900	0.00052476677
0.067949883	0.028823431	0.00052129059
0.068081372	0.029484340	0.00052625614
0.068212860	0.029686609	0.00052807528
0.068344349	0.030222648	0.00053432767
0.068475838	0.029415073	0.00052601226
0.068607327	0.028849263	0.00052178351
0.068738815	0.027980734	0.00051109531
0.068870304	0.028622496	0.00052107388
0.069001793	0.028239114	0.00051495394
0.069133281	0.029922037	0.00053000468
0.069264770	0.028554652	0.00052111125
0.069396259	0.028419408	0.00051290526
0.069527747	0.028838117	0.00052045258
0.069659236	0.028328664	0.00051712918
0.069790725	0.028450315	0.00051603637
0.069922214	0.028070554	0.00051485166
0.070053702	0.029502810	0.00052178231
0.070185191	0.029100673	0.00052198829
0.070316680	0.028311048	0.00051146384
0.070448168	0.028106560	0.00051352593
0.070579657	0.029134798	0.00052228429
0.070711146	0.028393266	0.00051284275
0.070842634	0.028647226	0.00051642639
0.070974123	0.028661002	0.00051539257
0.071105612	0.028165537	0.00051006237
0.071237101	0.028744844	0.00051743608
0.071368589	0.027264475	0.00049890150
0.071500078	0.027762086	0.00051057946
0.071631567	0.027794329	0.00050954197
0.071763055	0.027688394	0.00050676111
0.071894544	0.028081166	0.00050885786
0.072026033	0.027918374	0.00050353024
0.072157521	0.027469312	0.00050754664
0.072289010	0.027732655	0.00050714760
0.072420499	0.027714066	0.00050587075
0.072551988	0.027635800	0.00050230149
0.072683476	0.027992293	0.00050490964
0.072814965	0.027838725	0.00050622648
0.072946454	0.028236496	0.00051067917
0.073077942	0.027567717	0.00050156649
0.073209431	0.026269783	0.00049493172
0.073340920	0.027407185	0.00050147182
0.073472408	0.027578751	0.00050232577
0.073603897	0.028000513	0.00050753750
0.073735386	0.027743364	0.00050228781
0.073866875	0.026815797	0.00049685049
0.073998363	0.028688211	0.00051064808
0.074129852	0.027254777	0.00049985806
0.074261341	0.026860340	0.00049733456
0.074392829	0.027050231	0.00049236245
0.074524318	0.026373775	0.00049347931
0.074655807	0.027615074	0.00049954186
0.074787295	0.027615257	0.00050083996
0.074918784	0.027726219	0.00050266367
0.075050273	0.027010971	0.00049523107
0.075181761	0.027141031	0.00049594008
0.075313250	0.026911472	0.00049481641
0.075444739	0.027083358	0.00049691351
0.075576228	0.027115382	0.00049598729
0.075707716	0.027318779	0.00049756710
0.075839205	0.027594920	0.00050012112
0.075970694	0.026699148	0.00049326034
0.076102182	0.026676547	0.00048969607
0.076233671	0.027264923	0.00049854424
0.076365160	0.027490520	0.00049261186
0.076496648	0.026663093	0.00049088189
0.076628137	0.026125155	0.00048712131
0.076759626	0.026529128	0.00048728732
0.076891115	0.026712570	0.00049230055
0.077022603	0.027382183	0.00049214481
0.077154092	0.027527412	0.00049544436
0.077285581	0.026917713	0.00049282046
0.077417069	0.027172148	0.00049196617
0.077548558	0.027269979	0.00049381279
0.077680047	0.026538685	0.00048692176
0.077811535	0.026779091	0.00049014638
0.077943024	0.027125141	0.00049302964
0.078074513	0.026517045	0.00048361194
0.078206002	0.026856022	0.00049003021
0.078337490	0.027647786	0.00049302217
0.078468979	0.027912356	0.00049569844
0.078600468	0.027613773	0.00049664633
0.078731956	0.026598305	0.00048453306
0.078863445	0.027447208	0.00049395189
0.078994934	0.027272806	0.00049033201
0.079126422	0.026716328	0.00048672687
0.079257911	0.026811366	0.00048704629
0.079389400	0.027190225	0.00048691011
0.079520889	0.027151342	0.00048902247
0.079652377	0.026273083	0.00048312122
0.079783866	0.026654542	0.00048286442
0.079915355	0.027018324	0.00048902885
0.080046843	0.026434471	0.00048118554
0.080178332	0.026804870	0.00048574111
0.080309821	0.026038477	0.00047982762
0.080441309	0.026471790	0.00047838036
0.080572798	0.026237264	0.00048163224
0.080704287	0.025851323	0.00047684653
0.080835776	0.026576695	0.00048457821
0.080967264	0.025996777	0.00048048423
0.081098753	0.026036673	0.00047400254
0.081230242	0.026328604	0.00048181812
0.081361730	0.026266274	0.00047785247
0.081493219	0.026841663	0.00048163622
0.081624708	0.027325245	0.00048884630
0.081756196	0.026750304	0.00047854336
0.081887685	0.027349014	0.00048724387
0.082019174	0.026529055	0.00048079341
0.082150663	0.025879014	0.00047327093
0.082282151	0.026679011	0.00048282864
0.082413640	0.027027230	0.00048103989
0.082545129	0.026792882	0.00048130804
0.082676617	0.025852229	0.00047455692
0.082808106	0.026429798	0.00047686122
0.082939595	0.026398972	0.00047866469
0.083071083	0.026464481	0.00047582447
0.083202572	0.025945607	0.00047390691
0.083334061	0.026290622	0.00047754692
0.083465549	0.025166325	0.00046488299
0.083597038	0.025245810	0.00047007866
0.083728527	0.025799628	0.00046971974
0.083860016	0.025726657	0.00047262835
0.083991504	0.026213538	0.00047520604
0.084122993	0.026335585	0.00047418373
0.084254482	0.026416784	0.00047784104
0.084385970	0.026269233	0.00047491943
0.084517459	0.026310799	0.00047463615
0.084648948	0.026090691	0.00047501420
0.084780436	0.025806177	0.00046755862
0.084911925	0.025681615	0.00046860116
0.085043414	0.025550710	0.00046626218
0.085174903	0.026047675	0.00046908502
0.085306391	0.025951525	0.00047292471
0.085437880	0.025765760	0.00046683461
0.085569369	0.025647717	0.00046890454
0.085700857	0.026471827	0.00047264426
0.085832346	0.026204421	0.00047036416
0.085963835	0.026149804	0.00047244467
0.086095323	0.025858713	0.00046692680
0.086226812	0.025557879	0.00046511852
0.086358301	0.026072987	0.00046901279
0.086489790	0.026256709	0.00046993825
0.086621278	0.025478509	0.00046363932
0.086752767	0.026086932	0.00046750502
0.086884256	0.026417265	0.00046969539
0.087015744	0.026159828	0.00046939085
0.087147233	0.026014411	0.00046789894
0.087278722	0.025942300	0.00046831491
0.087410210	0.025831415	0.00046513426
0.087541699	0.025775676	0.00046508879
0.087673188	0.026238637	0.00047143560
0.087804677	0.026023045	0.00046412858
0.087936165	0.025406308	0.00046262167
0.088067654	0.026209771	0.00046799769
0.088199143	0.025653711	0.00046099137
0.088330631	0.025525229	0.00046441736
0.088462120	0.025630609	0.00046245789
0.088593609	0.025738970	0.00046583227
0.088725097	0.025264666	0.00045891431
0.088856586	0.026564462	0.00046829447
0.088988075	0.025122327	0.00046012163
0.089119564	0.026237605	0.00046570077
0.089251052	0.025586149	0.00046318609
0.089382541	0.025685750	0.00046079290
0.089514030	0.025978299	0.00046359973
0.089645518	0.026095621	0.00046390947
0.089777007	0.026108180	0.00046317744
0.089908496	0.025303796	0.00046080798
0.090039984	0.025148354	0.00045678997
0.090171473	0.025749072	0.00045890517
0.090302962	0.025569267	0.00046096788
0.090434451	0.026391161	0.00046523194
0.090565939	0.026231208	0.00046503985
0.090697428	0.025358184	0.00045769837
0.090828917	0.025045258	0.00045109163
0.090960405	0.025459563	0.00045988086
0.091091894	0.025180800	0.00045370400
0.091223383	0.025428553	0.00045824949
0.091354871	0.025046643	0.00045695574
0.091486360	0.024069858	0.00045440295
0.091617849	0.024968545	0.00046678771
0.091749337	0.025445820	0.00047564531
0.091880826	0.025296258	0.00047701061
0.092012315	0.025364647	0.00048063404
0.092143804	0.025168799	0.00047774801
0.092275292	0.025174955	0.00048360622
0.092406781	0.024929982	0.00048086713
0.092538270	0.025694941	0.00049203710
0.092669758	0.025735309	0.00049462092
0.092801247	0.024701295	0.00047110140
0.092932736	0.024932145	0.00047418693
0.093064224	0.025130243	0.00047229806
0.093195713	0.025271718	0.00047079296
0.093327202	0.024515228	0.00046520990
0.093458691	0.025288513	0.00046428519
0.093590179	0.025034902	0.00046724945
0.093721668	0.024606059	0.00046218318
0.093853157	0.024957784	0.00046366651
0.093984645	0.024711475	0.00045989115
0.094116134	0.024634697	0.00045944439
0.094247623	0.024946625	0.00045994292
0.094379111	0.024251281	0.00045597977
0.094510600	0.024970738	0.00046150711
0.094642089	0.025328467	0.00046297515
0.094773578	0.025413843	0.00046031936
0.094905066	0.024829173	0.00045937938
0.095036555	0.023800727	0.00045298623
0.095168044	0.024558258	0.00045263464
0.095299532	0.024440495	0.00045259903
0.095431021	0.024816910	0.00045288469
0.095562510	0.023517930	0.00044703535
0.095693998	0.024454177	0.00045556927
0.095825487	0.025088540	0.00045505172
0.095956976	0.024615553	0.00045519245
0.096088465	0.024035945	0.00044550019
0.096219953	0.024891969	0.00045454282
0.096351442	0.025141030	0.00045876348
0.096482931	0.024617485	0.00045105539
0.096614419	0.024774179	0.00045261127
0.096745908	0.024131046	0.00044607125
0.096877397	0.025113213	0.00045420928
0.097008885	0.025057283	0.00045590612
0.097140374	0.024662019	0.00045068226
0.097271863	0.023887494	0.00044467733
0.097403352	0.024192988	0.00044455152
0.097534840	0.024643479	0.00044725225
0.097666329	0.023704598	0.00044371286
0.097797818	0.024045863	0.00043987399
0.097929306	0.024487808	0.00044607671
0.098060795	0.024468604	0.00044376996
0.098192284	0.024703819	0.00044350359
0.098323772	0.024823284	0.00044750146
0.098455261	0.024823117	0.00044453138
0.098586750	0.024516043	0.00044035344
0.098718239	0.024168968	0.00043676674
0.098849727	0.023949784	0.00043619878
0.098981216	0.024826790	0.00044203037
0.099112705	0.024477637	0.00043845946
0.099244193	0.024093191	0.00043511846
0.099375682	0.022900128	0.00042829916
0.099507171	0.024559930	0.00043720413
0.099638659	0.024563539	0.00044281371
0.099770148	0.023786178	0.00043393188
0.099901637	0.024728622	0.00043913122
0.10003313	0.024308742	0.00043926284
0.10016461	0.024555757	0.00044054186
0.10029610	0.024235552	0.00043997453
0.10042759	0.024111862	0.00043441201
0.10055908	0.024769762	0.00044038778
0.10069057	0.024559764	0.00044050290
0.10082206	0.024653604	0.00043992861
0.10095355	0.023924517	0.00043688972
0.10108504	0.024788357	0.00044005422
0.10121652	0.024956360	0.00044013665
0.10134801	0.024549916	0.00043837103
0.10147950	0.023556727	0.00043255844
0.10161099	0.023717695	0.00043255883
0.10174248	0.024843557	0.00044111136
0.10187397	0.024035213	0.00043287676
0.10200546	0.023777166	0.00043255724
0.10213694	0.024945232	0.00043885612
0.10226843	0.023665886	0.00043069338
0.10239992	0.024424690	0.00043631098
0.10253141	0.024373738	0.00043109113
0.10266290	0.024421710	0.00043715274
0.10279439	0.024837883	0.00043711878
0.10292588	0.023754150	0.00043049270
0.10305737	0.024126545	0.00043399093
0.10318885	0.023669512	0.00042772605
0.10332034	0.023752284	0.00043114219
0.10345183	0.023229415	0.00042537546
0.10358332	0.023878379	0.00043166724
0.10371481	0.024139904	0.00043140363
0.10384630	0.024088506	0.00043135806
0.10397779	0.023433935	0.00042555711
0.10410928	0.024145147	0.00043341033
0.10424076	0.023483145	0.00042772927
0.10437225	0.023822895	0.00042898092
0.10450374	0.024451374	0.00043087055
0.10463523	0.023589476	0.00042681914
0.10476672	0.023490413	0.00042555953
0.10489821	0.024671021	0.00043372243
0.10502970	0.024532754	0.00043193229
0.10516118	0.024394516	0.00042972249
0.10529267	0.024509777	0.00043446969
0.10542416	0.023941276	0.00042779960
0.10555565	0.023848328	0.00042682503
0.10568714	0.023703291	0.00042619294
0.10581863	0.024128210	0.00042819398
0.10595012	0.024245751	0.00042990695
0.10608161	0.024258255	0.00043012986
0.10621309	0.023768682	0.00042487333
0.10634458	0.023958752	0.00042600044
0.10647607	0.024127673	0.00042872518
0.10660756	0.024398293	0.00042955454
0.10673905	0.023288045	0.00042376706
0.10687054	0.023247985	0.00042447718
0.10700203	0.024088549	0.00043723412
0.10713352	0.023813807	0.00043834048
0.10726500	0.024277829	0.00044517648
0.10739649	0.023708958	0.00044652083
0.10752798	0.024032486	0.00044703993
0.10765947	0.023718798	0.00044825574
0.10779096	0.024146920	0.00045234949
0.10792245	0.022988159	0.00044896082
0.10805394	0.023724949	0.00045543250
0.10818542	0.023634477	0.00045291113
0.10831691	0.023482696	0.00045644227
0.10844840	0.024152170	0.00046076372
0.10857989	0.024504439	0.00046654474
0.10871138	0.024354698	0.00046960904
0.10884287	0.023814961	0.00046337257
0.10897436	0.023850949	0.00046430823
0.10910585	0.024002753	0.00046828321
0.10923733	0.023881669	0.00046530846
0.10936882	0.024344963	0.00047568114
0.10950031	0.023049950	0.00046240831
0.10963180	0.024104540	0.00047431037
0.10976329	0.023142022	0.00046786566
0.10989478	0.024362736	0.00048020198
0.11002627	0.025165451	0.00048954829
0.11015776	0.024898452	0.00048122743
0.11028924	0.024662592	0.00048427197
0.11042073	0.023582774	0.00047999078
0.11055222	0.024184178	0.00048087836
0.11068371	0.024643265	0.00048682311
0.11081520	0.023630907	0.00047986995
0.11094669	0.024361939	0.00048419927
0.11107818	0.024201262	0.00048744956
0.11120966	0.023800239	0.00048369222
0.11134115	0.023274257	0.00048279760
0.11147264	0.024281195	0.00048642706
0.11160413	0.023371982	0.00048060874
0.11173562	0.023641242	0.00048905375
0.11186711	0.024349540	0.00047607311
0.11199860	0.023665887	0.00047347632
0.11213009	0.023156235	0.00046229344
0.11226157	0.024120228	0.00046657017
0.11239306	0.024247836	0.00046564674
0.11252455	0.023141807	0.00045720638
0.11265604	0.024058146	0.00046368580
0.11278753	0.023790385	0.00045394400
0.11291902	0.023522875	0.00045229085
0.11305051	0.024238387	0.00046161004
0.11318200	0.023627204	0.00045147005
0.11331348	0.023895424	0.00045504972
0.11344497	0.023300645	0.00044978113
0.11357646	0.023579047	0.00044598955
0.11370795	0.023789123	0.00045052457
0.11383944	0.022901177	0.00044480432
0.11397093	0.024618762	0.00045403724
0.11410242	0.024679914	0.00045502956
0.11423390	0.024226931	0.00044671569
0.11436539	0.023113273	0.00044405069
0.11449688	0.023902393	0.00044325882
0.11462837	0.023427410	0.00044502957
0.11475986	0.023077014	0.00043821545
0.11489135	0.023430509	0.00043784373
0.11502284	0.023549459	0.00044324379
0.11515433	0.023627513	0.00044207470
0.11528581	0.023203550	0.00043730498
0.11541730	0.023713563	0.00044050979
0.11554879	0.023769902	0.00043878853
0.11568028	0.023700229	0.00044232620
0.11581177	0.024004672	0.00044113387
0.11594326	0.023316701	0.00043719289
0.11607475	0.023988371	0.00044070471
0.11620624	0.023758310	0.00043560767
0.11633772	0.023914257	0.00043923147
0.11646921	0.023794373	0.00044012612
0.11660070	0.024074365	0.00043877844
0.11673219	0.023480950	0.00043237958
0.11686368	0.023799537	0.00043275389
0.11699517	0.023273522	0.00043156338
0.11712666	0.024057158	0.00043667911
0.11725814	0.024479335	0.00043833757
0.11738963	0.024532902	0.00043641092
0.11752112	0.024134534	0.00043176233
0.11765261	0.024278779	0.00043333943
0.11778410	0.024414515	0.00043561001
0.11791559	0.023710753	0.00042920481
0.11804708	0.022796630	0.00042084968
0.11817857	0.023604753	0.00042759892
0.11831005	0.023796942	0.00042694543
0.11844154	0.023784499	0.00042886662
0.11857303	0.024154302	0.00042664583
0.11870452	0.023567454	0.00042356519
0.11883601	0.024051682	0.00042790059
0.11896750	0.023081213	0.00041991511
0.11909899	0.023366463	0.00042398928
0.11923048	0.023916336	0.00042064888
0.11936196	0.023349144	0.00041999768
0.11949345	0.023432264	0.00041679717
0.11962494	0.024288493	0.00042402270
0.11975643	0.023646170	0.00042178173
0.11988792	0.023547798	0.00041829601
0.12001941	0.023972686	0.00042021684
0.12015090	0.023746569	0.00041851619
0.12028239	0.023869871	0.00042036388
0.12041387	0.022906128	0.00041152863
0.12054536	0.023814428	0.00041601111
0.12067685	0.024276772	0.00041936286
0.12080834	0.023451612	0.00041611690
0.12093983	0.023542926	0.00041265755
0.12107132	0.023891488	0.00042039342
0.12120281	0.024354404	0.00042005130
0.12133429	0.022453949	0.00040593018
0.12146578	0.023632035	0.00041541812
0.12159727	0.023766939	0.00041275439
0.12172876	0.023843906	0.00041611245
0.12186025	0.023329928	0.00041131419
0.12199174	0.024272691	0.00041938214
0.12212323	0.025067997	0.00042319911
0.12225472	0.023469996	0.00041071772
0.12238620	0.023660279	0.00041349534
0.12251769	0.023193487	0.00040798592
0.12264918	0.023398706	0.00041153040
0.12278067	0.023664694	0.00041499559
0.12291216	0.023862493	0.00041322942
0.12304365	0.023783708	0.00041269384
0.12317514	0.023646540	0.00041191797
0.12330663	0.023651150	0.00041120065
0.12343811	0.023906843	0.00041484130
0.12356960	0.023391744	0.00040709423
0.12370109	0.024172558	0.00041530645
0.12383258	0.023959484	0.00041185275
0.12396407	0.023434561	0.00040547256
0.12409556	0.023392968	0.00041148678
0.12422705	0.023255936	0.00040657161
0.12435853	0.023568530	0.00041202405
0.12449002	0.024126163	0.00041096024
0.12462151	0.024127118	0.00041319803
0.12475300	0.023660556	0.00040997952
0.12488449	0.023202678	0.00040536153
0.12501598	0.023151219	0.00040640475
0.12514747	0.024014661	0.00041066096
0.12527896	0.023706574	0.00040728974
0.12541044	0.023492462	0.00040784114
0.12554193	0.023859376	0.00041014229
0.12567342	0.023569521	0.00040667206
0.12580491	0.024352700	0.00041358876
0.12593640	0.022791769	0.00040026676
0.12606789	0.023341302	0.00040626253
0.12619938	0.023243858	0.00040350914
0.12633087	0.023854329	0.00040991573
0.12646235	0.024809509	0.00041604729
0.12659384	0.024027525	0.00040606315
0.12672533	0.023988040	0.00041071651
0.12685682	0.024194960	0.00040923702
0.12698831	0.024076110	0.00040936176
0.12711980	0.023769864	0.00040689915
0.12725129	0.023801773	0.00040540123
0.12738277	0.023563139	0.00040568705
0.12751426	0.023976081	0.00040791908
0.12764575	0.023662135	0.00040505830
0.12777724	0.023874732	0.00040601729
0.12790873	0.023447170	0.00040449178
0.12804022	0.024017356	0.00040820048
0.12817171	0.024912067	0.00041303843
0.12830320	0.023557979	0.00040300875
0.12843468	0.023660294	0.00040311062
0.12856617	0.024249006	0.00040613140
0.12869766	0.023307386	0.00040239893
0.12882915	0.024075487	0.00040942300
0.12896064	0.023575578	0.00040187995
0.12909213	0.023573876	0.00040078352
0.12922362	0.023300798	0.00039957229
0.12935511	0.023913327	0.00040587271
0.12948659	0.023507949	0.00040345566
0.12961808	0.023852945	0.00040339938
0.12974957	0.023938549	0.00040277065
0.12988106	0.024563477	0.00040697727
0.13001255	0.023997439	0.00040419351
0.13014404	0.023768373	0.00040441452
0.13027553	0.023759104	0.00040174719
0.13040701	0.024167256	0.00040409594
0.13053850	0.024155892	0.00040617196
0.13066999	0.024161602	0.00040375016
0.13080148	0.023617740	0.00040288971
0.13093297	0.024206390	0.00040184213
0.13106446	0.023401992	0.00040028361
0.13119595	0.023769388	0.00040095182
0.13132744	0.024389035	0.00040393110
0.13145892	0.023289721	0.00039949126
0.13159041	0.023456443	0.00039790760
0.13172190	0.024003353	0.00040090948
0.13185339	0.023666884	0.00040022556
0.13198488	0.023547379	0.00039829625
0.13211637	0.024108402	0.00040314559
0.13224786	0.023762873	0.00039889795
0.13237935	0.024101888	0.00040246540
0.13251083	0.023900500	0.00040141630
0.13264232	0.024038404	0.00040150957
0.13277381	0.024367075	0.00040438401
0.13290530	0.024032326	0.00039898659
0.13303679	0.024301871	0.00040318429
0.13316828	0.023886068	0.00040006660
0.13329977	0.024294420	0.00039927785
0.13343125	0.024058706	0.00040319647
0.13356274	0.023929212	0.00039752716
0.13369423	0.023086954	0.00039321571
0.13382572	0.023924947	0.00040056755
0.13395721	0.023250166	0.00039427780
0.13408870	0.023764190	0.00039974505
0.13422019	0.023397011	0.00039497254
0.13435168	0.023629612	0.00039870451
0.13448316	0.023461734	0.00039679116
0.13461465	0.023459692	0.00039346895
0.13474614	0.023905760	0.00039920917
0.13487763	0.023439425	0.00039556819
0.13500912	0.023425602	0.00039380391
0.13514061	0.022970225	0.00039123781
0.13527210	0.024020562	0.00039861658
0.13540359	0.023176780	0.00039299671
0.13553507	0.023714983	0.00039502212
0.13566656	0.023998807	0.00039962522
0.13579805	0.023805606	0.00039714753
0.13592954	0.023987546	0.00039682079
0.13606103	0.024368274	0.00040035414
0.13619252	0.023642341	0.00039467690
0.13632401	0.023922740	0.00039478121
0.13645549	0.022955021	0.00039222852
0.13658698	0.023803088	0.00039540984
0.13671847	0.023777635	0.00039549025
0.13684996	0.024047864	0.00039696826
0.13698145	0.023655705	0.00039275117
0.13711294	0.024109814	0.00039695971
0.13724443	0.023477851	0.00039370159
0.13737592	0.023311051	0.00039042361
0.13750740	0.023423016	0.00039338201
0.13763889	0.024163325	0.00039337927
0.13777038	0.023261361	0.00039145086
0.13790187	0.023263939	0.00039075054
0.13803336	0.024028848	0.00039362859
0.13816485	0.023606008	0.00039424606
0.13829634	0.023756011	0.00039058703
0.13842783	0.023165573	0.00039014410
0.13855931	0.023995276	0.00039475255
0.13869080	0.023468969	0.00039024143
0.13882229	0.023683696	0.00039106280
0.13895378	0.023343589	0.00038730566
0.13908527	0.023241096	0.00038950073
0.13921676	0.023910566	0.00039294120
0.13934825	0.023835534	0.00039251790
0.13947973	0.023412104	0.00038899867
0.13961122	0.024004347	0.00039211222
0.13974271	0.023557192	0.00039087187
0.13987420	0.023146133	0.00038890564
0.14000569	0.023257971	0.00038645085
0.14013718	0.024064484	0.00039143460
0.14026867	0.023352585	0.00038776671
0.14040016	0.023185299	0.00038877270
0.14053164	0.024034817	0.00039514639
0.14066313	0.023900905	0.00038900709
0.14079462	0.022952259	0.00038462731
0.14092611	0.023514626	0.00038748759
0.14105760	0.023706157	0.00038798678
0.14118909	0.024164108	0.00039334254
0.14132058	0.023673836	0.00038435213
0.14145207	0.023393998	0.00038658431
0.14158355	0.023826371	0.00038701853
0.14171504	0.023497132	0.00038672239
0.14184653	0.023759351	0.00038962295
0.14197802	0.024152473	0.00038975595
0.14210951	0.023484721	0.00038674717
0.14224100	0.024498886	0.00039282083
0.14237249	0.023414984	0.00038457911
0.14250398	0.023705817	0.00038798088
0.14263546	0.024078949	0.00038747759
0.14276695	0.024081591	0.00038828209
0.14289844	0.024297470	0.00039051123
0.14302993	0.023961006	0.00038831530
0.14316142	0.022316818	0.00037763143
0.14329291	0.023794399	0.00038542225
0.14342440	0.023287179	0.00038299426
0.14355588	0.023207655	0.00038286361
0.14368737	0.023124472	0.00038277821
0.14381886	0.022631697	0.00037974196
0.14395035	0.023458319	0.00038186169
0.14408184	0.023912629	0.00038647971
0.14421333	0.024049831	0.00038896550
0.14434482	0.023426916	0.00038208324
0.14447631	0.023561583	0.00038457873
0.14460779	0.023732647	0.00038477348
0.14473928	0.023484682	0.00038434151
0.14487077	0.024040088	0.00038799001
0.14500226	0.023199257	0.00038173784
0.14513375	0.023989422	0.00038833123
0.14526524	0.023931280	0.00038409611
0.14539673	0.023850837	0.00038549744
0.14552822	0.023744608	0.00038684137
0.14565970	0.023269259	0.00038173871
0.14579119	0.023920725	0.00038647551
0.14592268	0.023324934	0.00038065775
0.14605417	0.024450107	0.00038810746
0.14618566	0.023275753	0.00038261386
0.14631715	0.023933401	0.00038298002
0.14644864	0.023478619	0.00038117972
0.14658012	0.024511761	0.00038647477
0.14671161	0.024192844	0.00038642935
0.14684310	0.023237388	0.00038147090
0.14697459	0.023496776	0.00038053471
0.14710608	0.023783824	0.00038330673
0.14723757	0.023187357	0.00037971490
0.14736906	0.023884128	0.00038219074
0.14750055	0.023912722	0.00038595368
0.14763203	0.024210281	0.00038471505
0.14776352	0.023886144	0.00038281927
0.14789501	0.024376355	0.00038768219
0.14802650	0.023249757	0.00037680427
0.14815799	0.023511801	0.00038084090
0.14828948	0.024102658	0.00038282502
0.14842097	0.022783011	0.00037601068
0.14855246	0.023802382	0.00038180265
0.14868394	0.024165989	0.00038177639
0.14881543	0.023955864	0.00038264838
0.14894692	0.023668845	0.00038109083
0.14907841	0.023755451	0.00038067794
0.14920990	0.024009002	0.00038214501
0.14934139	0.024034475	0.00038116942
0.14947288	0.024069669	0.00038412473
0.14960436	0.023609524	0.00037921032
0.14973585	0.023701296	0.00037941802
0.14986734	0.024155015	0.00038386580
0.14999883	0.023231290	0.00037677495
0.15013032	0.023032483	0.00037722666
0.15026181	0.023653362	0.00038022355
0.15039330	0.024121402	0.00038240454
0.15052479	0.023969515	0.00038145179
0.15065627	0.023165029	0.00037543797
0.15078776	0.023639524	0.00037770008
0.15091925	0.024213509	0.00038275935
0.15105074	0.023596928	0.00037756617
0.15118223	0.024093467	0.00038174479
0.15131372	0.023323196	0.00037698895
0.15144521	0.023518704	0.00037760917
0.15157670	0.023702640	0.00037748637
0.15170818	0.023295377	0.00037561721
0.15183967	0.023670051	0.00037903660
0.15197116	0.023745438	0.00037977176
0.15210265	0.023789193	0.00037784075
0.15223414	0.024044767	0.00038070620
0.15236563	0.024116886	0.00037891671
0.15249712	0.023793526	0.00037764101
0.15262860	0.023954355	0.00037868448
0.15276009	0.023926108	0.00037928934
0.15289158	0.023610487	0.00037718860
0.15302307	0.024015092	0.00037816841
0.15315456	0.024167995	0.00037854751
0.15328605	0.024098361	0.00037974830
0.15341754	0.024267402	0.00038165227
0.15354903	0.024399642	0.00038034911
0.15368051	0.023448665	0.00037504579
0.15381200	0.023330505	0.00037300652
0.15394349	0.023342644	0.00037492458
0.15407498	0.024113348	0.00037870962
0.15420647	0.023694942	0.00037412738
0.15433796	0.023593015	0.00037329241
0.15446945	0.023523010	0.00037365109
0.15460094	0.023436999	0.00037599013
0.15473242	0.023398047	0.00037430897
0.15486391	0.023538784	0.00037489871
0.15499540	0.023043785	0.00036953782
0.15512689	0.023914159	0.00037655661
0.15525838	0.023495786	0.00037374073
0.15538987	0.023782819	0.00037569041
0.15552136	0.024239478	0.00037793145
0.15565284	0.023792299	0.00037352399
0.15578433	0.023904556	0.00037576547
0.15591582	0.023616547	0.00037361667
0.15604731	0.023250391	0.00037123168
0.15617880	0.023800498	0.00037391678
0.15631029	0.024400398	0.00037932329
0.15644178	0.023295819	0.00036997553
0.15657327	0.023605014	0.00037366052
0.15670475	0.024108669	0.00037528403
0.15683624	0.023754296	0.00037339534
0.15696773	0.024000853	0.00037551858
0.15709922	0.023558162	0.00037116240
0.15723071	0.024034575	0.00037748402
0.15736220	0.023295568	0.00037013369
0.15749369	0.023508838	0.00037216043
0.15762518	0.023491875	0.00036962534
0.15775666	0.023416906	0.00037017884
0.15788815	0.023748455	0.00037403577
0.15801964	0.023294017	0.00036891810
0.15815113	0.023337535	0.00037061404
0.15828262	0.022740882	0.00036583860
0.15841411	0.023367952	0.00037104412
0.15854560	0.023681531	0.00037195869
0.15867708	0.023932014	0.00037123064
0.15880857	0.023205251	0.00036864301
0.15894006	0.023659984	0.00036853176
0.15907155	0.023416948	0.00036947262
0.15920304	0.023603429	0.00037089332
0.15933453	0.023769250	0.00037058762
0.15946602	0.023369845	0.00036931348
0.15959751	0.023735866	0.00037125063
0.15972899	0.023902594	0.00037078475
0.15986048	0.023636339	0.00037108208
0.15999197	0.023517723	0.00036767745
0.16012346	0.023632451	0.00037158665
0.16025495	0.023520907	0.00036911516
0.16038644	0.023791165	0.00036905763
0.16051793	0.022961950	0.00036522882
0.16064942	0.024094003	0.00036903667
0.16078090	0.023693996	0.00037020840
0.16091239	0.023033768	0.00036592976
0.16104388	0.023219831	0.00036595020
0.16117537	0.023718221	0.00037020270
0.16130686	0.023732267	0.00036889437
0.16143835	0.023878191	0.00036964878
0.16156984	0.023616352	0.00036986794
0.16170133	0.023207654	0.00036424201
0.16183281	0.023918579	0.00037023555
0.16196430	0.023823160	0.00036908498
0.16209579	0.022327729	0.00036094853
0.16222728	0.022924543	0.00036419604
0.16235877	0.023999031	0.00036797495
0.16249026	0.023786855	0.00036874265
0.16262175	0.023806556	0.00036865326
0.16275323	0.023162170	0.00036454399
0.16288472	0.023546204	0.00036773555
0.16301621	0.023859829	0.00036729309
0.16314770	0.023238131	0.00036572744
0.16327919	0.023557426	0.00036598845
0.16341068	0.022855509	0.00036163157
0.16354217	0.023935873	0.00036936254
0.16367366	0.023319171	0.00036474285
0.16380514	0.024129581	0.00037042849
0.16393663	0.023980386	0.00036908768
0.16406812	0.023419667	0.00036290370
0.16419961	0.023044689	0.00036254801
0.16433110	0.023125472	0.00036320080
0.16446259	0.023373436	0.00036406704
0.16459408	0.024054793	0.00036886189
0.16472557	0.022878663	0.00035829162
0.16485705	0.023545021	0.00036583975
0.16498854	0.023664763	0.00036585456
0.16512003	0.023431471	0.00036275417
0.16525152	0.023620295	0.00036637489
0.16538301	0.023199905	0.00036179502
0.16551450	0.023184215	0.00036301792
0.16564599	0.023687139	0.00036611266
0.16577747	0.023271338	0.00036219424
0.16590896	0.023513039	0.00036519030
0.16604045	0.023274074	0.00036131852
0.16617194	0.023008958	0.00036058328
0.16630343	0.023151900	0.00036068926
0.16643492	0.022930896	0.00035971792
0.16656641	0.024538311	0.00037018004
0.16669790	0.023055781	0.00035754510
0.16682938	0.023738246	0.00036514150
0.16696087	0.024186217	0.00036760429
0.16709236	0.023558662	0.00036131799
0.16722385	0.024068882	0.00036674654
0.16735534	0.023558173	0.00036278680
0.16748683	0.023633731	0.00036298330
0.16761832	0.023680113	0.00036583074
0.16774981	0.023744130	0.00036311499
0.16788129	0.024034341	0.00036549289
0.16801278	0.023555920	0.00036160983
0.16814427	0.023809628	0.00036423483
0.16827576	0.023343726	0.00036117887
0.16840725	0.023979454	0.00036358520
0.16853874	0.023548080	0.00036285258
0.16867023	0.023895533	0.00036139909
0.16880171	0.023613112	0.00036261403
0.16893320	0.024078970	0.00036540930
0.16906469	0.023661383	0.00036013801
0.16919618	0.023611834	0.00036316769
0.16932767	0.023769879	0.00036089745
0.16945916	0.023139489	0.00035957593
0.16959065	0.022863746	0.00035762371
0.16972214	0.023025204	0.00035604551
0.16985362	0.023590900	0.00036118317
0.16998511	0.023518236	0.00035970687
0.17011660	0.023099792	0.00035794120
0.17024809	0.023081780	0.00035808342
0.17037958	0.023281578	0.00035778145
0.17051107	0.023407508	0.00035951051
0.17064256	0.023819236	0.00036255258
0.17077405	0.022884565	0.00035589659
0.17090553	0.023127717	0.00035734511
0.17103702	0.023622056	0.00036032294
0.17116851	0.023756328	0.00036028058
0.17130000	0.023639716	0.00035972248
0.17143149	0.023674805	0.00035900171
0.17156298	0.024145893	0.00036311966
0.17169447	0.023593176	0.00035756662
0.17182595	0.023869980	0.00036096923
0.17195744	0.023915079	0.00036143472
0.17208893	0.023577541	0.00035809750
0.17222042	0.023512340	0.00035942470
0.17235191	0.023652011	0.00035824948
0.17248340	0.023490081	0.00035803805
0.17261489	0.023853440	0.00036014282
0.17274638	0.023035383	0.00035362391
0.17287786	0.023664430	0.00035954382
0.17300935	0.022517823	0.00035190221
0.17314084	0.023560686	0.00035782315
0.17327233	0.023470342	0.00035662040
0.17340382	0.023105550	0.00035426213
0.17353531	0.023193838	0.00035548679
0.17366680	0.023329012	0.00035567107
0.17379829	0.024210888	0.00036110655
0.17392977	0.023373774	0.00035776064
0.17406126	0.023612949	0.00035813082
0.17419275	0.023624337	0.00035924449
0.17432424	0.023361163	0.00035511368
0.17445573	0.023743180	0.00035758032
0.17458722	0.022647529	0.00035290451
0.17471871	0.023445458	0.00035664421
0.17485019	0.022965617	0.00035297114
0.17498168	0.022895584	0.00035375242
0.17511317	0.022934816	0.00035258190
0.17524466	0.023429300	0.00035687629
0.17537615	0.024090130	0.00035921709
0.17550764	0.023494023	0.00035483898
0.17563913	0.023397791	0.00035511482
0.17577062	0.022355246	0.00034777578
0.17590210	0.023316478	0.00035484137
0.17603359	0.022848487	0.00035023733
0.17616508	0.023665358	0.00035671831
0.17629657	0.023607351	0.00035700399
0.17642806	0.023711095	0.00035454111
0.17655955	0.023674125	0.00035713912
0.17669104	0.023563398	0.00035567953
0.17682253	0.023399767	0.00035201848
0.17695401	0.023606596	0.00035706621
0.17708550	0.023202476	0.00035205577
0.17721699	0.023505165	0.00035352982
0.17734848	0.022999194	0.00035053758
0.17747997	0.023453136	0.00035428574
0.17761146	0.023187646	0.00035415092
0.17774295	0.023751190	0.00035275432
0.17787443	0.024216850	0.00035783939
0.17800592	0.023768544	0.00035420083
0.17813741	0.023405799	0.00035233295
0.17826890	0.023339219	0.00035404964
0.17840039	0.023865820	0.00035286351
0.17853188	0.023750414	0.00035538252
0.17866337	0.024008268	0.00035673880
0.17879486	0.023503553	0.00035287639
0.17892634	0.023301309	0.00035349986
0.17905783	0.022922157	0.00034929532
0.17918932	0.022628645	0.00034988411
0.17932081	0.023888236	0.00035455310
0.17945230	0.023517016	0.00035210035
0.17958379	0.023671666	0.00035407069
0.17971528	0.022959060	0.00034805210
0.17984677	0.023494083	0.00035220340
0.17997825	0.022909932	0.00034824485
0.18010974	0.023521304	0.00035121884
0.18024123	0.023298278	0.00034976976
0.18037272	0.024308639	0.00035470392
0.18050421	0.023658247	0.00036033354
0.18063570	0.023749801	0.00036291101
0.18076719	0.022638011	0.00035707895
0.18089867	0.023824146	0.00036698442
0.18103016	0.023714643	0.00036851316
0.18116165	0.023117401	0.00036666990
0.18129314	0.023857146	0.00037227097
0.18142463	0.022875535	0.00036743140
0.18155612	0.023698945	0.00037461517
0.18168761	0.023060518	0.00037040868
0.18181910	0.022602740	0.00037045680
0.18195058	0.023575778	0.00037670415
0.18208207	0.023017208	0.00037314933
0.18221356	0.024306727	0.00038457407
0.18234505	0.023457788	0.00037859635
0.18247654	0.023503814	0.00038025881
0.18260803	0.022793073	0.00037677550
0.18273952	0.023438146	0.00038155356
0.18287101	0.023527903	0.00038382721
0.18300249	0.023158796	0.00038267902
0.18313398	0.023439934	0.00038369647
0.18326547	0.022872220	0.00038250009
0.18339696	0.023305220	0.00038412984
0.18352845	0.024296333	0.00039272917
0.18365994	0.023688925	0.00038978378
0.18379143	0.023591570	0.00038850284
0.18392292	0.023045311	0.00038959255
0.18405440	0.023415975	0.00039011086
0.18418589	0.023331776	0.00039155945
0.18431738	0.023128327	0.00038983436
0.18444887	0.023330903	0.00039099754
0.18458036	0.023493521	0.00039406664
0.18471185	0.023553097	0.00039473470
0.18484334	0.023814132	0.00039847651
0.18497482	0.023807827	0.00039803417
0.18510631	0.022842216	0.00039195494
0.18523780	0.023371708	0.00039715630
0.18536929	0.023594517	0.00039334875
0.18550078	0.022942686	0.00038339860
0.18563227	0.023010810	0.00038345242
0.18576376	0.023088301	0.00037691604
0.18589525	0.023516299	0.00038213306
0.18602673	0.023255585	0.00037822702
0.18615822	0.022531546	0.00037163492
0.18628971	0.023085126	0.00037488951
0.18642120	0.023979631	0.00037738715
0.18655269	0.024312493	0.00038144873
0.18668418	0.023339354	0.00037121953
0.18681567	0.022787407	0.00036817353
0.18694716	0.023488280	0.00037126134
0.18707864	0.023727616	0.00036988766
0.18721013	0.023120816	0.00036771406
0.18734162	0.023509442	0.00036994582
0.18747311	0.023073638	0.00036441518
0.18760460	0.022822925	0.00036452298
0.18773609	0.022705057	0.00035975019
0.18786758	0.022974881	0.00036310399
0.18799906	0.023530777	0.00036713136
0.18813055	0.023534936	0.00036348981
0.18826204	0.023638421	0.00036386786
0.18839353	0.023514220	0.00036082470
0.18852502	0.023712207	0.00036311385
0.18865651	0.023552111	0.00036345350
0.18878800	0.023973503	0.00036089417
0.18891949	0.023036744	0.00035770900
0.18905097	0.023341628	0.00035840143
0.18918246	0.024124531	0.00036263861
0.18931395	0.023811080	0.00036065013
0.18944544	0.023182721	0.00035401960
0.18957693	0.023791176	0.00035920291
0.18970842	0.023280575	0.00035424225
0.18983991	0.023962100	0.00035925530
0.18997140	0.024064865	0.00035910403
0.19010288	0.023635997	0.00035371872
0.19023437	0.023983642	0.00035827031
0.19036586	0.023635761	0.00035502613
0.19049735	0.023504229	0.00035365154
0.19062884	0.023587255	0.00035396565
0.19076033	0.023675625	0.00035317148
0.19089182	0.023112941	0.00034994203
0.19102330	0.023544776	0.00035214513
0.19115479	0.023501026	0.00035103471
0.19128628	0.023659717	0.00035315806
0.19141777	0.023992507	0.00035344403
0.19154926	0.023566951	0.00035083245
0.19168075	0.023803046	0.00035275591
0.19181224	0.023454008	0.00035204623
0.19194373	0.023192364	0.00034942485
0.19207521	0.023320784	0.00034916466
0.19220670	0.023897834	0.00035223093
0.19233819	0.023342954	0.00035062916
0.19246968	0.023808493	0.00035174952
0.19260117	0.023651831	0.00035198884
0.19273266	0.023645699	0.00035114154
0.19286415	0.022955850	0.00034603003
0.19299564	0.022958707	0.00034653576
0.19312712	0.023481437	0.00034778312
0.19325861	0.023220992	0.00034820525
0.19339010	0.024116418	0.00035222415
0.19352159	0.023277504	0.00034788404
0.19365308	0.023680041	0.00035122374
0.19378457	0.022763770	0.00034460694
0.19391606	0.022746533	0.00034445712
0.19404754	0.022940093	0.00034473981
0.19417903	0.023661659	0.00034886645
0.19431052	0.023086430	0.00034653459
0.19444201	0.023497564	0.00034781726
0.19457350	0.023685797	0.00034885890
0.19470499	0.023007902	0.00034469710
0.19483648	0.022784131	0.00034339955
0.19496797	0.023378250	0.00034772683
0.19509945	0.023151232	0.00034590570
0.19523094	0.023110131	0.00034571080
0.19536243	0.023323073	0.00034635877
0.19549392	0.023983535	0.00034846661
0.19562541	0.023870688	0.00034943322
0.19575690	0.022992863	0.00034251669
0.19588839	0.023169688	0.00034478006
0.19601988	0.023023806	0.00034262165
0.19615136	0.022918848	0.00034154345
0.19628285	0.023834064	0.00034927119
0.19641434	0.023319693	0.00034462721
0.19654583	0.023247749	0.00034436561
0.19667732	0.023366448	0.00034443781
0.19680881	0.024051847	0.00034884486
0.19694030	0.023643644	0.00034639002
0.19707178	0.023018584	0.00034166901
0.19720327	0.023137725	0.00034265593
0.19733476	0.023190859	0.00034260074
0.19746625	0.022635738	0.00033969857
0.19759774	0.023441799	0.00034488908
0.19772923	0.023091369	0.00034244175
0.19786072	0.022468503	0.00033878781
0.19799221	0.023160569	0.00034291410
0.19812369	0.022952563	0.00033951071
0.19825518	0.023311401	0.00034335827
0.19838667	0.023078463	0.00034018695
0.19851816	0.022897820	0.00034039975
0.19864965	0.023347845	0.00034305386
0.19878114	0.023474949	0.00034317347
0.19891263	0.023176573	0.00034193909
0.19904412	0.022904669	0.00033882938
0.19917560	0.023622258	0.00034487794
0.19930709	0.023554424	0.00034411611
0.19943858	0.023246236	0.00034016125
0.19957007	0.023463113	0.00034283804
0.19970156	0.023224915	0.00034090275
0.19983305	0.023686227	0.00034413357
0.19996454	0.023405594	0.00034146545
0.20009602	0.023947133	0.00034477197
0.20022751	0.023612802	0.00034377331
0.20035900	0.023439865	0.00034249506
0.20049049	0.023089499	0.00033954345
0.20062198	0.023060800	0.00034000338
0.20075347	0.023783710	0.00034266439
0.20088496	0.023103985	0.00034016289
0.20101645	0.023065038	0.00033960573
0.20114793	0.023200173	0.00033919537
0.20127942	0.023725978	0.00034319616
0.20141091	0.023121979	0.00033766039
0.20154240	0.023418351	0.00034113226
0.20167389	0.022768036	0.00033755093
0.20180538	0.022664910	0.00033526053
0.20193687	0.023333125	0.00033916021
0.20206836	0.023286340	0.00033935250
0.20219984	0.023047739	0.00034020976
0.20233133	0.023542613	0.00034209309
0.20246282	0.023567383	0.00033958866
0.20259431	0.023826176	0.00034194411
0.20272580	0.023044347	0.00033722878
0.20285729	0.022698122	0.00033442336
0.20298878	0.023273086	0.00033895387
0.20312027	0.024317806	0.00034213903
0.20325175	0.023203931	0.00033801918
0.20338324	0.023699974	0.00033943211
0.20351473	0.023395075	0.00033953960
0.20364622	0.023086775	0.00033799134
0.20377771	0.023504014	0.00033727850
0.20390920	0.023344662	0.00033811749
0.20404069	0.023402413	0.00033808970
0.20417217	0.023366707	0.00033839168
0.20430366	0.022895244	0.00033641241
0.20443515	0.022849816	0.00033324804
0.20456664	0.023193215	0.00033719224
0.20469813	0.023329160	0.00033767259
0.20482962	0.022968599	0.00033399273
0.20496111	0.022926239	0.00033487191
0.20509260	0.023720956	0.00033849309
0.20522408	0.023257786	0.00033579071
0.20535557	0.023254243	0.00033692437
0.20548706	0.023617680	0.00033692756
0.20561855	0.023162840	0.00033662729
0.20575004	0.022736496	0.00033220925
0.20588153	0.023444758	0.00033683989
0.20601302	0.023333140	0.00033782866
0.20614451	0.022792492	0.00033216712
0.20627599	0.023332728	0.00033636609
0.20640748	0.023401783	0.00033606601
0.20653897	0.023117443	0.00033449864
0.20667046	0.023410626	0.00033675416
0.20680195	0.023306492	0.00033351671
0.20693344	0.023424110	0.00033716961
0.20706493	0.023599714	0.00033604170
0.20719641	0.023163042	0.00033521591
0.20732790	0.023055820	0.00033525973
0.20745939	0.023446820	0.00033437347
0.20759088	0.023239686	0.00033563431
0.20772237	0.023769693	0.00033706668
0.20785386	0.023853704	0.00033801178
0.20798535	0.022840644	0.00033384846
0.20811684	0.023120530	0.00033347294
0.20824832	0.022900514	0.00033150766
0.20837981	0.023193349	0.00033343802
0.20851130	0.023237012	0.00033425162
0.20864279	0.023536269	0.00033743717
0.20877428	0.023758818	0.00033598733
0.20890577	0.023725286	0.00033591981
0.20903726	0.023490836	0.00033595055
0.20916875	0.023237145	0.00033305841
0.20930023	0.023147726	0.00033437743
0.20943172	0.023603512	0.00033533302
0.20956321	0.023395553	0.00033432391
0.20969470	0.023260813	0.00033377149
0.20982619	0.023455293	0.00033493481
0.20995768	0.023582017	0.00033491049
0.21008917	0.022823508	0.00032997115
0.21022065	0.023952111	0.00033720064
0.21035214	0.023990283	0.00033800170
0.21048363	0.022961266	0.00032978524
0.21061512	0.022882544	0.00033179516
0.21074661	0.023343215	0.00033236700
0.21087810	0.023398218	0.00033285533
0.21100959	0.023294455	0.00033482834
0.21114108	0.022769827	0.00032905890
0.21127256	0.023076381	0.00033260194
0.21140405	0.023095633	0.00032991881
0.21153554	0.023207054	0.00033193444
0.21166703	0.023548895	0.00033424101
0.21179852	0.022958443	0.00033013078
0.21193001	0.022912757	0.00033100797
0.21206150	0.022977165	0.00032924861
0.21219299	0.023181286	0.00033066352
0.21232447	0.023517194	0.00033366987
0.21245596	0.023224820	0.00033055487
0.21258745	0.023005473	0.00033087501
0.21271894	0.023540902	0.00033248596
0.21285043	0.022868472	0.00032881480
0.21298192	0.022666706	0.00033016810
0.21311341	0.023097471	0.00032866186
0.21324489	0.023517525	0.00033411400
0.21337638	0.022649054	0.00032585559
0.21350787	0.023456176	0.00033246384
0.21363936	0.022748620	0.00032957851
0.21377085	0.023039870	0.00032859258
0.21390234	0.023195545	0.00033155190
0.21403383	0.022690625	0.00032708001
0.21416532	0.023616101	0.00033172490
0.21429680	0.023775202	0.00033337129
0.21442829	0.023615963	0.00033250663
0.21455978	0.023055833	0.00032848056
0.21469127	0.023049150	0.00032846302
0.21482276	0.022892510	0.00032742500
0.21495425	0.023671678	0.00033265056
0.21508574	0.023246519	0.00032989662
0.21521723	0.023589590	0.00033183215
0.21534871	0.023507759	0.00033190046
0.21548020	0.023423763	0.00032795919
0.21561169	0.023236615	0.00032942236
0.21574318	0.023018203	0.00032857262
0.21587467	0.023732046	0.00033067022
0.21600616	0.023570728	0.00033141324
0.21613765	0.023690130	0.00033011061
0.21626913	0.023153676	0.00032900626
0.21640062	0.022898650	0.00032562696
0.21653211	0.022707711	0.00032598623
0.21666360	0.023346297	0.00032796164
0.21679509	0.022514058	0.00032367509
0.21692658	0.022711985	0.00032515558
0.21705807	0.023120896	0.00032796057
0.21718956	0.023114526	0.00032733530
0.21732104	0.022606072	0.00032602054
0.21745253	0.022892598	0.00032619015
0.21758402	0.023477611	0.00032973817
0.21771551	0.023629098	0.00032953781
0.21784700	0.023494410	0.00032731304
0.21797849	0.022486980	0.00032344973
0.21810998	0.023123528	0.00032690258
0.21824147	0.023188419	0.00032714551
0.21837295	0.023606151	0.00033093706
0.21850444	0.023579424	0.00032622862
0.21863593	0.023351255	0.00032877490
0.21876742	0.023121589	0.00032549610
0.21889891	0.023463027	0.00032888481
0.21903040	0.023371756	0.00032811357
0.21916189	0.023320628	0.00032531265
0.21929337	0.023381028	0.00032762117
0.21942486	0.023719250	0.00032794459
0.21955635	0.023258350	0.00032781281
0.21968784	0.023229997	0.00032654864
0.21981933	0.022947404	0.00032300738
0.21995082	0.023448623	0.00032748741
0.22008231	0.023218132	0.00032564088
0.22021380	0.022646495	0.00032352246
0.22034528	0.022819318	0.00032484880
0.22047677	0.022393748	0.00031881528
0.22060826	0.022690221	0.00032426599
0.22073975	0.023141866	0.00032523200
0.22087124	0.023207846	0.00032582652
0.22100273	0.023273174	0.00032561531
0.22113422	0.023445440	0.00032577633
0.22126571	0.023738938	0.00032845416
0.22139719	0.023336885	0.00032605368
0.22152868	0.023553468	0.00032653950
0.22166017	0.023403620	0.00032708612
0.22179166	0.023615608	0.00032535068
0.22192315	0.023077909	0.00032442463
0.22205464	0.022959676	0.00032351467
0.22218613	0.023209815	0.00032452152
0.22231761	0.023532711	0.00032634152
0.22244910	0.023681617	0.00032668991
0.22258059	0.023398601	0.00032557393
0.22271208	0.023177855	0.00032452092
0.22284357	0.023217039	0.00032439619
0.22297506	0.022939044	0.00032370923
0.22310655	0.023647651	0.00032621546
0.22323804	0.023673717	0.00032751184
0.22336952	0.023257724	0.00032579383
0.22350101	0.023095805	0.00032307619
0.22363250	0.023205537	0.00032327895
0.22376399	0.023273231	0.00032342370
0.22389548	0.023446878	0.00032571335
0.22402697	0.023470610	0.00032601177
0.22415846	0.022640415	0.00031985059
0.22428995	0.022941267	0.00032286618
0.22442143	0.023398099	0.00032339959
0.22455292	0.023033298	0.00032161624
0.22468441	0.023045081	0.00032250900
0.22481590	0.023181852	0.00032270915
0.22494739	0.023413758	0.00032251116
0.22507888	0.022910405	0.00032150248
0.22521037	0.023339688	0.00032271946
0.22534186	0.022740046	0.00032147043
0.22547334	0.023165247	0.00032190931
0.22560483	0.022915170	0.00031889453
0.22573632	0.023232589	0.00032253347
0.22586781	0.023348581	0.00032190934
0.22599930	0.023496150	0.00032428053
0.22613079	0.023039765	0.00032019947
0.22626228	0.023641365	0.00032459319
0.22639376	0.023052941	0.00032102812
0.22652525	0.022547054	0.00031763926
0.22665674	0.022781357	0.00031993897
0.22678823	0.023840197	0.00032470162
0.22691972	0.024001983	0.00032609365
0.22705121	0.023250695	0.00032121921
0.22718270	0.023285050	0.00032226109
0.22731419	0.022850022	0.00031990655
0.22744567	0.022533705	0.00031783723
0.22757716	0.023196504	0.00031975620
0.22770865	0.023051532	0.00032106334
0.22784014	0.023441460	0.00032148467
0.22797163	0.023292226	0.00032181911
0.22810312	0.022962253	0.00031782902
0.22823461	0.022793568	0.00031864595
0.22836610	0.023106033	0.00032189876
0.22849758	0.023434376	0.00032048370
0.22862907	0.022997835	0.00032083160
0.22876056	0.023080629	0.00031897780
0.22889205	0.023094419	0.00032004223
0.22902354	0.023153188	0.00032138557
0.22915503	0.022948236	0.00031790506
0.22928652	0.023160187	0.00032060749
0.22941800	0.022751210	0.00031666457
0.22954949	0.023528734	0.00032146707
0.22968098	0.023187078	0.00032043657
0.22981247	0.023001289	0.00031748981
0.22994396	0.022696313	0.00031788006
0.23007545	0.022907457	0.00032072087
0.23020694	0.023157183	0.00032546986
0.23033843	0.022549970	0.00032666512
0.23046991	0.023362034	0.00033178208
0.23060140	0.023282635	0.00033318464
0.23073289	0.022737648	0.00032986359
0.23086438	0.023656719	0.00033741020
0.23099587	0.022626783	0.00033390489
0.23112736	0.023322336	0.00033690813
0.23125885	0.022814822	0.00033655544
0.23139034	0.023621422	0.00034080923
0.23152182	0.022871975	0.00033817563
0.23165331	0.023016327	0.00034251474
0.23178480	0.022894453	0.00034106487
0.23191629	0.023265299	0.00034384296
0.23204778	0.023640253	0.00034672376
0.23217927	0.023025402	0.00034416627
0.23231076	0.022909396	0.00034515272
0.23244224	0.024128211	0.00035156811
0.23257373	0.023913155	0.00035072625
0.23270522	0.023025022	0.00034748836
0.23283671	0.023513596	0.00034720065
0.23296820	0.023121018	0.00034762213
0.23309969	0.022581123	0.00034257314
0.23323118	0.023130515	0.00034582800
0.23336267	0.023178598	0.00034788488
0.23349415	0.022926190	0.00034447006
0.23362564	0.023618473	0.00035223231
0.23375713	0.022241600	0.00034192727
0.23388862	0.023289959	0.00034898015
0.23402011	0.023028065	0.00034788798
0.23415160	0.023143959	0.00034670678
0.23428309	0.022954791	0.00034909684
0.23441458	0.023033066	0.00034625617
0.23454606	0.022534109	0.00034604617
0.23467755	0.023370829	0.00035011688
0.23480904	0.023438200	0.00035183302
0.23494053	0.023224024	0.00035051749
0.23507202	0.023732829	0.00035402561
0.23520351	0.023809552	0.00035381321
0.23533500	0.022784964	0.00034857377
0.23546648	0.022884504	0.00034878373
0.23559797	0.023458137	0.00035310002
0.23572946	0.023392509	0.00035187320
0.23586095	0.023173658	0.00035091300
0.23599244	0.023274461	0.00035337823
0.23612393	0.023371206	0.00035255571
0.23625542	0.023518576	0.00035528090
0.23638691	0.023214673	0.00035272421
0.23651839	0.022823551	0.00034930824
0.23664988	0.023182527	0.00035250786
0.23678137	0.022827762	0.00035001503
0.23691286	0.022794177	0.00035142367
0.23704435	0.023559923	0.00035518039
0.23717584	0.023393082	0.00035365937
0.23730733	0.022971964	0.00035261582
0.23743882	0.023098296	0.00035334152
0.23757030	0.023205933	0.00035421282
0.23770179	0.023256785	0.00035571041
0.23783328	0.023317543	0.00035303757
0.23796477	0.022836511	0.00035192901
0.23809626	0.022661506	0.00035135030
0.23822775	0.023518542	0.00035711929
0.23835924	0.022731602	0.00035426121
0.23849072	0.023172470	0.00035432448
0.23862221	0.023057418	0.00035430031
0.23875370	0.023205445	0.00035445475
0.23888519	0.022409198	0.00035054359
0.23901668	0.023405625	0.00035805641
0.23914817	0.023066340	0.00035242072
0.23927966	0.023580908	0.00035909084
0.23941115	0.023150195	0.00035546448
0.23954263	0.022707078	0.00035379449
0.23967412	0.023196208	0.00035687694
0.23980561	0.023424157	0.00035611216
0.23993710	0.022854017	0.00035534456
0.24006859	0.023225914	0.00035702736
0.24020008	0.023791818	0.00036198068
0.24033157	0.023033432	0.00035655568
0.24046306	0.022847794	0.00035453042
0.24059454	0.022917194	0.00035629606
0.24072603	0.023099436	0.00035740009
0.24085752	0.023581815	0.00035997074
0.24098901	0.023349942	0.00036055807
0.24112050	0.023256516	0.00035536769
0.24125199	0.023259419	0.00035875190
0.24138348	0.023238356	0.00035968887
0.24151496	0.022720718	0.00035432584
0.24164645	0.023244470	0.00036001672
0.24177794	0.023207200	0.00035621455
0.24190943	0.023032152	0.00035808866
0.24204092	0.022896014	0.00035776389
0.24217241	0.023078671	0.00035857157
0.24230390	0.023370726	0.00036130159
0.24243539	0.022816353	0.00035527768
0.24256687	0.023000204	0.00035756455
0.24269836	0.023023538	0.00035913383
0.24282985	0.023319666	0.00035973634
0.24296134	0.023161761	0.00036023998
0.24309283	0.023094597	0.00035841711
0.24322432	0.022880435	0.00035885207
0.24335581	0.023097322	0.00036174454
0.24348730	0.022992574	0.00035859449
0.24361878	0.023267650	0.00036164103
0.24375027	0.022946151	0.00035713502
0.24388176	0.023378080	0.00036032276
0.24401325	0.023089272	0.00036245129
0.24414474	0.023104356	0.00035952133
0.24427623	0.022633654	0.00035760165
0.24440772	0.022736940	0.00035855534
0.24453920	0.023050050	0.00035956927
0.24467069	0.023381780	0.00036402769
0.24480218	0.023257800	0.00036076473
0.24493367	0.023432129	0.00036290419
0.24506516	0.023083692	0.00036138846
0.24519665	0.023297881	0.00036149761
0.24532814	0.023227033	0.00036189121
0.24545963	0.023884661	0.00036666775
0.24559111	0.023243629	0.00036227612
0.24572260	0.023453463	0.00036354570
0.24585409	0.023051996	0.00036072366
0.24598558	0.022415658	0.00035775689
0.24611707	0.022773134	0.00035959155
0.24624856	0.023292119	0.00036243274
0.24638005	0.023092882	0.00036392398
0.24651154	0.023069795	0.00036183581
0.24664302	0.023682384	0.00036797357
0.24677451	0.023095895	0.00036183742
0.24690600	0.023578314	0.00036565571
0.24703749	0.023342575	0.00036452944
0.24716898	0.023626126	0.00036428816
0.24730047	0.022344691	0.00035913762
0.24743196	0.022478412	0.00035854533
0.24756345	0.022571387	0.00035937996
0.24769493	0.023061629	0.00036490933
0.24782642	0.023152413	0.00036183572
0.24795791	0.023206954	0.00036357696
0.24808940	0.023020597	0.00036161109
0.24822089	0.022896231	0.00036058039
0.24835238	0.023074892	0.00036448950
0.24848387	0.023194209	0.00036250093
0.24861535	0.023278582	0.00036582966
0.24874684	0.023301160	0.00036484381
0.24887833	0.023071957	0.00036276556
0.24900982	0.023971690	0.00037122996
0.24914131	0.023007600	0.00036306002
0.24927280	0.022886132	0.00036263862
0.24940429	0.022467593	0.00036014131
0.24953578	0.023309466	0.00036530387
0.24966726	0.023211825	0.00036601627
0.24979875	0.023620183	0.00036621017
0.24993024	0.023164888	0.00036458231
0.25006173	0.022744957	0.00036176788
0.25019322	0.023100184	0.00036361406
0.25032471	0.023375159	0.00036842193
0.25045620	0.022714445	0.00036125946
0.25058769	0.022779609	0.00036305417
0.25071917	0.023714827	0.00036813002
0.25085066	0.023484502	0.00036710091
0.25098215	0.022921540	0.00036489105
0.25111364	0.022713610	0.00036137541
0.25124513	0.023171349	0.00036690915
0.25137662	0.022670092	0.00036381239
0.25150811	0.023405971	0.00036649846
0.25163959	0.023015882	0.00036711084
0.25177108	0.023153206	0.00036402489
0.25190257	0.022819486	0.00036476360
0.25203406	0.023576010	0.00036866429
0.25216555	0.023006142	0.00036431005
0.25229704	0.023417125	0.00036851258
0.25242853	0.023229818	0.00036557778
0.25256002	0.023321089	0.00036902165
0.25269150	0.023372912	0.00036677175
0.25282299	0.022916268	0.00036442996
0.25295448	0.023133825	0.00036819365
0.25308597	0.023410655	0.00036635466
0.25321746	0.022584375	0.00036408854
0.25334895	0.023628807	0.00036926001
0.25348044	0.023020097	0.00036565810
0.25361193	0.023067319	0.00036675381
0.25374341	0.023088052	0.00036475252
0.25387490	0.023156356	0.00036669174
0.25400639	0.022758403	0.00037080916
0.25413788	0.023009201	0.00037623902
0.25426937	0.022791018	0.00038109986
0.25440086	0.022669390	0.00038085424
0.25453235	0.022502020	0.00038264703
0.25466383	0.022488225	0.00038625530
0.25479532	0.022309951	0.00038537595
0.25492681	0.022969474	0.00039287056
0.25505830	0.022866080	0.00039418232
0.25518979	0.023211564	0.00039806378
0.25532128	0.023756126	0.00040386545
0.25545277	0.023430784	0.00040230718
0.25558426	0.022582788	0.00039948497
0.25571574	0.023303207	0.00040502516
0.25584723	0.022361450	0.00040066885
0.25597872	0.022966993	0.00040841707
0.25611021	0.023350395	0.00041046729
0.25624170	0.022791423	0.00040972523
0.25637319	0.022413816	0.00040847860
0.25650468	0.023346743	0.00041545686
0.25663617	0.022764815	0.00041335063
0.25676765	0.023074441	0.00041618702
0.25689914	0.022141375	0.00041218404
0.25703063	0.023617423	0.00042546445
0.25716212	0.023319179	0.00042185034
0.25729361	0.022682771	0.00042193424
0.25742510	0.021256932	0.00041171433
0.25755659	0.021979405	0.00041821366
0.25768807	0.023120747	0.00043078251
0.25781956	0.022856313	0.00042732387
0.25795105	0.023063537	0.00043038791
0.25808254	0.022635075	0.00043265659
0.25821403	0.023173852	0.00043360655
0.25834552	0.022254383	0.00042956094
0.25847701	0.022872670	0.00043338061
0.25860850	0.023261552	0.00043780167
0.25873998	0.023559733	0.00044110176
0.25887147	0.022905111	0.00043752447
0.25900296	0.023095036	0.00044009085
0.25913445	0.022478277	0.00043418405
0.25926594	0.023269907	0.00044037079
0.25939743	0.023552699	0.00044674497
0.25952892	0.023381198	0.00044231829
0.25966041	0.023433225	0.00044885648
0.25979189	0.022572963	0.00043698064
0.25992338	0.023390755	0.00044767109
0.26005487	0.023789530	0.00045313988
0.26018636	0.023202553	0.00044802081
0.26031785	0.023488668	0.00044865562
0.26044934	0.023432361	0.00044816543
0.26058083	0.022976276	0.00044472410
0.26071231	0.022504838	0.00044633217
0.26084380	0.022590606	0.00044417701
0.26097529	0.023306224	0.00045250261
0.26110678	0.023382983	0.00045322791
0.26123827	0.022844720	0.00045091306
0.26136976	0.023544920	0.00045585708
0.26150125	0.023225281	0.00045497733
0.26163274	0.023472493	0.00045704020
0.26176422	0.023641924	0.00045819633
0.26189571	0.023841506	0.00046177977
0.26202720	0.023754205	0.00046039803
0.26215869	0.022978136	0.00045485916
0.26229018	0.023159955	0.00045762013
0.26242167	0.022777377	0.00045556333
0.26255316	0.023653011	0.00046240239
0.26268465	0.022605246	0.00045754965
0.26281613	0.023228348	0.00046042893
0.26294762	0.023472470	0.00046257872
0.26307911	0.023129988	0.00046080818
0.26321060	0.023641686	0.00046845187
0.26334209	0.023539996	0.00046799013
0.26347358	0.022368208	0.00045815316
0.26360507	0.023104265	0.00046475041
0.26373655	0.023067811	0.00046521180
0.26386804	0.023255954	0.00046879495
0.26399953	0.023301456	0.00047065107
0.26413102	0.023090739	0.00046416934
0.26426251	0.022594066	0.00046377311
0.26439400	0.022985323	0.00046515730
0.26452549	0.023481067	0.00047566996
0.26465698	0.023407548	0.00047368681
0.26478846	0.023069294	0.00046774788
0.26491995	0.022477628	0.00047108375
0.26505144	0.022948907	0.00046867374
0.26518293	0.022572055	0.00046875832
0.26531442	0.023778376	0.00048179369
0.26544591	0.022801110	0.00047132885
[truncated: 567 more rows]
