# Supplementary material for: Invariant surface glycoprotein 65 of Trypanosoma brucei is a complement C3 receptor
Source: Nat Commun. 2022 Aug 29;13:5085. doi: 10.1038/s41467-022-32728-9 (PMC9424271; doi:10.1038/s41467-022-32728-9)
Supplement: Supplementary file 4 — supplementary data 2 [file 41467_2022_32728_MOESM4_ESM.zip › b21-414646_00087.dat]

0.0026000000	39.562108	0.13610907
0.0027314887	28.695813	0.10647889
0.0028629774	21.856915	0.088856589
0.0029944661	17.069043	0.075360197
0.0031259548	12.281365	0.058741673
0.0032574435	10.725986	0.056822876
0.0033889322	8.6665401	0.048283996
0.0035204209	11.497399	0.048420941
0.0036519096	12.247090	0.046374524
0.0037833983	9.8952903	0.039300768
0.0039148870	8.1671006	0.034451141
0.0040463757	6.7404641	0.030109966
0.0041778644	5.4565652	0.025392010
0.0043093531	4.5483796	0.022761253
0.0044408418	3.7531480	0.019885501
0.0045723305	3.1186678	0.018126888
0.0047038192	2.8785106	0.016667774
0.0048353079	2.4838072	0.015030758
0.0049667966	2.2088660	0.014123750
0.0050982853	1.8735514	0.012322530
0.0052297740	1.7218943	0.011967704
0.0053612627	1.5044693	0.010802574
0.0054927514	1.3894346	0.010106115
0.0056242401	1.2456162	0.0095411005
0.0057557288	1.1774116	0.0090192002
0.0058872175	1.0598140	0.0084423885
0.0060187062	1.0202237	0.0082612590
0.0061501949	0.89840762	0.0074256172
0.0062816836	0.87341152	0.0074869651
0.0064131723	0.82125661	0.0071169184
0.0065446610	0.78603910	0.0068629421
0.0066761496	0.75093830	0.0066763920
0.0068076383	0.71630015	0.0063727166
0.0069391270	0.67442425	0.0062830316
0.0070706157	0.66096471	0.0061216183
0.0072021044	0.62711685	0.0058970711
0.0073335931	0.61017482	0.0057915231
0.0074650818	0.56884320	0.0054291389
0.0075965705	0.56062339	0.0054344999
0.0077280592	0.54883263	0.0053547832
0.0078595479	0.50239559	0.0050007562
0.0079910366	0.48462497	0.0049407818
0.0081225253	0.47169844	0.0047350118
0.0082540140	0.45145602	0.0046586440
0.0083855027	0.44721327	0.0046544330
0.0085169914	0.41536862	0.0043940207
0.0086484801	0.39638488	0.0042612177
0.0087799688	0.37956341	0.0040965116
0.0089114575	0.37371371	0.0040860725
0.0090429462	0.36639064	0.0040175475
0.0091744349	0.33738494	0.0038220927
0.0093059236	0.32259383	0.0036933652
0.0094374123	0.31570640	0.0036295285
0.0095689010	0.29499637	0.0034519621
0.0097003897	0.29403835	0.0034742135
0.0098318784	0.27651693	0.0033209407
0.0099633671	0.26554794	0.0032190586
0.010094856	0.25146947	0.0031229409
0.010226345	0.24129449	0.0029866931
0.010357833	0.24679693	0.0030987918
0.010489322	0.21852730	0.0028299144
0.010620811	0.20969796	0.0027525201
0.010752299	0.20372529	0.0027012524
0.010883788	0.19250097	0.0025717136
0.011015277	0.19093151	0.0026076825
0.011146765	0.17416303	0.0024138145
0.011278254	0.16854407	0.0023649631
0.011409743	0.16270524	0.0022996202
0.011541231	0.15263392	0.0021941848
0.011672720	0.14535040	0.0021461094
0.011804209	0.13890029	0.0020185669
0.011935698	0.13311965	0.0019715481
0.012067186	0.12880003	0.0019286282
0.012198675	0.12238070	0.0018184935
0.012330164	0.11441377	0.0017622985
0.012461652	0.11405482	0.0017395212
0.012593141	0.10950777	0.0016664927
0.012724630	0.10175457	0.0016066721
0.012856118	0.097938128	0.0015260046
0.012987607	0.098544894	0.0015488649
0.013119096	0.093918439	0.0014777940
0.013250585	0.091891434	0.0014467931
0.013382073	0.089121641	0.0014294721
0.013513562	0.085353490	0.0013763110
0.013645051	0.082249071	0.0013604647
0.013776539	0.080000172	0.0013353766
0.013908028	0.080396913	0.0013156847
0.014039517	0.077051911	0.0012820604
0.014171005	0.075544925	0.0012618812
0.014302494	0.073183797	0.0012439747
0.014433983	0.072630546	0.0012403177
0.014565472	0.069963818	0.0011920040
0.014696960	0.066510478	0.0011688214
0.014828449	0.068655093	0.0011695319
0.014959938	0.066889270	0.0011598301
0.015091426	0.065515479	0.0011513384
0.015222915	0.063139956	0.0011043001
0.015354404	0.064475233	0.0011196488
0.015485892	0.063083828	0.0010969729
0.015617381	0.061822519	0.0010889614
0.015748870	0.059555312	0.0010677444
0.015880359	0.060277719	0.0010591109
0.016011847	0.060051286	0.0010574261
0.016143336	0.054654835	0.00099801178
0.016274825	0.052197166	0.00097943598
0.016406313	0.053729779	0.00098652413
0.016537802	0.054105096	0.00098063320
0.016669291	0.052241660	0.00096117154
0.016800779	0.053721172	0.00097334090
0.016932268	0.056436793	0.00099282559
0.017063757	0.059105584	0.0010127206
0.017195246	0.058714648	0.0010021855
0.017326734	0.058934689	0.0010026143
0.017458223	0.058089361	0.00098866479
0.017589712	0.056034637	0.00096722729
0.017721200	0.057421301	0.00098215414
0.017852689	0.055905440	0.00094941362
0.017984178	0.053861125	0.00094328908
0.018115666	0.054820282	0.00094555159
0.018247155	0.052006664	0.00091502162
0.018378644	0.052542071	0.00092104631
0.018510133	0.052529522	0.00091107044
0.018641621	0.051864337	0.00090131790
0.018773110	0.050589007	0.00088856751
0.018904599	0.050342296	0.00088735010
0.019036087	0.049443621	0.00087425455
0.019167576	0.048998795	0.00086170582
0.019299065	0.048733485	0.00085518241
0.019430553	0.047152812	0.00084912943
0.019562042	0.046413248	0.00083443088
0.019693531	0.045047666	0.00082217907
0.019825019	0.045774364	0.00082007743
0.019956508	0.044674345	0.00080630939
0.020087997	0.044767268	0.00081159752
0.020219486	0.044729473	0.00080494851
0.020350974	0.045556676	0.00081705768
0.020482463	0.043110169	0.00077977050
0.020613952	0.041867479	0.00076713616
0.020745440	0.042585423	0.00078026010
0.020876929	0.041920783	0.00076523222
0.021008418	0.040977402	0.00075833011
0.021139906	0.041275486	0.00075726382
0.021271395	0.040592788	0.00074372528
0.021402884	0.040375254	0.00074587845
0.021534373	0.039970878	0.00073643710
0.021665861	0.038927447	0.00072661182
0.021797350	0.039078542	0.00072635609
0.021928839	0.039575021	0.00072126464
0.022060327	0.038825930	0.00072196581
0.022191816	0.038290133	0.00070879654
0.022323305	0.038240004	0.00071110480
0.022454793	0.037496594	0.00070007990
0.022586282	0.036371945	0.00068377600
0.022717771	0.036370732	0.00069010400
0.022849260	0.036058217	0.00067985373
0.022980748	0.035743564	0.00067937314
0.023112237	0.034849647	0.00066327438
0.023243726	0.036846348	0.00067720254
0.023375214	0.037497858	0.00068868669
0.023506703	0.038003382	0.00068728467
0.023638192	0.038185013	0.00068766261
0.023769680	0.038534828	0.00068919735
0.023901169	0.036759327	0.00067092554
0.024032658	0.037702336	0.00067975534
0.024164147	0.036759567	0.00066685995
0.024295635	0.037427555	0.00066862483
0.024427124	0.035632739	0.00065369017
0.024558613	0.035208879	0.00064390429
0.024690101	0.036025166	0.00065989731
0.024821590	0.037125203	0.00066168702
0.024953079	0.036555989	0.00065277126
0.025084567	0.035910772	0.00064812709
0.025216056	0.035386152	0.00063781860
0.025347545	0.035365370	0.00064331390
0.025479034	0.035851259	0.00064131204
0.025610522	0.036568456	0.00064146065
0.025742011	0.033988452	0.00062220663
0.025873500	0.034441589	0.00062323476
0.026004988	0.034234628	0.00062371649
0.026136477	0.036096314	0.00063449110
0.026267966	0.034098918	0.00061403960
0.026399454	0.034604520	0.00062124630
0.026530943	0.035974024	0.00062540637
0.026662432	0.034088209	0.00061488370
0.026793920	0.034275712	0.00061136661
0.026925409	0.034528246	0.00061025063
0.027056898	0.034162023	0.00061113026
0.027188387	0.034914408	0.00060857666
0.027319875	0.035890050	0.00062221004
0.027451364	0.034302008	0.00060396435
0.027582853	0.033559209	0.00059484524
0.027714341	0.033545429	0.00059444507
0.027845830	0.033496874	0.00059243103
0.027977319	0.033535639	0.00059441144
0.028108807	0.033629117	0.00059101978
0.028240296	0.034314012	0.00059524845
0.028371785	0.033203166	0.00058579173
0.028503274	0.032553276	0.00057814182
0.028634762	0.032997907	0.00058072771
0.028766251	0.033574350	0.00058558472
0.028897740	0.034003262	0.00058082846
0.029029228	0.033556443	0.00058151015
0.029160717	0.033055124	0.00057689993
0.029292206	0.032439070	0.00056854471
0.029423694	0.033966324	0.00058436949
0.029555183	0.032869648	0.00056366280
0.029686672	0.031987695	0.00056328090
0.029818161	0.033037805	0.00056997228
0.029949649	0.033180120	0.00056663858
0.030081138	0.032435310	0.00056244895
0.030212627	0.032554583	0.00055748333
0.030344115	0.031809128	0.00055409376
0.030475604	0.032666628	0.00055880800
0.030607093	0.032821838	0.00055929478
0.030738581	0.033374431	0.00056431856
0.030870070	0.032418693	0.00055172504
0.031001559	0.032029394	0.00054787778
0.031133048	0.032303458	0.00055336364
0.031264536	0.030853779	0.00053655303
0.031396025	0.031604639	0.00054592443
0.031527514	0.032011560	0.00054449472
0.031659002	0.031884437	0.00054016059
0.031790491	0.031698742	0.00054216940
0.031921980	0.031560814	0.00053469544
0.032053468	0.031857828	0.00054037994
0.032184957	0.030953144	0.00052808095
0.032316446	0.030818464	0.00052561992
0.032447935	0.031653146	0.00053516908
0.032579423	0.031445162	0.00053048921
0.032710912	0.031912781	0.00053619033
0.032842401	0.031288257	0.00052595970
0.032973889	0.031315934	0.00052635214
0.033105378	0.031278820	0.00052773743
0.033236867	0.030692843	0.00051950340
0.033368355	0.030663657	0.00052747429
0.033499844	0.030310067	0.00052413253
0.033631333	0.030135680	0.00052275272
0.033762822	0.030759866	0.00053419432
0.033894310	0.030121066	0.00052618507
0.034025799	0.029404261	0.00052097031
0.034157288	0.029496157	0.00052152527
0.034288776	0.030428466	0.00053096354
0.034420265	0.030232704	0.00053391000
0.034551754	0.030063455	0.00052939662
0.034683242	0.029412250	0.00052445058
0.034814731	0.030243961	0.00052769288
0.034946220	0.030855441	0.00053351274
0.035077708	0.029829136	0.00053126849
0.035209197	0.030218632	0.00053123528
0.035340686	0.029721794	0.00052382894
0.035472175	0.029699922	0.00053451344
0.035603663	0.029984648	0.00053910866
0.035735152	0.028863129	0.00053698126
0.035866641	0.029846247	0.00054466035
0.035998129	0.029577976	0.00053893314
0.036129618	0.029149933	0.00054128432
0.036261107	0.028230252	0.00053055365
0.036392595	0.029417226	0.00054895421
0.036524084	0.029408301	0.00054545168
0.036655573	0.028934353	0.00053872635
0.036787062	0.028319047	0.00053960221
0.036918550	0.028491924	0.00053540676
0.037050039	0.028633125	0.00054296197
0.037181528	0.029169138	0.00054375021
0.037313016	0.029375477	0.00054712241
0.037444505	0.029087764	0.00054840135
0.037575994	0.029169850	0.00054506912
0.037707482	0.029099835	0.00055013384
0.037838971	0.028486292	0.00054570409
0.037970460	0.029485893	0.00055113693
0.038101949	0.030185369	0.00055892493
0.038233437	0.028960450	0.00054415459
0.038364926	0.029463809	0.00054599881
0.038496415	0.028816519	0.00053818919
0.038627903	0.028913737	0.00053130357
0.038759392	0.028588668	0.00053109162
0.038890881	0.029425124	0.00053313772
0.039022369	0.028301812	0.00052661904
0.039153858	0.028972926	0.00052911141
0.039285347	0.030246934	0.00053443482
0.039416836	0.030530657	0.00054122856
0.039548324	0.029587871	0.00053024760
0.039679813	0.029918529	0.00052953558
0.039811302	0.028869088	0.00052465196
0.039942790	0.028347321	0.00051836449
0.040074279	0.029855774	0.00053301700
0.040205768	0.029832507	0.00052804961
0.040337256	0.029603601	0.00052351256
0.040468745	0.029311388	0.00052389212
0.040600234	0.028824313	0.00051825711
0.040731723	0.029196219	0.00052197935
0.040863211	0.028900495	0.00051986703
0.040994700	0.029523187	0.00052043263
0.041126189	0.029024077	0.00051817082
0.041257677	0.029634329	0.00052050176
0.041389166	0.029049600	0.00051517421
0.041520655	0.029041527	0.00051595994
0.041652143	0.028864334	0.00051404706
0.041783632	0.029829339	0.00052179210
0.041915121	0.028394772	0.00050839202
0.042046610	0.029770656	0.00052026474
0.042178098	0.028859636	0.00051079425
0.042309587	0.028802676	0.00051178832
0.042441076	0.029902340	0.00051849599
0.042572564	0.029465333	0.00051445269
0.042704053	0.028612759	0.00050505533
0.042835542	0.029416567	0.00051432979
0.042967030	0.029945067	0.00051527568
0.043098519	0.029324896	0.00051204087
0.043230008	0.028585812	0.00050578810
0.043361496	0.029368470	0.00050716403
0.043492985	0.029482798	0.00051375358
0.043624474	0.029477487	0.00050909370
0.043755963	0.029295371	0.00050956732
0.043887451	0.028696852	0.00050311805
0.044018940	0.027977331	0.00049457180
0.044150429	0.028393592	0.00050488192
0.044281917	0.029803338	0.00050910210
0.044413406	0.028770395	0.00050351136
0.044544895	0.029669168	0.00050613937
0.044676383	0.030097479	0.00051027281
0.044807872	0.028842294	0.00050216849
0.044939361	0.029259735	0.00050358531
0.045070850	0.029616269	0.00050562902
0.045202338	0.028962338	0.00050061760
0.045333827	0.029877984	0.00050319903
0.045465316	0.028662277	0.00050025291
0.045596804	0.029448090	0.00050213319
0.045728293	0.029774668	0.00050463435
0.045859782	0.029081557	0.00049996426
0.045991270	0.029567635	0.00049890310
0.046122759	0.028751698	0.00049680299
0.046254248	0.029317247	0.00050895770
0.046385737	0.029123271	0.00050969243
0.046517225	0.029237529	0.00051033737
0.046648714	0.029008268	0.00051075351
0.046780203	0.028203549	0.00051108546
0.046911691	0.028731210	0.00051493201
0.047043180	0.029374268	0.00051916523
0.047174669	0.029812411	0.00052169384
0.047306157	0.029965542	0.00052687508
0.047437646	0.030254528	0.00053181092
0.047569135	0.029472935	0.00052709012
0.047700624	0.029521025	0.00052398940
0.047832112	0.029840032	0.00053134477
0.047963601	0.028523683	0.00051655753
0.048095090	0.029069865	0.00052620331
0.048226578	0.029533953	0.00053102925
0.048358067	0.029091778	0.00052427029
0.048489556	0.029067167	0.00052590283
0.048621044	0.029371774	0.00053219710
0.048752533	0.030568678	0.00054420185
0.048884022	0.028736160	0.00052578993
0.049015511	0.028860351	0.00052688509
0.049146999	0.029577615	0.00053507813
0.049278488	0.028468263	0.00052659043
0.049409977	0.029016933	0.00053425280
0.049541465	0.029683797	0.00053784309
0.049672954	0.029800434	0.00053916960
0.049804443	0.030624860	0.00054428403
0.049935931	0.030006683	0.00054238901
0.050067420	0.028731098	0.00053288846
0.050198909	0.029187265	0.00053633634
0.050330398	0.029224155	0.00053450331
0.050461886	0.029434385	0.00053837580
0.050593375	0.030310378	0.00054696743
0.050724864	0.028652903	0.00053538164
0.050856352	0.029034146	0.00053932773
0.050987841	0.030033934	0.00054401033
0.051119330	0.028613723	0.00053284238
0.051250818	0.028622286	0.00053668491
0.051382307	0.029609668	0.00054593560
0.051513796	0.029098381	0.00053926062
0.051645284	0.029118413	0.00053947793
0.051776773	0.029225823	0.00053958463
0.051908262	0.028317716	0.00053242568
0.052039751	0.029693616	0.00054668568
0.052171239	0.029577546	0.00054415723
0.052302728	0.029810322	0.00055058406
0.052434217	0.028471618	0.00053571597
0.052565705	0.028552282	0.00054036692
0.052697194	0.028932049	0.00054103760
0.052828683	0.029539558	0.00054790733
0.052960171	0.029364650	0.00054464207
0.053091660	0.029429925	0.00054314732
0.053223149	0.028819229	0.00054263408
0.053354638	0.029677221	0.00055116064
0.053486126	0.029690470	0.00055036282
0.053617615	0.028542650	0.00053940225
0.053749104	0.029679446	0.00054854067
0.053880592	0.028944898	0.00054420252
0.054012081	0.029645782	0.00055228229
0.054143570	0.028489676	0.00054215034
0.054275058	0.029654299	0.00055090962
0.054406547	0.029315419	0.00054655625
0.054538036	0.029062518	0.00055021656
0.054669525	0.028452666	0.00053886881
0.054801013	0.029819975	0.00055565794
0.054932502	0.029164530	0.00054670331
0.055063991	0.030305871	0.00055561244
0.055195479	0.028989982	0.00054825271
0.055326968	0.029092396	0.00054761517
0.055458457	0.029383879	0.00055308680
0.055589945	0.029009331	0.00054793700
0.055721434	0.029146522	0.00054672635
0.055852923	0.028694674	0.00055028533
0.055984412	0.029354260	0.00055168688
0.056115900	0.028984270	0.00054658160
0.056247389	0.028783274	0.00054744178
0.056378878	0.029129028	0.00054692273
0.056510366	0.028292235	0.00054531087
0.056641855	0.029729831	0.00055542118
0.056773344	0.029293424	0.00055349748
0.056904832	0.028001020	0.00054308744
0.057036321	0.028856771	0.00054565854
0.057167810	0.029048550	0.00055145473
0.057299299	0.028543114	0.00054505865
0.057430787	0.027885673	0.00053841259
0.057562276	0.028802896	0.00055058770
0.057693765	0.028555679	0.00053981614
0.057825253	0.028740674	0.00054655451
0.057956742	0.027728383	0.00054005146
0.058088231	0.029107625	0.00054878376
0.058219719	0.029344150	0.00055481173
0.058351208	0.029256800	0.00054529853
0.058482697	0.028762306	0.00054408853
0.058614186	0.028639531	0.00054602221
0.058745674	0.029429713	0.00054570982
0.058877163	0.028396774	0.00053991862
0.059008652	0.028742466	0.00053796965
0.059140140	0.028931767	0.00054377909
0.059271629	0.029859232	0.00054914970
0.059403118	0.029263901	0.00054035326
0.059534606	0.029277012	0.00054517428
0.059666095	0.028733835	0.00053332229
0.059797584	0.030090200	0.00054701640
0.059929072	0.028276264	0.00053623264
0.060060561	0.029186929	0.00053895007
0.060192050	0.029511015	0.00054533574
0.060323539	0.028787356	0.00053267589
0.060455027	0.029274177	0.00054210877
0.060586516	0.028573675	0.00053680826
0.060718005	0.028925558	0.00053516320
0.060849493	0.028826460	0.00053453281
0.060980982	0.027637368	0.00052747725
0.061112471	0.029636996	0.00053951101
0.061243959	0.029127678	0.00054223319
0.061375448	0.029554824	0.00053597578
0.061506937	0.028498749	0.00053286420
0.061638426	0.029274961	0.00053645601
0.061769914	0.029144841	0.00053689524
0.061901403	0.029543105	0.00054350338
0.062032892	0.029825915	0.00053833172
0.062164380	0.029476468	0.00053777238
0.062295869	0.028342085	0.00053056769
0.062427358	0.027990095	0.00052443061
0.062558846	0.028154160	0.00053345019
0.062690335	0.028514039	0.00052671144
0.062821824	0.029370149	0.00053728315
0.062953313	0.028549815	0.00052851761
0.063084801	0.029202307	0.00053374993
0.063216290	0.029413324	0.00053813654
0.063347779	0.028416123	0.00052772579
0.063479267	0.027993019	0.00052127402
0.063610756	0.029225054	0.00053630936
0.063742245	0.028497898	0.00052800888
0.063873733	0.028042240	0.00052658544
0.064005222	0.029163634	0.00053254972
0.064136711	0.028877636	0.00052934589
0.064268200	0.028356105	0.00052483821
0.064399688	0.028289357	0.00052332696
0.064531177	0.029164296	0.00053469440
0.064662666	0.029421768	0.00053200241
0.064794154	0.028905662	0.00052842295
0.064925643	0.029860323	0.00053818415
0.065057132	0.028884424	0.00052879432
0.065188620	0.028050467	0.00052412765
0.065320109	0.029357979	0.00053043880
0.065451598	0.028078761	0.00052085184
0.065583087	0.028043598	0.00052204323
0.065714575	0.028446933	0.00052112106
0.065846064	0.029851402	0.00053809552
0.065977553	0.029060821	0.00052861662
0.066109041	0.028364649	0.00052009681
0.066240530	0.027632339	0.00051798222
0.066372019	0.029319187	0.00052854637
0.066503507	0.028472316	0.00052201695
0.066634996	0.028829177	0.00052441508
0.066766485	0.028240293	0.00052147629
0.066897973	0.028497491	0.00052334517
0.067029462	0.028882362	0.00052574653
0.067160951	0.029123688	0.00052876247
0.067292440	0.029190349	0.00052592867
0.067423928	0.028458495	0.00051764594
0.067555417	0.028844641	0.00052534183
0.067686906	0.028193251	0.00051713725
0.067818394	0.028021640	0.00051699911
0.067949883	0.028612482	0.00052108347
0.068081372	0.029246677	0.00052387500
0.068212860	0.029430137	0.00052639057
0.068344349	0.029666013	0.00052853894
0.068475838	0.027875661	0.00051306640
0.068607327	0.028683219	0.00052102334
0.068738815	0.028948033	0.00051720750
0.068870304	0.029018891	0.00052448703
0.069001793	0.029511719	0.00052560228
0.069133281	0.028427259	0.00051691429
0.069264770	0.029360420	0.00052532014
0.069396259	0.029140792	0.00051769882
0.069527747	0.028447518	0.00051805258
0.069659236	0.028551119	0.00051833320
0.069790725	0.028367105	0.00051497850
0.069922214	0.028283566	0.00051660362
0.070053702	0.029217012	0.00051910283
0.070185191	0.028512869	0.00051765272
0.070316680	0.028582660	0.00051423976
0.070448168	0.028639692	0.00051719094
0.070579657	0.028028115	0.00051305383
0.070711146	0.028725176	0.00051445440
0.070842634	0.028474566	0.00051544682
0.070974123	0.027816410	0.00050843997
0.071105612	0.028268882	0.00051070208
0.071237101	0.027912736	0.00051050064
0.071368589	0.028552573	0.00051150019
0.071500078	0.027599021	0.00050819190
0.071631567	0.028314868	0.00051264750
0.071763055	0.026916941	0.00050097809
0.071894544	0.028317406	0.00051149539
0.072026033	0.028315490	0.00050826015
0.072157521	0.027484443	0.00050819682
0.072289010	0.027774184	0.00050855988
0.072420499	0.028360351	0.00050908059
0.072551988	0.028454634	0.00050950000
0.072683476	0.026959106	0.00049655998
0.072814965	0.027510235	0.00050418247
0.072946454	0.027995197	0.00050940538
0.073077942	0.027061685	0.00049592993
0.073209431	0.028008453	0.00050882965
0.073340920	0.027648080	0.00050255392
0.073472408	0.027637158	0.00050227768
0.073603897	0.027619958	0.00050573592
0.073735386	0.028095581	0.00050417515
0.073866875	0.027804702	0.00050345751
0.073998363	0.026883920	0.00049638280
0.074129852	0.027443901	0.00050178185
0.074261341	0.028284232	0.00050923297
0.074392829	0.027775880	0.00049971453
0.074524318	0.027616657	0.00050226854
0.074655807	0.026615219	0.00049189050
0.074787295	0.027664582	0.00050154047
0.074918784	0.027844742	0.00050343469
0.075050273	0.027617920	0.00049977633
0.075181761	0.027525020	0.00049737866
0.075313250	0.027358675	0.00049891007
0.075444739	0.026340947	0.00048898404
0.075576228	0.026940148	0.00049556407
0.075707716	0.026801412	0.00049335979
0.075839205	0.026510564	0.00049160058
0.075970694	0.026628051	0.00048940332
0.076102182	0.026758807	0.00049001633
0.076233671	0.026907920	0.00049609266
0.076365160	0.027606152	0.00049552568
0.076496648	0.027225237	0.00049536293
0.076628137	0.027339255	0.00049729075
0.076759626	0.027279416	0.00049402190
0.076891115	0.025941010	0.00048478102
0.077022603	0.026424363	0.00048625483
0.077154092	0.027313308	0.00049213651
0.077285581	0.027333816	0.00049646342
0.077417069	0.027651696	0.00049424083
0.077548558	0.026901192	0.00049059772
0.077680047	0.026586593	0.00048563933
0.077811535	0.027603276	0.00049479643
0.077943024	0.026817416	0.00048969269
0.078074513	0.026899746	0.00048861569
0.078206002	0.026446066	0.00048792083
0.078337490	0.026916533	0.00048768247
0.078468979	0.026956222	0.00048954475
0.078600468	0.026832398	0.00048984400
0.078731956	0.026645907	0.00048470292
0.078863445	0.026549740	0.00048670985
0.078994934	0.027119946	0.00048914685
0.079126422	0.026822498	0.00048668027
0.079257911	0.026481965	0.00048410686
0.079389400	0.025957112	0.00047761773
0.079520889	0.026906194	0.00048754296
0.079652377	0.026906213	0.00048675354
0.079783866	0.026046640	0.00047852639
0.079915355	0.026242178	0.00048447921
0.080046843	0.026952319	0.00048460121
0.080178332	0.026163363	0.00047991869
0.080309821	0.025659863	0.00047686062
0.080441309	0.027343935	0.00048643840
0.080572798	0.025692540	0.00047832406
0.080704287	0.026746205	0.00048519730
0.080835776	0.026615505	0.00048325953
0.080967264	0.025885631	0.00047978344
0.081098753	0.026556005	0.00047849407
0.081230242	0.025887730	0.00047634582
0.081361730	0.026518988	0.00048119948
0.081493219	0.026830866	0.00048264323
0.081624708	0.026237017	0.00048072430
0.081756196	0.025858308	0.00047182419
0.081887685	0.026777195	0.00048263634
0.082019174	0.026386642	0.00047961953
0.082150663	0.026287928	0.00047954931
0.082282151	0.026050327	0.00047684113
0.082413640	0.027219825	0.00048332578
0.082545129	0.025742605	0.00047241009
0.082676617	0.026431661	0.00047986065
0.082808106	0.025521050	0.00047097866
0.082939595	0.026206957	0.00048045890
0.083071083	0.027034578	0.00048067558
0.083202572	0.026813315	0.00047920510
0.083334061	0.026971020	0.00048397895
0.083465549	0.026361815	0.00047351751
0.083597038	0.025981025	0.00047543326
0.083728527	0.026165575	0.00047083421
0.083860016	0.026652513	0.00047844007
0.083991504	0.025479558	0.00047062080
0.084122993	0.025647517	0.00046945061
0.084254482	0.026211068	0.00047564758
0.084385970	0.026500164	0.00047501041
0.084517459	0.025703771	0.00046839025
0.084648948	0.026023257	0.00047239548
0.084780436	0.025947416	0.00046962239
0.084911925	0.024954667	0.00046348090
0.085043414	0.026027294	0.00046948737
0.085174903	0.025805061	0.00046821988
0.085306391	0.025924736	0.00047281004
0.085437880	0.026815833	0.00047435633
0.085569369	0.026149838	0.00047083927
0.085700857	0.025682368	0.00046674721
0.085832346	0.025867013	0.00046855839
0.085963835	0.024809307	0.00046189960
0.086095323	0.026340199	0.00047097616
0.086226812	0.024768010	0.00046015099
0.086358301	0.026141896	0.00046869937
0.086489790	0.025046741	0.00046162868
0.086621278	0.025372606	0.00046373155
0.086752767	0.026124004	0.00046739327
0.086884256	0.024795412	0.00045815033
0.087015744	0.025745023	0.00046719787
0.087147233	0.025711753	0.00046410483
0.087278722	0.026402885	0.00047199868
0.087410210	0.026167760	0.00046821630
0.087541699	0.026308347	0.00046955036
0.087673188	0.025055460	0.00046067947
0.087804677	0.025566934	0.00046110901
0.087936165	0.026067823	0.00046714683
0.088067654	0.026120587	0.00046662423
0.088199143	0.026055947	0.00046350243
0.088330631	0.025103342	0.00046132825
0.088462120	0.025994160	0.00046300338
0.088593609	0.025388288	0.00046309057
0.088725097	0.026303829	0.00046508265
0.088856586	0.025954878	0.00046239222
0.088988075	0.025474723	0.00046263771
0.089119564	0.024958750	0.00045646038
0.089251052	0.025081597	0.00045913757
0.089382541	0.025254457	0.00045896408
0.089514030	0.025572605	0.00045860019
0.089645518	0.026038779	0.00046243358
0.089777007	0.025641579	0.00045871973
0.089908496	0.025450529	0.00045969264
0.090039984	0.025138179	0.00045832897
0.090171473	0.025900181	0.00045975984
0.090302962	0.026331872	0.00046826961
0.090434451	0.025363010	0.00045712797
0.090565939	0.024935184	0.00045662822
0.090697428	0.024268859	0.00045082104
0.090828917	0.026076496	0.00045873101
0.090960405	0.025293690	0.00045897984
0.091091894	0.024547969	0.00045098177
0.091223383	0.025379394	0.00045827180
0.091354871	0.025301549	0.00045903594
0.091486360	0.025846774	0.00046848869
0.091617849	0.024663087	0.00046587975
0.091749337	0.025759142	0.00047712170
0.091880826	0.025310710	0.00047748699
0.092012315	0.024456426	0.00047377843
0.092143804	0.024953907	0.00047542858
0.092275292	0.025111867	0.00048153568
0.092406781	0.025529416	0.00048640536
0.092538270	0.025444501	0.00048951265
0.092669758	0.025204395	0.00049115538
0.092801247	0.025553797	0.00047764586
0.092932736	0.025742962	0.00047970836
0.093064224	0.024994886	0.00046968724
0.093195713	0.025376547	0.00047139805
0.093327202	0.026017697	0.00047544531
0.093458691	0.025150102	0.00046216854
0.093590179	0.024730023	0.00046519770
0.093721668	0.024498108	0.00046242438
0.093853157	0.025600654	0.00046934004
0.093984645	0.024893445	0.00046124187
0.094116134	0.024855617	0.00046050639
0.094247623	0.024323813	0.00045526695
0.094379111	0.025350097	0.00046375887
0.094510600	0.025485044	0.00046521333
0.094642089	0.024659149	0.00045745216
0.094773578	0.025497286	0.00045921475
0.094905066	0.024517749	0.00045507775
0.095036555	0.024862379	0.00046036981
0.095168044	0.024773560	0.00045325835
0.095299532	0.025255117	0.00046019516
0.095431021	0.024613293	0.00045125102
0.095562510	0.024526515	0.00045428225
0.095693998	0.025286585	0.00046019853
0.095825487	0.024800630	0.00045179066
0.095956976	0.025004753	0.00045703133
0.096088465	0.024510319	0.00045014358
0.096219953	0.024157540	0.00044892736
0.096351442	0.025364746	0.00045931560
0.096482931	0.024136415	0.00044895868
0.096614419	0.024856379	0.00045322052
0.096745908	0.024993510	0.00045502677
0.096877397	0.024436693	0.00044811735
0.097008885	0.025186386	0.00045612492
0.097140374	0.024085821	0.00044528118
0.097271863	0.023800943	0.00044324682
0.097403352	0.024533317	0.00044821083
0.097534840	0.023736649	0.00044135820
0.097666329	0.024979377	0.00045317303
0.097797818	0.024897711	0.00044597924
0.097929306	0.024250972	0.00044300914
0.098060795	0.024805233	0.00044716679
0.098192284	0.024226711	0.00044084775
0.098323772	0.024361958	0.00044249730
0.098455261	0.024635511	0.00044188764
0.098586750	0.024690584	0.00044055796
0.098718239	0.024247776	0.00043896073
0.098849727	0.024884886	0.00044129133
0.098981216	0.024339102	0.00043799420
0.099112705	0.024702188	0.00043969861
0.099244193	0.024565258	0.00043709205
0.099375682	0.024537704	0.00044027326
0.099507171	0.024396928	0.00043624649
0.099638659	0.025006002	0.00044481475
0.099770148	0.024077348	0.00043599392
0.099901637	0.023143483	0.00042835638
0.10003313	0.024653228	0.00044181646
0.10016461	0.024149447	0.00043681034
0.10029610	0.024099552	0.00043829953
0.10042759	0.024160788	0.00043621646
0.10055908	0.024459448	0.00043740587
0.10069057	0.024815678	0.00044200329
0.10082206	0.024007150	0.00043504941
0.10095355	0.024464058	0.00044148933
0.10108504	0.024582224	0.00043765891
0.10121652	0.022977994	0.00042595709
0.10134801	0.023909681	0.00043568424
0.10147950	0.023627622	0.00043245516
0.10161099	0.024088493	0.00043645844
0.10174248	0.024181678	0.00043635691
0.10187397	0.024184426	0.00043205289
0.10200546	0.023935729	0.00043436551
0.10213694	0.024215794	0.00043382607
0.10226843	0.025193596	0.00044208631
0.10239992	0.023920223	0.00043407872
0.10253141	0.024030149	0.00042887505
0.10266290	0.024492396	0.00043863318
0.10279439	0.023570002	0.00042841518
0.10292588	0.024259240	0.00043500409
0.10305737	0.024261633	0.00043479212
0.10318885	0.023617028	0.00042810609
0.10332034	0.023677778	0.00043061653
0.10345183	0.023814134	0.00042917206
0.10358332	0.023566201	0.00042830405
0.10371481	0.023687158	0.00042677546
0.10384630	0.022912311	0.00042346473
0.10397779	0.023582262	0.00042798594
0.10410928	0.024539210	0.00043438634
0.10424076	0.024478100	0.00043473041
0.10437225	0.023741832	0.00042965674
0.10450374	0.024463150	0.00042967147
0.10463523	0.023930409	0.00043029730
0.10476672	0.024045535	0.00042862743
0.10489821	0.024383472	0.00043144815
0.10502970	0.024346072	0.00043025852
0.10516118	0.023657732	0.00042407352
0.10529267	0.024571961	0.00043519663
0.10542416	0.023683180	0.00042461921
0.10555565	0.024086557	0.00042766263
0.10568714	0.023771919	0.00042627007
0.10581863	0.023547781	0.00042436317
0.10595012	0.024398882	0.00043073603
0.10608161	0.023543362	0.00042748350
0.10621309	0.024337477	0.00042838635
0.10634458	0.024166910	0.00042694054
0.10647607	0.024139472	0.00042810335
0.10660756	0.024452235	0.00042899465
0.10673905	0.023806288	0.00042766711
0.10687054	0.023826545	0.00042943398
0.10700203	0.024174795	0.00043812544
0.10713352	0.023923459	0.00043899670
0.10726500	0.023955488	0.00044323870
0.10739649	0.024059117	0.00045098877
0.10752798	0.023960689	0.00044673026
0.10765947	0.023512143	0.00044807494
0.10779096	0.023521268	0.00044718427
0.10792245	0.023605895	0.00045344341
0.10805394	0.024029402	0.00045717376
0.10818542	0.022940696	0.00044798727
0.10831691	0.023815883	0.00045903082
0.10844840	0.023748453	0.00045691678
0.10857989	0.023541876	0.00045984284
0.10871138	0.023998212	0.00046553407
0.10884287	0.023837695	0.00046190062
0.10897436	0.023907262	0.00046524380
0.10910585	0.023284023	0.00046433827
0.10923733	0.023518717	0.00046108698
0.10936882	0.022807121	0.00046264159
0.10950031	0.023902948	0.00046942824
0.10963180	0.023297093	0.00046862111
0.10976329	0.023841538	0.00047300619
0.10989478	0.023432555	0.00047129777
0.11002627	0.023090686	0.00047249819
0.11015776	0.023788995	0.00047321950
0.11028924	0.024173749	0.00047837372
0.11042073	0.023842522	0.00048079444
0.11055222	0.023225918	0.00047186862
0.11068371	0.024074551	0.00048327747
0.11081520	0.023942617	0.00048141464
0.11094669	0.024314530	0.00048465628
0.11107818	0.023576582	0.00048300051
0.11120966	0.023316367	0.00047875571
0.11134115	0.023879605	0.00048807616
0.11147264	0.023533227	0.00048159686
0.11160413	0.023323850	0.00048231279
0.11173562	0.024116818	0.00049613568
0.11186711	0.023684700	0.00047185881
0.11199860	0.023549431	0.00047359393
0.11213009	0.023679283	0.00046649967
0.11226157	0.023699641	0.00046298690
0.11239306	0.023585944	0.00046101336
0.11252455	0.023604375	0.00046136235
0.11265604	0.024180013	0.00046401076
0.11278753	0.023925332	0.00045569137
0.11291902	0.023237923	0.00045145344
0.11305051	0.023909435	0.00046019139
0.11318200	0.022756729	0.00044420127
0.11331348	0.023251064	0.00044966594
0.11344497	0.023210797	0.00044726249
0.11357646	0.023952266	0.00044827342
0.11370795	0.024182370	0.00045373405
0.11383944	0.023719623	0.00044998090
0.11397093	0.024052492	0.00045046703
0.11410242	0.023319227	0.00044553890
0.11423390	0.023189699	0.00044037911
0.11436539	0.023402112	0.00044623241
0.11449688	0.023915382	0.00044301889
0.11462837	0.024228896	0.00045035951
0.11475986	0.024209380	0.00044766045
0.11489135	0.023466114	0.00043773636
0.11502284	0.023069010	0.00044023857
0.11515433	0.024091187	0.00044459872
0.11528581	0.023933280	0.00044176020
0.11541730	0.023205029	0.00043682303
0.11554879	0.023760124	0.00043823307
0.11568028	0.023789399	0.00044215255
0.11581177	0.023512683	0.00043844591
0.11594326	0.023306926	0.00043708596
0.11607475	0.023746139	0.00043887276
0.11620624	0.023244436	0.00043239910
0.11633772	0.023514808	0.00043604567
0.11646921	0.024271684	0.00044307238
0.11660070	0.023648439	0.00043449855
0.11673219	0.024149101	0.00043788880
0.11686368	0.024106314	0.00043762733
0.11699517	0.023912600	0.00043571991
0.11712666	0.023429385	0.00043271337
0.11725814	0.023989923	0.00043277460
0.11738963	0.024059648	0.00043389643
0.11752112	0.023592272	0.00042761961
0.11765261	0.023290609	0.00042737588
0.11778410	0.024252336	0.00043550772
0.11791559	0.023400488	0.00042640534
0.11804708	0.023529292	0.00042609826
0.11817857	0.023789359	0.00042870418
0.11831005	0.023468321	0.00042554658
0.11844154	0.023243187	0.00042525725
0.11857303	0.024088673	0.00042619872
0.11870452	0.024361510	0.00042888445
0.11883601	0.023759968	0.00042552413
0.11896750	0.023290414	0.00042205732
0.11909899	0.023839022	0.00042601660
0.11923048	0.023300866	0.00041589877
0.11936196	0.023871637	0.00042453654
0.11949345	0.024254537	0.00042427915
0.11962494	0.023679875	0.00042055355
0.11975643	0.023776035	0.00042105279
0.11988792	0.023948090	0.00041947846
0.12001941	0.023915601	0.00042145841
0.12015090	0.022830529	0.00041186790
0.12028239	0.024163522	0.00042352305
0.12041387	0.024843217	0.00042532186
0.12054536	0.024410984	0.00041970933
0.12067685	0.023602609	0.00041618085
0.12080834	0.023449367	0.00041635488
0.12093983	0.023394126	0.00041110978
0.12107132	0.024222982	0.00042244532
0.12120281	0.024190845	0.00041866584
0.12133429	0.023845406	0.00041523971
0.12146578	0.023084469	0.00041016292
0.12159727	0.023512202	0.00041142949
0.12172876	0.023512450	0.00041340668
0.12186025	0.023953852	0.00041503377
0.12199174	0.023689001	0.00041322772
0.12212323	0.023395002	0.00041116987
0.12225472	0.023726585	0.00041223067
0.12238620	0.023952818	0.00041680801
0.12251769	0.023620858	0.00041130583
0.12264918	0.023902192	0.00041406553
0.12278067	0.024243799	0.00041795817
0.12291216	0.023230039	0.00040901558
0.12304365	0.024252153	0.00041662965
0.12317514	0.024185093	0.00041477264
0.12330663	0.024219058	0.00041604991
0.12343811	0.024010856	0.00041474837
0.12356960	0.024045960	0.00041168702
0.12370109	0.023945651	0.00041389843
0.12383258	0.023628109	0.00041033804
0.12396407	0.022716529	0.00040323455
0.12409556	0.023524238	0.00041263701
0.12422705	0.023632882	0.00040852525
0.12435853	0.023902464	0.00041235361
0.12449002	0.023333229	0.00040742541
0.12462151	0.023999364	0.00041326397
0.12475300	0.023396656	0.00040637642
0.12488449	0.023887248	0.00041077480
0.12501598	0.023405556	0.00040944241
0.12514747	0.023303438	0.00040564674
0.12527896	0.024106512	0.00040915802
0.12541044	0.024332675	0.00041464931
0.12554193	0.023753083	0.00040886467
0.12567342	0.022963641	0.00040246776
0.12580491	0.024337267	0.00041489607
0.12593640	0.024038509	0.00040822561
0.12606789	0.023992823	0.00041316100
0.12619938	0.023830767	0.00040811835
0.12633087	0.023675895	0.00040878466
0.12646235	0.023567426	0.00040720533
0.12659384	0.023578897	0.00040346290
0.12672533	0.024594054	0.00041487502
0.12685682	0.024553344	0.00041137189
0.12698831	0.023314399	0.00040430002
0.12711980	0.023522828	0.00040399495
0.12725129	0.024485895	0.00040915165
0.12738277	0.023121097	0.00040352885
0.12751426	0.023832082	0.00040737114
0.12764575	0.023402488	0.00040173498
0.12777724	0.023636527	0.00040351747
0.12790873	0.023695364	0.00040577630
0.12804022	0.024079666	0.00040877456
0.12817171	0.023640154	0.00040586990
0.12830320	0.023798632	0.00040448833
0.12843468	0.023996823	0.00040725741
0.12856617	0.024151425	0.00040584416
0.12869766	0.024000165	0.00040512961
0.12882915	0.023166823	0.00040225646
0.12896064	0.023668247	0.00040278716
0.12909213	0.023064839	0.00039848572
0.12922362	0.023584634	0.00040220553
0.12935511	0.023675115	0.00040286767
0.12948659	0.024365197	0.00040940130
0.12961808	0.023377685	0.00039864989
0.12974957	0.024283801	0.00040677678
0.12988106	0.023422572	0.00039939625
0.13001255	0.023193832	0.00039865046
0.13014404	0.023664180	0.00040291823
0.13027553	0.023926342	0.00040239499
0.13040701	0.023882422	0.00040200346
0.13053850	0.023861885	0.00040404855
0.13066999	0.023782780	0.00040097113
0.13080148	0.023197170	0.00039994893
0.13093297	0.024104314	0.00040248034
0.13106446	0.023941296	0.00040389427
0.13119595	0.023610543	0.00039973773
0.13132744	0.023146061	0.00039668343
0.13145892	0.023293785	0.00039975042
0.13159041	0.024159447	0.00040234775
0.13172190	0.024417978	0.00040409409
0.13185339	0.023815148	0.00040249072
0.13198488	0.023158935	0.00039571706
0.13211637	0.023217217	0.00039629371
0.13224786	0.023407810	0.00039712726
0.13237935	0.023333427	0.00039708877
0.13251083	0.023598782	0.00039919050
0.13264232	0.023755526	0.00039991880
0.13277381	0.023527595	0.00039885432
0.13290530	0.023366450	0.00039490626
0.13303679	0.023266052	0.00039709102
0.13316828	0.023940008	0.00040192637
0.13329977	0.023918747	0.00039688699
0.13343125	0.023339240	0.00039931114
0.13356274	0.023658010	0.00039499108
0.13369423	0.023485093	0.00039515107
0.13382572	0.023251579	0.00039563121
0.13395721	0.024053623	0.00039962421
0.13408870	0.023588017	0.00039806289
0.13422019	0.023918852	0.00039671731
0.13435168	0.023219449	0.00039471858
0.13448316	0.023788331	0.00039883385
0.13461465	0.023628490	0.00039551244
0.13474614	0.023262595	0.00039428942
0.13487763	0.023510806	0.00039529233
0.13500912	0.024151706	0.00039877652
0.13514061	0.024095178	0.00039921572
0.13527210	0.023575869	0.00039644151
0.13540359	0.023767683	0.00039599210
0.13553507	0.023743168	0.00039643758
0.13566656	0.023593720	0.00039362369
0.13579805	0.023950792	0.00039829612
0.13592954	0.023772776	0.00039356540
0.13606103	0.024076310	0.00039884275
0.13619252	0.023360959	0.00039244055
0.13632401	0.023956665	0.00039575735
0.13645549	0.023505017	0.00039515528
0.13658698	0.023770528	0.00039462916
0.13671847	0.023738847	0.00039451485
0.13684996	0.023553596	0.00039202075
0.13698145	0.023786359	0.00039401272
0.13711294	0.022499529	0.00038615461
0.13724443	0.023026368	0.00038961753
0.13737592	0.023134109	0.00038922235
0.13750740	0.023481686	0.00039320284
0.13763889	0.023539199	0.00038881688
0.13777038	0.023319784	0.00039197684
0.13790187	0.024195071	0.00039528034
0.13803336	0.023601035	0.00039093550
0.13816485	0.022847799	0.00038789534
0.13829634	0.023187605	0.00038794944
0.13842783	0.022994103	0.00038912205
0.13855931	0.023626353	0.00039149855
0.13869080	0.024240944	0.00039606800
0.13882229	0.023549765	0.00039029190
0.13895378	0.023299737	0.00038808917
0.13908527	0.023967155	0.00039422473
0.13921676	0.023327485	0.00038877585
0.13934825	0.023385034	0.00038928232
0.13947973	0.023989286	0.00039202255
0.13961122	0.023389964	0.00038813686
0.13974271	0.023793649	0.00039165371
0.13987420	0.023353880	0.00038854438
0.14000569	0.023779470	0.00038771107
0.14013718	0.023515717	0.00038877422
0.14026867	0.023997486	0.00039175418
0.14040016	0.023571355	0.00039047562
0.14053164	0.024206404	0.00039565416
0.14066313	0.023266317	0.00038525095
0.14079462	0.023519218	0.00038795738
0.14092611	0.023783445	0.00038906041
0.14105760	0.023284716	0.00038519963
0.14118909	0.023477746	0.00038914473
0.14132058	0.023084863	0.00038211394
0.14145207	0.022981171	0.00038252112
0.14158355	0.023672009	0.00038645064
0.14171504	0.022819405	0.00038210799
0.14184653	0.023245349	0.00038570331
0.14197802	0.022978785	0.00038130535
0.14210951	0.023015392	0.00038334585
0.14224100	0.023642146	0.00038512315
0.14237249	0.023913238	0.00038870342
0.14250398	0.023203349	0.00038525650
0.14263546	0.023271773	0.00038186176
0.14276695	0.023484304	0.00038507696
0.14289844	0.023834324	0.00038745586
0.14302993	0.023562605	0.00038630683
0.14316142	0.023643422	0.00038648527
0.14329291	0.024282740	0.00038831346
0.14342440	0.024291772	0.00039113961
0.14355588	0.023612445	0.00038603684
0.14368737	0.023540130	0.00038497919
0.14381886	0.024063181	0.00038955137
0.14395035	0.023995690	0.00038547576
0.14408184	0.023563226	0.00038488061
0.14421333	0.023168735	0.00038304903
0.14434482	0.023718780	0.00038374032
0.14447631	0.023686895	0.00038715610
0.14460779	0.023776509	0.00038512542
0.14473928	0.024451257	0.00038946225
0.14487077	0.023465597	0.00038482078
0.14500226	0.024049360	0.00038743630
0.14513375	0.023829699	0.00038706638
0.14526524	0.024089509	0.00038666055
0.14539673	0.023566493	0.00038308925
0.14552822	0.023678197	0.00038636463
0.14565970	0.024156838	0.00038663475
0.14579119	0.023802887	0.00038527070
0.14592268	0.024448902	0.00038792427
0.14605417	0.023141660	0.00038079348
0.14618566	0.023580289	0.00038380120
0.14631715	0.023467373	0.00038096964
0.14644864	0.023075066	0.00037885120
0.14658012	0.023003697	0.00037786063
0.14671161	0.023501011	0.00038205290
0.14684310	0.023513498	0.00038428865
0.14697459	0.023723016	0.00038267880
0.14710608	0.024198166	0.00038517739
0.14723757	0.023718064	0.00038222141
0.14736906	0.023483242	0.00037989904
0.14750055	0.024226177	0.00038634349
0.14763203	0.023434582	0.00037994146
0.14776352	0.023599526	0.00038062227
0.14789501	0.024053988	0.00038447264
0.14802650	0.023974898	0.00038071352
0.14815799	0.024163709	0.00038527454
0.14828948	0.023992836	0.00038216047
0.14842097	0.023551996	0.00038178807
0.14855246	0.023686472	0.00038185064
0.14868394	0.023871123	0.00038028606
0.14881543	0.023686536	0.00038138644
0.14894692	0.023666579	0.00038181875
0.14907841	0.023950790	0.00038143628
0.14920990	0.024356920	0.00038373328
0.14934139	0.024116715	0.00038217331
0.14947288	0.023788965	0.00038143133
0.14960436	0.023782216	0.00038013878
0.14973585	0.023930210	0.00038184592
0.14986734	0.023638214	0.00038014716
0.14999883	0.024132855	0.00038180716
0.15013032	0.023477523	0.00037964674
0.15026181	0.022560898	0.00037242871
0.15039330	0.022830716	0.00037365949
0.15052479	0.023078296	0.00037631893
0.15065627	0.023791260	0.00037994545
0.15078776	0.023868445	0.00038118339
0.15091925	0.023789980	0.00038107090
0.15105074	0.023303791	0.00037566054
0.15118223	0.022842155	0.00037268710
0.15131372	0.023640659	0.00037845202
0.15144521	0.023645110	0.00037790437
0.15157670	0.023946608	0.00038030207
0.15170818	0.023704726	0.00037648617
0.15183967	0.023455968	0.00037665660
0.15197116	0.023928090	0.00038043766
0.15210265	0.023959487	0.00037952318
0.15223414	0.023251632	0.00037521228
0.15236563	0.023615540	0.00037651979
0.15249712	0.023674242	0.00037809782
0.15262860	0.023668901	0.00037791481
0.15276009	0.024018620	0.00038023576
0.15289158	0.023307485	0.00037488407
0.15302307	0.023586956	0.00037500525
0.15315456	0.023733558	0.00037656017
0.15328605	0.023646127	0.00037661154
0.15341754	0.023150724	0.00037463712
0.15354903	0.023322171	0.00037374153
0.15368051	0.023734378	0.00037712999
0.15381200	0.023680064	0.00037567485
0.15394349	0.023501072	0.00037505239
0.15407498	0.023795392	0.00037696891
0.15420647	0.024103150	0.00037696309
0.15433796	0.023172637	0.00037199766
0.15446945	0.024337300	0.00037812963
0.15460094	0.023778243	0.00037672892
0.15473242	0.023842018	0.00037605271
0.15486391	0.023432363	0.00037377877
0.15499540	0.023413748	0.00037261044
0.15512689	0.023505280	0.00037346133
0.15525838	0.023559499	0.00037459328
0.15538987	0.023682027	0.00037349527
0.15552136	0.023407043	0.00037240960
0.15565284	0.023129491	0.00037092623
0.15578433	0.023174974	0.00037076229
0.15591582	0.023241631	0.00037269554
0.15604731	0.023813853	0.00037583955
0.15617880	0.023689229	0.00037336433
0.15631029	0.023702071	0.00037454595
0.15644178	0.023667196	0.00037164009
0.15657327	0.023049008	0.00037096029
0.15670475	0.024192958	0.00037489666
0.15683624	0.023648658	0.00037264549
0.15696773	0.023504132	0.00037184860
0.15709922	0.023523461	0.00037175671
0.15723071	0.023841456	0.00037428464
0.15736220	0.022980892	0.00036576024
0.15749369	0.023940688	0.00037464824
0.15762518	0.024120981	0.00037444289
0.15775666	0.023582376	0.00037140642
0.15788815	0.023076739	0.00036933749
0.15801964	0.023981914	0.00037284116
0.15815113	0.023183949	0.00036978926
0.15828262	0.022797962	0.00036623964
0.15841411	0.023770433	0.00037210580
0.15854560	0.023901173	0.00037349504
0.15867708	0.023496872	0.00036872507
0.15880857	0.023289407	0.00036864725
0.15894006	0.023336137	0.00036810649
0.15907155	0.023807462	0.00037213063
0.15920304	0.023341816	0.00036852821
0.15933453	0.023456505	0.00036861390
0.15946602	0.024214804	0.00037395885
0.15959751	0.023069267	0.00036619397
0.15972899	0.024698232	0.00037612494
0.15986048	0.023892549	0.00037318944
0.15999197	0.023574008	0.00036845013
0.16012346	0.023189006	0.00036688617
0.16025495	0.023839291	0.00037043141
0.16038644	0.023597555	0.00036810262
0.16051793	0.023970389	0.00037360371
0.16064942	0.023234303	0.00036476397
0.16078090	0.023681018	0.00037025043
0.16091239	0.023726573	0.00036989582
0.16104388	0.023935896	0.00036921638
0.16117537	0.023427252	0.00036850340
0.16130686	0.024026752	0.00036965757
0.16143835	0.023316438	0.00036679909
0.16156984	0.023227855	0.00036717745
0.16170133	0.023563086	0.00036666739
0.16183281	0.023094351	0.00036660453
0.16196430	0.023948009	0.00037007462
0.16209579	0.023547679	0.00036710361
0.16222728	0.023455179	0.00036811578
0.16235877	0.023671176	0.00036670118
0.16249026	0.023631027	0.00036756502
0.16262175	0.023645828	0.00036664511
0.16275323	0.023165234	0.00036492976
0.16288472	0.023580844	0.00036580673
0.16301621	0.023752699	0.00036579587
0.16314770	0.023686729	0.00036772524
0.16327919	0.023481627	0.00036527411
0.16341068	0.023325714	0.00036398902
0.16354217	0.023295563	0.00036451552
0.16367366	0.023479517	0.00036576222
0.16380514	0.024048078	0.00037012955
0.16393663	0.023667507	0.00036580936
0.16406812	0.023521410	0.00036294344
0.16419961	0.023798319	0.00036727001
0.16433110	0.023018627	0.00036184480
0.16446259	0.023140631	0.00036286112
0.16459408	0.023563127	0.00036524328
0.16472557	0.023958678	0.00036559137
0.16485705	0.023469343	0.00036569192
0.16498854	0.023448711	0.00036347081
0.16512003	0.022770869	0.00035943035
0.16525152	0.023360516	0.00036498020
0.16538301	0.023176971	0.00036083275
0.16551450	0.023291814	0.00036339730
0.16564599	0.023466049	0.00036343575
0.16577747	0.023336981	0.00036414854
0.16590896	0.022926539	0.00036054314
0.16604045	0.023473133	0.00036253520
0.16617194	0.023423733	0.00036388638
0.16630343	0.023185870	0.00036113607
0.16643492	0.023275634	0.00036239418
0.16656641	0.024042019	0.00036647463
0.16669790	0.023448573	0.00036128176
0.16682938	0.023091511	0.00036101454
0.16696087	0.023659406	0.00036436365
0.16709236	0.023130627	0.00035839470
0.16722385	0.023952518	0.00036671143
0.16735534	0.023314028	0.00036150864
0.16748683	0.023228395	0.00036073453
0.16761832	0.024051133	0.00036711602
0.16774981	0.023578297	0.00036077035
0.16788129	0.023498686	0.00036317629
0.16801278	0.023041294	0.00035818315
0.16814427	0.023466284	0.00036328226
0.16827576	0.023320812	0.00036136624
0.16840725	0.023598922	0.00036229063
0.16853874	0.023489373	0.00036081603
0.16867023	0.023135940	0.00035737497
0.16880171	0.023641769	0.00036360313
0.16893320	0.024061231	0.00036468551
0.16906469	0.023355016	0.00035853070
0.16919618	0.023233099	0.00036056034
0.16932767	0.022802680	0.00035538950
0.16945916	0.023368031	0.00036001658
0.16959065	0.023780950	0.00036297146
0.16972214	0.024235805	0.00036419913
0.16985362	0.023783504	0.00036336259
0.16998511	0.023591859	0.00035924535
0.17011660	0.023562907	0.00036175824
0.17024809	0.023448187	0.00036118326
0.17037958	0.023162775	0.00035681248
0.17051107	0.024028863	0.00036377486
0.17064256	0.023430516	0.00035842961
0.17077405	0.023766766	0.00036097999
0.17090553	0.023420419	0.00035875517
0.17103702	0.023341140	0.00035889647
0.17116851	0.023207752	0.00035685639
0.17130000	0.023307604	0.00035843296
0.17143149	0.023267707	0.00035778834
0.17156298	0.023523734	0.00036058797
0.17169447	0.023600954	0.00035904356
0.17182595	0.023122622	0.00035613394
0.17195744	0.023740390	0.00036068800
0.17208893	0.023259006	0.00035580368
0.17222042	0.023222334	0.00035672112
0.17235191	0.023297067	0.00035651041
0.17248340	0.023507994	0.00035825206
0.17261489	0.023916890	0.00036170230
0.17274638	0.023588013	0.00035797916
0.17287786	0.023646977	0.00035993688
0.17300935	0.023633431	0.00035742963
0.17314084	0.023814774	0.00035965524
0.17327233	0.023583381	0.00035788735
0.17340382	0.022738444	0.00035150212
0.17353531	0.023161460	0.00035513277
0.17366680	0.022951589	0.00035355509
0.17379829	0.023299187	0.00035570802
0.17392977	0.023028652	0.00035501522
0.17406126	0.024001196	0.00035900532
0.17419275	0.023682107	0.00035795387
0.17432424	0.023667986	0.00035633710
0.17445573	0.023915033	0.00035896239
0.17458722	0.023888950	0.00035905169
0.17471871	0.024124529	0.00035882249
0.17485019	0.023626929	0.00035763077
0.17498168	0.023381333	0.00035571036
0.17511317	0.023157205	0.00035399353
0.17524466	0.023527387	0.00035722978
0.17537615	0.023537103	0.00035605078
0.17550764	0.022841568	0.00035103559
0.17563913	0.023568999	0.00035597880
0.17577062	0.023647936	0.00035593395
0.17590210	0.023214783	0.00035424931
0.17603359	0.023773968	0.00035613287
0.17616508	0.023290250	0.00035473885
0.17629657	0.024242663	0.00036125332
0.17642806	0.023154261	0.00035068194
0.17655955	0.023552455	0.00035595942
0.17669104	0.023113156	0.00035242815
0.17682253	0.023510535	0.00035311464
0.17695401	0.023678876	0.00035685908
0.17708550	0.023381699	0.00035226108
0.17721699	0.023280863	0.00035263391
0.17734848	0.023557775	0.00035448560
0.17747997	0.022948160	0.00035115245
0.17761146	0.022956656	0.00035282251
0.17774295	0.023034407	0.00034867854
0.17787443	0.022829013	0.00035080616
0.17800592	0.024079756	0.00035595762
0.17813741	0.023496878	0.00035444959
0.17826890	0.023406015	0.00035391272
0.17840039	0.023430272	0.00035128149
0.17853188	0.023698891	0.00035586006
0.17866337	0.023256243	0.00035213155
0.17879486	0.022484819	0.00034711050
0.17892634	0.023884013	0.00035438761
0.17905783	0.023964208	0.00035415816
0.17918932	0.022803710	0.00034974669
0.17932081	0.023086338	0.00034979383
0.17945230	0.023226210	0.00035070521
0.17958379	0.023713468	0.00035430757
0.17971528	0.023718533	0.00035211998
0.17984677	0.023286580	0.00035115097
0.17997825	0.023710069	0.00035343489
0.18010974	0.023557878	0.00035165440
0.18024123	0.023738716	0.00035243229
0.18037272	0.023384631	0.00034917805
0.18050421	0.023275499	0.00035735837
0.18063570	0.023541965	0.00036119847
0.18076719	0.023611482	0.00036237850
0.18089867	0.023188726	0.00036432262
0.18103016	0.023093513	0.00036339360
0.18116165	0.022975682	0.00036690953
0.18129314	0.023483056	0.00036973078
0.18142463	0.024191507	0.00037471106
0.18155612	0.023071203	0.00037163443
0.18168761	0.023162647	0.00037191696
0.18181910	0.023288975	0.00037472293
0.18195058	0.023735943	0.00037832999
0.18208207	0.023487307	0.00037513547
0.18221356	0.023507997	0.00037948476
0.18234505	0.023579915	0.00037898199
0.18247654	0.023358957	0.00037906534
0.18260803	0.022836794	0.00037809155
0.18273952	0.024447607	0.00038808614
0.18287101	0.023566332	0.00038436207
0.18300249	0.024489290	0.00039160991
0.18313398	0.023269074	0.00038317479
0.18326547	0.023693116	0.00038856032
0.18339696	0.023619877	0.00038744065
0.18352845	0.023313505	0.00038673830
0.18365994	0.023203256	0.00038814398
0.18379143	0.023750067	0.00039151070
0.18392292	0.023363484	0.00039049214
0.18405440	0.023593194	0.00038943082
0.18418589	0.023644479	0.00039320473
0.18431738	0.023443326	0.00039501290
0.18444887	0.024080034	0.00039664744
0.18458036	0.022811519	0.00039039547
0.18471185	0.023477284	0.00039460170
0.18484334	0.022917829	0.00039145992
0.18497482	0.023127876	0.00039512066
0.18510631	0.023141122	0.00039359978
0.18523780	0.023338170	0.00039815315
0.18536929	0.023027647	0.00039025356
0.18550078	0.022804887	0.00038227228
0.18563227	0.023008607	0.00038305392
0.18576376	0.023697493	0.00037938023
0.18589525	0.023709854	0.00038343953
0.18602673	0.022144973	0.00037007345
0.18615822	0.023137530	0.00037638945
0.18628971	0.023172493	0.00037618910
0.18642120	0.023861102	0.00037763506
0.18655269	0.023459226	0.00037573351
0.18668418	0.023795245	0.00037373950
0.18681567	0.023520233	0.00037273945
0.18694716	0.023736694	0.00037413398
0.18707864	0.023372829	0.00036741454
0.18721013	0.023441113	0.00036944270
0.18734162	0.024183889	0.00037405877
0.18747311	0.023797045	0.00036836187
0.18760460	0.023446185	0.00036815451
0.18773609	0.023502870	0.00036458490
0.18786758	0.023246041	0.00036439882
0.18799906	0.023576015	0.00036702036
0.18813055	0.024004789	0.00036717568
0.18826204	0.023547672	0.00036476264
0.18839353	0.023496625	0.00036068138
0.18852502	0.022996623	0.00035871117
0.18865651	0.022974458	0.00035996405
0.18878800	0.023556166	0.00035957947
0.18891949	0.023156846	0.00035858122
0.18905097	0.022317378	0.00035155214
0.18918246	0.023605534	0.00035994040
0.18931395	0.023423971	0.00035844052
0.18944544	0.023370260	0.00035532163
0.18957693	0.023044552	0.00035441863
0.18970842	0.024042547	0.00035835531
0.18983991	0.023288270	0.00035680070
0.18997140	0.023717453	0.00035774351
0.19010288	0.023363662	0.00035242139
0.19023437	0.022877333	0.00035073412
0.19036586	0.023052266	0.00035117842
0.19049735	0.023374358	0.00035283327
0.19062884	0.023220636	0.00035180191
0.19076033	0.023619986	0.00035220309
0.19089182	0.023452603	0.00035177817
0.19102330	0.023012219	0.00034903939
0.19115479	0.023425798	0.00035120335
0.19128628	0.023287272	0.00035174427
0.19141777	0.023444429	0.00035019414
0.19154926	0.023022087	0.00034905492
0.19168075	0.022761539	0.00034660830
0.19181224	0.023437178	0.00035197896
0.19194373	0.023456808	0.00035093546
0.19207521	0.022900259	0.00034560423
0.19220670	0.023097426	0.00034763890
0.19233819	0.022872747	0.00034729383
0.19246968	0.023083646	0.00034770141
0.19260117	0.023060981	0.00034779733
0.19273266	0.023917075	0.00035173096
0.19286415	0.023978284	0.00035213750
0.19299564	0.022699931	0.00034619808
0.19312712	0.023221804	0.00034739032
0.19325861	0.023083888	0.00034703704
0.19339010	0.023694982	0.00034895510
0.19352159	0.023241848	0.00034745717
0.19365308	0.022883541	0.00034627348
0.19378457	0.022833034	0.00034444226
0.19391606	0.023680691	0.00034965220
0.19404754	0.023533253	0.00034863298
0.19417903	0.023454282	0.00034746059
0.19431052	0.023184732	0.00034693090
0.19444201	0.023737584	0.00034882058
0.19457350	0.023231736	0.00034550297
0.19470499	0.023460882	0.00034729578
0.19483648	0.023406891	0.00034625940
0.19496797	0.023089482	0.00034608284
0.19509945	0.023636115	0.00034806412
0.19523094	0.023766251	0.00034868211
0.19536243	0.023183798	0.00034490412
0.19549392	0.022746356	0.00034183567
0.19562541	0.022654111	0.00034221030
0.19575690	0.023754502	0.00034725428
0.19588839	0.023375165	0.00034507006
0.19601988	0.023181736	0.00034388139
0.19615136	0.023193606	0.00034376157
0.19628285	0.023168209	0.00034571409
0.19641434	0.023228139	0.00034392015
0.19654583	0.023490709	0.00034581448
0.19667732	0.023153131	0.00034338116
0.19680881	0.022731761	0.00034042373
0.19694030	0.023109955	0.00034247176
0.19707178	0.023156581	0.00034323080
0.19720327	0.023411545	0.00034456615
0.19733476	0.023016042	0.00034190032
0.19746625	0.023272647	0.00034228259
0.19759774	0.023308215	0.00034424940
0.19772923	0.023462619	0.00034409143
0.19786072	0.023039070	0.00034044717
0.19799221	0.023710633	0.00034634561
0.19812369	0.023292288	0.00034176597
0.19825518	0.023642091	0.00034609999
0.19838667	0.023243204	0.00034226589
0.19851816	0.022519299	0.00033785284
0.19864965	0.022885483	0.00034036582
0.19878114	0.023352566	0.00034242434
0.19891263	0.022936357	0.00034139643
0.19904412	0.023857901	0.00034515111
0.19917560	0.023764078	0.00034575204
0.19930709	0.023394723	0.00034314706
0.19943858	0.023386471	0.00034136823
0.19957007	0.023442310	0.00034355781
0.19970156	0.023882243	0.00034397634
0.19983305	0.023494857	0.00034233417
0.19996454	0.023633882	0.00034332643
0.20009602	0.023166783	0.00033959748
0.20022751	0.023642910	0.00034457913
0.20035900	0.023188285	0.00034115243
0.20049049	0.023045913	0.00033901259
0.20062198	0.023132336	0.00034056390
0.20075347	0.023492646	0.00034140285
0.20088496	0.023258364	0.00034081563
0.20101645	0.022731586	0.00033807400
0.20114793	0.023156934	0.00033867261
0.20127942	0.022414907	0.00033592754
0.20141091	0.023251983	0.00033864238
0.20154240	0.023507955	0.00034285715
0.20167389	0.023317532	0.00034069723
0.20180538	0.023570339	0.00034116538
0.20193687	0.022831957	0.00033764168
0.20206836	0.023110859	0.00033818480
0.20219984	0.022866885	0.00033850767
0.20233133	0.023600060	0.00034301466
0.20246282	0.022734002	0.00033407396
0.20259431	0.022872033	0.00033723853
0.20272580	0.023713051	0.00034038096
0.20285729	0.023406895	0.00033856588
0.20298878	0.023028692	0.00033848995
0.20312027	0.024055898	0.00034060999
0.20325175	0.023224416	0.00033859646
0.20338324	0.023445650	0.00033718384
0.20351473	0.023519675	0.00033959774
0.20364622	0.023493141	0.00034038950
0.20377771	0.023326846	0.00033733567
0.20390920	0.023945134	0.00034171015
0.20404069	0.022477133	0.00033237224
0.20417217	0.022838611	0.00033653228
0.20430366	0.023355447	0.00033881512
0.20443515	0.023555495	0.00033738353
0.20456664	0.023762224	0.00034044416
0.20469813	0.023313409	0.00033694805
0.20482962	0.022926077	0.00033480122
0.20496111	0.022996061	0.00033571604
0.20509260	0.022650518	0.00033196555
0.20522408	0.022901231	0.00033518889
0.20535557	0.023206990	0.00033701245
0.20548706	0.023382932	0.00033618255
0.20561855	0.023169615	0.00033635472
0.20575004	0.022902787	0.00033303429
0.20588153	0.023035944	0.00033439876
0.20601302	0.023848171	0.00034030253
0.20614451	0.023214727	0.00033389608
0.20627599	0.023272268	0.00033567716
0.20640748	0.023058171	0.00033330288
0.20653897	0.023324922	0.00033592154
0.20667046	0.023609296	0.00033719518
0.20680195	0.023388407	0.00033448315
0.20693344	0.022962002	0.00033419776
0.20706493	0.023193586	0.00033521722
0.20719641	0.023044864	0.00033381608
0.20732790	0.023268983	0.00033675555
0.20745939	0.023012214	0.00033241474
0.20759088	0.022774758	0.00033302662
0.20772237	0.023208602	0.00033345539
0.20785386	0.023285320	0.00033399158
0.20798535	0.023403810	0.00033795228
0.20811684	0.023188907	0.00033390769
0.20824832	0.022885017	0.00033239443
0.20837981	0.023275219	0.00033422758
0.20851130	0.022665699	0.00033294561
0.20864279	0.023044095	0.00033480805
0.20877428	0.023365652	0.00033292705
0.20890577	0.023586245	0.00033446482
0.20903726	0.023921109	0.00033753813
0.20916875	0.023327896	0.00033487547
0.20930023	0.023052307	0.00033351958
0.20943172	0.023552890	0.00033489712
0.20956321	0.022821350	0.00033047729
0.20969470	0.023020172	0.00033233481
0.20982619	0.022347561	0.00032823328
0.20995768	0.022890525	0.00033142145
0.21008917	0.023529164	0.00033339332
0.21022065	0.023664230	0.00033484154
0.21035214	0.023518675	0.00033634140
0.21048363	0.022893707	0.00032937920
0.21061512	0.023549137	0.00033628538
0.21074661	0.023332278	0.00033176494
0.21087810	0.023142813	0.00033035275
0.21100959	0.023548571	0.00033485462
0.21114108	0.023154128	0.00033028586
0.21127256	0.023472232	0.00033485624
0.21140405	0.023805592	0.00033358212
0.21153554	0.023827017	0.00033489699
0.21166703	0.023533496	0.00033363408
0.21179852	0.023785306	0.00033462482
0.21193001	0.022958777	0.00033062782
0.21206150	0.023035574	0.00032987111
0.21219299	0.023274668	0.00033134502
0.21232447	0.023216786	0.00033265689
0.21245596	0.023010102	0.00032998225
0.21258745	0.022784567	0.00032939443
0.21271894	0.023660116	0.00033304798
0.21285043	0.022909665	0.00032918376
0.21298192	0.022932003	0.00033097983
0.21311341	0.023933987	0.00033491205
0.21324489	0.023898343	0.00033473367
0.21337638	0.023294063	0.00033050419
0.21350787	0.023553845	0.00033291418
0.21363936	0.022947584	0.00033041609
0.21377085	0.023356615	0.00033008422
0.21390234	0.023123531	0.00033108940
0.21403383	0.023051122	0.00032960358
0.21416532	0.023635465	0.00033242542
0.21429680	0.022588186	0.00032657572
0.21442829	0.023013976	0.00032904162
0.21455978	0.023183020	0.00032926935
0.21469127	0.022806065	0.00032651058
0.21482276	0.023208300	0.00032880060
0.21495425	0.023125585	0.00032952400
0.21508574	0.023257229	0.00032992139
0.21521723	0.023182585	0.00032885374
0.21534871	0.022826259	0.00032803947
0.21548020	0.023285719	0.00032732312
0.21561169	0.023320508	0.00033029019
0.21574318	0.022744361	0.00032749264
0.21587467	0.022871300	0.00032580335
0.21600616	0.023134169	0.00032902968
0.21613765	0.023291858	0.00032859254
0.21626913	0.023392262	0.00032956440
0.21640062	0.023315869	0.00032853583
0.21653211	0.023185351	0.00032859074
0.21666360	0.023531736	0.00032961797
0.21679509	0.023136172	0.00032608674
0.21692658	0.023108906	0.00032833716
0.21705807	0.022977689	0.00032709312
0.21718956	0.023396655	0.00032832040
0.21732104	0.023216329	0.00032884624
0.21745253	0.024168724	0.00033258101
0.21758402	0.023389998	0.00032987233
0.21771551	0.023035740	0.00032708258
0.21784700	0.022413569	0.00032196328
0.21797849	0.023307495	0.00032746637
0.21810998	0.023434737	0.00032873194
0.21824147	0.022935469	0.00032514836
0.21837295	0.023552550	0.00032974167
0.21850444	0.023287438	0.00032614334
0.21863593	0.022888352	0.00032646644
0.21876742	0.023426513	0.00032698429
0.21889891	0.023465035	0.00032821988
0.21903040	0.023710183	0.00033017574
0.21916189	0.022663785	0.00032231779
0.21929337	0.023421174	0.00032808296
0.21942486	0.023552455	0.00032791321
0.21955635	0.022558227	0.00032285503
0.21968784	0.023070743	0.00032563355
0.21981933	0.023145565	0.00032343468
0.21995082	0.022943019	0.00032462991
0.22008231	0.023295718	0.00032490451
0.22021380	0.023215939	0.00032652541
0.22034528	0.023249164	0.00032660780
0.22047677	0.023577336	0.00032547469
0.22060826	0.023409442	0.00032628683
0.22073975	0.023114388	0.00032481907
0.22087124	0.022711707	0.00032384764
0.22100273	0.023195186	0.00032569294
0.22113422	0.023289157	0.00032457244
0.22126571	0.023509761	0.00032680593
0.22139719	0.023271664	0.00032515596
0.22152868	0.022922174	0.00032317878
0.22166017	0.022228569	0.00031995783
0.22179166	0.023039946	0.00032254809
0.22192315	0.023836760	0.00032867099
0.22205464	0.023648969	0.00032677885
0.22218613	0.023266188	0.00032508372
0.22231761	0.022718346	0.00032103196
0.22244910	0.023162588	0.00032409657
0.22258059	0.022486062	0.00032082196
0.22271208	0.023242691	0.00032524675
0.22284357	0.023018753	0.00032326345
0.22297506	0.023112866	0.00032381387
0.22310655	0.023314276	0.00032338884
0.22323804	0.022863136	0.00032286843
0.22336952	0.023594964	0.00032632827
0.22350101	0.022745700	0.00032070046
0.22363250	0.023336501	0.00032378345
0.22376399	0.023639006	0.00032518527
0.22389548	0.023248566	0.00032415571
0.22402697	0.023167111	0.00032406847
0.22415846	0.023280203	0.00032270321
0.22428995	0.023150433	0.00032278206
0.22442143	0.023214751	0.00032197723
0.22455292	0.023267246	0.00032334204
0.22468441	0.023321552	0.00032453700
0.22481590	0.023312253	0.00032464177
0.22494739	0.022897836	0.00032053683
0.22507888	0.022759645	0.00032001148
0.22521037	0.022986669	0.00032155182
0.22534186	0.023070294	0.00032352782
0.22547334	0.023191823	0.00032137869
0.22560483	0.022961988	0.00031996075
0.22573632	0.022589442	0.00031882343
0.22586781	0.022918124	0.00031981772
0.22599930	0.022980825	0.00032151875
0.22613079	0.023442301	0.00032248354
0.22626228	0.023308947	0.00032256187
0.22639376	0.023387062	0.00032321704
0.22652525	0.023040703	0.00032031980
0.22665674	0.023625756	0.00032498574
0.22678823	0.022948380	0.00031996978
0.22691972	0.023012162	0.00031971840
0.22705121	0.023158438	0.00032092764
0.22718270	0.023344404	0.00032290956
0.22731419	0.023033188	0.00032061760
0.22744567	0.022928633	0.00031906982
0.22757716	0.023364949	0.00032111694
0.22770865	0.023200939	0.00032168572
0.22784014	0.023654927	0.00032302179
0.22797163	0.022809325	0.00031915497
0.22810312	0.022915457	0.00031766925
0.22823461	0.022873075	0.00031947823
0.22836610	0.023403924	0.00032343932
0.22849758	0.023050528	0.00031885474
0.22862907	0.022569333	0.00031761635
0.22876056	0.023288444	0.00031889612
0.22889205	0.022860064	0.00031845284
0.22902354	0.023138694	0.00032080711
0.22915503	0.023466898	0.00032073382
0.22928652	0.023194755	0.00032026399
0.22941800	0.023149273	0.00031889742
0.22954949	0.022855342	0.00031835904
0.22968098	0.023005888	0.00031882708
0.22981247	0.022809011	0.00031611708
0.22994396	0.022747155	0.00031850297
0.23007545	0.022524819	0.00031830840
0.23020694	0.023365580	0.00032679889
0.23033843	0.023001881	0.00032868853
0.23046991	0.022722357	0.00032798808
0.23060140	0.022704659	0.00033082541
0.23073289	0.023522181	0.00033480179
0.23086438	0.023441869	0.00033472214
0.23099587	0.022706278	0.00033498070
0.23112736	0.023329090	0.00033753448
0.23125885	0.023480504	0.00034069459
0.23139034	0.023050846	0.00033739329
0.23152182	0.022961705	0.00033886088
0.23165331	0.023561188	0.00034569066
0.23178480	0.022459013	0.00033818851
0.23191629	0.022759603	0.00034177555
0.23204778	0.022891231	0.00034149809
0.23217927	0.023338455	0.00034487239
0.23231076	0.023308412	0.00034742555
0.23244224	0.023607628	0.00034882286
0.23257373	0.023275852	0.00034683628
0.23270522	0.023051585	0.00034695857
0.23283671	0.023179130	0.00034645301
0.23296820	0.023842765	0.00035163244
0.23309969	0.023524327	0.00034887079
0.23323118	0.022656683	0.00034349023
0.23336267	0.023157158	0.00034775198
0.23349415	0.022985670	0.00034460041
0.23362564	0.022520814	0.00034532153
0.23375713	0.022729623	0.00034595666
0.23388862	0.023853268	0.00035137389
0.23402011	0.023258641	0.00034970902
0.23415160	0.023002912	0.00034558108
0.23428309	0.023365759	0.00035102086
0.23441458	0.023478109	0.00034961321
0.23454606	0.022590237	0.00034567198
0.23467755	0.022826262	0.00034712391
0.23480904	0.023606346	0.00035243876
0.23494053	0.023319167	0.00035146308
0.23507202	0.023057696	0.00035027853
0.23520351	0.023476481	0.00035143040
0.23533500	0.022529045	0.00034778813
0.23546648	0.023428407	0.00035264825
0.23559797	0.022867164	0.00035046608
0.23572946	0.023037579	0.00035030168
0.23586095	0.023348058	0.00035255606
0.23599244	0.023104842	0.00035103888
0.23612393	0.023197785	0.00035129839
0.23625542	0.023575798	0.00035531603
0.23638691	0.024061566	0.00035800571
0.23651839	0.023120294	0.00035057872
0.23664988	0.022709667	0.00034999347
0.23678137	0.022756409	0.00034970244
0.23691286	0.022286278	0.00034677763
0.23704435	0.023037685	0.00035083890
0.23717584	0.023686243	0.00035492549
0.23730733	0.022884913	0.00035120153
0.23743882	0.023677088	0.00035698773
0.23757030	0.023765292	0.00035699196
0.23770179	0.022853359	0.00035372646
0.23783328	0.022626944	0.00034968813
0.23796477	0.023299616	0.00035546939
0.23809626	0.022525257	0.00034966324
0.23822775	0.023311323	0.00035550686
0.23835924	0.023880604	0.00036248043
0.23849072	0.023185120	0.00035342284
0.23862221	0.023195577	0.00035571766
0.23875370	0.022933477	0.00035276241
0.23888519	0.023000951	0.00035446261
0.23901668	0.023241036	0.00035687000
0.23914817	0.023148290	0.00035231743
0.23927966	0.023629162	0.00035948256
0.23941115	0.023424689	0.00035752510
0.23954263	0.022846337	0.00035448112
0.23967412	0.023665060	0.00035927908
0.23980561	0.023301930	0.00035537547
0.23993710	0.023105907	0.00035788122
0.24006859	0.023658439	0.00035856458
0.24020008	0.023585950	0.00036112200
0.24033157	0.023487290	0.00035931951
0.24046306	0.022694311	0.00035402982
0.24059454	0.023265351	0.00035763428
0.24072603	0.023250288	0.00035823892
0.24085752	0.023386532	0.00035835572
0.24098901	0.022837459	0.00035789830
0.24112050	0.022987635	0.00035472763
0.24125199	0.023725082	0.00036080251
0.24138348	0.022954263	0.00035837419
0.24151496	0.022855310	0.00035552097
0.24164645	0.022785205	0.00035781466
0.24177794	0.023629459	0.00035925010
0.24190943	0.023045297	0.00035790811
0.24204092	0.023231248	0.00035864180
0.24217241	0.022795726	0.00035664291
0.24230390	0.023085702	0.00035939619
0.24243539	0.023043124	0.00035633506
0.24256687	0.023167332	0.00035940328
0.24269836	0.023278728	0.00036053563
0.24282985	0.022485761	0.00035474629
0.24296134	0.022294344	0.00035422857
0.24309283	0.023030861	0.00035863943
0.24322432	0.023494493	0.00036130801
0.24335581	0.022923766	0.00036014131
0.24348730	0.022764322	0.00035649309
0.24361878	0.023172609	0.00036083355
0.24375027	0.023369507	0.00035970463
0.24388176	0.023062451	0.00035830481
0.24401325	0.023259042	0.00036237913
0.24414474	0.023707396	0.00036236621
0.24427623	0.023124152	0.00036093618
0.24440772	0.024139605	0.00036673624
0.24453920	0.022908222	0.00035841746
0.24467069	0.022679462	0.00035935148
0.24480218	0.022987438	0.00035995542
0.24493367	0.023548872	0.00036419460
0.24506516	0.022605148	0.00035781273
0.24519665	0.023503092	0.00036357738
0.24532814	0.023261352	0.00036268401
0.24545963	0.023063314	0.00036068397
0.24559111	0.023741107	0.00036596217
0.24572260	0.023394006	0.00036325035
0.24585409	0.022941015	0.00035975812
0.24598558	0.023479330	0.00036538562
0.24611707	0.023235561	0.00036355192
0.24624856	0.023201905	0.00036165815
0.24638005	0.022907204	0.00036165470
0.24651154	0.023613473	0.00036396119
0.24664302	0.023005800	0.00036349901
0.24677451	0.023166469	0.00036292165
0.24690600	0.023827256	0.00036640639
0.24703749	0.023477142	0.00036540484
0.24716898	0.023463158	0.00036244116
0.24730047	0.023545694	0.00036688947
0.24743196	0.023675967	0.00036531462
0.24756345	0.023574864	0.00036517664
0.24769493	0.023265309	0.00036521795
0.24782642	0.022931209	0.00036101125
0.24795791	0.023800536	0.00036927057
0.24808940	0.023328317	0.00036537226
0.24822089	0.023542181	0.00036438999
0.24835238	0.023870845	0.00036951752
0.24848387	0.023176269	0.00036341188
0.24861535	0.023292230	0.00036667417
0.24874684	0.022741186	0.00036137765
0.24887833	0.023494537	0.00036522437
0.24900982	0.022853304	0.00036338864
0.24914131	0.023762778	0.00036839587
0.24927280	0.022645677	0.00036179119
0.24940429	0.023223769	0.00036302148
0.24953578	0.023270356	0.00036431783
0.24966726	0.024099411	0.00037251644
0.24979875	0.023728237	0.00036775428
0.24993024	0.023492881	0.00036753095
0.25006173	0.022663884	0.00036115921
0.25019322	0.022685319	0.00036192039
0.25032471	0.023217815	0.00036628403
0.25045620	0.023618443	0.00036694263
0.25058769	0.022437704	0.00036142475
0.25071917	0.023442855	0.00036638137
0.25085066	0.022864300	0.00036301558
0.25098215	0.022311151	0.00036156482
0.25111364	0.023354460	0.00036535477
0.25124513	0.023393866	0.00036753678
0.25137662	0.022944879	0.00036362157
0.25150811	0.022980134	0.00036443033
0.25163959	0.023606374	0.00036959140
0.25177108	0.022856073	0.00036242466
0.25190257	0.023550065	0.00036870723
0.25203406	0.023130377	0.00036692202
0.25216555	0.023226611	0.00036504597
0.25229704	0.023944850	0.00037188347
0.25242853	0.023062898	0.00036461501
0.25256002	0.022986113	0.00036585063
0.25269150	0.022987023	0.00036495164
0.25282299	0.023523773	0.00036647186
0.25295448	0.023298762	0.00037000955
0.25308597	0.023625061	0.00036711905
0.25321746	0.023050323	0.00036800833
0.25334895	0.023685531	0.00036984717
0.25348044	0.023714761	0.00036882109
0.25361193	0.022672993	0.00036450905
0.25374341	0.023614037	0.00036798101
0.25387490	0.023245108	0.00036677376
0.25400639	0.023345850	0.00037570620
0.25413788	0.023024006	0.00037773783
0.25426937	0.022922648	0.00038057452
0.25440086	0.022720264	0.00038322733
0.25453235	0.022631548	0.00038391911
0.25466383	0.023292828	0.00039076446
0.25479532	0.022789323	0.00038841183
0.25492681	0.022769281	0.00039171064
0.25505830	0.023351022	0.00039720041
0.25518979	0.023347831	0.00039902000
0.25532128	0.023048103	0.00039934724
0.25545277	0.022850216	0.00039990084
0.25558426	0.023439181	0.00040504091
0.25571574	0.023457097	0.00040592567
0.25584723	0.023172613	0.00040776141
0.25597872	0.023642574	0.00041198415
0.25611021	0.022835964	0.00040603827
0.25624170	0.023044697	0.00041040239
0.25637319	0.022295476	0.00040906808
0.25650468	0.023644759	0.00041776441
0.25663617	0.023156046	0.00041698296
0.25676765	0.023030547	0.00041759444
0.25689914	0.022812479	0.00041771515
0.25703063	0.023906883	0.00042880179
0.25716212	0.023373456	0.00042322702
0.25729361	0.023628317	0.00042789912
0.25742510	0.023317639	0.00042742127
0.25755659	0.022247543	0.00042173045
0.25768807	0.022523491	0.00042404901
0.25781956	0.022281118	0.00042500342
0.25795105	0.023482507	0.00043243502
0.25808254	0.023208578	0.00043775690
0.25821403	0.022469689	0.00042760776
0.25834552	0.022796650	0.00043428505
0.25847701	0.023201391	0.00043399125
0.25860850	0.022819468	0.00043393299
0.25873998	0.023733165	0.00044211659
0.25887147	0.023372840	0.00044207075
0.25900296	0.023038834	0.00043977826
0.25913445	0.023411991	0.00044066726
0.25926594	0.022498245	0.00043416800
0.25939743	0.022418962	0.00043851650
0.25952892	0.023533788	0.00044362889
0.25966041	0.022363061	0.00044001308
0.25979189	0.024098384	0.00044887060
0.25992338	0.022654665	0.00044195873
0.26005487	0.023286385	0.00044726978
0.26018636	0.023677051	0.00045239506
0.26031785	0.023700943	0.00045155810
0.26044934	0.022171540	0.00043951077
0.26058083	0.022742498	0.00044561263
0.26071231	0.022664224	0.00044672775
0.26084380	0.023245736	0.00044845355
0.26097529	0.023190552	0.00045035025
0.26110678	0.023421181	0.00045361728
0.26123827	0.024028839	0.00046085455
0.26136976	0.023061204	0.00045140934
0.26150125	0.022477099	0.00044973436
0.26163274	0.022954147	0.00045323630
0.26176422	0.023492678	0.00045625654
0.26189571	0.022556918	0.00045317222
0.26202720	0.023603224	0.00045894331
0.26215869	0.023224593	0.00045700061
0.26229018	0.023224572	0.00045925104
0.26242167	0.024010801	0.00046355847
0.26255316	0.023157849	0.00045742596
0.26268465	0.023231653	0.00046213477
0.26281613	0.023529074	0.00046230361
0.26294762	0.023108366	0.00045977026
0.26307911	0.022334628	0.00045367916
0.26321060	0.022772787	0.00046016090
0.26334209	0.023244813	0.00046715153
0.26347358	0.022834510	0.00046071468
0.26360507	0.023273433	0.00046525862
0.26373655	0.023642459	0.00047134128
0.26386804	0.022976898	0.00046353221
0.26399953	0.023413008	0.00047085011
0.26413102	0.023183366	0.00046691918
0.26426251	0.023478542	0.00046947747
0.26439400	0.024591246	0.00047872246
0.26452549	0.023983645	0.00047727076
0.26465698	0.023325486	0.00047587818
0.26478846	0.021804925	0.00045787975
0.26491995	0.022879389	0.00047308666
0.26505144	0.022674058	0.00046689243
0.26518293	0.023528427	0.00047422694
0.26531442	0.023577364	0.00048022064
0.26544591	0.022210682	0.00046602917
[truncated: 567 more rows]
