# Supplementary material for: Invariant surface glycoprotein 65 of Trypanosoma brucei is a complement C3 receptor
Source: Nat Commun. 2022 Aug 29;13:5085. doi: 10.1038/s41467-022-32728-9 (PMC9424271; doi:10.1038/s41467-022-32728-9)
Supplement: Supplementary file 4 — supplementary data 2 [file 41467_2022_32728_MOESM4_ESM.zip › b21-414646_00088.dat]

0.0026000000	39.552938	0.13610732
0.0027314887	28.522714	0.10616820
0.0028629774	22.166730	0.089493358
0.0029944661	17.146109	0.075537918
0.0031259548	12.346566	0.058903466
0.0032574435	10.845624	0.057144792
0.0033889322	8.7409739	0.048495900
0.0035204209	11.424711	0.048272614
0.0036519096	12.278947	0.046439589
0.0037833983	9.9135679	0.039341104
0.0039148870	8.2465498	0.034621875
0.0040463757	6.6611361	0.029935347
0.0041778644	5.4494176	0.025377991
0.0043093531	4.5855463	0.022856417
0.0044408418	3.8051378	0.020024822
0.0045723305	3.0777905	0.018009556
0.0047038192	2.8782354	0.016668696
0.0048353079	2.4785879	0.015016506
0.0049667966	2.1963144	0.014085017
0.0050982853	1.8630753	0.012289297
0.0052297740	1.7081892	0.011921210
0.0053612627	1.5175031	0.010850385
0.0054927514	1.3994261	0.010143432
0.0056242401	1.2488701	0.0095545396
0.0057557288	1.1809714	0.0090337556
0.0058872175	1.0692479	0.0084807546
0.0060187062	1.0300690	0.0083018807
0.0061501949	0.89030558	0.0073928207
0.0062816836	0.88386241	0.0075324016
0.0064131723	0.82241299	0.0071226615
0.0065446610	0.78458303	0.0068572897
0.0066761496	0.75916754	0.0067135665
0.0068076383	0.71639117	0.0063737787
0.0069391270	0.67222152	0.0062734095
0.0070706157	0.65866259	0.0061115785
0.0072021044	0.62946476	0.0059087093
0.0073335931	0.60738662	0.0057788716
0.0074650818	0.57300305	0.0054495159
0.0075965705	0.56574467	0.0054598285
0.0077280592	0.54858003	0.0053541029
0.0078595479	0.51091319	0.0050434894
0.0079910366	0.49092190	0.0049732899
0.0081225253	0.46371378	0.0046952490
0.0082540140	0.45015472	0.0046524047
0.0083855027	0.44391389	0.0046377100
0.0085169914	0.41508235	0.0043929592
0.0086484801	0.40576777	0.0043118013
0.0087799688	0.38751221	0.0041393696
0.0089114575	0.37968922	0.0041190348
0.0090429462	0.36386653	0.0040040977
0.0091744349	0.34035615	0.0038392815
0.0093059236	0.33006180	0.0037362561
0.0094374123	0.31572977	0.0036300372
0.0095689010	0.29804697	0.0034703579
0.0097003897	0.28908991	0.0034452105
0.0098318784	0.27258472	0.0032975835
0.0099633671	0.26837388	0.0032364754
0.010094856	0.25287903	0.0031320041
0.010226345	0.24237960	0.0029937099
0.010357833	0.24739258	0.0031026044
0.010489322	0.22487699	0.0028710301
0.010620811	0.21516088	0.0027881904
0.010752299	0.20878268	0.0027350921
0.010883788	0.19419014	0.0025834671
0.011015277	0.19000909	0.0026021317
0.011146765	0.17764479	0.0024380697
0.011278254	0.17213031	0.0023902377
0.011409743	0.16335646	0.0023046846
0.011541231	0.15503059	0.0022111157
0.011672720	0.15156071	0.0021917037
0.011804209	0.14306599	0.0020490337
0.011935698	0.13238777	0.0019667574
0.012067186	0.13246446	0.0019560606
0.012198675	0.11989297	0.0018005109
0.012330164	0.11739532	0.0017850801
0.012461652	0.11490019	0.0017455263
0.012593141	0.11173515	0.0016831323
0.012724630	0.10719886	0.0016486278
0.012856118	0.10142882	0.0015536542
0.012987607	0.097543817	0.0015413384
0.013119096	0.092357070	0.0014663531
0.013250585	0.087725404	0.0014138206
0.013382073	0.087559282	0.0014179718
0.013513562	0.084638961	0.0013715799
0.013645051	0.084673711	0.0013827077
0.013776539	0.080640062	0.0013412073
0.013908028	0.076735852	0.0012855530
0.014039517	0.076492988	0.0012778990
0.014171005	0.075266414	0.0012595165
0.014302494	0.072145063	0.0012350936
0.014433983	0.072983314	0.0012423685
0.014565472	0.072065639	0.0012091815
0.014696960	0.070964598	0.0012060840
0.014828449	0.069522904	0.0011771619
0.014959938	0.067344670	0.0011645758
0.015091426	0.065286963	0.0011494545
0.015222915	0.060926984	0.0010829806
0.015354404	0.064643458	0.0011228897
0.015485892	0.060267640	0.0010731112
0.015617381	0.059982313	0.0010746831
0.015748870	0.063344215	0.0011024942
0.015880359	0.059273298	0.0010484642
0.016011847	0.061859657	0.0010724506
0.016143336	0.054992689	0.0010018385
0.016274825	0.051988954	0.00097912798
0.016406313	0.054261050	0.00098949542
0.016537802	0.053180171	0.00097317256
0.016669291	0.052375382	0.00096329316
0.016800779	0.053679779	0.00097291295
0.016932268	0.055825649	0.00098895342
0.017063757	0.059066158	0.0010119061
0.017195246	0.058642113	0.0010002456
0.017326734	0.055967337	0.00097778825
0.017458223	0.057366305	0.00098320827
0.017589712	0.056493107	0.00097096038
0.017721200	0.054960746	0.00096299026
0.017852689	0.054735401	0.00093840142
0.017984178	0.055491836	0.00095672319
0.018115666	0.053410328	0.00093283337
0.018247155	0.051794414	0.00091285137
0.018378644	0.051912604	0.00091663529
0.018510133	0.050818748	0.00089676182
0.018641621	0.049495160	0.00088457073
0.018773110	0.052375131	0.00090272466
0.018904599	0.050429789	0.00088565530
0.019036087	0.048476350	0.00086652975
0.019167576	0.048618870	0.00085992308
0.019299065	0.047541275	0.00084564511
0.019430553	0.047298191	0.00085090804
0.019562042	0.047677093	0.00084381392
0.019693531	0.045351736	0.00082287681
0.019825019	0.045841814	0.00082165560
0.019956508	0.045557180	0.00081419576
0.020087997	0.044587755	0.00081007522
0.020219486	0.045080868	0.00080599767
0.020350974	0.043561742	0.00079934781
0.020482463	0.044149684	0.00079079853
0.020613952	0.042555561	0.00077340938
0.020745440	0.042467605	0.00077966001
0.020876929	0.042244894	0.00076710865
0.021008418	0.041178922	0.00076148944
0.021139906	0.042540409	0.00076842071
0.021271395	0.040681453	0.00074556193
0.021402884	0.041005075	0.00075054524
0.021534373	0.039605610	0.00073416917
0.021665861	0.039294512	0.00073040219
0.021797350	0.039971033	0.00073319094
0.021928839	0.039107671	0.00071543600
0.022060327	0.039176436	0.00072714359
0.022191816	0.039120539	0.00071508991
0.022323305	0.038260795	0.00071160255
0.022454793	0.038895267	0.00071210019
0.022586282	0.036379446	0.00068426352
0.022717771	0.036902489	0.00069508526
0.022849260	0.035441465	0.00067204053
0.022980748	0.036593170	0.00068633922
0.023112237	0.037124747	0.00068259865
0.023243726	0.036768666	0.00067810874
0.023375214	0.037480869	0.00068794078
0.023506703	0.035931911	0.00066889399
0.023638192	0.036604550	0.00067518509
0.023769680	0.037285420	0.00067897771
0.023901169	0.036874484	0.00067159596
0.024032658	0.037842217	0.00068201360
0.024164147	0.036364934	0.00066363198
0.024295635	0.036850348	0.00066280161
0.024427124	0.037075024	0.00066425381
0.024558613	0.037513345	0.00066360978
0.024690101	0.036303164	0.00066139485
0.024821590	0.036833679	0.00065981979
0.024953079	0.037665661	0.00066164639
0.025084567	0.036180688	0.00065026715
0.025216056	0.036693938	0.00064985723
0.025347545	0.034620054	0.00063694696
0.025479034	0.035813928	0.00064095685
0.025610522	0.036257373	0.00063857545
0.025742011	0.035839920	0.00063609952
0.025873500	0.035859897	0.00063345660
0.026004988	0.035323122	0.00063199018
0.026136477	0.034946167	0.00062648908
0.026267966	0.035340506	0.00062366278
0.026399454	0.034763367	0.00062203552
0.026530943	0.034981663	0.00061889940
0.026662432	0.034717886	0.00061958453
0.026793920	0.034548457	0.00061370492
0.026925409	0.035207588	0.00061631222
0.027056898	0.035984765	0.00062619830
0.027188387	0.034436013	0.00060562546
0.027319875	0.035560782	0.00061903918
0.027451364	0.034546909	0.00060435435
0.027582853	0.034313638	0.00060075551
0.027714341	0.034997333	0.00060585379
0.027845830	0.033929034	0.00059367670
0.027977319	0.032959829	0.00058905922
0.028108807	0.033213843	0.00058668017
0.028240296	0.033960342	0.00059266651
0.028371785	0.034609593	0.00059538792
0.028503274	0.033762969	0.00058809153
0.028634762	0.033321116	0.00058252818
0.028766251	0.033660500	0.00058620760
0.028897740	0.033303945	0.00057649958
0.029029228	0.032966291	0.00057616865
0.029160717	0.033521271	0.00058171724
0.029292206	0.033700729	0.00057784699
0.029423694	0.032687273	0.00057367126
0.029555183	0.034428977	0.00057712662
0.029686672	0.033374927	0.00057414481
0.029818161	0.033742408	0.00057598940
0.029949649	0.032340117	0.00055960243
0.030081138	0.031686436	0.00055802775
0.030212627	0.031291110	0.00054842743
0.030344115	0.031871522	0.00055303495
0.030475604	0.031815992	0.00055447707
0.030607093	0.032634901	0.00055781084
0.030738581	0.032161062	0.00055396669
0.030870070	0.032088752	0.00054950896
0.031001559	0.032153514	0.00054784164
0.031133048	0.031076561	0.00054319979
0.031264536	0.031462775	0.00054019466
0.031396025	0.032544897	0.00055127958
0.031527514	0.031409996	0.00053981252
0.031659002	0.032095272	0.00054223915
0.031790491	0.030738000	0.00053550849
0.031921980	0.031162502	0.00053458845
0.032053468	0.031082886	0.00053499137
0.032184957	0.031315884	0.00053082923
0.032316446	0.031334821	0.00052905777
0.032447935	0.031246913	0.00053289674
0.032579423	0.030777868	0.00052650454
0.032710912	0.030271352	0.00052208421
0.032842401	0.031097780	0.00052585910
0.032973889	0.030497448	0.00051836136
0.033105378	0.030710048	0.00052265399
0.033236867	0.030758585	0.00051981846
0.033368355	0.030170784	0.00052459433
0.033499844	0.031240810	0.00053094484
0.033631333	0.030569255	0.00052576212
0.033762822	0.031526421	0.00053810849
0.033894310	0.030180601	0.00052831564
0.034025799	0.030281874	0.00052943481
0.034157288	0.031136320	0.00053565693
0.034288776	0.030612359	0.00053092452
0.034420265	0.030610358	0.00053609072
0.034551754	0.029615135	0.00052354722
0.034683242	0.029328435	0.00052409651
0.034814731	0.029336751	0.00052022217
0.034946220	0.030379868	0.00053055402
0.035077708	0.030843728	0.00054008281
0.035209197	0.030233897	0.00053303141
0.035340686	0.028970922	0.00052059590
0.035472175	0.029548431	0.00053365808
0.035603663	0.028711248	0.00052983572
0.035735152	0.029674463	0.00054473965
0.035866641	0.029852403	0.00054309284
0.035998129	0.028930442	0.00053495012
0.036129618	0.028906092	0.00053823113
0.036261107	0.028606353	0.00053345851
0.036392595	0.028471622	0.00054129889
0.036524084	0.028665884	0.00053973096
0.036655573	0.028882881	0.00053824183
0.036787062	0.029351860	0.00054754413
0.036918550	0.028786532	0.00053819156
0.037050039	0.028579981	0.00054110855
0.037181528	0.027573723	0.00053080180
0.037313016	0.029069278	0.00054444411
0.037444505	0.028995040	0.00054584266
0.037575994	0.028931349	0.00054236677
0.037707482	0.028297341	0.00054423946
0.037838971	0.028351762	0.00054507905
0.037970460	0.029936577	0.00055522061
0.038101949	0.029501787	0.00055437249
0.038233437	0.029740297	0.00055075163
0.038364926	0.029248018	0.00054329265
0.038496415	0.029178295	0.00054070026
0.038627903	0.030159922	0.00054283563
0.038759392	0.028120202	0.00052941903
0.038890881	0.028976550	0.00052870794
0.039022369	0.028802310	0.00053010705
0.039153858	0.029089755	0.00052857515
0.039285347	0.029851985	0.00053322143
0.039416836	0.029332523	0.00053166047
0.039548324	0.029063222	0.00052742788
0.039679813	0.029807100	0.00052879433
0.039811302	0.028692288	0.00052196823
0.039942790	0.028587864	0.00051972716
0.040074279	0.028893338	0.00052515818
0.040205768	0.028839537	0.00052136520
0.040337256	0.028833790	0.00051819980
0.040468745	0.029416025	0.00052377017
0.040600234	0.029176861	0.00051980950
0.040731723	0.029371814	0.00052277312
0.040863211	0.029505692	0.00052418774
0.040994700	0.030226471	0.00052619494
0.041126189	0.029547342	0.00052369764
0.041257677	0.029289147	0.00051793550
0.041389166	0.029932609	0.00052254351
0.041520655	0.029602733	0.00052093467
0.041652143	0.029272599	0.00051637983
0.041783632	0.029214101	0.00051636667
0.041915121	0.028678385	0.00051049316
0.042046610	0.029086345	0.00051424416
0.042178098	0.029239337	0.00051538998
0.042309587	0.029173172	0.00051351031
0.042441076	0.029365030	0.00051377325
0.042572564	0.029022520	0.00051107121
0.042704053	0.028686699	0.00050472975
0.042835542	0.029155390	0.00051211923
0.042967030	0.028983692	0.00050814741
0.043098519	0.029305117	0.00051134993
0.043230008	0.029078775	0.00051056174
0.043361496	0.029609657	0.00050948803
0.043492985	0.029025568	0.00051055402
0.043624474	0.029525807	0.00051024881
0.043755963	0.028781219	0.00050573335
0.043887451	0.029156237	0.00050559849
0.044018940	0.029110778	0.00050341245
0.044150429	0.029255111	0.00051025060
0.044281917	0.029458883	0.00050529192
0.044413406	0.028387459	0.00050026936
0.044544895	0.028644260	0.00049916115
0.044676383	0.029361724	0.00050565825
0.044807872	0.028237653	0.00049849711
0.044939361	0.029323820	0.00050197954
0.045070850	0.029381882	0.00050464424
0.045202338	0.028612415	0.00049742660
0.045333827	0.029052445	0.00049799076
0.045465316	0.028551244	0.00050035609
0.045596804	0.029165801	0.00050095114
0.045728293	0.029756108	0.00050453692
0.045859782	0.030138715	0.00050663251
0.045991270	0.029670643	0.00049959380
0.046122759	0.029004474	0.00049853777
0.046254248	0.029103643	0.00050554554
0.046385737	0.029690601	0.00051248631
0.046517225	0.029620563	0.00051309653
0.046648714	0.029195536	0.00051122341
0.046780203	0.029724855	0.00052341351
0.046911691	0.028886854	0.00051624158
0.047043180	0.028606928	0.00051283634
0.047174669	0.029199917	0.00051751784
0.047306157	0.029953935	0.00052728385
0.047437646	0.029281717	0.00052111790
0.047569135	0.029887562	0.00053039424
0.047700624	0.028983452	0.00051976003
0.047832112	0.029199732	0.00052628154
0.047963601	0.029608188	0.00052611650
0.048095090	0.028434818	0.00052022154
0.048226578	0.029742688	0.00053432404
0.048358067	0.028988831	0.00052272534
0.048489556	0.029228731	0.00052910668
0.048621044	0.028946480	0.00052641956
0.048752533	0.028892471	0.00053074168
0.048884022	0.030064093	0.00053691526
0.049015511	0.029318638	0.00053029834
0.049146999	0.029852996	0.00053526904
0.049278488	0.029431951	0.00053355016
0.049409977	0.028457903	0.00053069950
0.049541465	0.028429894	0.00052790097
0.049672954	0.030163096	0.00054366990
0.049804443	0.029612318	0.00053704416
0.049935931	0.029418277	0.00053730384
0.050067420	0.029569432	0.00053975443
0.050198909	0.029914341	0.00054220505
0.050330398	0.029682195	0.00053964900
0.050461886	0.028969258	0.00053376572
0.050593375	0.030193198	0.00054501656
0.050724864	0.029175016	0.00053991067
0.050856352	0.029634159	0.00054291624
0.050987841	0.028325445	0.00053000226
0.051119330	0.029047208	0.00053590869
0.051250818	0.029260539	0.00054088423
0.051382307	0.028670386	0.00053650613
0.051513796	0.028137428	0.00053080712
0.051645284	0.028962033	0.00053619658
0.051776773	0.029413891	0.00054156368
0.051908262	0.028265851	0.00053305631
0.052039751	0.028888167	0.00054001311
0.052171239	0.029477612	0.00054290195
0.052302728	0.030531048	0.00055632375
0.052434217	0.028756398	0.00053840961
0.052565705	0.029659185	0.00054823913
0.052697194	0.028996164	0.00054114919
0.052828683	0.029262215	0.00054636191
0.052960171	0.029448355	0.00054518657
0.053091660	0.028809902	0.00053862848
0.053223149	0.029539200	0.00054905517
0.053354638	0.029968098	0.00055354330
0.053486126	0.029686767	0.00055021313
0.053617615	0.029805452	0.00055048778
0.053749104	0.028563332	0.00054087480
0.053880592	0.028083024	0.00053479865
0.054012081	0.028819979	0.00054542731
0.054143570	0.028851252	0.00054647658
0.054275058	0.029915516	0.00055172163
0.054406547	0.030121053	0.00055194841
0.054538036	0.029327430	0.00055123031
0.054669525	0.029575324	0.00054833580
0.054801013	0.029706341	0.00055604140
0.054932502	0.029912169	0.00055392248
0.055063991	0.029030777	0.00054345436
0.055195479	0.028906406	0.00054710040
0.055326968	0.029424456	0.00054950761
0.055458457	0.029460035	0.00055455864
0.055589945	0.029143963	0.00055063496
0.055721434	0.028876953	0.00054435347
0.055852923	0.028740902	0.00055122851
0.055984412	0.028730950	0.00054680442
0.056115900	0.029387646	0.00055208415
0.056247389	0.029540234	0.00055528312
0.056378878	0.028690754	0.00054319100
0.056510366	0.028589389	0.00054837558
0.056641855	0.029307749	0.00055132469
0.056773344	0.029289428	0.00055452084
0.056904832	0.028890797	0.00054984660
0.057036321	0.029477245	0.00055256889
0.057167810	0.029024381	0.00055092673
0.057299299	0.028438850	0.00054489510
0.057430787	0.029308792	0.00054989644
0.057562276	0.028899462	0.00055079331
0.057693765	0.028698508	0.00053939562
0.057825253	0.029356954	0.00055322093
0.057956742	0.028933847	0.00054988306
0.058088231	0.028498621	0.00054367353
0.058219719	0.029109873	0.00054984331
0.058351208	0.028559119	0.00054074966
0.058482697	0.028877097	0.00054590770
0.058614186	0.028317323	0.00054295775
0.058745674	0.029055778	0.00054285735
0.058877163	0.029039901	0.00054507916
0.059008652	0.028622982	0.00053903105
0.059140140	0.029507259	0.00054865690
0.059271629	0.028556704	0.00054024584
0.059403118	0.029115934	0.00054166327
0.059534606	0.029692603	0.00054997483
0.059666095	0.028311520	0.00053096485
0.059797584	0.028838388	0.00053820734
0.059929072	0.029203495	0.00054322698
0.060060561	0.030412896	0.00054849938
0.060192050	0.030164448	0.00054945546
0.060323539	0.029087199	0.00053598166
0.060455027	0.029280215	0.00054060238
0.060586516	0.029224945	0.00054301905
0.060718005	0.029966489	0.00054454127
0.060849493	0.028784859	0.00053447389
0.060980982	0.029179855	0.00053725476
0.061112471	0.028792382	0.00053245478
0.061243959	0.028650219	0.00053749638
0.061375448	0.028329998	0.00052686639
0.061506937	0.029536296	0.00054323351
0.061638426	0.029148762	0.00053681601
0.061769914	0.028828743	0.00053457701
0.061901403	0.029223429	0.00053988740
0.062032892	0.029691746	0.00053754812
0.062164380	0.029057182	0.00053505187
0.062295869	0.028689243	0.00053346462
0.062427358	0.028353462	0.00052807219
0.062558846	0.029003137	0.00053861208
0.062690335	0.029032533	0.00053125342
0.062821824	0.029470241	0.00053648822
0.062953313	0.029636291	0.00053912824
0.063084801	0.028768332	0.00053031875
0.063216290	0.029476276	0.00053949859
0.063347779	0.029227086	0.00053427088
0.063479267	0.028461736	0.00052506799
0.063610756	0.029231081	0.00053724970
0.063742245	0.028914170	0.00052968039
0.063873733	0.028303436	0.00052965898
0.064005222	0.030277947	0.00054122143
0.064136711	0.027746516	0.00052168677
0.064268200	0.028203974	0.00052445270
0.064399688	0.028267415	0.00052351678
0.064531177	0.028110085	0.00052609190
0.064662666	0.028306688	0.00052463783
0.064794154	0.028429455	0.00052665785
0.064925643	0.028118428	0.00052481508
0.065057132	0.029197726	0.00053127608
0.065188620	0.029949676	0.00053904504
0.065320109	0.028977423	0.00052645991
0.065451598	0.029014260	0.00052926932
0.065583087	0.029570075	0.00053548318
0.065714575	0.028370195	0.00052163243
0.065846064	0.028596495	0.00052608863
0.065977553	0.029167997	0.00052824536
0.066109041	0.029294828	0.00052787571
0.066240530	0.029054661	0.00053051580
0.066372019	0.028693304	0.00052355364
0.066503507	0.028045864	0.00051862885
0.066634996	0.029572152	0.00052947205
0.066766485	0.028816003	0.00052545705
0.066897973	0.028769156	0.00052561499
0.067029462	0.027779345	0.00051780651
0.067160951	0.028889488	0.00052709326
0.067292440	0.029414592	0.00052815463
0.067423928	0.028167298	0.00051524237
0.067555417	0.029344075	0.00052790798
0.067686906	0.029160810	0.00052451381
0.067818394	0.029265798	0.00052663845
0.067949883	0.028826616	0.00052142679
0.068081372	0.029568906	0.00052832638
0.068212860	0.028077194	0.00051578849
0.068344349	0.028428227	0.00052087156
0.068475838	0.028478095	0.00051966132
0.068607327	0.029451275	0.00052772368
0.068738815	0.028206343	0.00051246749
0.068870304	0.028571220	0.00052018279
0.069001793	0.028341046	0.00051688759
0.069133281	0.030078161	0.00053135748
0.069264770	0.027476554	0.00051157594
0.069396259	0.028864166	0.00051659894
0.069527747	0.028624791	0.00052019728
0.069659236	0.029520919	0.00052582290
0.069790725	0.028507128	0.00051617090
0.069922214	0.028253442	0.00051584931
0.070053702	0.028595061	0.00051398548
0.070185191	0.028527752	0.00051955632
0.070316680	0.028960295	0.00051715585
0.070448168	0.029556684	0.00052502861
0.070579657	0.028958485	0.00052118373
0.070711146	0.028510905	0.00051312624
0.070842634	0.027863243	0.00051150219
0.070974123	0.028380541	0.00051246891
0.071105612	0.027717880	0.00050735467
0.071237101	0.028462592	0.00051564506
0.071368589	0.027921697	0.00050629851
0.071500078	0.028005815	0.00051094696
0.071631567	0.027424876	0.00050626829
0.071763055	0.027841710	0.00050904725
0.071894544	0.028491415	0.00051488261
0.072026033	0.027643287	0.00050336074
0.072157521	0.028298383	0.00051247508
0.072289010	0.027567785	0.00050589273
0.072420499	0.027945181	0.00050554633
0.072551988	0.027516481	0.00050197662
0.072683476	0.027794483	0.00050526753
0.072814965	0.026538230	0.00049614414
0.072946454	0.027700456	0.00050682010
0.073077942	0.027805149	0.00050297218
0.073209431	0.027996638	0.00050771705
0.073340920	0.027819061	0.00050295855
0.073472408	0.027450954	0.00050063649
0.073603897	0.027739920	0.00050614560
0.073735386	0.027391483	0.00049822353
0.073866875	0.028314974	0.00050797503
0.073998363	0.027455284	0.00050104297
0.074129852	0.026917829	0.00049640508
0.074261341	0.026950839	0.00049800528
0.074392829	0.027130344	0.00049546453
0.074524318	0.027099697	0.00049873390
0.074655807	0.026637905	0.00049206708
0.074787295	0.027245791	0.00049992043
0.074918784	0.027036700	0.00049551140
0.075050273	0.027812525	0.00050061637
0.075181761	0.026774548	0.00049360741
0.075313250	0.026490528	0.00049160858
0.075444739	0.027619817	0.00050060491
0.075576228	0.028059449	0.00050394349
0.075707716	0.027381864	0.00049651107
0.075839205	0.027950028	0.00050216253
0.075970694	0.026787791	0.00049242089
0.076102182	0.027756854	0.00049805533
0.076233671	0.026973988	0.00049619497
0.076365160	0.027983609	0.00049756857
0.076496648	0.027847012	0.00049907335
0.076628137	0.026393693	0.00048890551
0.076759626	0.027124293	0.00049201881
0.076891115	0.027108648	0.00049442741
0.077022603	0.027545851	0.00049502316
0.077154092	0.026422128	0.00048638654
0.077285581	0.027219807	0.00049531400
0.077417069	0.027479729	0.00049427036
0.077548558	0.025748362	0.00048444961
0.077680047	0.026701405	0.00048748362
0.077811535	0.026512036	0.00048531046
0.077943024	0.026449935	0.00048625935
0.078074513	0.026880164	0.00048670232
0.078206002	0.026858989	0.00049184568
0.078337490	0.027206886	0.00048957784
0.078468979	0.026501683	0.00048468988
0.078600468	0.026084438	0.00048501936
0.078731956	0.027437235	0.00049110487
0.078863445	0.026192140	0.00048468201
0.078994934	0.026607909	0.00048552934
0.079126422	0.027154283	0.00048929003
0.079257911	0.026764037	0.00048724433
0.079389400	0.026020677	0.00047807801
0.079520889	0.026183947	0.00048273956
0.079652377	0.026945225	0.00048771562
0.079783866	0.025927600	0.00047711353
0.079915355	0.026533530	0.00048669092
0.080046843	0.027147897	0.00048526411
0.080178332	0.027446904	0.00048953797
0.080309821	0.027236833	0.00049004064
0.080441309	0.026638240	0.00047878242
0.080572798	0.026023233	0.00048002060
0.080704287	0.026909622	0.00048607948
0.080835776	0.026968440	0.00048484353
0.080967264	0.026584851	0.00048574498
0.081098753	0.026577793	0.00047970319
0.081230242	0.026827867	0.00048505627
0.081361730	0.026392700	0.00048101685
0.081493219	0.026581285	0.00048098594
0.081624708	0.027038155	0.00048494954
0.081756196	0.026397412	0.00047674771
0.081887685	0.026386670	0.00048203023
0.082019174	0.026556675	0.00048218272
0.082150663	0.026466170	0.00047936573
0.082282151	0.027003329	0.00048519664
0.082413640	0.026363205	0.00047674105
0.082545129	0.026378309	0.00047877831
0.082676617	0.026273161	0.00047792514
0.082808106	0.026310231	0.00047817060
0.082939595	0.024803273	0.00046774081
0.083071083	0.024708827	0.00046235209
0.083202572	0.025891533	0.00047402907
0.083334061	0.026647399	0.00048358884
0.083465549	0.026222510	0.00047402458
0.083597038	0.026306090	0.00047806825
0.083728527	0.025177644	0.00046434455
0.083860016	0.026413665	0.00047680277
0.083991504	0.026240822	0.00047650832
0.084122993	0.026040019	0.00047141471
0.084254482	0.025826276	0.00047205038
0.084385970	0.025692426	0.00047065296
0.084517459	0.025950926	0.00047139116
0.084648948	0.025695757	0.00047172503
0.084780436	0.025936796	0.00046910795
0.084911925	0.026312474	0.00047340117
0.085043414	0.025545548	0.00046651878
0.085174903	0.026282719	0.00047335299
0.085306391	0.026732295	0.00047815457
0.085437880	0.025928116	0.00046892531
0.085569369	0.026876202	0.00047675983
0.085700857	0.026085183	0.00046913955
0.085832346	0.025625109	0.00046770400
0.085963835	0.025951146	0.00047070528
0.086095323	0.026369438	0.00047134058
0.086226812	0.026268734	0.00047199066
0.086358301	0.026623414	0.00047187541
0.086489790	0.025814667	0.00046560427
0.086621278	0.025935069	0.00046844927
0.086752767	0.026256042	0.00047036245
0.086884256	0.026594001	0.00047114051
0.087015744	0.025544140	0.00046554128
0.087147233	0.025638048	0.00046440222
0.087278722	0.025466032	0.00046529313
0.087410210	0.026417471	0.00046851177
0.087541699	0.025833623	0.00046427357
0.087673188	0.025456906	0.00046369619
0.087804677	0.025470513	0.00046160199
0.087936165	0.025883461	0.00046556810
0.088067654	0.025873778	0.00046492038
0.088199143	0.026069106	0.00046385936
0.088330631	0.025765520	0.00046487321
0.088462120	0.025329672	0.00045882150
0.088593609	0.025551838	0.00046386196
0.088725097	0.025391852	0.00045830605
0.088856586	0.025539886	0.00046038656
0.088988075	0.026410537	0.00047039755
0.089119564	0.025508791	0.00046163594
0.089251052	0.024655186	0.00045512438
0.089382541	0.025563811	0.00046051377
0.089514030	0.025159079	0.00045632832
0.089645518	0.025539418	0.00045978317
0.089777007	0.025739707	0.00046037715
0.089908496	0.025919039	0.00046419126
0.090039984	0.025399770	0.00045829179
0.090171473	0.026120570	0.00046094369
0.090302962	0.025915656	0.00046372199
0.090434451	0.025298823	0.00045715719
0.090565939	0.025345607	0.00045785150
0.090697428	0.026098675	0.00046357371
0.090828917	0.025960245	0.00045932913
0.090960405	0.024901908	0.00045483110
0.091091894	0.026275512	0.00046246670
0.091223383	0.025306737	0.00045889545
0.091354871	0.024487905	0.00045185350
0.091486360	0.025250893	0.00046341428
0.091617849	0.025364553	0.00047070522
0.091749337	0.026096899	0.00047873750
0.091880826	0.024961507	0.00047481901
0.092012315	0.025538390	0.00048197718
0.092143804	0.025222586	0.00047870745
0.092275292	0.025359807	0.00048482389
0.092406781	0.025473615	0.00048642746
0.092538270	0.024475342	0.00048055490
0.092669758	0.024931876	0.00048806055
0.092801247	0.024192675	0.00046733475
0.092932736	0.025299222	0.00047748267
0.093064224	0.024626038	0.00046727779
0.093195713	0.025604572	0.00047351269
0.093327202	0.025019645	0.00046750948
0.093458691	0.024395190	0.00045857932
0.093590179	0.025209384	0.00046823019
0.093721668	0.025307475	0.00046720542
0.093853157	0.025162226	0.00046497918
0.093984645	0.025098987	0.00046314426
0.094116134	0.024956454	0.00046067043
0.094247623	0.024830045	0.00045951190
0.094379111	0.024565216	0.00045798139
0.094510600	0.024202268	0.00045556135
0.094642089	0.024759525	0.00045899128
0.094773578	0.024136058	0.00045154442
0.094905066	0.024395990	0.00045675602
0.095036555	0.025219556	0.00046434126
0.095168044	0.025237390	0.00045825882
0.095299532	0.024576765	0.00045414675
0.095431021	0.025168026	0.00045524446
0.095562510	0.025056691	0.00045874860
0.095693998	0.023787368	0.00044758288
0.095825487	0.024581922	0.00045023306
0.095956976	0.023819335	0.00044947866
0.096088465	0.024884489	0.00045279032
0.096219953	0.024037893	0.00044834382
0.096351442	0.024956633	0.00045622179
0.096482931	0.024573868	0.00045084073
0.096614419	0.024469320	0.00044997523
0.096745908	0.024573912	0.00045137037
0.096877397	0.024303818	0.00044584592
0.097008885	0.024866628	0.00045259632
0.097140374	0.024358635	0.00044694817
0.097271863	0.024089346	0.00044578126
0.097403352	0.024469834	0.00044603337
0.097534840	0.023916394	0.00044340863
0.097666329	0.024507461	0.00044998904
0.097797818	0.024767952	0.00044531517
0.097929306	0.024853672	0.00044868482
0.098060795	0.024185005	0.00044317903
0.098192284	0.024981066	0.00044454433
0.098323772	0.024720672	0.00044602991
0.098455261	0.024425681	0.00044017338
0.098586750	0.024776766	0.00044181888
0.098718239	0.024319162	0.00043948478
0.098849727	0.023981730	0.00043520030
0.098981216	0.023880774	0.00043579429
0.099112705	0.024429098	0.00043820227
0.099244193	0.024271042	0.00043541136
0.099375682	0.025101726	0.00044372917
0.099507171	0.024387353	0.00043780110
0.099638659	0.024877688	0.00044453558
0.099770148	0.024566602	0.00043983345
0.099901637	0.025008579	0.00044171733
0.10003313	0.024289287	0.00043974515
0.10016461	0.024609894	0.00044120255
0.10029610	0.024208518	0.00043914448
0.10042759	0.023982753	0.00043452169
0.10055908	0.024024484	0.00043638834
0.10069057	0.024127025	0.00043682645
0.10082206	0.024583121	0.00043967260
0.10095355	0.023585662	0.00043630685
0.10108504	0.023859428	0.00043269747
0.10121652	0.024944585	0.00043946504
0.10134801	0.024083284	0.00043676030
0.10147950	0.023581280	0.00043223485
0.10161099	0.024539772	0.00043881117
0.10174248	0.024274617	0.00043632381
0.10187397	0.023987354	0.00043141835
0.10200546	0.023750544	0.00043334601
0.10213694	0.023918389	0.00043091845
0.10226843	0.023726798	0.00043166459
0.10239992	0.024405552	0.00043702645
0.10253141	0.024447542	0.00043154906
0.10266290	0.024329457	0.00043714003
0.10279439	0.025214604	0.00044034995
0.10292588	0.024858707	0.00043960018
0.10305737	0.024476394	0.00043566304
0.10318885	0.023722356	0.00042855497
0.10332034	0.024101695	0.00043336330
0.10345183	0.023618585	0.00042662558
0.10358332	0.023693602	0.00042899840
0.10371481	0.023734951	0.00042752189
0.10384630	0.024542206	0.00043365728
0.10397779	0.024132162	0.00043196126
0.10410928	0.024234314	0.00043363799
0.10424076	0.023263297	0.00042548346
0.10437225	0.023624951	0.00042656934
0.10450374	0.024821170	0.00043379982
0.10463523	0.023692200	0.00042877890
0.10476672	0.023757457	0.00042800031
0.10489821	0.023218994	0.00042326789
0.10502970	0.023741253	0.00042688636
0.10516118	0.024227689	0.00042982802
0.10529267	0.023056653	0.00042403430
0.10542416	0.023062638	0.00042214200
0.10555565	0.023709457	0.00042569785
0.10568714	0.023769731	0.00042765338
0.10581863	0.024243703	0.00043009516
0.10595012	0.024623005	0.00043151994
0.10608161	0.023961594	0.00042964569
0.10621309	0.023799515	0.00042433475
0.10634458	0.023687755	0.00042378822
0.10647607	0.024518401	0.00042935269
0.10660756	0.023669241	0.00042409294
0.10673905	0.023376193	0.00042381389
0.10687054	0.023365300	0.00042573391
0.10700203	0.024032164	0.00043622220
0.10713352	0.023331303	0.00043276175
0.10726500	0.024219543	0.00044431158
0.10739649	0.024369580	0.00045176144
0.10752798	0.023648972	0.00044394289
0.10765947	0.023281115	0.00044581621
0.10779096	0.024046992	0.00045177951
0.10792245	0.024303303	0.00045823103
0.10805394	0.023743717	0.00045483842
0.10818542	0.023781854	0.00045445810
0.10831691	0.022765184	0.00044984332
0.10844840	0.024564520	0.00046559755
0.10857989	0.024084895	0.00046253853
0.10871138	0.023488688	0.00046440636
0.10884287	0.024634863	0.00047071988
0.10897436	0.023610779	0.00046224124
0.10910585	0.023698300	0.00046615447
0.10923733	0.023548736	0.00046217296
0.10936882	0.024069989	0.00047414845
0.10950031	0.024361229	0.00047239918
0.10963180	0.024037930	0.00047365093
0.10976329	0.023907111	0.00047365889
0.10989478	0.023236021	0.00046984767
0.11002627	0.023354547	0.00047419752
0.11015776	0.023453865	0.00047243293
0.11028924	0.024523767	0.00048270674
0.11042073	0.024624583	0.00048855874
0.11055222	0.024310794	0.00048076850
0.11068371	0.023531029	0.00047858654
0.11081520	0.023803995	0.00048092840
0.11094669	0.023778509	0.00048130537
0.11107818	0.024478565	0.00048930502
0.11120966	0.023621098	0.00048006042
0.11134115	0.024087098	0.00048843726
0.11147264	0.024411209	0.00048851701
0.11160413	0.022970605	0.00047934485
0.11173562	0.024112420	0.00049179373
0.11186711	0.023410576	0.00046831787
0.11199860	0.023800286	0.00047409881
0.11213009	0.023912959	0.00046721104
0.11226157	0.023637591	0.00046111278
0.11239306	0.023983292	0.00046449872
0.11252455	0.023617545	0.00045966194
0.11265604	0.023886931	0.00046255291
0.11278753	0.023704204	0.00045377873
0.11291902	0.024325276	0.00045956958
0.11305051	0.023677509	0.00045818005
0.11318200	0.023247403	0.00044912384
0.11331348	0.023825816	0.00045396579
0.11344497	0.022833172	0.00044500753
0.11357646	0.023636420	0.00044638180
0.11370795	0.023150870	0.00044547427
0.11383944	0.023756085	0.00045083427
0.11397093	0.025122843	0.00045845859
0.11410242	0.023818788	0.00044900866
0.11423390	0.024076256	0.00044465454
0.11436539	0.023273185	0.00044486575
0.11449688	0.023576522	0.00044060045
0.11462837	0.023149026	0.00044281474
0.11475986	0.023646969	0.00044313325
0.11489135	0.024341651	0.00044484063
0.11502284	0.023621490	0.00044329277
0.11515433	0.023912799	0.00044436216
0.11528581	0.024472041	0.00044786494
0.11541730	0.023708626	0.00043932504
0.11554879	0.023750016	0.00043877285
0.11568028	0.023870521	0.00044224374
0.11581177	0.024029930	0.00044137562
0.11594326	0.023191025	0.00043574167
0.11607475	0.023263567	0.00043426146
0.11620624	0.024057576	0.00043842430
0.11633772	0.024089287	0.00044049323
0.11646921	0.024014361	0.00044055745
0.11660070	0.024575067	0.00044271319
0.11673219	0.024043554	0.00043661334
0.11686368	0.022838009	0.00042801922
0.11699517	0.023165501	0.00043047608
0.11712666	0.022830698	0.00042827317
0.11725814	0.023878532	0.00043243616
0.11738963	0.024564597	0.00043681989
0.11752112	0.023481925	0.00042782903
0.11765261	0.023447670	0.00042985536
0.11778410	0.024133799	0.00043426191
0.11791559	0.023906805	0.00043008840
0.11804708	0.024040792	0.00042993330
0.11817857	0.023751133	0.00042812924
0.11831005	0.024679461	0.00043302297
0.11844154	0.023894957	0.00043101728
0.11857303	0.024030311	0.00042738867
0.11870452	0.023563009	0.00042320132
0.11883601	0.023588361	0.00042596311
0.11896750	0.023873193	0.00042670949
0.11909899	0.024177074	0.00042851468
0.11923048	0.023767375	0.00041996101
0.11936196	0.023211768	0.00042097571
0.11949345	0.023682259	0.00041915951
0.11962494	0.023836364	0.00042047091
0.11975643	0.024038293	0.00042525510
0.11988792	0.024191877	0.00042144768
0.12001941	0.023495828	0.00041712526
0.12015090	0.023251292	0.00041510272
0.12028239	0.023886276	0.00042035398
0.12041387	0.023609667	0.00041621848
0.12054536	0.023494025	0.00041485791
0.12067685	0.024734228	0.00042432368
0.12080834	0.023814723	0.00041815941
0.12093983	0.023445589	0.00041211115
0.12107132	0.023948635	0.00041972160
0.12120281	0.023638141	0.00041441717
0.12133429	0.023722997	0.00041407999
0.12146578	0.024355132	0.00041926623
0.12159727	0.023962273	0.00041429488
0.12172876	0.023913734	0.00041648377
0.12186025	0.023439108	0.00041044137
0.12199174	0.023780775	0.00041385301
0.12212323	0.024389023	0.00041980156
0.12225472	0.024176236	0.00041535039
0.12238620	0.024473772	0.00041984595
0.12251769	0.023744717	0.00041223954
0.12264918	0.023913778	0.00041324077
0.12278067	0.023867823	0.00041563302
0.12291216	0.024628124	0.00041840913
0.12304365	0.023766442	0.00041295247
0.12317514	0.023906424	0.00041169932
0.12330663	0.023547663	0.00041145989
0.12343811	0.023789870	0.00041334093
0.12356960	0.023952431	0.00041088105
0.12370109	0.023692914	0.00041160440
0.12383258	0.023711978	0.00041068656
0.12396407	0.023040131	0.00040342274
0.12409556	0.024370368	0.00041648545
0.12422705	0.023781610	0.00040960236
0.12435853	0.023485421	0.00040915814
0.12449002	0.024213790	0.00041214720
0.12462151	0.023733564	0.00041149881
0.12475300	0.024140751	0.00041324809
0.12488449	0.023545437	0.00040814203
0.12501598	0.023436702	0.00040994949
0.12514747	0.024140914	0.00041137553
0.12527896	0.024208813	0.00041180629
0.12541044	0.024265279	0.00041379332
0.12554193	0.023783989	0.00040920735
0.12567342	0.023267006	0.00040630230
0.12580491	0.023470813	0.00040783300
0.12593640	0.023283656	0.00040304634
0.12606789	0.023723138	0.00040992191
0.12619938	0.023770928	0.00040927965
0.12633087	0.023948321	0.00041063560
0.12646235	0.023377528	0.00040630508
0.12659384	0.023462589	0.00040137338
0.12672533	0.022754192	0.00040271160
0.12685682	0.023843303	0.00040673915
0.12698831	0.023773647	0.00040749809
0.12711980	0.024126823	0.00040791187
0.12725129	0.024253543	0.00040918573
0.12738277	0.023164678	0.00040366391
0.12751426	0.023469779	0.00040413102
0.12764575	0.023999416	0.00040770203
0.12777724	0.024457723	0.00040915544
0.12790873	0.024387495	0.00041030791
0.12804022	0.024452978	0.00041186092
0.12817171	0.024132424	0.00040802520
0.12830320	0.023694849	0.00040411681
0.12843468	0.023982591	0.00040558139
0.12856617	0.023502157	0.00040062532
0.12869766	0.024049758	0.00040641588
0.12882915	0.023865977	0.00040815373
0.12896064	0.023989614	0.00040505222
0.12909213	0.023665185	0.00040287579
0.12922362	0.023767533	0.00040314180
0.12935511	0.023788417	0.00040546640
0.12948659	0.023020212	0.00039824005
0.12961808	0.023868196	0.00040299993
0.12974957	0.023214363	0.00039907908
0.12988106	0.023553935	0.00040232406
0.13001255	0.023337454	0.00039868273
0.13014404	0.022923629	0.00039890111
0.13027553	0.023403796	0.00039962663
0.13040701	0.024433667	0.00040540704
0.13053850	0.023460887	0.00040093395
0.13066999	0.023743750	0.00040100471
0.13080148	0.023696422	0.00040402984
0.13093297	0.023335992	0.00039711648
0.13106446	0.023410876	0.00039913698
0.13119595	0.024373362	0.00040445494
0.13132744	0.023714878	0.00040173330
0.13145892	0.024255462	0.00040485621
0.13159041	0.023696247	0.00039936890
0.13172190	0.023122196	0.00039516335
0.13185339	0.023299369	0.00039824908
0.13198488	0.023412917	0.00039775518
0.13211637	0.023610187	0.00039952759
0.13224786	0.023381685	0.00039595294
0.13237935	0.023680899	0.00039926632
0.13251083	0.023597410	0.00039927284
0.13264232	0.023167974	0.00039540510
0.13277381	0.023557442	0.00039947453
0.13290530	0.023709272	0.00039689541
0.13303679	0.023924701	0.00040091418
0.13316828	0.023388813	0.00039874223
0.13329977	0.022754431	0.00038881353
0.13343125	0.023451021	0.00040068011
0.13356274	0.023827937	0.00039582848
0.13369423	0.023416011	0.00039417489
0.13382572	0.023337169	0.00039761166
0.13395721	0.024507645	0.00040220763
0.13408870	0.023443796	0.00039741742
0.13422019	0.024472357	0.00040001629
0.13435168	0.023928939	0.00039961011
0.13448316	0.024103529	0.00040117846
0.13461465	0.023645584	0.00039488562
0.13474614	0.022996196	0.00039195511
0.13487763	0.023577021	0.00039589737
0.13500912	0.023605724	0.00039612456
0.13514061	0.023286953	0.00039499773
0.13527210	0.023310325	0.00039408693
0.13540359	0.024115077	0.00039931860
0.13553507	0.023839451	0.00039530058
0.13566656	0.023800022	0.00039611086
0.13579805	0.023556265	0.00039475917
0.13592954	0.023735176	0.00039383385
0.13606103	0.024290839	0.00040139339
0.13619252	0.023942336	0.00039565255
0.13632401	0.024154797	0.00039689645
0.13645549	0.023362583	0.00039385274
0.13658698	0.023181802	0.00039088058
0.13671847	0.023828955	0.00039511225
0.13684996	0.024086970	0.00039710507
0.13698145	0.024045070	0.00039714007
0.13711294	0.023711918	0.00039346216
0.13724443	0.023881198	0.00039486715
0.13737592	0.024368134	0.00039760820
0.13750740	0.023187998	0.00039238630
0.13763889	0.023466312	0.00039009072
0.13777038	0.023379189	0.00039182296
0.13790187	0.024248244	0.00039650711
0.13803336	0.024241307	0.00039590202
0.13816485	0.023923156	0.00039479967
0.13829634	0.023699031	0.00039113009
0.13842783	0.022908156	0.00038840317
0.13855931	0.023763479	0.00039300716
0.13869080	0.024077861	0.00039469158
0.13882229	0.024691949	0.00039688095
0.13895378	0.023738641	0.00038939710
0.13908527	0.023966077	0.00039357005
0.13921676	0.023625747	0.00039110922
0.13934825	0.023108916	0.00038650740
0.13947973	0.024018132	0.00039437281
0.13961122	0.024434953	0.00039578731
0.13974271	0.024681974	0.00039769209
0.13987420	0.024120720	0.00039400668
0.14000569	0.023213455	0.00038577583
0.14013718	0.024530544	0.00039640568
0.14026867	0.023853979	0.00039061817
0.14040016	0.023193835	0.00038812647
0.14053164	0.023227827	0.00038876675
0.14066313	0.023212557	0.00038452865
0.14079462	0.023363960	0.00038772009
0.14092611	0.023116430	0.00038410884
0.14105760	0.023980409	0.00039129591
0.14118909	0.024006142	0.00039225966
0.14132058	0.024013442	0.00038706389
0.14145207	0.023684054	0.00038796007
0.14158355	0.023782200	0.00038728231
0.14171504	0.023064983	0.00038380891
0.14184653	0.023420754	0.00038663423
0.14197802	0.023578076	0.00038568054
0.14210951	0.023008459	0.00038164194
0.14224100	0.022394432	0.00037869948
0.14237249	0.023499064	0.00038567729
0.14250398	0.023573060	0.00038784514
0.14263546	0.023919444	0.00038656710
0.14276695	0.023372460	0.00038528892
0.14289844	0.023600031	0.00038639221
0.14302993	0.023060574	0.00038321067
0.14316142	0.023735734	0.00038643312
0.14329291	0.023006103	0.00038032914
0.14342440	0.023441098	0.00038400843
0.14355588	0.023326532	0.00038374412
0.14368737	0.024044214	0.00038832648
0.14381886	0.023613478	0.00038559943
0.14395035	0.024069540	0.00038623872
0.14408184	0.023718533	0.00038595894
0.14421333	0.023546059	0.00038498082
0.14434482	0.023504488	0.00038273443
0.14447631	0.023848372	0.00038684487
0.14460779	0.024087117	0.00038632602
0.14473928	0.023671853	0.00038412423
0.14487077	0.023639794	0.00038574098
0.14500226	0.023155739	0.00038212749
0.14513375	0.023006497	0.00038188349
0.14526524	0.023595615	0.00038315297
0.14539673	0.023254689	0.00038147752
0.14552822	0.022749987	0.00037956240
0.14565970	0.023363700	0.00038134887
0.14579119	0.023507309	0.00038456948
0.14592268	0.023476936	0.00038130664
0.14605417	0.024119021	0.00038635433
0.14618566	0.023637255	0.00038436023
0.14631715	0.023684087	0.00038310794
0.14644864	0.024238117	0.00038589380
0.14658012	0.023420738	0.00038092012
0.14671161	0.022638038	0.00037695370
0.14684310	0.023640144	0.00038528572
0.14697459	0.023282261	0.00037933100
0.14710608	0.024220282	0.00038614389
0.14723757	0.023361867	0.00038087976
0.14736906	0.023562126	0.00037963576
0.14750055	0.023444522	0.00038126949
0.14763203	0.023257406	0.00037967915
0.14776352	0.023911535	0.00038277706
0.14789501	0.023984640	0.00038510381
0.14802650	0.023709139	0.00038079205
0.14815799	0.023554575	0.00038217806
0.14828948	0.023182766	0.00037823756
0.14842097	0.023808248	0.00038408303
0.14855246	0.023765233	0.00038243638
0.14868394	0.023949200	0.00038098835
0.14881543	0.023572083	0.00038074483
0.14894692	0.023011073	0.00037720098
0.14907841	0.023876668	0.00038147316
0.14920990	0.023525773	0.00037862100
0.14934139	0.023715809	0.00037853458
0.14947288	0.024066646	0.00038391491
0.14960436	0.023883082	0.00038197300
0.14973585	0.023326051	0.00037794815
0.14986734	0.023388619	0.00037853978
0.14999883	0.023525824	0.00037815282
0.15013032	0.023867415	0.00038178821
0.15026181	0.023226586	0.00037663868
0.15039330	0.024073422	0.00038174236
0.15052479	0.023533237	0.00037744671
0.15065627	0.023296672	0.00037686106
0.15078776	0.024121521	0.00038205374
0.15091925	0.023761183	0.00038052808
0.15105074	0.023487636	0.00037756644
0.15118223	0.022863748	0.00037340055
0.15131372	0.023437971	0.00037678012
0.15144521	0.023868191	0.00038070550
0.15157670	0.024147459	0.00038128549
0.15170818	0.024054522	0.00037999984
0.15183967	0.023667092	0.00037825762
0.15197116	0.023792901	0.00037881988
0.15210265	0.023680463	0.00037775941
0.15223414	0.022966766	0.00037300901
0.15236563	0.023725785	0.00037761698
0.15249712	0.023673552	0.00037698313
0.15262860	0.023335030	0.00037549610
0.15276009	0.023677751	0.00037781088
0.15289158	0.023496117	0.00037718915
0.15302307	0.023337372	0.00037352945
0.15315456	0.023865901	0.00037724876
0.15328605	0.023162095	0.00037397534
0.15341754	0.023339406	0.00037554231
0.15354903	0.023955651	0.00037721998
0.15368051	0.023694963	0.00037574098
0.15381200	0.023783911	0.00037591319
0.15394349	0.023178986	0.00037320126
0.15407498	0.023473510	0.00037545668
0.15420647	0.023626397	0.00037300564
0.15433796	0.023903774	0.00037720669
0.15446945	0.023509166	0.00037324992
0.15460094	0.023567038	0.00037521422
0.15473242	0.023488791	0.00037483661
0.15486391	0.023963628	0.00037701960
0.15499540	0.023697760	0.00037485200
0.15512689	0.024114643	0.00037751934
0.15525838	0.023432406	0.00037228292
0.15538987	0.023232552	0.00037176303
0.15552136	0.023504732	0.00037288672
0.15565284	0.022877638	0.00037019830
0.15578433	0.023491515	0.00037369156
0.15591582	0.023865818	0.00037490222
0.15604731	0.023187040	0.00037248985
0.15617880	0.023688664	0.00037439480
0.15631029	0.023564443	0.00037337800
0.15644178	0.023439202	0.00037151943
0.15657327	0.023931165	0.00037610816
0.15670475	0.023288495	0.00036906603
0.15683624	0.023773245	0.00037371399
0.15696773	0.023182919	0.00036969531
0.15709922	0.023879884	0.00037344280
0.15723071	0.023590077	0.00037360647
0.15736220	0.023734578	0.00037290942
0.15749369	0.023424597	0.00037172640
0.15762518	0.023203017	0.00036923251
0.15775666	0.023381616	0.00037112816
0.15788815	0.023870842	0.00037423551
0.15801964	0.024008431	0.00037338566
0.15815113	0.023550970	0.00037269979
0.15828262	0.023675546	0.00037143101
0.15841411	0.023375931	0.00036990569
0.15854560	0.023662494	0.00037164511
0.15867708	0.023613961	0.00036984539
0.15880857	0.024060965	0.00037433440
0.15894006	0.023716206	0.00037121405
0.15907155	0.023457206	0.00037056993
0.15920304	0.024043786	0.00037387532
0.15933453	0.024671353	0.00037649884
0.15946602	0.023694214	0.00037137349
0.15959751	0.022543526	0.00036300145
0.15972899	0.023160707	0.00036740575
0.15986048	0.023003409	0.00036596753
0.15999197	0.023860965	0.00037105424
0.16012346	0.022763277	0.00036522155
0.16025495	0.023357809	0.00036760486
0.16038644	0.023926690	0.00036990142
0.16051793	0.023190314	0.00036846074
0.16064942	0.023376730	0.00036648686
0.16078090	0.023412726	0.00036877404
0.16091239	0.023480141	0.00036931459
0.16104388	0.022752244	0.00036188837
0.16117537	0.023539031	0.00036896710
0.16130686	0.023093549	0.00036460741
0.16143835	0.022793641	0.00036419409
0.16156984	0.023184355	0.00036670404
0.16170133	0.023036615	0.00036310280
0.16183281	0.023259265	0.00036784409
0.16196430	0.023958246	0.00036954377
0.16209579	0.023261502	0.00036457736
0.16222728	0.023518640	0.00036788300
0.16235877	0.023749586	0.00036703993
0.16249026	0.023831851	0.00036920145
0.16262175	0.023983516	0.00036903445
0.16275323	0.023825070	0.00036937513
0.16288472	0.023227230	0.00036401649
0.16301621	0.023794302	0.00036669695
0.16314770	0.023166431	0.00036522888
0.16327919	0.023801724	0.00036712090
0.16341068	0.023325275	0.00036451804
0.16354217	0.023653723	0.00036744044
0.16367366	0.023667954	0.00036636378
0.16380514	0.023023325	0.00036313342
0.16393663	0.023798754	0.00036717061
0.16406812	0.024119098	0.00036738726
0.16419961	0.023713978	0.00036742078
0.16433110	0.023175120	0.00036293929
0.16446259	0.022726103	0.00036001008
0.16459408	0.023515356	0.00036588684
0.16472557	0.022632595	0.00035735677
0.16485705	0.024119396	0.00036965860
0.16498854	0.023213640	0.00036287177
0.16512003	0.023841700	0.00036676261
0.16525152	0.023775345	0.00036720632
0.16538301	0.024139889	0.00036621925
0.16551450	0.023348923	0.00036407390
0.16564599	0.022902877	0.00036032180
0.16577747	0.023900535	0.00036661153
0.16590896	0.023171276	0.00036178571
0.16604045	0.023632842	0.00036411344
0.16617194	0.023527616	0.00036489366
0.16630343	0.023924894	0.00036540526
0.16643492	0.024181613	0.00036644333
0.16656641	0.023932568	0.00036607031
0.16669790	0.023309744	0.00035978650
0.16682938	0.023392580	0.00036343873
0.16696087	0.023544822	0.00036295523
0.16709236	0.023309850	0.00036022690
0.16722385	0.023672250	0.00036410129
0.16735534	0.023452675	0.00036092304
0.16748683	0.024272089	0.00036624709
0.16761832	0.023024155	0.00036087597
0.16774981	0.023710968	0.00036200178
0.16788129	0.023462098	0.00036214180
0.16801278	0.023917256	0.00036367748
0.16814427	0.022974927	0.00035854625
0.16827576	0.023186010	0.00036206901
0.16840725	0.023194799	0.00035946869
0.16853874	0.022847446	0.00035744248
0.16867023	0.023801585	0.00036222469
0.16880171	0.023151859	0.00036078142
0.16893320	0.023335512	0.00036129629
0.16906469	0.023821149	0.00036185065
0.16919618	0.023145043	0.00036022869
0.16932767	0.023858859	0.00036268452
0.16945916	0.023803687	0.00036386989
0.16959065	0.023606048	0.00036239146
0.16972214	0.023063277	0.00035597632
0.16985362	0.023111379	0.00035936120
0.16998511	0.023227393	0.00035674570
0.17011660	0.022913106	0.00035655300
0.17024809	0.023780751	0.00036212773
0.17037958	0.023806308	0.00036192724
0.17051107	0.023016433	0.00035717983
0.17064256	0.024152445	0.00036430065
0.17077405	0.024142783	0.00036376435
0.17090553	0.023313361	0.00035864891
0.17103702	0.023462507	0.00035914929
0.17116851	0.022848261	0.00035498838
0.17130000	0.022388645	0.00035241900
0.17143149	0.022786608	0.00035458998
0.17156298	0.023858900	0.00036194889
0.17169447	0.023937096	0.00035915269
0.17182595	0.023401148	0.00035865212
0.17195744	0.023775716	0.00036129672
0.17208893	0.023253760	0.00035598332
0.17222042	0.023898690	0.00036133912
0.17235191	0.023286754	0.00035647709
0.17248340	0.024213589	0.00036276686
0.17261489	0.023709409	0.00036025362
0.17274638	0.023402895	0.00035560126
0.17287786	0.023302469	0.00035797562
0.17300935	0.023507956	0.00035764393
0.17314084	0.023955425	0.00036081680
0.17327233	0.023758702	0.00035852245
0.17340382	0.023248092	0.00035570947
0.17353531	0.023291922	0.00035648450
0.17366680	0.023491703	0.00035574556
0.17379829	0.023358967	0.00035602701
0.17392977	0.023921048	0.00036087937
0.17406126	0.023034683	0.00035436969
0.17419275	0.023601930	0.00035687203
0.17432424	0.023408617	0.00035522290
0.17445573	0.022929728	0.00035217778
0.17458722	0.023091396	0.00035429511
0.17471871	0.023214265	0.00035319826
0.17485019	0.022908277	0.00035276319
0.17498168	0.022808474	0.00035224594
0.17511317	0.023466482	0.00035728922
0.17524466	0.023472029	0.00035673933
0.17537615	0.024157304	0.00035877663
0.17550764	0.023595907	0.00035622985
0.17563913	0.023117847	0.00035314223
0.17577062	0.023692358	0.00035597304
0.17590210	0.022806712	0.00035204555
0.17603359	0.023655486	0.00035497330
0.17616508	0.023031523	0.00035299567
0.17629657	0.024212789	0.00036019260
0.17642806	0.023222850	0.00035195437
0.17655955	0.023303526	0.00035446448
0.17669104	0.023945146	0.00035745265
0.17682253	0.022778224	0.00035030370
0.17695401	0.023296072	0.00035394399
0.17708550	0.023357092	0.00035281138
0.17721699	0.023626214	0.00035638238
0.17734848	0.022967295	0.00035071440
0.17747997	0.023327553	0.00035343212
0.17761146	0.023145440	0.00035384059
0.17774295	0.023248207	0.00035091243
0.17787443	0.023543885	0.00035504738
0.17800592	0.023545804	0.00035342593
0.17813741	0.022912216	0.00035048340
0.17826890	0.023558794	0.00035491207
0.17840039	0.023240340	0.00035013724
0.17853188	0.023358961	0.00035298982
0.17866337	0.023662937	0.00035359958
0.17879486	0.024146471	0.00035547864
0.17892634	0.023746363	0.00035534610
0.17905783	0.023925428	0.00035413126
0.17918932	0.022951212	0.00035096061
0.17932081	0.023408084	0.00035173031
0.17945230	0.023641908	0.00035291986
0.17958379	0.023008229	0.00034906156
0.17971528	0.023854440	0.00035459122
0.17984677	0.023501568	0.00035312301
0.17997825	0.023646868	0.00035226770
0.18010974	0.023300605	0.00034977866
0.18024123	0.022955402	0.00034845229
0.18037272	0.023230179	0.00034757853
0.18050421	0.022894661	0.00035551805
0.18063570	0.023562241	0.00036218596
0.18076719	0.023043240	0.00036053588
0.18089867	0.023146013	0.00036359440
0.18103016	0.023320476	0.00036454504
0.18116165	0.023157523	0.00036780835
0.18129314	0.024183158	0.00037417991
0.18142463	0.023288722	0.00036921584
0.18155612	0.023685101	0.00037513854
0.18168761	0.023315722	0.00037308688
0.18181910	0.024026741	0.00037893184
0.18195058	0.023315094	0.00037678742
0.18208207	0.023820052	0.00037730616
0.18221356	0.022789721	0.00037588750
0.18234505	0.023307709	0.00037770817
0.18247654	0.023318132	0.00037952968
0.18260803	0.024063926	0.00038533067
0.18273952	0.022854287	0.00037776486
0.18287101	0.023181730	0.00038369353
0.18300249	0.023271952	0.00038258849
0.18313398	0.023564651	0.00038395915
0.18326547	0.022710096	0.00038127476
0.18339696	0.023830181	0.00038871887
0.18352845	0.023507365	0.00038681806
0.18365994	0.023936277	0.00039360173
0.18379143	0.023326196	0.00038772345
0.18392292	0.022612536	0.00038676350
0.18405440	0.023681826	0.00039129926
0.18418589	0.022892140	0.00038821460
0.18431738	0.023515278	0.00039537695
0.18444887	0.023363784	0.00039225996
0.18458036	0.023110232	0.00039210598
0.18471185	0.023089735	0.00039215105
0.18484334	0.022978058	0.00039226848
0.18497482	0.023487098	0.00039744625
0.18510631	0.023852686	0.00039835475
0.18523780	0.023148875	0.00039749619
0.18536929	0.022904877	0.00038919881
0.18550078	0.023529025	0.00038723126
0.18563227	0.022718914	0.00038177284
0.18576376	0.022745452	0.00037452582
0.18589525	0.023104163	0.00038012957
0.18602673	0.022712376	0.00037535242
0.18615822	0.022838169	0.00037439705
0.18628971	0.023244469	0.00037643333
0.18642120	0.024253549	0.00038122626
0.18655269	0.023419562	0.00037502793
0.18668418	0.023685598	0.00037309948
0.18681567	0.023383498	0.00037106226
0.18694716	0.023599881	0.00037258024
0.18707864	0.023901189	0.00037085317
0.18721013	0.024053467	0.00037294476
0.18734162	0.023318658	0.00036869761
0.18747311	0.023669515	0.00036798053
0.18760460	0.022894955	0.00036499430
0.18773609	0.023596624	0.00036492252
0.18786758	0.023329705	0.00036454981
0.18799906	0.023485878	0.00036572771
0.18813055	0.023184681	0.00036115200
0.18826204	0.022875732	0.00035963766
0.18839353	0.022836432	0.00035670692
0.18852502	0.022758376	0.00035736687
0.18865651	0.023285102	0.00036178868
0.18878800	0.023773651	0.00036086303
0.18891949	0.023421579	0.00035923424
0.18905097	0.024184255	0.00036309055
0.18918246	0.023868800	0.00036115370
0.18931395	0.023560482	0.00035983561
0.18944544	0.023604835	0.00035651627
0.18957693	0.023180096	0.00035595209
0.18970842	0.023670290	0.00035701747
0.18983991	0.023553723	0.00035785858
0.18997140	0.023707337	0.00035827162
0.19010288	0.023967673	0.00035606864
0.19023437	0.023798125	0.00035735056
0.19036586	0.023623593	0.00035496281
0.19049735	0.024105789	0.00035654137
0.19062884	0.023575087	0.00035482597
0.19076033	0.023353084	0.00035023062
0.19089182	0.023520944	0.00035256212
0.19102330	0.023153218	0.00035060042
0.19115479	0.023508489	0.00035120837
0.19128628	0.023901050	0.00035440460
0.19141777	0.023850230	0.00035172914
0.19154926	0.023705235	0.00035190698
0.19168075	0.023452749	0.00035003461
0.19181224	0.023014114	0.00034911788
0.19194373	0.023296765	0.00035127574
0.19207521	0.023626324	0.00035022823
0.19220670	0.023126234	0.00034764409
0.19233819	0.023176642	0.00034867016
0.19246968	0.023367857	0.00034967036
0.19260117	0.023056086	0.00034746721
0.19273266	0.023729941	0.00035055609
0.19286415	0.023743780	0.00035064386
0.19299564	0.023503559	0.00035171124
0.19312712	0.023116944	0.00034618411
0.19325861	0.023175376	0.00034861017
0.19339010	0.023342585	0.00034739777
0.19352159	0.022635265	0.00034472760
0.19365308	0.022584945	0.00034433124
0.19378457	0.022971129	0.00034494120
0.19391606	0.023097856	0.00034693867
0.19404754	0.023952560	0.00035113694
0.19417903	0.023306447	0.00034720461
0.19431052	0.023055470	0.00034581159
0.19444201	0.023804247	0.00034850408
0.19457350	0.023716955	0.00034805336
0.19470499	0.023513146	0.00034675178
0.19483648	0.022999741	0.00034464329
0.19496797	0.022955726	0.00034499889
0.19509945	0.023158521	0.00034429077
0.19523094	0.023311646	0.00034584634
0.19536243	0.023769948	0.00034871109
0.19549392	0.023297902	0.00034543057
0.19562541	0.022554409	0.00034283939
0.19575690	0.023301946	0.00034536731
0.19588839	0.023658544	0.00034774708
0.19601988	0.023290154	0.00034485440
0.19615136	0.023841616	0.00034641928
0.19628285	0.023097135	0.00034487423
0.19641434	0.023637308	0.00034591391
0.19654583	0.023372936	0.00034611079
0.19667732	0.023336189	0.00034438001
0.19680881	0.023028305	0.00034250546
0.19694030	0.023340507	0.00034572502
0.19707178	0.023437144	0.00034511071
0.19720327	0.023397656	0.00034431938
0.19733476	0.023464035	0.00034400186
0.19746625	0.023132809	0.00034257567
0.19759774	0.022900154	0.00034188248
0.19772923	0.023378742	0.00034470042
0.19786072	0.022983278	0.00034048554
0.19799221	0.022713723	0.00033980646
0.19812369	0.023273984	0.00034224234
0.19825518	0.022934087	0.00034191978
0.19838667	0.023990153	0.00034562029
0.19851816	0.023406871	0.00034302820
0.19864965	0.023303937	0.00034287124
0.19878114	0.022414583	0.00033645491
0.19891263	0.023379839	0.00034334383
0.19904412	0.023179575	0.00034077965
0.19917560	0.023067021	0.00034189538
0.19930709	0.022978059	0.00034007819
0.19943858	0.022968422	0.00033995034
0.19957007	0.023094486	0.00034123927
0.19970156	0.023817971	0.00034389261
0.19983305	0.022840013	0.00033890629
0.19996454	0.023394345	0.00034153431
0.20009602	0.023470876	0.00034122464
0.20022751	0.023148283	0.00034112547
0.20035900	0.023968940	0.00034526180
0.20049049	0.022995488	0.00033773923
0.20062198	0.023906961	0.00034555833
0.20075347	0.023039003	0.00033949763
0.20088496	0.023226308	0.00034060568
0.20101645	0.023380492	0.00034153942
0.20114793	0.023599326	0.00034133963
0.20127942	0.023232531	0.00034079747
0.20141091	0.023548628	0.00034076273
0.20154240	0.023604669	0.00034221962
0.20167389	0.022706176	0.00033686719
0.20180538	0.023570661	0.00033993522
0.20193687	0.023161727	0.00033888857
0.20206836	0.023434839	0.00034100986
0.20219984	0.023297694	0.00034012393
0.20233133	0.023021580	0.00033881562
0.20246282	0.023583542	0.00033947591
0.20259431	0.023177400	0.00033810688
0.20272580	0.023708873	0.00034123526
0.20285729	0.023004090	0.00033693523
0.20298878	0.024043439	0.00034415819
0.20312027	0.023447587	0.00033677580
0.20325175	0.023356390	0.00033930538
0.20338324	0.023783627	0.00033988727
0.20351473	0.023447501	0.00033897202
0.20364622	0.023588801	0.00034064134
0.20377771	0.023546985	0.00033832846
0.20390920	0.022748943	0.00033556288
0.20404069	0.023612163	0.00033899570
0.20417217	0.023378358	0.00033936937
0.20430366	0.023183429	0.00033763904
0.20443515	0.023431219	0.00033595142
0.20456664	0.023402722	0.00033707942
0.20469813	0.023385819	0.00033701754
0.20482962	0.023446155	0.00033788517
0.20496111	0.023239411	0.00033690010
0.20509260	0.023419600	0.00033648784
0.20522408	0.023560923	0.00033878118
0.20535557	0.022662332	0.00033384725
0.20548706	0.023687368	0.00033927138
0.20561855	0.023466716	0.00033792372
0.20575004	0.022885339	0.00033221636
0.20588153	0.023000477	0.00033500464
0.20601302	0.023259237	0.00033726640
0.20614451	0.022887870	0.00033208608
0.20627599	0.023012760	0.00033547730
0.20640748	0.023799024	0.00033753344
0.20653897	0.023860765	0.00033902939
0.20667046	0.023801722	0.00033906333
0.20680195	0.023224903	0.00033399447
0.20693344	0.023127501	0.00033444562
0.20706493	0.023438077	0.00033487471
0.20719641	0.023821358	0.00033832547
0.20732790	0.023421880	0.00033807837
0.20745939	0.023096390	0.00033289302
0.20759088	0.023046454	0.00033354088
0.20772237	0.022862948	0.00033171980
0.20785386	0.023918270	0.00033775958
0.20798535	0.024216451	0.00034210860
0.20811684	0.023392265	0.00033397655
0.20824832	0.022796580	0.00033267008
0.20837981	0.022939163	0.00033282785
0.20851130	0.023181769	0.00033496816
0.20864279	0.023365135	0.00033526207
0.20877428	0.022702743	0.00033002690
0.20890577	0.022761493	0.00033149306
0.20903726	0.022756227	0.00033093275
0.20916875	0.023461127	0.00033585078
0.20930023	0.023092574	0.00033385409
0.20943172	0.022678235	0.00033022744
0.20956321	0.023305725	0.00033395518
0.20969470	0.023373783	0.00033447952
0.20982619	0.022233229	0.00032794612
0.20995768	0.022661035	0.00033042771
0.21008917	0.023363576	0.00033254440
0.21022065	0.022939613	0.00033140359
0.21035214	0.023682948	0.00033638163
0.21048363	0.023482439	0.00033257455
0.21061512	0.023531844	0.00033652973
0.21074661	0.022945382	0.00033003030
0.21087810	0.023130123	0.00033142884
0.21100959	0.022740022	0.00033087311
0.21114108	0.023050319	0.00032958215
0.21127256	0.022963913	0.00033231495
0.21140405	0.023332728	0.00033129614
0.21153554	0.023371770	0.00033295320
0.21166703	0.023314843	0.00033329976
0.21179852	0.023065726	0.00033022494
0.21193001	0.023669340	0.00033399236
0.21206150	0.023213527	0.00032959801
0.21219299	0.023822772	0.00033470318
0.21232447	0.022800560	0.00033031788
0.21245596	0.023865001	0.00033410121
0.21258745	0.023498013	0.00033390579
0.21271894	0.023413333	0.00033209778
0.21285043	0.023630329	0.00033339978
0.21298192	0.022445545	0.00032859888
0.21311341	0.023147589	0.00032989066
0.21324489	0.023515770	0.00033329886
0.21337638	0.023260029	0.00033051602
0.21350787	0.023102476	0.00033045019
0.21363936	0.022794870	0.00032865602
0.21377085	0.023279523	0.00033048987
0.21390234	0.023486067	0.00033333487
0.21403383	0.023651814	0.00033274018
0.21416532	0.022909284	0.00032901464
0.21429680	0.023400197	0.00033193562
0.21442829	0.023161133	0.00032919436
0.21455978	0.022816796	0.00032718285
0.21469127	0.023176463	0.00032951199
0.21482276	0.023079850	0.00032884032
0.21495425	0.023203744	0.00032964850
0.21508574	0.022895457	0.00032829428
0.21521723	0.023251967	0.00032959755
0.21534871	0.023488720	0.00033151376
0.21548020	0.023872042	0.00033040358
0.21561169	0.023325317	0.00032948691
0.21574318	0.023723703	0.00033246329
0.21587467	0.023623599	0.00032929661
0.21600616	0.023431402	0.00032946269
0.21613765	0.023403137	0.00032879825
0.21626913	0.023190642	0.00032949205
0.21640062	0.023423412	0.00032963356
0.21653211	0.022860193	0.00032683783
0.21666360	0.022538300	0.00032400609
0.21679509	0.023128201	0.00032725848
0.21692658	0.023096504	0.00032818041
0.21705807	0.022871320	0.00032716059
0.21718956	0.023397236	0.00032907325
0.21732104	0.023353907	0.00032947145
0.21745253	0.022980367	0.00032656010
0.21758402	0.022967910	0.00032733385
0.21771551	0.023640216	0.00032957423
0.21784700	0.022887793	0.00032498960
0.21797849	0.023231298	0.00032878018
0.21810998	0.023587842	0.00032885432
0.21824147	0.023097470	0.00032613078
0.21837295	0.023142318	0.00032780474
0.21850444	0.023304841	0.00032542563
0.21863593	0.023840195	0.00033107302
0.21876742	0.023380846	0.00032626565
0.21889891	0.023431580	0.00032823242
0.21903040	0.023080456	0.00032693138
0.21916189	0.022744007	0.00032115248
0.21929337	0.022874904	0.00032515224
0.21942486	0.022755612	0.00032344393
0.21955635	0.022971489	0.00032529720
0.21968784	0.022778355	0.00032336870
0.21981933	0.023025089	0.00032293514
0.21995082	0.023201598	0.00032615446
0.22008231	0.023212295	0.00032540576
0.22021380	0.023157202	0.00032673002
0.22034528	0.023215830	0.00032694975
0.22047677	0.023278422	0.00032386190
0.22060826	0.023152658	0.00032523381
0.22073975	0.023333924	0.00032689945
0.22087124	0.022623499	0.00032314295
0.22100273	0.023322053	0.00032554243
0.22113422	0.022927519	0.00032136472
0.22126571	0.023468380	0.00032646780
0.22139719	0.023079063	0.00032511453
0.22152868	0.023409264	0.00032617129
0.22166017	0.022671994	0.00032359251
0.22179166	0.023011450	0.00032330984
0.22192315	0.022975318	0.00032497793
0.22205464	0.023108923	0.00032436397
0.22218613	0.023354711	0.00032509687
0.22231761	0.023393683	0.00032402989
0.22244910	0.023021475	0.00032290139
0.22258059	0.022920884	0.00032186513
0.22271208	0.023457072	0.00032668823
0.22284357	0.023482469	0.00032593107
0.22297506	0.023356564	0.00032593569
0.22310655	0.023178335	0.00032255359
0.22323804	0.023479449	0.00032615215
0.22336952	0.022719552	0.00032241450
0.22350101	0.022779388	0.00031988269
0.22363250	0.022812627	0.00032137928
0.22376399	0.022808467	0.00032045786
0.22389548	0.023587161	0.00032641672
0.22402697	0.023439724	0.00032642358
0.22415846	0.023595692	0.00032536447
0.22428995	0.023420502	0.00032438842
0.22442143	0.022972523	0.00032064590
0.22455292	0.023114577	0.00032229178
0.22468441	0.022989384	0.00032257146
0.22481590	0.023532615	0.00032536954
0.22494739	0.023005316	0.00032033935
0.22507888	0.023185366	0.00032251681
0.22521037	0.022962516	0.00032108794
0.22534186	0.023270392	0.00032434102
0.22547334	0.023311808	0.00032273261
0.22560483	0.023273110	0.00032231305
0.22573632	0.024095411	0.00032795944
0.22586781	0.023281149	0.00032249761
0.22599930	0.022844854	0.00032107869
0.22613079	0.022657932	0.00031795539
0.22626228	0.023359160	0.00032363027
0.22639376	0.022993953	0.00031980308
0.22652525	0.023463495	0.00032208526
0.22665674	0.023287796	0.00032334243
0.22678823	0.023006170	0.00031969729
0.22691972	0.023459541	0.00032279052
0.22705121	0.022422352	0.00031692297
0.22718270	0.023094620	0.00032130107
0.22731419	0.023083256	0.00032176690
0.22744567	0.023424704	0.00032209005
0.22757716	0.023036495	0.00031901578
0.22770865	0.022709805	0.00031928890
0.22784014	0.023163162	0.00031997019
0.22797163	0.023566004	0.00032332027
0.22810312	0.023005343	0.00031902607
0.22823461	0.023225045	0.00032144487
0.22836610	0.022426019	0.00031791792
0.22849758	0.023307031	0.00031979815
0.22862907	0.023209470	0.00032073606
0.22876056	0.023438679	0.00031962634
0.22889205	0.023231398	0.00032088016
0.22902354	0.022742324	0.00031838331
0.22915503	0.022635769	0.00031639753
0.22928652	0.022901113	0.00031912786
0.22941800	0.022737549	0.00031620869
0.22954949	0.023466241	0.00032152834
0.22968098	0.023177435	0.00031972221
0.22981247	0.022987650	0.00031796259
0.22994396	0.022543825	0.00031691933
0.23007545	0.023327736	0.00032322686
0.23020694	0.023269283	0.00032662183
0.23033843	0.023529995	0.00033220956
0.23046991	0.023325580	0.00033181874
0.23060140	0.023074203	0.00033150628
0.23073289	0.023329216	0.00033336710
0.23086438	0.024080159	0.00033996762
0.23099587	0.023999655	0.00034243512
0.23112736	0.023244017	0.00033670549
0.23125885	0.022428437	0.00033462779
0.23139034	0.023546725	0.00034066483
0.23152182	0.022686027	0.00033758760
0.23165331	0.023103052	0.00034229710
0.23178480	0.023423511	0.00034392334
0.23191629	0.023319639	0.00034507047
0.23204778	0.023525426	0.00034449552
0.23217927	0.023272674	0.00034433297
0.23231076	0.023351439	0.00034697140
0.23244224	0.023517380	0.00034834334
0.23257373	0.022927264	0.00034615098
0.23270522	0.023190611	0.00034789051
0.23283671	0.023378535	0.00034645944
0.23296820	0.022442621	0.00034263017
0.23309969	0.023419341	0.00034825581
0.23323118	0.022875771	0.00034445202
0.23336267	0.022849519	0.00034529065
0.23349415	0.023033118	0.00034476946
0.23362564	0.023133602	0.00034831431
0.23375713	0.023027502	0.00034742719
0.23388862	0.022937800	0.00034567780
0.23402011	0.023569026	0.00035249489
0.23415160	0.023534366	0.00034931434
0.23428309	0.023176107	0.00035018321
0.23441458	0.023223205	0.00034855868
0.23454606	0.022905812	0.00034815811
0.23467755	0.022981110	0.00034770184
0.23480904	0.023562522	0.00035237691
0.23494053	0.023051295	0.00034875927
0.23507202	0.022569893	0.00034697423
0.23520351	0.023637022	0.00035301502
0.23533500	0.023475646	0.00035272194
0.23546648	0.022969939	0.00034810562
0.23559797	0.022955301	0.00035009157
0.23572946	0.023591074	0.00035361330
0.23586095	0.022930864	0.00035043681
0.23599244	0.023316427	0.00035259298
0.23612393	0.022962864	0.00034891033
0.23625542	0.023228710	0.00035400378
0.23638691	0.023562880	0.00035335018
0.23651839	0.023227993	0.00035205274
0.23664988	0.023417981	0.00035497605
0.23678137	0.023670361	0.00035589959
0.23691286	0.023347149	0.00035345104
0.23704435	0.022982998	0.00035213267
0.23717584	0.023129751	0.00035229018
0.23730733	0.023019433	0.00035237198
0.23743882	0.023706805	0.00035605813
0.23757030	0.023049433	0.00035348389
0.23770179	0.024252530	0.00036205908
0.23783328	0.023022921	0.00035210238
0.23796477	0.023089242	0.00035409589
0.23809626	0.022867653	0.00035145933
0.23822775	0.023126121	0.00035473540
0.23835924	0.023423948	0.00035927601
0.23849072	0.023685624	0.00035619659
0.23862221	0.023260531	0.00035646169
0.23875370	0.023702647	0.00035799760
0.23888519	0.022945286	0.00035435697
0.23901668	0.023347318	0.00035845533
0.23914817	0.023945299	0.00035828926
0.23927966	0.022805480	0.00035415652
0.23941115	0.022865923	0.00035436226
0.23954263	0.023275433	0.00035720796
0.23967412	0.023188638	0.00035756302
0.23980561	0.023241731	0.00035485033
0.23993710	0.023156416	0.00035773846
0.24006859	0.023481292	0.00035959960
0.24020008	0.023254821	0.00035784448
0.24033157	0.023639118	0.00036017903
0.24046306	0.022931026	0.00035482066
0.24059454	0.023361564	0.00035842836
0.24072603	0.023035647	0.00035780368
0.24085752	0.023177968	0.00035698638
0.24098901	0.023306127	0.00036203214
0.24112050	0.023656634	0.00035856367
0.24125199	0.022209019	0.00035172645
0.24138348	0.023271679	0.00036053117
0.24151496	0.023270410	0.00035696322
0.24164645	0.023894216	0.00036362909
0.24177794	0.023204710	0.00035761380
0.24190943	0.023193346	0.00035889529
0.24204092	0.023159336	0.00035827814
0.24217241	0.022836164	0.00035715460
0.24230390	0.023100748	0.00035961742
0.24243539	0.023439727	0.00035890664
0.24256687	0.022325288	0.00035345520
0.24269836	0.023463742	0.00036160113
0.24282985	0.023072179	0.00035814363
0.24296134	0.023169471	0.00035954257
0.24309283	0.022538182	0.00035573190
0.24322432	0.022667231	0.00035682741
0.24335581	0.023463406	0.00036356928
0.24348730	0.023185241	0.00036068976
0.24361878	0.022512082	0.00035694325
0.24375027	0.023917916	0.00036442694
0.24388176	0.023447465	0.00036043584
0.24401325	0.023269052	0.00036305309
0.24414474	0.023435248	0.00035989030
0.24427623	0.022921441	0.00035910514
0.24440772	0.023985027	0.00036540086
0.24453920	0.023047425	0.00036094556
0.24467069	0.023112635	0.00036154656
0.24480218	0.023363520	0.00036168820
0.24493367	0.023776227	0.00036430646
0.24506516	0.022806598	0.00035900879
0.24519665	0.023233023	0.00036168637
0.24532814	0.023527214	0.00036485700
0.24545963	0.023441390	0.00036257954
0.24559111	0.023095214	0.00036231615
0.24572260	0.023903430	0.00036577494
0.24585409	0.023277317	0.00036102381
0.24598558	0.023071345	0.00036181887
0.24611707	0.022509360	0.00035913820
0.24624856	0.022963390	0.00035995043
0.24638005	0.023284181	0.00036388866
0.24651154	0.022521146	0.00035815799
0.24664302	0.022130590	0.00035873073
0.24677451	0.023545648	0.00036455746
0.24690600	0.022476463	0.00035949999
0.24703749	0.023034658	0.00036270373
0.24716898	0.023426516	0.00036262715
0.24730047	0.023555828	0.00036685126
0.24743196	0.023080873	0.00036096810
0.24756345	0.022411479	0.00035823416
0.24769493	0.022647036	0.00036234283
0.24782642	0.022550021	0.00035866735
0.24795791	0.022761254	0.00036200736
0.24808940	0.022849758	0.00036161288
0.24822089	0.022883077	0.00036141517
0.24835238	0.023077443	0.00036537228
0.24848387	0.022997613	0.00036064185
0.24861535	0.023291741	0.00036648229
0.24874684	0.022803767	0.00036179684
0.24887833	0.022681101	0.00035995051
0.24900982	0.023134440	0.00036532474
0.24914131	0.023178484	0.00036439353
0.24927280	0.023513571	0.00036748004
0.24940429	0.022686032	0.00036171838
0.24953578	0.023517551	0.00036720158
0.24966726	0.022926609	0.00036337010
0.24979875	0.023165680	0.00036398235
0.24993024	0.023124831	0.00036536122
0.25006173	0.023252501	0.00036530953
0.25019322	0.023097444	0.00036473060
0.25032471	0.023003270	0.00036592969
0.25045620	0.023080553	0.00036306276
0.25058769	0.022952023	0.00036448903
0.25071917	0.023368350	0.00036603680
0.25085066	0.022747513	0.00036285980
0.25098215	0.022657266	0.00036383735
0.25111364	0.023048242	0.00036402044
0.25124513	0.023291652	0.00036870181
0.25137662	0.023098774	0.00036583609
0.25150811	0.022582373	0.00036094850
0.25163959	0.023408296	0.00036773360
0.25177108	0.023371731	0.00036570001
0.25190257	0.023806361	0.00037118126
0.25203406	0.023028287	0.00036594607
0.25216555	0.024026815	0.00037039708
0.25229704	0.022841448	0.00036511465
0.25242853	0.022589403	0.00036064143
0.25256002	0.023076742	0.00036663411
0.25269150	0.023450108	0.00036858899
0.25282299	0.023486203	0.00036796395
0.25295448	0.023945346	0.00037376139
0.25308597	0.023196551	0.00036375547
0.25321746	0.023340305	0.00037028083
0.25334895	0.023046801	0.00036793513
0.25348044	0.023006679	0.00036550493
0.25361193	0.022881827	0.00036490078
0.25374341	0.023704289	0.00037017850
0.25387490	0.023635260	0.00036984351
0.25400639	0.022866627	0.00037243265
0.25413788	0.023765948	0.00038057186
0.25426937	0.023224152	0.00038233949
0.25440086	0.023049171	0.00038493477
0.25453235	0.023181018	0.00038845275
0.25466383	0.023594920	0.00039305204
0.25479532	0.023397556	0.00039296244
0.25492681	0.023238121	0.00039602082
0.25505830	0.023237153	0.00039610198
0.25518979	0.023554124	0.00039974741
0.25532128	0.023084653	0.00040008717
0.25545277	0.023208422	0.00040204351
0.25558426	0.023276143	0.00040285425
0.25571574	0.022876363	0.00040260650
0.25584723	0.022698494	0.00040344255
0.25597872	0.022657155	0.00040493224
0.25611021	0.023173337	0.00040921663
0.25624170	0.023244441	0.00041037687
0.25637319	0.023489595	0.00041695947
0.25650468	0.022434734	0.00040889137
0.25663617	0.023202242	0.00041741162
0.25676765	0.023549510	0.00042170734
0.25689914	0.023679931	0.00042405451
0.25703063	0.023143220	0.00042222561
0.25716212	0.023039154	0.00042089011
0.25729361	0.023116147	0.00042423567
0.25742510	0.022593848	0.00042230429
0.25755659	0.023472127	0.00043070669
0.25768807	0.023160041	0.00042938659
0.25781956	0.022991098	0.00042863252
0.25795105	0.023265632	0.00043195556
0.25808254	0.023455802	0.00043896006
0.25821403	0.023236165	0.00043448984
0.25834552	0.023217297	0.00043654174
0.25847701	0.022326072	0.00042857090
0.25860850	0.022930369	0.00043428754
0.25873998	0.022951121	0.00043642791
0.25887147	0.022853706	0.00043784410
0.25900296	0.022680998	0.00043729066
0.25913445	0.022158511	0.00043164850
0.25926594	0.023580316	0.00044216424
0.25939743	0.022056754	0.00043616964
0.25952892	0.023205693	0.00044121365
0.25966041	0.023158889	0.00044617842
0.25979189	0.023471926	0.00044515718
0.25992338	0.023117102	0.00044408844
0.26005487	0.023720591	0.00045102207
0.26018636	0.022624989	0.00044289588
0.26031785	0.022648884	0.00044424950
0.26044934	0.023624964	0.00045135058
0.26058083	0.022515564	0.00044276067
0.26071231	0.022337673	0.00044352122
0.26084380	0.023475018	0.00045054785
0.26097529	0.022927884	0.00045131722
0.26110678	0.022633280	0.00044629509
0.26123827	0.022659032	0.00045066580
0.26136976	0.023245526	0.00045371029
0.26150125	0.022834294	0.00044997654
0.26163274	0.023475087	0.00045797113
0.26176422	0.023268837	0.00045422620
0.26189571	0.021853658	0.00044834209
0.26202720	0.022897453	0.00045387713
0.26215869	0.023801413	0.00046180693
0.26229018	0.022970329	0.00045805194
0.26242167	0.021994956	0.00044906218
0.26255316	0.023003863	0.00045668018
0.26268465	0.023661243	0.00046518764
0.26281613	0.022246126	0.00045256533
0.26294762	0.022751201	0.00045762579
0.26307911	0.023537637	0.00046393974
0.26321060	0.023489817	0.00046677105
0.26334209	0.022456811	0.00045899013
0.26347358	0.023367393	0.00046504244
0.26360507	0.023561069	0.00046661571
0.26373655	0.023371765	0.00046621857
0.26386804	0.022670138	0.00046346629
0.26399953	0.023645449	0.00047232843
0.26413102	0.022972564	0.00046558023
0.26426251	0.022657423	0.00046309039
0.26439400	0.023483441	0.00047037964
0.26452549	0.023049599	0.00047149747
0.26465698	0.023818193	0.00047647205
0.26478846	0.022784533	0.00046495527
0.26491995	0.023341970	0.00047607109
0.26505144	0.022881066	0.00046839519
0.26518293	0.022929635	0.00047207655
0.26531442	0.023672580	0.00048040466
0.26544591	0.023837726	0.00047865846
[truncated: 567 more rows]
