# Supplementary material for: Invariant surface glycoprotein 65 of Trypanosoma brucei is a complement C3 receptor
Source: Nat Commun. 2022 Aug 29;13:5085. doi: 10.1038/s41467-022-32728-9 (PMC9424271; doi:10.1038/s41467-022-32728-9)
Supplement: Supplementary file 4 — supplementary data 2 [file 41467_2022_32728_MOESM4_ESM.zip › b21-414646_00089.dat]

0.0026000000	39.602287	0.13623359
0.0027314887	28.739740	0.10660373
0.0028629774	22.114044	0.089414103
0.0029944661	17.094262	0.075446545
0.0031259548	12.311892	0.058838571
0.0032574435	10.883248	0.057261219
0.0033889322	8.7427871	0.048515668
0.0035204209	11.334305	0.048095850
0.0036519096	12.280611	0.046456848
0.0037833983	9.8977234	0.039321598
0.0039148870	8.2261098	0.034589449
0.0040463757	6.6906267	0.030010657
0.0041778644	5.4955391	0.025492903
0.0043093531	4.5284858	0.022720666
0.0044408418	3.7796129	0.019963611
0.0045723305	3.1300646	0.018167371
0.0047038192	2.8514903	0.016596113
0.0048353079	2.4680782	0.014989189
0.0049667966	2.1808383	0.014039570
0.0050982853	1.8845670	0.012363732
0.0052297740	1.7153878	0.011949933
0.0053612627	1.5184255	0.010856980
0.0054927514	1.3881382	0.010105510
0.0056242401	1.2473618	0.0095516698
0.0057557288	1.1827955	0.0090434771
0.0058872175	1.0746766	0.0085048398
0.0060187062	1.0294901	0.0083020692
0.0061501949	0.88881972	0.0073888936
0.0062816836	0.88626236	0.0075449130
0.0064131723	0.83013466	0.0071581955
0.0065446610	0.79273602	0.0068949209
0.0066761496	0.73675754	0.0066157446
0.0068076383	0.72221715	0.0064015879
0.0069391270	0.68967727	0.0063562701
0.0070706157	0.66167310	0.0061273908
0.0072021044	0.62890391	0.0059078711
0.0073335931	0.60555520	0.0057719060
0.0074650818	0.57101770	0.0054417200
0.0075965705	0.56529771	0.0054593297
0.0077280592	0.55565856	0.0053901726
0.0078595479	0.51376442	0.0050590797
0.0079910366	0.49651363	0.0050030530
0.0081225253	0.47017972	0.0047293071
0.0082540140	0.45509525	0.0046792870
0.0083855027	0.44185662	0.0046283571
0.0085169914	0.42445266	0.0044436170
0.0086484801	0.39679931	0.0042654265
0.0087799688	0.38301373	0.0041165238
0.0089114575	0.37468868	0.0040930643
0.0090429462	0.35412357	0.0039513271
0.0091744349	0.33991302	0.0038379473
0.0093059236	0.32958532	0.0037346928
0.0094374123	0.32368923	0.0036766253
0.0095689010	0.30121972	0.0034896038
0.0097003897	0.29329177	0.0034712124
0.0098318784	0.27969590	0.0033413352
0.0099633671	0.26478780	0.0032159934
0.010094856	0.25869968	0.0031688071
0.010226345	0.24119497	0.0029875217
0.010357833	0.24205325	0.0030698735
0.010489322	0.22699424	0.0028858567
0.010620811	0.21926850	0.0028155345
0.010752299	0.21457323	0.0027733660
0.010883788	0.19650880	0.0025994046
0.011015277	0.19133648	0.0026115090
0.011146765	0.17554342	0.0024243461
0.011278254	0.17163713	0.0023875363
0.011409743	0.16475690	0.0023157009
0.011541231	0.15720746	0.0022277089
0.011672720	0.15399961	0.0022099390
0.011804209	0.13874915	0.0020182896
0.011935698	0.13337415	0.0019746676
0.012067186	0.12818267	0.0019252195
0.012198675	0.12285887	0.0018233851
0.012330164	0.11752098	0.0017867842
0.012461652	0.11619030	0.0017564307
0.012593141	0.10797402	0.0016554663
0.012724630	0.10267423	0.0016135691
0.012856118	0.096638342	0.0015162803
0.012987607	0.094610044	0.0015180896
0.013119096	0.090854767	0.0014548389
0.013250585	0.090828338	0.0014386408
0.013382073	0.087979275	0.0014210541
0.013513562	0.084135425	0.0013675574
0.013645051	0.084725179	0.0013824485
0.013776539	0.081669288	0.0013492144
0.013908028	0.080075018	0.0013141156
0.014039517	0.074813990	0.0012640415
0.014171005	0.074576489	0.0012541322
0.014302494	0.073327741	0.0012451662
0.014433983	0.071189837	0.0012277726
0.014565472	0.070892749	0.0012010475
0.014696960	0.068632619	0.0011875573
0.014828449	0.067101976	0.0011564090
0.014959938	0.065658284	0.0011511775
0.015091426	0.063449793	0.0011339267
0.015222915	0.061213635	0.0010883917
0.015354404	0.062686848	0.0011052084
0.015485892	0.061919227	0.0010876255
0.015617381	0.062044884	0.0010910207
0.015748870	0.061512346	0.0010863618
0.015880359	0.061066777	0.0010652873
0.016011847	0.060285447	0.0010597455
0.016143336	0.054971653	0.0010012961
0.016274825	0.053097850	0.00098701246
0.016406313	0.053629939	0.00098553118
0.016537802	0.055633655	0.00099470765
0.016669291	0.055394886	0.00098996194
0.016800779	0.053554893	0.00097177225
0.016932268	0.056569295	0.00099333235
0.017063757	0.060668704	0.0010248863
0.017195246	0.059931266	0.0010114057
0.017326734	0.059795761	0.0010104124
0.017458223	0.057217303	0.00098039188
0.017589712	0.057438377	0.00097970437
0.017721200	0.056030517	0.00097252318
0.017852689	0.053634314	0.00093064344
0.017984178	0.053937718	0.00094674978
0.018115666	0.053620559	0.00093619416
0.018247155	0.053562988	0.00092993982
0.018378644	0.052616886	0.00092332573
0.018510133	0.052384366	0.00091087036
0.018641621	0.050552482	0.00089097328
0.018773110	0.048606225	0.00087207947
0.018904599	0.048624114	0.00087224549
0.019036087	0.049101823	0.00087189139
0.019167576	0.049729165	0.00087046871
0.019299065	0.046931547	0.00084053587
0.019430553	0.045486952	0.00083483351
0.019562042	0.047647013	0.00084458499
0.019693531	0.045659513	0.00082798683
0.019825019	0.045173145	0.00081456436
0.019956508	0.044882684	0.00080811026
0.020087997	0.043321883	0.00080140245
0.020219486	0.043239458	0.00079300065
0.020350974	0.044266355	0.00080450505
0.020482463	0.042866553	0.00077778804
0.020613952	0.044343513	0.00079049219
0.020745440	0.042887528	0.00078431290
0.020876929	0.042243124	0.00076683841
0.021008418	0.042887436	0.00077483827
0.021139906	0.042019669	0.00076242489
0.021271395	0.040344645	0.00074082978
0.021402884	0.040408128	0.00074831973
0.021534373	0.040270379	0.00073981139
0.021665861	0.040475994	0.00073987450
0.021797350	0.039348113	0.00072874524
0.021928839	0.039465789	0.00071955739
0.022060327	0.039437506	0.00072734675
0.022191816	0.037948384	0.00070657072
0.022323305	0.039252450	0.00071890919
0.022454793	0.039301969	0.00071481753
0.022586282	0.037546183	0.00069329065
0.022717771	0.036208428	0.00068876716
0.022849260	0.036162525	0.00067937453
0.022980748	0.035747510	0.00067841211
0.023112237	0.035864670	0.00067449797
0.023243726	0.035169675	0.00066446768
0.023375214	0.036130661	0.00067704145
0.023506703	0.036987955	0.00067874482
0.023638192	0.038361689	0.00068832944
0.023769680	0.037404862	0.00067992872
0.023901169	0.036693576	0.00067115220
0.024032658	0.036795716	0.00067380363
0.024164147	0.036742149	0.00066782267
0.024295635	0.036498167	0.00066186019
0.024427124	0.036747363	0.00066239857
0.024558613	0.037007469	0.00066072272
0.024690101	0.037419932	0.00067125530
0.024821590	0.036602762	0.00065568735
0.024953079	0.035653487	0.00064493950
0.025084567	0.035825807	0.00064623745
0.025216056	0.035314003	0.00063764756
0.025347545	0.037208372	0.00065882894
0.025479034	0.035779756	0.00064163914
0.025610522	0.036499287	0.00064104092
0.025742011	0.036347966	0.00064107489
0.025873500	0.035115459	0.00062795414
0.026004988	0.034229378	0.00062402899
0.026136477	0.035109464	0.00063009973
0.026267966	0.035233086	0.00062478104
0.026399454	0.035706157	0.00063057708
0.026530943	0.035268987	0.00061954987
0.026662432	0.035372755	0.00062561201
0.026793920	0.035632805	0.00062394182
0.026925409	0.034913694	0.00061444384
0.027056898	0.034593571	0.00061374661
0.027188387	0.032906227	0.00059315933
0.027319875	0.033919078	0.00060621373
0.027451364	0.034474789	0.00060595962
0.027582853	0.033770962	0.00059831987
0.027714341	0.033111296	0.00059200558
0.027845830	0.034476480	0.00059868460
0.027977319	0.034350615	0.00060110745
0.028108807	0.034752899	0.00060032986
0.028240296	0.033519749	0.00058834613
0.028371785	0.033990433	0.00059271885
0.028503274	0.033415415	0.00058321223
0.028634762	0.033944878	0.00058964417
0.028766251	0.032660325	0.00057821833
0.028897740	0.033546866	0.00057806741
0.029029228	0.033123446	0.00057934048
0.029160717	0.033522089	0.00058075504
0.029292206	0.034474653	0.00058453769
0.029423694	0.032697393	0.00057418550
0.029555183	0.033047052	0.00056569092
0.029686672	0.033874892	0.00057760934
0.029818161	0.033322948	0.00057251738
0.029949649	0.032726965	0.00056309988
0.030081138	0.031800199	0.00055636404
0.030212627	0.032655306	0.00055847687
0.030344115	0.032766149	0.00056084102
0.030475604	0.031956556	0.00055708201
0.030607093	0.032691657	0.00055868383
0.030738581	0.031745862	0.00055074171
0.030870070	0.032681781	0.00055344855
0.031001559	0.031449458	0.00054202108
0.031133048	0.032604051	0.00055471912
0.031264536	0.032129897	0.00054707685
0.031396025	0.031176825	0.00054046370
0.031527514	0.031661764	0.00054021477
0.031659002	0.031332794	0.00053575844
0.031790491	0.030684990	0.00053403236
0.031921980	0.031877104	0.00053960412
0.032053468	0.032559120	0.00054641238
0.032184957	0.032413334	0.00053878662
0.032316446	0.031327920	0.00052860153
0.032447935	0.031195606	0.00053118933
0.032579423	0.031652277	0.00053176476
0.032710912	0.031600283	0.00053289417
0.032842401	0.031390839	0.00052791956
0.032973889	0.031111668	0.00052257108
0.033105378	0.031699457	0.00053005008
0.033236867	0.031015075	0.00052165752
0.033368355	0.030574703	0.00052666584
0.033499844	0.030256204	0.00052295979
0.033631333	0.030701286	0.00052752738
0.033762822	0.030758063	0.00053440452
0.033894310	0.031639531	0.00053797815
0.034025799	0.029979925	0.00052810978
0.034157288	0.030710933	0.00053221237
0.034288776	0.031404072	0.00053862808
0.034420265	0.030837448	0.00053802250
0.034551754	0.029954169	0.00052598637
0.034683242	0.029013497	0.00052240611
0.034814731	0.029753905	0.00052332949
0.034946220	0.028987366	0.00051925755
0.035077708	0.030044325	0.00053379514
0.035209197	0.029411683	0.00052602928
0.035340686	0.030173738	0.00052855486
0.035472175	0.030308567	0.00054062996
0.035603663	0.030074482	0.00054205095
0.035735152	0.028982567	0.00053946970
0.035866641	0.029248843	0.00053953709
0.035998129	0.029772676	0.00054178191
0.036129618	0.029019818	0.00053933029
0.036261107	0.029250746	0.00053782536
0.036392595	0.029009230	0.00054464437
0.036524084	0.030181182	0.00055124193
0.036655573	0.029858357	0.00054441535
0.036787062	0.029673087	0.00054883760
0.036918550	0.029853725	0.00054587374
0.037050039	0.028971561	0.00054758175
0.037181528	0.028843272	0.00054027940
0.037313016	0.028803791	0.00054161588
0.037444505	0.028479234	0.00054402626
0.037575994	0.030602880	0.00055732418
0.037707482	0.028933766	0.00054894879
0.037838971	0.028368995	0.00054411639
0.037970460	0.028896965	0.00054561759
0.038101949	0.028989544	0.00054999923
0.038233437	0.029150661	0.00054679840
0.038364926	0.028927965	0.00054035682
0.038496415	0.029860014	0.00054791695
0.038627903	0.029585971	0.00053752236
0.038759392	0.029105582	0.00053801193
0.038890881	0.029839013	0.00053639134
0.039022369	0.029062628	0.00053264436
0.039153858	0.030161183	0.00053691290
0.039285347	0.029751526	0.00053174843
0.039416836	0.028599443	0.00052678868
0.039548324	0.029621119	0.00053154755
0.039679813	0.029381686	0.00052686567
0.039811302	0.029185176	0.00052864926
0.039942790	0.029698147	0.00052813762
0.040074279	0.029779508	0.00053235287
0.040205768	0.029028192	0.00052175985
0.040337256	0.029699097	0.00052553237
0.040468745	0.029415968	0.00052585044
0.040600234	0.029719262	0.00052376169
0.040731723	0.028568078	0.00051672505
0.040863211	0.029953191	0.00052777909
0.040994700	0.030421456	0.00052821525
0.041126189	0.029431442	0.00052249399
0.041257677	0.029148772	0.00051765394
0.041389166	0.029775293	0.00052138621
0.041520655	0.029585454	0.00052005646
0.041652143	0.028170234	0.00050870215
0.041783632	0.028601333	0.00051153411
0.041915121	0.029269038	0.00051565367
0.042046610	0.030188430	0.00052369072
0.042178098	0.029378870	0.00051687531
0.042309587	0.029164849	0.00051418933
0.042441076	0.028873599	0.00050957274
0.042572564	0.029463411	0.00051508889
0.042704053	0.029801922	0.00051399104
0.042835542	0.029518152	0.00051496534
0.042967030	0.029960881	0.00051583754
0.043098519	0.029770871	0.00051656818
0.043230008	0.029455560	0.00051287159
0.043361496	0.029468005	0.00050695063
0.043492985	0.028905850	0.00050956426
0.043624474	0.029036565	0.00050535407
0.043755963	0.029302158	0.00051126556
0.043887451	0.030199082	0.00051269866
0.044018940	0.029220413	0.00050524172
0.044150429	0.028442396	0.00050456711
0.044281917	0.028649869	0.00050032792
0.044413406	0.028878408	0.00050498512
0.044544895	0.028952864	0.00050133198
0.044676383	0.030105302	0.00051130106
0.044807872	0.028254817	0.00049711212
0.044939361	0.028096948	0.00049503532
0.045070850	0.028229727	0.00049566105
0.045202338	0.028638088	0.00049910504
0.045333827	0.028866132	0.00049601722
0.045465316	0.029120245	0.00050385936
0.045596804	0.029068114	0.00049969398
0.045728293	0.028703181	0.00049677968
0.045859782	0.027642578	0.00048814449
0.045991270	0.028024044	0.00048686104
0.046122759	0.028025885	0.00049124119
0.046254248	0.027971696	0.00049866817
0.046385737	0.029427816	0.00051117112
0.046517225	0.029046997	0.00050866185
0.046648714	0.028945508	0.00051109638
0.046780203	0.029858206	0.00052373166
0.046911691	0.029847331	0.00052186502
0.047043180	0.029354215	0.00051817206
0.047174669	0.029031960	0.00051692552
0.047306157	0.029091132	0.00051943567
0.047437646	0.028454682	0.00051684454
0.047569135	0.028561242	0.00052019391
0.047700624	0.029295360	0.00052175535
0.047832112	0.029964544	0.00053224544
0.047963601	0.029014594	0.00052335409
0.048095090	0.028589551	0.00052303203
0.048226578	0.029115597	0.00052777254
0.048358067	0.030060241	0.00053289056
0.048489556	0.028742879	0.00052417605
0.048621044	0.029542622	0.00053104473
0.048752533	0.029517976	0.00053712443
0.048884022	0.030017614	0.00053835540
0.049015511	0.029484250	0.00053358707
0.049146999	0.029239342	0.00053146846
0.049278488	0.029691767	0.00053605934
0.049409977	0.030011090	0.00054219052
0.049541465	0.029988142	0.00053884784
0.049672954	0.029965514	0.00053920015
0.049804443	0.029742554	0.00053761473
0.049935931	0.028897865	0.00053380147
0.050067420	0.029871354	0.00054272999
0.050198909	0.029343937	0.00053794704
0.050330398	0.029775618	0.00053989481
0.050461886	0.029618656	0.00053914411
0.050593375	0.029099993	0.00053709274
0.050724864	0.029517964	0.00054150752
0.050856352	0.028453813	0.00053540728
0.050987841	0.029233702	0.00053647306
0.051119330	0.028751112	0.00053471511
0.051250818	0.028866089	0.00053780590
0.051382307	0.029093226	0.00054124002
0.051513796	0.029830966	0.00054545033
0.051645284	0.029992777	0.00054739480
0.051776773	0.029192097	0.00054172323
0.051908262	0.028725707	0.00053632385
0.052039751	0.029331095	0.00054413327
0.052171239	0.028559929	0.00053703125
0.052302728	0.028806153	0.00054261111
0.052434217	0.029996046	0.00054667182
0.052565705	0.029501724	0.00054709759
0.052697194	0.029168943	0.00054364456
0.052828683	0.029397356	0.00054905065
0.052960171	0.030204368	0.00055136542
0.053091660	0.028644291	0.00053688362
0.053223149	0.029469070	0.00054729266
0.053354638	0.028021287	0.00053787570
0.053486126	0.028633039	0.00054196341
0.053617615	0.029891815	0.00055125363
0.053749104	0.029088448	0.00054348899
0.053880592	0.029241660	0.00054569334
0.054012081	0.028817678	0.00054665780
0.054143570	0.028878676	0.00054645113
0.054275058	0.029462458	0.00054899314
0.054406547	0.029544185	0.00054839180
0.054538036	0.029345256	0.00055300361
0.054669525	0.028828718	0.00054515533
0.054801013	0.028905379	0.00054888784
0.054932502	0.029514789	0.00055346379
0.055063991	0.028940764	0.00054422490
0.055195479	0.029650809	0.00055427162
0.055326968	0.029432455	0.00055010822
0.055458457	0.028986977	0.00055062758
0.055589945	0.028963636	0.00054766747
0.055721434	0.029130861	0.00054690556
0.055852923	0.029262551	0.00055322019
0.055984412	0.028848374	0.00055123048
0.056115900	0.029176866	0.00054999938
0.056247389	0.028916927	0.00054962554
0.056378878	0.029597298	0.00055127660
0.056510366	0.030275327	0.00056154008
0.056641855	0.028657941	0.00054705089
0.056773344	0.028614223	0.00054864183
0.056904832	0.028084128	0.00054482928
0.057036321	0.029316644	0.00054897707
0.057167810	0.028991725	0.00055043492
0.057299299	0.029157520	0.00055108715
0.057430787	0.029088583	0.00054879872
0.057562276	0.029501414	0.00055671787
0.057693765	0.029136806	0.00054528551
0.057825253	0.028804122	0.00054754900
0.057956742	0.028601296	0.00054821287
0.058088231	0.029349685	0.00055066368
0.058219719	0.029297904	0.00055318025
0.058351208	0.028625377	0.00054098996
0.058482697	0.029340249	0.00054990710
0.058614186	0.028384280	0.00054255853
0.058745674	0.028761450	0.00054178554
0.058877163	0.028714199	0.00054151465
0.059008652	0.029441577	0.00054451685
0.059140140	0.029544845	0.00054969332
0.059271629	0.029238575	0.00054514799
0.059403118	0.028228323	0.00053336700
0.059534606	0.029261821	0.00054570540
0.059666095	0.028166850	0.00052932127
0.059797584	0.028298594	0.00053319295
0.059929072	0.028716595	0.00053885850
0.060060561	0.029048571	0.00053770013
0.060192050	0.029554378	0.00054535146
0.060323539	0.029693048	0.00054115194
0.060455027	0.028202580	0.00053024232
0.060586516	0.029261985	0.00054137937
0.060718005	0.029186631	0.00053736563
0.060849493	0.028697689	0.00053301822
0.060980982	0.029254898	0.00053809016
0.061112471	0.028800425	0.00053227446
0.061243959	0.029644830	0.00054628511
0.061375448	0.029973775	0.00054108849
0.061506937	0.029305734	0.00054061435
0.061638426	0.028826236	0.00053439135
0.061769914	0.029377121	0.00053841833
0.061901403	0.028848113	0.00053791368
0.062032892	0.028998406	0.00053164887
0.062164380	0.028724887	0.00053278081
0.062295869	0.029209475	0.00053823824
0.062427358	0.029020407	0.00053365261
0.062558846	0.028589338	0.00053577500
0.062690335	0.028919618	0.00052960935
0.062821824	0.029450518	0.00053887187
0.062953313	0.029428654	0.00053658058
0.063084801	0.029066839	0.00053319802
0.063216290	0.029645980	0.00054049297
0.063347779	0.028692178	0.00053080704
0.063479267	0.028099192	0.00052284883
0.063610756	0.028729415	0.00053265917
0.063742245	0.028605096	0.00052868598
0.063873733	0.029295581	0.00053703422
0.064005222	0.029429676	0.00053469149
0.064136711	0.029115646	0.00053305018
0.064268200	0.029495019	0.00053416137
0.064399688	0.028775616	0.00052807796
0.064531177	0.029000277	0.00053290159
0.064662666	0.028527863	0.00052487484
0.064794154	0.028381788	0.00052460400
0.064925643	0.027714609	0.00052162368
0.065057132	0.028926581	0.00053094514
0.065188620	0.029426574	0.00053499473
0.065320109	0.028304240	0.00052273827
0.065451598	0.028847684	0.00052694125
0.065583087	0.029198367	0.00053088586
0.065714575	0.029425221	0.00053036535
0.065846064	0.028613877	0.00052738869
0.065977553	0.028964831	0.00052784474
0.066109041	0.029129488	0.00052898978
0.066240530	0.029109381	0.00053067655
0.066372019	0.028353350	0.00052202513
0.066503507	0.028882065	0.00052664097
0.066634996	0.029335197	0.00052712725
0.066766485	0.028704756	0.00052303422
0.066897973	0.028043821	0.00051966068
0.067029462	0.029832114	0.00053284536
0.067160951	0.029295311	0.00053080541
0.067292440	0.028686425	0.00052312307
0.067423928	0.028950055	0.00052087877
0.067555417	0.028584658	0.00052329872
0.067686906	0.029160378	0.00052514662
0.067818394	0.030121823	0.00053493257
0.067949883	0.029333329	0.00052644141
0.068081372	0.028393641	0.00051771419
0.068212860	0.028946426	0.00052384674
0.068344349	0.029254082	0.00052599620
0.068475838	0.029400021	0.00052584575
0.068607327	0.029868636	0.00053169986
0.068738815	0.029505969	0.00052334339
0.068870304	0.029614471	0.00052890290
0.069001793	0.028744773	0.00051883936
0.069133281	0.029556759	0.00052632758
0.069264770	0.028984292	0.00052330526
0.069396259	0.029465002	0.00052037664
0.069527747	0.029174774	0.00052402391
0.069659236	0.028727603	0.00052024109
0.069790725	0.028238048	0.00051345128
0.069922214	0.028990199	0.00052130980
0.070053702	0.028984147	0.00051725912
0.070185191	0.029274708	0.00052360443
0.070316680	0.029314439	0.00052071882
0.070448168	0.027411741	0.00050748167
0.070579657	0.028320398	0.00051754059
0.070711146	0.028642806	0.00051464694
0.070842634	0.029169023	0.00052150372
0.070974123	0.028681592	0.00051629631
0.071105612	0.028159239	0.00051058201
0.071237101	0.027953313	0.00051239530
0.071368589	0.027633186	0.00050351418
0.071500078	0.028566884	0.00051659738
0.071631567	0.027317296	0.00050649827
0.071763055	0.027602158	0.00050689376
0.071894544	0.027924211	0.00051037734
0.072026033	0.028608187	0.00050949136
0.072157521	0.027018009	0.00050345959
0.072289010	0.027885238	0.00050851271
0.072420499	0.027962167	0.00050554898
0.072551988	0.027856818	0.00050456105
0.072683476	0.027645313	0.00050390983
0.072814965	0.026571988	0.00049699303
0.072946454	0.027611164	0.00050566079
0.073077942	0.028482205	0.00050805266
0.073209431	0.027925645	0.00050657513
0.073340920	0.027061299	0.00049948653
0.073472408	0.027764399	0.00050435092
0.073603897	0.027123547	0.00050084758
0.073735386	0.027685332	0.00050137812
0.073866875	0.027975312	0.00050641716
0.073998363	0.028473646	0.00050915574
0.074129852	0.027832579	0.00050415594
0.074261341	0.027422660	0.00050419990
0.074392829	0.027103962	0.00049405731
0.074524318	0.027246912	0.00049956961
0.074655807	0.026894999	0.00049484058
0.074787295	0.027184336	0.00049849381
0.074918784	0.027105109	0.00049837884
0.075050273	0.027288135	0.00049603352
0.075181761	0.027676399	0.00050008013
0.075313250	0.026246931	0.00048992297
0.075444739	0.027283615	0.00049801524
0.075576228	0.027091667	0.00049611802
0.075707716	0.027982369	0.00050227333
0.075839205	0.027305431	0.00049722473
0.075970694	0.027550061	0.00049946351
0.076102182	0.027790703	0.00049654756
0.076233671	0.027414271	0.00049972672
0.076365160	0.026698657	0.00048881608
0.076496648	0.027059019	0.00049391403
0.076628137	0.026289691	0.00048852590
0.076759626	0.026539721	0.00048778433
0.076891115	0.026851480	0.00049295101
0.077022603	0.026894256	0.00049067847
0.077154092	0.027039249	0.00049049590
0.077285581	0.027381726	0.00049635226
0.077417069	0.026920768	0.00049108069
0.077548558	0.027511159	0.00049629427
0.077680047	0.027062651	0.00048995268
0.077811535	0.026587253	0.00048633888
0.077943024	0.027407592	0.00049352966
0.078074513	0.026619911	0.00048511925
0.078206002	0.027495384	0.00049550502
0.078337490	0.025647683	0.00047877918
0.078468979	0.026626609	0.00048599473
0.078600468	0.027260871	0.00049192338
0.078731956	0.027294977	0.00048919129
0.078863445	0.026596703	0.00048688627
0.078994934	0.027885531	0.00049352061
0.079126422	0.026844338	0.00048700461
0.079257911	0.026830628	0.00048797316
0.079389400	0.027351216	0.00049023492
0.079520889	0.026551426	0.00048498727
0.079652377	0.026877897	0.00048606994
0.079783866	0.027005660	0.00048591203
0.079915355	0.026558073	0.00048538457
0.080046843	0.026097993	0.00047946899
0.080178332	0.026309236	0.00048081175
0.080309821	0.026040453	0.00048133674
0.080441309	0.026695338	0.00048095586
0.080572798	0.026965738	0.00048751387
0.080704287	0.026734719	0.00048416623
0.080835776	0.026984833	0.00048570284
0.080967264	0.025505182	0.00047666378
0.081098753	0.026585788	0.00047888367
0.081230242	0.025966751	0.00047831203
0.081361730	0.026449941	0.00048116815
0.081493219	0.026811539	0.00048338702
0.081624708	0.026623309	0.00048289961
0.081756196	0.025798439	0.00047144499
0.081887685	0.027244822	0.00048549250
0.082019174	0.026926902	0.00048492903
0.082150663	0.026243456	0.00047831224
0.082282151	0.025535595	0.00047365458
0.082413640	0.026745495	0.00048049013
0.082545129	0.025714414	0.00047286570
0.082676617	0.026157890	0.00047793417
0.082808106	0.026514151	0.00047880996
0.082939595	0.026030408	0.00047701743
0.083071083	0.026047617	0.00047079972
0.083202572	0.026403766	0.00047633810
0.083334061	0.025510754	0.00047275430
0.083465549	0.026512017	0.00047458562
0.083597038	0.026174433	0.00047617373
0.083728527	0.026387269	0.00047407223
0.083860016	0.026755711	0.00047827445
0.083991504	0.025711789	0.00047219649
0.084122993	0.026782311	0.00047882995
0.084254482	0.026468298	0.00047742272
0.084385970	0.026586193	0.00047485074
0.084517459	0.027039571	0.00048062899
0.084648948	0.026117559	0.00047521660
0.084780436	0.026136339	0.00047109023
0.084911925	0.026320411	0.00047444195
0.085043414	0.026280206	0.00047183577
0.085174903	0.025289363	0.00046502710
0.085306391	0.025856656	0.00047166430
0.085437880	0.026223185	0.00047009174
0.085569369	0.026491756	0.00047380618
0.085700857	0.026132860	0.00046982898
0.085832346	0.024914478	0.00046161708
0.085963835	0.025402247	0.00046787244
0.086095323	0.025901111	0.00046550485
0.086226812	0.026292661	0.00047120297
0.086358301	0.025980554	0.00046773499
0.086489790	0.025893960	0.00046697138
0.086621278	0.026070312	0.00046832777
0.086752767	0.026438330	0.00047158046
0.086884256	0.025392707	0.00046245925
0.087015744	0.026083398	0.00046751093
0.087147233	0.026278173	0.00046843525
0.087278722	0.025545434	0.00046612418
0.087410210	0.026125979	0.00046786706
0.087541699	0.025817821	0.00046502289
0.087673188	0.026424025	0.00047117401
0.087804677	0.026307871	0.00046755167
0.087936165	0.025321723	0.00046295402
0.088067654	0.025992022	0.00046600436
0.088199143	0.025796763	0.00046171689
0.088330631	0.025202986	0.00046061558
0.088462120	0.026467359	0.00046625529
0.088593609	0.025757461	0.00046481924
0.088725097	0.025088333	0.00045713069
0.088856586	0.025617722	0.00046276871
0.088988075	0.024848412	0.00045760358
0.089119564	0.026194143	0.00046512320
0.089251052	0.025698751	0.00046298653
0.089382541	0.025438889	0.00045820959
0.089514030	0.026625545	0.00046819684
0.089645518	0.025694798	0.00046084930
0.089777007	0.026142418	0.00046325153
0.089908496	0.025502678	0.00046280922
0.090039984	0.025873911	0.00046198473
0.090171473	0.026021173	0.00046051907
0.090302962	0.026165799	0.00046577650
0.090434451	0.025947056	0.00046171207
0.090565939	0.024854105	0.00045646738
0.090697428	0.024933519	0.00045604581
0.090828917	0.025101283	0.00045320653
0.090960405	0.025952983	0.00046408386
0.091091894	0.026168374	0.00046242785
0.091223383	0.025454615	0.00045957108
0.091354871	0.024768106	0.00045421093
0.091486360	0.025057695	0.00046223681
0.091617849	0.024166716	0.00046235120
0.091749337	0.025197983	0.00047314528
0.091880826	0.024706479	0.00047270047
0.092012315	0.025126304	0.00047922740
0.092143804	0.024889163	0.00047475002
0.092275292	0.024256109	0.00047635160
0.092406781	0.025951743	0.00048929943
0.092538270	0.025739991	0.00049382450
0.092669758	0.024920138	0.00048769860
0.092801247	0.024559671	0.00046949576
0.092932736	0.024856801	0.00047285858
0.093064224	0.025347887	0.00047336844
0.093195713	0.024794479	0.00046902840
0.093327202	0.026055340	0.00047576125
0.093458691	0.025226621	0.00046240625
0.093590179	0.024529248	0.00046290880
0.093721668	0.025217177	0.00046833681
0.093853157	0.025403546	0.00046854154
0.093984645	0.025058095	0.00046203536
0.094116134	0.025282871	0.00046391168
0.094247623	0.024534673	0.00045716499
0.094379111	0.025019364	0.00046227785
0.094510600	0.024177202	0.00045375076
0.094642089	0.024361401	0.00045651270
0.094773578	0.024978933	0.00045645649
0.094905066	0.024442542	0.00045517200
0.095036555	0.025018724	0.00046344943
0.095168044	0.024925985	0.00045655320
0.095299532	0.024906176	0.00045713499
0.095431021	0.025663596	0.00046017382
0.095562510	0.024868021	0.00045687868
0.095693998	0.025039206	0.00046057323
0.095825487	0.024187560	0.00044911453
0.095956976	0.024978087	0.00045632783
0.096088465	0.024953477	0.00045201890
0.096219953	0.024278532	0.00045104715
0.096351442	0.024183631	0.00045200807
0.096482931	0.024403346	0.00045078373
0.096614419	0.024776588	0.00045084009
0.096745908	0.024588848	0.00045270121
0.096877397	0.024686589	0.00044966019
0.097008885	0.024169508	0.00044928401
0.097140374	0.024036516	0.00044564373
0.097271863	0.024625321	0.00045037974
0.097403352	0.024385641	0.00044701956
0.097534840	0.024866566	0.00044944423
0.097666329	0.025430878	0.00045660321
0.097797818	0.024992969	0.00044835349
0.097929306	0.023899767	0.00044285249
0.098060795	0.023506132	0.00043842151
0.098192284	0.024728990	0.00044413255
0.098323772	0.025315501	0.00045085137
0.098455261	0.025130143	0.00044522139
0.098586750	0.024813956	0.00044362322
0.098718239	0.024304422	0.00043999959
0.098849727	0.023996307	0.00043552651
0.098981216	0.024896140	0.00044375367
0.099112705	0.024326744	0.00043810134
0.099244193	0.023979027	0.00043451119
0.099375682	0.024027820	0.00043717671
0.099507171	0.025410712	0.00044454221
0.099638659	0.024492150	0.00044300758
0.099770148	0.024427350	0.00043789046
0.099901637	0.024702589	0.00043914344
0.10003313	0.024222816	0.00043901975
0.10016461	0.023808925	0.00043294327
0.10029610	0.024342156	0.00044079222
0.10042759	0.024795777	0.00044060896
0.10055908	0.023980384	0.00043486187
0.10069057	0.024451862	0.00044057185
0.10082206	0.023938794	0.00043521873
0.10095355	0.024506263	0.00044259749
0.10108504	0.024216236	0.00043595171
0.10121652	0.023818274	0.00043178656
0.10134801	0.024435470	0.00043880868
0.10147950	0.024525381	0.00043865005
0.10161099	0.024496120	0.00043834488
0.10174248	0.024245370	0.00043720455
0.10187397	0.024399079	0.00043630597
0.10200546	0.024577146	0.00043882531
0.10213694	0.023630344	0.00043027662
0.10226843	0.024040173	0.00043535988
0.10239992	0.023917850	0.00043271938
0.10253141	0.024476632	0.00043298223
0.10266290	0.024358862	0.00043667245
0.10279439	0.024071340	0.00043093253
0.10292588	0.024663452	0.00043728785
0.10305737	0.023427377	0.00042932938
0.10318885	0.024619904	0.00043638250
0.10332034	0.023588620	0.00042871792
0.10345183	0.024707491	0.00043480574
0.10358332	0.023974873	0.00043209777
0.10371481	0.024715382	0.00043513944
0.10384630	0.024127302	0.00043077540
0.10397779	0.024433866	0.00043430369
0.10410928	0.023693668	0.00043107482
0.10424076	0.024304171	0.00043348184
0.10437225	0.023510291	0.00042646736
0.10450374	0.023797881	0.00042687691
0.10463523	0.023906959	0.00042880078
0.10476672	0.024179539	0.00043224271
0.10489821	0.024724422	0.00043444439
0.10502970	0.023933071	0.00042685107
0.10516118	0.024277754	0.00043061162
0.10529267	0.024089652	0.00043073614
0.10542416	0.023766467	0.00042704244
0.10555565	0.024792894	0.00043336409
0.10568714	0.023564218	0.00042454690
0.10581863	0.024554790	0.00042919816
0.10595012	0.023612569	0.00042606918
0.10608161	0.023113246	0.00042304984
0.10621309	0.023334174	0.00042377107
0.10634458	0.023919798	0.00042468466
0.10647607	0.023982628	0.00042705364
0.10660756	0.023993402	0.00042609919
0.10673905	0.024460738	0.00043333542
0.10687054	0.024168866	0.00043235203
0.10700203	0.023655347	0.00043328915
0.10713352	0.024951140	0.00044565615
0.10726500	0.024226639	0.00044510454
0.10739649	0.025050633	0.00045757441
0.10752798	0.023879733	0.00044461589
0.10765947	0.023979727	0.00045180870
0.10779096	0.023390379	0.00044789657
0.10792245	0.023625115	0.00045381261
0.10805394	0.023338080	0.00045252654
0.10818542	0.023844594	0.00045409301
0.10831691	0.023843462	0.00045786968
0.10844840	0.024407281	0.00046320368
0.10857989	0.024041543	0.00046296795
0.10871138	0.023207596	0.00046130457
0.10884287	0.023940549	0.00046415573
0.10897436	0.023323533	0.00045955363
0.10910585	0.024429719	0.00047233643
0.10923733	0.023646994	0.00046450638
0.10936882	0.024023844	0.00047443666
0.10950031	0.024016559	0.00047012221
0.10963180	0.023541338	0.00047036129
0.10976329	0.023011250	0.00046578711
0.10989478	0.023723207	0.00047298135
0.11002627	0.023788915	0.00047817700
0.11015776	0.024305645	0.00047680813
0.11028924	0.024060647	0.00047802610
0.11042073	0.022614134	0.00047140155
0.11055222	0.023608029	0.00047581204
0.11068371	0.024355068	0.00048650776
0.11081520	0.024249405	0.00048372666
0.11094669	0.023928303	0.00048176694
0.11107818	0.024154530	0.00048754167
0.11120966	0.024044688	0.00048685069
0.11134115	0.024424201	0.00049133243
0.11147264	0.024307739	0.00048940660
0.11160413	0.023820537	0.00048818157
0.11173562	0.023836389	0.00049280688
0.11186711	0.023616741	0.00047248470
0.11199860	0.023515860	0.00047177326
0.11213009	0.023766395	0.00046541435
0.11226157	0.024087322	0.00046555223
0.11239306	0.023563369	0.00046116169
0.11252455	0.024479160	0.00046582919
0.11265604	0.024034006	0.00046268574
0.11278753	0.023637827	0.00045556127
0.11291902	0.024469401	0.00045984892
0.11305051	0.024182248	0.00046129058
0.11318200	0.023707951	0.00045256735
0.11331348	0.024249954	0.00045841274
0.11344497	0.024329797	0.00045543776
0.11357646	0.024128344	0.00045061495
0.11370795	0.023584539	0.00044728912
0.11383944	0.024473375	0.00045509988
0.11397093	0.024064237	0.00045069750
0.11410242	0.023401077	0.00044597090
0.11423390	0.023960462	0.00044545371
0.11436539	0.024184815	0.00045218142
0.11449688	0.024194766	0.00044528662
0.11462837	0.024069004	0.00044977801
0.11475986	0.024628051	0.00045097143
0.11489135	0.023992804	0.00044194062
0.11502284	0.023705320	0.00044503741
0.11515433	0.023094082	0.00043600554
0.11528581	0.023418618	0.00043980908
0.11541730	0.024191901	0.00044334879
0.11554879	0.023892098	0.00044051382
0.11568028	0.023427463	0.00044060276
0.11581177	0.024112395	0.00044292926
0.11594326	0.024390288	0.00044506133
0.11607475	0.022647363	0.00043140398
0.11620624	0.024116723	0.00043906719
0.11633772	0.024231424	0.00044260744
0.11646921	0.023788968	0.00043800925
0.11660070	0.024470997	0.00044148107
0.11673219	0.024360462	0.00043867928
0.11686368	0.023971288	0.00043674361
0.11699517	0.023843542	0.00043576255
0.11712666	0.023492648	0.00043268983
0.11725814	0.023871219	0.00043257666
0.11738963	0.023448435	0.00042931870
0.11752112	0.024123051	0.00043297272
0.11765261	0.024064069	0.00043516521
0.11778410	0.024228454	0.00043604423
0.11791559	0.023978685	0.00043058858
0.11804708	0.024041125	0.00043037236
0.11817857	0.023427501	0.00042675590
0.11831005	0.024027044	0.00042913588
0.11844154	0.024434569	0.00043432764
0.11857303	0.024136450	0.00042938381
0.11870452	0.024049866	0.00042905980
0.11883601	0.023687474	0.00042540158
0.11896750	0.023408116	0.00042287174
0.11909899	0.024213046	0.00042924413
0.11923048	0.023119875	0.00041623741
0.11936196	0.023015815	0.00041948204
0.11949345	0.024707510	0.00042734427
0.11962494	0.023850852	0.00042202407
0.11975643	0.024025065	0.00042340241
0.11988792	0.023796879	0.00041826222
0.12001941	0.023366170	0.00041585645
0.12015090	0.024289131	0.00042213997
0.12028239	0.023418646	0.00041902739
0.12041387	0.023719358	0.00041725024
0.12054536	0.023245680	0.00041192995
0.12067685	0.022718519	0.00040993356
0.12080834	0.023570556	0.00041624893
0.12093983	0.023993170	0.00041515444
0.12107132	0.023458703	0.00041625290
0.12120281	0.023652509	0.00041477806
0.12133429	0.023878232	0.00041509064
0.12146578	0.023446883	0.00041352683
0.12159727	0.023637732	0.00041331841
0.12172876	0.023390404	0.00041210122
0.12186025	0.023973355	0.00041649367
0.12199174	0.024049367	0.00041802829
0.12212323	0.024363721	0.00041867023
0.12225472	0.023254380	0.00040869841
0.12238620	0.022718384	0.00040815784
0.12251769	0.023468114	0.00041041662
0.12264918	0.023588669	0.00041252548
0.12278067	0.023855579	0.00041507827
0.12291216	0.024543512	0.00041882134
0.12304365	0.023754347	0.00041229680
0.12317514	0.024118976	0.00041358566
0.12330663	0.023595153	0.00041042473
0.12343811	0.024409413	0.00041784626
0.12356960	0.024190367	0.00041353846
0.12370109	0.023568483	0.00041116423
0.12383258	0.023344345	0.00040871289
0.12396407	0.024037519	0.00041085363
0.12409556	0.024011052	0.00041566620
0.12422705	0.023953092	0.00041037324
0.12435853	0.024166027	0.00041421579
0.12449002	0.023581106	0.00040791443
0.12462151	0.023490291	0.00040983579
0.12475300	0.022597432	0.00040172464
0.12488449	0.023068784	0.00040591675
0.12501598	0.023497033	0.00040887570
0.12514747	0.023875693	0.00041023364
0.12527896	0.023489875	0.00040649497
0.12541044	0.023015307	0.00040712291
0.12554193	0.022542815	0.00040083719
0.12567342	0.024086634	0.00040980564
0.12580491	0.023662103	0.00040813356
0.12593640	0.024612177	0.00041169573
0.12606789	0.024045073	0.00041194153
0.12619938	0.024057506	0.00040834785
0.12633087	0.023029174	0.00040403184
0.12646235	0.023885426	0.00041016867
0.12659384	0.023330080	0.00040156665
0.12672533	0.023939810	0.00041101157
0.12685682	0.023077792	0.00040138314
0.12698831	0.023853056	0.00040867612
0.12711980	0.023574212	0.00040555533
0.12725129	0.023247477	0.00040196694
0.12738277	0.022777451	0.00040125555
0.12751426	0.023329332	0.00040257428
0.12764575	0.023524579	0.00040524698
0.12777724	0.023298415	0.00040177357
0.12790873	0.023823912	0.00040636087
0.12804022	0.023614312	0.00040674999
0.12817171	0.022459427	0.00039567325
0.12830320	0.023664469	0.00040451425
0.12843468	0.023696484	0.00040385652
0.12856617	0.024539726	0.00040850512
0.12869766	0.023234790	0.00040096517
0.12882915	0.023024852	0.00040072923
0.12896064	0.023776188	0.00040381109
0.12909213	0.024332581	0.00040600192
0.12922362	0.023292088	0.00040228153
0.12935511	0.023611433	0.00040390208
0.12948659	0.023416515	0.00040157766
0.12961808	0.024204591	0.00040428081
0.12974957	0.023418197	0.00040042185
0.12988106	0.023865783	0.00040410864
0.13001255	0.023642114	0.00040146586
0.13014404	0.023600571	0.00040395118
0.13027553	0.023122705	0.00039694623
0.13040701	0.023072465	0.00039605054
0.13053850	0.023894006	0.00040437752
0.13066999	0.023682820	0.00040021501
0.13080148	0.023330235	0.00039987229
0.13093297	0.023381377	0.00039784753
0.13106446	0.023954488	0.00040289450
0.13119595	0.023742589	0.00040060294
0.13132744	0.023478455	0.00040006529
0.13145892	0.024125328	0.00040500434
0.13159041	0.023467048	0.00039907431
0.13172190	0.023329312	0.00039755568
0.13185339	0.023752935	0.00040070980
0.13198488	0.023346107	0.00039814339
0.13211637	0.023643332	0.00040075098
0.13224786	0.023687030	0.00039716089
0.13237935	0.023707761	0.00039980072
0.13251083	0.024117452	0.00040170468
0.13264232	0.023806069	0.00040107052
0.13277381	0.024065705	0.00040181460
0.13290530	0.023852817	0.00039770754
0.13303679	0.023559156	0.00039887703
0.13316828	0.023515574	0.00039765964
0.13329977	0.024226117	0.00039942381
0.13343125	0.022974186	0.00039654946
0.13356274	0.023695623	0.00039540731
0.13369423	0.023793934	0.00039772432
0.13382572	0.023817760	0.00040066232
0.13395721	0.024553318	0.00040264034
0.13408870	0.023072672	0.00039512486
0.13422019	0.024285967	0.00040007353
0.13435168	0.024234196	0.00040099954
0.13448316	0.024037456	0.00039993066
0.13461465	0.023702752	0.00039512564
0.13474614	0.023848926	0.00039930550
0.13487763	0.024008899	0.00039817912
0.13500912	0.023828340	0.00039768846
0.13514061	0.023541516	0.00039667733
0.13527210	0.023195357	0.00039389471
0.13540359	0.023823753	0.00039716407
0.13553507	0.023951479	0.00039792944
0.13566656	0.023313646	0.00039332817
0.13579805	0.023847306	0.00039781326
0.13592954	0.024180972	0.00039780242
0.13606103	0.023830717	0.00039869076
0.13619252	0.023367835	0.00039177295
0.13632401	0.023263350	0.00039125933
0.13645549	0.023493453	0.00039528629
0.13658698	0.023741394	0.00039471786
0.13671847	0.023831258	0.00039549311
0.13684996	0.023505909	0.00039342148
0.13698145	0.023448973	0.00039135528
0.13711294	0.023726331	0.00039459019
0.13724443	0.023652686	0.00039506044
0.13737592	0.023526769	0.00039348560
0.13750740	0.023762941	0.00039629911
0.13763889	0.023259173	0.00038811997
0.13777038	0.023272002	0.00038984647
0.13790187	0.023401183	0.00039056657
0.13803336	0.023224380	0.00038890197
0.13816485	0.023725860	0.00039429709
0.13829634	0.023224377	0.00038794453
0.13842783	0.023950519	0.00039531507
0.13855931	0.024156878	0.00039563104
0.13869080	0.023587942	0.00039250309
0.13882229	0.023844460	0.00039262504
0.13895378	0.024318336	0.00039486885
0.13908527	0.023842098	0.00039367104
0.13921676	0.022831131	0.00038645320
0.13934825	0.023846677	0.00039184245
0.13947973	0.024128384	0.00039320619
0.13961122	0.024128645	0.00039338423
0.13974271	0.023281455	0.00038808548
0.13987420	0.023396910	0.00039084862
0.14000569	0.023716381	0.00038847343
0.14013718	0.024046104	0.00039266193
0.14026867	0.023315884	0.00038809078
0.14040016	0.022807384	0.00038600852
0.14053164	0.023133928	0.00038779771
0.14066313	0.023935654	0.00038902188
0.14079462	0.023247624	0.00038631881
0.14092611	0.023266126	0.00038596783
0.14105760	0.023528203	0.00038732023
0.14118909	0.023169441	0.00038552891
0.14132058	0.023882695	0.00038703726
0.14145207	0.023745412	0.00038797389
0.14158355	0.023006361	0.00038324938
0.14171504	0.023396442	0.00038659818
0.14184653	0.024123735	0.00039025820
0.14197802	0.023854870	0.00038771781
0.14210951	0.023817128	0.00038843398
0.14224100	0.023614542	0.00038712393
0.14237249	0.023932709	0.00038753459
0.14250398	0.024158669	0.00039177254
0.14263546	0.023841261	0.00038549750
0.14276695	0.023579318	0.00038600903
0.14289844	0.023077287	0.00038286236
0.14302993	0.023278637	0.00038450578
0.14316142	0.023761827	0.00038684392
0.14329291	0.023100961	0.00038073565
0.14342440	0.023239839	0.00038375594
0.14355588	0.023038114	0.00038176627
0.14368737	0.023843914	0.00038738855
0.14381886	0.023441188	0.00038446474
0.14395035	0.023245361	0.00038062141
0.14408184	0.024346683	0.00039033792
0.14421333	0.024265144	0.00038981104
0.14434482	0.023155172	0.00038087386
0.14447631	0.023328971	0.00038279308
0.14460779	0.023345692	0.00038174843
0.14473928	0.023472696	0.00038322942
0.14487077	0.024250192	0.00039041740
0.14500226	0.023106415	0.00038105433
0.14513375	0.023312249	0.00038344997
0.14526524	0.023994372	0.00038582525
0.14539673	0.023844928	0.00038517168
0.14552822	0.023108103	0.00038345149
0.14565970	0.023395137	0.00038188331
0.14579119	0.024053551	0.00038627742
0.14592268	0.023715480	0.00038391455
0.14605417	0.024024271	0.00038658918
0.14618566	0.023477842	0.00038319534
0.14631715	0.023291667	0.00038028831
0.14644864	0.023633189	0.00038274590
0.14658012	0.024070985	0.00038415459
0.14671161	0.023652411	0.00038175808
0.14684310	0.023219262	0.00038231798
0.14697459	0.023039152	0.00037783550
0.14710608	0.023275428	0.00037947767
0.14723757	0.023381802	0.00038042023
0.14736906	0.023918384	0.00038267754
0.14750055	0.023096808	0.00038050487
0.14763203	0.023465045	0.00038088914
0.14776352	0.023066688	0.00037807295
0.14789501	0.023982060	0.00038384935
0.14802650	0.024005704	0.00038169152
0.14815799	0.023844552	0.00038327185
0.14828948	0.023304460	0.00037838272
0.14842097	0.023999947	0.00038401872
0.14855246	0.024132222	0.00038490139
0.14868394	0.023276826	0.00037716495
0.14881543	0.023575039	0.00038114597
0.14894692	0.023759902	0.00038272359
0.14907841	0.023512584	0.00037787968
0.14920990	0.024212807	0.00038487699
0.14934139	0.023656896	0.00037993887
0.14947288	0.023188533	0.00037932028
0.14960436	0.023327130	0.00037762872
0.14973585	0.023244295	0.00037682815
0.14986734	0.023940377	0.00038196843
0.14999883	0.022995162	0.00037469432
0.15013032	0.023581627	0.00037966002
0.15026181	0.023545982	0.00037931895
0.15039330	0.023806521	0.00037976848
0.15052479	0.023581326	0.00037805370
0.15065627	0.023619697	0.00037855083
0.15078776	0.023408203	0.00037763425
0.15091925	0.023207933	0.00037579011
0.15105074	0.023983372	0.00038089420
0.15118223	0.023012783	0.00037629104
0.15131372	0.023104195	0.00037524996
0.15144521	0.022679047	0.00037211349
0.15157670	0.023523638	0.00037813106
0.15170818	0.023206351	0.00037493790
0.15183967	0.023737264	0.00037795269
0.15197116	0.023583030	0.00037830259
0.15210265	0.023533288	0.00037638432
0.15223414	0.023788926	0.00037758041
0.15236563	0.023523781	0.00037584439
0.15249712	0.023621026	0.00037758304
0.15262860	0.023443678	0.00037555995
0.15276009	0.023798186	0.00037857573
0.15289158	0.024045486	0.00038008427
0.15302307	0.023921648	0.00037771084
0.15315456	0.023531100	0.00037580482
0.15328605	0.023220646	0.00037506882
0.15341754	0.023833155	0.00037898411
0.15354903	0.023186656	0.00037294528
0.15368051	0.024019727	0.00037857465
0.15381200	0.023985410	0.00037694540
0.15394349	0.024074667	0.00037801022
0.15407498	0.023654043	0.00037609347
0.15420647	0.023142308	0.00037113645
0.15433796	0.024595549	0.00038071496
0.15446945	0.024346146	0.00037903319
0.15460094	0.024651479	0.00038249994
0.15473242	0.023530635	0.00037433436
0.15486391	0.023133196	0.00037068742
0.15499540	0.023925788	0.00037543964
0.15512689	0.023540915	0.00037465427
0.15525838	0.023875753	0.00037622793
0.15538987	0.023558893	0.00037412030
0.15552136	0.023945346	0.00037606419
0.15565284	0.022279646	0.00036596462
0.15578433	0.023538631	0.00037307667
0.15591582	0.023847416	0.00037577107
0.15604731	0.023684835	0.00037558290
0.15617880	0.024106658	0.00037608846
0.15631029	0.023556828	0.00037404755
0.15644178	0.024320490	0.00037520489
0.15657327	0.023462846	0.00037360675
0.15670475	0.023855154	0.00037241547
0.15683624	0.024059928	0.00037643004
0.15696773	0.023664648	0.00037334123
0.15709922	0.023510141	0.00037111348
0.15723071	0.022960560	0.00036882244
0.15736220	0.022821688	0.00036578002
0.15749369	0.024030780	0.00037467789
0.15762518	0.023368337	0.00037036368
0.15775666	0.023693623	0.00037269338
0.15788815	0.023090081	0.00036967834
0.15801964	0.023488820	0.00037083567
0.15815113	0.023457088	0.00037056451
0.15828262	0.023776200	0.00037157856
0.15841411	0.023222721	0.00036981520
0.15854560	0.023438537	0.00037167370
0.15867708	0.023590878	0.00037003155
0.15880857	0.023011207	0.00036752045
0.15894006	0.023371230	0.00036895252
0.15907155	0.023315310	0.00037024741
0.15920304	0.023571717	0.00037218258
0.15933453	0.023802398	0.00037120195
0.15946602	0.024320382	0.00037495520
0.15959751	0.023431207	0.00036981099
0.15972899	0.023871529	0.00037163128
0.15986048	0.022904217	0.00036745680
0.15999197	0.024125780	0.00037211917
0.16012346	0.023751737	0.00037181461
0.16025495	0.022976234	0.00036607441
0.16038644	0.023834852	0.00037027911
0.16051793	0.023769322	0.00037227867
0.16064942	0.023316783	0.00036701553
0.16078090	0.023845009	0.00037113284
0.16091239	0.023226885	0.00036693460
0.16104388	0.023558948	0.00036686103
0.16117537	0.023729909	0.00037077763
0.16130686	0.023956155	0.00037049037
0.16143835	0.023740699	0.00036891363
0.16156984	0.024014501	0.00037203667
0.16170133	0.023471730	0.00036507337
0.16183281	0.023476384	0.00036888075
0.16196430	0.023649425	0.00036713683
0.16209579	0.023466252	0.00036682979
0.16222728	0.023298300	0.00036682975
0.16235877	0.023806064	0.00036658563
0.16249026	0.022484447	0.00036162820
0.16262175	0.023337354	0.00036472874
0.16275323	0.024098562	0.00036952405
0.16288472	0.023436521	0.00036469581
0.16301621	0.023252632	0.00036307370
0.16314770	0.022840793	0.00036305293
0.16327919	0.023858252	0.00036749451
0.16341068	0.023922545	0.00036797845
0.16354217	0.023720873	0.00036823143
0.16367366	0.024091743	0.00036969208
0.16380514	0.023703077	0.00036751782
0.16393663	0.023670972	0.00036599347
0.16406812	0.023155503	0.00036174506
0.16419961	0.024017314	0.00036858117
0.16433110	0.023388166	0.00036334857
0.16446259	0.023673428	0.00036542159
0.16459408	0.023171544	0.00036409628
0.16472557	0.023662070	0.00036408635
0.16485705	0.023672160	0.00036606494
0.16498854	0.023446929	0.00036305484
0.16512003	0.023280966	0.00036372970
0.16525152	0.023511030	0.00036588276
0.16538301	0.023910996	0.00036563479
0.16551450	0.024027791	0.00036822151
0.16564599	0.023386084	0.00036388113
0.16577747	0.023627685	0.00036608938
0.16590896	0.023190581	0.00036215617
0.16604045	0.022944712	0.00035876306
0.16617194	0.023166332	0.00036144511
0.16630343	0.023437573	0.00036335067
0.16643492	0.024144489	0.00036703211
0.16656641	0.023463177	0.00036440289
0.16669790	0.024104285	0.00036444403
0.16682938	0.023994570	0.00036710287
0.16696087	0.024369905	0.00036904134
0.16709236	0.024001714	0.00036462645
0.16722385	0.023883812	0.00036506085
0.16735534	0.022735521	0.00035804370
0.16748683	0.023836895	0.00036431022
0.16761832	0.023110793	0.00036165410
0.16774981	0.023582148	0.00036030231
0.16788129	0.024051607	0.00036626910
0.16801278	0.024029223	0.00036422356
0.16814427	0.023180251	0.00035991796
0.16827576	0.024090027	0.00036585527
0.16840725	0.023403286	0.00036030506
0.16853874	0.023261960	0.00035920536
0.16867023	0.023821139	0.00036180179
0.16880171	0.023165932	0.00036070590
0.16893320	0.023699813	0.00036374558
0.16906469	0.023505917	0.00035939582
0.16919618	0.023432664	0.00036225386
0.16932767	0.022917817	0.00035629571
0.16945916	0.023674456	0.00036162312
0.16959065	0.023754049	0.00036323063
0.16972214	0.023849248	0.00036101168
0.16985362	0.023612980	0.00036329612
0.16998511	0.023509820	0.00035882435
0.17011660	0.023771444	0.00036335254
0.17024809	0.023851568	0.00036361360
0.17037958	0.023288158	0.00035800255
0.17051107	0.023818225	0.00036212510
0.17064256	0.023871971	0.00036274166
0.17077405	0.023669120	0.00036019794
0.17090553	0.023368243	0.00035926359
0.17103702	0.022787170	0.00035450545
0.17116851	0.023469646	0.00035929328
0.17130000	0.023870005	0.00036105409
0.17143149	0.023094200	0.00035682393
0.17156298	0.023095419	0.00035742601
0.17169447	0.023605104	0.00035764722
0.17182595	0.023562479	0.00036065823
0.17195744	0.023242101	0.00035710853
0.17208893	0.023634675	0.00035891789
0.17222042	0.022902728	0.00035457215
0.17235191	0.023336205	0.00035801006
0.17248340	0.024419995	0.00036379264
0.17261489	0.024300722	0.00036319746
0.17274638	0.023432128	0.00035592289
0.17287786	0.023230501	0.00035657705
0.17300935	0.023080795	0.00035549777
0.17314084	0.023295909	0.00035669951
0.17327233	0.023512286	0.00035768660
0.17340382	0.023707457	0.00035799392
0.17353531	0.023512328	0.00035779912
0.17366680	0.023881477	0.00035897699
0.17379829	0.023538188	0.00035669940
0.17392977	0.022996938	0.00035634209
0.17406126	0.022768092	0.00035206259
0.17419275	0.023596250	0.00035705385
0.17432424	0.023362979	0.00035568382
0.17445573	0.024462289	0.00036173042
0.17458722	0.023547065	0.00035860735
0.17471871	0.023835588	0.00035832049
0.17485019	0.023126909	0.00035480908
0.17498168	0.023350540	0.00035561616
0.17511317	0.023395833	0.00035663302
0.17524466	0.022984238	0.00035408474
0.17537615	0.023129236	0.00035411961
0.17550764	0.023645022	0.00035675777
0.17563913	0.023479076	0.00035543914
0.17577062	0.023800735	0.00035632676
0.17590210	0.023392956	0.00035541009
0.17603359	0.023205653	0.00035350284
0.17616508	0.023582854	0.00035603722
0.17629657	0.023185624	0.00035394093
0.17642806	0.023752687	0.00035459178
0.17655955	0.023486985	0.00035576176
0.17669104	0.023235441	0.00035395174
0.17682253	0.023716538	0.00035558493
0.17695401	0.023767783	0.00035766867
0.17708550	0.023626498	0.00035438782
0.17721699	0.023531928	0.00035423160
0.17734848	0.023237259	0.00035254690
0.17747997	0.023780747	0.00035628601
0.17761146	0.022706572	0.00035187986
0.17774295	0.023169911	0.00034919970
0.17787443	0.022882143	0.00035164622
0.17800592	0.023839544	0.00035486185
0.17813741	0.023353796	0.00035337328
0.17826890	0.023222749	0.00035358159
0.17840039	0.023337291	0.00035217464
0.17853188	0.023521028	0.00035413175
0.17866337	0.023402687	0.00035245238
0.17879486	0.023838348	0.00035468450
0.17892634	0.023091755	0.00035159226
0.17905783	0.023716369	0.00035307728
0.17918932	0.023122830	0.00035214042
0.17932081	0.023641896	0.00035275504
0.17945230	0.024214279	0.00035721544
0.17958379	0.023453451	0.00035184259
0.17971528	0.023524209	0.00035156949
0.17984677	0.023623455	0.00035458793
0.17997825	0.023121053	0.00034971615
0.18010974	0.023552773	0.00035200775
0.18024123	0.023022908	0.00034886797
0.18037272	0.023553386	0.00034986259
0.18050421	0.022827342	0.00035464550
0.18063570	0.024013738	0.00036419003
0.18076719	0.023382724	0.00036138336
0.18089867	0.022832695	0.00036204838
0.18103016	0.023604631	0.00036725496
0.18116165	0.024052281	0.00037227776
0.18129314	0.023442854	0.00037066006
0.18142463	0.022946036	0.00036697915
0.18155612	0.023342577	0.00037298940
0.18168761	0.023747579	0.00037565268
0.18181910	0.023519070	0.00037687558
0.18195058	0.023710427	0.00037826444
0.18208207	0.023651017	0.00037696167
0.18221356	0.023493221	0.00037907790
0.18234505	0.023865035	0.00038126878
0.18247654	0.023024024	0.00037782446
0.18260803	0.023039150	0.00037857365
0.18273952	0.022960226	0.00037926197
0.18287101	0.023387762	0.00038353002
0.18300249	0.024014152	0.00038832004
0.18313398	0.023794281	0.00038630205
0.18326547	0.023135778	0.00038435446
0.18339696	0.023227994	0.00038534683
0.18352845	0.023527565	0.00038822512
0.18365994	0.023741780	0.00039143326
0.18379143	0.023936249	0.00039178417
0.18392292	0.022825924	0.00038846172
0.18405440	0.022762262	0.00038488945
0.18418589	0.023718284	0.00039361823
0.18431738	0.022906838	0.00039044869
0.18444887	0.023517465	0.00039320049
0.18458036	0.023541043	0.00039544364
0.18471185	0.022766355	0.00038974282
0.18484334	0.023275877	0.00039366932
0.18497482	0.022661373	0.00039338097
0.18510631	0.023098466	0.00039257385
0.18523780	0.023275723	0.00039709578
0.18536929	0.023009940	0.00038943537
0.18550078	0.022906063	0.00038331088
0.18563227	0.022933063	0.00038422521
0.18576376	0.023286191	0.00037854605
0.18589525	0.023095152	0.00037917973
0.18602673	0.023460018	0.00037973644
0.18615822	0.022908406	0.00037555600
0.18628971	0.023000854	0.00037385947
0.18642120	0.023703268	0.00037553978
0.18655269	0.023684277	0.00037665687
0.18668418	0.023863744	0.00037523668
0.18681567	0.023392263	0.00037188708
0.18694716	0.023619680	0.00037408099
0.18707864	0.022392253	0.00036199657
0.18721013	0.023245017	0.00036833197
0.18734162	0.022612583	0.00036347812
0.18747311	0.023927738	0.00036984127
0.18760460	0.023401075	0.00036818227
0.18773609	0.023804585	0.00036656644
0.18786758	0.023759520	0.00036753071
0.18799906	0.024065213	0.00036996698
0.18813055	0.023432422	0.00036334309
0.18826204	0.023280334	0.00036327122
0.18839353	0.023459450	0.00036112020
0.18852502	0.023962034	0.00036612606
0.18865651	0.023584595	0.00036364060
0.18878800	0.023798233	0.00035972960
0.18891949	0.023242004	0.00035898189
0.18905097	0.022735574	0.00035332915
0.18918246	0.023660241	0.00036023347
0.18931395	0.023478517	0.00035873237
0.18944544	0.023484245	0.00035687298
0.18957693	0.023350223	0.00035709200
0.18970842	0.022656637	0.00035015638
0.18983991	0.022996268	0.00035458156
0.18997140	0.023086030	0.00035448301
0.19010288	0.023456401	0.00035287948
0.19023437	0.023733314	0.00035736174
0.19036586	0.023618233	0.00035514435
0.19049735	0.022911963	0.00034968678
0.19062884	0.023845663	0.00035630471
0.19076033	0.023279871	0.00035030890
0.19089182	0.023432595	0.00035209852
0.19102330	0.023162422	0.00035013707
0.19115479	0.022933613	0.00034881480
0.19128628	0.023574345	0.00035253658
0.19141777	0.023647204	0.00035134490
0.19154926	0.023195989	0.00034933913
0.19168075	0.023012274	0.00034823714
0.19181224	0.023198393	0.00035054774
0.19194373	0.022801424	0.00034659855
0.19207521	0.023621437	0.00035139783
0.19220670	0.023323142	0.00034978038
0.19233819	0.022915512	0.00034680440
0.19246968	0.023025304	0.00034788432
0.19260117	0.023635024	0.00035197687
0.19273266	0.024013422	0.00035250883
0.19286415	0.023302983	0.00034776743
0.19299564	0.023513000	0.00035115711
0.19312712	0.023049901	0.00034593438
0.19325861	0.022996619	0.00034715226
0.19339010	0.022908704	0.00034485269
0.19352159	0.022868871	0.00034510265
0.19365308	0.023041879	0.00034795889
0.19378457	0.023213895	0.00034649778
0.19391606	0.022848934	0.00034496974
0.19404754	0.022713470	0.00034492160
0.19417903	0.023783684	0.00035045276
0.19431052	0.023280251	0.00034724640
0.19444201	0.023167386	0.00034568878
0.19457350	0.023250651	0.00034748347
0.19470499	0.023332879	0.00034575978
0.19483648	0.023274325	0.00034628209
0.19496797	0.023466736	0.00034899263
0.19509945	0.023352450	0.00034560369
0.19523094	0.023558079	0.00034728797
0.19536243	0.023458065	0.00034718791
0.19549392	0.023175267	0.00034499617
0.19562541	0.023365646	0.00034612157
0.19575690	0.023094321	0.00034457702
0.19588839	0.023767409	0.00034760551
0.19601988	0.022988496	0.00034328874
0.19615136	0.023329939	0.00034468238
0.19628285	0.022674756	0.00034174204
0.19641434	0.023261167	0.00034432878
0.19654583	0.023292764	0.00034477451
0.19667732	0.022974815	0.00034169925
0.19680881	0.023183609	0.00034429603
0.19694030	0.023731231	0.00034654300
0.19707178	0.023067861	0.00034201042
0.19720327	0.023219900	0.00034334937
0.19733476	0.022964754	0.00034045455
0.19746625	0.023188887	0.00034243400
0.19759774	0.023425778	0.00034472154
0.19772923	0.023897535	0.00034674038
0.19786072	0.023463251	0.00034342240
0.19799221	0.023945410	0.00034770204
0.19812369	0.023006047	0.00033953425
0.19825518	0.023295298	0.00034395728
0.19838667	0.024185745	0.00034747711
0.19851816	0.023695438	0.00034471381
0.19864965	0.022936678	0.00034061119
0.19878114	0.023718408	0.00034342000
0.19891263	0.023244597	0.00034336200
0.19904412	0.023567831	0.00034372919
0.19917560	0.023732260	0.00034600229
0.19930709	0.023622326	0.00034402010
0.19943858	0.022844406	0.00033816117
0.19957007	0.023832842	0.00034502675
0.19970156	0.023555489	0.00034236343
0.19983305	0.022636944	0.00033766404
0.19996454	0.023228606	0.00034058732
0.20009602	0.022941440	0.00033943644
0.20022751	0.022967984	0.00034007560
0.20035900	0.023368903	0.00034280341
0.20049049	0.023681207	0.00034288826
0.20062198	0.023580152	0.00034382454
0.20075347	0.022736459	0.00033721665
0.20088496	0.023198942	0.00034009505
0.20101645	0.023905786	0.00034431182
0.20114793	0.022664927	0.00033536934
0.20127942	0.023577566	0.00034298112
0.20141091	0.023677015	0.00034231058
0.20154240	0.023049108	0.00033992011
0.20167389	0.023216891	0.00034066407
0.20180538	0.024039157	0.00034282980
0.20193687	0.023290334	0.00034082307
0.20206836	0.023522091	0.00034164400
0.20219984	0.023490649	0.00034211688
0.20233133	0.022617329	0.00033724109
0.20246282	0.023032793	0.00033666065
0.20259431	0.022872424	0.00033695865
0.20272580	0.023110808	0.00033789773
0.20285729	0.023018073	0.00033726186
0.20298878	0.023577899	0.00034202151
0.20312027	0.023502152	0.00033828779
0.20325175	0.023161515	0.00033856722
0.20338324	0.023158423	0.00033706730
0.20351473	0.023094526	0.00033701990
0.20364622	0.023039753	0.00033805102
0.20377771	0.023848576	0.00034043334
0.20390920	0.023724258	0.00034159720
0.20404069	0.023193910	0.00033646682
0.20417217	0.023610342	0.00034069522
0.20430366	0.023419833	0.00033899993
0.20443515	0.022794941	0.00033271265
0.20456664	0.023506978	0.00033896236
0.20469813	0.023264748	0.00033824601
0.20482962	0.023657703	0.00033829863
0.20496111	0.022866128	0.00033502163
0.20509260	0.023491984	0.00033636538
0.20522408	0.023085964	0.00033636157
0.20535557	0.023406141	0.00033812872
0.20548706	0.023853901	0.00033941862
0.20561855	0.023575480	0.00033875737
0.20575004	0.023422814	0.00033586497
0.20588153	0.023170958	0.00033553616
0.20601302	0.023309388	0.00033804139
0.20614451	0.023211506	0.00033416794
0.20627599	0.023788778	0.00034014091
0.20640748	0.023715876	0.00033703839
0.20653897	0.023687731	0.00033832326
0.20667046	0.022788474	0.00033261294
0.20680195	0.023363127	0.00033493151
0.20693344	0.023320292	0.00033578059
0.20706493	0.023265772	0.00033413488
0.20719641	0.023541237	0.00033652412
0.20732790	0.023009516	0.00033562076
0.20745939	0.023622620	0.00033612515
0.20759088	0.023630407	0.00033752420
0.20772237	0.022739246	0.00033236630
0.20785386	0.023822152	0.00033700702
0.20798535	0.023880905	0.00033992238
0.20811684	0.023062077	0.00033277642
0.20824832	0.023356396	0.00033455489
0.20837981	0.023316317	0.00033423567
0.20851130	0.023075721	0.00033428451
0.20864279	0.022844443	0.00033267050
0.20877428	0.023222039	0.00033264679
0.20890577	0.022616369	0.00033036936
0.20903726	0.023684395	0.00033534935
0.20916875	0.023351320	0.00033549943
0.20930023	0.023506380	0.00033597107
0.20943172	0.023202447	0.00033357740
0.20956321	0.022685816	0.00033086359
0.20969470	0.022729609	0.00033131144
0.20982619	0.023053391	0.00033208887
0.20995768	0.023183312	0.00033324972
0.21008917	0.023124146	0.00033176812
0.21022065	0.023604347	0.00033563306
0.21035214	0.023449203	0.00033538811
0.21048363	0.023662428	0.00033420236
0.21061512	0.023297920	0.00033497923
0.21074661	0.022846100	0.00032905145
0.21087810	0.023467449	0.00033283654
0.21100959	0.023032517	0.00033340048
0.21114108	0.023077368	0.00033012595
0.21127256	0.023022136	0.00033310568
0.21140405	0.023138301	0.00033101285
0.21153554	0.023631545	0.00033482526
0.21166703	0.023289548	0.00033312736
0.21179852	0.023568853	0.00033358496
0.21193001	0.022854643	0.00033022757
0.21206150	0.023292628	0.00033121831
0.21219299	0.023084864	0.00033035760
0.21232447	0.022779313	0.00032932213
0.21245596	0.023245845	0.00033147498
0.21258745	0.022838140	0.00033015637
0.21271894	0.023201798	0.00033122011
0.21285043	0.023410243	0.00033107843
0.21298192	0.023494821	0.00033431624
0.21311341	0.023819342	0.00033344875
0.21324489	0.023233814	0.00033138904
0.21337638	0.023541885	0.00033251614
0.21350787	0.024025180	0.00033626291
0.21363936	0.023097554	0.00033100349
0.21377085	0.023272105	0.00033032481
0.21390234	0.023417395	0.00033313725
0.21403383	0.022862482	0.00032819797
0.21416532	0.023083361	0.00032873056
0.21429680	0.023123423	0.00033045768
0.21442829	0.023477478	0.00033193198
0.21455978	0.023633559	0.00033100432
0.21469127	0.023143197	0.00032979658
0.21482276	0.023635747	0.00033292373
0.21495425	0.022794527	0.00032789146
0.21508574	0.022732451	0.00032676034
0.21521723	0.023554825	0.00033109045
0.21534871	0.023438048	0.00033165875
0.21548020	0.023219734	0.00032695576
0.21561169	0.023447230	0.00033112044
0.21574318	0.022840554	0.00032858206
0.21587467	0.023210509	0.00032794043
0.21600616	0.023931944	0.00033284979
0.21613765	0.023332130	0.00032833503
0.21626913	0.023036900	0.00032865145
0.21640062	0.023232057	0.00032869171
0.21653211	0.023731598	0.00033128100
0.21666360	0.023320382	0.00032891825
0.21679509	0.023299516	0.00032729187
0.21692658	0.023389707	0.00033020042
0.21705807	0.022923705	0.00032705210
0.21718956	0.023177853	0.00032726743
0.21732104	0.023012352	0.00032709830
0.21745253	0.023604163	0.00032966760
0.21758402	0.023067305	0.00032689150
0.21771551	0.023050241	0.00032721054
0.21784700	0.023955777	0.00033067904
0.21797849	0.023249684	0.00032778852
0.21810998	0.023123184	0.00032672522
0.21824147	0.023192319	0.00032702118
0.21837295	0.023460398	0.00032928712
0.21850444	0.022999626	0.00032448252
0.21863593	0.023632703	0.00033124675
0.21876742	0.023479273	0.00032773779
0.21889891	0.023582062	0.00032945136
0.21903040	0.022698141	0.00032481780
0.21916189	0.023215592	0.00032557344
0.21929337	0.022990612	0.00032573678
0.21942486	0.023592741	0.00032907520
0.21955635	0.022734175	0.00032476969
0.21968784	0.022979092	0.00032623068
0.21981933	0.022871984	0.00032210364
0.21995082	0.022961700	0.00032544537
0.22008231	0.023281055	0.00032641669
0.22021380	0.023052625	0.00032563526
0.22034528	0.023399504	0.00032802614
0.22047677	0.023517419	0.00032589933
0.22060826	0.023538277	0.00032810460
0.22073975	0.022829822	0.00032355064
0.22087124	0.023351266	0.00032778052
0.22100273	0.022834963	0.00032347183
0.22113422	0.022695624	0.00032110083
0.22126571	0.022549058	0.00032167451
0.22139719	0.023626817	0.00032731476
0.22152868	0.023645934	0.00032677408
0.22166017	0.023137548	0.00032595669
0.22179166	0.023075339	0.00032251594
0.22192315	0.023039782	0.00032506653
0.22205464	0.024028931	0.00033001678
0.22218613	0.022975166	0.00032236872
0.22231761	0.023078625	0.00032417327
0.22244910	0.023256522	0.00032468208
0.22258059	0.022441685	0.00032053879
0.22271208	0.023068676	0.00032356010
0.22284357	0.023287993	0.00032538008
0.22297506	0.023530145	0.00032667278
0.22310655	0.023942169	0.00032687002
0.22323804	0.022994924	0.00032416273
0.22336952	0.023266044	0.00032597391
0.22350101	0.022896859	0.00032216373
0.22363250	0.022580734	0.00032092651
0.22376399	0.023260983	0.00032288792
0.22389548	0.022883392	0.00032296569
0.22402697	0.023106412	0.00032438639
0.22415846	0.023460814	0.00032426670
0.22428995	0.023318601	0.00032357698
0.22442143	0.022813470	0.00032023197
0.22455292	0.022979356	0.00032280740
0.22468441	0.023111590	0.00032357184
0.22481590	0.022680034	0.00032080298
0.22494739	0.023368887	0.00032310952
0.22507888	0.023885076	0.00032555480
0.22521037	0.023352325	0.00032329446
0.22534186	0.023321965	0.00032413824
0.22547334	0.023140720	0.00032195637
0.22560483	0.023315870	0.00032141913
0.22573632	0.023178927	0.00032316288
0.22586781	0.023043926	0.00032171860
0.22599930	0.023351528	0.00032453992
0.22613079	0.023490030	0.00032282391
0.22626228	0.023018153	0.00032168635
0.22639376	0.023385580	0.00032324572
0.22652525	0.022883123	0.00031989790
0.22665674	0.023380479	0.00032367094
0.22678823	0.023489786	0.00032264286
0.22691972	0.023416388	0.00032241346
0.22705121	0.023656485	0.00032269994
0.22718270	0.023018261	0.00032052337
0.22731419	0.022961251	0.00032130205
0.22744567	0.023242286	0.00032246807
0.22757716	0.023176568	0.00031939098
0.22770865	0.022977871	0.00031974608
0.22784014	0.023120215	0.00032000917
0.22797163	0.022897794	0.00032033971
0.22810312	0.023157288	0.00031950354
0.22823461	0.023484430	0.00032223716
0.22836610	0.022986859	0.00032139348
0.22849758	0.022825521	0.00031846709
0.22862907	0.023424594	0.00032398421
0.22876056	0.022668736	0.00031635328
0.22889205	0.022801233	0.00031798149
0.22902354	0.023034660	0.00032010025
0.22915503	0.022948558	0.00031813344
0.22928652	0.023135921	0.00032057695
0.22941800	0.023143845	0.00031974642
0.22954949	0.023187405	0.00032017478
0.22968098	0.023183382	0.00031968337
0.22981247	0.023228280	0.00032002972
0.22994396	0.022843221	0.00031878842
0.23007545	0.022783200	0.00032004275
0.23020694	0.022895581	0.00032373334
0.23033843	0.022921066	0.00032943981
0.23046991	0.023066347	0.00032934349
0.23060140	0.023215787	0.00033304660
0.23073289	0.023347795	0.00033275671
0.23086438	0.023208307	0.00033423140
0.23099587	0.023015352	0.00033727658
0.23112736	0.023303116	0.00033786917
0.23125885	0.023124214	0.00033918468
0.23139034	0.023242522	0.00033837240
0.23152182	0.023127594	0.00033916798
0.23165331	0.023168569	0.00034253712
0.23178480	0.023190643	0.00034239090
0.23191629	0.023046556	0.00034308957
0.23204778	0.022801759	0.00034148511
0.23217927	0.022745266	0.00034173095
0.23231076	0.023050139	0.00034592952
0.23244224	0.023274707	0.00034702497
0.23257373	0.023743975	0.00035022927
0.23270522	0.022902412	0.00034544618
0.23283671	0.023079258	0.00034507194
0.23296820	0.023099241	0.00034724253
0.23309969	0.023323672	0.00034830364
0.23323118	0.022594079	0.00034353840
0.23336267	0.022632562	0.00034452847
0.23349415	0.023118339	0.00034553404
0.23362564	0.023524362	0.00035092693
0.23375713	0.023041499	0.00034767163
0.23388862	0.022908573	0.00034572158
0.23402011	0.023330968	0.00035019562
0.23415160	0.023539089	0.00034959234
0.23428309	0.022368054	0.00034577286
0.23441458	0.022958165	0.00034797260
0.23454606	0.022948901	0.00034860705
0.23467755	0.023324619	0.00035033489
0.23480904	0.023640184	0.00035343168
0.23494053	0.022938628	0.00034982055
0.23507202	0.023076469	0.00035083532
0.23520351	0.022979530	0.00034880667
0.23533500	0.022689011	0.00034841372
0.23546648	0.023135175	0.00035032815
0.23559797	0.023204937	0.00035150670
0.23572946	0.022923969	0.00034972892
0.23586095	0.022694388	0.00034941004
0.23599244	0.023793762	0.00035612912
0.23612393	0.023348836	0.00035192501
0.23625542	0.023074188	0.00035296656
0.23638691	0.023112773	0.00035176529
0.23651839	0.023124405	0.00035076131
0.23664988	0.022599246	0.00035041878
0.23678137	0.022745270	0.00034974258
0.23691286	0.023376227	0.00035481274
0.23704435	0.022932537	0.00035094962
0.23717584	0.023010772	0.00035091661
0.23730733	0.023592901	0.00035670230
0.23743882	0.023547269	0.00035696716
0.23757030	0.022730199	0.00035046663
0.23770179	0.022610974	0.00035233828
0.23783328	0.023725843	0.00035650977
0.23796477	0.023088255	0.00035434651
0.23809626	0.023617102	0.00035593158
0.23822775	0.023155188	0.00035491576
0.23835924	0.023346829	0.00035906420
0.23849072	0.022519485	0.00034894849
0.23862221	0.022777969	0.00035306077
0.23875370	0.023382097	0.00035562423
0.23888519	0.023427686	0.00035724573
0.23901668	0.023336122	0.00035741312
0.23914817	0.022711325	0.00035096450
0.23927966	0.023067049	0.00035642114
0.23941115	0.023045982	0.00035600482
0.23954263	0.023006485	0.00035584861
0.23967412	0.023339607	0.00035792399
0.23980561	0.022785538	0.00035273167
0.23993710	0.022799235	0.00035574528
0.24006859	0.023121174	0.00035631535
0.24020008	0.023503275	0.00035986912
0.24033157	0.023080407	0.00035710004
0.24046306	0.022465473	0.00035200979
0.24059454	0.022918413	0.00035568186
0.24072603	0.022819868	0.00035579300
0.24085752	0.023588589	0.00036015760
0.24098901	0.023645260	0.00036331565
0.24112050	0.022759621	0.00035369276
0.24125199	0.023016544	0.00035752723
0.24138348	0.023301211	0.00035976450
0.24151496	0.022970241	0.00035624356
0.24164645	0.022752362	0.00035733068
0.24177794	0.023122723	0.00035679320
0.24190943	0.023058940	0.00035720987
0.24204092	0.022927813	0.00035703236
0.24217241	0.023171877	0.00035802829
0.24230390	0.022806043	0.00035762161
0.24243539	0.023550723	0.00035995415
0.24256687	0.023026998	0.00035888851
0.24269836	0.023282226	0.00036101305
0.24282985	0.023714295	0.00036115186
0.24296134	0.023446419	0.00036237304
0.24309283	0.023306176	0.00035984723
0.24322432	0.022660451	0.00035674825
0.24335581	0.023233434	0.00036245171
0.24348730	0.023389577	0.00035995548
0.24361878	0.023232760	0.00036038914
0.24375027	0.022890797	0.00035805404
0.24388176	0.023379449	0.00036021484
0.24401325	0.023121506	0.00036252413
0.24414474	0.022592211	0.00035550601
0.24427623	0.023272735	0.00036420075
0.24440772	0.023144684	0.00036032512
0.24453920	0.022642229	0.00035807404
0.24467069	0.023341062	0.00036346273
0.24480218	0.022613946	0.00035642090
0.24493367	0.022775885	0.00035814779
0.24506516	0.023587361	0.00036287106
0.24519665	0.023838834	0.00036557221
0.24532814	0.023259393	0.00036391806
0.24545963	0.023242925	0.00036198290
0.24559111	0.023453078	0.00036384403
0.24572260	0.023163204	0.00036152827
0.24585409	0.022731600	0.00035919168
0.24598558	0.023085368	0.00036237847
0.24611707	0.023233581	0.00036162806
0.24624856	0.023495322	0.00036335827
0.24638005	0.022820931	0.00036229118
0.24651154	0.023304901	0.00036347631
0.24664302	0.023773211	0.00036729308
0.24677451	0.022649405	0.00035905653
0.24690600	0.023123872	0.00036283170
0.24703749	0.023680562	0.00036611915
0.24716898	0.022911549	0.00035960596
0.24730047	0.022862461	0.00036198611
0.24743196	0.022525883	0.00035838493
0.24756345	0.022744861	0.00036063003
0.24769493	0.022507582	0.00036086525
0.24782642	0.023706526	0.00036602246
0.24795791	0.022426814	0.00035972034
0.24808940	0.023089708	0.00036328109
0.24822089	0.023556118	0.00036521157
0.24835238	0.023318946	0.00036547952
0.24848387	0.022885731	0.00036147025
0.24861535	0.023237040	0.00036528690
0.24874684	0.023391624	0.00036571304
0.24887833	0.023965046	0.00036859877
0.24900982	0.023441050	0.00036824573
0.24914131	0.023608417	0.00036643431
0.24927280	0.023077443	0.00036471297
0.24940429	0.022752526	0.00036201498
0.24953578	0.023189123	0.00036362189
0.24966726	0.023335152	0.00036751928
0.24979875	0.022364868	0.00035846654
0.24993024	0.023117566	0.00036659223
0.25006173	0.023329803	0.00036564528
0.25019322	0.023519178	0.00036682945
0.25032471	0.022835256	0.00036560393
0.25045620	0.023468946	0.00036580018
0.25058769	0.023109412	0.00036451706
0.25071917	0.022689228	0.00036295579
0.25085066	0.023538375	0.00036580211
0.25098215	0.022836559	0.00036464535
0.25111364	0.023225776	0.00036519537
0.25124513	0.023032694	0.00036650824
0.25137662	0.023288719	0.00036687257
0.25150811	0.023184319	0.00036495797
0.25163959	0.022834691	0.00036436949
0.25177108	0.023227817	0.00036428640
0.25190257	0.022771644	0.00036463293
0.25203406	0.023416521	0.00036896788
0.25216555	0.022603498	0.00036275249
0.25229704	0.023032131	0.00036553294
0.25242853	0.022948747	0.00036495062
0.25256002	0.023724570	0.00037057355
0.25269150	0.022600447	0.00036345357
0.25282299	0.022932732	0.00036496187
0.25295448	0.023366300	0.00037054666
0.25308597	0.023147190	0.00036470579
0.25321746	0.022912927	0.00036617603
0.25334895	0.022792473	0.00036458184
0.25348044	0.022717200	0.00036304347
0.25361193	0.023449448	0.00037054374
0.25374341	0.023729377	0.00037036503
0.25387490	0.022862376	0.00036499597
0.25400639	0.023403827	0.00037460829
0.25413788	0.022878202	0.00037578175
0.25426937	0.023436239	0.00038482506
0.25440086	0.022809545	0.00038254021
0.25453235	0.022476251	0.00038315614
0.25466383	0.022279762	0.00038495637
0.25479532	0.023484978	0.00039268047
0.25492681	0.022732089	0.00039188282
0.25505830	0.022801252	0.00039362278
0.25518979	0.023568441	0.00040003999
0.25532128	0.023232314	0.00040088627
0.25545277	0.023479771	0.00040418536
0.25558426	0.023419502	0.00040423651
0.25571574	0.022037416	0.00039686231
0.25584723	0.023184917	0.00040555142
0.25597872	0.023176351	0.00040962923
0.25611021	0.023080906	0.00040930298
0.25624170	0.023292210	0.00041095688
0.25637319	0.023312339	0.00041535825
0.25650468	0.022946919	0.00041231950
0.25663617	0.023299236	0.00041772246
0.25676765	0.023445622	0.00042064404
0.25689914	0.023617121	0.00042396385
0.25703063	0.022786998	0.00041989382
0.25716212	0.023046088	0.00042102726
0.25729361	0.023539773	0.00042806663
0.25742510	0.022816910	0.00042465196
0.25755659	0.022843132	0.00042604297
0.25768807	0.023063836	0.00043052737
0.25781956	0.023262399	0.00043034000
0.25795105	0.022873043	0.00042948916
0.25808254	0.023144086	0.00043811333
0.25821403	0.022495458	0.00042958426
0.25834552	0.022739540	0.00043239313
0.25847701	0.023122433	0.00043467057
0.25860850	0.022746969	0.00043494903
0.25873998	0.023117968	0.00043796274
0.25887147	0.022829047	0.00043892356
0.25900296	0.023513032	0.00044142061
0.25913445	0.023093253	0.00043928524
0.25926594	0.023217318	0.00043805536
0.25939743	0.023593049	0.00044679298
0.25952892	0.023599435	0.00044426041
0.25966041	0.023418392	0.00044876013
0.25979189	0.023431593	0.00044419674
0.25992338	0.023131153	0.00044603944
0.26005487	0.023544048	0.00045150660
0.26018636	0.022718260	0.00044458961
0.26031785	0.023028433	0.00044636490
0.26044934	0.023330364	0.00044757690
0.26058083	0.023040734	0.00044697685
0.26071231	0.022941355	0.00044949660
0.26084380	0.023192462	0.00044910539
0.26097529	0.024020386	0.00045788253
0.26110678	0.022558003	0.00044751893
0.26123827	0.022509043	0.00044788147
0.26136976	0.022785968	0.00044866573
0.26150125	0.022380545	0.00045069828
0.26163274	0.023390972	0.00045626495
0.26176422	0.022612849	0.00044999815
0.26189571	0.022975289	0.00045712536
0.26202720	0.023440540	0.00045692936
0.26215869	0.023177140	0.00045601663
0.26229018	0.023285287	0.00046046073
0.26242167	0.023328491	0.00046106790
0.26255316	0.022499464	0.00045180381
0.26268465	0.022885021	0.00046133766
0.26281613	0.023059749	0.00045821256
0.26294762	0.023127181	0.00045937320
0.26307911	0.023661724	0.00046590844
0.26321060	0.023006017	0.00046499760
0.26334209	0.022229029	0.00045659020
0.26347358	0.023586175	0.00046563730
0.26360507	0.022837855	0.00046246765
0.26373655	0.022903430	0.00046121973
0.26386804	0.023376557	0.00046801190
0.26399953	0.023213079	0.00046747336
0.26413102	0.023392070	0.00046896927
0.26426251	0.022966982	0.00046394318
0.26439400	0.023097532	0.00046816650
0.26452549	0.022682466	0.00046768625
0.26465698	0.022669884	0.00046876230
0.26478846	0.023190407	0.00046662241
0.26491995	0.023392089	0.00047746030
0.26505144	0.022859764	0.00046884519
0.26518293	0.022721509	0.00046934731
0.26531442	0.023135480	0.00047728381
0.26544591	0.021863045	0.00046392840
[truncated: 567 more rows]
