# Supplementary material for: Invariant surface glycoprotein 65 of Trypanosoma brucei is a complement C3 receptor
Source: Nat Commun. 2022 Aug 29;13:5085. doi: 10.1038/s41467-022-32728-9 (PMC9424271; doi:10.1038/s41467-022-32728-9)
Supplement: Supplementary file 4 — supplementary data 2 [file 41467_2022_32728_MOESM4_ESM.zip › b21-414646_00090.dat]

0.0026000000	39.189632	0.13548428
0.0027314887	28.337647	0.10582593
0.0028629774	22.152696	0.089467328
0.0029944661	16.958626	0.075125735
0.0031259548	12.287060	0.058762863
0.0032574435	10.775422	0.056961015
0.0033889322	8.5772887	0.048040919
0.0035204209	11.466299	0.048361639
0.0036519096	12.226183	0.046340897
0.0037833983	9.8216497	0.039159303
0.0039148870	8.2176114	0.034561965
0.0040463757	6.7335912	0.030098490
0.0041778644	5.4822010	0.025454868
0.0043093531	4.5449947	0.022755715
0.0044408418	3.8580275	0.020164029
0.0045723305	3.1405492	0.018192713
0.0047038192	2.8984636	0.016727598
0.0048353079	2.4815360	0.015025821
0.0049667966	2.2098870	0.014128835
0.0050982853	1.8660086	0.012299285
0.0052297740	1.7354839	0.012016385
0.0053612627	1.5064089	0.010810928
0.0054927514	1.3948660	0.010127153
0.0056242401	1.2335831	0.0094961274
0.0057557288	1.1655523	0.0089748195
0.0058872175	1.0721956	0.0084926549
0.0060187062	1.0154013	0.0082427733
0.0061501949	0.89010587	0.0073921818
0.0062816836	0.88782386	0.0075494571
0.0064131723	0.81992604	0.0071120672
0.0065446610	0.78923852	0.0068777813
0.0066761496	0.73765412	0.0066179282
0.0068076383	0.72056796	0.0063924969
0.0069391270	0.67512503	0.0062871051
0.0070706157	0.66311996	0.0061323810
0.0072021044	0.63199321	0.0059207170
0.0073335931	0.61923965	0.0058351362
0.0074650818	0.56940447	0.0054325167
0.0075965705	0.56861928	0.0054738228
0.0077280592	0.53449853	0.0052850750
0.0078595479	0.49445920	0.0049617396
0.0079910366	0.48726912	0.0049548806
0.0081225253	0.46625746	0.0047082304
0.0082540140	0.45056259	0.0046546318
0.0083855027	0.44146559	0.0046250224
0.0085169914	0.41491775	0.0043922013
0.0086484801	0.39951122	0.0042785405
0.0087799688	0.37581423	0.0040765174
0.0089114575	0.37416754	0.0040890796
0.0090429462	0.35886191	0.0039765686
0.0091744349	0.34011382	0.0038380133
0.0093059236	0.32030840	0.0036807333
0.0094374123	0.30894278	0.0035909017
0.0095689010	0.30165831	0.0034914062
0.0097003897	0.29600292	0.0034862496
0.0098318784	0.27762546	0.0033282587
0.0099633671	0.26343057	0.0032066123
0.010094856	0.25463774	0.0031429573
0.010226345	0.23580996	0.0029531669
0.010357833	0.23814416	0.0030441372
0.010489322	0.22551174	0.0028753868
0.010620811	0.21575009	0.0027923112
0.010752299	0.21097882	0.0027492743
0.010883788	0.19461253	0.0025863414
0.011015277	0.18813080	0.0025890649
0.011146765	0.16962439	0.0023824683
0.011278254	0.16921818	0.0023702257
0.011409743	0.16362496	0.0023064077
0.011541231	0.15380861	0.0022026667
0.011672720	0.15470638	0.0022148421
0.011804209	0.13790911	0.0020122530
0.011935698	0.13277428	0.0019692426
0.012067186	0.12591702	0.0019071768
0.012198675	0.12262842	0.0018209684
0.012330164	0.11835121	0.0017927883
0.012461652	0.11334186	0.0017334937
0.012593141	0.10994150	0.0016698098
0.012724630	0.10664681	0.0016440311
0.012856118	0.099983971	0.0015420519
0.012987607	0.096940833	0.0015364213
0.013119096	0.091548169	0.0014597798
0.013250585	0.089049170	0.0014241022
0.013382073	0.090771256	0.0014439046
0.013513562	0.084732069	0.0013725475
0.013645051	0.082517803	0.0013634177
0.013776539	0.080577421	0.0013407218
0.013908028	0.079363755	0.0013077375
0.014039517	0.079158246	0.0012995955
0.014171005	0.074766108	0.0012558971
0.014302494	0.073012962	0.0012421512
0.014433983	0.071741416	0.0012316223
0.014565472	0.070427726	0.0011974676
0.014696960	0.070456660	0.0012019726
0.014828449	0.066230826	0.0011480671
0.014959938	0.067950357	0.0011699865
0.015091426	0.063596045	0.0011356272
0.015222915	0.065958057	0.0011265383
0.015354404	0.061799850	0.0010965852
0.015485892	0.061827833	0.0010855271
0.015617381	0.061456382	0.0010863904
0.015748870	0.061420921	0.0010855902
0.015880359	0.060034407	0.0010571227
0.016011847	0.058881724	0.0010474382
0.016143336	0.054596346	0.00099727918
0.016274825	0.052174123	0.00097968845
0.016406313	0.053115783	0.00097974218
0.016537802	0.054896209	0.00098912087
0.016669291	0.052465903	0.00096334278
0.016800779	0.054224791	0.00097719915
0.016932268	0.059375115	0.0010164653
0.017063757	0.059224057	0.0010144419
0.017195246	0.059339258	0.0010058690
0.017326734	0.057578559	0.00099195292
0.017458223	0.057820328	0.00098637633
0.017589712	0.056909847	0.00097354678
0.017721200	0.057335865	0.00098269136
0.017852689	0.054754188	0.00093844975
0.017984178	0.054545787	0.00094932993
0.018115666	0.055125140	0.00094772412
0.018247155	0.054058823	0.00093214836
0.018378644	0.052075362	0.00091821881
0.018510133	0.052417848	0.00091063298
0.018641621	0.050353264	0.00089061376
0.018773110	0.049521137	0.00088003441
0.018904599	0.049846322	0.00088112362
0.019036087	0.049563282	0.00087501328
0.019167576	0.046821138	0.00084545100
0.019299065	0.047721845	0.00084673015
0.019430553	0.048581874	0.00086077444
0.019562042	0.046159588	0.00083124724
0.019693531	0.046621687	0.00083432459
0.019825019	0.047105942	0.00083275863
0.019956508	0.046204034	0.00082026174
0.020087997	0.044372256	0.00080894504
0.020219486	0.045168737	0.00080843156
0.020350974	0.043232316	0.00079678340
0.020482463	0.043260562	0.00078245469
0.020613952	0.043056964	0.00077852919
0.020745440	0.043060627	0.00078387683
0.020876929	0.042864316	0.00077203762
0.021008418	0.041553411	0.00076439555
0.021139906	0.041996306	0.00076322391
0.021271395	0.040844141	0.00074608059
0.021402884	0.041615201	0.00075531184
0.021534373	0.041755454	0.00075311259
0.021665861	0.039296536	0.00073116578
0.021797350	0.039880684	0.00073096730
0.021928839	0.039610927	0.00071904247
0.022060327	0.038150908	0.00071575518
0.022191816	0.040176446	0.00072499103
0.022323305	0.038856387	0.00071479142
0.022454793	0.038450616	0.00070789348
0.022586282	0.035991610	0.00068070965
0.022717771	0.036188297	0.00068719549
0.022849260	0.036217325	0.00068128839
0.022980748	0.034457934	0.00066781889
0.023112237	0.035881708	0.00067378479
0.023243726	0.036173556	0.00067154465
0.023375214	0.038694314	0.00069746294
0.023506703	0.038244224	0.00069046667
0.023638192	0.037491586	0.00068161300
0.023769680	0.036803718	0.00067566751
0.023901169	0.037868519	0.00067903574
0.024032658	0.036967421	0.00067396427
0.024164147	0.037668156	0.00067630458
0.024295635	0.036571467	0.00066180249
0.024427124	0.035980259	0.00065655929
0.024558613	0.035654446	0.00064723776
0.024690101	0.035822693	0.00065702004
0.024821590	0.035074926	0.00064390728
0.024953079	0.035497310	0.00064397972
0.025084567	0.035166701	0.00064243991
0.025216056	0.035709200	0.00064181359
0.025347545	0.035613965	0.00064670521
0.025479034	0.034172026	0.00062678771
0.025610522	0.036457018	0.00064040179
0.025742011	0.035013374	0.00062948113
0.025873500	0.034231665	0.00061944709
0.026004988	0.033989634	0.00062221581
0.026136477	0.035483107	0.00063079023
0.026267966	0.035761024	0.00062728813
0.026399454	0.035166128	0.00062658217
0.026530943	0.034972829	0.00061883987
0.026662432	0.035664427	0.00062664516
0.026793920	0.035496090	0.00062141768
0.026925409	0.035818634	0.00062000288
0.027056898	0.035699915	0.00062316211
0.027188387	0.034065821	0.00059990060
0.027319875	0.035026018	0.00061575403
0.027451364	0.033928239	0.00060172571
0.027582853	0.035237036	0.00060738298
0.027714341	0.034404714	0.00060179730
0.027845830	0.033728270	0.00059362093
0.027977319	0.034648454	0.00060458881
0.028108807	0.034954746	0.00060151016
0.028240296	0.033390879	0.00058878705
0.028371785	0.034311450	0.00059415826
0.028503274	0.034818613	0.00059630100
0.028634762	0.034202871	0.00058890141
0.028766251	0.033325512	0.00058355476
0.028897740	0.034263609	0.00058419246
0.029029228	0.033506362	0.00058190709
0.029160717	0.032848628	0.00057713139
0.029292206	0.033644541	0.00057731199
0.029423694	0.032211532	0.00056938221
0.029555183	0.033574451	0.00057106420
0.029686672	0.033482117	0.00057497440
0.029818161	0.032310259	0.00056625940
0.029949649	0.032868737	0.00056467166
0.030081138	0.032934812	0.00056551980
0.030212627	0.032553703	0.00055724148
0.030344115	0.033064336	0.00056253412
0.030475604	0.033318111	0.00056551772
0.030607093	0.032193802	0.00055516370
0.030738581	0.031820660	0.00055229561
0.030870070	0.031562692	0.00054423930
0.031001559	0.031911091	0.00054577761
0.031133048	0.034413513	0.00056839213
0.031264536	0.032022083	0.00054529091
0.031396025	0.032029817	0.00054764326
0.031527514	0.031679936	0.00054109844
0.031659002	0.031954825	0.00054248522
0.031790491	0.032548848	0.00054812122
0.031921980	0.031595352	0.00053533991
0.032053468	0.030880218	0.00053369042
0.032184957	0.031847713	0.00053560310
0.032316446	0.031500681	0.00053162126
0.032447935	0.031968696	0.00053846776
0.032579423	0.031168192	0.00052865335
0.032710912	0.031955704	0.00053520505
0.032842401	0.031048006	0.00052462992
0.032973889	0.031153905	0.00052442288
0.033105378	0.031140923	0.00052605489
0.033236867	0.031227004	0.00052515379
0.033368355	0.030233646	0.00052403616
0.033499844	0.031259863	0.00053226009
0.033631333	0.029655013	0.00051894440
0.033762822	0.030356365	0.00053095275
0.033894310	0.030031067	0.00052684571
0.034025799	0.029740911	0.00052571389
0.034157288	0.030427418	0.00052812153
0.034288776	0.030169869	0.00052692549
0.034420265	0.030503221	0.00053535234
0.034551754	0.029919690	0.00052599605
0.034683242	0.029788366	0.00052627724
0.034814731	0.029826051	0.00052513969
0.034946220	0.029355033	0.00052294450
0.035077708	0.029609687	0.00052907026
0.035209197	0.028681676	0.00051980491
0.035340686	0.029961021	0.00052638065
0.035472175	0.029373785	0.00053263746
0.035603663	0.029301179	0.00053355491
0.035735152	0.029417106	0.00054206077
0.035866641	0.028515628	0.00053335853
0.035998129	0.028372998	0.00053042889
0.036129618	0.029128616	0.00054005748
0.036261107	0.029490843	0.00053911727
0.036392595	0.029238389	0.00054637153
0.036524084	0.029483929	0.00054585203
0.036655573	0.028884368	0.00053733217
0.036787062	0.029754401	0.00055105566
0.036918550	0.028451144	0.00053502558
0.037050039	0.028778295	0.00054328025
0.037181528	0.028759293	0.00054015344
0.037313016	0.029402566	0.00054534596
0.037444505	0.027387260	0.00053477634
0.037575994	0.027866686	0.00053484566
0.037707482	0.029257065	0.00055307513
0.037838971	0.028353222	0.00054648936
0.037970460	0.029562657	0.00055110187
0.038101949	0.028583515	0.00054650202
0.038233437	0.028605449	0.00054022431
0.038364926	0.028130479	0.00053355519
0.038496415	0.028506566	0.00053720989
0.038627903	0.029212469	0.00053533027
0.038759392	0.029307618	0.00053888338
0.038890881	0.029924491	0.00053673513
0.039022369	0.028691789	0.00052906512
0.039153858	0.029423830	0.00053101867
0.039285347	0.029625564	0.00053027813
0.039416836	0.030297628	0.00054017746
0.039548324	0.029833434	0.00053353292
0.039679813	0.029464863	0.00052711643
0.039811302	0.029845172	0.00053338890
0.039942790	0.028914318	0.00052326978
0.040074279	0.028465333	0.00052271489
0.040205768	0.028417949	0.00051655195
0.040337256	0.030048265	0.00052833585
0.040468745	0.029534063	0.00052555807
0.040600234	0.029444995	0.00052241311
0.040731723	0.028971686	0.00051913015
0.040863211	0.029051053	0.00052061606
0.040994700	0.029257201	0.00051779120
0.041126189	0.029771841	0.00052440768
0.041257677	0.029887887	0.00052181987
0.041389166	0.029732426	0.00052117012
0.041520655	0.029454430	0.00052014079
0.041652143	0.028985477	0.00051395635
0.041783632	0.029066814	0.00051661573
0.041915121	0.028896870	0.00051236103
0.042046610	0.029603523	0.00051826590
0.042178098	0.030509917	0.00052399406
0.042309587	0.030042710	0.00052118289
0.042441076	0.029426932	0.00051452348
0.042572564	0.029490194	0.00051545356
0.042704053	0.028075799	0.00050029326
0.042835542	0.028829286	0.00050762680
0.042967030	0.028736863	0.00050911058
0.043098519	0.029039733	0.00051057843
0.043230008	0.029123000	0.00050929921
0.043361496	0.028704204	0.00050163273
0.043492985	0.028306320	0.00050477973
0.043624474	0.029079559	0.00050683650
0.043755963	0.028629194	0.00050482381
0.043887451	0.029921954	0.00051158713
0.044018940	0.029012035	0.00050357697
0.044150429	0.029111148	0.00050898377
0.044281917	0.028458630	0.00049970120
0.044413406	0.029014526	0.00050590662
0.044544895	0.029119700	0.00050284396
0.044676383	0.029438270	0.00050513418
0.044807872	0.029075574	0.00050389728
0.044939361	0.029681945	0.00050637075
0.045070850	0.030046865	0.00050860720
0.045202338	0.028555949	0.00049807158
0.045333827	0.029469813	0.00050127689
0.045465316	0.028636250	0.00050052130
0.045596804	0.028747096	0.00049853181
0.045728293	0.028711924	0.00049657175
0.045859782	0.028924801	0.00049765958
0.045991270	0.029187596	0.00049608212
0.046122759	0.028446421	0.00049508815
0.046254248	0.029122039	0.00050620650
0.046385737	0.029522024	0.00050975286
0.046517225	0.029039416	0.00050910066
0.046648714	0.029620060	0.00051574912
0.046780203	0.029363004	0.00051982633
0.046911691	0.029143757	0.00051829261
0.047043180	0.028617191	0.00051293806
0.047174669	0.030076403	0.00052548298
0.047306157	0.030124467	0.00052768592
0.047437646	0.030882125	0.00053534997
0.047569135	0.028772345	0.00052259318
0.047700624	0.028655165	0.00051718211
0.047832112	0.028909861	0.00052425676
0.047963601	0.029456901	0.00052491357
0.048095090	0.029626852	0.00053259615
0.048226578	0.029302064	0.00053116613
0.048358067	0.029072038	0.00052393363
0.048489556	0.029230237	0.00052842118
0.048621044	0.029131534	0.00052828363
0.048752533	0.028996785	0.00053216654
0.048884022	0.028309039	0.00052282840
0.049015511	0.029449393	0.00053313057
0.049146999	0.028805214	0.00052750770
0.049278488	0.029210275	0.00053341554
0.049409977	0.028949073	0.00053322753
0.049541465	0.029075404	0.00053154641
0.049672954	0.029338992	0.00053480095
0.049804443	0.028837976	0.00052903947
0.049935931	0.029920032	0.00054195380
0.050067420	0.029400681	0.00053778918
0.050198909	0.029640728	0.00054057020
0.050330398	0.029241105	0.00053497274
0.050461886	0.030092259	0.00054335839
0.050593375	0.029425641	0.00053947475
0.050724864	0.029396394	0.00054171279
0.050856352	0.029041630	0.00053887080
0.050987841	0.028715333	0.00053256357
0.051119330	0.029447803	0.00054054964
0.051250818	0.028926692	0.00053776302
0.051382307	0.029530475	0.00054428381
0.051513796	0.029019713	0.00053727113
0.051645284	0.029765944	0.00054366038
0.051776773	0.029645363	0.00054454996
0.051908262	0.029902367	0.00054535003
0.052039751	0.028387226	0.00053526594
0.052171239	0.028495850	0.00053465095
0.052302728	0.030229154	0.00055402221
0.052434217	0.028671317	0.00053663035
0.052565705	0.030596136	0.00055634699
0.052697194	0.029695462	0.00054635922
0.052828683	0.028217891	0.00053775441
0.052960171	0.029605178	0.00054676773
0.053091660	0.028792121	0.00053865622
0.053223149	0.029589630	0.00054890916
0.053354638	0.027897691	0.00053703826
0.053486126	0.029875015	0.00055374065
0.053617615	0.028608472	0.00053910117
0.053749104	0.029755410	0.00054920255
0.053880592	0.028679315	0.00053986974
0.054012081	0.029039358	0.00054698191
0.054143570	0.029742035	0.00055201524
0.054275058	0.028759231	0.00054339838
0.054406547	0.030366393	0.00055335335
0.054538036	0.029209434	0.00054954685
0.054669525	0.029410300	0.00054801387
0.054801013	0.028619781	0.00054685427
0.054932502	0.028588607	0.00054361587
0.055063991	0.029501797	0.00054865140
0.055195479	0.028529753	0.00054440698
0.055326968	0.028171070	0.00053895141
0.055458457	0.029221214	0.00055204987
0.055589945	0.028739704	0.00054592961
0.055721434	0.029262305	0.00054898898
0.055852923	0.029347061	0.00055693916
0.055984412	0.028232910	0.00054454629
0.056115900	0.028852644	0.00054825506
0.056247389	0.028720595	0.00054922866
0.056378878	0.028948941	0.00054590420
0.056510366	0.029012793	0.00055298539
0.056641855	0.029110079	0.00055018258
0.056773344	0.029009872	0.00055081194
0.056904832	0.028600951	0.00054812856
0.057036321	0.029776128	0.00055419522
0.057167810	0.029206848	0.00055141359
0.057299299	0.029632004	0.00055368631
0.057430787	0.029568018	0.00055188656
0.057562276	0.028749900	0.00054943921
0.057693765	0.029208643	0.00054348791
0.057825253	0.029138327	0.00055034616
0.057956742	0.028905342	0.00054991139
0.058088231	0.029055608	0.00054730941
0.058219719	0.029181472	0.00055250979
0.058351208	0.028707205	0.00054033566
0.058482697	0.028997345	0.00054772695
0.058614186	0.029492102	0.00055040068
0.058745674	0.029310624	0.00054663270
0.058877163	0.028953155	0.00054501906
0.059008652	0.028942827	0.00053923145
0.059140140	0.028232193	0.00054071866
0.059271629	0.029144184	0.00054729050
0.059403118	0.029088557	0.00054074962
0.059534606	0.028660445	0.00053979360
0.059666095	0.029083852	0.00053760337
0.059797584	0.029320058	0.00054190674
0.059929072	0.029476583	0.00054558783
0.060060561	0.028470072	0.00053264682
0.060192050	0.028745630	0.00053789269
0.060323539	0.028510336	0.00053146173
0.060455027	0.028907178	0.00053729323
0.060586516	0.028744801	0.00053677378
0.060718005	0.029654678	0.00054183048
0.060849493	0.028482026	0.00053229728
0.060980982	0.028322240	0.00053285467
0.061112471	0.028897848	0.00053457580
0.061243959	0.029937782	0.00054862951
0.061375448	0.029008029	0.00053363764
0.061506937	0.029088827	0.00053819837
0.061638426	0.029471427	0.00053817166
0.061769914	0.028659691	0.00053410060
0.061901403	0.028209248	0.00053306973
0.062032892	0.028598722	0.00052846300
0.062164380	0.028170092	0.00052928645
0.062295869	0.027543471	0.00052439950
0.062427358	0.029305420	0.00053584088
0.062558846	0.029454984	0.00054322264
0.062690335	0.028260409	0.00052709450
0.062821824	0.028973353	0.00053204688
0.062953313	0.028980035	0.00053339299
0.063084801	0.029247282	0.00053314823
0.063216290	0.029468313	0.00053802468
0.063347779	0.029593715	0.00053789530
0.063479267	0.028824316	0.00052908017
0.063610756	0.030487974	0.00054721791
0.063742245	0.029214143	0.00053314577
0.063873733	0.028844124	0.00053364202
0.064005222	0.028388784	0.00052555522
0.064136711	0.028959646	0.00053030210
0.064268200	0.028697976	0.00052751734
0.064399688	0.028685542	0.00052680878
0.064531177	0.029706646	0.00053762339
0.064662666	0.029206964	0.00053011881
0.064794154	0.029460218	0.00053462499
0.064925643	0.028587294	0.00052807909
0.065057132	0.028910498	0.00052991377
0.065188620	0.029354246	0.00053380156
0.065320109	0.027837433	0.00051829502
0.065451598	0.027800628	0.00051764091
0.065583087	0.029404684	0.00053293540
0.065714575	0.028344120	0.00052020373
0.065846064	0.028282685	0.00052464270
0.065977553	0.027219347	0.00051373649
0.066109041	0.028033327	0.00051821431
0.066240530	0.028417256	0.00052461145
0.066372019	0.029390857	0.00053018782
0.066503507	0.029132774	0.00052939391
0.066634996	0.028954902	0.00052604773
0.066766485	0.029139213	0.00052892994
0.066897973	0.029925496	0.00053333692
0.067029462	0.029063953	0.00052731780
0.067160951	0.028623039	0.00052712041
0.067292440	0.028715940	0.00052417474
0.067423928	0.028582863	0.00051871766
0.067555417	0.028961745	0.00052722276
0.067686906	0.029162312	0.00052508988
0.067818394	0.028620766	0.00052311098
0.067949883	0.029108777	0.00052497888
0.068081372	0.028675998	0.00052057182
0.068212860	0.028758182	0.00052033115
0.068344349	0.029147016	0.00052593895
0.068475838	0.028768878	0.00052305890
0.068607327	0.029443718	0.00053000805
0.068738815	0.028875384	0.00051757049
0.068870304	0.029035444	0.00052454375
0.069001793	0.028755741	0.00051901756
0.069133281	0.028254791	0.00051563889
0.069264770	0.029413422	0.00052804189
0.069396259	0.028167860	0.00051123637
0.069527747	0.027967672	0.00051479796
0.069659236	0.027612535	0.00051343303
0.069790725	0.029134766	0.00052059665
0.069922214	0.028830244	0.00052055442
0.070053702	0.029905624	0.00052552701
0.070185191	0.028574234	0.00051903685
0.070316680	0.028917530	0.00051657618
0.070448168	0.027637682	0.00050908385
0.070579657	0.028672711	0.00051904144
0.070711146	0.028327400	0.00051156267
0.070842634	0.028186710	0.00051464764
0.070974123	0.027229704	0.00050554956
0.071105612	0.028505984	0.00051433940
0.071237101	0.028437297	0.00051459038
0.071368589	0.027155489	0.00050027690
0.071500078	0.029299763	0.00052235354
0.071631567	0.028348777	0.00051270292
0.071763055	0.027586811	0.00050576301
0.071894544	0.028590249	0.00051483304
0.072026033	0.028131536	0.00050682790
0.072157521	0.028033364	0.00051126839
0.072289010	0.028523829	0.00051266876
0.072420499	0.027192254	0.00050205982
0.072551988	0.028173502	0.00050737731
0.072683476	0.028232682	0.00050860502
0.072814965	0.027464475	0.00050462003
0.072946454	0.028302944	0.00051091485
0.073077942	0.028301422	0.00050725042
0.073209431	0.027716604	0.00050629348
0.073340920	0.027829193	0.00050336047
0.073472408	0.027373858	0.00050104211
0.073603897	0.027099676	0.00050172543
0.073735386	0.027695913	0.00050162262
0.073866875	0.027333404	0.00049943749
0.073998363	0.027491520	0.00050129559
0.074129852	0.026709999	0.00049612440
0.074261341	0.027468687	0.00050254918
0.074392829	0.027757331	0.00049881379
0.074524318	0.027423413	0.00050209582
0.074655807	0.027413175	0.00049702618
0.074787295	0.027359822	0.00050077123
0.074918784	0.027185274	0.00049682099
0.075050273	0.027865480	0.00050145160
0.075181761	0.027918802	0.00050201329
0.075313250	0.027192691	0.00049791243
0.075444739	0.027173793	0.00049617395
0.075576228	0.027655090	0.00050010869
0.075707716	0.026671018	0.00049131843
0.075839205	0.027444820	0.00049946449
0.075970694	0.027191951	0.00049497507
0.076102182	0.026842057	0.00049058295
0.076233671	0.026387452	0.00049190845
0.076365160	0.027030246	0.00048956621
0.076496648	0.026179594	0.00048736788
0.076628137	0.025880863	0.00048561485
0.076759626	0.027159533	0.00049233504
0.076891115	0.026511777	0.00048910568
0.077022603	0.026786295	0.00048945716
0.077154092	0.026288115	0.00048530653
0.077285581	0.027486156	0.00049754658
0.077417069	0.026838113	0.00049007783
0.077548558	0.026269282	0.00048716279
0.077680047	0.026383188	0.00048496297
0.077811535	0.026969074	0.00048928075
0.077943024	0.027663649	0.00049666782
0.078074513	0.026898303	0.00048600599
0.078206002	0.027497075	0.00049617455
0.078337490	0.027744411	0.00049509037
0.078468979	0.027055195	0.00048823957
0.078600468	0.027008647	0.00049201425
0.078731956	0.026970469	0.00048669840
0.078863445	0.027443211	0.00049525718
0.078994934	0.026275306	0.00048339600
0.079126422	0.027038560	0.00048867117
0.079257911	0.026689972	0.00048640342
0.079389400	0.026537634	0.00048278121
0.079520889	0.026218759	0.00048145789
0.079652377	0.026494853	0.00048247473
0.079783866	0.026252425	0.00048165879
0.079915355	0.026787209	0.00048823958
0.080046843	0.026471802	0.00048076680
0.080178332	0.026966914	0.00048546516
0.080309821	0.026661367	0.00048569628
0.080441309	0.027220156	0.00048346221
0.080572798	0.026383361	0.00048250452
0.080704287	0.026295994	0.00048124906
0.080835776	0.027002921	0.00048599643
0.080967264	0.027647997	0.00049432798
0.081098753	0.026978787	0.00048152697
0.081230242	0.026862340	0.00048416328
0.081361730	0.026525823	0.00048090062
0.081493219	0.026623804	0.00048206564
0.081624708	0.025986813	0.00047769414
0.081756196	0.026665672	0.00047800547
0.081887685	0.026189995	0.00047936397
0.082019174	0.026697952	0.00048340001
0.082150663	0.027191769	0.00048563705
0.082282151	0.026230096	0.00047774648
0.082413640	0.026405236	0.00047849741
0.082545129	0.025773803	0.00047366538
0.082676617	0.025536697	0.00047243395
0.082808106	0.025274476	0.00046946934
0.082939595	0.025974732	0.00047568270
0.083071083	0.025984732	0.00047115995
0.083202572	0.026413490	0.00047586471
0.083334061	0.026031521	0.00047726962
0.083465549	0.026400777	0.00047418539
0.083597038	0.025741782	0.00047371503
0.083728527	0.026084197	0.00046945419
0.083860016	0.025698244	0.00047200264
0.083991504	0.026185267	0.00047729504
0.084122993	0.025799340	0.00047150801
0.084254482	0.025518683	0.00046997003
0.084385970	0.025734009	0.00047026379
0.084517459	0.025670085	0.00046871904
0.084648948	0.027199122	0.00048259397
0.084780436	0.025818344	0.00046790705
0.084911925	0.025291230	0.00046618040
0.085043414	0.026760719	0.00047500947
0.085174903	0.027356892	0.00047876295
0.085306391	0.026393322	0.00047597687
0.085437880	0.025769934	0.00046663768
0.085569369	0.026589183	0.00047374600
0.085700857	0.026102428	0.00046821958
0.085832346	0.026256522	0.00047104848
0.085963835	0.026121791	0.00047286499
0.086095323	0.026148593	0.00046814731
0.086226812	0.026190529	0.00046939283
0.086358301	0.026108955	0.00046942429
0.086489790	0.026610579	0.00047296037
0.086621278	0.025498558	0.00046467013
0.086752767	0.025473710	0.00046442072
0.086884256	0.025220566	0.00046172915
0.087015744	0.026108550	0.00046879652
0.087147233	0.025647270	0.00046449334
0.087278722	0.025563175	0.00046511146
0.087410210	0.026229676	0.00046840331
0.087541699	0.025827082	0.00046523074
0.087673188	0.025545402	0.00046419398
0.087804677	0.026449705	0.00046846894
0.087936165	0.026707036	0.00047166107
0.088067654	0.025835703	0.00046647825
0.088199143	0.025751282	0.00045974984
0.088330631	0.026384302	0.00047172145
0.088462120	0.025330976	0.00045864674
0.088593609	0.025766889	0.00046530210
0.088725097	0.026271735	0.00046442221
0.088856586	0.025222034	0.00045690900
0.088988075	0.025733658	0.00046389800
0.089119564	0.025681366	0.00046080570
0.089251052	0.025511820	0.00046192992
0.089382541	0.025736705	0.00046205383
0.089514030	0.025532661	0.00046120327
0.089645518	0.025998898	0.00046222674
0.089777007	0.025818403	0.00046189367
0.089908496	0.026046010	0.00046626937
0.090039984	0.026053783	0.00046296846
0.090171473	0.025868454	0.00046007073
0.090302962	0.025300106	0.00045819025
0.090434451	0.025400401	0.00045692038
0.090565939	0.025993836	0.00046374171
0.090697428	0.025657383	0.00046079243
0.090828917	0.025976786	0.00045809291
0.090960405	0.026078678	0.00046480472
0.091091894	0.025231020	0.00045364717
0.091223383	0.025354778	0.00045673233
0.091354871	0.025362665	0.00045835874
0.091486360	0.025236161	0.00046288313
0.091617849	0.025529721	0.00047215334
0.091749337	0.025425008	0.00047383082
0.091880826	0.025325673	0.00047581735
0.092012315	0.024890101	0.00047682068
0.092143804	0.025725472	0.00048286599
0.092275292	0.025066317	0.00048236164
0.092406781	0.026076903	0.00049182097
0.092538270	0.025096712	0.00048859594
0.092669758	0.025121301	0.00049070982
0.092801247	0.024227454	0.00046698274
0.092932736	0.025800435	0.00048221999
0.093064224	0.025001329	0.00047046954
0.093195713	0.024269071	0.00046284703
0.093327202	0.024165518	0.00046229492
0.093458691	0.024900538	0.00046076173
0.093590179	0.025488711	0.00047088877
0.093721668	0.024740042	0.00046446625
0.093853157	0.025155455	0.00046647057
0.093984645	0.024074142	0.00045667038
0.094116134	0.025021549	0.00046241715
0.094247623	0.025324609	0.00046433180
0.094379111	0.025181042	0.00046195188
0.094510600	0.025491613	0.00046492548
0.094642089	0.025014921	0.00046127627
0.094773578	0.023973315	0.00044933402
0.094905066	0.024872827	0.00045918024
0.095036555	0.025236858	0.00046422727
0.095168044	0.024943228	0.00045550372
0.095299532	0.024703750	0.00045606931
0.095431021	0.024162859	0.00044863679
0.095562510	0.024548513	0.00045365515
0.095693998	0.024978022	0.00045829080
0.095825487	0.023510327	0.00044446343
0.095956976	0.025348023	0.00045922481
0.096088465	0.024831939	0.00045255235
0.096219953	0.024709048	0.00045434943
0.096351442	0.024599149	0.00045404006
0.096482931	0.024698705	0.00045198707
0.096614419	0.024893548	0.00045255393
0.096745908	0.025177586	0.00045455394
0.096877397	0.024435330	0.00044803634
0.097008885	0.024457828	0.00045116234
0.097140374	0.024979792	0.00045192321
0.097271863	0.024718903	0.00045071590
0.097403352	0.024798594	0.00045084235
0.097534840	0.024495420	0.00044706621
0.097666329	0.024116276	0.00044578169
0.097797818	0.024551888	0.00044280848
0.097929306	0.024718761	0.00044717432
0.098060795	0.024879439	0.00044873931
0.098192284	0.024143919	0.00043908468
0.098323772	0.025022974	0.00045022347
0.098455261	0.024093440	0.00043813247
0.098586750	0.025065559	0.00044466180
0.098718239	0.024283532	0.00043882595
0.098849727	0.023924363	0.00043460582
0.098981216	0.025816395	0.00044902258
0.099112705	0.024562135	0.00043804134
0.099244193	0.024462091	0.00043823952
0.099375682	0.025367803	0.00044527329
0.099507171	0.024695384	0.00044025399
0.099638659	0.023633167	0.00043556142
0.099770148	0.024832038	0.00044095651
0.099901637	0.024258404	0.00043841391
0.10003313	0.025279578	0.00044671209
0.10016461	0.024133632	0.00043512807
0.10029610	0.024581194	0.00044254680
0.10042759	0.024576999	0.00043938919
0.10055908	0.023541687	0.00043182667
0.10069057	0.023892078	0.00043585014
0.10082206	0.024291542	0.00043804649
0.10095355	0.023876424	0.00043922521
0.10108504	0.023678681	0.00043057164
0.10121652	0.024800540	0.00043882639
0.10134801	0.023761833	0.00043363131
0.10147950	0.024350773	0.00043693828
0.10161099	0.024387380	0.00043657094
0.10174248	0.023960691	0.00043591514
0.10187397	0.024262828	0.00043318742
0.10200546	0.023832208	0.00043343002
0.10213694	0.024740463	0.00043715186
0.10226843	0.024376605	0.00043584952
0.10239992	0.022994665	0.00042649541
0.10253141	0.024015009	0.00042845479
0.10266290	0.023563756	0.00043076949
0.10279439	0.023993226	0.00043272989
0.10292588	0.024642490	0.00043698459
0.10305737	0.023848353	0.00043103723
0.10318885	0.024154133	0.00043151069
0.10332034	0.023915084	0.00043308439
0.10345183	0.024063702	0.00043101067
0.10358332	0.023593902	0.00042974662
0.10371481	0.023929267	0.00042933456
0.10384630	0.023949215	0.00043035726
0.10397779	0.024391593	0.00043388443
0.10410928	0.024747378	0.00043783424
0.10424076	0.023687877	0.00042870040
0.10437225	0.024242254	0.00043214915
0.10450374	0.023890547	0.00042704825
0.10463523	0.024773320	0.00043630934
0.10476672	0.023765829	0.00042909524
0.10489821	0.024817648	0.00043502199
0.10502970	0.024061595	0.00042861305
0.10516118	0.024214809	0.00042921123
0.10529267	0.023344719	0.00042701759
0.10542416	0.023767468	0.00042863565
0.10555565	0.023243682	0.00042140544
0.10568714	0.023848962	0.00042773419
0.10581863	0.023349341	0.00042224064
0.10595012	0.023670118	0.00042501034
0.10608161	0.024511650	0.00043314173
0.10621309	0.023483398	0.00042394623
0.10634458	0.023625823	0.00042253018
0.10647607	0.024674896	0.00043197587
0.10660756	0.024212263	0.00042823899
0.10673905	0.023905136	0.00042831204
0.10687054	0.023015074	0.00042406104
0.10700203	0.024594378	0.00044053235
0.10713352	0.024474498	0.00044245923
0.10726500	0.023877828	0.00044420372
0.10739649	0.024872196	0.00045772240
0.10752798	0.024183131	0.00044844463
0.10765947	0.022708316	0.00044319652
0.10779096	0.023685179	0.00044896753
0.10792245	0.023764991	0.00045584237
0.10805394	0.023898341	0.00045622125
0.10818542	0.023871552	0.00045547677
0.10831691	0.023601069	0.00045526760
0.10844840	0.023672634	0.00045850130
0.10857989	0.023779780	0.00046152372
0.10871138	0.024189956	0.00046725544
0.10884287	0.024002298	0.00046397262
0.10897436	0.024373942	0.00046799271
0.10910585	0.024117546	0.00047245908
0.10923733	0.023851979	0.00046303360
0.10936882	0.024366262	0.00047733829
0.10950031	0.024285496	0.00047288796
0.10963180	0.024853174	0.00047926252
0.10976329	0.023951670	0.00047129936
0.10989478	0.024016461	0.00047506399
0.11002627	0.024133083	0.00048082552
0.11015776	0.023088860	0.00046857930
0.11028924	0.023737610	0.00047620128
0.11042073	0.023731187	0.00048176671
0.11055222	0.024108413	0.00047883284
0.11068371	0.024728186	0.00048905606
0.11081520	0.023912897	0.00047944416
0.11094669	0.023797769	0.00047972249
0.11107818	0.023939695	0.00048701253
0.11120966	0.023967696	0.00048377058
0.11134115	0.023581894	0.00048419095
0.11147264	0.023984976	0.00048360642
0.11160413	0.023844018	0.00048678582
0.11173562	0.024741574	0.00049891127
0.11186711	0.024039584	0.00047495117
0.11199860	0.023599432	0.00047379748
0.11213009	0.023854871	0.00046731194
0.11226157	0.023212055	0.00045976795
0.11239306	0.024260116	0.00046534766
0.11252455	0.023336498	0.00045758178
0.11265604	0.024260766	0.00046464710
0.11278753	0.023681203	0.00045609478
0.11291902	0.022904586	0.00044961417
0.11305051	0.023866590	0.00045864024
0.11318200	0.023997528	0.00045455562
0.11331348	0.024140135	0.00045703113
0.11344497	0.023009629	0.00044560064
0.11357646	0.023621989	0.00044756900
0.11370795	0.024188604	0.00045260777
0.11383944	0.023970414	0.00045099564
0.11397093	0.023894174	0.00044921897
0.11410242	0.024416890	0.00045340601
0.11423390	0.023701765	0.00044242389
0.11436539	0.023998266	0.00045165594
0.11449688	0.023363810	0.00043876453
0.11462837	0.023782440	0.00044708188
0.11475986	0.024437993	0.00044830079
0.11489135	0.024342905	0.00044402509
0.11502284	0.023198393	0.00044001402
0.11515433	0.023631341	0.00044300364
0.11528581	0.023451356	0.00044002742
0.11541730	0.023573801	0.00043876218
0.11554879	0.024118953	0.00044192861
0.11568028	0.023261999	0.00043870565
0.11581177	0.023797563	0.00043829988
0.11594326	0.024037219	0.00044295447
0.11607475	0.023617262	0.00043776693
0.11620624	0.024437052	0.00044032461
0.11633772	0.022876257	0.00043402747
0.11646921	0.023543381	0.00043577192
0.11660070	0.023944455	0.00043897543
0.11673219	0.024376394	0.00043893050
0.11686368	0.023648825	0.00043475975
0.11699517	0.023572222	0.00043270255
0.11712666	0.023958010	0.00043532104
0.11725814	0.023414383	0.00042858972
0.11738963	0.024145562	0.00043394777
0.11752112	0.023663164	0.00042863817
0.11765261	0.024195704	0.00043395515
0.11778410	0.023996961	0.00043483119
0.11791559	0.023105609	0.00042385931
0.11804708	0.024213301	0.00043084286
0.11817857	0.023637333	0.00042797020
0.11831005	0.024148514	0.00043006978
0.11844154	0.024226881	0.00043319230
0.11857303	0.023574139	0.00042409579
0.11870452	0.024424180	0.00043078647
0.11883601	0.023702546	0.00042621904
0.11896750	0.023782788	0.00042585731
0.11909899	0.023419867	0.00042464998
0.11923048	0.023775491	0.00042071703
0.11936196	0.023226960	0.00041860584
0.11949345	0.023470424	0.00041839157
0.11962494	0.024251079	0.00042336286
0.11975643	0.023316119	0.00041891512
0.11988792	0.023865543	0.00041791824
0.12001941	0.024250588	0.00042273429
0.12015090	0.023934581	0.00042096690
0.12028239	0.023859970	0.00042048835
0.12041387	0.024373183	0.00042215217
0.12054536	0.024296132	0.00041965565
0.12067685	0.024144945	0.00041981512
0.12080834	0.023822752	0.00041862335
0.12093983	0.024452897	0.00041912858
0.12107132	0.024283735	0.00042106837
0.12120281	0.023921580	0.00041655758
0.12133429	0.024226851	0.00041718099
0.12146578	0.023689734	0.00041592174
0.12159727	0.024481853	0.00041797741
0.12172876	0.024533166	0.00041963729
0.12186025	0.023880071	0.00041460571
0.12199174	0.023775316	0.00041462928
0.12212323	0.023387665	0.00041154735
0.12225472	0.023951772	0.00041313774
0.12238620	0.023617200	0.00041334506
0.12251769	0.023521174	0.00040960203
0.12264918	0.023928321	0.00041390476
0.12278067	0.024310205	0.00041769170
0.12291216	0.023952615	0.00041276343
0.12304365	0.023827351	0.00041286724
0.12317514	0.024171536	0.00041393438
0.12330663	0.022010340	0.00040114438
0.12343811	0.024767993	0.00041914454
0.12356960	0.023454630	0.00040885097
0.12370109	0.024387911	0.00041563641
0.12383258	0.024312284	0.00041532491
0.12396407	0.024590424	0.00041401587
0.12409556	0.023950962	0.00041516670
0.12422705	0.023357791	0.00040684774
0.12435853	0.024027311	0.00041340748
0.12449002	0.023561460	0.00040883856
0.12462151	0.024315939	0.00041505515
0.12475300	0.023670931	0.00040879134
0.12488449	0.023141011	0.00040595476
0.12501598	0.023391849	0.00040838341
0.12514747	0.022821527	0.00040145197
0.12527896	0.023548193	0.00040637259
0.12541044	0.023081511	0.00040609689
0.12554193	0.023681178	0.00040860807
0.12567342	0.023573340	0.00040570035
0.12580491	0.023648947	0.00040948259
0.12593640	0.023349250	0.00040363252
0.12606789	0.023979390	0.00041098481
0.12619938	0.023869287	0.00040842895
0.12633087	0.023949554	0.00041133025
0.12646235	0.023768270	0.00040824058
0.12659384	0.023476553	0.00040255773
0.12672533	0.023900329	0.00041067883
0.12685682	0.023284013	0.00040270905
0.12698831	0.023132132	0.00040393494
0.12711980	0.023689959	0.00040579042
0.12725129	0.023619548	0.00040302247
0.12738277	0.024349718	0.00041001074
0.12751426	0.024083050	0.00040864596
0.12764575	0.023015911	0.00040173543
0.12777724	0.023464041	0.00040230922
0.12790873	0.023855628	0.00040725083
0.12804022	0.023568870	0.00040631832
0.12817171	0.023922025	0.00040749143
0.12830320	0.024118072	0.00040706072
0.12843468	0.023606581	0.00040428981
0.12856617	0.023477959	0.00040099830
0.12869766	0.023056047	0.00040043761
0.12882915	0.024593767	0.00041185504
0.12896064	0.024085801	0.00040477622
0.12909213	0.023324239	0.00040069818
0.12922362	0.024264734	0.00040809668
0.12935511	0.023572793	0.00040488493
0.12948659	0.023791962	0.00040547610
0.12961808	0.024014509	0.00040440056
0.12974957	0.023518947	0.00040179325
0.12988106	0.023725975	0.00040318958
0.13001255	0.023748881	0.00040119301
0.13014404	0.024135402	0.00040668213
0.13027553	0.023637356	0.00040068200
0.13040701	0.023788101	0.00040215612
0.13053850	0.024394490	0.00040781922
0.13066999	0.023701036	0.00040210458
0.13080148	0.023906851	0.00040410038
0.13093297	0.023923430	0.00040161680
0.13106446	0.023210526	0.00039915754
0.13119595	0.023654216	0.00040091891
0.13132744	0.023352586	0.00039752747
0.13145892	0.023570498	0.00039920866
0.13159041	0.023285447	0.00039723694
0.13172190	0.023571539	0.00039864880
0.13185339	0.023821287	0.00040112532
0.13198488	0.023694494	0.00039957699
0.13211637	0.023467392	0.00039836897
0.13224786	0.022813330	0.00039335128
0.13237935	0.022984304	0.00039532982
0.13251083	0.023405194	0.00039792596
0.13264232	0.024435208	0.00040432566
0.13277381	0.023796117	0.00040086124
0.13290530	0.023771951	0.00039667788
0.13303679	0.023869886	0.00040199743
0.13316828	0.023896187	0.00040149539
0.13329977	0.023416783	0.00039433699
0.13343125	0.023685052	0.00040222949
0.13356274	0.023547958	0.00039348161
0.13369423	0.023793026	0.00039769411
0.13382572	0.023916392	0.00040005350
0.13395721	0.023604587	0.00039611315
0.13408870	0.023718342	0.00039932689
0.13422019	0.023906731	0.00039602289
0.13435168	0.023355254	0.00039511060
0.13448316	0.023409680	0.00039729195
0.13461465	0.023494045	0.00039376981
0.13474614	0.023256263	0.00039284668
0.13487763	0.023737797	0.00039667804
0.13500912	0.023447764	0.00039429569
0.13514061	0.023553070	0.00039588192
0.13527210	0.023225483	0.00039425097
0.13540359	0.024244760	0.00039868290
0.13553507	0.023907698	0.00039621199
0.13566656	0.024234664	0.00039852284
0.13579805	0.024362600	0.00040099764
0.13592954	0.023208114	0.00039103549
0.13606103	0.023651041	0.00039717978
0.13619252	0.023919292	0.00039609166
0.13632401	0.023896428	0.00039475283
0.13645549	0.024149330	0.00039938068
0.13658698	0.024285506	0.00039797137
0.13671847	0.023872790	0.00039532009
0.13684996	0.023857353	0.00039535575
0.13698145	0.023248593	0.00038992195
0.13711294	0.023087991	0.00038953056
0.13724443	0.023639535	0.00039428007
0.13737592	0.023260593	0.00039044036
0.13750740	0.023250120	0.00039155417
0.13763889	0.024179201	0.00039480425
0.13777038	0.023841450	0.00039567522
0.13790187	0.023598985	0.00039197250
0.13803336	0.023343351	0.00038997798
0.13816485	0.023186392	0.00039062711
0.13829634	0.023789664	0.00039155880
0.13842783	0.023876740	0.00039467868
0.13855931	0.023560301	0.00039123012
0.13869080	0.024211173	0.00039607911
0.13882229	0.024076638	0.00039254370
0.13895378	0.023299796	0.00038714011
0.13908527	0.024238231	0.00039721120
0.13921676	0.023016077	0.00038781387
0.13934825	0.023522573	0.00038942855
0.13947973	0.023750496	0.00039266948
0.13961122	0.023473266	0.00038819140
0.13974271	0.023799782	0.00039125408
0.13987420	0.023755932	0.00039279142
0.14000569	0.023138132	0.00038606501
0.14013718	0.024145620	0.00039316254
0.14026867	0.024134320	0.00039342699
0.14040016	0.023607307	0.00039034769
0.14053164	0.023390961	0.00038998773
0.14066313	0.023588545	0.00038588385
0.14079462	0.023483769	0.00038882693
0.14092611	0.023017416	0.00038462576
0.14105760	0.023881253	0.00038970865
0.14118909	0.023418350	0.00038924504
0.14132058	0.023172160	0.00038146088
0.14145207	0.024207441	0.00039045636
0.14158355	0.024397757	0.00039139058
0.14171504	0.023794701	0.00038852141
0.14184653	0.024027954	0.00039132593
0.14197802	0.023311146	0.00038384585
0.14210951	0.023155644	0.00038304420
0.14224100	0.023654094	0.00038735123
0.14237249	0.023418777	0.00038446518
0.14250398	0.023209330	0.00038607441
0.14263546	0.023828005	0.00038697730
0.14276695	0.023408672	0.00038552959
0.14289844	0.023041118	0.00038278291
0.14302993	0.023976542	0.00038811588
0.14316142	0.023649517	0.00038605713
0.14329291	0.023757839	0.00038518192
0.14342440	0.023378271	0.00038433693
0.14355588	0.023287023	0.00038305812
0.14368737	0.022849565	0.00038058885
0.14381886	0.023661329	0.00038597161
0.14395035	0.024524404	0.00038851410
0.14408184	0.023696607	0.00038558821
0.14421333	0.023640413	0.00038574810
0.14434482	0.023050006	0.00037939256
0.14447631	0.023896000	0.00038703866
0.14460779	0.023171200	0.00038118718
0.14473928	0.023644230	0.00038358060
0.14487077	0.023991421	0.00038932525
0.14500226	0.023220297	0.00038058099
0.14513375	0.023141821	0.00038345860
0.14526524	0.023344519	0.00038102124
0.14539673	0.023543778	0.00038331775
0.14552822	0.024185865	0.00038931413
0.14565970	0.023008889	0.00037920088
0.14579119	0.023722339	0.00038567319
0.14592268	0.023667809	0.00038201866
0.14605417	0.023458409	0.00038167349
0.14618566	0.023696367	0.00038407471
0.14631715	0.023335983	0.00037955882
0.14644864	0.023901035	0.00038382036
0.14658012	0.023559384	0.00038132694
0.14671161	0.023507069	0.00038171894
0.14684310	0.023513759	0.00038381840
0.14697459	0.023483441	0.00038055347
0.14710608	0.023787677	0.00038281590
0.14723757	0.023924793	0.00038386363
0.14736906	0.023267161	0.00037837139
0.14750055	0.023095450	0.00037877291
0.14763203	0.023417870	0.00038063487
0.14776352	0.023651114	0.00038097524
0.14789501	0.024483199	0.00038635198
0.14802650	0.023958518	0.00038210418
0.14815799	0.023509870	0.00038211154
0.14828948	0.024021661	0.00038297071
0.14842097	0.024198014	0.00038516381
0.14855246	0.024135854	0.00038439343
0.14868394	0.023652179	0.00037967577
0.14881543	0.023829035	0.00038156940
0.14894692	0.023450641	0.00038064198
0.14907841	0.024013440	0.00038295311
0.14920990	0.023651286	0.00038023904
0.14934139	0.023452068	0.00037741898
0.14947288	0.023187007	0.00037885371
0.14960436	0.024290758	0.00038353289
0.14973585	0.023637456	0.00037914404
0.14986734	0.023254100	0.00037767119
0.14999883	0.024049235	0.00038140992
0.15013032	0.023245737	0.00037800954
0.15026181	0.023233432	0.00037754697
0.15039330	0.023281177	0.00037628920
0.15052479	0.023613235	0.00037918219
0.15065627	0.023690753	0.00037896431
0.15078776	0.023581312	0.00037843435
0.15091925	0.023869141	0.00038038180
0.15105074	0.023130750	0.00037467269
0.15118223	0.023467079	0.00037839051
0.15131372	0.024073124	0.00038276637
0.15144521	0.023886206	0.00038031374
0.15157670	0.024199082	0.00038224900
0.15170818	0.023582880	0.00037670648
0.15183967	0.023668310	0.00037658863
0.15197116	0.023726864	0.00037863200
0.15210265	0.023620432	0.00037777887
0.15223414	0.023491594	0.00037667084
0.15236563	0.023665998	0.00037828753
0.15249712	0.024165209	0.00038158833
0.15262860	0.024024879	0.00037943738
0.15276009	0.023561831	0.00037766560
0.15289158	0.022973679	0.00037236467
0.15302307	0.024256849	0.00038076965
0.15315456	0.023833881	0.00037787816
0.15328605	0.023185512	0.00037395333
0.15341754	0.023753025	0.00037717094
0.15354903	0.023819012	0.00037683608
0.15368051	0.023696184	0.00037608680
0.15381200	0.023862110	0.00037661544
0.15394349	0.023230054	0.00037317934
0.15407498	0.023557805	0.00037592518
0.15420647	0.024038196	0.00037638407
0.15433796	0.024202167	0.00037878830
0.15446945	0.023488451	0.00037262461
0.15460094	0.023828705	0.00037812768
0.15473242	0.023231021	0.00037315109
0.15486391	0.023498726	0.00037323105
0.15499540	0.023879639	0.00037555025
0.15512689	0.023269521	0.00037286968
0.15525838	0.023582067	0.00037436697
0.15538987	0.023584117	0.00037331066
0.15552136	0.023587883	0.00037282589
0.15565284	0.024156536	0.00037636745
0.15578433	0.024674199	0.00038033691
0.15591582	0.023724524	0.00037444034
0.15604731	0.023105832	0.00037218484
0.15617880	0.023722590	0.00037437440
0.15631029	0.022836596	0.00036959562
0.15644178	0.023445825	0.00037134114
0.15657327	0.023351088	0.00037408302
0.15670475	0.023603688	0.00037212966
0.15683624	0.023496947	0.00037214525
0.15696773	0.023879745	0.00037455572
0.15709922	0.023199570	0.00036865212
0.15723071	0.023825787	0.00037588737
0.15736220	0.023159244	0.00036901531
0.15749369	0.023463797	0.00037059469
0.15762518	0.023689994	0.00037192445
0.15775666	0.023577632	0.00037130504
0.15788815	0.023534541	0.00037151266
0.15801964	0.023438009	0.00036960792
0.15815113	0.023508928	0.00037043741
0.15828262	0.022755344	0.00036565973
0.15841411	0.023603836	0.00037079007
0.15854560	0.023874851	0.00037308102
0.15867708	0.024534556	0.00037584151
0.15880857	0.024051404	0.00037415890
0.15894006	0.023899705	0.00037146536
0.15907155	0.023167807	0.00036764669
0.15920304	0.024272017	0.00037537597
0.15933453	0.023537511	0.00037006710
0.15946602	0.023132279	0.00036651977
0.15959751	0.024286314	0.00037446830
0.15972899	0.023322598	0.00036761985
0.15986048	0.023295450	0.00036878970
0.15999197	0.022999897	0.00036534080
0.16012346	0.023006625	0.00036765095
0.16025495	0.024155464	0.00037279478
0.16038644	0.024533962	0.00037458951
0.16051793	0.023411971	0.00036902858
0.16064942	0.023542045	0.00036780337
0.16078090	0.024372773	0.00037553923
0.16091239	0.023224666	0.00036754845
0.16104388	0.023392645	0.00036600948
0.16117537	0.023791582	0.00037003089
0.16130686	0.023725510	0.00036781008
0.16143835	0.023988652	0.00037093592
0.16156984	0.023813347	0.00037062767
0.16170133	0.023879557	0.00036853108
0.16183281	0.023655522	0.00036913920
0.16196430	0.022852109	0.00036304849
0.16209579	0.024045885	0.00037076520
0.16222728	0.023077488	0.00036569487
0.16235877	0.024008171	0.00036889555
0.16249026	0.023483527	0.00036643703
0.16262175	0.023551547	0.00036639700
0.16275323	0.023815731	0.00036803164
0.16288472	0.023681818	0.00036722792
0.16301621	0.023103370	0.00036218924
0.16314770	0.023974008	0.00037109570
0.16327919	0.023319535	0.00036506587
0.16341068	0.023888244	0.00036638468
0.16354217	0.022932371	0.00036288879
0.16367366	0.023254753	0.00036302490
0.16380514	0.023747988	0.00036837486
0.16393663	0.024210687	0.00037023492
0.16406812	0.023262242	0.00036232855
0.16419961	0.023914708	0.00036852586
0.16433110	0.023307135	0.00036397505
0.16446259	0.023067973	0.00036250020
0.16459408	0.023384984	0.00036484421
0.16472557	0.023659273	0.00036362581
0.16485705	0.023658999	0.00036672540
0.16498854	0.022969700	0.00035984170
0.16512003	0.023759305	0.00036663252
0.16525152	0.023876449	0.00036782675
0.16538301	0.023638732	0.00036418141
0.16551450	0.023585510	0.00036577958
0.16564599	0.023326179	0.00036300610
0.16577747	0.023729435	0.00036622108
0.16590896	0.023657729	0.00036565921
0.16604045	0.023768285	0.00036402239
0.16617194	0.022835424	0.00035913115
0.16630343	0.022959154	0.00035911334
0.16643492	0.024094808	0.00036609600
0.16656641	0.023309712	0.00036215221
0.16669790	0.023977997	0.00036355405
0.16682938	0.023087066	0.00036140684
0.16696087	0.024190136	0.00036865323
0.16709236	0.023321313	0.00035998956
0.16722385	0.023450478	0.00036297344
0.16735534	0.023603173	0.00036207788
0.16748683	0.023472154	0.00036164111
0.16761832	0.023398725	0.00036319730
0.16774981	0.023538361	0.00036180375
0.16788129	0.023877670	0.00036588220
0.16801278	0.023395735	0.00035984823
0.16814427	0.023797978	0.00036319203
0.16827576	0.023471614	0.00036315691
0.16840725	0.023139755	0.00035850425
0.16853874	0.023177159	0.00035970229
0.16867023	0.023487609	0.00035988110
0.16880171	0.023302526	0.00036098404
0.16893320	0.023213212	0.00036054454
0.16906469	0.023837585	0.00036197581
0.16919618	0.023935487	0.00036395839
0.16932767	0.024032803	0.00036348497
0.16945916	0.023230435	0.00035970733
0.16959065	0.023067816	0.00036018191
0.16972214	0.023099996	0.00035704250
0.16985362	0.023881962	0.00036302166
0.16998511	0.023081862	0.00035633328
0.17011660	0.022924516	0.00035756046
0.17024809	0.023100881	0.00035858050
0.17037958	0.023503349	0.00035866447
0.17051107	0.023600472	0.00036177928
0.17064256	0.022693991	0.00035526033
0.17077405	0.023488187	0.00035902708
0.17090553	0.023421370	0.00035827049
0.17103702	0.023397834	0.00035845202
0.17116851	0.023942325	0.00036115504
0.17130000	0.023932872	0.00036142409
0.17143149	0.023172471	0.00035605033
0.17156298	0.023804227	0.00036125332
0.17169447	0.022874180	0.00035415547
0.17182595	0.023427702	0.00035841968
0.17195744	0.023563922	0.00035992435
0.17208893	0.023390541	0.00035699193
0.17222042	0.023379809	0.00035774088
0.17235191	0.023192201	0.00035670912
0.17248340	0.024058546	0.00036268043
0.17261489	0.024206287	0.00036267826
0.17274638	0.023274106	0.00035498636
0.17287786	0.023648008	0.00036088331
0.17300935	0.023519194	0.00035635977
0.17314084	0.023287984	0.00035798705
0.17327233	0.023027925	0.00035466392
0.17340382	0.023154292	0.00035512996
0.17353531	0.022619415	0.00035293988
0.17366680	0.023813157	0.00035961388
0.17379829	0.023355172	0.00035653611
0.17392977	0.023100156	0.00035582238
0.17406126	0.023321314	0.00035622307
0.17419275	0.023052722	0.00035393154
0.17432424	0.023664114	0.00035688205
0.17445573	0.023766932	0.00035715323
0.17458722	0.023579115	0.00035717747
0.17471871	0.023155768	0.00035423079
0.17485019	0.023732820	0.00035848784
0.17498168	0.023088544	0.00035409003
0.17511317	0.023218087	0.00035447166
0.17524466	0.023558540	0.00035735709
0.17537615	0.022898016	0.00035154878
0.17550764	0.023830462	0.00035773265
0.17563913	0.023436280	0.00035475702
0.17577062	0.024005010	0.00035879477
0.17590210	0.023439643	0.00035517765
0.17603359	0.023661640	0.00035530026
0.17616508	0.022729386	0.00035146954
0.17629657	0.023078069	0.00035353356
0.17642806	0.023503853	0.00035354366
0.17655955	0.023006139	0.00035301257
0.17669104	0.023710018	0.00035560081
0.17682253	0.023555912	0.00035358158
0.17695401	0.023028858	0.00035245830
0.17708550	0.023201330	0.00035204447
0.17721699	0.023484295	0.00035475644
0.17734848	0.023519564	0.00035314018
0.17747997	0.023294245	0.00035338155
0.17761146	0.023654037	0.00035563762
0.17774295	0.023249405	0.00035039124
0.17787443	0.023836082	0.00035540803
0.17800592	0.023718500	0.00035422433
0.17813741	0.023036217	0.00035091437
0.17826890	0.023451504	0.00035414135
0.17840039	0.022949374	0.00034896824
0.17853188	0.023296123	0.00035259529
0.17866337	0.022982855	0.00035034159
0.17879486	0.023541578	0.00035205233
0.17892634	0.023954086	0.00035634940
0.17905783	0.023562295	0.00035201041
0.17918932	0.022878529	0.00034955947
0.17932081	0.023794567	0.00035407356
0.17945230	0.023364281	0.00035181744
0.17958379	0.023406128	0.00035178337
0.17971528	0.023680973	0.00035294542
0.17984677	0.023048169	0.00034974161
0.17997825	0.023706452	0.00035295673
0.18010974	0.023714442	0.00035274860
0.18024123	0.023404233	0.00035107622
0.18037272	0.022970728	0.00034682478
0.18050421	0.023357614	0.00035838574
0.18063570	0.023619999	0.00036235049
0.18076719	0.023090897	0.00035922098
0.18089867	0.023521909	0.00036681616
0.18103016	0.023162955	0.00036502422
0.18116165	0.023598812	0.00036915619
0.18129314	0.023322022	0.00036923647
0.18142463	0.023208866	0.00036903710
0.18155612	0.022671036	0.00036953615
0.18168761	0.023025805	0.00036932678
0.18181910	0.022884054	0.00037238466
0.18195058	0.023361113	0.00037830309
0.18208207	0.023537825	0.00037473790
0.18221356	0.023129878	0.00037751675
0.18234505	0.022856529	0.00037471035
0.18247654	0.023285098	0.00037907718
0.18260803	0.023766719	0.00038398038
0.18273952	0.023556940	0.00038261035
0.18287101	0.023403825	0.00038424134
0.18300249	0.023925125	0.00038705498
0.18313398	0.023368126	0.00038345002
0.18326547	0.022946494	0.00038301378
0.18339696	0.023444001	0.00038575830
0.18352845	0.023544024	0.00038728890
0.18365994	0.023358473	0.00038916078
0.18379143	0.023428641	0.00038861142
0.18392292	0.023333227	0.00039138759
0.18405440	0.023186408	0.00038796551
0.18418589	0.023511239	0.00039269910
0.18431738	0.023443268	0.00039398232
0.18444887	0.023655913	0.00039363568
0.18458036	0.022639760	0.00038910035
0.18471185	0.022894719	0.00039101921
0.18484334	0.022917569	0.00039170651
0.18497482	0.023531839	0.00039805009
0.18510631	0.023798598	0.00039709301
0.18523780	0.023375495	0.00039879692
0.18536929	0.022395954	0.00038502743
0.18550078	0.023371009	0.00038540574
0.18563227	0.023827232	0.00038787562
0.18576376	0.022740961	0.00037488739
0.18589525	0.023756289	0.00038358162
0.18602673	0.022946651	0.00037563000
0.18615822	0.023785587	0.00037959139
0.18628971	0.023945668	0.00037993540
0.18642120	0.023036798	0.00037332483
0.18655269	0.023710051	0.00037739170
0.18668418	0.023463151	0.00037099902
0.18681567	0.023428270	0.00037100144
0.18694716	0.023611999	0.00037287840
0.18707864	0.023453649	0.00036824632
0.18721013	0.023194457	0.00036738042
0.18734162	0.023180187	0.00036808993
0.18747311	0.023411140	0.00036562749
0.18760460	0.023778400	0.00037064845
0.18773609	0.024335272	0.00036889239
0.18786758	0.022910246	0.00036255323
0.18799906	0.022948732	0.00036291749
0.18813055	0.023585452	0.00036365979
0.18826204	0.023782824	0.00036589530
0.18839353	0.023379899	0.00035972089
0.18852502	0.023214532	0.00036077254
0.18865651	0.022861123	0.00035930936
0.18878800	0.022863573	0.00035421464
0.18891949	0.022668362	0.00035448361
0.18905097	0.023785698	0.00036038346
0.18918246	0.023449479	0.00035781581
0.18931395	0.023278063	0.00035849714
0.18944544	0.023930722	0.00035848864
0.18957693	0.023618957	0.00035802623
0.18970842	0.023512673	0.00035489023
0.18983991	0.023244145	0.00035590561
0.18997140	0.023758586	0.00035829008
0.19010288	0.022721345	0.00034952260
0.19023437	0.023294246	0.00035333194
0.19036586	0.023472073	0.00035364509
0.19049735	0.023277278	0.00035176114
0.19062884	0.023857031	0.00035631090
0.19076033	0.023101913	0.00034869843
0.19089182	0.023214389	0.00035125790
0.19102330	0.023465861	0.00035226941
0.19115479	0.023339375	0.00035142868
0.19128628	0.023960746	0.00035535925
0.19141777	0.023600238	0.00035168089
0.19154926	0.023255781	0.00034931301
0.19168075	0.022980140	0.00034733759
0.19181224	0.023555062	0.00035247243
0.19194373	0.023724738	0.00035216312
0.19207521	0.023714106	0.00035113660
0.19220670	0.022810019	0.00034586114
0.19233819	0.023173010	0.00034785229
0.19246968	0.023894263	0.00035134426
0.19260117	0.023674966	0.00035164875
0.19273266	0.023318197	0.00034770122
0.19286415	0.023002673	0.00034538951
0.19299564	0.022957584	0.00034774012
0.19312712	0.023251628	0.00034698891
0.19325861	0.023499403	0.00034972523
0.19339010	0.023034125	0.00034568013
0.19352159	0.023300382	0.00034787482
0.19365308	0.023732025	0.00035124764
0.19378457	0.023434427	0.00034810277
0.19391606	0.023758472	0.00035032943
0.19404754	0.023282059	0.00034692840
0.19417903	0.022835291	0.00034386251
0.19431052	0.023564134	0.00034981613
0.19444201	0.022992951	0.00034523509
0.19457350	0.024350852	0.00035268899
0.19470499	0.023078028	0.00034475295
0.19483648	0.023242442	0.00034527862
0.19496797	0.023272173	0.00034732361
0.19509945	0.024238230	0.00035179819
0.19523094	0.023549718	0.00034751491
0.19536243	0.023520651	0.00034702706
0.19549392	0.023233099	0.00034531967
0.19562541	0.023191340	0.00034488639
0.19575690	0.023482365	0.00034625343
0.19588839	0.023385912	0.00034554632
0.19601988	0.023677659	0.00034692538
0.19615136	0.024119868	0.00034868890
0.19628285	0.022866013	0.00034342248
0.19641434	0.023346982	0.00034557999
0.19654583	0.023930667	0.00034875351
0.19667732	0.023281088	0.00034442971
0.19680881	0.023246040	0.00034420120
0.19694030	0.023134729	0.00034362424
0.19707178	0.023503795	0.00034436787
0.19720327	0.023010440	0.00034319038
0.19733476	0.023110629	0.00034275153
0.19746625	0.023259982	0.00034221181
0.19759774	0.023365834	0.00034472152
0.19772923	0.022983043	0.00034227434
0.19786072	0.023440891	0.00034408358
0.19799221	0.022434000	0.00034008184
0.19812369	0.024047017	0.00034579908
0.19825518	0.023521548	0.00034574411
0.19838667	0.023717705	0.00034404693
0.19851816	0.023854211	0.00034602334
0.19864965	0.022658936	0.00033838411
0.19878114	0.023145983	0.00034148203
0.19891263	0.023161656	0.00034189891
0.19904412	0.024025637	0.00034613412
0.19917560	0.023509861	0.00034468309
0.19930709	0.023683304	0.00034448341
0.19943858	0.023245406	0.00034083686
0.19957007	0.023248812	0.00034210767
0.19970156	0.023117955	0.00033961322
0.19983305	0.023523980	0.00034260883
0.19996454	0.023289479	0.00034127158
0.20009602	0.023398404	0.00034208015
0.20022751	0.022594443	0.00033865693
0.20035900	0.023189643	0.00034102150
0.20049049	0.023819789	0.00034429815
0.20062198	0.023244331	0.00034136842
0.20075347	0.023663766	0.00034229024
0.20088496	0.023268966	0.00034133898
0.20101645	0.023740636	0.00034402807
0.20114793	0.023030700	0.00033759229
0.20127942	0.023389905	0.00034140266
0.20141091	0.023942035	0.00034269727
0.20154240	0.023100602	0.00033938934
0.20167389	0.023263763	0.00034019506
0.20180538	0.023440239	0.00033931574
0.20193687	0.022494451	0.00033551796
0.20206836	0.023285552	0.00033916228
0.20219984	0.023431769	0.00034177313
0.20233133	0.023555614	0.00034131494
0.20246282	0.023223304	0.00033762422
0.20259431	0.023342594	0.00033944133
0.20272580	0.023623942	0.00034086099
0.20285729	0.023630345	0.00033995317
0.20298878	0.023094042	0.00033863889
0.20312027	0.023574141	0.00033789218
0.20325175	0.023098670	0.00033822649
0.20338324	0.023658792	0.00033906890
0.20351473	0.023589174	0.00033965506
0.20364622	0.023272152	0.00033804610
0.20377771	0.023584088	0.00033861346
0.20390920	0.023416436	0.00033847591
0.20404069	0.023117962	0.00033661134
0.20417217	0.022898911	0.00033671064
0.20430366	0.023633534	0.00033969026
0.20443515	0.023249847	0.00033528925
0.20456664	0.022913534	0.00033432327
0.20469813	0.023332940	0.00033688419
0.20482962	0.023079877	0.00033611471
0.20496111	0.023519748	0.00033892694
0.20509260	0.022826234	0.00033223163
0.20522408	0.022929566	0.00033548533
0.20535557	0.023843514	0.00034000528
0.20548706	0.023281629	0.00033623947
0.20561855	0.023270035	0.00033755184
0.20575004	0.023848807	0.00033783883
0.20588153	0.023274267	0.00033576623
0.20601302	0.022891508	0.00033439065
0.20614451	0.023348953	0.00033450870
0.20627599	0.023022905	0.00033579357
0.20640748	0.022478753	0.00033003926
0.20653897	0.022956068	0.00033401664
0.20667046	0.023182195	0.00033437214
0.20680195	0.023124211	0.00033336477
0.20693344	0.023293929	0.00033544529
0.20706493	0.024233912	0.00033997301
0.20719641	0.023068649	0.00033414045
0.20732790	0.023203172	0.00033729055
0.20745939	0.023402076	0.00033471867
0.20759088	0.024427207	0.00034208779
0.20772237	0.022881870	0.00033306899
0.20785386	0.023145337	0.00033325655
0.20798535	0.023405355	0.00033794999
0.20811684	0.023380231	0.00033475092
0.20824832	0.023569657	0.00033691945
0.20837981	0.023232522	0.00033378573
0.20851130	0.023383085	0.00033533945
0.20864279	0.023468803	0.00033640216
0.20877428	0.023644052	0.00033566824
0.20890577	0.022489055	0.00032918144
0.20903726	0.023181203	0.00033320926
0.20916875	0.022669629	0.00033101573
0.20930023	0.022947264	0.00033351693
0.20943172	0.023778850	0.00033656744
0.20956321	0.023201305	0.00033266501
0.20969470	0.022875955	0.00033192141
0.20982619	0.024049425	0.00033732735
0.20995768	0.022927360	0.00033221309
0.21008917	0.022849058	0.00032982198
0.21022065	0.022892452	0.00033118747
0.21035214	0.022953448	0.00033261726
0.21048363	0.023082665	0.00033044285
0.21061512	0.022939413	0.00033243981
0.21074661	0.023333939	0.00033213577
0.21087810	0.023821150	0.00033465113
0.21100959	0.023346858	0.00033438613
0.21114108	0.023233938	0.00033045664
0.21127256	0.023142056	0.00033344915
0.21140405	0.023320899	0.00033191060
0.21153554	0.023197666	0.00033230628
0.21166703	0.022847093	0.00033155463
0.21179852	0.023669229	0.00033377068
0.21193001	0.023438194	0.00033349122
0.21206150	0.023123787	0.00032955809
0.21219299	0.022959016	0.00032934316
0.21232447	0.023433289	0.00033424227
0.21245596	0.023154841	0.00033094973
0.21258745	0.023206084	0.00033124661
0.21271894	0.022850438	0.00032909638
0.21285043	0.022998016	0.00032944012
0.21298192	0.023389655	0.00033418793
0.21311341	0.023179053	0.00032953899
0.21324489	0.022933520	0.00032928158
0.21337638	0.023278489	0.00033050486
0.21350787	0.022973308	0.00032877741
0.21363936	0.023320895	0.00033272223
0.21377085	0.022914266	0.00032810810
0.21390234	0.022854607	0.00032927225
0.21403383	0.023303225	0.00032994301
0.21416532	0.023014288	0.00032977016
0.21429680	0.023036772	0.00032990290
0.21442829	0.023399689	0.00033070716
0.21455978	0.023495306	0.00033174731
0.21469127	0.023302430	0.00032952896
0.21482276	0.022500790	0.00032603634
0.21495425	0.023636658	0.00033256438
0.21508574	0.023517679	0.00033228131
0.21521723	0.023442669	0.00033118653
0.21534871	0.023161036	0.00033048415
0.21548020	0.023389354	0.00032776503
0.21561169	0.023550481	0.00033169219
0.21574318	0.023457529	0.00033110693
0.21587467	0.023428298	0.00032961824
0.21600616	0.022980990	0.00032793194
0.21613765	0.023127494	0.00032676751
0.21626913	0.022942370	0.00032784859
0.21640062	0.023184893	0.00032923335
0.21653211	0.023405587	0.00032973524
0.21666360	0.023354346	0.00032823666
0.21679509	0.022543192	0.00032266677
0.21692658	0.023222175	0.00032970963
0.21705807	0.023146010	0.00032815288
0.21718956	0.023364481	0.00032785585
0.21732104	0.022849625	0.00032615776
0.21745253	0.023360882	0.00032824143
0.21758402	0.023233792	0.00032893380
0.21771551	0.023905156	0.00033131589
0.21784700	0.023502447	0.00032807613
0.21797849	0.023168540	0.00032713427
0.21810998	0.023173876	0.00032692809
0.21824147	0.022767099	0.00032478741
0.21837295	0.024046484	0.00033382806
0.21850444	0.023587444	0.00032725320
0.21863593	0.023747559	0.00033004380
0.21876742	0.023571430	0.00032742036
0.21889891	0.023781704	0.00032970779
0.21903040	0.023452212	0.00032824964
0.21916189	0.023454522	0.00032660834
0.21929337	0.023304266	0.00032739988
0.21942486	0.023347541	0.00032661049
0.21955635	0.023168474	0.00032772773
0.21968784	0.023229516	0.00032549610
0.21981933	0.023063852	0.00032357193
0.21995082	0.023232410	0.00032786822
0.22008231	0.023591629	0.00032780066
0.22021380	0.023501451	0.00032806173
0.22034528	0.023814398	0.00033043416
0.22047677	0.023213036	0.00032382510
0.22060826	0.023567388	0.00032868151
0.22073975	0.023200362	0.00032528469
0.22087124	0.022354418	0.00032127817
0.22100273	0.022994876	0.00032403125
0.22113422	0.023295160	0.00032484301
0.22126571	0.023251032	0.00032597018
0.22139719	0.023601080	0.00032686301
0.22152868	0.023062312	0.00032513451
0.22166017	0.023251278	0.00032569346
0.22179166	0.023091603	0.00032284532
0.22192315	0.023119500	0.00032526670
0.22205464	0.023470620	0.00032675555
0.22218613	0.023058679	0.00032381726
0.22231761	0.022715870	0.00032076324
0.22244910	0.023539555	0.00032660986
0.22258059	0.022976363	0.00032285580
0.22271208	0.023181610	0.00032451935
0.22284357	0.023283391	0.00032452923
0.22297506	0.023303271	0.00032600639
0.22310655	0.023502444	0.00032437169
0.22323804	0.023028221	0.00032325039
0.22336952	0.022959667	0.00032422467
0.22350101	0.022867558	0.00032166466
0.22363250	0.023134361	0.00032333133
0.22376399	0.022689700	0.00031977971
0.22389548	0.023233695	0.00032410500
0.22402697	0.023227489	0.00032450304
0.22415846	0.022822220	0.00032105377
0.22428995	0.023533635	0.00032445809
0.22442143	0.023274258	0.00032263866
0.22455292	0.022925139	0.00032121422
0.22468441	0.022283294	0.00031845684
0.22481590	0.022824952	0.00032124041
0.22494739	0.023014722	0.00032122492
0.22507888	0.023574585	0.00032419333
0.22521037	0.023112305	0.00032150223
0.22534186	0.023196775	0.00032321059
0.22547334	0.022786347	0.00031979832
0.22560483	0.022661504	0.00031713570
0.22573632	0.023070911	0.00032237353
0.22586781	0.023097012	0.00032227745
0.22599930	0.022622537	0.00031927628
0.22613079	0.023554667	0.00032261851
0.22626228	0.023624555	0.00032406788
0.22639376	0.022982829	0.00032052924
0.22652525	0.023132713	0.00032097858
0.22665674	0.022665257	0.00031985747
0.22678823	0.022795117	0.00031872223
0.22691972	0.023473045	0.00032288520
0.22705121	0.022386666	0.00031593322
0.22718270	0.022972610	0.00032005548
0.22731419	0.024139169	0.00032740514
0.22744567	0.023180227	0.00032082880
0.22757716	0.023118971	0.00031890272
0.22770865	0.022665889	0.00031782879
0.22784014	0.023253918	0.00032120154
0.22797163	0.023604203	0.00032409333
0.22810312	0.022811867	0.00031811325
0.22823461	0.023365149	0.00032265346
0.22836610	0.023253698	0.00032242325
0.22849758	0.023490961	0.00032179348
0.22862907	0.023054862	0.00032083118
0.22876056	0.022341015	0.00031485831
0.22889205	0.022808925	0.00031830039
0.22902354	0.023238809	0.00032208862
0.22915503	0.022992341	0.00031834108
0.22928652	0.023029028	0.00031982438
0.22941800	0.023462574	0.00032066695
0.22954949	0.023662740	0.00032216206
0.22968098	0.023170492	0.00031984220
0.22981247	0.022887704	0.00031733505
0.22994396	0.022553144	0.00031714558
0.23007545	0.023055940	0.00032202382
0.23020694	0.023198855	0.00032546805
0.23033843	0.023275997	0.00033050448
0.23046991	0.022901711	0.00032824461
0.23060140	0.023532591	0.00033323861
0.23073289	0.023523848	0.00033393453
0.23086438	0.023642831	0.00033667888
0.23099587	0.023351973	0.00033815642
0.23112736	0.022696894	0.00033237550
0.23125885	0.023138811	0.00033884166
0.23139034	0.023402412	0.00033970969
0.23152182	0.023427345	0.00034090668
0.23165331	0.023160365	0.00034292124
0.23178480	0.023382779	0.00034343563
0.23191629	0.023382025	0.00034515243
0.23204778	0.022718615	0.00034148919
0.23217927	0.023146796	0.00034361013
0.23231076	0.022535681	0.00034375093
0.23244224	0.023214206	0.00034611387
0.23257373	0.023019185	0.00034554233
0.23270522	0.022928044	0.00034601932
0.23283671	0.022971483	0.00034504340
0.23296820	0.023019259	0.00034698319
0.23309969	0.022537023	0.00034375844
0.23323118	0.023529760	0.00034801096
0.23336267	0.022932409	0.00034577647
0.23349415	0.022678397	0.00034176961
0.23362564	0.023332692	0.00035003364
0.23375713	0.023148854	0.00034787704
0.23388862	0.023274557	0.00034837764
0.23402011	0.022963884	0.00034845119
0.23415160	0.023775004	0.00035083879
0.23428309	0.023094646	0.00034999868
0.23441458	0.023662144	0.00035092532
0.23454606	0.022970150	0.00034956300
0.23467755	0.023069476	0.00034829274
0.23480904	0.022891738	0.00034867449
0.23494053	0.023466395	0.00035205920
0.23507202	0.023058762	0.00035026698
0.23520351	0.022918095	0.00034857877
0.23533500	0.023149838	0.00035084401
0.23546648	0.023210099	0.00035037106
0.23559797	0.023265644	0.00035168807
0.23572946	0.023254206	0.00035179375
0.23586095	0.023089079	0.00035138130
0.23599244	0.023258534	0.00035209496
0.23612393	0.023653849	0.00035356181
0.23625542	0.023125803	0.00035339671
0.23638691	0.023312256	0.00035205487
0.23651839	0.022871365	0.00035015483
0.23664988	0.022908781	0.00035225141
0.23678137	0.023552975	0.00035457736
0.23691286	0.023214451	0.00035433793
0.23704435	0.023420089	0.00035447733
0.23717584	0.023485515	0.00035457267
0.23730733	0.022641185	0.00035118561
0.23743882	0.022843749	0.00035094677
0.23757030	0.023090389	0.00035395618
0.23770179	0.023100032	0.00035449263
0.23783328	0.022979526	0.00035187654
0.23796477	0.022940299	0.00035340618
0.23809626	0.023291040	0.00035521312
0.23822775	0.023997400	0.00036034840
0.23835924	0.023871541	0.00036200567
0.23849072	0.023443928	0.00035510932
0.23862221	0.023101269	0.00035460597
0.23875370	0.023074297	0.00035415988
0.23888519	0.023193150	0.00035566023
0.23901668	0.023312998	0.00035836602
0.23914817	0.023441456	0.00035518042
0.23927966	0.023473575	0.00035793868
0.23941115	0.022887230	0.00035398726
0.23954263	0.023266527	0.00035679734
0.23967412	0.023620493	0.00036001399
0.23980561	0.022912887	0.00035342110
0.23993710	0.023198272	0.00035667201
0.24006859	0.022865606	0.00035413729
0.24020008	0.022828369	0.00035659319
0.24033157	0.023224704	0.00035704544
0.24046306	0.023169298	0.00035605598
0.24059454	0.022570465	0.00035399344
0.24072603	0.023271591	0.00035793127
0.24085752	0.023031816	0.00035664303
0.24098901	0.022766016	0.00035836157
0.24112050	0.023401194	0.00035709585
0.24125199	0.022820612	0.00035514915
0.24138348	0.023524060	0.00036196815
0.24151496	0.023454012	0.00035927549
0.24164645	0.022493156	0.00035639245
0.24177794	0.023084593	0.00035465504
0.24190943	0.023762632	0.00036160394
0.24204092	0.023308831	0.00035968069
0.24217241	0.023337690	0.00035964582
0.24230390	0.023379655	0.00036154307
0.24243539	0.022758979	0.00035555384
0.24256687	0.023096316	0.00035898261
0.24269836	0.022558690	0.00035641314
0.24282985	0.023323444	0.00035906996
0.24296134	0.023211876	0.00035978243
0.24309283	0.022585498	0.00035512126
0.24322432	0.023094748	0.00035850563
0.24335581	0.023615229	0.00036514260
0.24348730	0.023021993	0.00035894699
0.24361878	0.023390046	0.00036239763
0.24375027	0.022893455	0.00035730331
0.24388176	0.022611037	0.00035606857
0.24401325	0.023238973	0.00036303436
0.24414474	0.023349235	0.00036107714
0.24427623	0.023949704	0.00036547373
0.24440772	0.024418633	0.00036838034
0.24453920	0.023653793	0.00036347549
0.24467069	0.023542343	0.00036442405
0.24480218	0.023179043	0.00035964160
0.24493367	0.023073701	0.00035970233
0.24506516	0.023216904	0.00036281718
0.24519665	0.023509150	0.00036400392
0.24532814	0.022635537	0.00035949336
0.24545963	0.023121111	0.00035988152
0.24559111	0.022971446	0.00036139840
0.24572260	0.023311597	0.00036241171
0.24585409	0.023423586	0.00036319215
0.24598558	0.023004596	0.00036119538
0.24611707	0.022823819	0.00036108736
0.24624856	0.023031872	0.00036034104
0.24638005	0.023421705	0.00036507649
0.24651154	0.023073533	0.00036062186
0.24664302	0.023175083	0.00036469838
0.24677451	0.023416854	0.00036342469
0.24690600	0.022912098	0.00036210063
0.24703749	0.022720068	0.00036023208
0.24716898	0.023209935	0.00036175498
0.24730047	0.023367023	0.00036531005
0.24743196	0.023619461	0.00036544604
0.24756345	0.023140861	0.00036297167
0.24769493	0.022928072	0.00036382063
0.24782642	0.022514675	0.00035917839
0.24795791	0.022910098	0.00036298511
0.24808940	0.023076870	0.00036391456
0.24822089	0.022769233	0.00035946204
0.24835238	0.023268970	0.00036531458
0.24848387	0.023030246	0.00036210476
0.24861535	0.023441168	0.00036615690
0.24874684	0.023562826	0.00036600198
0.24887833	0.023479611	0.00036448902
0.24900982	0.022694396	0.00036285977
0.24914131	0.023395376	0.00036581469
0.24927280	0.022762732	0.00036289065
0.24940429	0.023219220	0.00036486833
0.24953578	0.023307973	0.00036464028
0.24966726	0.022863835	0.00036311513
0.24979875	0.023025002	0.00036350774
0.24993024	0.023120695	0.00036580699
0.25006173	0.022722337	0.00036052371
0.25019322	0.022871088	0.00036336484
0.25032471	0.023074003	0.00036606583
0.25045620	0.023192407	0.00036437941
0.25058769	0.023924854	0.00037026294
0.25071917	0.023819172	0.00036815167
0.25085066	0.022875477	0.00036214707
0.25098215	0.022909245	0.00036381696
0.25111364	0.022885995	0.00036247063
0.25124513	0.023159046	0.00036685148
0.25137662	0.023030706	0.00036515607
0.25150811	0.023113169	0.00036498569
0.25163959	0.022821995	0.00036479303
0.25177108	0.023710070	0.00036776177
0.25190257	0.022593132	0.00036289542
0.25203406	0.022911921	0.00036553558
0.25216555	0.023280325	0.00036602470
0.25229704	0.023586911	0.00036950460
0.25242853	0.022962559	0.00036436038
0.25256002	0.023389286	0.00036872992
0.25269150	0.023946991	0.00037118072
0.25282299	0.023317712	0.00036602888
0.25295448	0.023482750	0.00037010493
0.25308597	0.023705147	0.00036721368
0.25321746	0.023659042	0.00037049540
0.25334895	0.023208900	0.00036775855
0.25348044	0.022763100	0.00036369894
0.25361193	0.023307462	0.00036861884
0.25374341	0.023411994	0.00036803717
0.25387490	0.022608803	0.00036333723
0.25400639	0.022689758	0.00037128636
0.25413788	0.023205743	0.00037753718
0.25426937	0.022451364	0.00037655809
0.25440086	0.023085729	0.00038522535
0.25453235	0.023774939	0.00039242048
0.25466383	0.022977260	0.00038907157
0.25479532	0.023343892	0.00039265151
0.25492681	0.022793717	0.00039181161
0.25505830	0.022932253	0.00039434516
0.25518979	0.023511261	0.00039917251
0.25532128	0.022348113	0.00039440621
0.25545277	0.022335481	0.00039642474
0.25558426	0.022818898	0.00039981048
0.25571574	0.023528210	0.00040603030
0.25584723	0.023106420	0.00040484780
0.25597872	0.023143526	0.00040869948
0.25611021	0.022808582	0.00040695962
0.25624170	0.023104430	0.00041001222
0.25637319	0.022813974	0.00041207611
0.25650468	0.023650853	0.00041759327
0.25663617	0.022899673	0.00041347523
0.25676765	0.023029535	0.00041608039
0.25689914	0.023218190	0.00042093198
0.25703063	0.023365037	0.00042499739
0.25716212	0.024361574	0.00042849322
0.25729361	0.023325602	0.00042668188
0.25742510	0.022674367	0.00042195616
0.25755659	0.023385668	0.00043171906
0.25768807	0.022962835	0.00042953443
0.25781956	0.023131896	0.00042959828
0.25795105	0.022609032	0.00042612107
0.25808254	0.023934333	0.00044146023
0.25821403	0.023185076	0.00043483310
0.25834552	0.023475636	0.00043969751
0.25847701	0.022906465	0.00043292827
0.25860850	0.023197049	0.00043760968
0.25873998	0.023082193	0.00043831899
0.25887147	0.022893411	0.00043773103
0.25900296	0.023175928	0.00043955322
0.25913445	0.023425698	0.00044124808
0.25926594	0.022565616	0.00043611736
0.25939743	0.022924283	0.00044174361
0.25952892	0.023656004	0.00044428340
0.25966041	0.023484497	0.00044851062
0.25979189	0.023356199	0.00044442864
0.25992338	0.023694474	0.00044947947
0.26005487	0.023451434	0.00044830293
0.26018636	0.022896365	0.00044583243
0.26031785	0.023587842	0.00045013366
0.26044934	0.023602427	0.00044879711
0.26058083	0.022692449	0.00044379095
0.26071231	0.022888204	0.00044815566
0.26084380	0.023452174	0.00045064240
0.26097529	0.023755774	0.00045561385
0.26110678	0.022399851	0.00044543749
0.26123827	0.023805893	0.00045886193
0.26136976	0.022699837	0.00044975152
0.26150125	0.023770208	0.00045909602
0.26163274	0.023541850	0.00045659985
0.26176422	0.023457895	0.00045505664
0.26189571	0.023445586	0.00045982245
0.26202720	0.022716831	0.00045269533
0.26215869	0.022326892	0.00044961360
0.26229018	0.023289053	0.00045914136
0.26242167	0.023006540	0.00045601962
0.26255316	0.023063542	0.00045723853
0.26268465	0.022838311	0.00046155059
0.26281613	0.022769153	0.00045733852
0.26294762	0.022743955	0.00045687460
0.26307911	0.022914297	0.00045855865
0.26321060	0.022881650	0.00046338980
0.26334209	0.022509674	0.00045982203
0.26347358	0.023266364	0.00046350314
0.26360507	0.023613710	0.00046930852
0.26373655	0.022839024	0.00046256944
0.26386804	0.022645347	0.00046049179
0.26399953	0.022035787	0.00045960523
0.26413102	0.023430807	0.00046815286
0.26426251	0.022510779	0.00046270596
0.26439400	0.021928282	0.00045769670
0.26452549	0.023095081	0.00047110548
0.26465698	0.023917004	0.00047798074
0.26478846	0.023046911	0.00046749945
0.26491995	0.023441931	0.00047643410
0.26505144	0.023084586	0.00046907976
0.26518293	0.023152755	0.00047218432
0.26531442	0.023366583	0.00047753163
0.26544591	0.022751313	0.00047089914
[truncated: 567 more rows]
