# Supplementary material for: Invariant surface glycoprotein 65 of Trypanosoma brucei is a complement C3 receptor
Source: Nat Commun. 2022 Aug 29;13:5085. doi: 10.1038/s41467-022-32728-9 (PMC9424271; doi:10.1038/s41467-022-32728-9)
Supplement: Supplementary file 4 — supplementary data 2 [file 41467_2022_32728_MOESM4_ESM.zip › b21-414646_00091.dat]

0.0026000000	39.427621	0.13589754
0.0027314887	28.488083	0.10610841
0.0028629774	22.091361	0.089345032
0.0029944661	17.008507	0.075237525
0.0031259548	12.231866	0.058631812
0.0032574435	10.709272	0.056786950
0.0033889322	8.6454139	0.048232213
0.0035204209	11.489771	0.048412006
0.0036519096	12.276167	0.046436383
0.0037833983	9.9458269	0.039406801
0.0039148870	8.1769204	0.034476924
0.0040463757	6.6988582	0.030021316
0.0041778644	5.4761385	0.025441258
0.0043093531	4.6053207	0.022906658
0.0044408418	3.7984127	0.020008003
0.0045723305	3.0632022	0.017967618
0.0047038192	2.8793586	0.016672684
0.0048353079	2.4820823	0.015027751
0.0049667966	2.2060840	0.014116932
0.0050982853	1.8764544	0.012333889
0.0052297740	1.7341333	0.012011930
0.0053612627	1.5014987	0.010793493
0.0054927514	1.3967556	0.010134197
0.0056242401	1.2603846	0.0095989088
0.0057557288	1.1772056	0.0090197395
0.0058872175	1.0693424	0.0084815039
0.0060187062	1.0126952	0.0082319338
0.0061501949	0.89799698	0.0074250134
0.0062816836	0.88053801	0.0075185548
0.0064131723	0.81866070	0.0071067082
0.0065446610	0.78986697	0.0068806458
0.0066761496	0.75210954	0.0066825807
0.0068076383	0.70397762	0.0063185943
0.0069391270	0.68317137	0.0063245764
0.0070706157	0.65599856	0.0060994759
0.0072021044	0.63678684	0.0059432382
0.0073335931	0.61156430	0.0057989676
0.0074650818	0.56486423	0.0054109145
0.0075965705	0.55931307	0.0054289448
0.0077280592	0.54449993	0.0053343906
0.0078595479	0.51349769	0.0050564531
0.0079910366	0.49595353	0.0049989322
0.0081225253	0.46603691	0.0047072034
0.0082540140	0.45264695	0.0046654718
0.0083855027	0.43944671	0.0046145198
0.0085169914	0.41544449	0.0043950693
0.0086484801	0.39636419	0.0042617342
0.0087799688	0.37949835	0.0040965253
0.0089114575	0.37382381	0.0040872763
0.0090429462	0.35746501	0.0039688946
0.0091744349	0.34562692	0.0038690658
0.0093059236	0.32713013	0.0037197903
0.0094374123	0.31358722	0.0036178592
0.0095689010	0.29589139	0.0034577040
0.0097003897	0.29170234	0.0034608951
0.0098318784	0.28114653	0.0033491191
0.0099633671	0.26090307	0.0031912510
0.010094856	0.25526783	0.0031469014
0.010226345	0.23456134	0.0029451613
0.010357833	0.24087691	0.0030616098
0.010489322	0.22405372	0.0028661309
0.010620811	0.22153953	0.0028293428
0.010752299	0.20579164	0.0027157895
0.010883788	0.18661221	0.0025329120
0.011015277	0.18585771	0.0025731799
0.011146765	0.17280912	0.0024045372
0.011278254	0.17284259	0.0023952839
0.011409743	0.16223299	0.0022968488
0.011541231	0.15529660	0.0022133343
0.011672720	0.14764369	0.0021632921
0.011804209	0.13797287	0.0020121131
0.011935698	0.13429798	0.0019809770
0.012067186	0.13019508	0.0019391107
0.012198675	0.12265996	0.0018210354
0.012330164	0.11534308	0.0017694903
0.012461652	0.11493686	0.0017458819
0.012593141	0.10964141	0.0016683319
0.012724630	0.10300110	0.0016161134
0.012856118	0.099345794	0.0015377047
0.012987607	0.096166125	0.0015299191
0.013119096	0.095038776	0.0014875236
0.013250585	0.090940408	0.0014386134
0.013382073	0.088850050	0.0014276889
0.013513562	0.085223321	0.0013758222
0.013645051	0.082858397	0.0013671771
0.013776539	0.080001475	0.0013361411
0.013908028	0.077344871	0.0012921272
0.014039517	0.076712659	0.0012790756
0.014171005	0.073088191	0.0012405628
0.014302494	0.072046044	0.0012339431
0.014433983	0.073137557	0.0012444501
0.014565472	0.067187485	0.0011693964
0.014696960	0.069640676	0.0011959042
0.014828449	0.067920864	0.0011624400
0.014959938	0.066467332	0.0011565188
0.015091426	0.065070853	0.0011484938
0.015222915	0.063580766	0.0011072896
0.015354404	0.064726639	0.0011216520
0.015485892	0.062133944	0.0010880555
0.015617381	0.061974463	0.0010909562
0.015748870	0.060736465	0.0010792431
0.015880359	0.060369437	0.0010595843
0.016011847	0.060383766	0.0010603277
0.016143336	0.053564091	0.00098852882
0.016274825	0.053289279	0.00098970214
0.016406313	0.053584157	0.00098501952
0.016537802	0.054209353	0.00098092210
0.016669291	0.053556890	0.00097499812
0.016800779	0.053579566	0.00097221238
0.016932268	0.057924011	0.0010056973
0.017063757	0.058589582	0.0010081849
0.017195246	0.058020864	0.00099530677
0.017326734	0.057682263	0.00099242281
0.017458223	0.057321252	0.00098258523
0.017589712	0.056332560	0.00097062277
0.017721200	0.058474044	0.00099233744
0.017852689	0.055889973	0.00094915617
0.017984178	0.055889404	0.00096015907
0.018115666	0.054852585	0.00094541633
0.018247155	0.053726319	0.00092986637
0.018378644	0.055038946	0.00094317339
0.018510133	0.053484140	0.00091910190
0.018641621	0.050961807	0.00089646918
0.018773110	0.049847246	0.00088114999
0.018904599	0.049493422	0.00087818147
0.019036087	0.050374646	0.00088234709
0.019167576	0.048653170	0.00085882052
0.019299065	0.048985347	0.00085697846
0.019430553	0.047091333	0.00084911204
0.019562042	0.047784607	0.00084595051
0.019693531	0.045370483	0.00082321348
0.019825019	0.045570296	0.00081890745
0.019956508	0.045303392	0.00081010003
0.020087997	0.045419348	0.00081856110
0.020219486	0.044870976	0.00080569047
0.020350974	0.045267258	0.00081500511
0.020482463	0.042997512	0.00077950262
0.020613952	0.041963018	0.00076861419
0.020745440	0.043231030	0.00078680370
0.020876929	0.042193758	0.00076680844
0.021008418	0.042561749	0.00077172945
0.021139906	0.040263308	0.00074956527
0.021271395	0.041809239	0.00075541242
0.021402884	0.040792506	0.00074890699
0.021534373	0.040676380	0.00074278944
0.021665861	0.039045306	0.00072779856
0.021797350	0.039459701	0.00072968174
0.021928839	0.036733355	0.00069440912
0.022060327	0.038613409	0.00072205834
0.022191816	0.039676666	0.00071964335
0.022323305	0.038548091	0.00071306818
0.022454793	0.037239638	0.00069655500
0.022586282	0.036533521	0.00068570831
0.022717771	0.036573265	0.00069172722
0.022849260	0.035769203	0.00067614629
0.022980748	0.036533544	0.00068547820
0.023112237	0.035439269	0.00066826189
0.023243726	0.037052151	0.00067849693
0.023375214	0.038361942	0.00069661156
0.023506703	0.037649755	0.00068468503
0.023638192	0.037468715	0.00068217717
0.023769680	0.036357706	0.00067156898
0.023901169	0.036841880	0.00067091025
0.024032658	0.037929635	0.00068260239
0.024164147	0.036001389	0.00066168406
0.024295635	0.036373922	0.00066048117
0.024427124	0.035584900	0.00065346627
0.024558613	0.035988883	0.00065183235
0.024690101	0.036047545	0.00065935742
0.024821590	0.035099234	0.00064413662
0.024953079	0.036203136	0.00064929493
0.025084567	0.036343687	0.00065152557
0.025216056	0.035889909	0.00064154337
0.025347545	0.034885409	0.00063985519
0.025479034	0.036242021	0.00064519394
0.025610522	0.035392520	0.00063140686
0.025742011	0.035456489	0.00063471569
0.025873500	0.034965941	0.00062676934
0.026004988	0.036153943	0.00063961225
0.026136477	0.035659161	0.00063326690
0.026267966	0.035622770	0.00062786223
0.026399454	0.034918162	0.00062369320
0.026530943	0.034793290	0.00061739834
0.026662432	0.033378925	0.00060733262
0.026793920	0.035295467	0.00062044008
0.026925409	0.034611949	0.00061160423
0.027056898	0.034618087	0.00061489681
0.027188387	0.035482663	0.00061338601
0.027319875	0.033385897	0.00060269292
0.027451364	0.034208702	0.00060361102
0.027582853	0.033999207	0.00059783384
0.027714341	0.034364985	0.00060147028
0.027845830	0.034387699	0.00059888763
0.027977319	0.034629282	0.00060374599
0.028108807	0.034041164	0.00059324193
0.028240296	0.034374229	0.00059542382
0.028371785	0.034372701	0.00059392776
0.028503274	0.033030180	0.00058189095
0.028634762	0.033324059	0.00058299910
0.028766251	0.033267316	0.00058408028
0.028897740	0.033635892	0.00057841519
0.029029228	0.033302028	0.00057986655
0.029160717	0.034384329	0.00058716230
0.029292206	0.033018240	0.00057360796
0.029423694	0.033021447	0.00057562182
0.029555183	0.033246330	0.00056836522
0.029686672	0.034125785	0.00057913803
0.029818161	0.033563757	0.00057445164
0.029949649	0.032945230	0.00056531937
0.030081138	0.033191050	0.00056829459
0.030212627	0.032489996	0.00055749338
0.030344115	0.031911563	0.00055433513
0.030475604	0.030970675	0.00054743161
0.030607093	0.031927465	0.00055218708
0.030738581	0.032311826	0.00055432410
0.030870070	0.032719406	0.00055390902
0.031001559	0.032138274	0.00054751700
0.031133048	0.032550570	0.00055450642
0.031264536	0.031951300	0.00054531099
0.031396025	0.031051844	0.00054094339
0.031527514	0.031314382	0.00053822765
0.031659002	0.031236592	0.00053665750
0.031790491	0.032093236	0.00054542691
0.031921980	0.032705475	0.00054496776
0.032053468	0.031849450	0.00054061210
0.032184957	0.031596807	0.00053321934
0.032316446	0.030741095	0.00052506359
0.032447935	0.031012534	0.00053214713
0.032579423	0.031964124	0.00053401026
0.032710912	0.031288944	0.00053028130
0.032842401	0.030835077	0.00052367003
0.032973889	0.031980071	0.00053068129
0.033105378	0.030712762	0.00052417901
0.033236867	0.032450458	0.00053219165
0.033368355	0.030812829	0.00052828355
0.033499844	0.031461629	0.00053299388
0.033631333	0.031313358	0.00053134999
0.033762822	0.030983595	0.00053480067
0.033894310	0.030307697	0.00052918397
0.034025799	0.030747045	0.00053238695
0.034157288	0.030401894	0.00052776745
0.034288776	0.029700253	0.00052409288
0.034420265	0.029607425	0.00052912642
0.034551754	0.029635577	0.00052420001
0.034683242	0.030265879	0.00053141495
0.034814731	0.029507858	0.00052253116
0.034946220	0.029963051	0.00052819316
0.035077708	0.029265515	0.00052658739
0.035209197	0.030426281	0.00053338461
0.035340686	0.029614763	0.00052390756
0.035472175	0.029940481	0.00053675728
0.035603663	0.029320940	0.00053283820
0.035735152	0.029696263	0.00054453456
0.035866641	0.030428624	0.00055016232
0.035998129	0.029624585	0.00053992372
0.036129618	0.029360343	0.00054416634
0.036261107	0.029548900	0.00053972210
0.036392595	0.028807742	0.00054267887
0.036524084	0.029008666	0.00054196276
0.036655573	0.029689667	0.00054252994
0.036787062	0.029158822	0.00054584244
0.036918550	0.030117358	0.00055007182
0.037050039	0.028838410	0.00054356766
0.037181528	0.028440038	0.00053728774
0.037313016	0.028339926	0.00053771604
0.037444505	0.028474321	0.00054230771
0.037575994	0.028591550	0.00054038233
0.037707482	0.027830673	0.00054070575
0.037838971	0.030039274	0.00056104203
0.037970460	0.029593389	0.00055262592
0.038101949	0.028774532	0.00054716195
0.038233437	0.029527396	0.00054818032
0.038364926	0.029250602	0.00054214027
0.038496415	0.029123165	0.00054066249
0.038627903	0.029749143	0.00053790027
0.038759392	0.028170127	0.00052989069
0.038890881	0.029934873	0.00053675490
0.039022369	0.030111621	0.00054089144
0.039153858	0.029036893	0.00052813724
0.039285347	0.029033940	0.00052746771
0.039416836	0.028881096	0.00052952317
0.039548324	0.028663115	0.00052412945
0.039679813	0.029348338	0.00052713585
0.039811302	0.029544701	0.00053113354
0.039942790	0.029113990	0.00052398942
0.040074279	0.028813644	0.00052385126
0.040205768	0.029562237	0.00052728389
0.040337256	0.029817469	0.00052662089
0.040468745	0.029221424	0.00052312574
0.040600234	0.030343771	0.00052964073
0.040731723	0.029472591	0.00052289549
0.040863211	0.029857139	0.00052765672
0.040994700	0.030449792	0.00052875193
0.041126189	0.029692663	0.00052647097
0.041257677	0.029722108	0.00052139541
0.041389166	0.028154750	0.00051067723
0.041520655	0.029376191	0.00051798996
0.041652143	0.029030278	0.00051442163
0.041783632	0.028612742	0.00051216681
0.041915121	0.029627111	0.00051735600
0.042046610	0.028870398	0.00051324867
0.042178098	0.028981142	0.00051301096
0.042309587	0.028811161	0.00051238049
0.042441076	0.029376251	0.00051345636
0.042572564	0.029309982	0.00051213612
0.042704053	0.029191061	0.00050962394
0.042835542	0.028606189	0.00050698617
0.042967030	0.029851131	0.00051613832
0.043098519	0.029350755	0.00051320382
0.043230008	0.029423176	0.00051110720
0.043361496	0.030074178	0.00051256929
0.043492985	0.029808966	0.00051533563
0.043624474	0.029519966	0.00050938384
0.043755963	0.029900998	0.00051546432
0.043887451	0.029965048	0.00051236365
0.044018940	0.028812610	0.00050151253
0.044150429	0.029377499	0.00051094103
0.044281917	0.029895602	0.00050918366
0.044413406	0.030486665	0.00051655099
0.044544895	0.030002213	0.00050928430
0.044676383	0.030681627	0.00051510011
0.044807872	0.029009725	0.00050287333
0.044939361	0.028803909	0.00049962037
0.045070850	0.029160549	0.00050147574
0.045202338	0.029210915	0.00050226786
0.045333827	0.030204817	0.00050637674
0.045465316	0.029572946	0.00050539609
0.045596804	0.028171379	0.00049203917
0.045728293	0.029067057	0.00049965271
0.045859782	0.029648603	0.00050373998
0.045991270	0.029245207	0.00049531085
0.046122759	0.029624208	0.00050297648
0.046254248	0.028869647	0.00050368058
0.046385737	0.029063806	0.00050778089
0.046517225	0.029948804	0.00051642258
0.046648714	0.028706012	0.00050746400
0.046780203	0.028513210	0.00051407093
0.046911691	0.028299287	0.00051008940
0.047043180	0.028600666	0.00051182618
0.047174669	0.029087596	0.00051809157
0.047306157	0.028889245	0.00051786912
0.047437646	0.029913108	0.00052846727
0.047569135	0.029953759	0.00053137279
0.047700624	0.029734728	0.00052490109
0.047832112	0.028774339	0.00052253349
0.047963601	0.030096227	0.00052945464
0.048095090	0.029014319	0.00052595979
0.048226578	0.029404475	0.00053078615
0.048358067	0.029917519	0.00053199439
0.048489556	0.028709653	0.00052502183
0.048621044	0.030105530	0.00053605987
0.048752533	0.029680265	0.00053643847
0.048884022	0.028661415	0.00052821534
0.049015511	0.029413549	0.00053090738
0.049146999	0.029539898	0.00053426818
0.049278488	0.029313651	0.00053432620
0.049409977	0.029920167	0.00053985929
0.049541465	0.029020469	0.00053238492
0.049672954	0.029021057	0.00053176662
0.049804443	0.029427971	0.00053603297
0.049935931	0.029411437	0.00053743420
0.050067420	0.027840860	0.00052466917
0.050198909	0.029461540	0.00053892213
0.050330398	0.028517013	0.00053133263
0.050461886	0.029320534	0.00053572307
0.050593375	0.029303283	0.00053957818
0.050724864	0.028957710	0.00053698805
0.050856352	0.028774407	0.00053624336
0.050987841	0.029142731	0.00053661288
0.051119330	0.029230326	0.00053889648
0.051250818	0.029157723	0.00053931716
0.051382307	0.029010587	0.00054035647
0.051513796	0.029336745	0.00054204730
0.051645284	0.029853017	0.00054376433
0.051776773	0.029675201	0.00054347303
0.051908262	0.028556899	0.00053500890
0.052039751	0.029741014	0.00054693210
0.052171239	0.029364532	0.00054431755
0.052302728	0.028585616	0.00053949460
0.052434217	0.029028253	0.00053957279
0.052565705	0.029057656	0.00054341689
0.052697194	0.029764401	0.00054749572
0.052828683	0.028903144	0.00054158042
0.052960171	0.029946013	0.00054962388
0.053091660	0.029448228	0.00054424591
0.053223149	0.029659194	0.00054971325
0.053354638	0.029499384	0.00054834145
0.053486126	0.028765589	0.00054434999
0.053617615	0.028999301	0.00054254461
0.053749104	0.028848879	0.00054224159
0.053880592	0.029060696	0.00054427549
0.054012081	0.029060237	0.00054789805
0.054143570	0.028369610	0.00054276000
0.054275058	0.028789728	0.00054350698
0.054406547	0.028046552	0.00053386810
0.054538036	0.029818025	0.00055513384
0.054669525	0.029803274	0.00055065499
0.054801013	0.029149926	0.00054941972
0.054932502	0.028569881	0.00054327599
0.055063991	0.029786565	0.00055102102
0.055195479	0.028580562	0.00054451798
0.055326968	0.028300567	0.00054150165
0.055458457	0.028771638	0.00054869917
0.055589945	0.028305296	0.00054099340
0.055721434	0.029105894	0.00054555711
0.055852923	0.029862137	0.00055950704
0.055984412	0.029402871	0.00055320431
0.056115900	0.029131910	0.00054962403
0.056247389	0.028831812	0.00054952272
0.056378878	0.028732784	0.00054494123
0.056510366	0.028983722	0.00055273193
0.056641855	0.030097126	0.00055710025
0.056773344	0.028248023	0.00054522402
0.056904832	0.027657646	0.00053951887
0.057036321	0.028548072	0.00054401612
0.057167810	0.028956564	0.00055253274
0.057299299	0.028501450	0.00054659709
0.057430787	0.029043743	0.00054725841
0.057562276	0.029304831	0.00055432892
0.057693765	0.029434710	0.00054675540
0.057825253	0.028749141	0.00054900019
0.057956742	0.030216244	0.00055966252
0.058088231	0.029949509	0.00055651255
0.058219719	0.028902139	0.00054916186
0.058351208	0.029284969	0.00054572187
0.058482697	0.028503560	0.00054217515
0.058614186	0.029592626	0.00055310901
0.058745674	0.029116812	0.00054308018
0.058877163	0.028297285	0.00054096699
0.059008652	0.029107909	0.00054106074
0.059140140	0.029234899	0.00054747371
0.059271629	0.029272231	0.00054608918
0.059403118	0.028983743	0.00054059816
0.059534606	0.028651749	0.00053910830
0.059666095	0.028647127	0.00053517462
0.059797584	0.028235881	0.00053326218
0.059929072	0.027819004	0.00053225263
0.060060561	0.029043021	0.00053792789
0.060192050	0.029326454	0.00054352446
0.060323539	0.029260438	0.00053745273
0.060455027	0.028792994	0.00053877021
0.060586516	0.028813293	0.00053817482
0.060718005	0.029532323	0.00054068426
0.060849493	0.029091729	0.00053764231
0.060980982	0.029277894	0.00054034646
0.061112471	0.029154153	0.00053584776
0.061243959	0.029455376	0.00054480129
0.061375448	0.028200940	0.00052866974
0.061506937	0.028134565	0.00053104846
0.061638426	0.028981304	0.00053394681
0.061769914	0.028935511	0.00053454028
0.061901403	0.029973430	0.00054551816
0.062032892	0.029338860	0.00053416567
0.062164380	0.028908495	0.00053443069
0.062295869	0.029099493	0.00053603348
0.062427358	0.029362967	0.00053602588
0.062558846	0.028555330	0.00053532534
0.062690335	0.028979172	0.00053105501
0.062821824	0.029162505	0.00053562826
0.062953313	0.028717980	0.00053000793
0.063084801	0.027993789	0.00052429838
0.063216290	0.028815155	0.00053376658
0.063347779	0.029267118	0.00053423604
0.063479267	0.028029046	0.00052167419
0.063610756	0.028780575	0.00053330233
0.063742245	0.028795461	0.00052923419
0.063873733	0.029251990	0.00053633837
0.064005222	0.028827599	0.00053009450
0.064136711	0.028867502	0.00053122194
0.064268200	0.028513158	0.00052532177
0.064399688	0.029112546	0.00053015410
0.064531177	0.028018734	0.00052446224
0.064662666	0.029421170	0.00053344845
0.064794154	0.029248017	0.00053214576
0.064925643	0.029233408	0.00053156261
0.065057132	0.028939505	0.00052935999
0.065188620	0.028459836	0.00052742596
0.065320109	0.028731425	0.00052779255
0.065451598	0.028620972	0.00052352047
0.065583087	0.028765907	0.00052809220
0.065714575	0.028115686	0.00052078945
0.065846064	0.029127602	0.00053004332
0.065977553	0.029612134	0.00053196353
0.066109041	0.028583515	0.00052225889
0.066240530	0.028075690	0.00052209137
0.066372019	0.029034730	0.00052790812
0.066503507	0.028857871	0.00052596547
0.066634996	0.028937769	0.00052551589
0.066766485	0.029195442	0.00053006653
0.066897973	0.028780863	0.00052422103
0.067029462	0.028267591	0.00052124805
0.067160951	0.028550177	0.00052462363
0.067292440	0.029098922	0.00052639788
0.067423928	0.027404548	0.00050983244
0.067555417	0.028259077	0.00052030500
0.067686906	0.028673397	0.00052196389
0.067818394	0.028139174	0.00051747204
0.067949883	0.028294954	0.00051768602
0.068081372	0.027656100	0.00051348631
0.068212860	0.028079675	0.00051591363
0.068344349	0.029574869	0.00053009641
0.068475838	0.028091827	0.00051591831
0.068607327	0.028782408	0.00052236035
0.068738815	0.029001068	0.00052026169
0.068870304	0.029744279	0.00053088193
0.069001793	0.029017327	0.00052089926
0.069133281	0.029343632	0.00052382184
0.069264770	0.029559896	0.00052759202
0.069396259	0.028645888	0.00051407080
0.069527747	0.028230345	0.00051686831
0.069659236	0.028694670	0.00052082883
0.069790725	0.030075127	0.00052832116
0.069922214	0.029865170	0.00052797329
0.070053702	0.028756807	0.00051547491
0.070185191	0.028818366	0.00052209209
0.070316680	0.027927201	0.00050918598
0.070448168	0.028630263	0.00051849887
0.070579657	0.030101172	0.00052936130
0.070711146	0.028742448	0.00051468135
0.070842634	0.028366661	0.00051637413
0.070974123	0.028959218	0.00051709302
0.071105612	0.027720328	0.00050678315
0.071237101	0.028589992	0.00051623040
0.071368589	0.027959059	0.00050686900
0.071500078	0.027366470	0.00050693282
0.071631567	0.027533744	0.00050670138
0.071763055	0.027791133	0.00050663059
0.071894544	0.027953973	0.00050918992
0.072026033	0.027550100	0.00050197690
0.072157521	0.027625784	0.00050819130
0.072289010	0.028180142	0.00051085552
0.072420499	0.028596779	0.00051194327
0.072551988	0.027658779	0.00050224925
0.072683476	0.027919238	0.00050553865
0.072814965	0.027350974	0.00050325288
0.072946454	0.028595689	0.00051489446
0.073077942	0.026982841	0.00049925653
0.073209431	0.026811590	0.00049783575
0.073340920	0.028012911	0.00050585374
0.073472408	0.027322525	0.00050022452
0.073603897	0.026731479	0.00049803410
0.073735386	0.028155807	0.00050758316
0.073866875	0.027804194	0.00050383121
0.073998363	0.028946381	0.00051289672
0.074129852	0.027617622	0.00050276175
0.074261341	0.027233344	0.00050211005
0.074392829	0.027329851	0.00049595278
0.074524318	0.027685775	0.00050309582
0.074655807	0.027302395	0.00049682128
0.074787295	0.027369494	0.00050078968
0.074918784	0.026961166	0.00049615988
0.075050273	0.027282555	0.00049622203
0.075181761	0.027928424	0.00050114844
0.075313250	0.026908172	0.00049589701
0.075444739	0.027699703	0.00050079702
0.075576228	0.027120774	0.00049601078
0.075707716	0.027607408	0.00049862701
0.075839205	0.027961084	0.00050169267
0.075970694	0.027947123	0.00050177233
0.076102182	0.026919401	0.00049213908
0.076233671	0.026656459	0.00049457889
0.076365160	0.027208690	0.00049089504
0.076496648	0.026899475	0.00049313800
0.076628137	0.027433011	0.00049891158
0.076759626	0.026085958	0.00048295739
0.076891115	0.026187969	0.00048537557
0.077022603	0.026846471	0.00048991321
0.077154092	0.026111396	0.00048399494
0.077285581	0.026905972	0.00049217689
0.077417069	0.027761378	0.00049713024
0.077548558	0.027266884	0.00049427812
0.077680047	0.027183170	0.00049236345
0.077811535	0.027535460	0.00049429433
0.077943024	0.027410319	0.00049327342
0.078074513	0.026874162	0.00048796929
0.078206002	0.026700058	0.00048799073
0.078337490	0.026840691	0.00048782615
0.078468979	0.026135913	0.00048008984
0.078600468	0.026789501	0.00048991515
0.078731956	0.027682118	0.00049313672
0.078863445	0.027300667	0.00049318336
0.078994934	0.026860748	0.00048714901
0.079126422	0.026294964	0.00048321590
0.079257911	0.026313728	0.00048453962
0.079389400	0.027037614	0.00048842513
0.079520889	0.026311753	0.00048408526
0.079652377	0.026453998	0.00048480802
0.079783866	0.026659843	0.00048338765
0.079915355	0.027486287	0.00049358915
0.080046843	0.026489302	0.00048283900
0.080178332	0.026337079	0.00048185069
0.080309821	0.026754317	0.00048621762
0.080441309	0.027000381	0.00048258026
0.080572798	0.026626314	0.00048547133
0.080704287	0.027435611	0.00048895615
0.080835776	0.026342055	0.00048041923
0.080967264	0.026344738	0.00048456325
0.081098753	0.027428357	0.00048642385
0.081230242	0.026863330	0.00048403972
0.081361730	0.025900897	0.00047666861
0.081493219	0.027834628	0.00048954287
0.081624708	0.025432369	0.00047352183
0.081756196	0.025380637	0.00046778645
0.081887685	0.026397253	0.00048087072
0.082019174	0.025875911	0.00047507874
0.082150663	0.026880021	0.00048229590
0.082282151	0.026354677	0.00048081057
0.082413640	0.026878039	0.00048017176
0.082545129	0.026609894	0.00047938030
0.082676617	0.026414853	0.00048000202
0.082808106	0.025691899	0.00047132971
0.082939595	0.026330052	0.00047975183
0.083071083	0.026703704	0.00047755737
0.083202572	0.026512083	0.00047657706
0.083334061	0.025950177	0.00047664812
0.083465549	0.026047903	0.00047091830
0.083597038	0.026546165	0.00047789957
0.083728527	0.025989021	0.00046940313
0.083860016	0.025405951	0.00047025967
0.083991504	0.026421997	0.00047655041
0.084122993	0.026437634	0.00047557996
0.084254482	0.026113102	0.00047530126
0.084385970	0.026733434	0.00047800740
0.084517459	0.026509532	0.00047507274
0.084648948	0.026136477	0.00047434488
0.084780436	0.026074853	0.00046996436
0.084911925	0.026250381	0.00047165926
0.085043414	0.025451971	0.00046512242
0.085174903	0.026837483	0.00047750696
0.085306391	0.025073364	0.00046602519
0.085437880	0.025388029	0.00046535793
0.085569369	0.026165553	0.00047111424
0.085700857	0.025697885	0.00046796672
0.085832346	0.025922491	0.00046883215
0.085963835	0.025647061	0.00047012505
0.086095323	0.026173365	0.00046823182
0.086226812	0.026048284	0.00047082391
0.086358301	0.026744808	0.00047364891
0.086489790	0.026110954	0.00046956130
0.086621278	0.025666681	0.00046523249
0.086752767	0.025854630	0.00046585246
0.086884256	0.025332115	0.00046194893
0.087015744	0.025340185	0.00046409384
0.087147233	0.025268943	0.00046140874
0.087278722	0.025899541	0.00046942816
0.087410210	0.025245417	0.00046227970
0.087541699	0.025347841	0.00046183893
0.087673188	0.026077403	0.00046731350
0.087804677	0.025949986	0.00046428679
0.087936165	0.026004345	0.00046775244
0.088067654	0.025371626	0.00046080094
0.088199143	0.025962421	0.00046468351
0.088330631	0.026606932	0.00047127363
0.088462120	0.025620126	0.00046117037
0.088593609	0.025482848	0.00046342989
0.088725097	0.025658455	0.00046071459
0.088856586	0.025308597	0.00045805183
0.088988075	0.025797700	0.00046505336
0.089119564	0.025518829	0.00046003292
0.089251052	0.025622627	0.00046347756
0.089382541	0.025402284	0.00045890051
0.089514030	0.025386233	0.00045899750
0.089645518	0.026030918	0.00046224376
0.089777007	0.025192633	0.00045538435
0.089908496	0.024994726	0.00045875402
0.090039984	0.026132448	0.00046363715
0.090171473	0.025700426	0.00045970282
0.090302962	0.025582160	0.00046125789
0.090434451	0.024876803	0.00045215925
0.090565939	0.024856790	0.00045583071
0.090697428	0.025891304	0.00046120186
0.090828917	0.025263108	0.00045156547
0.090960405	0.025059808	0.00045699810
0.091091894	0.025493420	0.00045684661
0.091223383	0.026212587	0.00046517405
0.091354871	0.025067223	0.00045737922
0.091486360	0.025325275	0.00046539263
0.091617849	0.025104604	0.00046953308
0.091749337	0.025775043	0.00047675535
0.091880826	0.024929955	0.00047501092
0.092012315	0.025728696	0.00048307964
0.092143804	0.025139796	0.00047776738
0.092275292	0.026116406	0.00048911223
0.092406781	0.026112762	0.00049114215
0.092538270	0.023981398	0.00047863372
0.092669758	0.025346212	0.00049072789
0.092801247	0.025066698	0.00047194030
0.092932736	0.024911683	0.00047450825
0.093064224	0.025043809	0.00047173339
0.093195713	0.025251987	0.00047088659
0.093327202	0.025515384	0.00047237362
0.093458691	0.025221526	0.00046306581
0.093590179	0.024745486	0.00046540661
0.093721668	0.024424074	0.00046206082
0.093853157	0.024648090	0.00046157796
0.093984645	0.025085170	0.00046297699
0.094116134	0.023794081	0.00045298157
0.094247623	0.025309629	0.00046257319
0.094379111	0.024982430	0.00046231352
0.094510600	0.024665594	0.00045698725
0.094642089	0.024737888	0.00045675922
0.094773578	0.023271371	0.00044498652
0.094905066	0.024834110	0.00045755226
0.095036555	0.024629648	0.00045967043
0.095168044	0.024158810	0.00044775614
0.095299532	0.024822525	0.00045716784
0.095431021	0.024666999	0.00045138396
0.095562510	0.024400491	0.00045197589
0.095693998	0.024522059	0.00045484204
0.095825487	0.023889410	0.00044728580
0.095956976	0.024346278	0.00045244375
0.096088465	0.025671126	0.00045982926
0.096219953	0.024593108	0.00045188858
0.096351442	0.024342667	0.00045143663
0.096482931	0.024089462	0.00044622601
0.096614419	0.024317670	0.00044744476
0.096745908	0.024120398	0.00044822752
0.096877397	0.024987942	0.00045164228
0.097008885	0.025054528	0.00045422080
0.097140374	0.023587793	0.00044290669
0.097271863	0.024850079	0.00045112315
0.097403352	0.024769041	0.00044918314
0.097534840	0.024237826	0.00044403399
0.097666329	0.025148338	0.00045467614
0.097797818	0.025024961	0.00044749353
0.097929306	0.023244209	0.00043656655
0.098060795	0.024111792	0.00044206380
0.098192284	0.024968433	0.00044625230
0.098323772	0.024060570	0.00044166689
0.098455261	0.024539010	0.00044133383
0.098586750	0.023857393	0.00043653637
0.098718239	0.025058991	0.00044512129
0.098849727	0.024811636	0.00044032585
0.098981216	0.024206520	0.00043886352
0.099112705	0.024841250	0.00044049792
0.099244193	0.024528694	0.00043855956
0.099375682	0.024294850	0.00043849472
0.099507171	0.024630553	0.00043863114
0.099638659	0.024212467	0.00043809527
0.099770148	0.024561434	0.00044066735
0.099901637	0.024354146	0.00043648309
0.10003313	0.024608823	0.00044250102
0.10016461	0.025310023	0.00044519948
0.10029610	0.024232943	0.00043962286
0.10042759	0.024299691	0.00043720405
0.10055908	0.024503325	0.00043784197
0.10069057	0.024202968	0.00043823472
0.10082206	0.024314400	0.00043812380
0.10095355	0.023981247	0.00043773283
0.10108504	0.024764169	0.00043893619
0.10121652	0.024169245	0.00043454985
0.10134801	0.024356776	0.00043827414
0.10147950	0.024263863	0.00043744424
0.10161099	0.023407771	0.00043090880
0.10174248	0.024291422	0.00043660855
0.10187397	0.023960605	0.00043242115
0.10200546	0.023547879	0.00043251963
0.10213694	0.024006909	0.00043167778
0.10226843	0.024129720	0.00043470644
0.10239992	0.024254842	0.00043627630
0.10253141	0.024293246	0.00043123549
0.10266290	0.023951767	0.00043423960
0.10279439	0.024440044	0.00043346249
0.10292588	0.024643398	0.00043760170
0.10305737	0.023964969	0.00043214422
0.10318885	0.024147847	0.00043194407
0.10332034	0.024320586	0.00043424396
0.10345183	0.024265067	0.00043298455
0.10358332	0.024676108	0.00043582632
0.10371481	0.023508188	0.00042720062
0.10384630	0.022962021	0.00042249885
0.10397779	0.024177327	0.00043217799
0.10410928	0.024185993	0.00043337661
0.10424076	0.024054737	0.00043158949
0.10437225	0.023927928	0.00043085674
0.10450374	0.024364455	0.00043049334
0.10463523	0.023715749	0.00042869749
0.10476672	0.023952549	0.00043095261
0.10489821	0.023912827	0.00043039512
0.10502970	0.023622790	0.00042586251
0.10516118	0.023947265	0.00042666169
0.10529267	0.024062801	0.00043104987
0.10542416	0.023825205	0.00042812075
0.10555565	0.023499273	0.00042361326
0.10568714	0.023679637	0.00042763236
0.10581863	0.023639346	0.00042565823
0.10595012	0.023098476	0.00042112929
0.10608161	0.024334357	0.00043298171
0.10621309	0.023632362	0.00042478223
0.10634458	0.024167013	0.00042683566
0.10647607	0.023582082	0.00042402302
0.10660756	0.023537636	0.00042337089
0.10673905	0.023492368	0.00042582678
0.10687054	0.024235213	0.00043117416
0.10700203	0.023871893	0.00043669766
0.10713352	0.023796150	0.00043740982
0.10726500	0.024320765	0.00044533023
0.10739649	0.023580494	0.00044777616
0.10752798	0.023960024	0.00044579251
0.10765947	0.022937187	0.00044356147
0.10779096	0.023409807	0.00044675861
0.10792245	0.023177961	0.00045078000
0.10805394	0.024004185	0.00045666652
0.10818542	0.024789364	0.00046240070
0.10831691	0.023331874	0.00045506366
0.10844840	0.024156973	0.00046165601
0.10857989	0.023689574	0.00045930709
0.10871138	0.023979978	0.00046689186
0.10884287	0.024361812	0.00046720179
0.10897436	0.023939426	0.00046598311
0.10910585	0.023760114	0.00046736514
0.10923733	0.024322699	0.00046811560
0.10936882	0.024167571	0.00047561743
0.10950031	0.023952763	0.00047011169
0.10963180	0.024481711	0.00047629789
0.10976329	0.024160534	0.00047425528
0.10989478	0.024402604	0.00047685328
0.11002627	0.023026007	0.00047187664
0.11015776	0.023935519	0.00047600184
0.11028924	0.024198567	0.00048136905
0.11042073	0.024446012	0.00048776540
0.11055222	0.024091593	0.00047934135
0.11068371	0.024099628	0.00048300148
0.11081520	0.024461148	0.00048430753
0.11094669	0.024231513	0.00048278187
0.11107818	0.024050438	0.00048720254
0.11120966	0.024050383	0.00048532288
0.11134115	0.023426220	0.00048201481
0.11147264	0.023749366	0.00048268241
0.11160413	0.024606979	0.00049231427
0.11173562	0.023645943	0.00048780235
0.11186711	0.023770156	0.00047215889
0.11199860	0.023696952	0.00047250965
0.11213009	0.023059146	0.00045981546
0.11226157	0.023873984	0.00046425591
0.11239306	0.023818382	0.00046401396
0.11252455	0.024059645	0.00046194611
0.11265604	0.024510073	0.00046584319
0.11278753	0.024328024	0.00045874829
0.11291902	0.023632586	0.00045302967
0.11305051	0.023900142	0.00045843888
0.11318200	0.024739399	0.00045950332
0.11331348	0.023562988	0.00045237034
0.11344497	0.023512436	0.00044980000
0.11357646	0.024037570	0.00044922400
0.11370795	0.023129177	0.00044481037
0.11383944	0.024444882	0.00045383519
0.11397093	0.022860908	0.00044075276
0.11410242	0.023294681	0.00044414508
0.11423390	0.023717974	0.00044462771
0.11436539	0.024345367	0.00045331454
0.11449688	0.024166924	0.00044767112
0.11462837	0.024548253	0.00045258359
0.11475986	0.024116824	0.00044595010
0.11489135	0.023306445	0.00043675091
0.11502284	0.023245538	0.00044077358
0.11515433	0.023639852	0.00044170027
0.11528581	0.024977568	0.00045023602
0.11541730	0.025343336	0.00045173730
0.11554879	0.024202392	0.00044207230
0.11568028	0.023750675	0.00044162553
0.11581177	0.023225709	0.00043714839
0.11594326	0.023162894	0.00043453741
0.11607475	0.024105645	0.00044168477
0.11620624	0.023585034	0.00043499935
0.11633772	0.023686643	0.00043778139
0.11646921	0.023814096	0.00043880740
0.11660070	0.023893298	0.00043823558
0.11673219	0.023684588	0.00043615416
0.11686368	0.024407840	0.00043967043
0.11699517	0.024000754	0.00043522413
0.11712666	0.024179712	0.00043812832
0.11725814	0.024287863	0.00043509526
0.11738963	0.023385533	0.00043043998
0.11752112	0.024009707	0.00043154786
0.11765261	0.024522890	0.00043626697
0.11778410	0.024048718	0.00043314335
0.11791559	0.024073708	0.00043149670
0.11804708	0.023900186	0.00042920067
0.11817857	0.024004855	0.00043153378
0.11831005	0.024362299	0.00043107977
0.11844154	0.023365063	0.00042720119
0.11857303	0.023736866	0.00042364408
0.11870452	0.024326392	0.00042819928
0.11883601	0.023992916	0.00042839320
0.11896750	0.023614485	0.00042470463
0.11909899	0.023966551	0.00042855253
0.11923048	0.024279460	0.00042410563
0.11936196	0.024333568	0.00042661779
0.11949345	0.023148257	0.00041511998
0.11962494	0.023824686	0.00042107242
0.11975643	0.023254373	0.00041783182
0.11988792	0.023866422	0.00041854616
0.12001941	0.023422546	0.00041789275
0.12015090	0.024071886	0.00042065070
0.12028239	0.024191294	0.00042353595
0.12041387	0.023768302	0.00041797681
0.12054536	0.023745128	0.00041522198
0.12067685	0.024193353	0.00042076251
0.12080834	0.024109350	0.00042073391
0.12093983	0.023354376	0.00041031219
0.12107132	0.023344316	0.00041469546
0.12120281	0.024466764	0.00042008109
0.12133429	0.023758603	0.00041492927
0.12146578	0.024444827	0.00042038339
0.12159727	0.024183698	0.00041592732
0.12172876	0.023909126	0.00041749513
0.12186025	0.023201303	0.00040928611
0.12199174	0.023368447	0.00041280864
0.12212323	0.023782902	0.00041432161
0.12225472	0.023972570	0.00041357943
0.12238620	0.024006789	0.00041563599
0.12251769	0.023079101	0.00040688720
0.12264918	0.023623016	0.00041204258
0.12278067	0.024010304	0.00041636785
0.12291216	0.023754438	0.00041283196
0.12304365	0.024604154	0.00041885775
0.12317514	0.024667223	0.00041641317
0.12330663	0.024425149	0.00041785996
0.12343811	0.024230595	0.00041657042
0.12356960	0.024013646	0.00041316725
0.12370109	0.024065035	0.00041444198
0.12383258	0.023799659	0.00041103931
0.12396407	0.023868821	0.00040914153
0.12409556	0.024352489	0.00041764474
0.12422705	0.023561372	0.00040890715
0.12435853	0.024509551	0.00041630483
0.12449002	0.024425081	0.00041394177
0.12462151	0.022916734	0.00040598660
0.12475300	0.023298864	0.00040786287
0.12488449	0.022801639	0.00040311260
0.12501598	0.023833586	0.00041161943
0.12514747	0.023583547	0.00040836567
0.12527896	0.023445234	0.00040685357
0.12541044	0.024102831	0.00041283365
0.12554193	0.024195747	0.00041233140
0.12567342	0.023665103	0.00040763284
0.12580491	0.024285460	0.00041475955
0.12593640	0.023118283	0.00040117416
0.12606789	0.023280549	0.00040665892
0.12619938	0.023753601	0.00040751886
0.12633087	0.023454460	0.00040671199
0.12646235	0.024061309	0.00041067486
0.12659384	0.023943011	0.00040614390
0.12672533	0.023907752	0.00041100655
0.12685682	0.023909839	0.00040743787
0.12698831	0.023262835	0.00040441913
0.12711980	0.023677946	0.00040606102
0.12725129	0.023543416	0.00040364984
0.12738277	0.023981862	0.00040879914
0.12751426	0.023967963	0.00040749115
0.12764575	0.024304050	0.00041011880
0.12777724	0.024013418	0.00040529586
0.12790873	0.024010668	0.00040691110
0.12804022	0.023479259	0.00040432389
0.12817171	0.023384160	0.00040431424
0.12830320	0.023812038	0.00040521336
0.12843468	0.024253267	0.00040857999
0.12856617	0.024565100	0.00040962515
0.12869766	0.023879673	0.00040590093
0.12882915	0.023964536	0.00040798717
0.12896064	0.023694211	0.00040240823
0.12909213	0.024351631	0.00040598898
0.12922362	0.023051075	0.00039853724
0.12935511	0.024530385	0.00041023985
0.12948659	0.023162354	0.00040015474
0.12961808	0.023182709	0.00039896687
0.12974957	0.023285943	0.00039986441
0.12988106	0.024277312	0.00040641844
0.13001255	0.023459432	0.00040036298
0.13014404	0.023779472	0.00040379173
0.13027553	0.023883150	0.00040163073
0.13040701	0.024040180	0.00040280786
0.13053850	0.023811827	0.00040307106
0.13066999	0.023356675	0.00039877408
0.13080148	0.023489299	0.00040237091
0.13093297	0.023550104	0.00039939786
0.13106446	0.023797176	0.00040130355
0.13119595	0.023536060	0.00039902037
0.13132744	0.024187050	0.00040259905
0.13145892	0.023791718	0.00040248642
0.13159041	0.023704584	0.00040091386
0.13172190	0.024201087	0.00040296512
0.13185339	0.023426906	0.00039828426
0.13198488	0.023558292	0.00039900836
0.13211637	0.023937873	0.00040152058
0.13224786	0.024108109	0.00040165822
0.13237935	0.024063066	0.00040143483
0.13251083	0.024023811	0.00040188385
0.13264232	0.024018237	0.00040231522
0.13277381	0.024103205	0.00040131415
0.13290530	0.023649906	0.00039778603
0.13303679	0.024132328	0.00040152957
0.13316828	0.023472119	0.00039965787
0.13329977	0.023717636	0.00039605867
0.13343125	0.023981684	0.00040337483
0.13356274	0.024221300	0.00039877944
0.13369423	0.023793902	0.00039727904
0.13382572	0.023761886	0.00039866558
0.13395721	0.023851539	0.00039774868
0.13408870	0.024564112	0.00040361944
0.13422019	0.024151443	0.00039874913
0.13435168	0.023801229	0.00039772818
0.13448316	0.023609147	0.00039817819
0.13461465	0.023384921	0.00039402129
0.13474614	0.024163241	0.00039985911
0.13487763	0.024407626	0.00040028442
0.13500912	0.023442505	0.00039402493
0.13514061	0.023498488	0.00039666282
0.13527210	0.023834808	0.00039760477
0.13540359	0.024215071	0.00039911961
0.13553507	0.024322897	0.00039804940
0.13566656	0.023808230	0.00039619289
0.13579805	0.024345059	0.00039973868
0.13592954	0.024277722	0.00039750314
0.13606103	0.024391612	0.00040171272
0.13619252	0.023100781	0.00039043893
0.13632401	0.023722214	0.00039342612
0.13645549	0.023978376	0.00039759950
0.13658698	0.024250053	0.00039720145
0.13671847	0.023837147	0.00039514715
0.13684996	0.023736723	0.00039532363
0.13698145	0.022904968	0.00038885766
0.13711294	0.023440880	0.00039171404
0.13724443	0.022960281	0.00038864269
0.13737592	0.024316050	0.00039668322
0.13750740	0.024268511	0.00039949978
0.13763889	0.023904978	0.00039263845
0.13777038	0.023593591	0.00039457202
0.13790187	0.023425174	0.00039194066
0.13803336	0.023350206	0.00039031475
0.13816485	0.024336627	0.00039852468
0.13829634	0.023993216	0.00039170932
0.13842783	0.023200412	0.00039022169
0.13855931	0.023603253	0.00039179844
0.13869080	0.023431611	0.00039054981
0.13882229	0.022646762	0.00038467346
0.13895378	0.023740738	0.00039051980
0.13908527	0.023914009	0.00039415699
0.13921676	0.023639813	0.00039045534
0.13934825	0.023810384	0.00039295989
0.13947973	0.023291281	0.00038755898
0.13961122	0.024270670	0.00039326986
0.13974271	0.023155946	0.00038779211
0.13987420	0.023204742	0.00038916807
0.14000569	0.023397981	0.00038621383
0.14013718	0.023094853	0.00038615584
0.14026867	0.024117392	0.00039353112
0.14040016	0.023524523	0.00039118437
0.14053164	0.024195542	0.00039599791
0.14066313	0.023554276	0.00038540894
0.14079462	0.023176250	0.00038602714
0.14092611	0.023861186	0.00038975492
0.14105760	0.023852605	0.00038976775
0.14118909	0.022913462	0.00038583373
0.14132058	0.023475169	0.00038495517
0.14145207	0.023093552	0.00038433940
0.14158355	0.023117287	0.00038300571
0.14171504	0.024024720	0.00038853573
0.14184653	0.024317138	0.00039191490
0.14197802	0.023702578	0.00038659464
0.14210951	0.023576994	0.00038651534
0.14224100	0.024053019	0.00038891046
0.14237249	0.023250818	0.00038275669
0.14250398	0.024063716	0.00039148063
0.14263546	0.023498730	0.00038381427
0.14276695	0.023146964	0.00038364051
0.14289844	0.023386225	0.00038372974
0.14302993	0.023592854	0.00038479174
0.14316142	0.023557116	0.00038576315
0.14329291	0.023227536	0.00038040656
0.14342440	0.023606170	0.00038536376
0.14355588	0.023206454	0.00038342528
0.14368737	0.024133420	0.00038810035
0.14381886	0.023679690	0.00038717260
0.14395035	0.023440015	0.00038262767
0.14408184	0.023668545	0.00038381792
0.14421333	0.023868324	0.00038672748
0.14434482	0.022970096	0.00037940654
0.14447631	0.023630071	0.00038500489
0.14460779	0.023506626	0.00038324708
0.14473928	0.023385519	0.00038220426
0.14487077	0.024395292	0.00039091339
0.14500226	0.023157785	0.00038120487
0.14513375	0.023399295	0.00038311774
0.14526524	0.023758267	0.00038365854
0.14539673	0.023890128	0.00038522999
0.14552822	0.023650179	0.00038674242
0.14565970	0.023784958	0.00038495399
0.14579119	0.022983488	0.00038036852
0.14592268	0.023059434	0.00037921198
0.14605417	0.023447762	0.00038242452
0.14618566	0.023923038	0.00038561311
0.14631715	0.023422745	0.00038138297
0.14644864	0.024068220	0.00038516021
0.14658012	0.023806506	0.00038361332
0.14671161	0.023594150	0.00038181953
0.14684310	0.023038996	0.00038163492
0.14697459	0.022992907	0.00037742313
0.14710608	0.023463152	0.00038005321
0.14723757	0.023169040	0.00038052505
0.14736906	0.023336369	0.00037928457
0.14750055	0.023974903	0.00038478979
0.14763203	0.023851044	0.00038251441
0.14776352	0.023111596	0.00037779103
0.14789501	0.024003909	0.00038411827
0.14802650	0.023322063	0.00037835345
0.14815799	0.023843652	0.00038448935
0.14828948	0.024113112	0.00038348643
0.14842097	0.024358898	0.00038623612
0.14855246	0.023540003	0.00038081985
0.14868394	0.024137029	0.00038205960
0.14881543	0.023426401	0.00038009927
0.14894692	0.023445811	0.00037912006
0.14907841	0.023624628	0.00038159046
0.14920990	0.022906318	0.00037441502
0.14934139	0.023746093	0.00038057768
0.14947288	0.023864173	0.00038234709
0.14960436	0.023377116	0.00037798110
0.14973585	0.023423996	0.00037819189
0.14986734	0.023520760	0.00037992257
0.14999883	0.023915355	0.00038167189
0.15013032	0.023280571	0.00037696153
0.15026181	0.022974371	0.00037548344
0.15039330	0.023450868	0.00037781500
0.15052479	0.023501550	0.00037815068
0.15065627	0.023674788	0.00037939368
0.15078776	0.023531418	0.00037899429
0.15091925	0.024499213	0.00038435751
0.15105074	0.023584834	0.00037809697
0.15118223	0.023000836	0.00037533699
0.15131372	0.023226848	0.00037568403
0.15144521	0.023612908	0.00037785002
0.15157670	0.024183180	0.00038222210
0.15170818	0.024351514	0.00038157778
0.15183967	0.023083725	0.00037407619
0.15197116	0.022797239	0.00037346564
0.15210265	0.023131280	0.00037432975
0.15223414	0.023843426	0.00037845194
0.15236563	0.023389545	0.00037454206
0.15249712	0.023519589	0.00037689283
0.15262860	0.023553690	0.00037606278
0.15276009	0.023490181	0.00037631761
0.15289158	0.023152795	0.00037354338
0.15302307	0.024207955	0.00037985832
0.15315456	0.023823676	0.00037752621
0.15328605	0.023225260	0.00037573781
0.15341754	0.023636859	0.00037693769
0.15354903	0.023704071	0.00037588015
0.15368051	0.023907550	0.00037776942
0.15381200	0.022944759	0.00037019280
0.15394349	0.023602205	0.00037585805
0.15407498	0.022977046	0.00037249523
0.15420647	0.023300007	0.00037207321
0.15433796	0.022986852	0.00037129248
0.15446945	0.023511243	0.00037396653
0.15460094	0.024173172	0.00038012620
0.15473242	0.023661688	0.00037608277
0.15486391	0.023006018	0.00037008885
0.15499540	0.023650582	0.00037408476
0.15512689	0.023045039	0.00037158502
0.15525838	0.024121785	0.00037743698
0.15538987	0.023442643	0.00037380581
0.15552136	0.023801804	0.00037547175
0.15565284	0.023895320	0.00037523084
0.15578433	0.023148981	0.00037107315
0.15591582	0.023758289	0.00037577595
0.15604731	0.024243887	0.00037978416
0.15617880	0.023668952	0.00037343454
0.15631029	0.023149903	0.00037159585
0.15644178	0.023327533	0.00037092009
0.15657327	0.024207492	0.00037833395
0.15670475	0.023171446	0.00036838325
0.15683624	0.023601207	0.00037394505
0.15696773	0.023826277	0.00037342435
0.15709922	0.024179505	0.00037620791
0.15723071	0.023330390	0.00037204408
0.15736220	0.023866000	0.00037247492
0.15749369	0.023654636	0.00037389285
0.15762518	0.024095701	0.00037470875
0.15775666	0.023843671	0.00037257850
0.15788815	0.023894728	0.00037414977
0.15801964	0.023762465	0.00037220935
0.15815113	0.024207302	0.00037410284
0.15828262	0.023974012	0.00037325740
0.15841411	0.023415781	0.00036946551
0.15854560	0.023274776	0.00036946320
0.15867708	0.023418267	0.00036821342
0.15880857	0.023744481	0.00037182723
0.15894006	0.023241148	0.00036762902
0.15907155	0.023260151	0.00036825060
0.15920304	0.023505431	0.00037073077
0.15933453	0.023484834	0.00036876137
0.15946602	0.023331584	0.00036837309
0.15959751	0.023515505	0.00036942469
0.15972899	0.023071688	0.00036649987
0.15986048	0.023457901	0.00037092129
0.15999197	0.023852427	0.00036971007
0.16012346	0.023292711	0.00036809753
0.16025495	0.023563003	0.00036949802
0.16038644	0.023609824	0.00036905444
0.16051793	0.023950564	0.00037251256
0.16064942	0.023601148	0.00036674857
0.16078090	0.022964819	0.00036654327
0.16091239	0.022856523	0.00036392596
0.16104388	0.022886331	0.00036284460
0.16117537	0.023337894	0.00036732956
0.16130686	0.023853604	0.00036904387
0.16143835	0.023898928	0.00037022137
0.16156984	0.023395677	0.00036865500
0.16170133	0.023664729	0.00036632233
0.16183281	0.022908956	0.00036511567
0.16196430	0.023997453	0.00037006987
0.16209579	0.023999143	0.00036964416
0.16222728	0.023494068	0.00036833993
0.16235877	0.024266427	0.00037051350
0.16249026	0.023537357	0.00036740617
0.16262175	0.023499582	0.00036595314
0.16275323	0.023668679	0.00036804519
0.16288472	0.023793407	0.00036731713
0.16301621	0.024347004	0.00037042229
0.16314770	0.023317027	0.00036610781
0.16327919	0.022679320	0.00035955414
0.16341068	0.023458594	0.00036481480
0.16354217	0.023967004	0.00036954893
0.16367366	0.023386760	0.00036447575
0.16380514	0.023616836	0.00036679514
0.16393663	0.023627089	0.00036648500
0.16406812	0.023273501	0.00036122045
0.16419961	0.023390548	0.00036485584
0.16433110	0.024014455	0.00036862354
0.16446259	0.023828872	0.00036714518
0.16459408	0.023080561	0.00036352639
0.16472557	0.023100753	0.00036082484
0.16485705	0.022851973	0.00036167603
0.16498854	0.023309576	0.00036282886
0.16512003	0.023488397	0.00036462881
0.16525152	0.023766931	0.00036663624
0.16538301	0.023898582	0.00036562845
0.16551450	0.024135629	0.00036862466
0.16564599	0.023499021	0.00036414002
0.16577747	0.024064539	0.00036768383
0.16590896	0.024253458	0.00036952431
0.16604045	0.022767593	0.00035928225
0.16617194	0.024077140	0.00036667223
0.16630343	0.023968377	0.00036529117
0.16643492	0.024121594	0.00036793693
0.16656641	0.022717664	0.00035950432
0.16669790	0.023619685	0.00036215242
0.16682938	0.023498623	0.00036465865
0.16696087	0.023256007	0.00036220592
0.16709236	0.022962974	0.00035861044
0.16722385	0.023378736	0.00036287565
0.16735534	0.023192194	0.00036025672
0.16748683	0.023535048	0.00036224500
0.16761832	0.023467006	0.00036324770
0.16774981	0.023268251	0.00035953407
0.16788129	0.023251802	0.00036184028
0.16801278	0.024626648	0.00036762463
0.16814427	0.023617934	0.00036283738
0.16827576	0.023374224	0.00036298615
0.16840725	0.023626325	0.00036124138
0.16853874	0.023229348	0.00036055706
0.16867023	0.023920622	0.00036164969
0.16880171	0.023726051	0.00036400234
0.16893320	0.023512541	0.00036147476
0.16906469	0.023412595	0.00035820605
0.16919618	0.023301849	0.00036059277
0.16932767	0.023317402	0.00035831420
0.16945916	0.023015854	0.00035814454
0.16959065	0.023109768	0.00035916773
0.16972214	0.023182063	0.00035777654
0.16985362	0.023887971	0.00036332483
0.16998511	0.023538092	0.00035945804
0.17011660	0.023646574	0.00036186482
0.17024809	0.023629216	0.00036212351
0.17037958	0.023448446	0.00035813981
0.17051107	0.023330356	0.00036001795
0.17064256	0.023640868	0.00036115924
0.17077405	0.023865284	0.00036140834
0.17090553	0.024368277	0.00036486612
0.17103702	0.023175707	0.00035807094
0.17116851	0.023791412	0.00036049429
0.17130000	0.024319536	0.00036441926
0.17143149	0.023795936	0.00035932276
0.17156298	0.024155776	0.00036319187
0.17169447	0.023196287	0.00035548230
0.17182595	0.023337305	0.00035803824
0.17195744	0.023508997	0.00035950851
0.17208893	0.023873492	0.00035929349
0.17222042	0.023279674	0.00035682622
0.17235191	0.023419845	0.00035711366
0.17248340	0.022970406	0.00035533013
0.17261489	0.023271465	0.00035682503
0.17274638	0.023834962	0.00035829401
0.17287786	0.023542536	0.00035883005
0.17300935	0.023098895	0.00035495927
0.17314084	0.022605059	0.00035277212
0.17327233	0.023344648	0.00035647982
0.17340382	0.023610148	0.00035668838
0.17353531	0.023324147	0.00035718897
0.17366680	0.023648902	0.00035679605
0.17379829	0.023790866	0.00035784306
0.17392977	0.023181710	0.00035679938
0.17406126	0.023191966	0.00035560200
0.17419275	0.023483919	0.00035700879
0.17432424	0.023719835	0.00035689519
0.17445573	0.023324898	0.00035469630
0.17458722	0.023439537	0.00035736667
0.17471871	0.023161595	0.00035294912
0.17485019	0.023494162	0.00035567666
0.17498168	0.023941052	0.00035886942
0.17511317	0.023738136	0.00035714637
0.17524466	0.024342213	0.00036153829
0.17537615	0.023107302	0.00035337860
0.17550764	0.023895884	0.00035839981
0.17563913	0.023481757	0.00035435426
0.17577062	0.022873821	0.00035074850
0.17590210	0.022783854	0.00035168985
0.17603359	0.023292322	0.00035328483
0.17616508	0.023317002	0.00035418071
0.17629657	0.023557238	0.00035641389
0.17642806	0.023072719	0.00035047596
0.17655955	0.023250842	0.00035453072
0.17669104	0.023188907	0.00035205014
0.17682253	0.023306124	0.00035219138
0.17695401	0.023248422	0.00035303165
0.17708550	0.023805540	0.00035474688
0.17721699	0.024136702	0.00035856065
0.17734848	0.023500748	0.00035407754
0.17747997	0.023433148	0.00035370395
0.17761146	0.023167384	0.00035376693
0.17774295	0.023323192	0.00035057276
0.17787443	0.023294426	0.00035253482
0.17800592	0.023136311	0.00034963293
0.17813741	0.023390802	0.00035315565
0.17826890	0.024157665	0.00035825195
0.17840039	0.022886915	0.00034809666
0.17853188	0.023651682	0.00035541904
0.17866337	0.023508175	0.00035267837
0.17879486	0.023586441	0.00035254010
0.17892634	0.023291192	0.00035192531
0.17905783	0.023548588	0.00035158727
0.17918932	0.023706693	0.00035596561
0.17932081	0.023468677	0.00035250442
0.17945230	0.023086287	0.00035094495
0.17958379	0.023211075	0.00035179633
0.17971528	0.023303324	0.00035027938
0.17984677	0.023405875	0.00035213774
0.17997825	0.023595453	0.00035203009
0.18010974	0.023545400	0.00035122158
0.18024123	0.023604598	0.00035230098
0.18037272	0.023121210	0.00034747516
0.18050421	0.023744146	0.00036119032
0.18063570	0.023446090	0.00036071930
0.18076719	0.023060766	0.00035975339
0.18089867	0.023411944	0.00036523161
0.18103016	0.022454820	0.00035994064
0.18116165	0.023181038	0.00036729224
0.18129314	0.022649121	0.00036557310
0.18142463	0.022809833	0.00036694783
0.18155612	0.023132882	0.00037117630
0.18168761	0.023592432	0.00037461289
0.18181910	0.022646107	0.00036998908
0.18195058	0.022958601	0.00037401996
0.18208207	0.023977784	0.00037852475
0.18221356	0.023526223	0.00037900745
0.18234505	0.023456797	0.00037909364
0.18247654	0.022892246	0.00037801608
0.18260803	0.023865167	0.00038429467
0.18273952	0.023920058	0.00038443477
0.18287101	0.022957056	0.00038045483
0.18300249	0.023244901	0.00038359532
0.18313398	0.022874621	0.00038071971
0.18326547	0.023835358	0.00038854131
0.18339696	0.023139624	0.00038447519
0.18352845	0.023154939	0.00038558683
0.18365994	0.023377243	0.00038912933
0.18379143	0.023179366	0.00038693357
0.18392292	0.022801980	0.00038788319
0.18405440	0.023522356	0.00038954555
0.18418589	0.022882046	0.00038815435
0.18431738	0.022968170	0.00039157950
0.18444887	0.023687091	0.00039369684
0.18458036	0.023406307	0.00039319181
0.18471185	0.023631360	0.00039633390
0.18484334	0.023226788	0.00039409283
0.18497482	0.023426983	0.00039762729
0.18510631	0.023264724	0.00039366776
0.18523780	0.023457763	0.00039856572
0.18536929	0.023022285	0.00039041576
0.18550078	0.023035711	0.00038238491
0.18563227	0.022950604	0.00038162485
0.18576376	0.023630858	0.00038100997
0.18589525	0.023267504	0.00038038133
0.18602673	0.023629781	0.00038123898
0.18615822	0.023544261	0.00037839157
0.18628971	0.023963351	0.00038060917
0.18642120	0.023070866	0.00037317434
0.18655269	0.023054451	0.00037274329
0.18668418	0.023136686	0.00036988791
0.18681567	0.022895415	0.00036901112
0.18694716	0.023264017	0.00037133517
0.18707864	0.023780418	0.00037073197
0.18721013	0.023867405	0.00037212412
0.18734162	0.023111202	0.00036676821
0.18747311	0.023570943	0.00036755512
0.18760460	0.023052048	0.00036573085
0.18773609	0.023854989	0.00036779201
0.18786758	0.022858505	0.00036241402
0.18799906	0.023910209	0.00036834064
0.18813055	0.023622647	0.00036378425
0.18826204	0.024299152	0.00036886030
0.18839353	0.023943536	0.00036396582
0.18852502	0.022889647	0.00035866780
0.18865651	0.022820482	0.00035894826
0.18878800	0.023315020	0.00035786348
0.18891949	0.023031129	0.00035738043
0.18905097	0.022890782	0.00035513466
0.18918246	0.023034844	0.00035707479
0.18931395	0.023273856	0.00035682475
0.18944544	0.022982531	0.00035334933
0.18957693	0.023951863	0.00036050504
0.18970842	0.024163798	0.00035993569
0.18983991	0.023330221	0.00035598932
0.18997140	0.023674410	0.00035819847
0.19010288	0.023822435	0.00035470847
0.19023437	0.022953403	0.00035205860
0.19036586	0.023320196	0.00035317727
0.19049735	0.023243765	0.00035180837
0.19062884	0.023946564	0.00035659623
0.19076033	0.023452218	0.00035160409
0.19089182	0.022985633	0.00034867941
0.19102330	0.023379127	0.00035080022
0.19115479	0.023408367	0.00035174475
0.19128628	0.024034712	0.00035607304
0.19141777	0.023122805	0.00034896208
0.19154926	0.023309945	0.00034909049
0.19168075	0.023077687	0.00034839201
0.19181224	0.023312785	0.00035070305
0.19194373	0.023618915	0.00035194225
0.19207521	0.023748645	0.00035088595
0.19220670	0.023262940	0.00034754172
0.19233819	0.023415158	0.00034910146
0.19246968	0.023519297	0.00035026515
0.19260117	0.023193249	0.00034816746
0.19273266	0.023136575	0.00034787978
0.19286415	0.023338779	0.00034880562
0.19299564	0.023394257	0.00035033948
0.19312712	0.023633907	0.00034905913
0.19325861	0.023823114	0.00035188914
0.19339010	0.023354175	0.00034706896
0.19352159	0.023927001	0.00035180101
0.19365308	0.023313998	0.00034811138
0.19378457	0.023501989	0.00034801777
0.19391606	0.023200247	0.00034719959
0.19404754	0.022901776	0.00034470960
0.19417903	0.023990822	0.00035163311
0.19431052	0.024015044	0.00035321979
0.19444201	0.023207628	0.00034668362
0.19457350	0.023343237	0.00034720532
0.19470499	0.022799047	0.00034352371
0.19483648	0.023721614	0.00034858822
0.19496797	0.023550089	0.00034953030
0.19509945	0.023449127	0.00034707230
0.19523094	0.023479522	0.00034775369
0.19536243	0.022850284	0.00034234005
0.19549392	0.023634703	0.00034716201
0.19562541	0.023358260	0.00034646209
0.19575690	0.023346452	0.00034465638
0.19588839	0.023112913	0.00034420150
0.19601988	0.023508927	0.00034581678
0.19615136	0.023200440	0.00034443943
0.19628285	0.023061245	0.00034415437
0.19641434	0.023216172	0.00034360340
0.19654583	0.023601393	0.00034764836
0.19667732	0.023333558	0.00034425060
0.19680881	0.022903230	0.00034337582
0.19694030	0.023427245	0.00034604347
0.19707178	0.023514010	0.00034460259
0.19720327	0.023399723	0.00034406346
0.19733476	0.023722747	0.00034605153
0.19746625	0.023036863	0.00034206531
0.19759774	0.023418309	0.00034479807
0.19772923	0.023287416	0.00034330472
0.19786072	0.023674635	0.00034607646
0.19799221	0.023329036	0.00034473522
0.19812369	0.023313016	0.00034205407
0.19825518	0.023208157	0.00034349061
0.19838667	0.023338190	0.00034305742
0.19851816	0.023394997	0.00034321586
0.19864965	0.023371084	0.00034356274
0.19878114	0.023382556	0.00034249404
0.19891263	0.023041142	0.00034273899
0.19904412	0.023864929	0.00034519104
0.19917560	0.023320112	0.00034318754
0.19930709	0.024114965	0.00034685484
0.19943858	0.023168116	0.00034044620
0.19957007	0.023430654	0.00034240342
0.19970156	0.023543259	0.00034330353
0.19983305	0.022902008	0.00034000218
0.19996454	0.023304173	0.00034041050
0.20009602	0.022266374	0.00033488735
0.20022751	0.023460232	0.00034296945
0.20035900	0.023407576	0.00034234514
0.20049049	0.023324019	0.00034116413
0.20062198	0.023420379	0.00034228259
0.20075347	0.023444543	0.00034116465
0.20088496	0.023168470	0.00034094717
0.20101645	0.023433179	0.00034212716
0.20114793	0.023902298	0.00034325196
0.20127942	0.023909847	0.00034412395
0.20141091	0.024102536	0.00034425398
0.20154240	0.023413821	0.00034132377
0.20167389	0.023623315	0.00034277757
0.20180538	0.023786092	0.00034144698
0.20193687	0.022953152	0.00033901128
0.20206836	0.023436909	0.00034046012
0.20219984	0.022864457	0.00033798678
0.20233133	0.023409484	0.00034117292
0.20246282	0.023653400	0.00034055659
0.20259431	0.023612240	0.00034125272
0.20272580	0.023184964	0.00033796573
0.20285729	0.022879292	0.00033595881
0.20298878	0.023291426	0.00034015929
0.20312027	0.023275062	0.00033626957
0.20325175	0.023372081	0.00033814743
0.20338324	0.022817731	0.00033435560
0.20351473	0.023893641	0.00034126573
0.20364622	0.022986921	0.00033646883
0.20377771	0.022526168	0.00033281038
0.20390920	0.023240512	0.00033848838
0.20404069	0.023911510	0.00034057781
0.20417217	0.023158227	0.00033785089
0.20430366	0.023353258	0.00033891494
0.20443515	0.023179450	0.00033435392
0.20456664	0.023062851	0.00033548399
0.20469813	0.022919136	0.00033538571
0.20482962	0.023219660	0.00033720098
0.20496111	0.023714218	0.00033962654
0.20509260	0.023077431	0.00033517857
0.20522408	0.022616357	0.00033317984
0.20535557	0.023069697	0.00033581544
0.20548706	0.023175153	0.00033604361
0.20561855	0.023846592	0.00033974454
0.20575004	0.023140138	0.00033392843
0.20588153	0.023592431	0.00033797228
0.20601302	0.023288288	0.00033792579
0.20614451	0.023292323	0.00033452102
0.20627599	0.023099917	0.00033454835
0.20640748	0.022661405	0.00033135974
0.20653897	0.023180057	0.00033507079
0.20667046	0.022964214	0.00033405622
0.20680195	0.023638953	0.00033674502
0.20693344	0.022906243	0.00033402763
0.20706493	0.023799742	0.00033835852
0.20719641	0.023814540	0.00033850239
0.20732790	0.023190563	0.00033535643
0.20745939	0.023041059	0.00033257124
0.20759088	0.022981735	0.00033327334
0.20772237	0.023543730	0.00033587623
0.20785386	0.023460291	0.00033552215
0.20798535	0.023024716	0.00033499899
0.20811684	0.023610579	0.00033609871
0.20824832	0.023574962	0.00033567361
0.20837981	0.023804473	0.00033666279
0.20851130	0.023552944	0.00033691111
0.20864279	0.023540949	0.00033694513
0.20877428	0.023561450	0.00033403786
0.20890577	0.023438730	0.00033508689
0.20903726	0.023080517	0.00033251891
0.20916875	0.023485343	0.00033608477
0.20930023	0.022850439	0.00033225625
0.20943172	0.022873748	0.00033163008
0.20956321	0.022872083	0.00033118929
0.20969470	0.023177111	0.00033424659
0.20982619	0.023481985	0.00033416025
0.20995768	0.023542511	0.00033544323
0.21008917	0.022937313	0.00033044169
0.21022065	0.023156992	0.00033308967
0.21035214	0.023383884	0.00033530175
0.21048363	0.023388623	0.00033263249
0.21061512	0.023427595	0.00033480531
0.21074661	0.022938704	0.00033023161
0.21087810	0.023110335	0.00033125676
0.21100959	0.023316771	0.00033451533
0.21114108	0.023469357	0.00033209205
0.21127256	0.023443753	0.00033448707
0.21140405	0.023512885	0.00033220694
0.21153554	0.023119629	0.00033173998
0.21166703	0.023312520	0.00033315627
0.21179852	0.023272907	0.00033152079
0.21193001	0.023557437	0.00033456814
0.21206150	0.022925438	0.00032925713
0.21219299	0.023194589	0.00033118600
0.21232447	0.022907837	0.00033046351
0.21245596	0.023259803	0.00033079131
0.21258745	0.022961919	0.00032989793
0.21271894	0.023224468	0.00033096281
0.21285043	0.023419786	0.00033238280
0.21298192	0.023122971	0.00033154185
0.21311341	0.023573446	0.00033237655
0.21324489	0.022864695	0.00033007011
0.21337638	0.023952609	0.00033390906
0.21350787	0.023134935	0.00033030793
0.21363936	0.023068066	0.00033086055
0.21377085	0.023277268	0.00032961801
0.21390234	0.022763818	0.00032890834
0.21403383	0.023632310	0.00033201203
0.21416532	0.022798828	0.00032838896
0.21429680	0.022820572	0.00032882802
0.21442829	0.023417814	0.00033080381
0.21455978	0.023077676	0.00032942287
0.21469127	0.022761152	0.00032635160
0.21482276	0.022630568	0.00032599168
0.21495425	0.022756788	0.00032715197
0.21508574	0.022806908	0.00032772785
0.21521723	0.022633799	0.00032577721
0.21534871	0.023373947	0.00033092107
0.21548020	0.022804399	0.00032479474
0.21561169	0.022435804	0.00032495238
0.21574318	0.022694993	0.00032798637
0.21587467	0.023749582	0.00033131493
0.21600616	0.022495789	0.00032542384
0.21613765	0.023055936	0.00032641848
0.21626913	0.023489482	0.00033094979
0.21640062	0.023613845	0.00033138157
0.21653211	0.023290745	0.00032907841
0.21666360	0.023670932	0.00033004618
0.21679509	0.022781910	0.00032479680
0.21692658	0.022647820	0.00032618201
0.21705807	0.023343457	0.00032935946
0.21718956	0.023063936	0.00032701486
0.21732104	0.023227452	0.00032802128
0.21745253	0.023711253	0.00033034996
0.21758402	0.023332846	0.00032869645
0.21771551	0.023697603	0.00033031623
0.21784700	0.023346765	0.00032786988
0.21797849	0.023361263	0.00032916841
0.21810998	0.023623820	0.00032918341
0.21824147	0.023116514	0.00032624268
0.21837295	0.023208557	0.00032892132
0.21850444	0.023264898	0.00032545438
0.21863593	0.022950562	0.00032645111
0.21876742	0.023551255	0.00032735127
0.21889891	0.023271951	0.00032831658
0.21903040	0.022558571	0.00032425772
0.21916189	0.023711431	0.00032812728
0.21929337	0.023254250	0.00032738449
0.21942486	0.023103650	0.00032618608
0.21955635	0.022752169	0.00032429391
0.21968784	0.022911972	0.00032484300
0.21981933	0.023177437	0.00032406838
0.21995082	0.022987859	0.00032516631
0.22008231	0.022941236	0.00032404823
0.22021380	0.022388402	0.00032194724
0.22034528	0.023069592	0.00032582371
0.22047677	0.023521856	0.00032490492
0.22060826	0.023580916	0.00032812426
0.22073975	0.023432851	0.00032673839
0.22087124	0.022802854	0.00032372280
0.22100273	0.023235700	0.00032573448
0.22113422	0.022658855	0.00032150102
0.22126571	0.022818963	0.00032328841
0.22139719	0.023286921	0.00032508898
0.22152868	0.022610120	0.00032242919
0.22166017	0.023218375	0.00032666088
0.22179166	0.023362613	0.00032464472
0.22192315	0.023057262	0.00032451639
0.22205464	0.022972626	0.00032420296
0.22218613	0.022900439	0.00032293489
0.22231761	0.023204118	0.00032352253
0.22244910	0.023140231	0.00032354817
0.22258059	0.023277947	0.00032426960
0.22271208	0.023693904	0.00032714713
0.22284357	0.022716747	0.00032246897
0.22297506	0.023182557	0.00032453261
0.22310655	0.023461908	0.00032433079
0.22323804	0.023305569	0.00032564244
0.22336952	0.022922783	0.00032358553
0.22350101	0.022752401	0.00032111579
0.22363250	0.023559865	0.00032518733
0.22376399	0.023149641	0.00032279979
0.22389548	0.023693567	0.00032689864
0.22402697	0.022968857	0.00032318983
0.22415846	0.023129633	0.00032309059
0.22428995	0.023638142	0.00032550125
0.22442143	0.023221591	0.00032188781
0.22455292	0.023377706	0.00032484142
0.22468441	0.023324263	0.00032455262
0.22481590	0.023538840	0.00032531905
0.22494739	0.023369086	0.00032275858
0.22507888	0.023517661	0.00032383713
0.22521037	0.022601273	0.00031949362
0.22534186	0.022948238	0.00032212487
0.22547334	0.023350900	0.00032247248
0.22560483	0.023414073	0.00032187514
0.22573632	0.023241345	0.00032347146
0.22586781	0.023579754	0.00032433562
0.22599930	0.023645685	0.00032534698
0.22613079	0.023011631	0.00031940036
0.22626228	0.023633682	0.00032478893
0.22639376	0.023656529	0.00032352046
0.22652525	0.022977812	0.00031986315
0.22665674	0.023347686	0.00032347652
0.22678823	0.023102080	0.00032086983
0.22691972	0.022961558	0.00032075678
0.22705121	0.023533678	0.00032240249
0.22718270	0.023051485	0.00032138194
0.22731419	0.023233622	0.00032292753
0.22744567	0.023520955	0.00032349503
0.22757716	0.022473542	0.00031628748
0.22770865	0.022609340	0.00031799903
0.22784014	0.023083783	0.00032020558
0.22797163	0.023662605	0.00032345328
0.22810312	0.023400768	0.00032151922
0.22823461	0.022863471	0.00031857834
0.22836610	0.023357360	0.00032225152
0.22849758	0.022927373	0.00031887112
0.22862907	0.022846599	0.00031963554
0.22876056	0.023060978	0.00031840107
0.22889205	0.023033830	0.00031904124
0.22902354	0.023149605	0.00032082328
0.22915503	0.022815479	0.00031717210
0.22928652	0.023066671	0.00031988841
0.22941800	0.022881099	0.00031744960
0.22954949	0.023216054	0.00032049962
0.22968098	0.023370713	0.00032000922
0.22981247	0.022933046	0.00031721779
0.22994396	0.023292313	0.00032057536
0.23007545	0.023106427	0.00032179650
0.23020694	0.022643523	0.00032265865
0.23033843	0.023272529	0.00032960957
0.23046991	0.023249563	0.00033116699
0.23060140	0.023296057	0.00033339585
0.23073289	0.022557524	0.00032910803
0.23086438	0.022899437	0.00033137392
0.23099587	0.023003403	0.00033649000
0.23112736	0.022904482	0.00033487032
0.23125885	0.023244905	0.00033965645
0.23139034	0.023444205	0.00033953951
0.23152182	0.022945484	0.00033914773
0.23165331	0.023226699	0.00034299767
0.23178480	0.022521549	0.00033860895
0.23191629	0.022658054	0.00034038262
0.23204778	0.022545626	0.00034020672
0.23217927	0.022639323	0.00034152110
0.23231076	0.023062060	0.00034528747
0.23244224	0.023381528	0.00034772417
0.23257373	0.023139432	0.00034548904
0.23270522	0.022607568	0.00034403225
0.23283671	0.022640016	0.00034282822
0.23296820	0.023240716	0.00034775740
0.23309969	0.022843516	0.00034410270
0.23323118	0.023020749	0.00034517389
0.23336267	0.023591785	0.00035000651
0.23349415	0.023485985	0.00034834142
0.23362564	0.023188743	0.00034874617
0.23375713	0.022846876	0.00034619209
0.23388862	0.022901473	0.00034683670
0.23402011	0.022722179	0.00034697514
0.23415160	0.024216440	0.00035257950
0.23428309	0.023776206	0.00035394083
0.23441458	0.023321468	0.00034875541
0.23454606	0.023053592	0.00034910289
0.23467755	0.023142981	0.00034934805
0.23480904	0.023199374	0.00035028193
0.23494053	0.023384474	0.00035197112
0.23507202	0.023420527	0.00035234504
0.23520351	0.022987064	0.00034910068
0.23533500	0.023140929	0.00035068713
0.23546648	0.023488960	0.00035177298
0.23559797	0.023016219	0.00035022567
0.23572946	0.023230563	0.00035143116
0.23586095	0.022986872	0.00035070820
0.23599244	0.023549947	0.00035427095
0.23612393	0.023180158	0.00035065183
0.23625542	0.023205975	0.00035365304
0.23638691	0.022972381	0.00035289802
0.23651839	0.023019263	0.00035054494
0.23664988	0.022661847	0.00034988609
0.23678137	0.022624736	0.00034924645
0.23691286	0.023463280	0.00035500979
0.23704435	0.022826511	0.00035167568
0.23717584	0.023077621	0.00035166672
0.23730733	0.023485790	0.00035567708
0.23743882	0.022750211	0.00035092454
0.23757030	0.023314943	0.00035463186
0.23770179	0.023120949	0.00035581651
0.23783328	0.023337041	0.00035390607
0.23796477	0.023266444	0.00035575016
0.23809626	0.023768763	0.00035671651
0.23822775	0.023153168	0.00035501336
0.23835924	0.023344854	0.00035801631
0.23849072	0.023975262	0.00035774276
0.23862221	0.022876464	0.00035312679
0.23875370	0.023339977	0.00035484201
0.23888519	0.022645242	0.00035263165
0.23901668	0.023699545	0.00036020705
0.23914817	0.023269003	0.00035415645
0.23927966	0.023105599	0.00035627192
0.23941115	0.023703348	0.00035943175
0.23954263	0.023171383	0.00035623763
0.23967412	0.023165353	0.00035752282
0.23980561	0.022563674	0.00035102012
0.23993710	0.023570191	0.00036104105
0.24006859	0.023200191	0.00035759923
0.24020008	0.023379065	0.00035802093
0.24033157	0.022880877	0.00035547198
0.24046306	0.022302469	0.00035128412
0.24059454	0.023262047	0.00035831606
0.24072603	0.023190790	0.00035917938
0.24085752	0.023291800	0.00035795678
0.24098901	0.023648451	0.00036294399
0.24112050	0.023336631	0.00035661218
0.24125199	0.022623050	0.00035519867
0.24138348	0.023448031	0.00035961426
0.24151496	0.022801240	0.00035468595
0.24164645	0.022992253	0.00035895070
0.24177794	0.023783011	0.00036038546
0.24190943	0.024254849	0.00036529298
0.24204092	0.023330145	0.00036016623
0.24217241	0.022817759	0.00035645556
0.24230390	0.022465045	0.00035695460
0.24243539	0.022953214	0.00035593099
0.24256687	0.023435925	0.00036133650
0.24269836	0.022909680	0.00035809625
0.24282985	0.023166086	0.00035911946
0.24296134	0.023104548	0.00036023796
0.24309283	0.022683773	0.00035738613
0.24322432	0.023342171	0.00036163343
0.24335581	0.023543385	0.00036319313
0.24348730	0.023228402	0.00036057517
0.24361878	0.023200067	0.00036034971
0.24375027	0.023155859	0.00035867572
0.24388176	0.023742463	0.00036291380
0.24401325	0.023437926	0.00036439264
0.24414474	0.022949896	0.00035827267
0.24427623	0.023561526	0.00036371584
0.24440772	0.022875295	0.00035943842
0.24453920	0.022842554	0.00035971515
0.24467069	0.022931766	0.00036048160
0.24480218	0.023076738	0.00035987669
0.24493367	0.022908956	0.00035934316
0.24506516	0.023430101	0.00036294141
0.24519665	0.022228689	0.00035598145
0.24532814	0.022505826	0.00035897528
0.24545963	0.023137519	0.00036105098
0.24559111	0.022696333	0.00035870108
0.24572260	0.023151178	0.00036126566
0.24585409	0.023274192	0.00036172426
0.24598558	0.023486247	0.00036474524
0.24611707	0.023278959	0.00036354653
0.24624856	0.022882586	0.00035886370
0.24638005	0.022672753	0.00036088619
0.24651154	0.022944372	0.00035950851
0.24664302	0.023328757	0.00036551041
0.24677451	0.022741656	0.00035868167
0.24690600	0.023310791	0.00036392569
0.24703749	0.023194587	0.00036406972
0.24716898	0.023661938	0.00036417604
0.24730047	0.023209529	0.00036436891
0.24743196	0.022868988	0.00035937496
0.24756345	0.022974058	0.00036230380
0.24769493	0.022833863	0.00036218241
0.24782642	0.022395547	0.00035820577
0.24795791	0.023406712	0.00036627877
0.24808940	0.022562780	0.00035988462
0.24822089	0.022534789	0.00035844717
0.24835238	0.023338563	0.00036632150
0.24848387	0.023508069	0.00036465082
0.24861535	0.023685558	0.00036716407
0.24874684	0.023300530	0.00036457460
0.24887833	0.022788022	0.00036108907
0.24900982	0.023641531	0.00036885996
0.24914131	0.023212098	0.00036514656
0.24927280	0.023505055	0.00036690139
0.24940429	0.023509800	0.00036636172
0.24953578	0.023693535	0.00036810268
0.24966726	0.022731432	0.00036351943
0.24979875	0.023078397	0.00036226570
0.24993024	0.023121547	0.00036558764
0.25006173	0.023517616	0.00036677853
0.25019322	0.023390544	0.00036656262
0.25032471	0.023930864	0.00037155073
0.25045620	0.022734771	0.00036148498
0.25058769	0.022858475	0.00036269909
0.25071917	0.023470921	0.00036706151
0.25085066	0.023335959	0.00036584115
0.25098215	0.022685951	0.00036328201
0.25111364	0.023287530	0.00036439603
0.25124513	0.023566683	0.00037067164
0.25137662	0.022866396	0.00036404071
0.25150811	0.023272916	0.00036565184
0.25163959	0.022705329	0.00036378843
0.25177108	0.022625749	0.00036049719
0.25190257	0.022722370	0.00036471842
0.25203406	0.023051695	0.00036582232
0.25216555	0.022745556	0.00036299054
0.25229704	0.022955916	0.00036498981
0.25242853	0.023633016	0.00036865050
0.25256002	0.023459937	0.00036968020
0.25269150	0.022977806	0.00036525366
0.25282299	0.023111743	0.00036585023
0.25295448	0.023176181	0.00036976470
0.25308597	0.023748305	0.00036882137
0.25321746	0.023073260	0.00036768369
0.25334895	0.023896338	0.00037239785
0.25348044	0.023312018	0.00036800762
0.25361193	0.023055787	0.00036780919
0.25374341	0.022884506	0.00036412173
0.25387490	0.023053907	0.00036610004
0.25400639	0.022907596	0.00037175836
0.25413788	0.023325693	0.00037797678
0.25426937	0.022609321	0.00037894783
0.25440086	0.023552320	0.00038775747
0.25453235	0.023781802	0.00039197792
0.25466383	0.023160135	0.00038993657
0.25479532	0.023478882	0.00039332806
0.25492681	0.022974041	0.00039348446
0.25505830	0.023314171	0.00039780824
0.25518979	0.023864747	0.00040269781
0.25532128	0.022749614	0.00039784144
0.25545277	0.022921226	0.00040156493
0.25558426	0.022425849	0.00039752433
0.25571574	0.023151675	0.00040332501
0.25584723	0.023330340	0.00040656026
0.25597872	0.023609658	0.00041119325
0.25611021	0.023035653	0.00040833219
0.25624170	0.022977516	0.00040914412
0.25637319	0.022862673	0.00041260141
0.25650468	0.023051046	0.00041267035
0.25663617	0.022665781	0.00041320218
0.25676765	0.023204119	0.00041812193
0.25689914	0.023485608	0.00042211484
0.25703063	0.023024271	0.00042088110
0.25716212	0.022631380	0.00041884659
0.25729361	0.023182825	0.00042536586
0.25742510	0.023237935	0.00042785143
0.25755659	0.022458667	0.00042337036
0.25768807	0.022779971	0.00042709187
0.25781956	0.022853509	0.00042690318
0.25795105	0.023252905	0.00043053695
0.25808254	0.023465451	0.00043827901
0.25821403	0.022857263	0.00043111201
0.25834552	0.022727734	0.00043349026
0.25847701	0.023042722	0.00043255189
0.25860850	0.022219313	0.00042999819
0.25873998	0.022953149	0.00043686757
0.25887147	0.022963608	0.00043828943
0.25900296	0.022837308	0.00043773743
0.25913445	0.022835718	0.00043589434
0.25926594	0.022489481	0.00043484117
0.25939743	0.022831459	0.00044106974
0.25952892	0.023014152	0.00044009601
0.25966041	0.023596142	0.00044887600
0.25979189	0.023512981	0.00044533301
0.25992338	0.023127037	0.00044657583
0.26005487	0.022664988	0.00044321185
0.26018636	0.023095900	0.00044563628
0.26031785	0.023604606	0.00045057100
0.26044934	0.022756080	0.00044418007
0.26058083	0.023268405	0.00044781468
0.26071231	0.023729309	0.00045467929
0.26084380	0.023236548	0.00044973075
0.26097529	0.023156857	0.00045113870
0.26110678	0.023217746	0.00045078448
0.26123827	0.022718321	0.00044981313
0.26136976	0.022904743	0.00044910094
0.26150125	0.022442723	0.00044761938
0.26163274	0.023075632	0.00045359195
0.26176422	0.022903328	0.00045154108
0.26189571	0.022663513	0.00045345875
0.26202720	0.022841628	0.00045369149
0.26215869	0.022974414	0.00045577988
0.26229018	0.023106065	0.00045778742
0.26242167	0.022715098	0.00045442782
0.26255316	0.022696699	0.00045526564
0.26268465	0.022490787	0.00045693019
0.26281613	0.023005688	0.00045774252
0.26294762	0.023578151	0.00046251753
0.26307911	0.022906702	0.00045919650
0.26321060	0.022779496	0.00046245206
0.26334209	0.022544976	0.00045959663
0.26347358	0.023420576	0.00046492743
0.26360507	0.022277420	0.00045671084
0.26373655	0.022891539	0.00046322740
0.26386804	0.023701906	0.00047048248
0.26399953	0.023481191	0.00046952183
0.26413102	0.022138056	0.00045821474
0.26426251	0.023050704	0.00046589824
0.26439400	0.023424650	0.00046993880
0.26452549	0.023733794	0.00047625920
0.26465698	0.023412203	0.00047494245
0.26478846	0.023378631	0.00046865044
0.26491995	0.022931021	0.00047245885
0.26505144	0.023366967	0.00047181171
0.26518293	0.022771858	0.00047128280
0.26531442	0.022328287	0.00046970517
0.26544591	0.022885882	0.00047032536
[truncated: 567 more rows]
