# Supplementary material for: Invariant surface glycoprotein 65 of Trypanosoma brucei is a complement C3 receptor
Source: Nat Commun. 2022 Aug 29;13:5085. doi: 10.1038/s41467-022-32728-9 (PMC9424271; doi:10.1038/s41467-022-32728-9)
Supplement: Supplementary file 4 — supplementary data 2 [file 41467_2022_32728_MOESM4_ESM.zip › b21-414646_00092.dat]

0.0026000000	39.607299	0.13626857
0.0027314887	28.719216	0.10658627
0.0028629774	22.165279	0.089534944
0.0029944661	17.112204	0.075500733
0.0031259548	12.326783	0.058885535
0.0032574435	10.871184	0.057240549
0.0033889322	8.7434774	0.048526970
0.0035204209	11.514276	0.048485569
0.0036519096	12.264442	0.046435238
0.0037833983	9.8627973	0.039259754
0.0039148870	8.1195870	0.034371413
0.0040463757	6.6297892	0.029879683
0.0041778644	5.4612286	0.025418115
0.0043093531	4.6041363	0.022914092
0.0044408418	3.8234814	0.020083016
0.0045723305	3.0966762	0.018073712
0.0047038192	2.8550096	0.016609564
0.0048353079	2.4757724	0.015015440
0.0049667966	2.2198384	0.014167290
0.0050982853	1.8622515	0.012292692
0.0052297740	1.7536106	0.012084673
0.0053612627	1.5138876	0.010842843
0.0054927514	1.3958878	0.010135640
0.0056242401	1.2538445	0.0095783112
0.0057557288	1.1840834	0.0090501497
0.0058872175	1.1009481	0.0086098320
0.0060187062	0.99861073	0.0081781940
0.0061501949	0.90219084	0.0074457046
0.0062816836	0.88339256	0.0075341450
0.0064131723	0.83076468	0.0071622968
0.0065446610	0.77042559	0.0067985198
0.0066761496	0.74512507	0.0066544941
0.0068076383	0.71664993	0.0063781007
0.0069391270	0.68425960	0.0063324805
0.0070706157	0.64938426	0.0060713986
0.0072021044	0.64086193	0.0059649269
0.0073335931	0.61277922	0.0058073556
0.0074650818	0.57009736	0.0054383849
0.0075965705	0.56467259	0.0054573661
0.0077280592	0.54567361	0.0053425570
0.0078595479	0.50544122	0.0050189036
0.0079910366	0.48782973	0.0049600685
0.0081225253	0.46365175	0.0046972703
0.0082540140	0.44886995	0.0046480718
0.0083855027	0.44144563	0.0046270992
0.0085169914	0.41893924	0.0044155167
0.0086484801	0.39598974	0.0042616512
0.0087799688	0.38347178	0.0041197816
0.0089114575	0.37389437	0.0040895146
0.0090429462	0.35593665	0.0039621959
0.0091744349	0.33453900	0.0038082242
0.0093059236	0.32780775	0.0037253286
0.0094374123	0.31307778	0.0036165577
0.0095689010	0.29183233	0.0034354620
0.0097003897	0.29332308	0.0034720693
0.0098318784	0.27728843	0.0033275676
0.0099633671	0.26481214	0.0032165263
0.010094856	0.25406257	0.0031408864
0.010226345	0.23507012	0.0029496899
0.010357833	0.24343225	0.0030792015
0.010489322	0.22333958	0.0028626223
0.010620811	0.21164978	0.0027667228
0.010752299	0.20913388	0.0027385182
0.010883788	0.19403939	0.0025835202
0.011015277	0.19112527	0.0026105722
0.011146765	0.17269789	0.0024050858
0.011278254	0.17137131	0.0023863797
0.011409743	0.16342139	0.0023065189
0.011541231	0.15395373	0.0022045190
0.011672720	0.15196533	0.0021957190
0.011804209	0.13962521	0.0020252560
0.011935698	0.13257797	0.0019691485
0.012067186	0.13031312	0.0019408689
0.012198675	0.11947131	0.0017976284
0.012330164	0.11517602	0.0017692188
0.012461652	0.11753561	0.0017663048
0.012593141	0.10857390	0.0016599882
0.012724630	0.10291691	0.0016159866
0.012856118	0.099078954	0.0015356003
0.012987607	0.098590270	0.0015499615
0.013119096	0.093472823	0.0014755386
0.013250585	0.093367871	0.0014592272
0.013382073	0.088724219	0.0014276947
0.013513562	0.085678125	0.0013802892
0.013645051	0.085411166	0.0013873786
0.013776539	0.081032312	0.0013445750
0.013908028	0.079783087	0.0013114475
0.014039517	0.079339488	0.0013013453
0.014171005	0.077738439	0.0012806038
0.014302494	0.073799168	0.0012493944
0.014433983	0.072569885	0.0012403686
0.014565472	0.071183904	0.0012030526
0.014696960	0.069396571	0.0011950591
0.014828449	0.070983132	0.0011893413
0.014959938	0.066346760	0.0011563460
0.015091426	0.063474349	0.0011343655
0.015222915	0.063542369	0.0011069610
0.015354404	0.063467131	0.0011115682
0.015485892	0.062988565	0.0010961509
0.015617381	0.062967614	0.0011004509
0.015748870	0.060027819	0.0010737907
0.015880359	0.058925134	0.0010472206
0.016011847	0.056676166	0.0010285806
0.016143336	0.055446964	0.0010059552
0.016274825	0.052552144	0.00098417900
0.016406313	0.052106532	0.00097158387
0.016537802	0.052685024	0.00096818679
0.016669291	0.053341729	0.00097143761
0.016800779	0.052069899	0.00096025083
0.016932268	0.057872628	0.0010051185
0.017063757	0.060864409	0.0010271617
0.017195246	0.059886677	0.0010112293
0.017326734	0.057751507	0.00099361165
0.017458223	0.056854841	0.00097891635
0.017589712	0.053881746	0.00094848254
0.017721200	0.055048881	0.00096423856
0.017852689	0.054438241	0.00093770206
0.017984178	0.054040472	0.00094612466
0.018115666	0.054401148	0.00094239872
0.018247155	0.054412743	0.00093601966
0.018378644	0.051980285	0.00091866605
0.018510133	0.052122642	0.00090812003
0.018641621	0.052191348	0.00090842542
0.018773110	0.050943458	0.00089258409
0.018904599	0.049615482	0.00088033225
0.019036087	0.049717064	0.00087810428
0.019167576	0.047871395	0.00085235506
0.019299065	0.047752015	0.00084622578
0.019430553	0.047586661	0.00085375686
0.019562042	0.047399578	0.00084310234
0.019693531	0.046621415	0.00083628389
0.019825019	0.046642302	0.00082796367
0.019956508	0.045301459	0.00081121463
0.020087997	0.044632124	0.00081283259
0.020219486	0.045040100	0.00080843891
0.020350974	0.043951505	0.00080365066
0.020482463	0.043845086	0.00078715351
0.020613952	0.042375826	0.00077330751
0.020745440	0.042453541	0.00077763629
0.020876929	0.042080988	0.00076652064
0.021008418	0.042904034	0.00077624364
0.021139906	0.041270399	0.00075842015
0.021271395	0.039837840	0.00073856990
0.021402884	0.039017252	0.00073455085
0.021534373	0.040152435	0.00073816786
0.021665861	0.039732939	0.00073463448
0.021797350	0.039587973	0.00073082129
0.021928839	0.038336125	0.00070976450
0.022060327	0.039518700	0.00072834477
0.022191816	0.038760668	0.00071406537
0.022323305	0.038918883	0.00071511596
0.022454793	0.039125576	0.00071406666
0.022586282	0.037019638	0.00068920772
0.022717771	0.037028807	0.00069554144
0.022849260	0.035826626	0.00067825748
0.022980748	0.036289838	0.00068344061
0.023112237	0.036224011	0.00067577343
0.023243726	0.035975977	0.00066962898
0.023375214	0.037295432	0.00068695567
0.023506703	0.037111816	0.00067955276
0.023638192	0.037903201	0.00068527212
0.023769680	0.037092585	0.00067781922
0.023901169	0.036085611	0.00066519999
0.024032658	0.037687529	0.00068025350
0.024164147	0.037040567	0.00067122209
0.024295635	0.035739421	0.00065325506
0.024427124	0.035757297	0.00065395449
0.024558613	0.035009737	0.00064324101
0.024690101	0.035668084	0.00065763996
0.024821590	0.037411696	0.00066398237
0.024953079	0.035849261	0.00064759056
0.025084567	0.036787932	0.00065630615
0.025216056	0.036887563	0.00065234053
0.025347545	0.035716055	0.00064640901
0.025479034	0.036218918	0.00064422515
0.025610522	0.036568403	0.00064006185
0.025742011	0.035820306	0.00063797902
0.025873500	0.034920990	0.00062896024
0.026004988	0.035623376	0.00063579348
0.026136477	0.035363545	0.00062939499
0.026267966	0.035547608	0.00062566914
0.026399454	0.035231850	0.00062707956
0.026530943	0.035804317	0.00062579567
0.026662432	0.034720195	0.00061945587
0.026793920	0.034412634	0.00061330166
0.026925409	0.034853608	0.00061405189
0.027056898	0.034947077	0.00061664626
0.027188387	0.035825097	0.00061707009
0.027319875	0.034290273	0.00061009509
0.027451364	0.034415677	0.00060628250
0.027582853	0.033107532	0.00059210998
0.027714341	0.034837250	0.00060584904
0.027845830	0.035077660	0.00060514407
0.027977319	0.034322975	0.00060046870
0.028108807	0.033558835	0.00059010205
0.028240296	0.034405395	0.00059554145
0.028371785	0.033713387	0.00059057915
0.028503274	0.033796566	0.00058775068
0.028634762	0.032958377	0.00057872351
0.028766251	0.033168610	0.00058157640
0.028897740	0.033647018	0.00058007273
0.029029228	0.033831911	0.00058393759
0.029160717	0.033251364	0.00057949539
0.029292206	0.032719628	0.00057151983
0.029423694	0.033217180	0.00057770989
0.029555183	0.033672061	0.00057175820
0.029686672	0.031315931	0.00055895413
0.029818161	0.032685202	0.00056824555
0.029949649	0.033323594	0.00056849100
0.030081138	0.033400768	0.00057108368
0.030212627	0.032946364	0.00056107747
0.030344115	0.032089533	0.00055538478
0.030475604	0.032939092	0.00056273630
0.030607093	0.032611976	0.00055744905
0.030738581	0.033053644	0.00056264261
0.030870070	0.031310153	0.00054460054
0.031001559	0.032076928	0.00054861070
0.031133048	0.030979433	0.00054281638
0.031264536	0.032025287	0.00054558258
0.031396025	0.031188891	0.00054074901
0.031527514	0.031306964	0.00053856684
0.031659002	0.031816072	0.00054000533
0.031790491	0.032283707	0.00054628938
0.031921980	0.031863013	0.00053916565
0.032053468	0.031451623	0.00053832022
0.032184957	0.032138770	0.00053787047
0.032316446	0.032438936	0.00053793017
0.032447935	0.030943952	0.00053001154
0.032579423	0.031102486	0.00052709939
0.032710912	0.031699337	0.00053352446
0.032842401	0.031951511	0.00053172791
0.032973889	0.031353561	0.00052546966
0.033105378	0.031393749	0.00052795202
0.033236867	0.031061062	0.00052303376
0.033368355	0.029797545	0.00052129727
0.033499844	0.029927432	0.00052184936
0.033631333	0.030669516	0.00052671959
0.033762822	0.030519295	0.00053265883
0.033894310	0.030530887	0.00053078317
0.034025799	0.031344663	0.00053590977
0.034157288	0.029611606	0.00052200054
0.034288776	0.029371593	0.00052275712
0.034420265	0.030867518	0.00053861253
0.034551754	0.030759734	0.00053422040
0.034683242	0.029474582	0.00052546600
0.034814731	0.029774298	0.00052413379
0.034946220	0.030043820	0.00052844556
0.035077708	0.029983200	0.00053438877
0.035209197	0.030056014	0.00053233454
0.035340686	0.029088898	0.00051973957
0.035472175	0.028974584	0.00053111671
0.035603663	0.029197935	0.00053422198
0.035735152	0.028696264	0.00053633996
0.035866641	0.028762606	0.00053608656
0.035998129	0.029679892	0.00054041325
0.036129618	0.029050288	0.00053962476
0.036261107	0.029300082	0.00053862074
0.036392595	0.029727554	0.00055145330
0.036524084	0.029560399	0.00054723280
0.036655573	0.029247023	0.00054030925
0.036787062	0.029371277	0.00054624961
0.036918550	0.029084928	0.00054199059
0.037050039	0.028825151	0.00054459537
0.037181528	0.028562976	0.00053847647
0.037313016	0.028629351	0.00053997340
0.037444505	0.028934953	0.00054584937
0.037575994	0.028069208	0.00053802930
0.037707482	0.028285534	0.00054294550
0.037838971	0.028520519	0.00054838505
0.037970460	0.028552112	0.00054403385
0.038101949	0.027669811	0.00053936669
0.038233437	0.029426695	0.00054815136
0.038364926	0.028707416	0.00053805912
0.038496415	0.028437196	0.00053486551
0.038627903	0.028797999	0.00053285573
0.038759392	0.029259297	0.00053813636
0.038890881	0.029701959	0.00053667930
0.039022369	0.029129931	0.00053399589
0.039153858	0.030080386	0.00053632414
0.039285347	0.029516612	0.00053030743
0.039416836	0.028953652	0.00053040881
0.039548324	0.029385263	0.00053064759
0.039679813	0.030226132	0.00053271760
0.039811302	0.029159884	0.00052901202
0.039942790	0.029095208	0.00052415307
0.040074279	0.030467894	0.00053756250
0.040205768	0.029534979	0.00052745422
0.040337256	0.029817720	0.00052755178
0.040468745	0.028889047	0.00051982004
0.040600234	0.029801933	0.00052464364
0.040731723	0.030437359	0.00053063894
0.040863211	0.029069511	0.00052179896
0.040994700	0.029505656	0.00051918242
0.041126189	0.028425100	0.00051493847
0.041257677	0.028799618	0.00051486088
0.041389166	0.029014273	0.00051467135
0.041520655	0.029826269	0.00052227323
0.041652143	0.030002098	0.00052220436
0.041783632	0.029602359	0.00051969408
0.041915121	0.029358562	0.00051643827
0.042046610	0.029132786	0.00051460717
0.042178098	0.029190129	0.00051524213
0.042309587	0.029723515	0.00051862686
0.042441076	0.028867503	0.00051093881
0.042572564	0.028723038	0.00050982528
0.042704053	0.030153986	0.00051707139
0.042835542	0.028614866	0.00050876483
0.042967030	0.030238174	0.00051823899
0.043098519	0.028989575	0.00051047860
0.043230008	0.029116265	0.00050970799
0.043361496	0.030051010	0.00051158584
0.043492985	0.030342707	0.00052007519
0.043624474	0.029166192	0.00050851146
0.043755963	0.029023265	0.00050738681
0.043887451	0.029311339	0.00050763504
0.044018940	0.028654780	0.00050050265
0.044150429	0.029421265	0.00051226427
0.044281917	0.027599749	0.00049349733
0.044413406	0.029024978	0.00050645466
0.044544895	0.028597857	0.00049785228
0.044676383	0.028765070	0.00049937443
0.044807872	0.029354185	0.00050707567
0.044939361	0.029228482	0.00050432704
0.045070850	0.028780230	0.00049924608
0.045202338	0.028707166	0.00049771476
0.045333827	0.029350702	0.00050068655
0.045465316	0.028947561	0.00050224796
0.045596804	0.029368013	0.00050205963
0.045728293	0.029365389	0.00050254462
0.045859782	0.029527518	0.00050130692
0.045991270	0.029417232	0.00049747058
0.046122759	0.029453393	0.00050194806
0.046254248	0.028887365	0.00050534154
0.046385737	0.028809216	0.00050645559
0.046517225	0.028972470	0.00050849718
0.046648714	0.029129535	0.00051216969
0.046780203	0.027811613	0.00050884625
0.046911691	0.029294675	0.00051870673
0.047043180	0.030183729	0.00052541653
0.047174669	0.028981270	0.00051886305
0.047306157	0.030402161	0.00052938286
0.047437646	0.029769398	0.00052718593
0.047569135	0.028790405	0.00052229623
0.047700624	0.029172877	0.00052210974
0.047832112	0.029638921	0.00052861544
0.047963601	0.029853590	0.00052786834
0.048095090	0.029471468	0.00053104554
0.048226578	0.028739614	0.00052668707
0.048358067	0.028599634	0.00052055527
0.048489556	0.029450182	0.00053074104
0.048621044	0.029893968	0.00053331152
0.048752533	0.029529400	0.00053570056
0.048884022	0.028705910	0.00052747803
0.049015511	0.028904269	0.00052832688
0.049146999	0.028971815	0.00053069830
0.049278488	0.029796343	0.00053578186
0.049409977	0.029051798	0.00053555878
0.049541465	0.028831897	0.00053147341
0.049672954	0.028906500	0.00053216590
0.049804443	0.029220737	0.00053472104
0.049935931	0.029494788	0.00053916446
0.050067420	0.029049678	0.00053562514
0.050198909	0.029592719	0.00054057993
0.050330398	0.029278121	0.00053729971
0.050461886	0.029318818	0.00053521212
0.050593375	0.028560014	0.00053384308
0.050724864	0.029376286	0.00054070200
0.050856352	0.029462245	0.00054379489
0.050987841	0.029188119	0.00053701569
0.051119330	0.030664504	0.00054869698
0.051250818	0.029529420	0.00054438732
0.051382307	0.029365209	0.00054445494
0.051513796	0.029890427	0.00054625020
0.051645284	0.029822714	0.00054417334
0.051776773	0.029817194	0.00054489498
0.051908262	0.029526244	0.00054433436
0.052039751	0.030009760	0.00054964465
0.052171239	0.029053437	0.00054060793
0.052302728	0.028199998	0.00053686319
0.052434217	0.029757350	0.00054561088
0.052565705	0.029064495	0.00054469602
0.052697194	0.029005616	0.00054186138
0.052828683	0.028401049	0.00053879499
0.052960171	0.028525513	0.00053771347
0.053091660	0.030255913	0.00054907389
0.053223149	0.029147584	0.00054460783
0.053354638	0.028956052	0.00054566100
0.053486126	0.029303172	0.00054820735
0.053617615	0.029045100	0.00054522178
0.053749104	0.029285303	0.00054588867
0.053880592	0.029028480	0.00054494382
0.054012081	0.028868485	0.00054848441
0.054143570	0.028573359	0.00054271164
0.054275058	0.029365825	0.00054762263
0.054406547	0.029370164	0.00054590560
0.054538036	0.029426391	0.00055267852
0.054669525	0.030104868	0.00055445929
0.054801013	0.029376193	0.00055272473
0.054932502	0.028308738	0.00053997162
0.055063991	0.029842945	0.00055091192
0.055195479	0.029582601	0.00055475445
0.055326968	0.030027382	0.00055351141
0.055458457	0.028577205	0.00054818954
0.055589945	0.028707385	0.00054608545
0.055721434	0.029083023	0.00054702851
0.055852923	0.028779589	0.00055186923
0.055984412	0.028729541	0.00054826124
0.056115900	0.028183727	0.00054215440
0.056247389	0.027584955	0.00053894929
0.056378878	0.029569221	0.00055175554
0.056510366	0.029633439	0.00055560395
0.056641855	0.029755585	0.00055608854
0.056773344	0.028916674	0.00054876218
0.056904832	0.029231266	0.00055195307
0.057036321	0.029695086	0.00055374127
0.057167810	0.028701041	0.00054788224
0.057299299	0.030070932	0.00055935168
0.057430787	0.029149448	0.00054874210
0.057562276	0.029089492	0.00055354824
0.057693765	0.028580199	0.00054037606
0.057825253	0.028915427	0.00054776090
0.057956742	0.028852553	0.00054897263
0.058088231	0.028844719	0.00054737571
0.058219719	0.029068675	0.00055121132
0.058351208	0.028753858	0.00054296507
0.058482697	0.029203014	0.00054949524
0.058614186	0.029231299	0.00055217720
0.058745674	0.029191978	0.00054636551
0.058877163	0.029108054	0.00054579806
0.059008652	0.028921852	0.00054060340
0.059140140	0.028219514	0.00053988840
0.059271629	0.028995714	0.00054333992
0.059403118	0.029568833	0.00054416755
0.059534606	0.029224341	0.00054556743
0.059666095	0.028501633	0.00053200515
0.059797584	0.029636105	0.00054420386
0.059929072	0.029349058	0.00054532537
0.060060561	0.029107515	0.00053816197
0.060192050	0.029033883	0.00054082701
0.060323539	0.028537237	0.00053204783
0.060455027	0.029242062	0.00053917301
0.060586516	0.028964764	0.00053926650
0.060718005	0.028703691	0.00053344062
0.060849493	0.028927728	0.00053441266
0.060980982	0.029686629	0.00054327846
0.061112471	0.029019733	0.00053457800
0.061243959	0.028881987	0.00054020335
0.061375448	0.028273538	0.00052764223
0.061506937	0.028848538	0.00053641000
0.061638426	0.029754516	0.00054132816
0.061769914	0.029236759	0.00053661939
0.061901403	0.029741649	0.00054584426
0.062032892	0.029880480	0.00054060296
0.062164380	0.029928212	0.00054173395
0.062295869	0.028945560	0.00053576353
0.062427358	0.029267132	0.00053510425
0.062558846	0.027545391	0.00052889896
0.062690335	0.029192036	0.00053243636
0.062821824	0.028755959	0.00053054869
0.062953313	0.030098447	0.00054325925
0.063084801	0.028759475	0.00053068101
0.063216290	0.028974146	0.00053509280
0.063347779	0.028740767	0.00053159096
0.063479267	0.027785684	0.00051975634
0.063610756	0.029430231	0.00053753528
0.063742245	0.029101662	0.00053217668
0.063873733	0.029089129	0.00053682465
0.064005222	0.029646165	0.00053611566
0.064136711	0.028007366	0.00052378695
0.064268200	0.029404111	0.00053290874
0.064399688	0.029176014	0.00053200895
0.064531177	0.028682786	0.00053086944
0.064662666	0.028761501	0.00052630527
0.064794154	0.028132884	0.00052382117
0.064925643	0.028595553	0.00052948763
0.065057132	0.028835225	0.00052951176
0.065188620	0.029092512	0.00053365224
0.065320109	0.028490264	0.00052553182
0.065451598	0.029549912	0.00053354864
0.065583087	0.029497401	0.00053456756
0.065714575	0.029115048	0.00052809893
0.065846064	0.028727050	0.00052857163
0.065977553	0.029878378	0.00053403572
0.066109041	0.029131600	0.00052712888
0.066240530	0.029343083	0.00053217479
0.066372019	0.028978547	0.00052519599
0.066503507	0.028580187	0.00052579778
0.066634996	0.028672544	0.00052235222
0.066766485	0.028660660	0.00052589944
0.066897973	0.028907874	0.00052581799
0.067029462	0.028816150	0.00052573827
0.067160951	0.028899740	0.00052688783
0.067292440	0.029234525	0.00052773920
0.067423928	0.029817302	0.00052827655
0.067555417	0.029428161	0.00052914541
0.067686906	0.028508671	0.00052125166
0.067818394	0.029623052	0.00052999165
0.067949883	0.028918739	0.00052304598
0.068081372	0.029571200	0.00052761359
0.068212860	0.028694625	0.00052121675
0.068344349	0.029192695	0.00052768898
0.068475838	0.028759823	0.00052049321
0.068607327	0.029153625	0.00052495946
0.068738815	0.028706618	0.00051637059
0.068870304	0.028054723	0.00051528626
0.069001793	0.028953718	0.00052330642
0.069133281	0.028335440	0.00051596851
0.069264770	0.027958656	0.00051714851
0.069396259	0.028495037	0.00051438495
0.069527747	0.028815821	0.00052188815
0.069659236	0.028459179	0.00051793652
0.069790725	0.028678754	0.00051854312
0.069922214	0.028092593	0.00051376881
0.070053702	0.028242813	0.00051082738
0.070185191	0.029745604	0.00052651291
0.070316680	0.028900515	0.00051539097
0.070448168	0.028531046	0.00051587892
0.070579657	0.029517448	0.00052571077
0.070711146	0.028274779	0.00051022041
0.070842634	0.027873062	0.00051232424
0.070974123	0.028941113	0.00051786594
0.071105612	0.028152442	0.00051108602
0.071237101	0.027964132	0.00051368109
0.071368589	0.028263816	0.00050785425
0.071500078	0.028667162	0.00051749001
0.071631567	0.027904967	0.00050964156
0.071763055	0.027993280	0.00051070464
0.071894544	0.027562906	0.00050656182
0.072026033	0.027270525	0.00050077158
0.072157521	0.028282088	0.00051298504
0.072289010	0.027559827	0.00050616422
0.072420499	0.027893969	0.00050726659
0.072551988	0.028121338	0.00050762987
0.072683476	0.028171885	0.00050750565
0.072814965	0.027446306	0.00050332321
0.072946454	0.028002292	0.00050817234
0.073077942	0.027294062	0.00049902874
0.073209431	0.027364165	0.00050254705
0.073340920	0.026749592	0.00049724607
0.073472408	0.027434613	0.00050212258
0.073603897	0.026984472	0.00050050037
0.073735386	0.025876219	0.00048760311
0.073866875	0.026505852	0.00049280554
0.073998363	0.027831147	0.00050388257
0.074129852	0.026935890	0.00049659251
0.074261341	0.027187941	0.00050180094
0.074392829	0.028418279	0.00050427008
0.074524318	0.028417164	0.00050828589
0.074655807	0.027714464	0.00050024232
0.074787295	0.027715166	0.00050146872
0.074918784	0.027505565	0.00050112582
0.075050273	0.027221338	0.00049615104
0.075181761	0.027867734	0.00050056934
0.075313250	0.027530108	0.00049973469
0.075444739	0.027897075	0.00050265504
0.075576228	0.027395989	0.00049833747
0.075707716	0.026575930	0.00049140680
0.075839205	0.026894827	0.00049391444
0.075970694	0.026402709	0.00048908953
0.076102182	0.027232521	0.00049463042
0.076233671	0.026498891	0.00049183992
0.076365160	0.027301019	0.00049337406
0.076496648	0.027283648	0.00049640181
0.076628137	0.027457883	0.00049833142
0.076759626	0.027049657	0.00049279958
0.076891115	0.026126165	0.00048724462
0.077022603	0.026168362	0.00048507036
0.077154092	0.026795646	0.00048973472
0.077285581	0.026913257	0.00049262314
0.077417069	0.027092096	0.00049170853
0.077548558	0.027155190	0.00049273867
0.077680047	0.026568029	0.00048687828
0.077811535	0.026910057	0.00048966956
0.077943024	0.026569601	0.00048748239
0.078074513	0.026797909	0.00048639229
0.078206002	0.027115145	0.00049379952
0.078337490	0.027133341	0.00049042353
0.078468979	0.026410822	0.00048365229
0.078600468	0.026076496	0.00048372359
0.078731956	0.027071230	0.00048837793
0.078863445	0.026716873	0.00048853915
0.078994934	0.027261176	0.00048902099
0.079126422	0.027918197	0.00049469155
0.079257911	0.025800597	0.00047979809
0.079389400	0.026421161	0.00048302159
0.079520889	0.026980392	0.00048891822
0.079652377	0.027239999	0.00049042216
0.079783866	0.026584385	0.00048403958
0.079915355	0.026139015	0.00048279142
0.080046843	0.026480239	0.00048079387
0.080178332	0.025945563	0.00047876848
0.080309821	0.026728364	0.00048637057
0.080441309	0.026746592	0.00048121160
0.080572798	0.027101450	0.00048820286
0.080704287	0.026886486	0.00048713175
0.080835776	0.026183762	0.00047878261
0.080967264	0.026469043	0.00048399081
0.081098753	0.025730766	0.00047410515
0.081230242	0.025678692	0.00047634271
0.081361730	0.026262345	0.00047845184
0.081493219	0.026138187	0.00047679072
0.081624708	0.026874228	0.00048543211
0.081756196	0.026982269	0.00047879881
0.081887685	0.025884338	0.00047660675
0.082019174	0.026393634	0.00047991310
0.082150663	0.025685210	0.00047329266
0.082282151	0.026188857	0.00047940509
0.082413640	0.026299873	0.00047582415
0.082545129	0.026576655	0.00047904449
0.082676617	0.026455214	0.00047833034
0.082808106	0.025780585	0.00047401765
0.082939595	0.026155961	0.00047855460
0.083071083	0.026057698	0.00047243334
0.083202572	0.025819589	0.00047240027
0.083334061	0.026047845	0.00047693801
0.083465549	0.025661008	0.00046865716
0.083597038	0.025503486	0.00047295339
0.083728527	0.026581910	0.00047493311
0.083860016	0.025967079	0.00047279959
0.083991504	0.025941445	0.00047405832
0.084122993	0.026808826	0.00047724239
0.084254482	0.026210013	0.00047419870
0.084385970	0.026129029	0.00047297896
0.084517459	0.026243053	0.00047241196
0.084648948	0.026005765	0.00047338182
0.084780436	0.026210402	0.00047147587
0.084911925	0.026773874	0.00047728685
0.085043414	0.025347152	0.00046444485
0.085174903	0.025627711	0.00046720441
0.085306391	0.026410113	0.00047684007
0.085437880	0.025993833	0.00046945982
0.085569369	0.025692113	0.00046935451
0.085700857	0.025577935	0.00046683343
0.085832346	0.025945994	0.00046986802
0.085963835	0.026356255	0.00047482224
0.086095323	0.025942909	0.00046865634
0.086226812	0.025992268	0.00046888997
0.086358301	0.025911176	0.00046798343
0.086489790	0.026015328	0.00047059230
0.086621278	0.025968845	0.00046972716
0.086752767	0.026694190	0.00047229499
0.086884256	0.025884961	0.00046701141
0.087015744	0.025823587	0.00046715258
0.087147233	0.026383247	0.00046968310
0.087278722	0.025627263	0.00046739951
0.087410210	0.026183424	0.00046838043
0.087541699	0.026016913	0.00046779788
0.087673188	0.024903096	0.00046027679
0.087804677	0.025879549	0.00046536700
0.087936165	0.025458141	0.00046333598
0.088067654	0.025654966	0.00046518238
0.088199143	0.025954793	0.00046445168
0.088330631	0.025680229	0.00046493086
0.088462120	0.025035212	0.00045775343
0.088593609	0.026211149	0.00046876436
0.088725097	0.025526071	0.00045889411
0.088856586	0.025970480	0.00046438817
0.088988075	0.025473756	0.00046285713
0.089119564	0.025090034	0.00045661011
0.089251052	0.025465198	0.00046203205
0.089382541	0.025464347	0.00046070755
0.089514030	0.025215167	0.00045869157
0.089645518	0.026482026	0.00046604571
0.089777007	0.025734343	0.00045979295
0.089908496	0.025449670	0.00046205341
0.090039984	0.025977256	0.00046190168
0.090171473	0.024731988	0.00045136576
0.090302962	0.024565821	0.00045420555
0.090434451	0.024243096	0.00044926429
0.090565939	0.025526860	0.00046036097
0.090697428	0.025642727	0.00045958687
0.090828917	0.025597998	0.00045472093
0.090960405	0.025573426	0.00046078481
0.091091894	0.024854567	0.00045185157
0.091223383	0.025285139	0.00045696377
0.091354871	0.025995499	0.00046354839
0.091486360	0.025982144	0.00047021695
0.091617849	0.025668621	0.00047252767
0.091749337	0.025107903	0.00047296269
0.091880826	0.024766723	0.00047273250
0.092012315	0.024203480	0.00047256981
0.092143804	0.025051966	0.00047827626
0.092275292	0.025463150	0.00048390753
0.092406781	0.024162887	0.00047614269
0.092538270	0.024810044	0.00048485895
0.092669758	0.024983588	0.00048731011
0.092801247	0.025701976	0.00047821977
0.092932736	0.025663639	0.00048140665
0.093064224	0.025041557	0.00047128074
0.093195713	0.024267190	0.00046321011
0.093327202	0.024245949	0.00046448555
0.093458691	0.024163177	0.00045510619
0.093590179	0.024448706	0.00046337720
0.093721668	0.024909770	0.00046597022
0.093853157	0.024589683	0.00046114876
0.093984645	0.024281415	0.00045752366
0.094116134	0.024661936	0.00045974447
0.094247623	0.025308685	0.00046374537
0.094379111	0.024381951	0.00045578435
0.094510600	0.025141605	0.00046174312
0.094642089	0.023878007	0.00045175130
0.094773578	0.024902621	0.00045643241
0.094905066	0.026340249	0.00046963866
0.095036555	0.025332752	0.00046542393
0.095168044	0.023768233	0.00044829723
0.095299532	0.024672005	0.00045622855
0.095431021	0.025611534	0.00045878386
0.095562510	0.024383387	0.00045462506
0.095693998	0.024134300	0.00045217164
0.095825487	0.024552303	0.00045121051
0.095956976	0.024297788	0.00045163058
0.096088465	0.024701417	0.00045193169
0.096219953	0.025309346	0.00045982990
0.096351442	0.024677006	0.00045299095
0.096482931	0.024142224	0.00044809999
0.096614419	0.025240334	0.00045519920
0.096745908	0.024567443	0.00044909989
0.096877397	0.024381689	0.00044852465
0.097008885	0.024178862	0.00044865647
0.097140374	0.025378718	0.00045396828
0.097271863	0.024588834	0.00045114117
0.097403352	0.024372208	0.00044686755
0.097534840	0.024404386	0.00044658127
0.097666329	0.023761617	0.00044366893
0.097797818	0.024477533	0.00044392403
0.097929306	0.023704537	0.00043912281
0.098060795	0.024095945	0.00044149943
0.098192284	0.025280715	0.00044739722
0.098323772	0.023660548	0.00043949266
0.098455261	0.024642857	0.00044304005
0.098586750	0.024816180	0.00044232009
0.098718239	0.025162929	0.00044625844
0.098849727	0.023646317	0.00043303402
0.098981216	0.024353622	0.00043938479
0.099112705	0.024416767	0.00043900543
0.099244193	0.024360956	0.00043853128
0.099375682	0.024397860	0.00043932430
0.099507171	0.024879528	0.00044212255
0.099638659	0.023982055	0.00043786382
0.099770148	0.023922653	0.00043552794
0.099901637	0.023806621	0.00043326288
0.10003313	0.024040106	0.00043763345
0.10016461	0.023906382	0.00043646881
0.10029610	0.024701050	0.00044389948
0.10042759	0.025281695	0.00044568627
0.10055908	0.024797150	0.00044118018
0.10069057	0.024919375	0.00044407342
0.10082206	0.023603641	0.00043297537
0.10095355	0.024508316	0.00044176986
0.10108504	0.024094462	0.00043545046
0.10121652	0.024758480	0.00043845689
0.10134801	0.023887024	0.00043546588
0.10147950	0.024212624	0.00043777959
0.10161099	0.024183351	0.00043655303
0.10174248	0.023895260	0.00043341778
0.10187397	0.023996776	0.00043287348
0.10200546	0.024059644	0.00043605623
0.10213694	0.023819668	0.00043044314
0.10226843	0.024406900	0.00043680925
0.10239992	0.023438947	0.00042987189
0.10253141	0.024557286	0.00043285727
0.10266290	0.024302488	0.00043751394
0.10279439	0.024757362	0.00043665363
0.10292588	0.024201308	0.00043522438
0.10305737	0.024145981	0.00043386710
0.10318885	0.024270298	0.00043239535
0.10332034	0.024075055	0.00043252674
0.10345183	0.024043408	0.00043153637
0.10358332	0.023933643	0.00043075685
0.10371481	0.024166596	0.00043199926
0.10384630	0.023742485	0.00042837216
0.10397779	0.023632133	0.00042844005
0.10410928	0.024041965	0.00043196541
0.10424076	0.024679897	0.00043495632
0.10437225	0.024473073	0.00043439543
0.10450374	0.023672827	0.00042598841
0.10463523	0.024052221	0.00043015963
0.10476672	0.024224669	0.00043140267
0.10489821	0.024548396	0.00043232029
0.10502970	0.024602469	0.00043211848
0.10516118	0.024096246	0.00042815918
0.10529267	0.024113332	0.00043132122
0.10542416	0.023633380	0.00042750378
0.10555565	0.024264228	0.00043109524
0.10568714	0.024765846	0.00043415625
0.10581863	0.024246652	0.00042779480
0.10595012	0.023848090	0.00042699663
0.10608161	0.024213735	0.00043131408
0.10621309	0.023787904	0.00042586993
0.10634458	0.023816679	0.00042566102
0.10647607	0.023935408	0.00042692692
0.10660756	0.023756181	0.00042422273
0.10673905	0.023977659	0.00043008084
0.10687054	0.024537160	0.00043442159
0.10700203	0.024033913	0.00043696869
0.10713352	0.023630948	0.00043704078
0.10726500	0.024258901	0.00044514608
0.10739649	0.024166436	0.00045248282
0.10752798	0.024422418	0.00044820148
0.10765947	0.023422338	0.00044681471
0.10779096	0.024845109	0.00045860122
0.10792245	0.024391974	0.00045918254
0.10805394	0.024122925	0.00045800835
0.10818542	0.024095339	0.00045803396
0.10831691	0.024090234	0.00045994720
0.10844840	0.023678566	0.00045731871
0.10857989	0.024175163	0.00046433203
0.10871138	0.023520503	0.00046271701
0.10884287	0.023958162	0.00046486033
0.10897436	0.023148178	0.00046018961
0.10910585	0.023226608	0.00046308894
0.10923733	0.023496590	0.00046148820
0.10936882	0.024519537	0.00047786760
0.10950031	0.024008729	0.00047154959
0.10963180	0.023975172	0.00047459741
0.10976329	0.023835490	0.00047293864
0.10989478	0.023259143	0.00046998849
0.11002627	0.024048534	0.00048094670
0.11015776	0.024245231	0.00047723213
0.11028924	0.023715728	0.00047640373
0.11042073	0.024088263	0.00048543442
0.11055222	0.023758957	0.00047591368
0.11068371	0.024013472	0.00048293643
0.11081520	0.022812783	0.00047244269
0.11094669	0.024849214	0.00048991734
0.11107818	0.024475433	0.00049039158
0.11120966	0.024144970	0.00048771839
0.11134115	0.023982032	0.00048883642
0.11147264	0.023479566	0.00048114303
0.11160413	0.024362778	0.00049009681
0.11173562	0.024858725	0.00049885310
0.11186711	0.023067309	0.00046634017
0.11199860	0.023058859	0.00046850186
0.11213009	0.023699253	0.00046505331
0.11226157	0.024079893	0.00046761142
0.11239306	0.024500341	0.00046810614
0.11252455	0.024147937	0.00046370708
0.11265604	0.023272529	0.00045943889
0.11278753	0.023703547	0.00045480508
0.11291902	0.023840011	0.00045588564
0.11305051	0.023774651	0.00045849022
0.11318200	0.024737904	0.00045991993
0.11331348	0.023270965	0.00045027794
0.11344497	0.024195666	0.00045610231
0.11357646	0.023918391	0.00045010850
0.11370795	0.023165987	0.00044886186
0.11383944	0.024411744	0.00045431536
0.11397093	0.023532484	0.00044710575
0.11410242	0.023473022	0.00044669719
0.11423390	0.024253718	0.00044734133
0.11436539	0.024186299	0.00045269909
0.11449688	0.024548264	0.00045061497
0.11462837	0.024578323	0.00045258953
0.11475986	0.024760386	0.00045199392
0.11489135	0.023888408	0.00044276078
0.11502284	0.023552331	0.00044433820
0.11515433	0.023997774	0.00044414645
0.11528581	0.023733028	0.00044222511
0.11541730	0.023959176	0.00044145086
0.11554879	0.022999973	0.00043325995
0.11568028	0.024138405	0.00044465160
0.11581177	0.024016128	0.00044226530
0.11594326	0.024966109	0.00044874217
0.11607475	0.023984867	0.00044080863
0.11620624	0.023198131	0.00043266398
0.11633772	0.023895683	0.00043965312
0.11646921	0.022770322	0.00042981321
0.11660070	0.023996811	0.00043831724
0.11673219	0.024104359	0.00043729670
0.11686368	0.023693240	0.00043529466
0.11699517	0.023690406	0.00043380194
0.11712666	0.023207047	0.00043084632
0.11725814	0.023545651	0.00043004247
0.11738963	0.023094840	0.00042585577
0.11752112	0.024218883	0.00043344006
0.11765261	0.024080639	0.00043430396
0.11778410	0.024434236	0.00043663735
0.11791559	0.023464461	0.00042860084
0.11804708	0.023928999	0.00042881711
0.11817857	0.024350428	0.00043389854
0.11831005	0.024263637	0.00042924320
0.11844154	0.023666882	0.00042855619
0.11857303	0.024089441	0.00042618728
0.11870452	0.023946286	0.00042719145
0.11883601	0.023845054	0.00042773196
0.11896750	0.023741728	0.00042585019
0.11909899	0.023605150	0.00042546496
0.11923048	0.024549800	0.00042616821
0.11936196	0.023430999	0.00042168561
0.11949345	0.024187371	0.00042238693
0.11962494	0.023977348	0.00042207468
0.11975643	0.023714091	0.00042236288
0.11988792	0.023983696	0.00042053764
0.12001941	0.023978622	0.00042135153
0.12015090	0.023684070	0.00041736266
0.12028239	0.024647329	0.00042570818
0.12041387	0.024164549	0.00042112015
0.12054536	0.024090013	0.00041793956
0.12067685	0.023664940	0.00041651469
0.12080834	0.023361789	0.00041484835
0.12093983	0.023655657	0.00041208973
0.12107132	0.023917905	0.00042063715
0.12120281	0.024125749	0.00041862893
0.12133429	0.023981386	0.00041676562
0.12146578	0.023819929	0.00041631417
0.12159727	0.023713397	0.00041363885
0.12172876	0.024119129	0.00041825239
0.12186025	0.023542462	0.00041225478
0.12199174	0.023349492	0.00041101054
0.12212323	0.023456565	0.00041247861
0.12225472	0.023628842	0.00041208360
0.12238620	0.023860852	0.00041530914
0.12251769	0.022961069	0.00040714858
0.12264918	0.023571149	0.00041284643
0.12278067	0.023255981	0.00040964968
0.12291216	0.024034987	0.00041400607
0.12304365	0.023564405	0.00041208231
0.12317514	0.023692495	0.00041136770
0.12330663	0.023332132	0.00040999292
0.12343811	0.023693811	0.00041257422
0.12356960	0.023568774	0.00040881430
0.12370109	0.023491627	0.00041116382
0.12383258	0.024361581	0.00041545557
0.12396407	0.023629862	0.00040795481
0.12409556	0.023104712	0.00041052969
0.12422705	0.024250356	0.00041313270
0.12435853	0.024135780	0.00041269078
0.12449002	0.023217342	0.00040654875
0.12462151	0.023545654	0.00041036725
0.12475300	0.023974860	0.00041173688
0.12488449	0.024138606	0.00041288150
0.12501598	0.024085712	0.00041409304
0.12514747	0.023839351	0.00040873593
0.12527896	0.023804232	0.00040897973
0.12541044	0.024223529	0.00041650508
0.12554193	0.023449696	0.00040660454
0.12567342	0.024011477	0.00040944889
0.12580491	0.024222212	0.00041446146
0.12593640	0.023919146	0.00040790213
0.12606789	0.024290013	0.00041334660
0.12619938	0.023522348	0.00040489027
0.12633087	0.023554109	0.00040854545
0.12646235	0.023179845	0.00040426198
0.12659384	0.023964720	0.00040676268
0.12672533	0.023759159	0.00040960308
0.12685682	0.024634436	0.00041226986
0.12698831	0.023745316	0.00040852429
0.12711980	0.023699414	0.00040484006
0.12725129	0.023815246	0.00040442402
0.12738277	0.023874102	0.00040845185
0.12751426	0.023331912	0.00040303976
0.12764575	0.024049067	0.00040754801
0.12777724	0.022707350	0.00039831329
0.12790873	0.023498813	0.00040386580
0.12804022	0.023726949	0.00040711303
0.12817171	0.023360425	0.00040238307
0.12830320	0.024006428	0.00040563123
0.12843468	0.023596855	0.00040416486
0.12856617	0.024269460	0.00040677928
0.12869766	0.024246055	0.00040837010
0.12882915	0.022821382	0.00040041910
0.12896064	0.024007150	0.00040545528
0.12909213	0.024050249	0.00040417341
0.12922362	0.024325816	0.00040689192
0.12935511	0.023626955	0.00040410882
0.12948659	0.023999266	0.00040550814
0.12961808	0.024030854	0.00040492983
0.12974957	0.024028284	0.00040549267
0.12988106	0.024495643	0.00040801745
0.13001255	0.023487019	0.00039987862
0.13014404	0.023399246	0.00040153275
0.13027553	0.024068234	0.00040376016
0.13040701	0.024149978	0.00040322207
0.13053850	0.024055625	0.00040523089
0.13066999	0.023465809	0.00040051775
0.13080148	0.024119778	0.00040448167
0.13093297	0.023446608	0.00039893055
0.13106446	0.023049592	0.00039698917
0.13119595	0.023569940	0.00039928369
0.13132744	0.023518908	0.00040017095
0.13145892	0.022458471	0.00039493737
0.13159041	0.023794811	0.00040103402
0.13172190	0.023730844	0.00039965673
0.13185339	0.023906560	0.00040209265
0.13198488	0.023517288	0.00039878540
0.13211637	0.024272937	0.00040354268
0.13224786	0.023516493	0.00039702454
0.13237935	0.023592209	0.00039937157
0.13251083	0.023620892	0.00039996284
0.13264232	0.023977588	0.00040161405
0.13277381	0.024037490	0.00040158059
0.13290530	0.023880503	0.00039781390
0.13303679	0.023586974	0.00039927476
0.13316828	0.024312792	0.00040338036
0.13329977	0.023567562	0.00039456633
0.13343125	0.024060113	0.00040413339
0.13356274	0.023845529	0.00039589149
0.13369423	0.023056982	0.00039263487
0.13382572	0.024194025	0.00040312814
0.13395721	0.023386711	0.00039524174
0.13408870	0.023361416	0.00039679105
0.13422019	0.023209335	0.00039210033
0.13435168	0.022721390	0.00039212910
0.13448316	0.024239331	0.00040258539
0.13461465	0.023430587	0.00039404642
0.13474614	0.023617539	0.00039845823
0.13487763	0.023225774	0.00039356830
0.13500912	0.024058167	0.00039779517
0.13514061	0.023396459	0.00039543888
0.13527210	0.023967149	0.00039896249
0.13540359	0.024690054	0.00040293783
0.13553507	0.023857075	0.00039583489
0.13566656	0.023725942	0.00039400190
0.13579805	0.023432063	0.00039534348
0.13592954	0.023467052	0.00039253540
0.13606103	0.023605488	0.00039611567
0.13619252	0.023158176	0.00039102896
0.13632401	0.024106314	0.00039549483
0.13645549	0.023305974	0.00039371789
0.13658698	0.024223532	0.00039723778
0.13671847	0.024407097	0.00039886990
0.13684996	0.023733920	0.00039479325
0.13698145	0.023984311	0.00039522749
0.13711294	0.023711213	0.00039413471
0.13724443	0.022853459	0.00038923240
0.13737592	0.023572065	0.00039299037
0.13750740	0.023503802	0.00039353355
0.13763889	0.023699178	0.00039189873
0.13777038	0.023724283	0.00039539631
0.13790187	0.023476558	0.00039206431
0.13803336	0.024013415	0.00039456602
0.13816485	0.023529177	0.00039398470
0.13829634	0.023531688	0.00039047228
0.13842783	0.024752598	0.00040025509
0.13855931	0.023077062	0.00038881534
0.13869080	0.023530972	0.00039034931
0.13882229	0.023254500	0.00038914965
0.13895378	0.024297986	0.00039412369
0.13908527	0.023019723	0.00038820469
0.13921676	0.023895041	0.00039323862
0.13934825	0.024292695	0.00039531364
0.13947973	0.024765685	0.00039715901
0.13961122	0.024036838	0.00039236537
0.13974271	0.023254615	0.00038841954
0.13987420	0.023484045	0.00039123046
0.14000569	0.023925874	0.00038987222
0.14013718	0.023692646	0.00038987684
0.14026867	0.024448356	0.00039379821
0.14040016	0.023234857	0.00038897274
0.14053164	0.023413031	0.00038970888
0.14066313	0.023358750	0.00038589196
0.14079462	0.023684002	0.00038896741
0.14092611	0.023871021	0.00038984052
0.14105760	0.023756013	0.00038998677
0.14118909	0.024101495	0.00039364234
0.14132058	0.024101313	0.00038949526
0.14145207	0.023919035	0.00038874554
0.14158355	0.023899566	0.00038947707
0.14171504	0.023152624	0.00038553872
0.14184653	0.023679620	0.00038894078
0.14197802	0.023549026	0.00038575556
0.14210951	0.023662671	0.00038752766
0.14224100	0.023412755	0.00038554138
0.14237249	0.023376779	0.00038443072
0.14250398	0.023749704	0.00038952541
0.14263546	0.024511391	0.00039002303
0.14276695	0.023576763	0.00038531841
0.14289844	0.022992776	0.00038260959
0.14302993	0.023888354	0.00038804407
0.14316142	0.023706840	0.00038690566
0.14329291	0.023699351	0.00038450452
0.14342440	0.023493557	0.00038540495
0.14355588	0.023023744	0.00038293311
0.14368737	0.023760170	0.00038631678
0.14381886	0.023596132	0.00038708412
0.14395035	0.023587712	0.00038254306
0.14408184	0.023406188	0.00038351037
0.14421333	0.023546182	0.00038580418
0.14434482	0.023926264	0.00038696796
0.14447631	0.023483136	0.00038294122
0.14460779	0.023308537	0.00038241955
0.14473928	0.023706956	0.00038545897
0.14487077	0.024195274	0.00039078717
0.14500226	0.023449777	0.00038215993
0.14513375	0.024126862	0.00038915486
0.14526524	0.023848685	0.00038430654
0.14539673	0.023911789	0.00038545003
0.14552822	0.024296249	0.00039055500
0.14565970	0.023536386	0.00038216079
0.14579119	0.023652172	0.00038429974
0.14592268	0.023011307	0.00037898862
0.14605417	0.023797381	0.00038454445
0.14618566	0.023573852	0.00038395636
0.14631715	0.023335073	0.00038069449
0.14644864	0.023142971	0.00037978383
0.14658012	0.024045908	0.00038477320
0.14671161	0.024236852	0.00038608590
0.14684310	0.022763799	0.00037879106
0.14697459	0.023608543	0.00038185592
0.14710608	0.023992968	0.00038475021
0.14723757	0.024021951	0.00038602067
0.14736906	0.023408838	0.00038086788
0.14750055	0.023795470	0.00038500998
0.14763203	0.023383031	0.00037791867
0.14776352	0.024054892	0.00038459349
0.14789501	0.023911237	0.00038374206
0.14802650	0.023664988	0.00037945312
0.14815799	0.023578013	0.00038303260
0.14828948	0.024225622	0.00038516978
0.14842097	0.024243723	0.00038641705
0.14855246	0.023584099	0.00038103777
0.14868394	0.023539309	0.00037924005
0.14881543	0.023749127	0.00038247973
0.14894692	0.023449973	0.00038091589
0.14907841	0.023747799	0.00038084722
0.14920990	0.023238135	0.00037726379
0.14934139	0.023333124	0.00037945708
0.14947288	0.023823237	0.00038277830
0.14960436	0.023539572	0.00037887195
0.14973585	0.023862992	0.00038147018
0.14986734	0.023440196	0.00037900101
0.14999883	0.023858353	0.00038023599
0.15013032	0.023528404	0.00038022967
0.15026181	0.023922701	0.00038114779
0.15039330	0.023827000	0.00037958125
0.15052479	0.024018550	0.00038257917
0.15065627	0.023437829	0.00037673375
0.15078776	0.023490653	0.00037744279
0.15091925	0.023469945	0.00037782310
0.15105074	0.023370995	0.00037831543
0.15118223	0.023190677	0.00037732067
0.15131372	0.023062597	0.00037585690
0.15144521	0.022911846	0.00037322523
0.15157670	0.023807291	0.00037885790
0.15170818	0.023332272	0.00037528963
0.15183967	0.023685061	0.00037855175
0.15197116	0.023951229	0.00038081212
0.15210265	0.022890299	0.00037209006
0.15223414	0.024210752	0.00038071904
0.15236563	0.023710533	0.00037750322
0.15249712	0.023340091	0.00037537390
0.15262860	0.023247074	0.00037492313
0.15276009	0.024175897	0.00038191896
0.15289158	0.023357794	0.00037550015
0.15302307	0.023670667	0.00037643443
0.15315456	0.023645594	0.00037790920
0.15328605	0.023691223	0.00037784248
0.15341754	0.023245483	0.00037508727
0.15354903	0.023245311	0.00037345697
0.15368051	0.023557757	0.00037672734
0.15381200	0.024137780	0.00037813397
0.15394349	0.024000784	0.00037868498
0.15407498	0.024073478	0.00037997875
0.15420647	0.023699223	0.00037550182
0.15433796	0.024478379	0.00038094195
0.15446945	0.023658754	0.00037410447
0.15460094	0.023695878	0.00037730392
0.15473242	0.023672111	0.00037561476
0.15486391	0.023328779	0.00037245236
0.15499540	0.023206256	0.00037237338
0.15512689	0.023863586	0.00037717360
0.15525838	0.023279613	0.00037228745
0.15538987	0.023688564	0.00037426509
0.15552136	0.023205518	0.00037072609
0.15565284	0.023993502	0.00037505371
0.15578433	0.023580591	0.00037402334
0.15591582	0.023735936	0.00037511479
0.15604731	0.023930446	0.00037701362
0.15617880	0.024661598	0.00038005214
0.15631029	0.023362932	0.00037294318
0.15644178	0.024140164	0.00037535010
0.15657327	0.023477416	0.00037290387
0.15670475	0.023533839	0.00037145454
0.15683624	0.023731540	0.00037428409
0.15696773	0.022798007	0.00036834000
0.15709922	0.023746636	0.00037283291
0.15723071	0.024022941	0.00037564762
0.15736220	0.024044049	0.00037312461
0.15749369	0.023089342	0.00036922969
0.15762518	0.022793892	0.00036650699
0.15775666	0.023551129	0.00037169485
0.15788815	0.023758366	0.00037452864
0.15801964	0.023600474	0.00037113625
0.15815113	0.023238865	0.00037011489
0.15828262	0.023116605	0.00036834193
0.15841411	0.023626107	0.00037188633
0.15854560	0.023696878	0.00037225166
0.15867708	0.023899622	0.00037029073
0.15880857	0.024263275	0.00037575797
0.15894006	0.023772003	0.00037154470
0.15907155	0.023669081	0.00037175912
0.15920304	0.023510514	0.00037106689
0.15933453	0.023929515	0.00037146161
0.15946602	0.023798319	0.00037135520
0.15959751	0.023960574	0.00037243444
0.15972899	0.023076521	0.00036687134
0.15986048	0.023064038	0.00036740128
0.15999197	0.023650284	0.00036850789
0.16012346	0.024202643	0.00037308796
0.16025495	0.023611118	0.00037002648
0.16038644	0.024221877	0.00037251855
0.16051793	0.023735463	0.00037148818
0.16064942	0.022244829	0.00036017007
0.16078090	0.023655854	0.00036960798
0.16091239	0.023284048	0.00036812880
0.16104388	0.023821883	0.00036810609
0.16117537	0.023706977	0.00037003176
0.16130686	0.024092761	0.00037059578
0.16143835	0.022896343	0.00036408782
0.16156984	0.024007682	0.00037167652
0.16170133	0.023538739	0.00036597315
0.16183281	0.023800747	0.00036987371
0.16196430	0.023271428	0.00036516689
0.16209579	0.024047386	0.00037134175
0.16222728	0.024203546	0.00037266631
0.16235877	0.023489329	0.00036619957
0.16249026	0.024072917	0.00037157852
0.16262175	0.023060835	0.00036398750
0.16275323	0.023679562	0.00036750491
0.16288472	0.023192297	0.00036434050
0.16301621	0.023985933	0.00036829807
0.16314770	0.023863874	0.00036961942
0.16327919	0.024235648	0.00037014879
0.16341068	0.023385271	0.00036491860
0.16354217	0.022922334	0.00036338462
0.16367366	0.023486725	0.00036450378
0.16380514	0.023215382	0.00036464592
0.16393663	0.023711756	0.00036685514
0.16406812	0.023429945	0.00036323037
0.16419961	0.023469562	0.00036548900
0.16433110	0.023391980	0.00036424316
0.16446259	0.022900865	0.00036189273
0.16459408	0.023965488	0.00036900658
0.16472557	0.023857860	0.00036555307
0.16485705	0.023949115	0.00036883232
0.16498854	0.023450783	0.00036461833
0.16512003	0.024038059	0.00036842977
0.16525152	0.023330706	0.00036431848
0.16538301	0.023204819	0.00036137788
0.16551450	0.023482106	0.00036548774
0.16564599	0.023848954	0.00036610892
0.16577747	0.023553196	0.00036511028
0.16590896	0.024040423	0.00036782561
0.16604045	0.023439328	0.00036190253
0.16617194	0.023681491	0.00036592717
0.16630343	0.023591568	0.00036253192
0.16643492	0.023355444	0.00036290369
0.16656641	0.023269237	0.00036204510
0.16669790	0.023600012	0.00036222598
0.16682938	0.023941413	0.00036639607
0.16696087	0.023823015	0.00036609593
0.16709236	0.023379269	0.00036186332
0.16722385	0.023669852	0.00036446360
0.16735534	0.023228680	0.00036095133
0.16748683	0.023928901	0.00036591723
0.16761832	0.023498664	0.00036365115
0.16774981	0.023253526	0.00035913159
0.16788129	0.023651346	0.00036464607
0.16801278	0.023520407	0.00036233663
0.16814427	0.023199570	0.00036109659
0.16827576	0.023747384	0.00036427261
0.16840725	0.024057143	0.00036510071
0.16853874	0.024057109	0.00036448725
0.16867023	0.023341844	0.00035874397
0.16880171	0.022674460	0.00035739909
0.16893320	0.023307225	0.00036139896
0.16906469	0.023855002	0.00035957072
0.16919618	0.023338466	0.00036147330
0.16932767	0.023623284	0.00035917932
0.16945916	0.024145688	0.00036484659
0.16959065	0.023105009	0.00036026494
0.16972214	0.023299612	0.00035878504
0.16985362	0.023324339	0.00035942556
0.16998511	0.023473339	0.00035910608
0.17011660	0.024185094	0.00036496837
0.17024809	0.024193979	0.00036548375
0.17037958	0.022977476	0.00035590518
0.17051107	0.023269627	0.00035990802
0.17064256	0.023774302	0.00036177335
0.17077405	0.023515438	0.00036073239
0.17090553	0.023418014	0.00035951078
0.17103702	0.023790206	0.00036143395
0.17116851	0.023509116	0.00035836036
0.17130000	0.023513434	0.00036058585
0.17143149	0.023305797	0.00035857635
0.17156298	0.023964031	0.00036341438
0.17169447	0.024066426	0.00036056179
0.17182595	0.023525927	0.00036047648
0.17195744	0.023372936	0.00035811139
0.17208893	0.024186664	0.00036172066
0.17222042	0.023720296	0.00036007053
0.17235191	0.023108152	0.00035593934
0.17248340	0.023208226	0.00035622465
0.17261489	0.023029314	0.00035646618
0.17274638	0.022880690	0.00035273917
0.17287786	0.023553743	0.00035983428
0.17300935	0.024038208	0.00036125618
0.17314084	0.023662223	0.00035920718
0.17327233	0.023481238	0.00035719102
0.17340382	0.023406349	0.00035637983
0.17353531	0.023747885	0.00035938509
0.17366680	0.023880702	0.00035915084
0.17379829	0.023172102	0.00035507979
0.17392977	0.023546023	0.00035783584
0.17406126	0.023518757	0.00035708728
0.17419275	0.023430082	0.00035701642
0.17432424	0.024090699	0.00036003170
0.17445573	0.023908901	0.00035866811
0.17458722	0.023777080	0.00035888662
0.17471871	0.023063097	0.00035337437
0.17485019	0.023115880	0.00035413718
0.17498168	0.022945824	0.00035361689
0.17511317	0.023644733	0.00035841186
0.17524466	0.023455205	0.00035755320
0.17537615	0.023341851	0.00035491775
0.17550764	0.023023063	0.00035271984
0.17563913	0.022977119	0.00035227282
0.17577062	0.023651610	0.00035543292
0.17590210	0.023894945	0.00035981041
0.17603359	0.023412247	0.00035419135
0.17616508	0.024268882	0.00035994563
0.17629657	0.024117194	0.00036075790
0.17642806	0.023088725	0.00035072490
0.17655955	0.023605660	0.00035704790
0.17669104	0.023392298	0.00035261055
0.17682253	0.023145241	0.00035172035
0.17695401	0.023199846	0.00035289609
0.17708550	0.023714199	0.00035462695
0.17721699	0.023832519	0.00035701058
0.17734848	0.023334903	0.00035357630
0.17747997	0.023760342	0.00035656052
0.17761146	0.023965152	0.00035847175
0.17774295	0.022736032	0.00034790829
0.17787443	0.023596933	0.00035505767
0.17800592	0.023363261	0.00035238124
0.17813741	0.023667717	0.00035439818
0.17826890	0.023710589	0.00035557379
0.17840039	0.023390189	0.00035183863
0.17853188	0.023845707	0.00035615113
0.17866337	0.023632517	0.00035422336
0.17879486	0.023353399	0.00035194264
0.17892634	0.023149906	0.00035196926
0.17905783	0.023642881	0.00035271147
0.17918932	0.023708471	0.00035485348
0.17932081	0.023607112	0.00035262135
0.17945230	0.023170874	0.00035153607
0.17958379	0.023727254	0.00035374956
0.17971528	0.023484741	0.00035254307
0.17984677	0.022932915	0.00034945558
0.17997825	0.023616846	0.00035335684
0.18010974	0.023425833	0.00035083408
0.18024123	0.022773691	0.00034811831
0.18037272	0.023002064	0.00034715202
0.18050421	0.023623456	0.00036058890
0.18063570	0.023457057	0.00036137616
0.18076719	0.023588169	0.00036248246
0.18089867	0.023554668	0.00036712426
0.18103016	0.023211289	0.00036586722
0.18116165	0.023212800	0.00036715394
0.18129314	0.024315122	0.00037602580
0.18142463	0.023766235	0.00037269682
0.18155612	0.022807784	0.00036894545
0.18168761	0.023542349	0.00037414549
0.18181910	0.023255817	0.00037480243
0.18195058	0.023327080	0.00037628596
0.18208207	0.023176174	0.00037513273
0.18221356	0.023343972	0.00037821131
0.18234505	0.022532829	0.00037352324
0.18247654	0.022484667	0.00037402366
0.18260803	0.023455945	0.00038270771
0.18273952	0.023653984	0.00038305783
0.18287101	0.023740114	0.00038657949
0.18300249	0.023580618	0.00038513501
0.18313398	0.023209712	0.00038204187
0.18326547	0.023327206	0.00038558302
0.18339696	0.022684701	0.00038261976
0.18352845	0.022702833	0.00038320828
0.18365994	0.023440263	0.00038943630
0.18379143	0.023528240	0.00038911509
0.18392292	0.023415764	0.00039138270
0.18405440	0.022908824	0.00038610828
0.18418589	0.023545550	0.00039213306
0.18431738	0.023550893	0.00039529884
0.18444887	0.023872367	0.00039452052
0.18458036	0.023206804	0.00039225665
0.18471185	0.023732569	0.00039640829
0.18484334	0.022815730	0.00039222186
0.18497482	0.022695041	0.00039076669
0.18510631	0.023384251	0.00039531932
0.18523780	0.023322337	0.00039769423
0.18536929	0.023334921	0.00039185554
0.18550078	0.023286809	0.00038567905
0.18563227	0.024262338	0.00039091730
0.18576376	0.023703294	0.00038025872
0.18589525	0.023006069	0.00037866857
0.18602673	0.023645513	0.00038090505
0.18615822	0.023531782	0.00037797860
0.18628971	0.023547865	0.00037705799
0.18642120	0.023535111	0.00037597110
0.18655269	0.023765833	0.00037782986
0.18668418	0.023791073	0.00037470615
0.18681567	0.023434022	0.00037143150
0.18694716	0.023459693	0.00037283125
0.18707864	0.023438345	0.00036801145
0.18721013	0.023603819	0.00037051246
0.18734162	0.023804290	0.00037140729
0.18747311	0.023539286	0.00036719980
0.18760460	0.023190695	0.00036750726
0.18773609	0.023395001	0.00036419619
0.18786758	0.022937126	0.00036236057
0.18799906	0.022494917	0.00035994099
0.18813055	0.023457073	0.00036396585
0.18826204	0.023138216	0.00036288832
0.18839353	0.023852587	0.00036350316
0.18852502	0.023438267	0.00036281475
0.18865651	0.023541822	0.00036333680
0.18878800	0.023346294	0.00035847460
0.18891949	0.023342840	0.00035879447
0.18905097	0.023904386	0.00036157610
0.18918246	0.023248451	0.00035786603
0.18931395	0.023345654	0.00035836953
0.18944544	0.023668321	0.00035708110
0.18957693	0.023273657	0.00035676854
0.18970842	0.023460334	0.00035463394
0.18983991	0.023015202	0.00035471878
0.18997140	0.023034874	0.00035380608
0.19010288	0.023096757	0.00035095603
0.19023437	0.022998998	0.00035220345
0.19036586	0.022932016	0.00035173870
0.19049735	0.023196038	0.00035150951
0.19062884	0.023361920	0.00035387664
0.19076033	0.024275038	0.00035734634
0.19089182	0.023324309	0.00035158933
0.19102330	0.023000901	0.00034860904
0.19115479	0.023356525	0.00035091610
0.19128628	0.023310376	0.00035115250
0.19141777	0.023438748	0.00035061491
0.19154926	0.023447493	0.00034994527
0.19168075	0.023597073	0.00035111742
0.19181224	0.023587022	0.00035334179
0.19194373	0.023203445	0.00035068583
0.19207521	0.023630579	0.00035084102
0.19220670	0.023731709	0.00035169920
0.19233819	0.023383254	0.00035021832
0.19246968	0.023863756	0.00035170883
0.19260117	0.023518584	0.00035078535
0.19273266	0.023119100	0.00034743135
0.19286415	0.023522926	0.00035000934
0.19299564	0.023875926	0.00035276119
0.19312712	0.023268795	0.00034715235
0.19325861	0.022962113	0.00034691803
0.19339010	0.023079701	0.00034587483
0.19352159	0.023542298	0.00034957897
0.19365308	0.023479716	0.00035061986
0.19378457	0.023218110	0.00034613952
0.19391606	0.023058661	0.00034718508
0.19404754	0.023413703	0.00034790995
0.19417903	0.024222708	0.00035263171
0.19431052	0.023557615	0.00035004780
0.19444201	0.023376108	0.00034667185
0.19457350	0.023750079	0.00034921217
0.19470499	0.023584015	0.00034790745
0.19483648	0.024449395	0.00035265139
0.19496797	0.023514067	0.00034883292
0.19509945	0.023247852	0.00034456831
0.19523094	0.023500810	0.00034806898
0.19536243	0.023154879	0.00034470216
0.19549392	0.023198393	0.00034503289
0.19562541	0.023118242	0.00034508111
0.19575690	0.023986035	0.00034869559
0.19588839	0.023166951	0.00034490235
0.19601988	0.023082271	0.00034309771
0.19615136	0.022709202	0.00034111265
0.19628285	0.022916062	0.00034482579
0.19641434	0.023298409	0.00034475132
0.19654583	0.022522849	0.00034195538
0.19667732	0.023303055	0.00034347283
0.19680881	0.023673207	0.00034789290
0.19694030	0.023938173	0.00034839951
0.19707178	0.023109541	0.00034227074
0.19720327	0.023467780	0.00034529803
0.19733476	0.023244523	0.00034301134
0.19746625	0.023408029	0.00034332977
0.19759774	0.023012172	0.00034328444
0.19772923	0.023158966	0.00034291596
0.19786072	0.023369771	0.00034339712
0.19799221	0.023312699	0.00034425138
0.19812369	0.023565460	0.00034273905
0.19825518	0.023534352	0.00034584735
0.19838667	0.023052907	0.00034125870
0.19851816	0.023867415	0.00034672446
0.19864965	0.023722660	0.00034553889
0.19878114	0.023505531	0.00034308539
0.19891263	0.023351710	0.00034432006
0.19904412	0.023479908	0.00034261791
0.19917560	0.023606497	0.00034469435
0.19930709	0.023631468	0.00034405954
0.19943858	0.023359359	0.00034165450
0.19957007	0.022978122	0.00034091499
0.19970156	0.023467631	0.00034218448
0.19983305	0.023693946	0.00034370849
0.19996454	0.023232979	0.00034090671
0.20009602	0.023134696	0.00034022416
0.20022751	0.023189836	0.00034140214
0.20035900	0.023266998	0.00034243717
0.20049049	0.023092015	0.00033935750
0.20062198	0.023963051	0.00034513184
0.20075347	0.023631020	0.00034298186
0.20088496	0.023401589	0.00034215855
0.20101645	0.023422182	0.00034274700
0.20114793	0.023641061	0.00034128296
0.20127942	0.023007369	0.00034020580
0.20141091	0.022878229	0.00033738590
0.20154240	0.023766092	0.00034342303
0.20167389	0.022991132	0.00033804952
0.20180538	0.022440080	0.00033452231
0.20193687	0.022446932	0.00033608460
0.20206836	0.023216228	0.00033963571
0.20219984	0.022715498	0.00033729696
0.20233133	0.022993912	0.00033940201
0.20246282	0.022765840	0.00033517782
0.20259431	0.023752205	0.00034186636
0.20272580	0.023432917	0.00033863733
0.20285729	0.023076853	0.00033760555
0.20298878	0.023948423	0.00034422718
0.20312027	0.023139333	0.00033573824
0.20325175	0.022884031	0.00033701554
0.20338324	0.023654077	0.00033950848
0.20351473	0.023965195	0.00034199643
0.20364622	0.023048669	0.00033769279
0.20377771	0.022883376	0.00033471240
0.20390920	0.023143620	0.00033776079
0.20404069	0.024041383	0.00034091641
0.20417217	0.023424314	0.00033891783
0.20430366	0.023878230	0.00034200427
0.20443515	0.023721975	0.00033837658
0.20456664	0.023606141	0.00033888416
0.20469813	0.022957961	0.00033626524
0.20482962	0.023343884	0.00033693985
0.20496111	0.022667679	0.00033351121
0.20509260	0.022946215	0.00033377715
0.20522408	0.023521501	0.00033867203
0.20535557	0.023469296	0.00033921952
0.20548706	0.022999208	0.00033578186
0.20561855	0.023161441	0.00033654818
0.20575004	0.022686177	0.00033121123
0.20588153	0.023255968	0.00033575542
0.20601302	0.023264369	0.00033817221
0.20614451	0.022946057	0.00033282886
0.20627599	0.023013238	0.00033512180
0.20640748	0.023454291	0.00033570478
0.20653897	0.023375282	0.00033685868
0.20667046	0.023364991	0.00033671136
0.20680195	0.023686990	0.00033652492
0.20693344	0.023669043	0.00033866529
0.20706493	0.023688017	0.00033776044
0.20719641	0.023554813	0.00033745299
0.20732790	0.023575463	0.00033883196
0.20745939	0.023468328	0.00033483060
0.20759088	0.023002571	0.00033372418
0.20772237	0.023289773	0.00033450506
0.20785386	0.023583405	0.00033655537
0.20798535	0.023395992	0.00033791072
0.20811684	0.023950023	0.00033782146
0.20824832	0.023383197	0.00033550814
0.20837981	0.022829056	0.00033200782
0.20851130	0.022198834	0.00032927886
0.20864279	0.023169886	0.00033526965
0.20877428	0.022879241	0.00033094011
0.20890577	0.022837150	0.00033158763
0.20903726	0.023415178	0.00033515887
0.20916875	0.022664423	0.00033126874
0.20930023	0.023013351	0.00033252780
0.20943172	0.022956114	0.00033181398
0.20956321	0.022729835	0.00033084505
0.20969470	0.022641158	0.00033067237
0.20982619	0.023000578	0.00033198319
0.20995768	0.023479810	0.00033481359
0.21008917	0.023574934	0.00033470998
0.21022065	0.022702903	0.00033038900
0.21035214	0.023214476	0.00033387408
0.21048363	0.023004104	0.00033032278
0.21061512	0.023706028	0.00033613416
0.21074661	0.023064061	0.00033104744
0.21087810	0.022698642	0.00032886769
0.21100959	0.023191884	0.00033417469
0.21114108	0.023477593	0.00033253528
0.21127256	0.022982336	0.00033273405
0.21140405	0.022912479	0.00032795753
0.21153554	0.023465217	0.00033377496
0.21166703	0.023627575	0.00033492675
0.21179852	0.023429438	0.00033357105
0.21193001	0.023284774	0.00033351730
0.21206150	0.023657063	0.00033374749
0.21219299	0.023180813	0.00033208533
0.21232447	0.023152493	0.00033230353
0.21245596	0.023402464	0.00033202937
0.21258745	0.022895151	0.00033051633
0.21271894	0.023566931	0.00033228635
0.21285043	0.022780832	0.00032857609
0.21298192	0.023503914	0.00033430154
0.21311341	0.024070958	0.00033478322
0.21324489	0.023613261	0.00033459699
0.21337638	0.023114706	0.00032906350
0.21350787	0.023121116	0.00033034982
0.21363936	0.023395433	0.00033407043
0.21377085	0.023527084	0.00033146545
0.21390234	0.023125110	0.00033119939
0.21403383	0.023666705	0.00033281873
0.21416532	0.023412720	0.00033206346
0.21429680	0.023154097	0.00033032850
0.21442829	0.022678768	0.00032636391
0.21455978	0.023241103	0.00033059700
0.21469127	0.023225366	0.00033000853
0.21482276	0.023175955	0.00032916755
0.21495425	0.023658960	0.00033301837
0.21508574	0.023798881	0.00033335037
0.21521723	0.023425989	0.00032992553
0.21534871	0.022992297	0.00032951728
0.21548020	0.023097004	0.00032680620
0.21561169	0.023620123	0.00033178116
0.21574318	0.023242232	0.00032986939
0.21587467	0.023065551	0.00032706255
0.21600616	0.023278206	0.00032965000
0.21613765	0.023110946	0.00032727026
0.21626913	0.023278297	0.00032951070
0.21640062	0.023493854	0.00032985027
0.21653211	0.023015906	0.00032783716
0.21666360	0.023030476	0.00032751787
0.21679509	0.023291526	0.00032841088
0.21692658	0.023158155	0.00032836647
0.21705807	0.023535729	0.00032988003
0.21718956	0.022885144	0.00032576325
0.21732104	0.022802580	0.00032545023
0.21745253	0.023229342	0.00032727457
0.21758402	0.023482203	0.00032996443
0.21771551	0.023791468	0.00033001206
0.21784700	0.022745409	0.00032379341
0.21797849	0.023109315	0.00032785983
0.21810998	0.023242387	0.00032679664
0.21824147	0.023414033	0.00032855578
0.21837295	0.023949234	0.00033309807
0.21850444	0.023798880	0.00032882748
0.21863593	0.022856065	0.00032638408
0.21876742	0.023669493	0.00032818919
0.21889891	0.023467674	0.00032883498
0.21903040	0.023546818	0.00032980176
0.21916189	0.022808652	0.00032275975
0.21929337	0.023542671	0.00032932577
0.21942486	0.023209071	0.00032749113
0.21955635	0.023126426	0.00032806462
0.21968784	0.023187696	0.00032674398
0.21981933	0.022947702	0.00032312139
0.21995082	0.023254331	0.00032667123
0.22008231	0.022537280	0.00032176893
0.22021380	0.022904693	0.00032468375
0.22034528	0.023353431	0.00032801606
0.22047677	0.023347406	0.00032445167
0.22060826	0.023420675	0.00032779648
0.22073975	0.023133731	0.00032570074
0.22087124	0.022738997	0.00032354734
0.22100273	0.023282051	0.00032624760
0.22113422	0.023196260	0.00032300505
0.22126571	0.023483319	0.00032633199
0.22139719	0.022975903	0.00032486727
0.22152868	0.022563442	0.00032165458
0.22166017	0.023260545	0.00032684791
0.22179166	0.023333874	0.00032456603
0.22192315	0.023217091	0.00032502880
0.22205464	0.023056393	0.00032455116
0.22218613	0.022904441	0.00032328201
0.22231761	0.023079217	0.00032376217
0.22244910	0.023303075	0.00032518271
0.22258059	0.023044029	0.00032361982
0.22271208	0.022955923	0.00032420164
0.22284357	0.023033881	0.00032284240
0.22297506	0.022817549	0.00032289699
0.22310655	0.022977631	0.00032204916
0.22323804	0.023192517	0.00032450499
0.22336952	0.023442887	0.00032653170
0.22350101	0.023378431	0.00032415030
0.22363250	0.023214527	0.00032457397
0.22376399	0.022922240	0.00032096368
0.22389548	0.022904778	0.00032300968
0.22402697	0.023048329	0.00032440377
0.22415846	0.023229389	0.00032354300
0.22428995	0.022829704	0.00032154089
0.22442143	0.022558553	0.00031873492
0.22455292	0.023013138	0.00032245245
0.22468441	0.022966453	0.00032329501
0.22481590	0.023269724	0.00032349203
0.22494739	0.023649480	0.00032443687
0.22507888	0.023101010	0.00032228202
0.22521037	0.022919257	0.00032023676
0.22534186	0.023480762	0.00032503673
0.22547334	0.023166150	0.00032229155
0.22560483	0.023030470	0.00032005797
0.22573632	0.023589474	0.00032426726
0.22586781	0.023007498	0.00032157898
0.22599930	0.023360565	0.00032371264
0.22613079	0.023433629	0.00032297479
0.22626228	0.023386537	0.00032397867
0.22639376	0.023062005	0.00032075282
0.22652525	0.023170950	0.00032167409
0.22665674	0.022901643	0.00032149139
0.22678823	0.022996380	0.00031946733
0.22691972	0.023339297	0.00032141436
0.22705121	0.023243625	0.00032253870
0.22718270	0.023150486	0.00032156826
0.22731419	0.023477377	0.00032377232
0.22744567	0.023517689	0.00032269699
0.22757716	0.023234357	0.00032036818
0.22770865	0.023339585	0.00032162773
0.22784014	0.023345132	0.00032101358
0.22797163	0.023276848	0.00032164937
0.22810312	0.023003880	0.00031805095
0.22823461	0.023043686	0.00032017563
0.22836610	0.023226248	0.00032186017
0.22849758	0.023187966	0.00031996152
0.22862907	0.023031471	0.00032058273
0.22876056	0.022879698	0.00031737864
0.22889205	0.022773359	0.00031852243
0.22902354	0.023018991	0.00032114030
0.22915503	0.022795739	0.00031691870
0.22928652	0.023099862	0.00032083153
0.22941800	0.023173040	0.00031925494
0.22954949	0.022874659	0.00031845527
0.22968098	0.023053893	0.00031983302
0.22981247	0.022893104	0.00031753122
0.22994396	0.022880642	0.00031862417
0.23007545	0.023437894	0.00032487030
0.23020694	0.022870703	0.00032405079
0.23033843	0.023072816	0.00032973790
0.23046991	0.022958053	0.00032947096
0.23060140	0.022740740	0.00033040349
0.23073289	0.022877197	0.00033011103
0.23086438	0.022977843	0.00033335957
0.23099587	0.023151440	0.00033804854
0.23112736	0.023082702	0.00033508336
0.23125885	0.023073625	0.00033925413
0.23139034	0.023137718	0.00033743044
0.23152182	0.022943280	0.00033811146
0.23165331	0.023247757	0.00034375521
0.23178480	0.023670699	0.00034562151
0.23191629	0.022344119	0.00033994128
0.23204778	0.022881118	0.00034284484
0.23217927	0.022579762	0.00034082292
0.23231076	0.022566508	0.00034321018
0.23244224	0.022760057	0.00034345114
0.23257373	0.022988322	0.00034580228
0.23270522	0.023506499	0.00034955752
0.23283671	0.023244994	0.00034572833
0.23296820	0.022724165	0.00034528117
0.23309969	0.023705562	0.00035020468
0.23323118	0.023551961	0.00034863306
0.23336267	0.023079136	0.00034697107
0.23349415	0.022847042	0.00034442542
0.23362564	0.023161453	0.00034856048
0.23375713	0.023343899	0.00034853750
0.23388862	0.022495175	0.00034301429
0.23402011	0.023359419	0.00035080189
0.23415160	0.023203100	0.00034732171
0.23428309	0.023705298	0.00035288855
0.23441458	0.022755195	0.00034539953
0.23454606	0.023589961	0.00035191457
0.23467755	0.023188204	0.00034919395
0.23480904	0.023376381	0.00035171581
0.23494053	0.022913386	0.00034907229
0.23507202	0.023436880	0.00035198812
0.23520351	0.023577745	0.00035218959
0.23533500	0.023034888	0.00034998363
0.23546648	0.022655959	0.00034783594
0.23559797	0.023066559	0.00035074963
0.23572946	0.023084876	0.00035092826
0.23586095	0.022757202	0.00034961428
0.23599244	0.023581158	0.00035448937
0.23612393	0.023813277	0.00035507917
0.23625542	0.023078155	0.00035313802
0.23638691	0.023527015	0.00035528683
0.23651839	0.023010696	0.00035065688
0.23664988	0.023332162	0.00035345490
0.23678137	0.023090437	0.00035193493
0.23691286	0.023132111	0.00035334976
0.23704435	0.023105032	0.00035269225
0.23717584	0.023601331	0.00035497568
0.23730733	0.022522625	0.00035091258
0.23743882	0.022492418	0.00035000898
0.23757030	0.022684264	0.00035109623
0.23770179	0.023212206	0.00035684631
0.23783328	0.022916918	0.00035224344
0.23796477	0.022966953	0.00035395237
0.23809626	0.022989845	0.00035152789
0.23822775	0.023454452	0.00035667228
0.23835924	0.023452334	0.00035909550
0.23849072	0.023193129	0.00035336005
0.23862221	0.023092950	0.00035483407
0.23875370	0.022976037	0.00035354020
0.23888519	0.023250307	0.00035656597
0.23901668	0.022918479	0.00035505321
0.23914817	0.023285144	0.00035468539
0.23927966	0.023005175	0.00035458107
0.23941115	0.023110310	0.00035521524
0.23954263	0.023040675	0.00035566288
0.23967412	0.022658932	0.00035427148
0.23980561	0.023224817	0.00035548547
0.23993710	0.023118407	0.00035841957
0.24006859	0.023018774	0.00035638137
0.24020008	0.023242291	0.00035885244
0.24033157	0.023114707	0.00035705806
0.24046306	0.023196208	0.00035632039
0.24059454	0.023084876	0.00035683489
0.24072603	0.023390605	0.00036062832
0.24085752	0.022524632	0.00035363095
0.24098901	0.022756535	0.00035736098
0.24112050	0.023297343	0.00035654431
0.24125199	0.023280045	0.00035799166
0.24138348	0.023376932	0.00036067101
0.24151496	0.023374710	0.00035875518
0.24164645	0.023645496	0.00036289993
0.24177794	0.022610551	0.00035329106
0.24190943	0.022996145	0.00035767843
0.24204092	0.022911093	0.00035815947
0.24217241	0.023564126	0.00036027523
0.24230390	0.023762058	0.00036363738
0.24243539	0.023401923	0.00035919155
0.24256687	0.023585607	0.00036242954
0.24269836	0.022595437	0.00035693554
0.24282985	0.023176873	0.00035824514
0.24296134	0.023275026	0.00036108035
0.24309283	0.023489726	0.00036159325
0.24322432	0.023373617	0.00036093737
0.24335581	0.023684297	0.00036470992
0.24348730	0.023331761	0.00036090209
0.24361878	0.023644430	0.00036307005
0.24375027	0.023192254	0.00035999046
0.24388176	0.023208467	0.00035972962
0.24401325	0.023610491	0.00036613855
0.24414474	0.023417485	0.00036149079
0.24427623	0.023505005	0.00036315588
0.24440772	0.023540050	0.00036295967
0.24453920	0.023432775	0.00036367106
0.24467069	0.023261173	0.00036254838
0.24480218	0.023020221	0.00036035094
0.24493367	0.023054036	0.00036093476
0.24506516	0.022445694	0.00035756695
0.24519665	0.023604024	0.00036345835
0.24532814	0.023022749	0.00036164989
0.24545963	0.022940510	0.00036078151
0.24559111	0.023363136	0.00036320051
0.24572260	0.023656440	0.00036495207
0.24585409	0.023533848	0.00036453219
0.24598558	0.023366308	0.00036323504
0.24611707	0.023718191	0.00036668056
0.24624856	0.023276419	0.00036105306
0.24638005	0.023186642	0.00036379677
0.24651154	0.022663275	0.00035908072
0.24664302	0.022664232	0.00036094226
0.24677451	0.023032944	0.00036055066
0.24690600	0.022844643	0.00036119032
0.24703749	0.023421064	0.00036588181
0.24716898	0.023351212	0.00036306220
0.24730047	0.022649412	0.00036096814
0.24743196	0.022712161	0.00035966288
0.24756345	0.023393430	0.00036471172
0.24769493	0.022965561	0.00036316525
0.24782642	0.023162352	0.00036291225
0.24795791	0.023179824	0.00036520192
0.24808940	0.022840940	0.00036105459
0.24822089	0.022727918	0.00036086526
0.24835238	0.023349140	0.00036642440
0.24848387	0.023109684	0.00036301549
0.24861535	0.023542768	0.00036742055
0.24874684	0.023021377	0.00036284589
0.24887833	0.023811551	0.00036810537
0.24900982	0.023093608	0.00036599785
0.24914131	0.024075688	0.00036872571
0.24927280	0.023250709	0.00036608441
0.24940429	0.023409848	0.00036631464
0.24953578	0.023688644	0.00036775616
0.24966726	0.023450874	0.00036831884
0.24979875	0.023125619	0.00036385072
0.24993024	0.023259822	0.00036650143
0.25006173	0.023070266	0.00036335275
0.25019322	0.023401157	0.00036624440
0.25032471	0.022951192	0.00036554936
0.25045620	0.023024398	0.00036300272
0.25058769	0.022810111	0.00036388276
0.25071917	0.023396898	0.00036663050
0.25085066	0.022569204	0.00036175518
0.25098215	0.023577176	0.00036948808
0.25111364	0.022712339	0.00036158250
0.25124513	0.022457666	0.00036362393
0.25137662	0.023479037	0.00036933159
0.25150811	0.023410646	0.00036678878
0.25163959	0.023174981	0.00036615334
0.25177108	0.022582992	0.00036009133
0.25190257	0.022973239	0.00036540243
0.25203406	0.023409539	0.00036849018
0.25216555	0.023461532	0.00036733010
0.25229704	0.022719467	0.00036398155
0.25242853	0.023893807	0.00036971248
0.25256002	0.023212543	0.00036798101
0.25269150	0.023014643	0.00036507844
0.25282299	0.023472416	0.00036756434
0.25295448	0.023477913	0.00037135772
0.25308597	0.022568913	0.00036071945
0.25321746	0.023374305	0.00036978704
0.25334895	0.022946252	0.00036633947
0.25348044	0.022981638	0.00036450932
0.25361193	0.023566083	0.00036955409
0.25374341	0.023118923	0.00036628712
0.25387490	0.023251607	0.00036756602
0.25400639	0.023167841	0.00037367580
0.25413788	0.022955173	0.00037729607
0.25426937	0.022996791	0.00038143231
0.25440086	0.023774301	0.00038855735
0.25453235	0.023090222	0.00038768306
0.25466383	0.023363328	0.00039245762
0.25479532	0.023262178	0.00039269022
0.25492681	0.022945313	0.00039471718
0.25505830	0.022797571	0.00039496478
0.25518979	0.023029247	0.00039850392
0.25532128	0.023279500	0.00039972570
0.25545277	0.023160748	0.00040306020
0.25558426	0.023402713	0.00040434129
0.25571574	0.022690716	0.00040174213
0.25584723	0.023640431	0.00040904280
0.25597872	0.023557882	0.00041183483
0.25611021	0.023769147	0.00041291317
0.25624170	0.023254111	0.00041265570
0.25637319	0.023595086	0.00041838293
0.25650468	0.023317900	0.00041653301
0.25663617	0.022458294	0.00041172531
0.25676765	0.022529585	0.00041385087
0.25689914	0.022783720	0.00041868828
0.25703063	0.023387083	0.00042533875
0.25716212	0.022687259	0.00041803161
0.25729361	0.023196657	0.00042611547
0.25742510	0.022876288	0.00042389473
0.25755659	0.022990913	0.00042733556
0.25768807	0.023234573	0.00042949910
0.25781956	0.023469989	0.00043282499
0.25795105	0.022334446	0.00042594531
0.25808254	0.022546347	0.00043213796
0.25821403	0.023139664	0.00043350613
0.25834552	0.022740770	0.00043414737
0.25847701	0.023010906	0.00043522978
0.25860850	0.024107300	0.00044494363
0.25873998	0.023516953	0.00044066136
0.25887147	0.022814744	0.00043834766
0.25900296	0.023259574	0.00044327628
0.25913445	0.023263475	0.00044066163
0.25926594	0.023303339	0.00044004928
0.25939743	0.022906849	0.00044105466
0.25952892	0.023004015	0.00043865009
0.25966041	0.022556251	0.00044196334
0.25979189	0.022675953	0.00044037704
0.25992338	0.023701030	0.00045038887
0.26005487	0.022271626	0.00044067605
0.26018636	0.022846375	0.00044269382
0.26031785	0.023212353	0.00044646679
0.26044934	0.023482045	0.00044852096
0.26058083	0.023417421	0.00045056759
0.26071231	0.022917887	0.00044886999
0.26084380	0.023024879	0.00044920751
0.26097529	0.022804671	0.00045045325
0.26110678	0.023101146	0.00045184663
0.26123827	0.022902744	0.00045237675
0.26136976	0.022966361	0.00045254213
0.26150125	0.023144267	0.00045548039
0.26163274	0.023621476	0.00045754554
0.26176422	0.023316518	0.00045585270
0.26189571	0.023367667	0.00045904669
0.26202720	0.023772199	0.00046008995
0.26215869	0.023277394	0.00045942723
0.26229018	0.023269206	0.00046124603
0.26242167	0.023337519	0.00046117058
0.26255316	0.023102032	0.00045896744
0.26268465	0.023276576	0.00046471769
0.26281613	0.023203479	0.00046109200
0.26294762	0.023262513	0.00046178538
0.26307911	0.023223145	0.00046069848
0.26321060	0.023934143	0.00047014864
0.26334209	0.023384880	0.00046811038
0.26347358	0.022938694	0.00046213448
0.26360507	0.023121232	0.00046383829
0.26373655	0.023713966	0.00047111965
0.26386804	0.023662767	0.00047043090
0.26399953	0.022994224	0.00046675029
0.26413102	0.022658779	0.00046138377
0.26426251	0.022810514	0.00046518229
0.26439400	0.023149986	0.00046778131
0.26452549	0.022983863	0.00046979592
0.26465698	0.023495587	0.00047636721
0.26478846	0.023669994	0.00047310598
0.26491995	0.023742634	0.00047933288
0.26505144	0.023669938	0.00047477776
0.26518293	0.022845820	0.00046978114
0.26531442	0.022855014	0.00047290674
0.26544591	0.023540200	0.00047630110
[truncated: 567 more rows]
