# Supplementary material for: Invariant surface glycoprotein 65 of Trypanosoma brucei is a complement C3 receptor
Source: Nat Commun. 2022 Aug 29;13:5085. doi: 10.1038/s41467-022-32728-9 (PMC9424271; doi:10.1038/s41467-022-32728-9)
Supplement: Supplementary file 4 — supplementary data 2 [file 41467_2022_32728_MOESM4_ESM.zip › b21-414646_00093.dat]

0.0026000000	39.474620	0.13603287
0.0027314887	28.825314	0.10677727
0.0028629774	21.989689	0.089174831
0.0029944661	17.115038	0.075502950
0.0031259548	12.288338	0.058790494
0.0032574435	10.761533	0.056948098
0.0033889322	8.7675877	0.048591234
0.0035204209	11.439145	0.048324541
0.0036519096	12.244321	0.046394652
0.0037833983	9.8242406	0.039180846
0.0039148870	8.2263771	0.034594854
0.0040463757	6.7384162	0.030121863
0.0041778644	5.4675057	0.025431360
0.0043093531	4.5751372	0.022840596
0.0044408418	3.7803551	0.019968366
0.0045723305	3.1485557	0.018223506
0.0047038192	2.8356705	0.016552329
0.0048353079	2.5073781	0.015110172
0.0049667966	2.2076673	0.014127643
0.0050982853	1.8678130	0.012310376
0.0052297740	1.7329387	0.012012592
0.0053612627	1.5004475	0.010794028
0.0054927514	1.3911761	0.010117979
0.0056242401	1.2439799	0.0095400483
0.0057557288	1.1695706	0.0089940363
0.0058872175	1.0598968	0.0084473374
0.0060187062	1.0115629	0.0082306196
0.0061501949	0.89644173	0.0074215466
0.0062816836	0.87693746	0.0075061667
0.0064131723	0.81987105	0.0071148027
0.0065446610	0.77502216	0.0068184061
0.0066761496	0.74106408	0.0066359809
0.0068076383	0.70891096	0.0063432302
0.0069391270	0.69549582	0.0063839203
0.0070706157	0.65924755	0.0061170061
0.0072021044	0.63313255	0.0059285297
0.0073335931	0.61772153	0.0058304163
0.0074650818	0.55722370	0.0053763434
0.0075965705	0.55390643	0.0054048012
0.0077280592	0.54493536	0.0053386564
0.0078595479	0.50434075	0.0050131690
0.0079910366	0.50003128	0.0050214474
0.0081225253	0.46888391	0.0047234471
0.0082540140	0.44728194	0.0046395945
0.0083855027	0.44537501	0.0046473984
0.0085169914	0.43094663	0.0044781078
0.0086484801	0.40319315	0.0043000084
0.0087799688	0.38639592	0.0041352383
0.0089114575	0.37233376	0.0040807529
0.0090429462	0.35986774	0.0039838028
0.0091744349	0.34182876	0.0038492863
0.0093059236	0.32866167	0.0037299782
0.0094374123	0.31337849	0.0036181008
0.0095689010	0.29835211	0.0034734399
0.0097003897	0.29900387	0.0035053425
0.0098318784	0.27258723	0.0032990626
0.0099633671	0.26724494	0.0032310948
0.010094856	0.25729676	0.0031606459
0.010226345	0.23689545	0.0029609618
0.010357833	0.24722284	0.0031029168
0.010489322	0.22034404	0.0028434448
0.010620811	0.21401392	0.0027822185
0.010752299	0.20574107	0.0027160685
0.010883788	0.18603916	0.0025295652
0.011015277	0.19085526	0.0026088318
0.011146765	0.17555910	0.0024247939
0.011278254	0.17065536	0.0023810315
0.011409743	0.16389199	0.0023094835
0.011541231	0.15324287	0.0021997590
0.011672720	0.15096570	0.0021892878
0.011804209	0.13723157	0.0020077175
0.011935698	0.13627617	0.0019960912
0.012067186	0.12830526	0.0019259756
0.012198675	0.12081080	0.0018077834
0.012330164	0.11668474	0.0017806682
0.012461652	0.11173844	0.0017227258
0.012593141	0.10848620	0.0016596170
0.012724630	0.10856231	0.0016600048
0.012856118	0.10251815	0.0015621160
0.012987607	0.097898193	0.0015446263
0.013119096	0.091810887	0.0014624823
0.013250585	0.091286307	0.0014422812
0.013382073	0.088691806	0.0014269895
0.013513562	0.088799948	0.0014056299
0.013645051	0.085829948	0.0013917933
0.013776539	0.082538944	0.0013572970
0.013908028	0.080054394	0.0013139548
0.014039517	0.076731388	0.0012804531
0.014171005	0.076111190	0.0012665823
0.014302494	0.072757612	0.0012406821
0.014433983	0.071864822	0.0012348240
0.014565472	0.066287869	0.0011618636
0.014696960	0.067074816	0.0011738588
0.014828449	0.066008052	0.0011466197
0.014959938	0.067163389	0.0011643974
0.015091426	0.064295226	0.0011415857
0.015222915	0.065341002	0.0011230550
0.015354404	0.064700867	0.0011213770
0.015485892	0.061328416	0.0010816039
0.015617381	0.060819487	0.0010813996
0.015748870	0.062274115	0.0010930199
0.015880359	0.060158648	0.0010588158
0.016011847	0.058893918	0.0010484782
0.016143336	0.054696497	0.0010002587
0.016274825	0.052455205	0.00098271693
0.016406313	0.053986076	0.00098923442
0.016537802	0.051070727	0.00095295480
0.016669291	0.052878962	0.00096814697
0.016800779	0.054165114	0.00097644853
0.016932268	0.060377105	0.0010253880
0.017063757	0.060461828	0.0010232913
0.017195246	0.057609773	0.00099133559
0.017326734	0.057762279	0.00099364992
0.017458223	0.057751656	0.00098762618
0.017589712	0.055731494	0.00096629972
0.017721200	0.055494443	0.00096760882
0.017852689	0.054016907	0.00093241186
0.017984178	0.054247560	0.00094602353
0.018115666	0.053263781	0.00093226139
0.018247155	0.051952000	0.00091532933
0.018378644	0.052343231	0.00092052196
0.018510133	0.051929092	0.00090626467
0.018641621	0.051983378	0.00090525445
0.018773110	0.049176201	0.00087669357
0.018904599	0.049779971	0.00088307568
0.019036087	0.050491362	0.00088344953
0.019167576	0.048076482	0.00085569572
0.019299065	0.047390369	0.00084404610
0.019430553	0.048109588	0.00085765534
0.019562042	0.048354512	0.00085035467
0.019693531	0.046985233	0.00083710489
0.019825019	0.044924523	0.00081323953
0.019956508	0.045912995	0.00081680771
0.020087997	0.044046079	0.00080714005
0.020219486	0.045406299	0.00080986250
0.020350974	0.043917943	0.00080369435
0.020482463	0.042767042	0.00077700620
0.020613952	0.041635732	0.00076747403
0.020745440	0.042294131	0.00077755317
0.020876929	0.042076490	0.00076729884
0.021008418	0.042305923	0.00077197648
0.021139906	0.041744394	0.00076288338
0.021271395	0.040355945	0.00074224674
0.021402884	0.039797400	0.00074005304
0.021534373	0.040428526	0.00074266368
0.021665861	0.038823650	0.00072618848
0.021797350	0.039517680	0.00072966741
0.021928839	0.038653605	0.00071166760
0.022060327	0.038776134	0.00072311671
0.022191816	0.038306317	0.00071073729
0.022323305	0.037778149	0.00070647306
0.022454793	0.037844169	0.00070107888
0.022586282	0.037405718	0.00069348483
0.022717771	0.037332003	0.00069910800
0.022849260	0.035210548	0.00067124329
0.022980748	0.036223050	0.00068313587
0.023112237	0.036331168	0.00067761298
0.023243726	0.036423308	0.00067365328
0.023375214	0.036066544	0.00067553361
0.023506703	0.037606840	0.00068393436
0.023638192	0.037086071	0.00067926256
0.023769680	0.037814662	0.00068280506
0.023901169	0.037014903	0.00067442437
0.024032658	0.037395015	0.00067784010
0.024164147	0.037036608	0.00067073245
0.024295635	0.036918201	0.00066442276
0.024427124	0.036337301	0.00066072956
0.024558613	0.035511829	0.00064767718
0.024690101	0.036476696	0.00066428188
0.024821590	0.036371154	0.00065414968
0.024953079	0.037039519	0.00065615203
0.025084567	0.035950077	0.00064933911
0.025216056	0.036008378	0.00064460076
0.025347545	0.035461145	0.00064371456
0.025479034	0.035767395	0.00063986447
0.025610522	0.036047643	0.00063781674
0.025742011	0.035871750	0.00063733587
0.025873500	0.035858896	0.00063411371
0.026004988	0.035509120	0.00063274427
0.026136477	0.034791386	0.00062513723
0.026267966	0.034985079	0.00062152905
0.026399454	0.035954772	0.00063289485
0.026530943	0.035470483	0.00062218715
0.026662432	0.036188523	0.00063038259
0.026793920	0.034536594	0.00061388147
0.026925409	0.034408346	0.00061164176
0.027056898	0.033678664	0.00060744532
0.027188387	0.033928863	0.00060049149
0.027319875	0.034602517	0.00061356421
0.027451364	0.034380950	0.00060559897
0.027582853	0.033749674	0.00059752137
0.027714341	0.034679668	0.00060482831
0.027845830	0.034445600	0.00059928086
0.027977319	0.034789994	0.00060518108
0.028108807	0.034943741	0.00060083508
0.028240296	0.033599345	0.00058876725
0.028371785	0.035450805	0.00060284861
0.028503274	0.032668512	0.00058014167
0.028634762	0.032707445	0.00057713641
0.028766251	0.033809336	0.00058840027
0.028897740	0.033904899	0.00058017240
0.029029228	0.032995568	0.00057850818
0.029160717	0.032210956	0.00057136863
0.029292206	0.033595388	0.00057803725
0.029423694	0.033603690	0.00058003020
0.029555183	0.033263499	0.00056733649
0.029686672	0.033567703	0.00057497511
0.029818161	0.033284445	0.00057155781
0.029949649	0.032547776	0.00056199645
0.030081138	0.033113610	0.00056749075
0.030212627	0.032451020	0.00055786202
0.030344115	0.033268958	0.00056477383
0.030475604	0.033383293	0.00056545253
0.030607093	0.031916067	0.00055262865
0.030738581	0.032633746	0.00055868859
0.030870070	0.032763784	0.00055457630
0.031001559	0.033050632	0.00055338063
0.031133048	0.032064447	0.00054980150
0.031264536	0.031589744	0.00054209654
0.031396025	0.031775333	0.00054637130
0.031527514	0.031232005	0.00053769025
0.031659002	0.032328216	0.00054373881
0.031790491	0.031993401	0.00054424133
0.031921980	0.031383959	0.00053390193
0.032053468	0.031181600	0.00053502365
0.032184957	0.031552479	0.00053243896
0.032316446	0.031241525	0.00052839555
0.032447935	0.030896695	0.00053024639
0.032579423	0.031842705	0.00053478685
0.032710912	0.031331328	0.00053027914
0.032842401	0.031476759	0.00052869289
0.032973889	0.031409795	0.00052541349
0.033105378	0.030995113	0.00052565279
0.033236867	0.031304097	0.00052428711
0.033368355	0.030267704	0.00052476746
0.033499844	0.030701146	0.00052854072
0.033631333	0.030439275	0.00052419783
0.033762822	0.031062081	0.00053687267
0.033894310	0.029362379	0.00052291679
0.034025799	0.029472050	0.00052449459
0.034157288	0.029830659	0.00052579067
0.034288776	0.030470659	0.00053102420
0.034420265	0.030610342	0.00053587690
0.034551754	0.030979448	0.00053416329
0.034683242	0.029984213	0.00052863465
0.034814731	0.030765261	0.00053250411
0.034946220	0.031353713	0.00053826356
0.035077708	0.030689258	0.00053780212
0.035209197	0.029862937	0.00053143233
0.035340686	0.030405034	0.00053087756
0.035472175	0.030047942	0.00053790741
0.035603663	0.028699353	0.00052923402
0.035735152	0.029489697	0.00054302323
0.035866641	0.029764106	0.00054349095
0.035998129	0.029193169	0.00053751983
0.036129618	0.028874054	0.00053836556
0.036261107	0.029097392	0.00053654733
0.036392595	0.029478883	0.00054858915
0.036524084	0.028380009	0.00053836732
0.036655573	0.028755221	0.00053820831
0.036787062	0.029955501	0.00055299163
0.036918550	0.029197415	0.00054141873
0.037050039	0.029078179	0.00054702608
0.037181528	0.029696491	0.00054823205
0.037313016	0.029104861	0.00054466499
0.037444505	0.027864701	0.00053758995
0.037575994	0.028536098	0.00054001648
0.037707482	0.027952831	0.00054132255
0.037838971	0.029179967	0.00055281011
0.037970460	0.029122613	0.00054684441
0.038101949	0.027927012	0.00054245588
0.038233437	0.029707882	0.00055089186
0.038364926	0.029621573	0.00054488830
0.038496415	0.029473726	0.00054382767
0.038627903	0.028729093	0.00053138606
0.038759392	0.029778431	0.00054341474
0.038890881	0.029475904	0.00053493178
0.039022369	0.030387921	0.00054269249
0.039153858	0.028875194	0.00052880213
0.039285347	0.030079269	0.00053299229
0.039416836	0.028941284	0.00052889086
0.039548324	0.029162305	0.00052876957
0.039679813	0.029199777	0.00052483098
0.039811302	0.028928123	0.00052554462
0.039942790	0.029968475	0.00053129003
0.040074279	0.030373179	0.00053594660
0.040205768	0.029414704	0.00052492975
0.040337256	0.029734195	0.00052499701
0.040468745	0.029890689	0.00052851612
0.040600234	0.030465883	0.00053036274
0.040731723	0.029764144	0.00052680902
0.040863211	0.029075355	0.00052243388
0.040994700	0.028610361	0.00051452244
0.041126189	0.029296861	0.00052271656
0.041257677	0.028954762	0.00051600516
0.041389166	0.029511516	0.00051990453
0.041520655	0.029240909	0.00051802883
0.041652143	0.028458242	0.00051034831
0.041783632	0.030010904	0.00052456203
0.041915121	0.029216423	0.00051455282
0.042046610	0.029558307	0.00051899442
0.042178098	0.028604138	0.00051061277
0.042309587	0.028599635	0.00051028196
0.042441076	0.028406800	0.00050692891
0.042572564	0.029169257	0.00051392748
0.042704053	0.029308040	0.00051102500
0.042835542	0.029560933	0.00051489274
0.042967030	0.029189403	0.00051140686
0.043098519	0.029107110	0.00051310802
0.043230008	0.029070389	0.00050785629
0.043361496	0.029728408	0.00050952473
0.043492985	0.028501749	0.00050593132
0.043624474	0.029112341	0.00050556632
0.043755963	0.028755568	0.00050654217
0.043887451	0.028492922	0.00050113771
0.044018940	0.028902535	0.00050274848
0.044150429	0.028972780	0.00050955351
0.044281917	0.028256850	0.00049795102
0.044413406	0.028632661	0.00050313842
0.044544895	0.028927685	0.00050119611
0.044676383	0.029337735	0.00050479874
0.044807872	0.029208729	0.00050536001
0.044939361	0.028760541	0.00049912351
0.045070850	0.029158967	0.00050249411
0.045202338	0.028397589	0.00049641896
0.045333827	0.028931345	0.00049615614
0.045465316	0.029688562	0.00050807538
0.045596804	0.029752447	0.00050538106
0.045728293	0.028909002	0.00049882848
0.045859782	0.028570902	0.00049746513
0.045991270	0.028322881	0.00048880519
0.046122759	0.028544337	0.00049550232
0.046254248	0.029002656	0.00050521677
0.046385737	0.029665894	0.00051230534
0.046517225	0.029638293	0.00051476806
0.046648714	0.029748522	0.00051661427
0.046780203	0.028970660	0.00051692323
0.046911691	0.029282729	0.00051790168
0.047043180	0.028992987	0.00051637284
0.047174669	0.028818952	0.00051540306
0.047306157	0.029660080	0.00052519350
0.047437646	0.029343682	0.00052420833
0.047569135	0.029477933	0.00052751053
0.047700624	0.028411524	0.00051367963
0.047832112	0.029808901	0.00053106694
0.047963601	0.029994343	0.00052781192
0.048095090	0.029550811	0.00053083054
0.048226578	0.028985463	0.00052735656
0.048358067	0.029577966	0.00052774665
0.048489556	0.029327963	0.00053013073
0.048621044	0.028026044	0.00052052279
0.048752533	0.029470110	0.00053531639
0.048884022	0.029581877	0.00053387550
0.049015511	0.028790305	0.00052689501
0.049146999	0.029340469	0.00053307759
0.049278488	0.029504627	0.00053426728
0.049409977	0.028907313	0.00053275727
0.049541465	0.030314162	0.00054254909
0.049672954	0.029203900	0.00053458896
0.049804443	0.029002434	0.00053146203
0.049935931	0.029690009	0.00054084202
0.050067420	0.028885623	0.00053422729
0.050198909	0.030349236	0.00054781340
0.050330398	0.028954531	0.00053417443
0.050461886	0.028730880	0.00053315619
0.050593375	0.028575968	0.00053226116
0.050724864	0.029296604	0.00053962732
0.050856352	0.028864544	0.00053675785
0.050987841	0.028966918	0.00053578498
0.051119330	0.028397773	0.00053189739
0.051250818	0.029209809	0.00053898121
0.051382307	0.028068247	0.00053341167
0.051513796	0.028095340	0.00053188308
0.051645284	0.028375875	0.00053231194
0.051776773	0.029305759	0.00054145053
0.051908262	0.029311315	0.00054128868
0.052039751	0.029184587	0.00054135707
0.052171239	0.030372117	0.00055120787
0.052302728	0.029029765	0.00054593717
0.052434217	0.029725291	0.00054529773
0.052565705	0.028622542	0.00054113414
0.052697194	0.028895818	0.00054110840
0.052828683	0.030276215	0.00055475209
0.052960171	0.028629326	0.00053844531
0.053091660	0.029799563	0.00054655495
0.053223149	0.029164048	0.00054586803
0.053354638	0.030142131	0.00055481885
0.053486126	0.028591881	0.00054202597
0.053617615	0.029188279	0.00054402838
0.053749104	0.029047759	0.00054556810
0.053880592	0.028957059	0.00054243270
0.054012081	0.029846743	0.00055492679
0.054143570	0.028896653	0.00054535029
0.054275058	0.029097539	0.00054500434
0.054406547	0.028966876	0.00054269710
0.054538036	0.029134196	0.00054946442
0.054669525	0.028826987	0.00054371897
0.054801013	0.028304034	0.00054420251
0.054932502	0.028859950	0.00054622679
0.055063991	0.028811810	0.00054252555
0.055195479	0.029430048	0.00055200636
0.055326968	0.029589039	0.00055230244
0.055458457	0.029836986	0.00055721861
0.055589945	0.029447182	0.00055165775
0.055721434	0.030143814	0.00055603184
0.055852923	0.030390338	0.00056375695
0.055984412	0.028746468	0.00054729003
0.056115900	0.029523127	0.00055337911
0.056247389	0.028824801	0.00054886516
0.056378878	0.028261676	0.00054097257
0.056510366	0.028725377	0.00054996657
0.056641855	0.028426753	0.00054565872
0.056773344	0.029496276	0.00055537689
0.056904832	0.029700698	0.00055600015
0.057036321	0.029562946	0.00055359321
0.057167810	0.029331905	0.00055361509
0.057299299	0.029215800	0.00055023833
0.057430787	0.028461820	0.00054236927
0.057562276	0.028884814	0.00055091384
0.057693765	0.028694624	0.00054173553
0.057825253	0.029142674	0.00055189797
0.057956742	0.028599300	0.00054690361
0.058088231	0.029437332	0.00055313942
0.058219719	0.030017715	0.00055902446
0.058351208	0.029239910	0.00054642104
0.058482697	0.028873028	0.00054558391
0.058614186	0.029357546	0.00055113073
0.058745674	0.029383905	0.00054604591
0.058877163	0.028545610	0.00054228815
0.059008652	0.029015318	0.00054166556
0.059140140	0.029641573	0.00055081262
0.059271629	0.028435441	0.00053957581
0.059403118	0.028785347	0.00053879586
0.059534606	0.028840580	0.00054200549
0.059666095	0.028889109	0.00053534845
0.059797584	0.029652161	0.00054567157
0.059929072	0.028841128	0.00054023186
0.060060561	0.027978766	0.00052889374
0.060192050	0.029504633	0.00054516122
0.060323539	0.029748811	0.00054296446
0.060455027	0.029844476	0.00054491065
0.060586516	0.029366592	0.00054290240
0.060718005	0.028348993	0.00052956002
0.060849493	0.028686691	0.00053460977
0.060980982	0.030333110	0.00054732149
0.061112471	0.029508599	0.00053952116
0.061243959	0.028782121	0.00053936474
0.061375448	0.028383372	0.00052900891
0.061506937	0.029027113	0.00053847886
0.061638426	0.029316457	0.00053654368
0.061769914	0.028285413	0.00053066464
0.061901403	0.030227558	0.00054797210
0.062032892	0.028379208	0.00052757742
0.062164380	0.028903230	0.00053318191
0.062295869	0.029682634	0.00054122484
0.062427358	0.028058406	0.00052576445
0.062558846	0.029009715	0.00053926100
0.062690335	0.028591891	0.00053033230
0.062821824	0.029035238	0.00053398703
0.062953313	0.028863207	0.00053325898
0.063084801	0.029843317	0.00053777356
0.063216290	0.030508327	0.00054603063
0.063347779	0.029149973	0.00053318334
0.063479267	0.029376653	0.00053259530
0.063610756	0.029001975	0.00053331062
0.063742245	0.028108995	0.00052394999
0.063873733	0.029729851	0.00054167163
0.064005222	0.029531136	0.00053476001
0.064136711	0.028554758	0.00052745628
0.064268200	0.029996242	0.00053858457
0.064399688	0.028505663	0.00052471873
0.064531177	0.028473121	0.00052839820
0.064662666	0.028461662	0.00052657578
0.064794154	0.029354933	0.00053240955
0.064925643	0.028461510	0.00052860366
0.065057132	0.028244874	0.00052607992
0.065188620	0.028015820	0.00052345411
0.065320109	0.028606990	0.00052579862
0.065451598	0.028607007	0.00052499112
0.065583087	0.028723945	0.00052712743
0.065714575	0.029433463	0.00052971793
0.065846064	0.028399153	0.00052499957
0.065977553	0.029691053	0.00053405799
0.066109041	0.029018568	0.00052810625
0.066240530	0.029321412	0.00053219861
0.066372019	0.028718786	0.00052345709
0.066503507	0.028613958	0.00052396515
0.066634996	0.029143054	0.00052593613
0.066766485	0.027480014	0.00051716040
0.066897973	0.028354392	0.00052263150
0.067029462	0.028189291	0.00052166488
0.067160951	0.028499033	0.00052691266
0.067292440	0.028385036	0.00051961643
0.067423928	0.028273403	0.00051648644
0.067555417	0.028720718	0.00052336537
0.067686906	0.028896111	0.00052372144
0.067818394	0.029218879	0.00052647545
0.067949883	0.028544122	0.00052102380
0.068081372	0.027732470	0.00051190431
0.068212860	0.029135896	0.00052626404
0.068344349	0.028398948	0.00051935022
0.068475838	0.029064405	0.00052388734
0.068607327	0.028950723	0.00052380243
0.068738815	0.028605555	0.00051593098
0.068870304	0.028342321	0.00051858154
0.069001793	0.029885674	0.00052901206
0.069133281	0.028755283	0.00052075479
0.069264770	0.028583170	0.00052099709
0.069396259	0.029163847	0.00051713329
0.069527747	0.028794682	0.00052237890
0.069659236	0.028429088	0.00051748856
0.069790725	0.028809981	0.00051786898
0.069922214	0.028017612	0.00051520874
0.070053702	0.028673572	0.00051459427
0.070185191	0.028607148	0.00051900200
0.070316680	0.029216344	0.00051943134
0.070448168	0.028232972	0.00051473800
0.070579657	0.028948265	0.00052110470
0.070711146	0.029347265	0.00052034682
0.070842634	0.028693741	0.00051872217
0.070974123	0.028050895	0.00051084849
0.071105612	0.027724803	0.00050672530
0.071237101	0.028166477	0.00051393644
0.071368589	0.027728231	0.00050388217
0.071500078	0.027192086	0.00050584568
0.071631567	0.028683204	0.00051543047
0.071763055	0.027424112	0.00050548989
0.071894544	0.027179028	0.00050526661
0.072026033	0.028059363	0.00050568249
0.072157521	0.027665656	0.00050921888
0.072289010	0.027919588	0.00050842430
0.072420499	0.027021863	0.00050048187
0.072551988	0.026797278	0.00049675381
0.072683476	0.027661799	0.00050382346
0.072814965	0.027725476	0.00050895105
0.072946454	0.027875447	0.00050773282
0.073077942	0.027760333	0.00050289372
0.073209431	0.027757397	0.00050664053
0.073340920	0.027103705	0.00049841116
0.073472408	0.027091185	0.00050047226
0.073603897	0.026779248	0.00049897554
0.073735386	0.027875050	0.00050361008
0.073866875	0.027713242	0.00050204948
0.073998363	0.027000472	0.00049799427
0.074129852	0.027055156	0.00049814649
0.074261341	0.027666884	0.00050472144
0.074392829	0.028046435	0.00050194970
0.074524318	0.027394042	0.00050039359
0.074655807	0.027109077	0.00049662239
0.074787295	0.026446252	0.00049149562
0.074918784	0.027199351	0.00049784023
0.075050273	0.026891842	0.00049266166
0.075181761	0.027039133	0.00049568986
0.075313250	0.027302029	0.00049885529
0.075444739	0.027308480	0.00049755885
0.075576228	0.025967239	0.00048829329
0.075707716	0.027423359	0.00049932129
0.075839205	0.027699828	0.00049973453
0.075970694	0.027660701	0.00049923515
0.076102182	0.026762623	0.00048922824
0.076233671	0.026686429	0.00049361104
0.076365160	0.026731505	0.00048909923
0.076496648	0.027349255	0.00049716104
0.076628137	0.026237016	0.00048873800
0.076759626	0.026852002	0.00048990095
0.076891115	0.026833339	0.00049405264
0.077022603	0.027062574	0.00049147203
0.077154092	0.025869769	0.00048275082
0.077285581	0.026773519	0.00049100829
0.077417069	0.027004520	0.00049092619
0.077548558	0.026973262	0.00049253847
0.077680047	0.026304251	0.00048376027
0.077811535	0.026206209	0.00048412354
0.077943024	0.027279507	0.00049337612
0.078074513	0.026300393	0.00048438523
0.078206002	0.027350148	0.00049447724
0.078337490	0.026702860	0.00048634099
0.078468979	0.026650812	0.00048663532
0.078600468	0.026455027	0.00048847290
0.078731956	0.026808949	0.00048717740
0.078863445	0.026840784	0.00048782854
0.078994934	0.026305643	0.00048083248
0.079126422	0.026893721	0.00048965299
0.079257911	0.026401887	0.00048325506
0.079389400	0.026767918	0.00048561639
0.079520889	0.027270560	0.00048943924
0.079652377	0.027362681	0.00049165475
0.079783866	0.026697765	0.00048348921
0.079915355	0.026792783	0.00048792248
0.080046843	0.026758555	0.00048357874
0.080178332	0.027014394	0.00048707700
0.080309821	0.026332239	0.00048306848
0.080441309	0.025941748	0.00047506707
0.080572798	0.025703959	0.00047782706
0.080704287	0.026467715	0.00048236935
0.080835776	0.026040205	0.00047830163
0.080967264	0.025520693	0.00047760424
0.081098753	0.026397336	0.00047811287
0.081230242	0.026379738	0.00048158806
0.081361730	0.026976606	0.00048474862
0.081493219	0.026275419	0.00047922372
0.081624708	0.025651816	0.00047686851
0.081756196	0.026558465	0.00047710244
0.081887685	0.026451395	0.00048132611
0.082019174	0.026712049	0.00048204829
0.082150663	0.026489674	0.00048070972
0.082282151	0.026540704	0.00048133641
0.082413640	0.027282184	0.00048392328
0.082545129	0.026655756	0.00047983363
0.082676617	0.026181626	0.00047870129
0.082808106	0.026055713	0.00047460077
0.082939595	0.026590288	0.00048147951
0.083071083	0.025909580	0.00047023893
0.083202572	0.026004085	0.00047340108
0.083334061	0.026333352	0.00047937028
0.083465549	0.027187459	0.00048095440
0.083597038	0.025451530	0.00047140574
0.083728527	0.025360361	0.00046413407
0.083860016	0.026086584	0.00047583163
0.083991504	0.026597716	0.00047831753
0.084122993	0.025982404	0.00047134954
0.084254482	0.025580712	0.00047148777
0.084385970	0.026867634	0.00047988060
0.084517459	0.026103076	0.00047298132
0.084648948	0.025214770	0.00046764726
0.084780436	0.025144590	0.00046232652
0.084911925	0.026295549	0.00047361596
0.085043414	0.026135707	0.00047020507
0.085174903	0.025977535	0.00047105520
0.085306391	0.025734132	0.00047067973
0.085437880	0.026078862	0.00046852646
0.085569369	0.025232346	0.00046434677
0.085700857	0.025535414	0.00046522090
0.085832346	0.026206644	0.00047110451
0.085963835	0.026393783	0.00047463433
0.086095323	0.025574782	0.00046427848
0.086226812	0.026698149	0.00047455229
0.086358301	0.026075199	0.00046988412
0.086489790	0.025662638	0.00046669582
0.086621278	0.025599564	0.00046682999
0.086752767	0.026635878	0.00047224450
0.086884256	0.025755670	0.00046508290
0.087015744	0.026130391	0.00047012773
0.087147233	0.025130994	0.00046055733
0.087278722	0.025616531	0.00046741789
0.087410210	0.025660010	0.00046439447
0.087541699	0.026029888	0.00046661861
0.087673188	0.026248976	0.00046963409
0.087804677	0.025681043	0.00046201193
0.087936165	0.024513798	0.00045689036
0.088067654	0.024760864	0.00045696766
0.088199143	0.025679331	0.00046112278
0.088330631	0.025495262	0.00046447593
0.088462120	0.026272079	0.00046638588
0.088593609	0.026921392	0.00047496672
0.088725097	0.024698503	0.00045513502
0.088856586	0.025578150	0.00046053188
0.088988075	0.025810437	0.00046522443
0.089119564	0.026170315	0.00046427392
0.089251052	0.026208601	0.00046702890
0.089382541	0.025438209	0.00046072443
0.089514030	0.025344434	0.00045857685
0.089645518	0.025484379	0.00045887705
0.089777007	0.024825605	0.00045443094
0.089908496	0.025792739	0.00046393836
0.090039984	0.025391220	0.00045935756
0.090171473	0.025574923	0.00045794629
0.090302962	0.024852358	0.00045523161
0.090434451	0.025452530	0.00045899369
0.090565939	0.025695749	0.00046255366
0.090697428	0.025266928	0.00045795767
0.090828917	0.025785477	0.00045651479
0.090960405	0.025851176	0.00046283879
0.091091894	0.025344485	0.00045623922
0.091223383	0.024993984	0.00045618274
0.091354871	0.024259872	0.00045104068
0.091486360	0.025883087	0.00046824596
0.091617849	0.024911481	0.00046631758
0.091749337	0.025803973	0.00047684646
0.091880826	0.025194829	0.00047800961
0.092012315	0.025441306	0.00048179804
0.092143804	0.024845082	0.00047594895
0.092275292	0.024722822	0.00047971386
0.092406781	0.025644675	0.00048865700
0.092538270	0.024576873	0.00048318298
0.092669758	0.025859643	0.00049649325
0.092801247	0.024759525	0.00047052578
0.092932736	0.025737217	0.00048075723
0.093064224	0.024647908	0.00046702649
0.093195713	0.025652088	0.00047515497
0.093327202	0.024877224	0.00046676464
0.093458691	0.024697140	0.00045905643
0.093590179	0.024364251	0.00046289378
0.093721668	0.024061420	0.00045819269
0.093853157	0.024393265	0.00046053352
0.093984645	0.025265698	0.00046258245
0.094116134	0.025266003	0.00046314810
0.094247623	0.024700802	0.00046005783
0.094379111	0.025170156	0.00046282112
0.094510600	0.024494330	0.00045804450
0.094642089	0.024423859	0.00045657139
0.094773578	0.024493557	0.00045228318
0.094905066	0.024822238	0.00046059025
0.095036555	0.024633328	0.00045948006
0.095168044	0.024652821	0.00045348746
0.095299532	0.023442584	0.00044610441
0.095431021	0.024748712	0.00045386642
0.095562510	0.024200357	0.00045083838
0.095693998	0.024297276	0.00045342735
0.095825487	0.024526504	0.00045122841
0.095956976	0.024985083	0.00045780014
0.096088465	0.026330482	0.00046308426
0.096219953	0.025337826	0.00045885444
0.096351442	0.025587655	0.00046166978
0.096482931	0.024487477	0.00045044598
0.096614419	0.025076004	0.00045365130
0.096745908	0.024286550	0.00044891882
0.096877397	0.024279389	0.00044611006
0.097008885	0.024369874	0.00045100823
0.097140374	0.023966653	0.00044471441
0.097271863	0.024034051	0.00044650656
0.097403352	0.024163791	0.00044727469
0.097534840	0.025094189	0.00045258632
0.097666329	0.024945105	0.00045497456
0.097797818	0.023994870	0.00044095170
0.097929306	0.024603134	0.00044709973
0.098060795	0.024968121	0.00044905139
0.098192284	0.024787898	0.00044438105
0.098323772	0.024697435	0.00044648956
0.098455261	0.024299028	0.00044006451
0.098586750	0.024245391	0.00043738362
0.098718239	0.024628685	0.00044166810
0.098849727	0.024354935	0.00043724947
0.098981216	0.024240600	0.00043847359
0.099112705	0.023417661	0.00043130884
0.099244193	0.024489861	0.00043817997
0.099375682	0.024284833	0.00043828936
0.099507171	0.023787637	0.00043241996
0.099638659	0.024640022	0.00044288299
0.099770148	0.024720616	0.00044120316
0.099901637	0.024052340	0.00043548747
0.10003313	0.024687599	0.00044199150
0.10016461	0.023911180	0.00043493308
0.10029610	0.023746755	0.00043663239
0.10042759	0.025381574	0.00044593971
0.10055908	0.024750459	0.00044271786
0.10069057	0.025138325	0.00044562075
0.10082206	0.024385135	0.00043730940
0.10095355	0.024104451	0.00044040827
0.10108504	0.024215733	0.00043576945
0.10121652	0.023163141	0.00042784731
0.10134801	0.024390933	0.00043837889
0.10147950	0.024246651	0.00043705847
0.10161099	0.024261320	0.00043785570
0.10174248	0.024604279	0.00044033146
0.10187397	0.023965320	0.00043162022
0.10200546	0.023939971	0.00043434792
0.10213694	0.023817122	0.00043015575
0.10226843	0.024039613	0.00043511520
0.10239992	0.024281523	0.00043741457
0.10253141	0.023942574	0.00042834043
0.10266290	0.023568847	0.00043044754
0.10279439	0.024488381	0.00043458479
0.10292588	0.023480378	0.00042884057
0.10305737	0.024107203	0.00043448466
0.10318885	0.024059428	0.00043175221
0.10332034	0.023689231	0.00042962983
0.10345183	0.024499441	0.00043410033
0.10358332	0.024472186	0.00043665192
0.10371481	0.024178327	0.00043177514
0.10384630	0.023761444	0.00042754645
0.10397779	0.022926175	0.00042239905
0.10410928	0.023548796	0.00042889583
0.10424076	0.023707693	0.00042923932
0.10437225	0.023889705	0.00042839057
0.10450374	0.023748020	0.00042512162
0.10463523	0.023541458	0.00042766489
0.10476672	0.024658448	0.00043501869
0.10489821	0.023432327	0.00042604202
0.10502970	0.023726850	0.00042691163
0.10516118	0.025161202	0.00043603730
0.10529267	0.023952840	0.00043091657
0.10542416	0.024719211	0.00043520083
0.10555565	0.023879227	0.00042713391
0.10568714	0.023450160	0.00042549535
0.10581863	0.024773406	0.00043330298
0.10595012	0.023781878	0.00042730243
0.10608161	0.023883005	0.00042884228
0.10621309	0.024053565	0.00042809953
0.10634458	0.023238268	0.00042113064
0.10647607	0.023932850	0.00042705649
0.10660756	0.024246602	0.00042894422
0.10673905	0.023389816	0.00042407016
0.10687054	0.023673172	0.00042852351
0.10700203	0.023248275	0.00043101142
0.10713352	0.023650833	0.00043622719
0.10726500	0.023768131	0.00044280501
0.10739649	0.023560149	0.00044833995
0.10752798	0.024156980	0.00044822024
0.10765947	0.024285486	0.00045207226
0.10779096	0.024297420	0.00045287014
0.10792245	0.024300707	0.00045920420
0.10805394	0.023902173	0.00045603054
0.10818542	0.023279744	0.00045099899
0.10831691	0.023260439	0.00045424770
0.10844840	0.024405916	0.00046369617
0.10857989	0.024404609	0.00046531660
0.10871138	0.024142660	0.00046703641
0.10884287	0.023755276	0.00046315891
0.10897436	0.023606607	0.00046219616
0.10910585	0.023668116	0.00046641218
0.10923733	0.024728400	0.00047126587
0.10936882	0.022936300	0.00046784680
0.10950031	0.024100338	0.00047079911
0.10963180	0.023877273	0.00047359600
0.10976329	0.024379330	0.00047661136
0.10989478	0.024080366	0.00047691270
0.11002627	0.023706155	0.00047906267
0.11015776	0.023387427	0.00046889009
0.11028924	0.024058531	0.00048191672
0.11042073	0.023886708	0.00048259368
0.11055222	0.023915916	0.00047660474
0.11068371	0.023596924	0.00047884245
0.11081520	0.023385094	0.00047647195
0.11094669	0.023718399	0.00048063249
0.11107818	0.023290865	0.00048030648
0.11120966	0.023669366	0.00048134708
0.11134115	0.024062410	0.00048800162
0.11147264	0.023914008	0.00048435327
0.11160413	0.024029368	0.00048710638
0.11173562	0.023383463	0.00048891275
0.11186711	0.023457548	0.00047116457
0.11199860	0.023689522	0.00047427536
0.11213009	0.023170880	0.00046150991
0.11226157	0.024345311	0.00046598374
0.11239306	0.023737131	0.00046348155
0.11252455	0.023538814	0.00046037018
0.11265604	0.023245180	0.00045623964
0.11278753	0.023604044	0.00045490004
0.11291902	0.023918322	0.00045662512
0.11305051	0.023624964	0.00045624944
0.11318200	0.023188310	0.00044824786
0.11331348	0.023139923	0.00044994294
0.11344497	0.023786406	0.00045121782
0.11357646	0.024370032	0.00045270963
0.11370795	0.024446413	0.00045684637
0.11383944	0.023856177	0.00045068115
0.11397093	0.023443721	0.00044499047
0.11410242	0.023077504	0.00044373513
0.11423390	0.023782987	0.00044491709
0.11436539	0.023632473	0.00044783000
0.11449688	0.023918618	0.00044304211
0.11462837	0.023325819	0.00044382715
0.11475986	0.023951924	0.00044524975
0.11489135	0.024916463	0.00044991880
0.11502284	0.024484085	0.00044955982
0.11515433	0.023605230	0.00044225185
0.11528581	0.023814452	0.00044257293
0.11541730	0.023706988	0.00043880333
0.11554879	0.023778620	0.00043961187
0.11568028	0.024082427	0.00044460408
0.11581177	0.023545960	0.00043626109
0.11594326	0.024344263	0.00044293901
0.11607475	0.023967291	0.00044044182
0.11620624	0.024717286	0.00044187904
0.11633772	0.023585556	0.00043870910
0.11646921	0.023105468	0.00043458529
0.11660070	0.023265119	0.00043478319
0.11673219	0.023651902	0.00043506759
0.11686368	0.024744119	0.00044076135
0.11699517	0.023746909	0.00043650881
0.11712666	0.023469761	0.00043199527
0.11725814	0.023754186	0.00043177882
0.11738963	0.024216529	0.00043527861
0.11752112	0.024295574	0.00043249389
0.11765261	0.024375594	0.00043673644
0.11778410	0.024169779	0.00043446496
0.11791559	0.023727262	0.00042879491
0.11804708	0.023605041	0.00042680374
0.11817857	0.023095898	0.00042651146
0.11831005	0.023060775	0.00042256473
0.11844154	0.023707523	0.00042995765
0.11857303	0.023657247	0.00042409983
0.11870452	0.023844960	0.00042603746
0.11883601	0.023708242	0.00042563806
0.11896750	0.024098982	0.00042737968
0.11909899	0.023283384	0.00042340354
0.11923048	0.023905735	0.00042123841
0.11936196	0.024030842	0.00042407678
0.11949345	0.024576860	0.00042574490
0.11962494	0.024216189	0.00042343624
0.11975643	0.023795096	0.00042369262
0.11988792	0.023386897	0.00041563844
0.12001941	0.023633249	0.00041839549
0.12015090	0.023626926	0.00041809902
0.12028239	0.024072844	0.00042196655
0.12041387	0.023453524	0.00041597504
0.12054536	0.024343401	0.00042006072
0.12067685	0.024124382	0.00041967172
0.12080834	0.024850310	0.00042496037
0.12093983	0.024206614	0.00041804563
0.12107132	0.023553925	0.00041653699
0.12120281	0.024129896	0.00041842208
0.12133429	0.024354435	0.00041871355
0.12146578	0.023958913	0.00041697831
0.12159727	0.023491379	0.00041204088
0.12172876	0.023511284	0.00041402306
0.12186025	0.024060092	0.00041580900
0.12199174	0.023527618	0.00041308459
0.12212323	0.024765237	0.00042171593
0.12225472	0.023759198	0.00041257488
0.12238620	0.023985743	0.00041747980
0.12251769	0.023977527	0.00041392972
0.12264918	0.024527895	0.00041862009
0.12278067	0.023949227	0.00041541004
0.12291216	0.024437496	0.00041746239
0.12304365	0.022924719	0.00040730698
0.12317514	0.024237975	0.00041433327
0.12330663	0.024544239	0.00041766709
0.12343811	0.023830952	0.00041354760
0.12356960	0.023585970	0.00040877060
0.12370109	0.023323793	0.00040882652
0.12383258	0.023462894	0.00041020550
0.12396407	0.023536136	0.00040681739
0.12409556	0.023977681	0.00041610472
0.12422705	0.022997744	0.00040417908
0.12435853	0.023757047	0.00041164285
0.12449002	0.024019433	0.00041111055
0.12462151	0.024197480	0.00041556008
0.12475300	0.023625253	0.00040939522
0.12488449	0.023101438	0.00040497308
0.12501598	0.022983361	0.00040760939
0.12514747	0.023335455	0.00040676872
0.12527896	0.023847148	0.00040981174
0.12541044	0.023430267	0.00040877981
0.12554193	0.022978636	0.00040295132
0.12567342	0.023157716	0.00040515495
0.12580491	0.024042551	0.00041139636
0.12593640	0.023903700	0.00040668572
0.12606789	0.024104165	0.00041262824
0.12619938	0.023869812	0.00040892472
0.12633087	0.023740996	0.00040907570
0.12646235	0.024210505	0.00041038645
0.12659384	0.023630237	0.00040375317
0.12672533	0.024175700	0.00041310352
0.12685682	0.023561416	0.00040366443
0.12698831	0.023703792	0.00040791174
0.12711980	0.023406715	0.00040371685
0.12725129	0.023690683	0.00040458471
0.12738277	0.023644942	0.00040593734
0.12751426	0.023871063	0.00040893697
0.12764575	0.023872573	0.00040689304
0.12777724	0.023458137	0.00040117579
0.12790873	0.023284159	0.00040197634
0.12804022	0.023523907	0.00040588594
0.12817171	0.023627516	0.00040397518
0.12830320	0.023773486	0.00040432381
0.12843468	0.024151074	0.00040750223
0.12856617	0.023453096	0.00040218889
0.12869766	0.023356196	0.00040204142
0.12882915	0.023848562	0.00040709458
0.12896064	0.023333039	0.00040018060
0.12909213	0.023210575	0.00039957662
0.12922362	0.023349524	0.00040178985
0.12935511	0.022762690	0.00039853196
0.12948659	0.023837360	0.00040320424
0.12961808	0.023801008	0.00040177370
0.12974957	0.023367823	0.00039943350
0.12988106	0.024727317	0.00041008149
0.13001255	0.024116152	0.00040346156
0.13014404	0.023830372	0.00040441640
0.13027553	0.023839398	0.00040263925
0.13040701	0.023286336	0.00039844828
0.13053850	0.023672166	0.00040254335
0.13066999	0.023702017	0.00040037639
0.13080148	0.023178145	0.00039927912
0.13093297	0.023288057	0.00039712595
0.13106446	0.023765775	0.00040122849
0.13119595	0.024043910	0.00040311128
0.13132744	0.023453667	0.00039805777
0.13145892	0.023256273	0.00039894598
0.13159041	0.023967211	0.00040181779
0.13172190	0.024313884	0.00040319113
0.13185339	0.024180279	0.00040405492
0.13198488	0.024169521	0.00040329999
0.13211637	0.023787818	0.00040052021
0.13224786	0.024530130	0.00040307622
0.13237935	0.023676987	0.00039971819
0.13251083	0.023568407	0.00039918804
0.13264232	0.023775285	0.00040103715
0.13277381	0.023959870	0.00040221899
0.13290530	0.023730328	0.00039653295
0.13303679	0.023796364	0.00040156055
0.13316828	0.023822363	0.00040163653
0.13329977	0.023264812	0.00039376216
0.13343125	0.023018407	0.00039656052
0.13356274	0.023745087	0.00039613276
0.13369423	0.024232215	0.00040055005
0.13382572	0.023183722	0.00039547762
0.13395721	0.023993753	0.00039930284
0.13408870	0.024098795	0.00040086817
0.13422019	0.024164656	0.00039790052
0.13435168	0.023578966	0.00039766136
0.13448316	0.023373361	0.00039679870
0.13461465	0.023342468	0.00039253032
0.13474614	0.023917296	0.00040070157
0.13487763	0.023739228	0.00039539118
0.13500912	0.023798251	0.00039676033
0.13514061	0.022999332	0.00039303370
0.13527210	0.024032249	0.00039873011
0.13540359	0.023095863	0.00039124015
0.13553507	0.023561832	0.00039508737
0.13566656	0.024089979	0.00039880943
0.13579805	0.023368048	0.00039534909
0.13592954	0.023871724	0.00039637938
0.13606103	0.023448738	0.00039616941
0.13619252	0.023684175	0.00039418278
0.13632401	0.023813695	0.00039448189
0.13645549	0.023745721	0.00039706325
0.13658698	0.024136063	0.00039663967
0.13671847	0.023508966	0.00039461764
0.13684996	0.023111194	0.00039051389
0.13698145	0.023854732	0.00039481478
0.13711294	0.023969881	0.00039619368
0.13724443	0.023616769	0.00039423533
0.13737592	0.023388612	0.00039141802
0.13750740	0.023306157	0.00039273477
0.13763889	0.023445253	0.00039066648
0.13777038	0.023582100	0.00039399969
0.13790187	0.024269779	0.00039658445
0.13803336	0.024046846	0.00039452385
0.13816485	0.023490336	0.00039240439
0.13829634	0.023093668	0.00038667499
0.13842783	0.023624404	0.00039287088
0.13855931	0.023977122	0.00039395396
0.13869080	0.023961054	0.00039394400
0.13882229	0.023168137	0.00038749033
0.13895378	0.023247865	0.00038650280
0.13908527	0.023794547	0.00039345847
0.13921676	0.024270116	0.00039520178
0.13934825	0.023697803	0.00039245415
0.13947973	0.023501266	0.00038897368
0.13961122	0.023802255	0.00039123942
0.13974271	0.024345433	0.00039683288
0.13987420	0.022850957	0.00038683115
0.14000569	0.023304763	0.00038625323
0.14013718	0.023684167	0.00039051484
0.14026867	0.024023752	0.00039267807
0.14040016	0.024248977	0.00039499825
0.14053164	0.023632629	0.00039266099
0.14066313	0.023872025	0.00038877756
0.14079462	0.023859526	0.00039041744
0.14092611	0.023921563	0.00039104678
0.14105760	0.023972154	0.00039092923
0.14118909	0.023628492	0.00038952514
0.14132058	0.023546280	0.00038482387
0.14145207	0.023405618	0.00038464675
0.14158355	0.023779898	0.00038828913
0.14171504	0.024220336	0.00039260734
0.14184653	0.023871404	0.00038983422
0.14197802	0.024054077	0.00038844026
0.14210951	0.023701056	0.00038775064
0.14224100	0.023732466	0.00038798500
0.14237249	0.023292715	0.00038341705
0.14250398	0.023888552	0.00039032937
0.14263546	0.023418977	0.00038451465
0.14276695	0.023877899	0.00038831876
0.14289844	0.023130467	0.00038350347
0.14302993	0.024060746	0.00038782726
0.14316142	0.023581788	0.00038536567
0.14329291	0.023760379	0.00038533089
0.14342440	0.023304609	0.00038505534
0.14355588	0.023673214	0.00038606464
0.14368737	0.024629150	0.00039213012
0.14381886	0.023506096	0.00038479362
0.14395035	0.024338032	0.00038786111
0.14408184	0.023525309	0.00038490993
0.14421333	0.023555318	0.00038651016
0.14434482	0.023450312	0.00038316133
0.14447631	0.022342876	0.00037776165
0.14460779	0.023733256	0.00038481147
0.14473928	0.023300303	0.00038185585
0.14487077	0.023310085	0.00038439857
0.14500226	0.023308905	0.00038155327
0.14513375	0.023429681	0.00038537404
0.14526524	0.024230658	0.00038772143
0.14539673	0.023770929	0.00038497777
0.14552822	0.023336382	0.00038497751
0.14565970	0.023689039	0.00038401676
0.14579119	0.023973533	0.00038668851
0.14592268	0.024653980	0.00038936994
0.14605417	0.024036760	0.00038622527
0.14618566	0.024058056	0.00038644311
0.14631715	0.023452938	0.00038168795
0.14644864	0.024236686	0.00038546822
0.14658012	0.022942904	0.00037797015
0.14671161	0.023601513	0.00038372345
0.14684310	0.023713384	0.00038510323
0.14697459	0.023217160	0.00037846012
0.14710608	0.023790436	0.00038296571
0.14723757	0.023474401	0.00038238165
0.14736906	0.023811073	0.00038176465
0.14750055	0.024206717	0.00038663824
0.14763203	0.023334989	0.00038039992
0.14776352	0.024240184	0.00038568843
0.14789501	0.023450989	0.00038100446
0.14802650	0.023171372	0.00037692707
0.14815799	0.023684639	0.00038312088
0.14828948	0.023820826	0.00038232703
0.14842097	0.023680709	0.00038164939
0.14855246	0.023496261	0.00038112438
0.14868394	0.024156330	0.00038219916
0.14881543	0.023769339	0.00038163437
0.14894692	0.023766557	0.00038253384
0.14907841	0.023733957	0.00038135145
0.14920990	0.023529701	0.00037980013
0.14934139	0.023798936	0.00038075663
0.14947288	0.023530611	0.00037963962
0.14960436	0.023361912	0.00037874718
0.14973585	0.023933823	0.00038134586
0.14986734	0.023732005	0.00038026850
0.14999883	0.023113997	0.00037639685
0.15013032	0.023616570	0.00038128577
0.15026181	0.023332036	0.00037820117
0.15039330	0.023340079	0.00037757142
0.15052479	0.023373904	0.00037710955
0.15065627	0.023749892	0.00038073444
0.15078776	0.024526791	0.00038517442
0.15091925	0.023624861	0.00037828442
0.15105074	0.023424497	0.00037690465
0.15118223	0.023081184	0.00037597479
0.15131372	0.023773217	0.00037928208
0.15144521	0.023581391	0.00037811071
0.15157670	0.024101675	0.00038063587
0.15170818	0.022889908	0.00037242992
0.15183967	0.023944801	0.00037929202
0.15197116	0.023337190	0.00037611450
0.15210265	0.023166496	0.00037392377
0.15223414	0.023422040	0.00037661471
0.15236563	0.023968892	0.00037848189
0.15249712	0.023014082	0.00037371389
0.15262860	0.023083400	0.00037409934
0.15276009	0.023045597	0.00037371089
0.15289158	0.023700972	0.00037748296
0.15302307	0.023740110	0.00037704512
0.15315456	0.023643067	0.00037672746
0.15328605	0.023466262	0.00037591492
0.15341754	0.023114707	0.00037483973
0.15354903	0.023513284	0.00037451684
0.15368051	0.023832425	0.00037664628
0.15381200	0.023238247	0.00037341959
0.15394349	0.023704272	0.00037664895
0.15407498	0.023139557	0.00037266943
0.15420647	0.023532320	0.00037333691
0.15433796	0.023583532	0.00037484046
0.15446945	0.023744004	0.00037526946
0.15460094	0.023083264	0.00037275217
0.15473242	0.023647521	0.00037545312
0.15486391	0.023721460	0.00037527312
0.15499540	0.023576351	0.00037370171
0.15512689	0.023872036	0.00037725360
0.15525838	0.024146578	0.00037789911
0.15538987	0.023828487	0.00037526649
0.15552136	0.023192104	0.00037145173
0.15565284	0.023296894	0.00037028519
0.15578433	0.023391942	0.00037310085
0.15591582	0.024715433	0.00038080866
0.15604731	0.023652982	0.00037504382
0.15617880	0.023818812	0.00037444920
0.15631029	0.023689609	0.00037503616
0.15644178	0.023557588	0.00037157272
0.15657327	0.023864600	0.00037564106
0.15670475	0.023959363	0.00037377856
0.15683624	0.023571065	0.00037265560
0.15696773	0.022703104	0.00036725489
0.15709922	0.023976883	0.00037451859
0.15723071	0.024085868	0.00037604342
0.15736220	0.024133158	0.00037355215
0.15749369	0.024010349	0.00037553008
0.15762518	0.023407295	0.00037086108
0.15775666	0.023705675	0.00037323028
0.15788815	0.023641406	0.00037369502
0.15801964	0.023738287	0.00037109658
0.15815113	0.023485303	0.00037043123
0.15828262	0.023319066	0.00036944581
0.15841411	0.023088769	0.00036754444
0.15854560	0.023401755	0.00037142227
0.15867708	0.023420945	0.00036877959
0.15880857	0.023525672	0.00037102408
0.15894006	0.023345582	0.00036788387
0.15907155	0.023925084	0.00037273257
0.15920304	0.023621592	0.00037130314
0.15933453	0.023423232	0.00036773111
0.15946602	0.023887028	0.00037259370
0.15959751	0.023469950	0.00036843412
0.15972899	0.023422524	0.00036823971
0.15986048	0.023632991	0.00037070872
0.15999197	0.023392047	0.00036792896
0.16012346	0.023327496	0.00036968897
0.16025495	0.022982669	0.00036699670
0.16038644	0.023543575	0.00036839027
0.16051793	0.024163455	0.00037409005
0.16064942	0.023911430	0.00037020229
0.16078090	0.023476408	0.00036917942
0.16091239	0.023608036	0.00036909972
0.16104388	0.023036815	0.00036390379
0.16117537	0.023474302	0.00036820724
0.16130686	0.023225464	0.00036616305
0.16143835	0.023453975	0.00036712307
0.16156984	0.023140502	0.00036683322
0.16170133	0.023441446	0.00036483383
0.16183281	0.023728742	0.00036940936
0.16196430	0.023396209	0.00036635802
0.16209579	0.023446343	0.00036697075
0.16222728	0.024606353	0.00037403643
0.16235877	0.024196468	0.00037013851
0.16249026	0.023683395	0.00036815817
0.16262175	0.023587111	0.00036620762
0.16275323	0.023143003	0.00036517611
0.16288472	0.023290070	0.00036502685
0.16301621	0.023589769	0.00036578235
0.16314770	0.023399389	0.00036728436
0.16327919	0.023433703	0.00036571173
0.16341068	0.023634990	0.00036669117
0.16354217	0.023231324	0.00036518164
0.16367366	0.023489466	0.00036454045
0.16380514	0.023841848	0.00036936430
0.16393663	0.023540585	0.00036617183
0.16406812	0.023229653	0.00036266902
0.16419961	0.023897931	0.00036767199
0.16433110	0.023850356	0.00036716697
0.16446259	0.023349566	0.00036439287
0.16459408	0.023878643	0.00036742216
0.16472557	0.023228084	0.00036074115
0.16485705	0.023463529	0.00036488545
0.16498854	0.023907637	0.00036763090
0.16512003	0.023449641	0.00036492039
0.16525152	0.023407130	0.00036522814
0.16538301	0.023777732	0.00036496494
0.16551450	0.023511007	0.00036537367
0.16564599	0.023700364	0.00036562363
0.16577747	0.023979253	0.00036604269
0.16590896	0.023708853	0.00036633750
0.16604045	0.023622829	0.00036234306
0.16617194	0.023538076	0.00036406037
0.16630343	0.023666675	0.00036334188
0.16643492	0.023404786	0.00036171524
0.16656641	0.023251135	0.00036327647
0.16669790	0.023818315	0.00036378569
0.16682938	0.022508038	0.00035719046
0.16696087	0.023207022	0.00036163715
0.16709236	0.023880049	0.00036429447
0.16722385	0.023174253	0.00036067238
0.16735534	0.023128305	0.00035973402
0.16748683	0.023321072	0.00036105525
0.16761832	0.023615528	0.00036424146
0.16774981	0.023711558	0.00036159993
0.16788129	0.024187941	0.00036776266
0.16801278	0.023758971	0.00036240682
0.16814427	0.023771326	0.00036448846
0.16827576	0.023123794	0.00036009200
0.16840725	0.023225633	0.00035895008
0.16853874	0.023597285	0.00036135707
0.16867023	0.023334261	0.00035903026
0.16880171	0.023471618	0.00036209533
0.16893320	0.023412888	0.00036180048
0.16906469	0.023395801	0.00035820514
0.16919618	0.023289506	0.00036139779
0.16932767	0.023737693	0.00036136518
0.16945916	0.022141021	0.00035313482
0.16959065	0.023364776	0.00036139885
0.16972214	0.023632405	0.00035993168
0.16985362	0.023034365	0.00035784391
0.16998511	0.023688574	0.00036003049
0.17011660	0.023276433	0.00035946695
0.17024809	0.023699365	0.00036270291
0.17037958	0.023137387	0.00035731112
0.17051107	0.024009110	0.00036345332
0.17064256	0.023308542	0.00035860521
0.17077405	0.023645219	0.00036137509
0.17090553	0.022957381	0.00035672272
0.17103702	0.023407264	0.00035896695
0.17116851	0.023602817	0.00035850092
0.17130000	0.023785248	0.00036126239
0.17143149	0.022953756	0.00035541071
0.17156298	0.023259563	0.00035879017
0.17169447	0.023616738	0.00035806471
0.17182595	0.023558930	0.00035943653
0.17195744	0.023923734	0.00036029696
0.17208893	0.023656372	0.00035866647
0.17222042	0.023358937	0.00035746899
0.17235191	0.023267084	0.00035632992
0.17248340	0.023644732	0.00035938880
0.17261489	0.023781084	0.00036099968
0.17274638	0.023083408	0.00035461315
0.17287786	0.023637383	0.00035933150
0.17300935	0.023207689	0.00035648134
0.17314084	0.023704981	0.00035959151
0.17327233	0.023498800	0.00035687073
0.17340382	0.023503928	0.00035679820
0.17353531	0.023332735	0.00035704938
0.17366680	0.023973302	0.00036057609
0.17379829	0.023019562	0.00035377105
0.17392977	0.022811558	0.00035468610
0.17406126	0.023766842	0.00035820808
0.17419275	0.023657947	0.00035761002
0.17432424	0.023050144	0.00035381816
0.17445573	0.023428219	0.00035585234
0.17458722	0.023704259	0.00035758199
0.17471871	0.023274710	0.00035456208
0.17485019	0.023507956	0.00035627626
0.17498168	0.023342127	0.00035561098
0.17511317	0.023422371	0.00035704765
0.17524466	0.023728908	0.00035885280
0.17537615	0.023786375	0.00035775310
0.17550764	0.023497611	0.00035519336
0.17563913	0.023793238	0.00035692051
0.17577062	0.022956430	0.00035116842
0.17590210	0.022856838	0.00035200629
0.17603359	0.022718172	0.00034961132
0.17616508	0.023325695	0.00035362448
0.17629657	0.022947780	0.00035291456
0.17642806	0.023931295	0.00035632062
0.17655955	0.022821180	0.00035253470
0.17669104	0.023138454	0.00035188330
0.17682253	0.023088660	0.00035123530
0.17695401	0.023873936	0.00035880497
0.17708550	0.023981673	0.00035604737
0.17721699	0.023533579	0.00035481257
0.17734848	0.023711597	0.00035535163
0.17747997	0.023284127	0.00035395241
0.17761146	0.024166718	0.00035964162
0.17774295	0.023482955	0.00035169565
0.17787443	0.023678324	0.00035601345
0.17800592	0.023301921	0.00035207049
0.17813741	0.023070238	0.00035044990
0.17826890	0.023767288	0.00035570707
0.17840039	0.023246359	0.00034980377
0.17853188	0.022807785	0.00035088694
0.17866337	0.023649613	0.00035445716
0.17879486	0.023174781	0.00035023471
0.17892634	0.023747768	0.00035569571
0.17905783	0.023864018	0.00035280782
0.17918932	0.023227876	0.00035251477
0.17932081	0.022984700	0.00034795852
0.17945230	0.023530710	0.00035323330
0.17958379	0.023322770	0.00035258912
0.17971528	0.023443377	0.00035086215
0.17984677	0.023028312	0.00034945248
0.17997825	0.023478020	0.00035086252
0.18010974	0.023982069	0.00035357820
0.18024123	0.023496859	0.00035170722
0.18037272	0.023574475	0.00035142457
0.18050421	0.023509200	0.00035868555
0.18063570	0.022986385	0.00035913333
0.18076719	0.024298798	0.00036752898
0.18089867	0.023377847	0.00036579072
0.18103016	0.023701260	0.00036796792
0.18116165	0.024128848	0.00037338795
0.18129314	0.023120362	0.00036816476
0.18142463	0.023271547	0.00036993927
0.18155612	0.023717121	0.00037446599
0.18168761	0.023836691	0.00037579811
0.18181910	0.023325581	0.00037459750
0.18195058	0.023548861	0.00037812105
0.18208207	0.023312762	0.00037484508
0.18221356	0.023431948	0.00037931053
0.18234505	0.023639680	0.00038074516
0.18247654	0.023732865	0.00038175067
0.18260803	0.023338555	0.00038106831
0.18273952	0.023467308	0.00038249777
0.18287101	0.023824847	0.00038706324
0.18300249	0.022983838	0.00038137390
0.18313398	0.023009327	0.00038142409
0.18326547	0.023212885	0.00038509230
0.18339696	0.024186203	0.00039070170
0.18352845	0.022942844	0.00038453367
0.18365994	0.023419835	0.00038957796
0.18379143	0.023883349	0.00039252796
0.18392292	0.022656824	0.00038615981
0.18405440	0.023092021	0.00038713382
0.18418589	0.022827587	0.00038855936
0.18431738	0.023316312	0.00039208293
0.18444887	0.023214685	0.00039176391
0.18458036	0.024019693	0.00039848903
0.18471185	0.023239109	0.00039379240
0.18484334	0.022245428	0.00038788194
0.18497482	0.023694676	0.00039901462
0.18510631	0.023221813	0.00039369432
0.18523780	0.023633199	0.00040011337
0.18536929	0.023630236	0.00039383539
0.18550078	0.023331538	0.00038563783
0.18563227	0.022815712	0.00038161154
0.18576376	0.023547743	0.00037954168
0.18589525	0.023015140	0.00037954874
0.18602673	0.023563323	0.00038150141
0.18615822	0.022807718	0.00037434776
0.18628971	0.023119391	0.00037409016
0.18642120	0.023770857	0.00037711328
0.18655269	0.023612962	0.00037688577
0.18668418	0.023013233	0.00037026423
0.18681567	0.023104490	0.00036894405
0.18694716	0.023664482	0.00037394710
0.18707864	0.023687148	0.00037017984
0.18721013	0.023273052	0.00036839583
0.18734162	0.023242590	0.00036741572
0.18747311	0.023717046	0.00036773439
0.18760460	0.023289895	0.00036816873
0.18773609	0.023429142	0.00036449568
0.18786758	0.022855734	0.00036148003
0.18799906	0.023517301	0.00036597628
0.18813055	0.023823316	0.00036559083
0.18826204	0.022922102	0.00036010788
0.18839353	0.022810631	0.00035724394
0.18852502	0.023296047	0.00036181516
0.18865651	0.023388812	0.00036222152
0.18878800	0.023161386	0.00035753979
0.18891949	0.023957652	0.00036340542
0.18905097	0.024003132	0.00036228176
0.18918246	0.023245966	0.00035782778
0.18931395	0.023515508	0.00035954822
0.18944544	0.023435832	0.00035637736
0.18957693	0.023593401	0.00035874995
0.18970842	0.023467762	0.00035657403
0.18983991	0.022897353	0.00035318747
0.18997140	0.023227687	0.00035602879
0.19010288	0.023315498	0.00035184691
0.19023437	0.023070881	0.00035362751
0.19036586	0.023570606	0.00035421562
0.19049735	0.023625981	0.00035468616
0.19062884	0.023339706	0.00035339220
0.19076033	0.023150384	0.00034946307
0.19089182	0.023292480	0.00035117755
0.19102330	0.023008183	0.00034846969
0.19115479	0.023889783	0.00035464436
0.19128628	0.023478549	0.00035196041
0.19141777	0.023412067	0.00035117711
0.19154926	0.023323736	0.00035074718
0.19168075	0.022844519	0.00034637981
0.19181224	0.023701304	0.00035373952
0.19194373	0.023346577	0.00035044672
0.19207521	0.024181573	0.00035346801
0.19220670	0.023705106	0.00035103520
0.19233819	0.023491839	0.00035041396
0.19246968	0.022993174	0.00034714538
0.19260117	0.022839904	0.00034653271
0.19273266	0.023587612	0.00035001059
0.19286415	0.023448514	0.00034947922
0.19299564	0.023718289	0.00035275677
0.19312712	0.023781640	0.00035028203
0.19325861	0.023234537	0.00034811903
0.19339010	0.023453907	0.00034852262
0.19352159	0.023315093	0.00034708105
0.19365308	0.023216991	0.00034878944
0.19378457	0.022981994	0.00034521462
0.19391606	0.022687948	0.00034490061
0.19404754	0.023201406	0.00034620226
0.19417903	0.023685289	0.00034921486
0.19431052	0.023454475	0.00034899220
0.19444201	0.023563832	0.00034865146
0.19457350	0.023123858	0.00034611042
0.19470499	0.023391627	0.00034637740
0.19483648	0.023186052	0.00034533987
0.19496797	0.022655806	0.00034417824
0.19509945	0.023420536	0.00034696247
0.19523094	0.022796573	0.00034426495
0.19536243	0.023762674	0.00034821833
0.19549392	0.023125136	0.00034483464
0.19562541	0.023737825	0.00034945972
0.19575690	0.023129111	0.00034431781
0.19588839	0.023575594	0.00034641603
0.19601988	0.023645602	0.00034711955
0.19615136	0.023829895	0.00034809356
0.19628285	0.023402347	0.00034651508
0.19641434	0.023733600	0.00034768938
0.19654583	0.023809078	0.00034808643
0.19667732	0.023295868	0.00034519726
0.19680881	0.023562312	0.00034628872
0.19694030	0.024029775	0.00034925192
0.19707178	0.023261461	0.00034379753
0.19720327	0.022954750	0.00034203745
0.19733476	0.023652990	0.00034569800
0.19746625	0.022919858	0.00034019812
0.19759774	0.023493385	0.00034603101
0.19772923	0.023806087	0.00034582852
0.19786072	0.023497791	0.00034487581
0.19799221	0.023216498	0.00034402319
0.19812369	0.023673956	0.00034341966
0.19825518	0.023240799	0.00034405362
0.19838667	0.023208291	0.00034219989
0.19851816	0.022771852	0.00033943571
0.19864965	0.023231577	0.00034327035
0.19878114	0.022966441	0.00033988431
0.19891263	0.023176360	0.00034314030
0.19904412	0.023264850	0.00034201994
0.19917560	0.023659808	0.00034569238
0.19930709	0.023443507	0.00034367900
0.19943858	0.022952016	0.00033938028
0.19957007	0.023598010	0.00034248834
0.19970156	0.023414332	0.00034183621
0.19983305	0.022924940	0.00033952138
0.19996454	0.023784373	0.00034441430
0.20009602	0.023233620	0.00034065580
0.20022751	0.023784516	0.00034473879
0.20035900	0.023356959	0.00034215087
0.20049049	0.023287444	0.00034031850
0.20062198	0.022871587	0.00033830390
0.20075347	0.022949330	0.00033917884
0.20088496	0.022785870	0.00033871863
0.20101645	0.022710410	0.00033759686
0.20114793	0.022821840	0.00033667115
0.20127942	0.023133634	0.00033992082
0.20141091	0.023473693	0.00034051520
0.20154240	0.023864692	0.00034443108
0.20167389	0.023462715	0.00034215522
0.20180538	0.023873257	0.00034141791
0.20193687	0.023887985	0.00034444193
0.20206836	0.023053998	0.00033837031
0.20219984	0.023543085	0.00034215124
0.20233133	0.023124778	0.00034060906
0.20246282	0.022591573	0.00033398074
0.20259431	0.023270934	0.00033941920
0.20272580	0.023112742	0.00033805329
0.20285729	0.023015454	0.00033570754
0.20298878	0.024019050	0.00034428156
0.20312027	0.023123419	0.00033629980
0.20325175	0.023531707	0.00033963714
0.20338324	0.023007203	0.00033528974
0.20351473	0.023559023	0.00033945487
0.20364622	0.023241628	0.00033875595
0.20377771	0.022853991	0.00033542874
0.20390920	0.023236414	0.00033936605
0.20404069	0.023763851	0.00033998472
0.20417217	0.023249358	0.00033879043
0.20430366	0.022922648	0.00033656485
0.20443515	0.022680990	0.00033208885
0.20456664	0.023455026	0.00033827902
0.20469813	0.023731366	0.00034025975
0.20482962	0.023632932	0.00033806624
0.20496111	0.022976171	0.00033644577
0.20509260	0.023565677	0.00033776601
0.20522408	0.023078960	0.00033585604
0.20535557	0.023182807	0.00033635594
0.20548706	0.022844572	0.00033449062
0.20561855	0.022794363	0.00033464050
0.20575004	0.023518138	0.00033622278
0.20588153	0.023204283	0.00033598758
0.20601302	0.023117790	0.00033666375
0.20614451	0.023443725	0.00033586920
0.20627599	0.022786589	0.00033276806
0.20640748	0.023105600	0.00033540472
0.20653897	0.024078478	0.00033944804
0.20667046	0.023532337	0.00033750506
0.20680195	0.022975077	0.00033311297
0.20693344	0.023375990	0.00033629073
0.20706493	0.023521094	0.00033705149
0.20719641	0.023315657	0.00033673680
0.20732790	0.024125434	0.00034161279
0.20745939	0.023545320	0.00033607421
0.20759088	0.022349838	0.00033022245
0.20772237	0.023566997	0.00033646721
0.20785386	0.023775694	0.00033683963
0.20798535	0.023618083	0.00033850104
0.20811684	0.023607376	0.00033599030
0.20824832	0.023389578	0.00033529594
0.20837981	0.023570963	0.00033596931
0.20851130	0.023415998	0.00033553143
0.20864279	0.022717080	0.00033249474
0.20877428	0.023426402	0.00033444952
0.20890577	0.023810815	0.00033721118
0.20903726	0.022772018	0.00033193314
0.20916875	0.023038740	0.00033377382
0.20930023	0.023757334	0.00033782284
0.20943172	0.023103311	0.00033308972
0.20956321	0.023286782	0.00033396143
0.20969470	0.022987910	0.00033211086
0.20982619	0.023536036	0.00033570392
0.20995768	0.023645375	0.00033643910
0.21008917	0.022811308	0.00033032966
0.21022065	0.023637349	0.00033558297
0.21035214	0.023083458	0.00033280698
0.21048363	0.023006008	0.00033046027
0.21061512	0.023078318	0.00033389756
0.21074661	0.023301185	0.00033238508
0.21087810	0.024011495	0.00033592726
0.21100959	0.023229227	0.00033281809
0.21114108	0.023322930	0.00033187394
0.21127256	0.023307531	0.00033460811
0.21140405	0.023640369	0.00033304053
0.21153554	0.023861869	0.00033572234
0.21166703	0.023239048	0.00033238237
0.21179852	0.022701804	0.00032889773
0.21193001	0.023146260	0.00033186112
0.21206150	0.023424836	0.00033150945
0.21219299	0.023217487	0.00033150794
0.21232447	0.023158797	0.00033212301
0.21245596	0.022709685	0.00032854130
0.21258745	0.023151057	0.00033143695
0.21271894	0.023190925	0.00033111357
0.21285043	0.023872802	0.00033434522
0.21298192	0.023106346	0.00033189407
0.21311341	0.022765637	0.00032739194
0.21324489	0.023366699	0.00033236867
0.21337638	0.023513924	0.00033137301
0.21350787	0.023436112	0.00033248315
0.21363936	0.022841378	0.00033115407
0.21377085	0.023421013	0.00033086779
0.21390234	0.022982899	0.00033061650
0.21403383	0.023024486	0.00032985109
0.21416532	0.022886334	0.00032819495
0.21429680	0.023216789	0.00033100672
0.21442829	0.023730254	0.00033309085
0.21455978	0.023838799	0.00033367720
0.21469127	0.023197047	0.00032946712
0.21482276	0.023121857	0.00032890740
0.21495425	0.022787949	0.00032724248
0.21508574	0.023356064	0.00033087429
0.21521723	0.023410554	0.00033081830
0.21534871	0.023037483	0.00032879813
0.21548020	0.022890610	0.00032527651
0.21561169	0.023496902	0.00033163366
0.21574318	0.023339026	0.00032974939
0.21587467	0.023127220	0.00032817158
0.21600616	0.022862463	0.00032738656
0.21613765	0.023283249	0.00032790095
0.21626913	0.023219847	0.00032857434
0.21640062	0.022981500	0.00032727289
0.21653211	0.023120665	0.00032850277
0.21666360	0.023087794	0.00032748286
0.21679509	0.023276282	0.00032821061
0.21692658	0.022975246	0.00032757163
0.21705807	0.023062720	0.00032700387
0.21718956	0.023689923	0.00033073274
0.21732104	0.023318912	0.00032923408
0.21745253	0.023346299	0.00032854372
0.21758402	0.022992580	0.00032801442
0.21771551	0.023060953	0.00032696979
0.21784700	0.023157950	0.00032541600
0.21797849	0.023286067	0.00032898916
0.21810998	0.023227183	0.00032698173
0.21824147	0.024177308	0.00033303484
0.21837295	0.022935868	0.00032593612
0.21850444	0.023233059	0.00032517169
0.21863593	0.023109829	0.00032740904
0.21876742	0.022870904	0.00032401938
0.21889891	0.023115956	0.00032697454
0.21903040	0.023420675	0.00032902171
0.21916189	0.023394328	0.00032593545
0.21929337	0.023319519	0.00032761882
0.21942486	0.022839169	0.00032312457
0.21955635	0.023025971	0.00032766974
0.21968784	0.023465633	0.00032816998
0.21981933	0.022957786	0.00032230224
0.21995082	0.022574319	0.00032254836
0.22008231	0.023195065	0.00032517857
0.22021380	0.023249827	0.00032718497
0.22034528	0.023545985	0.00032882959
0.22047677	0.023303260	0.00032398893
0.22060826	0.023498414	0.00032735305
0.22073975	0.023257705	0.00032577501
0.22087124	0.023192987	0.00032543926
0.22100273	0.023026753	0.00032471264
0.22113422	0.022514430	0.00032018869
0.22126571	0.022954993	0.00032382028
0.22139719	0.022973447	0.00032496852
0.22152868	0.022737354	0.00032287814
0.22166017	0.022523193	0.00032280419
0.22179166	0.023235709	0.00032410453
0.22192315	0.023113585	0.00032513033
0.22205464	0.022659557	0.00032176570
0.22218613	0.023765113	0.00032788477
0.22231761	0.023685460	0.00032656100
0.22244910	0.023104500	0.00032375315
0.22258059	0.023267300	0.00032455583
0.22271208	0.023343649	0.00032544052
0.22284357	0.022588748	0.00032148152
0.22297506	0.022953562	0.00032316219
0.22310655	0.022908880	0.00032228119
0.22323804	0.022833655	0.00032324901
0.22336952	0.023478141	0.00032687398
0.22350101	0.023471292	0.00032467207
0.22363250	0.023282878	0.00032381632
0.22376399	0.022605196	0.00031932365
0.22389548	0.022977501	0.00032275908
0.22402697	0.022949527	0.00032304120
0.22415846	0.023106666	0.00032332237
0.22428995	0.022781626	0.00032110472
0.22442143	0.022589106	0.00031915338
0.22455292	0.022886251	0.00032137590
0.22468441	0.023384553	0.00032494558
0.22481590	0.023117876	0.00032313799
0.22494739	0.023297267	0.00032304288
0.22507888	0.024061152	0.00032739714
0.22521037	0.023367128	0.00032304175
0.22534186	0.022820994	0.00032173770
0.22547334	0.022690105	0.00031972127
0.22560483	0.022627308	0.00031776949
0.22573632	0.023052955	0.00032264321
0.22586781	0.022531005	0.00031822484
0.22599930	0.023283508	0.00032274903
0.22613079	0.023013662	0.00032051926
0.22626228	0.023280750	0.00032317911
0.22639376	0.022932253	0.00032048189
0.22652525	0.023320249	0.00032231909
0.22665674	0.022833048	0.00032052522
0.22678823	0.022936733	0.00031909346
0.22691972	0.023111187	0.00032103949
0.22705121	0.022429975	0.00031688681
0.22718270	0.022843864	0.00031945188
0.22731419	0.023511979	0.00032405268
0.22744567	0.023211912	0.00032114948
0.22757716	0.023638665	0.00032221395
0.22770865	0.022746382	0.00031923001
0.22784014	0.023248924	0.00032074644
0.22797163	0.023307263	0.00032245541
0.22810312	0.022498125	0.00031588590
0.22823461	0.023458296	0.00032274211
0.22836610	0.023083838	0.00032156251
0.22849758	0.022803465	0.00031827100
0.22862907	0.023849715	0.00032550072
0.22876056	0.023382671	0.00031988465
0.22889205	0.023476273	0.00032178564
0.22902354	0.023315606	0.00032183695
0.22915503	0.023427910	0.00032039719
0.22928652	0.022823252	0.00031941127
0.22941800	0.022988437	0.00031852733
0.22954949	0.022843711	0.00031769138
0.22968098	0.022465065	0.00031580755
0.22981247	0.023291466	0.00031963256
0.22994396	0.023302774	0.00032109136
0.23007545	0.023182862	0.00032234638
0.23020694	0.022442352	0.00032164763
0.23033843	0.022875536	0.00032816425
0.23046991	0.023059785	0.00032957872
0.23060140	0.023143093	0.00033267469
0.23073289	0.023266337	0.00033305341
0.23086438	0.022540886	0.00033012396
0.23099587	0.023035424	0.00033807342
0.23112736	0.022621418	0.00033277518
0.23125885	0.023236018	0.00034029803
0.23139034	0.023139796	0.00033791587
0.23152182	0.022531334	0.00033722892
0.23165331	0.022978462	0.00034224917
0.23178480	0.022576869	0.00033852654
0.23191629	0.023118957	0.00034386387
0.23204778	0.023588635	0.00034604942
0.23217927	0.022779900	0.00034153444
0.23231076	0.023506060	0.00034820001
0.23244224	0.022895664	0.00034420525
0.23257373	0.022651281	0.00034400990
0.23270522	0.023043218	0.00034750409
0.23283671	0.022791152	0.00034444846
0.23296820	0.023158508	0.00034737295
0.23309969	0.023005178	0.00034619746
0.23323118	0.023120231	0.00034646890
0.23336267	0.022860191	0.00034693398
0.23349415	0.023519014	0.00034868467
0.23362564	0.022869128	0.00034634021
0.23375713	0.023019088	0.00034810158
0.23388862	0.023601096	0.00035136560
0.23402011	0.022905416	0.00034816773
0.23415160	0.023330018	0.00034754904
0.23428309	0.023362137	0.00035046043
0.23441458	0.022988668	0.00034793686
0.23454606	0.023028266	0.00034911127
0.23467755	0.022536156	0.00034567326
0.23480904	0.023164316	0.00035090065
0.23494053	0.022920684	0.00034886480
0.23507202	0.022985310	0.00034919805
0.23520351	0.023429128	0.00035184875
0.23533500	0.023398796	0.00035195206
0.23546648	0.022956170	0.00034916618
0.23559797	0.022803787	0.00034926476
0.23572946	0.022464525	0.00034775850
0.23586095	0.023211536	0.00035177813
0.23599244	0.023090701	0.00035176854
0.23612393	0.023634465	0.00035446680
0.23625542	0.023422990	0.00035466537
0.23638691	0.022318622	0.00034594853
0.23651839	0.022900309	0.00035003546
0.23664988	0.023433818	0.00035491032
0.23678137	0.022766478	0.00035050420
0.23691286	0.023139565	0.00035327713
0.23704435	0.023295910	0.00035411511
0.23717584	0.022795423	0.00034959328
0.23730733	0.023614499	0.00035757110
0.23743882	0.023250618	0.00035393888
0.23757030	0.024050013	0.00035928231
0.23770179	0.024088311	0.00036095193
0.23783328	0.023692826	0.00035605780
0.23796477	0.022914412	0.00035352447
0.23809626	0.023181269	0.00035306879
0.23822775	0.022951477	0.00035303419
0.23835924	0.023058913	0.00035660815
0.23849072	0.022634948	0.00034999707
0.23862221	0.023200891	0.00035543446
0.23875370	0.023263626	0.00035544252
0.23888519	0.023550134	0.00035780727
0.23901668	0.023296948	0.00035823402
0.23914817	0.023069552	0.00035249408
0.23927966	0.023740988	0.00036065674
0.23941115	0.022639438	0.00035345901
0.23954263	0.022846059	0.00035540910
0.23967412	0.023249799	0.00035777278
0.23980561	0.022997117	0.00035357509
0.23993710	0.023105762	0.00035711534
0.24006859	0.023325020	0.00035767045
0.24020008	0.023153185	0.00035801728
0.24033157	0.023568800	0.00035939072
0.24046306	0.023501699	0.00035810199
0.24059454	0.022838419	0.00035589039
0.24072603	0.023806936	0.00036232200
0.24085752	0.022384925	0.00035330051
0.24098901	0.022671548	0.00035672625
0.24112050	0.023027905	0.00035540152
0.24125199	0.023674680	0.00036094615
0.24138348	0.022815212	0.00035714871
0.24151496	0.023017242	0.00035612679
0.24164645	0.022861554	0.00035872240
0.24177794	0.023240495	0.00035728731
0.24190943	0.023418833	0.00036019872
0.24204092	0.022954708	0.00035735234
0.24217241	0.022692930	0.00035593459
0.24230390	0.022781548	0.00035753657
0.24243539	0.023119280	0.00035748789
0.24256687	0.022792017	0.00035699892
0.24269836	0.022495105	0.00035607787
0.24282985	0.023583024	0.00036139742
0.24296134	0.023886059	0.00036412074
0.24309283	0.023117661	0.00035939867
0.24322432	0.023617888	0.00036195912
0.24335581	0.023016430	0.00036105970
0.24348730	0.023221262	0.00036042344
0.24361878	0.023321859	0.00036152343
0.24375027	0.022989598	0.00035866886
0.24388176	0.022290502	0.00035353454
0.24401325	0.023289717	0.00036296329
0.24414474	0.023363633	0.00036112374
0.24427623	0.022863923	0.00035976136
0.24440772	0.023465413	0.00036240864
0.24453920	0.023414740	0.00036200717
0.24467069	0.022944874	0.00036107304
0.24480218	0.023208757	0.00036178851
0.24493367	0.023232835	0.00036018944
0.24506516	0.024018991	0.00036716734
0.24519665	0.023341915	0.00036174689
0.24532814	0.023631723	0.00036514363
0.24545963	0.023503725	0.00036256743
0.24559111	0.023610764	0.00036398324
0.24572260	0.023049938	0.00036110440
0.24585409	0.023329103	0.00036231051
0.24598558	0.023321968	0.00036330919
0.24611707	0.023271445	0.00036361199
0.24624856	0.022895703	0.00036034461
0.24638005	0.023446547	0.00036583382
0.24651154	0.022988742	0.00036002179
0.24664302	0.023357960	0.00036530814
0.24677451	0.023363578	0.00036279659
0.24690600	0.022737421	0.00035959034
0.24703749	0.022507312	0.00036010993
0.24716898	0.023317577	0.00036294919
0.24730047	0.023243937	0.00036527200
0.24743196	0.023080484	0.00036177892
0.24756345	0.023668831	0.00036602729
0.24769493	0.022719999	0.00036274164
0.24782642	0.023504377	0.00036437201
0.24795791	0.022543942	0.00036063320
0.24808940	0.023117210	0.00036273540
0.24822089	0.023473760	0.00036448846
0.24835238	0.022896855	0.00036308405
0.24848387	0.022986563	0.00036316616
0.24861535	0.023116390	0.00036438909
0.24874684	0.023224348	0.00036482811
0.24887833	0.022554243	0.00035927422
0.24900982	0.023309282	0.00036584268
0.24914131	0.023694010	0.00036827249
0.24927280	0.023656366	0.00036780640
0.24940429	0.023122662	0.00036505938
0.24953578	0.023011024	0.00036368550
0.24966726	0.023197668	0.00036638181
0.24979875	0.023007452	0.00036362174
0.24993024	0.023497268	0.00036824215
0.25006173	0.023173109	0.00036457086
0.25019322	0.022514189	0.00036119221
0.25032471	0.023104014	0.00036754396
0.25045620	0.022557806	0.00036054170
0.25058769	0.023392212	0.00036816447
0.25071917	0.023134989	0.00036429050
0.25085066	0.024126587	0.00037012077
0.25098215	0.023681474	0.00037048945
0.25111364	0.022725741	0.00036235151
0.25124513	0.024142625	0.00037343504
0.25137662	0.023295242	0.00036682036
0.25150811	0.023360436	0.00036644299
0.25163959	0.023674976	0.00036960959
0.25177108	0.022670204	0.00036097803
0.25190257	0.023249217	0.00036790485
0.25203406	0.023300082	0.00036779046
0.25216555	0.023283877	0.00036640778
0.25229704	0.023419075	0.00036884169
0.25242853	0.022683926	0.00036283767
0.25256002	0.022463258	0.00036280644
0.25269150	0.022889495	0.00036577920
0.25282299	0.022758698	0.00036312986
0.25295448	0.023297274	0.00036891694
0.25308597	0.023709108	0.00036881296
0.25321746	0.022817002	0.00036604088
0.25334895	0.022927694	0.00036653626
0.25348044	0.022899301	0.00036404215
0.25361193	0.024020638	0.00037298062
0.25374341	0.023137816	0.00036589729
0.25387490	0.023731247	0.00037017196
0.25400639	0.022725445	0.00037101236
0.25413788	0.022617850	0.00037369523
0.25426937	0.022947738	0.00038063476
0.25440086	0.022815933	0.00038323824
0.25453235	0.023447283	0.00038976622
0.25466383	0.023032917	0.00038934970
0.25479532	0.022448165	0.00038807022
0.25492681	0.022676516	0.00039115976
0.25505830	0.024164343	0.00040353865
0.25518979	0.023215840	0.00039945673
0.25532128	0.022965124	0.00039831220
0.25545277	0.023241900	0.00040224628
0.25558426	0.022657040	0.00040030145
0.25571574	0.023196237	0.00040412003
0.25584723	0.022836842	0.00040385423
0.25597872	0.023295929	0.00041141452
0.25611021	0.022814344	0.00040675533
0.25624170	0.023002621	0.00041007920
0.25637319	0.023079385	0.00041440268
0.25650468	0.023110467	0.00041435408
0.25663617	0.022753002	0.00041364804
0.25676765	0.023382639	0.00041862965
0.25689914	0.023399083	0.00042046438
0.25703063	0.023947295	0.00042962555
0.25716212	0.023391968	0.00042191625
0.25729361	0.023208551	0.00042522032
0.25742510	0.023184315	0.00042599644
0.25755659	0.023149316	0.00042816483
0.25768807	0.022952627	0.00042838136
0.25781956	0.023070350	0.00042838237
0.25795105	0.023042187	0.00043043654
0.25808254	0.023317392	0.00043718511
0.25821403	0.023376412	0.00043526106
0.25834552	0.022791325	0.00043574766
0.25847701	0.022970802	0.00043427052
0.25860850	0.024438773	0.00044573738
0.25873998	0.023323264	0.00044140982
0.25887147	0.023398422	0.00044107381
0.25900296	0.023311138	0.00044113897
0.25913445	0.022838620	0.00043678331
0.25926594	0.022753953	0.00043763608
0.25939743	0.022755975	0.00044003782
0.25952892	0.022900809	0.00043832925
0.25966041	0.022823093	0.00044255424
0.25979189	0.023110459	0.00044108969
0.25992338	0.022750557	0.00044208972
0.26005487	0.023367586	0.00044825421
0.26018636	0.023010968	0.00044599267
0.26031785	0.022024721	0.00043927590
0.26044934	0.022774278	0.00044361614
0.26058083	0.022479601	0.00044322598
0.26071231	0.023287388	0.00045092932
0.26084380	0.022629215	0.00044534414
0.26097529	0.023410617	0.00045368028
0.26110678	0.023495394	0.00045201591
0.26123827	0.023178768	0.00045439990
0.26136976	0.022939398	0.00045138624
0.26150125	0.023314126	0.00045572735
0.26163274	0.022790647	0.00045105635
0.26176422	0.022529262	0.00044952996
0.26189571	0.022831680	0.00045534991
0.26202720	0.023339587	0.00045780502
0.26215869	0.023009381	0.00045629527
0.26229018	0.022698014	0.00045462861
0.26242167	0.023067575	0.00045739485
0.26255316	0.023501003	0.00046074372
0.26268465	0.023656745	0.00046505688
0.26281613	0.022838747	0.00045764356
0.26294762	0.022535520	0.00045531250
0.26307911	0.023744374	0.00046481251
0.26321060	0.022668863	0.00046082470
0.26334209	0.023322006	0.00046742419
0.26347358	0.023106771	0.00046287108
0.26360507	0.022930036	0.00046219932
0.26373655	0.023021896	0.00046439840
0.26386804	0.023564973	0.00046910327
0.26399953	0.023018053	0.00046850646
0.26413102	0.022794453	0.00046326811
0.26426251	0.023626068	0.00047151949
0.26439400	0.022851641	0.00046570316
0.26452549	0.022759749	0.00046815319
0.26465698	0.023608499	0.00047664719
0.26478846	0.023501896	0.00047176950
0.26491995	0.023209943	0.00047742494
0.26505144	0.023191946	0.00047103832
0.26518293	0.023029963	0.00047098970
0.26531442	0.023576040	0.00048066119
0.26544591	0.022743577	0.00047103961
[truncated: 567 more rows]
