# Supplementary material for: Invariant surface glycoprotein 65 of Trypanosoma brucei is a complement C3 receptor
Source: Nat Commun. 2022 Aug 29;13:5085. doi: 10.1038/s41467-022-32728-9 (PMC9424271; doi:10.1038/s41467-022-32728-9)
Supplement: Supplementary file 4 — supplementary data 2 [file 41467_2022_32728_MOESM4_ESM.zip › b21-414646_00094.dat]

0.0026000000	39.391277	0.13587643
0.0027314887	28.590928	0.10633228
0.0028629774	22.088965	0.089367507
0.0029944661	17.208066	0.075700755
0.0031259548	12.305996	0.058827193
0.0032574435	10.749870	0.056911883
0.0033889322	8.7438623	0.048520887
0.0035204209	11.394745	0.048226138
0.0036519096	12.229894	0.046362956
0.0037833983	9.9064474	0.039340736
0.0039148870	8.2326864	0.034604868
0.0040463757	6.6990517	0.030030930
0.0041778644	5.4386856	0.025361862
0.0043093531	4.5750758	0.022838297
0.0044408418	3.7713139	0.019942600
0.0045723305	3.1211784	0.018142401
0.0047038192	2.8370699	0.016554858
0.0048353079	2.4773187	0.015017915
0.0049667966	2.1970385	0.014092269
0.0050982853	1.8735462	0.012328096
0.0052297740	1.7267021	0.011989830
0.0053612627	1.5109571	0.010830747
0.0054927514	1.3996701	0.010147867
0.0056242401	1.2407471	0.0095267493
0.0057557288	1.1825588	0.0090429889
0.0058872175	1.0685829	0.0084810842
0.0060187062	1.0078912	0.0082148967
0.0061501949	0.91009523	0.0074771486
0.0062816836	0.87857137	0.0075124505
0.0064131723	0.82780371	0.0071484680
0.0065446610	0.77421685	0.0068142227
0.0066761496	0.75155959	0.0066821799
0.0068076383	0.72597232	0.0064185047
0.0069391270	0.68663576	0.0063425312
0.0070706157	0.66292580	0.0061334711
0.0072021044	0.63423469	0.0059331302
0.0073335931	0.62261236	0.0058529023
0.0074650818	0.56406875	0.0054087566
0.0075965705	0.55401330	0.0054048149
0.0077280592	0.54305506	0.0053289373
0.0078595479	0.51406089	0.0050607724
0.0079910366	0.48904723	0.0049655223
0.0081225253	0.46665500	0.0047117643
0.0082540140	0.45200960	0.0046636117
0.0083855027	0.45300055	0.0046865748
0.0085169914	0.41634996	0.0044012017
0.0086484801	0.39656079	0.0042640945
0.0087799688	0.38065968	0.0041040431
0.0089114575	0.37610943	0.0041010060
0.0090429462	0.35883009	0.0039776815
0.0091744349	0.33695402	0.0038213819
0.0093059236	0.32457920	0.0037063917
0.0094374123	0.31194139	0.0036096978
0.0095689010	0.29437431	0.0034498831
0.0097003897	0.29200403	0.0034637432
0.0098318784	0.27872368	0.0033356766
0.0099633671	0.26586677	0.0032224500
0.010094856	0.25530752	0.0031481084
0.010226345	0.24184624	0.0029914608
0.010357833	0.24437289	0.0030846902
0.010489322	0.22044937	0.0028436204
0.010620811	0.21404604	0.0027821658
0.010752299	0.20204581	0.0026915527
0.010883788	0.19281302	0.0025749635
0.011015277	0.18750422	0.0025853430
0.011146765	0.17596134	0.0024271107
0.011278254	0.17533977	0.0024132627
0.011409743	0.16421905	0.0023115691
0.011541231	0.15943101	0.0022435052
0.011672720	0.15610708	0.0022253376
0.011804209	0.14296062	0.0020492065
0.011935698	0.13306497	0.0019722528
0.012067186	0.12452518	0.0018970069
0.012198675	0.12589868	0.0018456722
0.012330164	0.11772191	0.0017879804
0.012461652	0.11036443	0.0017117447
0.012593141	0.10874479	0.0016616292
0.012724630	0.10582837	0.0016392226
0.012856118	0.099335200	0.0015377257
0.012987607	0.097149720	0.0015383805
0.013119096	0.096166982	0.0014962297
0.013250585	0.088788277	0.0014222967
0.013382073	0.090188216	0.0014384612
0.013513562	0.084454000	0.0013703838
0.013645051	0.085273407	0.0013867869
0.013776539	0.080340044	0.0013391842
0.013908028	0.079393704	0.0013091164
0.014039517	0.077803496	0.0012888693
0.014171005	0.073385153	0.0012431003
0.014302494	0.072933766	0.0012413453
0.014433983	0.072780890	0.0012421608
0.014565472	0.070250320	0.0011954952
0.014696960	0.068147498	0.0011825364
0.014828449	0.066830034	0.0011539533
0.014959938	0.067512338	0.0011666022
0.015091426	0.064646444	0.0011447568
0.015222915	0.064061327	0.0011117878
0.015354404	0.062692627	0.0011041204
0.015485892	0.060062816	0.0010718433
0.015617381	0.062413808	0.0010956332
0.015748870	0.061098098	0.0010827671
0.015880359	0.061997465	0.0010746624
0.016011847	0.061958549	0.0010741606
0.016143336	0.055339843	0.0010053309
0.016274825	0.051550567	0.00097503717
0.016406313	0.054658039	0.00099408526
0.016537802	0.054313209	0.00098279435
0.016669291	0.055101198	0.00098739744
0.016800779	0.053524823	0.00097186183
0.016932268	0.058305676	0.0010083950
0.017063757	0.059882294	0.0010194708
0.017195246	0.059835146	0.0010102213
0.017326734	0.057243202	0.00098984567
0.017458223	0.055935362	0.00097117480
0.017589712	0.056019175	0.00096654408
0.017721200	0.055901946	0.00097160665
0.017852689	0.056099922	0.00095094567
0.017984178	0.055514313	0.00095753293
0.018115666	0.053884094	0.00093767436
0.018247155	0.053217288	0.00092674212
0.018378644	0.055489100	0.00094565167
0.018510133	0.053187954	0.00091659164
0.018641621	0.051133070	0.00089728759
0.018773110	0.049120609	0.00087775375
0.018904599	0.048242778	0.00086959133
0.019036087	0.049809397	0.00087771243
0.019167576	0.047602088	0.00084985294
0.019299065	0.047440879	0.00084454087
0.019430553	0.048221217	0.00085656512
0.019562042	0.047223177	0.00084013310
0.019693531	0.045250743	0.00082305652
0.019825019	0.047121979	0.00083329871
0.019956508	0.045230781	0.00080983502
0.020087997	0.044473679	0.00081051213
0.020219486	0.045711645	0.00081309698
0.020350974	0.043866403	0.00080289531
0.020482463	0.043790353	0.00078840117
0.020613952	0.040725973	0.00075748056
0.020745440	0.041849811	0.00077485404
0.020876929	0.041478391	0.00076173305
0.021008418	0.040807542	0.00075650421
0.021139906	0.041422230	0.00076028753
0.021271395	0.041178633	0.00075063687
0.021402884	0.039235596	0.00073470766
0.021534373	0.041355365	0.00074909478
0.021665861	0.041238221	0.00074744291
0.021797350	0.039378160	0.00072737445
0.021928839	0.038299105	0.00070932218
0.022060327	0.038122922	0.00071634068
0.022191816	0.038800688	0.00071281153
0.022323305	0.037835619	0.00070775539
0.022454793	0.039535450	0.00071704715
0.022586282	0.037298056	0.00069289796
0.022717771	0.035623165	0.00068178269
0.022849260	0.034329457	0.00066457412
0.022980748	0.035662750	0.00067754107
0.023112237	0.034979911	0.00066524916
0.023243726	0.035904416	0.00066876520
0.023375214	0.038397778	0.00069560920
0.023506703	0.037684953	0.00068402238
0.023638192	0.037794965	0.00068528501
0.023769680	0.037117949	0.00067999140
0.023901169	0.036445774	0.00066875833
0.024032658	0.037616332	0.00068047765
0.024164147	0.036248334	0.00066282922
0.024295635	0.037016627	0.00066697451
0.024427124	0.035898525	0.00065511541
0.024558613	0.036562612	0.00065566548
0.024690101	0.036999587	0.00066644837
0.024821590	0.037158856	0.00066218671
0.024953079	0.035474851	0.00064389562
0.025084567	0.036685719	0.00065461987
0.025216056	0.035956738	0.00064291540
0.025347545	0.035614239	0.00064611774
0.025479034	0.035268351	0.00063719509
0.025610522	0.036029876	0.00063684331
0.025742011	0.035334496	0.00063337052
0.025873500	0.034669860	0.00062485545
0.026004988	0.035679134	0.00063464612
0.026136477	0.036478740	0.00063928351
0.026267966	0.034613253	0.00061806033
0.026399454	0.034256346	0.00062001026
0.026530943	0.035740548	0.00062579229
0.026662432	0.035064475	0.00062169126
0.026793920	0.034147265	0.00061034785
0.026925409	0.034769761	0.00061369093
0.027056898	0.034182364	0.00061048331
0.027188387	0.034387748	0.00060507857
0.027319875	0.034069601	0.00060909691
0.027451364	0.033319044	0.00059639841
0.027582853	0.033220738	0.00059299884
0.027714341	0.033493795	0.00059436493
0.027845830	0.034631640	0.00060079379
0.027977319	0.034077560	0.00059872052
0.028108807	0.034454313	0.00059641106
0.028240296	0.034134533	0.00059333569
0.028371785	0.034473758	0.00059504838
0.028503274	0.033199619	0.00058385964
0.028634762	0.033225709	0.00058260001
0.028766251	0.032286756	0.00057674113
0.028897740	0.033656466	0.00057941657
0.029029228	0.033978659	0.00058483278
0.029160717	0.033153546	0.00057858119
0.029292206	0.032043420	0.00056700645
0.029423694	0.033070895	0.00057704565
0.029555183	0.031703613	0.00055681825
0.029686672	0.032851408	0.00057036584
0.029818161	0.033287758	0.00057352817
0.029949649	0.033144285	0.00056762100
0.030081138	0.032398553	0.00056280011
0.030212627	0.032426368	0.00055768005
0.030344115	0.032629488	0.00055934457
0.030475604	0.033386348	0.00056557702
0.030607093	0.032353139	0.00055475634
0.030738581	0.032128072	0.00055458602
0.030870070	0.032548228	0.00055252529
0.031001559	0.032031291	0.00054777722
0.031133048	0.031537223	0.00054649474
0.031264536	0.032609901	0.00055074311
0.031396025	0.032086877	0.00054874881
0.031527514	0.032855017	0.00055076326
0.031659002	0.031984436	0.00054138015
0.031790491	0.032399669	0.00054745055
0.031921980	0.030902505	0.00053249240
0.032053468	0.031762288	0.00053948077
0.032184957	0.032120601	0.00053785262
0.032316446	0.031789265	0.00053316028
0.032447935	0.031541226	0.00053536575
0.032579423	0.032018253	0.00053454662
0.032710912	0.031967748	0.00053597401
0.032842401	0.031119551	0.00052510999
0.032973889	0.031548574	0.00052758487
0.033105378	0.030027050	0.00051855530
0.033236867	0.030865053	0.00052212026
0.033368355	0.029893931	0.00052239488
0.033499844	0.029744058	0.00051972068
0.033631333	0.029630607	0.00052162271
0.033762822	0.029686908	0.00052553678
0.033894310	0.030904302	0.00053330294
0.034025799	0.030908245	0.00053300988
0.034157288	0.029496234	0.00052260289
0.034288776	0.030047242	0.00052651773
0.034420265	0.029951887	0.00053185052
0.034551754	0.031098487	0.00053621809
0.034683242	0.030005564	0.00053067394
0.034814731	0.030573114	0.00053099688
0.034946220	0.030526171	0.00053107566
0.035077708	0.030892595	0.00053877604
0.035209197	0.031140930	0.00053964879
0.035340686	0.029722000	0.00052407649
0.035472175	0.029105215	0.00052966159
0.035603663	0.028507031	0.00053037138
0.035735152	0.029551319	0.00054334495
0.035866641	0.028974138	0.00053703718
0.035998129	0.028599950	0.00053195672
0.036129618	0.028608985	0.00053662980
0.036261107	0.028797397	0.00053349368
0.036392595	0.029974058	0.00055260057
0.036524084	0.029931054	0.00055000397
0.036655573	0.029631187	0.00054370646
0.036787062	0.029098358	0.00054477137
0.036918550	0.030270616	0.00055023973
0.037050039	0.028895444	0.00054496906
0.037181528	0.028952768	0.00054215921
0.037313016	0.029255632	0.00054578700
0.037444505	0.029420387	0.00054996428
0.037575994	0.029264805	0.00054792857
0.037707482	0.028736665	0.00054972583
0.037838971	0.029054055	0.00055188562
0.037970460	0.029512621	0.00055074978
0.038101949	0.028832149	0.00054840989
0.038233437	0.027878992	0.00053395696
0.038364926	0.028476932	0.00053581766
0.038496415	0.028948502	0.00053816098
0.038627903	0.029391252	0.00053633716
0.038759392	0.029260168	0.00054015142
0.038890881	0.029228959	0.00053192195
0.039022369	0.028887852	0.00053064258
0.039153858	0.029073143	0.00052983302
0.039285347	0.028248763	0.00051912247
0.039416836	0.029353058	0.00053211345
0.039548324	0.028644019	0.00052268826
0.039679813	0.029176187	0.00052441996
0.039811302	0.029242731	0.00052909322
0.039942790	0.029068567	0.00052321941
0.040074279	0.029233608	0.00052743165
0.040205768	0.029265060	0.00052544914
0.040337256	0.028961074	0.00052093799
0.040468745	0.030181054	0.00053016468
0.040600234	0.029348476	0.00052116082
0.040731723	0.028945820	0.00051908281
0.040863211	0.029007243	0.00052018431
0.040994700	0.029549949	0.00052150296
0.041126189	0.029684051	0.00052452004
0.041257677	0.030838851	0.00053095933
0.041389166	0.030058880	0.00052371885
0.041520655	0.029879212	0.00052241715
0.041652143	0.029634422	0.00052043398
0.041783632	0.029488538	0.00051843244
0.041915121	0.029245678	0.00051533533
0.042046610	0.029386580	0.00051601435
0.042178098	0.028129077	0.00050709702
0.042309587	0.029645267	0.00051825569
0.042441076	0.028815832	0.00051064231
0.042572564	0.029405657	0.00051397616
0.042704053	0.028885508	0.00050701542
0.042835542	0.029486366	0.00051407268
0.042967030	0.029038257	0.00050951281
0.043098519	0.029222252	0.00051192543
0.043230008	0.028517663	0.00050443791
0.043361496	0.028269036	0.00049885343
0.043492985	0.029861543	0.00051565085
0.043624474	0.029698648	0.00051165472
0.043755963	0.028238142	0.00050240462
0.043887451	0.029369928	0.00050567323
0.044018940	0.029097722	0.00050501165
0.044150429	0.028333704	0.00050446831
0.044281917	0.029195488	0.00050564566
0.044413406	0.028982586	0.00050644673
0.044544895	0.029146906	0.00050268828
0.044676383	0.029006867	0.00050138346
0.044807872	0.029990031	0.00051098694
0.044939361	0.029626506	0.00050472450
0.045070850	0.029053905	0.00050171385
0.045202338	0.029791989	0.00050550122
0.045333827	0.029537884	0.00050093788
0.045465316	0.029674626	0.00050708506
0.045596804	0.029738614	0.00050515158
0.045728293	0.029397931	0.00050300421
0.045859782	0.028869599	0.00049805013
0.045991270	0.029667170	0.00049922454
0.046122759	0.029642328	0.00050483095
0.046254248	0.029445270	0.00050822513
0.046385737	0.028860302	0.00050559050
0.046517225	0.028500920	0.00050493725
0.046648714	0.028654462	0.00050740686
0.046780203	0.028912006	0.00051690222
0.046911691	0.028016951	0.00050956375
0.047043180	0.029928580	0.00052223422
0.047174669	0.029476833	0.00052089197
0.047306157	0.029182813	0.00051963601
0.047437646	0.028699993	0.00051946477
0.047569135	0.029208925	0.00052505866
0.047700624	0.029137523	0.00052012391
0.047832112	0.028819274	0.00052404259
0.047963601	0.029224150	0.00052317041
0.048095090	0.029114544	0.00052803392
0.048226578	0.030279694	0.00053675983
0.048358067	0.029763200	0.00053014452
0.048489556	0.029981797	0.00053467822
0.048621044	0.029903526	0.00053299612
0.048752533	0.028304699	0.00052664656
0.048884022	0.028836219	0.00052886221
0.049015511	0.029182121	0.00053010646
0.049146999	0.029334958	0.00053151746
0.049278488	0.028289343	0.00052566938
0.049409977	0.029005542	0.00053373975
0.049541465	0.029953546	0.00053824960
0.049672954	0.030644252	0.00054655599
0.049804443	0.029576926	0.00053685001
0.049935931	0.029061087	0.00053443517
0.050067420	0.028662484	0.00053261502
0.050198909	0.028102899	0.00052818946
0.050330398	0.029627587	0.00053895687
0.050461886	0.029027261	0.00053322285
0.050593375	0.030432867	0.00054696833
0.050724864	0.029032819	0.00053859230
0.050856352	0.029549440	0.00054253440
0.050987841	0.029681958	0.00054160736
0.051119330	0.028753763	0.00053510244
0.051250818	0.029300199	0.00054032799
0.051382307	0.028960757	0.00053913354
0.051513796	0.029076855	0.00053864296
0.051645284	0.028877161	0.00053759271
0.051776773	0.029731704	0.00054422790
0.051908262	0.029392427	0.00054195664
0.052039751	0.029082421	0.00054211821
0.052171239	0.030096316	0.00054814161
0.052302728	0.028955742	0.00054574671
0.052434217	0.028930518	0.00053947376
0.052565705	0.028802421	0.00054094463
0.052697194	0.029181330	0.00054109367
0.052828683	0.028607849	0.00054076311
0.052960171	0.029342704	0.00054426979
0.053091660	0.029148156	0.00054029680
0.053223149	0.028688744	0.00054259651
0.053354638	0.028721519	0.00054239392
0.053486126	0.029265034	0.00054760448
0.053617615	0.028090757	0.00053626922
0.053749104	0.029354795	0.00054485337
0.053880592	0.028707673	0.00054241858
0.054012081	0.029246494	0.00054921769
0.054143570	0.029286725	0.00054819830
0.054275058	0.029897186	0.00055324167
0.054406547	0.029498119	0.00054731270
0.054538036	0.029108793	0.00055017408
0.054669525	0.029468587	0.00054775555
0.054801013	0.028758209	0.00054757349
0.054932502	0.029141490	0.00054853929
0.055063991	0.029266439	0.00054594476
0.055195479	0.028926642	0.00054865934
0.055326968	0.029662582	0.00055378980
0.055458457	0.028729113	0.00054894334
0.055589945	0.029362426	0.00055084244
0.055721434	0.028778980	0.00054339734
0.055852923	0.029366093	0.00055629580
0.055984412	0.028181241	0.00054269412
0.056115900	0.028861414	0.00054671559
0.056247389	0.029019799	0.00055049764
0.056378878	0.029817383	0.00055388866
0.056510366	0.028951188	0.00055188111
0.056641855	0.028660583	0.00054573823
0.056773344	0.029671536	0.00055735819
0.056904832	0.028800445	0.00054765433
0.057036321	0.029577230	0.00055277778
0.057167810	0.029095003	0.00055323673
0.057299299	0.029370643	0.00055204818
0.057430787	0.029001997	0.00054732361
0.057562276	0.029846736	0.00055904414
0.057693765	0.030480476	0.00055560469
0.057825253	0.029297404	0.00055197596
0.057956742	0.029074162	0.00054917550
0.058088231	0.029421876	0.00055080389
0.058219719	0.028889755	0.00054949777
0.058351208	0.028275912	0.00053829229
0.058482697	0.029333051	0.00054879745
0.058614186	0.029172934	0.00054913750
0.058745674	0.029388136	0.00054629152
0.058877163	0.029207397	0.00054528427
0.059008652	0.029338099	0.00054328198
0.059140140	0.028673032	0.00054169357
0.059271629	0.028684201	0.00054080070
0.059403118	0.029309691	0.00054281212
0.059534606	0.027888627	0.00053313486
0.059666095	0.028836066	0.00053626353
0.059797584	0.029512052	0.00054285393
0.059929072	0.028059252	0.00053363840
0.060060561	0.029089399	0.00053791883
0.060192050	0.028532225	0.00053597891
0.060323539	0.028917813	0.00053433924
0.060455027	0.029886920	0.00054692307
0.060586516	0.029120095	0.00054108595
0.060718005	0.029578893	0.00054034707
0.060849493	0.029642421	0.00054291409
0.060980982	0.029142971	0.00053839402
0.061112471	0.028386878	0.00052962735
0.061243959	0.029154082	0.00054306963
0.061375448	0.028312220	0.00052815676
0.061506937	0.028515024	0.00053351853
0.061638426	0.029414923	0.00053793971
0.061769914	0.029967615	0.00054312147
0.061901403	0.029684943	0.00054517774
0.062032892	0.029141498	0.00053375411
0.062164380	0.027545137	0.00052393963
0.062295869	0.028111612	0.00052841483
0.062427358	0.028467482	0.00052919650
0.062558846	0.030269906	0.00054803848
0.062690335	0.028605174	0.00052941176
0.062821824	0.028380495	0.00052830137
0.062953313	0.028594501	0.00052933087
0.063084801	0.029575401	0.00053644694
0.063216290	0.028301476	0.00053096599
0.063347779	0.028732296	0.00053060793
0.063479267	0.029222889	0.00053128476
0.063610756	0.028307033	0.00052825180
0.063742245	0.029858446	0.00053852995
0.063873733	0.028824966	0.00053499406
0.064005222	0.028276716	0.00052663880
0.064136711	0.028950447	0.00053064602
0.064268200	0.028539899	0.00052761366
0.064399688	0.029000638	0.00052966862
0.064531177	0.028740056	0.00053137700
0.064662666	0.029912047	0.00053802608
0.064794154	0.027846224	0.00052226737
0.064925643	0.028961303	0.00053197001
0.065057132	0.029124967	0.00053230114
0.065188620	0.028430576	0.00052692255
0.065320109	0.029550398	0.00053179791
0.065451598	0.028168694	0.00052107978
0.065583087	0.028412342	0.00052440800
0.065714575	0.028941142	0.00052730375
0.065846064	0.029108303	0.00053004276
0.065977553	0.027816902	0.00051743743
0.066109041	0.029251229	0.00052943474
0.066240530	0.029121329	0.00052951090
0.066372019	0.028136008	0.00052046192
0.066503507	0.029096439	0.00052821558
0.066634996	0.028973681	0.00052567964
0.066766485	0.028541836	0.00052364824
0.066897973	0.028138121	0.00052116323
0.067029462	0.028706771	0.00052582333
0.067160951	0.028900468	0.00052697591
0.067292440	0.028962038	0.00052459360
0.067423928	0.028042884	0.00051473672
0.067555417	0.028797628	0.00052462381
0.067686906	0.029108589	0.00052393783
0.067818394	0.028019705	0.00051834951
0.067949883	0.029417572	0.00052680165
0.068081372	0.028721717	0.00052177167
0.068212860	0.027978987	0.00051710424
0.068344349	0.028702535	0.00052297551
0.068475838	0.028688018	0.00052143974
0.068607327	0.028573028	0.00052054631
0.068738815	0.029446341	0.00052361895
0.068870304	0.028554904	0.00052046777
0.069001793	0.028693487	0.00051943195
0.069133281	0.029235643	0.00052414225
0.069264770	0.028568708	0.00052153369
0.069396259	0.028044712	0.00050873501
0.069527747	0.028942744	0.00052149997
0.069659236	0.027945962	0.00051344956
0.069790725	0.028715058	0.00051707488
0.069922214	0.028965884	0.00052128025
0.070053702	0.028464614	0.00051174953
0.070185191	0.028511690	0.00051843512
0.070316680	0.028041713	0.00051011297
0.070448168	0.029193022	0.00052050724
0.070579657	0.028933844	0.00052069696
0.070711146	0.028557307	0.00051204618
0.070842634	0.028303453	0.00051365724
0.070974123	0.029296237	0.00052036575
0.071105612	0.029152452	0.00051868534
0.071237101	0.028705665	0.00051885459
0.071368589	0.027461155	0.00050128580
0.071500078	0.027632958	0.00051005833
0.071631567	0.029476641	0.00052201671
0.071763055	0.027719685	0.00050825052
0.071894544	0.027430782	0.00050416128
0.072026033	0.027566952	0.00050183178
0.072157521	0.028015992	0.00051113649
0.072289010	0.027516325	0.00050485419
0.072420499	0.028710822	0.00051443257
0.072551988	0.027439527	0.00050240419
0.072683476	0.027315703	0.00050045707
0.072814965	0.027438217	0.00050317487
0.072946454	0.027799452	0.00050732914
0.073077942	0.027833302	0.00050407340
0.073209431	0.027197667	0.00050139561
0.073340920	0.028151916	0.00050713533
0.073472408	0.027286863	0.00050151902
0.073603897	0.026844583	0.00049988879
0.073735386	0.027194077	0.00049600663
0.073866875	0.027420771	0.00050210611
0.073998363	0.027779390	0.00050380938
0.074129852	0.027233257	0.00050056738
0.074261341	0.027635409	0.00050386585
0.074392829	0.028272699	0.00050361066
0.074524318	0.027755012	0.00050385618
0.074655807	0.027809549	0.00050031690
0.074787295	0.027316881	0.00049899181
0.074918784	0.027055628	0.00049706771
0.075050273	0.027531249	0.00049971249
0.075181761	0.026733102	0.00049357863
0.075313250	0.026803427	0.00049423278
0.075444739	0.027604712	0.00049954746
0.075576228	0.026748576	0.00049526027
0.075707716	0.026233206	0.00048825084
0.075839205	0.026440075	0.00049039277
0.075970694	0.027535450	0.00049796137
0.076102182	0.026664216	0.00048825155
0.076233671	0.027131297	0.00049729549
0.076365160	0.026811034	0.00048893425
0.076496648	0.027583903	0.00049898201
0.076628137	0.026772336	0.00049246877
0.076759626	0.027092483	0.00049214484
0.076891115	0.027067761	0.00049388580
0.077022603	0.026338326	0.00048595964
0.077154092	0.026863947	0.00048959039
0.077285581	0.027042161	0.00049314582
0.077417069	0.026974048	0.00049076095
0.077548558	0.026678398	0.00049111641
0.077680047	0.027115640	0.00048956403
0.077811535	0.027138554	0.00049206749
0.077943024	0.027749458	0.00049727947
0.078074513	0.026479864	0.00048385878
0.078206002	0.026376595	0.00048836311
0.078337490	0.027091815	0.00048740427
0.078468979	0.026578835	0.00048474015
0.078600468	0.027119357	0.00049072703
0.078731956	0.026360528	0.00048232104
0.078863445	0.027452559	0.00049391886
0.078994934	0.028180517	0.00049736986
0.079126422	0.027123066	0.00049027622
0.079257911	0.027160232	0.00049039119
0.079389400	0.026746246	0.00048609537
0.079520889	0.026779900	0.00048604231
0.079652377	0.027014317	0.00048941925
0.079783866	0.026593150	0.00048175672
0.079915355	0.027031811	0.00049094244
0.080046843	0.026414563	0.00048100756
0.080178332	0.025838251	0.00047732852
0.080309821	0.026260366	0.00048297774
0.080441309	0.026427794	0.00047799850
0.080572798	0.025924562	0.00047933972
0.080704287	0.026313048	0.00048141753
0.080835776	0.026325055	0.00048035656
0.080967264	0.026402681	0.00048276209
0.081098753	0.026441342	0.00047767462
0.081230242	0.026407896	0.00048114164
0.081361730	0.025933221	0.00047674656
0.081493219	0.026739894	0.00048209701
0.081624708	0.026078318	0.00047915402
0.081756196	0.026909572	0.00047954632
0.081887685	0.026743670	0.00048201423
0.082019174	0.026937620	0.00048427402
0.082150663	0.027028228	0.00048539344
0.082282151	0.026436766	0.00048082193
0.082413640	0.026756101	0.00048170504
0.082545129	0.026683519	0.00048197682
0.082676617	0.027497439	0.00048766490
0.082808106	0.026328650	0.00047661776
0.082939595	0.025620505	0.00047513330
0.083071083	0.027026794	0.00047995861
0.083202572	0.026634121	0.00048039868
0.083334061	0.026394288	0.00047928024
0.083465549	0.026755868	0.00047768911
0.083597038	0.026710063	0.00048085828
0.083728527	0.026117146	0.00047119283
0.083860016	0.026252845	0.00047664902
0.083991504	0.026747282	0.00047954045
0.084122993	0.025880653	0.00047049984
0.084254482	0.026063996	0.00047531362
0.084385970	0.026226071	0.00047242751
0.084517459	0.026057836	0.00047275482
0.084648948	0.026193086	0.00047553810
0.084780436	0.026218659	0.00047214911
0.084911925	0.026564554	0.00047639730
0.085043414	0.025891066	0.00046793838
0.085174903	0.025540045	0.00046761605
0.085306391	0.025721189	0.00047135917
0.085437880	0.026113869	0.00047094729
0.085569369	0.026373952	0.00047351070
0.085700857	0.025037349	0.00046151321
0.085832346	0.026185759	0.00047155663
0.085963835	0.025574006	0.00046881882
0.086095323	0.026387899	0.00047140309
0.086226812	0.024957642	0.00046201071
0.086358301	0.025482667	0.00046473506
0.086489790	0.025983808	0.00046755558
0.086621278	0.026040851	0.00046999395
0.086752767	0.026345713	0.00047015823
0.086884256	0.025806176	0.00046586852
0.087015744	0.025212837	0.00046213450
0.087147233	0.025742966	0.00046526506
0.087278722	0.025787524	0.00046719342
0.087410210	0.026443852	0.00046850799
0.087541699	0.026245549	0.00046759367
0.087673188	0.026323356	0.00047128419
0.087804677	0.025480516	0.00046112850
0.087936165	0.025838291	0.00046582686
0.088067654	0.025671065	0.00046390702
0.088199143	0.025962723	0.00046424945
0.088330631	0.025339970	0.00046222179
0.088462120	0.025924190	0.00046401264
0.088593609	0.025751915	0.00046573861
0.088725097	0.025705270	0.00046079941
0.088856586	0.026180936	0.00046451264
0.088988075	0.025387333	0.00046157529
0.089119564	0.025199484	0.00045793541
0.089251052	0.025355611	0.00046136159
0.089382541	0.024770085	0.00045658751
0.089514030	0.025968314	0.00046293583
0.089645518	0.025269787	0.00045760483
0.089777007	0.025068687	0.00045756630
0.089908496	0.025937184	0.00046531300
0.090039984	0.025160966	0.00045755683
0.090171473	0.026361740	0.00046286435
0.090302962	0.025504044	0.00046008261
0.090434451	0.026026633	0.00046149653
0.090565939	0.025410147	0.00045870279
0.090697428	0.026078094	0.00046357273
0.090828917	0.026107741	0.00045826374
0.090960405	0.025301039	0.00045840419
0.091091894	0.025270469	0.00045576392
0.091223383	0.025402399	0.00045868720
0.091354871	0.024988906	0.00045845677
0.091486360	0.025396919	0.00046588453
0.091617849	0.024898603	0.00046795676
0.091749337	0.025383279	0.00047566748
0.091880826	0.025662991	0.00048104303
0.092012315	0.025616140	0.00048216291
0.092143804	0.024653262	0.00047456510
0.092275292	0.025091250	0.00048173785
0.092406781	0.025709697	0.00048668971
0.092538270	0.025644855	0.00049139767
0.092669758	0.024859681	0.00048807301
0.092801247	0.024771651	0.00047178171
0.092932736	0.026215660	0.00048528096
0.093064224	0.024842886	0.00046908188
0.093195713	0.025168344	0.00047074029
0.093327202	0.024889012	0.00046754709
0.093458691	0.025485159	0.00046652036
0.093590179	0.025104293	0.00046684008
0.093721668	0.025097551	0.00046830943
0.093853157	0.024889212	0.00046193085
0.093984645	0.025477544	0.00046513167
0.094116134	0.024878148	0.00046002460
0.094247623	0.024775776	0.00045969573
0.094379111	0.025045630	0.00046383560
0.094510600	0.024402209	0.00045608852
0.094642089	0.024586146	0.00045634728
0.094773578	0.024543654	0.00045381563
0.094905066	0.024992067	0.00046009373
0.095036555	0.025925791	0.00046967506
0.095168044	0.024694872	0.00045453570
0.095299532	0.024735496	0.00045595853
0.095431021	0.024720822	0.00045219127
0.095562510	0.024368358	0.00045313559
0.095693998	0.024505530	0.00045505200
0.095825487	0.024514174	0.00045087913
0.095956976	0.024964713	0.00045677359
0.096088465	0.024463279	0.00044903760
0.096219953	0.025270708	0.00045784023
0.096351442	0.025114585	0.00045700789
0.096482931	0.024676082	0.00045135489
0.096614419	0.024848130	0.00045094732
0.096745908	0.024351541	0.00044976499
0.096877397	0.025210245	0.00045360651
0.097008885	0.024589825	0.00045304551
0.097140374	0.024927070	0.00045241079
0.097271863	0.023975865	0.00044391356
0.097403352	0.024326919	0.00044654078
0.097534840	0.024823213	0.00045025753
0.097666329	0.024524618	0.00045063311
0.097797818	0.023832876	0.00043895121
0.097929306	0.024954354	0.00045046469
0.098060795	0.023915434	0.00044201281
0.098192284	0.024003661	0.00043943218
0.098323772	0.024625020	0.00044723066
0.098455261	0.023404557	0.00043375047
0.098586750	0.024211329	0.00043736368
0.098718239	0.023760445	0.00043505934
0.098849727	0.024885453	0.00044229916
0.098981216	0.024824836	0.00044281705
0.099112705	0.023948045	0.00043469852
0.099244193	0.024594830	0.00043973882
0.099375682	0.023853398	0.00043529244
0.099507171	0.024097452	0.00043553946
0.099638659	0.023826581	0.00043748313
0.099770148	0.023827489	0.00043527574
0.099901637	0.024478550	0.00043863749
0.10003313	0.024417076	0.00044023890
0.10016461	0.023884634	0.00043478923
0.10029610	0.023653094	0.00043800355
0.10042759	0.024629568	0.00044046685
0.10055908	0.024364202	0.00043786387
0.10069057	0.023626915	0.00043418984
0.10082206	0.023889720	0.00043488879
0.10095355	0.024107352	0.00043944728
0.10108504	0.023417256	0.00043011144
0.10121652	0.024082233	0.00043408549
0.10134801	0.024283610	0.00043848081
0.10147950	0.024520321	0.00043905693
0.10161099	0.023612453	0.00043365183
0.10174248	0.023990900	0.00043564254
0.10187397	0.023953597	0.00043063185
0.10200546	0.024264760	0.00043739921
0.10213694	0.023971159	0.00043152098
0.10226843	0.024509090	0.00043771437
0.10239992	0.023861784	0.00043453325
0.10253141	0.023874032	0.00042737225
0.10266290	0.024112599	0.00043591684
0.10279439	0.023706518	0.00042922608
0.10292588	0.023889481	0.00043224419
0.10305737	0.023762487	0.00043083064
0.10318885	0.023753325	0.00042867461
0.10332034	0.023417279	0.00042906211
0.10345183	0.023971843	0.00043075432
0.10358332	0.023775110	0.00043099222
0.10371481	0.024116536	0.00043163472
0.10384630	0.023398763	0.00042626370
0.10397779	0.023689758	0.00042837390
0.10410928	0.023486665	0.00042766098
0.10424076	0.023459098	0.00042626545
0.10437225	0.023627154	0.00042680778
0.10450374	0.023729431	0.00042510046
0.10463523	0.024295602	0.00043151891
0.10476672	0.024024418	0.00043056326
0.10489821	0.023927454	0.00042899972
0.10502970	0.023935277	0.00042694940
0.10516118	0.023884161	0.00042580944
0.10529267	0.023718689	0.00042807729
0.10542416	0.024344738	0.00043085510
0.10555565	0.023789778	0.00042587818
0.10568714	0.024070218	0.00042906914
0.10581863	0.024317129	0.00042865728
0.10595012	0.024159320	0.00042903306
0.10608161	0.024613133	0.00043436053
0.10621309	0.024267802	0.00042964480
0.10634458	0.023669232	0.00042524583
0.10647607	0.023702415	0.00042387095
0.10660756	0.023453460	0.00042134170
0.10673905	0.023321196	0.00042429067
0.10687054	0.023934263	0.00042862330
0.10700203	0.024085918	0.00043846038
0.10713352	0.024527715	0.00044362727
0.10726500	0.023473865	0.00044087880
0.10739649	0.023406785	0.00044715773
0.10752798	0.024778473	0.00045389732
0.10765947	0.025122810	0.00045925655
0.10779096	0.023992749	0.00045312931
0.10792245	0.024094682	0.00045684928
0.10805394	0.023631075	0.00045343276
0.10818542	0.024088238	0.00045712029
0.10831691	0.023632752	0.00045710577
0.10844840	0.023089432	0.00045364096
0.10857989	0.023952622	0.00046137691
0.10871138	0.023572651	0.00046350364
0.10884287	0.023867648	0.00046209330
0.10897436	0.024582455	0.00046979285
0.10910585	0.024491728	0.00047307368
0.10923733	0.025311416	0.00047815593
0.10936882	0.024104206	0.00047479809
0.10950031	0.023513745	0.00046719523
0.10963180	0.024288721	0.00047509015
0.10976329	0.024409435	0.00047612720
0.10989478	0.023287333	0.00047107366
0.11002627	0.024425895	0.00048387087
0.11015776	0.024325336	0.00047637291
0.11028924	0.023531676	0.00047634560
0.11042073	0.023312520	0.00047696320
0.11055222	0.023291268	0.00047428637
0.11068371	0.023682471	0.00048018779
0.11081520	0.023147253	0.00047553554
0.11094669	0.023903439	0.00048248687
0.11107818	0.023387258	0.00048230870
0.11120966	0.024501649	0.00049078741
0.11134115	0.023735399	0.00048581740
0.11147264	0.023836704	0.00048520219
0.11160413	0.023014249	0.00047932837
0.11173562	0.024429394	0.00049596519
0.11186711	0.024072625	0.00047557945
0.11199860	0.023447694	0.00047157096
0.11213009	0.023692268	0.00046522547
0.11226157	0.023495050	0.00046113162
0.11239306	0.024743818	0.00047072075
0.11252455	0.024190663	0.00046475982
0.11265604	0.024301357	0.00046524364
0.11278753	0.023454183	0.00045171837
0.11291902	0.023315579	0.00044997839
0.11305051	0.024331594	0.00046234559
0.11318200	0.023694192	0.00045169535
0.11331348	0.024862711	0.00046196059
0.11344497	0.024611077	0.00045847018
0.11357646	0.023543355	0.00044648841
0.11370795	0.024164703	0.00045303970
0.11383944	0.024199204	0.00045246147
0.11397093	0.023760725	0.00044800395
0.11410242	0.023340365	0.00044524977
0.11423390	0.023663425	0.00044211198
0.11436539	0.023478439	0.00044677568
0.11449688	0.023478350	0.00043898252
0.11462837	0.023907207	0.00044954817
0.11475986	0.023978116	0.00044509998
0.11489135	0.024540530	0.00044631114
0.11502284	0.024340529	0.00045007162
0.11515433	0.024487641	0.00044709835
0.11528581	0.023420777	0.00043991582
0.11541730	0.023173122	0.00043571190
0.11554879	0.023661514	0.00043785831
0.11568028	0.023170310	0.00043719769
0.11581177	0.023775294	0.00044020170
0.11594326	0.023569638	0.00043806804
0.11607475	0.022777032	0.00043144375
0.11620624	0.023488143	0.00043475902
0.11633772	0.023513623	0.00043721363
0.11646921	0.022988622	0.00043385582
0.11660070	0.023714508	0.00043692345
0.11673219	0.023986650	0.00043573520
0.11686368	0.024334389	0.00043827164
0.11699517	0.023735070	0.00043499006
0.11712666	0.023539005	0.00043416892
0.11725814	0.024579218	0.00043802864
0.11738963	0.023747899	0.00043192236
0.11752112	0.024240569	0.00043271274
0.11765261	0.023725282	0.00043204898
0.11778410	0.023263496	0.00042825287
0.11791559	0.024167294	0.00043217708
0.11804708	0.023657734	0.00042857177
0.11817857	0.023710212	0.00042903248
0.11831005	0.023439889	0.00042427177
0.11844154	0.023134771	0.00042436425
0.11857303	0.023969676	0.00042524625
0.11870452	0.024179044	0.00042904137
0.11883601	0.023286941	0.00042226098
0.11896750	0.023523129	0.00042373339
0.11909899	0.024023769	0.00043027871
0.11923048	0.023680575	0.00042070739
0.11936196	0.023592159	0.00042353424
0.11949345	0.023272452	0.00041605652
0.11962494	0.024011657	0.00042211931
0.11975643	0.024062082	0.00042566664
0.11988792	0.024024430	0.00042130019
0.12001941	0.023882441	0.00042211884
0.12015090	0.023984230	0.00041879985
0.12028239	0.024343860	0.00042474567
0.12041387	0.024504771	0.00042357734
0.12054536	0.023645165	0.00041438289
0.12067685	0.024038341	0.00041926288
0.12080834	0.023579536	0.00041767632
0.12093983	0.023488672	0.00041207617
0.12107132	0.023549500	0.00041617959
0.12120281	0.024105191	0.00041942280
0.12133429	0.023444536	0.00041273872
0.12146578	0.023920721	0.00041749855
0.12159727	0.023772906	0.00041287484
0.12172876	0.023506867	0.00041350817
0.12186025	0.023562193	0.00041164762
0.12199174	0.023730539	0.00041398068
0.12212323	0.023523224	0.00041414320
0.12225472	0.023336237	0.00041072849
0.12238620	0.024645147	0.00042088850
0.12251769	0.023278440	0.00040869158
0.12264918	0.024263535	0.00041614992
0.12278067	0.023998237	0.00041570883
0.12291216	0.023476836	0.00041094469
0.12304365	0.023703450	0.00041083697
0.12317514	0.023870350	0.00041267450
0.12330663	0.024493177	0.00041785218
0.12343811	0.023227987	0.00041041051
0.12356960	0.023390995	0.00040821819
0.12370109	0.023709501	0.00041136157
0.12383258	0.024716720	0.00041741763
0.12396407	0.022652451	0.00040202042
0.12409556	0.024347340	0.00041779337
0.12422705	0.023529981	0.00040868610
0.12435853	0.023515059	0.00040986965
0.12449002	0.023877580	0.00040978271
0.12462151	0.023195084	0.00040848616
0.12475300	0.024275494	0.00041446915
0.12488449	0.022998896	0.00040468524
0.12501598	0.023742817	0.00041018364
0.12514747	0.023669580	0.00040752506
0.12527896	0.023479054	0.00040533806
0.12541044	0.023346813	0.00040758657
0.12554193	0.024015354	0.00041068099
0.12567342	0.023803011	0.00040860584
0.12580491	0.023782311	0.00041058673
0.12593640	0.023042215	0.00040353434
0.12606789	0.023850985	0.00041130340
0.12619938	0.023638533	0.00040714983
0.12633087	0.023710417	0.00040957186
0.12646235	0.023777188	0.00040860864
0.12659384	0.024327807	0.00040908932
0.12672533	0.024014033	0.00041151843
0.12685682	0.024008274	0.00040911186
0.12698831	0.023316044	0.00040508348
0.12711980	0.023660195	0.00040513132
0.12725129	0.023731178	0.00040669402
0.12738277	0.023245629	0.00040311577
0.12751426	0.023827897	0.00040615734
0.12764575	0.023855208	0.00040610227
0.12777724	0.023460112	0.00040307568
0.12790873	0.023742553	0.00040695703
0.12804022	0.023642356	0.00040580970
0.12817171	0.023276529	0.00040226448
0.12830320	0.023596271	0.00040394395
0.12843468	0.024088954	0.00040667142
0.12856617	0.024135179	0.00040631150
0.12869766	0.023843224	0.00040740084
0.12882915	0.024165778	0.00040945172
0.12896064	0.024164763	0.00040345072
0.12909213	0.023523240	0.00040105830
0.12922362	0.023771446	0.00040502651
0.12935511	0.023505114	0.00040338434
0.12948659	0.023482398	0.00040242276
0.12961808	0.023417812	0.00040075487
0.12974957	0.024223592	0.00040606333
0.12988106	0.023867983	0.00040419548
0.13001255	0.023631663	0.00040110534
0.13014404	0.023755764	0.00040408903
0.13027553	0.023684106	0.00040039981
0.13040701	0.023288246	0.00039862116
0.13053850	0.023737536	0.00040306783
0.13066999	0.023647318	0.00040084283
0.13080148	0.023744731	0.00040361534
0.13093297	0.023882780	0.00040114980
0.13106446	0.023320119	0.00039926719
0.13119595	0.023694630	0.00040073793
0.13132744	0.023631136	0.00040054430
0.13145892	0.023308601	0.00039857245
0.13159041	0.023219340	0.00039803414
0.13172190	0.023474715	0.00039822603
0.13185339	0.023686070	0.00040069757
0.13198488	0.023635047	0.00039934978
0.13211637	0.023789615	0.00040034694
0.13224786	0.023670629	0.00039821069
0.13237935	0.022687483	0.00039391228
0.13251083	0.023745049	0.00039950357
0.13264232	0.023596079	0.00040013534
0.13277381	0.023261283	0.00039700604
0.13290530	0.023387632	0.00039579014
0.13303679	0.023330762	0.00039632580
0.13316828	0.023892925	0.00040092766
0.13329977	0.022629463	0.00038782984
0.13343125	0.023851531	0.00040322846
0.13356274	0.024101538	0.00039855420
0.13369423	0.023987236	0.00039966735
0.13382572	0.023695569	0.00039871547
0.13395721	0.023490624	0.00039555659
0.13408870	0.023354532	0.00039720953
0.13422019	0.022964615	0.00039112965
0.13435168	0.023030176	0.00039357225
0.13448316	0.023623588	0.00039784054
0.13461465	0.024047335	0.00039845946
0.13474614	0.024048496	0.00039924704
0.13487763	0.023937420	0.00039769463
0.13500912	0.023199548	0.00039288331
0.13514061	0.023284761	0.00039431158
0.13527210	0.023572641	0.00039598986
0.13540359	0.023654584	0.00039488352
0.13553507	0.024179262	0.00039843284
0.13566656	0.023700625	0.00039478469
0.13579805	0.024206201	0.00040012500
0.13592954	0.023745716	0.00039490504
0.13606103	0.023777402	0.00039858437
0.13619252	0.022865906	0.00038859514
0.13632401	0.023869636	0.00039588567
0.13645549	0.023532465	0.00039570413
0.13658698	0.023610226	0.00039279469
0.13671847	0.023017283	0.00039038433
0.13684996	0.023447285	0.00039308186
0.13698145	0.023686976	0.00039464797
0.13711294	0.023686005	0.00039415895
0.13724443	0.023800696	0.00039359886
0.13737592	0.023884706	0.00039472121
0.13750740	0.022942070	0.00039114346
0.13763889	0.023859756	0.00039219437
0.13777038	0.023814418	0.00039429969
0.13790187	0.023180337	0.00038967146
0.13803336	0.023790389	0.00039174940
0.13816485	0.023255907	0.00039186344
0.13829634	0.023709658	0.00039035720
0.13842783	0.023686519	0.00039349539
0.13855931	0.023623707	0.00039249937
0.13869080	0.023427923	0.00039032673
0.13882229	0.023415370	0.00038940372
0.13895378	0.023790964	0.00038976057
0.13908527	0.023512958	0.00039032820
0.13921676	0.023558385	0.00039046429
0.13934825	0.023890747	0.00039210677
0.13947973	0.023096269	0.00038733487
0.13961122	0.023583657	0.00039012444
0.13974271	0.023624074	0.00039169005
0.13987420	0.023351032	0.00039037704
0.14000569	0.023730346	0.00039011318
0.14013718	0.024173169	0.00039301302
0.14026867	0.023448767	0.00038862663
0.14040016	0.023640553	0.00039018880
0.14053164	0.023646194	0.00039107047
0.14066313	0.022513895	0.00037981281
0.14079462	0.023641417	0.00038944094
0.14092611	0.023875782	0.00038963636
0.14105760	0.024174473	0.00039214907
0.14118909	0.024249187	0.00039420129
0.14132058	0.023832569	0.00038624236
0.14145207	0.023048970	0.00038322779
0.14158355	0.023043609	0.00038256862
0.14171504	0.023486785	0.00038667852
0.14184653	0.023384165	0.00038587334
0.14197802	0.023682078	0.00038687508
0.14210951	0.023100536	0.00038262381
0.14224100	0.023739723	0.00038773520
0.14237249	0.023719390	0.00038616702
0.14250398	0.023518883	0.00038722177
0.14263546	0.023808684	0.00038614244
0.14276695	0.023680745	0.00038666221
0.14289844	0.023336307	0.00038471834
0.14302993	0.023187497	0.00038458542
0.14316142	0.023478196	0.00038524913
0.14329291	0.023888792	0.00038659899
0.14342440	0.023265281	0.00038387971
0.14355588	0.023569832	0.00038559706
0.14368737	0.023834494	0.00038563456
0.14381886	0.024114159	0.00038981721
0.14395035	0.023569269	0.00038363700
0.14408184	0.023538262	0.00038444536
0.14421333	0.023679045	0.00038617405
0.14434482	0.023428591	0.00038317631
0.14447631	0.023667740	0.00038524039
0.14460779	0.023751886	0.00038452264
0.14473928	0.023013097	0.00038025392
0.14487077	0.023872570	0.00038848040
0.14500226	0.024099981	0.00038637119
0.14513375	0.023612029	0.00038666930
0.14526524	0.024208893	0.00038735121
0.14539673	0.023628186	0.00038503479
0.14552822	0.023547927	0.00038658274
0.14565970	0.023023811	0.00037940330
0.14579119	0.023731941	0.00038535970
0.14592268	0.024396299	0.00038759383
0.14605417	0.022955314	0.00037900072
0.14618566	0.023335175	0.00038222222
0.14631715	0.023660555	0.00038299052
0.14644864	0.023348462	0.00038153188
0.14658012	0.024096125	0.00038576796
0.14671161	0.023562573	0.00038231272
0.14684310	0.023505793	0.00038454941
0.14697459	0.024241938	0.00038561991
0.14710608	0.023677434	0.00038263803
0.14723757	0.022930847	0.00037824396
0.14736906	0.023755305	0.00038334887
0.14750055	0.023788457	0.00038360765
0.14763203	0.024491729	0.00038637083
0.14776352	0.023637993	0.00038130728
0.14789501	0.024035752	0.00038507614
0.14802650	0.023257318	0.00037727861
0.14815799	0.023197742	0.00038019643
0.14828948	0.023606790	0.00038116269
0.14842097	0.023138814	0.00037843780
0.14855246	0.023707943	0.00038109523
0.14868394	0.023605576	0.00037958801
0.14881543	0.023275815	0.00037875548
0.14894692	0.023163910	0.00037759401
0.14907841	0.023220888	0.00037613569
0.14920990	0.022829869	0.00037545371
0.14934139	0.023946777	0.00038097757
0.14947288	0.023969759	0.00038363613
0.14960436	0.023639961	0.00037968584
0.14973585	0.023675360	0.00037997716
0.14986734	0.023993514	0.00038305007
0.14999883	0.023104037	0.00037548632
0.15013032	0.024660429	0.00038619317
0.15026181	0.024085265	0.00038296011
0.15039330	0.023921339	0.00038188508
0.15052479	0.024349344	0.00038383200
0.15065627	0.023913918	0.00038041426
0.15078776	0.023833644	0.00038102768
0.15091925	0.023918348	0.00037975582
0.15105074	0.024125554	0.00038158708
0.15118223	0.023471036	0.00037750359
0.15131372	0.023706999	0.00037954311
0.15144521	0.023162643	0.00037583584
0.15157670	0.023284947	0.00037554335
0.15170818	0.023759615	0.00037838680
0.15183967	0.023795244	0.00037913868
0.15197116	0.024022695	0.00038251354
0.15210265	0.024153933	0.00038084667
0.15223414	0.023969496	0.00038064766
0.15236563	0.023975490	0.00037857355
0.15249712	0.023812814	0.00037864595
0.15262860	0.023429168	0.00037538896
0.15276009	0.023755726	0.00037848718
0.15289158	0.023306316	0.00037629892
0.15302307	0.023802075	0.00037681170
0.15315456	0.023660806	0.00037649339
0.15328605	0.023178310	0.00037394796
0.15341754	0.023511896	0.00037716826
0.15354903	0.024126941	0.00037812893
0.15368051	0.022974376	0.00037214411
0.15381200	0.022964296	0.00037099082
0.15394349	0.023039950	0.00037317425
0.15407498	0.023584169	0.00037657710
0.15420647	0.023511466	0.00037278410
0.15433796	0.023970068	0.00037670685
0.15446945	0.023481744	0.00037367229
0.15460094	0.023389456	0.00037420541
0.15473242	0.023257115	0.00037327095
0.15486391	0.023256053	0.00037137084
0.15499540	0.023867735	0.00037555416
0.15512689	0.022965645	0.00037095724
0.15525838	0.023542342	0.00037396277
0.15538987	0.023632280	0.00037323129
0.15552136	0.023543052	0.00037282733
0.15565284	0.023330765	0.00037182492
0.15578433	0.022818321	0.00036870925
0.15591582	0.023893496	0.00037624578
0.15604731	0.023230759	0.00037218272
0.15617880	0.023045253	0.00036986161
0.15631029	0.024118491	0.00037748484
0.15644178	0.023314704	0.00037007710
0.15657327	0.023964382	0.00037653145
0.15670475	0.023293964	0.00036904619
0.15683624	0.023310715	0.00037067080
0.15696773	0.023601572	0.00037365276
0.15709922	0.023436532	0.00037055521
0.15723071	0.023688446	0.00037494174
0.15736220	0.023357587	0.00037051221
0.15749369	0.023799454	0.00037297654
0.15762518	0.023165250	0.00036984611
0.15775666	0.024172322	0.00037582227
0.15788815	0.022705433	0.00036810357
0.15801964	0.023901120	0.00037259338
0.15815113	0.022837061	0.00036754516
0.15828262	0.023988676	0.00037278448
0.15841411	0.023835189	0.00037263887
0.15854560	0.022806872	0.00036682025
0.15867708	0.023475381	0.00037056781
0.15880857	0.024039985	0.00037416753
0.15894006	0.023920569	0.00037240242
0.15907155	0.023958286	0.00037301256
0.15920304	0.023184507	0.00037004973
0.15933453	0.023242026	0.00036809119
0.15946602	0.023598098	0.00037093529
0.15959751	0.023562063	0.00036930044
0.15972899	0.023814769	0.00037131752
0.15986048	0.023386014	0.00037071745
0.15999197	0.023222538	0.00036491754
0.16012346	0.023010775	0.00036812580
0.16025495	0.023358116	0.00036770664
0.16038644	0.023853008	0.00037008393
0.16051793	0.023378729	0.00037016842
0.16064942	0.022805090	0.00036297476
0.16078090	0.023766805	0.00037093476
0.16091239	0.023501931	0.00036875872
0.16104388	0.024232482	0.00037196301
0.16117537	0.024181588	0.00037262207
0.16130686	0.023422655	0.00036709191
0.16143835	0.023566896	0.00036813732
0.16156984	0.023426096	0.00036981714
0.16170133	0.023321226	0.00036449927
0.16183281	0.023708259	0.00036968751
0.16196430	0.022665459	0.00036309045
0.16209579	0.023394282	0.00036628993
0.16222728	0.024116416	0.00037098814
0.16235877	0.024123599	0.00036838573
0.16249026	0.023864435	0.00036885126
0.16262175	0.023651403	0.00036671083
0.16275323	0.022921912	0.00036288098
0.16288472	0.023554741	0.00036720092
0.16301621	0.023102612	0.00036253806
0.16314770	0.023543634	0.00036775217
0.16327919	0.023381980	0.00036590756
0.16341068	0.023546494	0.00036590642
0.16354217	0.023116129	0.00036362239
0.16367366	0.023385317	0.00036360151
0.16380514	0.023958908	0.00037031429
0.16393663	0.023688961	0.00036735209
0.16406812	0.023823745	0.00036561316
0.16419961	0.023126414	0.00036242330
0.16433110	0.023322251	0.00036462492
0.16446259	0.023229791	0.00036402227
0.16459408	0.023979492	0.00036919848
0.16472557	0.023602058	0.00036349234
0.16485705	0.023065424	0.00036334105
0.16498854	0.023710042	0.00036644858
0.16512003	0.023868850	0.00036698211
0.16525152	0.023734127	0.00036689821
0.16538301	0.023488215	0.00036301442
0.16551450	0.022601082	0.00035917900
0.16564599	0.023320448	0.00036335381
0.16577747	0.024288280	0.00037005486
0.16590896	0.023302365	0.00036249051
0.16604045	0.023478913	0.00036161142
0.16617194	0.023898840	0.00036723018
0.16630343	0.023424210	0.00036205551
0.16643492	0.023623250	0.00036409013
0.16656641	0.023881669	0.00036603075
0.16669790	0.022833150	0.00035765071
0.16682938	0.023445370	0.00036406500
0.16696087	0.022781646	0.00035901975
0.16709236	0.023428859	0.00036025962
0.16722385	0.023522767	0.00036298636
0.16735534	0.023649388	0.00036238593
0.16748683	0.023451170	0.00036209736
0.16761832	0.023569578	0.00036413607
0.16774981	0.023154586	0.00035836905
0.16788129	0.023291939	0.00036202452
0.16801278	0.023749379	0.00036367906
0.16814427	0.023120320	0.00036061943
0.16827576	0.023874920	0.00036489976
0.16840725	0.023896574	0.00036312392
0.16853874	0.023289788	0.00036066788
0.16867023	0.023716504	0.00036054543
0.16880171	0.023704461	0.00036437103
0.16893320	0.023650505	0.00036257448
0.16906469	0.023721149	0.00036089376
0.16919618	0.023641299	0.00036353539
0.16932767	0.023499409	0.00035932524
0.16945916	0.023830617	0.00036416081
0.16959065	0.023884762	0.00036439006
0.16972214	0.023221638	0.00035824751
0.16985362	0.023568963	0.00036249483
0.16998511	0.023911954	0.00036102942
0.17011660	0.023942534	0.00036363825
0.17024809	0.023520686	0.00036107458
0.17037958	0.023239575	0.00035749605
0.17051107	0.023902278	0.00036356507
0.17064256	0.023360146	0.00035933163
0.17077405	0.023620429	0.00035958396
0.17090553	0.022530651	0.00035326256
0.17103702	0.023397796	0.00035882786
0.17116851	0.023370551	0.00035939774
0.17130000	0.023552217	0.00035951213
0.17143149	0.023045679	0.00035635325
0.17156298	0.023219596	0.00035789277
0.17169447	0.024034219	0.00036087523
0.17182595	0.023422604	0.00035850859
0.17195744	0.024076570	0.00036350352
0.17208893	0.023084121	0.00035559407
0.17222042	0.023379813	0.00035786589
0.17235191	0.023434170	0.00035800755
0.17248340	0.023251834	0.00035608393
0.17261489	0.023963875	0.00036068341
0.17274638	0.023089078	0.00035570950
0.17287786	0.023202239	0.00035779593
0.17300935	0.023499328	0.00035817550
0.17314084	0.023675373	0.00035888981
0.17327233	0.023429165	0.00035567322
0.17340382	0.023629593	0.00035676626
0.17353531	0.023755979	0.00035878570
0.17366680	0.022777119	0.00035249137
0.17379829	0.023275297	0.00035529207
0.17392977	0.023216078	0.00035687491
0.17406126	0.023095909	0.00035514846
0.17419275	0.023558368	0.00035806836
0.17432424	0.023489866	0.00035617120
0.17445573	0.023777366	0.00035762761
0.17458722	0.023940719	0.00036056681
0.17471871	0.024300703	0.00036014667
0.17485019	0.023183967	0.00035396238
0.17498168	0.023452363	0.00035578857
0.17511317	0.022808545	0.00035357417
0.17524466	0.023096819	0.00035504169
0.17537615	0.023334972	0.00035533404
0.17550764	0.023483261	0.00035606360
0.17563913	0.023585403	0.00035640505
0.17577062	0.023293432	0.00035322164
0.17590210	0.023360268	0.00035572157
0.17603359	0.023109015	0.00035173696
0.17616508	0.023445707	0.00035471159
0.17629657	0.023591590	0.00035791894
0.17642806	0.023848207	0.00035632140
0.17655955	0.023713235	0.00035711631
0.17669104	0.023139035	0.00035185170
0.17682253	0.023910520	0.00035646681
0.17695401	0.023904268	0.00035773622
0.17708550	0.023545235	0.00035431852
0.17721699	0.023405685	0.00035385088
0.17734848	0.023091693	0.00035213221
0.17747997	0.023570812	0.00035539562
0.17761146	0.023943156	0.00035850436
0.17774295	0.023687739	0.00035334184
0.17787443	0.023348156	0.00035433494
0.17800592	0.023576996	0.00035442015
0.17813741	0.023375613	0.00035261857
0.17826890	0.023313723	0.00035395840
0.17840039	0.023514854	0.00035240928
0.17853188	0.024070362	0.00035778224
0.17866337	0.023365607	0.00035299633
0.17879486	0.023341625	0.00035194090
0.17892634	0.023979461	0.00035596905
0.17905783	0.022965045	0.00034781634
0.17918932	0.023696556	0.00035512515
0.17932081	0.023307349	0.00035160421
0.17945230	0.023203207	0.00035006609
0.17958379	0.023230173	0.00035139689
0.17971528	0.023303011	0.00035052728
0.17984677	0.023508238	0.00035306541
0.17997825	0.023512546	0.00035137011
0.18010974	0.023263483	0.00035002353
0.18024123	0.023657988	0.00035184334
0.18037272	0.022937326	0.00034590510
0.18050421	0.023748514	0.00036144692
0.18063570	0.023506725	0.00036104988
0.18076719	0.023085205	0.00035900807
0.18089867	0.023246713	0.00036457638
0.18103016	0.022664440	0.00036271984
0.18116165	0.022921322	0.00036637720
0.18129314	0.022619828	0.00036476147
0.18142463	0.023288805	0.00036888034
0.18155612	0.022965810	0.00037132214
0.18168761	0.023535410	0.00037439850
0.18181910	0.023293416	0.00037403216
0.18195058	0.023437927	0.00037684279
0.18208207	0.023386244	0.00037617508
0.18221356	0.023885468	0.00038150792
0.18234505	0.024178449	0.00038377304
0.18247654	0.023808339	0.00038385063
0.18260803	0.023517950	0.00038328398
0.18273952	0.023871401	0.00038436861
0.18287101	0.023448088	0.00038488635
0.18300249	0.022740697	0.00038139123
0.18313398	0.022609270	0.00037952746
0.18326547	0.023155564	0.00038569390
0.18339696	0.023541436	0.00038632117
0.18352845	0.023701182	0.00038749498
0.18365994	0.023564768	0.00038959638
0.18379143	0.023706043	0.00039159362
0.18392292	0.023209201	0.00038943867
0.18405440	0.023087684	0.00038720001
0.18418589	0.022702060	0.00038677998
0.18431738	0.023721021	0.00039362268
0.18444887	0.023998759	0.00039645069
0.18458036	0.023187705	0.00039242836
0.18471185	0.023921908	0.00039776106
0.18484334	0.023543387	0.00039659701
0.18497482	0.023397753	0.00039665206
0.18510631	0.022909935	0.00039004851
0.18523780	0.023873130	0.00040263064
0.18536929	0.023631874	0.00039507208
0.18550078	0.023439277	0.00038714272
0.18563227	0.024025365	0.00038968978
0.18576376	0.023322335	0.00037824157
0.18589525	0.022935883	0.00037903940
0.18602673	0.023240303	0.00037772046
0.18615822	0.024263169	0.00038275336
0.18628971	0.023591358	0.00037877510
0.18642120	0.023627893	0.00037671670
0.18655269	0.023391424	0.00037656818
0.18668418	0.023833191	0.00037483429
0.18681567	0.023416217	0.00037124206
0.18694716	0.022934636	0.00036911237
0.18707864	0.023394016	0.00036759212
0.18721013	0.023150319	0.00036651472
0.18734162	0.023179094	0.00036766121
0.18747311	0.023558855	0.00036617175
0.18760460	0.023542346	0.00036914801
0.18773609	0.023785846	0.00036585238
0.18786758	0.023330253	0.00036544953
0.18799906	0.023291063	0.00036468580
0.18813055	0.023351500	0.00036252224
0.18826204	0.023881604	0.00036568754
0.18839353	0.023574236	0.00036180598
0.18852502	0.023679693	0.00036311347
0.18865651	0.023508942	0.00036389612
0.18878800	0.023531925	0.00035951299
0.18891949	0.023927648	0.00036287141
0.18905097	0.023446639	0.00035865623
0.18918246	0.022972881	0.00035545380
0.18931395	0.023237411	0.00035646702
0.18944544	0.023636355	0.00035802404
0.18957693	0.023302036	0.00035673444
0.18970842	0.023130575	0.00035323978
0.18983991	0.023083660	0.00035489794
0.18997140	0.023308427	0.00035648955
0.19010288	0.023522457	0.00035448279
0.19023437	0.023235025	0.00035425489
0.19036586	0.023625340	0.00035521131
0.19049735	0.023076204	0.00035123416
0.19062884	0.023493026	0.00035449248
0.19076033	0.023578263	0.00035181916
0.19089182	0.022926367	0.00034957692
0.19102330	0.023680732	0.00035300204
0.19115479	0.023559034	0.00035249848
0.19128628	0.023323007	0.00035182675
0.19141777	0.023784744	0.00035204177
0.19154926	0.023556961	0.00035205317
0.19168075	0.023362732	0.00034964429
0.19181224	0.023945012	0.00035537608
0.19194373	0.024084677	0.00035538611
0.19207521	0.022868083	0.00034611830
0.19220670	0.023277169	0.00034815364
0.19233819	0.024221409	0.00035441766
0.19246968	0.024478695	0.00035538652
0.19260117	0.023951078	0.00035300155
0.19273266	0.023160337	0.00034829150
0.19286415	0.023036760	0.00034720467
0.19299564	0.023486095	0.00035115605
0.19312712	0.023104504	0.00034655784
0.19325861	0.023124099	0.00034785321
0.19339010	0.023220680	0.00034701940
0.19352159	0.023038269	0.00034566360
0.19365308	0.023636605	0.00035101284
0.19378457	0.022915704	0.00034574185
0.19391606	0.023826477	0.00035078482
0.19404754	0.023750039	0.00034979463
0.19417903	0.023308440	0.00034711949
0.19431052	0.022654827	0.00034379143
0.19444201	0.023202805	0.00034634130
0.19457350	0.023643118	0.00034910925
0.19470499	0.023690963	0.00034825792
0.19483648	0.023011104	0.00034433069
0.19496797	0.023994678	0.00035147092
0.19509945	0.023596006	0.00034834747
0.19523094	0.022806512	0.00034253138
0.19536243	0.023053457	0.00034424332
0.19549392	0.022913219	0.00034253560
0.19562541	0.023358304	0.00034647890
0.19575690	0.023761877	0.00034760110
0.19588839	0.023462499	0.00034628650
0.19601988	0.023627017	0.00034606042
0.19615136	0.023271012	0.00034388066
0.19628285	0.023341022	0.00034641750
0.19641434	0.023418588	0.00034570806
0.19654583	0.022799375	0.00034250551
0.19667732	0.022836085	0.00034173075
0.19680881	0.023722758	0.00034743928
0.19694030	0.022622532	0.00034106496
0.19707178	0.023331934	0.00034290445
0.19720327	0.023695004	0.00034548201
0.19733476	0.023522483	0.00034443262
0.19746625	0.022873531	0.00034147749
0.19759774	0.023564092	0.00034650715
0.19772923	0.023376420	0.00034306954
0.19786072	0.022398169	0.00033829287
0.19799221	0.023343306	0.00034405426
0.19812369	0.023664884	0.00034435038
0.19825518	0.023161340	0.00034382886
0.19838667	0.023064679	0.00034062089
0.19851816	0.023655770	0.00034556007
0.19864965	0.023050439	0.00034168921
0.19878114	0.023327487	0.00034239134
0.19891263	0.024288336	0.00034875212
0.19904412	0.023265099	0.00034142478
0.19917560	0.023432068	0.00034323987
0.19930709	0.023615233	0.00034417667
0.19943858	0.023361674	0.00034059234
0.19957007	0.023370690	0.00034280161
0.19970156	0.023008304	0.00033942560
0.19983305	0.022980647	0.00034002217
0.19996454	0.023064616	0.00034127457
0.20009602	0.022994244	0.00033881031
0.20022751	0.023405158	0.00034286700
0.20035900	0.023551297	0.00034295959
0.20049049	0.023453321	0.00034183767
0.20062198	0.023822208	0.00034379434
0.20075347	0.022830317	0.00033755969
0.20088496	0.023242569	0.00033959493
0.20101645	0.023304765	0.00034115756
0.20114793	0.023593038	0.00034154813
0.20127942	0.023722229	0.00034332056
0.20141091	0.023117906	0.00033870351
0.20154240	0.023464914	0.00034128502
0.20167389	0.023021168	0.00033979313
0.20180538	0.023700715	0.00034093045
0.20193687	0.023122964	0.00033921864
0.20206836	0.023487752	0.00034082115
0.20219984	0.023139780	0.00033989853
0.20233133	0.023396224	0.00034184546
0.20246282	0.023251929	0.00033805488
0.20259431	0.023881959	0.00034246411
0.20272580	0.024015858	0.00034270784
0.20285729	0.022902352	0.00033588921
0.20298878	0.023141032	0.00033910530
0.20312027	0.023360972	0.00033668393
0.20325175	0.023763651	0.00034275280
0.20338324	0.023358781	0.00033775999
0.20351473	0.023128393	0.00033750811
0.20364622	0.023041877	0.00033786837
0.20377771	0.023401861	0.00033740263
0.20390920	0.023182157	0.00033778308
0.20404069	0.023132954	0.00033628651
0.20417217	0.024166079	0.00034262467
0.20430366	0.023313094	0.00033857542
0.20443515	0.023019844	0.00033467712
0.20456664	0.023563169	0.00033884410
0.20469813	0.023438271	0.00033734393
0.20482962	0.023821324	0.00033919059
0.20496111	0.023449403	0.00033896717
0.20509260	0.023176541	0.00033460703
0.20522408	0.023721073	0.00033973095
0.20535557	0.022732279	0.00033365512
0.20548706	0.023225128	0.00033660630
0.20561855	0.023775671	0.00034033939
0.20575004	0.022861424	0.00033274495
0.20588153	0.023325136	0.00033711295
0.20601302	0.023626679	0.00033888094
0.20614451	0.023111870	0.00033334811
0.20627599	0.023338194	0.00033702658
0.20640748	0.023136759	0.00033410635
0.20653897	0.023806021	0.00033894330
0.20667046	0.024086509	0.00034076890
0.20680195	0.023170237	0.00033337473
0.20693344	0.023174973	0.00033557359
0.20706493	0.022916988	0.00033330835
0.20719641	0.023503231	0.00033714673
0.20732790	0.023775099	0.00033983184
0.20745939	0.022741628	0.00033059946
0.20759088	0.022399077	0.00033046060
0.20772237	0.023198567	0.00033425913
0.20785386	0.023625148	0.00033622314
0.20798535	0.023748377	0.00034001304
0.20811684	0.024097521	0.00033910483
0.20824832	0.023101081	0.00033405525
0.20837981	0.023061538	0.00033311977
0.20851130	0.023233598	0.00033588136
0.20864279	0.022570161	0.00033180400
0.20877428	0.023334080	0.00033395297
0.20890577	0.023117456	0.00033272298
0.20903726	0.023364102	0.00033453551
0.20916875	0.023087589	0.00033450459
0.20930023	0.023388605	0.00033547304
0.20943172	0.023402615	0.00033424608
0.20956321	0.022974148	0.00033191813
0.20969470	0.023231060	0.00033357406
0.20982619	0.023408182	0.00033465512
0.20995768	0.023716110	0.00033640496
0.21008917	0.023563613	0.00033452559
0.21022065	0.023369051	0.00033372832
0.21035214	0.023012649	0.00033298045
0.21048363	0.023398568	0.00033297879
0.21061512	0.023894096	0.00033807576
0.21074661	0.022965801	0.00033074920
0.21087810	0.023342915	0.00033280988
0.21100959	0.023499137	0.00033574155
0.21114108	0.023453288	0.00033266451
0.21127256	0.023263310	0.00033486728
0.21140405	0.023296906	0.00033155656
0.21153554	0.023370590	0.00033356129
0.21166703	0.023081188	0.00033231993
0.21179852	0.023077506	0.00033091758
0.21193001	0.022619848	0.00032827061
0.21206150	0.023723753	0.00033294496
0.21219299	0.022560706	0.00032777239
0.21232447	0.022921849	0.00033095675
0.21245596	0.022670694	0.00032678320
0.21258745	0.022805221	0.00033001261
0.21271894	0.023746694	0.00033312357
0.21285043	0.023538321	0.00033252942
0.21298192	0.023527708	0.00033440466
0.21311341	0.022696451	0.00032758776
0.21324489	0.023013748	0.00032955274
0.21337638	0.023569965	0.00033243461
0.21350787	0.022801241	0.00032907683
0.21363936	0.023502330	0.00033371379
0.21377085	0.023895472	0.00033357886
0.21390234	0.023541803	0.00033439584
0.21403383	0.023089303	0.00032944920
0.21416532	0.022843076	0.00032816185
0.21429680	0.023477390	0.00033265045
0.21442829	0.023838077	0.00033395098
0.21455978	0.023195401	0.00033066870
0.21469127	0.023231437	0.00032929267
0.21482276	0.023388472	0.00033061278
0.21495425	0.022995348	0.00032911465
0.21508574	0.023265364	0.00033022046
0.21521723	0.023337200	0.00033030661
0.21534871	0.023015834	0.00032924935
0.21548020	0.023153912	0.00032742703
0.21561169	0.023126159	0.00032856072
0.21574318	0.023080020	0.00032923520
0.21587467	0.023272497	0.00032874982
0.21600616	0.022853864	0.00032735336
0.21613765	0.023240518	0.00032753448
0.21626913	0.023241309	0.00032918857
0.21640062	0.023302735	0.00032886153
0.21653211	0.023167777	0.00032785273
0.21666360	0.022908421	0.00032594289
0.21679509	0.022991372	0.00032602231
0.21692658	0.023151331	0.00032866287
0.21705807	0.023635702	0.00033008766
0.21718956	0.023868126	0.00033075245
0.21732104	0.023395976	0.00032986925
0.21745253	0.023393093	0.00032917346
0.21758402	0.023300125	0.00032850884
0.21771551	0.023324771	0.00032842881
0.21784700	0.022806443	0.00032524467
0.21797849	0.023128102	0.00032815171
0.21810998	0.023061727	0.00032639765
0.21824147	0.023130654	0.00032782489
0.21837295	0.023235600	0.00032856487
0.21850444	0.023741433	0.00032867683
0.21863593	0.023506802	0.00033006462
0.21876742	0.023275091	0.00032597765
0.21889891	0.022868917	0.00032610801
0.21903040	0.023262838	0.00032821355
0.21916189	0.023108531	0.00032481693
0.21929337	0.023124239	0.00032675966
0.21942486	0.023147339	0.00032586625
0.21955635	0.023558320	0.00032967827
0.21968784	0.023257325	0.00032664768
0.21981933	0.023367086	0.00032523408
0.21995082	0.022506572	0.00032223755
0.22008231	0.023413533	0.00032669034
0.22021380	0.022715709	0.00032353501
0.22034528	0.023634829	0.00032983211
0.22047677	0.022699233	0.00032148309
0.22060826	0.022746617	0.00032315245
0.22073975	0.023291263	0.00032685677
0.22087124	0.023129476	0.00032543299
0.22100273	0.023317317	0.00032639622
0.22113422	0.022751888	0.00032129260
0.22126571	0.022996944	0.00032422350
0.22139719	0.023271745	0.00032634507
0.22152868	0.023232572	0.00032483052
0.22166017	0.023333919	0.00032680614
0.22179166	0.023019242	0.00032259929
0.22192315	0.023016654	0.00032351265
0.22205464	0.023322250	0.00032556532
0.22218613	0.023438086	0.00032640152
0.22231761	0.022901509	0.00032178229
0.22244910	0.022895771	0.00032256157
0.22258059	0.023409211	0.00032581106
0.22271208	0.022487741	0.00032217306
0.22284357	0.023344420	0.00032492754
0.22297506	0.023284826	0.00032589402
0.22310655	0.022772013	0.00032051182
0.22323804	0.023340784	0.00032600338
0.22336952	0.023213657	0.00032522040
0.22350101	0.022708283	0.00032053580
0.22363250	0.023420142	0.00032503939
0.22376399	0.024066018	0.00032723821
0.22389548	0.022726835	0.00032169742
0.22402697	0.023384940	0.00032592648
0.22415846	0.022530261	0.00031978762
0.22428995	0.023648453	0.00032601718
0.22442143	0.022811454	0.00032039397
0.22455292	0.022944154	0.00032219735
0.22468441	0.022618308	0.00032002020
0.22481590	0.022561828	0.00032045690
0.22494739	0.023473871	0.00032444556
0.22507888	0.022966153	0.00032157746
0.22521037	0.022908372	0.00032080788
0.22534186	0.023116161	0.00032374095
0.22547334	0.023402238	0.00032298479
0.22560483	0.022892866	0.00031941476
0.22573632	0.023027931	0.00032194477
0.22586781	0.022877079	0.00032074370
0.22599930	0.023084486	0.00032303371
0.22613079	0.023410355	0.00032254234
0.22626228	0.022698082	0.00031990770
0.22639376	0.023338472	0.00032186486
0.22652525	0.022639155	0.00031765856
0.22665674	0.023118097	0.00032166232
0.22678823	0.023475615	0.00032277598
0.22691972	0.023205277	0.00032173815
0.22705121	0.023281831	0.00032124467
0.22718270	0.022617670	0.00031857132
0.22731419	0.022967491	0.00032133167
0.22744567	0.023260818	0.00032140272
0.22757716	0.023007884	0.00031869458
0.22770865	0.023808466	0.00032419007
0.22784014	0.023248631	0.00032027193
0.22797163	0.023072611	0.00032158087
0.22810312	0.022246357	0.00031499118
0.22823461	0.023098218	0.00032065513
0.22836610	0.023211173	0.00032221226
0.22849758	0.023368044	0.00032143767
0.22862907	0.023718050	0.00032448129
0.22876056	0.022901253	0.00031725936
0.22889205	0.023467787	0.00032208654
0.22902354	0.023044976	0.00032036553
0.22915503	0.023387137	0.00032038798
0.22928652	0.023616687	0.00032341297
0.22941800	0.023097420	0.00031918650
0.22954949	0.023116260	0.00031945285
0.22968098	0.022615550	0.00031739746
0.22981247	0.023461147	0.00032016160
0.22994396	0.023339213	0.00032069353
0.23007545	0.022843246	0.00032132759
0.23020694	0.022880827	0.00032384553
0.23033843	0.022728401	0.00032713045
0.23046991	0.022877502	0.00032862951
0.23060140	0.023327903	0.00033330962
0.23073289	0.023108002	0.00033240921
0.23086438	0.023037564	0.00033352656
0.23099587	0.023244516	0.00033813190
0.23112736	0.022905000	0.00033507515
0.23125885	0.022728010	0.00033670378
0.23139034	0.023326577	0.00033892335
0.23152182	0.023345934	0.00034078640
0.23165331	0.023268986	0.00034365390
0.23178480	0.023803608	0.00034536231
0.23191629	0.023025132	0.00034273313
0.23204778	0.023429075	0.00034550505
0.23217927	0.023199484	0.00034409091
0.23231076	0.023272174	0.00034767476
0.23244224	0.023010342	0.00034561824
0.23257373	0.022756940	0.00034460863
0.23270522	0.023110870	0.00034650965
0.23283671	0.022511357	0.00034251129
0.23296820	0.023566853	0.00035008145
0.23309969	0.023211128	0.00034712072
0.23323118	0.024388979	0.00035338880
0.23336267	0.023250295	0.00034939394
0.23349415	0.023524093	0.00034722580
0.23362564	0.022319051	0.00034438366
0.23375713	0.023058052	0.00034783673
0.23388862	0.023150537	0.00034645158
0.23402011	0.023182645	0.00035019427
0.23415160	0.022947098	0.00034566195
0.23428309	0.023133950	0.00034941371
0.23441458	0.023119127	0.00034700457
0.23454606	0.023466334	0.00035191161
0.23467755	0.023627259	0.00035097005
0.23480904	0.023028402	0.00034954652
0.23494053	0.022979724	0.00034947933
0.23507202	0.023522697	0.00035266188
0.23520351	0.023171539	0.00034968729
0.23533500	0.023482312	0.00035229243
0.23546648	0.023195871	0.00035144642
0.23559797	0.023128508	0.00035171055
0.23572946	0.022577975	0.00034879762
0.23586095	0.023482165	0.00035311473
0.23599244	0.022977954	0.00035173699
0.23612393	0.023380361	0.00035182124
0.23625542	0.023502918	0.00035598390
0.23638691	0.022937020	0.00035134631
0.23651839	0.023190300	0.00035065646
0.23664988	0.023032728	0.00035185149
0.23678137	0.023024291	0.00035228270
0.23691286	0.023130256	0.00035345471
0.23704435	0.023192400	0.00035390977
0.23717584	0.023062171	0.00035129475
0.23730733	0.023270350	0.00035578944
0.23743882	0.023474885	0.00035554390
0.23757030	0.022981007	0.00035268057
0.23770179	0.022743567	0.00035190568
0.23783328	0.023153045	0.00035332377
0.23796477	0.022855023	0.00035328065
0.23809626	0.022883662	0.00035177561
0.23822775	0.022426776	0.00035086909
0.23835924	0.023333754	0.00035888200
0.23849072	0.024198276	0.00036025722
0.23862221	0.023171445	0.00035515509
0.23875370	0.022824270	0.00035308218
0.23888519	0.023041951	0.00035663883
0.23901668	0.023028518	0.00035665167
0.23914817	0.023382335	0.00035430378
0.23927966	0.022639440	0.00035317626
0.23941115	0.022816468	0.00035288997
0.23954263	0.023064220	0.00035652724
0.23967412	0.022606625	0.00035420335
0.23980561	0.022367313	0.00035048551
0.23993710	0.023604953	0.00036065272
0.24006859	0.023543270	0.00035835419
0.24020008	0.023383177	0.00035957766
0.24033157	0.023528869	0.00035918000
0.24046306	0.023174229	0.00035639416
0.24059454	0.023113647	0.00035756140
0.24072603	0.023056881	0.00035816341
0.24085752	0.022995910	0.00035625811
0.24098901	0.023740297	0.00036356880
0.24112050	0.022635825	0.00035236059
0.24125199	0.022830322	0.00035621700
0.24138348	0.022790408	0.00035619629
0.24151496	0.023053479	0.00035638461
0.24164645	0.023073136	0.00035902312
0.24177794	0.022998406	0.00035664681
0.24190943	0.023685861	0.00036165720
0.24204092	0.022587078	0.00035585320
0.24217241	0.023225102	0.00035973398
0.24230390	0.022638320	0.00035687623
0.24243539	0.022697351	0.00035574799
0.24256687	0.023111295	0.00035939896
0.24269836	0.022918541	0.00035968340
0.24282985	0.023256859	0.00035933912
0.24296134	0.023556828	0.00036302911
0.24309283	0.023287798	0.00035973402
0.24322432	0.023150846	0.00035947386
0.24335581	0.024004724	0.00036722272
0.24348730	0.023376307	0.00036079573
0.24361878	0.023147165	0.00036068093
0.24375027	0.022641450	0.00035639152
0.24388176	0.023602719	0.00036156684
0.24401325	0.023327072	0.00036356928
0.24414474	0.022645632	0.00035624234
0.24427623	0.022703909	0.00035849330
0.24440772	0.024295402	0.00036757423
0.24453920	0.022773713	0.00035818185
0.24467069	0.022846438	0.00036096734
0.24480218	0.022739897	0.00035723754
0.24493367	0.023663422	0.00036334599
0.24506516	0.023050583	0.00036168142
0.24519665	0.022190379	0.00035547988
0.24532814	0.022942815	0.00036120335
0.24545963	0.023343651	0.00036253645
0.24559111	0.023241632	0.00036245749
0.24572260	0.023795228	0.00036658585
0.24585409	0.023309167	0.00036213113
0.24598558	0.023202542	0.00036327858
0.24611707	0.022415393	0.00035836264
0.24624856	0.023274739	0.00036224536
0.24638005	0.023405416	0.00036486086
0.24651154	0.023041664	0.00036190474
0.24664302	0.023258661	0.00036649341
0.24677451	0.023645390	0.00036562824
0.24690600	0.023241241	0.00036286515
0.24703749	0.022829598	0.00036337768
0.24716898	0.023204232	0.00036068566
0.24730047	0.022859287	0.00036248153
0.24743196	0.023123136	0.00036193696
0.24756345	0.023187323	0.00036358521
0.24769493	0.022430397	0.00036093720
0.24782642	0.023640868	0.00036687370
0.24795791	0.023642680	0.00036733777
0.24808940	0.023107609	0.00036396074
0.24822089	0.023171144	0.00036359288
0.24835238	0.022924298	0.00036228260
0.24848387	0.022735745	0.00036203581
0.24861535	0.023456371	0.00036658579
0.24874684	0.023135721	0.00036373160
0.24887833	0.022518512	0.00035932177
0.24900982	0.023028286	0.00036542565
0.24914131	0.023157860	0.00036396399
0.24927280	0.023063670	0.00036547735
0.24940429	0.023260634	0.00036441946
0.24953578	0.022953969	0.00036200774
0.24966726	0.023507960	0.00036790120
0.24979875	0.023213444	0.00036366747
0.24993024	0.023284952	0.00036701337
0.25006173	0.022905535	0.00036271120
0.25019322	0.022864739	0.00036259660
0.25032471	0.023190681	0.00036700669
0.25045620	0.023755863	0.00036754014
0.25058769	0.023063725	0.00036509229
0.25071917	0.023162401	0.00036545074
0.25085066	0.022763438	0.00036168721
0.25098215	0.022609049	0.00036303326
0.25111364	0.023064378	0.00036328073
0.25124513	0.023682856	0.00037147793
0.25137662	0.023418808	0.00036733215
0.25150811	0.022693578	0.00036155095
0.25163959	0.023087984	0.00036631844
0.25177108	0.022718656	0.00036141028
0.25190257	0.022243748	0.00036142991
0.25203406	0.023413333	0.00036779911
0.25216555	0.023226438	0.00036718349
0.25229704	0.022385931	0.00036241175
0.25242853	0.023328415	0.00036687749
0.25256002	0.023232561	0.00036892994
0.25269150	0.023007861	0.00036493188
0.25282299	0.023120574	0.00036541959
0.25295448	0.023125594	0.00036805714
0.25308597	0.023889764	0.00036866781
0.25321746	0.023372801	0.00036944262
0.25334895	0.023213217	0.00036721341
0.25348044	0.022873702	0.00036401270
0.25361193	0.023161287	0.00036724794
0.25374341	0.023053368	0.00036442272
0.25387490	0.023153704	0.00036612816
0.25400639	0.022620961	0.00036905768
0.25413788	0.022426337	0.00037336638
0.25426937	0.023077361	0.00038140881
0.25440086	0.023077106	0.00038479753
0.25453235	0.022711974	0.00038356595
0.25466383	0.023192516	0.00039008060
0.25479532	0.023834874	0.00039587865
0.25492681	0.023347283	0.00039629807
0.25505830	0.023347184	0.00039628069
0.25518979	0.023299687	0.00039898390
0.25532128	0.022801713	0.00039828822
0.25545277	0.023674885	0.00040539775
0.25558426	0.022665707	0.00039897261
0.25571574	0.023146303	0.00040483025
0.25584723	0.022701255	0.00040254904
0.25597872	0.023018865	0.00040842336
0.25611021	0.023149612	0.00040939485
0.25624170	0.023368372	0.00041280836
0.25637319	0.023813889	0.00041993469
0.25650468	0.024048676	0.00041903466
0.25663617	0.023329018	0.00041850285
0.25676765	0.023301757	0.00041970469
0.25689914	0.022861235	0.00041844717
0.25703063	0.022931531	0.00042264122
0.25716212	0.022355353	0.00041629058
0.25729361	0.022672414	0.00042135809
0.25742510	0.022999486	0.00042634444
0.25755659	0.023130346	0.00042795954
0.25768807	0.022713024	0.00042678344
0.25781956	0.023838070	0.00043450541
0.25795105	0.023355878	0.00043339532
0.25808254	0.023457060	0.00043874365
0.25821403	0.024044704	0.00044034765
0.25834552	0.023551404	0.00043978737
0.25847701	0.023222422	0.00043503639
0.25860850	0.023667531	0.00043999372
0.25873998	0.022600203	0.00043377888
0.25887147	0.022946811	0.00043970832
0.25900296	0.023106038	0.00043997375
0.25913445	0.022726838	0.00043643119
0.25926594	0.022780484	0.00043701135
0.25939743	0.022564251	0.00043898349
0.25952892	0.022919752	0.00043954644
0.25966041	0.022969242	0.00044430916
0.25979189	0.022786283	0.00043976319
0.25992338	0.023164878	0.00044446952
0.26005487	0.022639064	0.00044433882
0.26018636	0.023316794	0.00044796068
0.26031785	0.022998746	0.00044541325
0.26044934	0.023403820	0.00044887847
0.26058083	0.022315525	0.00044350297
0.26071231	0.022474576	0.00044618160
0.26084380	0.022881702	0.00044814246
0.26097529	0.023227794	0.00045236080
0.26110678	0.024041423	0.00045955117
0.26123827	0.023027015	0.00045194677
0.26136976	0.023637517	0.00045629973
0.26150125	0.023268723	0.00045505039
0.26163274	0.022556780	0.00045089707
0.26176422	0.023203396	0.00045336700
0.26189571	0.023760823	0.00046140203
0.26202720	0.023541929	0.00045861446
0.26215869	0.023229053	0.00045726437
0.26229018	0.022083343	0.00045153371
0.26242167	0.023330641	0.00045989734
0.26255316	0.022785838	0.00045577429
0.26268465	0.023167693	0.00046294419
0.26281613	0.022800766	0.00045856433
0.26294762	0.022632361	0.00045639431
0.26307911	0.022684243	0.00045690894
0.26321060	0.023463319	0.00046883162
0.26334209	0.022601884	0.00046237734
0.26347358	0.022403391	0.00045733431
0.26360507	0.023140148	0.00046433573
0.26373655	0.024405002	0.00047560953
0.26386804	0.023482618	0.00046821520
0.26399953	0.022619508	0.00046397369
0.26413102	0.022082563	0.00045776357
0.26426251	0.023578129	0.00047159147
0.26439400	0.023282371	0.00046829049
0.26452549	0.023030277	0.00047216054
0.26465698	0.022885024	0.00047006451
0.26478846	0.022347437	0.00046315508
0.26491995	0.023151679	0.00047257708
0.26505144	0.023302031	0.00047152542
0.26518293	0.022741370	0.00046939057
0.26531442	0.023553528	0.00048040074
0.26544591	0.022890960	0.00047035932
[truncated: 567 more rows]
