# Supplementary material for: Invariant surface glycoprotein 65 of Trypanosoma brucei is a complement C3 receptor
Source: Nat Commun. 2022 Aug 29;13:5085. doi: 10.1038/s41467-022-32728-9 (PMC9424271; doi:10.1038/s41467-022-32728-9)
Supplement: Supplementary file 4 — supplementary data 2 [file 41467_2022_32728_MOESM4_ESM.zip › b21-414646_00095.dat]

0.0026000000	39.469659	0.13602708
0.0027314887	28.746978	0.10663424
0.0028629774	22.262900	0.089728918
0.0029944661	17.108072	0.075489113
0.0031259548	12.319497	0.058866175
0.0032574435	10.869559	0.057234373
0.0033889322	8.7994528	0.048680442
0.0035204209	11.529029	0.048515011
0.0036519096	12.189969	0.046292504
0.0037833983	9.8432350	0.039219500
0.0039148870	8.2267109	0.034596258
0.0040463757	6.7245508	0.030091467
0.0041778644	5.5086578	0.025527405
0.0043093531	4.6113571	0.022931293
0.0044408418	3.7882085	0.019989503
0.0045723305	3.1149298	0.018126301
0.0047038192	2.8525980	0.016601997
0.0048353079	2.4716925	0.015002565
0.0049667966	2.1881376	0.014065300
0.0050982853	1.8615600	0.012290002
0.0052297740	1.7404204	0.012038739
0.0053612627	1.5312594	0.010904514
0.0054927514	1.3829904	0.010088372
0.0056242401	1.2372991	0.0095145896
0.0057557288	1.1593121	0.0089546871
0.0058872175	1.0671439	0.0084763396
0.0060187062	1.0195066	0.0082630410
0.0061501949	0.90041056	0.0074381081
0.0062816836	0.86592173	0.0074590244
0.0064131723	0.80737019	0.0070604967
0.0065446610	0.77577348	0.0068218486
0.0066761496	0.75535625	0.0066998020
0.0068076383	0.70791804	0.0063389150
0.0069391270	0.68286643	0.0063258208
0.0070706157	0.65887697	0.0061154107
0.0072021044	0.63499026	0.0059373414
0.0073335931	0.62082845	0.0058451790
0.0074650818	0.56357512	0.0054070070
0.0075965705	0.55588029	0.0054145326
0.0077280592	0.54757268	0.0053516681
0.0078595479	0.50750070	0.0050289515
0.0079910366	0.49924471	0.0050175982
0.0081225253	0.46395409	0.0046986458
0.0082540140	0.44946584	0.0046510018
0.0083855027	0.44946680	0.0046687928
0.0085169914	0.41919067	0.0044166951
0.0086484801	0.40096232	0.0042881831
0.0087799688	0.38446427	0.0041252101
0.0089114575	0.36487953	0.0040397794
0.0090429462	0.35719204	0.0039690455
0.0091744349	0.34175594	0.0038489544
0.0093059236	0.33121500	0.0037445150
0.0094374123	0.31585590	0.0036324477
0.0095689010	0.29969872	0.0034813404
0.0097003897	0.28746797	0.0034371272
0.0098318784	0.27391597	0.0033071606
0.0099633671	0.26018470	0.0031881933
0.010094856	0.26095695	0.0031831120
0.010226345	0.23446236	0.0029457767
0.010357833	0.24353295	0.0030797361
0.010489322	0.21884874	0.0028338393
0.010620811	0.21503522	0.0027886701
0.010752299	0.20546256	0.0027142846
0.010883788	0.19254751	0.0025734839
0.011015277	0.19239618	0.0026193934
0.011146765	0.17660428	0.0024318186
0.011278254	0.16777195	0.0023611124
0.011409743	0.16181615	0.0022946298
0.011541231	0.15287031	0.0021971290
0.011672720	0.14925876	0.0021760056
0.011804209	0.13988027	0.0020274628
0.011935698	0.12999673	0.0019498288
0.012067186	0.12689443	0.0019151830
0.012198675	0.12322282	0.0018257737
0.012330164	0.11815624	0.0017923038
0.012461652	0.11301670	0.0017329838
0.012593141	0.10922622	0.0016647166
0.012724630	0.10001835	0.0015934244
0.012856118	0.099500651	0.0015393646
0.012987607	0.095102874	0.0015222786
0.013119096	0.091791345	0.0014623565
0.013250585	0.091358308	0.0014428786
0.013382073	0.089199877	0.0014309110
0.013513562	0.085761269	0.0013810906
0.013645051	0.082995589	0.0013685112
0.013776539	0.083233117	0.0013630112
0.013908028	0.078486196	0.0013016065
0.014039517	0.076926284	0.0012819227
0.014171005	0.076408643	0.0012683777
0.014302494	0.074701408	0.0012565931
0.014433983	0.070261755	0.0012201413
0.014565472	0.069292702	0.0011883470
0.014696960	0.066749830	0.0011730127
0.014828449	0.065414607	0.0011421810
0.014959938	0.066221811	0.0011555709
0.015091426	0.064580463	0.0011437719
0.015222915	0.062558577	0.0010978517
0.015354404	0.065285010	0.0011264370
0.015485892	0.061920077	0.0010888040
0.015617381	0.060860196	0.0010807672
0.015748870	0.061226606	0.0010841917
0.015880359	0.060272121	0.0010586971
0.016011847	0.059192828	0.0010506477
0.016143336	0.055152723	0.0010032622
0.016274825	0.053388853	0.00099036536
0.016406313	0.052516023	0.00097516244
0.016537802	0.052593138	0.00096876800
0.016669291	0.053320611	0.00097057743
0.016800779	0.056145627	0.00099545086
0.016932268	0.057141535	0.00099936763
0.017063757	0.060378174	0.0010242019
0.017195246	0.058561016	0.00099887760
0.017326734	0.056629325	0.00098425465
0.017458223	0.057252372	0.00098198833
0.017589712	0.057887557	0.00098225666
0.017721200	0.054928184	0.00096243318
0.017852689	0.055936937	0.00094968482
0.017984178	0.053316397	0.00093980595
0.018115666	0.053427599	0.00093355974
0.018247155	0.052799019	0.00092283221
0.018378644	0.051015491	0.00090947712
0.018510133	0.050176660	0.00089059549
0.018641621	0.052468132	0.00090876537
0.018773110	0.052346496	0.00090395947
0.018904599	0.051418237	0.00089676662
0.019036087	0.050309965	0.00088176435
0.019167576	0.048874234	0.00086163799
0.019299065	0.046946596	0.00083988614
0.019430553	0.047975760	0.00085529843
0.019562042	0.048607562	0.00085282270
0.019693531	0.047769029	0.00084387129
0.019825019	0.045100536	0.00081443759
0.019956508	0.047405693	0.00082907605
0.020087997	0.043757217	0.00080350143
0.020219486	0.043510189	0.00079440933
0.020350974	0.044208385	0.00080411564
0.020482463	0.042936061	0.00078214782
0.020613952	0.042261983	0.00077375430
0.020745440	0.042732322	0.00078190679
0.020876929	0.042558699	0.00077027183
0.021008418	0.043784611	0.00078279193
0.021139906	0.040488511	0.00075168805
0.021271395	0.039245840	0.00073156453
0.021402884	0.040001864	0.00074365748
0.021534373	0.039735857	0.00073497229
0.021665861	0.039118045	0.00072901789
0.021797350	0.038528329	0.00072091169
0.021928839	0.039774308	0.00072173956
0.022060327	0.039766598	0.00073044168
0.022191816	0.039041098	0.00071621625
0.022323305	0.040027089	0.00072675477
0.022454793	0.038241660	0.00070505203
0.022586282	0.036136421	0.00068060928
0.022717771	0.035644102	0.00068337815
0.022849260	0.035924213	0.00067821250
0.022980748	0.036010620	0.00068084227
0.023112237	0.036110575	0.00067471426
0.023243726	0.037497896	0.00068310624
0.023375214	0.036018515	0.00067635373
0.023506703	0.037474485	0.00068298680
0.023638192	0.037039032	0.00067972362
0.023769680	0.039026314	0.00069357832
0.023901169	0.037662457	0.00067815551
0.024032658	0.036891661	0.00067401970
0.024164147	0.036611841	0.00066772193
0.024295635	0.036662093	0.00066321046
0.024427124	0.036677408	0.00066168433
0.024558613	0.036846886	0.00065742563
0.024690101	0.034676640	0.00064803930
0.024821590	0.036211383	0.00065407483
0.024953079	0.035596684	0.00064574748
0.025084567	0.037151063	0.00065933787
0.025216056	0.036750459	0.00065036396
0.025347545	0.036227306	0.00065118534
0.025479034	0.036294858	0.00064651151
0.025610522	0.034586466	0.00062636281
0.025742011	0.034856153	0.00062925690
0.025873500	0.035137669	0.00062806007
0.026004988	0.035433244	0.00063382945
0.026136477	0.034366496	0.00062286490
0.026267966	0.034739358	0.00061978703
0.026399454	0.035554909	0.00062937890
0.026530943	0.036057443	0.00062638776
0.026662432	0.036179246	0.00063031659
0.026793920	0.035548500	0.00062259913
0.026925409	0.035219259	0.00061616749
0.027056898	0.034392105	0.00061385142
0.027188387	0.035450430	0.00061337859
0.027319875	0.033708810	0.00060549307
0.027451364	0.034444445	0.00060553510
0.027582853	0.034130269	0.00059895036
0.027714341	0.033665569	0.00059670896
0.027845830	0.033920007	0.00059466000
0.027977319	0.033993250	0.00059868243
0.028108807	0.033878592	0.00059356988
0.028240296	0.033781250	0.00059075279
0.028371785	0.032690511	0.00058363285
0.028503274	0.033107691	0.00058169936
0.028634762	0.033747931	0.00058616863
0.028766251	0.033146586	0.00058314068
0.028897740	0.034380827	0.00058606682
0.029029228	0.032428670	0.00057277912
0.029160717	0.033337197	0.00058028205
0.029292206	0.033374512	0.00057668619
0.029423694	0.033390511	0.00057947963
0.029555183	0.032850451	0.00056540188
0.029686672	0.032407871	0.00056693355
0.029818161	0.032663899	0.00056756309
0.029949649	0.032049935	0.00055877445
0.030081138	0.033682153	0.00057221831
0.030212627	0.032823539	0.00056157726
0.030344115	0.032925683	0.00056271929
0.030475604	0.032582446	0.00055936456
0.030607093	0.032499021	0.00055626397
0.030738581	0.032977429	0.00055947694
0.030870070	0.032255150	0.00055062206
0.031001559	0.032101944	0.00054812644
0.031133048	0.032248668	0.00055255549
0.031264536	0.031230911	0.00054039645
0.031396025	0.032293832	0.00054887418
0.031527514	0.031483926	0.00054016552
0.031659002	0.032267305	0.00054412403
0.031790491	0.031438893	0.00053936873
0.031921980	0.032045882	0.00054078247
0.032053468	0.032587339	0.00054673214
0.032184957	0.032214936	0.00053691934
0.032316446	0.030628492	0.00052357816
0.032447935	0.030590288	0.00052829705
0.032579423	0.031921813	0.00053326872
0.032710912	0.031376008	0.00053093987
0.032842401	0.031460896	0.00052857540
0.032973889	0.030823708	0.00052107256
0.033105378	0.030858877	0.00052525251
0.033236867	0.030914581	0.00052265397
0.033368355	0.030733529	0.00052836400
0.033499844	0.030702392	0.00052704611
0.033631333	0.031086509	0.00053014593
0.033762822	0.030078625	0.00052846970
0.033894310	0.030306478	0.00052783278
0.034025799	0.031137847	0.00053476407
0.034157288	0.030160767	0.00052836050
0.034288776	0.029369645	0.00052181468
0.034420265	0.029786449	0.00053019169
0.034551754	0.030240309	0.00052728810
0.034683242	0.029535603	0.00052666203
0.034814731	0.030917412	0.00053407709
0.034946220	0.030917266	0.00053501402
0.035077708	0.030317670	0.00053419856
0.035209197	0.029755651	0.00052821376
0.035340686	0.030361697	0.00052955031
0.035472175	0.029705796	0.00053544197
0.035603663	0.029869106	0.00053931564
0.035735152	0.028819119	0.00053836118
0.035866641	0.028349285	0.00053339748
0.035998129	0.028473740	0.00053157111
0.036129618	0.029038743	0.00053958898
0.036261107	0.029773295	0.00054325975
0.036392595	0.028939971	0.00054534978
0.036524084	0.029003853	0.00054329008
0.036655573	0.028976780	0.00053925275
0.036787062	0.028762364	0.00054127815
0.036918550	0.029949999	0.00054723714
0.037050039	0.028232195	0.00053999620
0.037181528	0.028454221	0.00053879120
0.037313016	0.028617686	0.00054002592
0.037444505	0.029031849	0.00054733168
0.037575994	0.029663083	0.00054875280
0.037707482	0.028883100	0.00054766874
0.037838971	0.028819775	0.00054963352
0.037970460	0.028787560	0.00054543407
0.038101949	0.028188314	0.00054266244
0.038233437	0.028512880	0.00054185265
0.038364926	0.028753789	0.00053966705
0.038496415	0.029041750	0.00053880011
0.038627903	0.029360350	0.00053687169
0.038759392	0.029437782	0.00053994092
0.038890881	0.028715562	0.00052838342
0.039022369	0.029548384	0.00053526641
0.039153858	0.029911957	0.00053541104
0.039285347	0.029368633	0.00052964360
0.039416836	0.029471046	0.00053280024
0.039548324	0.029923718	0.00053345076
0.039679813	0.030006818	0.00053098657
0.039811302	0.029039050	0.00052532714
0.039942790	0.029048103	0.00052435189
0.040074279	0.028920171	0.00052612311
0.040205768	0.029289765	0.00052510565
0.040337256	0.029315838	0.00052281282
0.040468745	0.028653882	0.00051831254
0.040600234	0.029195062	0.00052082429
0.040731723	0.029211495	0.00052211355
0.040863211	0.029398812	0.00052199470
0.040994700	0.029362365	0.00051974886
0.041126189	0.029949713	0.00052721574
0.041257677	0.028762546	0.00051452646
0.041389166	0.028696329	0.00051246147
0.041520655	0.029374412	0.00051917514
0.041652143	0.028503167	0.00051246685
0.041783632	0.029074790	0.00051640060
0.041915121	0.029912645	0.00051960972
0.042046610	0.029603246	0.00051849916
0.042178098	0.030101683	0.00052221196
0.042309587	0.029269769	0.00051538043
0.042441076	0.029495917	0.00051540894
0.042572564	0.028591525	0.00050692766
0.042704053	0.029905118	0.00051507117
0.042835542	0.029432701	0.00051361060
0.042967030	0.029087743	0.00051070901
0.043098519	0.029763184	0.00051687751
0.043230008	0.029618959	0.00051410436
0.043361496	0.029485860	0.00050794841
0.043492985	0.028906532	0.00050936582
0.043624474	0.029536316	0.00051065268
0.043755963	0.028364093	0.00050367795
0.043887451	0.029569960	0.00050774054
0.044018940	0.029321754	0.00050561117
0.044150429	0.029145247	0.00050820485
0.044281917	0.028817809	0.00050146384
0.044413406	0.029200746	0.00050762138
0.044544895	0.030252129	0.00051073038
0.044676383	0.029121971	0.00050468128
0.044807872	0.029477818	0.00050607348
0.044939361	0.028388179	0.00049609764
0.045070850	0.028695314	0.00049900590
0.045202338	0.029401147	0.00050303111
0.045333827	0.028981488	0.00049590771
0.045465316	0.029614518	0.00050782075
0.045596804	0.028665106	0.00049705734
0.045728293	0.029965050	0.00050681784
0.045859782	0.029468021	0.00050221630
0.045991270	0.029770948	0.00049907682
0.046122759	0.029599686	0.00050259002
0.046254248	0.029257511	0.00050798947
0.046385737	0.027964539	0.00049899807
0.046517225	0.029407937	0.00051321488
0.046648714	0.029023916	0.00051060271
0.046780203	0.028918611	0.00051747671
0.046911691	0.029275102	0.00051822268
0.047043180	0.028431170	0.00051097061
0.047174669	0.029244727	0.00051935626
0.047306157	0.029447637	0.00052241606
0.047437646	0.029479730	0.00052453788
0.047569135	0.029533653	0.00052870466
0.047700624	0.028145053	0.00051261492
0.047832112	0.029272417	0.00052763677
0.047963601	0.029545717	0.00052622069
0.048095090	0.028296233	0.00052102729
0.048226578	0.029373865	0.00053083199
0.048358067	0.029597341	0.00052917440
0.048489556	0.030446629	0.00053675778
0.048621044	0.029882799	0.00053406678
0.048752533	0.029115779	0.00053197556
0.048884022	0.030008734	0.00053685596
0.049015511	0.029234988	0.00053127315
0.049146999	0.029732014	0.00053673265
0.049278488	0.029822291	0.00053816652
0.049409977	0.029068723	0.00053552326
0.049541465	0.029128935	0.00053184858
0.049672954	0.029684011	0.00053994498
0.049804443	0.029546259	0.00053427614
0.049935931	0.029653427	0.00054028616
0.050067420	0.029540086	0.00053909297
0.050198909	0.029353346	0.00053929138
0.050330398	0.029163071	0.00053461173
0.050461886	0.029033892	0.00053392825
0.050593375	0.030107196	0.00054510867
0.050724864	0.028321838	0.00053221838
0.050856352	0.029575371	0.00054333583
0.050987841	0.029793044	0.00054164811
0.051119330	0.029140760	0.00053792190
0.051250818	0.028309538	0.00053334275
0.051382307	0.028561831	0.00053778511
0.051513796	0.030022603	0.00054780876
0.051645284	0.028702100	0.00053533022
0.051776773	0.028808270	0.00053738071
0.051908262	0.029196987	0.00054131064
0.052039751	0.028924666	0.00053982210
0.052171239	0.029061159	0.00054134648
0.052302728	0.029079932	0.00054543157
0.052434217	0.029582101	0.00054344736
0.052565705	0.029862276	0.00054918142
0.052697194	0.029129796	0.00054269307
0.052828683	0.029494828	0.00054887811
0.052960171	0.029261971	0.00054526032
0.053091660	0.029839337	0.00054725695
0.053223149	0.029155441	0.00054545105
0.053354638	0.028659283	0.00054171602
0.053486126	0.028868447	0.00054436328
0.053617615	0.029462535	0.00054614431
0.053749104	0.029341967	0.00054637658
0.053880592	0.028684951	0.00054113604
0.054012081	0.029421697	0.00055121822
0.054143570	0.029629667	0.00055258795
0.054275058	0.028165753	0.00053861835
0.054406547	0.028909490	0.00054184079
0.054538036	0.029264958	0.00055102148
0.054669525	0.030024427	0.00055277258
0.054801013	0.029034543	0.00054969982
0.054932502	0.028583991	0.00054481241
0.055063991	0.028617173	0.00054104380
0.055195479	0.029411322	0.00055175915
0.055326968	0.028680380	0.00054321850
0.055458457	0.030229090	0.00055993887
0.055589945	0.029171029	0.00054793263
0.055721434	0.029031838	0.00054583777
0.055852923	0.029564452	0.00055761018
0.055984412	0.028717636	0.00055004563
0.056115900	0.029056948	0.00054846559
0.056247389	0.028866062	0.00054934480
0.056378878	0.029577142	0.00055189592
0.056510366	0.028605885	0.00054694745
0.056641855	0.029315032	0.00055327520
0.056773344	0.029025272	0.00055147816
0.056904832	0.029229327	0.00055483958
0.057036321	0.028581981	0.00054402115
0.057167810	0.029131839	0.00055153019
0.057299299	0.028334963	0.00054567737
0.057430787	0.029336012	0.00054861602
0.057562276	0.028896064	0.00055139695
0.057693765	0.029204892	0.00054528461
0.057825253	0.028653118	0.00054689990
0.057956742	0.029150854	0.00055166592
0.058088231	0.028525088	0.00054381602
0.058219719	0.028655803	0.00054834235
0.058351208	0.028781300	0.00054160539
0.058482697	0.029012875	0.00054650446
0.058614186	0.028771563	0.00054673261
0.058745674	0.028419574	0.00053817269
0.058877163	0.028379943	0.00053963998
0.059008652	0.028939246	0.00054099859
0.059140140	0.029092380	0.00054784558
0.059271629	0.029668293	0.00055081496
0.059403118	0.029855894	0.00054625948
0.059534606	0.028695345	0.00054088387
0.059666095	0.028404490	0.00053171398
0.059797584	0.029739873	0.00054543968
0.059929072	0.030133455	0.00055070654
0.060060561	0.029105585	0.00053778795
0.060192050	0.028877224	0.00053949252
0.060323539	0.028943399	0.00053488238
0.060455027	0.029566935	0.00054442387
0.060586516	0.029223162	0.00054232485
0.060718005	0.029633170	0.00054097166
0.060849493	0.029297020	0.00053985902
0.060980982	0.028729248	0.00053673428
0.061112471	0.029150267	0.00053529560
0.061243959	0.028521974	0.00053929979
0.061375448	0.027848434	0.00052399028
0.061506937	0.028741450	0.00053586286
0.061638426	0.029497278	0.00053847775
0.061769914	0.028893447	0.00053398003
0.061901403	0.027975052	0.00053232924
0.062032892	0.029157519	0.00053231369
0.062164380	0.029197704	0.00053763410
0.062295869	0.028962620	0.00053539169
0.062427358	0.029538346	0.00053804507
0.062558846	0.029317784	0.00054149550
0.062690335	0.029451309	0.00053517272
0.062821824	0.028311682	0.00052741523
0.062953313	0.028713896	0.00053286578
0.063084801	0.029479084	0.00053632398
0.063216290	0.029124061	0.00053807836
0.063347779	0.028523343	0.00052832484
0.063479267	0.029859752	0.00053527097
0.063610756	0.028124555	0.00052752722
0.063742245	0.029286448	0.00053434792
0.063873733	0.029134543	0.00053620418
0.064005222	0.028562838	0.00052799496
0.064136711	0.028537259	0.00052797243
0.064268200	0.028769656	0.00052838956
0.064399688	0.028451214	0.00052490367
0.064531177	0.027807497	0.00052364125
0.064662666	0.029649927	0.00053446027
0.064794154	0.028233111	0.00052353969
0.064925643	0.028125829	0.00052455199
0.065057132	0.028777381	0.00052881973
0.065188620	0.029370658	0.00053646760
0.065320109	0.028801636	0.00052517378
0.065451598	0.029815147	0.00053478466
0.065583087	0.028344584	0.00052502024
0.065714575	0.027928014	0.00051805996
0.065846064	0.029439793	0.00053380708
0.065977553	0.028854430	0.00052632565
0.066109041	0.029038066	0.00052749176
0.066240530	0.029239194	0.00053141270
0.066372019	0.028857455	0.00052564097
0.066503507	0.027970635	0.00052106634
0.066634996	0.028734396	0.00052231759
0.066766485	0.028824364	0.00052634723
0.066897973	0.028419757	0.00052337677
0.067029462	0.028098699	0.00052112114
0.067160951	0.029452662	0.00053338588
0.067292440	0.028750230	0.00052360730
0.067423928	0.028743090	0.00051932901
0.067555417	0.028795060	0.00052442468
0.067686906	0.029178810	0.00052602104
0.067818394	0.027934965	0.00051678290
0.067949883	0.027920002	0.00051446271
0.068081372	0.028773492	0.00052290829
0.068212860	0.027740530	0.00051483188
0.068344349	0.028318308	0.00051873481
0.068475838	0.028613131	0.00051967144
0.068607327	0.027862115	0.00051581137
0.068738815	0.028072177	0.00051271127
0.068870304	0.028842956	0.00052256325
0.069001793	0.028906841	0.00052195686
0.069133281	0.028747452	0.00051976448
0.069264770	0.028738937	0.00052252417
0.069396259	0.028616915	0.00051336221
0.069527747	0.028705553	0.00052036711
0.069659236	0.028682714	0.00052001719
0.069790725	0.028587321	0.00051626225
0.069922214	0.028081733	0.00051570082
0.070053702	0.028072734	0.00051040977
0.070185191	0.028851592	0.00052214221
0.070316680	0.027791204	0.00050922868
0.070448168	0.027617222	0.00050968725
0.070579657	0.028068916	0.00051442148
0.070711146	0.028193560	0.00051170771
0.070842634	0.027907027	0.00051150730
0.070974123	0.027839115	0.00050924900
0.071105612	0.027080110	0.00050318101
0.071237101	0.027846214	0.00051146989
0.071368589	0.029100108	0.00051453117
0.071500078	0.028620653	0.00051653195
0.071631567	0.028178330	0.00051315264
0.071763055	0.027761405	0.00050736493
0.071894544	0.028004040	0.00050930967
0.072026033	0.026833670	0.00049762935
0.072157521	0.028386897	0.00051318210
0.072289010	0.027442990	0.00050489203
0.072420499	0.027962354	0.00050670083
0.072551988	0.027279564	0.00049984619
0.072683476	0.027260742	0.00050110560
0.072814965	0.027400405	0.00050328983
0.072946454	0.027159980	0.00050271876
0.073077942	0.027605057	0.00050268890
0.073209431	0.027864170	0.00050681405
0.073340920	0.027548860	0.00050085907
0.073472408	0.027458987	0.00050178554
0.073603897	0.027844862	0.00050776021
0.073735386	0.026533064	0.00049323595
0.073866875	0.027461864	0.00050229630
0.073998363	0.026382945	0.00049388150
0.074129852	0.027405254	0.00050189662
0.074261341	0.026695509	0.00049746584
0.074392829	0.026941109	0.00049443898
0.074524318	0.027334121	0.00050124874
0.074655807	0.027919179	0.00050272017
0.074787295	0.027357807	0.00050008409
0.074918784	0.027703043	0.00050154193
0.075050273	0.026695254	0.00049245670
0.075181761	0.026945624	0.00049429035
0.075313250	0.026445855	0.00049145521
0.075444739	0.027249302	0.00049772809
0.075576228	0.026676911	0.00049431702
0.075707716	0.027149626	0.00049578325
0.075839205	0.027795495	0.00050019805
0.075970694	0.027824792	0.00050072684
0.076102182	0.027307135	0.00049430600
0.076233671	0.027371141	0.00049913740
0.076365160	0.026428138	0.00048728785
0.076496648	0.026682238	0.00048967195
0.076628137	0.026503978	0.00049205825
0.076759626	0.027149483	0.00049291241
0.076891115	0.026500816	0.00048931043
0.077022603	0.025845045	0.00048281833
0.077154092	0.027276566	0.00049320433
0.077285581	0.027039785	0.00049385152
0.077417069	0.027378224	0.00049291413
0.077548558	0.027178966	0.00049579417
0.077680047	0.027155506	0.00049126504
0.077811535	0.027963996	0.00049801496
0.077943024	0.027390924	0.00049543497
0.078074513	0.027139887	0.00048909849
0.078206002	0.026730990	0.00049002411
0.078337490	0.027131542	0.00049060598
0.078468979	0.026735625	0.00048665507
0.078600468	0.027091657	0.00049157011
0.078731956	0.026500433	0.00048460338
0.078863445	0.026698199	0.00048836052
0.078994934	0.027468284	0.00049062815
0.079126422	0.027120889	0.00048787983
0.079257911	0.026612705	0.00048675778
0.079389400	0.026727386	0.00048463640
0.079520889	0.026158024	0.00048107931
0.079652377	0.026811157	0.00048859924
0.079783866	0.025611302	0.00047567676
0.079915355	0.025901583	0.00048231887
0.080046843	0.026825796	0.00048373975
0.080178332	0.025977072	0.00047859256
0.080309821	0.026408617	0.00048424622
0.080441309	0.026360177	0.00047789753
0.080572798	0.026807361	0.00048688300
0.080704287	0.026177649	0.00048044858
0.080835776	0.026488393	0.00048302805
0.080967264	0.027053033	0.00048849491
0.081098753	0.026039245	0.00047491626
0.081230242	0.026430490	0.00048203450
0.081361730	0.026194663	0.00047834911
0.081493219	0.026787188	0.00048396280
0.081624708	0.026996894	0.00048794574
0.081756196	0.026179079	0.00047402156
0.081887685	0.026312072	0.00048084945
0.082019174	0.026894351	0.00048396424
0.082150663	0.026811999	0.00048234963
0.082282151	0.026574772	0.00048375251
0.082413640	0.026900624	0.00048167748
0.082545129	0.026435585	0.00048069200
0.082676617	0.025616532	0.00047185063
0.082808106	0.026547174	0.00047833544
0.082939595	0.025651102	0.00047459726
0.083071083	0.026314350	0.00047542849
0.083202572	0.026347098	0.00047628212
0.083334061	0.025823713	0.00047548151
0.083465549	0.025739794	0.00047028201
0.083597038	0.025354100	0.00046841620
0.083728527	0.025866533	0.00046877008
0.083860016	0.026307757	0.00047710629
0.083991504	0.025532891	0.00047136576
0.084122993	0.026080351	0.00047302550
0.084254482	0.027721699	0.00048663931
0.084385970	0.026312653	0.00047329079
0.084517459	0.026499530	0.00047506092
0.084648948	0.025882146	0.00047397780
0.084780436	0.026952002	0.00047890645
0.084911925	0.025813074	0.00047074671
0.085043414	0.026744228	0.00047441722
0.085174903	0.026251036	0.00047052877
0.085306391	0.026400252	0.00047735999
0.085437880	0.025569019	0.00046568056
0.085569369	0.025265443	0.00046491908
0.085700857	0.026515254	0.00047219765
0.085832346	0.025624959	0.00046704808
0.085963835	0.025555641	0.00046676866
0.086095323	0.026568669	0.00047331364
0.086226812	0.025799437	0.00046621434
0.086358301	0.026290713	0.00047104299
0.086489790	0.025870452	0.00046820305
0.086621278	0.025345633	0.00046391596
0.086752767	0.025234597	0.00046096321
0.086884256	0.026950840	0.00047316676
0.087015744	0.025813937	0.00046637912
0.087147233	0.026452671	0.00047151249
0.087278722	0.025489682	0.00046572525
0.087410210	0.026268460	0.00046841580
0.087541699	0.026046702	0.00046750138
0.087673188	0.025353621	0.00046297287
0.087804677	0.025768214	0.00046368636
0.087936165	0.026421851	0.00046994772
0.088067654	0.025156292	0.00045983688
0.088199143	0.025103812	0.00045697596
0.088330631	0.025749834	0.00046631567
0.088462120	0.025399972	0.00045918143
0.088593609	0.025575568	0.00046388697
0.088725097	0.024824015	0.00045428786
0.088856586	0.025579188	0.00046186681
0.088988075	0.026292983	0.00046751443
0.089119564	0.026732359	0.00046936430
0.089251052	0.026241081	0.00046625467
0.089382541	0.025837339	0.00046272256
0.089514030	0.025516243	0.00045990760
0.089645518	0.025617543	0.00045961911
0.089777007	0.025399653	0.00045681838
0.089908496	0.024952855	0.00045833163
0.090039984	0.025610009	0.00046069096
0.090171473	0.025537524	0.00045712533
0.090302962	0.025908462	0.00046494158
0.090434451	0.025360920	0.00045816753
0.090565939	0.025930824	0.00046414849
0.090697428	0.025260181	0.00045725020
0.090828917	0.025931092	0.00045767322
0.090960405	0.025166572	0.00045864130
0.091091894	0.024737467	0.00045155930
0.091223383	0.025868186	0.00046379907
0.091354871	0.024994615	0.00045756384
0.091486360	0.025683548	0.00046819621
0.091617849	0.025273305	0.00046820732
0.091749337	0.025455629	0.00047417348
0.091880826	0.025584390	0.00047989094
0.092012315	0.026101067	0.00048635315
0.092143804	0.025892689	0.00048336443
0.092275292	0.025062270	0.00048270675
0.092406781	0.025864014	0.00048968995
0.092538270	0.025393586	0.00049110991
0.092669758	0.024829493	0.00048769015
0.092801247	0.025037418	0.00047367640
0.092932736	0.025051343	0.00047452823
0.093064224	0.024748735	0.00046830323
0.093195713	0.024191248	0.00046199969
0.093327202	0.025018184	0.00046873954
0.093458691	0.024594032	0.00046060927
0.093590179	0.025298272	0.00047023463
0.093721668	0.024997569	0.00046608122
0.093853157	0.025120996	0.00046520081
0.093984645	0.024584706	0.00046036911
0.094116134	0.024748116	0.00046026819
0.094247623	0.024335498	0.00045647886
0.094379111	0.024827679	0.00045944959
0.094510600	0.024471449	0.00045660902
0.094642089	0.024679193	0.00045893602
0.094773578	0.024674313	0.00045338069
0.094905066	0.025465841	0.00046374098
0.095036555	0.025066790	0.00046366721
0.095168044	0.024996235	0.00045570397
0.095299532	0.024756876	0.00045687564
0.095431021	0.024803958	0.00045209541
0.095562510	0.024648495	0.00045364628
0.095693998	0.024282495	0.00045433587
0.095825487	0.024311194	0.00044919213
0.095956976	0.024837137	0.00045559808
0.096088465	0.024268746	0.00044801758
0.096219953	0.024722925	0.00045273847
0.096351442	0.024737819	0.00045504134
0.096482931	0.024387982	0.00044946832
0.096614419	0.025207871	0.00045438738
0.096745908	0.024813172	0.00045238432
0.096877397	0.024019625	0.00044500616
0.097008885	0.024061097	0.00044762301
0.097140374	0.024994044	0.00045251415
0.097271863	0.024257431	0.00044711702
0.097403352	0.024812723	0.00044891383
0.097534840	0.024067962	0.00044342888
0.097666329	0.025200277	0.00045642485
0.097797818	0.024640933	0.00044534988
0.097929306	0.025005492	0.00045069487
0.098060795	0.024629777	0.00044633851
0.098192284	0.024283918	0.00043990883
0.098323772	0.024547791	0.00044459761
0.098455261	0.024633806	0.00044195374
0.098586750	0.025714734	0.00044901010
0.098718239	0.025139111	0.00044402463
0.098849727	0.024055324	0.00043523412
0.098981216	0.024705362	0.00044175434
0.099112705	0.024605662	0.00043940420
0.099244193	0.024417791	0.00043801498
0.099375682	0.024388881	0.00043941851
0.099507171	0.024190684	0.00043643566
0.099638659	0.024492582	0.00044277657
0.099770148	0.024170781	0.00043630343
0.099901637	0.024140942	0.00043507641
0.10003313	0.024119773	0.00043797839
0.10016461	0.024051858	0.00043637792
0.10029610	0.024587885	0.00044237300
0.10042759	0.023821837	0.00043399835
0.10055908	0.023892650	0.00043543462
0.10069057	0.024821686	0.00044336750
0.10082206	0.023990436	0.00043708152
0.10095355	0.024291198	0.00043992438
0.10108504	0.024078293	0.00043584802
0.10121652	0.024298648	0.00043558340
0.10134801	0.024920427	0.00044090900
0.10147950	0.024796887	0.00043934039
0.10161099	0.024262304	0.00043732195
0.10174248	0.024348514	0.00043832810
0.10187397	0.023915731	0.00043224168
0.10200546	0.024475240	0.00043792749
0.10213694	0.024200043	0.00043413912
0.10226843	0.023333083	0.00042947195
0.10239992	0.023626815	0.00043279682
0.10253141	0.023594783	0.00042598593
0.10266290	0.024373984	0.00043858306
0.10279439	0.024086257	0.00043251082
0.10292588	0.023945733	0.00043185552
0.10305737	0.023427650	0.00042879529
0.10318885	0.025030003	0.00043823256
0.10332034	0.025085860	0.00044111775
0.10345183	0.024328452	0.00043192406
0.10358332	0.024025851	0.00043211588
0.10371481	0.023742678	0.00042821816
0.10384630	0.024758480	0.00043712512
0.10397779	0.024082792	0.00043087018
0.10410928	0.023520891	0.00042818441
0.10424076	0.023723019	0.00042919664
0.10437225	0.024112947	0.00043187400
0.10450374	0.024561579	0.00043021724
0.10463523	0.024200942	0.00043250688
0.10476672	0.024351832	0.00043226294
0.10489821	0.023961472	0.00042868197
0.10502970	0.023628444	0.00042645669
0.10516118	0.024306749	0.00043011100
0.10529267	0.023329304	0.00042612437
0.10542416	0.023162307	0.00042283335
0.10555565	0.023667739	0.00042685760
0.10568714	0.023699535	0.00042622239
0.10581863	0.023574511	0.00042361183
0.10595012	0.023591844	0.00042402812
0.10608161	0.024176460	0.00042844415
0.10621309	0.023645162	0.00042490474
0.10634458	0.024594656	0.00043167370
0.10647607	0.024082127	0.00042689861
0.10660756	0.024606758	0.00043189995
0.10673905	0.023155216	0.00042426754
0.10687054	0.024413501	0.00043278843
0.10700203	0.024187462	0.00043731429
0.10713352	0.025093611	0.00044704920
0.10726500	0.023761467	0.00044282298
0.10739649	0.023710077	0.00044643443
0.10752798	0.023980157	0.00044717056
0.10765947	0.023586052	0.00044678508
0.10779096	0.023555867	0.00044901405
0.10792245	0.024003463	0.00045617102
0.10805394	0.023111219	0.00045028515
0.10818542	0.023771740	0.00045430995
0.10831691	0.023752821	0.00045845571
0.10844840	0.023652392	0.00045802322
0.10857989	0.024057540	0.00046289392
0.10871138	0.023957919	0.00046552703
0.10884287	0.025392298	0.00047535304
0.10897436	0.023507001	0.00046115008
0.10910585	0.023993545	0.00046869213
0.10923733	0.023276708	0.00046053989
0.10936882	0.024517911	0.00047672963
0.10950031	0.024392415	0.00047167375
0.10963180	0.023280203	0.00046827158
0.10976329	0.024458378	0.00047694625
0.10989478	0.024125160	0.00047604564
0.11002627	0.024252622	0.00048439434
0.11015776	0.023641459	0.00047093499
0.11028924	0.023944390	0.00047694791
0.11042073	0.024520823	0.00048909611
0.11055222	0.024227035	0.00048080687
0.11068371	0.023345883	0.00047657289
0.11081520	0.023978776	0.00048288065
0.11094669	0.023593003	0.00048065199
0.11107818	0.023924043	0.00048649148
0.11120966	0.023615744	0.00048213961
0.11134115	0.024017306	0.00048863020
0.11147264	0.024160774	0.00048599562
0.11160413	0.024131427	0.00048877024
0.11173562	0.023675192	0.00048920245
0.11186711	0.023074506	0.00046720670
0.11199860	0.024200523	0.00047713934
0.11213009	0.024028465	0.00046718322
0.11226157	0.023425042	0.00046062828
0.11239306	0.023771528	0.00046485496
0.11252455	0.023207403	0.00045775697
0.11265604	0.023801378	0.00046171983
0.11278753	0.023629245	0.00045333667
0.11291902	0.023506891	0.00045369869
0.11305051	0.024778607	0.00046605012
0.11318200	0.023867066	0.00045306350
0.11331348	0.024080959	0.00045700840
0.11344497	0.023364733	0.00044911731
0.11357646	0.023517408	0.00044727653
0.11370795	0.023433713	0.00044729235
0.11383944	0.023730749	0.00044931267
0.11397093	0.023766154	0.00044810631
0.11410242	0.022976253	0.00044298665
0.11423390	0.024052567	0.00044453781
0.11436539	0.023956315	0.00044916182
0.11449688	0.023476067	0.00043948216
0.11462837	0.024568881	0.00045390602
0.11475986	0.024259885	0.00044592874
0.11489135	0.024008077	0.00044273142
0.11502284	0.023543048	0.00044309936
0.11515433	0.024363237	0.00044733124
0.11528581	0.024632165	0.00044841084
0.11541730	0.024018105	0.00044245748
0.11554879	0.023561768	0.00043621593
0.11568028	0.023557032	0.00043968647
0.11581177	0.024474613	0.00044607824
0.11594326	0.023416446	0.00043842832
0.11607475	0.023517874	0.00043589455
0.11620624	0.023768157	0.00043542816
0.11633772	0.024179177	0.00044166755
0.11646921	0.023496514	0.00043872737
0.11660070	0.023831531	0.00043645287
0.11673219	0.023733991	0.00043564749
0.11686368	0.023264394	0.00043119458
0.11699517	0.024301350	0.00043982017
0.11712666	0.023198141	0.00043132133
0.11725814	0.023937098	0.00043308245
0.11738963	0.023854865	0.00043074062
0.11752112	0.024238900	0.00043275159
0.11765261	0.024659610	0.00043723624
0.11778410	0.023639773	0.00043050680
0.11791559	0.023398368	0.00042628668
0.11804708	0.024505955	0.00043416833
0.11817857	0.023046469	0.00042513061
0.11831005	0.023708036	0.00042537791
0.11844154	0.024428014	0.00043434773
0.11857303	0.024369573	0.00043090520
0.11870452	0.023634277	0.00042517767
0.11883601	0.023991876	0.00042881141
0.11896750	0.024636142	0.00043214538
0.11909899	0.023631962	0.00042567329
0.11923048	0.023692883	0.00042131196
0.11936196	0.023072225	0.00041938266
0.11949345	0.023016375	0.00041563960
0.11962494	0.023548112	0.00041972944
0.11975643	0.023218217	0.00042020636
0.11988792	0.023825002	0.00041783841
0.12001941	0.023737055	0.00041858096
0.12015090	0.023382116	0.00041554431
0.12028239	0.023632857	0.00041995381
0.12041387	0.024394562	0.00042230274
0.12054536	0.024398277	0.00042110267
0.12067685	0.023459552	0.00041448739
0.12080834	0.024027480	0.00041981952
0.12093983	0.023200613	0.00041000668
0.12107132	0.023698092	0.00041778020
0.12120281	0.023276744	0.00041107784
0.12133429	0.023550507	0.00041332315
0.12146578	0.024047502	0.00041775707
0.12159727	0.023346004	0.00041055177
0.12172876	0.023613120	0.00041376665
0.12186025	0.024574567	0.00041960546
0.12199174	0.023829620	0.00041596246
0.12212323	0.023220860	0.00041082036
0.12225472	0.024052513	0.00041451314
0.12238620	0.023711700	0.00041479377
0.12251769	0.023680753	0.00041230396
0.12264918	0.023103257	0.00040920179
0.12278067	0.023120639	0.00041142139
0.12291216	0.023701349	0.00041189603
0.12304365	0.023742052	0.00041221532
0.12317514	0.024384221	0.00041629207
0.12330663	0.023947866	0.00041413553
0.12343811	0.024157836	0.00041553870
0.12356960	0.022791715	0.00040453883
0.12370109	0.023529748	0.00040916389
0.12383258	0.023905317	0.00041364753
0.12396407	0.023322111	0.00040495186
0.12409556	0.023517526	0.00041213123
0.12422705	0.024366555	0.00041326081
0.12435853	0.024708332	0.00041915585
0.12449002	0.024399815	0.00041542422
0.12462151	0.023279700	0.00040879328
0.12475300	0.023737532	0.00040935946
0.12488449	0.023508369	0.00040915038
0.12501598	0.023445296	0.00040974845
0.12514747	0.023981018	0.00040958960
0.12527896	0.023614310	0.00040714365
0.12541044	0.023971533	0.00041133751
0.12554193	0.023981793	0.00041046539
0.12567342	0.024022881	0.00041024594
0.12580491	0.024128787	0.00041303044
0.12593640	0.023614643	0.00040573077
0.12606789	0.023548820	0.00040794678
0.12619938	0.023786523	0.00040822162
0.12633087	0.024009751	0.00041086124
0.12646235	0.024068531	0.00041050597
0.12659384	0.024365283	0.00040973013
0.12672533	0.023855809	0.00041067376
0.12685682	0.023517234	0.00040491499
0.12698831	0.024458523	0.00041230395
0.12711980	0.023878398	0.00040676019
0.12725129	0.023871466	0.00040592419
0.12738277	0.023263889	0.00040388313
0.12751426	0.023124016	0.00040177299
0.12764575	0.024156984	0.00040924842
0.12777724	0.023235669	0.00040042959
0.12790873	0.023548685	0.00040419705
0.12804022	0.023958231	0.00040785610
0.12817171	0.023878817	0.00040582327
0.12830320	0.023313681	0.00040174908
0.12843468	0.023044925	0.00040031983
0.12856617	0.024477659	0.00040838874
0.12869766	0.024372117	0.00040839291
0.12882915	0.023154508	0.00040219857
0.12896064	0.024189290	0.00040621966
0.12909213	0.023883763	0.00040429585
0.12922362	0.023375929	0.00040135229
0.12935511	0.023446650	0.00040261713
0.12948659	0.023347538	0.00040211077
0.12961808	0.023524179	0.00039945183
0.12974957	0.023628143	0.00040199638
0.12988106	0.024361037	0.00040754787
0.13001255	0.023782345	0.00040352737
0.13014404	0.023761191	0.00040468412
0.13027553	0.023368963	0.00039955308
0.13040701	0.023582693	0.00040147699
0.13053850	0.023692172	0.00040280989
0.13066999	0.023583616	0.00040049119
0.13080148	0.023578834	0.00040240898
0.13093297	0.023900721	0.00040133854
0.13106446	0.023382185	0.00039970657
0.13119595	0.023737663	0.00039960168
0.13132744	0.023943910	0.00040191063
0.13145892	0.024007043	0.00040508521
0.13159041	0.023480822	0.00039876196
0.13172190	0.024065678	0.00040176108
0.13185339	0.024018000	0.00040353428
0.13198488	0.022698820	0.00039474039
0.13211637	0.023350107	0.00039925977
0.13224786	0.023992048	0.00040036879
0.13237935	0.023553229	0.00039934509
0.13251083	0.023519402	0.00039866652
0.13264232	0.023220701	0.00039866604
0.13277381	0.023204052	0.00039689967
0.13290530	0.023971187	0.00039835782
0.13303679	0.022949651	0.00039395869
0.13316828	0.023679477	0.00039999370
0.13329977	0.024117465	0.00039870529
0.13343125	0.024083710	0.00040464609
0.13356274	0.023629799	0.00039605433
0.13369423	0.023998882	0.00040051884
0.13382572	0.024086668	0.00040108036
0.13395721	0.023520619	0.00039607792
0.13408870	0.023969201	0.00040141448
0.13422019	0.024257149	0.00039885096
0.13435168	0.023536611	0.00039647234
0.13448316	0.024125914	0.00040241490
0.13461465	0.023588040	0.00039501571
0.13474614	0.024226730	0.00040081280
0.13487763	0.023414647	0.00039478652
0.13500912	0.023989169	0.00039809902
0.13514061	0.023746386	0.00039699613
0.13527210	0.022950591	0.00039141955
0.13540359	0.023139652	0.00039254692
0.13553507	0.023812807	0.00039618426
0.13566656	0.023486086	0.00039435460
0.13579805	0.023455115	0.00039368669
0.13592954	0.023866615	0.00039536914
0.13606103	0.024115979	0.00040020001
0.13619252	0.023654763	0.00039447951
0.13632401	0.023554821	0.00039292120
0.13645549	0.023752827	0.00039745925
0.13658698	0.023360971	0.00039161925
0.13671847	0.023095648	0.00039189671
0.13684996	0.023568172	0.00039312464
0.13698145	0.024212568	0.00039718664
0.13711294	0.023916181	0.00039541729
0.13724443	0.024085706	0.00039714513
0.13737592	0.023317185	0.00039120151
0.13750740	0.023544930	0.00039440420
0.13763889	0.022985301	0.00038801364
0.13777038	0.023674135	0.00039434303
0.13790187	0.023836711	0.00039402638
0.13803336	0.023861823	0.00039339765
0.13816485	0.023521562	0.00039409812
0.13829634	0.024019344	0.00039330750
0.13842783	0.023461970	0.00039181342
0.13855931	0.023803599	0.00039268125
0.13869080	0.023475335	0.00039189266
0.13882229	0.023636413	0.00039128579
0.13895378	0.023724975	0.00039080263
0.13908527	0.023379738	0.00038953287
0.13921676	0.023216096	0.00038861663
0.13934825	0.023345766	0.00038866649
0.13947973	0.023478298	0.00039050349
0.13961122	0.023702082	0.00038935092
0.13974271	0.023342692	0.00038954091
0.13987420	0.024221195	0.00039519487
0.14000569	0.023741659	0.00038935642
0.14013718	0.023774326	0.00039016832
0.14026867	0.023965289	0.00039255903
0.14040016	0.023430665	0.00039009463
0.14053164	0.023795667	0.00039244743
0.14066313	0.023837826	0.00038835127
0.14079462	0.023516239	0.00038912272
0.14092611	0.023710151	0.00038950205
0.14105760	0.023890380	0.00039094510
0.14118909	0.024111807	0.00039334586
0.14132058	0.023180855	0.00038281284
0.14145207	0.023664944	0.00038738685
0.14158355	0.024056091	0.00039011107
0.14171504	0.023427467	0.00038573733
0.14184653	0.023454282	0.00038609624
0.14197802	0.024603483	0.00039194548
0.14210951	0.023368845	0.00038529144
0.14224100	0.024120100	0.00038897262
0.14237249	0.023992820	0.00038757128
0.14250398	0.022858531	0.00038343749
0.14263546	0.023634417	0.00038496697
0.14276695	0.023820470	0.00038745533
0.14289844	0.023026289	0.00038093157
0.14302993	0.023466885	0.00038511508
0.14316142	0.023121825	0.00038205460
0.14329291	0.024327640	0.00039008333
0.14342440	0.023882367	0.00038779421
0.14355588	0.024052542	0.00038826825
0.14368737	0.023624956	0.00038396817
0.14381886	0.023670415	0.00038617797
0.14395035	0.023367758	0.00038238815
0.14408184	0.024064900	0.00038792045
0.14421333	0.022822143	0.00038086345
0.14434482	0.024069010	0.00038793165
0.14447631	0.023272596	0.00038221113
0.14460779	0.023174205	0.00038064690
0.14473928	0.024196119	0.00038776129
0.14487077	0.023796190	0.00038715969
0.14500226	0.023217602	0.00038012861
0.14513375	0.023459819	0.00038543388
0.14526524	0.023405172	0.00038221825
0.14539673	0.023339678	0.00038335089
0.14552822	0.023821821	0.00038794669
0.14565970	0.023161257	0.00038096677
0.14579119	0.024246351	0.00038834443
0.14592268	0.024085488	0.00038537090
0.14605417	0.023853405	0.00038649858
0.14618566	0.023294150	0.00038191412
0.14631715	0.023167308	0.00037889597
0.14644864	0.023393972	0.00038023542
0.14658012	0.023345051	0.00038105841
0.14671161	0.023757788	0.00038300533
0.14684310	0.024091686	0.00038756131
0.14697459	0.023767102	0.00038255793
0.14710608	0.023602853	0.00038148665
0.14723757	0.023383563	0.00038136296
0.14736906	0.023298971	0.00037908925
0.14750055	0.023339854	0.00038201288
0.14763203	0.024309453	0.00038641717
0.14776352	0.023694632	0.00038071395
0.14789501	0.023520597	0.00038234924
0.14802650	0.023488427	0.00037934397
0.14815799	0.023128360	0.00038054355
0.14828948	0.023300602	0.00037858883
0.14842097	0.023561575	0.00038230702
0.14855246	0.023559783	0.00038122473
0.14868394	0.023453262	0.00037762208
0.14881543	0.024117274	0.00038405830
0.14894692	0.023323055	0.00037965251
0.14907841	0.023491862	0.00037926664
0.14920990	0.023547621	0.00038023630
0.14934139	0.023890181	0.00038148212
0.14947288	0.024509914	0.00038691454
0.14960436	0.023741412	0.00038057029
0.14973585	0.023686414	0.00038031542
0.14986734	0.023732968	0.00038129354
0.14999883	0.023474613	0.00037771046
0.15013032	0.023283131	0.00037859574
0.15026181	0.023502636	0.00037880794
0.15039330	0.023132624	0.00037657714
0.15052479	0.024062017	0.00038222193
0.15065627	0.024312608	0.00038339287
0.15078776	0.023889895	0.00038078013
0.15091925	0.023445899	0.00037859214
0.15105074	0.023223841	0.00037667024
0.15118223	0.023808718	0.00038051920
0.15131372	0.023167754	0.00037587392
0.15144521	0.023985561	0.00038101791
0.15157670	0.024069037	0.00038065132
0.15170818	0.023831862	0.00037855516
0.15183967	0.024297342	0.00038127275
0.15197116	0.023758897	0.00037933766
0.15210265	0.022989097	0.00037306579
0.15223414	0.023456444	0.00037567958
0.15236563	0.022926249	0.00037188561
0.15249712	0.023729006	0.00037910197
0.15262860	0.023729120	0.00037801701
0.15276009	0.023532251	0.00037721268
0.15289158	0.023149947	0.00037588899
0.15302307	0.023015775	0.00037202699
0.15315456	0.023438812	0.00037645685
0.15328605	0.023862042	0.00037785835
0.15341754	0.023941204	0.00037980264
0.15354903	0.023999978	0.00037647936
0.15368051	0.023938727	0.00037808685
0.15381200	0.023817005	0.00037618181
0.15394349	0.023627584	0.00037645999
0.15407498	0.023378887	0.00037367289
0.15420647	0.023708611	0.00037527698
0.15433796	0.024322537	0.00037928056
0.15446945	0.022982363	0.00037121218
0.15460094	0.023378161	0.00037441417
0.15473242	0.024161380	0.00037837338
0.15486391	0.024150546	0.00037721004
0.15499540	0.023927981	0.00037655796
0.15512689	0.023806997	0.00037622484
0.15525838	0.023377125	0.00037327827
0.15538987	0.023193856	0.00037182579
0.15552136	0.023023553	0.00037082245
0.15565284	0.023899004	0.00037478984
0.15578433	0.023436688	0.00037331676
0.15591582	0.023684984	0.00037488924
0.15604731	0.023626450	0.00037481714
0.15617880	0.023656106	0.00037291118
0.15631029	0.023432706	0.00037275697
0.15644178	0.023612751	0.00037016165
0.15657327	0.023558192	0.00037553599
0.15670475	0.023656903	0.00037249548
0.15683624	0.023473986	0.00037191379
0.15696773	0.023955086	0.00037464743
0.15709922	0.023696336	0.00037245423
0.15723071	0.024174176	0.00037609828
0.15736220	0.023438427	0.00037008636
0.15749369	0.023701675	0.00037270561
0.15762518	0.024267213	0.00037545139
0.15775666	0.023890787	0.00037461830
0.15788815	0.024154554	0.00037655936
0.15801964	0.023415386	0.00037091531
0.15815113	0.023264382	0.00036925855
0.15828262	0.024226063	0.00037500869
0.15841411	0.023797416	0.00037291971
0.15854560	0.023137196	0.00036870018
0.15867708	0.023464695	0.00036871693
0.15880857	0.023418533	0.00037021158
0.15894006	0.024022618	0.00037264207
0.15907155	0.023123493	0.00036840257
0.15920304	0.023222260	0.00036866886
0.15933453	0.022845411	0.00036492380
0.15946602	0.023818213	0.00037179590
0.15959751	0.023878532	0.00037163647
0.15972899	0.024318811	0.00037367844
0.15986048	0.023078681	0.00036733736
0.15999197	0.023659370	0.00036809813
0.16012346	0.023253034	0.00036864302
0.16025495	0.023342052	0.00036685558
0.16038644	0.023815891	0.00036909619
0.16051793	0.024094472	0.00037360165
0.16064942	0.024103148	0.00037086134
0.16078090	0.023563142	0.00037074825
0.16091239	0.023860552	0.00037108849
0.16104388	0.023592940	0.00036838538
0.16117537	0.023855269	0.00037193778
0.16130686	0.023290069	0.00036617791
0.16143835	0.023710973	0.00036945578
0.16156984	0.023619415	0.00037013548
0.16170133	0.023911035	0.00036844068
0.16183281	0.022821340	0.00036452285
0.16196430	0.022988822	0.00036414006
0.16209579	0.023415516	0.00036645018
0.16222728	0.023460467	0.00036756722
0.16235877	0.023435202	0.00036519287
0.16249026	0.023435214	0.00036687335
0.16262175	0.023212646	0.00036534347
0.16275323	0.023551089	0.00036805072
0.16288472	0.023391270	0.00036534662
0.16301621	0.023270585	0.00036587249
0.16314770	0.023772025	0.00036902233
0.16327919	0.022861410	0.00036265079
0.16341068	0.023683242	0.00036730795
0.16354217	0.023548998	0.00036698525
0.16367366	0.023521921	0.00036527290
0.16380514	0.023377693	0.00036611273
0.16393663	0.023625862	0.00036785152
0.16406812	0.023501264	0.00036428631
0.16419961	0.023525809	0.00036550254
0.16433110	0.023793712	0.00036692030
0.16446259	0.023277068	0.00036402984
0.16459408	0.022973524	0.00036211161
0.16472557	0.023472670	0.00036231670
0.16485705	0.023958028	0.00036895733
0.16498854	0.023381365	0.00036455678
0.16512003	0.023026881	0.00036196131
0.16525152	0.023876347	0.00036841248
0.16538301	0.023260304	0.00036172557
0.16551450	0.023244958	0.00036305564
0.16564599	0.023492687	0.00036496819
0.16577747	0.023823424	0.00036602023
0.16590896	0.023260687	0.00036279892
0.16604045	0.023613454	0.00036371829
0.16617194	0.023716448	0.00036590290
0.16630343	0.023217366	0.00036095283
0.16643492	0.023602727	0.00036409951
0.16656641	0.023095919	0.00036085914
0.16669790	0.023968216	0.00036398166
0.16682938	0.022935612	0.00036093713
0.16696087	0.022958415	0.00036000385
0.16709236	0.023521519	0.00036067116
0.16722385	0.023564475	0.00036366242
0.16735534	0.023232291	0.00036048580
0.16748683	0.023637600	0.00036258631
0.16761832	0.023969436	0.00036525335
0.16774981	0.023482252	0.00036041785
0.16788129	0.023779380	0.00036539498
0.16801278	0.023308537	0.00036009082
0.16814427	0.023896455	0.00036593232
0.16827576	0.023538783	0.00036343860
0.16840725	0.023134467	0.00035932919
0.16853874	0.023808895	0.00036330236
0.16867023	0.023029906	0.00035720124
0.16880171	0.023467412	0.00036159519
0.16893320	0.023887677	0.00036477238
0.16906469	0.023427195	0.00035922450
0.16919618	0.023460831	0.00036211247
0.16932767	0.023443766	0.00035969491
0.16945916	0.023307283	0.00035976654
0.16959065	0.023530271	0.00036119397
0.16972214	0.023282826	0.00035883318
0.16985362	0.023558946	0.00036195926
0.16998511	0.023750304	0.00036093432
0.17011660	0.023579415	0.00036184311
0.17024809	0.023162149	0.00035940706
0.17037958	0.023128178	0.00035707333
0.17051107	0.023523946	0.00036071995
0.17064256	0.023553832	0.00036013400
0.17077405	0.022882907	0.00035623014
0.17090553	0.023548815	0.00036081804
0.17103702	0.022992293	0.00035624774
0.17116851	0.023223968	0.00035794276
0.17130000	0.023562678	0.00035984539
0.17143149	0.023729807	0.00036076478
0.17156298	0.023397842	0.00035999253
0.17169447	0.023632769	0.00035895926
0.17182595	0.023691818	0.00036070251
0.17195744	0.023802873	0.00036106175
0.17208893	0.023732721	0.00035878664
0.17222042	0.023172884	0.00035723332
0.17235191	0.023333601	0.00035769836
0.17248340	0.023509448	0.00035848120
0.17261489	0.023017663	0.00035669407
0.17274638	0.023584764	0.00035779109
0.17287786	0.023597796	0.00036013154
0.17300935	0.024111885	0.00036112764
0.17314084	0.023202738	0.00035638784
0.17327233	0.023996545	0.00036029105
0.17340382	0.023790123	0.00035901665
0.17353531	0.023419226	0.00035766615
0.17366680	0.023488479	0.00035744689
0.17379829	0.023655786	0.00035761935
0.17392977	0.023716098	0.00036047299
0.17406126	0.023431990	0.00035671164
0.17419275	0.023118018	0.00035441897
0.17432424	0.023475271	0.00035632248
0.17445573	0.023996968	0.00035909365
0.17458722	0.023835745	0.00035945927
0.17471871	0.023096419	0.00035349121
0.17485019	0.023913460	0.00035963559
0.17498168	0.023871446	0.00035847853
0.17511317	0.024397628	0.00036230236
0.17524466	0.023820270	0.00035921861
0.17537615	0.023201225	0.00035472037
0.17550764	0.022932094	0.00035287143
0.17563913	0.023595753	0.00035586452
0.17577062	0.023511505	0.00035489239
0.17590210	0.023828636	0.00035844051
0.17603359	0.023687335	0.00035605769
0.17616508	0.023147473	0.00035430359
0.17629657	0.023881221	0.00035848661
0.17642806	0.023671867	0.00035433099
0.17655955	0.022702566	0.00035071464
0.17669104	0.023430175	0.00035379072
0.17682253	0.023010894	0.00035124956
0.17695401	0.023223182	0.00035490091
0.17708550	0.023442606	0.00035290007
0.17721699	0.023618515	0.00035513633
0.17734848	0.023362904	0.00035310668
0.17747997	0.023615672	0.00035513419
0.17761146	0.023455713	0.00035570573
0.17774295	0.023376853	0.00035164260
0.17787443	0.023343618	0.00035300367
0.17800592	0.023008639	0.00035105879
0.17813741	0.023695650	0.00035553265
0.17826890	0.023437521	0.00035428008
0.17840039	0.023500732	0.00035174777
0.17853188	0.023247529	0.00035314559
0.17866337	0.023817368	0.00035565769
0.17879486	0.022877279	0.00034925657
0.17892634	0.023443630	0.00035352492
0.17905783	0.023495439	0.00035258751
0.17918932	0.022602877	0.00034965773
0.17932081	0.023327317	0.00035209080
0.17945230	0.023423946	0.00035222815
0.17958379	0.023696268	0.00035433697
0.17971528	0.023716316	0.00035258660
0.17984677	0.023860980	0.00035480285
0.17997825	0.023401083	0.00035202309
0.18010974	0.023744960	0.00035299114
0.18024123	0.024150394	0.00035581102
0.18037272	0.023319387	0.00034924045
0.18050421	0.023809808	0.00036135108
0.18063570	0.023146809	0.00035907420
0.18076719	0.023519421	0.00036278986
0.18089867	0.023447463	0.00036690986
0.18103016	0.023305067	0.00036622600
0.18116165	0.022593511	0.00036357549
0.18129314	0.023509713	0.00037124955
0.18142463	0.023077788	0.00036741543
0.18155612	0.022504165	0.00036785627
0.18168761	0.022738136	0.00036792971
0.18181910	0.023193138	0.00037345648
0.18195058	0.023846993	0.00037971283
0.18208207	0.023858862	0.00037888365
0.18221356	0.023184093	0.00037729742
0.18234505	0.023351994	0.00037852468
0.18247654	0.023471134	0.00038108215
0.18260803	0.023184404	0.00038004327
0.18273952	0.023468261	0.00038208015
0.18287101	0.023348716	0.00038347650
0.18300249	0.023217823	0.00038387344
0.18313398	0.023668030	0.00038559202
0.18326547	0.023566979	0.00038752917
0.18339696	0.023217817	0.00038484311
0.18352845	0.024451678	0.00039371505
0.18365994	0.022739670	0.00038591133
0.18379143	0.023407467	0.00038858674
0.18392292	0.022815089	0.00038773713
0.18405440	0.023667887	0.00039092938
0.18418589	0.024186704	0.00039690637
0.18431738	0.022865327	0.00038942628
0.18444887	0.023446145	0.00039267111
0.18458036	0.022825151	0.00039016485
0.18471185	0.024062382	0.00039865573
0.18484334	0.023585802	0.00039582222
0.18497482	0.023409323	0.00039684032
0.18510631	0.023425762	0.00039457443
0.18523780	0.023621623	0.00040008052
0.18536929	0.023400232	0.00039319425
0.18550078	0.023692535	0.00038830930
0.18563227	0.023641833	0.00038888645
0.18576376	0.023673385	0.00037981089
0.18589525	0.023327414	0.00038235638
0.18602673	0.023336660	0.00037917562
0.18615822	0.023383651	0.00037795354
0.18628971	0.023451019	0.00037694964
0.18642120	0.023793987	0.00037761678
0.18655269	0.023825504	0.00037718885
0.18668418	0.023538332	0.00037232667
0.18681567	0.023399764	0.00037164677
0.18694716	0.023359941	0.00037056455
0.18707864	0.023912692	0.00037173638
0.18721013	0.023004933	0.00036742693
0.18734162	0.023431718	0.00037005698
0.18747311	0.023076409	0.00036440834
0.18760460	0.023312247	0.00036752186
0.18773609	0.023403919	0.00036458564
0.18786758	0.023277692	0.00036370991
0.18799906	0.023137906	0.00036442469
0.18813055	0.023003651	0.00036074037
0.18826204	0.022709382	0.00036034864
0.18839353	0.023753717	0.00036286540
0.18852502	0.023255594	0.00036094064
0.18865651	0.024022899	0.00036519814
0.18878800	0.023892007	0.00036158894
0.18891949	0.024045357	0.00036331272
0.18905097	0.023634344	0.00035920274
0.18918246	0.023155626	0.00035719488
0.18931395	0.023749649	0.00036049071
0.18944544	0.024286667	0.00036085212
0.18957693	0.022713221	0.00035338906
0.18970842	0.024044999	0.00035920898
0.18983991	0.023540477	0.00035790972
0.18997140	0.023213607	0.00035434912
0.19010288	0.024044007	0.00035612798
0.19023437	0.023696318	0.00035596131
0.19036586	0.023443349	0.00035429864
0.19049735	0.023332094	0.00035206969
0.19062884	0.023882886	0.00035590729
0.19076033	0.023010452	0.00034920706
0.19089182	0.022936494	0.00034945162
0.19102330	0.023340323	0.00035099362
0.19115479	0.023579028	0.00035267993
0.19128628	0.023864731	0.00035399562
0.19141777	0.022421760	0.00034504584
0.19154926	0.023378035	0.00035102958
0.19168075	0.023489047	0.00035159400
0.19181224	0.023215566	0.00035093025
0.19194373	0.023561099	0.00035250544
0.19207521	0.023181366	0.00034836562
0.19220670	0.023426890	0.00034843272
0.19233819	0.023202996	0.00034875993
0.19246968	0.022984462	0.00034849675
0.19260117	0.022739402	0.00034718570
0.19273266	0.023631825	0.00034989278
0.19286415	0.023641202	0.00034978912
0.19299564	0.023108580	0.00035039932
0.19312712	0.023634679	0.00035006866
0.19325861	0.024069797	0.00035402909
0.19339010	0.022920819	0.00034423752
0.19352159	0.023583765	0.00034896682
0.19365308	0.023796213	0.00035185287
0.19378457	0.023011536	0.00034536031
0.19391606	0.023076263	0.00034646955
0.19404754	0.023159433	0.00034657731
0.19417903	0.023328091	0.00034742861
0.19431052	0.023685429	0.00035048347
0.19444201	0.023978539	0.00034973429
0.19457350	0.024248422	0.00035254854
0.19470499	0.023857769	0.00034866077
0.19483648	0.022755673	0.00034247970
0.19496797	0.022804933	0.00034492192
0.19509945	0.023989625	0.00034983952
0.19523094	0.023191049	0.00034545238
0.19536243	0.023162805	0.00034438696
0.19549392	0.022989234	0.00034274381
0.19562541	0.023183190	0.00034535218
0.19575690	0.023200856	0.00034332728
0.19588839	0.023335540	0.00034517074
0.19601988	0.023722004	0.00034706958
0.19615136	0.022895673	0.00034212442
0.19628285	0.022919287	0.00034355991
0.19641434	0.023188616	0.00034379550
0.19654583	0.023139737	0.00034394696
0.19667732	0.023315597	0.00034386715
0.19680881	0.022993151	0.00034324420
0.19694030	0.023037316	0.00034273119
0.19707178	0.022420243	0.00033796796
0.19720327	0.024126651	0.00034881521
0.19733476	0.023658619	0.00034577511
0.19746625	0.023392467	0.00034400510
0.19759774	0.022958989	0.00034277949
0.19772923	0.023344372	0.00034457711
0.19786072	0.023274991	0.00034318445
0.19799221	0.022940987	0.00034089578
0.19812369	0.023642535	0.00034418046
0.19825518	0.023406044	0.00034560132
0.19838667	0.023227804	0.00034170951
0.19851816	0.023377445	0.00034271608
0.19864965	0.023497742	0.00034413466
0.19878114	0.023920300	0.00034545573
0.19891263	0.023546381	0.00034531006
0.19904412	0.023385935	0.00034206503
0.19917560	0.023814319	0.00034507956
0.19930709	0.023333194	0.00034306703
0.19943858	0.022814926	0.00033839473
0.19957007	0.023250626	0.00034190337
0.19970156	0.023738506	0.00034439776
0.19983305	0.023189067	0.00034110144
0.19996454	0.023586857	0.00034359216
0.20009602	0.023465019	0.00034244225
0.20022751	0.022725366	0.00033835281
0.20035900	0.023200739	0.00034066266
0.20049049	0.023504704	0.00034185381
0.20062198	0.023255492	0.00034169901
0.20075347	0.022941082	0.00033860224
0.20088496	0.023247879	0.00034051642
0.20101645	0.023996357	0.00034525272
0.20114793	0.023342916	0.00033982369
0.20127942	0.023506969	0.00034185674
0.20141091	0.023474646	0.00034016174
0.20154240	0.023713943	0.00034293830
0.20167389	0.023394629	0.00034198332
0.20180538	0.023070090	0.00033698990
0.20193687	0.024228064	0.00034597669
0.20206836	0.023269462	0.00033896844
0.20219984	0.023030419	0.00033817752
0.20233133	0.023337203	0.00034087101
0.20246282	0.023646143	0.00034018214
0.20259431	0.023244521	0.00033989202
0.20272580	0.023880657	0.00034176316
0.20285729	0.022921185	0.00033660766
0.20298878	0.022812390	0.00033689244
0.20312027	0.023388713	0.00033616418
0.20325175	0.023932754	0.00034298180
0.20338324	0.022791844	0.00033451519
0.20351473	0.023546374	0.00033980170
0.20364622	0.022624466	0.00033527619
0.20377771	0.023528442	0.00033783798
0.20390920	0.024226375	0.00034353897
0.20404069	0.023237410	0.00033790030
0.20417217	0.023431838	0.00033989670
0.20430366	0.022392582	0.00033372075
0.20443515	0.023203385	0.00033451612
0.20456664	0.022794041	0.00033425275
0.20469813	0.022825620	0.00033487850
0.20482962	0.023508298	0.00033739490
0.20496111	0.023103277	0.00033651977
0.20509260	0.023624801	0.00033857891
0.20522408	0.023717512	0.00033900661
0.20535557	0.023792304	0.00034012433
0.20548706	0.023440807	0.00033769328
0.20561855	0.023173409	0.00033562146
0.20575004	0.023914111	0.00033892076
0.20588153	0.023062093	0.00033582253
0.20601302	0.023582543	0.00033925735
0.20614451	0.023183541	0.00033324796
0.20627599	0.023401817	0.00033743145
0.20640748	0.023381721	0.00033556512
0.20653897	0.023204001	0.00033579823
0.20667046	0.023779129	0.00033928990
0.20680195	0.023632214	0.00033638575
0.20693344	0.023376938	0.00033719430
0.20706493	0.023251017	0.00033548008
0.20719641	0.023075489	0.00033476126
0.20732790	0.023861386	0.00034053221
0.20745939	0.023559526	0.00033588463
0.20759088	0.023593443	0.00033648467
0.20772237	0.023066224	0.00033468910
0.20785386	0.023506570	0.00033600836
0.20798535	0.023084492	0.00033597188
0.20811684	0.022928131	0.00033135588
0.20824832	0.024420633	0.00034058896
0.20837981	0.023563057	0.00033627498
0.20851130	0.023069767	0.00033427320
0.20864279	0.023565190	0.00033666771
0.20877428	0.023911025	0.00033668125
0.20890577	0.023158073	0.00033373564
0.20903726	0.023351766	0.00033487440
0.20916875	0.023753293	0.00033657154
0.20930023	0.023953804	0.00033938166
0.20943172	0.023887741	0.00033732247
0.20956321	0.023389035	0.00033452641
0.20969470	0.023492732	0.00033502350
0.20982619	0.024105795	0.00033857206
0.20995768	0.023411906	0.00033549192
0.21008917	0.023122812	0.00033242180
0.21022065	0.022595830	0.00032992757
0.21035214	0.022920392	0.00033308602
0.21048363	0.023408276	0.00033205345
0.21061512	0.023141331	0.00033370496
0.21074661	0.023419753	0.00033279798
0.21087810	0.023029247	0.00033064113
0.21100959	0.022504503	0.00033005524
0.21114108	0.023223886	0.00033202974
0.21127256	0.023131360	0.00033353596
0.21140405	0.023189195	0.00033106191
0.21153554	0.022064351	0.00032628981
0.21166703	0.024319085	0.00033844800
0.21179852	0.023318674	0.00033240271
0.21193001	0.023155975	0.00033213557
0.21206150	0.022641315	0.00032779060
0.21219299	0.022792084	0.00032911488
0.21232447	0.023436284	0.00033384354
0.21245596	0.023900189	0.00033519966
0.21258745	0.023011867	0.00033159500
0.21271894	0.023135406	0.00033084206
0.21285043	0.024025778	0.00033497876
0.21298192	0.023686722	0.00033450987
0.21311341	0.023619224	0.00033243051
0.21324489	0.023411227	0.00033238215
0.21337638	0.023100215	0.00032912671
0.21350787	0.023376177	0.00033206973
0.21363936	0.023774733	0.00033547940
0.21377085	0.023396073	0.00033043074
0.21390234	0.023468575	0.00033292917
0.21403383	0.023626233	0.00033257203
0.21416532	0.023112412	0.00032960472
0.21429680	0.022922296	0.00033019228
0.21442829	0.022897557	0.00032910347
0.21455978	0.023563413	0.00033234701
0.21469127	0.023370239	0.00032984612
0.21482276	0.022636679	0.00032671907
0.21495425	0.022775910	0.00032845169
0.21508574	0.022826072	0.00032757691
0.21521723	0.023484786	0.00033105632
0.21534871	0.022752549	0.00032772563
0.21548020	0.023762505	0.00032961698
0.21561169	0.023308183	0.00033100213
0.21574318	0.023650770	0.00033327561
0.21587467	0.023256435	0.00032915837
0.21600616	0.023478993	0.00033119861
0.21613765	0.023245828	0.00032763705
0.21626913	0.023737381	0.00033170312
0.21640062	0.023796501	0.00033254445
0.21653211	0.023752075	0.00033230186
0.21666360	0.022853872	0.00032652034
0.21679509	0.023209202	0.00032770034
0.21692658	0.023113657	0.00032907466
0.21705807	0.023384459	0.00032963621
0.21718956	0.023588914	0.00032918699
0.21732104	0.023517084	0.00032952649
0.21745253	0.023692784	0.00033079263
0.21758402	0.023091794	0.00032774929
0.21771551	0.023628112	0.00033004509
0.21784700	0.023866063	0.00033032397
0.21797849	0.023257140	0.00032825443
0.21810998	0.022905866	0.00032581067
0.21824147	0.023029576	0.00032715371
0.21837295	0.023699217	0.00033047702
0.21850444	0.022801018	0.00032341393
0.21863593	0.023033901	0.00032708799
0.21876742	0.023267772	0.00032637844
0.21889891	0.022938024	0.00032718189
0.21903040	0.023634782	0.00033090773
0.21916189	0.023097007	0.00032527116
0.21929337	0.023057388	0.00032644848
0.21942486	0.023334233	0.00032637821
0.21955635	0.022975782	0.00032768303
0.21968784	0.023649287	0.00032930904
0.21981933	0.023251238	0.00032485178
0.21995082	0.023451820	0.00032780042
0.22008231	0.022506349	0.00032122503
0.22021380	0.023450003	0.00032804837
0.22034528	0.022995688	0.00032576649
0.22047677	0.023145929	0.00032373424
0.22060826	0.023131926	0.00032594656
0.22073975	0.023111122	0.00032546086
0.22087124	0.022800883	0.00032371905
0.22100273	0.023912557	0.00032944836
0.22113422	0.023340601	0.00032453967
0.22126571	0.022728764	0.00032279347
0.22139719	0.022877689	0.00032342813
0.22152868	0.023443599	0.00032566335
0.22166017	0.023415273	0.00032633464
0.22179166	0.022966264	0.00032261936
0.22192315	0.023005075	0.00032576966
0.22205464	0.023155558	0.00032490911
0.22218613	0.022881972	0.00032309759
0.22231761	0.023015146	0.00032357956
0.22244910	0.022792525	0.00032247337
0.22258059	0.022561753	0.00032124055
0.22271208	0.022836923	0.00032371825
0.22284357	0.023266227	0.00032505544
0.22297506	0.022946101	0.00032342033
0.22310655	0.023162568	0.00032293290
0.22323804	0.023241294	0.00032543024
0.22336952	0.023298679	0.00032645613
0.22350101	0.022920786	0.00032183999
0.22363250	0.023058818	0.00032350762
0.22376399	0.022668207	0.00032115590
0.22389548	0.022811379	0.00032196058
0.22402697	0.023360961	0.00032613547
0.22415846	0.022469067	0.00031878389
0.22428995	0.022998302	0.00032269534
0.22442143	0.023105119	0.00032123456
0.22455292	0.023239737	0.00032344324
0.22468441	0.022677608	0.00032155259
0.22481590	0.023562768	0.00032535440
0.22494739	0.023433979	0.00032316076
0.22507888	0.022888769	0.00032173053
0.22521037	0.023748180	0.00032605275
0.22534186	0.024194729	0.00032914218
0.22547334	0.023230504	0.00032269090
0.22560483	0.023143433	0.00032055874
0.22573632	0.022598526	0.00032100561
0.22586781	0.023187348	0.00032277079
0.22599930	0.023168466	0.00032246959
0.22613079	0.023460726	0.00032191426
0.22626228	0.022711531	0.00032027407
0.22639376	0.023093326	0.00032141424
0.22652525	0.023013528	0.00032120774
0.22665674	0.023243274	0.00032242572
0.22678823	0.023628041	0.00032336620
0.22691972	0.022759331	0.00031931808
0.22705121	0.023659974	0.00032340085
0.22718270	0.023391455	0.00032272692
0.22731419	0.023224279	0.00032256692
0.22744567	0.022614501	0.00031877407
0.22757716	0.022626673	0.00031772737
0.22770865	0.023502130	0.00032272948
0.22784014	0.022373821	0.00031598788
0.22797163	0.022699489	0.00031972896
0.22810312	0.023221541	0.00031947710
0.22823461	0.023083049	0.00032062410
0.22836610	0.022574432	0.00031826640
0.22849758	0.023003538	0.00031836175
0.22862907	0.023021736	0.00032027240
0.22876056	0.023432142	0.00032053587
0.22889205	0.023077648	0.00032029701
0.22902354	0.023431271	0.00032234510
0.22915503	0.023052931	0.00031777302
0.22928652	0.023454319	0.00032260578
0.22941800	0.023693621	0.00032194200
0.22954949	0.023072677	0.00032004438
0.22968098	0.022873190	0.00031853894
0.22981247	0.023037340	0.00031776820
0.22994396	0.022723984	0.00031758125
0.23007545	0.023117563	0.00032304991
0.23020694	0.023096909	0.00032490625
0.23033843	0.022668653	0.00032752010
0.23046991	0.022869705	0.00032901978
0.23060140	0.023086833	0.00033198914
0.23073289	0.022884480	0.00033120165
0.23086438	0.022608308	0.00033141517
0.23099587	0.022800181	0.00033569910
0.23112736	0.023058679	0.00033530262
0.23125885	0.023099572	0.00033796185
0.23139034	0.023641420	0.00034131522
0.23152182	0.022932556	0.00033890213
0.23165331	0.023110464	0.00034293463
0.23178480	0.022936902	0.00034141934
0.23191629	0.023223530	0.00034468350
0.23204778	0.023218140	0.00034487957
0.23217927	0.023129414	0.00034400830
0.23231076	0.023310963	0.00034831262
0.23244224	0.023067961	0.00034553329
0.23257373	0.023058497	0.00034637353
0.23270522	0.022981754	0.00034638934
0.23283671	0.023376490	0.00034717157
0.23296820	0.022761057	0.00034469060
0.23309969	0.023235551	0.00034693669
0.23323118	0.022873170	0.00034463996
0.23336267	0.023399932	0.00034930817
0.23349415	0.023524718	0.00034756484
0.23362564	0.023237214	0.00034923976
0.23375713	0.023890790	0.00035329623
0.23388862	0.023875547	0.00035131433
0.23402011	0.023634610	0.00035252147
0.23415160	0.023139256	0.00034637149
0.23428309	0.023392283	0.00035060976
0.23441458	0.023586608	0.00035172776
0.23454606	0.022995162	0.00034943007
0.23467755	0.023351489	0.00035081586
0.23480904	0.022804594	0.00034785541
0.23494053	0.022906993	0.00034894704
0.23507202	0.023025293	0.00034985983
0.23520351	0.022801835	0.00034656543
0.23533500	0.023898027	0.00035460080
0.23546648	0.023401306	0.00035156060
0.23559797	0.023192731	0.00035179090
0.23572946	0.023514902	0.00035400965
0.23586095	0.023084774	0.00035065908
0.23599244	0.022721975	0.00035005211
0.23612393	0.022553297	0.00034741032
0.23625542	0.022942661	0.00035140240
0.23638691	0.024103707	0.00035810528
0.23651839	0.023004264	0.00035077088
0.23664988	0.023633158	0.00035620461
0.23678137	0.023435140	0.00035361073
0.23691286	0.023304305	0.00035419690
0.23704435	0.022791156	0.00035158689
0.23717584	0.022914642	0.00035078681
0.23730733	0.023220700	0.00035541437
0.23743882	0.023708936	0.00035722003
0.23757030	0.022608129	0.00035054371
0.23770179	0.023260874	0.00035508765
0.23783328	0.023460767	0.00035541584
0.23796477	0.023461303	0.00035668270
0.23809626	0.023266726	0.00035507254
0.23822775	0.022962418	0.00035326130
0.23835924	0.023161389	0.00035756101
0.23849072	0.023454568	0.00035590536
0.23862221	0.023156663	0.00035587381
0.23875370	0.023229563	0.00035418820
0.23888519	0.023666981	0.00035959127
0.23901668	0.023018542	0.00035658849
0.23914817	0.022148661	0.00034649958
0.23927966	0.023256493	0.00035782411
0.23941115	0.023013078	0.00035504881
0.23954263	0.022983522	0.00035753969
0.23967412	0.023372447	0.00035850532
0.23980561	0.023428482	0.00035676324
0.23993710	0.023376328	0.00035879276
0.24006859	0.023943404	0.00036174363
0.24020008	0.022822915	0.00035519226
0.24033157	0.023732096	0.00036115546
0.24046306	0.023280501	0.00035679723
0.24059454	0.023454427	0.00035940888
0.24072603	0.023399269	0.00036027867
0.24085752	0.023438506	0.00035858225
0.24098901	0.023338091	0.00036115403
0.24112050	0.023603050	0.00035836609
0.24125199	0.023034108	0.00035709783
0.24138348	0.023067541	0.00035889103
0.24151496	0.023205811	0.00035740269
0.24164645	0.022949879	0.00035840524
0.24177794	0.023711932	0.00035951555
0.24190943	0.023214885	0.00035900940
0.24204092	0.023283211	0.00035963214
0.24217241	0.023209968	0.00035930780
0.24230390	0.022926600	0.00035788440
0.24243539	0.023059094	0.00035793758
0.24256687	0.022859724	0.00035716121
0.24269836	0.022640322	0.00035709786
0.24282985	0.022843311	0.00035628593
0.24296134	0.023752976	0.00036384339
0.24309283	0.023241789	0.00035992602
0.24322432	0.023444045	0.00036135259
0.24335581	0.023703518	0.00036546288
0.24348730	0.023093620	0.00036014437
0.24361878	0.023126642	0.00036091103
0.24375027	0.023411433	0.00036182822
0.24388176	0.022774884	0.00035745562
0.24401325	0.023321967	0.00036391425
0.24414474	0.022676482	0.00035636074
0.24427623	0.023737079	0.00036553630
0.24440772	0.023610615	0.00036286247
0.24453920	0.023633125	0.00036335202
0.24467069	0.022935345	0.00036263752
0.24480218	0.023756904	0.00036418918
0.24493367	0.023311465	0.00036365035
0.24506516	0.023330570	0.00036306143
0.24519665	0.022995004	0.00036041783
0.24532814	0.023763336	0.00036795264
0.24545963	0.023380124	0.00036343541
0.24559111	0.022621604	0.00035888902
0.24572260	0.023878767	0.00036641072
0.24585409	0.022650735	0.00035773177
0.24598558	0.023343837	0.00036437661
0.24611707	0.023324652	0.00036403964
0.24624856	0.023072800	0.00036095475
0.24638005	0.023353036	0.00036483100
0.24651154	0.022385916	0.00035697606
0.24664302	0.023390552	0.00036555132
0.24677451	0.023583130	0.00036471038
0.24690600	0.023419446	0.00036313707
0.24703749	0.023124529	0.00036326980
0.24716898	0.022695727	0.00035784439
0.24730047	0.023403368	0.00036681172
0.24743196	0.022976980	0.00036122786
0.24756345	0.022626307	0.00036074568
0.24769493	0.023191300	0.00036502085
0.24782642	0.023625389	0.00036505916
0.24795791	0.022740165	0.00036192038
0.24808940	0.023223325	0.00036503015
0.24822089	0.023343890	0.00036393938
0.24835238	0.023379342	0.00036555842
0.24848387	0.023307495	0.00036295351
0.24861535	0.023006060	0.00036528878
0.24874684	0.023904824	0.00036956588
0.24887833	0.022875424	0.00036146876
0.24900982	0.023709284	0.00037001251
0.24914131	0.023537006	0.00036533958
0.24927280	0.022772098	0.00036367284
0.24940429	0.023582276	0.00036655584
0.24953578	0.023085798	0.00036324104
0.24966726	0.023417314	0.00036813987
0.24979875	0.023229266	0.00036432037
0.24993024	0.022517129	0.00036269509
0.25006173	0.022784393	0.00036210558
0.25019322	0.022859370	0.00036426161
0.25032471	0.022280349	0.00036241354
0.25045620	0.023033420	0.00036401185
0.25058769	0.023233735	0.00036598682
0.25071917	0.022850037	0.00036264733
0.25085066	0.023508910	0.00036683517
0.25098215	0.023244464	0.00036733408
0.25111364	0.023011604	0.00036298040
0.25124513	0.023334711	0.00036689962
0.25137662	0.023584123	0.00036838210
0.25150811	0.023038026	0.00036515196
0.25163959	0.023478147	0.00036912172
0.25177108	0.023382891	0.00036592570
0.25190257	0.022805720	0.00036533896
0.25203406	0.022568358	0.00036271576
0.25216555	0.024027899	0.00037104490
0.25229704	0.022642931	0.00036423352
0.25242853	0.023238005	0.00036576441
0.25256002	0.022781171	0.00036539790
0.25269150	0.023386534	0.00036773379
0.25282299	0.022425233	0.00036077069
0.25295448	0.022963537	0.00036742816
0.25308597	0.023292155	0.00036623909
0.25321746	0.023071101	0.00036747978
0.25334895	0.023583575	0.00037100571
0.25348044	0.023150535	0.00036615435
0.25361193	0.023032140	0.00036721374
0.25374341	0.023266947	0.00036684658
0.25387490	0.022971493	0.00036589820
0.25400639	0.022960258	0.00037215408
0.25413788	0.023135282	0.00037769777
0.25426937	0.023467053	0.00038415448
0.25440086	0.023631115	0.00038821784
0.25453235	0.022759109	0.00038463510
0.25466383	0.023343561	0.00039191440
0.25479532	0.022772479	0.00039019098
0.25492681	0.023228731	0.00039614654
0.25505830	0.022827322	0.00039424511
0.25518979	0.022826054	0.00039612834
0.25532128	0.023036074	0.00040040815
0.25545277	0.023377938	0.00040339270
0.25558426	0.023969872	0.00040929385
0.25571574	0.023021344	0.00040445115
0.25584723	0.022804937	0.00040397736
0.25597872	0.022518538	0.00040525371
0.25611021	0.023820846	0.00041331521
0.25624170	0.022835301	0.00040926663
0.25637319	0.023100850	0.00041475830
0.25650468	0.022885961	0.00041273451
0.25663617	0.023168512	0.00041734191
0.25676765	0.022493315	0.00041405717
0.25689914	0.023561508	0.00042252787
0.25703063	0.023093480	0.00042207710
0.25716212	0.022912046	0.00042134035
0.25729361	0.023036985	0.00042383807
0.25742510	0.022737580	0.00042343590
0.25755659	0.023128319	0.00042961582
0.25768807	0.023527214	0.00043273279
0.25781956	0.023093349	0.00043016376
0.25795105	0.023205867	0.00043153324
0.25808254	0.023227340	0.00043805696
0.25821403	0.022427912	0.00042822370
0.25834552	0.023223720	0.00043871394
0.25847701	0.022489862	0.00042995892
0.25860850	0.023634976	0.00044081403
0.25873998	0.022582425	0.00043508937
0.25887147	0.022589572	0.00043627830
0.25900296	0.023304362	0.00044142712
0.25913445	0.022762749	0.00043551642
0.25926594	0.022693252	0.00043615992
0.25939743	0.022913142	0.00044247605
0.25952892	0.023289246	0.00044277799
0.25966041	0.023053684	0.00044708404
0.25979189	0.023072383	0.00044214151
0.25992338	0.023446664	0.00044945738
0.26005487	0.023002405	0.00044742366
0.26018636	0.023863016	0.00045262912
0.26031785	0.024236926	0.00045618082
0.26044934	0.023115958	0.00044568197
0.26058083	0.023048123	0.00044697723
0.26071231	0.022673780	0.00044825712
0.26084380	0.023039402	0.00045125180
0.26097529	0.023411567	0.00045464050
0.26110678	0.023342512	0.00045210676
0.26123827	0.023957827	0.00045824076
0.26136976	0.023381489	0.00045611140
0.26150125	0.023200179	0.00045493234
0.26163274	0.022988405	0.00045241470
0.26176422	0.022039679	0.00044484076
0.26189571	0.022932641	0.00045574974
0.26202720	0.022414192	0.00044960645
0.26215869	0.022479244	0.00045100146
0.26229018	0.023635663	0.00046076023
0.26242167	0.022809408	0.00045588359
0.26255316	0.023368138	0.00045947017
0.26268465	0.023351567	0.00046507576
0.26281613	0.022907072	0.00045773967
0.26294762	0.022721781	0.00045680945
0.26307911	0.023044212	0.00046035803
0.26321060	0.024095772	0.00047262227
0.26334209	0.023616214	0.00046863531
0.26347358	0.023107709	0.00046367455
0.26360507	0.022879494	0.00046158075
0.26373655	0.023324514	0.00046696987
0.26386804	0.022959676	0.00046438155
0.26399953	0.023614834	0.00047382155
0.26413102	0.022769484	0.00046409024
0.26426251	0.022295559	0.00046130951
0.26439400	0.023270285	0.00046815489
0.26452549	0.023079872	0.00047176874
0.26465698	0.023023439	0.00047209628
0.26478846	0.022204398	0.00046211198
0.26491995	0.023013192	0.00047625895
0.26505144	0.022796653	0.00046634302
0.26518293	0.023901665	0.00047865718
0.26531442	0.022717842	0.00047356672
0.26544591	0.022351893	0.00046749584
[truncated: 567 more rows]
