# Supplementary material for: Invariant surface glycoprotein 65 of Trypanosoma brucei is a complement C3 receptor
Source: Nat Commun. 2022 Aug 29;13:5085. doi: 10.1038/s41467-022-32728-9 (PMC9424271; doi:10.1038/s41467-022-32728-9)
Supplement: Supplementary file 4 — supplementary data 2 [file 41467_2022_32728_MOESM4_ESM.zip › b21-414646_00096.dat]

0.0026000000	39.531502	0.13614565
0.0027314887	28.655138	0.10647319
0.0028629774	22.131922	0.089472495
0.0029944661	17.145080	0.075577405
0.0031259548	12.277508	0.058770971
0.0032574435	10.797031	0.057048148
0.0033889322	8.8217504	0.048746393
0.0035204209	11.511670	0.048482764
0.0036519096	12.289360	0.046484957
0.0037833983	9.9235927	0.039382747
0.0039148870	8.2048841	0.034553390
0.0040463757	6.7012291	0.030041898
0.0041778644	5.4555620	0.025406330
0.0043093531	4.5863972	0.022871172
0.0044408418	3.8156755	0.020063615
0.0045723305	3.1018717	0.018089868
0.0047038192	2.8695315	0.016652673
0.0048353079	2.4728585	0.015007431
0.0049667966	2.1998283	0.014104071
0.0050982853	1.8717089	0.012324548
0.0052297740	1.7483076	0.012067054
0.0053612627	1.5274139	0.010891777
0.0054927514	1.4112781	0.010191926
0.0056242401	1.2698629	0.0096398337
0.0057557288	1.1781957	0.0090281209
0.0058872175	1.0787805	0.0085231830
0.0060187062	0.99456823	0.0081620754
0.0061501949	0.90296665	0.0074493173
0.0062816836	0.87198717	0.0074857647
0.0064131723	0.83036254	0.0071609591
0.0065446610	0.78581063	0.0068664456
0.0066761496	0.75168601	0.0066840964
0.0068076383	0.71031413	0.0063501953
0.0069391270	0.68374919	0.0063304683
0.0070706157	0.66489770	0.0061438316
0.0072021044	0.62310908	0.0058820532
0.0073335931	0.59760014	0.0057352951
0.0074650818	0.57711296	0.0054720475
0.0075965705	0.56062060	0.0054380510
0.0077280592	0.53835778	0.0053069159
0.0078595479	0.50883655	0.0050360113
0.0079910366	0.48833764	0.0049629244
0.0081225253	0.45956241	0.0046767684
0.0082540140	0.45416646	0.0046756728
0.0083855027	0.44435627	0.0046425851
0.0085169914	0.41772890	0.0044093776
0.0086484801	0.39841873	0.0042749382
0.0087799688	0.38771940	0.0041427647
0.0089114575	0.37711188	0.0041073000
0.0090429462	0.36250446	0.0039988055
0.0091744349	0.33908500	0.0038342236
0.0093059236	0.32161993	0.0036902048
0.0094374123	0.31327954	0.0036179229
0.0095689010	0.30363465	0.0035044360
0.0097003897	0.28603911	0.0034288777
0.0098318784	0.27512259	0.0033147300
0.0099633671	0.26124665	0.0031949756
0.010094856	0.25754690	0.0031625258
0.010226345	0.24235149	0.0029951910
0.010357833	0.24038185	0.0030600175
0.010489322	0.22182309	0.0028530448
0.010620811	0.21561584	0.0027926795
0.010752299	0.21051983	0.0027477294
0.010883788	0.19096469	0.0025631113
0.011015277	0.18954163	0.0025998781
0.011146765	0.17710442	0.0024354750
0.011278254	0.17358332	0.0024018615
0.011409743	0.16438327	0.0023136510
0.011541231	0.15558088	0.0022162608
0.011672720	0.14893615	0.0021745396
0.011804209	0.13737891	0.0020092280
0.011935698	0.13165704	0.0019619733
0.012067186	0.12749496	0.0019203135
0.012198675	0.12202733	0.0018170581
0.012330164	0.11573210	0.0017733727
0.012461652	0.11306324	0.0017328840
0.012593141	0.11056482	0.0016752243
0.012724630	0.10341033	0.0016203417
0.012856118	0.098875743	0.0015357702
0.012987607	0.096142233	0.0015303141
0.013119096	0.095787080	0.0014935765
0.013250585	0.089871678	0.0014315916
0.013382073	0.089880764	0.0014366666
0.013513562	0.087664325	0.0013964300
0.013645051	0.085690933	0.0013902722
0.013776539	0.079770827	0.0013345258
0.013908028	0.077531213	0.0012938002
0.014039517	0.076492323	0.0012789570
0.014171005	0.076611431	0.0012706921
0.014302494	0.072984437	0.0012429236
0.014433983	0.071500023	0.0012307450
0.014565472	0.069183233	0.0011873445
0.014696960	0.069383762	0.0011934344
0.014828449	0.066578891	0.0011521950
0.014959938	0.068423897	0.0011753500
0.015091426	0.064652464	0.0011446868
0.015222915	0.064260198	0.0011135650
0.015354404	0.065063914	0.0011253011
0.015485892	0.062995532	0.0010974251
0.015617381	0.061100450	0.0010824798
0.015748870	0.060187219	0.0010752667
0.015880359	0.060153225	0.0010587227
0.016011847	0.058610157	0.0010454249
0.016143336	0.054308799	0.00099618024
0.016274825	0.051534931	0.00097457679
0.016406313	0.053710502	0.00098602166
0.016537802	0.050869658	0.00095234174
0.016669291	0.053716878	0.00097583167
0.016800779	0.056523278	0.00099839477
0.016932268	0.058208085	0.0010067205
0.017063757	0.060113267	0.0010211924
0.017195246	0.058537483	0.00099891059
0.017326734	0.055198787	0.00097180176
0.017458223	0.057630428	0.00098472166
0.017589712	0.055163645	0.00095938111
0.017721200	0.055623582	0.00096955168
0.017852689	0.053485174	0.00092987089
0.017984178	0.054734314	0.00095145910
0.018115666	0.052402266	0.00092669907
0.018247155	0.052632972	0.00091940782
0.018378644	0.051809757	0.00091624858
0.018510133	0.051752368	0.00090497103
0.018641621	0.051667676	0.00090034868
0.018773110	0.050639937	0.00088906192
0.018904599	0.051257506	0.00089506308
0.019036087	0.050318867	0.00088165525
0.019167576	0.048942953	0.00086244446
0.019299065	0.049124339	0.00085887924
0.019430553	0.048512377	0.00085996265
0.019562042	0.046828695	0.00083813366
0.019693531	0.046774125	0.00083611605
0.019825019	0.046749090	0.00083008917
0.019956508	0.045507195	0.00081358153
0.020087997	0.044622526	0.00081123149
0.020219486	0.044431350	0.00080169665
0.020350974	0.043350072	0.00079866777
0.020482463	0.042748460	0.00077929849
0.020613952	0.043851963	0.00078575231
0.020745440	0.043218683	0.00078760418
0.020876929	0.043307706	0.00077686638
0.021008418	0.041597219	0.00076420441
0.021139906	0.040222241	0.00074945546
0.021271395	0.040471899	0.00074325384
0.021402884	0.041577920	0.00075586614
0.021534373	0.041171815	0.00074820766
0.021665861	0.039737335	0.00073326708
0.021797350	0.038363350	0.00072128142
0.021928839	0.038173109	0.00070785809
0.022060327	0.039351633	0.00072770874
0.022191816	0.038481906	0.00071182269
0.022323305	0.037618428	0.00070508995
0.022454793	0.036587674	0.00069162342
0.022586282	0.036759458	0.00068721300
0.022717771	0.037596141	0.00070054774
0.022849260	0.036280503	0.00068028686
0.022980748	0.037237694	0.00069077622
0.023112237	0.036104626	0.00067539747
0.023243726	0.035967760	0.00067059096
0.023375214	0.037138677	0.00068602780
0.023506703	0.036482918	0.00067514334
0.023638192	0.037531112	0.00068276332
0.023769680	0.037956024	0.00068498826
0.023901169	0.036221230	0.00066656370
0.024032658	0.036321091	0.00067123804
0.024164147	0.037163094	0.00067025088
0.024295635	0.037874861	0.00067246626
0.024427124	0.036286810	0.00065922007
0.024558613	0.036749917	0.00065734085
0.024690101	0.035330501	0.00065411804
0.024821590	0.035238620	0.00064540908
0.024953079	0.035511984	0.00064355383
0.025084567	0.035203775	0.00064271107
0.025216056	0.035499930	0.00063914851
0.025347545	0.035571600	0.00064577458
0.025479034	0.035562494	0.00063951403
0.025610522	0.036077482	0.00063833465
0.025742011	0.035061344	0.00063150137
0.025873500	0.035943358	0.00063538525
0.026004988	0.035019719	0.00063027327
0.026136477	0.035826633	0.00063334527
0.026267966	0.034240389	0.00061550254
0.026399454	0.034053267	0.00061702762
0.026530943	0.035499494	0.00062341461
0.026662432	0.034659553	0.00061737666
0.026793920	0.034256859	0.00061281567
0.026925409	0.035414763	0.00061833631
0.027056898	0.034185594	0.00060989770
0.027188387	0.033998303	0.00060204539
0.027319875	0.033493591	0.00060330609
0.027451364	0.035351140	0.00061363990
0.027582853	0.034167062	0.00060028302
0.027714341	0.034276834	0.00060164500
0.027845830	0.034767317	0.00060095191
0.027977319	0.035350230	0.00060884983
0.028108807	0.034065734	0.00059571855
0.028240296	0.034048055	0.00059289770
0.028371785	0.034667881	0.00059772438
0.028503274	0.033840117	0.00058899419
0.028634762	0.033070906	0.00058148979
0.028766251	0.033211935	0.00058408585
0.028897740	0.033127671	0.00057575354
0.029029228	0.033796458	0.00058359100
0.029160717	0.032100557	0.00057107403
0.029292206	0.032133726	0.00056740098
0.029423694	0.034176710	0.00058440427
0.029555183	0.034165616	0.00057460782
0.029686672	0.032912720	0.00057164562
0.029818161	0.032124228	0.00056361625
0.029949649	0.032573696	0.00056243432
0.030081138	0.032005125	0.00055952427
0.030212627	0.032968572	0.00056205994
0.030344115	0.032391190	0.00055902828
0.030475604	0.032298995	0.00055728117
0.030607093	0.032837207	0.00055972413
0.030738581	0.032131844	0.00055488806
0.030870070	0.033035045	0.00055701021
0.031001559	0.031827090	0.00054567807
0.031133048	0.032300112	0.00055280466
0.031264536	0.032623123	0.00055015643
0.031396025	0.032226943	0.00055009540
0.031527514	0.032205778	0.00054550325
0.031659002	0.031526201	0.00053852610
0.031790491	0.031901732	0.00054243645
0.031921980	0.031628662	0.00053807249
0.032053468	0.032610887	0.00054877683
0.032184957	0.032768813	0.00054290345
0.032316446	0.031525237	0.00053119581
0.032447935	0.031976024	0.00054061052
0.032579423	0.031434540	0.00053111497
0.032710912	0.031833093	0.00053393663
0.032842401	0.031380746	0.00052741666
0.032973889	0.031169722	0.00052428491
0.033105378	0.030726818	0.00052287887
0.033236867	0.031880196	0.00052892489
0.033368355	0.030204148	0.00052502805
0.033499844	0.029747386	0.00051985808
0.033631333	0.030323659	0.00052365715
0.033762822	0.030298833	0.00053022894
0.033894310	0.030231769	0.00052807609
0.034025799	0.030911874	0.00053448807
0.034157288	0.029525974	0.00052394748
0.034288776	0.030486178	0.00053136289
0.034420265	0.029882410	0.00053113786
0.034551754	0.030682839	0.00053241385
0.034683242	0.029495838	0.00052713935
0.034814731	0.031135961	0.00053468781
0.034946220	0.029770170	0.00052577819
0.035077708	0.029895566	0.00053048637
0.035209197	0.029607183	0.00052714501
0.035340686	0.029894534	0.00052686016
0.035472175	0.029905970	0.00053609946
0.035603663	0.029117012	0.00053428107
0.035735152	0.029630490	0.00054356525
0.035866641	0.029272969	0.00054099180
0.035998129	0.029559890	0.00053922357
0.036129618	0.028774511	0.00053839673
0.036261107	0.029265304	0.00053842870
0.036392595	0.029544227	0.00054932349
0.036524084	0.029729101	0.00055014091
0.036655573	0.029863632	0.00054552880
0.036787062	0.028875160	0.00054252382
0.036918550	0.029232671	0.00054247853
0.037050039	0.028710110	0.00054447736
0.037181528	0.029770966	0.00054989862
0.037313016	0.028583674	0.00053985639
0.037444505	0.028463758	0.00054231938
0.037575994	0.028258352	0.00053835602
0.037707482	0.029817510	0.00055581813
0.037838971	0.029457395	0.00055493209
0.037970460	0.029059711	0.00054874908
0.038101949	0.028783790	0.00054817563
0.038233437	0.028292371	0.00053794097
0.038364926	0.028942362	0.00054036693
0.038496415	0.029499393	0.00054317858
0.038627903	0.028848215	0.00053166809
0.038759392	0.029025090	0.00053727324
0.038890881	0.028720643	0.00052864015
0.039022369	0.029189215	0.00053331884
0.039153858	0.029325379	0.00053165894
0.039285347	0.029720693	0.00053075869
0.039416836	0.030320294	0.00053883449
0.039548324	0.029351869	0.00052864652
0.039679813	0.029921566	0.00053053975
0.039811302	0.029163110	0.00052708974
0.039942790	0.029008059	0.00052421105
0.040074279	0.029611372	0.00053009802
0.040205768	0.029511213	0.00052627970
0.040337256	0.029517452	0.00052374314
0.040468745	0.029798490	0.00052825020
0.040600234	0.029413758	0.00052182741
0.040731723	0.028778861	0.00051597753
0.040863211	0.029511459	0.00052331406
0.040994700	0.029818146	0.00052268601
0.041126189	0.028821097	0.00051823588
0.041257677	0.029936980	0.00052399525
0.041389166	0.029500376	0.00051912743
0.041520655	0.029609000	0.00052136144
0.041652143	0.029164880	0.00051687670
0.041783632	0.029281453	0.00051753134
0.041915121	0.029274915	0.00051591029
0.042046610	0.029092261	0.00051637185
0.042178098	0.028932314	0.00051316415
0.042309587	0.029752872	0.00051817446
0.042441076	0.028982966	0.00051063031
0.042572564	0.028708931	0.00050848825
0.042704053	0.028854648	0.00050629116
0.042835542	0.029334346	0.00051442592
0.042967030	0.028861450	0.00050856487
0.043098519	0.029191008	0.00051242299
0.043230008	0.028845742	0.00050825481
0.043361496	0.028625177	0.00050145739
0.043492985	0.029890829	0.00051564536
0.043624474	0.029786805	0.00051256039
0.043755963	0.028266665	0.00050391173
0.043887451	0.028625222	0.00050244378
0.044018940	0.028992446	0.00050292737
0.044150429	0.028465117	0.00050489089
0.044281917	0.029742166	0.00050839837
0.044413406	0.029637527	0.00051206570
0.044544895	0.029583244	0.00050639326
0.044676383	0.029502689	0.00050511544
0.044807872	0.028252132	0.00049714802
0.044939361	0.028966048	0.00050150493
0.045070850	0.028526048	0.00049729566
0.045202338	0.028809771	0.00050024630
0.045333827	0.029460067	0.00049974291
0.045465316	0.029469235	0.00050666995
0.045596804	0.029206301	0.00050035073
0.045728293	0.029401608	0.00050266780
0.045859782	0.029169048	0.00050163192
0.045991270	0.028474568	0.00049031328
0.046122759	0.028888276	0.00049827267
0.046254248	0.028374658	0.00050198927
0.046385737	0.027867315	0.00049755888
0.046517225	0.028761231	0.00050688687
0.046648714	0.028493237	0.00050613911
0.046780203	0.029731108	0.00052399231
0.046911691	0.028892348	0.00051681245
0.047043180	0.029175260	0.00051902687
0.047174669	0.029603803	0.00052170369
0.047306157	0.028722759	0.00051555923
0.047437646	0.030420120	0.00053220505
0.047569135	0.029393456	0.00052707701
0.047700624	0.028587229	0.00051680394
0.047832112	0.030471671	0.00053755719
0.047963601	0.029496954	0.00052692884
0.048095090	0.028777970	0.00052505616
0.048226578	0.028355498	0.00052293798
0.048358067	0.029493511	0.00052903387
0.048489556	0.029966470	0.00053426701
0.048621044	0.028647727	0.00052386881
0.048752533	0.029542024	0.00053682114
0.048884022	0.028218569	0.00052387034
0.049015511	0.028935191	0.00053072385
0.049146999	0.029765163	0.00053731031
0.049278488	0.028980405	0.00053055858
0.049409977	0.029017302	0.00053503696
0.049541465	0.029115401	0.00053284464
0.049672954	0.029736225	0.00053955025
0.049804443	0.029233327	0.00053338657
0.049935931	0.028931144	0.00053381633
0.050067420	0.029924099	0.00054118044
0.050198909	0.028978618	0.00053619960
0.050330398	0.030242950	0.00054409797
0.050461886	0.030048509	0.00054286654
0.050593375	0.029028929	0.00053685539
0.050724864	0.028489537	0.00053377295
0.050856352	0.028966739	0.00053960942
0.050987841	0.029409477	0.00053807898
0.051119330	0.028822495	0.00053354163
0.051250818	0.028851680	0.00053653253
0.051382307	0.029098047	0.00054133712
0.051513796	0.029040723	0.00053817903
0.051645284	0.029405255	0.00054018588
0.051776773	0.028669492	0.00053679067
0.051908262	0.029702817	0.00054482011
0.052039751	0.030051768	0.00055021577
0.052171239	0.029095251	0.00054152826
0.052302728	0.030270823	0.00055373985
0.052434217	0.029991718	0.00054694389
0.052565705	0.029165253	0.00054449423
0.052697194	0.029251373	0.00054296248
0.052828683	0.029226083	0.00054617788
0.052960171	0.029315734	0.00054682642
0.053091660	0.029892831	0.00054667384
0.053223149	0.029327064	0.00054695181
0.053354638	0.028978915	0.00054660598
0.053486126	0.029208036	0.00054817972
0.053617615	0.029457994	0.00054702422
0.053749104	0.029171310	0.00054507428
0.053880592	0.028270268	0.00053743301
0.054012081	0.028405686	0.00054440778
0.054143570	0.029278816	0.00054842056
0.054275058	0.029359252	0.00054785934
0.054406547	0.029841982	0.00055143664
0.054538036	0.029270136	0.00055156964
0.054669525	0.028764607	0.00054312935
0.054801013	0.028679932	0.00054733958
0.054932502	0.028747437	0.00054508861
0.055063991	0.029621028	0.00054914253
0.055195479	0.028948333	0.00054842963
0.055326968	0.027953481	0.00053779400
0.055458457	0.029392366	0.00055381261
0.055589945	0.028997864	0.00054794003
0.055721434	0.029864632	0.00055396648
0.055852923	0.029095519	0.00055257532
0.055984412	0.028822727	0.00054823068
0.056115900	0.028704035	0.00054675637
0.056247389	0.028680700	0.00054843512
0.056378878	0.028653294	0.00054549564
0.056510366	0.028983040	0.00055155506
0.056641855	0.028732021	0.00054705069
0.056773344	0.028337054	0.00054642587
0.056904832	0.029626706	0.00055630292
0.057036321	0.029916668	0.00055486822
0.057167810	0.028523053	0.00054840482
0.057299299	0.029422650	0.00055363508
0.057430787	0.029192363	0.00055014670
0.057562276	0.029052387	0.00055287475
0.057693765	0.029778006	0.00055045615
0.057825253	0.028708272	0.00054846217
0.057956742	0.029135995	0.00055130944
0.058088231	0.029314640	0.00054950393
0.058219719	0.028871394	0.00055099877
0.058351208	0.029882272	0.00054977105
0.058482697	0.029384572	0.00054937740
0.058614186	0.028846331	0.00054637619
0.058745674	0.028697728	0.00054266920
0.058877163	0.028777564	0.00054426778
0.059008652	0.028838132	0.00053832921
0.059140140	0.028399580	0.00054021651
0.059271629	0.028451403	0.00054066648
0.059403118	0.028781973	0.00053917143
0.059534606	0.028690661	0.00054000985
0.059666095	0.029762350	0.00054328969
0.059797584	0.028254994	0.00053180982
0.059929072	0.030391238	0.00055285414
0.060060561	0.028662290	0.00053525327
0.060192050	0.028804953	0.00053854664
0.060323539	0.028616324	0.00053227596
0.060455027	0.029033792	0.00053837495
0.060586516	0.029141545	0.00054087569
0.060718005	0.028431205	0.00053154837
0.060849493	0.028597733	0.00053268836
0.060980982	0.029651690	0.00054258176
0.061112471	0.028407850	0.00053093951
0.061243959	0.028101100	0.00053520974
0.061375448	0.030110980	0.00054192956
0.061506937	0.028775224	0.00053681017
0.061638426	0.028585272	0.00053205881
0.061769914	0.028376925	0.00053103422
0.061901403	0.028948799	0.00053783936
0.062032892	0.028900458	0.00053059275
0.062164380	0.029127167	0.00053664569
0.062295869	0.029575194	0.00054084310
0.062427358	0.027546367	0.00052376498
0.062558846	0.029860128	0.00054590618
0.062690335	0.029531165	0.00053518609
0.062821824	0.028222554	0.00052784443
0.062953313	0.028399145	0.00052921118
0.063084801	0.028697053	0.00052924818
0.063216290	0.028037699	0.00052726609
0.063347779	0.027675537	0.00052088465
0.063479267	0.028678591	0.00052744348
0.063610756	0.028318510	0.00052922569
0.063742245	0.028320533	0.00052680191
0.063873733	0.028893474	0.00053470803
0.064005222	0.029873214	0.00053892419
0.064136711	0.029111475	0.00053274381
0.064268200	0.028625896	0.00052782758
0.064399688	0.029142165	0.00053142150
0.064531177	0.029606464	0.00053761612
0.064662666	0.028579164	0.00052603646
0.064794154	0.028952878	0.00052993004
0.064925643	0.029113419	0.00053341847
0.065057132	0.029015567	0.00053153657
0.065188620	0.028965005	0.00053068043
0.065320109	0.029617670	0.00053464078
0.065451598	0.028290698	0.00052251140
0.065583087	0.028043268	0.00052215103
0.065714575	0.028704788	0.00052390410
0.065846064	0.028720945	0.00052609743
0.065977553	0.028518820	0.00052456305
0.066109041	0.027668920	0.00051543288
0.066240530	0.028512100	0.00052581853
0.066372019	0.028587505	0.00052268716
0.066503507	0.028491263	0.00052416002
0.066634996	0.027874108	0.00051593707
0.066766485	0.029344769	0.00052972739
0.066897973	0.028452312	0.00052274519
0.067029462	0.028323876	0.00052185902
0.067160951	0.029152658	0.00052977940
0.067292440	0.029692892	0.00053147401
0.067423928	0.028712128	0.00052098213
0.067555417	0.028534843	0.00052339927
0.067686906	0.028575406	0.00052067590
0.067818394	0.028988224	0.00052516783
0.067949883	0.028305614	0.00051821270
0.068081372	0.028597700	0.00051946990
0.068212860	0.028525467	0.00052158995
0.068344349	0.029277731	0.00052829501
0.068475838	0.029631868	0.00052750689
0.068607327	0.028466532	0.00052075737
0.068738815	0.027649438	0.00050829204
0.068870304	0.027994244	0.00051726082
0.069001793	0.028174544	0.00051353719
0.069133281	0.029175502	0.00052412304
0.069264770	0.028516618	0.00052007733
0.069396259	0.028878401	0.00051618663
0.069527747	0.028394536	0.00051802436
0.069659236	0.029012455	0.00052291641
0.069790725	0.028699836	0.00051821378
0.069922214	0.029274604	0.00052443397
0.070053702	0.028945445	0.00051766802
0.070185191	0.028442142	0.00051707699
0.070316680	0.029355610	0.00052037482
0.070448168	0.028614681	0.00051817836
0.070579657	0.028352465	0.00051615795
0.070711146	0.028762872	0.00051558212
0.070842634	0.027544820	0.00050853221
0.070974123	0.027959392	0.00050949367
0.071105612	0.027952044	0.00050937801
0.071237101	0.027895789	0.00051140449
0.071368589	0.027856517	0.00050527621
0.071500078	0.028393713	0.00051546612
0.071631567	0.028165558	0.00051185900
0.071763055	0.027960982	0.00050907215
0.071894544	0.028469757	0.00051323858
0.072026033	0.028161194	0.00050713828
0.072157521	0.027333781	0.00050582477
0.072289010	0.027669057	0.00050845792
0.072420499	0.027976083	0.00050899179
0.072551988	0.026995621	0.00049916822
0.072683476	0.027186865	0.00049920691
0.072814965	0.027643330	0.00050522898
0.072946454	0.027713390	0.00050676292
0.073077942	0.027566489	0.00050021763
0.073209431	0.028106846	0.00050881211
0.073340920	0.027623403	0.00050253477
0.073472408	0.028686401	0.00051158091
0.073603897	0.028157764	0.00050990413
0.073735386	0.026572426	0.00049514698
0.073866875	0.027318678	0.00049928096
0.073998363	0.027389785	0.00050114262
0.074129852	0.027034861	0.00049901846
0.074261341	0.027462595	0.00050498331
0.074392829	0.027760858	0.00050007605
0.074524318	0.026789562	0.00049668933
0.074655807	0.026805089	0.00049328762
0.074787295	0.026955027	0.00049791173
0.074918784	0.027326604	0.00049960509
0.075050273	0.028333267	0.00050491584
0.075181761	0.026546093	0.00049265354
0.075313250	0.026502500	0.00049238078
0.075444739	0.026806205	0.00049355004
0.075576228	0.026984145	0.00049741734
0.075707716	0.027541001	0.00049942991
0.075839205	0.027508139	0.00049873321
0.075970694	0.026980412	0.00049438167
0.076102182	0.026946788	0.00048985025
0.076233671	0.027332709	0.00049960071
0.076365160	0.028039929	0.00049998253
0.076496648	0.026190059	0.00048825765
0.076628137	0.027366554	0.00049586980
0.076759626	0.027696357	0.00049597368
0.076891115	0.026659507	0.00049006963
0.077022603	0.027076925	0.00049121445
0.077154092	0.027196693	0.00049387297
0.077285581	0.027147238	0.00049401300
0.077417069	0.027112033	0.00049154406
0.077548558	0.027959723	0.00050069711
0.077680047	0.028296902	0.00050000357
0.077811535	0.026431539	0.00048650759
0.077943024	0.026080299	0.00048553775
0.078074513	0.026079699	0.00048070204
0.078206002	0.027050158	0.00049187593
0.078337490	0.026171979	0.00048252786
0.078468979	0.026765480	0.00048522586
0.078600468	0.026630293	0.00048806429
0.078731956	0.026454907	0.00048338678
0.078863445	0.027345348	0.00049223565
0.078994934	0.027264191	0.00048936068
0.079126422	0.027108939	0.00048925803
0.079257911	0.026155889	0.00048160887
0.079389400	0.026590587	0.00048436456
0.079520889	0.026129154	0.00048254720
0.079652377	0.026439038	0.00048327372
0.079783866	0.026163855	0.00048044763
0.079915355	0.027345865	0.00049279845
0.080046843	0.027244084	0.00048713660
0.080178332	0.027435711	0.00049099409
0.080309821	0.026455136	0.00048324604
0.080441309	0.026233877	0.00047777179
0.080572798	0.026444587	0.00048445547
0.080704287	0.026822902	0.00048426428
0.080835776	0.027039671	0.00048643830
0.080967264	0.026430125	0.00048476734
0.081098753	0.026713318	0.00047960866
0.081230242	0.026252970	0.00048083774
0.081361730	0.027740918	0.00049022098
0.081493219	0.026388237	0.00048003546
0.081624708	0.025790164	0.00047646671
0.081756196	0.025584579	0.00046896179
0.081887685	0.027506184	0.00048909370
0.082019174	0.025539737	0.00047312952
0.082150663	0.026437766	0.00048024929
0.082282151	0.026373240	0.00047995464
0.082413640	0.026123630	0.00047490034
0.082545129	0.026309127	0.00047621450
0.082676617	0.026203735	0.00047838325
0.082808106	0.026363850	0.00047855974
0.082939595	0.025812379	0.00047575526
0.083071083	0.026989297	0.00047974555
0.083202572	0.026718209	0.00048024838
0.083334061	0.025671747	0.00047420780
0.083465549	0.026436660	0.00047345502
0.083597038	0.026318766	0.00047838578
0.083728527	0.026993849	0.00047748399
0.083860016	0.026312412	0.00047753891
0.083991504	0.026587226	0.00047800610
0.084122993	0.027255963	0.00048164792
0.084254482	0.026440780	0.00047807610
0.084385970	0.025833683	0.00046958499
0.084517459	0.026100684	0.00047273986
0.084648948	0.026195579	0.00047510563
0.084780436	0.026549062	0.00047328671
0.084911925	0.026486659	0.00047584008
0.085043414	0.025829615	0.00046846928
0.085174903	0.026592292	0.00047448601
0.085306391	0.026177784	0.00047419438
0.085437880	0.026427858	0.00047343286
0.085569369	0.026408704	0.00047275133
0.085700857	0.026217498	0.00047154290
0.085832346	0.025988785	0.00046951285
0.085963835	0.026423737	0.00047480618
0.086095323	0.026485984	0.00047326406
0.086226812	0.026162391	0.00046988769
0.086358301	0.027296336	0.00047837129
0.086489790	0.025238694	0.00046230291
0.086621278	0.025652948	0.00046713551
0.086752767	0.025437171	0.00046342219
0.086884256	0.025927373	0.00046833381
0.087015744	0.025524751	0.00046537936
0.087147233	0.025800861	0.00046578960
0.087278722	0.025254360	0.00046422713
0.087410210	0.025310550	0.00046126792
0.087541699	0.025649430	0.00046365000
0.087673188	0.026651403	0.00047380619
0.087804677	0.026164338	0.00046699706
0.087936165	0.025706306	0.00046547776
0.088067654	0.025350100	0.00046295359
0.088199143	0.025326451	0.00045785332
0.088330631	0.025817785	0.00046612882
0.088462120	0.025973689	0.00046380767
0.088593609	0.026309142	0.00047122110
0.088725097	0.025964754	0.00046354165
0.088856586	0.026020110	0.00046306459
0.088988075	0.026400268	0.00046952594
0.089119564	0.026121459	0.00046444030
0.089251052	0.025287335	0.00046041076
0.089382541	0.024592755	0.00045376026
0.089514030	0.025264542	0.00045729455
0.089645518	0.025109012	0.00045719596
0.089777007	0.025899838	0.00046192633
0.089908496	0.024831501	0.00045854750
0.090039984	0.025949016	0.00046345655
0.090171473	0.026064878	0.00046100480
0.090302962	0.026155371	0.00046646701
0.090434451	0.025836424	0.00046129605
0.090565939	0.025943215	0.00046357446
0.090697428	0.025396804	0.00045878232
0.090828917	0.025631271	0.00045477123
0.090960405	0.025280125	0.00045739666
0.091091894	0.025203733	0.00045438635
0.091223383	0.025802584	0.00046065856
0.091354871	0.024647708	0.00045369865
0.091486360	0.025286841	0.00046572786
0.091617849	0.025409005	0.00047058291
0.091749337	0.025085720	0.00047235596
0.091880826	0.025555125	0.00047952957
0.092012315	0.024462850	0.00047246715
0.092143804	0.026578106	0.00048859121
0.092275292	0.025170860	0.00048208946
0.092406781	0.025143711	0.00048429532
0.092538270	0.025912426	0.00049375182
0.092669758	0.025641055	0.00049335121
0.092801247	0.024513150	0.00046822772
0.092932736	0.024470519	0.00047172329
0.093064224	0.025069289	0.00047214002
0.093195713	0.024525956	0.00046656385
0.093327202	0.025286093	0.00047069864
0.093458691	0.025487482	0.00046622812
0.093590179	0.025040798	0.00046638325
0.093721668	0.024497723	0.00046174362
0.093853157	0.025432341	0.00046675278
0.093984645	0.024540906	0.00045940036
0.094116134	0.024728541	0.00045986466
0.094247623	0.024682281	0.00045898465
0.094379111	0.025039805	0.00046140243
0.094510600	0.024810083	0.00045848972
0.094642089	0.025057192	0.00046135181
0.094773578	0.024631776	0.00045594712
0.094905066	0.024065907	0.00045519111
0.095036555	0.024310277	0.00045670914
0.095168044	0.024261224	0.00045036915
0.095299532	0.024800585	0.00045688879
0.095431021	0.023731072	0.00044703195
0.095562510	0.025657174	0.00046399028
0.095693998	0.024460268	0.00045571430
0.095825487	0.024253683	0.00044834047
0.095956976	0.024818007	0.00045830239
0.096088465	0.024257643	0.00044743507
0.096219953	0.024485563	0.00045322126
0.096351442	0.024484546	0.00045250253
0.096482931	0.024778863	0.00045358509
0.096614419	0.024496379	0.00045093306
0.096745908	0.025064966	0.00045490178
0.096877397	0.024200296	0.00044581136
0.097008885	0.024073099	0.00044970776
0.097140374	0.024079123	0.00044658895
0.097271863	0.023740131	0.00044316517
0.097403352	0.024672252	0.00044860469
0.097534840	0.024163548	0.00044533195
0.097666329	0.025335690	0.00045585522
0.097797818	0.025410535	0.00045089196
0.097929306	0.024040423	0.00044391370
0.098060795	0.024966009	0.00044889567
0.098192284	0.024956698	0.00044497393
0.098323772	0.024137784	0.00044160245
0.098455261	0.024845894	0.00044414367
0.098586750	0.024604905	0.00044193789
0.098718239	0.024995873	0.00044434869
0.098849727	0.024580224	0.00044059080
0.098981216	0.024076528	0.00043677295
0.099112705	0.024287550	0.00043782895
0.099244193	0.023954423	0.00043337410
0.099375682	0.023870432	0.00043509530
0.099507171	0.025437982	0.00044650304
0.099638659	0.024311333	0.00043985840
0.099770148	0.023756346	0.00043489422
0.099901637	0.023465992	0.00043040825
0.10003313	0.023791550	0.00043593213
0.10016461	0.024092886	0.00043738356
0.10029610	0.024257597	0.00044119964
0.10042759	0.024427017	0.00043838461
0.10055908	0.024315348	0.00043908604
0.10069057	0.023739937	0.00043480555
0.10082206	0.023818789	0.00043481813
0.10095355	0.023663769	0.00043659960
0.10108504	0.024490609	0.00043835439
0.10121652	0.024375689	0.00043584262
0.10134801	0.024080549	0.00043637952
0.10147950	0.024955092	0.00044100250
0.10161099	0.024566908	0.00044021143
0.10174248	0.024096013	0.00043717591
0.10187397	0.023652660	0.00043026093
0.10200546	0.023469350	0.00043184427
0.10213694	0.024312444	0.00043433558
0.10226843	0.024511732	0.00043843841
0.10239992	0.024527268	0.00043787366
0.10253141	0.023890831	0.00042861100
0.10266290	0.024188184	0.00043615489
0.10279439	0.024104919	0.00043282695
0.10292588	0.023231471	0.00042831943
0.10305737	0.024431050	0.00043632509
0.10318885	0.024237066	0.00043274140
0.10332034	0.024482751	0.00043600754
0.10345183	0.023687706	0.00042949612
0.10358332	0.023943507	0.00043116697
0.10371481	0.024190746	0.00043204705
0.10384630	0.023866954	0.00043039343
0.10397779	0.024474743	0.00043416381
0.10410928	0.024318843	0.00043441730
0.10424076	0.024050476	0.00043256575
0.10437225	0.024296496	0.00043242639
0.10450374	0.025074771	0.00043422202
0.10463523	0.024835234	0.00043518225
0.10476672	0.024556485	0.00043322664
0.10489821	0.024415471	0.00043348648
0.10502970	0.023639724	0.00042552666
0.10516118	0.024261551	0.00042983826
0.10529267	0.024187795	0.00043286002
0.10542416	0.024119814	0.00042849725
0.10555565	0.024033168	0.00042898472
0.10568714	0.024725991	0.00043362355
0.10581863	0.024694081	0.00043178438
0.10595012	0.023687997	0.00042392607
0.10608161	0.023674149	0.00042733029
0.10621309	0.024178808	0.00042883231
0.10634458	0.023692877	0.00042443127
0.10647607	0.023168139	0.00042197875
0.10660756	0.024139176	0.00042776356
0.10673905	0.023616217	0.00042649908
0.10687054	0.024396282	0.00043346001
0.10700203	0.023947903	0.00043664207
0.10713352	0.024059460	0.00043906446
0.10726500	0.023201094	0.00043887458
0.10739649	0.024271056	0.00045212500
0.10752798	0.023605536	0.00044564279
0.10765947	0.023424928	0.00044686414
0.10779096	0.024215798	0.00045345072
0.10792245	0.023943217	0.00045525352
0.10805394	0.023826549	0.00045505438
0.10818542	0.023848410	0.00045510311
0.10831691	0.023683295	0.00045655674
0.10844840	0.024099523	0.00046139713
0.10857989	0.024559113	0.00046777363
0.10871138	0.024088808	0.00046782425
0.10884287	0.023100895	0.00045750654
0.10897436	0.023821289	0.00046388966
0.10910585	0.024621220	0.00047380457
0.10923733	0.024271858	0.00046896802
0.10936882	0.024904459	0.00048044000
0.10950031	0.023908626	0.00046996627
0.10963180	0.024411263	0.00047874859
0.10976329	0.023690656	0.00047187597
0.10989478	0.024146958	0.00047653306
0.11002627	0.024167470	0.00048116620
0.11015776	0.022772788	0.00046744626
0.11028924	0.023798062	0.00047513752
0.11042073	0.023710973	0.00048125536
0.11055222	0.023850215	0.00047786048
0.11068371	0.024880277	0.00048832876
0.11081520	0.023767442	0.00048137642
0.11094669	0.024165893	0.00048604735
0.11107818	0.024688922	0.00049266699
0.11120966	0.024020260	0.00048607218
0.11134115	0.023892507	0.00048671318
0.11147264	0.023955631	0.00048608162
0.11160413	0.024172461	0.00048980622
0.11173562	0.025208597	0.00050373640
0.11186711	0.023471379	0.00046924184
0.11199860	0.023263703	0.00046937846
0.11213009	0.023710358	0.00046572325
0.11226157	0.024769433	0.00047072884
0.11239306	0.024419452	0.00046912727
0.11252455	0.023327858	0.00045783797
0.11265604	0.023797301	0.00046224764
0.11278753	0.023778912	0.00045607456
0.11291902	0.023874998	0.00045665283
0.11305051	0.023262161	0.00045340922
0.11318200	0.024652908	0.00045969413
0.11331348	0.023892346	0.00045460988
0.11344497	0.024030852	0.00045447625
0.11357646	0.023646893	0.00044762987
0.11370795	0.024752724	0.00045824827
0.11383944	0.023711245	0.00045077919
0.11397093	0.023684093	0.00044749893
0.11410242	0.023483480	0.00044640059
0.11423390	0.023818865	0.00044315632
0.11436539	0.023613984	0.00044778889
0.11449688	0.023709669	0.00044194885
0.11462837	0.023479349	0.00044646062
0.11475986	0.024256502	0.00044752435
0.11489135	0.023731878	0.00044190063
0.11502284	0.023616720	0.00044418598
0.11515433	0.024176340	0.00044524787
0.11528581	0.023369197	0.00043903340
0.11541730	0.024665473	0.00044716843
0.11554879	0.024354723	0.00044366833
0.11568028	0.023942697	0.00044391463
0.11581177	0.023784934	0.00043804805
0.11594326	0.023058065	0.00043504507
0.11607475	0.023649668	0.00043893532
0.11620624	0.023794635	0.00043689519
0.11633772	0.024168449	0.00044129940
0.11646921	0.024003399	0.00044098080
0.11660070	0.023642264	0.00043608585
0.11673219	0.024217676	0.00043833933
0.11686368	0.023482186	0.00043208833
0.11699517	0.022858973	0.00042943243
0.11712666	0.024086422	0.00043764469
0.11725814	0.024378086	0.00043754068
0.11738963	0.023561664	0.00043020566
0.11752112	0.024084596	0.00043228754
0.11765261	0.023698609	0.00043082013
0.11778410	0.023891309	0.00043425488
0.11791559	0.023796972	0.00042990642
0.11804708	0.024010227	0.00042987483
0.11817857	0.023777398	0.00042986958
0.11831005	0.024436810	0.00043204426
0.11844154	0.023057792	0.00042581531
0.11857303	0.023676482	0.00042559360
0.11870452	0.023179803	0.00042219771
0.11883601	0.024476751	0.00043103682
0.11896750	0.023730242	0.00042607263
0.11909899	0.023763869	0.00042828374
0.11923048	0.023586696	0.00041923512
0.11936196	0.023762853	0.00042301042
0.11949345	0.024079967	0.00042299354
0.11962494	0.023641963	0.00042025694
0.11975643	0.023835088	0.00042412788
0.11988792	0.023938526	0.00042063965
0.12001941	0.023281792	0.00041753022
0.12015090	0.023877877	0.00041952569
0.12028239	0.023643931	0.00041895265
0.12041387	0.023540387	0.00041600974
0.12054536	0.023722125	0.00041591735
0.12067685	0.024122834	0.00042014783
0.12080834	0.024542466	0.00042324883
0.12093983	0.023845032	0.00041353623
0.12107132	0.023484020	0.00041707403
0.12120281	0.023879533	0.00041748474
0.12133429	0.023306448	0.00041170528
0.12146578	0.024125908	0.00041772222
0.12159727	0.023835765	0.00041368461
0.12172876	0.023798918	0.00041460452
0.12186025	0.024098676	0.00041531070
0.12199174	0.023673250	0.00041393227
0.12212323	0.024870991	0.00042223202
0.12225472	0.023232725	0.00040927965
0.12238620	0.023729314	0.00041367205
0.12251769	0.024618047	0.00041749588
0.12264918	0.023786973	0.00041251559
0.12278067	0.024904585	0.00042308180
0.12291216	0.023293734	0.00041014437
0.12304365	0.023460794	0.00041116435
0.12317514	0.023014905	0.00040709729
0.12330663	0.023739668	0.00041196838
0.12343811	0.024148806	0.00041614431
0.12356960	0.023341321	0.00040769543
0.12370109	0.024175505	0.00041396628
0.12383258	0.023276880	0.00040769304
0.12396407	0.023730212	0.00040851988
0.12409556	0.023875950	0.00041431236
0.12422705	0.023264588	0.00040580102
0.12435853	0.023623602	0.00041077894
0.12449002	0.024018115	0.00041125203
0.12462151	0.023898639	0.00041301341
0.12475300	0.023047492	0.00040341595
0.12488449	0.023126111	0.00040564319
0.12501598	0.023456032	0.00040828295
0.12514747	0.023633591	0.00040784631
0.12527896	0.023982250	0.00041015815
0.12541044	0.023870328	0.00041272782
0.12554193	0.023881890	0.00040929772
0.12567342	0.023624188	0.00040747785
0.12580491	0.023516447	0.00040996677
0.12593640	0.023315851	0.00040482862
0.12606789	0.024246877	0.00041339233
0.12619938	0.023952794	0.00040885954
0.12633087	0.024033597	0.00041160841
0.12646235	0.024020797	0.00041001240
0.12659384	0.024114214	0.00040850751
0.12672533	0.024010670	0.00041225797
0.12685682	0.023850320	0.00040790338
0.12698831	0.023357993	0.00040420407
0.12711980	0.023972916	0.00040749621
0.12725129	0.023413207	0.00040395838
0.12738277	0.023598278	0.00040726321
0.12751426	0.023927852	0.00040724234
0.12764575	0.023839108	0.00040677750
0.12777724	0.023418547	0.00040258150
0.12790873	0.024041527	0.00040833883
0.12804022	0.023089108	0.00040281767
0.12817171	0.023998606	0.00040812307
0.12830320	0.023631441	0.00040527195
0.12843468	0.024002711	0.00040688666
0.12856617	0.023744351	0.00040393153
0.12869766	0.024370044	0.00040856496
0.12882915	0.022965509	0.00040196065
0.12896064	0.024225254	0.00040648916
0.12909213	0.023418603	0.00040061878
0.12922362	0.024519469	0.00040936909
0.12935511	0.024038186	0.00040691777
0.12948659	0.022969168	0.00040015580
0.12961808	0.023427307	0.00040146401
0.12974957	0.023296979	0.00039881833
0.12988106	0.023877660	0.00040440896
0.13001255	0.024279343	0.00040562111
0.13014404	0.023382700	0.00040208338
0.13027553	0.023203364	0.00039764102
0.13040701	0.023146813	0.00039793953
0.13053850	0.024115431	0.00040631890
0.13066999	0.022821217	0.00039550338
0.13080148	0.023671855	0.00040298022
0.13093297	0.023617766	0.00039887698
0.13106446	0.023783556	0.00040289770
0.13119595	0.023553734	0.00039927862
0.13132744	0.022310613	0.00039181590
0.13145892	0.023677275	0.00040027501
0.13159041	0.023128765	0.00039686927
0.13172190	0.024169631	0.00040178386
0.13185339	0.023343975	0.00039918382
0.13198488	0.023763134	0.00040028990
0.13211637	0.023235149	0.00039795069
0.13224786	0.023903333	0.00039971963
0.13237935	0.023532448	0.00039760987
0.13251083	0.023548549	0.00039976316
0.13264232	0.023518241	0.00039902973
0.13277381	0.024090193	0.00040196589
0.13290530	0.024006190	0.00039833330
0.13303679	0.023689327	0.00039931892
0.13316828	0.023233265	0.00039657683
0.13329977	0.024170760	0.00039962260
0.13343125	0.024560408	0.00040750231
0.13356274	0.023389195	0.00039370625
0.13369423	0.023633091	0.00039720472
0.13382572	0.023530965	0.00039737000
0.13395721	0.023962022	0.00039976935
0.13408870	0.023650065	0.00039907010
0.13422019	0.023370554	0.00039399089
0.13435168	0.023516022	0.00039702508
0.13448316	0.024378692	0.00040439953
0.13461465	0.023641148	0.00039532229
0.13474614	0.023934840	0.00039764150
0.13487763	0.023830401	0.00039704872
0.13500912	0.023711499	0.00039679932
0.13514061	0.023510060	0.00039605926
0.13527210	0.024277421	0.00040071057
0.13540359	0.023676420	0.00039594409
0.13553507	0.023701137	0.00039564370
0.13566656	0.023636903	0.00039612490
0.13579805	0.023342369	0.00039462060
0.13592954	0.023560827	0.00039295512
0.13606103	0.023805554	0.00039874598
0.13619252	0.023792615	0.00039515700
0.13632401	0.023184269	0.00039000500
0.13645549	0.024021202	0.00039771942
0.13658698	0.024098864	0.00039677229
0.13671847	0.023642039	0.00039479753
0.13684996	0.023371649	0.00039192226
0.13698145	0.023642133	0.00039360104
0.13711294	0.023890034	0.00039506699
0.13724443	0.023865055	0.00039507004
0.13737592	0.024159816	0.00039603150
0.13750740	0.023713775	0.00039569805
0.13763889	0.023540155	0.00038983313
0.13777038	0.023125688	0.00038994593
0.13790187	0.023087233	0.00038842803
0.13803336	0.023055908	0.00038747245
0.13816485	0.023786111	0.00039449332
0.13829634	0.022985316	0.00038675910
0.13842783	0.023556911	0.00039244325
0.13855931	0.023880029	0.00039413156
0.13869080	0.024044391	0.00039544781
0.13882229	0.023724491	0.00039190520
0.13895378	0.023925626	0.00039177741
0.13908527	0.023504411	0.00039211089
0.13921676	0.024425280	0.00039719275
0.13934825	0.024026099	0.00039408729
0.13947973	0.023901142	0.00039281032
0.13961122	0.023093388	0.00038539847
0.13974271	0.023992191	0.00039284999
0.13987420	0.023114221	0.00038923970
0.14000569	0.024217242	0.00039129307
0.14013718	0.023487101	0.00038823800
0.14026867	0.023654454	0.00039050750
0.14040016	0.023554438	0.00038975080
0.14053164	0.023601745	0.00039067579
0.14066313	0.023085805	0.00038302965
0.14079462	0.023241384	0.00038632867
0.14092611	0.023590434	0.00038916859
0.14105760	0.023338918	0.00038683602
0.14118909	0.023294138	0.00038824170
0.14132058	0.023359454	0.00038221727
0.14145207	0.023851202	0.00038754442
0.14158355	0.024136488	0.00039057553
0.14171504	0.024554965	0.00039264869
0.14184653	0.023794142	0.00039014136
0.14197802	0.023691680	0.00038729580
0.14210951	0.024162213	0.00039011949
0.14224100	0.024364616	0.00039163641
0.14237249	0.023717352	0.00038649936
0.14250398	0.024017489	0.00039148001
0.14263546	0.023905308	0.00038764553
0.14276695	0.023445032	0.00038536104
0.14289844	0.023316565	0.00038460831
0.14302993	0.023710181	0.00038795547
0.14316142	0.023382677	0.00038456504
0.14329291	0.023545925	0.00038328545
0.14342440	0.023105719	0.00038195169
0.14355588	0.024027688	0.00038868594
0.14368737	0.023948763	0.00038710180
0.14381886	0.023394499	0.00038412453
0.14395035	0.023837491	0.00038383559
0.14408184	0.024144465	0.00038794584
0.14421333	0.023834333	0.00038580285
0.14434482	0.023553577	0.00038376633
0.14447631	0.022690297	0.00037900190
0.14460779	0.023946296	0.00038653763
0.14473928	0.023853937	0.00038511219
0.14487077	0.023572394	0.00038621180
0.14500226	0.023948290	0.00038648484
0.14513375	0.023107836	0.00038301838
0.14526524	0.024029275	0.00038494873
0.14539673	0.023706933	0.00038437067
0.14552822	0.023341458	0.00038413068
0.14565970	0.023820653	0.00038457314
0.14579119	0.023949823	0.00038625311
0.14592268	0.023727282	0.00038436407
0.14605417	0.023500424	0.00038303030
0.14618566	0.023622824	0.00038404256
0.14631715	0.023985445	0.00038318869
0.14644864	0.023093867	0.00037782514
0.14658012	0.023395043	0.00038073761
0.14671161	0.023572126	0.00038259753
0.14684310	0.023608223	0.00038518700
0.14697459	0.023508199	0.00038211226
0.14710608	0.022864131	0.00037677404
0.14723757	0.023272943	0.00038086898
0.14736906	0.023656603	0.00038146437
0.14750055	0.023286501	0.00038078102
0.14763203	0.023209101	0.00037778888
0.14776352	0.024245458	0.00038501517
0.14789501	0.024205724	0.00038561460
0.14802650	0.023470000	0.00037983094
0.14815799	0.023500181	0.00038182330
0.14828948	0.023701353	0.00038123304
0.14842097	0.023748778	0.00038246022
0.14855246	0.023228299	0.00037899343
0.14868394	0.023908083	0.00038066008
0.14881543	0.023666418	0.00038082607
0.14894692	0.023418371	0.00037989073
0.14907841	0.023575168	0.00037975481
0.14920990	0.023964680	0.00038202414
0.14934139	0.023330062	0.00037828022
0.14947288	0.024127394	0.00038442364
0.14960436	0.023463062	0.00037950334
0.14973585	0.024543151	0.00038620439
0.14986734	0.024461794	0.00038520732
0.14999883	0.023349485	0.00037723328
0.15013032	0.023542344	0.00037942574
0.15026181	0.023489827	0.00037883275
0.15039330	0.023350790	0.00037706484
0.15052479	0.023418424	0.00037878684
0.15065627	0.023957325	0.00038040257
0.15078776	0.023086736	0.00037591901
0.15091925	0.023646870	0.00037890959
0.15105074	0.023569621	0.00037819141
0.15118223	0.023722794	0.00037979351
0.15131372	0.023183086	0.00037686215
0.15144521	0.023328867	0.00037561254
0.15157670	0.023305595	0.00037611329
0.15170818	0.023345991	0.00037541377
0.15183967	0.023860707	0.00037912810
0.15197116	0.023145877	0.00037523262
0.15210265	0.023790261	0.00037834143
0.15223414	0.023337910	0.00037553909
0.15236563	0.023779782	0.00037693212
0.15249712	0.023141827	0.00037387844
0.15262860	0.023316359	0.00037467600
0.15276009	0.023966381	0.00038102127
0.15289158	0.023259999	0.00037537603
0.15302307	0.022997697	0.00037229880
0.15315456	0.023099026	0.00037352846
0.15328605	0.023933007	0.00037841602
0.15341754	0.023487955	0.00037694978
0.15354903	0.023275486	0.00037280401
0.15368051	0.023349656	0.00037488741
0.15381200	0.023391909	0.00037398715
0.15394349	0.023875849	0.00037775055
0.15407498	0.023566006	0.00037628064
0.15420647	0.023734726	0.00037486299
0.15433796	0.023533574	0.00037488153
0.15446945	0.024292415	0.00037870536
0.15460094	0.023637478	0.00037718252
0.15473242	0.023674730	0.00037549428
0.15486391	0.023485072	0.00037455100
0.15499540	0.023411592	0.00037140515
0.15512689	0.023448100	0.00037447718
0.15525838	0.023414286	0.00037346602
0.15538987	0.023855592	0.00037490779
0.15552136	0.023311986	0.00037141178
0.15565284	0.023662724	0.00037353869
0.15578433	0.023911732	0.00037562441
0.15591582	0.023727587	0.00037487526
0.15604731	0.023322668	0.00037257722
0.15617880	0.024096828	0.00037639430
0.15631029	0.024045959	0.00037727890
0.15644178	0.024218738	0.00037609570
0.15657327	0.023551381	0.00037451764
0.15670475	0.022788566	0.00036764131
0.15683624	0.023510824	0.00037201948
0.15696773	0.023447931	0.00037038392
0.15709922	0.023955024	0.00037369888
0.15723071	0.023681674	0.00037413912
0.15736220	0.023453363	0.00036960121
0.15749369	0.023651535	0.00037205812
0.15762518	0.023585291	0.00037239496
0.15775666	0.023494146	0.00037157805
0.15788815	0.023662899	0.00037314010
0.15801964	0.023603085	0.00037043059
0.15815113	0.023549950	0.00037134109
0.15828262	0.023415839	0.00037050912
0.15841411	0.023223471	0.00036865537
0.15854560	0.023412265	0.00037098883
0.15867708	0.023618671	0.00037009968
0.15880857	0.022757782	0.00036567128
0.15894006	0.023141358	0.00036643439
0.15907155	0.023623214	0.00037054918
0.15920304	0.023183087	0.00036968546
0.15933453	0.023181770	0.00036691175
0.15946602	0.023199619	0.00036808279
0.15959751	0.023716458	0.00037081081
0.15972899	0.023390084	0.00036913861
0.15986048	0.023487158	0.00037016156
0.15999197	0.024659973	0.00037590930
0.16012346	0.023601938	0.00037117954
0.16025495	0.024009700	0.00037157310
0.16038644	0.023346470	0.00036758544
0.16051793	0.023022178	0.00036713604
0.16064942	0.023890134	0.00036967555
0.16078090	0.023492239	0.00036922079
0.16091239	0.023345509	0.00036855850
0.16104388	0.023782211	0.00036814681
0.16117537	0.023383050	0.00036840403
0.16130686	0.024074201	0.00037185024
0.16143835	0.022994910	0.00036385438
0.16156984	0.023618223	0.00036910824
0.16170133	0.023035757	0.00036316080
0.16183281	0.023445314	0.00036770755
0.16196430	0.023666499	0.00036762578
0.16209579	0.023504417	0.00036705058
0.16222728	0.023485959	0.00036778709
0.16235877	0.024022966	0.00036898490
0.16249026	0.023879413	0.00036949563
0.16262175	0.023264351	0.00036506352
0.16275323	0.023031689	0.00036341313
0.16288472	0.023237083	0.00036548748
0.16301621	0.022844273	0.00036100983
0.16314770	0.023149563	0.00036470593
0.16327919	0.023885906	0.00036760214
0.16341068	0.024276071	0.00037070375
0.16354217	0.023473968	0.00036571871
0.16367366	0.023337034	0.00036480877
0.16380514	0.023276101	0.00036468626
0.16393663	0.023487725	0.00036621355
0.16406812	0.023645986	0.00036442515
0.16419961	0.023361788	0.00036541606
0.16433110	0.023782207	0.00036717210
0.16446259	0.023564527	0.00036549048
0.16459408	0.023183076	0.00036446796
0.16472557	0.023803466	0.00036529926
0.16485705	0.022812204	0.00036147225
0.16498854	0.023651780	0.00036570374
0.16512003	0.023716339	0.00036604820
0.16525152	0.023901621	0.00036817693
0.16538301	0.023020732	0.00036000184
0.16551450	0.023526594	0.00036511538
0.16564599	0.024138521	0.00036852030
0.16577747	0.023592395	0.00036582363
0.16590896	0.023552087	0.00036563453
0.16604045	0.024056910	0.00036586906
0.16617194	0.023631920	0.00036492415
0.16630343	0.023304297	0.00036179520
0.16643492	0.023000269	0.00036105010
0.16656641	0.023849702	0.00036588296
0.16669790	0.023808086	0.00036382857
0.16682938	0.023480897	0.00036331920
0.16696087	0.023908848	0.00036646859
0.16709236	0.023407539	0.00036117356
0.16722385	0.023724384	0.00036509494
0.16735534	0.023865110	0.00036468745
0.16748683	0.023113995	0.00036005716
0.16761832	0.023464924	0.00036383955
0.16774981	0.023450581	0.00036095363
0.16788129	0.024442082	0.00036857279
0.16801278	0.023712835	0.00036223142
0.16814427	0.022731263	0.00035842020
0.16827576	0.023496360	0.00036328169
0.16840725	0.023199977	0.00036012087
0.16853874	0.023587003	0.00036263919
0.16867023	0.023690495	0.00036126562
0.16880171	0.023559280	0.00036184316
0.16893320	0.023871299	0.00036429101
0.16906469	0.023654641	0.00036054038
0.16919618	0.023965885	0.00036551127
0.16932767	0.023305529	0.00035835416
0.16945916	0.023809471	0.00036314869
0.16959065	0.023313285	0.00036136769
0.16972214	0.023759494	0.00036208375
0.16985362	0.024143335	0.00036593483
0.16998511	0.023521520	0.00035914581
0.17011660	0.023368540	0.00035958161
0.17024809	0.022940685	0.00035881209
0.17037958	0.023497677	0.00035943693
0.17051107	0.023538345	0.00036125542
0.17064256	0.023395075	0.00035918876
0.17077405	0.023675810	0.00036184762
0.17090553	0.023481701	0.00035998287
0.17103702	0.024122589	0.00036332037
0.17116851	0.023876397	0.00036107427
0.17130000	0.023536359	0.00036026757
0.17143149	0.023622532	0.00035940269
0.17156298	0.022832195	0.00035637140
0.17169447	0.023003818	0.00035452885
0.17182595	0.023487928	0.00035990855
0.17195744	0.023177510	0.00035789900
0.17208893	0.022992943	0.00035499160
0.17222042	0.023343798	0.00035751102
0.17235191	0.023791771	0.00036056072
0.17248340	0.023458092	0.00035737053
0.17261489	0.023011610	0.00035643370
0.17274638	0.023188531	0.00035504324
0.17287786	0.023541142	0.00035912357
0.17300935	0.024116152	0.00036181867
0.17314084	0.023473589	0.00035811699
0.17327233	0.023589234	0.00035775901
0.17340382	0.023268795	0.00035536340
0.17353531	0.023186821	0.00035602595
0.17366680	0.023597826	0.00035758032
0.17379829	0.023579921	0.00035631535
0.17392977	0.023533481	0.00035883579
0.17406126	0.023255666	0.00035585787
0.17419275	0.023698157	0.00035723155
0.17432424	0.024088372	0.00035958686
0.17445573	0.023388481	0.00035544137
0.17458722	0.023106889	0.00035553882
0.17471871	0.023294711	0.00035505847
0.17485019	0.023258307	0.00035491536
0.17498168	0.023531669	0.00035596775
0.17511317	0.023842244	0.00035775412
0.17524466	0.023834531	0.00035973836
0.17537615	0.023682254	0.00035765845
0.17550764	0.023149858	0.00035345836
0.17563913	0.023465950	0.00035634231
0.17577062	0.023436488	0.00035454101
0.17590210	0.022747277	0.00035204765
0.17603359	0.023498832	0.00035398925
0.17616508	0.023002237	0.00035338602
0.17629657	0.023471478	0.00035572910
0.17642806	0.023626914	0.00035405282
0.17655955	0.023658088	0.00035590395
0.17669104	0.023389956	0.00035409358
0.17682253	0.022680417	0.00034875316
0.17695401	0.023486036	0.00035559091
0.17708550	0.023481127	0.00035344038
0.17721699	0.022634505	0.00034881867
0.17734848	0.023312856	0.00035272236
0.17747997	0.023397766	0.00035399500
0.17761146	0.022892165	0.00035282896
0.17774295	0.023191176	0.00034988162
0.17787443	0.023313189	0.00035327319
0.17800592	0.023738601	0.00035507233
0.17813741	0.023060503	0.00035155963
0.17826890	0.022819585	0.00035064313
0.17840039	0.023236792	0.00035079547
0.17853188	0.023503145	0.00035410202
0.17866337	0.023159190	0.00035060796
0.17879486	0.023297263	0.00035174339
0.17892634	0.023290279	0.00035324476
0.17905783	0.023937295	0.00035522268
0.17918932	0.023193492	0.00035231567
0.17932081	0.022935997	0.00034882089
0.17945230	0.023364427	0.00035218835
0.17958379	0.023097409	0.00035112884
0.17971528	0.023176441	0.00034921958
0.17984677	0.023209484	0.00035069120
0.17997825	0.023327319	0.00035188331
0.18010974	0.023481881	0.00035194816
0.18024123	0.023136655	0.00034859949
0.18037272	0.023371832	0.00034936908
0.18050421	0.023295883	0.00035746658
0.18063570	0.023433923	0.00036126957
0.18076719	0.023409867	0.00036208010
0.18089867	0.023419914	0.00036529769
0.18103016	0.024082456	0.00037021376
0.18116165	0.023736518	0.00037087089
0.18129314	0.023772860	0.00037315316
0.18142463	0.023747227	0.00037155862
0.18155612	0.023150923	0.00037082213
0.18168761	0.023061077	0.00037049222
0.18181910	0.023124976	0.00037401861
0.18195058	0.023178242	0.00037616041
0.18208207	0.022894985	0.00037273223
0.18221356	0.023442700	0.00037922438
0.18234505	0.023395751	0.00037782913
0.18247654	0.023395323	0.00037986350
0.18260803	0.023297669	0.00038019734
0.18273952	0.023282470	0.00038045346
0.18287101	0.023632173	0.00038469044
0.18300249	0.023280205	0.00038438334
0.18313398	0.023654751	0.00038605555
0.18326547	0.023759530	0.00038844622
0.18339696	0.023445213	0.00038638845
0.18352845	0.023592504	0.00038724582
0.18365994	0.023389075	0.00038879114
0.18379143	0.023351991	0.00038851830
0.18392292	0.023460725	0.00039109827
0.18405440	0.023642125	0.00039164037
0.18418589	0.023493575	0.00039330016
0.18431738	0.023217544	0.00039302355
0.18444887	0.023353216	0.00039208392
0.18458036	0.023117392	0.00039239587
0.18471185	0.023465128	0.00039550074
0.18484334	0.023466501	0.00039560332
0.18497482	0.023519295	0.00039783704
0.18510631	0.023196101	0.00039329898
0.18523780	0.023531776	0.00040049486
0.18536929	0.023337502	0.00039302883
0.18550078	0.022628190	0.00038044508
0.18563227	0.023239241	0.00038599534
0.18576376	0.022628890	0.00037378123
0.18589525	0.022939415	0.00037840301
0.18602673	0.022919619	0.00037701539
0.18615822	0.022981829	0.00037578521
0.18628971	0.023685011	0.00037830615
0.18642120	0.022628794	0.00037058203
0.18655269	0.023579116	0.00037536003
0.18668418	0.023553419	0.00037315258
0.18681567	0.023529293	0.00037326841
0.18694716	0.023582328	0.00037303215
0.18707864	0.024227116	0.00037310768
0.18721013	0.023541844	0.00037047527
0.18734162	0.023715503	0.00037117578
0.18747311	0.023504765	0.00036773791
0.18760460	0.023771352	0.00037065291
0.18773609	0.023654130	0.00036573849
0.18786758	0.022939663	0.00036304995
0.18799906	0.023231821	0.00036578888
0.18813055	0.023781746	0.00036493164
0.18826204	0.023307556	0.00036300330
0.18839353	0.023066539	0.00035878669
0.18852502	0.022612743	0.00035809885
0.18865651	0.023238183	0.00036151865
0.18878800	0.023343809	0.00035768939
0.18891949	0.023228057	0.00035828951
0.18905097	0.023592931	0.00035937344
0.18918246	0.023139434	0.00035751004
0.18931395	0.023865396	0.00036119562
0.18944544	0.023585936	0.00035687548
0.18957693	0.023235944	0.00035613214
0.18970842	0.023075358	0.00035401124
0.18983991	0.023860779	0.00035986728
0.18997140	0.023342918	0.00035617666
0.19010288	0.023522160	0.00035367083
0.19023437	0.023427864	0.00035460649
0.19036586	0.023427769	0.00035377734
0.19049735	0.023886698	0.00035561346
0.19062884	0.023512412	0.00035487602
0.19076033	0.023150561	0.00034930265
0.19089182	0.023522503	0.00035240950
0.19102330	0.022842684	0.00034840929
0.19115479	0.023368852	0.00035152923
0.19128628	0.023317832	0.00035105585
0.19141777	0.023605774	0.00035122021
0.19154926	0.022761234	0.00034735173
0.19168075	0.023231845	0.00034921633
0.19181224	0.023166128	0.00034974116
0.19194373	0.023239995	0.00035048934
0.19207521	0.023560979	0.00035002007
0.19220670	0.023127736	0.00034749534
0.19233819	0.022772332	0.00034569676
0.19246968	0.023316523	0.00034945836
0.19260117	0.023728910	0.00035211890
0.19273266	0.023472568	0.00034952524
0.19286415	0.022763238	0.00034538781
0.19299564	0.022991482	0.00034790416
0.19312712	0.023395457	0.00034732194
0.19325861	0.023789470	0.00035161912
0.19339010	0.023225326	0.00034709458
0.19352159	0.024003943	0.00035186664
0.19365308	0.023511233	0.00035082423
0.19378457	0.023311291	0.00034752207
0.19391606	0.023496510	0.00034912934
0.19404754	0.022982305	0.00034512621
0.19417903	0.023079075	0.00034482098
0.19431052	0.023675242	0.00034949555
0.19444201	0.023050488	0.00034405714
0.19457350	0.023209841	0.00034543160
0.19470499	0.023880982	0.00034988401
0.19483648	0.022892437	0.00034394798
0.19496797	0.022679861	0.00034494981
0.19509945	0.023278836	0.00034661771
0.19523094	0.023669394	0.00034884969
0.19536243	0.023370371	0.00034616618
0.19549392	0.022058845	0.00033825860
0.19562541	0.023087552	0.00034531532
0.19575690	0.023582661	0.00034584592
0.19588839	0.023386934	0.00034516710
0.19601988	0.023419661	0.00034491350
0.19615136	0.023228744	0.00034321641
0.19628285	0.023454898	0.00034659046
0.19641434	0.023065623	0.00034356623
0.19654583	0.023422388	0.00034555945
0.19667732	0.023127153	0.00034360714
0.19680881	0.023152734	0.00034369286
0.19694030	0.023121446	0.00034414764
0.19707178	0.023505176	0.00034584076
0.19720327	0.023901369	0.00034733232
0.19733476	0.023532020	0.00034438226
0.19746625	0.023630152	0.00034511066
0.19759774	0.023136836	0.00034393231
0.19772923	0.022829647	0.00034084496
0.19786072	0.022854836	0.00034054304
0.19799221	0.023488678	0.00034470386
0.19812369	0.022721392	0.00033802926
0.19825518	0.024029950	0.00034861541
0.19838667	0.023872730	0.00034631394
0.19851816	0.023902620	0.00034613813
0.19864965	0.023450707	0.00034410115
0.19878114	0.023656185	0.00034393340
0.19891263	0.022905711	0.00034123711
0.19904412	0.023052694	0.00034005907
0.19917560	0.023627724	0.00034457537
0.19930709	0.022553693	0.00033823670
0.19943858	0.023430966	0.00034187814
0.19957007	0.023524172	0.00034382042
0.19970156	0.023594921	0.00034371486
0.19983305	0.023576491	0.00034315655
0.19996454	0.023069351	0.00033975460
0.20009602	0.023386192	0.00034178855
0.20022751	0.023581333	0.00034372402
0.20035900	0.023325053	0.00034284934
0.20049049	0.022804564	0.00033801868
0.20062198	0.023467282	0.00034228877
0.20075347	0.023817231	0.00034412355
0.20088496	0.022952235	0.00033985780
0.20101645	0.023245114	0.00034154451
0.20114793	0.023228395	0.00033954665
0.20127942	0.023543317	0.00034241160
0.20141091	0.023670538	0.00034202424
0.20154240	0.022858253	0.00033856260
0.20167389	0.023279082	0.00034046037
0.20180538	0.023801203	0.00034118974
0.20193687	0.023719013	0.00034341753
0.20206836	0.022990534	0.00033721006
0.20219984	0.023506927	0.00034154879
0.20233133	0.024026490	0.00034512301
0.20246282	0.023143760	0.00033737436
0.20259431	0.023257755	0.00033970738
0.20272580	0.023403735	0.00033919151
0.20285729	0.023569106	0.00034046257
0.20298878	0.023415776	0.00034108886
0.20312027	0.023061228	0.00033571557
0.20325175	0.022731954	0.00033548476
0.20338324	0.023458390	0.00033888736
0.20351473	0.023781872	0.00034146233
0.20364622	0.023364872	0.00033959109
0.20377771	0.023954755	0.00034116484
0.20390920	0.023618088	0.00034062064
0.20404069	0.023345218	0.00033756891
0.20417217	0.022859504	0.00033525746
0.20430366	0.023644832	0.00034041174
0.20443515	0.023220864	0.00033596821
0.20456664	0.023725851	0.00033937021
0.20469813	0.023050737	0.00033569661
0.20482962	0.023283659	0.00033602014
0.20496111	0.023427362	0.00033775412
0.20509260	0.023454449	0.00033715706
0.20522408	0.022751643	0.00033412301
0.20535557	0.023566573	0.00033952657
0.20548706	0.024206009	0.00034100102
0.20561855	0.023222532	0.00033676602
0.20575004	0.022941721	0.00033317573
0.20588153	0.023231699	0.00033471802
0.20601302	0.023244423	0.00033682732
0.20614451	0.023143375	0.00033336571
0.20627599	0.023370080	0.00033713340
0.20640748	0.023030720	0.00033279417
0.20653897	0.023203640	0.00033484594
0.20667046	0.023483810	0.00033784479
0.20680195	0.024146374	0.00034022339
0.20693344	0.023770014	0.00033926286
0.20706493	0.023246243	0.00033438977
0.20719641	0.023597612	0.00033763803
0.20732790	0.023348939	0.00033674822
0.20745939	0.023329560	0.00033434273
0.20759088	0.023196677	0.00033524436
0.20772237	0.022750563	0.00033173011
0.20785386	0.023679011	0.00033679646
0.20798535	0.023901776	0.00034000251
0.20811684	0.023639017	0.00033670158
0.20824832	0.023630034	0.00033701142
0.20837981	0.023274742	0.00033372595
0.20851130	0.022606407	0.00033213179
0.20864279	0.022895949	0.00033388015
0.20877428	0.023202811	0.00033324790
0.20890577	0.023020803	0.00033203601
0.20903726	0.024058563	0.00033887555
0.20916875	0.022440837	0.00033056305
0.20930023	0.022838134	0.00033280205
0.20943172	0.023522164	0.00033470024
0.20956321	0.023547366	0.00033516517
0.20969470	0.023554360	0.00033584016
0.20982619	0.023025173	0.00033292664
0.20995768	0.023044435	0.00033265159
0.21008917	0.023437538	0.00033299837
0.21022065	0.023220147	0.00033357365
0.21035214	0.023128378	0.00033414637
0.21048363	0.023477864	0.00033331375
0.21061512	0.023216383	0.00033473490
0.21074661	0.023428254	0.00033268572
0.21087810	0.023151330	0.00033193924
0.21100959	0.023092661	0.00033239000
0.21114108	0.023636724	0.00033421665
0.21127256	0.023197455	0.00033385945
0.21140405	0.023406360	0.00033277226
0.21153554	0.023735440	0.00033530777
0.21166703	0.023116871	0.00033225196
0.21179852	0.023021325	0.00033099408
0.21193001	0.022795796	0.00033114897
0.21206150	0.023143831	0.00032999096
0.21219299	0.023096352	0.00033095135
0.21232447	0.023146273	0.00033228228
0.21245596	0.023609141	0.00033334126
0.21258745	0.023309386	0.00033275082
0.21271894	0.023261127	0.00033144188
0.21285043	0.023465332	0.00033266425
0.21298192	0.022825993	0.00033103590
0.21311341	0.023675352	0.00033237658
0.21324489	0.023759713	0.00033403733
0.21337638	0.023298710	0.00033068402
0.21350787	0.023419462	0.00033241321
0.21363936	0.022916401	0.00033012462
0.21377085	0.023011792	0.00032845401
0.21390234	0.023429049	0.00033241466
0.21403383	0.023561243	0.00033215293
0.21416532	0.023311376	0.00032997577
0.21429680	0.023547744	0.00033281369
0.21442829	0.023191065	0.00032981315
0.21455978	0.023895810	0.00033372184
0.21469127	0.022672325	0.00032730767
0.21482276	0.023324809	0.00033060687
0.21495425	0.023177542	0.00033026762
0.21508574	0.023153912	0.00032925227
0.21521723	0.023346663	0.00032945461
0.21534871	0.023549351	0.00033253002
0.21548020	0.023006073	0.00032609566
0.21561169	0.023251947	0.00033049873
0.21574318	0.023003029	0.00032840521
0.21587467	0.023157911	0.00032774111
0.21600616	0.023849130	0.00033273698
0.21613765	0.022891790	0.00032669493
0.21626913	0.023552131	0.00033162208
0.21640062	0.023740717	0.00033216129
0.21653211	0.023323020	0.00032935735
0.21666360	0.022802394	0.00032652226
0.21679509	0.023209056	0.00032712326
0.21692658	0.023448614	0.00033008519
0.21705807	0.023726570	0.00033160423
0.21718956	0.023253130	0.00032814647
0.21732104	0.023268237	0.00032911019
0.21745253	0.023423911	0.00032933456
0.21758402	0.022907831	0.00032730541
0.21771551	0.022814744	0.00032565196
0.21784700	0.022790279	0.00032454854
0.21797849	0.023598437	0.00033022124
0.21810998	0.022706350	0.00032451324
0.21824147	0.022978333	0.00032682401
0.21837295	0.022928005	0.00032676612
0.21850444	0.023149819	0.00032564981
0.21863593	0.023050790	0.00032686695
0.21876742	0.022808474	0.00032408986
0.21889891	0.022903746	0.00032587853
0.21903040	0.023370340	0.00032903804
0.21916189	0.023000253	0.00032489430
0.21929337	0.022454588	0.00032298444
0.21942486	0.023346810	0.00032684566
0.21955635	0.023269599	0.00032749163
0.21968784	0.022807794	0.00032445069
0.21981933	0.023167580	0.00032321119
0.21995082	0.023045130	0.00032560734
0.22008231	0.023258993	0.00032617262
0.22021380	0.023589823	0.00032838022
0.22034528	0.023093062	0.00032574131
0.22047677	0.023454137	0.00032515542
0.22060826	0.023228952	0.00032660576
0.22073975	0.023570517	0.00032758663
0.22087124	0.023303709	0.00032690680
0.22100273	0.023086549	0.00032508391
0.22113422	0.022269206	0.00031835348
0.22126571	0.023082003	0.00032421849
0.22139719	0.023625962	0.00032707251
0.22152868	0.023128617	0.00032488083
0.22166017	0.023343380	0.00032699323
0.22179166	0.022986970	0.00032283734
0.22192315	0.023274393	0.00032560962
0.22205464	0.023335902	0.00032623754
0.22218613	0.023397300	0.00032586085
0.22231761	0.023590528	0.00032556548
0.22244910	0.022671371	0.00032093380
0.22258059	0.023100934	0.00032513763
0.22271208	0.022941677	0.00032287687
0.22284357	0.022936180	0.00032322917
0.22297506	0.023646766	0.00032866217
0.22310655	0.023245408	0.00032309638
0.22323804	0.022956044	0.00032321051
0.22336952	0.023604945	0.00032718737
0.22350101	0.022949725	0.00032165643
0.22363250	0.022912868	0.00032243567
0.22376399	0.022763304	0.00032000973
0.22389548	0.023379326	0.00032573482
0.22402697	0.023088585	0.00032422318
0.22415846	0.023601049	0.00032524871
0.22428995	0.023093668	0.00032296579
0.22442143	0.023397711	0.00032355682
0.22455292	0.023127692	0.00032294141
0.22468441	0.022556676	0.00032052899
0.22481590	0.023234950	0.00032382044
0.22494739	0.023133627	0.00032108932
0.22507888	0.023293650	0.00032268830
0.22521037	0.023041628	0.00032205333
0.22534186	0.023221231	0.00032381876
0.22547334	0.023164594	0.00032169499
0.22560483	0.023352012	0.00032165711
0.22573632	0.022904775	0.00032143595
0.22586781	0.022107123	0.00031601620
0.22599930	0.022658816	0.00032009588
0.22613079	0.022785329	0.00031891185
0.22626228	0.023327138	0.00032369813
0.22639376	0.023208299	0.00032115614
0.22652525	0.022693467	0.00031916170
0.22665674	0.022436913	0.00031915166
0.22678823	0.023387074	0.00032200086
0.22691972	0.022746946	0.00031995387
0.22705121	0.023487960	0.00032361377
0.22718270	0.023120158	0.00032118315
0.22731419	0.023364492	0.00032341390
0.22744567	0.023278447	0.00032187252
0.22757716	0.023391542	0.00032133233
0.22770865	0.023600659	0.00032276051
0.22784014	0.022773089	0.00031829548
0.22797163	0.023727816	0.00032552852
0.22810312	0.022478661	0.00031618926
0.22823461	0.023115763	0.00032021105
0.22836610	0.023516965	0.00032428206
0.22849758	0.023182401	0.00032017759
0.22862907	0.022853424	0.00032022388
0.22876056	0.023440332	0.00031964737
0.22889205	0.023057263	0.00032040560
0.22902354	0.023599330	0.00032357191
0.22915503	0.023251073	0.00031959862
0.22928652	0.023135157	0.00032057980
0.22941800	0.022499564	0.00031575495
0.22954949	0.023516627	0.00032250171
0.22968098	0.023219357	0.00032100728
0.22981247	0.022069547	0.00031319882
0.22994396	0.022891340	0.00031926060
0.23007545	0.022653755	0.00031912931
0.23020694	0.023261273	0.00032583847
0.23033843	0.023906757	0.00033325278
0.23046991	0.023160325	0.00033016473
0.23060140	0.023469385	0.00033361896
0.23073289	0.022941339	0.00033155244
0.23086438	0.023095686	0.00033336695
0.23099587	0.022845100	0.00033624983
0.23112736	0.023026766	0.00033506001
0.23125885	0.023190688	0.00033907516
0.23139034	0.022735106	0.00033509500
0.23152182	0.022876787	0.00033758470
0.23165331	0.023137963	0.00034302726
0.23178480	0.023328131	0.00034392426
0.23191629	0.023434945	0.00034660677
0.23204778	0.023020029	0.00034243096
0.23217927	0.023100526	0.00034371415
0.23231076	0.023501608	0.00034870238
0.23244224	0.022762574	0.00034352213
0.23257373	0.022866564	0.00034468205
0.23270522	0.023317070	0.00034847368
0.23283671	0.023789312	0.00034908164
0.23296820	0.022755482	0.00034481843
0.23309969	0.022924127	0.00034647073
0.23323118	0.023640427	0.00034929103
0.23336267	0.022124162	0.00034122331
0.23349415	0.023443373	0.00034746402
0.23362564	0.023545734	0.00035100182
0.23375713	0.023154012	0.00034771151
0.23388862	0.023630224	0.00035012896
0.23402011	0.023342579	0.00035080710
0.23415160	0.023205667	0.00034732706
0.23428309	0.023177400	0.00035053667
0.23441458	0.023248886	0.00034811248
0.23454606	0.023169451	0.00034976251
0.23467755	0.023413804	0.00035077742
0.23480904	0.022545396	0.00034730173
0.23494053	0.023359518	0.00035192431
0.23507202	0.023444355	0.00035260213
0.23520351	0.022888676	0.00034867418
0.23533500	0.023110726	0.00034978355
0.23546648	0.023586090	0.00035338094
0.23559797	0.023334385	0.00035209311
0.23572946	0.023940886	0.00035519165
0.23586095	0.023010258	0.00035051464
0.23599244	0.023499961	0.00035466565
0.23612393	0.023159664	0.00035042729
0.23625542	0.023502523	0.00035581692
0.23638691	0.023223139	0.00035367184
0.23651839	0.023361630	0.00035291994
0.23664988	0.023051988	0.00035202910
0.23678137	0.023345293	0.00035367331
0.23691286	0.022797083	0.00035034189
0.23704435	0.023762137	0.00035719924
0.23717584	0.023234205	0.00035212804
0.23730733	0.023524677	0.00035820716
0.23743882	0.023454569	0.00035492261
0.23757030	0.023353592	0.00035530642
0.23770179	0.022863263	0.00035383451
0.23783328	0.023028546	0.00035224751
0.23796477	0.023290115	0.00035600637
0.23809626	0.022629403	0.00035054555
0.23822775	0.022796285	0.00035307551
0.23835924	0.023160409	0.00035708310
0.23849072	0.023031925	0.00035322487
0.23862221	0.022964994	0.00035384229
0.23875370	0.023208664	0.00035527345
0.23888519	0.023142007	0.00035667663
0.23901668	0.022829575	0.00035578224
0.23914817	0.022801939	0.00035103420
0.23927966	0.023452802	0.00035845879
0.23941115	0.023208582	0.00035614637
0.23954263	0.023068514	0.00035609756
0.23967412	0.023051978	0.00035622949
0.23980561	0.023537751	0.00035798325
0.23993710	0.022780052	0.00035563124
0.24006859	0.023411083	0.00035849949
0.24020008	0.022505878	0.00035448660
0.24033157	0.022731638	0.00035416559
0.24046306	0.022678645	0.00035240214
0.24059454	0.023016250	0.00035687437
0.24072603	0.023035576	0.00035794423
0.24085752	0.023513862	0.00035976203
0.24098901	0.023414471	0.00036173369
0.24112050	0.023420827	0.00035821702
0.24125199	0.023099293	0.00035799504
0.24138348	0.023066492	0.00035917456
0.24151496	0.023113547	0.00035663733
0.24164645	0.023226467	0.00035931589
0.24177794	0.023108930	0.00035722172
0.24190943	0.022522218	0.00035462273
0.24204092	0.023563768	0.00036075065
0.24217241	0.022958526	0.00035718407
0.24230390	0.023090254	0.00035975731
0.24243539	0.022762594	0.00035523526
0.24256687	0.023141217	0.00036016822
0.24269836	0.024108246	0.00036583413
0.24282985	0.023210090	0.00035872162
0.24296134	0.022896001	0.00035894140
0.24309283	0.022429625	0.00035467918
0.24322432	0.022841420	0.00035740700
0.24335581	0.022569118	0.00035813183
0.24348730	0.023318910	0.00036167445
0.24361878	0.022629912	0.00035785979
0.24375027	0.023451513	0.00036185583
0.24388176	0.023499115	0.00036237130
0.24401325	0.022522465	0.00035893099
0.24414474	0.023358444	0.00036112926
0.24427623	0.023196040	0.00036181995
0.24440772	0.023681778	0.00036405884
0.24453920	0.023233428	0.00036171551
0.24467069	0.023493924	0.00036495825
0.24480218	0.023745618	0.00036469249
0.24493367	0.023522793	0.00036334563
0.24506516	0.023303592	0.00036238475
0.24519665	0.022910795	0.00036040680
0.24532814	0.022915527	0.00036210513
0.24545963	0.023010528	0.00036059733
0.24559111	0.023313600	0.00036309109
0.24572260	0.023341381	0.00036301799
0.24585409	0.022981493	0.00036105071
0.24598558	0.023776946	0.00036650041
0.24611707	0.023281734	0.00036459150
0.24624856	0.023460375	0.00036305860
0.24638005	0.023078982	0.00036277538
0.24651154	0.023191561	0.00036197661
0.24664302	0.022323864	0.00035943722
0.24677451	0.023592509	0.00036410567
0.24690600	0.022433196	0.00035898079
0.24703749	0.023228721	0.00036463047
0.24716898	0.022985242	0.00036045833
0.24730047	0.023169736	0.00036496918
0.24743196	0.023545125	0.00036426201
0.24756345	0.024214170	0.00036976994
0.24769493	0.023163688	0.00036497062
0.24782642	0.023201460	0.00036321514
0.24795791	0.023251022	0.00036524232
0.24808940	0.022964443	0.00036269990
0.24822089	0.023075863	0.00036283547
0.24835238	0.022854202	0.00036316304
0.24848387	0.022970576	0.00036252448
0.24861535	0.023105520	0.00036462243
0.24874684	0.023108222	0.00036475531
0.24887833	0.022989747	0.00036286503
0.24900982	0.023011015	0.00036464301
0.24914131	0.023130384	0.00036414965
0.24927280	0.023544874	0.00036765713
0.24940429	0.023222607	0.00036410931
0.24953578	0.023285068	0.00036521525
0.24966726	0.023298748	0.00036762476
0.24979875	0.022959857	0.00036293932
0.24993024	0.023374388	0.00036762665
0.25006173	0.024015534	0.00036948618
0.25019322	0.023525586	0.00036758503
0.25032471	0.022996574	0.00036653002
0.25045620	0.023369843	0.00036529723
0.25058769	0.022754167	0.00036345694
0.25071917	0.023627180	0.00036895801
0.25085066	0.023005365	0.00036368428
0.25098215	0.023216524	0.00036666043
0.25111364	0.022957622	0.00036411713
0.25124513	0.023965709	0.00037205315
0.25137662	0.022814997	0.00036507389
0.25150811	0.022570232	0.00036103634
0.25163959	0.023027839	0.00036541237
0.25177108	0.023439762	0.00036591446
0.25190257	0.023382811	0.00036786795
0.25203406	0.023182126	0.00036685801
0.25216555	0.023214621	0.00036698697
0.25229704	0.022920309	0.00036646046
0.25242853	0.023167640	0.00036528722
0.25256002	0.023075391	0.00036688215
0.25269150	0.023390672	0.00036853340
0.25282299	0.022986614	0.00036479602
0.25295448	0.022886614	0.00036717576
0.25308597	0.022581991	0.00036157322
0.25321746	0.023247587	0.00036912089
0.25334895	0.022594410	0.00036385321
0.25348044	0.022989507	0.00036583156
0.25361193	0.022568284	0.00036379657
0.25374341	0.023351199	0.00036796010
0.25387490	0.023200598	0.00036705958
0.25400639	0.022830645	0.00037217826
0.25413788	0.023235885	0.00037755127
0.25426937	0.022789613	0.00038147449
0.25440086	0.023735621	0.00038761324
0.25453235	0.023074796	0.00038842018
0.25466383	0.023207993	0.00039212489
0.25479532	0.022666654	0.00038849035
0.25492681	0.023499245	0.00039708755
0.25505830	0.022981444	0.00039461228
0.25518979	0.023113736	0.00039749991
0.25532128	0.023396671	0.00040249807
0.25545277	0.023716656	0.00040551109
0.25558426	0.023340665	0.00040536636
0.25571574	0.022914687	0.00040294644
0.25584723	0.023111078	0.00040548741
0.25597872	0.024192583	0.00041637026
0.25611021	0.023052428	0.00040863907
0.25624170	0.023418234	0.00041231690
0.25637319	0.023207595	0.00041505745
0.25650468	0.022992503	0.00041359847
0.25663617	0.023366120	0.00041941339
0.25676765	0.022671208	0.00041413044
0.25689914	0.022470253	0.00041459272
0.25703063	0.022748467	0.00042070647
0.25716212	0.023050485	0.00042236350
0.25729361	0.022631283	0.00042048546
0.25742510	0.023723775	0.00042889516
0.25755659	0.023468830	0.00043105891
0.25768807	0.022450067	0.00042606844
0.25781956	0.023163639	0.00043061700
0.25795105	0.023291360	0.00043249651
0.25808254	0.023087344	0.00043530245
0.25821403	0.022783313	0.00043038304
0.25834552	0.022644862	0.00043327031
0.25847701	0.023111349	0.00043605893
0.25860850	0.023775844	0.00044148020
0.25873998	0.023519554	0.00044044453
0.25887147	0.023125817	0.00043988660
0.25900296	0.023246700	0.00044137009
0.25913445	0.023204600	0.00044037556
0.25926594	0.022643336	0.00043786687
0.25939743	0.022854688	0.00044117265
0.25952892	0.022634487	0.00043897246
0.25966041	0.022915187	0.00044335864
0.25979189	0.022740894	0.00043966454
0.25992338	0.023766862	0.00045113114
0.26005487	0.023810508	0.00045271227
0.26018636	0.022482938	0.00044231371
0.26031785	0.022960336	0.00044573586
0.26044934	0.023619384	0.00044996886
0.26058083	0.022964246	0.00044719930
0.26071231	0.022977036	0.00045044696
0.26084380	0.022939137	0.00044789288
0.26097529	0.023594208	0.00045566099
0.26110678	0.023298053	0.00045283889
0.26123827	0.022847932	0.00045220423
0.26136976	0.022919874	0.00045111457
0.26150125	0.022580469	0.00044965079
0.26163274	0.023189340	0.00045612336
0.26176422	0.022607750	0.00045029634
0.26189571	0.022995061	0.00045887028
0.26202720	0.022997224	0.00045520661
0.26215869	0.022657511	0.00045351792
0.26229018	0.023388892	0.00046106947
0.26242167	0.023666127	0.00046326259
0.26255316	0.023556306	0.00046046418
0.26268465	0.023143065	0.00046274122
0.26281613	0.023273456	0.00046083496
0.26294762	0.023315643	0.00046199017
0.26307911	0.023090534	0.00046121400
0.26321060	0.022690978	0.00045996301
0.26334209	0.023275317	0.00046863883
0.26347358	0.022736551	0.00046163450
0.26360507	0.022892122	0.00046214057
0.26373655	0.023121735	0.00046617645
0.26386804	0.022712532	0.00046454449
0.26399953	0.023172048	0.00046967255
0.26413102	0.023006600	0.00046561513
0.26426251	0.022995819	0.00046604723
0.26439400	0.021768617	0.00045552598
0.26452549	0.022826778	0.00046884250
0.26465698	0.022681167	0.00046798556
0.26478846	0.022914322	0.00046726128
0.26491995	0.023574496	0.00047888014
0.26505144	0.022888755	0.00046841670
0.26518293	0.023621512	0.00047659245
0.26531442	0.023219355	0.00047829172
0.26544591	0.022864543	0.00047038073
[truncated: 567 more rows]
