# Supplementary material for: Invariant surface glycoprotein 65 of Trypanosoma brucei is a complement C3 receptor
Source: Nat Commun. 2022 Aug 29;13:5085. doi: 10.1038/s41467-022-32728-9 (PMC9424271; doi:10.1038/s41467-022-32728-9)
Supplement: Supplementary file 4 — supplementary data 2 [file 41467_2022_32728_MOESM4_ESM.zip › b21-414646_00097.dat]

0.0026000000	39.840960	0.13669840
0.0027314887	28.718122	0.10660645
0.0028629774	22.243983	0.089712446
0.0029944661	17.180653	0.075667341
0.0031259548	12.307436	0.058851561
0.0032574435	10.815712	0.057106213
0.0033889322	8.7376898	0.048521012
0.0035204209	11.506614	0.048479530
0.0036519096	12.313171	0.046537087
0.0037833983	9.9374168	0.039416198
0.0039148870	8.2079769	0.034565188
0.0040463757	6.7005852	0.030045051
0.0041778644	5.5173543	0.025553716
0.0043093531	4.5568828	0.022800951
0.0044408418	3.7952092	0.020012796
0.0045723305	3.1244546	0.018158377
0.0047038192	2.8811399	0.016688875
0.0048353079	2.4825435	0.015039091
0.0049667966	2.1917272	0.014080231
0.0050982853	1.8918454	0.012392562
0.0052297740	1.7390115	0.012036771
0.0053612627	1.5233752	0.010879031
0.0054927514	1.3957331	0.010137189
0.0056242401	1.2616869	0.0096102208
0.0057557288	1.1789714	0.0090324740
0.0058872175	1.0691412	0.0084863170
0.0060187062	1.0166488	0.0082534442
0.0061501949	0.89592749	0.0074213597
0.0062816836	0.88202497	0.0075298790
0.0064131723	0.82542758	0.0071407403
0.0065446610	0.78088955	0.0068459587
0.0066761496	0.75708852	0.0067090996
0.0068076383	0.71728924	0.0063822741
0.0069391270	0.68946947	0.0063578662
0.0070706157	0.65686689	0.0061075496
0.0072021044	0.64707200	0.0059950063
0.0073335931	0.62812088	0.0058808280
0.0074650818	0.56374351	0.0054091205
0.0075965705	0.54617609	0.0053683587
0.0077280592	0.54307517	0.0053309316
0.0078595479	0.50864324	0.0050358249
0.0079910366	0.49575231	0.0050012247
0.0081225253	0.46670140	0.0047136747
0.0082540140	0.44900881	0.0046497590
0.0083855027	0.44856792	0.0046652482
0.0085169914	0.43056701	0.0044773067
0.0086484801	0.40363366	0.0043034829
0.0087799688	0.38119622	0.0041083953
0.0089114575	0.37592957	0.0041014838
0.0090429462	0.36120339	0.0039922336
0.0091744349	0.34408945	0.0038630049
0.0093059236	0.32366661	0.0037027364
0.0094374123	0.31316642	0.0036178231
0.0095689010	0.28855534	0.0034170702
0.0097003897	0.29323971	0.0034722990
0.0098318784	0.28099934	0.0033504576
0.0099633671	0.27137160	0.0032567979
0.010094856	0.26321951	0.0031976533
0.010226345	0.23920416	0.0029761339
0.010357833	0.24263747	0.0030750579
0.010489322	0.22886520	0.0028984215
0.010620811	0.21361943	0.0027801458
0.010752299	0.20473668	0.0027101399
0.010883788	0.19205549	0.0025708144
0.011015277	0.19341659	0.0026267212
0.011146765	0.17605304	0.0024288377
0.011278254	0.16984728	0.0023764742
0.011409743	0.16326160	0.0023056420
0.011541231	0.15341785	0.0022011373
0.011672720	0.14815651	0.0021687118
0.011804209	0.13909574	0.0020218343
0.011935698	0.13137561	0.0019601751
0.012067186	0.13083002	0.0019453335
0.012198675	0.12157760	0.0018139849
0.012330164	0.11772415	0.0017894590
0.012461652	0.11211553	0.0017262838
0.012593141	0.10740098	0.0016519307
0.012724630	0.10493930	0.0016327149
0.012856118	0.099929573	0.0015432323
0.012987607	0.096220358	0.0015321378
0.013119096	0.096328527	0.0014978372
0.013250585	0.087484859	0.0014125155
0.013382073	0.091147114	0.0014473244
0.013513562	0.086135947	0.0013842559
0.013645051	0.083937012	0.0013765692
0.013776539	0.082649046	0.0013583736
0.013908028	0.080462439	0.0013176384
0.014039517	0.075407114	0.0012691826
0.014171005	0.074888868	0.0012565498
0.014302494	0.071254944	0.0012279817
0.014433983	0.071733317	0.0012332980
0.014565472	0.070665609	0.0011996120
0.014696960	0.070593504	0.0012041312
0.014828449	0.066460100	0.0011518616
0.014959938	0.066515111	0.0011580497
0.015091426	0.065480145	0.0011521404
0.015222915	0.063684143	0.0011085887
0.015354404	0.064948070	0.0011249770
0.015485892	0.061398556	0.0010833390
0.015617381	0.062133016	0.0010927352
0.015748870	0.062612333	0.0010957586
0.015880359	0.061930494	0.0010741514
0.016011847	0.059017461	0.0010498461
0.016143336	0.056723729	0.0010197346
0.016274825	0.051715165	0.00097538867
0.016406313	0.054786745	0.00099463042
0.016537802	0.052477045	0.00096778240
0.016669291	0.053363953	0.00097216061
0.016800779	0.054508756	0.00097993856
0.016932268	0.058901531	0.0010129715
0.017063757	0.060062742	0.0010223763
0.017195246	0.059538664	0.0010089482
0.017326734	0.056944875	0.00098735326
0.017458223	0.056577407	0.00097717860
0.017589712	0.057003851	0.00097698283
0.017721200	0.056092284	0.00097402347
0.017852689	0.055084520	0.00094244334
0.017984178	0.054996803	0.00095554964
0.018115666	0.054391467	0.00094265262
0.018247155	0.053398700	0.00092726440
0.018378644	0.052530938	0.00092197993
0.018510133	0.052065992	0.00090714545
0.018641621	0.050125815	0.00088787180
0.018773110	0.050392568	0.00088691107
0.018904599	0.049296392	0.00087635524
0.019036087	0.049370709	0.00087593678
0.019167576	0.050910838	0.00087890539
0.019299065	0.048589413	0.00085579255
0.019430553	0.048678161	0.00086260612
0.019562042	0.047714866	0.00084552217
0.019693531	0.046936034	0.00083923217
0.019825019	0.045340160	0.00081883315
0.019956508	0.043269445	0.00079451931
0.020087997	0.045145061	0.00081654380
0.020219486	0.046029715	0.00081630173
0.020350974	0.044287497	0.00080554008
0.020482463	0.043040480	0.00078053443
0.020613952	0.042615655	0.00077611806
0.020745440	0.041076651	0.00076652568
0.020876929	0.042235873	0.00076806911
0.021008418	0.041223263	0.00076106267
0.021139906	0.040576446	0.00075316939
0.021271395	0.041154330	0.00074853656
0.021402884	0.039980595	0.00074179901
0.021534373	0.040142446	0.00073932069
0.021665861	0.039789443	0.00073481991
0.021797350	0.039855630	0.00073220052
0.021928839	0.039806388	0.00072220283
0.022060327	0.037609194	0.00071197878
0.022191816	0.037966018	0.00070502745
0.022323305	0.037061354	0.00070079283
0.022454793	0.036624427	0.00069207105
0.022586282	0.037387537	0.00069316242
0.022717771	0.037185087	0.00069712601
0.022849260	0.035679034	0.00067565486
0.022980748	0.035474123	0.00067497798
0.023112237	0.035770068	0.00067243969
0.023243726	0.036234973	0.00067201548
0.023375214	0.035986394	0.00067781178
0.023506703	0.037127278	0.00068027196
0.023638192	0.037239049	0.00068081024
0.023769680	0.038875665	0.00069338501
0.023901169	0.038243224	0.00068353229
0.024032658	0.038196320	0.00068456317
0.024164147	0.036925687	0.00066856941
0.024295635	0.037511568	0.00067103784
0.024427124	0.035900704	0.00065526921
0.024558613	0.035116342	0.00064556167
0.024690101	0.034811192	0.00065048925
0.024821590	0.036943310	0.00065914191
0.024953079	0.034885669	0.00063880457
0.025084567	0.035020244	0.00064117825
0.025216056	0.036745755	0.00065087176
0.025347545	0.036164868	0.00065079893
0.025479034	0.035371827	0.00063666462
0.025610522	0.035384355	0.00063224264
0.025742011	0.035868411	0.00063766957
0.025873500	0.035811941	0.00063454029
0.026004988	0.036688026	0.00064397662
0.026136477	0.036275039	0.00063805365
0.026267966	0.035089400	0.00062352488
0.026399454	0.035452712	0.00062752851
0.026530943	0.034700882	0.00061729738
0.026662432	0.034971170	0.00062129712
0.026793920	0.033831018	0.00060836688
0.026925409	0.034762947	0.00061295552
0.027056898	0.036258875	0.00062852332
0.027188387	0.034743302	0.00060771499
0.027319875	0.034441525	0.00060971241
0.027451364	0.034989180	0.00060856468
0.027582853	0.034526162	0.00060256440
0.027714341	0.033733142	0.00059761431
0.027845830	0.033804578	0.00059425561
0.027977319	0.033784439	0.00059563760
0.028108807	0.034881502	0.00060098106
0.028240296	0.033396169	0.00058684903
0.028371785	0.034718533	0.00059732030
0.028503274	0.032645793	0.00057941989
0.028634762	0.034704877	0.00059442200
0.028766251	0.033648531	0.00058644874
0.028897740	0.034261780	0.00058466623
0.029029228	0.032934429	0.00057856203
0.029160717	0.034302615	0.00058671642
0.029292206	0.032771929	0.00057102193
0.029423694	0.033416395	0.00058033389
0.029555183	0.033243224	0.00056935151
0.029686672	0.033306842	0.00057431389
0.029818161	0.033560323	0.00057377659
0.029949649	0.033205560	0.00056786857
0.030081138	0.032544559	0.00056486579
0.030212627	0.031753102	0.00055264421
0.030344115	0.032289277	0.00055779997
0.030475604	0.033055472	0.00056389822
0.030607093	0.033041234	0.00056058075
0.030738581	0.031651034	0.00055025072
0.030870070	0.032744495	0.00055539002
0.031001559	0.031836828	0.00054546960
0.031133048	0.031971431	0.00055092589
0.031264536	0.033065451	0.00055363182
0.031396025	0.032136943	0.00054786212
0.031527514	0.031758864	0.00054257435
0.031659002	0.031713714	0.00053942449
0.031790491	0.032090872	0.00054629615
0.031921980	0.032096611	0.00053931829
0.032053468	0.032211770	0.00054373312
0.032184957	0.032082529	0.00053724917
0.032316446	0.031006850	0.00052803401
0.032447935	0.030807337	0.00052964857
0.032579423	0.032274596	0.00053736943
0.032710912	0.032659316	0.00054111686
0.032842401	0.031390348	0.00052667148
0.032973889	0.030906728	0.00052285243
0.033105378	0.030082807	0.00051842549
0.033236867	0.031617968	0.00052765113
0.033368355	0.030730832	0.00052847367
0.033499844	0.030865697	0.00052816793
0.033631333	0.030996716	0.00052968240
0.033762822	0.030496186	0.00053280549
0.033894310	0.030125324	0.00052808771
0.034025799	0.029380610	0.00052249714
0.034157288	0.029988573	0.00052659191
0.034288776	0.030459933	0.00053063191
0.034420265	0.030853163	0.00053830211
0.034551754	0.030263839	0.00052867395
0.034683242	0.029981910	0.00052982968
0.034814731	0.029058465	0.00051966833
0.034946220	0.029707780	0.00052563523
0.035077708	0.030359607	0.00053523035
0.035209197	0.029598150	0.00052800415
0.035340686	0.029288306	0.00052140733
0.035472175	0.029423034	0.00053408896
0.035603663	0.029687114	0.00053640523
0.035735152	0.028775430	0.00053862120
0.035866641	0.028860741	0.00053613903
0.035998129	0.029331776	0.00053830302
0.036129618	0.029129755	0.00053993535
0.036261107	0.029426382	0.00054018556
0.036392595	0.028118833	0.00053947499
0.036524084	0.028424071	0.00053750454
0.036655573	0.028540191	0.00053523739
0.036787062	0.028560776	0.00054251302
0.036918550	0.029222340	0.00054255892
0.037050039	0.029921264	0.00055366449
0.037181528	0.028312454	0.00053562326
0.037313016	0.028182002	0.00053754033
0.037444505	0.028314287	0.00054049984
0.037575994	0.029540286	0.00054858082
0.037707482	0.028277328	0.00054381512
0.037838971	0.028411885	0.00054520165
0.037970460	0.028544220	0.00054272954
0.038101949	0.028392144	0.00054568660
0.038233437	0.029115234	0.00054512367
0.038364926	0.029337620	0.00054268597
0.038496415	0.029094300	0.00054043506
0.038627903	0.029722659	0.00053885876
0.038759392	0.028976967	0.00053609236
0.038890881	0.029807249	0.00053625932
0.039022369	0.029871087	0.00053853421
0.039153858	0.029621127	0.00053439004
0.039285347	0.028360171	0.00052037378
0.039416836	0.028919326	0.00053030525
0.039548324	0.029159247	0.00052681951
0.039679813	0.028716824	0.00052267779
0.039811302	0.029785122	0.00053325168
0.039942790	0.028646314	0.00052202875
0.040074279	0.029574680	0.00052947008
0.040205768	0.029709533	0.00052767398
0.040337256	0.027722385	0.00050993835
0.040468745	0.028999814	0.00052096526
0.040600234	0.029155764	0.00052031525
0.040731723	0.028787667	0.00051852869
0.040863211	0.030380309	0.00053176029
0.040994700	0.029235143	0.00051924833
0.041126189	0.029455099	0.00052390456
0.041257677	0.029532787	0.00052008168
0.041389166	0.028806797	0.00051331040
0.041520655	0.028488408	0.00051331701
0.041652143	0.029156288	0.00051554912
0.041783632	0.029448170	0.00051850513
0.041915121	0.028510271	0.00050928912
0.042046610	0.029398738	0.00051741889
0.042178098	0.030412162	0.00052528423
0.042309587	0.028831914	0.00051047514
0.042441076	0.029423775	0.00051442624
0.042572564	0.029781014	0.00051803364
0.042704053	0.028556872	0.00050314110
0.042835542	0.029282891	0.00051291507
0.042967030	0.029419048	0.00051303785
0.043098519	0.028199883	0.00050424697
0.043230008	0.028024528	0.00050130340
0.043361496	0.029172136	0.00050624182
0.043492985	0.029642217	0.00051336434
0.043624474	0.029449062	0.00050858262
0.043755963	0.029616065	0.00051189026
0.043887451	0.029273095	0.00050603304
0.044018940	0.028440865	0.00049987200
0.044150429	0.029322129	0.00051183257
0.044281917	0.029801423	0.00050924052
0.044413406	0.029485749	0.00050955710
0.044544895	0.028742996	0.00050042052
0.044676383	0.028985765	0.00050312740
0.044807872	0.028964365	0.00050409599
0.044939361	0.029107785	0.00050309983
0.045070850	0.029880129	0.00050733186
0.045202338	0.029116967	0.00050129092
0.045333827	0.028105453	0.00048931375
0.045465316	0.028081297	0.00049664422
0.045596804	0.028901716	0.00049852783
0.045728293	0.028709763	0.00049628941
0.045859782	0.028750337	0.00049765765
0.045991270	0.029146435	0.00049477822
0.046122759	0.029028953	0.00049822077
0.046254248	0.029170121	0.00050738918
0.046385737	0.029264098	0.00051080156
0.046517225	0.028692808	0.00050776745
0.046648714	0.028519245	0.00050688407
0.046780203	0.029678080	0.00052362642
0.046911691	0.028451399	0.00051198143
0.047043180	0.029633040	0.00052127017
0.047174669	0.029763315	0.00052463264
0.047306157	0.028989829	0.00051977690
0.047437646	0.028648456	0.00051866579
0.047569135	0.029047875	0.00052417224
0.047700624	0.028917279	0.00051811643
0.047832112	0.029842744	0.00053157964
0.047963601	0.029767015	0.00052808827
0.048095090	0.029437894	0.00052976078
0.048226578	0.030264344	0.00053761677
0.048358067	0.030475346	0.00053579299
0.048489556	0.029847342	0.00053340810
0.048621044	0.028628921	0.00052491490
0.048752533	0.028146990	0.00052452158
0.048884022	0.029597366	0.00053455602
0.049015511	0.028638981	0.00052660321
0.049146999	0.029021080	0.00053026757
0.049278488	0.029408327	0.00053218948
0.049409977	0.028960169	0.00053353648
0.049541465	0.028460694	0.00052806774
0.049672954	0.029632581	0.00053684559
0.049804443	0.029794543	0.00053959170
0.049935931	0.029724457	0.00054079494
0.050067420	0.029042836	0.00053559706
0.050198909	0.029110997	0.00053779229
0.050330398	0.028875389	0.00053103210
0.050461886	0.029840646	0.00054188337
0.050593375	0.029741412	0.00054071056
0.050724864	0.029302370	0.00053974010
0.050856352	0.028735738	0.00053703888
0.050987841	0.028944137	0.00053589759
0.051119330	0.028726646	0.00053421357
0.051250818	0.029244291	0.00054045704
0.051382307	0.029425746	0.00054279379
0.051513796	0.029759071	0.00054462446
0.051645284	0.029567302	0.00054271669
0.051776773	0.028918129	0.00053883748
0.051908262	0.029480759	0.00054439078
0.052039751	0.029228893	0.00054302137
0.052171239	0.029567504	0.00054589220
0.052302728	0.030044824	0.00055304123
0.052434217	0.029760117	0.00054541319
0.052565705	0.029710826	0.00054987968
0.052697194	0.029202094	0.00054416810
0.052828683	0.030066956	0.00055288099
0.052960171	0.030355005	0.00055351806
0.053091660	0.029834457	0.00054709627
0.053223149	0.029012803	0.00054333587
0.053354638	0.029567931	0.00054968326
0.053486126	0.029364584	0.00054870054
0.053617615	0.028803512	0.00054317514
0.053749104	0.028975017	0.00054454002
0.053880592	0.028581628	0.00054042786
0.054012081	0.029138374	0.00054808516
0.054143570	0.028812838	0.00054356850
0.054275058	0.030114968	0.00055398397
0.054406547	0.028962513	0.00054359553
0.054538036	0.029498486	0.00055353796
0.054669525	0.028106313	0.00053768660
0.054801013	0.030248094	0.00055897584
0.054932502	0.030162357	0.00055629336
0.055063991	0.028866076	0.00054236754
0.055195479	0.028618393	0.00054505660
0.055326968	0.029980525	0.00055329984
0.055458457	0.028990221	0.00055134382
0.055589945	0.030334685	0.00055725900
0.055721434	0.029006436	0.00054672364
0.055852923	0.028953047	0.00055182239
0.055984412	0.028961599	0.00054757658
0.056115900	0.029667922	0.00055375823
0.056247389	0.029872754	0.00055778254
0.056378878	0.029235500	0.00054852132
0.056510366	0.029474771	0.00055492438
0.056641855	0.029229466	0.00055047967
0.056773344	0.028747792	0.00054991025
0.056904832	0.028881297	0.00054804402
0.057036321	0.030064781	0.00055645617
0.057167810	0.029125773	0.00055096936
0.057299299	0.029221069	0.00055116536
0.057430787	0.028566053	0.00054374146
0.057562276	0.029303286	0.00055432943
0.057693765	0.028778214	0.00054228463
0.057825253	0.027314269	0.00053538573
0.057956742	0.028654322	0.00054718996
0.058088231	0.029373277	0.00054976182
0.058219719	0.029351538	0.00055189667
0.058351208	0.029617361	0.00054985216
0.058482697	0.029175540	0.00054721729
0.058614186	0.029412745	0.00055240725
0.058745674	0.030453098	0.00055368869
0.058877163	0.028295470	0.00053945409
0.059008652	0.029107795	0.00054220742
0.059140140	0.029194930	0.00054696231
0.059271629	0.029477240	0.00054960368
0.059403118	0.029561875	0.00054430894
0.059534606	0.029509937	0.00054866988
0.059666095	0.028932824	0.00053672973
0.059797584	0.028859879	0.00053905316
0.059929072	0.028856229	0.00054051472
0.060060561	0.029816376	0.00054368979
0.060192050	0.029065331	0.00054200315
0.060323539	0.029555514	0.00054142046
0.060455027	0.028667622	0.00053647499
0.060586516	0.029497720	0.00054284395
0.060718005	0.029561906	0.00054064795
0.060849493	0.028977872	0.00053818550
0.060980982	0.028771800	0.00053656797
0.061112471	0.029012892	0.00053697438
0.061243959	0.028167797	0.00053511075
0.061375448	0.027843065	0.00052500282
0.061506937	0.029099706	0.00053910039
0.061638426	0.029218301	0.00053624096
0.061769914	0.028973812	0.00053457478
0.061901403	0.028218843	0.00053154816
0.062032892	0.028778150	0.00053207621
0.062164380	0.029296999	0.00053731041
0.062295869	0.028767733	0.00053472391
0.062427358	0.030033219	0.00054331330
0.062558846	0.028756243	0.00053594806
0.062690335	0.028709529	0.00052913035
0.062821824	0.028174689	0.00052716558
0.062953313	0.028671306	0.00053287396
0.063084801	0.029596446	0.00053715599
0.063216290	0.028520995	0.00053125897
0.063347779	0.028996487	0.00053370957
0.063479267	0.028056875	0.00052244700
0.063610756	0.028752508	0.00053241657
0.063742245	0.029123126	0.00053329890
0.063873733	0.027898170	0.00052573365
0.064005222	0.028800471	0.00052964779
0.064136711	0.029335052	0.00053502769
0.064268200	0.028681185	0.00052782504
0.064399688	0.028474228	0.00052581159
0.064531177	0.029070567	0.00053349544
0.064662666	0.029070405	0.00052970353
0.064794154	0.028460315	0.00052469713
0.064925643	0.029449964	0.00053791616
0.065057132	0.028772626	0.00052997863
0.065188620	0.029655715	0.00053599475
0.065320109	0.028935381	0.00052792813
0.065451598	0.029396300	0.00053089775
0.065583087	0.029091838	0.00053131258
0.065714575	0.029072031	0.00052855876
0.065846064	0.028869017	0.00052960651
0.065977553	0.029374990	0.00053107239
0.066109041	0.029107079	0.00052774653
0.066240530	0.028975154	0.00052891332
0.066372019	0.028999792	0.00052701327
0.066503507	0.028149949	0.00052066656
0.066634996	0.028839394	0.00052391863
0.066766485	0.028111115	0.00052061439
0.066897973	0.028828138	0.00052507538
0.067029462	0.029186098	0.00052715712
0.067160951	0.028865522	0.00052775650
0.067292440	0.028163156	0.00051813130
0.067423928	0.029640415	0.00052718801
0.067555417	0.028442907	0.00052283909
0.067686906	0.029801656	0.00053142636
0.067818394	0.028887671	0.00052588220
0.067949883	0.028894522	0.00052208440
0.068081372	0.028633591	0.00052159402
0.068212860	0.027590617	0.00051388053
0.068344349	0.028813883	0.00052318965
0.068475838	0.029269744	0.00052580098
0.068607327	0.028566101	0.00052091671
0.068738815	0.028638359	0.00051704690
0.068870304	0.028965918	0.00052549313
0.069001793	0.029073728	0.00052360173
0.069133281	0.029301455	0.00052474690
0.069264770	0.028952996	0.00052498903
0.069396259	0.028869547	0.00051732845
0.069527747	0.028204474	0.00051763132
0.069659236	0.028723631	0.00051870174
0.069790725	0.029147533	0.00052176649
0.069922214	0.028428370	0.00051743984
0.070053702	0.028910016	0.00051737172
0.070185191	0.029090898	0.00052418037
0.070316680	0.028043939	0.00050947463
0.070448168	0.028194085	0.00051461897
0.070579657	0.028415076	0.00051795660
0.070711146	0.028568807	0.00051332068
0.070842634	0.029282044	0.00052361124
0.070974123	0.028615887	0.00051571932
0.071105612	0.028385449	0.00051382089
0.071237101	0.027725680	0.00050968598
0.071368589	0.027515636	0.00050323707
0.071500078	0.028259586	0.00051430877
0.071631567	0.027490250	0.00050698321
0.071763055	0.027465024	0.00050490188
0.071894544	0.027884613	0.00050963274
0.072026033	0.028169811	0.00050684512
0.072157521	0.028436186	0.00051412289
0.072289010	0.027633267	0.00050845944
0.072420499	0.028660982	0.00051277140
0.072551988	0.027546585	0.00050192280
0.072683476	0.027361382	0.00050073679
0.072814965	0.026566886	0.00049864224
0.072946454	0.026376492	0.00049677079
0.073077942	0.027653163	0.00050120068
0.073209431	0.027340334	0.00050398944
0.073340920	0.027980302	0.00050381945
0.073472408	0.028503004	0.00051016941
0.073603897	0.026696447	0.00049737106
0.073735386	0.027196088	0.00049824874
0.073866875	0.027631929	0.00050216124
0.073998363	0.027337145	0.00049977780
0.074129852	0.027226447	0.00049970514
0.074261341	0.026322721	0.00049196106
0.074392829	0.027426097	0.00049683164
0.074524318	0.027390939	0.00050111135
0.074655807	0.027261040	0.00049762792
0.074787295	0.028446775	0.00050727233
0.074918784	0.027629728	0.00050125964
0.075050273	0.027636827	0.00050043758
0.075181761	0.028017020	0.00050328512
0.075313250	0.027541578	0.00050114252
0.075444739	0.026978120	0.00049565216
0.075576228	0.026758963	0.00049402647
0.075707716	0.027686917	0.00050032121
0.075839205	0.026699658	0.00049269657
0.075970694	0.027675183	0.00050001228
0.076102182	0.027464741	0.00049505522
0.076233671	0.028137582	0.00050564332
0.076365160	0.027921592	0.00049719246
0.076496648	0.026635136	0.00049058259
0.076628137	0.027143227	0.00049542731
0.076759626	0.026823699	0.00049118151
0.076891115	0.027395120	0.00049601240
0.077022603	0.027102143	0.00049202083
0.077154092	0.027137236	0.00049256893
0.077285581	0.025324065	0.00048048690
0.077417069	0.027027132	0.00049184043
0.077548558	0.026228257	0.00048916599
0.077680047	0.027252839	0.00049287130
0.077811535	0.026050933	0.00048430331
0.077943024	0.026801398	0.00049202579
0.078074513	0.026842628	0.00048775040
0.078206002	0.026811908	0.00049143859
0.078337490	0.026700064	0.00048674021
0.078468979	0.027577885	0.00049319131
0.078600468	0.027808431	0.00049769156
0.078731956	0.027727132	0.00049364752
0.078863445	0.026744916	0.00048874269
0.078994934	0.026837778	0.00048527960
0.079126422	0.026698370	0.00048775590
0.079257911	0.027045255	0.00048930227
0.079389400	0.026790261	0.00048551368
0.079520889	0.027175933	0.00049041153
0.079652377	0.027234594	0.00049134117
0.079783866	0.026703438	0.00048352839
0.079915355	0.026747858	0.00048810529
0.080046843	0.027368247	0.00049008698
0.080178332	0.026862311	0.00048605462
0.080309821	0.027024141	0.00048815510
0.080441309	0.026995182	0.00048481189
0.080572798	0.027705963	0.00049317131
0.080704287	0.026414994	0.00048197568
0.080835776	0.026037271	0.00047934015
0.080967264	0.026212173	0.00048245232
0.081098753	0.026868493	0.00048045001
0.081230242	0.026584087	0.00048397194
0.081361730	0.025605322	0.00047293403
0.081493219	0.025473306	0.00047384655
0.081624708	0.026827321	0.00048527954
0.081756196	0.026118834	0.00047494153
0.081887685	0.026126476	0.00047859179
0.082019174	0.026676588	0.00048180757
0.082150663	0.027063942	0.00048510922
0.082282151	0.026034730	0.00047689960
0.082413640	0.025748772	0.00047154077
0.082545129	0.026497544	0.00047938431
0.082676617	0.026901320	0.00048266614
0.082808106	0.026846203	0.00048065781
0.082939595	0.026562951	0.00048081193
0.083071083	0.026529016	0.00047579529
0.083202572	0.025129807	0.00046687613
0.083334061	0.026371863	0.00048004590
0.083465549	0.026380329	0.00047366834
0.083597038	0.025867106	0.00047428851
0.083728527	0.025975290	0.00047125508
0.083860016	0.026002367	0.00047531159
0.083991504	0.025968534	0.00047348667
0.084122993	0.026666508	0.00047655194
0.084254482	0.025789480	0.00047306732
0.084385970	0.025317499	0.00046576759
0.084517459	0.026996720	0.00047945457
0.084648948	0.025675132	0.00047127043
0.084780436	0.026893048	0.00047545331
0.084911925	0.025938422	0.00047187045
0.085043414	0.026941070	0.00047652882
0.085174903	0.025983120	0.00047020959
0.085306391	0.026258825	0.00047475575
0.085437880	0.025461568	0.00046522042
0.085569369	0.025783039	0.00046982409
0.085700857	0.026695255	0.00047450085
0.085832346	0.026036671	0.00047067403
0.085963835	0.025915134	0.00047212987
0.086095323	0.026748381	0.00047427513
0.086226812	0.025724265	0.00046800167
0.086358301	0.026184211	0.00047060003
0.086489790	0.025723815	0.00046660109
0.086621278	0.026131126	0.00047086852
0.086752767	0.026752872	0.00047368710
0.086884256	0.025872010	0.00046693793
0.087015744	0.025850229	0.00046822359
0.087147233	0.026884780	0.00047332992
0.087278722	0.025454012	0.00046512598
0.087410210	0.026336393	0.00046963781
0.087541699	0.025578454	0.00046211425
0.087673188	0.026326214	0.00047061673
0.087804677	0.025028626	0.00045858854
0.087936165	0.025563751	0.00046454205
0.088067654	0.025697224	0.00046443834
0.088199143	0.026160485	0.00046542917
0.088330631	0.025350074	0.00046390715
0.088462120	0.026379434	0.00046636924
0.088593609	0.026134874	0.00046768504
0.088725097	0.025598991	0.00045875509
0.088856586	0.025232965	0.00045766344
0.088988075	0.025515958	0.00046338656
0.089119564	0.025256391	0.00046017993
0.089251052	0.025515098	0.00046168987
0.089382541	0.025428099	0.00046070096
0.089514030	0.025404303	0.00045782989
0.089645518	0.025645467	0.00046030110
0.089777007	0.025481649	0.00045848140
0.089908496	0.025318740	0.00046097353
0.090039984	0.025567913	0.00046124173
0.090171473	0.025949796	0.00046063248
0.090302962	0.025342347	0.00046014431
0.090434451	0.025126002	0.00045486118
0.090565939	0.025685788	0.00046299324
0.090697428	0.025225725	0.00045773532
0.090828917	0.025243260	0.00045209911
0.090960405	0.024796758	0.00045500619
0.091091894	0.025219145	0.00045485141
0.091223383	0.025443875	0.00045901359
0.091354871	0.026576438	0.00046767049
0.091486360	0.025455128	0.00046704462
0.091617849	0.025285511	0.00047122710
0.091749337	0.025526183	0.00047549635
0.091880826	0.025698153	0.00048153364
0.092012315	0.024718548	0.00047754613
0.092143804	0.024619725	0.00047390981
0.092275292	0.025560581	0.00048667161
0.092406781	0.024845639	0.00048191623
0.092538270	0.025494559	0.00049086642
0.092669758	0.025935982	0.00049772438
0.092801247	0.025133457	0.00047405386
0.092932736	0.024579821	0.00047240128
0.093064224	0.024960438	0.00047059473
0.093195713	0.025541571	0.00047367709
0.093327202	0.025046740	0.00046816967
0.093458691	0.024525787	0.00045873735
0.093590179	0.024860126	0.00046580679
0.093721668	0.025424572	0.00046857203
0.093853157	0.025100814	0.00046521510
0.093984645	0.024508277	0.00045926038
0.094116134	0.024400649	0.00045666489
0.094247623	0.025000548	0.00046181308
0.094379111	0.025135381	0.00046354598
0.094510600	0.024913219	0.00045945861
0.094642089	0.025597646	0.00046673854
0.094773578	0.024912996	0.00045608664
0.094905066	0.024033586	0.00045255481
0.095036555	0.024846536	0.00046229690
0.095168044	0.024720230	0.00045372490
0.095299532	0.024871119	0.00045790820
0.095431021	0.024405053	0.00045084974
0.095562510	0.024048206	0.00045025430
0.095693998	0.025090884	0.00045972705
0.095825487	0.024423412	0.00045172922
0.095956976	0.024229473	0.00045127374
0.096088465	0.024734811	0.00045074066
0.096219953	0.024539858	0.00045208315
0.096351442	0.024827866	0.00045586363
0.096482931	0.025351003	0.00045726916
0.096614419	0.024827307	0.00045330050
0.096745908	0.024198727	0.00044775348
0.096877397	0.024905926	0.00045224011
0.097008885	0.024832012	0.00045283794
0.097140374	0.024462004	0.00044902038
0.097271863	0.024476313	0.00044845023
0.097403352	0.023833244	0.00044431304
0.097534840	0.024917005	0.00045006312
0.097666329	0.025189332	0.00045469074
0.097797818	0.024712872	0.00044682720
0.097929306	0.024790275	0.00044982916
0.098060795	0.024075804	0.00044194107
0.098192284	0.024243637	0.00044012130
0.098323772	0.024137634	0.00044276487
0.098455261	0.024578913	0.00044198032
0.098586750	0.025107045	0.00044373424
0.098718239	0.024124521	0.00043880174
0.098849727	0.024301670	0.00043852258
0.098981216	0.025144470	0.00044484261
0.099112705	0.024492919	0.00044016621
0.099244193	0.024363795	0.00043786058
0.099375682	0.024039769	0.00043684569
0.099507171	0.023953688	0.00043621744
0.099638659	0.024400453	0.00043999299
0.099770148	0.024873172	0.00044338688
0.099901637	0.025014672	0.00044252205
0.10003313	0.024330977	0.00043937263
0.10016461	0.023791280	0.00043596843
0.10029610	0.024153439	0.00044077007
0.10042759	0.024236552	0.00043667648
0.10055908	0.024506384	0.00043946590
0.10069057	0.023931975	0.00043775538
0.10082206	0.023738104	0.00043408535
0.10095355	0.023247251	0.00043234508
0.10108504	0.024155523	0.00043618035
0.10121652	0.024885218	0.00044080688
0.10134801	0.024293546	0.00043811629
0.10147950	0.022918525	0.00042754169
0.10161099	0.023878370	0.00043439316
0.10174248	0.023802461	0.00043483898
0.10187397	0.024086267	0.00043323469
0.10200546	0.024274703	0.00043764918
0.10213694	0.024543398	0.00043602122
0.10226843	0.024811128	0.00044135641
0.10239992	0.023587204	0.00043153095
0.10253141	0.024339644	0.00043215847
0.10266290	0.023742101	0.00043364396
0.10279439	0.024501202	0.00043546793
0.10292588	0.024821213	0.00044010122
0.10305737	0.023554857	0.00042716407
0.10318885	0.023547471	0.00042789498
0.10332034	0.024092321	0.00043325097
0.10345183	0.023673446	0.00042752871
0.10358332	0.023856993	0.00043148008
0.10371481	0.024205310	0.00043223858
0.10384630	0.024512338	0.00043266882
0.10397779	0.024166240	0.00043233272
0.10410928	0.023994234	0.00043208509
0.10424076	0.024345265	0.00043335394
0.10437225	0.024777384	0.00043481317
0.10450374	0.024036163	0.00042815487
0.10463523	0.024269922	0.00043218210
0.10476672	0.023425982	0.00042710807
0.10489821	0.023994468	0.00043019498
0.10502970	0.023611451	0.00042601212
0.10516118	0.024014331	0.00042804545
0.10529267	0.024101834	0.00043084301
0.10542416	0.024298007	0.00043045621
0.10555565	0.023480781	0.00042458801
0.10568714	0.023497945	0.00042619168
0.10581863	0.024878178	0.00043398971
0.10595012	0.023603239	0.00042488182
0.10608161	0.024266647	0.00043113947
0.10621309	0.023345869	0.00042340564
0.10634458	0.023946051	0.00042589633
0.10647607	0.023535575	0.00042470185
0.10660756	0.023392642	0.00042252367
0.10673905	0.024109051	0.00043055625
0.10687054	0.024173929	0.00043120697
0.10700203	0.024598274	0.00044076003
0.10713352	0.024178934	0.00044008826
0.10726500	0.023795839	0.00044310258
0.10739649	0.024749148	0.00045470583
0.10752798	0.024262439	0.00044938767
0.10765947	0.023880897	0.00044907642
0.10779096	0.025045136	0.00046055871
0.10792245	0.023998928	0.00045582103
0.10805394	0.023615551	0.00045512181
0.10818542	0.023404687	0.00045224026
0.10831691	0.024108465	0.00046072221
0.10844840	0.023803304	0.00045971129
0.10857989	0.023555109	0.00045961603
0.10871138	0.023809018	0.00046567530
0.10884287	0.023116315	0.00045734164
0.10897436	0.023526738	0.00046198188
0.10910585	0.023415683	0.00046524677
0.10923733	0.024363296	0.00046948750
0.10936882	0.023017823	0.00046720377
0.10950031	0.023855980	0.00047011006
0.10963180	0.024860975	0.00047928746
0.10976329	0.022916941	0.00046559583
0.10989478	0.023181159	0.00046928428
0.11002627	0.023405421	0.00047587751
0.11015776	0.022901993	0.00046546499
0.11028924	0.023264917	0.00047296524
0.11042073	0.024324532	0.00048580527
0.11055222	0.023334438	0.00047445822
0.11068371	0.023411184	0.00047833102
0.11081520	0.023621966	0.00047891791
0.11094669	0.024561577	0.00048803742
0.11107818	0.023367230	0.00048282598
0.11120966	0.024364361	0.00048766686
0.11134115	0.023909038	0.00048912700
0.11147264	0.023826342	0.00048417873
0.11160413	0.023168533	0.00048028581
0.11173562	0.023367552	0.00048745536
0.11186711	0.024054829	0.00047615807
0.11199860	0.023182841	0.00046935720
0.11213009	0.023955213	0.00046825541
0.11226157	0.023670971	0.00046343342
0.11239306	0.024167686	0.00046598080
0.11252455	0.024698352	0.00046864315
0.11265604	0.023016900	0.00045459208
0.11278753	0.024926179	0.00046332289
0.11291902	0.023558695	0.00045305183
0.11305051	0.023514649	0.00045634176
0.11318200	0.023974331	0.00045328232
0.11331348	0.023939851	0.00045609702
0.11344497	0.024357332	0.00045657125
0.11357646	0.023991037	0.00045022786
0.11370795	0.024554292	0.00045639831
0.11383944	0.023244288	0.00044723099
0.11397093	0.023738408	0.00044873436
0.11410242	0.023506395	0.00044722916
0.11423390	0.023856867	0.00044402281
0.11436539	0.023581814	0.00044757929
0.11449688	0.023701623	0.00044108996
0.11462837	0.024651090	0.00045365420
0.11475986	0.024256246	0.00044779297
0.11489135	0.024269877	0.00044559784
0.11502284	0.023376737	0.00044284194
0.11515433	0.023923615	0.00044518693
0.11528581	0.023834558	0.00044477590
0.11541730	0.023151770	0.00043582484
0.11554879	0.023242507	0.00043513081
0.11568028	0.024270578	0.00044647073
0.11581177	0.023422462	0.00043779207
0.11594326	0.023926380	0.00044123483
0.11607475	0.023131195	0.00043409581
0.11620624	0.023616253	0.00043608134
0.11633772	0.023012461	0.00043435867
0.11646921	0.023740539	0.00043919588
0.11660070	0.023589947	0.00043621929
0.11673219	0.023361749	0.00043303800
0.11686368	0.024093741	0.00043870734
0.11699517	0.023626444	0.00043429660
0.11712666	0.024086422	0.00043790267
0.11725814	0.023868563	0.00043286314
0.11738963	0.023372950	0.00042935731
0.11752112	0.023594405	0.00042958464
0.11765261	0.024134236	0.00043351318
0.11778410	0.023796737	0.00043224895
0.11791559	0.023696640	0.00042739673
0.11804708	0.024817922	0.00043473055
0.11817857	0.023799071	0.00043006136
0.11831005	0.023534733	0.00042587986
0.11844154	0.023885507	0.00043024299
0.11857303	0.023845799	0.00042601532
0.11870452	0.023850386	0.00042626052
0.11883601	0.024448889	0.00043116871
0.11896750	0.023885730	0.00042602761
0.11909899	0.023835022	0.00042729612
0.11923048	0.023593913	0.00042038417
0.11936196	0.023672016	0.00042302378
0.11949345	0.023440418	0.00041850838
0.11962494	0.023607791	0.00041998886
0.11975643	0.023772728	0.00042322721
0.11988792	0.023781838	0.00042159997
0.12001941	0.024242423	0.00042253058
0.12015090	0.023885183	0.00041987632
0.12028239	0.024512837	0.00042404055
0.12041387	0.024610809	0.00042420738
0.12054536	0.024571807	0.00042033469
0.12067685	0.023939892	0.00042027639
0.12080834	0.024236630	0.00042151105
0.12093983	0.024172584	0.00041623745
0.12107132	0.023914224	0.00041909423
0.12120281	0.023045753	0.00041243065
0.12133429	0.022984747	0.00040991307
0.12146578	0.023270182	0.00041319951
0.12159727	0.024075965	0.00041562639
0.12172876	0.024512716	0.00042069281
0.12186025	0.024046001	0.00041559848
0.12199174	0.023821050	0.00041465356
0.12212323	0.024102191	0.00041648664
0.12225472	0.023558916	0.00041289793
0.12238620	0.023562090	0.00041336304
0.12251769	0.024618960	0.00041767609
0.12264918	0.024407436	0.00041852096
0.12278067	0.023801129	0.00041476435
0.12291216	0.023819101	0.00041396534
0.12304365	0.024178519	0.00041539756
0.12317514	0.023847699	0.00041280961
0.12330663	0.024125448	0.00041545157
0.12343811	0.024375797	0.00041669695
0.12356960	0.023532568	0.00040946004
0.12370109	0.023858699	0.00041303442
0.12383258	0.023844347	0.00041158339
0.12396407	0.023620154	0.00040937191
0.12409556	0.024712349	0.00042080849
0.12422705	0.023756261	0.00040881961
0.12435853	0.023558202	0.00041095768
0.12449002	0.023730954	0.00041023094
0.12462151	0.024355635	0.00041588282
0.12475300	0.023834166	0.00041086508
0.12488449	0.023735921	0.00040981956
0.12501598	0.023028339	0.00040707695
0.12514747	0.023530077	0.00040812710
0.12527896	0.023755670	0.00040770290
0.12541044	0.024701681	0.00041777233
0.12554193	0.024930973	0.00041757377
0.12567342	0.024593576	0.00041540817
0.12580491	0.023746740	0.00041061683
0.12593640	0.023587359	0.00040659198
0.12606789	0.023317913	0.00040645943
0.12619938	0.023013391	0.00040365512
0.12633087	0.024269664	0.00041230438
0.12646235	0.023826613	0.00040900274
0.12659384	0.024421755	0.00040977874
0.12672533	0.023172866	0.00040614385
0.12685682	0.023735040	0.00040598292
0.12698831	0.023742207	0.00040708841
0.12711980	0.023844770	0.00040552225
0.12725129	0.023992227	0.00040794597
0.12738277	0.024149643	0.00041010840
0.12751426	0.022690029	0.00039936999
0.12764575	0.023865737	0.00040690197
0.12777724	0.023553443	0.00040406970
0.12790873	0.024190385	0.00040810915
0.12804022	0.023542695	0.00040604689
0.12817171	0.024654585	0.00041316859
0.12830320	0.023376162	0.00040153495
0.12843468	0.023632297	0.00040362292
0.12856617	0.023866112	0.00040470550
0.12869766	0.023304559	0.00040123664
0.12882915	0.023584193	0.00040501129
0.12896064	0.024270699	0.00040666294
0.12909213	0.024053924	0.00040578296
0.12922362	0.023934810	0.00040481426
0.12935511	0.024013608	0.00040664126
0.12948659	0.023709547	0.00040447240
0.12961808	0.023826103	0.00040386551
0.12974957	0.023835760	0.00040368179
0.12988106	0.023948321	0.00040448309
0.13001255	0.023288253	0.00039934575
0.13014404	0.023728005	0.00040538197
0.13027553	0.023788995	0.00040191646
0.13040701	0.022543920	0.00039461913
0.13053850	0.023201850	0.00039983884
0.13066999	0.023538439	0.00039949975
0.13080148	0.023247415	0.00040034474
0.13093297	0.023493847	0.00039875459
0.13106446	0.023443936	0.00040173574
0.13119595	0.023949860	0.00040268769
0.13132744	0.023735815	0.00040136941
0.13145892	0.023779082	0.00040124027
0.13159041	0.023292123	0.00039767915
0.13172190	0.022905536	0.00039498442
0.13185339	0.023539585	0.00039920711
0.13198488	0.024325672	0.00040384863
0.13211637	0.023593369	0.00040023913
0.13224786	0.023966440	0.00040065809
0.13237935	0.023814163	0.00040157867
0.13251083	0.023287081	0.00039556652
0.13264232	0.023937617	0.00040119852
0.13277381	0.023359181	0.00039728853
0.13290530	0.023238111	0.00039357771
0.13303679	0.024058261	0.00040191596
0.13316828	0.023315463	0.00039733925
0.13329977	0.023565120	0.00039544413
0.13343125	0.023729879	0.00040188859
0.13356274	0.023861585	0.00039737883
0.13369423	0.024312764	0.00040218175
0.13382572	0.023500823	0.00039715037
0.13395721	0.023544300	0.00039564627
0.13408870	0.024005661	0.00040074022
0.13422019	0.023615754	0.00039448939
0.13435168	0.024427004	0.00040189437
0.13448316	0.023795763	0.00039996254
0.13461465	0.024657951	0.00040145651
0.13474614	0.023800201	0.00039957880
0.13487763	0.023395229	0.00039363634
0.13500912	0.023338666	0.00039435594
0.13514061	0.023597454	0.00039574791
0.13527210	0.023989443	0.00039827374
0.13540359	0.023107956	0.00039182812
0.13553507	0.023061686	0.00039169971
0.13566656	0.023931435	0.00039784596
0.13579805	0.023281814	0.00039406911
0.13592954	0.023902464	0.00039551335
0.13606103	0.023331396	0.00039473950
0.13619252	0.024316491	0.00039825696
0.13632401	0.023626655	0.00039287846
0.13645549	0.023057577	0.00039195960
0.13658698	0.023299462	0.00039218387
0.13671847	0.023758986	0.00039684214
0.13684996	0.023445718	0.00039270243
0.13698145	0.023830913	0.00039502150
0.13711294	0.024146528	0.00039793567
0.13724443	0.024188547	0.00039770898
0.13737592	0.023310344	0.00038961881
0.13750740	0.023739334	0.00039647686
0.13763889	0.023032335	0.00038736870
0.13777038	0.023321082	0.00039204696
0.13790187	0.023564748	0.00039273744
0.13803336	0.023489166	0.00039138420
0.13816485	0.023744931	0.00039410230
0.13829634	0.023028163	0.00038706159
0.13842783	0.023860790	0.00039382193
0.13855931	0.023700716	0.00039203983
0.13869080	0.023588867	0.00039291057
0.13882229	0.023569902	0.00039032574
0.13895378	0.023790028	0.00039189729
0.13908527	0.023541746	0.00039218453
0.13921676	0.023485190	0.00039055799
0.13934825	0.023542605	0.00039142578
0.13947973	0.023106720	0.00038728711
0.13961122	0.022838558	0.00038505663
0.13974271	0.023485470	0.00038972905
0.13987420	0.023986539	0.00039355525
0.14000569	0.023122460	0.00038474368
0.14013718	0.023202765	0.00038831122
0.14026867	0.023423826	0.00038831167
0.14040016	0.023346251	0.00038977823
0.14053164	0.023717072	0.00039291248
0.14066313	0.023450580	0.00038569627
0.14079462	0.024180811	0.00039251307
0.14092611	0.023697993	0.00039071691
0.14105760	0.023884178	0.00039046282
0.14118909	0.024254525	0.00039461673
0.14132058	0.023709886	0.00038634198
0.14145207	0.023705749	0.00038761848
0.14158355	0.023692750	0.00038813885
0.14171504	0.024180068	0.00039135631
0.14184653	0.023783748	0.00038820977
0.14197802	0.023331188	0.00038343619
0.14210951	0.023818729	0.00038760090
0.14224100	0.023791784	0.00038805536
0.14237249	0.023497273	0.00038529705
0.14250398	0.023270378	0.00038515916
0.14263546	0.023703830	0.00038467225
0.14276695	0.023282770	0.00038365928
0.14289844	0.023189319	0.00038254598
0.14302993	0.024283387	0.00038938776
0.14316142	0.023576623	0.00038671457
0.14329291	0.023593598	0.00038366417
0.14342440	0.023695709	0.00038653373
0.14355588	0.024029216	0.00038801896
0.14368737	0.023572421	0.00038568998
0.14381886	0.024405670	0.00039157669
0.14395035	0.023511291	0.00038248641
0.14408184	0.023665107	0.00038559070
0.14421333	0.024412892	0.00039129847
0.14434482	0.023965113	0.00038639594
0.14447631	0.023713620	0.00038656305
0.14460779	0.023838100	0.00038631060
0.14473928	0.023809251	0.00038531663
0.14487077	0.023854468	0.00038765559
0.14500226	0.023332645	0.00038179662
0.14513375	0.023955873	0.00038817647
0.14526524	0.024025144	0.00038498088
0.14539673	0.024221566	0.00038724512
0.14552822	0.023342760	0.00038411505
0.14565970	0.023201193	0.00038097724
0.14579119	0.023795122	0.00038589432
0.14592268	0.023584907	0.00038305759
0.14605417	0.023715086	0.00038401337
0.14618566	0.023357576	0.00038240631
0.14631715	0.024130410	0.00038506060
0.14644864	0.023037768	0.00037767892
0.14658012	0.023035198	0.00037842882
0.14671161	0.023389415	0.00038145759
0.14684310	0.023772264	0.00038556742
0.14697459	0.023423848	0.00038102828
0.14710608	0.022699636	0.00037545603
0.14723757	0.023658881	0.00038296916
0.14736906	0.023099194	0.00037785450
0.14750055	0.023655882	0.00038340660
0.14763203	0.023125070	0.00037644222
0.14776352	0.022527038	0.00037371813
0.14789501	0.023022509	0.00037783689
0.14802650	0.022872885	0.00037636247
0.14815799	0.023421159	0.00038103091
0.14828948	0.023272181	0.00037919551
0.14842097	0.023389863	0.00038047503
0.14855246	0.023491491	0.00038051627
0.14868394	0.023904128	0.00038144312
0.14881543	0.022689154	0.00037550548
0.14894692	0.023123382	0.00037760456
0.14907841	0.023712452	0.00038016556
0.14920990	0.023485443	0.00038004110
0.14934139	0.023738009	0.00038049562
0.14947288	0.024333955	0.00038555057
0.14960436	0.023882892	0.00038146677
0.14973585	0.023421116	0.00037831327
0.14986734	0.024033238	0.00038365711
0.14999883	0.023171081	0.00037575350
0.15013032	0.024292382	0.00038459139
0.15026181	0.023361226	0.00037899090
0.15039330	0.023436827	0.00037768503
0.15052479	0.023735526	0.00037982353
0.15065627	0.023470076	0.00037810400
0.15078776	0.024212062	0.00038225963
0.15091925	0.023687857	0.00037956780
0.15105074	0.023061369	0.00037488950
0.15118223	0.024039992	0.00038191058
0.15131372	0.024004757	0.00038200877
0.15144521	0.023263168	0.00037639528
0.15157670	0.023150170	0.00037518300
0.15170818	0.023614966	0.00037713673
0.15183967	0.023265026	0.00037536110
0.15197116	0.023534633	0.00037852345
0.15210265	0.023658145	0.00037804623
0.15223414	0.023663012	0.00037829541
0.15236563	0.023553797	0.00037672008
0.15249712	0.023020551	0.00037470002
0.15262860	0.023735019	0.00037770862
0.15276009	0.024163627	0.00038040041
0.15289158	0.023339634	0.00037561517
0.15302307	0.023359249	0.00037528536
0.15315456	0.022961819	0.00037256989
0.15328605	0.023740039	0.00037759023
0.15341754	0.023528626	0.00037723028
0.15354903	0.024519634	0.00038064798
0.15368051	0.023595305	0.00037631246
0.15381200	0.023729406	0.00037652454
0.15394349	0.023050796	0.00037352223
0.15407498	0.023612044	0.00037623227
0.15420647	0.023380185	0.00037308963
0.15433796	0.023353419	0.00037321053
0.15446945	0.023965018	0.00037674767
0.15460094	0.023356157	0.00037381327
0.15473242	0.024062695	0.00037875713
0.15486391	0.023717406	0.00037579072
0.15499540	0.024262971	0.00037785492
0.15512689	0.024401850	0.00038080631
0.15525838	0.024032588	0.00037797669
0.15538987	0.024186326	0.00037829369
0.15552136	0.023045613	0.00037075951
0.15565284	0.023577013	0.00037453208
0.15578433	0.024138138	0.00037804769
0.15591582	0.023707401	0.00037466843
0.15604731	0.023346307	0.00037273181
0.15617880	0.024076910	0.00037674679
0.15631029	0.023394622	0.00037269455
0.15644178	0.023434338	0.00037137147
0.15657327	0.023734316	0.00037483342
0.15670475	0.023402697	0.00036990512
0.15683624	0.023708734	0.00037376540
0.15696773	0.024010191	0.00037557823
0.15709922	0.023198635	0.00036974927
0.15723071	0.023344889	0.00037229634
0.15736220	0.024016297	0.00037433150
0.15749369	0.023903350	0.00037501844
0.15762518	0.023722226	0.00037340968
0.15775666	0.024238291	0.00037612873
0.15788815	0.023114092	0.00036989516
0.15801964	0.023351090	0.00036920352
0.15815113	0.023892836	0.00037255789
0.15828262	0.024011142	0.00037258119
0.15841411	0.023673785	0.00037223753
0.15854560	0.023733856	0.00037295875
0.15867708	0.023331510	0.00036761136
0.15880857	0.023792133	0.00037279031
0.15894006	0.023497383	0.00036838955
0.15907155	0.023474163	0.00036983900
0.15920304	0.023514897	0.00037055025
0.15933453	0.023741107	0.00037045423
0.15946602	0.023153011	0.00036701844
0.15959751	0.023020750	0.00036655111
0.15972899	0.023815623	0.00037138811
0.15986048	0.023532100	0.00037133394
0.15999197	0.023537546	0.00036877700
0.16012346	0.023663050	0.00037070602
0.16025495	0.023835058	0.00037056743
0.16038644	0.023582519	0.00036908256
0.16051793	0.024343025	0.00037529155
0.16064942	0.023547570	0.00036784571
0.16078090	0.023563795	0.00037069454
0.16091239	0.023930980	0.00037227042
0.16104388	0.023472083	0.00036581962
0.16117537	0.023454464	0.00036975965
0.16130686	0.023816176	0.00036907464
0.16143835	0.023711751	0.00036859251
0.16156984	0.023856492	0.00037175373
0.16170133	0.023574886	0.00036635297
0.16183281	0.023698399	0.00036968009
0.16196430	0.023546405	0.00036701033
0.16209579	0.023681177	0.00036754508
0.16222728	0.023162256	0.00036665881
0.16235877	0.023767345	0.00036691799
0.16249026	0.023186665	0.00036459019
0.16262175	0.022837676	0.00036271455
0.16275323	0.023964517	0.00037042598
0.16288472	0.023333939	0.00036559931
0.16301621	0.023896162	0.00036743995
0.16314770	0.023650697	0.00036881817
0.16327919	0.023445973	0.00036594104
0.16341068	0.023694681	0.00036635544
0.16354217	0.023206517	0.00036445559
0.16367366	0.023874724	0.00036755741
0.16380514	0.023346679	0.00036433763
0.16393663	0.023600364	0.00036662905
0.16406812	0.024043796	0.00036753731
0.16419961	0.023779010	0.00036699942
0.16433110	0.023496045	0.00036450792
0.16446259	0.023246321	0.00036337267
0.16459408	0.023574915	0.00036632770
0.16472557	0.023561803	0.00036289959
0.16485705	0.023953840	0.00036853701
0.16498854	0.023366544	0.00036379682
0.16512003	0.023624158	0.00036522397
0.16525152	0.023361482	0.00036458428
0.16538301	0.023442690	0.00036375371
0.16551450	0.023654264	0.00036638958
0.16564599	0.023117866	0.00036181042
0.16577747	0.023646677	0.00036518753
0.16590896	0.023376420	0.00036402559
0.16604045	0.023955710	0.00036561572
0.16617194	0.023633930	0.00036537165
0.16630343	0.023383920	0.00036271992
0.16643492	0.023245886	0.00036220182
0.16656641	0.023961156	0.00036787969
0.16669790	0.024735102	0.00036891129
0.16682938	0.024045091	0.00036710279
0.16696087	0.023572870	0.00036469389
0.16709236	0.023630505	0.00036230568
0.16722385	0.023684907	0.00036406034
0.16735534	0.023387850	0.00036124887
0.16748683	0.023478209	0.00036298292
0.16761832	0.023321509	0.00036250316
0.16774981	0.023217138	0.00035866060
0.16788129	0.023821984	0.00036549787
0.16801278	0.022827123	0.00035677531
0.16814427	0.023690605	0.00036412790
0.16827576	0.023286067	0.00036150642
0.16840725	0.023826545	0.00036381482
0.16853874	0.023069904	0.00035813175
0.16867023	0.023494111	0.00035986697
0.16880171	0.023308424	0.00036143833
0.16893320	0.023543664	0.00036257625
0.16906469	0.024017238	0.00036285915
0.16919618	0.023792425	0.00036434374
0.16932767	0.023022714	0.00035839162
0.16945916	0.022794643	0.00035599755
0.16959065	0.023536491	0.00036250187
0.16972214	0.023548207	0.00035886254
0.16985362	0.022532799	0.00035555428
0.16998511	0.022794078	0.00035429128
0.17011660	0.023385933	0.00035983746
0.17024809	0.023675877	0.00036118593
0.17037958	0.023291648	0.00035843415
0.17051107	0.023176928	0.00035921982
0.17064256	0.023432791	0.00036081151
0.17077405	0.023484508	0.00035994785
0.17090553	0.023774094	0.00036163841
0.17103702	0.023069368	0.00035685305
0.17116851	0.023341582	0.00035836643
0.17130000	0.023299587	0.00035793211
0.17143149	0.023599348	0.00035936972
0.17156298	0.023398965	0.00035858102
0.17169447	0.022925408	0.00035378140
0.17182595	0.023896176	0.00036134064
0.17195744	0.022879875	0.00035540530
0.17208893	0.022658046	0.00035324404
0.17222042	0.023022268	0.00035647465
0.17235191	0.023137966	0.00035630212
0.17248340	0.023611675	0.00035964784
0.17261489	0.023413690	0.00035812198
0.17274638	0.023846486	0.00035953599
0.17287786	0.023304951	0.00035758345
0.17300935	0.023526090	0.00035783213
0.17314084	0.022710497	0.00035273645
0.17327233	0.023114482	0.00035525291
0.17340382	0.023386061	0.00035698501
0.17353531	0.023521159	0.00035790972
0.17366680	0.023725301	0.00035842597
0.17379829	0.023386948	0.00035600249
0.17392977	0.023631592	0.00035894558
0.17406126	0.023292869	0.00035624922
0.17419275	0.023725451	0.00035748135
0.17432424	0.023516566	0.00035610976
0.17445573	0.024197916	0.00036033679
0.17458722	0.022948214	0.00035515075
0.17471871	0.023436330	0.00035544644
0.17485019	0.023350370	0.00035569146
0.17498168	0.023239646	0.00035436130
0.17511317	0.024304435	0.00036085366
0.17524466	0.023359461	0.00035688957
0.17537615	0.024370319	0.00036082652
0.17550764	0.023146999	0.00035402059
0.17563913	0.023835477	0.00035800317
0.17577062	0.023636713	0.00035544316
0.17590210	0.023860069	0.00035757427
0.17603359	0.023333039	0.00035395957
0.17616508	0.023278156	0.00035412483
0.17629657	0.023109468	0.00035468189
0.17642806	0.023712793	0.00035535310
0.17655955	0.023570646	0.00035670968
0.17669104	0.023717622	0.00035454498
0.17682253	0.023957061	0.00035644877
0.17695401	0.023453404	0.00035559523
0.17708550	0.023272192	0.00035228383
0.17721699	0.023600268	0.00035517033
0.17734848	0.024330046	0.00035920592
0.17747997	0.023523406	0.00035489392
0.17761146	0.023412247	0.00035608665
0.17774295	0.023393012	0.00035164396
0.17787443	0.023947531	0.00035647364
0.17800592	0.023382808	0.00035211814
0.17813741	0.023185627	0.00035166720
0.17826890	0.022801874	0.00034935689
0.17840039	0.023048862	0.00034906863
0.17853188	0.023613928	0.00035455370
0.17866337	0.023480395	0.00035369050
0.17879486	0.023010700	0.00034928809
0.17892634	0.023740508	0.00035516605
0.17905783	0.023458139	0.00035158177
0.17918932	0.023210451	0.00035218191
0.17932081	0.023109056	0.00035012170
0.17945230	0.023415665	0.00035260250
0.17958379	0.022898493	0.00034969208
0.17971528	0.023543118	0.00035161713
0.17984677	0.023662023	0.00035436621
0.17997825	0.023319846	0.00034989558
0.18010974	0.024232821	0.00035599403
0.18024123	0.024040249	0.00035518171
0.18037272	0.023731819	0.00035130946
0.18050421	0.022987968	0.00035681696
0.18063570	0.022756494	0.00035721368
0.18076719	0.022812086	0.00035933793
0.18089867	0.023337240	0.00036640171
0.18103016	0.023533539	0.00036796994
0.18116165	0.023684663	0.00037082862
0.18129314	0.023391534	0.00036985700
0.18142463	0.023478529	0.00037060729
0.18155612	0.023399809	0.00037385511
0.18168761	0.023563158	0.00037442259
0.18181910	0.023254385	0.00037475238
0.18195058	0.023162895	0.00037610820
0.18208207	0.023436277	0.00037508263
0.18221356	0.023065171	0.00037633327
0.18234505	0.024025779	0.00038333580
0.18247654	0.023528179	0.00038182233
0.18260803	0.023120888	0.00037861633
0.18273952	0.023427777	0.00038126610
0.18287101	0.023336708	0.00038432353
0.18300249	0.023438885	0.00038511905
0.18313398	0.023394095	0.00038436901
0.18326547	0.022488952	0.00038113140
0.18339696	0.023681621	0.00038811230
0.18352845	0.023244750	0.00038573443
0.18365994	0.023240814	0.00038904788
0.18379143	0.023520152	0.00038987059
0.18392292	0.023673762	0.00039294765
0.18405440	0.022708658	0.00038501238
0.18418589	0.023676686	0.00039430812
0.18431738	0.023811221	0.00039744110
0.18444887	0.023281462	0.00039267320
0.18458036	0.022879113	0.00039083492
0.18471185	0.023214437	0.00039342410
0.18484334	0.023053736	0.00039287095
0.18497482	0.022704497	0.00039325368
0.18510631	0.023043176	0.00039298580
0.18523780	0.023125132	0.00039662272
0.18536929	0.023563557	0.00039352513
0.18550078	0.023219742	0.00038520655
0.18563227	0.022656642	0.00038226648
0.18576376	0.022868296	0.00037496897
0.18589525	0.023875136	0.00038583215
0.18602673	0.023251146	0.00037995638
0.18615822	0.023310344	0.00037746249
0.18628971	0.022918405	0.00037407592
0.18642120	0.022907369	0.00037197832
0.18655269	0.023168528	0.00037444034
0.18668418	0.023287491	0.00037094108
0.18681567	0.022952987	0.00036897606
0.18694716	0.023065574	0.00037034154
0.18707864	0.023624653	0.00036909644
0.18721013	0.023398298	0.00036882456
0.18734162	0.023217104	0.00036870848
0.18747311	0.023501348	0.00036677775
0.18760460	0.023800043	0.00037076633
0.18773609	0.023650894	0.00036562542
0.18786758	0.023968173	0.00036790151
0.18799906	0.023297066	0.00036525133
0.18813055	0.023591560	0.00036304061
0.18826204	0.023877743	0.00036717123
0.18839353	0.023611502	0.00036119256
0.18852502	0.022956188	0.00035932911
0.18865651	0.022606658	0.00035807076
0.18878800	0.022453618	0.00035346259
0.18891949	0.022688995	0.00035602862
0.18905097	0.023635624	0.00035980474
0.18918246	0.022862383	0.00035494601
0.18931395	0.023441600	0.00035866231
0.18944544	0.023733201	0.00035684449
0.18957693	0.022905541	0.00035474204
0.18970842	0.023052597	0.00035258142
0.18983991	0.023381181	0.00035674316
0.18997140	0.024176656	0.00036118279
0.19010288	0.023829376	0.00035589240
0.19023437	0.023177177	0.00035336065
0.19036586	0.023666820	0.00035471001
0.19049735	0.023785845	0.00035646895
0.19062884	0.023248359	0.00035257837
0.19076033	0.023011846	0.00034913904
0.19089182	0.023290000	0.00035193985
0.19102330	0.023210279	0.00035007952
0.19115479	0.023127477	0.00035082548
0.19128628	0.023042003	0.00034898760
0.19141777	0.023535593	0.00035119442
0.19154926	0.023636806	0.00035230368
0.19168075	0.023447136	0.00035052891
0.19181224	0.023402075	0.00035096465
0.19194373	0.023290813	0.00034992326
0.19207521	0.023255166	0.00034913221
0.19220670	0.023322627	0.00034979644
0.19233819	0.024103340	0.00035404384
0.19246968	0.023174085	0.00034766210
0.19260117	0.023228781	0.00034936432
0.19273266	0.022965245	0.00034614293
0.19286415	0.023412833	0.00034933317
0.19299564	0.023056705	0.00034841575
0.19312712	0.023101848	0.00034594902
0.19325861	0.022962030	0.00034719670
0.19339010	0.023413711	0.00034821527
0.19352159	0.023021180	0.00034690023
0.19365308	0.023108614	0.00034860551
0.19378457	0.023084667	0.00034592208
0.19391606	0.024034829	0.00035272617
0.19404754	0.023666757	0.00034991347
0.19417903	0.022957137	0.00034515804
0.19431052	0.023466755	0.00034966822
0.19444201	0.023400121	0.00034720773
0.19457350	0.023545619	0.00034795847
0.19470499	0.022829226	0.00034371605
0.19483648	0.023397359	0.00034646309
0.19496797	0.023318186	0.00034815779
0.19509945	0.023281222	0.00034601120
0.19523094	0.022955569	0.00034539125
0.19536243	0.022899464	0.00034318511
0.19549392	0.023571569	0.00034685133
0.19562541	0.022980592	0.00034479963
0.19575690	0.023660717	0.00034698174
0.19588839	0.023304259	0.00034511083
0.19601988	0.023091888	0.00034356468
0.19615136	0.023550866	0.00034598325
0.19628285	0.022688235	0.00034244481
0.19641434	0.023689522	0.00034729732
0.19654583	0.023580683	0.00034727459
0.19667732	0.023350349	0.00034445003
0.19680881	0.023074966	0.00034363639
0.19694030	0.023095548	0.00034367236
0.19707178	0.023503007	0.00034521744
0.19720327	0.023393207	0.00034435950
0.19733476	0.023385034	0.00034359929
0.19746625	0.023403765	0.00034398091
0.19759774	0.023717111	0.00034669005
0.19772923	0.023991556	0.00034698759
0.19786072	0.023939161	0.00034738086
0.19799221	0.022712983	0.00034012482
0.19812369	0.023070820	0.00033983869
0.19825518	0.023393866	0.00034506578
0.19838667	0.023852164	0.00034514073
0.19851816	0.023221208	0.00034272368
0.19864965	0.023336846	0.00034294492
0.19878114	0.022950698	0.00034119414
0.19891263	0.022580854	0.00033861036
0.19904412	0.023087486	0.00034119825
0.19917560	0.023239253	0.00034247312
0.19930709	0.023080081	0.00034188246
0.19943858	0.023258621	0.00034151778
0.19957007	0.022448667	0.00033800443
0.19970156	0.023020056	0.00034016940
0.19983305	0.023066295	0.00034023275
0.19996454	0.022817798	0.00033866419
0.20009602	0.023674639	0.00034350643
0.20022751	0.024010022	0.00034715100
0.20035900	0.023776172	0.00034463404
0.20049049	0.023202939	0.00034074568
0.20062198	0.023806844	0.00034363610
0.20075347	0.023448029	0.00034284819
0.20088496	0.023618927	0.00034400650
0.20101645	0.023312132	0.00034143142
0.20114793	0.023422665	0.00034001847
0.20127942	0.022773169	0.00033819608
0.20141091	0.023079557	0.00033857517
0.20154240	0.023665600	0.00034393541
0.20167389	0.023286205	0.00034127979
0.20180538	0.023067596	0.00033758133
0.20193687	0.023657498	0.00034235801
0.20206836	0.022869703	0.00033796177
0.20219984	0.022578142	0.00033700052
0.20233133	0.023169084	0.00034063214
0.20246282	0.023422300	0.00033820465
0.20259431	0.023219254	0.00033929039
0.20272580	0.023202033	0.00033847401
0.20285729	0.022954933	0.00033686185
0.20298878	0.023487013	0.00034110114
0.20312027	0.023126560	0.00033509945
0.20325175	0.022948150	0.00033749331
0.20338324	0.023280729	0.00033797026
0.20351473	0.023344493	0.00033850934
0.20364622	0.023449322	0.00034015120
0.20377771	0.023373590	0.00033782197
0.20390920	0.023611698	0.00033951340
0.20404069	0.023460600	0.00033926465
0.20417217	0.023347803	0.00033854178
0.20430366	0.023402333	0.00033957613
0.20443515	0.023553491	0.00033766475
0.20456664	0.022976245	0.00033674273
0.20469813	0.023030711	0.00033688939
0.20482962	0.022536862	0.00033241776
0.20496111	0.023159519	0.00033680302
0.20509260	0.023349712	0.00033663576
0.20522408	0.023324650	0.00033693157
0.20535557	0.023781245	0.00033918100
0.20548706	0.023161048	0.00033559326
0.20561855	0.023333220	0.00033795109
0.20575004	0.024192094	0.00033952031
0.20588153	0.022943456	0.00033458112
0.20601302	0.023053305	0.00033623690
0.20614451	0.022809487	0.00033172852
0.20627599	0.023309939	0.00033640004
0.20640748	0.022678080	0.00033230313
0.20653897	0.023317990	0.00033667295
0.20667046	0.023611737	0.00033850986
0.20680195	0.023772270	0.00033739495
0.20693344	0.023383757	0.00033649652
0.20706493	0.023119997	0.00033446254
0.20719641	0.023073232	0.00033525050
0.20732790	0.023522367	0.00033858561
0.20745939	0.023288089	0.00033435743
0.20759088	0.022784886	0.00033279086
0.20772237	0.023064038	0.00033334460
0.20785386	0.023681827	0.00033707421
0.20798535	0.022888908	0.00033523161
0.20811684	0.023420880	0.00033517725
0.20824832	0.024010414	0.00033933165
0.20837981	0.023179905	0.00033347468
0.20851130	0.023218958	0.00033499749
0.20864279	0.022849422	0.00033389291
0.20877428	0.024058947	0.00033876305
0.20890577	0.023531623	0.00033614100
0.20903726	0.023022656	0.00033263609
0.20916875	0.023911106	0.00033810371
0.20930023	0.023089621	0.00033414817
0.20943172	0.022789527	0.00033142601
0.20956321	0.023479655	0.00033532565
0.20969470	0.023645589	0.00033620478
0.20982619	0.022838115	0.00033118265
0.20995768	0.023117866	0.00033295930
0.21008917	0.023921744	0.00033678862
0.21022065	0.023618920	0.00033558559
0.21035214	0.022638777	0.00033102650
0.21048363	0.023362844	0.00033255767
0.21061512	0.023485223	0.00033671284
0.21074661	0.023417988	0.00033247341
0.21087810	0.023302690	0.00033316146
0.21100959	0.023374197	0.00033513360
0.21114108	0.023809238	0.00033346903
0.21127256	0.022921030	0.00033272525
0.21140405	0.022935074	0.00032984815
0.21153554	0.023211673	0.00033235299
0.21166703	0.023422374	0.00033428938
0.21179852	0.023111409	0.00033152777
0.21193001	0.023500815	0.00033420458
0.21206150	0.023016491	0.00032966445
0.21219299	0.023556086	0.00033279344
0.21232447	0.023280717	0.00033307956
0.21245596	0.023494743	0.00033245158
0.21258745	0.022711919	0.00033013117
0.21271894	0.023568060	0.00033268028
0.21285043	0.023342157	0.00033214134
0.21298192	0.023272158	0.00033325645
0.21311341	0.023613310	0.00033205501
0.21324489	0.022506910	0.00032732816
0.21337638	0.022903940	0.00032775080
0.21350787	0.023761666	0.00033498255
0.21363936	0.023304448	0.00033259869
0.21377085	0.023428959	0.00033174403
0.21390234	0.023405634	0.00033311863
0.21403383	0.023062488	0.00032985375
0.21416532	0.023205880	0.00033090005
0.21429680	0.023767940	0.00033413350
0.21442829	0.023245698	0.00033031008
0.21455978	0.023475432	0.00033124222
0.21469127	0.023058399	0.00032811572
0.21482276	0.023439546	0.00033082004
0.21495425	0.023141403	0.00032960409
0.21508574	0.023597182	0.00033236885
0.21521723	0.023539257	0.00033216952
0.21534871	0.022629201	0.00032688011
0.21548020	0.023242649	0.00032763243
0.21561169	0.022581948	0.00032595366
0.21574318	0.022772539	0.00032731123
0.21587467	0.023087994	0.00032845486
0.21600616	0.022930424	0.00032823685
0.21613765	0.022621570	0.00032472885
0.21626913	0.023300917	0.00033043487
0.21640062	0.023332177	0.00033021036
0.21653211	0.022926803	0.00032713056
0.21666360	0.023210960	0.00032904400
0.21679509	0.023956285	0.00033107124
0.21692658	0.023722283	0.00033216663
0.21705807	0.023113310	0.00032879436
0.21718956	0.023294252	0.00032797153
0.21732104	0.022516098	0.00032533141
0.21745253	0.022953067	0.00032626841
0.21758402	0.023697194	0.00033082090
0.21771551	0.023511743	0.00032819297
0.21784700	0.023496294	0.00032819452
0.21797849	0.022674923	0.00032461680
0.21810998	0.022921171	0.00032594043
0.21824147	0.023053469	0.00032745008
0.21837295	0.023500682	0.00032988597
0.21850444	0.023131668	0.00032487948
0.21863593	0.023527801	0.00032988476
0.21876742	0.023013518	0.00032451754
0.21889891	0.023430582	0.00032924781
0.21903040	0.023693114	0.00033057264
0.21916189	0.023036711	0.00032526537
0.21929337	0.022843528	0.00032494656
0.21942486	0.023146908	0.00032530326
0.21955635	0.023332129	0.00032875439
0.21968784	0.023269623	0.00032781854
0.21981933	0.023132860	0.00032374232
0.21995082	0.022848817	0.00032399401
0.22008231	0.023678421	0.00032765293
0.22021380	0.023240795	0.00032669628
0.22034528	0.023163765	0.00032666848
0.22047677	0.023190446	0.00032367607
0.22060826	0.023033235	0.00032572049
0.22073975	0.022953600	0.00032435946
0.22087124	0.022494770	0.00032174308
0.22100273	0.023443516	0.00032654684
0.22113422	0.023101675	0.00032324723
0.22126571	0.023341588	0.00032703715
0.22139719	0.023477571	0.00032795565
0.22152868	0.023026484	0.00032479017
0.22166017	0.023287139	0.00032690216
0.22179166	0.023048107	0.00032264100
0.22192315	0.023445765	0.00032720339
0.22205464	0.023191927	0.00032468638
0.22218613	0.023370922	0.00032620308
0.22231761	0.022871919	0.00032282080
0.22244910	0.023713505	0.00032737372
0.22258059	0.022974164	0.00032348439
0.22271208	0.023716871	0.00032776837
0.22284357	0.023244038	0.00032413700
0.22297506	0.022982370	0.00032368543
0.22310655	0.023094989	0.00032362036
0.22323804	0.023449681	0.00032666660
0.22336952	0.023070662	0.00032366017
0.22350101	0.022496284	0.00031968911
0.22363250	0.023199187	0.00032420036
0.22376399	0.023536457	0.00032478876
0.22389548	0.023169203	0.00032408838
0.22402697	0.022764574	0.00032220350
0.22415846	0.022695633	0.00032049878
0.22428995	0.022839216	0.00032204961
0.22442143	0.023219347	0.00032241934
0.22455292	0.023188715	0.00032298691
0.22468441	0.023346804	0.00032334920
0.22481590	0.022968086	0.00032202548
0.22494739	0.022831998	0.00032065965
0.22507888	0.022767551	0.00032015612
0.22521037	0.023214021	0.00032273476
0.22534186	0.023240822	0.00032391784
0.22547334	0.022965675	0.00032147675
0.22560483	0.022913247	0.00031943254
0.22573632	0.022783391	0.00032156098
0.22586781	0.022959345	0.00032166009
0.22599930	0.022802515	0.00032016700
0.22613079	0.023177223	0.00032100065
0.22626228	0.022710100	0.00031976150
0.22639376	0.023092155	0.00032072863
0.22652525	0.022868683	0.00031928573
0.22665674	0.023366182	0.00032493309
0.22678823	0.023001874	0.00032004438
0.22691972	0.023701985	0.00032446865
0.22705121	0.023454157	0.00032241262
0.22718270	0.023135457	0.00032251597
0.22731419	0.023322134	0.00032432732
0.22744567	0.023687399	0.00032441593
0.22757716	0.022889943	0.00031840151
0.22770865	0.022717249	0.00031815533
0.22784014	0.023240714	0.00032078489
0.22797163	0.023504639	0.00032359375
0.22810312	0.023021586	0.00031888239
0.22823461	0.023098289	0.00032038740
0.22836610	0.023137101	0.00032209956
0.22849758	0.023234223	0.00031970720
0.22862907	0.022868628	0.00031950515
0.22876056	0.023208822	0.00031889953
0.22889205	0.022464663	0.00031739935
0.22902354	0.023249932	0.00032171834
0.22915503	0.022416994	0.00031505840
0.22928652	0.023506584	0.00032229393
0.22941800	0.023182695	0.00031892556
0.22954949	0.023096042	0.00031955033
0.22968098	0.023487204	0.00032182836
0.22981247	0.022971504	0.00031779262
0.22994396	0.022449037	0.00031691970
0.23007545	0.023327542	0.00032347123
0.23020694	0.023319019	0.00032705585
0.23033843	0.023753807	0.00033335475
0.23046991	0.022754794	0.00032788673
0.23060140	0.022763421	0.00032983687
0.23073289	0.023084825	0.00033200429
0.23086438	0.023998828	0.00033853490
0.23099587	0.023015676	0.00033748651
0.23112736	0.022619761	0.00033294941
0.23125885	0.022826656	0.00033753474
0.23139034	0.023825886	0.00034181391
0.23152182	0.023652564	0.00034313518
0.23165331	0.022854676	0.00034120918
0.23178480	0.023260611	0.00034349113
0.23191629	0.022928406	0.00034310650
0.23204778	0.022857722	0.00034263264
0.23217927	0.022900224	0.00034242753
0.23231076	0.023614048	0.00034953010
0.23244224	0.023236265	0.00034772815
0.23257373	0.022859214	0.00034545019
0.23270522	0.023453864	0.00034970316
0.23283671	0.022917173	0.00034485823
0.23296820	0.023031369	0.00034629183
0.23309969	0.023017223	0.00034502251
0.23323118	0.023547459	0.00034874568
0.23336267	0.023449740	0.00034964256
0.23349415	0.023151178	0.00034538710
0.23362564	0.023248437	0.00034867220
0.23375713	0.023228482	0.00034888198
0.23388862	0.023133407	0.00034769369
0.23402011	0.023383723	0.00035145192
0.23415160	0.024051898	0.00035291592
0.23428309	0.023427924	0.00035108305
0.23441458	0.023289718	0.00034815235
0.23454606	0.022709507	0.00034766405
0.23467755	0.023115414	0.00034856421
0.23480904	0.022937512	0.00034853545
0.23494053	0.022586476	0.00034682649
0.23507202	0.022733625	0.00034832117
0.23520351	0.023017491	0.00034935896
0.23533500	0.023357284	0.00035176303
0.23546648	0.023388191	0.00035173040
0.23559797	0.023778872	0.00035537467
0.23572946	0.023349628	0.00035158836
0.23586095	0.023321969	0.00035271620
0.23599244	0.023418390	0.00035395071
0.23612393	0.023646840	0.00035472005
0.23625542	0.023316117	0.00035464267
0.23638691	0.023314305	0.00035357266
0.23651839	0.022490179	0.00034762947
0.23664988	0.023679308	0.00035696345
0.23678137	0.023025828	0.00035131564
0.23691286	0.023797266	0.00035769284
0.23704435	0.023734686	0.00035692961
0.23717584	0.023433636	0.00035460962
0.23730733	0.023526876	0.00035632328
0.23743882	0.023327451	0.00035551865
0.23757030	0.022932648	0.00035272083
0.23770179	0.023347455	0.00035678288
0.23783328	0.023496899	0.00035447866
0.23796477	0.023131870	0.00035537409
0.23809626	0.024098661	0.00035974228
0.23822775	0.023499275	0.00035766311
0.23835924	0.023629728	0.00036067866
0.23849072	0.023158115	0.00035413412
0.23862221	0.023263251	0.00035625806
0.23875370	0.022895548	0.00035216244
0.23888519	0.022952482	0.00035363780
0.23901668	0.023756324	0.00036139907
0.23914817	0.023394015	0.00035493709
0.23927966	0.023110887	0.00035746029
0.23941115	0.023266076	0.00035742953
0.23954263	0.023176758	0.00035696024
0.23967412	0.022810431	0.00035514460
0.23980561	0.023715206	0.00035844272
0.23993710	0.023041513	0.00035639486
0.24006859	0.023225837	0.00035771440
0.24020008	0.022915506	0.00035660495
0.24033157	0.022885785	0.00035666552
0.24046306	0.023938317	0.00036200904
0.24059454	0.022774090	0.00035545876
0.24072603	0.023359468	0.00035947324
0.24085752	0.022798584	0.00035494708
0.24098901	0.023390662	0.00036184438
0.24112050	0.022450357	0.00035232312
0.24125199	0.023101266	0.00035792337
0.24138348	0.023237810	0.00035983407
0.24151496	0.023501143	0.00035904807
0.24164645	0.023398169	0.00036221213
0.24177794	0.023520924	0.00035915460
0.24190943	0.022959603	0.00035738678
0.24204092	0.023110108	0.00035907630
0.24217241	0.022858187	0.00035689077
0.24230390	0.022886174	0.00035753837
0.24243539	0.021964369	0.00034944817
0.24256687	0.023667387	0.00036268980
0.24269836	0.023311252	0.00036115603
0.24282985	0.022874786	0.00035729962
0.24296134	0.023011331	0.00035916237
0.24309283	0.023129765	0.00035907309
0.24322432	0.023794853	0.00036447900
0.24335581	0.023200103	0.00036173507
0.24348730	0.023583337	0.00036280835
0.24361878	0.024150091	0.00036589196
0.24375027	0.022821894	0.00035764199
0.24388176	0.023182116	0.00036032071
0.24401325	0.022388417	0.00035759598
0.24414474	0.022374043	0.00035542065
0.24427623	0.023358968	0.00036293567
0.24440772	0.023786955	0.00036409726
0.24453920	0.023478794	0.00036238184
0.24467069	0.022716172	0.00036065518
0.24480218	0.023231240	0.00036050108
0.24493367	0.022592108	0.00035791094
0.24506516	0.023741154	0.00036471456
0.24519665	0.023141165	0.00036032992
0.24532814	0.022540845	0.00035800243
0.24545963	0.023116223	0.00036126780
0.24559111	0.023398938	0.00036301503
0.24572260	0.022853631	0.00036008965
0.24585409	0.023346505	0.00036294545
0.24598558	0.023496403	0.00036459015
0.24611707	0.023482322	0.00036459059
0.24624856	0.022700335	0.00035810265
0.24638005	0.023700342	0.00036692802
0.24651154	0.022703961	0.00035930580
0.24664302	0.023338531	0.00036607030
0.24677451	0.022500976	0.00035783275
0.24690600	0.022749325	0.00036194861
0.24703749	0.023367581	0.00036428488
0.24716898	0.023376518	0.00036247039
0.24730047	0.023028832	0.00036373927
0.24743196	0.023113466	0.00036174204
0.24756345	0.023471377	0.00036569249
0.24769493	0.023123186	0.00036439237
0.24782642	0.023297341	0.00036332628
0.24795791	0.023733440	0.00036748533
0.24808940	0.022966209	0.00036277274
0.24822089	0.022669326	0.00035918883
0.24835238	0.022887667	0.00036377536
0.24848387	0.023145554	0.00036324258
0.24861535	0.023202708	0.00036534985
0.24874684	0.023394616	0.00036596906
0.24887833	0.023233157	0.00036558920
0.24900982	0.022576220	0.00036343145
0.24914131	0.023817046	0.00036963093
0.24927280	0.023398282	0.00036769314
0.24940429	0.023345756	0.00036532668
0.24953578	0.023339684	0.00036532699
0.24966726	0.023476656	0.00036777597
0.24979875	0.022377583	0.00035952553
0.24993024	0.022789399	0.00036424011
0.25006173	0.023116756	0.00036300752
0.25019322	0.022690245	0.00036215748
0.25032471	0.023689326	0.00037007027
0.25045620	0.022822912	0.00036200194
0.25058769	0.022713278	0.00036263393
0.25071917	0.023321897	0.00036701265
0.25085066	0.022282356	0.00035992858
0.25098215	0.023394627	0.00036778334
0.25111364	0.023777647	0.00036845084
0.25124513	0.023394216	0.00036930026
0.25137662	0.023259426	0.00036728371
0.25150811	0.023309025	0.00036540531
0.25163959	0.023532272	0.00036864106
0.25177108	0.023251763	0.00036530354
0.25190257	0.023175673	0.00036633895
0.25203406	0.023569107	0.00036984545
0.25216555	0.023720888	0.00036970175
0.25229704	0.023468870	0.00036887896
0.25242853	0.023387585	0.00036760103
0.25256002	0.023087827	0.00036667932
0.25269150	0.023040244	0.00036565925
0.25282299	0.022892751	0.00036413404
0.25295448	0.024314005	0.00037685206
0.25308597	0.022827069	0.00036330664
0.25321746	0.023093022	0.00036848580
0.25334895	0.023047119	0.00036723912
0.25348044	0.022895306	0.00036462226
0.25361193	0.023199289	0.00036833535
0.25374341	0.022914797	0.00036429027
0.25387490	0.023566801	0.00036857750
0.25400639	0.023144064	0.00037370691
0.25413788	0.022998810	0.00037723962
0.25426937	0.022930616	0.00038230248
0.25440086	0.023075817	0.00038380226
0.25453235	0.023003918	0.00038700962
0.25466383	0.023275851	0.00039125549
0.25479532	0.022960520	0.00039142820
0.25492681	0.022731770	0.00039224679
0.25505830	0.023251202	0.00039823657
0.25518979	0.022565959	0.00039491284
0.25532128	0.023709513	0.00040468094
0.25545277	0.023402102	0.00040420291
0.25558426	0.022843478	0.00040134522
0.25571574	0.022595921	0.00040079890
0.25584723	0.022980189	0.00040470603
0.25597872	0.022635904	0.00040468392
0.25611021	0.022713024	0.00040565725
0.25624170	0.022765529	0.00040891029
0.25637319	0.022783400	0.00041201161
0.25650468	0.022671462	0.00041106293
0.25663617	0.022529869	0.00041288191
0.25676765	0.022998241	0.00041623953
0.25689914	0.022463080	0.00041531399
0.25703063	0.023026241	0.00042173939
0.25716212	0.023963143	0.00042849252
0.25729361	0.023357338	0.00042556450
0.25742510	0.023319263	0.00042762524
0.25755659	0.023139490	0.00042826407
0.25768807	0.022721828	0.00042632583
0.25781956	0.023148652	0.00042949000
0.25795105	0.023276283	0.00043262885
0.25808254	0.023633075	0.00044108322
0.25821403	0.023209141	0.00043439564
0.25834552	0.024098295	0.00044379897
0.25847701	0.023065690	0.00043515039
0.25860850	0.023380531	0.00043853414
0.25873998	0.023113598	0.00043764651
0.25887147	0.021990910	0.00043155058
0.25900296	0.022396280	0.00043489939
0.25913445	0.022474089	0.00043532013
0.25926594	0.023544253	0.00044352577
0.25939743	0.022861681	0.00044061495
0.25952892	0.022075377	0.00043227604
0.25966041	0.023128206	0.00044729998
0.25979189	0.023387977	0.00044489636
0.25992338	0.023031192	0.00044520692
0.26005487	0.023467415	0.00045095645
0.26018636	0.023070765	0.00044686440
0.26031785	0.023731349	0.00045277886
0.26044934	0.023372903	0.00044877787
0.26058083	0.023075251	0.00044676373
0.26071231	0.022142692	0.00044377896
0.26084380	0.023781146	0.00045474183
0.26097529	0.023788096	0.00045652242
0.26110678	0.023216077	0.00045101761
0.26123827	0.022854923	0.00045159970
0.26136976	0.022477341	0.00044917515
0.26150125	0.022825486	0.00045083632
0.26163274	0.023048739	0.00045426646
0.26176422	0.023072686	0.00045199080
0.26189571	0.022301526	0.00045129312
0.26202720	0.022789114	0.00045300904
0.26215869	0.022921805	0.00045577870
0.26229018	0.022835413	0.00045409633
0.26242167	0.022711716	0.00045541335
0.26255316	0.022191207	0.00045007162
0.26268465	0.023158655	0.00046233517
0.26281613	0.023052998	0.00046128411
0.26294762	0.023668363	0.00046397270
0.26307911	0.023520167	0.00046367155
0.26321060	0.023703471	0.00046955865
0.26334209	0.023446400	0.00046830541
0.26347358	0.022359616	0.00045718243
0.26360507	0.023122282	0.00046616977
0.26373655	0.023171928	0.00046655825
0.26386804	0.022858121	0.00046428252
0.26399953	0.023862940	0.00047486033
0.26413102	0.023825378	0.00047132812
0.26426251	0.023203109	0.00047047915
0.26439400	0.022933259	0.00046602833
0.26452549	0.023073277	0.00047116224
0.26465698	0.022901308	0.00047132077
0.26478846	0.022956207	0.00046683468
0.26491995	0.023923343	0.00048272447
0.26505144	0.023107185	0.00047161416
0.26518293	0.021993040	0.00046268996
0.26531442	0.023181220	0.00047758174
0.26544591	0.022666214	0.00046840269
[truncated: 567 more rows]
