# Supplementary material for: Invariant surface glycoprotein 65 of Trypanosoma brucei is a complement C3 receptor
Source: Nat Commun. 2022 Aug 29;13:5085. doi: 10.1038/s41467-022-32728-9 (PMC9424271; doi:10.1038/s41467-022-32728-9)
Supplement: Supplementary file 4 — supplementary data 2 [file 41467_2022_32728_MOESM4_ESM.zip › b21-414646_00098.dat]

0.0026000000	39.770256	0.13657806
0.0027314887	28.704695	0.10658231
0.0028629774	22.044584	0.089310101
0.0029944661	17.072930	0.075430309
0.0031259548	12.334916	0.058917660
0.0032574435	10.890347	0.057303333
0.0033889322	8.7300050	0.048500028
0.0035204209	11.534563	0.048538730
0.0036519096	12.312826	0.046536777
0.0037833983	9.9367818	0.039415229
0.0039148870	8.2159585	0.034582246
0.0040463757	6.6872119	0.030015275
0.0041778644	5.5100979	0.025537094
0.0043093531	4.5919755	0.022888747
0.0044408418	3.7960040	0.020015039
0.0045723305	3.1158471	0.018133481
0.0047038192	2.8722887	0.016663343
0.0048353079	2.4970662	0.015083127
0.0049667966	2.2243239	0.014184655
0.0050982853	1.8955264	0.012404704
0.0052297740	1.7437028	0.012053085
0.0053612627	1.4985360	0.010790053
0.0054927514	1.3850777	0.010098495
0.0056242401	1.2542390	0.0095818842
0.0057557288	1.1845250	0.0090537896
0.0058872175	1.0752869	0.0085107355
0.0060187062	1.0277196	0.0082983218
0.0061501949	0.89176041	0.0074041354
0.0062816836	0.89000919	0.0075639389
0.0064131723	0.81988000	0.0071167565
0.0065446610	0.77940062	0.0068394795
0.0066761496	0.73575536	0.0066139489
0.0068076383	0.71849240	0.0063876717
0.0069391270	0.68719312	0.0063474088
0.0070706157	0.66755289	0.0061570739
0.0072021044	0.63147383	0.0059223521
0.0073335931	0.61078610	0.0057991540
0.0074650818	0.57241935	0.0054506242
0.0075965705	0.56375534	0.0054541079
0.0077280592	0.54512407	0.0053410178
0.0078595479	0.50655672	0.0050255226
0.0079910366	0.49742461	0.0050096898
0.0081225253	0.47113590	0.0047360509
0.0082540140	0.45084521	0.0046592922
0.0083855027	0.44998165	0.0046726285
0.0085169914	0.42000458	0.0044220810
0.0086484801	0.39749120	0.0042706439
0.0087799688	0.38199888	0.0041127488
0.0089114575	0.36913330	0.0040642702
0.0090429462	0.35909072	0.0039805707
0.0091744349	0.33867333	0.0038325099
0.0093059236	0.32828800	0.0037288606
0.0094374123	0.31555337	0.0036316112
0.0095689010	0.30223503	0.0034969104
0.0097003897	0.28802222	0.0034412952
0.0098318784	0.28659640	0.0033836859
0.0099633671	0.27016393	0.0032495671
0.010094856	0.25871721	0.0031704493
0.010226345	0.24405850	0.0030062029
0.010357833	0.23449717	0.0030228146
0.010489322	0.22405996	0.0028678536
0.010620811	0.21796451	0.0028082987
0.010752299	0.20764559	0.0027295809
0.010883788	0.19577492	0.0025956079
0.011015277	0.19184984	0.0026165665
0.011146765	0.17451453	0.0024182216
0.011278254	0.16855347	0.0023671933
0.011409743	0.16469643	0.0023157665
0.011541231	0.15613607	0.0022207923
0.011672720	0.14965044	0.0021796322
0.011804209	0.13997927	0.0020282591
0.011935698	0.13386354	0.0019793115
0.012067186	0.12768042	0.0019215821
0.012198675	0.12358181	0.0018288858
0.012330164	0.11631274	0.0017787228
0.012461652	0.11299331	0.0017324230
0.012593141	0.10730105	0.0016511751
0.012724630	0.10529615	0.0016354980
0.012856118	0.097312560	0.0015229263
0.012987607	0.096100010	0.0015311924
0.013119096	0.093303634	0.0014741546
0.013250585	0.092884282	0.0014546947
0.013382073	0.090116072	0.0014391403
0.013513562	0.085715087	0.0013810634
0.013645051	0.083577711	0.0013732658
0.013776539	0.082338127	0.0013560130
0.013908028	0.079128310	0.0013068767
0.014039517	0.077860008	0.0012891005
0.014171005	0.075626252	0.0012634171
0.014302494	0.072986741	0.0012426055
0.014433983	0.073108598	0.0012443209
0.014565472	0.071478447	0.0012064769
0.014696960	0.069242082	0.0011925855
0.014828449	0.067077382	0.0011565015
0.014959938	0.067561375	0.0011688332
0.015091426	0.064451027	0.0011441630
0.015222915	0.063781169	0.0011096040
0.015354404	0.066054462	0.0011334867
0.015485892	0.063186874	0.0010984357
0.015617381	0.062401752	0.0010964290
0.015748870	0.061352588	0.0010850677
0.015880359	0.061172309	0.0010668021
0.016011847	0.060334796	0.0010607751
0.016143336	0.054943975	0.0010026098
0.016274825	0.051807300	0.00097574538
0.016406313	0.052021232	0.00097133886
0.016537802	0.053503675	0.00097680564
0.016669291	0.054138653	0.00097978259
0.016800779	0.055087586	0.00098526109
0.016932268	0.058348025	0.0010103164
0.017063757	0.059374431	0.0010164214
0.017195246	0.058386727	0.00099851166
0.017326734	0.056657512	0.00098489050
0.017458223	0.055256634	0.00096552420
0.017589712	0.056192472	0.00096937428
0.017721200	0.054587482	0.00096102118
0.017852689	0.054781525	0.00094042039
0.017984178	0.055390806	0.00095584460
0.018115666	0.055346521	0.00094999182
0.018247155	0.053447338	0.00092851181
0.018378644	0.053156901	0.00092824348
0.018510133	0.052411574	0.00091134648
0.018641621	0.052135979	0.00090654511
0.018773110	0.050223221	0.00088611506
0.018904599	0.049111792	0.00087664030
0.019036087	0.047933732	0.00086235785
0.019167576	0.049259104	0.00086533303
0.019299065	0.047311834	0.00084371529
0.019430553	0.047727944	0.00085465851
0.019562042	0.047405249	0.00084268904
0.019693531	0.046021609	0.00082984682
0.019825019	0.045834612	0.00082282804
0.019956508	0.045751265	0.00081447411
0.020087997	0.045102109	0.00081539000
0.020219486	0.043803118	0.00079710966
0.020350974	0.042858570	0.00079197722
0.020482463	0.044156893	0.00078995942
0.020613952	0.043185612	0.00077873379
0.020745440	0.042781766	0.00078216915
0.020876929	0.043843544	0.00078147326
0.021008418	0.043240181	0.00078049818
0.021139906	0.042491702	0.00076805747
0.021271395	0.039077759	0.00072971703
0.021402884	0.039859415	0.00074094575
0.021534373	0.040196474	0.00074005537
0.021665861	0.040802093	0.00074430201
0.021797350	0.039909095	0.00073471300
0.021928839	0.039240695	0.00071841930
0.022060327	0.038493598	0.00072037236
0.022191816	0.039897082	0.00072381743
0.022323305	0.038405848	0.00071285226
0.022454793	0.039142455	0.00071380298
0.022586282	0.036960078	0.00068904523
0.022717771	0.036481363	0.00069170553
0.022849260	0.037217258	0.00068895036
0.022980748	0.035449470	0.00067686357
0.023112237	0.036486502	0.00067898826
0.023243726	0.036333112	0.00067357411
0.023375214	0.036395446	0.00068030425
0.023506703	0.038150699	0.00068926838
0.023638192	0.037324594	0.00068146962
0.023769680	0.037738162	0.00068510100
0.023901169	0.037118620	0.00067489361
0.024032658	0.036068153	0.00066799779
0.024164147	0.036547138	0.00066784418
0.024295635	0.036469468	0.00066178011
0.024427124	0.036216669	0.00065839582
0.024558613	0.035461933	0.00064710646
0.024690101	0.036896875	0.00066682839
0.024821590	0.036759482	0.00065854701
0.024953079	0.036365377	0.00064976561
0.025084567	0.037020968	0.00065817910
0.025216056	0.035791994	0.00064279436
0.025347545	0.035023457	0.00064193163
0.025479034	0.035887426	0.00064479482
0.025610522	0.035692955	0.00063511761
0.025742011	0.035382282	0.00063354098
0.025873500	0.036491691	0.00063963593
0.026004988	0.034213194	0.00062522381
0.026136477	0.034864797	0.00062585609
0.026267966	0.035111419	0.00062204948
0.026399454	0.035323013	0.00062716235
0.026530943	0.035713252	0.00062534041
0.026662432	0.034907183	0.00062186410
0.026793920	0.035108580	0.00061981042
0.026925409	0.033837837	0.00060524488
0.027056898	0.034207192	0.00061231321
0.027188387	0.034278219	0.00060383619
0.027319875	0.034210243	0.00060972141
0.027451364	0.034596205	0.00060707417
0.027582853	0.034331837	0.00060126308
0.027714341	0.034349405	0.00060175048
0.027845830	0.034758190	0.00060216993
0.027977319	0.033733749	0.00059670126
0.028108807	0.034398803	0.00059616467
0.028240296	0.034209502	0.00059376666
0.028371785	0.034338618	0.00059379510
0.028503274	0.033801191	0.00058758264
0.028634762	0.033467679	0.00058587498
0.028766251	0.033411015	0.00058460976
0.028897740	0.032498786	0.00056995705
0.029029228	0.033317195	0.00057931739
0.029160717	0.033490808	0.00058040588
0.029292206	0.032907756	0.00057591941
0.029423694	0.032646105	0.00057274733
0.029555183	0.031651258	0.00055490740
0.029686672	0.032529618	0.00056672796
0.029818161	0.033867135	0.00057673186
0.029949649	0.032047043	0.00055921138
0.030081138	0.033708376	0.00057289363
0.030212627	0.031456461	0.00054968068
0.030344115	0.032560000	0.00055858607
0.030475604	0.032971967	0.00056328840
0.030607093	0.031665369	0.00054913232
0.030738581	0.031771849	0.00055181413
0.030870070	0.031651657	0.00054635695
0.031001559	0.031900665	0.00054652824
0.031133048	0.031953602	0.00055032576
0.031264536	0.032219249	0.00054633796
0.031396025	0.032627650	0.00055229010
0.031527514	0.032287759	0.00054619249
0.031659002	0.032069922	0.00054337691
0.031790491	0.032378357	0.00054770132
0.031921980	0.031480173	0.00053556885
0.032053468	0.031100559	0.00053604995
0.032184957	0.032170043	0.00053711607
0.032316446	0.030609112	0.00052433920
0.032447935	0.031282705	0.00053351219
0.032579423	0.030519018	0.00052398136
0.032710912	0.031565348	0.00053290583
0.032842401	0.030953518	0.00052395016
0.032973889	0.030711300	0.00052049646
0.033105378	0.030642100	0.00052262243
0.033236867	0.031669433	0.00052663108
0.033368355	0.030064740	0.00052284788
0.033499844	0.030446919	0.00052564215
0.033631333	0.030604141	0.00052651234
0.033762822	0.029878643	0.00052751762
0.033894310	0.030463960	0.00053205526
0.034025799	0.030574454	0.00053265299
0.034157288	0.029304213	0.00052131620
0.034288776	0.029944557	0.00052659985
0.034420265	0.029030162	0.00052287671
0.034551754	0.030880103	0.00053400356
0.034683242	0.029829336	0.00052876604
0.034814731	0.030231197	0.00052810699
0.034946220	0.030065718	0.00053010697
0.035077708	0.029604921	0.00052854655
0.035209197	0.029218654	0.00052505910
0.035340686	0.030046821	0.00052650065
0.035472175	0.029293482	0.00053377394
0.035603663	0.029687553	0.00053844795
0.035735152	0.029265534	0.00054178630
0.035866641	0.028219808	0.00053159852
0.035998129	0.028345615	0.00053175109
0.036129618	0.028928092	0.00053968599
0.036261107	0.029417308	0.00054036086
0.036392595	0.028689100	0.00054376040
0.036524084	0.029436870	0.00054720919
0.036655573	0.030179997	0.00054847579
0.036787062	0.029334975	0.00054832544
0.036918550	0.029887802	0.00054793353
0.037050039	0.028965710	0.00054589896
0.037181528	0.028371189	0.00053747985
0.037313016	0.029188934	0.00054688232
0.037444505	0.028710162	0.00054438183
0.037575994	0.029090168	0.00054463998
0.037707482	0.029927031	0.00055581668
0.037838971	0.028723645	0.00054917291
0.037970460	0.028960196	0.00054794335
0.038101949	0.028843080	0.00054853421
0.038233437	0.028752700	0.00054194482
0.038364926	0.030516599	0.00055249300
0.038496415	0.028536141	0.00053639472
0.038627903	0.030090050	0.00054173414
0.038759392	0.029395430	0.00053937357
0.038890881	0.029593981	0.00053408942
0.039022369	0.027824637	0.00052282151
0.039153858	0.029834337	0.00053583728
0.039285347	0.030734625	0.00053949663
0.039416836	0.028984699	0.00053055651
0.039548324	0.029718678	0.00053237717
0.039679813	0.028318650	0.00051874542
0.039811302	0.029291423	0.00052924025
0.039942790	0.029469347	0.00052709922
0.040074279	0.029035225	0.00052694147
0.040205768	0.029520679	0.00052729669
0.040337256	0.029616233	0.00052482387
0.040468745	0.029260535	0.00052328737
0.040600234	0.029547792	0.00052343436
0.040731723	0.027876454	0.00051124468
0.040863211	0.029968754	0.00052783131
0.040994700	0.029111845	0.00051842803
0.041126189	0.028982174	0.00051993858
0.041257677	0.029911403	0.00052275955
0.041389166	0.029395663	0.00051840195
0.041520655	0.029512591	0.00051965845
0.041652143	0.028806382	0.00051309583
0.041783632	0.029869300	0.00052323201
0.041915121	0.030553379	0.00052327262
0.042046610	0.029302896	0.00051853570
0.042178098	0.028245255	0.00050836034
0.042309587	0.029136570	0.00051556369
0.042441076	0.028759012	0.00050977032
0.042572564	0.029133091	0.00051289445
0.042704053	0.029732631	0.00051363564
0.042835542	0.029058864	0.00051168607
0.042967030	0.029899660	0.00051775302
0.043098519	0.029476253	0.00051483000
0.043230008	0.029274299	0.00051107540
0.043361496	0.029281890	0.00050666821
0.043492985	0.029487997	0.00051423400
0.043624474	0.028561190	0.00050300067
0.043755963	0.029625042	0.00051246739
0.043887451	0.028953965	0.00050520131
0.044018940	0.029687682	0.00050862186
0.044150429	0.029708160	0.00051484383
0.044281917	0.029266851	0.00050449150
0.044413406	0.029689362	0.00051089902
0.044544895	0.029859184	0.00050942185
0.044676383	0.030046460	0.00051096994
0.044807872	0.029911299	0.00051067160
0.044939361	0.030005130	0.00050869676
0.045070850	0.029116532	0.00050194088
0.045202338	0.028620089	0.00049786049
0.045333827	0.030000278	0.00050540811
0.045465316	0.028600349	0.00049918120
0.045596804	0.029949980	0.00050619135
0.045728293	0.029534718	0.00050309937
0.045859782	0.029556704	0.00050300440
0.045991270	0.028152119	0.00048658796
0.046122759	0.028996422	0.00049918115
0.046254248	0.028967509	0.00050570110
0.046385737	0.029230462	0.00050924460
0.046517225	0.029525542	0.00051354203
0.046648714	0.029107522	0.00051224477
0.046780203	0.030326405	0.00052850040
0.046911691	0.029069186	0.00051705344
0.047043180	0.028990993	0.00051627588
0.047174669	0.029188481	0.00051772704
0.047306157	0.029399950	0.00052146057
0.047437646	0.027821345	0.00051192185
0.047569135	0.029111947	0.00052528269
0.047700624	0.029337191	0.00052187727
0.047832112	0.028767262	0.00052315344
0.047963601	0.030379546	0.00053252687
0.048095090	0.029438328	0.00053008602
0.048226578	0.029868148	0.00053611908
0.048358067	0.030030297	0.00053309424
0.048489556	0.029252110	0.00052827431
0.048621044	0.029557614	0.00053187663
0.048752533	0.029476615	0.00053593167
0.048884022	0.029431159	0.00053271684
0.049015511	0.028999939	0.00052871646
0.049146999	0.029356265	0.00053157829
0.049278488	0.028887263	0.00053081045
0.049409977	0.030129960	0.00054361680
0.049541465	0.030265054	0.00054171344
0.049672954	0.029661205	0.00053857723
0.049804443	0.029252064	0.00053560650
0.049935931	0.028949875	0.00053457275
0.050067420	0.029564263	0.00054085654
0.050198909	0.029472470	0.00054014506
0.050330398	0.029281322	0.00053604043
0.050461886	0.029831649	0.00054106896
0.050593375	0.029884476	0.00054305427
0.050724864	0.029733586	0.00054313317
0.050856352	0.029695634	0.00054504384
0.050987841	0.029931203	0.00054258163
0.051119330	0.029516851	0.00054196177
0.051250818	0.029590133	0.00054284444
0.051382307	0.030170046	0.00054921156
0.051513796	0.029011688	0.00053826628
0.051645284	0.030122552	0.00054642133
0.051776773	0.029609378	0.00054403126
0.051908262	0.029510088	0.00054473950
0.052039751	0.030525826	0.00055352987
0.052171239	0.029394182	0.00054299060
0.052302728	0.029094406	0.00054543886
0.052434217	0.029760557	0.00054627094
0.052565705	0.028589164	0.00054072163
0.052697194	0.029513087	0.00054573167
0.052828683	0.029558447	0.00054836575
0.052960171	0.030219374	0.00055241568
0.053091660	0.028407298	0.00053419710
0.053223149	0.028307980	0.00053837689
0.053354638	0.029833863	0.00055267362
0.053486126	0.030299896	0.00055650705
0.053617615	0.029779681	0.00054997648
0.053749104	0.028545455	0.00053952664
0.053880592	0.029617136	0.00054753504
0.054012081	0.028375126	0.00054168470
0.054143570	0.028011796	0.00053941806
0.054275058	0.029191808	0.00054768264
0.054406547	0.029675784	0.00054962197
0.054538036	0.028900566	0.00054785747
0.054669525	0.028911179	0.00054427699
0.054801013	0.028969026	0.00054970084
0.054932502	0.028142707	0.00054083952
0.055063991	0.028651007	0.00054228709
0.055195479	0.028997477	0.00054941943
0.055326968	0.028843076	0.00054636357
0.055458457	0.028088139	0.00054317517
0.055589945	0.029601778	0.00055177678
0.055721434	0.029272982	0.00054939050
0.055852923	0.029851648	0.00055925522
0.055984412	0.028481827	0.00054520346
0.056115900	0.029718106	0.00055492706
0.056247389	0.028178476	0.00054502499
0.056378878	0.029700622	0.00055340848
0.056510366	0.029384669	0.00055383731
0.056641855	0.028242603	0.00054238861
0.056773344	0.029602621	0.00055613027
0.056904832	0.029636209	0.00055538915
0.057036321	0.027633406	0.00053534907
0.057167810	0.029951765	0.00056109471
0.057299299	0.029111193	0.00055172056
0.057430787	0.029261282	0.00055005456
0.057562276	0.028860028	0.00055130265
0.057693765	0.029385949	0.00054678575
0.057825253	0.028246538	0.00054312031
0.057956742	0.027853774	0.00053982058
0.058088231	0.030138599	0.00055654867
0.058219719	0.029492363	0.00055345142
0.058351208	0.028325813	0.00053788239
0.058482697	0.028214670	0.00054117949
0.058614186	0.028447344	0.00054437032
0.058745674	0.028882570	0.00054196559
0.058877163	0.029906063	0.00055261406
0.059008652	0.029088904	0.00054083662
0.059140140	0.028811859	0.00054440098
0.059271629	0.029027784	0.00054568189
0.059403118	0.029523757	0.00054389010
0.059534606	0.029842389	0.00055015328
0.059666095	0.029895787	0.00054471589
0.059797584	0.029552721	0.00054367367
0.059929072	0.029002347	0.00054217821
0.060060561	0.029339594	0.00053923948
0.060192050	0.028698084	0.00053845865
0.060323539	0.028616009	0.00053270058
0.060455027	0.028802682	0.00053897680
0.060586516	0.029392047	0.00054190840
0.060718005	0.029286592	0.00053923261
0.060849493	0.029387786	0.00054021168
0.060980982	0.028743548	0.00053555319
0.061112471	0.028710408	0.00053262606
0.061243959	0.028177896	0.00053476810
0.061375448	0.028577438	0.00053079715
0.061506937	0.028487905	0.00053407742
0.061638426	0.027762052	0.00052332939
0.061769914	0.028699108	0.00053416158
0.061901403	0.028996465	0.00053835401
0.062032892	0.029499913	0.00053643708
0.062164380	0.028615876	0.00053187085
0.062295869	0.028236469	0.00053194299
0.062427358	0.028205445	0.00052731214
0.062558846	0.029687397	0.00054396976
0.062690335	0.029307299	0.00053307477
0.062821824	0.028598862	0.00052960680
0.062953313	0.028549402	0.00053021657
0.063084801	0.029071883	0.00053215012
0.063216290	0.028217593	0.00053084245
0.063347779	0.028743791	0.00053140698
0.063479267	0.029281203	0.00053118534
0.063610756	0.028214170	0.00052973285
0.063742245	0.029515856	0.00053502172
0.063873733	0.029054313	0.00053521500
0.064005222	0.028605036	0.00052809308
0.064136711	0.028215454	0.00052525830
0.064268200	0.028495485	0.00052627180
0.064399688	0.028734267	0.00052696262
0.064531177	0.027229395	0.00051924716
0.064662666	0.028829583	0.00052873523
0.064794154	0.029194307	0.00053245333
0.064925643	0.029459761	0.00053547490
0.065057132	0.028381327	0.00052512220
0.065188620	0.029534726	0.00053583987
0.065320109	0.028216792	0.00052259739
0.065451598	0.029396734	0.00053090559
0.065583087	0.029296554	0.00053213124
0.065714575	0.029072460	0.00052920551
0.065846064	0.028776586	0.00052904419
0.065977553	0.029218829	0.00052867823
0.066109041	0.028154366	0.00051989730
0.066240530	0.029365014	0.00053216210
0.066372019	0.028284845	0.00052075919
0.066503507	0.029034669	0.00052948138
0.066634996	0.028930941	0.00052535073
0.066766485	0.029722375	0.00053411776
0.066897973	0.029241580	0.00052860078
0.067029462	0.028232001	0.00052234905
0.067160951	0.027690956	0.00051835452
0.067292440	0.028045199	0.00051957712
0.067423928	0.028703308	0.00051911807
0.067555417	0.028278598	0.00052124249
0.067686906	0.029393226	0.00052753630
0.067818394	0.028505111	0.00052239986
0.067949883	0.029157878	0.00052570091
0.068081372	0.028778767	0.00052175862
0.068212860	0.028815880	0.00052254553
0.068344349	0.028405144	0.00051955025
0.068475838	0.028527784	0.00052008773
0.068607327	0.028484749	0.00051997265
0.068738815	0.029601430	0.00052392346
0.068870304	0.028066826	0.00051718736
0.069001793	0.028876251	0.00051996489
0.069133281	0.029067833	0.00052305316
0.069264770	0.028835135	0.00052468128
0.069396259	0.028144686	0.00051117484
0.069527747	0.028231993	0.00051708681
0.069659236	0.029950962	0.00052996254
0.069790725	0.029407733	0.00052522284
0.069922214	0.029004928	0.00052212471
0.070053702	0.027980419	0.00050927929
0.070185191	0.028144755	0.00051511734
0.070316680	0.028407760	0.00051378166
0.070448168	0.028292896	0.00051517045
0.070579657	0.028936881	0.00052045448
0.070711146	0.027907700	0.00050814915
0.070842634	0.027768638	0.00051050605
0.070974123	0.027302658	0.00050593352
0.071105612	0.029138222	0.00051823128
0.071237101	0.027958331	0.00051031928
0.071368589	0.028904947	0.00051337720
0.071500078	0.027590547	0.00050878718
0.071631567	0.028023593	0.00051086624
0.071763055	0.027695562	0.00050877369
0.071894544	0.027565933	0.00050631506
0.072026033	0.028196343	0.00050715154
0.072157521	0.028329868	0.00051289793
0.072289010	0.027828404	0.00050846695
0.072420499	0.027256004	0.00050213609
0.072551988	0.028763716	0.00051168174
0.072683476	0.028236523	0.00050764923
0.072814965	0.028675372	0.00051363663
0.072946454	0.027465592	0.00050537760
0.073077942	0.027462317	0.00050090642
0.073209431	0.027367162	0.00050515010
0.073340920	0.027606129	0.00050224287
0.073472408	0.027857009	0.00050476378
0.073603897	0.027480230	0.00050426260
0.073735386	0.025896052	0.00048881396
0.073866875	0.027658471	0.00050095825
0.073998363	0.027660090	0.00050364750
0.074129852	0.027541106	0.00050298039
0.074261341	0.028146356	0.00050983878
0.074392829	0.027992882	0.00050155964
0.074524318	0.027653044	0.00050452390
0.074655807	0.028062237	0.00050348609
0.074787295	0.027232615	0.00049723961
0.074918784	0.027543440	0.00050036656
0.075050273	0.027843612	0.00050081422
0.075181761	0.027062294	0.00049446152
0.075313250	0.027256081	0.00049799470
0.075444739	0.027771244	0.00050191129
0.075576228	0.026491332	0.00049251832
0.075707716	0.027257665	0.00049640206
0.075839205	0.027671745	0.00049815155
0.075970694	0.027031974	0.00049289948
0.076102182	0.026997908	0.00049177158
0.076233671	0.026683480	0.00049577034
0.076365160	0.026864353	0.00048906986
0.076496648	0.027184009	0.00049483809
0.076628137	0.026937670	0.00049297588
0.076759626	0.026857985	0.00049089639
0.076891115	0.027241473	0.00049793572
0.077022603	0.025485366	0.00047881043
0.077154092	0.026163291	0.00048560457
0.077285581	0.026445595	0.00048955502
0.077417069	0.025849842	0.00048249094
0.077548558	0.026134819	0.00048738519
0.077680047	0.026958476	0.00049042607
0.077811535	0.026110467	0.00048416301
0.077943024	0.026368822	0.00048813585
0.078074513	0.026532652	0.00048442816
0.078206002	0.027568897	0.00049634763
0.078337490	0.027581246	0.00049342384
0.078468979	0.026355197	0.00048240834
0.078600468	0.026240355	0.00048474854
0.078731956	0.026329444	0.00048441073
0.078863445	0.026322527	0.00048610959
0.078994934	0.026879979	0.00048801594
0.079126422	0.025902911	0.00047985742
0.079257911	0.026340554	0.00048409777
0.079389400	0.026057807	0.00048100027
0.079520889	0.026925012	0.00048877030
0.079652377	0.027302015	0.00049149124
0.079783866	0.026296837	0.00048217819
0.079915355	0.026857739	0.00048818516
0.080046843	0.026963251	0.00048602697
0.080178332	0.026056494	0.00047897503
0.080309821	0.027518483	0.00049116817
0.080441309	0.026496117	0.00048037362
0.080572798	0.026428002	0.00048367357
0.080704287	0.026540221	0.00048348934
0.080835776	0.027056628	0.00048751024
0.080967264	0.026739993	0.00048873806
0.081098753	0.027048560	0.00048288035
0.081230242	0.026857864	0.00048581905
0.081361730	0.026628278	0.00048036015
0.081493219	0.026891176	0.00048371252
0.081624708	0.027109939	0.00048783565
0.081756196	0.026588960	0.00047653413
0.081887685	0.026366482	0.00048087587
0.082019174	0.026289643	0.00047877437
0.082150663	0.026190767	0.00047912924
0.082282151	0.026934585	0.00048364144
0.082413640	0.026294927	0.00047742133
0.082545129	0.026071607	0.00047707225
0.082676617	0.026039746	0.00047783204
0.082808106	0.026470436	0.00047913213
0.082939595	0.027083222	0.00048554031
0.083071083	0.026101253	0.00047270618
0.083202572	0.026270608	0.00047533408
0.083334061	0.025993152	0.00047742837
0.083465549	0.025301654	0.00046594585
0.083597038	0.025859278	0.00047450860
0.083728527	0.026240404	0.00047337395
0.083860016	0.027177279	0.00048398733
0.083991504	0.026318969	0.00047572780
0.084122993	0.025535921	0.00046896668
0.084254482	0.025765439	0.00047131997
0.084385970	0.025422692	0.00046688976
0.084517459	0.026423914	0.00047550304
0.084648948	0.025675511	0.00047057557
0.084780436	0.026621552	0.00047404597
0.084911925	0.026325831	0.00047332184
0.085043414	0.025805912	0.00046766331
0.085174903	0.025189808	0.00046395542
0.085306391	0.025958969	0.00047274736
0.085437880	0.025701548	0.00046741596
0.085569369	0.026328931	0.00047310706
0.085700857	0.026345333	0.00047270096
0.085832346	0.025701609	0.00046693916
0.085963835	0.025649096	0.00046971473
0.086095323	0.026724936	0.00047281520
0.086226812	0.026130949	0.00047037586
0.086358301	0.025787259	0.00046778049
0.086489790	0.026074292	0.00046850368
0.086621278	0.026418496	0.00047276114
0.086752767	0.025484964	0.00046357083
0.086884256	0.026252171	0.00047048411
0.087015744	0.026438306	0.00047131852
0.087147233	0.025532215	0.00046472825
0.087278722	0.026270080	0.00047114363
0.087410210	0.025989518	0.00046618359
0.087541699	0.025846838	0.00046453495
0.087673188	0.026453592	0.00047176005
0.087804677	0.025898547	0.00046437992
0.087936165	0.026165823	0.00046891349
0.088067654	0.025516079	0.00046357262
0.088199143	0.026145281	0.00046517486
0.088330631	0.026476078	0.00047090469
0.088462120	0.025989820	0.00046500433
0.088593609	0.025857816	0.00046607689
0.088725097	0.025887440	0.00046323257
0.088856586	0.026020661	0.00046465391
0.088988075	0.025500541	0.00046298947
0.089119564	0.025763458	0.00046137362
0.089251052	0.025994823	0.00046628815
0.089382541	0.025678386	0.00046209574
0.089514030	0.025901743	0.00046229450
0.089645518	0.025218156	0.00045707810
0.089777007	0.026094089	0.00046311257
0.089908496	0.025916708	0.00046591646
0.090039984	0.025202584	0.00045788917
0.090171473	0.025650222	0.00045838644
0.090302962	0.025827526	0.00046484429
0.090434451	0.025782919	0.00046021410
0.090565939	0.025264699	0.00045837194
0.090697428	0.025809315	0.00046214639
0.090828917	0.025159894	0.00045146442
0.090960405	0.025919660	0.00046465997
0.091091894	0.025958777	0.00046036548
0.091223383	0.024656431	0.00045368739
0.091354871	0.025905186	0.00046269499
0.091486360	0.024949765	0.00046212739
0.091617849	0.024719783	0.00046505132
0.091749337	0.026075877	0.00048043100
0.091880826	0.025892898	0.00048205954
0.092012315	0.024736032	0.00047655500
0.092143804	0.025369248	0.00048067384
0.092275292	0.024901097	0.00048224410
0.092406781	0.025274084	0.00048437187
0.092538270	0.025140100	0.00048773758
0.092669758	0.025514708	0.00049261165
0.092801247	0.025528380	0.00047621148
0.092932736	0.024961996	0.00047461277
0.093064224	0.024860930	0.00046934881
0.093195713	0.024475979	0.00046546824
0.093327202	0.025096529	0.00046897286
0.093458691	0.024550187	0.00045951319
0.093590179	0.024573893	0.00046350479
0.093721668	0.024416085	0.00046131813
0.093853157	0.025198131	0.00046592293
0.093984645	0.024797637	0.00046108771
0.094116134	0.025239669	0.00046497795
0.094247623	0.024498987	0.00045823237
0.094379111	0.025303590	0.00046486006
0.094510600	0.025375392	0.00046392800
0.094642089	0.025542359	0.00046464068
0.094773578	0.025359084	0.00045956587
0.094905066	0.025208651	0.00046172595
0.095036555	0.024470313	0.00045958775
0.095168044	0.024814027	0.00045413225
0.095299532	0.024100399	0.00045233789
0.095431021	0.024444177	0.00045232044
0.095562510	0.024825587	0.00045522733
0.095693998	0.023387478	0.00044683127
0.095825487	0.024176444	0.00045027889
0.095956976	0.024810280	0.00045643186
0.096088465	0.025151023	0.00045474240
0.096219953	0.024875640	0.00045484057
0.096351442	0.024890714	0.00045780641
0.096482931	0.024616667	0.00045075483
0.096614419	0.024049883	0.00044804365
0.096745908	0.024508437	0.00045029096
0.096877397	0.024844910	0.00045087783
0.097008885	0.025188787	0.00045575174
0.097140374	0.024516011	0.00045000693
0.097271863	0.024376927	0.00044760271
0.097403352	0.024245441	0.00044660471
0.097534840	0.024255042	0.00044703331
0.097666329	0.025035592	0.00045325875
0.097797818	0.025358648	0.00045022419
0.097929306	0.024881560	0.00044926117
0.098060795	0.025079648	0.00044998947
0.098192284	0.024563484	0.00044206766
0.098323772	0.024590154	0.00044532932
0.098455261	0.025002288	0.00044509116
0.098586750	0.024406091	0.00043948315
0.098718239	0.023932823	0.00043662678
0.098849727	0.023971938	0.00043427528
0.098981216	0.024150537	0.00043703719
0.099112705	0.024522605	0.00043937834
0.099244193	0.024824684	0.00043987604
0.099375682	0.024901856	0.00044362927
0.099507171	0.024853690	0.00044134463
0.099638659	0.023843887	0.00043710762
0.099770148	0.024623701	0.00044076742
0.099901637	0.024014148	0.00043449522
0.10003313	0.024612197	0.00044179689
0.10016461	0.023725421	0.00043398411
0.10029610	0.024912554	0.00044626623
0.10042759	0.024574145	0.00043950462
0.10055908	0.023897198	0.00043453573
0.10069057	0.023851027	0.00043500781
0.10082206	0.024317620	0.00043785181
0.10095355	0.024147165	0.00043901171
0.10108504	0.024236059	0.00043521126
0.10121652	0.023328417	0.00042838675
0.10134801	0.023728418	0.00043242296
0.10147950	0.024670017	0.00043907027
0.10161099	0.023578315	0.00043371932
0.10174248	0.024111082	0.00043700806
0.10187397	0.023580753	0.00042991330
0.10200546	0.024223802	0.00043790063
0.10213694	0.024341873	0.00043381628
0.10226843	0.023687680	0.00043215734
0.10239992	0.024316463	0.00043661693
0.10253141	0.023442742	0.00042619797
0.10266290	0.023647365	0.00043241489
0.10279439	0.024069438	0.00043236636
0.10292588	0.024415026	0.00043613783
0.10305737	0.024170885	0.00043405428
0.10318885	0.023677163	0.00043066781
0.10332034	0.024280787	0.00043476499
0.10345183	0.023903220	0.00043058995
0.10358332	0.024109995	0.00043281281
0.10371481	0.023682882	0.00042861083
0.10384630	0.024555717	0.00043528100
0.10397779	0.024274323	0.00043341146
0.10410928	0.024110086	0.00043287463
0.10424076	0.023641412	0.00042856771
0.10437225	0.023873872	0.00043220805
0.10450374	0.023711318	0.00042523296
0.10463523	0.024556740	0.00043508614
0.10476672	0.024220804	0.00043158878
0.10489821	0.023559202	0.00042794304
0.10502970	0.022582113	0.00041933723
0.10516118	0.023894436	0.00042822707
0.10529267	0.023987281	0.00043084938
0.10542416	0.023793039	0.00042721419
0.10555565	0.023119770	0.00042168749
0.10568714	0.023086415	0.00042251405
0.10581863	0.023699234	0.00042511502
0.10595012	0.024042395	0.00042729808
0.10608161	0.024359791	0.00043244358
0.10621309	0.023565128	0.00042441182
0.10634458	0.024227466	0.00042821481
0.10647607	0.023804420	0.00042640919
0.10660756	0.024055320	0.00042592378
0.10673905	0.023759478	0.00042687489
0.10687054	0.024224560	0.00043371799
0.10700203	0.024347330	0.00043971170
0.10713352	0.023394492	0.00043627000
0.10726500	0.024551746	0.00044840114
0.10739649	0.023768946	0.00044864990
0.10752798	0.023744593	0.00044410516
0.10765947	0.023337957	0.00044631347
0.10779096	0.023638722	0.00045090294
0.10792245	0.023983154	0.00045689652
0.10805394	0.024489066	0.00046076657
0.10818542	0.023517790	0.00045210348
0.10831691	0.024362857	0.00046443087
0.10844840	0.024410850	0.00046409090
0.10857989	0.024475786	0.00046667322
0.10871138	0.022846522	0.00045865930
0.10884287	0.023634442	0.00046235351
0.10897436	0.023719931	0.00046373536
0.10910585	0.023475829	0.00046588067
0.10923733	0.024279643	0.00046844091
0.10936882	0.024451910	0.00047870509
0.10950031	0.023171052	0.00046311931
0.10963180	0.023898800	0.00047377162
0.10976329	0.024626747	0.00047812951
0.10989478	0.023488367	0.00047157885
0.11002627	0.023289453	0.00047487417
0.11015776	0.022884868	0.00046555375
0.11028924	0.023867713	0.00047751419
0.11042073	0.023329453	0.00047987630
0.11055222	0.023778073	0.00047677890
0.11068371	0.023699672	0.00047977670
0.11081520	0.024628667	0.00048645177
0.11094669	0.023044879	0.00047474759
0.11107818	0.023486751	0.00048257196
0.11120966	0.024091676	0.00048409382
0.11134115	0.024066144	0.00048843844
0.11147264	0.023598992	0.00048126442
0.11160413	0.023748097	0.00048528286
0.11173562	0.023968518	0.00049061419
0.11186711	0.023199501	0.00046971708
0.11199860	0.023895835	0.00047672779
0.11213009	0.023582189	0.00046432436
0.11226157	0.023319393	0.00046055276
0.11239306	0.023524119	0.00046123604
0.11252455	0.023742691	0.00046189159
0.11265604	0.023622521	0.00046157745
0.11278753	0.023980583	0.00045765146
0.11291902	0.023364876	0.00045298629
0.11305051	0.023433205	0.00045605521
0.11318200	0.024126272	0.00045441102
0.11331348	0.024599404	0.00046082596
0.11344497	0.022785970	0.00044614216
0.11357646	0.023192201	0.00044447083
0.11370795	0.024324875	0.00045475140
0.11383944	0.023584489	0.00044953632
0.11397093	0.023817208	0.00044915223
0.11410242	0.024348235	0.00045307505
0.11423390	0.023304365	0.00044042962
0.11436539	0.023787020	0.00045000661
0.11449688	0.023969748	0.00044479657
0.11462837	0.023682278	0.00044790140
0.11475986	0.023934104	0.00044509223
0.11489135	0.023929042	0.00044275707
0.11502284	0.024450913	0.00045066346
0.11515433	0.024008127	0.00044440392
0.11528581	0.023269776	0.00043910782
0.11541730	0.024128451	0.00044313039
0.11554879	0.023716274	0.00043798298
0.11568028	0.023423743	0.00043990532
0.11581177	0.024735814	0.00044700146
0.11594326	0.024153384	0.00044266200
0.11607475	0.023687295	0.00043714496
0.11620624	0.023757707	0.00043570819
0.11633772	0.025001840	0.00044777653
0.11646921	0.023478186	0.00043624214
0.11660070	0.024312371	0.00044165430
0.11673219	0.022911971	0.00042868446
0.11686368	0.023762425	0.00043385774
0.11699517	0.023877827	0.00043661897
0.11712666	0.023475027	0.00043410902
0.11725814	0.023606780	0.00042998144
0.11738963	0.023569221	0.00043034365
0.11752112	0.023010654	0.00042551664
0.11765261	0.023517432	0.00042924233
0.11778410	0.023862585	0.00043298984
0.11791559	0.023288050	0.00042559277
0.11804708	0.024282333	0.00043190862
0.11817857	0.023597854	0.00042771149
0.11831005	0.023897486	0.00042854557
0.11844154	0.023381939	0.00042564762
0.11857303	0.024261909	0.00042828847
0.11870452	0.023921324	0.00042720085
0.11883601	0.023416980	0.00042256769
0.11896750	0.022961415	0.00042026449
0.11909899	0.022941015	0.00042058782
0.11923048	0.023815091	0.00042118260
0.11936196	0.024352122	0.00042764839
0.11949345	0.023881225	0.00041958833
0.11962494	0.024008395	0.00042416974
0.11975643	0.023598943	0.00042214302
0.11988792	0.023816359	0.00041988568
0.12001941	0.023721431	0.00041895784
0.12015090	0.023632815	0.00041837986
0.12028239	0.024513198	0.00042644935
0.12041387	0.023684250	0.00041764741
0.12054536	0.022947953	0.00040994699
0.12067685	0.024028612	0.00042050241
0.12080834	0.023882765	0.00041969694
0.12093983	0.023265538	0.00041124042
0.12107132	0.024139736	0.00042170269
0.12120281	0.023591125	0.00041500851
0.12133429	0.023193126	0.00041013880
0.12146578	0.023499792	0.00041353561
0.12159727	0.023570572	0.00041107943
0.12172876	0.023900755	0.00041582778
0.12186025	0.023525930	0.00041237866
0.12199174	0.023620604	0.00041357787
0.12212323	0.023453297	0.00041227640
0.12225472	0.023918237	0.00041375935
0.12238620	0.023797324	0.00041543411
0.12251769	0.023586623	0.00041128568
0.12264918	0.024187847	0.00041687866
0.12278067	0.023232548	0.00041020884
0.12291216	0.024935679	0.00042116046
0.12304365	0.024351535	0.00041556291
0.12317514	0.024607753	0.00041765027
0.12330663	0.023807049	0.00041242143
0.12343811	0.023471118	0.00041038500
0.12356960	0.023335657	0.00040787921
0.12370109	0.024057546	0.00041383468
0.12383258	0.024207281	0.00041448302
0.12396407	0.024715493	0.00041550648
0.12409556	0.023181542	0.00041114198
0.12422705	0.023599456	0.00040872076
0.12435853	0.024126384	0.00041323822
0.12449002	0.023332074	0.00040709258
0.12462151	0.023787269	0.00041213905
0.12475300	0.024148992	0.00041295522
0.12488449	0.023893509	0.00041134145
0.12501598	0.022903487	0.00040638915
0.12514747	0.023725860	0.00040932719
0.12527896	0.023996440	0.00041054690
0.12541044	0.023818653	0.00041090813
0.12554193	0.023466324	0.00040563189
0.12567342	0.023514745	0.00040526879
0.12580491	0.023747090	0.00041051803
0.12593640	0.023271743	0.00040315762
0.12606789	0.024431457	0.00041533557
0.12619938	0.023882662	0.00040754875
0.12633087	0.023649222	0.00040898281
0.12646235	0.023495402	0.00040771502
0.12659384	0.024243293	0.00040893787
0.12672533	0.023356655	0.00040709991
0.12685682	0.023393456	0.00040403630
0.12698831	0.023463004	0.00040595075
0.12711980	0.024096735	0.00040798415
0.12725129	0.023401441	0.00040444540
0.12738277	0.023910313	0.00040775421
0.12751426	0.023361333	0.00040460483
0.12764575	0.023595397	0.00040542506
0.12777724	0.024103039	0.00040674187
0.12790873	0.023598998	0.00040506266
0.12804022	0.023853671	0.00040713439
0.12817171	0.023531059	0.00040414163
0.12830320	0.023882326	0.00040631103
0.12843468	0.023619840	0.00040459262
0.12856617	0.023567498	0.00040175130
0.12869766	0.023930795	0.00040599236
0.12882915	0.023475086	0.00040527308
0.12896064	0.023599150	0.00040224823
0.12909213	0.023610122	0.00040150004
0.12922362	0.024151655	0.00040552071
0.12935511	0.023835135	0.00040508951
0.12948659	0.022900011	0.00039962325
0.12961808	0.023788555	0.00040303085
0.12974957	0.023367745	0.00039994913
0.12988106	0.023498846	0.00040175078
0.13001255	0.024407208	0.00040565276
0.13014404	0.023958047	0.00040563893
0.13027553	0.023814501	0.00040182400
0.13040701	0.023701336	0.00040157836
0.13053850	0.024066003	0.00040724250
0.13066999	0.023507359	0.00039896140
0.13080148	0.023171578	0.00039959494
0.13093297	0.023519174	0.00039822217
0.13106446	0.022876624	0.00039515202
0.13119595	0.023115908	0.00039782722
0.13132744	0.023409809	0.00039772774
0.13145892	0.023546178	0.00040045303
0.13159041	0.023898846	0.00040120703
0.13172190	0.023597725	0.00039812514
0.13185339	0.023803791	0.00040221706
0.13198488	0.023302828	0.00039744226
0.13211637	0.023230062	0.00039669337
0.13224786	0.024462744	0.00040400731
0.13237935	0.023652300	0.00040071128
0.13251083	0.023899759	0.00040227620
0.13264232	0.023831801	0.00040086405
0.13277381	0.023828844	0.00040131500
0.13290530	0.024296985	0.00040139688
0.13303679	0.024033672	0.00040138938
0.13316828	0.023785127	0.00040082829
0.13329977	0.023498033	0.00039468894
0.13343125	0.024265829	0.00040587597
0.13356274	0.024137409	0.00039884369
0.13369423	0.023615994	0.00039675698
0.13382572	0.023936838	0.00040118346
0.13395721	0.023747937	0.00039665795
0.13408870	0.023396378	0.00039759538
0.13422019	0.024122730	0.00039928285
0.13435168	0.024266414	0.00040056318
0.13448316	0.024050918	0.00040054742
0.13461465	0.023446814	0.00039464355
0.13474614	0.023047527	0.00039304787
0.13487763	0.023162049	0.00039460039
0.13500912	0.023982718	0.00039853302
0.13514061	0.023486754	0.00039541701
0.13527210	0.023355896	0.00039412105
0.13540359	0.023647266	0.00039644975
0.13553507	0.023977186	0.00039727258
0.13566656	0.023424423	0.00039402966
0.13579805	0.022635944	0.00039098713
0.13592954	0.023580546	0.00039326924
0.13606103	0.023553948	0.00039719883
0.13619252	0.023636149	0.00039392642
0.13632401	0.023227980	0.00039218588
0.13645549	0.023764650	0.00039827394
0.13658698	0.023530317	0.00039303319
0.13671847	0.023131525	0.00039161772
0.13684996	0.024024003	0.00039660000
0.13698145	0.024145949	0.00039599957
0.13711294	0.023672820	0.00039313198
0.13724443	0.023605160	0.00039318008
0.13737592	0.023787402	0.00039297464
0.13750740	0.022836711	0.00038947316
0.13763889	0.022847024	0.00038602960
0.13777038	0.023218154	0.00039077992
0.13790187	0.023227331	0.00038990785
0.13803336	0.022829189	0.00038671250
0.13816485	0.024181419	0.00039786096
0.13829634	0.023613468	0.00039064073
0.13842783	0.023025609	0.00038909873
0.13855931	0.023815448	0.00039338374
0.13869080	0.024142276	0.00039516333
0.13882229	0.023642184	0.00039189339
0.13895378	0.023075775	0.00038583872
0.13908527	0.024078649	0.00039523669
0.13921676	0.023365590	0.00039019522
0.13934825	0.023926057	0.00039280228
0.13947973	0.024387463	0.00039588616
0.13961122	0.023338886	0.00038740147
0.13974271	0.023539615	0.00039129028
0.13987420	0.023698474	0.00039227461
0.14000569	0.023883148	0.00038959481
0.14013718	0.024250223	0.00039401782
0.14026867	0.024096152	0.00039275443
0.14040016	0.023179066	0.00038918655
0.14053164	0.023429138	0.00038978448
0.14066313	0.023720679	0.00038836753
0.14079462	0.022750013	0.00038494398
0.14092611	0.022948732	0.00038361395
0.14105760	0.023375972	0.00038682453
0.14118909	0.023956985	0.00039123479
0.14132058	0.023477498	0.00038494310
0.14145207	0.023664973	0.00038842481
0.14158355	0.023265406	0.00038534879
0.14171504	0.023839193	0.00038950035
0.14184653	0.024002086	0.00038950979
0.14197802	0.023705117	0.00038662766
0.14210951	0.024754767	0.00039351726
0.14224100	0.023874197	0.00038850353
0.14237249	0.023025452	0.00038126897
0.14250398	0.023347348	0.00038584078
0.14263546	0.023251788	0.00038353944
0.14276695	0.023884911	0.00038808826
0.14289844	0.023616178	0.00038601611
0.14302993	0.023192669	0.00038353565
0.14316142	0.023933048	0.00038773224
0.14329291	0.023935050	0.00038623128
0.14342440	0.023795157	0.00038671522
0.14355588	0.023202572	0.00038225629
0.14368737	0.022753100	0.00037942378
0.14381886	0.023477890	0.00038504504
0.14395035	0.024276385	0.00038734507
0.14408184	0.023051221	0.00038095313
0.14421333	0.022973407	0.00038234391
0.14434482	0.023832614	0.00038540738
0.14447631	0.023702355	0.00038420548
0.14460779	0.023896215	0.00038644584
0.14473928	0.023630540	0.00038514911
0.14487077	0.022995134	0.00038233116
0.14500226	0.022859985	0.00037904710
0.14513375	0.023891985	0.00038796248
0.14526524	0.023922138	0.00038626915
0.14539673	0.024227689	0.00038767983
0.14552822	0.023062778	0.00038309823
0.14565970	0.023190036	0.00038089608
0.14579119	0.023587147	0.00038429128
0.14592268	0.023170873	0.00038115615
0.14605417	0.023150646	0.00038015072
0.14618566	0.023688376	0.00038407825
0.14631715	0.023660538	0.00038133332
0.14644864	0.023853515	0.00038473412
0.14658012	0.024239786	0.00038626106
0.14671161	0.023372495	0.00038185378
0.14684310	0.023342815	0.00038329159
0.14697459	0.024419751	0.00038835233
0.14710608	0.023866125	0.00038436398
0.14723757	0.024129890	0.00038473424
0.14736906	0.023544416	0.00038103219
0.14750055	0.023621730	0.00038345538
0.14763203	0.023410207	0.00038043419
0.14776352	0.023467197	0.00038030675
0.14789501	0.023005676	0.00037879520
0.14802650	0.024296446	0.00038499818
0.14815799	0.023915799	0.00038534704
0.14828948	0.024049031	0.00038362306
0.14842097	0.023069795	0.00037767391
0.14855246	0.022871535	0.00037637147
0.14868394	0.023431125	0.00037692648
0.14881543	0.023787827	0.00038332123
0.14894692	0.023465791	0.00038073890
0.14907841	0.023752389	0.00038075961
0.14920990	0.023779999	0.00038042557
0.14934139	0.023896427	0.00038137965
0.14947288	0.022786388	0.00037594454
0.14960436	0.023600603	0.00037941458
0.14973585	0.023624783	0.00038104923
0.14986734	0.023954311	0.00038282600
0.14999883	0.023621244	0.00037948470
0.15013032	0.023873118	0.00038229094
0.15026181	0.023321965	0.00037848936
0.15039330	0.023211762	0.00037710158
0.15052479	0.023589359	0.00037907592
0.15065627	0.023273711	0.00037823487
0.15078776	0.023116732	0.00037659056
0.15091925	0.023013169	0.00037546617
0.15105074	0.023156960	0.00037522983
0.15118223	0.023645873	0.00038087540
0.15131372	0.024229826	0.00038399207
0.15144521	0.023241099	0.00037619228
0.15157670	0.023027193	0.00037481149
0.15170818	0.023682166	0.00037755354
0.15183967	0.023739945	0.00037813844
0.15197116	0.023630400	0.00037969247
0.15210265	0.024260690	0.00038161243
0.15223414	0.023261721	0.00037491328
0.15236563	0.023687439	0.00037693029
0.15249712	0.023545488	0.00037686048
0.15262860	0.023913329	0.00037995924
0.15276009	0.023739466	0.00037847366
0.15289158	0.024098640	0.00038019084
0.15302307	0.023464843	0.00037569949
0.15315456	0.023983192	0.00037888582
0.15328605	0.023946247	0.00037919103
0.15341754	0.023640592	0.00037773092
0.15354903	0.024006402	0.00037771788
0.15368051	0.023279492	0.00037418635
0.15381200	0.023691217	0.00037491651
0.15394349	0.023833565	0.00037713759
0.15407498	0.023357243	0.00037505024
0.15420647	0.022678841	0.00036888291
0.15433796	0.023678887	0.00037488029
0.15446945	0.023174943	0.00037253099
0.15460094	0.023633962	0.00037648647
0.15473242	0.023086403	0.00037256271
0.15486391	0.023986839	0.00037703805
0.15499540	0.024279775	0.00037754224
0.15512689	0.023642737	0.00037540496
0.15525838	0.023074929	0.00037134765
0.15538987	0.023693301	0.00037474746
0.15552136	0.022745092	0.00036833584
0.15565284	0.023577361	0.00037481690
0.15578433	0.023738651	0.00037338207
0.15591582	0.023877916	0.00037647905
0.15604731	0.023473177	0.00037277791
0.15617880	0.023176620	0.00037037167
0.15631029	0.023559643	0.00037415246
0.15644178	0.023543153	0.00037129775
0.15657327	0.023300830	0.00037266034
0.15670475	0.023701205	0.00037319312
0.15683624	0.023752677	0.00037373119
0.15696773	0.022933010	0.00036894068
0.15709922	0.023215228	0.00036995305
0.15723071	0.023858556	0.00037485625
0.15736220	0.023746862	0.00037242664
0.15749369	0.022936249	0.00036758521
0.15762518	0.023582046	0.00037133619
0.15775666	0.023588384	0.00037240756
0.15788815	0.023408816	0.00037270203
0.15801964	0.024037289	0.00037458085
0.15815113	0.024158488	0.00037511187
0.15828262	0.024157184	0.00037488483
0.15841411	0.023901147	0.00037271363
0.15854560	0.023636624	0.00037162223
0.15867708	0.023422849	0.00036788946
0.15880857	0.023316635	0.00036913063
0.15894006	0.023578257	0.00037038454
0.15907155	0.023700848	0.00037207564
0.15920304	0.023001102	0.00036789823
0.15933453	0.022964016	0.00036593126
0.15946602	0.023577642	0.00036964731
0.15959751	0.023686502	0.00037100738
0.15972899	0.023317127	0.00036820361
0.15986048	0.023634927	0.00037067292
0.15999197	0.024028266	0.00037188941
0.16012346	0.023873573	0.00037278176
0.16025495	0.023792589	0.00037134524
0.16038644	0.023689336	0.00036889600
0.16051793	0.023056485	0.00036713536
0.16064942	0.023950809	0.00036949002
0.16078090	0.023494411	0.00036945605
0.16091239	0.023245898	0.00036719593
0.16104388	0.024059637	0.00037004644
0.16117537	0.023031767	0.00036547490
0.16130686	0.023758141	0.00036965216
0.16143835	0.023904232	0.00037090893
0.16156984	0.024034159	0.00037187569
0.16170133	0.024038837	0.00036986428
0.16183281	0.023586483	0.00036902785
0.16196430	0.023817344	0.00036889014
0.16209579	0.022955555	0.00036320837
0.16222728	0.023776354	0.00037037425
0.16235877	0.023720361	0.00036620651
0.16249026	0.023977232	0.00037056417
0.16262175	0.023340587	0.00036613734
0.16275323	0.024144740	0.00037028031
0.16288472	0.024052261	0.00036969828
0.16301621	0.023812502	0.00036714511
0.16314770	0.023688234	0.00036859399
0.16327919	0.023667312	0.00036647564
0.16341068	0.023369073	0.00036462148
0.16354217	0.023338897	0.00036606468
0.16367366	0.024605250	0.00037218834
0.16380514	0.024182546	0.00037163819
0.16393663	0.024091076	0.00036909068
0.16406812	0.023242159	0.00036267736
0.16419961	0.023605866	0.00036723072
0.16433110	0.023438752	0.00036477686
0.16446259	0.023267659	0.00036390835
0.16459408	0.023501476	0.00036606762
0.16472557	0.023681439	0.00036519553
0.16485705	0.023691538	0.00036692907
0.16498854	0.023539242	0.00036440153
0.16512003	0.022944138	0.00036210366
0.16525152	0.023146001	0.00036318088
0.16538301	0.024049859	0.00036725491
0.16551450	0.023015583	0.00036240455
0.16564599	0.022940776	0.00036057170
0.16577747	0.023218221	0.00036293955
0.16590896	0.022943089	0.00036188727
0.16604045	0.023377065	0.00036139372
0.16617194	0.023670825	0.00036548893
0.16630343	0.023156429	0.00036157770
0.16643492	0.023095818	0.00035929902
0.16656641	0.023242821	0.00036309875
0.16669790	0.024093187	0.00036441649
0.16682938	0.023977770	0.00036710821
0.16696087	0.024150585	0.00036765475
0.16709236	0.023296867	0.00036231103
0.16722385	0.023731994	0.00036447289
0.16735534	0.023857300	0.00036396575
0.16748683	0.023535493	0.00036354142
0.16761832	0.023368591	0.00036243412
0.16774981	0.023048533	0.00035804419
0.16788129	0.023573376	0.00036421297
0.16801278	0.023078932	0.00035942835
0.16814427	0.023452854	0.00036221522
0.16827576	0.023446936	0.00036325061
0.16840725	0.023207418	0.00035954449
0.16853874	0.024016083	0.00036402802
0.16867023	0.023647185	0.00036113040
0.16880171	0.023014570	0.00035840907
0.16893320	0.023451258	0.00036225190
0.16906469	0.023870370	0.00036158380
0.16919618	0.023503502	0.00036346923
0.16932767	0.023862383	0.00036238182
0.16945916	0.023195613	0.00035976234
0.16959065	0.023768349	0.00036447324
0.16972214	0.023477396	0.00036005371
0.16985362	0.022861858	0.00035785230
0.16998511	0.023620262	0.00035961809
0.17011660	0.023498959	0.00036137047
0.17024809	0.024224929	0.00036585712
0.17037958	0.023489984	0.00035912188
0.17051107	0.023474218	0.00036162508
0.17064256	0.023774372	0.00036171435
0.17077405	0.023790316	0.00036142625
0.17090553	0.023438303	0.00035952161
0.17103702	0.023328520	0.00035872972
0.17116851	0.023377393	0.00035804924
0.17130000	0.024214849	0.00036405642
0.17143149	0.022869809	0.00035563817
0.17156298	0.023384043	0.00035981201
0.17169447	0.023428394	0.00035801056
0.17182595	0.024170677	0.00036316028
0.17195744	0.023576015	0.00035934424
0.17208893	0.023412654	0.00035737681
0.17222042	0.023128796	0.00035708907
0.17235191	0.023713611	0.00035958025
0.17248340	0.023879597	0.00036067927
0.17261489	0.023712852	0.00036037641
0.17274638	0.023856851	0.00035908784
0.17287786	0.023264729	0.00035794808
0.17300935	0.023421006	0.00035681457
0.17314084	0.023466015	0.00035734632
0.17327233	0.023908077	0.00035924459
0.17340382	0.023887079	0.00035926513
0.17353531	0.023138878	0.00035528507
0.17366680	0.023239614	0.00035544179
0.17379829	0.023727618	0.00035860152
0.17392977	0.024061245	0.00036213470
0.17406126	0.023854858	0.00035959175
0.17419275	0.023931241	0.00035934299
0.17432424	0.022728024	0.00035206672
0.17445573	0.023256454	0.00035499621
0.17458722	0.023882769	0.00036033897
0.17471871	0.023521358	0.00035520730
0.17485019	0.023585571	0.00035685311
0.17498168	0.022895878	0.00035338257
0.17511317	0.022895096	0.00035365438
0.17524466	0.023545719	0.00035760156
0.17537615	0.023684881	0.00035673624
0.17550764	0.023768779	0.00035711902
0.17563913	0.023567788	0.00035569547
0.17577062	0.023572710	0.00035496551
0.17590210	0.022978732	0.00035247750
0.17603359	0.023239476	0.00035355047
0.17616508	0.023383067	0.00035454990
0.17629657	0.022790503	0.00035271663
0.17642806	0.023442782	0.00035314150
0.17655955	0.023137447	0.00035455027
0.17669104	0.024132174	0.00035816643
0.17682253	0.023391454	0.00035235359
0.17695401	0.023100351	0.00035367934
0.17708550	0.024038790	0.00035593414
0.17721699	0.023022340	0.00035192811
0.17734848	0.022699509	0.00034843894
0.17747997	0.023464513	0.00035428057
0.17761146	0.023716459	0.00035696191
0.17774295	0.023583230	0.00035245708
0.17787443	0.023123117	0.00035255727
0.17800592	0.023059341	0.00035119926
0.17813741	0.023269602	0.00035270318
0.17826890	0.023706002	0.00035586429
0.17840039	0.023600199	0.00035168632
0.17853188	0.023283766	0.00035345910
0.17866337	0.023068455	0.00035058302
0.17879486	0.023128518	0.00035021807
0.17892634	0.023086041	0.00035125953
0.17905783	0.023113078	0.00034976474
0.17918932	0.023935669	0.00035613494
0.17932081	0.023695435	0.00035402200
0.17945230	0.023533580	0.00035345741
0.17958379	0.023649210	0.00035522504
0.17971528	0.023465716	0.00035222619
0.17984677	0.023711322	0.00035372852
0.17997825	0.023622164	0.00035300564
0.18010974	0.022983846	0.00034868874
0.18024123	0.023080735	0.00034976497
0.18037272	0.022871818	0.00034666216
0.18050421	0.022957819	0.00035631533
0.18063570	0.023225247	0.00036021045
0.18076719	0.023681074	0.00036480716
0.18089867	0.023168472	0.00036380628
0.18103016	0.023290177	0.00036541105
0.18116165	0.023104577	0.00036648571
0.18129314	0.022668642	0.00036534549
0.18142463	0.023689910	0.00037195343
0.18155612	0.023537544	0.00037418363
0.18168761	0.023337991	0.00037134502
0.18181910	0.023927570	0.00038020520
0.18195058	0.023505440	0.00037799173
0.18208207	0.022596222	0.00037131167
0.18221356	0.024061227	0.00038237143
0.18234505	0.023556144	0.00038090806
0.18247654	0.022762906	0.00037744245
0.18260803	0.023552274	0.00038222523
0.18273952	0.023174784	0.00037987800
0.18287101	0.023686323	0.00038643948
0.18300249	0.023561645	0.00038574186
0.18313398	0.022905237	0.00038087325
0.18326547	0.023602265	0.00038740890
0.18339696	0.024158079	0.00039197118
0.18352845	0.023795308	0.00039132563
0.18365994	0.023880768	0.00039248269
0.18379143	0.023711335	0.00039019548
0.18392292	0.023916302	0.00039532529
0.18405440	0.022301549	0.00038296113
0.18418589	0.023865092	0.00039510643
0.18431738	0.023719920	0.00039513882
0.18444887	0.023342499	0.00039235054
0.18458036	0.023198414	0.00039362251
0.18471185	0.024191017	0.00039909038
0.18484334	0.022942913	0.00039331337
0.18497482	0.023209246	0.00039664697
0.18510631	0.023308172	0.00039395435
0.18523780	0.023163096	0.00039508903
0.18536929	0.023047019	0.00039065445
0.18550078	0.022729935	0.00038203048
0.18563227	0.022892864	0.00038222663
0.18576376	0.023492375	0.00037983067
0.18589525	0.023396710	0.00038245971
0.18602673	0.023126236	0.00037833766
0.18615822	0.023519373	0.00037902395
0.18628971	0.024012249	0.00038041662
0.18642120	0.023090657	0.00037214903
0.18655269	0.023603391	0.00037749993
0.18668418	0.023659305	0.00037403100
0.18681567	0.023580467	0.00037287006
0.18694716	0.023660847	0.00037315180
0.18707864	0.023967393	0.00037107395
0.18721013	0.023199438	0.00036820074
0.18734162	0.023782283	0.00037141173
0.18747311	0.023342541	0.00036685989
0.18760460	0.023248889	0.00036750981
0.18773609	0.023080387	0.00036144342
0.18786758	0.023631535	0.00036745450
0.18799906	0.024275182	0.00037185074
0.18813055	0.024272644	0.00036762857
0.18826204	0.023007432	0.00036169470
0.18839353	0.023673327	0.00036181498
0.18852502	0.023215396	0.00036193590
0.18865651	0.022638145	0.00035792544
0.18878800	0.023396924	0.00035859342
0.18891949	0.023388641	0.00035949326
0.18905097	0.023245756	0.00035841550
0.18918246	0.023973892	0.00036206032
0.18931395	0.023533239	0.00035852414
0.18944544	0.022653162	0.00035197907
0.18957693	0.023641366	0.00035961411
0.18970842	0.023400868	0.00035447344
0.18983991	0.023235957	0.00035604143
0.18997140	0.023405513	0.00035653737
0.19010288	0.024085486	0.00035735605
0.19023437	0.023633731	0.00035651804
0.19036586	0.023089921	0.00035192502
0.19049735	0.023294542	0.00035310169
0.19062884	0.023406521	0.00035361685
0.19076033	0.023896709	0.00035381466
0.19089182	0.024474185	0.00035787865
0.19102330	0.023079048	0.00035015252
0.19115479	0.023132692	0.00035042429
0.19128628	0.023100889	0.00034981023
0.19141777	0.023448860	0.00035096629
0.19154926	0.023481871	0.00035056676
0.19168075	0.022847134	0.00034676913
0.19181224	0.023368335	0.00035127372
0.19194373	0.023548545	0.00035224597
0.19207521	0.023491484	0.00035036410
0.19220670	0.023173681	0.00034900510
0.19233819	0.023291864	0.00035040274
0.19246968	0.023478402	0.00035086669
0.19260117	0.023997468	0.00035269561
0.19273266	0.023460863	0.00034957122
0.19286415	0.023806436	0.00035160241
0.19299564	0.023493456	0.00035151146
0.19312712	0.023102189	0.00034710518
0.19325861	0.023232571	0.00034924096
0.19339010	0.023146904	0.00034516795
0.19352159	0.023442442	0.00034799186
0.19365308	0.022713600	0.00034539512
0.19378457	0.023676565	0.00034946183
0.19391606	0.023590177	0.00034953623
0.19404754	0.023595547	0.00034933278
0.19417903	0.022666029	0.00034466676
0.19431052	0.023270544	0.00034753066
0.19444201	0.022996026	0.00034538231
0.19457350	0.023345900	0.00034685326
0.19470499	0.023332982	0.00034662895
0.19483648	0.023995214	0.00035027673
0.19496797	0.023251564	0.00034786708
0.19509945	0.023745776	0.00034805296
0.19523094	0.023027067	0.00034516823
0.19536243	0.023491467	0.00034689133
0.19549392	0.023505823	0.00034659934
0.19562541	0.023313507	0.00034614415
0.19575690	0.023302136	0.00034534382
0.19588839	0.023285690	0.00034524544
0.19601988	0.023592286	0.00034672923
0.19615136	0.022695490	0.00034138934
0.19628285	0.022816754	0.00034333726
0.19641434	0.023722833	0.00034707893
0.19654583	0.023481852	0.00034612168
0.19667732	0.023101683	0.00034320320
0.19680881	0.023452431	0.00034711593
0.19694030	0.022992256	0.00034215680
0.19707178	0.023615698	0.00034560316
0.19720327	0.023445101	0.00034525623
0.19733476	0.023558258	0.00034452441
0.19746625	0.023165818	0.00034293720
0.19759774	0.023585906	0.00034656780
0.19772923	0.023580434	0.00034535059
0.19786072	0.022796873	0.00034113083
0.19799221	0.023022725	0.00034276879
0.19812369	0.023520088	0.00034282443
0.19825518	0.023722979	0.00034676077
0.19838667	0.023192915	0.00034210042
0.19851816	0.023561265	0.00034496460
0.19864965	0.023127701	0.00034085822
0.19878114	0.022793679	0.00033937373
0.19891263	0.022931755	0.00034153853
0.19904412	0.023332852	0.00034198540
0.19917560	0.023197698	0.00034244653
0.19930709	0.023247403	0.00034157272
0.19943858	0.023631808	0.00034303941
0.19957007	0.023025210	0.00034182097
0.19970156	0.023403838	0.00034205144
0.19983305	0.023098975	0.00034064527
0.19996454	0.023714051	0.00034450687
0.20009602	0.024002399	0.00034554834
0.20022751	0.023139629	0.00034126667
0.20035900	0.023730274	0.00034411118
0.20049049	0.023198677	0.00034127922
0.20062198	0.023170121	0.00034133879
0.20075347	0.023076470	0.00033889522
0.20088496	0.023416298	0.00034233725
0.20101645	0.023178840	0.00034009669
0.20114793	0.022939121	0.00033790246
0.20127942	0.023711861	0.00034350834
0.20141091	0.023130131	0.00033919554
0.20154240	0.023334764	0.00034022946
0.20167389	0.023489161	0.00034224650
0.20180538	0.023131573	0.00033822832
0.20193687	0.023662432	0.00034202520
0.20206836	0.023518512	0.00034149645
0.20219984	0.022986825	0.00033884324
0.20233133	0.022985432	0.00033926790
0.20246282	0.023956521	0.00034212110
0.20259431	0.023219597	0.00033972447
0.20272580	0.024069626	0.00034367739
0.20285729	0.023798916	0.00034105468
0.20298878	0.023665849	0.00034187288
0.20312027	0.023315181	0.00033728615
0.20325175	0.022739245	0.00033562320
0.20338324	0.023916749	0.00034195105
0.20351473	0.023068057	0.00033775326
0.20364622	0.022763048	0.00033633567
0.20377771	0.022924696	0.00033554919
0.20390920	0.022826794	0.00033558157
0.20404069	0.023632325	0.00033938954
0.20417217	0.022521744	0.00033447237
0.20430366	0.023620631	0.00034079328
0.20443515	0.023455735	0.00033705084
0.20456664	0.022958564	0.00033575172
0.20469813	0.023058130	0.00033698504
0.20482962	0.023645655	0.00033914017
0.20496111	0.023385283	0.00033837344
0.20509260	0.023220234	0.00033637274
0.20522408	0.023702363	0.00033959163
0.20535557	0.023596683	0.00033903605
0.20548706	0.023783863	0.00033904644
0.20561855	0.023892021	0.00034034830
0.20575004	0.023375378	0.00033537642
0.20588153	0.023364454	0.00033685285
0.20601302	0.023188804	0.00033672445
0.20614451	0.023341212	0.00033496876
0.20627599	0.023373090	0.00033730122
0.20640748	0.023499935	0.00033593766
0.20653897	0.023233427	0.00033575727
0.20667046	0.023017312	0.00033507084
0.20680195	0.023488716	0.00033541109
0.20693344	0.022901126	0.00033336673
0.20706493	0.023422623	0.00033600013
0.20719641	0.023055704	0.00033483850
0.20732790	0.023473278	0.00033841161
0.20745939	0.022943747	0.00033119355
0.20759088	0.023395740	0.00033606175
0.20772237	0.023606338	0.00033635512
0.20785386	0.023553710	0.00033567906
0.20798535	0.022907223	0.00033550758
0.20811684	0.022811390	0.00033166804
0.20824832	0.023144515	0.00033397306
0.20837981	0.023153650	0.00033300784
0.20851130	0.023308367	0.00033659699
0.20864279	0.023706291	0.00033901433
0.20877428	0.023091475	0.00033227903
0.20890577	0.023182857	0.00033340424
0.20903726	0.023354548	0.00033448651
0.20916875	0.023614340	0.00033670987
0.20930023	0.023281119	0.00033542225
0.20943172	0.023476863	0.00033396662
0.20956321	0.022942359	0.00033172041
0.20969470	0.022880884	0.00033243675
0.20982619	0.023376658	0.00033428747
0.20995768	0.022927916	0.00033187431
0.21008917	0.023497574	0.00033319142
0.21022065	0.023069165	0.00033260514
0.21035214	0.023459530	0.00033563337
0.21048363	0.023293357	0.00033239071
0.21061512	0.023294810	0.00033404786
0.21074661	0.023405259	0.00033224970
0.21087810	0.023753355	0.00033613654
0.21100959	0.023480790	0.00033581037
0.21114108	0.023352884	0.00033136819
0.21127256	0.023421970	0.00033569565
0.21140405	0.023370372	0.00033156923
0.21153554	0.023194461	0.00033308152
0.21166703	0.023413943	0.00033397727
0.21179852	0.023146715	0.00033179184
0.21193001	0.023127988	0.00033206880
0.21206150	0.023758330	0.00033355341
0.21219299	0.023443266	0.00033174352
0.21232447	0.023838822	0.00033682744
0.21245596	0.023616714	0.00033344818
0.21258745	0.023290576	0.00033326098
0.21271894	0.023120851	0.00033089265
0.21285043	0.023477204	0.00033254392
0.21298192	0.023672161	0.00033556850
0.21311341	0.023604998	0.00033245499
0.21324489	0.023614728	0.00033385988
0.21337638	0.022692522	0.00032687125
0.21350787	0.023035363	0.00033037775
0.21363936	0.023090183	0.00033179519
0.21377085	0.023304106	0.00032991799
0.21390234	0.023257425	0.00033220537
0.21403383	0.023551503	0.00033240016
0.21416532	0.023396828	0.00033147155
0.21429680	0.023272756	0.00033049959
0.21442829	0.023838105	0.00033335422
0.21455978	0.023242490	0.00032980721
0.21469127	0.023054431	0.00032857283
0.21482276	0.022725419	0.00032676833
0.21495425	0.022648907	0.00032701884
0.21508574	0.022897896	0.00032927293
0.21521723	0.023250642	0.00032970135
0.21534871	0.023478902	0.00033209992
0.21548020	0.023157978	0.00032758212
0.21561169	0.023142957	0.00032868621
0.21574318	0.023437966	0.00033156232
0.21587467	0.023242343	0.00032890516
0.21600616	0.023352854	0.00033015763
0.21613765	0.023265929	0.00032835460
0.21626913	0.023322796	0.00032945584
0.21640062	0.023375389	0.00032935157
0.21653211	0.023364830	0.00033060672
0.21666360	0.022937877	0.00032662700
0.21679509	0.023395154	0.00032860762
0.21692658	0.023361572	0.00033007914
0.21705807	0.023045179	0.00032793472
0.21718956	0.023460378	0.00032836181
0.21732104	0.022808127	0.00032655000
0.21745253	0.023230827	0.00032836020
0.21758402	0.023193068	0.00032855280
0.21771551	0.023069109	0.00032742298
0.21784700	0.023039080	0.00032586672
0.21797849	0.023315681	0.00032919396
0.21810998	0.023383928	0.00032767995
0.21824147	0.023883848	0.00033149687
0.21837295	0.023299617	0.00032913846
0.21850444	0.023476887	0.00032729820
0.21863593	0.022972736	0.00032750171
0.21876742	0.022718862	0.00032218811
0.21889891	0.023234924	0.00032787122
0.21903040	0.023164573	0.00032781437
0.21916189	0.022671384	0.00032352755
0.21929337	0.023463677	0.00032787766
0.21942486	0.023041613	0.00032580167
0.21955635	0.023234438	0.00032817847
0.21968784	0.023252963	0.00032798872
0.21981933	0.023488583	0.00032654271
0.21995082	0.022929655	0.00032554640
0.22008231	0.023077125	0.00032388131
0.22021380	0.023096942	0.00032590183
0.22034528	0.023664724	0.00032949862
0.22047677	0.023528336	0.00032491249
0.22060826	0.023629381	0.00032829161
0.22073975	0.023535906	0.00032723007
0.22087124	0.022943313	0.00032547716
0.22100273	0.023890734	0.00032891064
0.22113422	0.023940194	0.00032779266
0.22126571	0.023884867	0.00032925522
0.22139719	0.023250793	0.00032603997
0.22152868	0.023152837	0.00032541907
0.22166017	0.022839565	0.00032416443
0.22179166	0.023423016	0.00032505260
0.22192315	0.023353455	0.00032674712
0.22205464	0.022684349	0.00032185682
0.22218613	0.023061048	0.00032412710
0.22231761	0.023055802	0.00032317575
0.22244910	0.023814037	0.00032737856
0.22258059	0.023158534	0.00032384048
0.22271208	0.022529262	0.00032183269
0.22284357	0.022889218	0.00032244067
0.22297506	0.022638494	0.00032208028
0.22310655	0.022871466	0.00032205471
0.22323804	0.023630412	0.00032742473
0.22336952	0.022932476	0.00032363773
0.22350101	0.023662308	0.00032603663
0.22363250	0.023020270	0.00032326569
0.22376399	0.023317299	0.00032426501
0.22389548	0.023123582	0.00032398540
0.22402697	0.023083418	0.00032473307
0.22415846	0.022807976	0.00032042296
0.22428995	0.023383352	0.00032432041
0.22442143	0.023339251	0.00032279292
0.22455292	0.023093612	0.00032291169
0.22468441	0.023255493	0.00032463969
0.22481590	0.023400147	0.00032469477
0.22494739	0.023169860	0.00032203520
0.22507888	0.023106842	0.00032199682
0.22521037	0.022763800	0.00032053487
0.22534186	0.022637661	0.00032040060
0.22547334	0.023262669	0.00032272005
0.22560483	0.023060860	0.00032074439
0.22573632	0.023355288	0.00032363951
0.22586781	0.022881323	0.00032208760
0.22599930	0.023486688	0.00032469980
0.22613079	0.022763973	0.00031875122
0.22626228	0.023694251	0.00032566994
0.22639376	0.023622461	0.00032410974
0.22652525	0.022832082	0.00031981759
0.22665674	0.023585756	0.00032472720
0.22678823	0.023741979	0.00032419768
0.22691972	0.023763900	0.00032491443
0.22705121	0.022335476	0.00031663318
0.22718270	0.023283842	0.00032252073
0.22731419	0.022852151	0.00032039843
0.22744567	0.023179305	0.00032129621
0.22757716	0.022821090	0.00031827612
0.22770865	0.022959741	0.00032134738
0.22784014	0.023298130	0.00032107443
0.22797163	0.023286890	0.00032247151
0.22810312	0.023123452	0.00032061495
0.22823461	0.023405467	0.00032226731
0.22836610	0.023260974	0.00032263029
0.22849758	0.023324023	0.00032056410
0.22862907	0.023353443	0.00032297320
0.22876056	0.022970479	0.00031823638
0.22889205	0.023129929	0.00031970258
0.22902354	0.023180590	0.00032195802
0.22915503	0.023161468	0.00031967555
0.22928652	0.022569438	0.00031797971
0.22941800	0.023405756	0.00032067363
0.22954949	0.022823416	0.00031869684
0.22968098	0.023585331	0.00032193625
0.22981247	0.022919183	0.00031753905
0.22994396	0.023490960	0.00032222357
0.23007545	0.023626113	0.00032508963
0.23020694	0.023289829	0.00032632507
0.23033843	0.022762236	0.00032779762
0.23046991	0.023584721	0.00033180930
0.23060140	0.023336042	0.00033358076
0.23073289	0.022750598	0.00033016542
0.23086438	0.022867982	0.00033288324
0.23099587	0.023402267	0.00034041566
0.23112736	0.023209676	0.00033631377
0.23125885	0.023005686	0.00033819215
0.23139034	0.023015635	0.00033739166
0.23152182	0.023164940	0.00034031855
0.23165331	0.023538790	0.00034568474
0.23178480	0.023862893	0.00034652544
0.23191629	0.023828927	0.00034777341
0.23204778	0.022858059	0.00034337966
0.23217927	0.023866732	0.00034809408
0.23231076	0.023714863	0.00034982980
0.23244224	0.022665099	0.00034412701
0.23257373	0.022438706	0.00034276352
0.23270522	0.023492628	0.00034934544
0.23283671	0.023041107	0.00034538713
0.23296820	0.023161370	0.00034719482
0.23309969	0.023333199	0.00034780054
0.23323118	0.023461918	0.00034754097
0.23336267	0.022641462	0.00034517984
0.23349415	0.022814131	0.00034352388
0.23362564	0.023587120	0.00035197832
0.23375713	0.023527247	0.00035087360
0.23388862	0.023853828	0.00035237320
0.23402011	0.023233486	0.00034980841
0.23415160	0.022560976	0.00034451430
0.23428309	0.023472088	0.00035172906
0.23441458	0.023169638	0.00034855714
0.23454606	0.023366618	0.00035257022
0.23467755	0.023615319	0.00035236173
0.23480904	0.022947603	0.00034983439
0.23494053	0.023137826	0.00035020876
0.23507202	0.023432340	0.00035244463
0.23520351	0.022837547	0.00034864985
0.23533500	0.022634271	0.00034732610
0.23546648	0.022494800	0.00034599259
0.23559797	0.023336956	0.00035254870
0.23572946	0.023511887	0.00035289209
0.23586095	0.023219117	0.00035268718
0.23599244	0.023482842	0.00035508772
0.23612393	0.023544311	0.00035316575
0.23625542	0.023147681	0.00035311595
0.23638691	0.022835006	0.00035034753
0.23651839	0.023226778	0.00035217904
0.23664988	0.022984949	0.00035168721
0.23678137	0.023115244	0.00035264276
0.23691286	0.023142090	0.00035360683
0.23704435	0.022966191	0.00035197167
0.23717584	0.023187412	0.00035248254
0.23730733	0.023557221	0.00035755395
0.23743882	0.022745844	0.00035181642
0.23757030	0.023137079	0.00035307712
0.23770179	0.023614029	0.00035795315
0.23783328	0.023988322	0.00035790327
0.23796477	0.022711262	0.00035243450
0.23809626	0.022686401	0.00035111629
0.23822775	0.023394467	0.00035619317
0.23835924	0.022913861	0.00035589506
0.23849072	0.022989670	0.00035201048
0.23862221	0.023705467	0.00035960925
0.23875370	0.022570661	0.00035113536
0.23888519	0.022998192	0.00035403806
0.23901668	0.023279000	0.00035907470
0.23914817	0.023235687	0.00035463047
0.23927966	0.022493984	0.00035299797
0.23941115	0.023452873	0.00035864056
0.23954263	0.022929190	0.00035552845
0.23967412	0.022861503	0.00035478727
0.23980561	0.022643950	0.00035116877
0.23993710	0.022451428	0.00035348056
0.24006859	0.023180609	0.00035782718
0.24020008	0.022778196	0.00035562495
0.24033157	0.023226192	0.00035868752
0.24046306	0.023140547	0.00035597269
0.24059454	0.023079577	0.00035756801
0.24072603	0.022787443	0.00035648740
0.24085752	0.023363678	0.00035901319
0.24098901	0.023143210	0.00036048459
0.24112050	0.023186447	0.00035577136
0.24125199	0.023733272	0.00036214503
0.24138348	0.023494816	0.00036115508
0.24151496	0.022491819	0.00035421717
0.24164645	0.022992165	0.00035751220
0.24177794	0.023668057	0.00036044161
0.24190943	0.023677440	0.00036268110
0.24204092	0.023576448	0.00036126582
0.24217241	0.023057917	0.00035781037
0.24230390	0.022423014	0.00035490053
0.24243539	0.022983937	0.00035757141
0.24256687	0.022922498	0.00035726507
0.24269836	0.023084720	0.00035968604
0.24282985	0.023749039	0.00036173642
0.24296134	0.022913662	0.00035850028
0.24309283	0.023011991	0.00035907839
0.24322432	0.023934087	0.00036466581
0.24335581	0.022576358	0.00035794458
0.24348730	0.023053657	0.00036017663
0.24361878	0.022528711	0.00035678033
0.24375027	0.022971162	0.00035897218
0.24388176	0.023316253	0.00036106019
0.24401325	0.023965200	0.00036677973
0.24414474	0.023078229	0.00035926686
0.24427623	0.022600928	0.00035837744
0.24440772	0.024410982	0.00036831038
0.24453920	0.023261598	0.00036157193
0.24467069	0.023747412	0.00036657245
0.24480218	0.023474331	0.00036238837
0.24493367	0.022706440	0.00035844097
0.24506516	0.023368113	0.00036283469
0.24519665	0.024398576	0.00036935796
0.24532814	0.023189544	0.00036353975
0.24545963	0.022919253	0.00036075036
0.24559111	0.022627650	0.00035812009
0.24572260	0.022390325	0.00035744745
0.24585409	0.022713891	0.00035911113
0.24598558	0.022779812	0.00035960395
0.24611707	0.022635598	0.00035980267
0.24624856	0.023307196	0.00036380347
0.24638005	0.023327907	0.00036486152
0.24651154	0.022464756	0.00035650780
0.24664302	0.023180574	0.00036378676
0.24677451	0.022871036	0.00036002897
0.24690600	0.023551666	0.00036520364
0.24703749	0.023041176	0.00036467128
0.24716898	0.023594950	0.00036418257
0.24730047	0.022601042	0.00036139452
0.24743196	0.022330112	0.00035757309
0.24756345	0.022464444	0.00035954999
0.24769493	0.023255722	0.00036539390
0.24782642	0.023318575	0.00036291854
0.24795791	0.023052513	0.00036329247
0.24808940	0.023329593	0.00036528765
0.24822089	0.023030910	0.00036200661
0.24835238	0.023210967	0.00036524186
0.24848387	0.023413570	0.00036513889
0.24861535	0.022953897	0.00036334990
0.24874684	0.023141986	0.00036468194
0.24887833	0.022997121	0.00036244891
0.24900982	0.022667051	0.00036265624
0.24914131	0.022985026	0.00036422835
0.24927280	0.022958445	0.00036505005
0.24940429	0.023187858	0.00036411150
0.24953578	0.023603878	0.00036685366
0.24966726	0.023364927	0.00036766522
0.24979875	0.022719923	0.00036129759
0.24993024	0.022880425	0.00036416735
0.25006173	0.022853685	0.00036163406
0.25019322	0.023056216	0.00036436586
0.25032471	0.022923592	0.00036476411
0.25045620	0.023435387	0.00036579524
0.25058769	0.023096428	0.00036578277
0.25071917	0.022707801	0.00036375460
0.25085066	0.022594812	0.00036187258
0.25098215	0.023394972	0.00036825433
0.25111364	0.023139202	0.00036457810
0.25124513	0.023137303	0.00036696486
0.25137662	0.022838320	0.00036441084
0.25150811	0.023129046	0.00036541070
0.25163959	0.023698418	0.00036984724
0.25177108	0.023420905	0.00036568959
0.25190257	0.023277806	0.00036794695
0.25203406	0.023414287	0.00036783283
0.25216555	0.023774342	0.00037005030
0.25229704	0.023453131	0.00036993509
0.25242853	0.022616315	0.00036150872
0.25256002	0.023749366	0.00037196611
0.25269150	0.023083281	0.00036523594
0.25282299	0.023041780	0.00036460378
0.25295448	0.023277411	0.00036970775
0.25308597	0.023123797	0.00036554116
0.25321746	0.023502954	0.00036994657
0.25334895	0.023364356	0.00036908598
0.25348044	0.023854736	0.00037053621
0.25361193	0.023183490	0.00036896895
0.25374341	0.022941856	0.00036413883
0.25387490	0.023127643	0.00036682507
0.25400639	0.022832397	0.00037246436
0.25413788	0.022845821	0.00037514495
0.25426937	0.022616273	0.00037869358
0.25440086	0.022840024	0.00038358086
0.25453235	0.023381966	0.00038965332
0.25466383	0.023579983	0.00039436246
0.25479532	0.022942544	0.00039081459
0.25492681	0.022589565	0.00039137034
0.25505830	0.023476741	0.00039892966
0.25518979	0.022963520	0.00039722728
0.25532128	0.023066646	0.00039852663
0.25545277	0.023157866	0.00040215391
0.25558426	0.023225300	0.00040498055
0.25571574	0.023156600	0.00040543856
0.25584723	0.023295870	0.00040694537
0.25597872	0.022942404	0.00040752604
0.25611021	0.023113125	0.00040871584
0.25624170	0.023102540	0.00041145862
0.25637319	0.023379345	0.00041614900
0.25650468	0.023252775	0.00041536522
0.25663617	0.023394355	0.00042006022
0.25676765	0.023819710	0.00042339700
0.25689914	0.023018324	0.00041957507
0.25703063	0.023411426	0.00042504453
0.25716212	0.022484793	0.00041695327
0.25729361	0.023623765	0.00042787348
0.25742510	0.023312383	0.00042653177
0.25755659	0.022854516	0.00042714418
0.25768807	0.022081999	0.00042244093
0.25781956	0.023332950	0.00043094363
0.25795105	0.023779905	0.00043629155
0.25808254	0.023292010	0.00043906232
0.25821403	0.023239403	0.00043472392
0.25834552	0.023689686	0.00044134316
0.25847701	0.023028366	0.00043372000
0.25860850	0.023054243	0.00043583498
0.25873998	0.022180507	0.00043179535
0.25887147	0.022708843	0.00043751730
0.25900296	0.022829247	0.00043920753
0.25913445	0.023135208	0.00043917460
0.25926594	0.023012824	0.00043861713
0.25939743	0.023354431	0.00044448664
0.25952892	0.023293084	0.00044102602
0.25966041	0.023009696	0.00044505526
0.25979189	0.023021415	0.00044256818
0.25992338	0.022920880	0.00044415990
0.26005487	0.022121968	0.00044014638
0.26018636	0.022888064	0.00044680012
0.26031785	0.022927910	0.00044616284
0.26044934	0.022596254	0.00044058553
0.26058083	0.022619679	0.00044295939
0.26071231	0.022863052	0.00044789609
0.26084380	0.023540631	0.00045347096
0.26097529	0.022571024	0.00044756745
0.26110678	0.022268646	0.00044553492
0.26123827	0.022183289	0.00044704798
0.26136976	0.023417649	0.00045560584
0.26150125	0.023260992	0.00045589877
0.26163274	0.023475763	0.00045634344
0.26176422	0.023465620	0.00045472727
0.26189571	0.023969907	0.00046414128
0.26202720	0.022284673	0.00044960184
0.26215869	0.022913841	0.00045578543
0.26229018	0.022819015	0.00045694673
0.26242167	0.022912747	0.00045580378
0.26255316	0.022601559	0.00045418228
0.26268465	0.022929278	0.00046038075
0.26281613	0.022943761	0.00045820016
0.26294762	0.023668713	0.00046344330
0.26307911	0.023182455	0.00046097471
0.26321060	0.022440419	0.00045970901
0.26334209	0.022963486	0.00046600085
0.26347358	0.023085087	0.00046217641
0.26360507	0.023483111	0.00046751796
0.26373655	0.022879060	0.00046384742
0.26386804	0.023127076	0.00046606487
0.26399953	0.023661656	0.00047470546
0.26413102	0.023704831	0.00046982960
0.26426251	0.023473360	0.00046992182
0.26439400	0.022358952	0.00046317983
0.26452549	0.022603453	0.00046916066
0.26465698	0.022350869	0.00046526104
0.26478846	0.022799608	0.00046684158
0.26491995	0.022943733	0.00047437088
0.26505144	0.024094200	0.00047702063
0.26518293	0.023664647	0.00047806960
0.26531442	0.022530090	0.00047146395
0.26544591	0.022032706	0.00046619247
[truncated: 567 more rows]
