# Supplementary material for: Invariant surface glycoprotein 65 of Trypanosoma brucei is a complement C3 receptor
Source: Nat Commun. 2022 Aug 29;13:5085. doi: 10.1038/s41467-022-32728-9 (PMC9424271; doi:10.1038/s41467-022-32728-9)
Supplement: Supplementary file 4 — supplementary data 2 [file 41467_2022_32728_MOESM4_ESM.zip › b21-414646_00099.dat]

0.0026000000	39.590358	0.13631682
0.0027314887	28.836606	0.10686456
0.0028629774	22.224144	0.089704687
0.0029944661	17.129985	0.075582862
0.0031259548	12.329810	0.058926220
0.0032574435	10.897118	0.057341339
0.0033889322	8.8434724	0.048831397
0.0035204209	11.552095	0.048592719
0.0036519096	12.334000	0.046593186
0.0037833983	9.9448804	0.039445181
0.0039148870	8.2696727	0.034707332
0.0040463757	6.7558284	0.030179503
0.0041778644	5.4988213	0.025519938
0.0043093531	4.5625594	0.022823355
0.0044408418	3.8151540	0.020072531
0.0045723305	3.1278646	0.018174818
0.0047038192	2.8917261	0.016725522
0.0048353079	2.4923530	0.015074195
0.0049667966	2.2014512	0.014116508
0.0050982853	1.8954814	0.012408927
0.0052297740	1.7092478	0.011937613
0.0053612627	1.5128870	0.010845416
0.0054927514	1.3813384	0.010088408
0.0056242401	1.2577601	0.0095987055
0.0057557288	1.1949856	0.0090968833
0.0058872175	1.0791455	0.0085289962
0.0060187062	1.0170451	0.0082580222
0.0061501949	0.89048184	0.0074014325
0.0062816836	0.88864226	0.0075607911
0.0064131723	0.81953057	0.0071177467
0.0065446610	0.77850848	0.0068379724
0.0066761496	0.76447544	0.0067441757
0.0068076383	0.71808953	0.0063881306
0.0069391270	0.69442456	0.0063829669
0.0070706157	0.65705541	0.0061106233
0.0072021044	0.62647180	0.0059009278
0.0073335931	0.61066559	0.0058006249
0.0074650818	0.57090109	0.0054453088
0.0075965705	0.55850269	0.0054305526
0.0077280592	0.54739349	0.0053540097
0.0078595479	0.51629364	0.0050753800
0.0079910366	0.50378343	0.0050433851
0.0081225253	0.47122975	0.0047381914
0.0082540140	0.45178938	0.0046658118
0.0083855027	0.44112191	0.0046280299
0.0085169914	0.41652670	0.0044052858
0.0086484801	0.38890954	0.0042257801
0.0087799688	0.38377467	0.0041237496
0.0089114575	0.37006517	0.0040708308
0.0090429462	0.35793080	0.0039755368
0.0091744349	0.34681086	0.0038796462
0.0093059236	0.32665448	0.0037208823
0.0094374123	0.31452103	0.0036269434
0.0095689010	0.29366207	0.0034481728
0.0097003897	0.29991058	0.0035128355
0.0098318784	0.28228093	0.0033592973
0.0099633671	0.26789018	0.0032370038
0.010094856	0.25804433	0.0031672015
0.010226345	0.24204426	0.0029950559
0.010357833	0.24343596	0.0030809742
0.010489322	0.22230776	0.0028576245
0.010620811	0.21102132	0.0027641816
0.010752299	0.20815095	0.0027336272
0.010883788	0.19333012	0.0025802590
0.011015277	0.19380566	0.0026305498
0.011146765	0.17685025	0.0024349746
0.011278254	0.16863901	0.0023688617
0.011409743	0.16377001	0.0023100593
0.011541231	0.15662536	0.0022250523
0.011672720	0.15166161	0.0021947698
0.011804209	0.13904881	0.0020226481
0.011935698	0.13223110	0.0019676897
0.012067186	0.13077950	0.0019458731
0.012198675	0.12242329	0.0018209365
0.012330164	0.11642192	0.0017805995
0.012461652	0.11275413	0.0017314033
0.012593141	0.11174489	0.0016848090
0.012724630	0.10669098	0.0016474525
0.012856118	0.099525056	0.0015408481
0.012987607	0.096825757	0.0015384610
0.013119096	0.093136437	0.0014735372
0.013250585	0.092265957	0.0014516100
0.013382073	0.088274060	0.0014237751
0.013513562	0.086598126	0.0013881038
0.013645051	0.085666084	0.0013909674
0.013776539	0.080923603	0.0013448082
0.013908028	0.079140974	0.0013086855
0.014039517	0.077722870	0.0012894797
0.014171005	0.075469040	0.0012629047
0.014302494	0.073883042	0.0012517057
0.014433983	0.073964082	0.0012516516
0.014565472	0.070350894	0.0011968621
0.014696960	0.069988099	0.0011990505
0.014828449	0.068576970	0.0011695637
0.014959938	0.067045752	0.0011635872
0.015091426	0.064173060	0.0011406798
0.015222915	0.062479984	0.0010990040
0.015354404	0.063151118	0.0011099509
0.015485892	0.061252453	0.0010822800
0.015617381	0.061373703	0.0010879779
0.015748870	0.059981355	0.0010733103
0.015880359	0.060678121	0.0010644949
0.016011847	0.061713265	0.0010723326
0.016143336	0.054200869	0.00099504491
0.016274825	0.051532934	0.00097420437
0.016406313	0.053585839	0.00098473882
0.016537802	0.053594484	0.00097669253
0.016669291	0.054000796	0.00098063111
0.016800779	0.055424392	0.00098860069
0.016932268	0.058129102	0.0010082004
0.017063757	0.059209372	0.0010139176
0.017195246	0.059140413	0.0010059616
0.017326734	0.057868038	0.00099416206
0.017458223	0.057003162	0.00098117213
0.017589712	0.055336344	0.00096208272
0.017721200	0.056936216	0.00097945710
0.017852689	0.055556190	0.00094745522
0.017984178	0.055675763	0.00096002433
0.018115666	0.054495346	0.00094333093
0.018247155	0.052798688	0.00092187206
0.018378644	0.054253120	0.00093717190
0.018510133	0.052275986	0.00091009866
0.018641621	0.051814203	0.00090275382
0.018773110	0.049763459	0.00088281564
0.018904599	0.050058242	0.00088525372
0.019036087	0.048304238	0.00086540531
0.019167576	0.050391245	0.00087515879
0.019299065	0.048579754	0.00085485689
0.019430553	0.048154309	0.00085779143
0.019562042	0.046152138	0.00083166352
0.019693531	0.047235675	0.00084061501
0.019825019	0.046186648	0.00082481759
0.019956508	0.044764505	0.00080895994
0.020087997	0.044959297	0.00081401649
0.020219486	0.045548488	0.00081262989
0.020350974	0.044304915	0.00080573108
0.020482463	0.043322678	0.00078420729
0.020613952	0.043021508	0.00077928263
0.020745440	0.041458628	0.00077301268
0.020876929	0.041537774	0.00076170826
0.021008418	0.041377307	0.00076486347
0.021139906	0.039976099	0.00074797394
0.021271395	0.042337255	0.00075921037
0.021402884	0.040442629	0.00074639636
0.021534373	0.039877232	0.00073682718
0.021665861	0.039191753	0.00073050282
0.021797350	0.039646193	0.00073153228
0.021928839	0.039628967	0.00072237816
0.022060327	0.039325994	0.00072665877
0.022191816	0.038920632	0.00071499292
0.022323305	0.036325054	0.00069555063
0.022454793	0.038019111	0.00070381202
0.022586282	0.037124699	0.00069091039
0.022717771	0.036161097	0.00068826787
0.022849260	0.037030812	0.00068659242
0.022980748	0.036419264	0.00068641723
0.023112237	0.035585825	0.00067167541
0.023243726	0.037836021	0.00068599536
0.023375214	0.036210499	0.00067796006
0.023506703	0.037872946	0.00068640923
0.023638192	0.037824773	0.00068637366
0.023769680	0.038382662	0.00068921414
0.023901169	0.037132802	0.00067473163
0.024032658	0.037513728	0.00067974929
0.024164147	0.036537331	0.00066557544
0.024295635	0.037585455	0.00067152070
0.024427124	0.035774554	0.00065417559
0.024558613	0.035579010	0.00064766483
0.024690101	0.035319587	0.00065340795
0.024821590	0.038146103	0.00066922278
0.024953079	0.036231597	0.00065131931
0.025084567	0.035159822	0.00064204728
0.025216056	0.035446465	0.00063852047
0.025347545	0.035665227	0.00064623496
0.025479034	0.035946335	0.00064300763
0.025610522	0.036334700	0.00063889458
0.025742011	0.036447631	0.00064329089
0.025873500	0.035717119	0.00063414461
0.026004988	0.035520101	0.00063632391
0.026136477	0.035042586	0.00062906400
0.026267966	0.034393853	0.00061688483
0.026399454	0.034946104	0.00062440181
0.026530943	0.034747169	0.00061774158
0.026662432	0.035168466	0.00062378849
0.026793920	0.035303720	0.00061997292
0.026925409	0.035019530	0.00061492997
0.027056898	0.035039998	0.00061936127
0.027188387	0.035265289	0.00061219321
0.027319875	0.035014565	0.00061532162
0.027451364	0.035180155	0.00061181717
0.027582853	0.034448389	0.00060221165
0.027714341	0.035390342	0.00061009198
0.027845830	0.035401632	0.00060702023
0.027977319	0.033163310	0.00059315360
0.028108807	0.034866306	0.00060225666
0.028240296	0.034886351	0.00059841307
0.028371785	0.034382856	0.00059606868
0.028503274	0.032938290	0.00058265470
0.028634762	0.033263368	0.00058343409
0.028766251	0.033325397	0.00058451652
0.028897740	0.033239224	0.00057675183
0.029029228	0.032928700	0.00057597930
0.029160717	0.033416474	0.00058106262
0.029292206	0.033124433	0.00057600044
0.029423694	0.032717932	0.00057290146
0.029555183	0.032305340	0.00056142930
0.029686672	0.033772785	0.00057617099
0.029818161	0.032894774	0.00057001932
0.029949649	0.033691498	0.00057326218
0.030081138	0.032634230	0.00056376476
0.030212627	0.031608709	0.00055093058
0.030344115	0.032088702	0.00055617237
0.030475604	0.032630979	0.00056128195
0.030607093	0.032501139	0.00055677965
0.030738581	0.032285237	0.00055723127
0.030870070	0.032148071	0.00055045444
0.031001559	0.033300084	0.00055717035
0.031133048	0.032168419	0.00055200630
0.031264536	0.032160834	0.00054805884
0.031396025	0.032205492	0.00055035983
0.031527514	0.032086448	0.00054451599
0.031659002	0.031718735	0.00054142425
0.031790491	0.031530563	0.00054225057
0.031921980	0.032013876	0.00053970637
0.032053468	0.032297247	0.00054470633
0.032184957	0.031792050	0.00053551490
0.032316446	0.031375662	0.00053117592
0.032447935	0.031313554	0.00053396074
0.032579423	0.032427669	0.00053733789
0.032710912	0.032708894	0.00054073829
0.032842401	0.031987824	0.00053288515
0.032973889	0.031329536	0.00052537603
0.033105378	0.031756370	0.00053176346
0.033236867	0.031555664	0.00052761963
0.033368355	0.031226878	0.00053197619
0.033499844	0.030695623	0.00052688327
0.033631333	0.030887917	0.00052847588
0.033762822	0.031423367	0.00053977725
0.033894310	0.030601210	0.00053168486
0.034025799	0.030399931	0.00053033934
0.034157288	0.029627460	0.00052576702
0.034288776	0.030410652	0.00052929561
0.034420265	0.031283889	0.00054363900
0.034551754	0.030249891	0.00053063510
0.034683242	0.029445028	0.00052467333
0.034814731	0.031185674	0.00053604730
0.034946220	0.029872258	0.00052753198
0.035077708	0.029871605	0.00053165453
0.035209197	0.029293562	0.00052464879
0.035340686	0.028952385	0.00051895068
0.035472175	0.028858853	0.00052911624
0.035603663	0.030026715	0.00053931500
0.035735152	0.029516760	0.00054310387
0.035866641	0.029312576	0.00054069885
0.035998129	0.028906704	0.00053423866
0.036129618	0.029121825	0.00054049549
0.036261107	0.029143090	0.00053771984
0.036392595	0.028964951	0.00054423245
0.036524084	0.028425041	0.00053736181
0.036655573	0.029827109	0.00054482284
0.036787062	0.028238273	0.00053756848
0.036918550	0.028423550	0.00053561826
0.037050039	0.028867774	0.00054583838
0.037181528	0.028157753	0.00053741877
0.037313016	0.028945476	0.00054323401
0.037444505	0.028829330	0.00054584248
0.037575994	0.029228289	0.00054625633
0.037707482	0.028447716	0.00054484954
0.037838971	0.029296656	0.00055477352
0.037970460	0.029426158	0.00055207124
0.038101949	0.029023705	0.00055092851
0.038233437	0.029469955	0.00054903769
0.038364926	0.030170761	0.00054991650
0.038496415	0.028556254	0.00053642658
0.038627903	0.028783650	0.00053163012
0.038759392	0.028579489	0.00053233407
0.038890881	0.029177822	0.00053300798
0.039022369	0.030023525	0.00053981378
0.039153858	0.029235113	0.00053155979
0.039285347	0.028407990	0.00052138915
0.039416836	0.029302235	0.00053076806
0.039548324	0.029647920	0.00053085478
0.039679813	0.028882536	0.00052368201
0.039811302	0.029266282	0.00052913805
0.039942790	0.029652946	0.00053010151
0.040074279	0.029824890	0.00053237720
0.040205768	0.030723145	0.00053547472
0.040337256	0.029100850	0.00052068755
0.040468745	0.028903916	0.00051979037
0.040600234	0.029185650	0.00052007995
0.040731723	0.029175082	0.00052197591
0.040863211	0.029263881	0.00052316033
0.040994700	0.029565722	0.00052224957
0.041126189	0.029199228	0.00052099544
0.041257677	0.029765264	0.00052209048
0.041389166	0.030110703	0.00052365796
0.041520655	0.029657036	0.00052212038
0.041652143	0.029536615	0.00051925942
0.041783632	0.029215012	0.00051687298
0.041915121	0.029444119	0.00051629298
0.042046610	0.029060793	0.00051571291
0.042178098	0.029667533	0.00051802929
0.042309587	0.029409359	0.00051636684
0.042441076	0.028917601	0.00051210360
0.042572564	0.030174434	0.00052099845
0.042704053	0.029429715	0.00051187338
0.042835542	0.029269406	0.00051342954
0.042967030	0.030212476	0.00051967874
0.043098519	0.028875856	0.00050989230
0.043230008	0.029140792	0.00051107703
0.043361496	0.028999572	0.00050527633
0.043492985	0.028769341	0.00050910802
0.043624474	0.029055417	0.00050775014
0.043755963	0.029423727	0.00051025871
0.043887451	0.029033280	0.00050541727
0.044018940	0.028503185	0.00050023169
0.044150429	0.029043108	0.00050881617
0.044281917	0.028442567	0.00049955181
0.044413406	0.029955967	0.00051510505
0.044544895	0.029205299	0.00050416594
0.044676383	0.029499534	0.00050708090
0.044807872	0.028901386	0.00050397102
0.044939361	0.028854480	0.00050071067
0.045070850	0.029810214	0.00050681190
0.045202338	0.029030093	0.00050041587
0.045333827	0.029408574	0.00050052241
0.045465316	0.028980460	0.00050295811
0.045596804	0.029228004	0.00050201953
0.045728293	0.028639659	0.00049835710
0.045859782	0.028598201	0.00049556179
0.045991270	0.029232152	0.00049718040
0.046122759	0.028109824	0.00049122915
0.046254248	0.028048188	0.00049892557
0.046385737	0.030563612	0.00051969565
0.046517225	0.028893773	0.00050726149
0.046648714	0.029491380	0.00051595287
0.046780203	0.029317535	0.00052121092
0.046911691	0.029010242	0.00051613666
0.047043180	0.028553444	0.00051393008
0.047174669	0.029359615	0.00052050870
0.047306157	0.029465234	0.00052327224
0.047437646	0.029416177	0.00052524598
0.047569135	0.029550983	0.00052847986
0.047700624	0.030268882	0.00052990271
0.047832112	0.028942652	0.00052542703
0.047963601	0.029274996	0.00052368706
0.048095090	0.029486608	0.00052982415
0.048226578	0.027923047	0.00052045441
0.048358067	0.029387291	0.00052816788
0.048489556	0.029547847	0.00052999715
0.048621044	0.029210555	0.00052986221
0.048752533	0.028794848	0.00053236831
0.048884022	0.030739670	0.00054298295
0.049015511	0.028039772	0.00052208746
0.049146999	0.029711947	0.00053705593
0.049278488	0.028618733	0.00052782234
0.049409977	0.029632161	0.00054022155
0.049541465	0.029425870	0.00053600910
0.049672954	0.029155598	0.00053451004
0.049804443	0.029104070	0.00053344046
0.049935931	0.029197274	0.00053728555
0.050067420	0.028618204	0.00053253451
0.050198909	0.029122437	0.00053759106
0.050330398	0.029377455	0.00053475543
0.050461886	0.029182146	0.00053631953
0.050593375	0.028249934	0.00053079526
0.050724864	0.028652877	0.00053509281
0.050856352	0.028449169	0.00053415618
0.050987841	0.029221292	0.00053896548
0.051119330	0.029404344	0.00053999810
0.051250818	0.030801573	0.00055273223
0.051382307	0.029533927	0.00054404398
0.051513796	0.028657960	0.00053633367
0.051645284	0.029224823	0.00054057051
0.051776773	0.029265390	0.00054178363
0.051908262	0.029617629	0.00054452669
0.052039751	0.029695307	0.00054522048
0.052171239	0.028236371	0.00053506647
0.052302728	0.028487097	0.00054130898
0.052434217	0.029164698	0.00054093344
0.052565705	0.028912006	0.00054198300
0.052697194	0.029533888	0.00054568435
0.052828683	0.029892702	0.00055032335
0.052960171	0.029871053	0.00054954361
0.053091660	0.029547038	0.00054390429
0.053223149	0.029366950	0.00054610718
0.053354638	0.029461286	0.00054919797
0.053486126	0.029690994	0.00055165035
0.053617615	0.029917841	0.00055295650
0.053749104	0.028995867	0.00054440510
0.053880592	0.029002840	0.00054345876
0.054012081	0.028593623	0.00054532760
0.054143570	0.029546489	0.00055156659
0.054275058	0.029831831	0.00055193575
0.054406547	0.030087574	0.00055269381
0.054538036	0.029399957	0.00055186480
0.054669525	0.028990459	0.00054430657
0.054801013	0.029789704	0.00055722729
0.054932502	0.028846291	0.00054816145
0.055063991	0.029749434	0.00055092798
0.055195479	0.030593457	0.00056267774
0.055326968	0.030021902	0.00055475939
0.055458457	0.029241887	0.00055356270
0.055589945	0.029900322	0.00055624730
0.055721434	0.028997719	0.00054578185
0.055852923	0.030508921	0.00056590163
0.055984412	0.028692114	0.00054787915
0.056115900	0.029629533	0.00055254448
0.056247389	0.029402535	0.00055474556
0.056378878	0.028979505	0.00054632404
0.056510366	0.028559760	0.00054899161
0.056641855	0.029979017	0.00055886316
0.056773344	0.027742469	0.00053953644
0.056904832	0.028610139	0.00054797622
0.057036321	0.028894481	0.00054666442
0.057167810	0.028965383	0.00054952178
0.057299299	0.028690169	0.00054854119
0.057430787	0.029172644	0.00054909631
0.057562276	0.030323378	0.00056328973
0.057693765	0.029788947	0.00055067194
0.057825253	0.029319293	0.00055358410
0.057956742	0.029276093	0.00055251124
0.058088231	0.029155838	0.00055015741
0.058219719	0.028329011	0.00054458188
0.058351208	0.029041198	0.00054552007
0.058482697	0.029077526	0.00054743142
0.058614186	0.028935705	0.00054766227
0.058745674	0.028863869	0.00054261121
0.058877163	0.029229561	0.00054659500
0.059008652	0.029631460	0.00054688696
0.059140140	0.029343862	0.00054806307
0.059271629	0.029361431	0.00054597877
0.059403118	0.029978618	0.00054734170
0.059534606	0.027811289	0.00053497021
0.059666095	0.027685253	0.00052892564
0.059797584	0.027879783	0.00053061276
0.059929072	0.028235498	0.00053651954
0.060060561	0.028968675	0.00053801113
0.060192050	0.029144340	0.00054282511
0.060323539	0.029795305	0.00054172674
0.060455027	0.029477393	0.00054567313
0.060586516	0.029335539	0.00054289141
0.060718005	0.029212080	0.00053826866
0.060849493	0.029074961	0.00053663013
0.060980982	0.028974250	0.00053797554
0.061112471	0.028418045	0.00053249616
0.061243959	0.029137681	0.00054220446
0.061375448	0.029642798	0.00053813664
0.061506937	0.028584566	0.00053556719
0.061638426	0.028548335	0.00053150999
0.061769914	0.028614901	0.00053276456
0.061901403	0.029256949	0.00054086840
0.062032892	0.029117596	0.00053344848
0.062164380	0.029810662	0.00054002835
0.062295869	0.028503400	0.00053223310
0.062427358	0.028149880	0.00052709359
0.062558846	0.029266633	0.00054078469
0.062690335	0.028916990	0.00053008741
0.062821824	0.028911145	0.00053381995
0.062953313	0.028550690	0.00052891648
0.063084801	0.028623292	0.00052904295
0.063216290	0.029016577	0.00053771928
0.063347779	0.029401999	0.00053688778
0.063479267	0.028689452	0.00052733189
0.063610756	0.029596100	0.00053864471
0.063742245	0.028648690	0.00052949168
0.063873733	0.029150629	0.00053542440
0.064005222	0.029166527	0.00053281554
0.064136711	0.029328140	0.00053524972
0.064268200	0.029595845	0.00053594721
0.064399688	0.029181337	0.00053075144
0.064531177	0.029373562	0.00053643992
0.064662666	0.028246347	0.00052386744
0.064794154	0.028202027	0.00052392230
0.064925643	0.027794316	0.00052392826
0.065057132	0.028914664	0.00053093455
0.065188620	0.028639526	0.00052974252
0.065320109	0.029445109	0.00053167972
0.065451598	0.028910096	0.00052693746
0.065583087	0.029289325	0.00053153248
0.065714575	0.029102148	0.00052797855
0.065846064	0.028471637	0.00052573455
0.065977553	0.028234663	0.00052274950
0.066109041	0.028119182	0.00051953569
0.066240530	0.028671249	0.00052750163
0.066372019	0.028323136	0.00052039834
0.066503507	0.028926081	0.00052696003
0.066634996	0.028586590	0.00052215029
0.066766485	0.028941939	0.00052770442
0.066897973	0.029914298	0.00053389413
0.067029462	0.028536622	0.00052328173
0.067160951	0.028895551	0.00052862295
0.067292440	0.028766590	0.00052376180
0.067423928	0.028588220	0.00051924891
0.067555417	0.029333394	0.00053069588
0.067686906	0.028759289	0.00052263558
0.067818394	0.029227838	0.00052815592
0.067949883	0.028461670	0.00052009136
0.068081372	0.029106868	0.00052463208
0.068212860	0.028572887	0.00052196708
0.068344349	0.029153081	0.00052577528
0.068475838	0.028448231	0.00051927009
0.068607327	0.028995817	0.00052587060
0.068738815	0.028676806	0.00051672655
0.068870304	0.028504860	0.00052081621
0.069001793	0.029949844	0.00052966990
0.069133281	0.029583785	0.00052605092
0.069264770	0.028245387	0.00051885604
0.069396259	0.028350398	0.00051260607
0.069527747	0.028586393	0.00052060072
0.069659236	0.028635967	0.00051985944
0.069790725	0.028406576	0.00051524842
0.069922214	0.028556929	0.00051992363
0.070053702	0.027654459	0.00050639061
0.070185191	0.029481706	0.00052726567
0.070316680	0.028347953	0.00051437324
0.070448168	0.027802615	0.00051202461
0.070579657	0.028408536	0.00051942102
0.070711146	0.028907122	0.00051611099
0.070842634	0.027510327	0.00050881702
0.070974123	0.028147953	0.00051325453
0.071105612	0.028157865	0.00051105318
0.071237101	0.028237257	0.00051418721
0.071368589	0.028427059	0.00050925736
0.071500078	0.028378177	0.00051614948
0.071631567	0.028798870	0.00051851510
0.071763055	0.027626507	0.00050503223
0.071894544	0.028357042	0.00051284542
0.072026033	0.027850337	0.00050360616
0.072157521	0.027958189	0.00051093871
0.072289010	0.027165989	0.00050207328
0.072420499	0.027301584	0.00050225930
0.072551988	0.027452532	0.00050243671
0.072683476	0.027433591	0.00050186109
0.072814965	0.028289555	0.00051156766
0.072946454	0.027121790	0.00050449120
0.073077942	0.026994502	0.00049762270
0.073209431	0.028400110	0.00051237578
0.073340920	0.027956849	0.00050546154
0.073472408	0.027684330	0.00050519517
0.073603897	0.027376282	0.00050315523
0.073735386	0.027632091	0.00050289110
0.073866875	0.027451310	0.00050115971
0.073998363	0.026580427	0.00049547493
0.074129852	0.028067176	0.00050726136
0.074261341	0.027903040	0.00050527294
0.074392829	0.028038373	0.00050294059
0.074524318	0.027873313	0.00050540749
0.074655807	0.027599476	0.00049932608
0.074787295	0.027833481	0.00050301355
0.074918784	0.027658286	0.00050214524
0.075050273	0.027071569	0.00049492280
0.075181761	0.027167477	0.00049802141
0.075313250	0.026330280	0.00049212276
0.075444739	0.027687345	0.00050078255
0.075576228	0.027262735	0.00049890384
0.075707716	0.028059410	0.00050267114
0.075839205	0.026417692	0.00049049135
0.075970694	0.027626397	0.00050015096
0.076102182	0.026557869	0.00048917222
0.076233671	0.027057508	0.00049649787
0.076365160	0.027789275	0.00049726196
0.076496648	0.027897826	0.00050057871
0.076628137	0.026527272	0.00049047476
0.076759626	0.026851479	0.00048963006
0.076891115	0.027526171	0.00049813944
0.077022603	0.027214847	0.00049237488
0.077154092	0.027360248	0.00049496086
0.077285581	0.026704039	0.00049154427
0.077417069	0.026758309	0.00049051188
0.077548558	0.026434915	0.00048832585
0.077680047	0.027053326	0.00048983009
0.077811535	0.027033656	0.00049080915
0.077943024	0.027466351	0.00049508424
0.078074513	0.026056085	0.00048221911
0.078206002	0.026652554	0.00048928419
0.078337490	0.027004686	0.00049047833
0.078468979	0.025644427	0.00047828749
0.078600468	0.026572767	0.00048812272
0.078731956	0.026532311	0.00048533095
0.078863445	0.026848777	0.00048989887
0.078994934	0.026564256	0.00048519616
0.079126422	0.025208587	0.00047467552
0.079257911	0.026342318	0.00048451178
0.079389400	0.026501192	0.00048443150
0.079520889	0.026767939	0.00048709900
0.079652377	0.025971542	0.00048165835
0.079783866	0.026514856	0.00048373353
0.079915355	0.026438416	0.00048627037
0.080046843	0.026162603	0.00047783856
0.080178332	0.026773515	0.00048519396
0.080309821	0.028048925	0.00049556741
0.080441309	0.026563954	0.00047931355
0.080572798	0.025769368	0.00047907838
0.080704287	0.026958684	0.00048690252
0.080835776	0.026321292	0.00047925506
0.080967264	0.026071856	0.00048178076
0.081098753	0.026945035	0.00048328979
0.081230242	0.027150369	0.00048729108
0.081361730	0.025920833	0.00047714372
0.081493219	0.026753434	0.00048208230
0.081624708	0.026422994	0.00048242135
0.081756196	0.026875155	0.00047879452
0.081887685	0.027120970	0.00048566960
0.082019174	0.026448372	0.00047960841
0.082150663	0.026687557	0.00048342252
0.082282151	0.025921339	0.00047717131
0.082413640	0.026500947	0.00047831383
0.082545129	0.026967852	0.00048322435
0.082676617	0.026518141	0.00048098325
0.082808106	0.026284512	0.00047715979
0.082939595	0.026392134	0.00048087437
0.083071083	0.026305583	0.00047441888
0.083202572	0.027055380	0.00048163862
0.083334061	0.026267133	0.00048003724
0.083465549	0.025561238	0.00046787311
0.083597038	0.026970110	0.00048357457
0.083728527	0.026331148	0.00047336735
0.083860016	0.026061888	0.00047649325
0.083991504	0.027021822	0.00048188247
0.084122993	0.026047051	0.00047179718
0.084254482	0.026891519	0.00048091819
0.084385970	0.025940870	0.00047138059
0.084517459	0.026749540	0.00047782298
0.084648948	0.025555294	0.00047167972
0.084780436	0.025319903	0.00046559134
0.084911925	0.026126530	0.00047262343
0.085043414	0.025656047	0.00046771916
0.085174903	0.026122158	0.00047157273
0.085306391	0.025871699	0.00047189427
0.085437880	0.026095307	0.00047006132
0.085569369	0.025793563	0.00046906430
0.085700857	0.025965535	0.00046986998
0.085832346	0.026590900	0.00047398700
0.085963835	0.025707568	0.00047011521
0.086095323	0.025988298	0.00046858205
0.086226812	0.025806554	0.00046976124
0.086358301	0.026632480	0.00047381701
0.086489790	0.026498749	0.00047280626
0.086621278	0.025711172	0.00046693373
0.086752767	0.025566386	0.00046382973
0.086884256	0.025162206	0.00046180855
0.087015744	0.025519144	0.00046544982
0.087147233	0.026009433	0.00046707339
0.087278722	0.025320278	0.00046422073
0.087410210	0.025620838	0.00046416635
0.087541699	0.026298900	0.00046866157
0.087673188	0.025900379	0.00046820142
0.087804677	0.025916801	0.00046397930
0.087936165	0.025938664	0.00046649376
0.088067654	0.025431389	0.00046221550
0.088199143	0.025999892	0.00046425919
0.088330631	0.025923594	0.00046748272
0.088462120	0.025992527	0.00046487358
0.088593609	0.025860176	0.00046674256
0.088725097	0.026373156	0.00046538873
0.088856586	0.024939091	0.00045586194
0.088988075	0.025676572	0.00046546762
0.089119564	0.026507090	0.00046752716
0.089251052	0.025895189	0.00046582097
0.089382541	0.025860604	0.00046327917
0.089514030	0.025033978	0.00045491768
0.089645518	0.024839065	0.00045521060
0.089777007	0.025709319	0.00046025021
0.089908496	0.025085163	0.00045814027
0.090039984	0.025555165	0.00046078484
0.090171473	0.025275771	0.00045676828
0.090302962	0.025462307	0.00046120618
0.090434451	0.025615582	0.00045962946
0.090565939	0.025360610	0.00045929308
0.090697428	0.025819723	0.00046148904
0.090828917	0.025558528	0.00045587469
0.090960405	0.026483990	0.00046727211
0.091091894	0.025445356	0.00045778050
0.091223383	0.025251430	0.00045954281
0.091354871	0.025814029	0.00046302110
0.091486360	0.025320813	0.00046662067
0.091617849	0.025032771	0.00046912988
0.091749337	0.025011506	0.00047181241
0.091880826	0.025378379	0.00047808077
0.092012315	0.025918335	0.00048459732
0.092143804	0.025855683	0.00048364585
0.092275292	0.024857828	0.00048101714
0.092406781	0.024915972	0.00048455555
0.092538270	0.025566167	0.00049154038
0.092669758	0.025065849	0.00049058233
0.092801247	0.024403884	0.00046900905
0.092932736	0.024257881	0.00046937429
0.093064224	0.024495323	0.00046812621
0.093195713	0.024402269	0.00046520873
0.093327202	0.025138944	0.00046952048
0.093458691	0.024583526	0.00046060536
0.093590179	0.025066484	0.00046987231
0.093721668	0.025898803	0.00047172804
0.093853157	0.024601461	0.00046068077
0.093984645	0.025690753	0.00046800909
0.094116134	0.025856923	0.00046858925
0.094247623	0.024245180	0.00045570475
0.094379111	0.024737576	0.00046104402
0.094510600	0.024787726	0.00045889087
0.094642089	0.025425079	0.00046476382
0.094773578	0.024868322	0.00045567635
0.094905066	0.024479792	0.00045669527
0.095036555	0.025024779	0.00046290741
0.095168044	0.025727539	0.00046108314
0.095299532	0.024904763	0.00045817005
0.095431021	0.025423414	0.00045740121
0.095562510	0.024136199	0.00045160397
0.095693998	0.024769522	0.00045747745
0.095825487	0.024286297	0.00044993194
0.095956976	0.024937658	0.00045857101
0.096088465	0.025076274	0.00045578010
0.096219953	0.023854981	0.00044828173
0.096351442	0.024650342	0.00045478355
0.096482931	0.024517929	0.00045226602
0.096614419	0.024459856	0.00044908734
0.096745908	0.025438943	0.00045786072
0.096877397	0.023526392	0.00044215427
0.097008885	0.023865189	0.00044708705
0.097140374	0.025177490	0.00045422532
0.097271863	0.024409464	0.00044831288
0.097403352	0.025338659	0.00045332517
0.097534840	0.024576871	0.00044799661
0.097666329	0.024875882	0.00045318476
0.097797818	0.024527883	0.00044334853
0.097929306	0.025035571	0.00045021669
0.098060795	0.024666954	0.00044776751
0.098192284	0.024781547	0.00044505789
0.098323772	0.024811102	0.00044698117
0.098455261	0.024306965	0.00044054915
0.098586750	0.023980038	0.00043523986
0.098718239	0.024393204	0.00044153723
0.098849727	0.024546713	0.00043975806
0.098981216	0.023983298	0.00043691026
0.099112705	0.024488534	0.00043833946
0.099244193	0.024922647	0.00044248977
0.099375682	0.024683554	0.00044228692
0.099507171	0.023758663	0.00043425499
0.099638659	0.025168535	0.00044703037
0.099770148	0.024736650	0.00044101678
0.099901637	0.024901075	0.00044120805
0.10003313	0.024555581	0.00044235567
0.10016461	0.023727419	0.00043441476
0.10029610	0.023969830	0.00043761878
0.10042759	0.024202638	0.00043723696
0.10055908	0.023950787	0.00043564858
0.10069057	0.023941800	0.00043794549
0.10082206	0.023168275	0.00042991413
0.10095355	0.022929192	0.00043143915
0.10108504	0.024194787	0.00043496790
0.10121652	0.023825445	0.00043403558
0.10134801	0.023855379	0.00043577493
0.10147950	0.023492261	0.00043060484
0.10161099	0.024467461	0.00043809350
0.10174248	0.024686289	0.00044075664
0.10187397	0.023857718	0.00043173318
0.10200546	0.023017107	0.00042873234
0.10213694	0.024330168	0.00043490084
0.10226843	0.024281283	0.00043663446
0.10239992	0.023574999	0.00043214938
0.10253141	0.024620826	0.00043323202
0.10266290	0.024981546	0.00044148340
0.10279439	0.024050366	0.00043170960
0.10292588	0.023647612	0.00043249705
0.10305737	0.023803755	0.00043308828
0.10318885	0.024686188	0.00043621856
0.10332034	0.023356683	0.00042673838
0.10345183	0.024034861	0.00043095316
0.10358332	0.024061975	0.00043269597
0.10371481	0.024050731	0.00043254961
0.10384630	0.023597278	0.00042753667
0.10397779	0.023903343	0.00042988924
0.10410928	0.023895921	0.00043161088
0.10424076	0.024082338	0.00043145424
0.10437225	0.024658818	0.00043589520
0.10450374	0.023791701	0.00042565027
0.10463523	0.023642398	0.00042849646
0.10476672	0.024438425	0.00043343438
0.10489821	0.024469101	0.00043422528
0.10502970	0.024673067	0.00043400811
0.10516118	0.023401622	0.00042305695
0.10529267	0.023228003	0.00042506019
0.10542416	0.024635993	0.00043293903
0.10555565	0.023937283	0.00042895622
0.10568714	0.023052942	0.00042305065
0.10581863	0.024076340	0.00042863066
0.10595012	0.024137247	0.00042894620
0.10608161	0.023762714	0.00042901899
0.10621309	0.023652405	0.00042494605
0.10634458	0.023822653	0.00042585464
0.10647607	0.024118167	0.00042752909
0.10660756	0.025433126	0.00043517013
0.10673905	0.023826249	0.00042759400
0.10687054	0.024061959	0.00043067854
0.10700203	0.023299376	0.00043256042
0.10713352	0.024473076	0.00044319074
0.10726500	0.023759501	0.00044315827
0.10739649	0.023762148	0.00044930911
0.10752798	0.024566272	0.00045203618
0.10765947	0.023929598	0.00045132950
0.10779096	0.023520932	0.00044962374
0.10792245	0.023887078	0.00045464747
0.10805394	0.024449692	0.00046080730
0.10818542	0.023155558	0.00045011897
0.10831691	0.023986405	0.00046214636
0.10844840	0.023262077	0.00045540215
0.10857989	0.023804377	0.00046196293
0.10871138	0.024054354	0.00046929461
0.10884287	0.023943604	0.00046433692
0.10897436	0.024021925	0.00046670947
0.10910585	0.023842880	0.00046777402
0.10923733	0.024145426	0.00046650390
0.10936882	0.022756130	0.00046583877
0.10950031	0.023710278	0.00047021400
0.10963180	0.023690024	0.00047067831
0.10976329	0.024140454	0.00047680884
0.10989478	0.023346993	0.00047272612
0.11002627	0.024228074	0.00048298940
0.11015776	0.023739798	0.00047513064
0.11028924	0.024044119	0.00047883667
0.11042073	0.023662849	0.00048183413
0.11055222	0.023874680	0.00047785676
0.11068371	0.022815298	0.00047218556
0.11081520	0.023477115	0.00047858727
0.11094669	0.023169558	0.00047671228
0.11107818	0.024099602	0.00048897361
0.11120966	0.024919260	0.00049435100
0.11134115	0.023612516	0.00048581240
0.11147264	0.024171608	0.00048777388
0.11160413	0.023967245	0.00048771211
0.11173562	0.024004194	0.00049266361
0.11186711	0.023853698	0.00047384966
0.11199860	0.022891369	0.00046837277
0.11213009	0.023505399	0.00046410811
0.11226157	0.023788625	0.00046391848
0.11239306	0.024210182	0.00046654133
0.11252455	0.024208658	0.00046527647
0.11265604	0.023531305	0.00045853690
0.11278753	0.023730487	0.00045604026
0.11291902	0.023883297	0.00045604459
0.11305051	0.023187804	0.00045402189
0.11318200	0.023209161	0.00044901826
0.11331348	0.023997301	0.00045755814
0.11344497	0.023680259	0.00045206102
0.11357646	0.023106617	0.00044367698
0.11370795	0.023882138	0.00045306429
0.11383944	0.024257576	0.00045524412
0.11397093	0.024038106	0.00045056439
0.11410242	0.023476089	0.00044865673
0.11423390	0.023996977	0.00044619873
0.11436539	0.024379365	0.00045451485
0.11449688	0.023320559	0.00043887702
0.11462837	0.022963754	0.00044127076
0.11475986	0.023259414	0.00044147805
0.11489135	0.023900382	0.00044274417
0.11502284	0.023865140	0.00044738862
0.11515433	0.023695833	0.00044392559
0.11528581	0.023844066	0.00044424221
0.11541730	0.024092439	0.00044383061
0.11554879	0.023981148	0.00044009430
0.11568028	0.023852691	0.00044233053
0.11581177	0.023144815	0.00043556165
0.11594326	0.023928476	0.00044109902
0.11607475	0.022922374	0.00043251874
0.11620624	0.023729861	0.00043652168
0.11633772	0.023457153	0.00043667836
0.11646921	0.024628910	0.00044758870
0.11660070	0.024240114	0.00044152590
0.11673219	0.023924995	0.00043623404
0.11686368	0.022938346	0.00042994549
0.11699517	0.023480896	0.00043354011
0.11712666	0.024266019	0.00043958120
0.11725814	0.023543265	0.00043188568
0.11738963	0.023898084	0.00043180864
0.11752112	0.023250574	0.00042776871
0.11765261	0.024340514	0.00043534360
0.11778410	0.023886686	0.00043360090
0.11791559	0.024259329	0.00043345034
0.11804708	0.024299447	0.00043244960
0.11817857	0.023967479	0.00043235591
0.11831005	0.023452113	0.00042428369
0.11844154	0.024061181	0.00043175626
0.11857303	0.024011044	0.00042632187
0.11870452	0.024051200	0.00042726846
0.11883601	0.024232996	0.00042798421
0.11896750	0.023507361	0.00042422243
0.11909899	0.023717214	0.00042630371
0.11923048	0.023928557	0.00042277866
0.11936196	0.023534769	0.00042414059
0.11949345	0.023236899	0.00041619656
0.11962494	0.023742178	0.00042148083
0.11975643	0.023622546	0.00042221046
0.11988792	0.023641659	0.00041722157
0.12001941	0.023916633	0.00042059976
0.12015090	0.023581120	0.00041817229
0.12028239	0.024330424	0.00042412133
0.12041387	0.023714583	0.00041766342
0.12054536	0.024441115	0.00042247141
0.12067685	0.023800670	0.00041693258
0.12080834	0.023701912	0.00041727323
0.12093983	0.024096503	0.00041557264
0.12107132	0.023248653	0.00041509419
0.12120281	0.023399013	0.00041300197
0.12133429	0.024472025	0.00041977178
0.12146578	0.024272118	0.00041945540
0.12159727	0.023560547	0.00041260700
0.12172876	0.023048971	0.00041107810
0.12186025	0.023422328	0.00041229103
0.12199174	0.024374032	0.00042005609
0.12212323	0.024273589	0.00041705535
0.12225472	0.023249904	0.00041115509
0.12238620	0.023458161	0.00041224067
0.12251769	0.024338571	0.00041608248
0.12264918	0.023057680	0.00040985686
0.12278067	0.023764672	0.00041446789
0.12291216	0.023523744	0.00041180149
0.12304365	0.023371887	0.00041121041
0.12317514	0.024506103	0.00041731677
0.12330663	0.023770665	0.00041281910
0.12343811	0.023833949	0.00041438304
0.12356960	0.023628460	0.00040954330
0.12370109	0.024048018	0.00041311945
0.12383258	0.023656996	0.00041172103
0.12396407	0.023741509	0.00040925090
0.12409556	0.023960661	0.00041581543
0.12422705	0.024343444	0.00041577664
0.12435853	0.024057493	0.00041331828
0.12449002	0.024350573	0.00041463280
0.12462151	0.023320939	0.00041062038
0.12475300	0.023792311	0.00041032355
0.12488449	0.023949686	0.00041324674
0.12501598	0.024436176	0.00041592478
0.12514747	0.023912078	0.00041023772
0.12527896	0.023493161	0.00040701059
0.12541044	0.023360446	0.00041003182
0.12554193	0.023665304	0.00040795220
0.12567342	0.023882629	0.00041006908
0.12580491	0.024381069	0.00041477660
0.12593640	0.023288145	0.00040318366
0.12606789	0.023400220	0.00040812198
0.12619938	0.023412810	0.00040509064
0.12633087	0.023783598	0.00040968879
0.12646235	0.023518467	0.00040633917
0.12659384	0.024381810	0.00040902642
0.12672533	0.023877950	0.00041106321
0.12685682	0.024184680	0.00040898478
0.12698831	0.023889408	0.00040914378
0.12711980	0.024100805	0.00040750527
0.12725129	0.024781087	0.00041247113
0.12738277	0.024510596	0.00041285369
0.12751426	0.023661869	0.00040699493
0.12764575	0.024102197	0.00040867335
0.12777724	0.023870774	0.00040541973
0.12790873	0.023319550	0.00040386344
0.12804022	0.023792771	0.00040670015
0.12817171	0.023759726	0.00040442647
0.12830320	0.023937602	0.00040619332
0.12843468	0.022739467	0.00039854159
0.12856617	0.024430717	0.00040848341
0.12869766	0.023762318	0.00040507024
0.12882915	0.023742913	0.00040566106
0.12896064	0.023507948	0.00040203163
0.12909213	0.023252138	0.00039956933
0.12922362	0.023652553	0.00040359940
0.12935511	0.023647416	0.00040466905
0.12948659	0.023784042	0.00040586868
0.12961808	0.023849569	0.00040242229
0.12974957	0.023878247	0.00040407157
0.12988106	0.023445667	0.00040083234
0.13001255	0.023943764	0.00040450747
0.13014404	0.023451379	0.00040285016
0.13027553	0.023132771	0.00039625408
0.13040701	0.023843899	0.00040181212
0.13053850	0.023898640	0.00040369492
0.13066999	0.023850998	0.00040215518
0.13080148	0.023651668	0.00040364363
0.13093297	0.023523251	0.00040011671
0.13106446	0.024123540	0.00040557652
0.13119595	0.024054977	0.00040346609
0.13132744	0.024845703	0.00040774984
0.13145892	0.024124242	0.00040473753
0.13159041	0.023915690	0.00040090454
0.13172190	0.023090425	0.00039703631
0.13185339	0.023103876	0.00039686397
0.13198488	0.024162116	0.00040491013
0.13211637	0.023955434	0.00040248810
0.13224786	0.023940260	0.00040051421
0.13237935	0.023256901	0.00039693896
0.13251083	0.024172964	0.00040367506
0.13264232	0.023786102	0.00040026933
0.13277381	0.023808067	0.00040071812
0.13290530	0.023439590	0.00039635677
0.13303679	0.023407847	0.00039831340
0.13316828	0.024202660	0.00040393590
0.13329977	0.023937894	0.00039894912
0.13343125	0.023677593	0.00040188108
0.13356274	0.023217159	0.00039339532
0.13369423	0.023885758	0.00039962008
0.13382572	0.023698352	0.00039952909
0.13395721	0.023277668	0.00039501807
0.13408870	0.024078961	0.00040165621
0.13422019	0.023974809	0.00039825482
0.13435168	0.024760515	0.00040517805
0.13448316	0.023091472	0.00039504670
0.13461465	0.023512324	0.00039430415
0.13474614	0.023397313	0.00039535660
0.13487763	0.023922493	0.00039921247
0.13500912	0.023680608	0.00039673230
0.13514061	0.023750256	0.00039708992
0.13527210	0.023452420	0.00039559914
0.13540359	0.023939736	0.00039795817
0.13553507	0.023585026	0.00039482411
0.13566656	0.023024966	0.00039140223
0.13579805	0.023698886	0.00039660655
0.13592954	0.022933913	0.00039014475
0.13606103	0.022983756	0.00039395971
0.13619252	0.023823103	0.00039439169
0.13632401	0.023909859	0.00039552809
0.13645549	0.023744500	0.00039593646
0.13658698	0.024512087	0.00039976861
0.13671847	0.023428408	0.00039411840
0.13684996	0.023279954	0.00039208805
0.13698145	0.023351479	0.00039120244
0.13711294	0.023762489	0.00039551901
0.13724443	0.023597457	0.00039411539
0.13737592	0.023943055	0.00039491715
0.13750740	0.023731995	0.00039535036
0.13763889	0.023672176	0.00039261866
0.13777038	0.023903224	0.00039654526
0.13790187	0.023762777	0.00039523843
0.13803336	0.023482039	0.00039111263
0.13816485	0.023616535	0.00039331298
0.13829634	0.023671923	0.00038963615
0.13842783	0.024077902	0.00039707483
0.13855931	0.024037060	0.00039540877
0.13869080	0.024002882	0.00039539608
0.13882229	0.023898794	0.00039267394
0.13895378	0.023223142	0.00038707518
0.13908527	0.024011158	0.00039579122
0.13921676	0.023634124	0.00039189741
0.13934825	0.023266025	0.00038867269
0.13947973	0.023536478	0.00038959543
0.13961122	0.024213068	0.00039470351
0.13974271	0.023867258	0.00039288884
0.13987420	0.023943669	0.00039576162
0.14000569	0.024590084	0.00039492306
0.14013718	0.023487379	0.00038895535
0.14026867	0.023268104	0.00038795264
0.14040016	0.023955809	0.00039207547
0.14053164	0.024094748	0.00039575916
0.14066313	0.023766740	0.00038828665
0.14079462	0.023562354	0.00038990793
0.14092611	0.023053505	0.00038397519
0.14105760	0.023321436	0.00038655400
0.14118909	0.023449199	0.00038918836
0.14132058	0.024087946	0.00038854435
0.14145207	0.023869789	0.00038883194
0.14158355	0.024131932	0.00039027218
0.14171504	0.023932532	0.00038950800
0.14184653	0.024066168	0.00039107521
0.14197802	0.023604997	0.00038641480
0.14210951	0.023496443	0.00038535518
0.14224100	0.023063959	0.00038446117
0.14237249	0.024383348	0.00039157292
0.14250398	0.023464077	0.00038719251
0.14263546	0.023924026	0.00038682591
0.14276695	0.023644486	0.00038699500
0.14289844	0.024433836	0.00039156198
0.14302993	0.023471759	0.00038487037
0.14316142	0.023173004	0.00038206788
0.14329291	0.023778355	0.00038576668
0.14342440	0.023502758	0.00038526929
0.14355588	0.023860009	0.00038768536
0.14368737	0.023798808	0.00038697452
0.14381886	0.024061060	0.00038989424
0.14395035	0.023407375	0.00038185231
0.14408184	0.023664740	0.00038503942
0.14421333	0.023199603	0.00038390083
0.14434482	0.024109524	0.00038727837
0.14447631	0.023102981	0.00038205247
0.14460779	0.023519997	0.00038285418
0.14473928	0.023947770	0.00038641620
0.14487077	0.023257139	0.00038434227
0.14500226	0.023632283	0.00038459215
0.14513375	0.023850382	0.00038814793
0.14526524	0.023531013	0.00038345381
0.14539673	0.023413911	0.00038229110
0.14552822	0.023353713	0.00038425814
0.14565970	0.023160347	0.00038172874
0.14579119	0.023099962	0.00038149785
0.14592268	0.024177814	0.00038600637
0.14605417	0.023236169	0.00038033121
0.14618566	0.023235147	0.00038140404
0.14631715	0.022873818	0.00037852617
0.14644864	0.024186376	0.00038667411
0.14658012	0.023223930	0.00037844016
0.14671161	0.023440802	0.00038286005
0.14684310	0.023231398	0.00038250339
0.14697459	0.023457880	0.00038224702
0.14710608	0.023625525	0.00038203120
0.14723757	0.023652930	0.00038272788
0.14736906	0.023629501	0.00038134346
0.14750055	0.023897319	0.00038501779
0.14763203	0.023358307	0.00037984796
0.14776352	0.024384327	0.00038595766
0.14789501	0.023331216	0.00038014267
0.14802650	0.023624064	0.00038080816
0.14815799	0.023794615	0.00038398520
0.14828948	0.023470429	0.00037925636
0.14842097	0.024351436	0.00038689859
0.14855246	0.023912730	0.00038375941
0.14868394	0.023458917	0.00037895846
0.14881543	0.023605272	0.00038045028
0.14894692	0.023733355	0.00038211619
0.14907841	0.023706877	0.00038111201
0.14920990	0.022902187	0.00037607648
0.14934139	0.023625158	0.00038106265
0.14947288	0.023622515	0.00038096398
0.14960436	0.023764314	0.00038203454
0.14973585	0.023782728	0.00038123401
0.14986734	0.023461169	0.00037922010
0.14999883	0.023350929	0.00037766215
0.15013032	0.023963714	0.00038285486
0.15026181	0.023893270	0.00038124478
0.15039330	0.024429284	0.00038409131
0.15052479	0.023324021	0.00037774691
0.15065627	0.023430721	0.00037774855
0.15078776	0.023986454	0.00038224231
0.15091925	0.023215155	0.00037551988
0.15105074	0.023902177	0.00038064968
0.15118223	0.023916308	0.00038156080
0.15131372	0.022931397	0.00037400940
0.15144521	0.024087303	0.00038188807
0.15157670	0.023733378	0.00037953727
0.15170818	0.024234046	0.00038138115
0.15183967	0.023449382	0.00037641986
0.15197116	0.023456081	0.00037829577
0.15210265	0.023831404	0.00037807130
0.15223414	0.023780521	0.00037873222
0.15236563	0.023870869	0.00037903405
0.15249712	0.023897169	0.00037906464
0.15262860	0.023334711	0.00037472988
0.15276009	0.023784146	0.00037845156
0.15289158	0.023613216	0.00037725089
0.15302307	0.023647680	0.00037739188
0.15315456	0.023006107	0.00037345776
0.15328605	0.023428631	0.00037464884
0.15341754	0.023149035	0.00037543049
0.15354903	0.024144903	0.00037899276
0.15368051	0.023645587	0.00037658325
0.15381200	0.022716182	0.00037021233
0.15394349	0.023156231	0.00037436804
0.15407498	0.023196085	0.00037350424
0.15420647	0.023693243	0.00037464555
0.15433796	0.023916154	0.00037748792
0.15446945	0.023971277	0.00037697876
0.15460094	0.023883848	0.00037809991
0.15473242	0.023323541	0.00037388690
0.15486391	0.024267522	0.00037890118
0.15499540	0.023556296	0.00037412621
0.15512689	0.023918244	0.00037764242
0.15525838	0.024055391	0.00037812827
0.15538987	0.023627712	0.00037565304
0.15552136	0.023866882	0.00037564149
0.15565284	0.023599450	0.00037316043
0.15578433	0.022812620	0.00036919643
0.15591582	0.022977407	0.00037036323
0.15604731	0.023737445	0.00037635663
0.15617880	0.023143794	0.00036998813
0.15631029	0.023405963	0.00037332663
0.15644178	0.023424064	0.00037148015
0.15657327	0.023894276	0.00037646935
0.15670475	0.023300188	0.00037104482
0.15683624	0.023518582	0.00037264055
0.15696773	0.023477429	0.00037224076
0.15709922	0.023957916	0.00037451392
0.15723071	0.023995596	0.00037619364
0.15736220	0.023331632	0.00037049220
0.15749369	0.023643163	0.00037240006
0.15762518	0.023349861	0.00036962445
0.15775666	0.023745999	0.00037294610
0.15788815	0.023125270	0.00037080397
0.15801964	0.024351463	0.00037566206
0.15815113	0.023823340	0.00037353395
0.15828262	0.023186075	0.00036828586
0.15841411	0.023999126	0.00037465895
0.15854560	0.023447131	0.00037164666
0.15867708	0.023450070	0.00037024692
0.15880857	0.023744319	0.00037286229
0.15894006	0.024126726	0.00037351554
0.15907155	0.024003371	0.00037366335
0.15920304	0.023699709	0.00037290712
0.15933453	0.023232377	0.00036814929
0.15946602	0.024163962	0.00037425527
0.15959751	0.023246746	0.00036854034
0.15972899	0.023134955	0.00036744515
0.15986048	0.023986226	0.00037394565
0.15999197	0.023597154	0.00036908091
0.16012346	0.023588398	0.00037112954
0.16025495	0.022920190	0.00036592731
0.16038644	0.023876502	0.00037061376
0.16051793	0.024188115	0.00037397343
0.16064942	0.023707748	0.00036845427
0.16078090	0.024069221	0.00037370847
0.16091239	0.023648110	0.00036928665
0.16104388	0.023526030	0.00036631244
0.16117537	0.023380242	0.00036924885
0.16130686	0.024040468	0.00037056042
0.16143835	0.023707450	0.00037036257
0.16156984	0.023701596	0.00037132114
0.16170133	0.023670929	0.00036843153
0.16183281	0.022757846	0.00036370447
0.16196430	0.023250091	0.00036554335
0.16209579	0.024064111	0.00036994401
0.16222728	0.023723681	0.00037017324
0.16235877	0.023221285	0.00036422785
0.16249026	0.023516477	0.00036681589
0.16262175	0.023574090	0.00036803629
0.16275323	0.023997644	0.00036989782
0.16288472	0.024111477	0.00037018509
0.16301621	0.023529777	0.00036650098
0.16314770	0.023609238	0.00036881546
0.16327919	0.024263192	0.00036974556
0.16341068	0.023953741	0.00036838899
0.16354217	0.023831016	0.00036913329
0.16367366	0.023560729	0.00036639171
0.16380514	0.023643947	0.00036708752
0.16393663	0.023928657	0.00036908690
0.16406812	0.023649396	0.00036472451
0.16419961	0.023775076	0.00036816680
0.16433110	0.023712215	0.00036578645
0.16446259	0.022548717	0.00035924526
0.16459408	0.024124582	0.00037017821
0.16472557	0.023879784	0.00036567398
0.16485705	0.023713493	0.00036688652
0.16498854	0.024005311	0.00036704763
0.16512003	0.023117428	0.00036247240
0.16525152	0.023573199	0.00036704567
0.16538301	0.023423228	0.00036364526
0.16551450	0.023529761	0.00036530192
0.16564599	0.023604502	0.00036477227
0.16577747	0.023245052	0.00036398618
0.16590896	0.023131806	0.00036334822
0.16604045	0.023564259	0.00036353058
0.16617194	0.023358369	0.00036380104
0.16630343	0.023779014	0.00036611124
0.16643492	0.023247042	0.00036093566
0.16656641	0.022618180	0.00035937113
0.16669790	0.024320984	0.00036705802
0.16682938	0.023801921	0.00036603483
0.16696087	0.024016656	0.00036584609
0.16709236	0.023925170	0.00036467498
0.16722385	0.023390151	0.00036276235
0.16735534	0.023188017	0.00036007052
0.16748683	0.023443307	0.00036294855
0.16761832	0.023982679	0.00036746078
0.16774981	0.023920357	0.00036320768
0.16788129	0.023750891	0.00036454357
0.16801278	0.023644716	0.00036278479
0.16814427	0.023604057	0.00036394787
0.16827576	0.023230277	0.00036027903
0.16840725	0.023608020	0.00036161710
0.16853874	0.022885886	0.00035790920
0.16867023	0.023281766	0.00035954892
0.16880171	0.023449156	0.00036313380
0.16893320	0.023416220	0.00036217698
0.16906469	0.023577301	0.00036012274
0.16919618	0.023690653	0.00036427597
0.16932767	0.023695945	0.00036052312
0.16945916	0.023191402	0.00036008927
0.16959065	0.023424721	0.00036104163
0.16972214	0.023941544	0.00036102480
0.16985362	0.024188661	0.00036616593
0.16998511	0.023672400	0.00036119061
0.17011660	0.023720539	0.00036300279
0.17024809	0.023374750	0.00036133652
0.17037958	0.023191561	0.00035750286
0.17051107	0.023321690	0.00036028064
0.17064256	0.023357913	0.00035915965
0.17077405	0.023404609	0.00035941337
0.17090553	0.023276439	0.00035869035
0.17103702	0.023451606	0.00035984359
0.17116851	0.023551045	0.00035919730
0.17130000	0.023855517	0.00036171163
0.17143149	0.022576521	0.00035404060
0.17156298	0.023639877	0.00036085704
0.17169447	0.023133045	0.00035620897
0.17182595	0.022932857	0.00035598964
0.17195744	0.023602796	0.00036035096
0.17208893	0.024390274	0.00036321396
0.17222042	0.024035683	0.00036218047
0.17235191	0.023492970	0.00035898217
0.17248340	0.023229550	0.00035795109
0.17261489	0.023101102	0.00035597044
0.17274638	0.024028982	0.00036042207
0.17287786	0.024016907	0.00036216797
0.17300935	0.023276741	0.00035738403
0.17314084	0.023190344	0.00035556949
0.17327233	0.023347152	0.00035635955
0.17340382	0.023933976	0.00036004163
0.17353531	0.023714418	0.00035908737
0.17366680	0.023566876	0.00035706803
0.17379829	0.022978071	0.00035414015
0.17392977	0.023517187	0.00035838511
0.17406126	0.023144029	0.00035516092
0.17419275	0.023792666	0.00035970112
0.17432424	0.023658401	0.00035706586
0.17445573	0.023168125	0.00035401931
0.17458722	0.023718658	0.00035901315
0.17471871	0.023991546	0.00035976553
0.17485019	0.024022233	0.00035982506
0.17498168	0.023056743	0.00035458117
0.17511317	0.024261895	0.00036225494
0.17524466	0.023406439	0.00035725255
0.17537615	0.023249026	0.00035413589
0.17550764	0.023890006	0.00035726681
0.17563913	0.024364253	0.00036069737
0.17577062	0.023524926	0.00035462801
0.17590210	0.023583135	0.00035731038
0.17603359	0.023893883	0.00035717155
0.17616508	0.023015866	0.00035409928
0.17629657	0.023101133	0.00035412855
0.17642806	0.022908362	0.00035105458
0.17655955	0.023328292	0.00035501037
0.17669104	0.024228133	0.00035862260
0.17682253	0.023792080	0.00035656925
0.17695401	0.023828909	0.00035776327
0.17708550	0.022954694	0.00035040634
0.17721699	0.023538114	0.00035638819
0.17734848	0.023726291	0.00035610087
0.17747997	0.023673721	0.00035614436
0.17761146	0.023837857	0.00035922520
0.17774295	0.023414716	0.00035115424
0.17787443	0.022996090	0.00035141839
0.17800592	0.023561653	0.00035339615
0.17813741	0.023581385	0.00035466431
0.17826890	0.023786959	0.00035642362
0.17840039	0.023192315	0.00035061246
0.17853188	0.023078035	0.00035153131
0.17866337	0.023566054	0.00035336519
0.17879486	0.023345652	0.00035241072
0.17892634	0.022905235	0.00035123075
0.17905783	0.022885952	0.00034929953
0.17918932	0.023133395	0.00035212428
0.17932081	0.023834313	0.00035403548
0.17945230	0.023412905	0.00035374050
0.17958379	0.023479378	0.00035295934
0.17971528	0.023292608	0.00035065842
0.17984677	0.023502706	0.00035323139
0.17997825	0.023092927	0.00034940027
0.18010974	0.023369758	0.00035146854
0.18024123	0.023696734	0.00035342499
0.18037272	0.023376459	0.00034935933
0.18050421	0.023909639	0.00036196438
0.18063570	0.022948005	0.00035898912
0.18076719	0.024329014	0.00036754923
0.18089867	0.024385291	0.00037234222
0.18103016	0.023407325	0.00036658986
0.18116165	0.023174643	0.00036741379
0.18129314	0.023532591	0.00037102842
0.18142463	0.023462934	0.00037154538
0.18155612	0.023438645	0.00037444735
0.18168761	0.022952631	0.00037083142
0.18181910	0.023532654	0.00037625852
0.18195058	0.023578145	0.00037825813
0.18208207	0.023648074	0.00037753615
0.18221356	0.023030815	0.00037575202
0.18234505	0.023635078	0.00038071293
0.18247654	0.022893302	0.00037857300
0.18260803	0.023729910	0.00038439245
0.18273952	0.023427349	0.00038271328
0.18287101	0.023097189	0.00038260973
0.18300249	0.023391585	0.00038446799
0.18313398	0.022927209	0.00038185394
0.18326547	0.023766223	0.00038920174
0.18339696	0.022851651	0.00038210505
0.18352845	0.023693670	0.00038904207
0.18365994	0.023688233	0.00039212104
0.18379143	0.023358042	0.00038790821
0.18392292	0.022672880	0.00038687732
0.18405440	0.023054780	0.00038729046
0.18418589	0.023566239	0.00039300093
0.18431738	0.023357535	0.00039361671
0.18444887	0.023407539	0.00039286187
0.18458036	0.023626024	0.00039599871
0.18471185	0.023317161	0.00039394685
0.18484334	0.023632714	0.00039764533
0.18497482	0.023524726	0.00039829389
0.18510631	0.023250691	0.00039456865
0.18523780	0.023028824	0.00039784942
0.18536929	0.023598768	0.00039300820
0.18550078	0.023165535	0.00038493977
0.18563227	0.023021125	0.00038413141
0.18576376	0.022748566	0.00037390639
0.18589525	0.022674322	0.00037821894
0.18602673	0.023849004	0.00038252778
0.18615822	0.022886877	0.00037587417
0.18628971	0.022710430	0.00037371365
0.18642120	0.023179055	0.00037294815
0.18655269	0.023642326	0.00037780713
0.18668418	0.024009444	0.00037576876
0.18681567	0.023591629	0.00037365129
0.18694716	0.023497279	0.00037341480
0.18707864	0.023845091	0.00037114247
0.18721013	0.023398972	0.00036971860
0.18734162	0.023395306	0.00036905233
0.18747311	0.023412081	0.00036650378
0.18760460	0.023822527	0.00037149711
0.18773609	0.023615504	0.00036547541
0.18786758	0.023916920	0.00036880669
0.18799906	0.023186895	0.00036547589
0.18813055	0.022968921	0.00036031227
0.18826204	0.023623629	0.00036408658
0.18839353	0.023690012	0.00036203369
0.18852502	0.023464905	0.00036296834
0.18865651	0.023163298	0.00036155363
0.18878800	0.023403267	0.00035895372
0.18891949	0.023543043	0.00036054357
0.18905097	0.023028859	0.00035784256
0.18918246	0.023264718	0.00035874017
0.18931395	0.023225000	0.00035769822
0.18944544	0.023424933	0.00035657470
0.18957693	0.022816160	0.00035449584
0.18970842	0.022994575	0.00035409501
0.18983991	0.023352797	0.00035668166
0.18997140	0.022715138	0.00035228719
0.19010288	0.022842459	0.00035025000
0.19023437	0.023159118	0.00035291786
0.19036586	0.023348119	0.00035414024
0.19049735	0.023945640	0.00035706458
0.19062884	0.023457566	0.00035472544
0.19076033	0.023894098	0.00035426439
0.19089182	0.023487887	0.00035328012
0.19102330	0.023500067	0.00035144967
0.19115479	0.023241650	0.00035033203
0.19128628	0.023532156	0.00035327630
0.19141777	0.023915620	0.00035344212
0.19154926	0.023532414	0.00035148538
0.19168075	0.022906841	0.00034708117
0.19181224	0.023384805	0.00035209500
0.19194373	0.023540842	0.00035225965
0.19207521	0.023695989	0.00035147111
0.19220670	0.023257483	0.00034891842
0.19233819	0.023477531	0.00035051630
0.19246968	0.022876915	0.00034740934
0.19260117	0.023356718	0.00034951537
0.19273266	0.023299357	0.00034835836
0.19286415	0.023280906	0.00034829742
0.19299564	0.022932575	0.00034829484
0.19312712	0.023648777	0.00034980531
0.19325861	0.023384141	0.00034915340
0.19339010	0.023082061	0.00034583983
0.19352159	0.023420671	0.00034889442
0.19365308	0.023873085	0.00035277137
0.19378457	0.023191984	0.00034718997
0.19391606	0.023736090	0.00035011018
0.19404754	0.023683787	0.00034996995
0.19417903	0.022835002	0.00034537332
0.19431052	0.022999097	0.00034684785
0.19444201	0.023831208	0.00034996069
0.19457350	0.024048781	0.00035184425
0.19470499	0.023449231	0.00034771872
0.19483648	0.023252849	0.00034612734
0.19496797	0.022832365	0.00034626444
0.19509945	0.023369077	0.00034710275
0.19523094	0.023351869	0.00034619357
0.19536243	0.023029622	0.00034473615
0.19549392	0.023744433	0.00034790376
0.19562541	0.023253867	0.00034697494
0.19575690	0.022581289	0.00034168730
0.19588839	0.023330491	0.00034552117
0.19601988	0.023066017	0.00034390912
0.19615136	0.023699555	0.00034629615
0.19628285	0.024286611	0.00035130985
0.19641434	0.023513373	0.00034536823
0.19654583	0.023559842	0.00034733161
0.19667732	0.023644549	0.00034578638
0.19680881	0.023506700	0.00034636615
0.19694030	0.023314864	0.00034553114
0.19707178	0.023505866	0.00034489373
0.19720327	0.023761753	0.00034772022
0.19733476	0.023401861	0.00034451349
0.19746625	0.023528147	0.00034486295
0.19759774	0.023221692	0.00034431721
0.19772923	0.023423924	0.00034410196
0.19786072	0.023279653	0.00034366066
0.19799221	0.023109321	0.00034368342
0.19812369	0.023689500	0.00034459447
0.19825518	0.023598699	0.00034630420
0.19838667	0.023269690	0.00034290910
0.19851816	0.023927139	0.00034658707
0.19864965	0.023474763	0.00034281205
0.19878114	0.023138575	0.00034140824
0.19891263	0.023490510	0.00034591524
0.19904412	0.023030077	0.00034122430
0.19917560	0.023209389	0.00034328901
0.19930709	0.023908973	0.00034629081
0.19943858	0.023192445	0.00034083102
0.19957007	0.023394848	0.00034326089
0.19970156	0.022958029	0.00033915618
0.19983305	0.023087516	0.00034132395
0.19996454	0.022894295	0.00033862419
0.20009602	0.023050237	0.00033970308
0.20022751	0.023267176	0.00034241810
0.20035900	0.023427658	0.00034204447
0.20049049	0.023307187	0.00034148866
0.20062198	0.023306565	0.00034295118
0.20075347	0.024002476	0.00034367894
0.20088496	0.022998860	0.00033898270
0.20101645	0.023365797	0.00034223677
0.20114793	0.023042084	0.00033869559
0.20127942	0.023406362	0.00034198928
0.20141091	0.023772506	0.00034310626
0.20154240	0.023388034	0.00034202150
0.20167389	0.022929708	0.00033971751
0.20180538	0.023088743	0.00033816092
0.20193687	0.022743140	0.00033681048
0.20206836	0.022886159	0.00033761782
0.20219984	0.023168317	0.00033976525
0.20233133	0.023167343	0.00034050410
0.20246282	0.023900965	0.00034185292
0.20259431	0.023450518	0.00034091271
0.20272580	0.023495899	0.00034048063
0.20285729	0.023556971	0.00033941863
0.20298878	0.023380257	0.00034048522
0.20312027	0.022932360	0.00033422853
0.20325175	0.023943335	0.00034336421
0.20338324	0.023441849	0.00033842403
0.20351473	0.022902692	0.00033606437
0.20364622	0.023734666	0.00034148912
0.20377771	0.024294017	0.00034228324
0.20390920	0.022901931	0.00033603305
0.20404069	0.023946850	0.00034335661
0.20417217	0.022973830	0.00033713589
0.20430366	0.023328295	0.00033933406
0.20443515	0.023195597	0.00033527507
0.20456664	0.022880069	0.00033607908
0.20469813	0.023178259	0.00033788726
0.20482962	0.022966238	0.00033510333
0.20496111	0.022928045	0.00033607773
0.20509260	0.023070848	0.00033550504
0.20522408	0.023957338	0.00034131457
0.20535557	0.023893135	0.00034136987
0.20548706	0.023522781	0.00033649190
0.20561855	0.023764641	0.00033987178
0.20575004	0.023342972	0.00033570104
0.20588153	0.023264486	0.00033521098
0.20601302	0.023547793	0.00033873662
0.20614451	0.023486172	0.00033558542
0.20627599	0.023124691	0.00033571286
0.20640748	0.023338746	0.00033470269
0.20653897	0.022936763	0.00033414368
0.20667046	0.023543700	0.00033750965
0.20680195	0.023114626	0.00033485395
0.20693344	0.023230527	0.00033661969
0.20706493	0.023661556	0.00033788085
0.20719641	0.023782754	0.00033839802
0.20732790	0.022806220	0.00033498698
0.20745939	0.023326958	0.00033445189
0.20759088	0.023265066	0.00033552898
0.20772237	0.023138425	0.00033453098
0.20785386	0.023911652	0.00033891509
0.20798535	0.022959348	0.00033508070
0.20811684	0.022977823	0.00033287257
0.20824832	0.023036354	0.00033382387
0.20837981	0.022739662	0.00033131772
0.20851130	0.022959370	0.00033414081
0.20864279	0.023004255	0.00033520507
0.20877428	0.023169382	0.00033318282
0.20890577	0.022681792	0.00033164031
0.20903726	0.023702794	0.00033615163
0.20916875	0.024017066	0.00033898666
0.20930023	0.023181863	0.00033527519
0.20943172	0.023123226	0.00033245407
0.20956321	0.022416097	0.00032806467
0.20969470	0.023087302	0.00033270048
0.20982619	0.023300426	0.00033323890
0.20995768	0.022828934	0.00033278662
0.21008917	0.023750634	0.00033554800
0.21022065	0.023746014	0.00033620225
0.21035214	0.022690570	0.00033188836
0.21048363	0.023685386	0.00033382713
0.21061512	0.023324547	0.00033504885
0.21074661	0.023456647	0.00033305554
0.21087810	0.023240705	0.00033155886
0.21100959	0.023878329	0.00033767836
0.21114108	0.023369343	0.00033163031
0.21127256	0.023035055	0.00033293516
0.21140405	0.023234500	0.00033186001
0.21153554	0.023127364	0.00033192455
0.21166703	0.022701400	0.00032988506
0.21179852	0.023429824	0.00033245751
0.21193001	0.023350778	0.00033415638
0.21206150	0.023601502	0.00033319565
0.21219299	0.023960694	0.00033569971
0.21232447	0.023046958	0.00033192555
0.21245596	0.023224763	0.00033135350
0.21258745	0.023635814	0.00033433057
0.21271894	0.023202371	0.00033115441
0.21285043	0.022589308	0.00032756713
0.21298192	0.022814248	0.00033149203
0.21311341	0.023071287	0.00032934219
0.21324489	0.023147050	0.00033094624
0.21337638	0.022795008	0.00032849944
0.21350787	0.023025473	0.00033083991
0.21363936	0.023308069	0.00033298227
0.21377085	0.023134762	0.00032947143
0.21390234	0.023435593	0.00033315756
0.21403383	0.023317101	0.00033125216
0.21416532	0.023417654	0.00033241259
0.21429680	0.023184761	0.00033118989
0.21442829	0.022873205	0.00032727817
0.21455978	0.023418829	0.00033088801
0.21469127	0.023769138	0.00033296169
0.21482276	0.022797428	0.00032790508
0.21495425	0.023045574	0.00032933020
0.21508574	0.023964225	0.00033459559
0.21521723	0.023491456	0.00033089210
0.21534871	0.023235256	0.00033100152
0.21548020	0.023191314	0.00032709466
0.21561169	0.023245586	0.00033097847
0.21574318	0.023406945	0.00033162708
0.21587467	0.023083203	0.00032802143
0.21600616	0.022968474	0.00032889693
0.21613765	0.022782962	0.00032574637
0.21626913	0.023205620	0.00032901117
0.21640062	0.023100163	0.00032913673
0.21653211	0.023432826	0.00032989088
0.21666360	0.023223387	0.00032783435
0.21679509	0.023718123	0.00033013155
0.21692658	0.022831761	0.00032755562
0.21705807	0.023446849	0.00032978257
0.21718956	0.023472659	0.00032870335
0.21732104	0.023171910	0.00032874787
0.21745253	0.022632172	0.00032485084
0.21758402	0.023029729	0.00032699809
0.21771551	0.022974545	0.00032668193
0.21784700	0.023631912	0.00033047665
0.21797849	0.022883501	0.00032683914
0.21810998	0.022678698	0.00032528967
0.21824147	0.023176547	0.00032715926
0.21837295	0.022947236	0.00032721374
0.21850444	0.023501851	0.00032820422
0.21863593	0.023202698	0.00032865153
0.21876742	0.023135508	0.00032587179
0.21889891	0.023758710	0.00033105365
0.21903040	0.023364435	0.00032909889
0.21916189	0.023423419	0.00032745017
0.21929337	0.023221069	0.00032824623
0.21942486	0.023172021	0.00032682552
0.21955635	0.023574986	0.00033075588
0.21968784	0.023490559	0.00032830257
0.21981933	0.023082563	0.00032373204
0.21995082	0.023284999	0.00032629962
0.22008231	0.023329165	0.00032658863
0.22021380	0.023401817	0.00032860746
0.22034528	0.022798338	0.00032491258
0.22047677	0.023094538	0.00032366728
0.22060826	0.023540320	0.00032860462
0.22073975	0.023788821	0.00032876339
0.22087124	0.022498262	0.00032341718
0.22100273	0.022878200	0.00032465078
0.22113422	0.023097434	0.00032312973
0.22126571	0.023446832	0.00032697424
0.22139719	0.023048314	0.00032518201
0.22152868	0.023829089	0.00032907569
0.22166017	0.023122065	0.00032593267
0.22179166	0.023239614	0.00032466788
0.22192315	0.022961099	0.00032487920
0.22205464	0.022788551	0.00032295904
0.22218613	0.023081496	0.00032465383
0.22231761	0.023456099	0.00032603308
0.22244910	0.023743100	0.00032768918
0.22258059	0.023509692	0.00032600894
0.22271208	0.022696365	0.00032274367
0.22284357	0.023080966	0.00032434329
0.22297506	0.023124929	0.00032587360
0.22310655	0.023567949	0.00032523201
0.22323804	0.024108842	0.00033052046
0.22336952	0.023251092	0.00032571309
0.22350101	0.023110259	0.00032356142
0.22363250	0.022715269	0.00032130728
0.22376399	0.023437346	0.00032467877
0.22389548	0.022776097	0.00032242922
0.22402697	0.023267441	0.00032509723
0.22415846	0.023172763	0.00032348479
0.22428995	0.023674001	0.00032611373
0.22442143	0.023359826	0.00032425638
0.22455292	0.023479481	0.00032513440
0.22468441	0.023442816	0.00032599011
0.22481590	0.022976306	0.00032244457
0.22494739	0.023066737	0.00032112823
0.22507888	0.022908029	0.00032092012
0.22521037	0.022742615	0.00032017345
0.22534186	0.023186741	0.00032350809
0.22547334	0.023464604	0.00032344719
0.22560483	0.023633879	0.00032305234
0.22573632	0.022998729	0.00032179236
0.22586781	0.023256512	0.00032297451
0.22599930	0.022910165	0.00032315038
0.22613079	0.023325032	0.00032188441
0.22626228	0.023177330	0.00032270727
0.22639376	0.023548664	0.00032368613
0.22652525	0.023534072	0.00032415417
0.22665674	0.023035293	0.00032212283
0.22678823	0.023169755	0.00032123948
0.22691972	0.023320643	0.00032246044
0.22705121	0.023622805	0.00032376389
0.22718270	0.023637699	0.00032452715
0.22731419	0.022798071	0.00032033172
0.22744567	0.022826349	0.00031947389
0.22757716	0.023309639	0.00032119745
0.22770865	0.022832169	0.00031962699
0.22784014	0.023033063	0.00031940452
0.22797163	0.022763856	0.00031992811
0.22810312	0.022891852	0.00031823083
0.22823461	0.022975713	0.00031915082
0.22836610	0.022815859	0.00032077359
0.22849758	0.022856237	0.00031905623
0.22862907	0.022971366	0.00032071030
0.22876056	0.023367216	0.00032046149
0.22889205	0.023187053	0.00032021426
0.22902354	0.023664557	0.00032434509
0.22915503	0.022769034	0.00031769160
0.22928652	0.023322759	0.00032273393
0.22941800	0.023248004	0.00031992588
0.22954949	0.023781295	0.00032460402
0.22968098	0.023642725	0.00032334768
0.22981247	0.023344751	0.00031918173
0.22994396	0.023356277	0.00032084035
0.23007545	0.023348473	0.00032325254
0.23020694	0.022998028	0.00032491325
0.23033843	0.023259418	0.00033116393
0.23046991	0.023749124	0.00033473480
0.23060140	0.023215926	0.00033282610
0.23073289	0.023286459	0.00033279763
0.23086438	0.022799755	0.00033294034
0.23099587	0.023377835	0.00033861598
0.23112736	0.023239545	0.00033697243
0.23125885	0.022980635	0.00033886507
0.23139034	0.023191357	0.00033861219
0.23152182	0.023434639	0.00034214379
0.23165331	0.022983603	0.00034177620
0.23178480	0.023001850	0.00034192571
0.23191629	0.023015650	0.00034299690
0.23204778	0.023697997	0.00034695912
0.23217927	0.023176102	0.00034506734
0.23231076	0.023334216	0.00034790909
0.23244224	0.023515112	0.00034761917
0.23257373	0.022937876	0.00034619529
0.23270522	0.022821979	0.00034637290
0.23283671	0.022990748	0.00034458140
0.23296820	0.023653455	0.00035064851
0.23309969	0.022966785	0.00034666100
0.23323118	0.022724011	0.00034399566
0.23336267	0.023611112	0.00035022553
0.23349415	0.023067975	0.00034524286
0.23362564	0.023695644	0.00035186089
0.23375713	0.022787614	0.00034619684
0.23388862	0.023034759	0.00034638172
0.23402011	0.023444298	0.00035190631
0.23415160	0.022634458	0.00034432272
0.23428309	0.023128092	0.00035096388
0.23441458	0.023417345	0.00035049740
0.23454606	0.022735585	0.00034794828
0.23467755	0.023122340	0.00034895007
0.23480904	0.022573402	0.00034721251
0.23494053	0.023002864	0.00034909407
0.23507202	0.023404870	0.00035201517
0.23520351	0.022873147	0.00034821348
0.23533500	0.023266490	0.00035184622
0.23546648	0.023248628	0.00035174592
0.23559797	0.023466507	0.00035396051
0.23572946	0.022330432	0.00034687296
0.23586095	0.023166636	0.00035231855
0.23599244	0.022872677	0.00035095923
0.23612393	0.023345200	0.00035259768
0.23625542	0.023467020	0.00035534954
0.23638691	0.022623480	0.00034891428
0.23651839	0.023773634	0.00035501916
0.23664988	0.023885044	0.00035749632
0.23678137	0.023002780	0.00035233491
0.23691286	0.023247854	0.00035333221
0.23704435	0.023334807	0.00035375538
0.23717584	0.023346866	0.00035376507
0.23730733	0.022598251	0.00035131140
0.23743882	0.022801695	0.00035167713
0.23757030	0.023337697	0.00035553132
0.23770179	0.023675913	0.00035859320
0.23783328	0.022893324	0.00035201436
0.23796477	0.022807506	0.00035339524
0.23809626	0.022498313	0.00035033984
0.23822775	0.023150389	0.00035397010
0.23835924	0.023600984	0.00036018576
0.23849072	0.023030713	0.00035316818
0.23862221	0.023234767	0.00035605378
0.23875370	0.022846933	0.00035259365
0.23888519	0.022999267	0.00035550668
0.23901668	0.022675009	0.00035458265
0.23914817	0.023212367	0.00035275796
0.23927966	0.023046510	0.00035610155
0.23941115	0.023076061	0.00035551167
0.23954263	0.022828902	0.00035469664
0.23967412	0.022628836	0.00035489208
0.23980561	0.022554677	0.00035237959
0.23993710	0.022808513	0.00035585026
0.24006859	0.022999332	0.00035523586
0.24020008	0.022452438	0.00035393220
0.24033157	0.023151136	0.00035742778
0.24046306	0.023480375	0.00035961473
0.24059454	0.022963518	0.00035658729
0.24072603	0.022527346	0.00035574756
0.24085752	0.023507433	0.00036077833
0.24098901	0.023175020	0.00036092357
0.24112050	0.022738833	0.00035408816
0.24125199	0.023291210	0.00035796322
0.24138348	0.023357269	0.00036097128
0.24151496	0.023167720	0.00035815665
0.24164645	0.023440742	0.00036203394
0.24177794	0.023112375	0.00035679806
0.24190943	0.023206911	0.00036028180
0.24204092	0.023044746	0.00035827346
0.24217241	0.022803008	0.00035714759
0.24230390	0.023067558	0.00036005260
0.24243539	0.023112332	0.00035756895
0.24256687	0.022460336	0.00035573668
0.24269836	0.023152589	0.00036053081
0.24282985	0.022901474	0.00035784920
0.24296134	0.023471826	0.00036189592
0.24309283	0.023300581	0.00036098139
0.24322432	0.022694985	0.00035692094
0.24335581	0.023352111	0.00036345149
0.24348730	0.023636353	0.00036372616
0.24361878	0.023144124	0.00036079031
0.24375027	0.023074717	0.00035959260
0.24388176	0.023131853	0.00035980696
0.24401325	0.022827649	0.00036092831
0.24414474	0.023217884	0.00036007105
0.24427623	0.023043100	0.00035975838
0.24440772	0.024165130	0.00036676094
0.24453920	0.023013647	0.00036078574
0.24467069	0.023449947	0.00036450599
0.24480218	0.022984362	0.00036001924
0.24493367	0.023230613	0.00036164248
0.24506516	0.023166617	0.00036179001
0.24519665	0.023360546	0.00036309086
0.24532814	0.023048915	0.00036232548
0.24545963	0.023122465	0.00036152776
0.24559111	0.023071426	0.00036230081
0.24572260	0.023412243	0.00036357729
0.24585409	0.023508677	0.00036324372
0.24598558	0.024126018	0.00036896343
0.24611707	0.023514917	0.00036440241
0.24624856	0.022452100	0.00035753332
0.24638005	0.023507229	0.00036598716
0.24651154	0.023616604	0.00036417939
0.24664302	0.023064900	0.00036323804
0.24677451	0.023053911	0.00036107327
0.24690600	0.022833888	0.00036102966
0.24703749	0.023516243	0.00036652537
0.24716898	0.023117940	0.00036127677
0.24730047	0.022876146	0.00036303901
0.24743196	0.022847768	0.00036094362
0.24756345	0.023336018	0.00036421927
0.24769493	0.023891221	0.00036900540
0.24782642	0.023298426	0.00036328711
0.24795791	0.023089900	0.00036366374
0.24808940	0.023451340	0.00036554510
0.24822089	0.022926641	0.00036154122
0.24835238	0.023047188	0.00036511508
0.24848387	0.023177966	0.00036441348
0.24861535	0.023007209	0.00036507355
0.24874684	0.023316517	0.00036520563
0.24887833	0.022629599	0.00036217070
0.24900982	0.022709663	0.00036380999
0.24914131	0.023923806	0.00037030992
0.24927280	0.023436347	0.00036742151
0.24940429	0.023114466	0.00036341102
0.24953578	0.023023796	0.00036348624
0.24966726	0.022863351	0.00036406673
0.24979875	0.023267740	0.00036441643
0.24993024	0.023553179	0.00036893189
0.25006173	0.022875064	0.00036284768
0.25019322	0.022526278	0.00036140802
0.25032471	0.022987998	0.00036592554
0.25045620	0.023267077	0.00036490854
0.25058769	0.023149951	0.00036526638
0.25071917	0.023147856	0.00036482053
0.25085066	0.022790733	0.00036328668
0.25098215	0.023299163	0.00036866904
0.25111364	0.022246830	0.00035893499
0.25124513	0.022992709	0.00036565348
0.25137662	0.023708587	0.00037005953
0.25150811	0.023140041	0.00036427904
0.25163959	0.023238784	0.00036707705
0.25177108	0.023384626	0.00036628981
0.25190257	0.022549012	0.00036416402
0.25203406	0.022868579	0.00036621803
0.25216555	0.023918636	0.00037111095
0.25229704	0.022691631	0.00036482952
0.25242853	0.023409739	0.00036747990
0.25256002	0.023158234	0.00036816350
0.25269150	0.022843185	0.00036428163
0.25282299	0.022547864	0.00036233655
0.25295448	0.022510151	0.00036528047
0.25308597	0.022705788	0.00036267966
0.25321746	0.022435496	0.00036394760
0.25334895	0.022956206	0.00036691333
0.25348044	0.023381001	0.00036775626
0.25361193	0.022995237	0.00036765546
0.25374341	0.023883191	0.00037139176
0.25387490	0.022811400	0.00036456716
0.25400639	0.022876367	0.00037189191
0.25413788	0.022555051	0.00037540936
0.25426937	0.022416446	0.00037828685
0.25440086	0.022950641	0.00038398756
0.25453235	0.023998406	0.00039364884
0.25466383	0.023529721	0.00039285661
0.25479532	0.023325271	0.00039294660
0.25492681	0.023678394	0.00039841305
0.25505830	0.022579346	0.00039302804
0.25518979	0.023591740	0.00040094764
0.25532128	0.022847103	0.00039860377
0.25545277	0.023135544	0.00040166348
0.25558426	0.022918150	0.00040220694
0.25571574	0.023629337	0.00040921952
0.25584723	0.023594982	0.00040908529
0.25597872	0.022951914	0.00040650582
0.25611021	0.023002734	0.00040878647
0.25624170	0.023267063	0.00041323458
0.25637319	0.023820578	0.00041964208
0.25650468	0.023467519	0.00041526384
0.25663617	0.022622180	0.00041335272
0.25676765	0.023335117	0.00042007475
0.25689914	0.023421151	0.00042010608
0.25703063	0.023128392	0.00042276533
0.25716212	0.023003329	0.00042035918
0.25729361	0.023071894	0.00042428688
0.25742510	0.022923975	0.00042529912
0.25755659	0.024144467	0.00043668668
0.25768807	0.023430338	0.00043306557
0.25781956	0.022443694	0.00042440373
0.25795105	0.023174531	0.00043179834
0.25808254	0.022769371	0.00043515328
0.25821403	0.022671954	0.00043212296
0.25834552	0.023630594	0.00044132896
0.25847701	0.023413974	0.00043715666
0.25860850	0.023678610	0.00044160608
0.25873998	0.022854597	0.00043641943
0.25887147	0.023319416	0.00044168980
0.25900296	0.023023151	0.00043938106
0.25913445	0.022474882	0.00043454631
0.25926594	0.023414660	0.00044297300
0.25939743	0.022870310	0.00044058502
0.25952892	0.022820654	0.00043887433
0.25966041	0.023017984	0.00044508652
0.25979189	0.023475115	0.00044583291
0.25992338	0.022328016	0.00044143654
0.26005487	0.022918511	0.00044654202
0.26018636	0.023405921	0.00044937891
0.26031785	0.023095384	0.00044533940
0.26044934	0.023238974	0.00044727489
0.26058083	0.023251938	0.00044873010
0.26071231	0.022684862	0.00044850414
0.26084380	0.023476877	0.00045136576
0.26097529	0.023983895	0.00045757230
0.26110678	0.023216570	0.00045185144
0.26123827	0.023125587	0.00045474320
0.26136976	0.023254205	0.00045548652
0.26150125	0.023482799	0.00045666380
0.26163274	0.022860044	0.00045236311
0.26176422	0.023506713	0.00045725068
0.26189571	0.022592995	0.00045522808
0.26202720	0.023675003	0.00046076169
0.26215869	0.024018335	0.00046264266
0.26229018	0.022851845	0.00045650143
0.26242167	0.022878687	0.00045696864
0.26255316	0.022751469	0.00045403933
0.26268465	0.023558452	0.00046641294
0.26281613	0.022867148	0.00045922083
0.26294762	0.023752874	0.00046614178
0.26307911	0.023181879	0.00046075658
0.26321060	0.022980873	0.00046491138
0.26334209	0.023230107	0.00046616934
0.26347358	0.023459915	0.00046564312
0.26360507	0.022975728	0.00046365001
0.26373655	0.022584508	0.00046168070
0.26386804	0.023464210	0.00046800272
0.26399953	0.023274774	0.00047146214
0.26413102	0.022701815	0.00046376369
0.26426251	0.022758023	0.00046424160
0.26439400	0.023036890	0.00046677045
0.26452549	0.022841315	0.00047166838
0.26465698	0.023486731	0.00047657708
0.26478846	0.023513671	0.00047195307
0.26491995	0.022995891	0.00047427875
0.26505144	0.022850523	0.00046839969
0.26518293	0.023574574	0.00047566922
0.26531442	0.022401095	0.00047153550
0.26544591	0.022852263	0.00047255518
[truncated: 567 more rows]
