# Supplementary material for: Invariant surface glycoprotein 65 of Trypanosoma brucei is a complement C3 receptor
Source: Nat Commun. 2022 Aug 29;13:5085. doi: 10.1038/s41467-022-32728-9 (PMC9424271; doi:10.1038/s41467-022-32728-9)
Supplement: Supplementary file 4 — supplementary data 2 [file 41467_2022_32728_MOESM4_ESM.zip › b21-414646_00100.dat]

0.0026000000	39.816171	0.13669545
0.0027314887	28.540733	0.10630746
0.0028629774	22.126900	0.089501942
0.0029944661	17.106243	0.075525170
0.0031259548	12.294855	0.058838508
0.0032574435	10.838570	0.057183082
0.0033889322	8.7532657	0.048578303
0.0035204209	11.543322	0.048570860
0.0036519096	12.447543	0.046803873
0.0037833983	9.9406704	0.039434066
0.0039148870	8.2053037	0.034569568
0.0040463757	6.7389751	0.030139723
0.0041778644	5.5001820	0.025521306
0.0043093531	4.5802985	0.022866077
0.0044408418	3.8026873	0.020038304
0.0045723305	3.1310162	0.018182698
0.0047038192	2.8876451	0.016712544
0.0048353079	2.4913655	0.015070152
0.0049667966	2.2069350	0.014133088
0.0050982853	1.8680054	0.012317798
0.0052297740	1.7617764	0.012118809
0.0053612627	1.5259679	0.010891438
0.0054927514	1.3935948	0.010132355
0.0056242401	1.2470368	0.0095570299
0.0057557288	1.1868554	0.0090652491
0.0058872175	1.0595159	0.0084504765
0.0060187062	1.0108016	0.0082320588
0.0061501949	0.90893301	0.0074771956
0.0062816836	0.89031864	0.0075673887
0.0064131723	0.83072691	0.0071657004
0.0065446610	0.79443333	0.0069070715
0.0066761496	0.73664661	0.0066198212
0.0068076383	0.72128447	0.0064018771
0.0069391270	0.69708433	0.0063947309
0.0070706157	0.66133850	0.0061300776
0.0072021044	0.64372332	0.0059812053
0.0073335931	0.62716254	0.0058780418
0.0074650818	0.57445620	0.0054618540
0.0075965705	0.56116979	0.0054431222
0.0077280592	0.54438460	0.0053389002
0.0078595479	0.50759096	0.0050320700
0.0079910366	0.50744850	0.0050613425
0.0081225253	0.46878190	0.0047255376
0.0082540140	0.45466496	0.0046803088
0.0083855027	0.45523612	0.0047011571
0.0085169914	0.42331628	0.0044407334
0.0086484801	0.40804526	0.0043281900
0.0087799688	0.38726522	0.0041421702
0.0089114575	0.37775921	0.0041126432
0.0090429462	0.36353183	0.0040062405
0.0091744349	0.34298695	0.0038579281
0.0093059236	0.32593063	0.0037164969
0.0094374123	0.31272055	0.0036162937
0.0095689010	0.29742627	0.0034699587
0.0097003897	0.29760584	0.0034990666
0.0098318784	0.28024277	0.0033469130
0.0099633671	0.26656205	0.0032289802
0.010094856	0.26247802	0.0031940710
0.010226345	0.23711973	0.0029639966
0.010357833	0.24320689	0.0030795552
0.010489322	0.22914469	0.0029010306
0.010620811	0.21388799	0.0027826985
0.010752299	0.20672184	0.0027242724
0.010883788	0.19560998	0.0025954749
0.011015277	0.19224368	0.0026197462
0.011146765	0.18004351	0.0024569161
0.011278254	0.17450194	0.0024090439
0.011409743	0.16381220	0.0023101948
0.011541231	0.15426509	0.0022080721
0.011672720	0.15526067	0.0022205033
0.011804209	0.14179285	0.0020421411
0.011935698	0.13431954	0.0019825897
0.012067186	0.12538028	0.0019049561
0.012198675	0.12427430	0.0018347191
0.012330164	0.11975011	0.0018046857
0.012461652	0.10989596	0.0017092137
0.012593141	0.11063732	0.0016772844
0.012724630	0.10388279	0.0016247557
0.012856118	0.099272924	0.0015378680
0.012987607	0.095325763	0.0015250646
0.013119096	0.093892031	0.0014797608
0.013250585	0.091409800	0.0014442320
0.013382073	0.086563019	0.0014111212
0.013513562	0.087364036	0.0013944807
0.013645051	0.084571843	0.0013812364
0.013776539	0.082429223	0.0013569618
0.013908028	0.079086780	0.0013079696
0.014039517	0.076709376	0.0012804449
0.014171005	0.074448137	0.0012539256
0.014302494	0.072668927	0.0012397146
0.014433983	0.073361406	0.0012473574
0.014565472	0.073935246	0.0012263056
0.014696960	0.067333341	0.0011767625
0.014828449	0.065981410	0.0011477122
0.014959938	0.066473190	0.0011587205
0.015091426	0.064992638	0.0011490819
0.015222915	0.063144199	0.0011048895
0.015354404	0.064752839	0.0011227817
0.015485892	0.061548277	0.0010846342
0.015617381	0.061441661	0.0010866460
0.015748870	0.061712123	0.0010882006
0.015880359	0.059113508	0.0010485911
0.016011847	0.059292827	0.0010524183
0.016143336	0.055865789	0.0010113785
0.016274825	0.052641063	0.00098515940
0.016406313	0.051295721	0.00096454704
0.016537802	0.053569273	0.00097751725
0.016669291	0.053342069	0.00097367851
0.016800779	0.053331050	0.00097090476
0.016932268	0.057340922	0.0010029791
0.017063757	0.060993998	0.0010284739
0.017195246	0.059946334	0.0010120945
0.017326734	0.059742790	0.0010093903
0.017458223	0.056174976	0.00097559308
0.017589712	0.056738337	0.00097388384
0.017721200	0.056292164	0.00097530616
0.017852689	0.055932376	0.00095042462
0.017984178	0.054405757	0.00094777619
0.018115666	0.055620507	0.00095190467
0.018247155	0.054802079	0.00093844589
0.018378644	0.054053040	0.00093525423
0.018510133	0.050653394	0.00089608172
0.018641621	0.052477125	0.00090946392
0.018773110	0.051458352	0.00089708271
0.018904599	0.048892273	0.00087509104
0.019036087	0.049582949	0.00087697845
0.019167576	0.048640575	0.00086189843
0.019299065	0.048691922	0.00085667567
0.019430553	0.046894030	0.00084763958
0.019562042	0.046870159	0.00083822402
0.019693531	0.046549711	0.00083424609
0.019825019	0.045758768	0.00082098099
0.019956508	0.044829980	0.00080782751
0.020087997	0.044865707	0.00081377235
0.020219486	0.044856399	0.00080684498
0.020350974	0.043764114	0.00080185201
0.020482463	0.044195775	0.00079003568
0.020613952	0.042084586	0.00077245517
0.020745440	0.042185745	0.00077802802
0.020876929	0.042576433	0.00077182476
0.021008418	0.042711865	0.00077467889
0.021139906	0.040736789	0.00075285991
0.021271395	0.040936813	0.00074861000
0.021402884	0.040152669	0.00074420143
0.021534373	0.039631048	0.00073417319
0.021665861	0.039346148	0.00073149337
0.021797350	0.039574501	0.00072951373
0.021928839	0.038052382	0.00070801659
0.022060327	0.038686918	0.00072186589
0.022191816	0.038477348	0.00071035511
0.022323305	0.037832755	0.00070819731
0.022454793	0.037681336	0.00070255076
0.022586282	0.036590475	0.00068689823
0.022717771	0.035951032	0.00068506341
0.022849260	0.035862315	0.00067789527
0.022980748	0.035859948	0.00068040082
0.023112237	0.035901941	0.00067362218
0.023243726	0.036817503	0.00067803260
0.023375214	0.036242582	0.00067786501
0.023506703	0.037806717	0.00068588027
0.023638192	0.037479301	0.00068174607
0.023769680	0.037880605	0.00068548774
0.023901169	0.037163526	0.00067474333
0.024032658	0.038230479	0.00068559365
0.024164147	0.038167979	0.00068030723
0.024295635	0.036021182	0.00065903374
0.024427124	0.036926788	0.00066454988
0.024558613	0.037024144	0.00065983268
0.024690101	0.037813535	0.00067424784
0.024821590	0.035927023	0.00065446519
0.024953079	0.036089900	0.00065063063
0.025084567	0.036309949	0.00065126148
0.025216056	0.036194136	0.00064482280
0.025347545	0.034700451	0.00063821591
0.025479034	0.035022597	0.00063545514
0.025610522	0.036043373	0.00063852035
0.025742011	0.035955588	0.00063775097
0.025873500	0.035251734	0.00063015905
0.026004988	0.035780489	0.00063729069
0.026136477	0.035595737	0.00063116125
0.026267966	0.034410544	0.00061801648
0.026399454	0.035375527	0.00062761031
0.026530943	0.035637498	0.00062378456
0.026662432	0.034442839	0.00061689258
0.026793920	0.035352011	0.00062125632
0.026925409	0.034846230	0.00061294929
0.027056898	0.034896775	0.00061790204
0.027188387	0.034784133	0.00060868359
0.027319875	0.034472019	0.00061143030
0.027451364	0.034232382	0.00060360524
0.027582853	0.034843708	0.00060604821
0.027714341	0.033680803	0.00059787232
0.027845830	0.034940134	0.00060413054
0.027977319	0.034654232	0.00060394051
0.028108807	0.034035461	0.00059496844
0.028240296	0.035493944	0.00060503147
0.028371785	0.035149338	0.00060101462
0.028503274	0.033710692	0.00058833617
0.028634762	0.033813512	0.00058695870
0.028766251	0.034273313	0.00059146814
0.028897740	0.034301017	0.00058500491
0.029029228	0.033031968	0.00057856477
0.029160717	0.034126637	0.00058640256
0.029292206	0.033081098	0.00057486273
0.029423694	0.033172171	0.00057787323
0.029555183	0.033224769	0.00056804060
0.029686672	0.033220460	0.00057327980
0.029818161	0.032602828	0.00056735829
0.029949649	0.034129898	0.00057457585
0.030081138	0.034143792	0.00057555574
0.030212627	0.032951314	0.00056086756
0.030344115	0.033277687	0.00056593480
0.030475604	0.032150175	0.00055691414
0.030607093	0.032653705	0.00055708508
0.030738581	0.031215494	0.00054728712
0.030870070	0.031842731	0.00054757673
0.031001559	0.031112555	0.00054042313
0.031133048	0.032227999	0.00055352134
0.031264536	0.032688059	0.00055071731
0.031396025	0.032028391	0.00054787837
0.031527514	0.032727173	0.00054987024
0.031659002	0.032461763	0.00054557371
0.031790491	0.031660755	0.00054343568
0.031921980	0.031665485	0.00053753729
0.032053468	0.031794402	0.00054164128
0.032184957	0.031996607	0.00053784250
0.032316446	0.032757073	0.00054103729
0.032447935	0.031273965	0.00053432082
0.032579423	0.031600860	0.00053151477
0.032710912	0.031339818	0.00053164611
0.032842401	0.031605854	0.00052927612
0.032973889	0.031742698	0.00052867834
0.033105378	0.031278779	0.00052700556
0.033236867	0.031474701	0.00052500326
0.033368355	0.030371296	0.00052724847
0.033499844	0.030420411	0.00052651939
0.033631333	0.030184468	0.00052404795
0.033762822	0.030719966	0.00053409239
0.033894310	0.030445538	0.00052936817
0.034025799	0.030440225	0.00052921570
0.034157288	0.030317394	0.00052862240
0.034288776	0.030352998	0.00053004370
0.034420265	0.030172103	0.00053323304
0.034551754	0.029906313	0.00052762171
0.034683242	0.030260454	0.00053227425
0.034814731	0.031101327	0.00053471841
0.034946220	0.029894897	0.00052685123
0.035077708	0.029621633	0.00052962781
0.035209197	0.029108433	0.00052387200
0.035340686	0.030001317	0.00052732666
0.035472175	0.030638491	0.00054344641
0.035603663	0.029460987	0.00053508162
0.035735152	0.029522229	0.00054345247
0.035866641	0.029164798	0.00054062305
0.035998129	0.028503994	0.00053255903
0.036129618	0.029262175	0.00054153372
0.036261107	0.029215111	0.00053772862
0.036392595	0.029236147	0.00054681362
0.036524084	0.029287908	0.00054482586
0.036655573	0.028432022	0.00053537561
0.036787062	0.028596921	0.00054114382
0.036918550	0.029056040	0.00054150102
0.037050039	0.029070812	0.00054611809
0.037181528	0.029427777	0.00054494586
0.037313016	0.029156523	0.00054649175
0.037444505	0.029616649	0.00055271413
0.037575994	0.028410775	0.00054007897
0.037707482	0.027843650	0.00054155044
0.037838971	0.028930788	0.00055204976
0.037970460	0.028323161	0.00054186958
0.038101949	0.029159876	0.00055239746
0.038233437	0.028150560	0.00053868562
0.038364926	0.028958323	0.00054058622
0.038496415	0.029168971	0.00054177746
0.038627903	0.029476275	0.00053810137
0.038759392	0.030077454	0.00054550717
0.038890881	0.029341076	0.00053455262
0.039022369	0.028943857	0.00053066897
0.039153858	0.028851511	0.00052995163
0.039285347	0.029271933	0.00052823490
0.039416836	0.028703995	0.00052759920
0.039548324	0.030102219	0.00053393885
0.039679813	0.029603621	0.00052938242
0.039811302	0.028795229	0.00052484815
0.039942790	0.028065952	0.00051531438
0.040074279	0.029536877	0.00053167224
0.040205768	0.028833859	0.00052045388
0.040337256	0.028909106	0.00051900143
0.040468745	0.029339918	0.00052381377
0.040600234	0.029555566	0.00052342693
0.040731723	0.029752266	0.00052655551
0.040863211	0.029026775	0.00052093309
0.040994700	0.029703062	0.00052389564
0.041126189	0.029436416	0.00052481706
0.041257677	0.028564312	0.00051046713
0.041389166	0.028797122	0.00051465915
0.041520655	0.029679370	0.00052264432
0.041652143	0.028349423	0.00050970739
0.041783632	0.029245994	0.00051843479
0.041915121	0.028926857	0.00051239669
0.042046610	0.029135535	0.00051645797
0.042178098	0.029132115	0.00051398759
0.042309587	0.029039954	0.00051468033
0.042441076	0.029077779	0.00050976503
0.042572564	0.029097639	0.00051325688
0.042704053	0.029331850	0.00051080742
0.042835542	0.028911147	0.00051080769
0.042967030	0.029152968	0.00051081956
0.043098519	0.029199603	0.00051229604
0.043230008	0.030010038	0.00051720826
0.043361496	0.030274473	0.00051430277
0.043492985	0.029238139	0.00051222087
0.043624474	0.029838574	0.00051308406
0.043755963	0.029052177	0.00050925611
0.043887451	0.028759953	0.00050260701
0.044018940	0.029126925	0.00050497059
0.044150429	0.029579178	0.00051313282
0.044281917	0.029517572	0.00050685101
0.044413406	0.029553652	0.00050985227
0.044544895	0.029376162	0.00050423293
0.044676383	0.028726898	0.00050210036
0.044807872	0.028738097	0.00050145508
0.044939361	0.028734102	0.00049808247
0.045070850	0.028875375	0.00050001966
0.045202338	0.029175300	0.00050267706
0.045333827	0.028040032	0.00048980167
0.045465316	0.029570656	0.00050780882
0.045596804	0.028216754	0.00049414955
0.045728293	0.029683390	0.00050540744
0.045859782	0.028775220	0.00049774192
0.045991270	0.029656927	0.00049927935
0.046122759	0.028674761	0.00049666519
0.046254248	0.028933072	0.00050414223
0.046385737	0.029494097	0.00051223291
0.046517225	0.029482111	0.00051304235
0.046648714	0.028760661	0.00050989953
0.046780203	0.028780615	0.00051612021
0.046911691	0.028873807	0.00051546036
0.047043180	0.029403634	0.00051918779
0.047174669	0.029444053	0.00052073699
0.047306157	0.029389812	0.00052243941
0.047437646	0.029070052	0.00052145755
0.047569135	0.028973733	0.00052439698
0.047700624	0.028844728	0.00051718444
0.047832112	0.028555423	0.00052281235
0.047963601	0.028703487	0.00052019434
0.048095090	0.029005323	0.00052680126
0.048226578	0.028389835	0.00052445781
0.048358067	0.029737953	0.00053067315
0.048489556	0.028700122	0.00052417999
0.048621044	0.029096108	0.00052858939
0.048752533	0.029334034	0.00053410336
0.048884022	0.029901671	0.00053558711
0.049015511	0.029867282	0.00053719978
0.049146999	0.029075107	0.00053261026
0.049278488	0.029527858	0.00053647744
0.049409977	0.028750490	0.00053150558
0.049541465	0.029870646	0.00053902575
0.049672954	0.029687349	0.00053970060
0.049804443	0.028781548	0.00053171847
0.049935931	0.029684935	0.00054094291
0.050067420	0.029182874	0.00053607492
0.050198909	0.029565159	0.00054003177
0.050330398	0.029797943	0.00053990021
0.050461886	0.029442452	0.00053707508
0.050593375	0.028445760	0.00053089136
0.050724864	0.030114348	0.00054739272
0.050856352	0.029664397	0.00054560495
0.050987841	0.028514767	0.00053054890
0.051119330	0.029114598	0.00053714512
0.051250818	0.029923642	0.00054644965
0.051382307	0.029065816	0.00054276404
0.051513796	0.028980100	0.00053831377
0.051645284	0.029622714	0.00054184892
0.051776773	0.028973282	0.00053786603
0.051908262	0.029160554	0.00054162868
0.052039751	0.028316464	0.00053604250
0.052171239	0.029101696	0.00054243788
0.052302728	0.029611050	0.00055004854
0.052434217	0.029411162	0.00054521839
0.052565705	0.029435149	0.00054576281
0.052697194	0.029529747	0.00054716105
0.052828683	0.028850444	0.00054446412
0.052960171	0.029438945	0.00054523285
0.053091660	0.029041023	0.00054082225
0.053223149	0.029382434	0.00054804987
0.053354638	0.028945541	0.00054540647
0.053486126	0.029302823	0.00054866510
0.053617615	0.029786728	0.00055020033
0.053749104	0.028766907	0.00054441659
0.053880592	0.028793594	0.00054294319
0.054012081	0.028579690	0.00054434737
0.054143570	0.029829454	0.00055459077
0.054275058	0.028834704	0.00054480783
0.054406547	0.029213782	0.00054505005
0.054538036	0.029016663	0.00054898348
0.054669525	0.029114002	0.00054643882
0.054801013	0.028085212	0.00054305565
0.054932502	0.029030499	0.00054718830
0.055063991	0.028157542	0.00053788150
0.055195479	0.029422632	0.00055180523
0.055326968	0.028839558	0.00054514585
0.055458457	0.029027082	0.00055084140
0.055589945	0.028914466	0.00054662943
0.055721434	0.029042962	0.00054766223
0.055852923	0.028252894	0.00054620087
0.055984412	0.030039415	0.00055822035
0.056115900	0.030103208	0.00055808864
0.056247389	0.029649253	0.00055792524
0.056378878	0.028985335	0.00054758947
0.056510366	0.028143072	0.00054632453
0.056641855	0.029056810	0.00054889721
0.056773344	0.030192609	0.00056051945
0.056904832	0.029169795	0.00055378503
0.057036321	0.029615422	0.00055366974
0.057167810	0.029485144	0.00055550599
0.057299299	0.029007222	0.00055057113
0.057430787	0.029416839	0.00054973746
0.057562276	0.029128559	0.00055308828
0.057693765	0.028520461	0.00053922469
0.057825253	0.029124694	0.00055095827
0.057956742	0.028340334	0.00054456629
0.058088231	0.028634911	0.00054502860
0.058219719	0.028726386	0.00054874155
0.058351208	0.028909814	0.00054332946
0.058482697	0.028805720	0.00054681549
0.058614186	0.028493290	0.00054485981
0.058745674	0.029592057	0.00054821537
0.058877163	0.029028990	0.00054528090
0.059008652	0.028206355	0.00053488976
0.059140140	0.029880891	0.00055317303
0.059271629	0.028721239	0.00054211761
0.059403118	0.028489197	0.00053697066
0.059534606	0.029116663	0.00054418458
0.059666095	0.029311931	0.00053797102
0.059797584	0.029492425	0.00054270253
0.059929072	0.029310266	0.00054465613
0.060060561	0.028630370	0.00053461954
0.060192050	0.029266109	0.00054326681
0.060323539	0.028432668	0.00053113557
0.060455027	0.028616872	0.00053713063
0.060586516	0.029360381	0.00054272948
0.060718005	0.029455349	0.00054045893
0.060849493	0.029642584	0.00054294669
0.060980982	0.029104088	0.00053891951
0.061112471	0.030185204	0.00054425269
0.061243959	0.028649166	0.00053848005
0.061375448	0.028866607	0.00053259683
0.061506937	0.028551844	0.00053523542
0.061638426	0.028724154	0.00053370603
0.061769914	0.028601397	0.00053277445
0.061901403	0.029732874	0.00054588170
0.062032892	0.028635475	0.00052965445
0.062164380	0.028310002	0.00053141200
0.062295869	0.028945895	0.00053368257
0.062427358	0.029484869	0.00053836910
0.062558846	0.029051318	0.00053831710
0.062690335	0.028894258	0.00053108159
0.062821824	0.028888248	0.00053374511
0.062953313	0.028876217	0.00053301636
0.063084801	0.029003871	0.00053038081
0.063216290	0.028414019	0.00053156672
0.063347779	0.029313454	0.00053443050
0.063479267	0.029316287	0.00053124223
0.063610756	0.028967768	0.00053431759
0.063742245	0.029139997	0.00053254282
0.063873733	0.028075466	0.00052731758
0.064005222	0.028714503	0.00052822635
0.064136711	0.029856344	0.00053737020
0.064268200	0.029954841	0.00053877655
0.064399688	0.029028808	0.00053124439
0.064531177	0.027752432	0.00052386032
0.064662666	0.029690715	0.00053551125
0.064794154	0.029034260	0.00052958490
0.064925643	0.028783269	0.00053175026
0.065057132	0.029778488	0.00053770600
0.065188620	0.029252333	0.00053410208
0.065320109	0.028435634	0.00052419232
0.065451598	0.030003624	0.00053582940
0.065583087	0.029619695	0.00053518072
0.065714575	0.028610648	0.00052380315
0.065846064	0.029294545	0.00053332322
0.065977553	0.029696157	0.00053369299
0.066109041	0.028619590	0.00052373502
0.066240530	0.028704339	0.00052791702
0.066372019	0.027658446	0.00051544722
0.066503507	0.028783775	0.00052696676
0.066634996	0.028755810	0.00052334928
0.066766485	0.028265550	0.00052148559
0.066897973	0.028569338	0.00052425471
0.067029462	0.028266305	0.00052086593
0.067160951	0.029252528	0.00053170101
0.067292440	0.028689671	0.00052218043
0.067423928	0.028854810	0.00052113128
0.067555417	0.028221307	0.00052041013
0.067686906	0.028582525	0.00052216676
0.067818394	0.028539450	0.00052293359
0.067949883	0.029255982	0.00052646682
0.068081372	0.029057526	0.00052416785
0.068212860	0.029004632	0.00052417860
0.068344349	0.028393886	0.00052048002
0.068475838	0.028752238	0.00052211304
0.068607327	0.029164484	0.00052611116
0.068738815	0.028628193	0.00051688498
0.068870304	0.028809964	0.00052532575
0.069001793	0.028721537	0.00051963516
0.069133281	0.029390487	0.00052474176
0.069264770	0.029452294	0.00052875320
0.069396259	0.028673872	0.00051459305
0.069527747	0.028889723	0.00052225159
0.069659236	0.029155488	0.00052423493
0.069790725	0.028106826	0.00051369276
0.069922214	0.029210453	0.00052304027
0.070053702	0.029236945	0.00051941328
0.070185191	0.028647727	0.00051933960
0.070316680	0.028539088	0.00051430113
0.070448168	0.028290967	0.00051437231
0.070579657	0.028503492	0.00051771000
0.070711146	0.028761864	0.00051467845
0.070842634	0.028313111	0.00051634693
0.070974123	0.027699955	0.00050924831
0.071105612	0.027799669	0.00050890515
0.071237101	0.027875802	0.00051185732
0.071368589	0.028073466	0.00050775872
0.071500078	0.027507879	0.00050836881
0.071631567	0.027523949	0.00050712117
0.071763055	0.028251428	0.00051335684
0.071894544	0.027829816	0.00050954220
0.072026033	0.026661848	0.00049487292
0.072157521	0.027820773	0.00050962523
0.072289010	0.027498718	0.00050620382
0.072420499	0.028326037	0.00051110756
0.072551988	0.027492475	0.00050213717
0.072683476	0.028339986	0.00050959203
0.072814965	0.027014723	0.00050165560
0.072946454	0.027941624	0.00051006440
0.073077942	0.027808354	0.00050487417
0.073209431	0.027056523	0.00049971696
0.073340920	0.027429956	0.00050260198
0.073472408	0.027269656	0.00050307852
0.073603897	0.027407672	0.00050370102
0.073735386	0.027827730	0.00050476229
0.073866875	0.027613070	0.00050275445
0.073998363	0.027736760	0.00050476146
0.074129852	0.027705136	0.00050379460
0.074261341	0.027811422	0.00050603885
0.074392829	0.027819784	0.00050162236
0.074524318	0.026926751	0.00049628555
0.074655807	0.027104521	0.00049604923
0.074787295	0.027491041	0.00049956073
0.074918784	0.027723805	0.00050297328
0.075050273	0.028702509	0.00050755539
0.075181761	0.028153786	0.00050372384
0.075313250	0.027730904	0.00050322793
0.075444739	0.026847184	0.00049443825
0.075576228	0.026653352	0.00049363089
0.075707716	0.028046878	0.00050318867
0.075839205	0.026887203	0.00049253129
0.075970694	0.027072992	0.00049578695
0.076102182	0.026018643	0.00048450265
0.076233671	0.027261620	0.00049899146
0.076365160	0.026557811	0.00048787907
0.076496648	0.027233654	0.00049608177
0.076628137	0.027090259	0.00049668010
0.076759626	0.027059648	0.00049168534
0.076891115	0.026802998	0.00049244319
0.077022603	0.026101241	0.00048407322
0.077154092	0.026584973	0.00048602659
0.077285581	0.027256908	0.00049533945
0.077417069	0.027280154	0.00049329221
0.077548558	0.026175175	0.00048803357
0.077680047	0.026451242	0.00048685307
0.077811535	0.026598673	0.00048803813
0.077943024	0.026043930	0.00048351158
0.078074513	0.027277836	0.00049134168
0.078206002	0.027695036	0.00049880825
0.078337490	0.025876212	0.00048002897
0.078468979	0.027266959	0.00049183695
0.078600468	0.026687805	0.00048915891
0.078731956	0.026721252	0.00048612971
0.078863445	0.025998968	0.00048343171
0.078994934	0.026978808	0.00048735896
0.079126422	0.027191617	0.00049047973
0.079257911	0.027405273	0.00049059325
0.079389400	0.025439244	0.00047539311
0.079520889	0.027124619	0.00049155398
0.079652377	0.026554652	0.00048348370
0.079783866	0.025588651	0.00047741348
0.079915355	0.026653805	0.00048867875
0.080046843	0.027019862	0.00048538452
0.080178332	0.025929828	0.00048054242
0.080309821	0.026612587	0.00048541168
0.080441309	0.027166478	0.00048426185
0.080572798	0.026016557	0.00047952161
0.080704287	0.026663456	0.00048476459
0.080835776	0.026914411	0.00048496013
0.080967264	0.027123661	0.00048922915
0.081098753	0.027202744	0.00048480852
0.081230242	0.026682377	0.00048396844
0.081361730	0.026321511	0.00048027705
0.081493219	0.026856880	0.00048328262
0.081624708	0.026618617	0.00048349640
0.081756196	0.026450002	0.00047570005
0.081887685	0.026786471	0.00048376825
0.082019174	0.026799238	0.00048201614
0.082150663	0.027467178	0.00048846235
0.082282151	0.026462646	0.00048123034
0.082413640	0.025853343	0.00047251739
0.082545129	0.026545706	0.00048071306
0.082676617	0.026144798	0.00047803121
0.082808106	0.027049942	0.00048385062
0.082939595	0.026842553	0.00048419794
0.083071083	0.026528218	0.00047613952
0.083202572	0.026587007	0.00047845723
0.083334061	0.026543813	0.00048166695
0.083465549	0.026210293	0.00047305154
0.083597038	0.026703483	0.00048217932
0.083728527	0.025524791	0.00046796206
0.083860016	0.025136036	0.00046817693
0.083991504	0.025861398	0.00047334064
0.084122993	0.026108063	0.00047297590
0.084254482	0.025649658	0.00047130457
0.084385970	0.026211530	0.00047324387
0.084517459	0.025921848	0.00047177736
0.084648948	0.025706275	0.00047126267
0.084780436	0.025852445	0.00046867850
0.084911925	0.026929627	0.00047912268
0.085043414	0.025660452	0.00046744819
0.085174903	0.025861803	0.00046876926
0.085306391	0.027402618	0.00048410335
0.085437880	0.025947805	0.00046999541
0.085569369	0.027026067	0.00047831617
0.085700857	0.025842401	0.00046634687
0.085832346	0.026187606	0.00047135332
0.085963835	0.026374432	0.00047570692
0.086095323	0.026636656	0.00047381655
0.086226812	0.026384837	0.00047151813
0.086358301	0.026930894	0.00047548227
0.086489790	0.026343771	0.00047072458
0.086621278	0.025859117	0.00046856857
0.086752767	0.026062478	0.00046848817
0.086884256	0.026243240	0.00047074970
0.087015744	0.025698332	0.00046572364
0.087147233	0.025222050	0.00046249044
0.087278722	0.025708802	0.00046882203
0.087410210	0.025356651	0.00046329437
0.087541699	0.025656367	0.00046345694
0.087673188	0.025936455	0.00046671912
0.087804677	0.025105830	0.00045731181
0.087936165	0.025879576	0.00046562046
0.088067654	0.026296476	0.00046984537
0.088199143	0.025972848	0.00046595998
0.088330631	0.025721674	0.00046654155
0.088462120	0.025973274	0.00046329896
0.088593609	0.025341005	0.00046247944
0.088725097	0.025185365	0.00045802822
0.088856586	0.025902755	0.00046308066
0.088988075	0.026431545	0.00046847789
0.089119564	0.024264860	0.00045076586
0.089251052	0.025419802	0.00046189041
0.089382541	0.025208405	0.00045844415
0.089514030	0.024960529	0.00045591478
0.089645518	0.024765558	0.00045534625
0.089777007	0.025434394	0.00045789473
0.089908496	0.025199659	0.00045976201
0.090039984	0.025419231	0.00045821379
0.090171473	0.025610832	0.00045767575
0.090302962	0.025044075	0.00045921274
0.090434451	0.025496065	0.00045858923
0.090565939	0.024786970	0.00045328049
0.090697428	0.025909471	0.00046364934
0.090828917	0.025730136	0.00045708187
0.090960405	0.025614501	0.00046196869
0.091091894	0.025534248	0.00045635242
0.091223383	0.025325936	0.00045901416
0.091354871	0.025575983	0.00046070849
0.091486360	0.025301199	0.00046648611
0.091617849	0.025365831	0.00047021202
0.091749337	0.025532643	0.00047518838
0.091880826	0.025510109	0.00047816328
0.092012315	0.025229580	0.00047851298
0.092143804	0.025332461	0.00047882847
0.092275292	0.025340831	0.00048384396
0.092406781	0.025200939	0.00048511805
0.092538270	0.025713473	0.00049219228
0.092669758	0.024972569	0.00048952693
0.092801247	0.024904432	0.00047321161
0.092932736	0.024712913	0.00047381712
0.093064224	0.024700082	0.00046813465
0.093195713	0.024688228	0.00046734279
0.093327202	0.025143661	0.00047133161
0.093458691	0.025293591	0.00046470866
0.093590179	0.024546799	0.00046209886
0.093721668	0.025341613	0.00046771133
0.093853157	0.024977935	0.00046436023
0.093984645	0.025534538	0.00046725360
0.094116134	0.025078099	0.00046200310
0.094247623	0.024799796	0.00046049636
0.094379111	0.024582168	0.00045979871
0.094510600	0.024027419	0.00045430870
0.094642089	0.024554239	0.00045721355
0.094773578	0.024849187	0.00045708802
0.094905066	0.025334065	0.00046280500
0.095036555	0.024732656	0.00045956756
0.095168044	0.025069537	0.00045824563
0.095299532	0.025294905	0.00046066923
0.095431021	0.025179381	0.00045575550
0.095562510	0.024541181	0.00045467119
0.095693998	0.024347757	0.00045372168
0.095825487	0.024476227	0.00045000178
0.095956976	0.024486807	0.00045479733
0.096088465	0.024464047	0.00045054080
0.096219953	0.023859441	0.00044889790
0.096351442	0.024576556	0.00045357686
0.096482931	0.024862708	0.00045398671
0.096614419	0.024417901	0.00044955296
0.096745908	0.024808585	0.00045319544
0.096877397	0.025173702	0.00045295774
0.097008885	0.023931615	0.00044688991
0.097140374	0.024675542	0.00045130444
0.097271863	0.024621005	0.00044949745
0.097403352	0.025480096	0.00045569611
0.097534840	0.024398228	0.00044864568
0.097666329	0.023762157	0.00044504685
0.097797818	0.023743506	0.00043739611
0.097929306	0.024364944	0.00044688621
0.098060795	0.024452116	0.00044540749
0.098192284	0.024525311	0.00044237968
0.098323772	0.024407987	0.00044475053
0.098455261	0.024021390	0.00043747289
0.098586750	0.024774422	0.00044306868
0.098718239	0.024485865	0.00044166089
0.098849727	0.024080884	0.00043680789
0.098981216	0.023670422	0.00043485539
0.099112705	0.024668483	0.00043895271
0.099244193	0.024531505	0.00043841938
0.099375682	0.023773658	0.00043510626
0.099507171	0.024648170	0.00044031844
0.099638659	0.025075847	0.00044604044
0.099770148	0.024056769	0.00043763251
0.099901637	0.024349340	0.00043713071
0.10003313	0.024004892	0.00043788210
0.10016461	0.024452819	0.00043974669
0.10029610	0.024085557	0.00044027108
0.10042759	0.023414365	0.00043141454
0.10055908	0.024358922	0.00043910609
0.10069057	0.024167696	0.00043869516
0.10082206	0.024280000	0.00043840592
0.10095355	0.023476439	0.00043552755
0.10108504	0.024205981	0.00043722449
0.10121652	0.024564726	0.00043931616
0.10134801	0.024425189	0.00043861636
0.10147950	0.024595969	0.00044011261
0.10161099	0.024398051	0.00043766384
0.10174248	0.023647340	0.00043316527
0.10187397	0.024223143	0.00043360625
0.10200546	0.023394880	0.00043179171
0.10213694	0.023973254	0.00043225883
0.10226843	0.023642638	0.00043215462
0.10239992	0.024191618	0.00043588826
0.10253141	0.024845379	0.00043678937
0.10266290	0.023507025	0.00043210156
0.10279439	0.023636243	0.00042881262
0.10292588	0.023775049	0.00043213126
0.10305737	0.024604878	0.00043851181
0.10318885	0.024538930	0.00043425692
0.10332034	0.024345168	0.00043446797
0.10345183	0.024002797	0.00043059407
0.10358332	0.023697470	0.00042991374
0.10371481	0.023459790	0.00042795391
0.10384630	0.023436150	0.00042729611
0.10397779	0.024036523	0.00043114839
0.10410928	0.024210368	0.00043329962
0.10424076	0.023367162	0.00042663415
0.10437225	0.024138568	0.00043155761
0.10450374	0.023993498	0.00042781852
0.10463523	0.024069015	0.00043100528
0.10476672	0.023382260	0.00042579250
0.10489821	0.024086967	0.00043115527
0.10502970	0.024356975	0.00043108752
0.10516118	0.023787606	0.00042653546
0.10529267	0.023993636	0.00043175089
0.10542416	0.024361931	0.00043123508
0.10555565	0.023976464	0.00042901325
0.10568714	0.024527620	0.00043260936
0.10581863	0.024609961	0.00043337798
0.10595012	0.023602749	0.00042548168
0.10608161	0.024344976	0.00043268770
0.10621309	0.023804535	0.00042629416
0.10634458	0.023854465	0.00042533034
0.10647607	0.024609665	0.00043154204
0.10660756	0.024047749	0.00042709623
0.10673905	0.023608546	0.00042585885
0.10687054	0.023878937	0.00043049824
0.10700203	0.023717657	0.00043514737
0.10713352	0.024387381	0.00044268665
0.10726500	0.023458359	0.00044039009
0.10739649	0.024300396	0.00045143491
0.10752798	0.023595483	0.00044455798
0.10765947	0.024068052	0.00045305071
0.10779096	0.023715328	0.00044949115
0.10792245	0.023948280	0.00045715444
0.10805394	0.024276386	0.00046003200
0.10818542	0.024441685	0.00046046893
0.10831691	0.023179508	0.00045400901
0.10844840	0.023669314	0.00045858339
0.10857989	0.024730185	0.00046782018
0.10871138	0.024296055	0.00046998919
0.10884287	0.024324629	0.00046704587
0.10897436	0.023926275	0.00046270604
0.10910585	0.023993395	0.00047213957
0.10923733	0.024234507	0.00046749773
0.10936882	0.024926510	0.00048031490
0.10950031	0.024049787	0.00047240823
0.10963180	0.023981702	0.00047308526
0.10976329	0.023963422	0.00047285211
0.10989478	0.023791120	0.00047469071
0.11002627	0.022944512	0.00047226615
0.11015776	0.023893723	0.00047305155
0.11028924	0.023677300	0.00047835904
0.11042073	0.024003604	0.00048490460
0.11055222	0.023578596	0.00047531287
0.11068371	0.023920270	0.00048215653
0.11081520	0.024867329	0.00049086036
0.11094669	0.024042727	0.00048370095
0.11107818	0.023380767	0.00048153573
0.11120966	0.023558877	0.00048067187
0.11134115	0.023784499	0.00048521831
0.11147264	0.023420937	0.00048084572
0.11160413	0.023660311	0.00048773050
0.11173562	0.023399869	0.00048719510
0.11186711	0.023885299	0.00047507025
0.11199860	0.022703295	0.00046664939
0.11213009	0.024028524	0.00046829580
0.11226157	0.023978121	0.00046566833
0.11239306	0.023780052	0.00046331333
0.11252455	0.023731140	0.00046230201
0.11265604	0.023810076	0.00046176349
0.11278753	0.023897044	0.00045597632
0.11291902	0.023531868	0.00045374773
0.11305051	0.024232073	0.00046142107
0.11318200	0.023309683	0.00044867134
0.11331348	0.024074372	0.00045558082
0.11344497	0.024283631	0.00045627742
0.11357646	0.023299368	0.00044499805
0.11370795	0.023886718	0.00045258434
0.11383944	0.023313110	0.00044637064
0.11397093	0.023657967	0.00044954285
0.11410242	0.023842634	0.00044997200
0.11423390	0.024185685	0.00044712738
0.11436539	0.023792564	0.00044984636
0.11449688	0.023416806	0.00044180994
0.11462837	0.023601803	0.00044589687
0.11475986	0.023886152	0.00044448112
0.11489135	0.024473595	0.00044656536
0.11502284	0.024464716	0.00044945793
0.11515433	0.023393962	0.00044035083
0.11528581	0.024918141	0.00045070466
0.11541730	0.023210618	0.00043719368
0.11554879	0.024376288	0.00044374278
0.11568028	0.023780616	0.00044312480
0.11581177	0.023896597	0.00044199708
0.11594326	0.023683224	0.00043778609
0.11607475	0.023197196	0.00043616355
0.11620624	0.022834838	0.00043002426
0.11633772	0.023528965	0.00043764933
0.11646921	0.023386299	0.00043732749
0.11660070	0.023529129	0.00043570870
0.11673219	0.023825658	0.00043617288
0.11686368	0.023709467	0.00043416529
0.11699517	0.023462829	0.00043240784
0.11712666	0.024387986	0.00043989064
0.11725814	0.022913397	0.00042793556
0.11738963	0.024163377	0.00043436533
0.11752112	0.024279085	0.00043315132
0.11765261	0.024002920	0.00043364261
0.11778410	0.024378479	0.00043725423
0.11791559	0.023789329	0.00042932795
0.11804708	0.023602481	0.00042787242
0.11817857	0.024662802	0.00043528534
0.11831005	0.023875427	0.00042825663
0.11844154	0.023820111	0.00043085363
0.11857303	0.023880765	0.00042696128
0.11870452	0.022868389	0.00041877733
0.11883601	0.024243748	0.00043077998
0.11896750	0.023807754	0.00042574752
0.11909899	0.023749400	0.00042795637
0.11923048	0.023780201	0.00042164657
0.11936196	0.024478057	0.00043029595
0.11949345	0.024053085	0.00042207809
0.11962494	0.023883851	0.00042226938
0.11975643	0.023465908	0.00042220880
0.11988792	0.024034938	0.00042117865
0.12001941	0.023988781	0.00042221782
0.12015090	0.024336405	0.00042244771
0.12028239	0.024327013	0.00042495841
0.12041387	0.023861287	0.00041827250
0.12054536	0.023904968	0.00041704955
0.12067685	0.024443445	0.00042287817
0.12080834	0.025061751	0.00042668308
0.12093983	0.024193262	0.00041669253
0.12107132	0.023791540	0.00041861395
0.12120281	0.023570780	0.00041458731
0.12133429	0.023595675	0.00041501360
0.12146578	0.023486070	0.00041492261
0.12159727	0.023503977	0.00041185006
0.12172876	0.024116225	0.00041758496
0.12186025	0.024941149	0.00042153410
0.12199174	0.024430888	0.00041860665
0.12212323	0.023988908	0.00041608164
0.12225472	0.024051464	0.00041511348
0.12238620	0.023595884	0.00041469121
0.12251769	0.023076672	0.00040706946
0.12264918	0.023754683	0.00041250367
0.12278067	0.023714460	0.00041505865
0.12291216	0.023786364	0.00041302978
0.12304365	0.023461633	0.00041217159
0.12317514	0.023940831	0.00041378849
0.12330663	0.024591249	0.00041876089
0.12343811	0.023604220	0.00041255558
0.12356960	0.024394889	0.00041603975
0.12370109	0.023885761	0.00041364469
0.12383258	0.023541546	0.00040970337
0.12396407	0.023477321	0.00040653453
0.12409556	0.023696387	0.00041349024
0.12422705	0.023619331	0.00040921382
0.12435853	0.023459539	0.00040933403
0.12449002	0.024098318	0.00041348716
0.12462151	0.023688211	0.00041231861
0.12475300	0.023598873	0.00040989927
0.12488449	0.023874221	0.00041084216
0.12501598	0.024037185	0.00041314014
0.12514747	0.024417145	0.00041466150
0.12527896	0.023756428	0.00040793907
0.12541044	0.023225247	0.00040805955
0.12554193	0.023323214	0.00040617448
0.12567342	0.023710155	0.00040882308
0.12580491	0.023924633	0.00041101204
0.12593640	0.023510696	0.00040605938
0.12606789	0.022925201	0.00040473745
0.12619938	0.024149185	0.00041030028
0.12633087	0.023669110	0.00040905694
0.12646235	0.022721574	0.00040014315
0.12659384	0.023483771	0.00040359197
0.12672533	0.023297730	0.00040759338
0.12685682	0.023542222	0.00040508815
0.12698831	0.023729940	0.00040851713
0.12711980	0.024368547	0.00041106273
0.12725129	0.023909689	0.00040650804
0.12738277	0.023645099	0.00040669518
0.12751426	0.023942583	0.00040693787
0.12764575	0.023769934	0.00040621736
0.12777724	0.023880208	0.00040551397
0.12790873	0.024564793	0.00041313525
0.12804022	0.023711734	0.00040654001
0.12817171	0.024341148	0.00040909050
0.12830320	0.023697210	0.00040583310
0.12843468	0.023428169	0.00040299199
0.12856617	0.023663541	0.00040338642
0.12869766	0.023586450	0.00040415553
0.12882915	0.023681604	0.00040657509
0.12896064	0.023878849	0.00040456868
0.12909213	0.024017069	0.00040557106
0.12922362	0.023719318	0.00040384445
0.12935511	0.023701613	0.00040380410
0.12948659	0.024118882	0.00040586193
0.12961808	0.023745101	0.00040176977
0.12974957	0.023779906	0.00040356797
0.12988106	0.023436040	0.00040062571
0.13001255	0.024098492	0.00040563539
0.13014404	0.023671528	0.00040400601
0.13027553	0.023978953	0.00040249370
0.13040701	0.023872017	0.00040303479
0.13053850	0.023539402	0.00040203419
0.13066999	0.023451451	0.00039913707
0.13080148	0.023546721	0.00040253597
0.13093297	0.024057338	0.00040249321
0.13106446	0.024669204	0.00040669650
0.13119595	0.023467889	0.00040086248
0.13132744	0.022996008	0.00039621436
0.13145892	0.023439622	0.00039973461
0.13159041	0.024012415	0.00040211514
0.13172190	0.023367826	0.00039800802
0.13185339	0.023741798	0.00040146110
0.13198488	0.023078765	0.00039560335
0.13211637	0.023644677	0.00040159955
0.13224786	0.024042352	0.00039886960
0.13237935	0.024239969	0.00040418046
0.13251083	0.023194290	0.00039584503
0.13264232	0.023626548	0.00039928527
0.13277381	0.023685768	0.00040144391
0.13290530	0.024298386	0.00040115114
0.13303679	0.023398325	0.00039727879
0.13316828	0.024161700	0.00040315064
0.13329977	0.023640110	0.00039467348
0.13343125	0.023844501	0.00040281276
0.13356274	0.024193910	0.00039991402
0.13369423	0.023141678	0.00039326829
0.13382572	0.022879248	0.00039335896
0.13395721	0.023459318	0.00039573148
0.13408870	0.023646109	0.00039971433
0.13422019	0.022578966	0.00038833494
0.13435168	0.023642141	0.00039732835
0.13448316	0.023741147	0.00039956572
0.13461465	0.023411073	0.00039434392
0.13474614	0.023066713	0.00039467351
0.13487763	0.024650855	0.00040409877
0.13500912	0.023763164	0.00039681892
0.13514061	0.023771618	0.00039737001
0.13527210	0.023664657	0.00039664461
0.13540359	0.023366466	0.00039329835
0.13553507	0.023642764	0.00039500468
0.13566656	0.023339785	0.00039263571
0.13579805	0.023073616	0.00039338271
0.13592954	0.023818966	0.00039602297
0.13606103	0.023826632	0.00039799847
0.13619252	0.023868412	0.00039443016
0.13632401	0.023646390	0.00039296639
0.13645549	0.023507510	0.00039564211
0.13658698	0.024029160	0.00039600887
0.13671847	0.023510505	0.00039396875
0.13684996	0.023434952	0.00039387174
0.13698145	0.023814442	0.00039446108
0.13711294	0.023753077	0.00039532327
0.13724443	0.024007868	0.00039705469
0.13737592	0.024096680	0.00039665798
0.13750740	0.023374599	0.00039439830
0.13763889	0.023303338	0.00038976398
0.13777038	0.023681055	0.00039480883
0.13790187	0.023880144	0.00039504475
0.13803336	0.023652931	0.00039211727
0.13816485	0.023419276	0.00039213531
0.13829634	0.023901528	0.00039163618
0.13842783	0.023947308	0.00039627897
0.13855931	0.023822868	0.00039461848
0.13869080	0.022995026	0.00038855615
0.13882229	0.024303298	0.00039608538
0.13895378	0.023374805	0.00038821162
0.13908527	0.023766507	0.00039375394
0.13921676	0.023726822	0.00039184246
0.13934825	0.023735925	0.00039252170
0.13947973	0.023335621	0.00038931073
0.13961122	0.023536686	0.00039017392
0.13974271	0.024228748	0.00039451478
0.13987420	0.023471366	0.00039203531
0.14000569	0.024002785	0.00039097292
0.14013718	0.023204300	0.00038634102
0.14026867	0.022979238	0.00038625189
0.14040016	0.024066196	0.00039443577
0.14053164	0.023616634	0.00039231252
0.14066313	0.024532051	0.00039382301
0.14079462	0.023588760	0.00038840163
0.14092611	0.023995198	0.00039116622
0.14105760	0.023034159	0.00038545674
0.14118909	0.023135923	0.00038684395
0.14132058	0.023490751	0.00038524839
0.14145207	0.023596034	0.00038739728
0.14158355	0.023741648	0.00038823095
0.14171504	0.023252214	0.00038556345
0.14184653	0.023384886	0.00038650648
0.14197802	0.023292138	0.00038258986
0.14210951	0.023604324	0.00038676458
0.14224100	0.023418483	0.00038507778
0.14237249	0.023837505	0.00038763222
0.14250398	0.024026960	0.00039075997
0.14263546	0.023369371	0.00038327299
0.14276695	0.024418687	0.00039133195
0.14289844	0.023904271	0.00038945030
0.14302993	0.023404251	0.00038503776
0.14316142	0.024343721	0.00039162680
0.14329291	0.023879145	0.00038605946
0.14342440	0.023726933	0.00038503861
0.14355588	0.023961554	0.00038692958
0.14368737	0.024004868	0.00038857807
0.14381886	0.022626725	0.00037982270
0.14395035	0.023714767	0.00038383067
0.14408184	0.024044087	0.00038841919
0.14421333	0.023540475	0.00038618850
0.14434482	0.023950098	0.00038653337
0.14447631	0.023372871	0.00038424663
0.14460779	0.023880807	0.00038618857
0.14473928	0.024146694	0.00038800117
0.14487077	0.023482087	0.00038571135
0.14500226	0.023640513	0.00038354072
0.14513375	0.023525649	0.00038615303
0.14526524	0.024343571	0.00038751078
0.14539673	0.023341401	0.00038275957
0.14552822	0.023531586	0.00038637556
0.14565970	0.023738185	0.00038426815
0.14579119	0.023878387	0.00038642164
0.14592268	0.023068781	0.00037967196
0.14605417	0.023475101	0.00038258804
0.14618566	0.023806161	0.00038556258
0.14631715	0.023220613	0.00037912493
0.14644864	0.023550976	0.00038163548
0.14658012	0.023685433	0.00038318550
0.14671161	0.023754239	0.00038522431
0.14684310	0.023896452	0.00038701440
0.14697459	0.023929751	0.00038437387
0.14710608	0.023410585	0.00037957201
0.14723757	0.023282063	0.00038016656
0.14736906	0.023072628	0.00037777177
0.14750055	0.023836435	0.00038418915
0.14763203	0.024038928	0.00038514479
0.14776352	0.023674215	0.00038196975
0.14789501	0.024015241	0.00038587103
0.14802650	0.023784628	0.00038058700
0.14815799	0.023509487	0.00038242092
0.14828948	0.023705326	0.00038085347
0.14842097	0.023746907	0.00038279886
0.14855246	0.023778414	0.00038349431
0.14868394	0.024188617	0.00038311900
0.14881543	0.023693068	0.00038120580
0.14894692	0.024038062	0.00038435527
0.14907841	0.023980821	0.00038160436
0.14920990	0.023980237	0.00038248809
0.14934139	0.023192562	0.00037789820
0.14947288	0.023482545	0.00038056995
0.14960436	0.023602613	0.00037920718
0.14973585	0.023621166	0.00038008992
0.14986734	0.023316226	0.00037772475
0.14999883	0.023758349	0.00038015712
0.15013032	0.023551843	0.00038010062
0.15026181	0.024852310	0.00038851939
0.15039330	0.023382742	0.00037828221
0.15052479	0.023444797	0.00037945752
0.15065627	0.023084404	0.00037547025
0.15078776	0.023525356	0.00037946341
0.15091925	0.023690323	0.00037882720
0.15105074	0.023399882	0.00037652831
0.15118223	0.023123562	0.00037567089
0.15131372	0.023552117	0.00037911756
0.15144521	0.023596193	0.00037786301
0.15157670	0.023157972	0.00037581907
0.15170818	0.023165994	0.00037437929
0.15183967	0.023719828	0.00037855805
0.15197116	0.023581962	0.00037782557
0.15210265	0.023973118	0.00038117516
0.15223414	0.023537182	0.00037690621
0.15236563	0.024012005	0.00037873638
0.15249712	0.023966410	0.00037991537
0.15262860	0.023548451	0.00037661431
0.15276009	0.022741274	0.00037324546
0.15289158	0.023637813	0.00037752822
0.15302307	0.023965830	0.00037896368
0.15315456	0.023202762	0.00037336413
0.15328605	0.023586786	0.00037616488
0.15341754	0.024184419	0.00038110726
0.15354903	0.023649736	0.00037619013
0.15368051	0.023742170	0.00037722512
0.15381200	0.023974524	0.00037738652
0.15394349	0.023619376	0.00037591810
0.15407498	0.023614622	0.00037661382
0.15420647	0.023470519	0.00037310422
0.15433796	0.023752904	0.00037476757
0.15446945	0.024253510	0.00037804462
0.15460094	0.023441867	0.00037571566
0.15473242	0.023894444	0.00037736455
0.15486391	0.024522366	0.00038012097
0.15499540	0.023437806	0.00037419438
0.15512689	0.024091100	0.00037742884
0.15525838	0.023534179	0.00037582096
0.15538987	0.023986417	0.00037691975
0.15552136	0.023442093	0.00037350931
0.15565284	0.023229589	0.00037004716
0.15578433	0.023521875	0.00037339181
0.15591582	0.023896888	0.00037597018
0.15604731	0.023398361	0.00037424523
0.15617880	0.024555088	0.00037874123
0.15631029	0.023248897	0.00037197903
0.15644178	0.023735517	0.00037257586
0.15657327	0.023088701	0.00037055586
0.15670475	0.023698312	0.00037332499
0.15683624	0.023046397	0.00036990591
0.15696773	0.023632047	0.00037322277
0.15709922	0.023461375	0.00037119198
0.15723071	0.023516868	0.00037319261
0.15736220	0.024289353	0.00037583018
0.15749369	0.024004208	0.00037543267
0.15762518	0.023195162	0.00037036316
0.15775666	0.023270961	0.00037064018
0.15788815	0.023569304	0.00037287253
0.15801964	0.023364617	0.00037095541
0.15815113	0.024009606	0.00037391351
0.15828262	0.024154624	0.00037373409
0.15841411	0.023703723	0.00037272789
0.15854560	0.023346207	0.00037068286
0.15867708	0.023548538	0.00037004002
0.15880857	0.023562446	0.00037151218
0.15894006	0.024327461	0.00037588891
0.15907155	0.023924517	0.00037322166
0.15920304	0.023127803	0.00036961634
0.15933453	0.023089637	0.00036707986
0.15946602	0.023859642	0.00037191929
0.15959751	0.024376398	0.00037592425
0.15972899	0.023893824	0.00037199062
0.15986048	0.023820963	0.00037143145
0.15999197	0.023705842	0.00036952980
0.16012346	0.023590483	0.00037189929
0.16025495	0.023816731	0.00037051123
0.16038644	0.022871782	0.00036411272
0.16051793	0.023716007	0.00037142869
0.16064942	0.023375564	0.00036645003
0.16078090	0.023539876	0.00036997617
0.16091239	0.023923411	0.00037283272
0.16104388	0.023930304	0.00037036882
0.16117537	0.024035999	0.00037252569
0.16130686	0.023309505	0.00036498620
0.16143835	0.024360943	0.00037402669
0.16156984	0.023687521	0.00037002137
0.16170133	0.023024526	0.00036271713
0.16183281	0.023171878	0.00036659207
0.16196430	0.023475106	0.00036645468
0.16209579	0.023095762	0.00036526520
0.16222728	0.022897992	0.00036492286
0.16235877	0.024075812	0.00036949903
0.16249026	0.023751974	0.00036860251
0.16262175	0.023099687	0.00036450386
0.16275323	0.023650218	0.00036745186
0.16288472	0.023352738	0.00036508577
0.16301621	0.023300565	0.00036403126
0.16314770	0.022936180	0.00036464164
0.16327919	0.023701731	0.00036717353
0.16341068	0.023971424	0.00036863773
0.16354217	0.023214676	0.00036481984
0.16367366	0.023515378	0.00036550989
0.16380514	0.023010991	0.00036420294
0.16393663	0.023471591	0.00036604390
0.16406812	0.023312596	0.00036295690
0.16419961	0.023650754	0.00036589091
0.16433110	0.024012985	0.00036865481
0.16446259	0.024346889	0.00037012390
0.16459408	0.023462007	0.00036653991
0.16472557	0.024000982	0.00036657898
0.16485705	0.023415828	0.00036559036
0.16498854	0.023118792	0.00036208944
0.16512003	0.023103714	0.00036306414
0.16525152	0.023048460	0.00036376741
0.16538301	0.023674227	0.00036466667
0.16551450	0.023453089	0.00036397005
0.16564599	0.023434105	0.00036479588
0.16577747	0.023430155	0.00036509926
0.16590896	0.024022547	0.00036778352
0.16604045	0.023726477	0.00036425169
0.16617194	0.023788660	0.00036737028
0.16630343	0.023625430	0.00036484797
0.16643492	0.023492879	0.00036370974
0.16656641	0.023667597	0.00036539040
0.16669790	0.023597815	0.00036225863
0.16682938	0.023064156	0.00036165837
0.16696087	0.023180578	0.00036240998
0.16709236	0.023752158	0.00036328032
0.16722385	0.023605101	0.00036393757
0.16735534	0.022601923	0.00035761036
0.16748683	0.023206966	0.00036063637
0.16761832	0.023688343	0.00036438405
0.16774981	0.023082034	0.00035872209
0.16788129	0.023934386	0.00036589365
0.16801278	0.024273003	0.00036620653
0.16814427	0.023699149	0.00036385999
0.16827576	0.023294376	0.00036175295
0.16840725	0.023830102	0.00036283423
0.16853874	0.022959828	0.00035966557
0.16867023	0.024434786	0.00036543986
0.16880171	0.023213476	0.00036050283
0.16893320	0.023567614	0.00036267635
0.16906469	0.023655267	0.00035960619
0.16919618	0.023527107	0.00036319664
0.16932767	0.023458496	0.00035942903
0.16945916	0.023470807	0.00036113747
0.16959065	0.023699405	0.00036413362
0.16972214	0.023709332	0.00036165421
0.16985362	0.023368131	0.00036051696
0.16998511	0.023785678	0.00036074837
0.17011660	0.023004877	0.00035821770
0.17024809	0.022991784	0.00035905648
0.17037958	0.023482926	0.00035993446
0.17051107	0.023215967	0.00036033938
0.17064256	0.023257816	0.00035910930
0.17077405	0.023742619	0.00036130725
0.17090553	0.023691043	0.00036209900
0.17103702	0.023585414	0.00035947054
0.17116851	0.024039483	0.00036249454
0.17130000	0.023267312	0.00035907708
0.17143149	0.023455801	0.00035972092
0.17156298	0.023824963	0.00036138087
0.17169447	0.023351091	0.00035686851
0.17182595	0.023346175	0.00035886368
0.17195744	0.023045581	0.00035738590
0.17208893	0.023959191	0.00036082035
0.17222042	0.023278457	0.00035764869
0.17235191	0.023449282	0.00035747269
0.17248340	0.022877747	0.00035467812
0.17261489	0.022981310	0.00035552348
0.17274638	0.023569748	0.00035771554
0.17287786	0.023176389	0.00035710644
0.17300935	0.023459344	0.00035669778
0.17314084	0.022965448	0.00035537686
0.17327233	0.023072614	0.00035335822
0.17340382	0.023439685	0.00035578387
0.17353531	0.023202315	0.00035691043
0.17366680	0.023277801	0.00035624268
0.17379829	0.023675914	0.00035810439
0.17392977	0.023660441	0.00035908240
0.17406126	0.023532150	0.00035793568
0.17419275	0.023077405	0.00035557400
0.17432424	0.023425277	0.00035589553
0.17445573	0.023478994	0.00035544149
0.17458722	0.023670103	0.00035839952
0.17471871	0.023719045	0.00035846993
0.17485019	0.023268901	0.00035582726
0.17498168	0.023602404	0.00035638775
0.17511317	0.023963390	0.00036005661
0.17524466	0.023895855	0.00035921349
0.17537615	0.023723113	0.00035707613
0.17550764	0.023443944	0.00035586344
0.17563913	0.023278134	0.00035530666
0.17577062	0.023298745	0.00035405902
0.17590210	0.023704431	0.00035816307
0.17603359	0.023915260	0.00035623013
0.17616508	0.023137193	0.00035454006
0.17629657	0.022983079	0.00035439547
0.17642806	0.023997043	0.00035725582
0.17655955	0.023310064	0.00035569526
0.17669104	0.023060370	0.00035171825
0.17682253	0.023887228	0.00035570218
0.17695401	0.023168174	0.00035335293
0.17708550	0.023044854	0.00035217941
0.17721699	0.023801862	0.00035770823
0.17734848	0.022978541	0.00035099788
0.17747997	0.023611127	0.00035506515
0.17761146	0.023759751	0.00035758050
0.17774295	0.023391949	0.00035252144
0.17787443	0.023205351	0.00035206339
0.17800592	0.023234355	0.00035218529
0.17813741	0.023902955	0.00035689619
0.17826890	0.023655144	0.00035482860
0.17840039	0.023667188	0.00035239181
0.17853188	0.023711516	0.00035616407
0.17866337	0.023258271	0.00035232448
0.17879486	0.023577468	0.00035259950
0.17892634	0.023542433	0.00035455139
0.17905783	0.023272154	0.00035117874
0.17918932	0.023100548	0.00035210948
0.17932081	0.023801652	0.00035418813
0.17945230	0.023865463	0.00035575661
0.17958379	0.023672375	0.00035447578
0.17971528	0.023435204	0.00035071038
0.17984677	0.023758991	0.00035430077
0.17997825	0.023796318	0.00035290221
0.18010974	0.023531856	0.00035152024
0.18024123	0.024073676	0.00035501945
0.18037272	0.023426380	0.00035081363
0.18050421	0.023738505	0.00036166356
0.18063570	0.023145652	0.00035978765
0.18076719	0.023694442	0.00036420563
0.18089867	0.023731478	0.00036855362
0.18103016	0.022714910	0.00036237488
0.18116165	0.022762708	0.00036471580
0.18129314	0.022751643	0.00036555173
0.18142463	0.023762839	0.00037432316
0.18155612	0.023528836	0.00037395041
0.18168761	0.023142035	0.00037167690
0.18181910	0.023963332	0.00037980904
0.18195058	0.023844266	0.00037978460
0.18208207	0.023143574	0.00037438989
0.18221356	0.023208728	0.00037782555
0.18234505	0.022657259	0.00037389533
0.18247654	0.022970127	0.00037804474
0.18260803	0.023887598	0.00038485445
0.18273952	0.023844615	0.00038529586
0.18287101	0.023996741	0.00038884486
0.18300249	0.023003361	0.00038121502
0.18313398	0.022889032	0.00038166698
0.18326547	0.023303306	0.00038646152
0.18339696	0.023583596	0.00038784694
0.18352845	0.023157582	0.00038582167
0.18365994	0.023056903	0.00038720006
0.18379143	0.023444272	0.00038895386
0.18392292	0.023190705	0.00039097549
0.18405440	0.023333323	0.00038913428
0.18418589	0.023653982	0.00039261754
0.18431738	0.022962986	0.00039165750
0.18444887	0.023264585	0.00039233710
0.18458036	0.023862069	0.00039746241
0.18471185	0.023965083	0.00039865353
0.18484334	0.023388411	0.00039561594
0.18497482	0.023041654	0.00039525350
0.18510631	0.022828669	0.00039161885
0.18523780	0.023213816	0.00039724903
0.18536929	0.022281221	0.00038519842
0.18550078	0.023209558	0.00038624407
0.18563227	0.022687468	0.00038139405
0.18576376	0.023312735	0.00037792168
0.18589525	0.022907782	0.00037825399
0.18602673	0.023321580	0.00038026182
0.18615822	0.023323847	0.00037806041
0.18628971	0.023240280	0.00037735017
0.18642120	0.023475348	0.00037544518
0.18655269	0.023265558	0.00037424239
0.18668418	0.023525082	0.00037248174
0.18681567	0.023675625	0.00037411655
0.18694716	0.023346534	0.00037176141
0.18707864	0.023461693	0.00036919385
0.18721013	0.022835445	0.00036663197
0.18734162	0.023133670	0.00036919680
0.18747311	0.023509653	0.00036710537
0.18760460	0.023728111	0.00037063278
0.18773609	0.023381625	0.00036410677
0.18786758	0.023397257	0.00036561787
0.18799906	0.023284121	0.00036607457
0.18813055	0.023787205	0.00036551372
0.18826204	0.023484688	0.00036362418
0.18839353	0.023548292	0.00036165616
0.18852502	0.023487516	0.00036251054
0.18865651	0.023315906	0.00036105470
0.18878800	0.023907248	0.00036147519
0.18891949	0.023376307	0.00036013104
0.18905097	0.023314655	0.00035797199
0.18918246	0.022972085	0.00035576793
0.18931395	0.023475478	0.00036012368
0.18944544	0.023516737	0.00035712134
0.18957693	0.022535738	0.00035254157
0.18970842	0.023806965	0.00035786698
0.18983991	0.024148098	0.00036193254
0.18997140	0.023258323	0.00035673863
0.19010288	0.023129607	0.00035223506
0.19023437	0.023215411	0.00035370457
0.19036586	0.023660783	0.00035536152
0.19049735	0.023297854	0.00035234077
0.19062884	0.023054572	0.00035101808
0.19076033	0.024138749	0.00035651041
0.19089182	0.023156652	0.00035023359
0.19102330	0.024501199	0.00035770345
0.19115479	0.023808868	0.00035476764
0.19128628	0.023157862	0.00035004173
0.19141777	0.023253954	0.00034959289
0.19154926	0.022805664	0.00034806590
0.19168075	0.023140998	0.00034932407
0.19181224	0.023932082	0.00035453172
0.19194373	0.023843666	0.00035404897
0.19207521	0.023230089	0.00034856928
0.19220670	0.023018114	0.00034756930
0.19233819	0.023541930	0.00035090047
0.19246968	0.023255097	0.00034953448
0.19260117	0.022831255	0.00034691500
0.19273266	0.023349015	0.00034966927
0.19286415	0.022812185	0.00034619283
0.19299564	0.023778416	0.00035287919
0.19312712	0.023669346	0.00034877628
0.19325861	0.023385691	0.00035003789
0.19339010	0.023083598	0.00034536280
0.19352159	0.022910083	0.00034591135
0.19365308	0.023527226	0.00035017253
0.19378457	0.023370118	0.00034753488
0.19391606	0.023129508	0.00034640784
0.19404754	0.023680467	0.00034933437
0.19417903	0.023458050	0.00034750196
0.19431052	0.022899936	0.00034580257
0.19444201	0.023723129	0.00034974965
0.19457350	0.023406741	0.00034776834
0.19470499	0.023189340	0.00034594456
0.19483648	0.023401423	0.00034728020
0.19496797	0.023709786	0.00035104499
0.19509945	0.022725967	0.00034347578
0.19523094	0.023044812	0.00034471010
0.19536243	0.023206361	0.00034488299
0.19549392	0.023618289	0.00034743780
0.19562541	0.023412235	0.00034738196
0.19575690	0.023371996	0.00034570029
0.19588839	0.023620525	0.00034718516
0.19601988	0.023624485	0.00034705338
0.19615136	0.023277538	0.00034419613
0.19628285	0.023100398	0.00034556130
0.19641434	0.023255658	0.00034345059
0.19654583	0.023745558	0.00034824607
0.19667732	0.023448494	0.00034573790
0.19680881	0.024069411	0.00034929197
0.19694030	0.023325735	0.00034490351
0.19707178	0.022851542	0.00034152149
0.19720327	0.023350492	0.00034548295
0.19733476	0.023520131	0.00034626877
0.19746625	0.023174220	0.00034367178
0.19759774	0.023806066	0.00034778165
0.19772923	0.023986740	0.00034841581
0.19786072	0.023855033	0.00034610669
0.19799221	0.023359376	0.00034481771
0.19812369	0.023051770	0.00034085438
0.19825518	0.022782405	0.00034263320
0.19838667	0.023545290	0.00034405600
0.19851816	0.022983223	0.00034051126
0.19864965	0.022968412	0.00034073241
0.19878114	0.023431700	0.00034286472
0.19891263	0.022921315	0.00034211515
0.19904412	0.023591187	0.00034398712
0.19917560	0.022982552	0.00034143459
0.19930709	0.023135220	0.00034220641
0.19943858	0.023999779	0.00034458995
0.19957007	0.023061455	0.00034201393
0.19970156	0.023125839	0.00034121287
0.19983305	0.023458694	0.00034318033
0.19996454	0.023916887	0.00034525836
0.20009602	0.022885515	0.00033962411
0.20022751	0.023453917	0.00034355986
0.20035900	0.023405863	0.00034371408
0.20049049	0.023437532	0.00034265097
0.20062198	0.023834492	0.00034464090
0.20075347	0.023682124	0.00034341573
0.20088496	0.023157187	0.00034003343
0.20101645	0.023814372	0.00034460317
0.20114793	0.023678314	0.00034192815
0.20127942	0.023403080	0.00034107298
0.20141091	0.023261988	0.00033987880
0.20154240	0.023481405	0.00034302492
0.20167389	0.023755828	0.00034330648
0.20180538	0.023499372	0.00033970034
0.20193687	0.023712489	0.00034280198
0.20206836	0.023865346	0.00034263502
0.20219984	0.023096207	0.00033859910
0.20233133	0.023633544	0.00034346068
0.20246282	0.024083217	0.00034177501
0.20259431	0.023547646	0.00034129248
0.20272580	0.023179128	0.00033747957
0.20285729	0.023476518	0.00033964403
0.20298878	0.023711263	0.00034325918
0.20312027	0.023391137	0.00033756596
0.20325175	0.023284587	0.00033891343
0.20338324	0.022910790	0.00033596259
0.20351473	0.023090159	0.00033721125
0.20364622	0.023321864	0.00033916018
0.20377771	0.023512987	0.00033843582
0.20390920	0.023639001	0.00034086174
0.20404069	0.023244051	0.00033828942
0.20417217	0.022879744	0.00033595391
0.20430366	0.023284135	0.00033959054
0.20443515	0.023442205	0.00033647283
0.20456664	0.023187897	0.00033657576
0.20469813	0.023355641	0.00033883438
0.20482962	0.023048333	0.00033604778
0.20496111	0.023285710	0.00033841416
0.20509260	0.023528966	0.00033778243
0.20522408	0.023526952	0.00033841287
0.20535557	0.023772458	0.00034012669
0.20548706	0.023098291	0.00033479965
0.20561855	0.023387293	0.00033754581
0.20575004	0.024166119	0.00033945538
0.20588153	0.023149284	0.00033588103
0.20601302	0.023161324	0.00033643168
0.20614451	0.022304305	0.00032984412
0.20627599	0.023063095	0.00033566579
0.20640748	0.023722029	0.00033788469
0.20653897	0.023286784	0.00033541077
0.20667046	0.023101897	0.00033555845
0.20680195	0.024096737	0.00033890087
0.20693344	0.023567335	0.00033776012
0.20706493	0.022782008	0.00033210457
0.20719641	0.023377136	0.00033627752
0.20732790	0.023324646	0.00033722632
0.20745939	0.023168933	0.00033314568
0.20759088	0.023747819	0.00033896036
0.20772237	0.023588551	0.00033733656
0.20785386	0.023642357	0.00033686147
0.20798535	0.023626151	0.00033914288
0.20811684	0.023699742	0.00033650623
0.20824832	0.023686515	0.00033745622
0.20837981	0.023619143	0.00033689518
0.20851130	0.023481932	0.00033684595
0.20864279	0.023558983	0.00033740948
0.20877428	0.022809597	0.00033118204
0.20890577	0.023394918	0.00033485014
0.20903726	0.023522543	0.00033630818
0.20916875	0.022970976	0.00033367033
0.20930023	0.023294261	0.00033587677
0.20943172	0.023142016	0.00033272856
0.20956321	0.022602558	0.00033023395
0.20969470	0.023017694	0.00033312436
0.20982619	0.022882242	0.00033228458
0.20995768	0.023042700	0.00033306389
0.21008917	0.023129866	0.00033214055
0.21022065	0.023055768	0.00033215140
0.21035214	0.023370717	0.00033511855
0.21048363	0.023424414	0.00033343735
0.21061512	0.023170359	0.00033503129
0.21074661	0.023505690	0.00033332280
0.21087810	0.023303065	0.00033289489
0.21100959	0.022891633	0.00033235979
0.21114108	0.022613165	0.00032836949
0.21127256	0.022566402	0.00033176515
0.21140405	0.023561999	0.00033275400
0.21153554	0.023475419	0.00033477051
0.21166703	0.023018776	0.00033182055
0.21179852	0.023277855	0.00033258344
0.21193001	0.023694531	0.00033592387
0.21206150	0.023689305	0.00033376990
0.21219299	0.023055832	0.00033115849
0.21232447	0.023540284	0.00033434268
0.21245596	0.022978122	0.00033013618
0.21258745	0.023395781	0.00033356435
0.21271894	0.023086079	0.00033042222
0.21285043	0.022851349	0.00032890340
0.21298192	0.023575665	0.00033529751
0.21311341	0.023167708	0.00032989409
0.21324489	0.023370663	0.00033213418
0.21337638	0.023578780	0.00033193577
0.21350787	0.023192038	0.00033070756
0.21363936	0.023068159	0.00033143248
0.21377085	0.023239509	0.00033199241
0.21390234	0.023681494	0.00033497030
0.21403383	0.023136426	0.00032970429
0.21416532	0.023002604	0.00032915684
0.21429680	0.022933604	0.00032933916
0.21442829	0.024258024	0.00033630580
0.21455978	0.023441482	0.00033177218
0.21469127	0.023084689	0.00032904083
0.21482276	0.023418672	0.00033059120
0.21495425	0.023249971	0.00033041852
0.21508574	0.023347260	0.00032996849
0.21521723	0.022896967	0.00032762173
0.21534871	0.023314382	0.00033109710
0.21548020	0.023664413	0.00032955580
0.21561169	0.023285481	0.00033028431
0.21574318	0.022924010	0.00032869599
0.21587467	0.022998639	0.00032744431
0.21600616	0.023228133	0.00032938690
0.21613765	0.023253457	0.00032842907
0.21626913	0.023663484	0.00033169183
0.21640062	0.023114080	0.00032850309
0.21653211	0.022691061	0.00032692560
0.21666360	0.023207307	0.00032817838
0.21679509	0.023284935	0.00032815895
0.21692658	0.022936080	0.00032827125
0.21705807	0.023169518	0.00032878970
0.21718956	0.022895181	0.00032606002
0.21732104	0.023443354	0.00032987662
0.21745253	0.023256752	0.00032807341
0.21758402	0.023428597	0.00032996056
0.21771551	0.022869039	0.00032563367
0.21784700	0.022975782	0.00032436536
0.21797849	0.023230589	0.00032804738
0.21810998	0.023435331	0.00032802976
0.21824147	0.023778078	0.00033094489
0.21837295	0.023205574	0.00032851378
0.21850444	0.023435433	0.00032737479
0.21863593	0.023537155	0.00033026957
0.21876742	0.023081665	0.00032522530
0.21889891	0.023751116	0.00033144624
0.21903040	0.023305680	0.00032866507
0.21916189	0.023436957	0.00032640339
0.21929337	0.023192327	0.00032748475
0.21942486	0.022872821	0.00032469444
0.21955635	0.023021518	0.00032694818
0.21968784	0.022959844	0.00032585029
0.21981933	0.023765391	0.00032771644
0.21995082	0.023396193	0.00032781997
0.22008231	0.023233282	0.00032529224
0.22021380	0.023109980	0.00032611340
0.22034528	0.023283306	0.00032710570
0.22047677	0.023187201	0.00032372933
0.22060826	0.022945107	0.00032500292
0.22073975	0.023085044	0.00032577935
0.22087124	0.023256651	0.00032716891
0.22100273	0.023090118	0.00032578163
0.22113422	0.023373746	0.00032533966
0.22126571	0.023241408	0.00032600495
0.22139719	0.023053499	0.00032510918
0.22152868	0.022602730	0.00032222178
0.22166017	0.023554310	0.00032845499
0.22179166	0.023544508	0.00032558247
0.22192315	0.023088515	0.00032597965
0.22205464	0.023692570	0.00032795494
0.22218613	0.023497712	0.00032655371
0.22231761	0.023532113	0.00032547929
0.22244910	0.023184283	0.00032451370
0.22258059	0.022924699	0.00032353648
0.22271208	0.023163595	0.00032504059
0.22284357	0.023474902	0.00032548139
0.22297506	0.023104887	0.00032463460
0.22310655	0.023021260	0.00032175560
0.22323804	0.023161054	0.00032488248
0.22336952	0.023184829	0.00032509814
0.22350101	0.022990799	0.00032167355
0.22363250	0.023308563	0.00032473661
0.22376399	0.023525228	0.00032521461
0.22389548	0.023571440	0.00032532551
0.22402697	0.022932912	0.00032241741
0.22415846	0.022932921	0.00032261274
0.22428995	0.023230413	0.00032413114
0.22442143	0.023257548	0.00032236866
0.22455292	0.023023606	0.00032274696
0.22468441	0.023226936	0.00032423397
0.22481590	0.023496427	0.00032538214
0.22494739	0.023125280	0.00032163742
0.22507888	0.023148838	0.00032233783
0.22521037	0.022991719	0.00032154148
0.22534186	0.023495823	0.00032525389
0.22547334	0.022991346	0.00032166297
0.22560483	0.022897867	0.00031938159
0.22573632	0.022937488	0.00032257351
0.22586781	0.023191353	0.00032319279
0.22599930	0.023321634	0.00032392895
0.22613079	0.023514335	0.00032267280
0.22626228	0.023413969	0.00032385272
0.22639376	0.023245291	0.00032162444
0.22652525	0.023313123	0.00032178496
0.22665674	0.022465056	0.00031919285
0.22678823	0.023260563	0.00032135060
0.22691972	0.023149002	0.00032144611
0.22705121	0.023250374	0.00032194696
0.22718270	0.023202350	0.00032209890
0.22731419	0.022638010	0.00031890051
0.22744567	0.022753404	0.00031898089
0.22757716	0.022683294	0.00031725574
0.22770865	0.023120542	0.00032074104
0.22784014	0.023686547	0.00032329493
0.22797163	0.023337092	0.00032288989
0.22810312	0.023469697	0.00032107888
0.22823461	0.023709315	0.00032361635
0.22836610	0.023241145	0.00032204905
0.22849758	0.023284299	0.00032105456
0.22862907	0.023420031	0.00032260672
0.22876056	0.023100832	0.00031808137
0.22889205	0.023032781	0.00032006528
0.22902354	0.022894270	0.00032062184
0.22915503	0.022846773	0.00031723440
0.22928652	0.023065526	0.00032104662
0.22941800	0.023058366	0.00031859544
0.22954949	0.023745348	0.00032371260
0.22968098	0.022966793	0.00031877316
0.22981247	0.023078031	0.00031893102
0.22994396	0.023369350	0.00032157546
0.23007545	0.022665525	0.00032064628
0.23020694	0.023146779	0.00032568952
0.23033843	0.023472857	0.00033205218
0.23046991	0.023489388	0.00033259340
0.23060140	0.023410881	0.00033379813
0.23073289	0.023186291	0.00033324621
0.23086438	0.023879572	0.00033864375
0.23099587	0.023256343	0.00033847691
0.23112736	0.022628361	0.00033375043
0.23125885	0.022926984	0.00033810345
0.23139034	0.022673219	0.00033681247
0.23152182	0.022652918	0.00033794640
0.23165331	0.023120962	0.00034329901
0.23178480	0.023493520	0.00034492464
0.23191629	0.023116167	0.00034424321
0.23204778	0.022621495	0.00034140643
0.23217927	0.023234157	0.00034479331
0.23231076	0.023201700	0.00034762969
0.23244224	0.023340265	0.00034724361
0.23257373	0.022992081	0.00034697260
0.23270522	0.023217592	0.00034805332
0.23283671	0.022783000	0.00034476283
0.23296820	0.023049516	0.00034772296
0.23309969	0.022949210	0.00034505652
0.23323118	0.022782891	0.00034404683
0.23336267	0.022866145	0.00034648096
0.23349415	0.023521187	0.00034864813
0.23362564	0.022986243	0.00034786713
0.23375713	0.022808499	0.00034588018
0.23388862	0.024006587	0.00035204823
0.23402011	0.023115375	0.00034973582
0.23415160	0.023658017	0.00034971419
0.23428309	0.023534053	0.00035138774
0.23441458	0.022638092	0.00034517204
0.23454606	0.022722662	0.00034789951
0.23467755	0.022755133	0.00034714175
0.23480904	0.022814188	0.00034962359
0.23494053	0.023336290	0.00035162716
0.23507202	0.023049759	0.00034951497
0.23520351	0.023152707	0.00034901696
0.23533500	0.023204544	0.00035019572
0.23546648	0.022727393	0.00034801095
0.23559797	0.022961698	0.00035164945
0.23572946	0.023181512	0.00035172352
0.23586095	0.022947046	0.00034934027
0.23599244	0.023486230	0.00035443060
0.23612393	0.023376239	0.00035316107
0.23625542	0.023011740	0.00035181084
0.23638691	0.023377286	0.00035401957
0.23651839	0.023225156	0.00035251472
0.23664988	0.022779463	0.00035143008
0.23678137	0.023261983	0.00035429800
0.23691286	0.023249564	0.00035502557
0.23704435	0.023664063	0.00035720534
0.23717584	0.023397869	0.00035319888
0.23730733	0.023170340	0.00035575684
0.23743882	0.023126964	0.00035310393
0.23757030	0.023125237	0.00035289001
0.23770179	0.023240355	0.00035610395
0.23783328	0.022989378	0.00035304814
0.23796477	0.023375920	0.00035681516
0.23809626	0.023739360	0.00035843364
0.23822775	0.022586000	0.00035178626
0.23835924	0.022438884	0.00035362103
0.23849072	0.022878471	0.00035206907
0.23862221	0.023216437	0.00035575562
0.23875370	0.023509567	0.00035604587
0.23888519	0.023460100	0.00035901790
0.23901668	0.022890465	0.00035696737
0.23914817	0.022886626	0.00035162513
0.23927966	0.022739545	0.00035377721
0.23941115	0.022896351	0.00035449497
0.23954263	0.022942134	0.00035608916
0.23967412	0.022762727	0.00035487864
0.23980561	0.022882197	0.00035350386
0.23993710	0.023202550	0.00035808920
0.24006859	0.022307086	0.00035213782
0.24020008	0.022729843	0.00035600847
0.24033157	0.023584643	0.00035982302
0.24046306	0.023082850	0.00035714057
0.24059454	0.023779583	0.00036050978
0.24072603	0.023142900	0.00035877167
0.24085752	0.022776156	0.00035599088
0.24098901	0.023326731	0.00036175910
0.24112050	0.023370973	0.00035849873
0.24125199	0.022711990	0.00035518069
0.24138348	0.023297497	0.00036000588
0.24151496	0.023606135	0.00036018743
0.24164645	0.022979412	0.00035738066
0.24177794	0.023012910	0.00035602835
0.24190943	0.023111356	0.00035887835
0.24204092	0.023446292	0.00036077913
0.24217241	0.022712848	0.00035665756
0.24230390	0.023224064	0.00036077573
0.24243539	0.022874533	0.00035708220
0.24256687	0.023686239	0.00036340964
0.24269836	0.023108070	0.00035981511
0.24282985	0.022770426	0.00035692100
0.24296134	0.022637563	0.00035736338
0.24309283	0.023071227	0.00035902380
0.24322432	0.022851351	0.00035753830
0.24335581	0.022781638	0.00035973087
0.24348730	0.023272623	0.00036111482
0.24361878	0.023042693	0.00036081375
0.24375027	0.023133143	0.00035869668
0.24388176	0.023519922	0.00036239966
0.24401325	0.023231842	0.00036261217
0.24414474	0.023296878	0.00036031405
0.24427623	0.022811185	0.00035857974
0.24440772	0.023052932	0.00035997496
0.24453920	0.023741156	0.00036499121
0.24467069	0.023148209	0.00036234252
0.24480218	0.022557381	0.00035672692
0.24493367	0.023460667	0.00036300151
0.24506516	0.023075158	0.00036091961
0.24519665	0.022988252	0.00036098792
0.24532814	0.022977671	0.00036163192
0.24545963	0.023067269	0.00036095401
0.24559111	0.022906474	0.00036066895
0.24572260	0.023549695	0.00036490635
0.24585409	0.023432705	0.00036326698
0.24598558	0.022845032	0.00036068216
0.24611707	0.023705196	0.00036618724
0.24624856	0.022723858	0.00035849776
0.24638005	0.023130938	0.00036347644
0.24651154	0.023456982	0.00036438919
0.24664302	0.023125023	0.00036380061
0.24677451	0.022467117	0.00035758479
0.24690600	0.022752014	0.00036124566
0.24703749	0.022769433	0.00036204651
0.24716898	0.023182240	0.00036327529
0.24730047	0.023475832	0.00036689668
0.24743196	0.023210497	0.00036327045
0.24756345	0.023159522	0.00036397899
0.24769493	0.023252977	0.00036563844
0.24782642	0.023033886	0.00036112520
0.24795791	0.023250473	0.00036644306
0.24808940	0.023874476	0.00036832645
0.24822089	0.023421079	0.00036372302
0.24835238	0.022726109	0.00036348460
0.24848387	0.023127453	0.00036333916
0.24861535	0.023354056	0.00036633028
0.24874684	0.022996850	0.00036316905
0.24887833	0.023036382	0.00036299613
0.24900982	0.023303037	0.00036686544
0.24914131	0.022708089	0.00036167886
0.24927280	0.022387701	0.00036064005
0.24940429	0.023697055	0.00036774150
0.24953578	0.022318336	0.00035810343
0.24966726	0.023340738	0.00036736859
0.24979875	0.022911746	0.00036249688
0.24993024	0.023731358	0.00037061390
0.25006173	0.024036798	0.00036891062
0.25019322	0.023323729	0.00036561103
0.25032471	0.023386795	0.00036775415
0.25045620	0.022836133	0.00036321085
0.25058769	0.022976469	0.00036556371
0.25071917	0.022752419	0.00036221933
0.25085066	0.023036322	0.00036385232
0.25098215	0.022862808	0.00036558021
0.25111364	0.023294886	0.00036497508
0.25124513	0.023847502	0.00037149343
0.25137662	0.023032698	0.00036683687
0.25150811	0.022940452	0.00036360893
0.25163959	0.023337202	0.00036753240
0.25177108	0.023661079	0.00036756713
0.25190257	0.023205180	0.00036811563
0.25203406	0.022651227	0.00036349562
0.25216555	0.024032176	0.00037090673
0.25229704	0.022962063	0.00036564530
0.25242853	0.023592815	0.00036831464
0.25256002	0.021939418	0.00036100964
0.25269150	0.022626375	0.00036281850
0.25282299	0.023251383	0.00036643116
0.25295448	0.022739360	0.00036666559
0.25308597	0.023147442	0.00036513358
0.25321746	0.023268172	0.00036901459
0.25334895	0.023028225	0.00036721599
0.25348044	0.023463023	0.00036816819
0.25361193	0.023691840	0.00037125161
0.25374341	0.023040359	0.00036672997
0.25387490	0.023698435	0.00036984230
0.25400639	0.023625749	0.00037665612
0.25413788	0.023506467	0.00037993051
0.25426937	0.022996375	0.00038078690
0.25440086	0.022728877	0.00038316054
0.25453235	0.022879272	0.00038765176
0.25466383	0.023605452	0.00039430400
0.25479532	0.023279242	0.00039217859
0.25492681	0.023222408	0.00039559667
0.25505830	0.022801505	0.00039376964
0.25518979	0.023563198	0.00040079214
0.25532128	0.023009574	0.00039956538
0.25545277	0.022494745	0.00039792428
0.25558426	0.022746730	0.00040069083
0.25571574	0.023241384	0.00040577218
0.25584723	0.022973781	0.00040520715
0.25597872	0.023268352	0.00041025003
0.25611021	0.023346168	0.00040981505
0.25624170	0.022940412	0.00040986764
0.25637319	0.022323952	0.00040939492
0.25650468	0.022800856	0.00041283333
0.25663617	0.022923361	0.00041421988
0.25676765	0.022064642	0.00041073742
0.25689914	0.022876698	0.00041810237
0.25703063	0.023331941	0.00042600123
0.25716212	0.023339902	0.00042486596
0.25729361	0.023615515	0.00042920207
0.25742510	0.023752009	0.00043024751
0.25755659	0.023262693	0.00042938655
0.25768807	0.022852788	0.00042746135
0.25781956	0.023007451	0.00042917081
0.25795105	0.023045391	0.00043103863
0.25808254	0.022933187	0.00043462846
0.25821403	0.023289941	0.00043438949
0.25834552	0.023165042	0.00043675457
0.25847701	0.022167046	0.00042863023
0.25860850	0.023622087	0.00043905139
0.25873998	0.022958568	0.00043783311
0.25887147	0.023215779	0.00044183029
0.25900296	0.021829505	0.00043274164
0.25913445	0.023179019	0.00044110059
0.25926594	0.022863878	0.00043811887
0.25939743	0.022468259	0.00043836602
0.25952892	0.022763145	0.00043867560
0.25966041	0.023720342	0.00045216962
0.25979189	0.023245307	0.00044329998
0.25992338	0.023202698	0.00044658655
0.26005487	0.023249944	0.00044832409
0.26018636	0.023243385	0.00044691049
0.26031785	0.022717894	0.00044385071
0.26044934	0.022831133	0.00044410552
0.26058083	0.023520779	0.00045229269
0.26071231	0.022649303	0.00044778324
0.26084380	0.022509578	0.00044431294
0.26097529	0.022445713	0.00044818811
0.26110678	0.022645951	0.00044791816
0.26123827	0.023155142	0.00045349499
0.26136976	0.023888854	0.00045813157
0.26150125	0.023413784	0.00045652586
0.26163274	0.023201662	0.00045556651
0.26176422	0.023945334	0.00045835697
0.26189571	0.023849918	0.00046260034
0.26202720	0.023597167	0.00045995248
0.26215869	0.023599627	0.00045995991
0.26229018	0.023074699	0.00045942246
0.26242167	0.022900580	0.00045705777
0.26255316	0.022974339	0.00045690011
0.26268465	0.023597714	0.00046510272
0.26281613	0.023277196	0.00046062575
0.26294762	0.023344723	0.00046170652
0.26307911	0.023187086	0.00046177725
0.26321060	0.022754066	0.00046389071
0.26334209	0.022743317	0.00046289385
0.26347358	0.022415247	0.00045776570
0.26360507	0.023470603	0.00046691393
0.26373655	0.023573644	0.00047016589
0.26386804	0.023010081	0.00046665023
0.26399953	0.022815379	0.00046779128
0.26413102	0.023398513	0.00046762668
0.26426251	0.022868084	0.00046556420
0.26439400	0.022641636	0.00046376870
0.26452549	0.023512694	0.00047584315
0.26465698	0.023723429	0.00047775215
0.26478846	0.023597611	0.00047237049
0.26491995	0.023235548	0.00047574555
0.26505144	0.022468294	0.00046274301
0.26518293	0.023678006	0.00047551935
0.26531442	0.023285181	0.00047974141
0.26544591	0.022625749	0.00047037335
[truncated: 567 more rows]
