# Supplementary material for: Invariant surface glycoprotein 65 of Trypanosoma brucei is a complement C3 receptor
Source: Nat Commun. 2022 Aug 29;13:5085. doi: 10.1038/s41467-022-32728-9 (PMC9424271; doi:10.1038/s41467-022-32728-9)
Supplement: Supplementary file 4 — supplementary data 2 [file 41467_2022_32728_MOESM4_ESM.zip › b21-414646_00101.dat]

0.0026000000	39.455254	0.13605341
0.0027314887	28.840650	0.10684801
0.0028629774	22.230791	0.089697912
0.0029944661	17.250614	0.075831454
0.0031259548	12.238688	0.058694862
0.0032574435	10.846069	0.057193998
0.0033889322	8.8249391	0.048769225
0.0035204209	11.462313	0.048392628
0.0036519096	12.350618	0.046614070
0.0037833983	9.9510393	0.039448514
0.0039148870	8.1832510	0.034517733
0.0040463757	6.6967295	0.030040448
0.0041778644	5.5074750	0.025534264
0.0043093531	4.6012464	0.022914756
0.0044408418	3.8008756	0.020030426
0.0045723305	3.1496801	0.018233985
0.0047038192	2.8553243	0.016616176
0.0048353079	2.4778353	0.015026846
0.0049667966	2.2266995	0.014194033
0.0050982853	1.8802561	0.012356209
0.0052297740	1.7511468	0.012080322
0.0053612627	1.5265830	0.010891945
0.0054927514	1.4059038	0.010175427
0.0056242401	1.2374246	0.0095186507
0.0057557288	1.1965245	0.0091006902
0.0058872175	1.0876212	0.0085604976
0.0060187062	1.0167215	0.0082548502
0.0061501949	0.90692963	0.0074677935
0.0062816836	0.86773062	0.0074696195
0.0064131723	0.81767879	0.0071081008
0.0065446610	0.79040505	0.0068884701
0.0066761496	0.75414045	0.0066969257
0.0068076383	0.71305171	0.0063642505
0.0069391270	0.67857137	0.0063082672
0.0070706157	0.66278088	0.0061358080
0.0072021044	0.64307940	0.0059772868
0.0073335931	0.62013897	0.0058441295
0.0074650818	0.58616662	0.0055163889
0.0075965705	0.56600999	0.0054656988
0.0077280592	0.55505103	0.0053901153
0.0078595479	0.50937864	0.0050401423
0.0079910366	0.49734932	0.0050099480
0.0081225253	0.47825606	0.0047723111
0.0082540140	0.45852169	0.0046993892
0.0083855027	0.43990420	0.0046205977
0.0085169914	0.41857464	0.0044151085
0.0086484801	0.40548637	0.0043139289
0.0087799688	0.39361167	0.0041753259
0.0089114575	0.38198390	0.0041349355
0.0090429462	0.35463605	0.0039563066
0.0091744349	0.34188292	0.0038511172
0.0093059236	0.33104054	0.0037449367
0.0094374123	0.31550825	0.0036318136
0.0095689010	0.29482497	0.0034542159
0.0097003897	0.28731410	0.0034374996
0.0098318784	0.27735877	0.0033291309
0.0099633671	0.27019359	0.0032501589
0.010094856	0.25823906	0.0031679217
0.010226345	0.24556511	0.0030158511
0.010357833	0.24582087	0.0030955780
0.010489322	0.22690742	0.0028866199
0.010620811	0.21367694	0.0027808943
0.010752299	0.21078448	0.0027502468
0.010883788	0.19441345	0.0025868960
0.011015277	0.19650165	0.0026479433
0.011146765	0.17703875	0.0024361848
0.011278254	0.17461410	0.0024099034
0.011409743	0.16252403	0.0023007388
0.011541231	0.15093204	0.0021839829
0.011672720	0.14664079	0.0021581161
0.011804209	0.13880990	0.0020200282
0.011935698	0.13383910	0.0019789504
0.012067186	0.13046036	0.0019428461
0.012198675	0.12234113	0.0018209219
0.012330164	0.11702191	0.0017843592
0.012461652	0.11384530	0.0017391604
0.012593141	0.10704912	0.0016486664
0.012724630	0.10712529	0.0016508149
0.012856118	0.098432607	0.0015320350
0.012987607	0.098195063	0.0015481526
0.013119096	0.093467089	0.0014763672
0.013250585	0.089604424	0.0014298764
0.013382073	0.090070160	0.0014391407
0.013513562	0.085848015	0.0013830227
0.013645051	0.082201531	0.0013628474
0.013776539	0.080262748	0.0013382700
0.013908028	0.079514674	0.0013095150
0.014039517	0.076578981	0.0012796928
0.014171005	0.074761739	0.0012563596
0.014302494	0.071527473	0.0012306687
0.014433983	0.071118213	0.0012287264
0.014565472	0.068532835	0.0011808954
0.014696960	0.067107507	0.0011747897
0.014828449	0.067154109	0.0011567958
0.014959938	0.068604009	0.0011761981
0.015091426	0.067012992	0.0011661812
0.015222915	0.063720512	0.0011102192
0.015354404	0.063200294	0.0011092818
0.015485892	0.062860596	0.0010954177
0.015617381	0.061499163	0.0010871516
0.015748870	0.062896674	0.0011000429
0.015880359	0.060187832	0.0010578738
0.016011847	0.062965199	0.0010830238
0.016143336	0.053594912	0.00098943641
0.016274825	0.051729089	0.00097565129
0.016406313	0.054370272	0.00099099665
0.016537802	0.053358066	0.00097545116
0.016669291	0.052023630	0.00095928308
0.016800779	0.051982976	0.00095851067
0.016932268	0.056889939	0.00099711253
0.017063757	0.060440835	0.0010239578
0.017195246	0.059469907	0.0010076515
0.017326734	0.058079402	0.00099718114
0.017458223	0.056676308	0.00097830074
0.017589712	0.056140451	0.00096990443
0.017721200	0.056525724	0.00097557817
0.017852689	0.053084106	0.00092502894
0.017984178	0.054356125	0.00094705729
0.018115666	0.052497125	0.00092638503
0.018247155	0.054130995	0.00093298616
0.018378644	0.052593186	0.00092348186
0.018510133	0.052158397	0.00090914859
0.018641621	0.053021776	0.00091304561
0.018773110	0.048550126	0.00087260433
0.018904599	0.049525935	0.00087944500
0.019036087	0.047961229	0.00086325537
0.019167576	0.049962855	0.00087114380
0.019299065	0.049107998	0.00085821509
0.019430553	0.047664599	0.00085660746
0.019562042	0.046190493	0.00083247110
0.019693531	0.046801034	0.00083620617
0.019825019	0.044277392	0.00080855166
0.019956508	0.045088658	0.00081050252
0.020087997	0.044982696	0.00081546782
0.020219486	0.043528644	0.00079641671
0.020350974	0.045151611	0.00081310269
0.020482463	0.044251835	0.00079151398
0.020613952	0.043738296	0.00078595894
0.020745440	0.042581297	0.00078135246
0.020876929	0.042576980	0.00077158561
0.021008418	0.042049379	0.00076651346
0.021139906	0.042844505	0.00077226154
0.021271395	0.039811550	0.00073810345
0.021402884	0.041398839	0.00075581650
0.021534373	0.041061881	0.00074851886
0.021665861	0.038841116	0.00072615375
0.021797350	0.039615130	0.00073287495
0.021928839	0.039907219	0.00072285594
0.022060327	0.039136760	0.00072633177
0.022191816	0.038581285	0.00071199949
0.022323305	0.038208808	0.00070927464
0.022454793	0.038372691	0.00070766351
0.022586282	0.035534019	0.00067878952
0.022717771	0.036823660	0.00069483908
0.022849260	0.037076671	0.00068923913
0.022980748	0.036944322	0.00069025543
0.023112237	0.035989587	0.00067567324
0.023243726	0.036964742	0.00067924916
0.023375214	0.036887627	0.00068418511
0.023506703	0.038294389	0.00068976648
0.023638192	0.038317846	0.00068906821
0.023769680	0.038304838	0.00068741216
0.023901169	0.036254041	0.00066587163
0.024032658	0.037364519	0.00067741696
0.024164147	0.036615687	0.00066706756
0.024295635	0.036537340	0.00066122207
0.024427124	0.037850208	0.00067210955
0.024558613	0.037219768	0.00066253166
0.024690101	0.037153720	0.00066918036
0.024821590	0.035662313	0.00065049493
0.024953079	0.035964904	0.00064923302
0.025084567	0.036230103	0.00065236331
0.025216056	0.035879712	0.00064315405
0.025347545	0.035534953	0.00064675158
0.025479034	0.035739756	0.00064125277
0.025610522	0.035184777	0.00063059076
0.025742011	0.035988700	0.00063927881
0.025873500	0.036500977	0.00064176631
0.026004988	0.036841600	0.00064594944
0.026136477	0.035683159	0.00063295387
0.026267966	0.035496721	0.00062452651
0.026399454	0.035234309	0.00062657021
0.026530943	0.034891341	0.00061792298
0.026662432	0.035292433	0.00062350778
0.026793920	0.034872682	0.00061832100
0.026925409	0.035224715	0.00061627194
0.027056898	0.034790239	0.00061615197
0.027188387	0.034969990	0.00060875896
0.027319875	0.034819651	0.00061341738
0.027451364	0.035506127	0.00061512761
0.027582853	0.035007282	0.00060594724
0.027714341	0.034779026	0.00060609081
0.027845830	0.034259931	0.00059975607
0.027977319	0.034336280	0.00060053148
0.028108807	0.033964498	0.00059427244
0.028240296	0.034439035	0.00059645696
0.028371785	0.032825258	0.00058398610
0.028503274	0.033879503	0.00058941718
0.028634762	0.032327309	0.00057410197
0.028766251	0.033449276	0.00058442188
0.028897740	0.032875353	0.00057265032
0.029029228	0.032570723	0.00057488464
0.029160717	0.033450384	0.00058096611
0.029292206	0.033554339	0.00057857642
0.029423694	0.033620577	0.00058163752
0.029555183	0.033779987	0.00057300374
0.029686672	0.033911249	0.00057846849
0.029818161	0.033272539	0.00057249165
0.029949649	0.033233351	0.00056731726
0.030081138	0.032524941	0.00056478023
0.030212627	0.033971965	0.00056947005
0.030344115	0.032018335	0.00055521834
0.030475604	0.032690975	0.00056118467
0.030607093	0.032458795	0.00055729556
0.030738581	0.031224341	0.00054758751
0.030870070	0.031887545	0.00054786204
0.031001559	0.031782017	0.00054516548
0.031133048	0.031723759	0.00054810181
0.031264536	0.032695949	0.00055179850
0.031396025	0.031755127	0.00054672914
0.031527514	0.032027216	0.00054471316
0.031659002	0.031482068	0.00053743892
0.031790491	0.032601909	0.00054945437
0.031921980	0.030809407	0.00053075019
0.032053468	0.032656335	0.00054714348
0.032184957	0.031751624	0.00053378497
0.032316446	0.032097526	0.00053508627
0.032447935	0.031730512	0.00053740507
0.032579423	0.031807386	0.00053345945
0.032710912	0.031338796	0.00053034391
0.032842401	0.030987125	0.00052555514
0.032973889	0.031562485	0.00052782752
0.033105378	0.031036891	0.00052564769
0.033236867	0.030036656	0.00051665138
0.033368355	0.030072391	0.00052283376
0.033499844	0.030297414	0.00052475880
0.033631333	0.030000389	0.00052235364
0.033762822	0.030128131	0.00052909488
0.033894310	0.030177945	0.00052837990
0.034025799	0.031000925	0.00053383016
0.034157288	0.030841748	0.00053337738
0.034288776	0.030076718	0.00052710932
0.034420265	0.030752580	0.00053775844
0.034551754	0.030298769	0.00052896697
0.034683242	0.029908953	0.00052859399
0.034814731	0.030078989	0.00052771825
0.034946220	0.029653200	0.00052524448
0.035077708	0.030440584	0.00053676485
0.035209197	0.030520000	0.00053561193
0.035340686	0.030527274	0.00053197215
0.035472175	0.029514541	0.00053366739
0.035603663	0.029545416	0.00053565166
0.035735152	0.029128921	0.00054073144
0.035866641	0.028657863	0.00053422799
0.035998129	0.028950629	0.00053626970
0.036129618	0.028608173	0.00053637944
0.036261107	0.028721034	0.00053427103
0.036392595	0.028745538	0.00054327692
0.036524084	0.029658572	0.00054864599
0.036655573	0.028739665	0.00053452201
0.036787062	0.029087715	0.00054548178
0.036918550	0.028507165	0.00053693733
0.037050039	0.028184429	0.00053977269
0.037181528	0.027911755	0.00053355775
0.037313016	0.029127940	0.00054492159
0.037444505	0.028480133	0.00054272148
0.037575994	0.028882033	0.00054363214
0.037707482	0.028634879	0.00054707672
0.037838971	0.029574800	0.00055425081
0.037970460	0.029858267	0.00055412540
0.038101949	0.029761696	0.00055692772
0.038233437	0.029329133	0.00054861515
0.038364926	0.029393833	0.00054377726
0.038496415	0.028119539	0.00053271244
0.038627903	0.028431886	0.00052863343
0.038759392	0.028718680	0.00053454989
0.038890881	0.029424925	0.00053430617
0.039022369	0.029841734	0.00053835460
0.039153858	0.029268223	0.00053140116
0.039285347	0.028769669	0.00052243343
0.039416836	0.029530340	0.00053376615
0.039548324	0.028552957	0.00052352210
0.039679813	0.029422282	0.00052595014
0.039811302	0.029829754	0.00053465030
0.039942790	0.029169419	0.00052420079
0.040074279	0.029793163	0.00053331710
0.040205768	0.029879825	0.00052927719
0.040337256	0.029212824	0.00052098967
0.040468745	0.029519363	0.00052603189
0.040600234	0.030187367	0.00052816397
0.040731723	0.029331811	0.00052327060
0.040863211	0.028981946	0.00052084873
0.040994700	0.029251854	0.00051893656
0.041126189	0.029391561	0.00052305477
0.041257677	0.028819375	0.00051461289
0.041389166	0.029587627	0.00051853386
0.041520655	0.028584356	0.00051345522
0.041652143	0.029146616	0.00051486872
0.041783632	0.029377199	0.00051775487
0.041915121	0.029387397	0.00051657308
0.042046610	0.029783101	0.00052036421
0.042178098	0.028957666	0.00051375456
0.042309587	0.030074296	0.00052101787
0.042441076	0.028783612	0.00050960708
0.042572564	0.028388213	0.00050620243
0.042704053	0.028666790	0.00050557859
0.042835542	0.028954000	0.00051072242
0.042967030	0.029701426	0.00051382063
0.043098519	0.029164684	0.00051220990
0.043230008	0.029692600	0.00051434873
0.043361496	0.029356635	0.00050686694
0.043492985	0.028876715	0.00050960413
0.043624474	0.028830786	0.00050547162
0.043755963	0.029111512	0.00050981444
0.043887451	0.029684736	0.00050902686
0.044018940	0.029670136	0.00050854483
0.044150429	0.028430067	0.00050503593
0.044281917	0.029383001	0.00050690090
0.044413406	0.029569899	0.00051053769
0.044544895	0.029475333	0.00050524505
0.044676383	0.028926764	0.00050166685
0.044807872	0.028896758	0.00050304700
0.044939361	0.029032553	0.00050110540
0.045070850	0.028899655	0.00050062341
0.045202338	0.028710278	0.00049915900
0.045333827	0.028954287	0.00049701957
0.045465316	0.028415180	0.00049951851
0.045596804	0.029825557	0.00050504063
0.045728293	0.028602029	0.00049532566
0.045859782	0.029128248	0.00049942019
0.045991270	0.030076477	0.00050187034
0.046122759	0.029556019	0.00050303567
0.046254248	0.028416369	0.00050049276
0.046385737	0.028828979	0.00050579959
0.046517225	0.029412897	0.00051115698
0.046648714	0.029573228	0.00051419607
0.046780203	0.029251078	0.00052029521
0.046911691	0.028238514	0.00051143498
0.047043180	0.028443757	0.00051112765
0.047174669	0.029133941	0.00051967160
0.047306157	0.029968676	0.00052583640
0.047437646	0.028908092	0.00052168405
0.047569135	0.029373990	0.00052769379
0.047700624	0.029576772	0.00052399114
0.047832112	0.029650133	0.00053023455
0.047963601	0.030189197	0.00053029820
0.048095090	0.028721141	0.00052295015
0.048226578	0.030143320	0.00053736561
0.048358067	0.028373712	0.00051924265
0.048489556	0.029507050	0.00053110513
0.048621044	0.029730612	0.00053446859
0.048752533	0.029465390	0.00053541351
0.048884022	0.028827466	0.00052751485
0.049015511	0.028184350	0.00052218011
0.049146999	0.028898678	0.00052795813
0.049278488	0.030040339	0.00054058147
0.049409977	0.028713283	0.00053209391
0.049541465	0.029543517	0.00053682729
0.049672954	0.029781526	0.00053855032
0.049804443	0.029933647	0.00054014289
0.049935931	0.029429936	0.00053721016
0.050067420	0.028984330	0.00053473487
0.050198909	0.029536991	0.00054270102
0.050330398	0.030298080	0.00054375685
0.050461886	0.030122435	0.00054358884
0.050593375	0.029254864	0.00053993554
0.050724864	0.028611256	0.00053613617
0.050856352	0.029280916	0.00054085730
0.050987841	0.029900863	0.00054288560
0.051119330	0.029847969	0.00054235029
0.051250818	0.029952758	0.00054754340
0.051382307	0.029617267	0.00054585576
0.051513796	0.028453266	0.00053480415
0.051645284	0.028685422	0.00053556206
0.051776773	0.028887527	0.00053932423
0.051908262	0.028660200	0.00053828057
0.052039751	0.029807756	0.00054788900
0.052171239	0.030116185	0.00055020651
0.052302728	0.028993953	0.00054407773
0.052434217	0.029488753	0.00054487915
0.052565705	0.028547640	0.00053980149
0.052697194	0.029617673	0.00054811020
0.052828683	0.029644289	0.00054868001
0.052960171	0.028807587	0.00054114786
0.053091660	0.029601280	0.00054519843
0.053223149	0.029138186	0.00054638874
0.053354638	0.029684084	0.00055035885
0.053486126	0.029736693	0.00055122635
0.053617615	0.028801507	0.00054270741
0.053749104	0.028699344	0.00054054848
0.053880592	0.028579556	0.00053880563
0.054012081	0.029771207	0.00055554401
0.054143570	0.029543090	0.00055326932
0.054275058	0.028933878	0.00054596752
0.054406547	0.029214497	0.00054505623
0.054538036	0.028848070	0.00054781528
0.054669525	0.030213835	0.00055318846
0.054801013	0.029026391	0.00054993163
0.054932502	0.029704946	0.00055361495
0.055063991	0.028609310	0.00054003066
0.055195479	0.028915150	0.00054574974
0.055326968	0.029543222	0.00055211979
0.055458457	0.029650006	0.00055675767
0.055589945	0.029272278	0.00054968721
0.055721434	0.029201562	0.00054899944
0.055852923	0.029203108	0.00055565081
0.055984412	0.028298948	0.00054469916
0.056115900	0.028939485	0.00054761374
0.056247389	0.028887780	0.00054948352
0.056378878	0.029747738	0.00055407911
0.056510366	0.029130525	0.00055370402
0.056641855	0.027721104	0.00053912286
0.056773344	0.027971290	0.00054358790
0.056904832	0.028677763	0.00054874540
0.057036321	0.028474417	0.00054307084
0.057167810	0.027683480	0.00054080859
0.057299299	0.027995182	0.00054192665
0.057430787	0.029487151	0.00055367710
0.057562276	0.028726162	0.00055024245
0.057693765	0.028913334	0.00054349145
0.057825253	0.029075579	0.00055160765
0.057956742	0.028892375	0.00054889261
0.058088231	0.029172527	0.00054955066
0.058219719	0.029921152	0.00055964756
0.058351208	0.027912040	0.00053453401
0.058482697	0.029797991	0.00055299067
0.058614186	0.029838968	0.00055658048
0.058745674	0.028206713	0.00053680595
0.058877163	0.028676272	0.00054387204
0.059008652	0.029569809	0.00054578606
0.059140140	0.030491294	0.00055900465
0.059271629	0.029338436	0.00054608370
0.059403118	0.029781943	0.00054658544
0.059534606	0.028462975	0.00054111452
0.059666095	0.029035939	0.00053670496
0.059797584	0.030175880	0.00054880861
0.059929072	0.030165841	0.00055291619
0.060060561	0.030320840	0.00054825937
0.060192050	0.029402213	0.00054404622
0.060323539	0.028946181	0.00053536904
0.060455027	0.029752710	0.00054474855
0.060586516	0.028434659	0.00053608815
0.060718005	0.028989691	0.00053701669
0.060849493	0.029423841	0.00053900416
0.060980982	0.028005081	0.00053028656
0.061112471	0.029569872	0.00054168956
0.061243959	0.029056769	0.00054170076
0.061375448	0.028434115	0.00052976295
0.061506937	0.029834752	0.00054565933
0.061638426	0.029349166	0.00053763556
0.061769914	0.029019572	0.00053547605
0.061901403	0.029339758	0.00054224123
0.062032892	0.029067011	0.00053164174
0.062164380	0.028831464	0.00053301634
0.062295869	0.028129693	0.00052918891
0.062427358	0.029635979	0.00053877980
0.062558846	0.028552839	0.00053660759
0.062690335	0.030612449	0.00054389187
0.062821824	0.027767830	0.00052376227
0.062953313	0.028961392	0.00053393078
0.063084801	0.029454376	0.00053648168
0.063216290	0.028072823	0.00052910580
0.063347779	0.029407523	0.00053656424
0.063479267	0.028639444	0.00052758391
0.063610756	0.028722432	0.00053306320
0.063742245	0.030205394	0.00054027135
0.063873733	0.028493169	0.00053257668
0.064005222	0.028836213	0.00052979039
0.064136711	0.029137559	0.00053337723
0.064268200	0.029359122	0.00053278663
0.064399688	0.029910163	0.00053743927
0.064531177	0.028617877	0.00053115047
0.064662666	0.028716263	0.00052781000
0.064794154	0.029768310	0.00053565759
0.064925643	0.028886714	0.00053240953
0.065057132	0.028593791	0.00052888858
0.065188620	0.028906925	0.00052983373
0.065320109	0.028445264	0.00052443534
0.065451598	0.028417620	0.00052403021
0.065583087	0.028718858	0.00052779066
0.065714575	0.028712108	0.00052525255
0.065846064	0.029220451	0.00053178083
0.065977553	0.028166674	0.00052235177
0.066109041	0.028638223	0.00052405403
0.066240530	0.028853112	0.00052840499
0.066372019	0.029264467	0.00052914699
0.066503507	0.028931491	0.00052833220
0.066634996	0.028710443	0.00052334588
0.066766485	0.029674695	0.00053433301
0.066897973	0.029148036	0.00052801751
0.067029462	0.029340844	0.00052985026
0.067160951	0.029863500	0.00053498913
0.067292440	0.029664434	0.00052966968
0.067423928	0.028584372	0.00052018886
0.067555417	0.028926572	0.00052617464
0.067686906	0.028819054	0.00052184671
0.067818394	0.027664108	0.00051531847
0.067949883	0.029428294	0.00052739642
0.068081372	0.028605103	0.00051945356
0.068212860	0.027933832	0.00051377849
0.068344349	0.028303234	0.00051952327
0.068475838	0.028535044	0.00052092899
0.068607327	0.028273877	0.00051923078
0.068738815	0.029082938	0.00051948643
0.068870304	0.029064600	0.00052390322
0.069001793	0.028586666	0.00051970789
0.069133281	0.028012710	0.00051404045
0.069264770	0.029060907	0.00052639082
0.069396259	0.029762042	0.00052221076
0.069527747	0.029034393	0.00052388538
0.069659236	0.029182548	0.00052484878
0.069790725	0.028913465	0.00052052076
0.069922214	0.028805207	0.00051984565
0.070053702	0.028687449	0.00051507852
0.070185191	0.028494574	0.00051863024
0.070316680	0.028627769	0.00051597309
0.070448168	0.029266396	0.00052232222
0.070579657	0.028000117	0.00051425854
0.070711146	0.028452982	0.00051338308
0.070842634	0.029307848	0.00052375222
0.070974123	0.028037625	0.00051040490
0.071105612	0.028198315	0.00051135999
0.071237101	0.027786752	0.00051091809
0.071368589	0.027278395	0.00050071141
0.071500078	0.028526117	0.00051553078
0.071631567	0.028181761	0.00051261564
0.071763055	0.028180699	0.00051243352
0.071894544	0.028237890	0.00051146329
0.072026033	0.028577939	0.00051248514
0.072157521	0.026931345	0.00050344993
0.072289010	0.027985995	0.00050990468
0.072420499	0.027702240	0.00050502274
0.072551988	0.027571513	0.00050350644
0.072683476	0.028147463	0.00050747679
0.072814965	0.027315147	0.00050212064
0.072946454	0.027330924	0.00050418644
0.073077942	0.027225830	0.00049990075
0.073209431	0.027929186	0.00050681259
0.073340920	0.027595727	0.00050463261
0.073472408	0.028030112	0.00050723057
0.073603897	0.028006681	0.00050882824
0.073735386	0.028417462	0.00050757768
0.073866875	0.027560947	0.00050312713
0.073998363	0.028015911	0.00050648497
0.074129852	0.026771004	0.00049531962
0.074261341	0.026943557	0.00050061190
0.074392829	0.027442065	0.00049703953
0.074524318	0.026682817	0.00049651527
0.074655807	0.027673185	0.00050043727
0.074787295	0.027543267	0.00050271230
0.074918784	0.027142873	0.00049891374
0.075050273	0.027747483	0.00050131074
0.075181761	0.027817995	0.00050172548
0.075313250	0.027618320	0.00050135235
0.075444739	0.027295660	0.00049840073
0.075576228	0.027760710	0.00050181900
0.075707716	0.027479487	0.00049727181
0.075839205	0.026397202	0.00049117518
0.075970694	0.026489492	0.00049107826
0.076102182	0.026894312	0.00049035300
0.076233671	0.027902677	0.00050422014
0.076365160	0.026752702	0.00048882812
0.076496648	0.028091005	0.00050152695
0.076628137	0.027313627	0.00049645200
0.076759626	0.026763124	0.00048882237
0.076891115	0.027402496	0.00049666266
0.077022603	0.027041688	0.00049157002
0.077154092	0.027466582	0.00049589812
0.077285581	0.027299826	0.00049658992
0.077417069	0.027170004	0.00049255645
0.077548558	0.026678973	0.00049085727
0.077680047	0.026518862	0.00048699374
0.077811535	0.026201633	0.00048391729
0.077943024	0.026239664	0.00048611386
0.078074513	0.026052750	0.00048046602
0.078206002	0.026912663	0.00049201198
0.078337490	0.026698863	0.00048766592
0.078468979	0.026596530	0.00048543270
0.078600468	0.027569984	0.00049558129
0.078731956	0.026118420	0.00048133955
0.078863445	0.026701370	0.00048748221
0.078994934	0.026393406	0.00048324421
0.079126422	0.026546347	0.00048507268
0.079257911	0.026364049	0.00048378400
0.079389400	0.026914094	0.00048749828
0.079520889	0.026387193	0.00048463927
0.079652377	0.026219621	0.00048202464
0.079783866	0.025813350	0.00047856541
0.079915355	0.026864574	0.00048823672
0.080046843	0.026862530	0.00048339584
0.080178332	0.026678331	0.00048497562
0.080309821	0.026914181	0.00048670422
0.080441309	0.025995079	0.00047445518
0.080572798	0.025941636	0.00047930017
0.080704287	0.026089125	0.00047994451
0.080835776	0.027071800	0.00048657706
0.080967264	0.027140379	0.00048965075
0.081098753	0.026843051	0.00048064879
0.081230242	0.025572011	0.00047522677
0.081361730	0.026164879	0.00047785543
0.081493219	0.026815585	0.00048327350
0.081624708	0.026319773	0.00048148893
0.081756196	0.025890936	0.00047174236
0.081887685	0.026216160	0.00048085621
0.082019174	0.026246873	0.00047882525
0.082150663	0.025752290	0.00047583603
0.082282151	0.025818879	0.00047631335
0.082413640	0.026309766	0.00047691680
0.082545129	0.025635403	0.00047266233
0.082676617	0.026210599	0.00047569112
0.082808106	0.025610141	0.00047243484
0.082939595	0.027205672	0.00048552356
0.083071083	0.026818974	0.00047934096
0.083202572	0.026472845	0.00047712771
0.083334061	0.025719490	0.00047491007
0.083465549	0.026741841	0.00047917429
0.083597038	0.025093989	0.00047084965
0.083728527	0.026078574	0.00047063010
0.083860016	0.025944100	0.00047284248
0.083991504	0.027058519	0.00048242214
0.084122993	0.026584802	0.00047647474
0.084254482	0.025381141	0.00046868932
0.084385970	0.025445292	0.00046867696
0.084517459	0.026026871	0.00047190764
0.084648948	0.025852825	0.00047237838
0.084780436	0.025972417	0.00046866981
0.084911925	0.024824358	0.00046358506
0.085043414	0.025516519	0.00046716641
0.085174903	0.025653310	0.00046910405
0.085306391	0.026996405	0.00048019509
0.085437880	0.026794571	0.00047538636
0.085569369	0.026648576	0.00047492519
0.085700857	0.026017560	0.00046972605
0.085832346	0.026123570	0.00047154576
0.085963835	0.026091695	0.00047356700
0.086095323	0.025467881	0.00046478260
0.086226812	0.025348689	0.00046301286
0.086358301	0.026111773	0.00046924794
0.086489790	0.025690946	0.00046706589
0.086621278	0.026305612	0.00047146754
0.086752767	0.025848250	0.00046517780
0.086884256	0.025166711	0.00046282029
0.087015744	0.026437090	0.00047170609
0.087147233	0.026322205	0.00046920506
0.087278722	0.025452866	0.00046614428
0.087410210	0.025909294	0.00046636905
0.087541699	0.026074183	0.00046638919
0.087673188	0.025928418	0.00046839458
0.087804677	0.025952153	0.00046594986
0.087936165	0.025934910	0.00046655274
0.088067654	0.026177807	0.00047003138
0.088199143	0.025528155	0.00046023519
0.088330631	0.025444119	0.00046369322
0.088462120	0.025824789	0.00046308969
0.088593609	0.026070550	0.00046935390
0.088725097	0.026493679	0.00046628617
0.088856586	0.025808959	0.00046129263
0.088988075	0.025894098	0.00046632987
0.089119564	0.025777811	0.00046379078
0.089251052	0.025639871	0.00046194795
0.089382541	0.025184971	0.00045890088
0.089514030	0.026094781	0.00046430074
0.089645518	0.026227956	0.00046493624
0.089777007	0.025542757	0.00046010837
0.089908496	0.025624430	0.00046490540
0.090039984	0.025302393	0.00045846836
0.090171473	0.025302863	0.00045584920
0.090302962	0.025841919	0.00046364503
0.090434451	0.025310466	0.00045694734
0.090565939	0.025419460	0.00046034589
0.090697428	0.025598093	0.00046147806
0.090828917	0.025493725	0.00045528765
0.090960405	0.025910662	0.00046366497
0.091091894	0.026242676	0.00046228291
0.091223383	0.025107430	0.00045820815
0.091354871	0.025357140	0.00045957093
0.091486360	0.024932025	0.00046363771
0.091617849	0.025267700	0.00046977970
0.091749337	0.026165763	0.00048192143
0.091880826	0.025155638	0.00047599296
0.092012315	0.024870747	0.00047690686
0.092143804	0.025162821	0.00047860436
0.092275292	0.025167972	0.00048400580
0.092406781	0.024581434	0.00047958432
0.092538270	0.025155370	0.00048858738
0.092669758	0.025296859	0.00049126394
0.092801247	0.025047858	0.00047336298
0.092932736	0.025426638	0.00047986432
0.093064224	0.025907902	0.00047730118
0.093195713	0.025755084	0.00047617781
0.093327202	0.024781611	0.00046611657
0.093458691	0.024652608	0.00045935054
0.093590179	0.025464737	0.00047073096
0.093721668	0.024088638	0.00045942177
0.093853157	0.024655038	0.00046104037
0.093984645	0.024779858	0.00046134482
0.094116134	0.025469792	0.00046557636
0.094247623	0.024640697	0.00045807177
0.094379111	0.025190115	0.00046422179
0.094510600	0.025708381	0.00046609183
0.094642089	0.024912524	0.00046031332
0.094773578	0.024825845	0.00045641054
0.094905066	0.025119795	0.00046150213
0.095036555	0.024612788	0.00046047256
0.095168044	0.024649006	0.00045317836
0.095299532	0.025342159	0.00046193658
0.095431021	0.024620999	0.00045170393
0.095562510	0.025452114	0.00046179465
0.095693998	0.025058190	0.00045991852
0.095825487	0.023741928	0.00044605978
0.095956976	0.024235997	0.00045166790
0.096088465	0.024217679	0.00044742734
0.096219953	0.025334511	0.00045868771
0.096351442	0.024803303	0.00045431031
0.096482931	0.024684817	0.00045285604
0.096614419	0.024294792	0.00044842238
0.096745908	0.024568824	0.00045027266
0.096877397	0.025119853	0.00045424605
0.097008885	0.025381196	0.00045757730
0.097140374	0.025334803	0.00045582926
0.097271863	0.024536628	0.00044929262
0.097403352	0.024373670	0.00044639255
0.097534840	0.024268829	0.00044649818
0.097666329	0.024448478	0.00045061399
0.097797818	0.024606925	0.00044492569
0.097929306	0.024607486	0.00044687628
0.098060795	0.024135115	0.00044244642
0.098192284	0.024131255	0.00043898341
0.098323772	0.024385348	0.00044614368
0.098455261	0.024466760	0.00044290874
0.098586750	0.024648597	0.00044120455
0.098718239	0.024271398	0.00043867106
0.098849727	0.023567154	0.00043183769
0.098981216	0.024458734	0.00044067260
0.099112705	0.025269477	0.00044459926
0.099244193	0.023858527	0.00043300651
0.099375682	0.024038874	0.00043509620
0.099507171	0.023806500	0.00043405957
0.099638659	0.025097788	0.00044614962
0.099770148	0.024732868	0.00044124704
0.099901637	0.024853331	0.00044070668
0.10003313	0.024374493	0.00043992598
0.10016461	0.024106747	0.00043751145
0.10029610	0.023326584	0.00043430984
0.10042759	0.024367740	0.00043820753
0.10055908	0.023969392	0.00043594793
0.10069057	0.024174994	0.00043855922
0.10082206	0.024507135	0.00043894439
0.10095355	0.024056638	0.00043874548
0.10108504	0.023615209	0.00042979193
0.10121652	0.023945734	0.00043402339
0.10134801	0.023881373	0.00043421395
0.10147950	0.024537046	0.00043887614
0.10161099	0.024317202	0.00043728263
0.10174248	0.023610646	0.00043278204
0.10187397	0.023760239	0.00043190199
0.10200546	0.023512150	0.00043116047
0.10213694	0.023908129	0.00043085916
0.10226843	0.023890790	0.00043331374
0.10239992	0.024133085	0.00043489841
0.10253141	0.023961559	0.00042903500
0.10266290	0.023909451	0.00043517753
0.10279439	0.023953096	0.00043145519
0.10292588	0.024929560	0.00043992014
0.10305737	0.023814778	0.00043058331
0.10318885	0.024574452	0.00043542943
0.10332034	0.023881701	0.00043161174
0.10345183	0.024547554	0.00043503603
0.10358332	0.023733450	0.00043074987
0.10371481	0.024283459	0.00043324415
0.10384630	0.023916542	0.00043028262
0.10397779	0.023167045	0.00042541109
0.10410928	0.024130662	0.00043346615
0.10424076	0.024323069	0.00043347062
0.10437225	0.023944526	0.00043160287
0.10450374	0.023795137	0.00042581116
0.10463523	0.024498519	0.00043306932
0.10476672	0.023711500	0.00042824162
0.10489821	0.024600952	0.00043397109
0.10502970	0.024292603	0.00043013364
0.10516118	0.023553824	0.00042505103
0.10529267	0.024453138	0.00043435832
0.10542416	0.024582193	0.00043315392
0.10555565	0.024330484	0.00043168196
0.10568714	0.025066961	0.00043625043
0.10581863	0.025209800	0.00043634202
0.10595012	0.023347658	0.00042298677
0.10608161	0.024537330	0.00043390656
0.10621309	0.024362245	0.00042913717
0.10634458	0.023572970	0.00042397697
0.10647607	0.024241596	0.00042926099
0.10660756	0.023575138	0.00042451374
0.10673905	0.024665572	0.00043468181
0.10687054	0.023390228	0.00042535938
0.10700203	0.023917321	0.00043645516
0.10713352	0.024215349	0.00044235999
0.10726500	0.023588499	0.00044051828
0.10739649	0.022802025	0.00044094443
0.10752798	0.023634590	0.00044536194
0.10765947	0.023784941	0.00044892107
0.10779096	0.024514320	0.00045632113
0.10792245	0.024223181	0.00045928509
0.10805394	0.023516780	0.00045358931
0.10818542	0.023644616	0.00045272056
0.10831691	0.023680526	0.00045711346
0.10844840	0.023973861	0.00046012796
0.10857989	0.024282974	0.00046539009
0.10871138	0.024111115	0.00046855059
0.10884287	0.024392273	0.00046764783
0.10897436	0.023356952	0.00046012329
0.10910585	0.024447394	0.00047276616
0.10923733	0.024142964	0.00046780595
0.10936882	0.023710656	0.00047183404
0.10950031	0.024016631	0.00047023664
0.10963180	0.022872704	0.00046507854
0.10976329	0.023739004	0.00047182822
0.10989478	0.023257559	0.00047161732
0.11002627	0.024181374	0.00048077712
0.11015776	0.023414706	0.00047072251
0.11028924	0.023829477	0.00047862119
0.11042073	0.023344441	0.00047888760
0.11055222	0.023872804	0.00047879286
0.11068371	0.023885838	0.00047998330
0.11081520	0.023906941	0.00048190485
0.11094669	0.023764304	0.00048135272
0.11107818	0.024162115	0.00048720278
0.11120966	0.024352713	0.00048626662
0.11134115	0.024099938	0.00048873682
0.11147264	0.023359018	0.00048095565
0.11160413	0.023193164	0.00048015099
0.11173562	0.024246843	0.00049556346
0.11186711	0.024349517	0.00047844342
0.11199860	0.024711554	0.00048177728
0.11213009	0.023715510	0.00046637754
0.11226157	0.023501335	0.00046196430
0.11239306	0.023212244	0.00045937759
0.11252455	0.024056402	0.00046372706
0.11265604	0.024109562	0.00046288523
0.11278753	0.024237390	0.00045905198
0.11291902	0.023322267	0.00045172644
0.11305051	0.024028216	0.00046055202
0.11318200	0.023486007	0.00045002070
0.11331348	0.024147323	0.00045629068
0.11344497	0.023725465	0.00045263210
0.11357646	0.023558613	0.00044706382
0.11370795	0.023728733	0.00045126252
0.11383944	0.024222943	0.00045421441
0.11397093	0.023776187	0.00044864935
0.11410242	0.023292464	0.00044547825
0.11423390	0.024201232	0.00044665878
0.11436539	0.023462066	0.00044686661
0.11449688	0.024266650	0.00044655211
0.11462837	0.023719576	0.00044801538
0.11475986	0.024063083	0.00044646248
0.11489135	0.024162652	0.00044423133
0.11502284	0.023290302	0.00044147585
0.11515433	0.024067806	0.00044464874
0.11528581	0.024413892	0.00044679343
0.11541730	0.024293570	0.00044614294
0.11554879	0.023609561	0.00043835230
0.11568028	0.023002182	0.00043749338
0.11581177	0.023572179	0.00043940353
0.11594326	0.024068847	0.00044251662
0.11607475	0.023039765	0.00043395269
0.11620624	0.023726611	0.00043683084
0.11633772	0.024595278	0.00044511323
0.11646921	0.024129825	0.00044174519
0.11660070	0.023365473	0.00043538272
0.11673219	0.024209466	0.00043759669
0.11686368	0.023886430	0.00043571803
0.11699517	0.022901665	0.00043094699
0.11712666	0.024247727	0.00043944523
0.11725814	0.024486796	0.00043851884
0.11738963	0.024264765	0.00043501865
0.11752112	0.023449286	0.00042739366
0.11765261	0.024612800	0.00043888914
0.11778410	0.023905054	0.00043297766
0.11791559	0.024061830	0.00043093123
0.11804708	0.023602315	0.00042660358
0.11817857	0.023927891	0.00043095990
0.11831005	0.023427345	0.00042528237
0.11844154	0.024136762	0.00043288155
0.11857303	0.023267192	0.00042232391
0.11870452	0.023807386	0.00042590739
0.11883601	0.023338073	0.00042503523
0.11896750	0.024527591	0.00043091163
0.11909899	0.023798840	0.00042853013
0.11923048	0.022806457	0.00041467822
0.11936196	0.023033507	0.00041946398
0.11949345	0.023460497	0.00041703322
0.11962494	0.023634856	0.00042044206
0.11975643	0.023458637	0.00042179035
0.11988792	0.024266741	0.00042265425
0.12001941	0.023693160	0.00041788311
0.12015090	0.024007759	0.00042054470
0.12028239	0.023429990	0.00042010004
0.12041387	0.023315323	0.00041574632
0.12054536	0.024895259	0.00042340975
0.12067685	0.024456269	0.00042236425
0.12080834	0.023507275	0.00041658425
0.12093983	0.023818708	0.00041452695
0.12107132	0.023627200	0.00041720235
0.12120281	0.023415405	0.00041204727
0.12133429	0.025058441	0.00042273910
0.12146578	0.023040378	0.00041088210
0.12159727	0.023443444	0.00041134563
0.12172876	0.023893376	0.00041511595
0.12186025	0.023952368	0.00041458386
0.12199174	0.023968059	0.00041471117
0.12212323	0.024403260	0.00041954714
0.12225472	0.024203596	0.00041567681
0.12238620	0.024823717	0.00042322223
0.12251769	0.024407077	0.00041663254
0.12264918	0.023647320	0.00041329099
0.12278067	0.023358970	0.00041156760
0.12291216	0.023420115	0.00040957233
0.12304365	0.023275018	0.00041027326
0.12317514	0.023959844	0.00041360750
0.12330663	0.023773253	0.00041241941
0.12343811	0.024096135	0.00041542492
0.12356960	0.023841443	0.00041204473
0.12370109	0.023567306	0.00040995280
0.12383258	0.023896926	0.00041248558
0.12396407	0.023959006	0.00041108785
0.12409556	0.024464858	0.00042097492
0.12422705	0.024273541	0.00041201283
0.12435853	0.024059876	0.00041455515
0.12449002	0.023743890	0.00040987115
0.12462151	0.024130676	0.00041636277
0.12475300	0.023971647	0.00041160220
0.12488449	0.024187931	0.00041254061
0.12501598	0.023700201	0.00041063892
0.12514747	0.023223636	0.00040609920
0.12527896	0.023853058	0.00040905380
0.12541044	0.023389499	0.00041000642
0.12554193	0.023088037	0.00040348116
0.12567342	0.023351655	0.00040651778
0.12580491	0.023346199	0.00040709279
0.12593640	0.023587260	0.00040572854
0.12606789	0.023625487	0.00040946039
0.12619938	0.024148189	0.00041053198
0.12633087	0.024250053	0.00041370831
0.12646235	0.024054125	0.00041081482
0.12659384	0.023527600	0.00040331517
0.12672533	0.023723031	0.00040883496
0.12685682	0.023341330	0.00040346877
0.12698831	0.023904669	0.00040957961
0.12711980	0.023599513	0.00040563143
0.12725129	0.023542364	0.00040566994
0.12738277	0.023579456	0.00040677564
0.12751426	0.024206202	0.00040875215
0.12764575	0.024433027	0.00040996203
0.12777724	0.023387303	0.00040169714
0.12790873	0.023707941	0.00040705130
0.12804022	0.023820903	0.00040831691
0.12817171	0.023447112	0.00040352927
0.12830320	0.023645036	0.00040444165
0.12843468	0.024106181	0.00040747320
0.12856617	0.024896920	0.00041175521
0.12869766	0.024320182	0.00040889983
0.12882915	0.023455298	0.00040342752
0.12896064	0.024048981	0.00040637693
0.12909213	0.023559010	0.00040180277
0.12922362	0.023024111	0.00039891808
0.12935511	0.023457901	0.00040286940
0.12948659	0.023479920	0.00040392709
0.12961808	0.023459740	0.00039975236
0.12974957	0.023962465	0.00040493037
0.12988106	0.023796339	0.00040275146
0.13001255	0.023825525	0.00040313770
0.13014404	0.024027963	0.00040579234
0.13027553	0.023355095	0.00039826735
0.13040701	0.023260771	0.00039906178
0.13053850	0.024523201	0.00040937237
0.13066999	0.023683090	0.00040123605
0.13080148	0.023647374	0.00040361187
0.13093297	0.024112351	0.00040227151
0.13106446	0.023740458	0.00040238831
0.13119595	0.023774346	0.00040220923
0.13132744	0.023139548	0.00039703567
0.13145892	0.023438665	0.00040060456
0.13159041	0.023767364	0.00040023597
0.13172190	0.023641137	0.00039949330
0.13185339	0.023369973	0.00039891884
0.13198488	0.023982746	0.00040187921
0.13211637	0.023850582	0.00040201358
0.13224786	0.024748012	0.00040510798
0.13237935	0.023514783	0.00039837667
0.13251083	0.023393350	0.00039852564
0.13264232	0.023812879	0.00040135516
0.13277381	0.023365471	0.00039724760
0.13290530	0.022751902	0.00039126990
0.13303679	0.023715432	0.00040003526
0.13316828	0.023453184	0.00039857821
0.13329977	0.023350712	0.00039354925
0.13343125	0.024127041	0.00040548971
0.13356274	0.023316927	0.00039331362
0.13369423	0.023338145	0.00039522339
0.13382572	0.023992733	0.00040186460
0.13395721	0.023020719	0.00039257400
0.13408870	0.023352553	0.00039638008
0.13422019	0.023329050	0.00039265423
0.13435168	0.023671967	0.00039831374
0.13448316	0.023914063	0.00040074578
0.13461465	0.023330376	0.00039322280
0.13474614	0.023423827	0.00039676700
0.13487763	0.023708877	0.00039665845
0.13500912	0.024491654	0.00040131380
0.13514061	0.023437193	0.00039595065
0.13527210	0.024020526	0.00039890381
0.13540359	0.023297964	0.00039250773
0.13553507	0.023537797	0.00039426878
0.13566656	0.024213027	0.00040006127
0.13579805	0.024174544	0.00040089581
0.13592954	0.024267746	0.00039915722
0.13606103	0.023683422	0.00039720396
0.13619252	0.023915729	0.00039622469
0.13632401	0.023397170	0.00039256526
0.13645549	0.023242050	0.00039413181
0.13658698	0.023202586	0.00039200782
0.13671847	0.023521511	0.00039549487
0.13684996	0.023762372	0.00039450131
0.13698145	0.023570990	0.00039350172
0.13711294	0.023776113	0.00039501370
0.13724443	0.023671989	0.00039436038
0.13737592	0.023340763	0.00039042419
0.13750740	0.024587903	0.00040194719
0.13763889	0.023601620	0.00039198453
0.13777038	0.023521806	0.00039393738
0.13790187	0.023782248	0.00039293582
0.13803336	0.024450201	0.00039565765
0.13816485	0.023593790	0.00039294918
0.13829634	0.023888151	0.00039169688
0.13842783	0.023334275	0.00039060874
0.13855931	0.023375909	0.00039038459
0.13869080	0.023468945	0.00039131069
0.13882229	0.023762124	0.00039327504
0.13895378	0.023897695	0.00039082440
0.13908527	0.023578236	0.00039145497
0.13921676	0.023341542	0.00038964856
0.13934825	0.023788445	0.00039208017
0.13947973	0.023837091	0.00039271723
0.13961122	0.023404363	0.00039046176
0.13974271	0.023133049	0.00038739620
0.13987420	0.023391970	0.00038997343
0.14000569	0.023093312	0.00038444062
0.14013718	0.023702948	0.00039082450
0.14026867	0.023269530	0.00038704743
0.14040016	0.023807379	0.00039281192
0.14053164	0.024258122	0.00039558106
0.14066313	0.023814701	0.00038904164
0.14079462	0.023462653	0.00038814496
0.14092611	0.023751605	0.00038840656
0.14105760	0.023979334	0.00039011980
0.14118909	0.023575716	0.00039042575
0.14132058	0.022942217	0.00038110633
0.14145207	0.023441807	0.00038660786
0.14158355	0.023435415	0.00038678104
0.14171504	0.023368590	0.00038548890
0.14184653	0.023902120	0.00038951976
0.14197802	0.024131539	0.00039071641
0.14210951	0.023912885	0.00038937849
0.14224100	0.023692654	0.00038917695
0.14237249	0.023276202	0.00038372109
0.14250398	0.023901599	0.00039010462
0.14263546	0.023153280	0.00038183437
0.14276695	0.024042938	0.00038976751
0.14289844	0.023739071	0.00038757113
0.14302993	0.023525394	0.00038478570
0.14316142	0.023577132	0.00038589218
0.14329291	0.023461161	0.00038354955
0.14342440	0.023509674	0.00038615387
0.14355588	0.023365762	0.00038513917
0.14368737	0.023572953	0.00038487250
0.14381886	0.023256149	0.00038447856
0.14395035	0.023557882	0.00038306463
0.14408184	0.023671479	0.00038469153
0.14421333	0.024588559	0.00039166433
0.14434482	0.024139118	0.00038852434
0.14447631	0.023714196	0.00038544323
0.14460779	0.022821868	0.00037860393
0.14473928	0.023463222	0.00038468348
0.14487077	0.023954486	0.00038894949
0.14500226	0.023448554	0.00038268316
0.14513375	0.023535885	0.00038483815
0.14526524	0.024307310	0.00038777374
0.14539673	0.023189988	0.00038107312
0.14552822	0.023664494	0.00038678556
0.14565970	0.023264955	0.00038094959
0.14579119	0.023587361	0.00038430191
0.14592268	0.023953933	0.00038441281
0.14605417	0.023802176	0.00038467869
0.14618566	0.023972752	0.00038666259
0.14631715	0.023643615	0.00038267905
0.14644864	0.023480497	0.00038186296
0.14658012	0.023678093	0.00038358175
0.14671161	0.023706581	0.00038411402
0.14684310	0.023244182	0.00038299278
0.14697459	0.024048244	0.00038519125
0.14710608	0.023614893	0.00038155951
0.14723757	0.024319749	0.00038637080
0.14736906	0.024200782	0.00038545983
0.14750055	0.023869310	0.00038484453
0.14763203	0.023097112	0.00037912091
0.14776352	0.023142722	0.00037869308
0.14789501	0.023395151	0.00038169328
0.14802650	0.023754661	0.00038034324
0.14815799	0.024134601	0.00038685739
0.14828948	0.023403173	0.00037878882
0.14842097	0.023092835	0.00037885228
0.14855246	0.023736893	0.00038354448
0.14868394	0.023510364	0.00037862013
0.14881543	0.023486495	0.00038002337
0.14894692	0.022810264	0.00037585059
0.14907841	0.023945107	0.00038182149
0.14920990	0.023599293	0.00038043820
0.14934139	0.024246957	0.00038422507
0.14947288	0.023446807	0.00037955669
0.14960436	0.023793199	0.00038119225
0.14973585	0.023376578	0.00037871019
0.14986734	0.023852784	0.00038145426
0.14999883	0.024459636	0.00038413724
0.15013032	0.023879194	0.00038137728
0.15026181	0.023661803	0.00038094712
0.15039330	0.024215369	0.00038420801
0.15052479	0.023375529	0.00037866928
0.15065627	0.023538234	0.00037828936
0.15078776	0.023376834	0.00037900916
0.15091925	0.023682982	0.00037941975
0.15105074	0.022832195	0.00037255349
0.15118223	0.024142290	0.00038251212
0.15131372	0.023572915	0.00037900008
0.15144521	0.023768222	0.00037990165
0.15157670	0.022976984	0.00037465522
0.15170818	0.023966812	0.00037896289
0.15183967	0.023025565	0.00037421409
0.15197116	0.023585884	0.00037899981
0.15210265	0.023424691	0.00037596182
0.15223414	0.023697283	0.00037773847
0.15236563	0.023976788	0.00037857827
0.15249712	0.024282754	0.00038192492
0.15262860	0.023657970	0.00037735960
0.15276009	0.023494084	0.00037683435
0.15289158	0.023976437	0.00038098284
0.15302307	0.023509600	0.00037554994
0.15315456	0.023717320	0.00037706704
0.15328605	0.023445914	0.00037687101
0.15341754	0.023071631	0.00037422209
0.15354903	0.023714219	0.00037639798
0.15368051	0.024023314	0.00037877786
0.15381200	0.023163052	0.00037168130
0.15394349	0.023384485	0.00037522731
0.15407498	0.023729364	0.00037710981
0.15420647	0.023370030	0.00037327065
0.15433796	0.023337659	0.00037408337
0.15446945	0.023642041	0.00037524583
0.15460094	0.023256985	0.00037387272
0.15473242	0.023638677	0.00037542643
0.15486391	0.023520555	0.00037371840
0.15499540	0.023041223	0.00037093045
0.15512689	0.023665268	0.00037501597
0.15525838	0.023240510	0.00037343730
0.15538987	0.024033819	0.00037724159
0.15552136	0.023380113	0.00037238999
0.15565284	0.023534137	0.00037299251
0.15578433	0.023257087	0.00037218895
0.15591582	0.023603973	0.00037327821
0.15604731	0.023589200	0.00037388640
0.15617880	0.023193437	0.00037054638
0.15631029	0.023000107	0.00037036096
0.15644178	0.023652216	0.00037238140
0.15657327	0.022845348	0.00036925810
0.15670475	0.023701814	0.00037265740
0.15683624	0.023208221	0.00037099439
0.15696773	0.023662829	0.00037235188
0.15709922	0.023665403	0.00037222221
0.15723071	0.023127222	0.00037087118
0.15736220	0.023423678	0.00036973506
0.15749369	0.023453119	0.00037131824
0.15762518	0.023052815	0.00036787245
0.15775666	0.023876240	0.00037439042
0.15788815	0.022978541	0.00036999475
0.15801964	0.023206127	0.00036823472
0.15815113	0.023790956	0.00037285490
0.15828262	0.024093168	0.00037435824
0.15841411	0.023669346	0.00037280847
0.15854560	0.023919193	0.00037467152
0.15867708	0.023332439	0.00036720329
0.15880857	0.023252254	0.00037017413
0.15894006	0.023691654	0.00037090661
0.15907155	0.023744612	0.00037131053
0.15920304	0.023802725	0.00037289651
0.15933453	0.024053192	0.00037187115
0.15946602	0.023669597	0.00037157112
0.15959751	0.023987746	0.00037284451
0.15972899	0.023500116	0.00036958472
0.15986048	0.023797397	0.00037299786
0.15999197	0.023341286	0.00036783454
0.16012346	0.022553600	0.00036452288
0.16025495	0.023793290	0.00037008673
0.16038644	0.023226782	0.00036663874
0.16051793	0.023412435	0.00037021827
0.16064942	0.024158400	0.00037091301
0.16078090	0.023688178	0.00037125988
0.16091239	0.023583906	0.00036950889
0.16104388	0.023351407	0.00036580331
0.16117537	0.023787516	0.00037013061
0.16130686	0.023509343	0.00036718343
0.16143835	0.023782195	0.00037038831
0.16156984	0.023234095	0.00036783155
0.16170133	0.023259791	0.00036466653
0.16183281	0.022913373	0.00036526710
0.16196430	0.023765028	0.00036867857
0.16209579	0.023337726	0.00036572861
0.16222728	0.023019018	0.00036574600
0.16235877	0.023352877	0.00036425395
0.16249026	0.023145164	0.00036414779
0.16262175	0.023833353	0.00036874497
0.16275323	0.024172051	0.00037041234
0.16288472	0.023936928	0.00036907530
0.16301621	0.023797553	0.00036697555
0.16314770	0.023146939	0.00036676812
0.16327919	0.023583862	0.00036724837
0.16341068	0.023843046	0.00036773473
0.16354217	0.024359140	0.00037239285
0.16367366	0.023912679	0.00036664122
0.16380514	0.023104361	0.00036458924
0.16393663	0.023369386	0.00036570237
0.16406812	0.023628335	0.00036522964
0.16419961	0.022865128	0.00036247379
0.16433110	0.023848303	0.00036857785
0.16446259	0.023740837	0.00036720508
0.16459408	0.024034647	0.00037019936
0.16472557	0.023599273	0.00036425553
0.16485705	0.023876219	0.00036792404
0.16498854	0.022991472	0.00036095796
0.16512003	0.023709043	0.00036693158
0.16525152	0.022709599	0.00036155207
0.16538301	0.022831651	0.00035901150
0.16551450	0.023293883	0.00036408353
0.16564599	0.023458163	0.00036389749
0.16577747	0.022905059	0.00036076388
0.16590896	0.023299093	0.00036382342
0.16604045	0.023315792	0.00036152267
0.16617194	0.023410523	0.00036363733
0.16630343	0.023612930	0.00036329786
0.16643492	0.023651613	0.00036492701
0.16656641	0.023342501	0.00036311643
0.16669790	0.023107387	0.00035969460
0.16682938	0.023374643	0.00036330440
0.16696087	0.023636447	0.00036390053
0.16709236	0.023636867	0.00036284030
0.16722385	0.023462734	0.00036271071
0.16735534	0.023755088	0.00036402185
0.16748683	0.023758931	0.00036466447
0.16761832	0.023769307	0.00036593390
0.16774981	0.023095366	0.00035926848
0.16788129	0.023574187	0.00036393606
0.16801278	0.023208006	0.00035944650
0.16814427	0.023769467	0.00036525483
0.16827576	0.023763674	0.00036489030
0.16840725	0.023571791	0.00036083714
0.16853874	0.023271501	0.00036047206
0.16867023	0.023673571	0.00036025190
0.16880171	0.023583159	0.00036289695
0.16893320	0.023673706	0.00036230742
0.16906469	0.023500678	0.00035884864
0.16919618	0.023070295	0.00036009388
0.16932767	0.023369817	0.00035967773
0.16945916	0.023545736	0.00036146398
0.16959065	0.023784689	0.00036300092
0.16972214	0.023981610	0.00036214934
0.16985362	0.023777040	0.00036379489
0.16998511	0.023935411	0.00036184524
0.17011660	0.023607402	0.00036146243
0.17024809	0.022861554	0.00035725536
0.17037958	0.023511195	0.00035985876
0.17051107	0.024166417	0.00036467761
0.17064256	0.023342308	0.00035921484
0.17077405	0.023373708	0.00035917944
0.17090553	0.023444267	0.00035946873
0.17103702	0.023304000	0.00035774227
0.17116851	0.023332663	0.00035745842
0.17130000	0.022924547	0.00035589227
0.17143149	0.023012518	0.00035648658
0.17156298	0.023232194	0.00035889423
0.17169447	0.023720937	0.00035799577
0.17182595	0.023963547	0.00036271988
0.17195744	0.023541374	0.00036015298
0.17208893	0.023348195	0.00035612055
0.17222042	0.023251013	0.00035703667
0.17235191	0.023674215	0.00035825208
0.17248340	0.023289794	0.00035789690
0.17261489	0.023855668	0.00036146349
0.17274638	0.024008153	0.00035956305
0.17287786	0.023595262	0.00035943755
0.17300935	0.023020195	0.00035477923
0.17314084	0.023743921	0.00035924188
0.17327233	0.023969402	0.00035940619
0.17340382	0.023848085	0.00035841313
0.17353531	0.023396559	0.00035758081
0.17366680	0.023420947	0.00035609703
0.17379829	0.022857598	0.00035309473
0.17392977	0.024097680	0.00036205067
0.17406126	0.023750577	0.00035880781
0.17419275	0.023761911	0.00035831447
0.17432424	0.023188284	0.00035511863
0.17445573	0.023621252	0.00035790903
0.17458722	0.023135254	0.00035531741
0.17471871	0.023811345	0.00035839349
0.17485019	0.022896821	0.00035314429
0.17498168	0.023560172	0.00035669614
0.17511317	0.022945924	0.00035388570
0.17524466	0.022822945	0.00035303662
0.17537615	0.023601433	0.00035582153
0.17550764	0.023779801	0.00035772873
0.17563913	0.023529101	0.00035495358
0.17577062	0.023786668	0.00035708700
0.17590210	0.023178900	0.00035512804
0.17603359	0.023635945	0.00035584512
0.17616508	0.023822332	0.00035753121
0.17629657	0.023529896	0.00035677240
0.17642806	0.023738845	0.00035585664
0.17655955	0.023900989	0.00035816102
0.17669104	0.023117344	0.00035174761
0.17682253	0.023289108	0.00035316445
0.17695401	0.023494569	0.00035645672
0.17708550	0.023868034	0.00035599082
0.17721699	0.023918082	0.00035701597
0.17734848	0.023528334	0.00035378453
0.17747997	0.023811208	0.00035677094
0.17761146	0.023513221	0.00035611281
0.17774295	0.023394440	0.00035183976
0.17787443	0.023944099	0.00035715088
0.17800592	0.023349843	0.00035248635
0.17813741	0.023408386	0.00035378677
0.17826890	0.023549014	0.00035478745
0.17840039	0.023230651	0.00035055648
0.17853188	0.023047913	0.00035144241
0.17866337	0.023157785	0.00035132458
0.17879486	0.023330250	0.00035116156
0.17892634	0.023485892	0.00035454416
0.17905783	0.023576375	0.00035295343
0.17918932	0.023483048	0.00035434248
0.17932081	0.024121565	0.00035636236
0.17945230	0.022789870	0.00034958630
0.17958379	0.022526920	0.00034740447
0.17971528	0.023291847	0.00035083748
0.17984677	0.024104158	0.00035675371
0.17997825	0.023623303	0.00035306186
0.18010974	0.023942736	0.00035389198
0.18024123	0.023379028	0.00035110775
0.18037272	0.023704366	0.00035180292
0.18050421	0.023151722	0.00035788885
0.18063570	0.023323835	0.00036155074
0.18076719	0.023537116	0.00036306281
0.18089867	0.023459818	0.00036585172
0.18103016	0.023889635	0.00037012336
0.18116165	0.022863171	0.00036507805
0.18129314	0.024040274	0.00037360195
0.18142463	0.023246701	0.00036912319
0.18155612	0.023351139	0.00037241736
0.18168761	0.023514485	0.00037424042
0.18181910	0.023383012	0.00037551294
0.18195058	0.023573146	0.00037750451
0.18208207	0.023715370	0.00037798169
0.18221356	0.022884637	0.00037562556
0.18234505	0.023431867	0.00037847056
0.18247654	0.023443073	0.00038072600
0.18260803	0.022937406	0.00037932862
0.18273952	0.023912096	0.00038530562
0.18287101	0.023936902	0.00038824439
0.18300249	0.023311090	0.00038363091
0.18313398	0.023138254	0.00038332337
0.18326547	0.024132506	0.00039120554
0.18339696	0.022823729	0.00038292737
0.18352845	0.023754021	0.00038985637
0.18365994	0.023480260	0.00038901481
0.18379143	0.023782985	0.00039288451
0.18392292	0.023674080	0.00039282009
0.18405440	0.023589800	0.00039085607
0.18418589	0.023045930	0.00039042664
0.18431738	0.023866526	0.00039608904
0.18444887	0.023451643	0.00039273201
0.18458036	0.023253400	0.00039319647
0.18471185	0.023484769	0.00039525143
0.18484334	0.022819028	0.00039195583
0.18497482	0.022953538	0.00039404941
0.18510631	0.023800455	0.00039750204
0.18523780	0.023426145	0.00039910219
0.18536929	0.023442167	0.00039259583
0.18550078	0.023048786	0.00038390409
0.18563227	0.022379606	0.00037852823
0.18576376	0.023441635	0.00037763424
0.18589525	0.023010311	0.00037884046
0.18602673	0.022875857	0.00037589740
0.18615822	0.023835645	0.00038058670
0.18628971	0.023681810	0.00037889764
0.18642120	0.023678799	0.00037712704
0.18655269	0.023943729	0.00038005486
0.18668418	0.023282834	0.00037192507
0.18681567	0.022800979	0.00036875279
0.18694716	0.023437570	0.00037372559
0.18707864	0.023497234	0.00036873015
0.18721013	0.023921589	0.00037193809
0.18734162	0.023890570	0.00037146727
0.18747311	0.023937499	0.00037088412
0.18760460	0.023335142	0.00036744724
0.18773609	0.022829572	0.00036210424
0.18786758	0.023479543	0.00036584594
0.18799906	0.023742126	0.00036892751
0.18813055	0.023556330	0.00036466033
0.18826204	0.023258386	0.00036253765
0.18839353	0.023325775	0.00036048945
0.18852502	0.023521668	0.00036291587
0.18865651	0.023651456	0.00036491895
0.18878800	0.024249743	0.00036402201
0.18891949	0.023266949	0.00035991083
0.18905097	0.023682540	0.00035979450
0.18918246	0.023223799	0.00035793167
0.18931395	0.023747225	0.00036058354
0.18944544	0.023274306	0.00035581679
0.18957693	0.023929559	0.00036030511
0.18970842	0.023227842	0.00035309662
0.18983991	0.023934758	0.00036077376
0.18997140	0.023381403	0.00035662810
0.19010288	0.023014208	0.00035212592
0.19023437	0.023664545	0.00035640173
0.19036586	0.023352417	0.00035384324
0.19049735	0.023231622	0.00035247183
0.19062884	0.023382879	0.00035415376
0.19076033	0.023382636	0.00035149260
0.19089182	0.023922594	0.00035494712
0.19102330	0.023728334	0.00035311291
0.19115479	0.023445663	0.00035277694
0.19128628	0.023599646	0.00035247606
0.19141777	0.022777361	0.00034723273
0.19154926	0.024084872	0.00035496316
0.19168075	0.024291245	0.00035534055
0.19181224	0.023091784	0.00034997626
0.19194373	0.023564252	0.00035223513
0.19207521	0.023295146	0.00034842798
0.19220670	0.023367443	0.00034892770
0.19233819	0.023360627	0.00034945717
0.19246968	0.022972797	0.00034755471
0.19260117	0.023239869	0.00034995945
0.19273266	0.023558219	0.00035051921
0.19286415	0.022905854	0.00034681619
0.19299564	0.023819551	0.00035363571
0.19312712	0.022754690	0.00034521743
0.19325861	0.023894856	0.00035320901
0.19339010	0.023682465	0.00035042722
0.19352159	0.023945986	0.00035112505
0.19365308	0.023433129	0.00034899939
0.19378457	0.024131141	0.00035214678
0.19391606	0.023495669	0.00034867381
0.19404754	0.022604236	0.00034334089
0.19417903	0.023732745	0.00034975308
0.19431052	0.023194946	0.00034725508
0.19444201	0.023249363	0.00034700759
0.19457350	0.023547194	0.00034814999
0.19470499	0.022422084	0.00034127220
0.19483648	0.024157850	0.00035030164
0.19496797	0.023515844	0.00034900663
0.19509945	0.023306443	0.00034626648
0.19523094	0.023336616	0.00034652545
0.19536243	0.023052400	0.00034493862
0.19549392	0.023256806	0.00034478485
0.19562541	0.023124596	0.00034619963
0.19575690	0.023284447	0.00034546400
0.19588839	0.023329450	0.00034562463
0.19601988	0.023324604	0.00034488604
0.19615136	0.023623049	0.00034594856
0.19628285	0.023359170	0.00034626925
0.19641434	0.023695901	0.00034684761
0.19654583	0.023176043	0.00034507989
0.19667732	0.023704401	0.00034665165
0.19680881	0.023081179	0.00034392291
0.19694030	0.023365625	0.00034531136
0.19707178	0.023518699	0.00034496103
0.19720327	0.023357319	0.00034419697
0.19733476	0.022909950	0.00034264159
0.19746625	0.023573642	0.00034505609
0.19759774	0.023230040	0.00034374488
0.19772923	0.023399352	0.00034346978
0.19786072	0.023539749	0.00034439183
0.19799221	0.022883220	0.00034153876
0.19812369	0.023896417	0.00034571252
0.19825518	0.023254530	0.00034400581
0.19838667	0.023059429	0.00034155601
0.19851816	0.023525368	0.00034464399
0.19864965	0.023124273	0.00034161208
0.19878114	0.023586467	0.00034344556
0.19891263	0.022956292	0.00034133738
0.19904412	0.023768848	0.00034416025
0.19917560	0.023124440	0.00034224869
0.19930709	0.023536330	0.00034407667
0.19943858	0.023347758	0.00034173382
0.19957007	0.023286711	0.00034225531
0.19970156	0.023372827	0.00034226328
0.19983305	0.023345143	0.00034220151
0.19996454	0.023004095	0.00033960467
0.20009602	0.023312007	0.00034130016
0.20022751	0.022853650	0.00034015678
0.20035900	0.023759443	0.00034463370
0.20049049	0.022831501	0.00033871458
0.20062198	0.023808637	0.00034462694
0.20075347	0.023344120	0.00034065729
0.20088496	0.022983896	0.00034036624
0.20101645	0.023396766	0.00034164773
0.20114793	0.023707507	0.00034234027
0.20127942	0.023809914	0.00034461081
0.20141091	0.023501443	0.00034182448
0.20154240	0.023322298	0.00034158883
0.20167389	0.023776103	0.00034409526
0.20180538	0.024151342	0.00034328808
0.20193687	0.023714314	0.00034263439
0.20206836	0.023501658	0.00034035948
0.20219984	0.022854993	0.00033864970
0.20233133	0.023230534	0.00034106540
0.20246282	0.023890209	0.00034202857
0.20259431	0.023973832	0.00034276969
0.20272580	0.023594327	0.00034144686
0.20285729	0.023755067	0.00034083966
0.20298878	0.023182045	0.00033934535
0.20312027	0.023141755	0.00033584885
0.20325175	0.023186374	0.00033834984
0.20338324	0.023286997	0.00033718791
0.20351473	0.023627629	0.00034048110
0.20364622	0.023282800	0.00033853607
0.20377771	0.022948503	0.00033500229
0.20390920	0.022664616	0.00033502154
0.20404069	0.023245871	0.00033673730
0.20417217	0.023413133	0.00034063724
0.20430366	0.023572140	0.00034048643
0.20443515	0.023238684	0.00033545055
0.20456664	0.022824709	0.00033450422
0.20469813	0.022648674	0.00033427801
0.20482962	0.023153412	0.00033558358
0.20496111	0.022561470	0.00033410541
0.20509260	0.023544064	0.00033797452
0.20522408	0.022769226	0.00033425483
0.20535557	0.023494419	0.00033864190
0.20548706	0.023543550	0.00033753149
0.20561855	0.022970107	0.00033505731
0.20575004	0.022826109	0.00033212228
0.20588153	0.022963062	0.00033392199
0.20601302	0.023861660	0.00034061738
0.20614451	0.023134543	0.00033317497
0.20627599	0.023612380	0.00033872725
0.20640748	0.023190549	0.00033514128
0.20653897	0.023400258	0.00033655588
0.20667046	0.023774653	0.00033939782
0.20680195	0.024058211	0.00033928945
0.20693344	0.022821964	0.00033303126
0.20706493	0.023366333	0.00033596795
0.20719641	0.023705025	0.00033812766
0.20732790	0.023366868	0.00033742142
0.20745939	0.023082190	0.00033336496
0.20759088	0.023495300	0.00033715061
0.20772237	0.024194434	0.00033988549
0.20785386	0.023050137	0.00033256232
0.20798535	0.023209749	0.00033610442
0.20811684	0.022976323	0.00033216445
0.20824832	0.023230387	0.00033473706
0.20837981	0.023079727	0.00033462377
0.20851130	0.022944583	0.00033306835
0.20864279	0.022913584	0.00033404243
0.20877428	0.022714523	0.00033081614
0.20890577	0.023325786	0.00033436677
0.20903726	0.023599269	0.00033675601
0.20916875	0.022999344	0.00033353744
0.20930023	0.023038032	0.00033471106
0.20943172	0.023641415	0.00033541384
0.20956321	0.023159783	0.00033271128
0.20969470	0.022192232	0.00032870407
0.20982619	0.023210513	0.00033282578
0.20995768	0.023553462	0.00033586102
0.21008917	0.023704925	0.00033588232
0.21022065	0.023299534	0.00033347514
0.21035214	0.023359040	0.00033592385
0.21048363	0.023923567	0.00033575520
0.21061512	0.023300738	0.00033554420
0.21074661	0.023428653	0.00033239143
0.21087810	0.023462025	0.00033293538
0.21100959	0.023477909	0.00033577906
0.21114108	0.022989019	0.00033042298
0.21127256	0.022723365	0.00033121803
0.21140405	0.023524243	0.00033262244
0.21153554	0.023503263	0.00033414813
0.21166703	0.023077492	0.00033087429
0.21179852	0.023318731	0.00033204899
0.21193001	0.023217310	0.00033273338
0.21206150	0.023365339	0.00033140354
0.21219299	0.023701749	0.00033328140
0.21232447	0.023203519	0.00033238637
0.21245596	0.023440241	0.00033290987
0.21258745	0.023292120	0.00033268258
0.21271894	0.023209315	0.00033103392
0.21285043	0.022896424	0.00032851410
0.21298192	0.023454143	0.00033409793
0.21311341	0.023511381	0.00033186186
0.21324489	0.023005795	0.00032996251
0.21337638	0.022879848	0.00032832316
0.21350787	0.023271899	0.00033192031
0.21363936	0.022697397	0.00032880041
0.21377085	0.022878209	0.00032827395
0.21390234	0.022988012	0.00033041654
0.21403383	0.023060046	0.00032872102
0.21416532	0.023654099	0.00033339123
0.21429680	0.023452594	0.00033252229
0.21442829	0.023096339	0.00032963463
0.21455978	0.023023698	0.00032921118
0.21469127	0.023073227	0.00032859994
0.21482276	0.022924934	0.00032818137
0.21495425	0.023316279	0.00033091000
0.21508574	0.023024678	0.00032913000
0.21521723	0.023403234	0.00033124922
0.21534871	0.023194458	0.00033088097
0.21548020	0.022896006	0.00032589520
0.21561169	0.022803727	0.00032755055
0.21574318	0.023020583	0.00032944491
0.21587467	0.023325281	0.00032882184
0.21600616	0.023160622	0.00032956654
0.21613765	0.023318777	0.00032901949
0.21626913	0.023643227	0.00033217625
0.21640062	0.023591439	0.00033110539
0.21653211	0.022907223	0.00032696519
0.21666360	0.023170203	0.00032804886
0.21679509	0.022873520	0.00032534211
0.21692658	0.023397613	0.00033077843
0.21705807	0.022931186	0.00032670279
0.21718956	0.023576898	0.00032968152
0.21732104	0.023607721	0.00033072212
0.21745253	0.022929363	0.00032749907
0.21758402	0.023352917	0.00032910905
0.21771551	0.023475469	0.00032985346
0.21784700	0.022794915	0.00032448630
0.21797849	0.023236203	0.00032791793
0.21810998	0.023992447	0.00033088002
0.21824147	0.023596145	0.00033010181
0.21837295	0.023142660	0.00032782401
0.21850444	0.022435346	0.00032154514
0.21863593	0.022880292	0.00032699916
0.21876742	0.023074513	0.00032523381
0.21889891	0.023211003	0.00032781616
0.21903040	0.023072342	0.00032739782
0.21916189	0.022942014	0.00032382828
0.21929337	0.023452662	0.00032845555
0.21942486	0.023216539	0.00032624069
0.21955635	0.023091128	0.00032626240
0.21968784	0.023212107	0.00032705105
0.21981933	0.023185091	0.00032463859
0.21995082	0.023435561	0.00032730712
0.22008231	0.023764756	0.00032868546
0.22021380	0.023230084	0.00032758178
0.22034528	0.023343989	0.00032752709
0.22047677	0.023459293	0.00032550266
0.22060826	0.023115516	0.00032613701
0.22073975	0.022672941	0.00032252160
0.22087124	0.022877250	0.00032456943
0.22100273	0.023141999	0.00032524360
0.22113422	0.023520834	0.00032566651
0.22126571	0.023507848	0.00032685421
0.22139719	0.022764482	0.00032309678
0.22152868	0.022906638	0.00032397982
0.22166017	0.023107433	0.00032584083
0.22179166	0.023200015	0.00032350555
0.22192315	0.023565820	0.00032813087
0.22205464	0.022954644	0.00032417614
0.22218613	0.023385601	0.00032572459
0.22231761	0.023203536	0.00032433337
0.22244910	0.023210503	0.00032449375
0.22258059	0.023352688	0.00032562045
0.22271208	0.022665158	0.00032251645
0.22284357	0.023104015	0.00032381995
0.22297506	0.023639376	0.00032731976
0.22310655	0.023022421	0.00032186967
0.22323804	0.022923094	0.00032328756
0.22336952	0.023089470	0.00032453598
0.22350101	0.023207744	0.00032354887
0.22363250	0.022850992	0.00032216273
0.22376399	0.023070530	0.00032241047
0.22389548	0.023350981	0.00032484851
0.22402697	0.022976109	0.00032283502
0.22415846	0.023183082	0.00032315279
0.22428995	0.022940866	0.00032122519
0.22442143	0.023155492	0.00032234792
0.22455292	0.022730063	0.00032165752
0.22468441	0.023332254	0.00032375825
0.22481590	0.022895378	0.00032224596
0.22494739	0.023155170	0.00032177491
0.22507888	0.023670901	0.00032577305
0.22521037	0.023228541	0.00032245075
0.22534186	0.023030596	0.00032263811
0.22547334	0.023330407	0.00032382656
0.22560483	0.022722999	0.00031849499
0.22573632	0.023091950	0.00032167424
0.22586781	0.023510066	0.00032424937
0.22599930	0.023890635	0.00032760106
0.22613079	0.023199848	0.00032129602
0.22626228	0.022943624	0.00032136732
0.22639376	0.022707989	0.00031886151
0.22652525	0.022858419	0.00031984629
0.22665674	0.023033202	0.00032125931
0.22678823	0.022987626	0.00032010444
0.22691972	0.023314253	0.00032158244
0.22705121	0.024026279	0.00032535370
0.22718270	0.023084100	0.00032105189
0.22731419	0.023311906	0.00032304691
0.22744567	0.023152392	0.00032119472
0.22757716	0.022936818	0.00031859130
0.22770865	0.022986111	0.00032140293
0.22784014	0.022761725	0.00031834805
0.22797163	0.023206379	0.00032194897
0.22810312	0.023060281	0.00031958841
0.22823461	0.023595571	0.00032382650
0.22836610	0.023188637	0.00032223894
0.22849758	0.023000508	0.00031930146
0.22862907	0.023236182	0.00032187859
0.22876056	0.023170559	0.00031883135
0.22889205	0.023629542	0.00032273800
0.22902354	0.023243891	0.00032180496
0.22915503	0.022665747	0.00031677469
0.22928652	0.023250840	0.00032178199
0.22941800	0.023148432	0.00031949962
0.22954949	0.022829223	0.00031867373
0.22968098	0.023583183	0.00032237898
0.22981247	0.023338298	0.00031988602
0.22994396	0.022912681	0.00031897361
0.23007545	0.023031379	0.00032166950
0.23020694	0.023413923	0.00032757916
0.23033843	0.022885010	0.00032831014
0.23046991	0.023469076	0.00033195060
0.23060140	0.023315561	0.00033465206
0.23073289	0.023663473	0.00033592499
0.23086438	0.022891550	0.00033326348
0.23099587	0.023735483	0.00034219694
0.23112736	0.022706884	0.00033264329
0.23125885	0.023071120	0.00033927023
0.23139034	0.022934945	0.00033741603
0.23152182	0.022977438	0.00033915711
0.23165331	0.022467323	0.00033991580
0.23178480	0.022828140	0.00034135728
0.23191629	0.023179717	0.00034468502
0.23204778	0.023089738	0.00034359594
0.23217927	0.023373098	0.00034549148
0.23231076	0.022333152	0.00034220990
0.23244224	0.023128190	0.00034526783
0.23257373	0.023405910	0.00034805051
0.23270522	0.023234415	0.00034860797
0.23283671	0.023317999	0.00034665099
0.23296820	0.023638007	0.00035068816
0.23309969	0.023162144	0.00034660404
0.23323118	0.023472661	0.00034877427
0.23336267	0.022777214	0.00034516696
0.23349415	0.023090867	0.00034613343
0.23362564	0.023530272	0.00035110391
0.23375713	0.023682483	0.00035145787
0.23388862	0.022827521	0.00034555926
0.23402011	0.023321996	0.00035134503
0.23415160	0.022849700	0.00034636652
0.23428309	0.023614420	0.00035282828
0.23441458	0.023093624	0.00034781251
0.23454606	0.023211978	0.00034999756
0.23467755	0.023378760	0.00035007278
0.23480904	0.023572884	0.00035199088
0.23494053	0.022734004	0.00034801534
0.23507202	0.023140317	0.00035148354
0.23520351	0.022867728	0.00034836376
0.23533500	0.022899137	0.00034854775
0.23546648	0.023438453	0.00035189293
0.23559797	0.023224927	0.00035099024
0.23572946	0.023527686	0.00035492127
0.23586095	0.023441301	0.00035407578
0.23599244	0.023118877	0.00035177093
0.23612393	0.023609105	0.00035335757
0.23625542	0.023272740	0.00035487713
0.23638691	0.023478856	0.00035394443
0.23651839	0.023468354	0.00035305471
0.23664988	0.023492108	0.00035494891
0.23678137	0.023165676	0.00035214157
0.23691286	0.023341708	0.00035512408
0.23704435	0.022743803	0.00035058978
0.23717584	0.023311696	0.00035322722
0.23730733	0.023668230	0.00035813406
0.23743882	0.022965567	0.00035236286
0.23757030	0.023093176	0.00035365802
0.23770179	0.023142714	0.00035446566
0.23783328	0.023016986	0.00035157597
0.23796477	0.023824823	0.00035888158
0.23809626	0.023622549	0.00035666078
0.23822775	0.023190057	0.00035504947
0.23835924	0.022899368	0.00035623934
0.23849072	0.023497042	0.00035495959
0.23862221	0.023796883	0.00035949031
0.23875370	0.022621447	0.00035229281
0.23888519	0.023820935	0.00036025022
0.23901668	0.023310338	0.00035884223
0.23914817	0.022805137	0.00035095588
0.23927966	0.022859015	0.00035525711
0.23941115	0.022979987	0.00035477923
0.23954263	0.023355062	0.00035802335
0.23967412	0.022928219	0.00035628990
0.23980561	0.023040397	0.00035463449
0.23993710	0.023312457	0.00035801445
0.24006859	0.023196638	0.00035723673
0.24020008	0.022671807	0.00035560577
0.24033157	0.022871640	0.00035658089
0.24046306	0.023404123	0.00035735155
0.24059454	0.022861616	0.00035642682
0.24072603	0.023166400	0.00035924287
0.24085752	0.023400159	0.00035870765
0.24098901	0.023567364	0.00036293499
0.24112050	0.023399017	0.00035739372
0.24125199	0.023994080	0.00036309625
0.24138348	0.023793463	0.00036357481
0.24151496	0.022741143	0.00035586678
0.24164645	0.023095770	0.00035874869
0.24177794	0.023420936	0.00035910857
0.24190943	0.023227225	0.00035946232
0.24204092	0.023116330	0.00035884412
0.24217241	0.023590519	0.00036171731
0.24230390	0.023268380	0.00036088459
0.24243539	0.023234466	0.00035904012
0.24256687	0.023262488	0.00036088841
0.24269836	0.022915236	0.00035814725
0.24282985	0.023254115	0.00035943727
0.24296134	0.023631534	0.00036393430
0.24309283	0.022961343	0.00035961029
0.24322432	0.023435958	0.00036191715
0.24335581	0.022654932	0.00035845113
0.24348730	0.022374944	0.00035504592
0.24361878	0.022684260	0.00035780470
0.24375027	0.022843449	0.00035777517
0.24388176	0.023631021	0.00036301794
0.24401325	0.023130659	0.00036328863
0.24414474	0.022868267	0.00035729469
0.24427623	0.023001555	0.00036109481
0.24440772	0.022901431	0.00035886487
0.24453920	0.022775330	0.00035950517
0.24467069	0.023784861	0.00036524324
0.24480218	0.023134171	0.00036192795
0.24493367	0.023494862	0.00036218507
0.24506516	0.023171755	0.00036121773
0.24519665	0.023531887	0.00036341065
0.24532814	0.022824109	0.00036151986
0.24545963	0.023080896	0.00036043077
0.24559111	0.023076689	0.00036176207
0.24572260	0.023005686	0.00036191629
0.24585409	0.023757573	0.00036452377
0.24598558	0.023911018	0.00036742038
0.24611707	0.022913327	0.00036224279
0.24624856	0.022836079	0.00035954765
0.24638005	0.022787654	0.00036115583
0.24651154	0.023413252	0.00036203501
0.24664302	0.023476765	0.00036635901
0.24677451	0.022996657	0.00036038417
0.24690600	0.022440859	0.00035903421
0.24703749	0.023358059	0.00036567713
0.24716898	0.022510241	0.00035815127
0.24730047	0.022918720	0.00036314513
0.24743196	0.023375762	0.00036383409
0.24756345	0.023540667	0.00036661810
0.24769493	0.022997183	0.00036360677
0.24782642	0.023031973	0.00036222071
0.24795791	0.022641057	0.00036057107
0.24808940	0.022630306	0.00035903365
0.24822089	0.023120560	0.00036289310
0.24835238	0.023253944	0.00036537318
0.24848387	0.022653052	0.00036132466
0.24861535	0.022917319	0.00036379032
0.24874684	0.022546905	0.00036082987
0.24887833	0.023749072	0.00036719439
0.24900982	0.023263868	0.00036617149
0.24914131	0.023533636	0.00036682761
0.24927280	0.022974897	0.00036495023
0.24940429	0.022861364	0.00036159609
0.24953578	0.023140115	0.00036397389
0.24966726	0.023845978	0.00037111421
0.24979875	0.022594129	0.00035996876
0.24993024	0.023323803	0.00036760586
0.25006173	0.023049205	0.00036402180
0.25019322	0.023242297	0.00036495929
0.25032471	0.023245583	0.00036791346
0.25045620	0.022786829	0.00036167597
0.25058769	0.023086351	0.00036502453
0.25071917	0.022888422	0.00036338396
0.25085066	0.023071516	0.00036489248
0.25098215	0.023064183	0.00036589664
0.25111364	0.022807129	0.00036194611
0.25124513	0.023384432	0.00036881572
0.25137662	0.022502617	0.00036254533
0.25150811	0.023739698	0.00036784460
0.25163959	0.022960842	0.00036597467
0.25177108	0.023020589	0.00036330066
0.25190257	0.022892542	0.00036557456
0.25203406	0.023687845	0.00037048663
0.25216555	0.023806951	0.00036964867
0.25229704	0.022922768	0.00036659283
0.25242853	0.022984023	0.00036495435
0.25256002	0.022593986	0.00036452458
0.25269150	0.023153218	0.00036634163
0.25282299	0.024317150	0.00037257991
0.25295448	0.023526432	0.00037125891
0.25308597	0.022796156	0.00036151000
0.25321746	0.023072286	0.00036890025
0.25334895	0.023397164	0.00037019488
0.25348044	0.023333171	0.00036658483
0.25361193	0.024045067	0.00037273287
0.25374341	0.023562412	0.00036852085
0.25387490	0.023289003	0.00036738813
0.25400639	0.022815915	0.00037139019
0.25413788	0.023482143	0.00038049178
0.25426937	0.023239893	0.00038435511
0.25440086	0.023513083	0.00038689112
0.25453235	0.022884177	0.00038455059
0.25466383	0.022698698	0.00038875694
0.25479532	0.022777399	0.00038952841
0.25492681	0.023599550	0.00039804072
0.25505830	0.022819468	0.00039483930
0.25518979	0.023423453	0.00039962422
0.25532128	0.023231768	0.00040010134
0.25545277	0.023144446	0.00040266819
0.25558426	0.023224743	0.00040254582
0.25571574	0.023162492	0.00040569880
0.25584723	0.023058661	0.00040651815
0.25597872	0.023221198	0.00041039300
0.25611021	0.023225638	0.00041001317
0.25624170	0.022697572	0.00040813218
0.25637319	0.023494860	0.00041777296
0.25650468	0.023019405	0.00041462630
0.25663617	0.022923173	0.00041461084
0.25676765	0.022844341	0.00041658426
0.25689914	0.023305222	0.00042138394
0.25703063	0.023239170	0.00042317593
0.25716212	0.023438824	0.00042414433
0.25729361	0.022147970	0.00041894033
0.25742510	0.022805269	0.00042356960
0.25755659	0.023072544	0.00042900393
0.25768807	0.023221071	0.00043142913
0.25781956	0.022808960	0.00042618747
0.25795105	0.022979025	0.00043109580
0.25808254	0.022189957	0.00043069959
0.25821403	0.023589470	0.00043867930
0.25834552	0.023566933	0.00043969706
0.25847701	0.023350693	0.00043708985
0.25860850	0.023128492	0.00043707005
0.25873998	0.023249923	0.00043863313
0.25887147	0.023185431	0.00044250186
0.25900296	0.023963286	0.00044646536
0.25913445	0.022772190	0.00043827673
0.25926594	0.023072642	0.00044035116
0.25939743	0.022906927	0.00044239465
0.25952892	0.023345548	0.00044338255
0.25966041	0.023586185	0.00045007991
0.25979189	0.023120975	0.00044385000
0.25992338	0.022650011	0.00044166265
0.26005487	0.022709065	0.00044470338
0.26018636	0.022862047	0.00044599125
0.26031785	0.022957625	0.00044677306
0.26044934	0.023490223	0.00044847818
0.26058083	0.023937518	0.00045525629
0.26071231	0.022763669	0.00045005179
0.26084380	0.023843764	0.00045507689
0.26097529	0.023185635	0.00045193042
0.26110678	0.022995452	0.00044938930
0.26123827	0.023049605	0.00045379887
0.26136976	0.023104752	0.00045388463
0.26150125	0.023069804	0.00045319573
0.26163274	0.022833342	0.00045193602
0.26176422	0.022825285	0.00045025820
0.26189571	0.023775789	0.00046230649
0.26202720	0.022729032	0.00045275286
0.26215869	0.022313464	0.00045057618
0.26229018	0.024214232	0.00046691955
0.26242167	0.022893484	0.00045561275
0.26255316	0.023360609	0.00046065306
0.26268465	0.022747888	0.00045876463
0.26281613	0.023556643	0.00046325333
0.26294762	0.023784342	0.00046646569
0.26307911	0.022757218	0.00045868340
0.26321060	0.023271419	0.00046731890
0.26334209	0.023927464	0.00047199679
0.26347358	0.023176294	0.00046339529
0.26360507	0.024021368	0.00047210752
0.26373655	0.023333436	0.00046684329
0.26386804	0.022812272	0.00046489254
0.26399953	0.023483527	0.00047165774
0.26413102	0.023132128	0.00046732217
0.26426251	0.023139684	0.00046680305
0.26439400	0.022617202	0.00046656040
0.26452549	0.023407802	0.00047287354
0.26465698	0.023511705	0.00047727336
0.26478846	0.022709479	0.00046418326
0.26491995	0.023615037	0.00047738020
0.26505144	0.022928359	0.00046951381
0.26518293	0.024115273	0.00048082958
0.26531442	0.023106006	0.00047607859
0.26544591	0.023181305	0.00047436397
[truncated: 567 more rows]
