# Supplementary material for: Invariant surface glycoprotein 65 of Trypanosoma brucei is a complement C3 receptor
Source: Nat Commun. 2022 Aug 29;13:5085. doi: 10.1038/s41467-022-32728-9 (PMC9424271; doi:10.1038/s41467-022-32728-9)
Supplement: Supplementary file 4 — supplementary data 2 [file 41467_2022_32728_MOESM4_ESM.zip › b21-414646_00102.dat]

0.0026000000	39.568473	0.13627864
0.0027314887	28.693427	0.10659854
0.0028629774	22.212030	0.089679903
0.0029944661	17.188886	0.075712414
0.0031259548	12.282407	0.058812619
0.0032574435	10.848760	0.057213753
0.0033889322	8.7946032	0.048696107
0.0035204209	11.526868	0.048539452
0.0036519096	12.294483	0.046518311
0.0037833983	9.9408952	0.039437130
0.0039148870	8.2630564	0.034693316
0.0040463757	6.7036043	0.030062517
0.0041778644	5.5757644	0.025697768
0.0043093531	4.6209799	0.022968924
0.0044408418	3.8349796	0.020124543
0.0045723305	3.1148518	0.018136906
0.0047038192	2.8676168	0.016655591
0.0048353079	2.4820322	0.015042896
0.0049667966	2.2120256	0.014150318
0.0050982853	1.8864502	0.012379284
0.0052297740	1.7582585	0.012107507
0.0053612627	1.5178516	0.010863156
0.0054927514	1.3852332	0.010102582
0.0056242401	1.2622192	0.0096156697
0.0057557288	1.1804343	0.0090412936
0.0058872175	1.0585106	0.0084470275
0.0060187062	1.0261565	0.0082948997
0.0061501949	0.90603932	0.0074657795
0.0062816836	0.88786372	0.0075574503
0.0064131723	0.82032812	0.0071211829
0.0065446610	0.79784215	0.0069223338
0.0066761496	0.75935307	0.0067215180
0.0068076383	0.71444718	0.0063718851
0.0069391270	0.68245070	0.0063276739
0.0070706157	0.65369765	0.0060949671
0.0072021044	0.63769475	0.0059535273
0.0073335931	0.61418738	0.0058173057
0.0074650818	0.57115654	0.0054465067
0.0075965705	0.56092749	0.0054423082
0.0077280592	0.55880537	0.0054095110
0.0078595479	0.50581233	0.0050235794
0.0079910366	0.49524704	0.0050004550
0.0081225253	0.47160738	0.0047400720
0.0082540140	0.45588178	0.0046868787
0.0083855027	0.44296370	0.0046376643
0.0085169914	0.41754861	0.0044106701
0.0086484801	0.40029376	0.0042871669
0.0087799688	0.39679906	0.0041931253
0.0089114575	0.38009315	0.0041256023
0.0090429462	0.36490478	0.0040140650
0.0091744349	0.33504692	0.0038132649
0.0093059236	0.32360042	0.0037036760
0.0094374123	0.31343127	0.0036206411
0.0095689010	0.30414630	0.0035091727
0.0097003897	0.30085470	0.0035183473
0.0098318784	0.28008009	0.0033461636
0.0099633671	0.26331191	0.0032092123
0.010094856	0.26049145	0.0031821721
0.010226345	0.24478452	0.0030117205
0.010357833	0.24394106	0.0030841574
0.010489322	0.22564878	0.0028790071
0.010620811	0.21692164	0.0028027830
0.010752299	0.20965721	0.0027434900
0.010883788	0.19022936	0.0025594740
0.011015277	0.18919918	0.0025988507
0.011146765	0.17607784	0.0024301049
0.011278254	0.17236309	0.0023946247
0.011409743	0.16386653	0.0023109609
0.011541231	0.15795152	0.0022346656
0.011672720	0.15023123	0.0021846182
0.011804209	0.13616626	0.0020011471
0.011935698	0.13255206	0.0019698505
0.012067186	0.12901359	0.0019324760
0.012198675	0.12453451	0.0018365604
0.012330164	0.11720970	0.0017853564
0.012461652	0.11416138	0.0017419577
0.012593141	0.10933140	0.0016669002
0.012724630	0.10559814	0.0016382141
0.012856118	0.10183496	0.0015584133
0.012987607	0.094119883	0.0015155009
0.013119096	0.092832902	0.0014716837
0.013250585	0.089142658	0.0014261449
0.013382073	0.092015553	0.0014538035
0.013513562	0.085730396	0.0013823841
0.013645051	0.083568347	0.0013740384
0.013776539	0.082060877	0.0013540207
0.013908028	0.078493815	0.0013031625
0.014039517	0.077679623	0.0012891170
0.014171005	0.072773928	0.0012395195
0.014302494	0.076607148	0.0012736018
0.014433983	0.073223051	0.0012460870
0.014565472	0.071142422	0.0012032118
0.014696960	0.069679986	0.0011967598
0.014828449	0.069551293	0.0011779849
0.014959938	0.067206178	0.0011656632
0.015091426	0.068093680	0.0011752449
0.015222915	0.063921799	0.0011103778
0.015354404	0.062374366	0.0011022813
0.015485892	0.061670620	0.0010857791
0.015617381	0.061162671	0.0010845963
0.015748870	0.061414487	0.0010863290
0.015880359	0.062048708	0.0010749163
0.016011847	0.060562418	0.0010632971
0.016143336	0.055073201	0.0010033090
0.016274825	0.052245741	0.00098223083
0.016406313	0.051626094	0.00096751806
0.016537802	0.052921504	0.00097250658
0.016669291	0.053472360	0.00097348961
0.016800779	0.052444197	0.00096420707
0.016932268	0.057851289	0.0010050579
0.017063757	0.060053789	0.0010222323
0.017195246	0.060429313	0.0010164850
0.017326734	0.060106988	0.0010135078
0.017458223	0.057237111	0.00098344728
0.017589712	0.057077622	0.00097669309
0.017721200	0.056969275	0.00098130796
0.017852689	0.055011740	0.00094229971
0.017984178	0.054183460	0.00094705101
0.018115666	0.053734246	0.00093761393
0.018247155	0.053149433	0.00092476221
0.018378644	0.051509602	0.00091394939
0.018510133	0.052699072	0.00091292561
0.018641621	0.050597970	0.00089450021
0.018773110	0.050474875	0.00089037076
0.018904599	0.052159714	0.00090168781
0.019036087	0.051364961	0.00089166338
0.019167576	0.048962728	0.00086279903
0.019299065	0.048683513	0.00085666030
0.019430553	0.047383609	0.00085084147
0.019562042	0.045575083	0.00082704321
0.019693531	0.046393419	0.00083278656
0.019825019	0.046651365	0.00082851620
0.019956508	0.045682706	0.00081643091
0.020087997	0.045439108	0.00081854897
0.020219486	0.044662332	0.00080581298
0.020350974	0.044001130	0.00080247907
0.020482463	0.044117902	0.00079198743
0.020613952	0.043465852	0.00078372425
0.020745440	0.042459184	0.00078017167
0.020876929	0.041647425	0.00076257021
0.021008418	0.041321719	0.00076335807
0.021139906	0.042165507	0.00076578554
0.021271395	0.041357974	0.00075146665
0.021402884	0.038749898	0.00073200718
0.021534373	0.040745860	0.00074430233
0.021665861	0.038271975	0.00072156992
0.021797350	0.039090301	0.00072528053
0.021928839	0.040130953	0.00072649413
0.022060327	0.039048481	0.00072665337
0.022191816	0.038211998	0.00070811089
0.022323305	0.039751651	0.00072428346
0.022454793	0.038466409	0.00070739915
0.022586282	0.036255205	0.00068293500
0.022717771	0.037544729	0.00070102695
0.022849260	0.036717779	0.00068681523
0.022980748	0.036847304	0.00068860496
0.023112237	0.036376077	0.00067721263
0.023243726	0.035992179	0.00067082960
0.023375214	0.037312765	0.00068706154
0.023506703	0.037897036	0.00068651229
0.023638192	0.036694496	0.00067618352
0.023769680	0.036976962	0.00067977323
0.023901169	0.035539421	0.00066097716
0.024032658	0.036514535	0.00067116668
0.024164147	0.037082389	0.00067197996
0.024295635	0.036647305	0.00066338207
0.024427124	0.036639418	0.00066299094
0.024558613	0.036706768	0.00065750668
0.024690101	0.035885188	0.00065753759
0.024821590	0.036346924	0.00065536420
0.024953079	0.036174396	0.00065041809
0.025084567	0.036566401	0.00065565195
0.025216056	0.035614726	0.00063999663
0.025347545	0.036373461	0.00065276450
0.025479034	0.036943325	0.00065067005
0.025610522	0.035640773	0.00063384150
0.025742011	0.037222130	0.00064944573
0.025873500	0.035124861	0.00062861974
0.026004988	0.036404515	0.00064129649
0.026136477	0.036366535	0.00063869558
0.026267966	0.035039082	0.00062294792
0.026399454	0.034522324	0.00062127303
0.026530943	0.035887377	0.00062623019
0.026662432	0.034802429	0.00062034187
0.026793920	0.035580347	0.00062488805
0.026925409	0.035156105	0.00061789108
0.027056898	0.034805643	0.00061798409
0.027188387	0.034592030	0.00060744226
0.027319875	0.034191927	0.00060850471
0.027451364	0.035200618	0.00061172487
0.027582853	0.034571272	0.00060412754
0.027714341	0.033387448	0.00059441350
0.027845830	0.035279611	0.00060548736
0.027977319	0.034802263	0.00060488892
0.028108807	0.034110498	0.00059419409
0.028240296	0.033881887	0.00059299152
0.028371785	0.033971853	0.00059192458
0.028503274	0.033695242	0.00058824557
0.028634762	0.033481110	0.00058485839
0.028766251	0.034198471	0.00059088033
0.028897740	0.034169824	0.00058403716
0.029029228	0.032693043	0.00057630902
0.029160717	0.033396639	0.00058130586
0.029292206	0.032369606	0.00056731930
0.029423694	0.033850262	0.00058263179
0.029555183	0.032389964	0.00056110830
0.029686672	0.032946236	0.00057117816
0.029818161	0.032674211	0.00056904841
0.029949649	0.031956238	0.00055832881
0.030081138	0.033523662	0.00057180681
0.030212627	0.032658373	0.00055955528
0.030344115	0.032899767	0.00056277425
0.030475604	0.033461915	0.00056615148
0.030607093	0.032168124	0.00055446875
0.030738581	0.032257205	0.00055390590
0.030870070	0.032394001	0.00055188313
0.031001559	0.031479035	0.00054314532
0.031133048	0.031664551	0.00054757940
0.031264536	0.032214677	0.00054738727
0.031396025	0.032150744	0.00054870370
0.031527514	0.032785295	0.00055045426
0.031659002	0.031958791	0.00054142023
0.031790491	0.032831752	0.00055079566
0.031921980	0.031951904	0.00054027851
0.032053468	0.031380338	0.00053833984
0.032184957	0.031286628	0.00053202870
0.032316446	0.031791227	0.00053356815
0.032447935	0.031700558	0.00053749894
0.032579423	0.032747721	0.00053997711
0.032710912	0.032065430	0.00053638532
0.032842401	0.031035167	0.00052473662
0.032973889	0.030749762	0.00052190429
0.033105378	0.031661494	0.00052966733
0.033236867	0.030747407	0.00052092323
0.033368355	0.030445541	0.00052724545
0.033499844	0.029742719	0.00051994691
0.033631333	0.030249657	0.00052426327
0.033762822	0.029254166	0.00052345390
0.033894310	0.030921598	0.00053421096
0.034025799	0.031308756	0.00053732848
0.034157288	0.030446016	0.00053093504
0.034288776	0.031042308	0.00053428124
0.034420265	0.029994545	0.00053167875
0.034551754	0.029365487	0.00052306114
0.034683242	0.029516868	0.00052544203
0.034814731	0.030616657	0.00053175313
0.034946220	0.030471265	0.00053228305
0.035077708	0.030645254	0.00053738827
0.035209197	0.030117107	0.00053185817
0.035340686	0.028925395	0.00051910029
0.035472175	0.029258163	0.00053155400
0.035603663	0.028500832	0.00052848102
0.035735152	0.029804788	0.00054505115
0.035866641	0.029590155	0.00054382540
0.035998129	0.029495062	0.00053985616
0.036129618	0.029892022	0.00054815841
0.036261107	0.029742287	0.00054357623
0.036392595	0.028384655	0.00054075373
0.036524084	0.029077491	0.00054350326
0.036655573	0.029654201	0.00054270298
0.036787062	0.027767593	0.00053469746
0.036918550	0.028481208	0.00053613505
0.037050039	0.028019384	0.00053883961
0.037181528	0.029149623	0.00054423659
0.037313016	0.028798579	0.00054137850
0.037444505	0.029303995	0.00054905663
0.037575994	0.029963185	0.00055132892
0.037707482	0.028797598	0.00054877945
0.037838971	0.029266288	0.00055294569
0.037970460	0.030109112	0.00055622439
0.038101949	0.028853175	0.00054855091
0.038233437	0.028900368	0.00054409680
0.038364926	0.028846165	0.00053884008
0.038496415	0.028989731	0.00053953031
0.038627903	0.028435060	0.00052928641
0.038759392	0.029054648	0.00053605275
0.038890881	0.029047431	0.00052991317
0.039022369	0.028180750	0.00052768134
0.039153858	0.029290440	0.00053236135
0.039285347	0.029604762	0.00053177040
0.039416836	0.028902782	0.00052905604
0.039548324	0.029124990	0.00052815091
0.039679813	0.029779794	0.00053092525
0.039811302	0.029723919	0.00053205775
0.039942790	0.029128059	0.00052419879
0.040074279	0.029513328	0.00053071685
0.040205768	0.030371127	0.00053280499
0.040337256	0.029225759	0.00052190954
0.040468745	0.029604288	0.00052503700
0.040600234	0.029844488	0.00052576430
0.040731723	0.028870774	0.00051920619
0.040863211	0.029631140	0.00052606586
0.040994700	0.029901575	0.00052456198
0.041126189	0.029583326	0.00052473454
0.041257677	0.028356880	0.00051197421
0.041389166	0.028809734	0.00051607632
0.041520655	0.029577331	0.00052017081
0.041652143	0.030272615	0.00052528593
0.041783632	0.029837506	0.00052234664
0.041915121	0.029965801	0.00051957601
0.042046610	0.028946717	0.00051556031
0.042178098	0.028892095	0.00051309561
0.042309587	0.029078603	0.00051430753
0.042441076	0.028683972	0.00050895243
0.042572564	0.028210464	0.00050620485
0.042704053	0.028815849	0.00050587425
0.042835542	0.029061851	0.00051109461
0.042967030	0.029191161	0.00051239836
0.043098519	0.028987797	0.00051207344
0.043230008	0.028823737	0.00050833982
0.043361496	0.029058265	0.00050548278
0.043492985	0.029405384	0.00051380187
0.043624474	0.028902814	0.00050427614
0.043755963	0.029397871	0.00051046956
0.043887451	0.028679619	0.00050323697
0.044018940	0.029482371	0.00050766698
0.044150429	0.029625980	0.00051470312
0.044281917	0.029471299	0.00050636581
0.044413406	0.029184824	0.00050780441
0.044544895	0.028971775	0.00050112338
0.044676383	0.030602094	0.00051540498
0.044807872	0.029345418	0.00050688643
0.044939361	0.028546775	0.00049773250
0.045070850	0.029170079	0.00050249712
0.045202338	0.028996700	0.00050089308
0.045333827	0.029326643	0.00049958402
0.045465316	0.029649922	0.00050753120
0.045596804	0.029021376	0.00049908778
0.045728293	0.029225272	0.00050121400
0.045859782	0.029585545	0.00050416183
0.045991270	0.028511658	0.00049114609
0.046122759	0.029750511	0.00050628910
0.046254248	0.030147557	0.00051503849
0.046385737	0.028432641	0.00050451399
0.046517225	0.029451680	0.00051311048
0.046648714	0.029612275	0.00051609407
0.046780203	0.028304844	0.00051196925
0.046911691	0.028718779	0.00051469712
0.047043180	0.029240200	0.00051925674
0.047174669	0.029943928	0.00052500626
0.047306157	0.029990858	0.00052727581
0.047437646	0.029397956	0.00052562758
0.047569135	0.029150445	0.00052690729
0.047700624	0.029500553	0.00052315689
0.047832112	0.029508147	0.00052929094
0.047963601	0.029499969	0.00052607919
0.048095090	0.029302845	0.00052926356
0.048226578	0.028735140	0.00052816977
0.048358067	0.028868478	0.00052446798
0.048489556	0.029520115	0.00053078602
0.048621044	0.028787267	0.00052561068
0.048752533	0.030012364	0.00054046130
0.048884022	0.029396097	0.00053204078
0.049015511	0.029602971	0.00053351476
0.049146999	0.028632315	0.00052769987
0.049278488	0.028497374	0.00052707751
0.049409977	0.029943360	0.00054252054
0.049541465	0.030136506	0.00054128369
0.049672954	0.030086173	0.00054108081
0.049804443	0.030986659	0.00054747991
0.049935931	0.029329470	0.00053960746
0.050067420	0.029224666	0.00053673238
0.050198909	0.029787763	0.00054185801
0.050330398	0.029377237	0.00053699501
0.050461886	0.028756950	0.00053289550
0.050593375	0.029058490	0.00053655911
0.050724864	0.028374855	0.00053431652
0.050856352	0.029831560	0.00054559292
0.050987841	0.029866635	0.00054354067
0.051119330	0.029032766	0.00053662541
0.051250818	0.029697181	0.00054517110
0.051382307	0.029340360	0.00054335236
0.051513796	0.029569192	0.00054289706
0.051645284	0.029090592	0.00054073597
0.051776773	0.028996332	0.00053862250
0.051908262	0.029761979	0.00054631091
0.052039751	0.029927457	0.00054949808
0.052171239	0.028680521	0.00053931840
0.052302728	0.029438410	0.00054819409
0.052434217	0.028210322	0.00053419022
0.052565705	0.029077783	0.00054373523
0.052697194	0.029553092	0.00054723371
0.052828683	0.029696592	0.00055058067
0.052960171	0.028946790	0.00054321928
0.053091660	0.028938700	0.00053908231
0.053223149	0.030699801	0.00055905667
0.053354638	0.028654184	0.00054218507
0.053486126	0.029375648	0.00054882631
0.053617615	0.028316284	0.00053667780
0.053749104	0.028555582	0.00054016852
0.053880592	0.029276234	0.00054634615
0.054012081	0.029923336	0.00055481438
0.054143570	0.028140247	0.00053933997
0.054275058	0.029674290	0.00054956190
0.054406547	0.028719300	0.00054028384
0.054538036	0.029669186	0.00055483037
0.054669525	0.029736352	0.00055037742
0.054801013	0.029329336	0.00055190024
0.054932502	0.029688370	0.00055430313
0.055063991	0.028670988	0.00054115823
0.055195479	0.027771234	0.00053856508
0.055326968	0.029754335	0.00055325102
0.055458457	0.030164879	0.00055961946
0.055589945	0.028918306	0.00054804957
0.055721434	0.029707646	0.00055365277
0.055852923	0.029317027	0.00055608028
0.055984412	0.027891010	0.00054161975
0.056115900	0.028753177	0.00054740370
0.056247389	0.029362177	0.00055610121
0.056378878	0.029088123	0.00054694675
0.056510366	0.029626630	0.00055868544
0.056641855	0.029200383	0.00055231613
0.056773344	0.029251088	0.00055296145
0.056904832	0.028720661	0.00054944967
0.057036321	0.028576419	0.00054476207
0.057167810	0.029952502	0.00056021914
0.057299299	0.028318662	0.00054503793
0.057430787	0.029669064	0.00055258482
0.057562276	0.029414972	0.00055701400
0.057693765	0.028298799	0.00053769044
0.057825253	0.028246182	0.00054414614
0.057956742	0.029927118	0.00055811098
0.058088231	0.029891222	0.00055622663
0.058219719	0.028961005	0.00054954789
0.058351208	0.029197696	0.00054569185
0.058482697	0.029146731	0.00054886276
0.058614186	0.029344015	0.00055262102
0.058745674	0.028990592	0.00054357274
0.058877163	0.029465144	0.00054905783
0.059008652	0.029331544	0.00054371204
0.059140140	0.029442047	0.00054973488
0.059271629	0.029390574	0.00054781376
0.059403118	0.029640801	0.00054623165
0.059534606	0.028231278	0.00053799219
0.059666095	0.028486130	0.00053328844
0.059797584	0.029342364	0.00054200621
0.059929072	0.028672668	0.00053871206
0.060060561	0.028194821	0.00053298170
0.060192050	0.028282387	0.00053604315
0.060323539	0.029301033	0.00053837975
0.060455027	0.029053735	0.00053789111
0.060586516	0.029402892	0.00054254399
0.060718005	0.028916890	0.00053531294
0.060849493	0.028436263	0.00053416668
0.060980982	0.028476627	0.00053481576
0.061112471	0.030094486	0.00054498395
0.061243959	0.029399091	0.00054358404
0.061375448	0.029350672	0.00053590366
0.061506937	0.029503341	0.00054084150
0.061638426	0.029447351	0.00053878900
0.061769914	0.029279263	0.00053931842
0.061901403	0.029285537	0.00054197123
0.062032892	0.029014259	0.00053212493
0.062164380	0.028531633	0.00053131370
0.062295869	0.028588698	0.00053316118
0.062427358	0.029319038	0.00053653782
0.062558846	0.029256814	0.00054222787
0.062690335	0.029365097	0.00053499783
0.062821824	0.028788427	0.00053231673
0.062953313	0.028936550	0.00053242140
0.063084801	0.029626904	0.00053606289
0.063216290	0.028940352	0.00053653885
0.063347779	0.029035900	0.00053351256
0.063479267	0.028318098	0.00052323056
0.063610756	0.028981073	0.00053547563
0.063742245	0.028741946	0.00052973519
0.063873733	0.029245211	0.00053709623
0.064005222	0.028951647	0.00053248450
0.064136711	0.029066400	0.00053222197
0.064268200	0.029036866	0.00053090316
0.064399688	0.028364605	0.00052413687
0.064531177	0.029279319	0.00053660071
0.064662666	0.028273994	0.00052534270
0.064794154	0.029818660	0.00053597533
0.064925643	0.029573982	0.00053650299
0.065057132	0.028718450	0.00052986308
0.065188620	0.028022409	0.00052301648
0.065320109	0.028974436	0.00052774006
0.065451598	0.029094373	0.00052935032
0.065583087	0.028081118	0.00052367300
0.065714575	0.028945569	0.00052628947
0.065846064	0.029447111	0.00053557496
0.065977553	0.028916578	0.00052816282
0.066109041	0.029558855	0.00053058523
0.066240530	0.028708150	0.00052774247
0.066372019	0.028332103	0.00052144553
0.066503507	0.029119442	0.00052832494
0.066634996	0.029151723	0.00052555891
0.066766485	0.029522032	0.00053226318
0.066897973	0.029776307	0.00053325778
0.067029462	0.028435380	0.00052327784
0.067160951	0.028487969	0.00052544753
0.067292440	0.029130853	0.00052644589
0.067423928	0.028705282	0.00052166870
0.067555417	0.028454005	0.00052176675
0.067686906	0.028613598	0.00052057128
0.067818394	0.029145495	0.00052625671
0.067949883	0.029268940	0.00052575447
0.068081372	0.027748643	0.00051229714
0.068212860	0.027119981	0.00050957654
0.068344349	0.028625128	0.00052269181
0.068475838	0.028828535	0.00052178925
0.068607327	0.029568422	0.00052884525
0.068738815	0.027900586	0.00051161648
0.068870304	0.028240969	0.00051866498
0.069001793	0.029382496	0.00052451562
0.069133281	0.028961986	0.00052256450
0.069264770	0.028554763	0.00052164109
0.069396259	0.028978618	0.00051792380
0.069527747	0.029065329	0.00052388338
0.069659236	0.028689920	0.00052126462
0.069790725	0.029975035	0.00052719187
0.069922214	0.028025219	0.00051513717
0.070053702	0.028168339	0.00051109681
0.070185191	0.028371872	0.00051807503
0.070316680	0.028418701	0.00051314437
0.070448168	0.029225648	0.00052255349
0.070579657	0.028741165	0.00051933926
0.070711146	0.028615632	0.00051482246
0.070842634	0.029284969	0.00052497993
0.070974123	0.028245448	0.00051225060
0.071105612	0.027803361	0.00050781535
0.071237101	0.028514144	0.00051697283
0.071368589	0.027570196	0.00050253220
0.071500078	0.028074268	0.00051179908
0.071631567	0.028087578	0.00051114522
0.071763055	0.028210892	0.00051105104
0.071894544	0.027939950	0.00050868274
0.072026033	0.027588790	0.00050299931
0.072157521	0.028403030	0.00051425798
0.072289010	0.027590944	0.00050766380
0.072420499	0.027855144	0.00050723041
0.072551988	0.027592480	0.00050334843
0.072683476	0.027468401	0.00050292498
0.072814965	0.027300762	0.00050273055
0.072946454	0.027936477	0.00050913149
0.073077942	0.027803347	0.00050328984
0.073209431	0.027571349	0.00050450237
0.073340920	0.026378795	0.00049359164
0.073472408	0.027719090	0.00050511578
0.073603897	0.027287996	0.00050353684
0.073735386	0.027180753	0.00049769701
0.073866875	0.027329063	0.00049971337
0.073998363	0.026519166	0.00049477962
0.074129852	0.027228365	0.00050089959
0.074261341	0.026797596	0.00049960301
0.074392829	0.027256703	0.00049763022
0.074524318	0.027567575	0.00050215157
0.074655807	0.028254140	0.00050508824
0.074787295	0.027763822	0.00050330940
0.074918784	0.027154891	0.00049860658
0.075050273	0.026993923	0.00049364578
0.075181761	0.027563375	0.00049771985
0.075313250	0.027344447	0.00050104957
0.075444739	0.027678517	0.00050048181
0.075576228	0.026968364	0.00049604108
0.075707716	0.027087491	0.00049458505
0.075839205	0.026701462	0.00049139266
0.075970694	0.027222576	0.00049629876
0.076102182	0.027509803	0.00049657343
0.076233671	0.027629123	0.00050130878
0.076365160	0.026629074	0.00048904456
0.076496648	0.026645528	0.00049197952
0.076628137	0.027007980	0.00049555695
0.076759626	0.027012371	0.00049196985
0.076891115	0.026275565	0.00048839586
0.077022603	0.026130126	0.00048517435
0.077154092	0.026766551	0.00048918681
0.077285581	0.026523988	0.00049079394
0.077417069	0.027012465	0.00049277454
0.077548558	0.027407776	0.00049719347
0.077680047	0.026918281	0.00048931867
0.077811535	0.026847426	0.00049014950
0.077943024	0.027185794	0.00049244947
0.078074513	0.027239487	0.00049047399
0.078206002	0.027060691	0.00049450343
0.078337490	0.027516537	0.00049319678
0.078468979	0.026583156	0.00048665955
0.078600468	0.027862171	0.00049797371
0.078731956	0.027763633	0.00049492170
0.078863445	0.026814731	0.00048901755
0.078994934	0.026363259	0.00048324094
0.079126422	0.026398820	0.00048470784
0.079257911	0.026384122	0.00048516307
0.079389400	0.026767671	0.00048600235
0.079520889	0.026725824	0.00048666234
0.079652377	0.026642011	0.00048550604
0.079783866	0.027179604	0.00048764166
0.079915355	0.026623633	0.00048765245
0.080046843	0.026220364	0.00048112307
0.080178332	0.025783560	0.00047764640
0.080309821	0.026079944	0.00048119233
0.080441309	0.027456862	0.00048743505
0.080572798	0.025953123	0.00047907482
0.080704287	0.026883530	0.00048711254
0.080835776	0.026544930	0.00048268089
0.080967264	0.027043485	0.00048893536
0.081098753	0.027239046	0.00048259470
0.081230242	0.026785402	0.00048495475
0.081361730	0.025549285	0.00047391792
0.081493219	0.026208934	0.00047960342
0.081624708	0.025193443	0.00047302990
0.081756196	0.026485933	0.00047686644
0.081887685	0.026475824	0.00048106913
0.082019174	0.026283235	0.00048010093
0.082150663	0.026448195	0.00047988874
0.082282151	0.026094560	0.00047866594
0.082413640	0.025457349	0.00047046630
0.082545129	0.026500005	0.00047888309
0.082676617	0.026789038	0.00048111996
0.082808106	0.027045351	0.00048343030
0.082939595	0.026796570	0.00048271078
0.083071083	0.026313472	0.00047420867
0.083202572	0.026028076	0.00047489662
0.083334061	0.024732981	0.00046637927
0.083465549	0.025931732	0.00047325158
0.083597038	0.026107332	0.00047661276
0.083728527	0.025985760	0.00047056466
0.083860016	0.026298397	0.00047607008
0.083991504	0.026744643	0.00048022341
0.084122993	0.025755831	0.00047075364
0.084254482	0.025465697	0.00046925054
0.084385970	0.025529176	0.00046798111
0.084517459	0.026135342	0.00047322128
0.084648948	0.026222255	0.00047572862
0.084780436	0.025199678	0.00046400343
0.084911925	0.025246851	0.00046651955
0.085043414	0.026087989	0.00047200894
0.085174903	0.026162077	0.00047191032
0.085306391	0.025319321	0.00046803223
0.085437880	0.025295876	0.00046362681
0.085569369	0.026002095	0.00047077510
0.085700857	0.026100785	0.00046885217
0.085832346	0.025695555	0.00046753812
0.085963835	0.025351901	0.00046886049
0.086095323	0.026616336	0.00047374600
0.086226812	0.026316590	0.00047245598
0.086358301	0.026544807	0.00047388022
0.086489790	0.025272358	0.00046455123
0.086621278	0.026165690	0.00047032517
0.086752767	0.026462559	0.00047102826
0.086884256	0.026064621	0.00046847632
0.087015744	0.025757376	0.00046558204
0.087147233	0.026587222	0.00047247438
0.087278722	0.025728221	0.00046765343
0.087410210	0.025367916	0.00046288449
0.087541699	0.025841199	0.00046706220
0.087673188	0.024994752	0.00046107019
0.087804677	0.025367860	0.00046171870
0.087936165	0.025051144	0.00045998648
0.088067654	0.025960359	0.00046610925
0.088199143	0.026904579	0.00047108675
0.088330631	0.025661629	0.00046437304
0.088462120	0.026007945	0.00046487012
0.088593609	0.025082597	0.00046056403
0.088725097	0.025453608	0.00045994045
0.088856586	0.026413242	0.00046654573
0.088988075	0.025423490	0.00046202995
0.089119564	0.025968642	0.00046438941
0.089251052	0.025761314	0.00046295460
0.089382541	0.026118312	0.00046564275
0.089514030	0.025927578	0.00046189818
0.089645518	0.025617041	0.00046102311
0.089777007	0.026135546	0.00046518325
0.089908496	0.025714462	0.00046317702
0.090039984	0.026551635	0.00046614484
0.090171473	0.026183780	0.00046294811
0.090302962	0.025845537	0.00046424615
0.090434451	0.026079159	0.00046292879
0.090565939	0.026118032	0.00046516259
0.090697428	0.025360414	0.00045885379
0.090828917	0.025771642	0.00045745982
0.090960405	0.024884625	0.00045792890
0.091091894	0.025375813	0.00045563171
0.091223383	0.025922527	0.00046251293
0.091354871	0.025587195	0.00046143198
0.091486360	0.025858849	0.00046916874
0.091617849	0.024457878	0.00046436063
0.091749337	0.024886388	0.00047041008
0.091880826	0.025961695	0.00048313638
0.092012315	0.024384980	0.00047465149
0.092143804	0.025080252	0.00047729814
0.092275292	0.025656980	0.00048616493
0.092406781	0.024959498	0.00048352561
0.092538270	0.025024475	0.00048759310
0.092669758	0.024625756	0.00048719904
0.092801247	0.025117753	0.00047446582
0.092932736	0.024775629	0.00047403215
0.093064224	0.024103685	0.00046417916
0.093195713	0.025534953	0.00047394229
0.093327202	0.024965671	0.00047016764
0.093458691	0.025288932	0.00046642732
0.093590179	0.024861441	0.00046664240
0.093721668	0.024628512	0.00046242891
0.093853157	0.024237473	0.00045654435
0.093984645	0.024774763	0.00046231748
0.094116134	0.025457091	0.00046495884
0.094247623	0.025114025	0.00046234823
0.094379111	0.024881354	0.00046104059
0.094510600	0.024421027	0.00045701599
0.094642089	0.024756442	0.00045879506
0.094773578	0.024758586	0.00045526965
0.094905066	0.024582866	0.00045738206
0.095036555	0.024848194	0.00046046707
0.095168044	0.025953299	0.00046272256
0.095299532	0.023959732	0.00045045665
0.095431021	0.024973256	0.00045462607
0.095562510	0.025596905	0.00046319929
0.095693998	0.023656375	0.00044922812
0.095825487	0.024564556	0.00045105732
0.095956976	0.024968871	0.00045749147
0.096088465	0.025029850	0.00045479844
0.096219953	0.024572945	0.00045321249
0.096351442	0.024087442	0.00045032606
0.096482931	0.024169483	0.00044760346
0.096614419	0.023812348	0.00044636487
0.096745908	0.024765444	0.00045299125
0.096877397	0.024493679	0.00044876840
0.097008885	0.024702381	0.00045156571
0.097140374	0.025192641	0.00045402769
0.097271863	0.025307643	0.00045529085
0.097403352	0.023758632	0.00044252842
0.097534840	0.024035788	0.00044461215
0.097666329	0.024173996	0.00044830053
0.097797818	0.024452600	0.00044404437
0.097929306	0.024292360	0.00044488291
0.098060795	0.023987246	0.00044141715
0.098192284	0.024974677	0.00044480609
0.098323772	0.023921043	0.00044082825
0.098455261	0.024848916	0.00044496795
0.098586750	0.024105448	0.00043786195
0.098718239	0.023986472	0.00043774336
0.098849727	0.023937272	0.00043507380
0.098981216	0.024815970	0.00044123722
0.099112705	0.024972544	0.00044328103
0.099244193	0.023510652	0.00043208510
0.099375682	0.024646518	0.00044117685
0.099507171	0.024358670	0.00043824285
0.099638659	0.023808499	0.00043861006
0.099770148	0.024214382	0.00043744348
0.099901637	0.024886268	0.00044205196
0.10003313	0.024969586	0.00044414192
0.10016461	0.023852394	0.00043391221
0.10029610	0.024669387	0.00044271413
0.10042759	0.024818707	0.00044060582
0.10055908	0.025097063	0.00044405638
0.10069057	0.024333623	0.00043987411
0.10082206	0.023733000	0.00043427057
0.10095355	0.023367961	0.00043545830
0.10108504	0.024209196	0.00043533147
0.10121652	0.024939347	0.00044076007
0.10134801	0.023899296	0.00043502741
0.10147950	0.024503918	0.00043821255
0.10161099	0.023814721	0.00043470251
0.10174248	0.023341995	0.00043116323
0.10187397	0.024826595	0.00043780463
0.10200546	0.024123449	0.00043679452
0.10213694	0.023413644	0.00042692380
0.10226843	0.023945184	0.00043553062
0.10239992	0.024734600	0.00044031785
0.10253141	0.023872403	0.00042916581
0.10266290	0.024132302	0.00043666039
0.10279439	0.024251987	0.00043302788
0.10292588	0.024424787	0.00043698583
0.10305737	0.024086264	0.00043435697
0.10318885	0.024132313	0.00043174730
0.10332034	0.023675073	0.00043052631
0.10345183	0.024551249	0.00043422221
0.10358332	0.024733591	0.00043826453
0.10371481	0.022903923	0.00042294106
0.10384630	0.024084972	0.00043041334
0.10397779	0.024607468	0.00043614815
0.10410928	0.024235254	0.00043365808
0.10424076	0.023679471	0.00042928836
0.10437225	0.023732590	0.00042964037
0.10450374	0.023077000	0.00042145227
0.10463523	0.024029212	0.00043124120
0.10476672	0.022848182	0.00042209806
0.10489821	0.023389828	0.00042542977
0.10502970	0.024161234	0.00042997189
0.10516118	0.023988962	0.00042835028
0.10529267	0.024658010	0.00043650742
0.10542416	0.023980565	0.00042899273
0.10555565	0.024086004	0.00042836663
0.10568714	0.024090287	0.00042909219
0.10581863	0.023842961	0.00042570484
0.10595012	0.024632841	0.00043191473
0.10608161	0.024262501	0.00043191919
0.10621309	0.023906630	0.00042787074
0.10634458	0.024504524	0.00042989574
0.10647607	0.024231118	0.00042805181
0.10660756	0.023966330	0.00042668712
0.10673905	0.023940415	0.00042848567
0.10687054	0.023896481	0.00042959460
0.10700203	0.023572875	0.00043426131
0.10713352	0.023732424	0.00043810922
0.10726500	0.023721138	0.00044144064
0.10739649	0.023463671	0.00044614016
0.10752798	0.024271977	0.00044944121
0.10765947	0.024008213	0.00045249388
0.10779096	0.023520757	0.00044878493
0.10792245	0.024419514	0.00045984264
0.10805394	0.023543374	0.00045342940
0.10818542	0.023759861	0.00045428146
0.10831691	0.023600807	0.00045827066
0.10844840	0.023458969	0.00045724564
0.10857989	0.023563587	0.00046039214
0.10871138	0.023420281	0.00046269941
0.10884287	0.023960141	0.00046561026
0.10897436	0.023660959	0.00046375525
0.10910585	0.023201540	0.00046392697
0.10923733	0.023329756	0.00046101380
0.10936882	0.023808109	0.00047140182
0.10950031	0.022844331	0.00046153575
0.10963180	0.023290678	0.00046826889
0.10976329	0.023992654	0.00047387060
0.10989478	0.023364367	0.00047215233
0.11002627	0.024030920	0.00048090666
0.11015776	0.023162951	0.00046710581
0.11028924	0.023981880	0.00047825824
0.11042073	0.024803698	0.00049018296
0.11055222	0.024522158	0.00048350266
0.11068371	0.023671146	0.00047960367
0.11081520	0.023387025	0.00047697617
0.11094669	0.023539880	0.00048063233
0.11107818	0.023980165	0.00048922808
0.11120966	0.023862564	0.00048468820
0.11134115	0.023916838	0.00048799457
0.11147264	0.023159729	0.00047691999
0.11160413	0.024289081	0.00049082266
0.11173562	0.023647148	0.00048906647
0.11186711	0.023154516	0.00046735702
0.11199860	0.022970438	0.00046927867
0.11213009	0.022681523	0.00045650679
0.11226157	0.024107081	0.00046573017
0.11239306	0.023348049	0.00046003790
0.11252455	0.023235147	0.00045792654
0.11265604	0.023929400	0.00046249514
0.11278753	0.024272394	0.00045825640
0.11291902	0.023875023	0.00045711786
0.11305051	0.024210736	0.00046031954
0.11318200	0.023049312	0.00044630957
0.11331348	0.024520023	0.00046009360
0.11344497	0.023464519	0.00045121085
0.11357646	0.024117891	0.00045061671
0.11370795	0.023667879	0.00045132305
0.11383944	0.024059667	0.00045255330
0.11397093	0.023307841	0.00044512535
0.11410242	0.024136987	0.00045393709
0.11423390	0.023896908	0.00044672440
0.11436539	0.023582839	0.00044685584
0.11449688	0.023932872	0.00044418398
0.11462837	0.023847400	0.00044780411
0.11475986	0.023727961	0.00044460655
0.11489135	0.024628593	0.00044752602
0.11502284	0.023834039	0.00044524276
0.11515433	0.023710969	0.00044286470
0.11528581	0.023660475	0.00044140324
0.11541730	0.023334880	0.00043514765
0.11554879	0.023507216	0.00043777202
0.11568028	0.023600469	0.00044094032
0.11581177	0.024088552	0.00044270026
0.11594326	0.023996341	0.00044251885
0.11607475	0.023929278	0.00043938230
0.11620624	0.023982365	0.00043778188
0.11633772	0.024005284	0.00044117372
0.11646921	0.023982777	0.00044072639
0.11660070	0.024388920	0.00044177392
0.11673219	0.024161111	0.00043866142
0.11686368	0.023882255	0.00043622283
0.11699517	0.023140849	0.00043044083
0.11712666	0.023093113	0.00042987995
0.11725814	0.023579523	0.00043077460
0.11738963	0.023716366	0.00043113326
0.11752112	0.023344211	0.00042691256
0.11765261	0.024471117	0.00043739700
0.11778410	0.024534648	0.00043816039
0.11791559	0.023699157	0.00042938497
0.11804708	0.024370777	0.00043345036
0.11817857	0.022663399	0.00042270252
0.11831005	0.023864375	0.00042807731
0.11844154	0.023866497	0.00043109145
0.11857303	0.024130744	0.00042730900
0.11870452	0.023570707	0.00042286370
0.11883601	0.024565354	0.00043182368
0.11896750	0.024375992	0.00043017558
0.11909899	0.023447123	0.00042558984
0.11923048	0.023769547	0.00042141974
0.11936196	0.023310188	0.00042052770
0.11949345	0.024297324	0.00042465470
0.11962494	0.023569358	0.00042000419
0.11975643	0.024103322	0.00042484579
0.11988792	0.023935549	0.00042028979
0.12001941	0.023538899	0.00041851877
0.12015090	0.023492090	0.00041727447
0.12028239	0.023516246	0.00041738886
0.12041387	0.024314599	0.00042137490
0.12054536	0.024852329	0.00042343612
0.12067685	0.023868514	0.00041930864
0.12080834	0.023878970	0.00041915899
0.12093983	0.023194965	0.00040930052
0.12107132	0.023678628	0.00041939268
0.12120281	0.023647978	0.00041507952
0.12133429	0.023820425	0.00041620804
0.12146578	0.023664633	0.00041470330
0.12159727	0.023467143	0.00041190475
0.12172876	0.022954531	0.00041085440
0.12186025	0.023735963	0.00041352956
0.12199174	0.023476325	0.00041234591
0.12212323	0.023683988	0.00041316155
0.12225472	0.023595651	0.00041099056
0.12238620	0.024062401	0.00041696955
0.12251769	0.024093284	0.00041555170
0.12264918	0.023891234	0.00041395786
0.12278067	0.023610441	0.00041484349
0.12291216	0.023543516	0.00041120758
0.12304365	0.024242255	0.00041595889
0.12317514	0.024029950	0.00041484542
0.12330663	0.023537900	0.00041120827
0.12343811	0.023653969	0.00041271782
0.12356960	0.024371809	0.00041489669
0.12370109	0.023233443	0.00040825947
0.12383258	0.023716194	0.00041076554
0.12396407	0.023330425	0.00040575062
0.12409556	0.023559023	0.00041246114
0.12422705	0.023687994	0.00040942549
0.12435853	0.023231397	0.00040938838
0.12449002	0.023525177	0.00040863803
0.12462151	0.023836946	0.00041279794
0.12475300	0.023228309	0.00040621456
0.12488449	0.023726600	0.00041079209
0.12501598	0.023915098	0.00041345796
0.12514747	0.022927523	0.00040328680
0.12527896	0.023388949	0.00040648782
0.12541044	0.023360273	0.00041002878
0.12554193	0.023169933	0.00040539147
0.12567342	0.024448448	0.00041335566
0.12580491	0.023658589	0.00041138117
0.12593640	0.024391392	0.00041090386
0.12606789	0.023242780	0.00040753987
0.12619938	0.024113457	0.00041004681
0.12633087	0.023312592	0.00040664750
0.12646235	0.023472752	0.00040659647
0.12659384	0.024087643	0.00040712164
0.12672533	0.024133465	0.00041257362
0.12685682	0.024029554	0.00040893079
0.12698831	0.023759115	0.00040727441
0.12711980	0.023894031	0.00040709290
0.12725129	0.023655667	0.00040549286
0.12738277	0.023097225	0.00040395005
0.12751426	0.024204008	0.00040964601
0.12764575	0.023747292	0.00040596403
0.12777724	0.023653301	0.00040405431
0.12790873	0.024194739	0.00040753662
0.12804022	0.023896210	0.00040849771
0.12817171	0.023804537	0.00040559623
0.12830320	0.023847723	0.00040714931
0.12843468	0.023245470	0.00040340184
0.12856617	0.023679415	0.00040323907
0.12869766	0.023480933	0.00040360243
0.12882915	0.023929585	0.00040815757
0.12896064	0.024104031	0.00040621033
0.12909213	0.023194819	0.00039885943
0.12922362	0.024149383	0.00040710208
0.12935511	0.023826192	0.00040572452
0.12948659	0.023541368	0.00040117283
0.12961808	0.023906281	0.00040440020
0.12974957	0.024258092	0.00040693750
0.12988106	0.023306011	0.00039997605
0.13001255	0.024183907	0.00040583710
0.13014404	0.024293992	0.00040842474
0.13027553	0.023711544	0.00040171009
0.13040701	0.024227588	0.00040519502
0.13053850	0.023714139	0.00040344166
0.13066999	0.023756474	0.00040254550
0.13080148	0.023956427	0.00040448962
0.13093297	0.023916794	0.00040089388
0.13106446	0.023359644	0.00040058240
0.13119595	0.024148959	0.00040263207
0.13132744	0.023501499	0.00040037655
0.13145892	0.023789707	0.00040345418
0.13159041	0.023684052	0.00040016878
0.13172190	0.023988416	0.00040083654
0.13185339	0.024097007	0.00040377206
0.13198488	0.023918444	0.00040162064
0.13211637	0.023534879	0.00039988477
0.13224786	0.023356934	0.00039660042
0.13237935	0.023543925	0.00039933473
0.13251083	0.024135269	0.00040323600
0.13264232	0.023760927	0.00040090011
0.13277381	0.023939391	0.00040208277
0.13290530	0.023119172	0.00039347261
0.13303679	0.022989567	0.00039541574
0.13316828	0.024227528	0.00040402997
0.13329977	0.023802752	0.00039653330
0.13343125	0.023847667	0.00040340869
0.13356274	0.023308874	0.00039439273
0.13369423	0.023897928	0.00039885339
0.13382572	0.024451784	0.00040363136
0.13395721	0.023856967	0.00039889238
0.13408870	0.023412694	0.00039811607
0.13422019	0.024157876	0.00039834554
0.13435168	0.023422269	0.00039747767
0.13448316	0.024005500	0.00040169423
0.13461465	0.023904018	0.00039737934
0.13474614	0.023693618	0.00039881247
0.13487763	0.024156003	0.00040048636
0.13500912	0.023490252	0.00039563689
0.13514061	0.023632780	0.00039881095
0.13527210	0.022873331	0.00039266101
0.13540359	0.024724060	0.00040409057
0.13553507	0.023175794	0.00039259628
0.13566656	0.023581452	0.00039544158
0.13579805	0.024320739	0.00040168756
0.13592954	0.023511802	0.00039391964
0.13606103	0.024070688	0.00040015439
0.13619252	0.024005384	0.00039691302
0.13632401	0.022965878	0.00038861670
0.13645549	0.023910368	0.00039893108
0.13658698	0.023431391	0.00039363505
0.13671847	0.023788105	0.00039604593
0.13684996	0.024144250	0.00039766954
0.13698145	0.024471635	0.00039977695
0.13711294	0.023798805	0.00039467345
0.13724443	0.023706811	0.00039462883
0.13737592	0.023157865	0.00039106356
0.13750740	0.023371598	0.00039340978
0.13763889	0.023845794	0.00039252425
0.13777038	0.024158369	0.00039798421
0.13790187	0.023146958	0.00038980611
0.13803336	0.023205537	0.00038865703
0.13816485	0.023567866	0.00039321663
0.13829634	0.023731479	0.00039136924
0.13842783	0.024035311	0.00039804142
0.13855931	0.024157367	0.00039572694
0.13869080	0.023786138	0.00039337441
0.13882229	0.023520702	0.00038991217
0.13895378	0.023991705	0.00039285492
0.13908527	0.023902387	0.00039449877
0.13921676	0.023639950	0.00039184854
0.13934825	0.023152039	0.00038830034
0.13947973	0.023033365	0.00038659047
0.13961122	0.023027559	0.00038634234
0.13974271	0.023843153	0.00039270373
0.13987420	0.023155798	0.00038856750
0.14000569	0.024129836	0.00039182474
0.14013718	0.023641999	0.00039022622
0.14026867	0.024071300	0.00039280300
0.14040016	0.023698172	0.00039193539
0.14053164	0.023193051	0.00038903630
0.14066313	0.023344046	0.00038574783
0.14079462	0.022956040	0.00038489143
0.14092611	0.023372289	0.00038700416
0.14105760	0.023196993	0.00038668699
0.14118909	0.023538458	0.00038977871
0.14132058	0.023977139	0.00038806127
0.14145207	0.023869611	0.00038962829
0.14158355	0.023879647	0.00038903425
0.14171504	0.024562308	0.00039511550
0.14184653	0.023912703	0.00039076110
0.14197802	0.023394533	0.00038574909
0.14210951	0.024473572	0.00039169890
0.14224100	0.023574100	0.00038731148
0.14237249	0.022866511	0.00038073134
0.14250398	0.023670347	0.00038942955
0.14263546	0.023581416	0.00038481491
0.14276695	0.024328382	0.00039142759
0.14289844	0.023001196	0.00038232695
0.14302993	0.023845262	0.00038773558
0.14316142	0.023745289	0.00038773871
0.14329291	0.022823580	0.00037897976
0.14342440	0.023490916	0.00038517809
0.14355588	0.023504324	0.00038447136
0.14368737	0.024397815	0.00039067064
0.14381886	0.024341270	0.00039141991
0.14395035	0.023424463	0.00038254249
0.14408184	0.023890714	0.00038634428
0.14421333	0.022977761	0.00038180926
0.14434482	0.023224969	0.00038193290
0.14447631	0.023835125	0.00038727471
0.14460779	0.024016924	0.00038805218
0.14473928	0.024294407	0.00038904158
0.14487077	0.023321341	0.00038536284
0.14500226	0.023724466	0.00038484913
0.14513375	0.022722272	0.00038113006
0.14526524	0.022956215	0.00037728757
0.14539673	0.023552212	0.00038359227
0.14552822	0.023885364	0.00038814658
0.14565970	0.023453633	0.00038263555
0.14579119	0.023539896	0.00038381735
0.14592268	0.023307977	0.00038155238
0.14605417	0.023576260	0.00038220397
0.14618566	0.023513446	0.00038403948
0.14631715	0.023510621	0.00038211667
0.14644864	0.023766717	0.00038233444
0.14658012	0.023350006	0.00038147080
0.14671161	0.023999287	0.00038566269
0.14684310	0.024050741	0.00038719668
0.14697459	0.024058892	0.00038412633
0.14710608	0.023831284	0.00038331106
0.14723757	0.023888248	0.00038405880
0.14736906	0.023783430	0.00038300280
0.14750055	0.023557644	0.00038216645
0.14763203	0.023700127	0.00038159450
0.14776352	0.023517762	0.00038040119
0.14789501	0.024190276	0.00038702599
0.14802650	0.024132536	0.00038335507
0.14815799	0.023736922	0.00038372380
0.14828948	0.023283083	0.00037793647
0.14842097	0.023211848	0.00038070294
0.14855246	0.024043533	0.00038299522
0.14868394	0.024101603	0.00038279623
0.14881543	0.024516270	0.00038754187
0.14894692	0.023316707	0.00037907744
0.14907841	0.023536923	0.00037929808
0.14920990	0.023643713	0.00037997444
0.14934139	0.024043023	0.00038239746
0.14947288	0.023554002	0.00038100372
0.14960436	0.023877273	0.00038157074
0.14973585	0.024014274	0.00038298667
0.14986734	0.023829343	0.00038141272
0.14999883	0.023255102	0.00037661000
0.15013032	0.024264286	0.00038482344
0.15026181	0.023870445	0.00038191403
0.15039330	0.024462938	0.00038400565
0.15052479	0.023690397	0.00037984293
0.15065627	0.023486790	0.00037845685
0.15078776	0.023596301	0.00037942962
0.15091925	0.024003076	0.00038208397
0.15105074	0.023565588	0.00037799481
0.15118223	0.023081518	0.00037584771
0.15131372	0.023386591	0.00037686875
0.15144521	0.023739498	0.00037961467
0.15157670	0.023475172	0.00037657986
0.15170818	0.022823430	0.00037188878
0.15183967	0.024142013	0.00038127852
0.15197116	0.023568243	0.00037908441
0.15210265	0.023853546	0.00037806848
0.15223414	0.023255614	0.00037558980
0.15236563	0.024109676	0.00037984530
0.15249712	0.023427875	0.00037633680
0.15262860	0.023345668	0.00037575878
0.15276009	0.023504487	0.00037778770
0.15289158	0.024188015	0.00038176422
0.15302307	0.023675220	0.00037596149
0.15315456	0.023461279	0.00037514382
0.15328605	0.023706837	0.00037835103
0.15341754	0.022690913	0.00037028318
0.15354903	0.023774456	0.00037624008
0.15368051	0.023739771	0.00037653954
0.15381200	0.023454297	0.00037396235
0.15394349	0.023678042	0.00037801289
0.15407498	0.023795377	0.00037756250
0.15420647	0.023171918	0.00037117266
0.15433796	0.023855317	0.00037659795
0.15446945	0.023377863	0.00037331649
0.15460094	0.023406109	0.00037519067
0.15473242	0.023041765	0.00037229060
0.15486391	0.023552950	0.00037456979
0.15499540	0.024159561	0.00037760633
0.15512689	0.024298068	0.00037928249
0.15525838	0.023619949	0.00037566890
0.15538987	0.023781140	0.00037657043
0.15552136	0.023664166	0.00037355891
0.15565284	0.023413238	0.00037339828
0.15578433	0.023064583	0.00037093911
0.15591582	0.023927526	0.00037654132
0.15604731	0.023847367	0.00037695726
0.15617880	0.023853716	0.00037447410
0.15631029	0.023988050	0.00037686331
0.15644178	0.023559571	0.00037175481
0.15657327	0.024201842	0.00037790773
0.15670475	0.023337989	0.00037064526
0.15683624	0.023611107	0.00037355428
0.15696773	0.023548051	0.00037347090
0.15709922	0.023952318	0.00037451115
0.15723071	0.023465343	0.00037252138
0.15736220	0.023347657	0.00036922821
0.15749369	0.023762644	0.00037532492
0.15762518	0.023474090	0.00037021484
0.15775666	0.023143908	0.00036961695
0.15788815	0.023812468	0.00037427624
0.15801964	0.023011043	0.00036744522
0.15815113	0.023508916	0.00037156127
0.15828262	0.023860853	0.00037331541
0.15841411	0.023468882	0.00037045501
0.15854560	0.023181131	0.00036882190
0.15867708	0.024306904	0.00037402188
0.15880857	0.023998467	0.00037454410
0.15894006	0.023686027	0.00037075961
0.15907155	0.023474702	0.00037053430
0.15920304	0.023515396	0.00037116990
0.15933453	0.023366339	0.00036873256
0.15946602	0.024244400	0.00037378912
0.15959751	0.023735240	0.00037103302
0.15972899	0.023918467	0.00037246571
0.15986048	0.023149450	0.00036844918
0.15999197	0.023794332	0.00037034787
0.16012346	0.023469581	0.00037093082
0.16025495	0.023300324	0.00036846400
0.16038644	0.023311646	0.00036745812
0.16051793	0.023751486	0.00037163428
0.16064942	0.024275195	0.00037243984
0.16078090	0.023564472	0.00036846466
0.16091239	0.023905153	0.00037133884
0.16104388	0.024155823	0.00037158884
0.16117537	0.023535472	0.00036936274
0.16130686	0.023673789	0.00036899357
0.16143835	0.023109118	0.00036559279
0.16156984	0.023282021	0.00036779795
0.16170133	0.023359712	0.00036543693
0.16183281	0.023463839	0.00036936269
0.16196430	0.023127802	0.00036534778
0.16209579	0.023464720	0.00036730955
0.16222728	0.022997166	0.00036590794
0.16235877	0.023884271	0.00036717929
0.16249026	0.023845351	0.00037059465
0.16262175	0.023812142	0.00036871827
0.16275323	0.023277489	0.00036593397
0.16288472	0.023324141	0.00036688806
0.16301621	0.023734527	0.00036743872
0.16314770	0.022907329	0.00036403075
0.16327919	0.023315238	0.00036430401
0.16341068	0.024037740	0.00036834869
0.16354217	0.024063386	0.00036996201
0.16367366	0.023676202	0.00036529376
0.16380514	0.023447975	0.00036616823
0.16393663	0.023469432	0.00036643456
0.16406812	0.023815984	0.00036672680
0.16419961	0.023995865	0.00036880256
0.16433110	0.024068610	0.00036911370
0.16446259	0.023893163	0.00036823026
0.16459408	0.022995714	0.00036361712
0.16472557	0.023033622	0.00036103787
0.16485705	0.023555613	0.00036620529
0.16498854	0.022949388	0.00036179792
0.16512003	0.023211527	0.00036318788
0.16525152	0.023299103	0.00036423496
0.16538301	0.023485336	0.00036342026
0.16551450	0.023917465	0.00036784749
0.16564599	0.024460767	0.00036959722
0.16577747	0.023982728	0.00036809810
0.16590896	0.023654502	0.00036697663
0.16604045	0.023289903	0.00036227421
0.16617194	0.023373869	0.00036402335
0.16630343	0.023581932	0.00036305219
0.16643492	0.023454478	0.00036301673
0.16656641	0.022988030	0.00036114015
0.16669790	0.023924884	0.00036372691
0.16682938	0.023853838	0.00036658775
0.16696087	0.023860323	0.00036647232
0.16709236	0.023513645	0.00036260015
0.16722385	0.023982392	0.00036683117
0.16735534	0.023456092	0.00036326851
0.16748683	0.023779810	0.00036504649
0.16761832	0.023712275	0.00036587456
0.16774981	0.023576926	0.00036150277
0.16788129	0.024212649	0.00036898463
0.16801278	0.023562371	0.00036223642
0.16814427	0.023785171	0.00036449764
0.16827576	0.023007286	0.00035934352
0.16840725	0.022644677	0.00035675491
0.16853874	0.023688182	0.00036308137
0.16867023	0.023072721	0.00035682910
0.16880171	0.023634921	0.00036272683
0.16893320	0.023328384	0.00036085033
0.16906469	0.023561885	0.00036065716
0.16919618	0.023814537	0.00036456656
0.16932767	0.023375075	0.00035933256
0.16945916	0.023047312	0.00035846888
0.16959065	0.023218617	0.00035989927
0.16972214	0.023376783	0.00035922615
0.16985362	0.023684769	0.00036235551
0.16998511	0.023276758	0.00035663999
0.17011660	0.023730614	0.00036234820
0.17024809	0.023528526	0.00036188002
0.17037958	0.023526686	0.00035940823
0.17051107	0.024033664	0.00036408286
0.17064256	0.022792017	0.00035628877
0.17077405	0.023063100	0.00035698332
0.17090553	0.023704382	0.00036182417
0.17103702	0.024126842	0.00036326466
0.17116851	0.022856259	0.00035476596
0.17130000	0.023133068	0.00035847581
0.17143149	0.023392977	0.00035876614
0.17156298	0.023619331	0.00035991885
0.17169447	0.023012154	0.00035567322
0.17182595	0.023958917	0.00036223979
0.17195744	0.023470479	0.00036024075
0.17208893	0.023469237	0.00035829802
0.17222042	0.023438412	0.00035880399
0.17235191	0.023290794	0.00035601901
0.17248340	0.023320314	0.00035794843
0.17261489	0.023268181	0.00035686865
0.17274638	0.023392511	0.00035706072
0.17287786	0.023565115	0.00036034776
0.17300935	0.023989988	0.00035977474
0.17314084	0.022963459	0.00035453026
0.17327233	0.023824268	0.00036016153
0.17340382	0.023257419	0.00035593692
0.17353531	0.023633633	0.00035876647
0.17366680	0.023100381	0.00035505293
0.17379829	0.023789239	0.00035916599
0.17392977	0.023941562	0.00036161102
0.17406126	0.023730984	0.00035826448
0.17419275	0.023010271	0.00035434633
0.17432424	0.024002980	0.00035911982
0.17445573	0.023457178	0.00035594308
0.17458722	0.023688324	0.00035851758
0.17471871	0.023024336	0.00035356259
0.17485019	0.024372085	0.00036148631
0.17498168	0.023570604	0.00035657480
0.17511317	0.023421309	0.00035643746
0.17524466	0.023014066	0.00035597375
0.17537615	0.023596964	0.00035636098
0.17550764	0.023093833	0.00035336332
0.17563913	0.022824243	0.00035140903
0.17577062	0.024183583	0.00035960704
0.17590210	0.023568005	0.00035668130
0.17603359	0.023577167	0.00035565895
0.17616508	0.022726691	0.00035092716
0.17629657	0.023769976	0.00035780225
0.17642806	0.023808385	0.00035648966
0.17655955	0.023088754	0.00035409593
0.17669104	0.023788791	0.00035493469
0.17682253	0.023028553	0.00035201413
0.17695401	0.023260907	0.00035455630
0.17708550	0.023613176	0.00035451660
0.17721699	0.023849536	0.00035635122
0.17734848	0.023252776	0.00035235784
0.17747997	0.023456175	0.00035483728
0.17761146	0.023618345	0.00035700209
0.17774295	0.023287872	0.00035165822
0.17787443	0.023628517	0.00035545855
0.17800592	0.023463285	0.00035380254
0.17813741	0.023531981	0.00035387495
0.17826890	0.023139354	0.00035404882
0.17840039	0.023279973	0.00035142380
0.17853188	0.023630745	0.00035583491
0.17866337	0.024022659	0.00035655679
0.17879486	0.023487530	0.00035427549
0.17892634	0.023407607	0.00035363880
0.17905783	0.023455371	0.00035179847
0.17918932	0.023606941	0.00035549396
0.17932081	0.023237915	0.00035173171
0.17945230	0.023657839	0.00035407738
0.17958379	0.023655887	0.00035353631
0.17971528	0.023618237	0.00035334287
0.17984677	0.023404563	0.00035282096
0.17997825	0.022951411	0.00034943166
0.18010974	0.023505793	0.00035193693
0.18024123	0.024003735	0.00035442994
0.18037272	0.023303733	0.00034898824
0.18050421	0.023095868	0.00035779447
0.18063570	0.023849265	0.00036306535
0.18076719	0.023102561	0.00036100561
0.18089867	0.023787514	0.00036761486
0.18103016	0.023810083	0.00036788832
0.18116165	0.023653127	0.00037062475
0.18129314	0.023759261	0.00037228152
0.18142463	0.023706431	0.00037221282
0.18155612	0.023614451	0.00037480785
0.18168761	0.023497375	0.00037468924
0.18181910	0.023421188	0.00037633801
0.18195058	0.023566742	0.00037863006
0.18208207	0.023352717	0.00037510174
0.18221356	0.022979691	0.00037626068
0.18234505	0.023096586	0.00037753411
0.18247654	0.023470606	0.00037977720
0.18260803	0.023338648	0.00038062797
0.18273952	0.023432937	0.00038279717
0.18287101	0.023790220	0.00038688443
0.18300249	0.023735574	0.00038733086
0.18313398	0.023527314	0.00038415677
0.18326547	0.023724796	0.00038839500
0.18339696	0.023110288	0.00038498877
0.18352845	0.023184339	0.00038609993
0.18365994	0.023717966	0.00039230060
0.18379143	0.022934157	0.00038652569
0.18392292	0.023387672	0.00039163718
0.18405440	0.023852077	0.00039231421
0.18418589	0.023317170	0.00039252888
0.18431738	0.022911004	0.00038969999
0.18444887	0.023358777	0.00039262415
0.18458036	0.023607434	0.00039532919
0.18471185	0.023126519	0.00039356042
0.18484334	0.023564558	0.00039821826
0.18497482	0.023337601	0.00039609110
0.18510631	0.022911769	0.00039229989
0.18523780	0.023034928	0.00039725222
0.18536929	0.023014409	0.00039040555
0.18550078	0.023135815	0.00038484618
0.18563227	0.023085868	0.00038516974
0.18576376	0.023786800	0.00038157511
0.18589525	0.023078224	0.00038014940
0.18602673	0.022960051	0.00037701209
0.18615822	0.023648656	0.00037916227
0.18628971	0.022951561	0.00037366874
0.18642120	0.023439631	0.00037524905
0.18655269	0.023201751	0.00037441661
0.18668418	0.023632071	0.00037329249
0.18681567	0.023389537	0.00037153038
0.18694716	0.023251320	0.00037229187
0.18707864	0.022945510	0.00036549809
0.18721013	0.023705898	0.00037210278
0.18734162	0.023615842	0.00037073395
0.18747311	0.023316349	0.00036600087
0.18760460	0.023404414	0.00036881848
0.18773609	0.022771549	0.00036040222
0.18786758	0.023400364	0.00036543857
0.18799906	0.023355968	0.00036623776
0.18813055	0.023597960	0.00036445101
0.18826204	0.024019960	0.00036728452
0.18839353	0.023177180	0.00035911547
0.18852502	0.023273033	0.00036215124
0.18865651	0.023713887	0.00036522839
0.18878800	0.022865325	0.00035411429
0.18891949	0.023767621	0.00036202141
0.18905097	0.023444533	0.00035898797
0.18918246	0.023675813	0.00035977800
0.18931395	0.022854327	0.00035483960
0.18944544	0.023384717	0.00035692318
0.18957693	0.023491497	0.00035869782
0.18970842	0.022959587	0.00035227112
0.18983991	0.023277277	0.00035682047
0.18997140	0.023306531	0.00035731393
0.19010288	0.024008767	0.00035641782
0.19023437	0.023258192	0.00035305476
0.19036586	0.023298573	0.00035337965
0.19049735	0.023665025	0.00035386135
0.19062884	0.023215563	0.00035244957
0.19076033	0.023431897	0.00035171549
0.19089182	0.023291900	0.00035127070
0.19102330	0.023353597	0.00035127786
0.19115479	0.023031787	0.00034941185
0.19128628	0.023927436	0.00035391406
0.19141777	0.023692748	0.00035254316
0.19154926	0.023168038	0.00034980150
0.19168075	0.023357246	0.00034926966
0.19181224	0.022795021	0.00034849985
0.19194373	0.022933198	0.00034861778
0.19207521	0.023295823	0.00034841565
0.19220670	0.023503088	0.00034911546
0.19233819	0.023782006	0.00035174573
0.19246968	0.023707222	0.00035101177
0.19260117	0.023661196	0.00035141440
0.19273266	0.023299184	0.00034901981
0.19286415	0.023645469	0.00035030592
0.19299564	0.023325449	0.00035101951
0.19312712	0.023476611	0.00034862624
0.19325861	0.024161341	0.00035540476
0.19339010	0.023840942	0.00035032226
0.19352159	0.023468362	0.00034990820
0.19365308	0.023564123	0.00035147964
0.19378457	0.022828992	0.00034504739
0.19391606	0.022969775	0.00034552607
0.19404754	0.023397174	0.00034882585
0.19417903	0.023494633	0.00034869724
0.19431052	0.023248393	0.00034783919
0.19444201	0.023383455	0.00034663841
0.19457350	0.023085705	0.00034515852
0.19470499	0.023334996	0.00034608841
0.19483648	0.023228949	0.00034560388
0.19496797	0.023856533	0.00035145034
0.19509945	0.023558509	0.00034735901
0.19523094	0.023270993	0.00034615845
0.19536243	0.023346804	0.00034677758
0.19549392	0.023319071	0.00034490517
0.19562541	0.023258449	0.00034576504
0.19575690	0.023663389	0.00034706799
0.19588839	0.023462795	0.00034619821
0.19601988	0.023202749	0.00034413330
0.19615136	0.023163002	0.00034356593
0.19628285	0.023963372	0.00035066417
0.19641434	0.023230474	0.00034523706
0.19654583	0.023502954	0.00034639530
0.19667732	0.023047270	0.00034347472
0.19680881	0.023520677	0.00034559173
0.19694030	0.023342974	0.00034623524
0.19707178	0.023501007	0.00034450923
0.19720327	0.022668929	0.00034030222
0.19733476	0.023261417	0.00034323944
0.19746625	0.023644864	0.00034562028
0.19759774	0.023150994	0.00034431465
0.19772923	0.023049419	0.00034192921
0.19786072	0.023190806	0.00034327760
0.19799221	0.023592349	0.00034578759
0.19812369	0.022494438	0.00033675317
0.19825518	0.023152027	0.00034386917
0.19838667	0.022841871	0.00034012276
0.19851816	0.023023530	0.00034220813
0.19864965	0.023698200	0.00034580353
0.19878114	0.023944264	0.00034552745
0.19891263	0.023742919	0.00034619718
0.19904412	0.024140227	0.00034638879
0.19917560	0.022729380	0.00034011076
0.19930709	0.023500336	0.00034369662
0.19943858	0.023533132	0.00034278382
0.19957007	0.023190070	0.00034202773
0.19970156	0.023646687	0.00034418909
0.19983305	0.023281512	0.00034163436
0.19996454	0.023129814	0.00034122903
0.20009602	0.022962388	0.00033979457
0.20022751	0.022975006	0.00034062287
0.20035900	0.023686658	0.00034360392
0.20049049	0.023652610	0.00034368639
0.20062198	0.023546616	0.00034347718
0.20075347	0.023120130	0.00034000192
0.20088496	0.023451093	0.00034282472
0.20101645	0.023365624	0.00034145666
0.20114793	0.023686027	0.00034169884
0.20127942	0.023779029	0.00034408673
0.20141091	0.023964264	0.00034386371
0.20154240	0.023567378	0.00034211187
0.20167389	0.023639174	0.00034396994
0.20180538	0.023275063	0.00033931889
0.20193687	0.023463296	0.00034275539
0.20206836	0.023667440	0.00034176516
0.20219984	0.023204876	0.00034032068
0.20233133	0.022932416	0.00033900486
0.20246282	0.022936425	0.00033650179
0.20259431	0.023053190	0.00033793247
0.20272580	0.022845968	0.00033645224
0.20285729	0.023447863	0.00033984072
0.20298878	0.023096133	0.00033890816
0.20312027	0.023614055	0.00033894927
0.20325175	0.023588106	0.00034066573
0.20338324	0.023969519	0.00034114702
0.20351473	0.023125009	0.00033792779
0.20364622	0.022719768	0.00033620090
0.20377771	0.023241883	0.00033602384
0.20390920	0.022760953	0.00033538526
0.20404069	0.022949270	0.00033588732
0.20417217	0.023368973	0.00033936133
0.20430366	0.024100576	0.00034398469
0.20443515	0.022851822	0.00033354574
0.20456664	0.023763537	0.00033989525
0.20469813	0.023105825	0.00033715955
0.20482962	0.023361260	0.00033779824
0.20496111	0.023830192	0.00034058732
0.20509260	0.023070677	0.00033529313
0.20522408	0.023530076	0.00033845780
0.20535557	0.022868458	0.00033537770
0.20548706	0.023294057	0.00033690692
0.20561855	0.023651794	0.00033989913
0.20575004	0.022596255	0.00033125750
0.20588153	0.023219531	0.00033580621
0.20601302	0.023344737	0.00033780273
0.20614451	0.022852319	0.00033181684
0.20627599	0.022904542	0.00033462800
0.20640748	0.023249698	0.00033505401
0.20653897	0.022963424	0.00033521675
0.20667046	0.023319770	0.00033655642
0.20680195	0.022719373	0.00033245953
0.20693344	0.023190079	0.00033596212
0.20706493	0.023105322	0.00033440498
0.20719641	0.022933199	0.00033393688
0.20732790	0.023066897	0.00033700113
0.20745939	0.023680556	0.00033646058
0.20759088	0.023264893	0.00033600031
0.20772237	0.022942656	0.00033349312
0.20785386	0.023304157	0.00033488782
0.20798535	0.023629288	0.00033891946
0.20811684	0.023136850	0.00033336909
0.20824832	0.023605197	0.00033682699
0.20837981	0.023214157	0.00033456614
0.20851130	0.023329078	0.00033523606
0.20864279	0.023200510	0.00033567788
0.20877428	0.022715775	0.00032978940
0.20890577	0.023079624	0.00033281513
0.20903726	0.023260240	0.00033445656
0.20916875	0.023897070	0.00033851906
0.20930023	0.023524233	0.00033615694
0.20943172	0.022506087	0.00032960620
0.20956321	0.022852519	0.00033142404
0.20969470	0.022777355	0.00033157771
0.20982619	0.023247278	0.00033417085
0.20995768	0.023391181	0.00033530862
0.21008917	0.024157759	0.00033802294
0.21022065	0.023459584	0.00033570905
0.21035214	0.023435949	0.00033460438
0.21048363	0.023235353	0.00033236434
0.21061512	0.023408721	0.00033601551
0.21074661	0.023443389	0.00033322438
0.21087810	0.023651792	0.00033465942
0.21100959	0.023771830	0.00033773397
0.21114108	0.022703220	0.00032803792
0.21127256	0.023589033	0.00033578346
0.21140405	0.023338791	0.00033151484
0.21153554	0.023597114	0.00033516043
0.21166703	0.023078926	0.00033166112
0.21179852	0.023508375	0.00033434840
0.21193001	0.023337424	0.00033346003
0.21206150	0.023011185	0.00032955658
0.21219299	0.023150362	0.00033151737
0.21232447	0.022536981	0.00032929408
0.21245596	0.022859464	0.00032992241
0.21258745	0.022969228	0.00033135391
0.21271894	0.022689106	0.00032825598
0.21285043	0.022880473	0.00032831421
0.21298192	0.023802937	0.00033617619
0.21311341	0.023040782	0.00032982405
0.21324489	0.024015159	0.00033576950
0.21337638	0.022976470	0.00032878153
0.21350787	0.023129804	0.00032977555
0.21363936	0.023163262	0.00033326812
0.21377085	0.022737133	0.00032785051
0.21390234	0.023120614	0.00033177507
0.21403383	0.023429445	0.00033184281
0.21416532	0.023824966	0.00033370783
0.21429680	0.023697869	0.00033391846
0.21442829	0.022700049	0.00032747570
0.21455978	0.023284637	0.00033029193
0.21469127	0.022760085	0.00032792452
0.21482276	0.023141824	0.00032908856
0.21495425	0.023525605	0.00033159314
0.21508574	0.023588056	0.00033288620
0.21521723	0.023184855	0.00033038262
0.21534871	0.022649653	0.00032668144
0.21548020	0.023063531	0.00032695391
0.21561169	0.022973513	0.00032817839
0.21574318	0.022922732	0.00032822789
0.21587467	0.022800487	0.00032659118
0.21600616	0.023192427	0.00032909212
0.21613765	0.022787061	0.00032579987
0.21626913	0.023481293	0.00033078253
0.21640062	0.022452247	0.00032499901
0.21653211	0.023106304	0.00032817923
0.21666360	0.023154810	0.00032822196
0.21679509	0.023998885	0.00033179885
0.21692658	0.023399370	0.00033072915
0.21705807	0.023095510	0.00032749209
0.21718956	0.023472484	0.00032927842
0.21732104	0.022888422	0.00032666492
0.21745253	0.022841283	0.00032560563
0.21758402	0.022952550	0.00032693968
0.21771551	0.023571111	0.00033013711
0.21784700	0.022711735	0.00032432530
0.21797849	0.023404572	0.00033019838
0.21810998	0.023841748	0.00033113539
0.21824147	0.023112481	0.00032754481
0.21837295	0.023324442	0.00032981437
0.21850444	0.023720532	0.00032914493
0.21863593	0.023429121	0.00032970415
0.21876742	0.023729955	0.00032845147
0.21889891	0.023063515	0.00032762852
0.21903040	0.023573404	0.00033017414
0.21916189	0.023473717	0.00032779871
0.21929337	0.024299950	0.00033329085
0.21942486	0.023040767	0.00032520522
0.21955635	0.023114149	0.00032771411
0.21968784	0.023099020	0.00032694689
0.21981933	0.022910854	0.00032426991
0.21995082	0.023132195	0.00032657253
0.22008231	0.023379515	0.00032647763
0.22021380	0.023236126	0.00032728685
0.22034528	0.023375553	0.00032767211
0.22047677	0.023148578	0.00032433580
0.22060826	0.022935468	0.00032488100
0.22073975	0.023286453	0.00032645058
0.22087124	0.023560165	0.00032887701
0.22100273	0.022848500	0.00032440159
0.22113422	0.022926171	0.00032226393
0.22126571	0.023366635	0.00032737844
0.22139719	0.022963964	0.00032334943
0.22152868	0.022614138	0.00032215489
0.22166017	0.023468637	0.00032749006
0.22179166	0.022889601	0.00032219854
0.22192315	0.022952500	0.00032454857
0.22205464	0.022792582	0.00032306589
0.22218613	0.023010008	0.00032400027
0.22231761	0.022320489	0.00031985237
0.22244910	0.023220779	0.00032409950
0.22258059	0.022170183	0.00031919163
0.22271208	0.022792812	0.00032320567
0.22284357	0.024013226	0.00032966071
0.22297506	0.023053346	0.00032511221
0.22310655	0.022995278	0.00032235940
0.22323804	0.023348838	0.00032689923
0.22336952	0.023116496	0.00032557520
0.22350101	0.023745230	0.00032652799
0.22363250	0.023065526	0.00032376001
0.22376399	0.023636109	0.00032623332
0.22389548	0.022897189	0.00032296863
0.22402697	0.022889825	0.00032425516
0.22415846	0.022678585	0.00032086132
0.22428995	0.023121339	0.00032276049
0.22442143	0.023165745	0.00032169796
0.22455292	0.023425321	0.00032597951
0.22468441	0.023142470	0.00032403573
0.22481590	0.023121527	0.00032348408
0.22494739	0.022959471	0.00032104659
0.22507888	0.023350463	0.00032301691
0.22521037	0.023528380	0.00032468188
0.22534186	0.023757173	0.00032731725
0.22547334	0.023060368	0.00032109742
0.22560483	0.022434210	0.00031750315
0.22573632	0.023064873	0.00032336093
0.22586781	0.022756958	0.00032135956
0.22599930	0.023192016	0.00032415774
0.22613079	0.023898555	0.00032613181
0.22626228	0.023338484	0.00032381647
0.22639376	0.023153822	0.00032119391
0.22652525	0.022942469	0.00032043568
0.22665674	0.022997868	0.00032201404
0.22678823	0.022940546	0.00031956642
0.22691972	0.022638681	0.00031880155
0.22705121	0.022392070	0.00031722548
0.22718270	0.022802144	0.00031952892
0.22731419	0.022950659	0.00032202759
0.22744567	0.022904141	0.00031944516
0.22757716	0.023028433	0.00031961593
0.22770865	0.022786821	0.00031999385
0.22784014	0.022098685	0.00031576010
0.22797163	0.022866634	0.00032005821
0.22810312	0.023143641	0.00031947155
0.22823461	0.023536421	0.00032352983
0.22836610	0.022865137	0.00032106221
0.22849758	0.022807238	0.00031861245
0.22862907	0.023041041	0.00032160148
0.22876056	0.023071513	0.00031948592
0.22889205	0.022725593	0.00031882980
0.22902354	0.022835780	0.00031887533
0.22915503	0.022809336	0.00031722489
0.22928652	0.024146024	0.00032645428
0.22941800	0.022708880	0.00031643994
0.22954949	0.023406034	0.00032182454
0.22968098	0.023463161	0.00032156686
0.22981247	0.023186488	0.00031910213
0.22994396	0.023041364	0.00031948113
0.23007545	0.022942098	0.00032154488
0.23020694	0.023715616	0.00032894579
0.23033843	0.022440014	0.00032607297
0.23046991	0.022957895	0.00032978568
0.23060140	0.023184916	0.00033296936
0.23073289	0.023361176	0.00033384316
0.23086438	0.023492096	0.00033632401
0.23099587	0.022631904	0.00033573107
0.23112736	0.023032200	0.00033573367
0.23125885	0.023292251	0.00034044090
0.23139034	0.023409927	0.00033974241
0.23152182	0.023185701	0.00034086732
0.23165331	0.022688172	0.00034051814
0.23178480	0.023562012	0.00034506524
0.23191629	0.023213563	0.00034464407
0.23204778	0.022921075	0.00034284432
0.23217927	0.023317419	0.00034435497
0.23231076	0.023487241	0.00034882758
0.23244224	0.023329067	0.00034751856
0.23257373	0.022626638	0.00034380287
0.23270522	0.023182230	0.00034823219
0.23283671	0.022500606	0.00034266907
0.23296820	0.022826712	0.00034520303
0.23309969	0.022837400	0.00034530138
0.23323118	0.023497379	0.00034873262
0.23336267	0.023606120	0.00035042159
0.23349415	0.023238994	0.00034553492
0.23362564	0.022897396	0.00034744231
0.23375713	0.023726686	0.00035144851
0.23388862	0.023279586	0.00034853771
0.23402011	0.022977478	0.00034886912
0.23415160	0.023238895	0.00034787938
0.23428309	0.023395887	0.00035136685
0.23441458	0.022920677	0.00034709735
0.23454606	0.023163836	0.00035032171
0.23467755	0.023816222	0.00035220639
0.23480904	0.023192950	0.00035113102
0.23494053	0.023388186	0.00035228269
0.23507202	0.023404696	0.00035194470
0.23520351	0.023487344	0.00035309260
0.23533500	0.023794540	0.00035445151
0.23546648	0.023614996	0.00035330164
0.23559797	0.023102438	0.00035152421
0.23572946	0.023096212	0.00035098123
0.23586095	0.023889340	0.00035705436
0.23599244	0.023430132	0.00035320448
0.23612393	0.023276394	0.00035198108
0.23625542	0.023451943	0.00035552047
0.23638691	0.023687181	0.00035448125
0.23651839	0.023134914	0.00035160217
0.23664988	0.023025806	0.00035298186
0.23678137	0.022690625	0.00034971243
0.23691286	0.022830237	0.00035189378
0.23704435	0.023076518	0.00035260166
0.23717584	0.022942036	0.00035124084
0.23730733	0.022668124	0.00035141565
0.23743882	0.022920984	0.00035223765
0.23757030	0.023133289	0.00035469017
0.23770179	0.023409322	0.00035724921
0.23783328	0.023032141	0.00035281579
0.23796477	0.023103210	0.00035499017
0.23809626	0.023404045	0.00035472958
0.23822775	0.022188129	0.00034911054
0.23835924	0.023448315	0.00035928527
0.23849072	0.023045444	0.00035330528
0.23862221	0.023526032	0.00035774899
0.23875370	0.023022007	0.00035404561
0.23888519	0.022958738	0.00035568296
0.23901668	0.023310490	0.00035874893
0.23914817	0.022631641	0.00035030392
0.23927966	0.023360239	0.00035871666
0.23941115	0.023045633	0.00035579503
0.23954263	0.023269207	0.00035778806
0.23967412	0.023507008	0.00035925693
0.23980561	0.023301149	0.00035571040
0.23993710	0.023149603	0.00035824539
0.24006859	0.023054898	0.00035725120
0.24020008	0.023186906	0.00035824193
0.24033157	0.023186518	0.00035821820
0.24046306	0.022984816	0.00035600567
0.24059454	0.022607090	0.00035454491
0.24072603	0.022900501	0.00035732202
0.24085752	0.023008295	0.00035763636
0.24098901	0.022978538	0.00035992126
0.24112050	0.023096714	0.00035698249
0.24125199	0.023362404	0.00035991525
0.24138348	0.023182444	0.00036027348
0.24151496	0.023218321	0.00035851369
0.24164645	0.023332476	0.00036151861
0.24177794	0.023350264	0.00035794405
0.24190943	0.023452909	0.00036057103
0.24204092	0.023787617	0.00036224340
0.24217241	0.023662358	0.00036216668
0.24230390	0.023752812	0.00036371950
0.24243539	0.022291097	0.00035317521
0.24256687	0.023437370	0.00036218203
0.24269836	0.022775746	0.00035830583
0.24282985	0.022865505	0.00035722474
0.24296134	0.023125797	0.00036078708
0.24309283	0.023043456	0.00035918178
0.24322432	0.023224997	0.00036083125
0.24335581	0.023216624	0.00036274013
0.24348730	0.022946146	0.00035858379
0.24361878	0.022911376	0.00035908072
0.24375027	0.023197884	0.00036047019
0.24388176	0.022807261	0.00035799408
0.24401325	0.023527452	0.00036562025
0.24414474	0.023084040	0.00035995825
0.24427623	0.023183275	0.00036080565
0.24440772	0.023721368	0.00036347929
0.24453920	0.022909811	0.00035955229
0.24467069	0.022947053	0.00036117786
0.24480218	0.022560377	0.00035729802
0.24493367	0.023100807	0.00036119342
0.24506516	0.023789199	0.00036534306
0.24519665	0.022455898	0.00035708506
0.24532814	0.022766194	0.00036023882
0.24545963	0.023236605	0.00036245737
0.24559111	0.023452123	0.00036458252
0.24572260	0.023073217	0.00036064763
0.24585409	0.023773284	0.00036494378
0.24598558	0.023324613	0.00036454901
0.24611707	0.023143237	0.00036236541
0.24624856	0.023339013	0.00036272418
0.24638005	0.023049943	0.00036329682
0.24651154	0.024127110	0.00036836553
0.24664302	0.023143935	0.00036534018
0.24677451	0.022589955	0.00035816340
0.24690600	0.022996329	0.00036117938
0.24703749	0.023342032	0.00036442985
0.24716898	0.023289242	0.00036190879
0.24730047	0.022944736	0.00036311337
0.24743196	0.023145612	0.00036211290
0.24756345	0.023073349	0.00036300377
0.24769493	0.023065572	0.00036476703
0.24782642	0.023047398	0.00036166437
0.24795791	0.023702777	0.00036782297
0.24808940	0.022903586	0.00036241967
0.24822089	0.023392754	0.00036373359
0.24835238	0.023772865	0.00036836535
0.24848387	0.023687253	0.00036682511
0.24861535	0.023595874	0.00036859966
0.24874684	0.023722442	0.00036748072
0.24887833	0.022834436	0.00036327259
0.24900982	0.023327440	0.00036722340
0.24914131	0.023164483	0.00036493957
0.24927280	0.022555194	0.00036228520
0.24940429	0.023219864	0.00036589157
0.24953578	0.022574770	0.00036078846
0.24966726	0.023060784	0.00036671805
0.24979875	0.022725236	0.00036185613
0.24993024	0.023291423	0.00036815587
0.25006173	0.023549701	0.00036741213
0.25019322	0.023830589	0.00036937041
0.25032471	0.023620421	0.00037122520
0.25045620	0.023520379	0.00036745698
0.25058769	0.023080611	0.00036534116
0.25071917	0.022946262	0.00036373802
0.25085066	0.023097614	0.00036501566
0.25098215	0.023598449	0.00037017572
0.25111364	0.023736468	0.00036875109
0.25124513	0.023325064	0.00036862805
0.25137662	0.023404115	0.00036773907
0.25150811	0.023267244	0.00036651189
0.25163959	0.023795225	0.00037083969
0.25177108	0.023189142	0.00036430385
0.25190257	0.022940206	0.00036605063
0.25203406	0.023077229	0.00036676290
0.25216555	0.022935362	0.00036415662
0.25229704	0.022900724	0.00036596930
0.25242853	0.023132655	0.00036523243
0.25256002	0.023233373	0.00036851429
0.25269150	0.023879150	0.00037106744
0.25282299	0.023137560	0.00036536079
0.25295448	0.023293644	0.00036937296
0.25308597	0.023441817	0.00036770825
0.25321746	0.023233510	0.00036839311
0.25334895	0.022918411	0.00036663493
0.25348044	0.023578111	0.00036844864
0.25361193	0.023506546	0.00037048027
0.25374341	0.022856248	0.00036470657
0.25387490	0.022886320	0.00036566752
0.25400639	0.022770262	0.00037096852
0.25413788	0.023384567	0.00037861871
0.25426937	0.023681714	0.00038536454
0.25440086	0.023730255	0.00038922028
0.25453235	0.023134291	0.00038890829
0.25466383	0.023207307	0.00039167571
0.25479532	0.023037964	0.00039084848
0.25492681	0.022847186	0.00039272205
0.25505830	0.023324097	0.00039871677
0.25518979	0.023578945	0.00040044789
0.25532128	0.022917036	0.00039921171
0.25545277	0.022774687	0.00040026377
0.25558426	0.022930920	0.00040084849
0.25571574	0.023290112	0.00040524949
0.25584723	0.023496193	0.00040876517
0.25597872	0.022498835	0.00040497211
0.25611021	0.022669192	0.00040594614
0.25624170	0.023448820	0.00041312161
0.25637319	0.023135316	0.00041581887
0.25650468	0.022933840	0.00041271814
0.25663617	0.023597456	0.00042001145
0.25676765	0.023829357	0.00042409264
0.25689914	0.023097638	0.00041927887
0.25703063	0.022971321	0.00042209997
0.25716212	0.023321761	0.00042160632
0.25729361	0.023661829	0.00042883659
0.25742510	0.022916576	0.00042486566
0.25755659	0.022899737	0.00042681466
0.25768807	0.022310936	0.00042388828
0.25781956	0.023025233	0.00042998504
0.25795105	0.022226350	0.00042591139
0.25808254	0.023201962	0.00043871205
0.25821403	0.023352913	0.00043586336
0.25834552	0.023122645	0.00043641791
0.25847701	0.023187652	0.00043552553
0.25860850	0.023131131	0.00043660236
0.25873998	0.023681321	0.00044162373
0.25887147	0.022655185	0.00043727735
0.25900296	0.023564153	0.00044471855
0.25913445	0.023551165	0.00044229678
0.25926594	0.022797504	0.00043804129
0.25939743	0.023480219	0.00044582695
0.25952892	0.022797206	0.00043962496
0.25966041	0.022320063	0.00043982586
0.25979189	0.022326582	0.00043544233
0.25992338	0.023071321	0.00044489167
0.26005487	0.023420377	0.00044930324
0.26018636	0.023628735	0.00045113632
0.26031785	0.022808513	0.00044455212
0.26044934	0.023381613	0.00044811521
0.26058083	0.023523902	0.00045029449
0.26071231	0.022263707	0.00044556845
0.26084380	0.023492772	0.00045221970
0.26097529	0.023074074	0.00045191163
0.26110678	0.023248823	0.00045119318
0.26123827	0.023215620	0.00045385166
0.26136976	0.022795986	0.00045172210
0.26150125	0.022899256	0.00045369409
0.26163274	0.024305039	0.00046267547
0.26176422	0.023146410	0.00045327434
0.26189571	0.023569319	0.00046243589
0.26202720	0.022979239	0.00045551966
0.26215869	0.023527990	0.00045994597
0.26229018	0.021754728	0.00044765725
0.26242167	0.023447551	0.00045979147
0.26255316	0.023086247	0.00045879842
0.26268465	0.023192175	0.00046172340
0.26281613	0.023170634	0.00046176672
0.26294762	0.022993556	0.00045906355
0.26307911	0.022716551	0.00045818454
0.26321060	0.023470935	0.00046705092
0.26334209	0.023627175	0.00046983088
0.26347358	0.023297537	0.00046430735
0.26360507	0.023164516	0.00046412365
0.26373655	0.023093501	0.00046553268
0.26386804	0.022753003	0.00046388435
0.26399953	0.023169326	0.00047145863
0.26413102	0.023444828	0.00046968048
0.26426251	0.023132504	0.00046847042
0.26439400	0.023481073	0.00047170130
0.26452549	0.023391535	0.00047433062
0.26465698	0.023442109	0.00047557757
0.26478846	0.023574571	0.00047178826
0.26491995	0.022896756	0.00047487217
0.26505144	0.023097194	0.00047030043
0.26518293	0.022924990	0.00047207507
0.26531442	0.022591074	0.00047161892
0.26544591	0.022753824	0.00047119862
[truncated: 567 more rows]
