# Supplementary material for: Invariant surface glycoprotein 65 of Trypanosoma brucei is a complement C3 receptor
Source: Nat Commun. 2022 Aug 29;13:5085. doi: 10.1038/s41467-022-32728-9 (PMC9424271; doi:10.1038/s41467-022-32728-9)
Supplement: Supplementary file 4 — supplementary data 2 [file 41467_2022_32728_MOESM4_ESM.zip › b21-414646_00103.dat]

0.0026000000	39.930569	0.13691643
0.0027314887	29.115517	0.10739201
0.0028629774	22.286286	0.089839960
0.0029944661	17.159797	0.075656978
0.0031259548	12.274796	0.058801121
0.0032574435	10.743198	0.056941234
0.0033889322	8.7785466	0.048657201
0.0035204209	11.504155	0.048497155
0.0036519096	12.315254	0.046562918
0.0037833983	9.9196970	0.039399568
0.0039148870	8.2994777	0.034773670
0.0040463757	6.7803833	0.030237646
0.0041778644	5.4849941	0.025490654
0.0043093531	4.6298028	0.022993472
0.0044408418	3.8000487	0.020034973
0.0045723305	3.1516903	0.018245928
0.0047038192	2.8911086	0.016725587
0.0048353079	2.4852448	0.015054350
0.0049667966	2.2327223	0.014217989
0.0050982853	1.8885882	0.012387715
0.0052297740	1.7391471	0.012042904
0.0053612627	1.5259754	0.010893435
0.0054927514	1.3812759	0.010089296
0.0056242401	1.2536424	0.0095840415
0.0057557288	1.1975360	0.0091075938
0.0058872175	1.0791822	0.0085300855
0.0060187062	1.0192823	0.0082680152
0.0061501949	0.90544676	0.0074641917
0.0062816836	0.88517147	0.0075468469
0.0064131723	0.82713193	0.0071514717
0.0065446610	0.78937407	0.0068862879
0.0066761496	0.76434718	0.0067443565
0.0068076383	0.71995379	0.0063971256
0.0069391270	0.67720801	0.0063040432
0.0070706157	0.67033129	0.0061727308
0.0072021044	0.64050926	0.0059673337
0.0073335931	0.61449329	0.0058194201
0.0074650818	0.57856017	0.0054823205
0.0075965705	0.56839718	0.0054790520
0.0077280592	0.54699091	0.0053526331
0.0078595479	0.51486094	0.0050688942
0.0079910366	0.49611790	0.0050054222
0.0081225253	0.47567051	0.0047609919
0.0082540140	0.46268542	0.0047222633
0.0083855027	0.45214687	0.0046860260
0.0085169914	0.42472763	0.0044489344
0.0086484801	0.41035138	0.0043411883
0.0087799688	0.38882355	0.0041512462
0.0089114575	0.38103116	0.0041311625
0.0090429462	0.35898172	0.0039818095
0.0091744349	0.33920412	0.0038372882
0.0093059236	0.33334020	0.0037591837
0.0094374123	0.32036375	0.0036608817
0.0095689010	0.30259602	0.0035006184
0.0097003897	0.29154027	0.0034638516
0.0098318784	0.28086395	0.0033512262
0.0099633671	0.27307454	0.0032685377
0.010094856	0.25996783	0.0031793360
0.010226345	0.24302444	0.0030012167
0.010357833	0.24153976	0.0030692912
0.010489322	0.22570043	0.0028796660
0.010620811	0.21450859	0.0027872365
0.010752299	0.21146470	0.0027556059
0.010883788	0.19740297	0.0026078125
0.011015277	0.19249174	0.0026221527
0.011146765	0.17866669	0.0024481779
0.011278254	0.17216965	0.0023942483
0.011409743	0.16478384	0.0023172246
0.011541231	0.15640716	0.0022244224
0.011672720	0.14947139	0.0021795687
0.011804209	0.14402047	0.0020582756
0.011935698	0.13630021	0.0019977294
0.012067186	0.12985344	0.0019387589
0.012198675	0.12180036	0.0018167020
0.012330164	0.12063666	0.0018116798
0.012461652	0.11697776	0.0017639063
0.012593141	0.10958504	0.0016688291
0.012724630	0.10793391	0.0016562151
0.012856118	0.10200122	0.0015596802
0.012987607	0.098309778	0.0015491926
0.013119096	0.094019195	0.0014813959
0.013250585	0.091123690	0.0014422339
0.013382073	0.090544003	0.0014426683
0.013513562	0.087217730	0.0013932114
0.013645051	0.084534768	0.0013826561
0.013776539	0.080740675	0.0013441801
0.013908028	0.080818413	0.0013213427
0.014039517	0.075712821	0.0012719892
0.014171005	0.076454328	0.0012700101
0.014302494	0.070983989	0.0012267750
0.014433983	0.074043945	0.0012533588
0.014565472	0.072032191	0.0012121989
0.014696960	0.071336804	0.0012115311
0.014828449	0.067059926	0.0011574018
0.014959938	0.070078627	0.0011889654
0.015091426	0.066774978	0.0011638082
0.015222915	0.064609647	0.0011164464
0.015354404	0.064989786	0.0011260358
0.015485892	0.063930584	0.0011058593
0.015617381	0.060908603	0.0010828148
0.015748870	0.062174174	0.0010917794
0.015880359	0.061951718	0.0010737240
0.016011847	0.061615577	0.0010719276
0.016143336	0.053958265	0.00099310290
0.016274825	0.051928458	0.00097921516
0.016406313	0.054065179	0.00099035753
0.016537802	0.052048439	0.00096447800
0.016669291	0.053607835	0.00097530267
0.016800779	0.055366537	0.00098944111
0.016932268	0.057795169	0.0010051384
0.017063757	0.061533437	0.0010334608
0.017195246	0.059968015	0.0010124606
0.017326734	0.059425021	0.0010087568
0.017458223	0.057986979	0.00098921502
0.017589712	0.055614059	0.00096557982
0.017721200	0.057166505	0.00098224644
0.017852689	0.054096055	0.00093528561
0.017984178	0.054081074	0.00094641578
0.018115666	0.053034240	0.00093053450
0.018247155	0.052858273	0.00092331917
0.018378644	0.052468062	0.00092284768
0.018510133	0.051236477	0.00090092451
0.018641621	0.052090730	0.00090617857
0.018773110	0.051275762	0.00089567047
0.018904599	0.050826782	0.00089002575
0.019036087	0.047855667	0.00086057344
0.019167576	0.049214518	0.00086652615
0.019299065	0.048902943	0.00085737285
0.019430553	0.048119648	0.00085784834
0.019562042	0.047523120	0.00084359937
0.019693531	0.047556382	0.00084365178
0.019825019	0.046458532	0.00082691899
0.019956508	0.044630864	0.00080633266
0.020087997	0.045289423	0.00081783042
0.020219486	0.044472485	0.00080256951
0.020350974	0.045066313	0.00081300676
0.020482463	0.043220590	0.00078276430
0.020613952	0.042127605	0.00077110788
0.020745440	0.041778007	0.00077331241
0.020876929	0.040777074	0.00075414700
0.021008418	0.043252593	0.00077815785
0.021139906	0.041038988	0.00075660746
0.021271395	0.039878534	0.00073835563
0.021402884	0.039855713	0.00074249718
0.021534373	0.040126743	0.00074074096
0.021665861	0.040866549	0.00074522996
0.021797350	0.038067186	0.00071804814
0.021928839	0.038684478	0.00071317589
0.022060327	0.038436830	0.00071849635
0.022191816	0.037589528	0.00070416086
0.022323305	0.038738921	0.00071550292
0.022454793	0.036927507	0.00069602110
0.022586282	0.036414706	0.00068575896
0.022717771	0.036361357	0.00069115896
0.022849260	0.036075497	0.00067998511
0.022980748	0.036061922	0.00068088013
0.023112237	0.036248501	0.00067646567
0.023243726	0.037710070	0.00068679898
0.023375214	0.036937188	0.00068419606
0.023506703	0.038478561	0.00069001456
0.023638192	0.037116105	0.00067949748
0.023769680	0.037336859	0.00067971279
0.023901169	0.036721691	0.00067157618
0.024032658	0.036847914	0.00067540915
0.024164147	0.037565184	0.00067474359
0.024295635	0.036491527	0.00066208173
0.024427124	0.037454663	0.00066899359
0.024558613	0.035448732	0.00064657940
0.024690101	0.036530144	0.00066347631
0.024821590	0.036124562	0.00065388861
0.024953079	0.035954897	0.00064656712
0.025084567	0.037135347	0.00066057444
0.025216056	0.036151039	0.00064554526
0.025347545	0.036358926	0.00065311397
0.025479034	0.035158549	0.00063696810
0.025610522	0.035109295	0.00063120654
0.025742011	0.034728679	0.00062791271
0.025873500	0.036503566	0.00064201016
0.026004988	0.034477170	0.00062677976
0.026136477	0.035477255	0.00063176897
0.026267966	0.035186989	0.00062364773
0.026399454	0.035507803	0.00062962001
0.026530943	0.035042711	0.00062090608
0.026662432	0.035660478	0.00062845693
0.026793920	0.034896108	0.00061680782
0.026925409	0.035269433	0.00061794282
0.027056898	0.034430457	0.00061472592
0.027188387	0.033895728	0.00060208430
0.027319875	0.034611035	0.00061228750
0.027451364	0.033809449	0.00060061265
0.027582853	0.034168628	0.00060208260
0.027714341	0.034278503	0.00060064131
0.027845830	0.033826245	0.00059377503
0.027977319	0.035394327	0.00060943705
0.028108807	0.034410517	0.00059714218
0.028240296	0.033568222	0.00059082647
0.028371785	0.034911538	0.00059955958
0.028503274	0.034809112	0.00059617699
0.028634762	0.034341106	0.00059158745
0.028766251	0.033987917	0.00058934603
0.028897740	0.034914733	0.00059017809
0.029029228	0.032631847	0.00057493607
0.029160717	0.032826319	0.00057638317
0.029292206	0.032976947	0.00057441902
0.029423694	0.031856021	0.00056784546
0.029555183	0.032699187	0.00056471288
0.029686672	0.032588584	0.00056790386
0.029818161	0.033218240	0.00057223489
0.029949649	0.032444562	0.00056210823
0.030081138	0.032461588	0.00056277598
0.030212627	0.032749487	0.00056053141
0.030344115	0.032608818	0.00056057988
0.030475604	0.033067901	0.00056458353
0.030607093	0.032156995	0.00055513488
0.030738581	0.032709361	0.00055943048
0.030870070	0.033340719	0.00055852460
0.031001559	0.033407126	0.00055832398
0.031133048	0.032093112	0.00055205256
0.031264536	0.031347529	0.00054176677
0.031396025	0.032648789	0.00055295108
0.031527514	0.031645319	0.00054182572
0.031659002	0.031298476	0.00053713650
0.031790491	0.031169473	0.00053894213
0.031921980	0.032391456	0.00054313112
0.032053468	0.031592260	0.00054081250
0.032184957	0.030971442	0.00052921848
0.032316446	0.031521241	0.00053171728
0.032447935	0.031927884	0.00053884570
0.032579423	0.031439119	0.00053114272
0.032710912	0.031611978	0.00053516796
0.032842401	0.032192301	0.00053417649
0.032973889	0.030620406	0.00052167560
0.033105378	0.030997500	0.00052698542
0.033236867	0.030848026	0.00052180588
0.033368355	0.031181122	0.00053194915
0.033499844	0.030186634	0.00052306977
0.033631333	0.030475134	0.00052525699
0.033762822	0.029995969	0.00052952619
0.033894310	0.029574655	0.00052277303
0.034025799	0.030861292	0.00053329547
0.034157288	0.030577609	0.00053172760
0.034288776	0.030506404	0.00053045953
0.034420265	0.031345299	0.00054338017
0.034551754	0.030319122	0.00053165397
0.034683242	0.030307436	0.00053231431
0.034814731	0.030179199	0.00052747386
0.034946220	0.030066734	0.00052825512
0.035077708	0.029951072	0.00053301836
0.035209197	0.029408702	0.00052616912
0.035340686	0.031172662	0.00053449573
0.035472175	0.029915396	0.00053781306
0.035603663	0.029780589	0.00053837727
0.035735152	0.029446412	0.00054203267
0.035866641	0.029855625	0.00054563497
0.035998129	0.030679226	0.00054900415
0.036129618	0.028550332	0.00053613439
0.036261107	0.027940927	0.00052841061
0.036392595	0.029266389	0.00054815937
0.036524084	0.030204641	0.00055168826
0.036655573	0.028998869	0.00053916773
0.036787062	0.029028824	0.00054540783
0.036918550	0.029954078	0.00054894997
0.037050039	0.028006067	0.00053851135
0.037181528	0.028990910	0.00054375229
0.037313016	0.029656121	0.00054965630
0.037444505	0.029300806	0.00055016210
0.037575994	0.029911220	0.00055206478
0.037707482	0.029044307	0.00055127064
0.037838971	0.028710044	0.00054968166
0.037970460	0.029145478	0.00054746656
0.038101949	0.027516998	0.00053860984
0.038233437	0.029289921	0.00054669587
0.038364926	0.029307217	0.00054199058
0.038496415	0.029449434	0.00054411240
0.038627903	0.029618785	0.00053969471
0.038759392	0.028661895	0.00053313088
0.038890881	0.029891105	0.00053789085
0.039022369	0.029104009	0.00053250699
0.039153858	0.029482334	0.00053216106
0.039285347	0.030022809	0.00053275513
0.039416836	0.029485171	0.00053468953
0.039548324	0.029150001	0.00052843102
0.039679813	0.029179090	0.00052630344
0.039811302	0.028485073	0.00052102817
0.039942790	0.029777137	0.00052991000
0.040074279	0.029694107	0.00053343951
0.040205768	0.029268336	0.00052391516
0.040337256	0.029929736	0.00052652571
0.040468745	0.028928285	0.00051990547
0.040600234	0.029352460	0.00052088114
0.040731723	0.029906161	0.00052758092
0.040863211	0.029915833	0.00052786372
0.040994700	0.029873034	0.00052348754
0.041126189	0.029125237	0.00052187704
0.041257677	0.029551780	0.00051960267
0.041389166	0.028956981	0.00051477024
0.041520655	0.030370300	0.00052669963
0.041652143	0.029560689	0.00051922641
0.041783632	0.030309282	0.00052511086
0.041915121	0.029320134	0.00051633401
0.042046610	0.029443928	0.00051842425
0.042178098	0.029107802	0.00051350875
0.042309587	0.028972154	0.00051295166
0.042441076	0.028707831	0.00051016929
0.042572564	0.029462930	0.00051540736
0.042704053	0.028890643	0.00050627720
0.042835542	0.030070864	0.00052026028
0.042967030	0.029523979	0.00051488160
0.043098519	0.029581223	0.00051509013
0.043230008	0.028950247	0.00050888883
0.043361496	0.028391532	0.00050010343
0.043492985	0.028956313	0.00050849402
0.043624474	0.029019512	0.00050736817
0.043755963	0.029062685	0.00050872267
0.043887451	0.028399994	0.00050222482
0.044018940	0.029204442	0.00050445886
0.044150429	0.028835120	0.00050871199
0.044281917	0.028591109	0.00050064230
0.044413406	0.030225281	0.00051695820
0.044544895	0.029195098	0.00050296732
0.044676383	0.029815250	0.00050877399
0.044807872	0.029092232	0.00050582264
0.044939361	0.028528371	0.00049826262
0.045070850	0.028412008	0.00049847079
0.045202338	0.028903783	0.00050004517
0.045333827	0.028704024	0.00049607585
0.045465316	0.028878030	0.00050369619
0.045596804	0.028416902	0.00049577479
0.045728293	0.028249860	0.00049462670
0.045859782	0.028933795	0.00049833003
0.045991270	0.029246721	0.00049643327
0.046122759	0.028511933	0.00049451188
0.046254248	0.028054399	0.00049846096
0.046385737	0.028140776	0.00050188571
0.046517225	0.030042436	0.00051780656
0.046648714	0.029705582	0.00051664714
0.046780203	0.029990281	0.00052599795
0.046911691	0.029449224	0.00051941124
0.047043180	0.028762380	0.00051487354
0.047174669	0.028701725	0.00051524524
0.047306157	0.029052772	0.00052049518
0.047437646	0.028981530	0.00052312028
0.047569135	0.028565602	0.00052245112
0.047700624	0.029417970	0.00052297150
0.047832112	0.029898211	0.00053403311
0.047963601	0.029344547	0.00052612245
0.048095090	0.029906207	0.00053508398
0.048226578	0.029175659	0.00053022342
0.048358067	0.029457501	0.00052898979
0.048489556	0.029141619	0.00052916135
0.048621044	0.030100158	0.00053546018
0.048752533	0.028885548	0.00053215638
0.048884022	0.029217493	0.00053078922
0.049015511	0.029544974	0.00053355664
0.049146999	0.030351430	0.00054318864
0.049278488	0.029426684	0.00053586141
0.049409977	0.029723675	0.00054034117
0.049541465	0.029694340	0.00053743225
0.049672954	0.029049206	0.00053322050
0.049804443	0.029400965	0.00053593891
0.049935931	0.029657831	0.00054089043
0.050067420	0.028330616	0.00053079267
0.050198909	0.030127428	0.00054464535
0.050330398	0.030006942	0.00054231794
0.050461886	0.029368085	0.00053793324
0.050593375	0.029217414	0.00053845106
0.050724864	0.029195803	0.00053931260
0.050856352	0.029598297	0.00054453347
0.050987841	0.030538169	0.00054952130
0.051119330	0.029639437	0.00054388335
0.051250818	0.030059312	0.00054833188
0.051382307	0.028757233	0.00053742157
0.051513796	0.028069332	0.00053084402
0.051645284	0.029470660	0.00054170655
0.051776773	0.029358303	0.00054224388
0.051908262	0.029228941	0.00054165303
0.052039751	0.030447577	0.00055319563
0.052171239	0.029720941	0.00054640598
0.052302728	0.030210467	0.00055417010
0.052434217	0.028746988	0.00053630894
0.052565705	0.029006306	0.00054473588
0.052697194	0.029433574	0.00054519974
0.052828683	0.029233151	0.00054571727
0.052960171	0.029060434	0.00054447476
0.053091660	0.029543926	0.00054453853
0.053223149	0.029736209	0.00055017331
0.053354638	0.029733551	0.00055055263
0.053486126	0.028899724	0.00054522777
0.053617615	0.029113849	0.00054604966
0.053749104	0.028346924	0.00053878481
0.053880592	0.030123500	0.00055419586
0.054012081	0.029195580	0.00054896015
0.054143570	0.028315053	0.00054145975
0.054275058	0.028628770	0.00054296017
0.054406547	0.029380733	0.00054690913
0.054538036	0.029586140	0.00055369915
0.054669525	0.029153990	0.00054751770
0.054801013	0.029726262	0.00055564170
0.054932502	0.029249143	0.00054873059
0.055063991	0.028657941	0.00054323201
0.055195479	0.029742468	0.00055479114
0.055326968	0.029681914	0.00055355487
0.055458457	0.029629775	0.00055676990
0.055589945	0.028369439	0.00054330705
0.055721434	0.029566465	0.00055175469
0.055852923	0.030263147	0.00056376915
0.055984412	0.028938790	0.00055010062
0.056115900	0.029028634	0.00054816254
0.056247389	0.029409046	0.00055432343
0.056378878	0.030005230	0.00055551010
0.056510366	0.029713964	0.00055717802
0.056641855	0.028907609	0.00054982110
0.056773344	0.028955949	0.00055134657
0.056904832	0.027871358	0.00054289340
0.057036321	0.029824833	0.00055689128
0.057167810	0.029102800	0.00055314266
0.057299299	0.028545963	0.00054516267
0.057430787	0.029278454	0.00055056413
0.057562276	0.028644527	0.00055088953
0.057693765	0.029403368	0.00054614945
0.057825253	0.029606607	0.00055633456
0.057956742	0.028360605	0.00054420991
0.058088231	0.028555783	0.00054286347
0.058219719	0.029057969	0.00055223370
0.058351208	0.028851693	0.00054281918
0.058482697	0.028092015	0.00053940543
0.058614186	0.028244472	0.00054249963
0.058745674	0.030022727	0.00055188137
0.058877163	0.029127934	0.00054627425
0.059008652	0.029106181	0.00054159668
0.059140140	0.029143668	0.00054623706
0.059271629	0.029563719	0.00054802658
0.059403118	0.028595978	0.00053638456
0.059534606	0.029322679	0.00054604605
0.059666095	0.028731122	0.00053494353
0.059797584	0.028299867	0.00053403702
0.059929072	0.028562569	0.00053953651
0.060060561	0.029490967	0.00054294225
0.060192050	0.029886827	0.00054681831
0.060323539	0.030020476	0.00054483851
0.060455027	0.028540589	0.00053663469
0.060586516	0.029390311	0.00054404070
0.060718005	0.028352462	0.00053093342
0.060849493	0.029338757	0.00053945045
0.060980982	0.029172021	0.00053894461
0.061112471	0.028490661	0.00053160183
0.061243959	0.029182901	0.00054370845
0.061375448	0.028566238	0.00053045338
0.061506937	0.028782395	0.00053560021
0.061638426	0.029851735	0.00054214607
0.061769914	0.029086546	0.00053549907
0.061901403	0.028648771	0.00053524604
0.062032892	0.028055099	0.00052467667
0.062164380	0.028490789	0.00052974337
0.062295869	0.028158092	0.00052920319
0.062427358	0.028806959	0.00053283382
0.062558846	0.028226274	0.00053317561
0.062690335	0.028998131	0.00053242238
0.062821824	0.028031547	0.00052757754
0.062953313	0.028867824	0.00053279306
0.063084801	0.029136350	0.00053379904
0.063216290	0.028300753	0.00053133422
0.063347779	0.029370975	0.00053684268
0.063479267	0.028807173	0.00052891629
0.063610756	0.028722805	0.00053409205
0.063742245	0.029038347	0.00053175010
0.063873733	0.029801859	0.00054287951
0.064005222	0.029359693	0.00053505515
0.064136711	0.029670955	0.00053805141
0.064268200	0.029434733	0.00053476948
0.064399688	0.028751606	0.00052794046
0.064531177	0.029229593	0.00053408037
0.064662666	0.028828428	0.00053077119
0.064794154	0.029165587	0.00053270340
0.064925643	0.028521953	0.00052896343
0.065057132	0.029126446	0.00053277247
0.065188620	0.028038172	0.00052605201
0.065320109	0.029922191	0.00053729195
0.065451598	0.029765355	0.00053451226
0.065583087	0.028152605	0.00052387531
0.065714575	0.029559389	0.00053232573
0.065846064	0.028477942	0.00052691768
0.065977553	0.029845198	0.00053460206
0.066109041	0.029923380	0.00053386848
0.066240530	0.028352770	0.00052442544
0.066372019	0.029183145	0.00052934327
0.066503507	0.029513348	0.00053189324
0.066634996	0.028054808	0.00051802790
0.066766485	0.028082293	0.00052151146
0.066897973	0.027853925	0.00051764149
0.067029462	0.028285715	0.00052218688
0.067160951	0.029124201	0.00052906429
0.067292440	0.028444855	0.00052189203
0.067423928	0.028874270	0.00052085103
0.067555417	0.028909363	0.00052716515
0.067686906	0.029256756	0.00052684891
0.067818394	0.029489870	0.00052992607
0.067949883	0.028812819	0.00052241816
0.068081372	0.028651484	0.00052003908
0.068212860	0.028878901	0.00052334488
0.068344349	0.028895608	0.00052384021
0.068475838	0.028481717	0.00052049066
0.068607327	0.027738108	0.00051510311
0.068738815	0.028915119	0.00051906924
0.068870304	0.029002274	0.00052393952
0.069001793	0.028650889	0.00051833935
0.069133281	0.029274970	0.00052400273
0.069264770	0.028870955	0.00052532527
0.069396259	0.028374382	0.00051340703
0.069527747	0.028674107	0.00052126531
0.069659236	0.029220211	0.00052582197
0.069790725	0.028251480	0.00051434764
0.069922214	0.028328980	0.00051729942
0.070053702	0.029389369	0.00052148855
0.070185191	0.028441528	0.00051897863
0.070316680	0.029232537	0.00052079731
0.070448168	0.028525031	0.00051619151
0.070579657	0.028738745	0.00052078119
0.070711146	0.027792297	0.00050631600
0.070842634	0.027749533	0.00051090031
0.070974123	0.029184759	0.00052069584
0.071105612	0.028801979	0.00051582835
0.071237101	0.028574314	0.00051863471
0.071368589	0.028284717	0.00050922003
0.071500078	0.027767991	0.00051051092
0.071631567	0.028734123	0.00051756199
0.071763055	0.028598305	0.00051537333
0.071894544	0.027786651	0.00050957206
0.072026033	0.028283457	0.00050874186
0.072157521	0.027795223	0.00051004272
0.072289010	0.026915080	0.00050296533
0.072420499	0.028301114	0.00051000577
0.072551988	0.027283381	0.00050231879
0.072683476	0.027614776	0.00050235386
0.072814965	0.027545384	0.00050601329
0.072946454	0.027712524	0.00050809073
0.073077942	0.026739437	0.00049613308
0.073209431	0.027251453	0.00050284332
0.073340920	0.027195734	0.00050005452
0.073472408	0.027375697	0.00050112931
0.073603897	0.027999063	0.00050863620
0.073735386	0.027334494	0.00049909501
0.073866875	0.027352756	0.00050180125
0.073998363	0.027092387	0.00049788364
0.074129852	0.027409346	0.00050245972
0.074261341	0.027549496	0.00050469894
0.074392829	0.027743951	0.00050069987
0.074524318	0.027530227	0.00050256998
0.074655807	0.028053759	0.00050402621
0.074787295	0.027223109	0.00049875967
0.074918784	0.026597057	0.00049470328
0.075050273	0.027860799	0.00050031667
0.075181761	0.028000325	0.00050206251
0.075313250	0.026717667	0.00049451801
0.075444739	0.026986262	0.00049529335
0.075576228	0.027424544	0.00049923939
0.075707716	0.026508811	0.00049199905
0.075839205	0.027783450	0.00050231364
0.075970694	0.027933148	0.00050254249
0.076102182	0.027337534	0.00049625018
0.076233671	0.025919605	0.00048845052
0.076365160	0.027541357	0.00049665051
0.076496648	0.027406484	0.00049633533
0.076628137	0.026601863	0.00049125967
0.076759626	0.027544338	0.00049601276
0.076891115	0.026332977	0.00048790640
0.077022603	0.027093752	0.00049168117
0.077154092	0.026645471	0.00048915176
0.077285581	0.027660820	0.00049861886
0.077417069	0.027264580	0.00049332487
0.077548558	0.026645670	0.00049118701
0.077680047	0.027236341	0.00049203712
0.077811535	0.026151572	0.00048402073
0.077943024	0.026172315	0.00048584628
0.078074513	0.026926665	0.00048842601
0.078206002	0.026888197	0.00049131202
0.078337490	0.026431326	0.00048407731
0.078468979	0.026606011	0.00048568641
0.078600468	0.026731402	0.00049021804
0.078731956	0.026571704	0.00048565534
0.078863445	0.027497949	0.00049553120
0.078994934	0.026360925	0.00048371363
0.079126422	0.026547409	0.00048583288
0.079257911	0.026717832	0.00048549226
0.079389400	0.028065809	0.00049566764
0.079520889	0.026497156	0.00048409415
0.079652377	0.027486626	0.00049216090
0.079783866	0.026687002	0.00048498212
0.079915355	0.027396838	0.00049233185
0.080046843	0.026118710	0.00047894770
0.080178332	0.026613060	0.00048487339
0.080309821	0.026848463	0.00048832704
0.080441309	0.026528858	0.00047878882
0.080572798	0.027230254	0.00049036586
0.080704287	0.026814712	0.00048608332
0.080835776	0.025821309	0.00047921773
0.080967264	0.026404437	0.00048428581
0.081098753	0.026558630	0.00048034608
0.081230242	0.026484727	0.00048172311
0.081361730	0.025926573	0.00047767747
0.081493219	0.026181937	0.00047921648
0.081624708	0.027284604	0.00048934669
0.081756196	0.026767616	0.00047828265
0.081887685	0.026457072	0.00048117923
0.082019174	0.027188381	0.00048696476
0.082150663	0.025670602	0.00047608421
0.082282151	0.026703487	0.00048387804
0.082413640	0.025715932	0.00047261796
0.082545129	0.025857779	0.00047588964
0.082676617	0.026499362	0.00047940271
0.082808106	0.027133391	0.00048257011
0.082939595	0.025348997	0.00047304322
0.083071083	0.026545899	0.00047672336
0.083202572	0.025128998	0.00046901953
0.083334061	0.026124468	0.00047836878
0.083465549	0.026751745	0.00047711922
0.083597038	0.025784632	0.00047430804
0.083728527	0.026112151	0.00047210849
0.083860016	0.026345235	0.00047638895
0.083991504	0.025365559	0.00046928649
0.084122993	0.025397859	0.00046835530
0.084254482	0.026074498	0.00047337233
0.084385970	0.025696429	0.00047051698
0.084517459	0.025478700	0.00046931178
0.084648948	0.025121510	0.00046677443
0.084780436	0.026462116	0.00047380951
0.084911925	0.026406713	0.00047472171
0.085043414	0.026774324	0.00047596884
0.085174903	0.025630420	0.00046756361
0.085306391	0.025771839	0.00047192888
0.085437880	0.026085098	0.00047179369
0.085569369	0.026281055	0.00047238661
0.085700857	0.026074883	0.00046943320
0.085832346	0.026572806	0.00047543805
0.085963835	0.026424375	0.00047765951
0.086095323	0.026495162	0.00047238345
0.086226812	0.026115286	0.00046945910
0.086358301	0.026670194	0.00047352126
0.086489790	0.025827666	0.00046798993
0.086621278	0.026730220	0.00047581552
0.086752767	0.026063970	0.00046845608
0.086884256	0.026030990	0.00046898490
0.087015744	0.025842762	0.00046839454
0.087147233	0.025777610	0.00046684108
0.087278722	0.025894197	0.00047001508
0.087410210	0.025049836	0.00046015121
0.087541699	0.025586748	0.00046362456
0.087673188	0.026136497	0.00046877653
0.087804677	0.025883334	0.00046421451
0.087936165	0.025944407	0.00046767248
0.088067654	0.026045297	0.00046808614
0.088199143	0.025592118	0.00046239129
0.088330631	0.025826189	0.00046846055
0.088462120	0.026240309	0.00046576240
0.088593609	0.026357830	0.00047140847
0.088725097	0.025786735	0.00046129808
0.088856586	0.025771679	0.00046291949
0.088988075	0.025081503	0.00045962757
0.089119564	0.026076018	0.00046600051
0.089251052	0.025775076	0.00046486067
0.089382541	0.025967951	0.00046469856
0.089514030	0.025521499	0.00046003764
0.089645518	0.026751495	0.00046907409
0.089777007	0.025986431	0.00046243754
0.089908496	0.025728217	0.00046301555
0.090039984	0.025763316	0.00046279123
0.090171473	0.025242876	0.00045485434
0.090302962	0.025483599	0.00046157381
0.090434451	0.025497555	0.00045738499
0.090565939	0.025952141	0.00046336315
0.090697428	0.025988893	0.00046335965
0.090828917	0.025137483	0.00045207534
0.090960405	0.025865646	0.00046213578
0.091091894	0.025088726	0.00045416899
0.091223383	0.024944725	0.00045491237
0.091354871	0.025585234	0.00046180231
0.091486360	0.027053952	0.00047907929
0.091617849	0.025136858	0.00046873048
0.091749337	0.025758475	0.00047769046
0.091880826	0.025468584	0.00047796215
0.092012315	0.026103983	0.00048862576
0.092143804	0.025878450	0.00048382799
0.092275292	0.025454282	0.00048456477
0.092406781	0.025638528	0.00048906040
0.092538270	0.024861499	0.00048746216
0.092669758	0.025376710	0.00049216771
0.092801247	0.024442898	0.00047054049
0.092932736	0.023787669	0.00046670478
0.093064224	0.024767331	0.00047030038
0.093195713	0.024540008	0.00046604626
0.093327202	0.024781770	0.00046817499
0.093458691	0.024853626	0.00046168359
0.093590179	0.024678620	0.00046682116
0.093721668	0.024414274	0.00046131443
0.093853157	0.024703945	0.00046304778
0.093984645	0.024981312	0.00046346925
0.094116134	0.025167115	0.00046251580
0.094247623	0.024736995	0.00045948802
0.094379111	0.024991044	0.00046197801
0.094510600	0.024697581	0.00046051210
0.094642089	0.023902479	0.00045257490
0.094773578	0.024905136	0.00045638168
0.094905066	0.024985722	0.00046030630
0.095036555	0.023963664	0.00045544663
0.095168044	0.024868187	0.00045488686
0.095299532	0.025414311	0.00046130668
0.095431021	0.024032270	0.00044940212
0.095562510	0.025060698	0.00045747396
0.095693998	0.024127604	0.00045278578
0.095825487	0.025846651	0.00046074264
0.095956976	0.024299384	0.00045285693
0.096088465	0.022823384	0.00043922066
0.096219953	0.024055455	0.00045014495
0.096351442	0.024749609	0.00045427931
0.096482931	0.025181339	0.00045684776
0.096614419	0.025328571	0.00045575228
0.096745908	0.024624034	0.00045256561
0.096877397	0.025528409	0.00045545860
0.097008885	0.025002731	0.00045531616
0.097140374	0.025413188	0.00045703755
0.097271863	0.024499350	0.00044952883
0.097403352	0.024191564	0.00044584362
0.097534840	0.024262271	0.00044471391
0.097666329	0.024719422	0.00045131229
0.097797818	0.025194346	0.00045039077
0.097929306	0.024783272	0.00045025252
0.098060795	0.024763041	0.00044799399
0.098192284	0.025002703	0.00044583924
0.098323772	0.024281040	0.00044318159
0.098455261	0.025634559	0.00045043041
0.098586750	0.024074019	0.00043877176
0.098718239	0.024524295	0.00044138738
0.098849727	0.023120430	0.00042899774
0.098981216	0.024747929	0.00044127663
0.099112705	0.024670067	0.00044082484
0.099244193	0.023859920	0.00043292657
0.099375682	0.023538979	0.00043432617
0.099507171	0.024547270	0.00044017340
0.099638659	0.024378823	0.00044153458
0.099770148	0.024006630	0.00043673923
0.099901637	0.024489773	0.00043838799
0.10003313	0.024279898	0.00043947494
0.10016461	0.024343847	0.00043978246
0.10029610	0.023781550	0.00043727217
0.10042759	0.023694339	0.00043356226
0.10055908	0.023801725	0.00043437888
0.10069057	0.024109856	0.00043854194
0.10082206	0.024450217	0.00043862587
0.10095355	0.024898788	0.00044517741
0.10108504	0.024331469	0.00043701738
0.10121652	0.023415577	0.00043100465
0.10134801	0.023515174	0.00043144811
0.10147950	0.024700204	0.00044027179
0.10161099	0.024128191	0.00043622222
0.10174248	0.023898329	0.00043531024
0.10187397	0.023674932	0.00043055468
0.10200546	0.024187606	0.00043683299
0.10213694	0.023888105	0.00043229471
0.10226843	0.023271368	0.00043014580
0.10239992	0.024054451	0.00043616797
0.10253141	0.023699674	0.00042819754
0.10266290	0.023325178	0.00042970836
0.10279439	0.024322417	0.00043312699
0.10292588	0.023994380	0.00043314176
0.10305737	0.024447027	0.00043566455
0.10318885	0.024439919	0.00043465208
0.10332034	0.023955678	0.00043178024
0.10345183	0.023724431	0.00042937275
0.10358332	0.023417031	0.00042653453
0.10371481	0.024435965	0.00043347592
0.10384630	0.024205303	0.00043230243
0.10397779	0.024102724	0.00043076486
0.10410928	0.023648328	0.00043110140
0.10424076	0.024209943	0.00043274687
0.10437225	0.023644678	0.00042871773
0.10450374	0.023202576	0.00042297168
0.10463523	0.024357278	0.00043252948
0.10476672	0.024128617	0.00043133466
0.10489821	0.024059939	0.00042970903
0.10502970	0.023960636	0.00042735987
0.10516118	0.023555486	0.00042462884
0.10529267	0.024807423	0.00043648895
0.10542416	0.023672603	0.00042576642
0.10555565	0.023119912	0.00042326810
0.10568714	0.024166880	0.00043024853
0.10581863	0.023862554	0.00042744178
0.10595012	0.023823808	0.00042610693
0.10608161	0.023646529	0.00042678847
0.10621309	0.023933306	0.00042633117
0.10634458	0.024151447	0.00042710861
0.10647607	0.024257881	0.00043094437
0.10660756	0.024966233	0.00043377840
0.10673905	0.024453404	0.00043326721
0.10687054	0.023405940	0.00042842832
0.10700203	0.023445102	0.00043379328
0.10713352	0.024485976	0.00044360441
0.10726500	0.024116154	0.00044581613
0.10739649	0.024128593	0.00045221210
0.10752798	0.024556229	0.00045060934
0.10765947	0.024210735	0.00045170454
0.10779096	0.023905849	0.00045222102
0.10792245	0.023690574	0.00045431813
0.10805394	0.023653963	0.00045353317
0.10818542	0.023934590	0.00045695260
0.10831691	0.023852278	0.00046115583
0.10844840	0.024630574	0.00046575347
0.10857989	0.023494289	0.00045802311
0.10871138	0.024406289	0.00047107034
0.10884287	0.023831879	0.00046436452
0.10897436	0.023851005	0.00046454415
0.10910585	0.024951212	0.00047754471
0.10923733	0.023528504	0.00046310855
0.10936882	0.023883137	0.00047486683
0.10950031	0.023269683	0.00046623652
0.10963180	0.023530358	0.00046845648
0.10976329	0.023711523	0.00047174555
0.10989478	0.023615435	0.00047502455
0.11002627	0.023669246	0.00047775442
0.11015776	0.024400513	0.00047899779
0.11028924	0.023774542	0.00047738035
0.11042073	0.023323892	0.00047758006
0.11055222	0.024217180	0.00048075530
0.11068371	0.025091569	0.00049290906
0.11081520	0.024498592	0.00048681934
0.11094669	0.023391613	0.00047861345
0.11107818	0.023774608	0.00048467215
0.11120966	0.023849806	0.00048377092
0.11134115	0.023396242	0.00048354770
0.11147264	0.022973583	0.00047615722
0.11160413	0.024717956	0.00049222704
0.11173562	0.023530446	0.00049025946
0.11186711	0.024444530	0.00047868504
0.11199860	0.022817182	0.00046690122
0.11213009	0.023748429	0.00046645889
0.11226157	0.023970020	0.00046508114
0.11239306	0.024324358	0.00046604368
0.11252455	0.024089204	0.00046582562
0.11265604	0.024391332	0.00046497713
0.11278753	0.023290646	0.00045232048
0.11291902	0.024358260	0.00045936875
0.11305051	0.023896996	0.00045852864
0.11318200	0.023773296	0.00045251265
0.11331348	0.024606100	0.00046076131
0.11344497	0.024052844	0.00045483292
0.11357646	0.023582282	0.00044777639
0.11370795	0.024291895	0.00045544897
0.11383944	0.024998668	0.00045856344
0.11397093	0.023847125	0.00044949974
0.11410242	0.023465545	0.00044654135
0.11423390	0.024609457	0.00044972558
0.11436539	0.024156058	0.00045173337
0.11449688	0.023968980	0.00044612970
0.11462837	0.023829388	0.00044933903
0.11475986	0.024186847	0.00044596838
0.11489135	0.024087814	0.00044316724
0.11502284	0.023530192	0.00044278635
0.11515433	0.024267762	0.00044600056
0.11528581	0.024369140	0.00044748547
0.11541730	0.024476551	0.00044573507
0.11554879	0.023610377	0.00043729042
0.11568028	0.024224665	0.00044669500
0.11581177	0.023678650	0.00043891955
0.11594326	0.023699352	0.00043853162
0.11607475	0.024874404	0.00044725741
0.11620624	0.024091923	0.00043970804
0.11633772	0.024221136	0.00044101881
0.11646921	0.023432321	0.00043625831
0.11660070	0.023232149	0.00043260611
0.11673219	0.024218342	0.00043956922
0.11686368	0.023791816	0.00043569855
0.11699517	0.023301340	0.00043085636
0.11712666	0.023526283	0.00043338241
0.11725814	0.023541190	0.00043142761
0.11738963	0.023859796	0.00043110959
0.11752112	0.022858744	0.00042499245
0.11765261	0.023764509	0.00043233597
0.11778410	0.024256182	0.00043522349
0.11791559	0.024429864	0.00043461549
0.11804708	0.023746918	0.00042850501
0.11817857	0.024318651	0.00043347095
0.11831005	0.023798711	0.00042941406
0.11844154	0.023014500	0.00042378143
0.11857303	0.023818869	0.00042554038
0.11870452	0.023328824	0.00042408012
0.11883601	0.023261751	0.00042266302
0.11896750	0.023307679	0.00042378667
0.11909899	0.023075942	0.00042199539
0.11923048	0.024037466	0.00042388650
0.11936196	0.023280452	0.00042155866
0.11949345	0.023586474	0.00041878898
0.11962494	0.023733621	0.00042010032
0.11975643	0.023753271	0.00042299399
0.11988792	0.023154393	0.00041416268
0.12001941	0.023873865	0.00041968310
0.12015090	0.023647872	0.00041826489
0.12028239	0.023852821	0.00042049547
0.12041387	0.023337807	0.00041524180
0.12054536	0.023259279	0.00041220774
0.12067685	0.024472697	0.00042390561
0.12080834	0.023836707	0.00041897762
0.12093983	0.023360552	0.00041302754
0.12107132	0.023615754	0.00041865398
0.12120281	0.023969936	0.00041757124
0.12133429	0.024450575	0.00041895029
0.12146578	0.023008610	0.00041099189
0.12159727	0.023659015	0.00041307446
0.12172876	0.024751308	0.00042371974
0.12186025	0.023928388	0.00041448592
0.12199174	0.023394604	0.00041254909
0.12212323	0.023910492	0.00041612429
0.12225472	0.023920434	0.00041350074
0.12238620	0.023557397	0.00041402464
0.12251769	0.022654328	0.00040456661
0.12264918	0.023623177	0.00041205924
0.12278067	0.024192005	0.00041795621
0.12291216	0.023914673	0.00041414142
0.12304365	0.024719732	0.00042049043
0.12317514	0.023989164	0.00041224472
0.12330663	0.022918480	0.00040774219
0.12343811	0.024132304	0.00041549048
0.12356960	0.023515228	0.00040968685
0.12370109	0.023934136	0.00041310478
0.12383258	0.023893183	0.00041239330
0.12396407	0.023414051	0.00040704769
0.12409556	0.023524259	0.00041315223
0.12422705	0.024283293	0.00041343414
0.12435853	0.023791857	0.00041245785
0.12449002	0.023864653	0.00041197343
0.12462151	0.024179982	0.00041527314
0.12475300	0.023587736	0.00040889232
0.12488449	0.023397592	0.00040868239
0.12501598	0.023617195	0.00041001405
0.12514747	0.024380332	0.00041347685
0.12527896	0.023706486	0.00040844925
0.12541044	0.023761535	0.00041112997
0.12554193	0.023768303	0.00040996373
0.12567342	0.023451935	0.00040637427
0.12580491	0.024169729	0.00041283592
0.12593640	0.023157763	0.00040425307
0.12606789	0.023431619	0.00040900087
0.12619938	0.023521843	0.00040616688
0.12633087	0.023847732	0.00040998826
0.12646235	0.023497646	0.00040512474
0.12659384	0.023684038	0.00040328223
0.12672533	0.023883237	0.00041120652
0.12685682	0.023118080	0.00040286092
0.12698831	0.023543305	0.00040757546
0.12711980	0.024060939	0.00040887236
0.12725129	0.023918337	0.00040701092
0.12738277	0.023595295	0.00040735863
0.12751426	0.024751986	0.00041353866
0.12764575	0.024346223	0.00041064300
0.12777724	0.023275163	0.00040120380
0.12790873	0.023247459	0.00040333678
0.12804022	0.023040181	0.00040279968
0.12817171	0.023732847	0.00040619801
0.12830320	0.023436615	0.00040415479
0.12843468	0.022731685	0.00039986431
0.12856617	0.023449259	0.00040166958
0.12869766	0.023889039	0.00040480677
0.12882915	0.024624629	0.00041270292
0.12896064	0.023240335	0.00039945907
0.12909213	0.023174724	0.00039910234
0.12922362	0.024161283	0.00040729499
0.12935511	0.022975035	0.00039911591
0.12948659	0.024331861	0.00040796083
0.12961808	0.023741045	0.00040360235
0.12974957	0.023522431	0.00040087067
0.12988106	0.023837690	0.00040436683
0.13001255	0.023550548	0.00040052165
0.13014404	0.023150034	0.00040096081
0.13027553	0.024031686	0.00040396544
0.13040701	0.023779942	0.00040195038
0.13053850	0.023834000	0.00040508346
0.13066999	0.024076472	0.00040371748
0.13080148	0.023866596	0.00040463209
0.13093297	0.024153552	0.00040433350
0.13106446	0.023712214	0.00040196514
0.13119595	0.024003795	0.00040336001
0.13132744	0.024204169	0.00040385352
0.13145892	0.024281025	0.00040605472
0.13159041	0.024014843	0.00040250383
0.13172190	0.024137395	0.00040252687
0.13185339	0.023744097	0.00040229491
0.13198488	0.024286118	0.00040437341
0.13211637	0.023747364	0.00040174480
0.13224786	0.023529818	0.00039814445
0.13237935	0.024329920	0.00040418194
0.13251083	0.023471605	0.00040031070
0.13264232	0.023853879	0.00040079693
0.13277381	0.023625438	0.00040026817
0.13290530	0.023050544	0.00039336979
0.13303679	0.023462964	0.00039830379
0.13316828	0.024289443	0.00040402535
0.13329977	0.023188450	0.00039328742
0.13343125	0.023796362	0.00040384592
0.13356274	0.023651208	0.00039614498
0.13369423	0.024138047	0.00040047101
0.13382572	0.024600661	0.00040501934
0.13395721	0.023800767	0.00039726474
0.13408870	0.023063139	0.00039561870
0.13422019	0.024059543	0.00039810868
0.13435168	0.024078226	0.00040155619
0.13448316	0.023532018	0.00039815833
0.13461465	0.023640017	0.00039591018
0.13474614	0.023649616	0.00039727380
0.13487763	0.023663292	0.00039711550
0.13500912	0.024047889	0.00039838272
0.13514061	0.023335610	0.00039669754
0.13527210	0.023981221	0.00039831529
0.13540359	0.023705955	0.00039667494
0.13553507	0.023321553	0.00039377673
0.13566656	0.024259885	0.00039864322
0.13579805	0.023088122	0.00039328385
0.13592954	0.023791064	0.00039583881
0.13606103	0.023958813	0.00039995978
0.13619252	0.023463379	0.00039335167
0.13632401	0.023461298	0.00039310852
0.13645549	0.024617076	0.00040237458
0.13658698	0.023315320	0.00039198911
0.13671847	0.023049239	0.00039160050
0.13684996	0.022517870	0.00038737090
0.13698145	0.023471737	0.00039241266
0.13711294	0.023840752	0.00039448244
0.13724443	0.023529647	0.00039363844
0.13737592	0.023881917	0.00039407996
0.13750740	0.023834959	0.00039666203
0.13763889	0.023785315	0.00039311712
0.13777038	0.024084852	0.00039775009
0.13790187	0.023399776	0.00039231822
0.13803336	0.023421146	0.00038930279
0.13816485	0.023646017	0.00039479926
0.13829634	0.023689114	0.00039072865
0.13842783	0.024204438	0.00039679271
0.13855931	0.023150585	0.00038985600
0.13869080	0.023695308	0.00039157355
0.13882229	0.023868086	0.00039266922
0.13895378	0.023156758	0.00038693141
0.13908527	0.023533732	0.00039227528
0.13921676	0.023951507	0.00039271893
0.13934825	0.023558771	0.00039142750
0.13947973	0.023350050	0.00038820633
0.13961122	0.022574079	0.00038334129
0.13974271	0.024542649	0.00039624163
0.13987420	0.023864771	0.00039342029
0.14000569	0.024347746	0.00039359818
0.14013718	0.023879656	0.00039190228
0.14026867	0.023368492	0.00038799289
0.14040016	0.023517944	0.00039175053
0.14053164	0.024051992	0.00039616619
0.14066313	0.023496130	0.00038588076
0.14079462	0.023442750	0.00038772288
0.14092611	0.023667126	0.00038862257
0.14105760	0.023338437	0.00038704713
0.14118909	0.024331025	0.00039503316
0.14132058	0.023726377	0.00038714389
0.14145207	0.023728061	0.00038874017
0.14158355	0.023410108	0.00038619584
0.14171504	0.023396065	0.00038686993
0.14184653	0.024053806	0.00039080604
0.14197802	0.023429101	0.00038504028
0.14210951	0.023507499	0.00038610663
0.14224100	0.023561895	0.00038762219
0.14237249	0.023140137	0.00038237968
0.14250398	0.023410275	0.00038732318
0.14263546	0.023778387	0.00038573388
0.14276695	0.023643874	0.00038672712
0.14289844	0.023778411	0.00038809595
0.14302993	0.024656645	0.00039323893
0.14316142	0.023727353	0.00038716672
0.14329291	0.023980371	0.00038693541
0.14342440	0.023706342	0.00038645732
0.14355588	0.023661266	0.00038597058
0.14368737	0.023600426	0.00038644743
0.14381886	0.023616495	0.00038668398
0.14395035	0.023815429	0.00038543323
0.14408184	0.023321978	0.00038297864
0.14421333	0.023088045	0.00038109350
0.14434482	0.023739061	0.00038602429
0.14447631	0.023468525	0.00038346134
0.14460779	0.023548332	0.00038350592
0.14473928	0.024242152	0.00038904471
0.14487077	0.022671073	0.00038147467
0.14500226	0.024024354	0.00038722531
0.14513375	0.023656915	0.00038717626
0.14526524	0.024427094	0.00038935154
0.14539673	0.023621085	0.00038450383
0.14552822	0.023925905	0.00038836742
0.14565970	0.024103605	0.00038728310
0.14579119	0.023655336	0.00038521381
0.14592268	0.023480370	0.00038294178
0.14605417	0.023627804	0.00038368160
0.14618566	0.024035278	0.00038770478
0.14631715	0.024124422	0.00038486700
0.14644864	0.023680194	0.00038436067
0.14658012	0.023619381	0.00038259284
0.14671161	0.023428711	0.00038203384
0.14684310	0.022940055	0.00038161515
0.14697459	0.023835322	0.00038442759
0.14710608	0.023401887	0.00038022625
0.14723757	0.023566247	0.00038255389
0.14736906	0.024074317	0.00038449163
0.14750055	0.024109809	0.00038664828
0.14763203	0.023677045	0.00038295709
0.14776352	0.023158268	0.00037791678
0.14789501	0.024596880	0.00038914447
0.14802650	0.023414483	0.00037853608
0.14815799	0.024006990	0.00038557529
0.14828948	0.024451413	0.00038569292
0.14842097	0.023537871	0.00038130651
0.14855246	0.023547778	0.00037997888
0.14868394	0.023063643	0.00037630466
0.14881543	0.023428222	0.00038096061
0.14894692	0.023595951	0.00038181722
0.14907841	0.024329129	0.00038475223
0.14920990	0.024436296	0.00038567364
0.14934139	0.023980720	0.00038410931
0.14947288	0.023661924	0.00038228103
0.14960436	0.023746944	0.00038132240
0.14973585	0.023556220	0.00037828938
0.14986734	0.024254245	0.00038368340
0.14999883	0.024003317	0.00038137583
0.15013032	0.023202784	0.00037862493
0.15026181	0.023723003	0.00038107680
0.15039330	0.023436323	0.00037736663
0.15052479	0.023436356	0.00037841954
0.15065627	0.023497790	0.00037804153
0.15078776	0.023064657	0.00037672742
0.15091925	0.022899356	0.00037441950
0.15105074	0.023649495	0.00037779006
0.15118223	0.024102102	0.00038293528
0.15131372	0.023543766	0.00037783471
0.15144521	0.023391617	0.00037687474
0.15157670	0.024052830	0.00038210091
0.15170818	0.023012666	0.00037426555
0.15183967	0.023638993	0.00037824113
0.15197116	0.022753392	0.00037321413
0.15210265	0.023797614	0.00037864891
0.15223414	0.023702034	0.00037803345
0.15236563	0.023687147	0.00037822027
0.15249712	0.022919326	0.00037455316
0.15262860	0.023145055	0.00037481286
0.15276009	0.024175187	0.00038166041
0.15289158	0.023830620	0.00037939435
0.15302307	0.023869152	0.00037901965
0.15315456	0.023744361	0.00037695224
0.15328605	0.023311304	0.00037605361
0.15341754	0.023852418	0.00037923454
0.15354903	0.023088943	0.00037322814
0.15368051	0.023895105	0.00037846263
0.15381200	0.023421089	0.00037441312
0.15394349	0.023761222	0.00037789537
0.15407498	0.023528782	0.00037654545
0.15420647	0.023424138	0.00037352139
0.15433796	0.024279968	0.00037909933
0.15446945	0.022839291	0.00036909253
0.15460094	0.023294825	0.00037478297
0.15473242	0.022815076	0.00037081619
0.15486391	0.023003186	0.00037121248
0.15499540	0.023797456	0.00037537388
0.15512689	0.024017186	0.00037796697
0.15525838	0.023972543	0.00037825215
0.15538987	0.023709763	0.00037421063
0.15552136	0.023729810	0.00037528557
0.15565284	0.023560893	0.00037320294
0.15578433	0.023618100	0.00037493238
0.15591582	0.023954979	0.00037670764
0.15604731	0.023142526	0.00037206543
0.15617880	0.023383850	0.00037180021
0.15631029	0.023564986	0.00037429750
0.15644178	0.023043831	0.00036969396
0.15657327	0.023558773	0.00037474303
0.15670475	0.023576655	0.00037199863
0.15683624	0.023278353	0.00037156399
0.15696773	0.022932467	0.00036839757
0.15709922	0.023112039	0.00036997812
0.15723071	0.023744011	0.00037472545
0.15736220	0.023504223	0.00037187072
0.15749369	0.023147903	0.00037073040
0.15762518	0.023836523	0.00037297723
0.15775666	0.023697018	0.00037417047
0.15788815	0.022639299	0.00036705305
0.15801964	0.023908205	0.00037375706
0.15815113	0.022820627	0.00036735427
0.15828262	0.023731293	0.00037156056
0.15841411	0.023263262	0.00036947190
0.15854560	0.024179443	0.00037551175
0.15867708	0.023037375	0.00036678538
0.15880857	0.023760402	0.00037227660
0.15894006	0.023535619	0.00037014306
0.15907155	0.023544803	0.00037026567
0.15920304	0.023802464	0.00037346144
0.15933453	0.023441453	0.00036901213
0.15946602	0.023647866	0.00037135410
0.15959751	0.023880323	0.00037228217
0.15972899	0.023290408	0.00036776174
0.15986048	0.023565045	0.00037062332
0.15999197	0.023879803	0.00037058627
0.16012346	0.023442588	0.00036968013
0.16025495	0.023171716	0.00036753444
0.16038644	0.023455519	0.00036808255
0.16051793	0.023525173	0.00037081963
0.16064942	0.023516671	0.00036784764
0.16078090	0.023849053	0.00037205202
0.16091239	0.023728386	0.00037053326
0.16104388	0.022895833	0.00036331974
0.16117537	0.023278221	0.00036773253
0.16130686	0.023854530	0.00036884852
0.16143835	0.023723384	0.00036948044
0.16156984	0.023255081	0.00036772485
0.16170133	0.023465247	0.00036665986
0.16183281	0.023570877	0.00036890432
0.16196430	0.024179289	0.00037132645
0.16209579	0.023958056	0.00037021595
0.16222728	0.023905219	0.00037006248
0.16235877	0.023768657	0.00036669694
0.16249026	0.023341198	0.00036662820
0.16262175	0.023049795	0.00036467414
0.16275323	0.023224570	0.00036705043
0.16288472	0.024037554	0.00037015393
0.16301621	0.023125043	0.00036306141
0.16314770	0.023029554	0.00036345342
0.16327919	0.023420640	0.00036537561
0.16341068	0.023606474	0.00036575509
0.16354217	0.023614264	0.00036773611
0.16367366	0.023324083	0.00036439241
0.16380514	0.023241620	0.00036563956
0.16393663	0.023902290	0.00036958336
0.16406812	0.022643394	0.00035883523
0.16419961	0.023811915	0.00036760858
0.16433110	0.023308363	0.00036424731
0.16446259	0.023052802	0.00036306907
0.16459408	0.023517972	0.00036667248
0.16472557	0.023225780	0.00036197769
0.16485705	0.023376975	0.00036553356
0.16498854	0.023513999	0.00036492638
0.16512003	0.023468285	0.00036519219
0.16525152	0.023588957	0.00036663510
0.16538301	0.022992344	0.00036082456
0.16551450	0.023398658	0.00036500648
0.16564599	0.023379900	0.00036414194
0.16577747	0.023642762	0.00036508126
0.16590896	0.023738364	0.00036597856
0.16604045	0.023916163	0.00036430995
0.16617194	0.023389670	0.00036380655
0.16630343	0.023374831	0.00036243186
0.16643492	0.023594821	0.00036428545
0.16656641	0.023290416	0.00036511347
0.16669790	0.023225769	0.00035905330
0.16682938	0.023077709	0.00036148888
0.16696087	0.024074037	0.00036707346
0.16709236	0.023323592	0.00036015825
0.16722385	0.023925507	0.00036709916
0.16735534	0.024039354	0.00036579800
0.16748683	0.023655732	0.00036413629
0.16761832	0.023889231	0.00036558898
0.16774981	0.023561824	0.00036212976
0.16788129	0.023901512	0.00036676158
0.16801278	0.023398248	0.00036085982
0.16814427	0.023671454	0.00036421276
0.16827576	0.024142448	0.00036707988
0.16840725	0.023177674	0.00035958559
0.16853874	0.023693604	0.00036283629
0.16867023	0.023867820	0.00036314911
0.16880171	0.023593835	0.00036387493
0.16893320	0.023240884	0.00036023205
0.16906469	0.023755288	0.00036199011
0.16919618	0.023633854	0.00036454002
0.16932767	0.023604453	0.00036017135
0.16945916	0.023674657	0.00036287406
0.16959065	0.023790368	0.00036401045
0.16972214	0.023519495	0.00036031543
0.16985362	0.023623355	0.00036262071
0.16998511	0.023342940	0.00035902122
0.17011660	0.023920601	0.00036391465
0.17024809	0.023754621	0.00036374172
0.17037958	0.023618455	0.00036053046
0.17051107	0.023706070	0.00036228642
0.17064256	0.022894090	0.00035764417
0.17077405	0.023302782	0.00035902315
0.17090553	0.024061555	0.00036359053
0.17103702	0.023162193	0.00035805465
0.17116851	0.023272267	0.00035784231
0.17130000	0.023575895	0.00035942307
0.17143149	0.023367891	0.00035845354
0.17156298	0.023191769	0.00035873774
0.17169447	0.023268977	0.00035724567
0.17182595	0.023796710	0.00036150219
0.17195744	0.023323344	0.00035928174
0.17208893	0.023263217	0.00035699898
0.17222042	0.023884106	0.00036169453
0.17235191	0.023644657	0.00036030305
0.17248340	0.023108363	0.00035462643
0.17261489	0.023750028	0.00036120863
0.17274638	0.023688522	0.00035847599
0.17287786	0.023626338	0.00036018000
0.17300935	0.023402501	0.00035689756
0.17314084	0.023301303	0.00035693113
0.17327233	0.023106085	0.00035523200
0.17340382	0.023783924	0.00035777755
0.17353531	0.023326609	0.00035735943
0.17366680	0.023742616	0.00035827219
0.17379829	0.023809713	0.00035973683
0.17392977	0.023421289	0.00035835752
0.17406126	0.022757646	0.00035299851
0.17419275	0.023261290	0.00035456934
0.17432424	0.022988963	0.00035472405
0.17445573	0.023432620	0.00035686208
0.17458722	0.023070359	0.00035552055
0.17471871	0.023712666	0.00035794042
0.17485019	0.024182602	0.00036129220
0.17498168	0.022922081	0.00035388601
0.17511317	0.023171488	0.00035581612
0.17524466	0.023542385	0.00035839189
0.17537615	0.023721745	0.00035651195
0.17550764	0.023387733	0.00035428390
0.17563913	0.023371015	0.00035435709
0.17577062	0.023624276	0.00035615701
0.17590210	0.023054864	0.00035312097
0.17603359	0.023077965	0.00035283912
0.17616508	0.023150546	0.00035361618
0.17629657	0.023705503	0.00035732626
0.17642806	0.023607185	0.00035411869
0.17655955	0.023468132	0.00035655731
0.17669104	0.023744880	0.00035604366
0.17682253	0.023472235	0.00035395056
0.17695401	0.023874042	0.00035822378
0.17708550	0.023756240	0.00035469997
0.17721699	0.023459225	0.00035474653
0.17734848	0.023746340	0.00035624800
0.17747997	0.023313303	0.00035264092
0.17761146	0.023100218	0.00035344498
0.17774295	0.024077764	0.00035569963
0.17787443	0.023816828	0.00035687763
0.17800592	0.023935180	0.00035629450
0.17813741	0.023990387	0.00035603915
0.17826890	0.022966691	0.00035111534
0.17840039	0.023338988	0.00035123307
0.17853188	0.023576902	0.00035450936
0.17866337	0.023433716	0.00035317019
0.17879486	0.023801572	0.00035483045
0.17892634	0.023605157	0.00035464540
0.17905783	0.023236747	0.00035150818
0.17918932	0.023582730	0.00035557532
0.17932081	0.023629399	0.00035337086
0.17945230	0.023246475	0.00035180857
0.17958379	0.023455124	0.00035324222
0.17971528	0.023536093	0.00035198167
0.17984677	0.023292331	0.00035147033
0.17997825	0.023527046	0.00035201859
0.18010974	0.023292216	0.00034985867
0.18024123	0.023248425	0.00035100496
0.18037272	0.022897844	0.00034745516
0.18050421	0.023080809	0.00035715279
0.18063570	0.022963392	0.00035936421
0.18076719	0.023418368	0.00036308546
0.18089867	0.023406811	0.00036686098
0.18103016	0.023285238	0.00036517247
0.18116165	0.023072187	0.00036718005
0.18129314	0.023861940	0.00037416504
0.18142463	0.023587285	0.00037280980
0.18155612	0.022849763	0.00036932368
0.18168761	0.023970716	0.00037767527
0.18181910	0.023688142	0.00037753350
0.18195058	0.023369993	0.00037734054
0.18208207	0.024037691	0.00037913704
0.18221356	0.022933986	0.00037779249
0.18234505	0.022795813	0.00037523103
0.18247654	0.022898371	0.00037796522
0.18260803	0.023447536	0.00038292516
0.18273952	0.023605429	0.00038353481
0.18287101	0.023428591	0.00038318205
0.18300249	0.023309245	0.00038481861
0.18313398	0.023264553	0.00038287151
0.18326547	0.023358889	0.00038628664
0.18339696	0.023180294	0.00038597471
0.18352845	0.023207410	0.00038777410
0.18365994	0.022885747	0.00038641479
0.18379143	0.023560196	0.00039083056
0.18392292	0.022762746	0.00038781627
0.18405440	0.022801999	0.00038565464
0.18418589	0.023018907	0.00038974408
0.18431738	0.023711314	0.00039593022
0.18444887	0.023576745	0.00039440190
0.18458036	0.023207625	0.00039346060
0.18471185	0.022935155	0.00039153408
0.18484334	0.023786302	0.00039859708
0.18497482	0.023018822	0.00039593651
0.18510631	0.022707556	0.00039190578
0.18523780	0.023090410	0.00039684714
0.18536929	0.023762246	0.00039488183
0.18550078	0.022496824	0.00037963339
0.18563227	0.023527947	0.00038674721
0.18576376	0.023644678	0.00038199989
0.18589525	0.023025769	0.00037940260
0.18602673	0.023472480	0.00038010046
0.18615822	0.023546807	0.00037811287
0.18628971	0.022889459	0.00037472237
0.18642120	0.023239679	0.00037517083
0.18655269	0.023168030	0.00037479276
0.18668418	0.023336748	0.00037181324
0.18681567	0.023787898	0.00037413243
0.18694716	0.023098210	0.00036996476
0.18707864	0.023480889	0.00036928856
0.18721013	0.023996937	0.00037265581
0.18734162	0.023190497	0.00036878045
0.18747311	0.023268585	0.00036631563
0.18760460	0.023136442	0.00036601072
0.18773609	0.023893320	0.00036694436
0.18786758	0.023410990	0.00036571214
0.18799906	0.023832138	0.00036875817
0.18813055	0.023249675	0.00036286078
0.18826204	0.022543435	0.00035900840
0.18839353	0.023259400	0.00035864823
0.18852502	0.023382003	0.00036275271
0.18865651	0.023573797	0.00036449779
0.18878800	0.023819481	0.00036132098
0.18891949	0.022965809	0.00035727817
0.18905097	0.023125263	0.00035651726
0.18918246	0.023447619	0.00035917882
0.18931395	0.023382439	0.00035817339
0.18944544	0.022804316	0.00035322880
0.18957693	0.023204423	0.00035700394
0.18970842	0.024178755	0.00036013332
0.18983991	0.023307726	0.00035640669
0.18997140	0.023241663	0.00035580923
0.19010288	0.023841958	0.00035595511
0.19023437	0.023397528	0.00035529161
0.19036586	0.023521192	0.00035473463
0.19049735	0.023453913	0.00035288021
0.19062884	0.023240622	0.00035270301
0.19076033	0.023218356	0.00035081929
0.19089182	0.023385367	0.00035264522
0.19102330	0.022997998	0.00034969538
0.19115479	0.022632215	0.00034730661
0.19128628	0.023727815	0.00035338827
0.19141777	0.023635221	0.00035149161
0.19154926	0.023440482	0.00035085790
0.19168075	0.023435282	0.00035139387
0.19181224	0.023711663	0.00035341864
0.19194373	0.022933585	0.00034842641
0.19207521	0.023720517	0.00035161502
0.19220670	0.023185509	0.00034839598
0.19233819	0.022994211	0.00034730881
0.19246968	0.023311803	0.00035042716
0.19260117	0.022167193	0.00034307416
0.19273266	0.023266013	0.00034959701
0.19286415	0.023593277	0.00034999129
0.19299564	0.023986010	0.00035400638
0.19312712	0.023118812	0.00034564758
0.19325861	0.023447274	0.00034996461
0.19339010	0.023239973	0.00034670649
0.19352159	0.022884856	0.00034560564
0.19365308	0.023328224	0.00034966702
0.19378457	0.023464521	0.00034838126
0.19391606	0.024009556	0.00035247292
0.19404754	0.023612631	0.00034913433
0.19417903	0.023552615	0.00034884261
0.19431052	0.023440856	0.00034851393
0.19444201	0.023307844	0.00034691394
0.19457350	0.023348456	0.00034714184
0.19470499	0.023668337	0.00034964253
0.19483648	0.023371914	0.00034776230
0.19496797	0.023727937	0.00035058400
0.19509945	0.023805704	0.00034979208
0.19523094	0.023262074	0.00034620511
0.19536243	0.024195459	0.00035122981
0.19549392	0.023149570	0.00034485463
0.19562541	0.023144885	0.00034604029
0.19575690	0.023711349	0.00034663208
0.19588839	0.023586476	0.00034685905
0.19601988	0.022910581	0.00034310913
0.19615136	0.023817750	0.00034713928
0.19628285	0.023137264	0.00034506516
0.19641434	0.022429844	0.00034026145
0.19654583	0.023394880	0.00034628103
0.19667732	0.023678001	0.00034621445
0.19680881	0.023464721	0.00034676401
0.19694030	0.022971122	0.00034263602
0.19707178	0.023778136	0.00034665235
0.19720327	0.023194768	0.00034369280
0.19733476	0.023430427	0.00034392268
0.19746625	0.023168571	0.00034389150
0.19759774	0.022700127	0.00034132954
0.19772923	0.023012572	0.00034210352
0.19786072	0.023102750	0.00034198891
0.19799221	0.022954899	0.00034241182
0.19812369	0.023157388	0.00034138649
0.19825518	0.023843678	0.00034825797
0.19838667	0.023614248	0.00034411763
0.19851816	0.022847140	0.00033993306
0.19864965	0.022962740	0.00034126944
0.19878114	0.023236348	0.00034167231
0.19891263	0.023701568	0.00034596020
0.19904412	0.023113842	0.00034117436
0.19917560	0.023708455	0.00034575960
0.19930709	0.023343221	0.00034267630
0.19943858	0.023764274	0.00034378968
0.19957007	0.023497703	0.00034311629
0.19970156	0.023416272	0.00034258683
0.19983305	0.023522668	0.00034314871
0.19996454	0.023172087	0.00034121322
0.20009602	0.023844623	0.00034447972
0.20022751	0.023300143	0.00034274483
0.20035900	0.023118062	0.00034165012
0.20049049	0.023280085	0.00034112866
0.20062198	0.022868133	0.00034030873
0.20075347	0.022973765	0.00033933367
0.20088496	0.023373346	0.00034215625
0.20101645	0.022992756	0.00033988013
0.20114793	0.023074602	0.00033867814
0.20127942	0.023287236	0.00034144476
0.20141091	0.023156130	0.00034012461
0.20154240	0.023407026	0.00034132182
0.20167389	0.023036186	0.00034063571
0.20180538	0.023412330	0.00033912200
0.20193687	0.024120318	0.00034439671
0.20206836	0.023672857	0.00034278943
0.20219984	0.023320405	0.00034061535
0.20233133	0.022817957	0.00033779845
0.20246282	0.023122817	0.00033715715
0.20259431	0.023378088	0.00034126323
0.20272580	0.023132974	0.00033839606
0.20285729	0.022808561	0.00033503260
0.20298878	0.023664868	0.00034298588
0.20312027	0.023435493	0.00033774767
0.20325175	0.023406833	0.00034022620
0.20338324	0.023419965	0.00033876956
0.20351473	0.022794224	0.00033745548
0.20364622	0.023371261	0.00034022788
0.20377771	0.022464801	0.00033280601
0.20390920	0.023243203	0.00033992404
0.20404069	0.022760414	0.00033435299
0.20417217	0.022997097	0.00033812813
0.20430366	0.023283467	0.00033931790
0.20443515	0.023495318	0.00033754019
0.20456664	0.023538997	0.00033904469
0.20469813	0.022889759	0.00033593317
0.20482962	0.023020734	0.00033565877
0.20496111	0.023745394	0.00034048589
0.20509260	0.022959457	0.00033453070
0.20522408	0.023351099	0.00033724868
0.20535557	0.023469573	0.00033847826
0.20548706	0.023841755	0.00033953810
0.20561855	0.023400259	0.00033871941
0.20575004	0.023214799	0.00033403521
0.20588153	0.023045676	0.00033534504
0.20601302	0.023232834	0.00033715704
0.20614451	0.023012681	0.00033331038
0.20627599	0.023551905	0.00033892504
0.20640748	0.023152790	0.00033403833
0.20653897	0.023098396	0.00033487552
0.20667046	0.023441486	0.00033716869
0.20680195	0.022626890	0.00033143701
0.20693344	0.023468431	0.00033767468
0.20706493	0.022514380	0.00033091107
0.20719641	0.022536019	0.00033197186
0.20732790	0.023054183	0.00033578510
0.20745939	0.023239236	0.00033484745
0.20759088	0.023087339	0.00033465340
0.20772237	0.023147995	0.00033460506
0.20785386	0.023167603	0.00033414174
0.20798535	0.023153366	0.00033584852
0.20811684	0.023845434	0.00033729566
0.20824832	0.023423849	0.00033593440
0.20837981	0.022842315	0.00033159896
0.20851130	0.022772786	0.00033317284
0.20864279	0.022839671	0.00033387888
0.20877428	0.023311015	0.00033412816
0.20890577	0.023611273	0.00033648644
0.20903726	0.023309811	0.00033409387
0.20916875	0.023569635	0.00033593854
0.20930023	0.022790979	0.00033300917
0.20943172	0.023123939	0.00033311148
0.20956321	0.023290026	0.00033471246
0.20969470	0.023198648	0.00033386161
0.20982619	0.023089221	0.00033375114
0.20995768	0.023879348	0.00033748482
0.21008917	0.023111948	0.00033211626
0.21022065	0.023381260	0.00033555467
0.21035214	0.023392486	0.00033653028
0.21048363	0.023279987	0.00033192334
0.21061512	0.023023326	0.00033476985
0.21074661	0.023252439	0.00033172664
0.21087810	0.023749103	0.00033539328
0.21100959	0.023006259	0.00033318790
0.21114108	0.023200374	0.00033201787
0.21127256	0.023771800	0.00033839735
0.21140405	0.022843466	0.00032944021
0.21153554	0.023079771	0.00033193992
0.21166703	0.023220385	0.00033150427
0.21179852	0.023465635	0.00033322103
0.21193001	0.023149414	0.00033220208
0.21206150	0.022981729	0.00032874501
0.21219299	0.022981394	0.00033104901
0.21232447	0.022625660	0.00032913468
0.21245596	0.023542942	0.00033296323
0.21258745	0.023325307	0.00033313704
0.21271894	0.023285795	0.00033128484
0.21285043	0.022963996	0.00032925225
0.21298192	0.023263289	0.00033339625
0.21311341	0.022868344	0.00032795759
0.21324489	0.022798675	0.00032954903
0.21337638	0.023198007	0.00033053094
0.21350787	0.023840649	0.00033470330
0.21363936	0.023848057	0.00033587150
0.21377085	0.023835594	0.00033351511
0.21390234	0.022513647	0.00032790855
0.21403383	0.023322264	0.00033146686
0.21416532	0.023045611	0.00032978936
0.21429680	0.023363929	0.00033203378
0.21442829	0.023405997	0.00033115817
0.21455978	0.023147269	0.00033031093
0.21469127	0.022838605	0.00032808461
0.21482276	0.023168660	0.00032955832
0.21495425	0.023388194	0.00033158434
0.21508574	0.023303832	0.00033039904
0.21521723	0.023427589	0.00033180889
0.21534871	0.023765241	0.00033373501
0.21548020	0.023502786	0.00032882280
0.21561169	0.023043523	0.00032947182
0.21574318	0.023783887	0.00033302175
0.21587467	0.023820529	0.00033095957
0.21600616	0.023089959	0.00032961882
0.21613765	0.023219178	0.00032743658
0.21626913	0.022904674	0.00032752727
0.21640062	0.022998011	0.00032713397
0.21653211	0.023407949	0.00033032713
0.21666360	0.023416684	0.00032979756
0.21679509	0.022807990	0.00032528214
0.21692658	0.022707747	0.00032669462
0.21705807	0.023627664	0.00033104938
0.21718956	0.023086418	0.00032664937
0.21732104	0.023438953	0.00033063776
0.21745253	0.023192540	0.00032852554
0.21758402	0.022444301	0.00032366562
0.21771551	0.023998581	0.00033218837
0.21784700	0.023238528	0.00032748912
0.21797849	0.022974038	0.00032663209
0.21810998	0.022963975	0.00032591541
0.21824147	0.022653371	0.00032511692
0.21837295	0.023406989	0.00033008500
0.21850444	0.023700702	0.00032900488
0.21863593	0.023212112	0.00032847387
0.21876742	0.022866453	0.00032421987
0.21889891	0.023064529	0.00032703677
0.21903040	0.023963027	0.00033307980
0.21916189	0.023235086	0.00032554432
0.21929337	0.023544902	0.00032947179
0.21942486	0.023126399	0.00032505960
0.21955635	0.022970116	0.00032614689
0.21968784	0.022874540	0.00032538445
0.21981933	0.022849140	0.00032209556
0.21995082	0.023358008	0.00032719737
0.22008231	0.022896365	0.00032379820
0.22021380	0.022791472	0.00032454224
0.22034528	0.023126116	0.00032736175
0.22047677	0.023312379	0.00032462448
0.22060826	0.023050684	0.00032498289
0.22073975	0.023637909	0.00032864649
0.22087124	0.023032285	0.00032649269
0.22100273	0.023022516	0.00032464042
0.22113422	0.023453156	0.00032564462
0.22126571	0.023464662	0.00032666658
0.22139719	0.023280753	0.00032650490
0.22152868	0.023401320	0.00032712848
0.22166017	0.023715093	0.00032955233
0.22179166	0.023353069	0.00032479321
0.22192315	0.023354012	0.00032734853
0.22205464	0.023054095	0.00032472025
0.22218613	0.023115979	0.00032513211
0.22231761	0.022747308	0.00032220612
0.22244910	0.023455890	0.00032559757
0.22258059	0.023556762	0.00032699355
0.22271208	0.023478692	0.00032640450
0.22284357	0.023094442	0.00032428029
0.22297506	0.023260301	0.00032559352
0.22310655	0.022913401	0.00032187198
0.22323804	0.023085454	0.00032505423
0.22336952	0.023113384	0.00032480835
0.22350101	0.023368661	0.00032400576
0.22363250	0.023179295	0.00032426395
0.22376399	0.022903628	0.00032182708
0.22389548	0.023400126	0.00032589972
0.22402697	0.023218061	0.00032535856
0.22415846	0.022999347	0.00032227501
0.22428995	0.023051841	0.00032264714
0.22442143	0.023476418	0.00032435445
0.22455292	0.022907324	0.00032246267
0.22468441	0.023339587	0.00032461918
0.22481590	0.023334570	0.00032398469
0.22494739	0.023253124	0.00032191198
0.22507888	0.023322708	0.00032351443
0.22521037	0.023326893	0.00032436061
0.22534186	0.023050232	0.00032320406
0.22547334	0.023774977	0.00032558873
0.22560483	0.022762831	0.00031902444
0.22573632	0.023231829	0.00032324890
0.22586781	0.023356608	0.00032341508
0.22599930	0.022998205	0.00032199509
0.22613079	0.022379283	0.00031653544
0.22626228	0.022772849	0.00032091710
0.22639376	0.022743803	0.00031947291
0.22652525	0.022824478	0.00031979739
0.22665674	0.023537222	0.00032555499
0.22678823	0.023289430	0.00032180504
0.22691972	0.023054672	0.00032169356
0.22705121	0.023431101	0.00032240296
0.22718270	0.022877336	0.00032023755
0.22731419	0.023273883	0.00032268313
0.22744567	0.023213091	0.00032141049
0.22757716	0.023494052	0.00032201676
0.22770865	0.022804360	0.00031982971
0.22784014	0.023180979	0.00032093120
0.22797163	0.023518523	0.00032450008
0.22810312	0.023043253	0.00031923428
0.22823461	0.022653206	0.00031790554
0.22836610	0.023241307	0.00032169063
0.22849758	0.022946768	0.00031910093
0.22862907	0.022606593	0.00031901275
0.22876056	0.023315701	0.00031958470
0.22889205	0.023363679	0.00032192068
0.22902354	0.022988712	0.00032047527
0.22915503	0.023223405	0.00031979240
0.22928652	0.022438733	0.00031716449
0.22941800	0.023411226	0.00032056097
0.22954949	0.023015832	0.00031891387
0.22968098	0.023513388	0.00032259554
0.22981247	0.023337757	0.00031994680
0.22994396	0.022220769	0.00031531528
0.23007545	0.022822973	0.00032121740
0.23020694	0.023041128	0.00032509493
0.23033843	0.022952409	0.00032924509
0.23046991	0.023241385	0.00033188898
0.23060140	0.023132941	0.00033307471
0.23073289	0.022969957	0.00033249199
0.23086438	0.022382985	0.00033013026
0.23099587	0.023369367	0.00033890469
0.23112736	0.023460921	0.00033782886
0.23125885	0.022701383	0.00033607349
0.23139034	0.022795374	0.00033690346
0.23152182	0.022647288	0.00033788017
0.23165331	0.023143387	0.00034387080
0.23178480	0.023249810	0.00034327470
0.23191629	0.022850921	0.00034239109
0.23204778	0.023076997	0.00034334278
0.23217927	0.023143495	0.00034443378
0.23231076	0.023008973	0.00034610305
0.23244224	0.023172329	0.00034648494
0.23257373	0.023278030	0.00034805398
0.23270522	0.023211569	0.00034847769
0.23283671	0.023038661	0.00034541227
0.23296820	0.023192440	0.00034774908
0.23309969	0.022694236	0.00034418417
0.23323118	0.023392909	0.00034822338
0.23336267	0.023751236	0.00035182370
0.23349415	0.023872151	0.00034916319
0.23362564	0.023371914	0.00035023885
0.23375713	0.023592402	0.00035040468
0.23388862	0.022910126	0.00034572462
0.23402011	0.022642396	0.00034605787
0.23415160	0.022927444	0.00034686494
0.23428309	0.023527945	0.00035306530
0.23441458	0.022983780	0.00034707634
0.23454606	0.022969487	0.00034863800
0.23467755	0.022787636	0.00034736909
0.23480904	0.023115285	0.00035049847
0.23494053	0.022842011	0.00034859097
0.23507202	0.022911447	0.00035008533
0.23520351	0.022995261	0.00034985778
0.23533500	0.022973224	0.00034991224
0.23546648	0.022872487	0.00034858269
0.23559797	0.023260203	0.00035249802
0.23572946	0.023121142	0.00035126760
0.23586095	0.023176685	0.00035133083
0.23599244	0.023223252	0.00035287131
0.23612393	0.022992415	0.00035024713
0.23625542	0.022721940	0.00035063792
0.23638691	0.023143223	0.00035258786
0.23651839	0.022958429	0.00035106439
0.23664988	0.023160213	0.00035421367
0.23678137	0.023225817	0.00035373323
0.23691286	0.023054173	0.00035313069
0.23704435	0.023156273	0.00035446016
0.23717584	0.022986775	0.00035142524
0.23730733	0.022778397	0.00035249201
0.23743882	0.023434042	0.00035637527
0.23757030	0.023148549	0.00035417607
0.23770179	0.023248760	0.00035623274
0.23783328	0.023146642	0.00035275680
0.23796477	0.023143609	0.00035567319
0.23809626	0.023693182	0.00035710865
0.23822775	0.022924962	0.00035447394
0.23835924	0.023509609	0.00036005019
0.23849072	0.023239537	0.00035478073
0.23862221	0.023355508	0.00035669961
0.23875370	0.022907081	0.00035299161
0.23888519	0.023186013	0.00035630072
0.23901668	0.022924176	0.00035648015
0.23914817	0.022383702	0.00034791483
0.23927966	0.022960460	0.00035578419
0.23941115	0.023434248	0.00035847635
0.23954263	0.023203636	0.00035736797
0.23967412	0.022867447	0.00035551513
0.23980561	0.022910523	0.00035427050
0.23993710	0.023531901	0.00035998949
0.24006859	0.023156470	0.00035690140
0.24020008	0.023304475	0.00035901361
0.24033157	0.022328164	0.00035260012
0.24046306	0.023273218	0.00035759160
0.24059454	0.023177316	0.00035775442
0.24072603	0.023289380	0.00035973884
0.24085752	0.022835319	0.00035691982
0.24098901	0.022730603	0.00035829375
0.24112050	0.023808175	0.00036025645
0.24125199	0.022725304	0.00035538232
0.24138348	0.022761297	0.00035697017
0.24151496	0.022990027	0.00035639541
0.24164645	0.023106136	0.00035976412
0.24177794	0.022924973	0.00035485753
0.24190943	0.023514704	0.00036130961
0.24204092	0.023885322	0.00036330385
0.24217241	0.022971813	0.00035836114
0.24230390	0.023077821	0.00035898688
0.24243539	0.022586951	0.00035476278
0.24256687	0.023365569	0.00036076424
0.24269836	0.023400287	0.00036289325
0.24282985	0.022988391	0.00035734312
0.24296134	0.023533819	0.00036315250
0.24309283	0.023557612	0.00036288617
0.24322432	0.022941993	0.00035848193
0.24335581	0.022602478	0.00035838961
0.24348730	0.022838083	0.00035896161
0.24361878	0.023557644	0.00036323223
0.24375027	0.023645256	0.00036256238
0.24388176	0.022652809	0.00035722296
0.24401325	0.023339516	0.00036342001
0.24414474	0.023228168	0.00036037100
0.24427623	0.023146987	0.00036163650
0.24440772	0.023701001	0.00036484141
0.24453920	0.023288331	0.00036283403
0.24467069	0.023439426	0.00036537597
0.24480218	0.022865380	0.00035965339
0.24493367	0.023287623	0.00036153660
0.24506516	0.023846552	0.00036568466
0.24519665	0.023760867	0.00036613659
0.24532814	0.023451772	0.00036481625
0.24545963	0.022820949	0.00035924716
0.24559111	0.022460743	0.00035765322
0.24572260	0.023130640	0.00036223447
0.24585409	0.022890723	0.00035925620
0.24598558	0.022994720	0.00036225450
0.24611707	0.022975822	0.00036191895
0.24624856	0.023162746	0.00036273297
0.24638005	0.024001182	0.00036858701
0.24651154	0.023012002	0.00036133961
0.24664302	0.023429156	0.00036565274
0.24677451	0.023142411	0.00036272950
0.24690600	0.023484289	0.00036629426
0.24703749	0.023152197	0.00036474219
0.24716898	0.022494178	0.00035756182
0.24730047	0.023341481	0.00036622780
0.24743196	0.022575666	0.00035882009
0.24756345	0.023330683	0.00036501828
0.24769493	0.023171412	0.00036519585
0.24782642	0.023659047	0.00036509307
0.24795791	0.022894141	0.00036359059
0.24808940	0.023303807	0.00036501869
0.24822089	0.022784988	0.00036131739
0.24835238	0.023152979	0.00036565703
0.24848387	0.022705042	0.00036057375
0.24861535	0.022518842	0.00036201830
0.24874684	0.022757233	0.00036126488
0.24887833	0.022986879	0.00036267037
0.24900982	0.023263510	0.00036661112
0.24914131	0.022848129	0.00036261570
0.24927280	0.023043413	0.00036399744
0.24940429	0.023357169	0.00036597530
0.24953578	0.023081714	0.00036433327
0.24966726	0.022804312	0.00036340215
0.24979875	0.023467754	0.00036533321
0.24993024	0.023798678	0.00037024774
0.25006173	0.023454901	0.00036499079
0.25019322	0.023040447	0.00036474198
0.25032471	0.022923380	0.00036541690
0.25045620	0.023145463	0.00036387931
0.25058769	0.022644186	0.00036285818
0.25071917	0.022940910	0.00036358942
0.25085066	0.022298032	0.00035952721
0.25098215	0.023630593	0.00037056938
0.25111364	0.023451270	0.00036629059
0.25124513	0.023174830	0.00036773548
0.25137662	0.023174522	0.00036658085
0.25150811	0.023246027	0.00036555654
0.25163959	0.023190397	0.00036653339
0.25177108	0.023400363	0.00036618065
0.25190257	0.022318062	0.00036178915
0.25203406	0.022964688	0.00036645570
0.25216555	0.024035553	0.00037161150
0.25229704	0.023174311	0.00036801498
0.25242853	0.023952891	0.00037189673
0.25256002	0.022797484	0.00036623479
0.25269150	0.023184797	0.00036720998
0.25282299	0.023833846	0.00036982483
0.25295448	0.023261135	0.00036981326
0.25308597	0.023590217	0.00036668431
0.25321746	0.023260405	0.00036899038
0.25334895	0.023299983	0.00036919311
0.25348044	0.022676860	0.00036410716
0.25361193	0.023134959	0.00036805219
0.25374341	0.022802640	0.00036404416
0.25387490	0.023229540	0.00036728246
0.25400639	0.023433531	0.00037563503
0.25413788	0.023958326	0.00038210265
0.25426937	0.023360496	0.00038372771
0.25440086	0.023351613	0.00038611253
0.25453235	0.023277608	0.00038922866
0.25466383	0.022786923	0.00038797093
0.25479532	0.023067678	0.00039155827
0.25492681	0.023782888	0.00040018749
0.25505830	0.023316913	0.00039875887
0.25518979	0.022744974	0.00039578801
0.25532128	0.022966902	0.00039843718
0.25545277	0.023849318	0.00040683388
0.25558426	0.023292119	0.00040343963
0.25571574	0.023099792	0.00040355450
0.25584723	0.023199089	0.00040689751
0.25597872	0.022857067	0.00040790356
0.25611021	0.022460974	0.00040516183
0.25624170	0.023265475	0.00041299626
0.25637319	0.023202283	0.00041512301
0.25650468	0.023739528	0.00041939283
0.25663617	0.023070046	0.00041759263
0.25676765	0.022769140	0.00041668950
0.25689914	0.023208385	0.00042084561
0.25703063	0.022484376	0.00041765246
0.25716212	0.022505623	0.00041817986
0.25729361	0.023041012	0.00042395331
0.25742510	0.023109823	0.00042686567
0.25755659	0.022377753	0.00042357089
0.25768807	0.022618007	0.00042647276
0.25781956	0.022478125	0.00042602836
0.25795105	0.023098174	0.00043023893
0.25808254	0.022911105	0.00043703468
0.25821403	0.023305851	0.00043441759
0.25834552	0.023347771	0.00043842243
0.25847701	0.023170339	0.00043621208
0.25860850	0.023432949	0.00043986779
0.25873998	0.023495286	0.00044192392
0.25887147	0.024104640	0.00044642152
0.25900296	0.022510152	0.00043804738
0.25913445	0.023048971	0.00043911026
0.25926594	0.022679297	0.00043786983
0.25939743	0.023571650	0.00044640911
0.25952892	0.022856752	0.00043999947
0.25966041	0.023419620	0.00044975337
0.25979189	0.022339505	0.00043833663
0.25992338	0.023946819	0.00045217858
0.26005487	0.023896005	0.00045418712
0.26018636	0.022726057	0.00044451009
0.26031785	0.023060669	0.00044593631
0.26044934	0.023172697	0.00044652850
0.26058083	0.023016910	0.00044797182
0.26071231	0.022511735	0.00044611160
0.26084380	0.023056152	0.00044744238
0.26097529	0.023274323	0.00045449028
0.26110678	0.023537929	0.00045521264
0.26123827	0.023245541	0.00045499179
0.26136976	0.022490315	0.00044705988
0.26150125	0.022789440	0.00045193366
0.26163274	0.023735689	0.00045882902
0.26176422	0.022570459	0.00045078373
0.26189571	0.023023747	0.00045761892
0.26202720	0.023622267	0.00046160741
0.26215869	0.023217601	0.00045620766
0.26229018	0.023660960	0.00046301022
0.26242167	0.022975823	0.00045860003
0.26255316	0.023016151	0.00045890343
0.26268465	0.023214515	0.00046472507
0.26281613	0.022838464	0.00045738133
0.26294762	0.023057877	0.00045839287
0.26307911	0.022417214	0.00045735156
0.26321060	0.023028975	0.00046469594
0.26334209	0.023356178	0.00046707194
0.26347358	0.023345564	0.00046511959
0.26360507	0.023814139	0.00046779331
0.26373655	0.023400901	0.00046667816
0.26386804	0.023356655	0.00046947027
0.26399953	0.022937705	0.00046730185
0.26413102	0.022533968	0.00046176779
0.26426251	0.022658485	0.00046565103
0.26439400	0.023015847	0.00046711776
0.26452549	0.023609992	0.00047700799
0.26465698	0.023714225	0.00047833833
0.26478846	0.023230891	0.00046841355
0.26491995	0.023648898	0.00047947751
0.26505144	0.022749770	0.00046700738
0.26518293	0.023410731	0.00047402399
0.26531442	0.023393226	0.00047914521
0.26544591	0.023089649	0.00047417773
[truncated: 567 more rows]
