# Supplementary material for: Invariant surface glycoprotein 65 of Trypanosoma brucei is a complement C3 receptor
Source: Nat Commun. 2022 Aug 29;13:5085. doi: 10.1038/s41467-022-32728-9 (PMC9424271; doi:10.1038/s41467-022-32728-9)
Supplement: Supplementary file 4 — supplementary data 2 [file 41467_2022_32728_MOESM4_ESM.zip › b21-414646_00104.dat]

0.0026000000	39.913008	0.13691740
0.0027314887	29.000737	0.10720446
0.0028629774	22.194232	0.089674580
0.0029944661	17.090500	0.075521204
0.0031259548	12.283470	0.058835250
0.0032574435	10.880930	0.057318087
0.0033889322	8.7736294	0.048654616
0.0035204209	11.609808	0.048730405
0.0036519096	12.480949	0.046885754
0.0037833983	9.9793113	0.039526752
0.0039148870	8.2877961	0.034757079
0.0040463757	6.7827881	0.030249874
0.0041778644	5.4919888	0.025512694
0.0043093531	4.6058572	0.022939140
0.0044408418	3.8175206	0.020085538
0.0045723305	3.1226863	0.018165902
0.0047038192	2.8640579	0.016650936
0.0048353079	2.4919387	0.015078033
0.0049667966	2.2231383	0.014190662
0.0050982853	1.8848124	0.012378135
0.0052297740	1.7287573	0.012009604
0.0053612627	1.5230897	0.010885601
0.0054927514	1.3853684	0.010106526
0.0056242401	1.2279694	0.0094875527
0.0057557288	1.1875467	0.0090715877
0.0058872175	1.0803469	0.0085366249
0.0060187062	1.0121632	0.0082409617
0.0061501949	0.90142564	0.0074492899
0.0062816836	0.88055242	0.0075288395
0.0064131723	0.82125967	0.0071276584
0.0065446610	0.79039369	0.0068922984
0.0066761496	0.76695672	0.0067573935
0.0068076383	0.72699109	0.0064297740
0.0069391270	0.67704588	0.0063047197
0.0070706157	0.65647577	0.0061099906
0.0072021044	0.62461467	0.0058941652
0.0073335931	0.61482750	0.0058223241
0.0074650818	0.55808571	0.0053856634
0.0075965705	0.56194474	0.0054491011
0.0077280592	0.54661050	0.0053519864
0.0078595479	0.50326211	0.0050126106
0.0079910366	0.49710106	0.0050115171
0.0081225253	0.46878304	0.0047274709
0.0082540140	0.45551815	0.0046866091
0.0083855027	0.44039963	0.0046258015
0.0085169914	0.41811359	0.0044151603
0.0086484801	0.40658629	0.0043222077
0.0087799688	0.38070844	0.0041086303
0.0089114575	0.37170435	0.0040812148
0.0090429462	0.35834940	0.0039792045
0.0091744349	0.33644840	0.0038225369
0.0093059236	0.32916549	0.0037364179
0.0094374123	0.32063481	0.0036632616
0.0095689010	0.29499494	0.0034571566
0.0097003897	0.29727226	0.0034985315
0.0098318784	0.27747111	0.0033316796
0.0099633671	0.26165220	0.0032001747
0.010094856	0.26292560	0.0031980971
0.010226345	0.24446970	0.0030108110
0.010357833	0.24617575	0.0030993099
0.010489322	0.22903761	0.0029017686
0.010620811	0.21601908	0.0027979023
0.010752299	0.20804012	0.0027340585
0.010883788	0.19545945	0.0025953060
0.011015277	0.18829248	0.0025935013
0.011146765	0.17445359	0.0024192360
0.011278254	0.17644170	0.0024236131
0.011409743	0.16511948	0.0023203390
0.011541231	0.16128512	0.0022584434
0.011672720	0.14992067	0.0021833363
0.011804209	0.13964296	0.0020272202
0.011935698	0.13205686	0.0019672760
0.012067186	0.12997032	0.0019409355
0.012198675	0.12185568	0.0018177290
0.012330164	0.11973898	0.0018051330
0.012461652	0.11445206	0.0017453763
0.012593141	0.11110881	0.0016811520
0.012724630	0.10577194	0.0016397271
0.012856118	0.10095103	0.0015523566
0.012987607	0.096257108	0.0015340825
0.013119096	0.094411566	0.0014849991
0.013250585	0.088633344	0.0014231037
0.013382073	0.089781046	0.0014365425
0.013513562	0.085455238	0.0013799250
0.013645051	0.081842810	0.0013595221
0.013776539	0.080643385	0.0013429359
0.013908028	0.077749453	0.0012961819
0.014039517	0.079718170	0.0013066729
0.014171005	0.075562165	0.0012625285
0.014302494	0.074609309	0.0012570016
0.014433983	0.070753714	0.0012251813
0.014565472	0.072593300	0.0012163201
0.014696960	0.069768627	0.0011986317
0.014828449	0.068384410	0.0011688291
0.014959938	0.066527433	0.0011591418
0.015091426	0.068484032	0.0011781329
0.015222915	0.062926316	0.0011031088
0.015354404	0.065116403	0.0011270492
0.015485892	0.062550564	0.0010935060
0.015617381	0.061415173	0.0010868576
0.015748870	0.060844363	0.0010815037
0.015880359	0.060255616	0.0010597142
0.016011847	0.059378345	0.0010529498
0.016143336	0.055401933	0.0010061352
0.016274825	0.053708786	0.00099441794
0.016406313	0.053514119	0.00098458296
0.016537802	0.053612985	0.00097654972
0.016669291	0.052469710	0.00096439284
0.016800779	0.056005586	0.00099454151
0.016932268	0.058897002	0.0010145337
0.017063757	0.060043052	0.0010213288
0.017195246	0.059163397	0.0010063550
0.017326734	0.060742229	0.0010185952
0.017458223	0.057979809	0.00098881320
0.017589712	0.054776176	0.00095742370
0.017721200	0.053758240	0.00095502997
0.017852689	0.055305513	0.00094660693
0.017984178	0.054893103	0.00095251368
0.018115666	0.053803345	0.00093797482
0.018247155	0.053297543	0.00092855863
0.018378644	0.052138734	0.00091850982
0.018510133	0.052170054	0.00090949562
0.018641621	0.051662032	0.00090282497
0.018773110	0.052971339	0.00091014775
0.018904599	0.050184858	0.00088720083
0.019036087	0.049745936	0.00087742676
0.019167576	0.047732535	0.00085337015
0.019299065	0.047674859	0.00084658316
0.019430553	0.048851910	0.00086314864
0.019562042	0.044955122	0.00082203322
0.019693531	0.046513794	0.00083479600
0.019825019	0.046246942	0.00082447755
0.019956508	0.045053266	0.00081052512
0.020087997	0.045906941	0.00082375341
0.020219486	0.046179744	0.00081844071
0.020350974	0.043640764	0.00080172429
0.020482463	0.044650833	0.00079424948
0.020613952	0.041965970	0.00076970163
0.020745440	0.042290701	0.00077866289
0.020876929	0.043917845	0.00078460465
0.021008418	0.041529730	0.00076575501
0.021139906	0.041920411	0.00076630867
0.021271395	0.041694879	0.00075401287
0.021402884	0.042488712	0.00076463158
0.021534373	0.040278739	0.00074095662
0.021665861	0.040805099	0.00074377747
0.021797350	0.040176010	0.00073679863
0.021928839	0.038379852	0.00071023325
0.022060327	0.037344647	0.00070941470
0.022191816	0.038470082	0.00071093477
0.022323305	0.038174196	0.00071136930
0.022454793	0.039542022	0.00071798895
0.022586282	0.035889187	0.00068107228
0.022717771	0.037288279	0.00069892289
0.022849260	0.035591126	0.00067497454
0.022980748	0.036431267	0.00068572330
0.023112237	0.037463907	0.00068818941
0.023243726	0.036407721	0.00067527838
0.023375214	0.038404354	0.00069795702
0.023506703	0.037935118	0.00068860266
0.023638192	0.038421794	0.00069155655
0.023769680	0.038384349	0.00068925345
0.023901169	0.037493512	0.00067794819
0.024032658	0.036744216	0.00067313518
0.024164147	0.036087495	0.00066189194
0.024295635	0.036930430	0.00066518145
0.024427124	0.035295672	0.00065094849
0.024558613	0.034911953	0.00064203519
0.024690101	0.035414234	0.00065608048
0.024821590	0.035437073	0.00064948723
0.024953079	0.036244684	0.00065165979
0.025084567	0.036648608	0.00065580028
0.025216056	0.035627812	0.00064013773
0.025347545	0.035140435	0.00064312318
0.025479034	0.034692366	0.00063220638
0.025610522	0.035863443	0.00063675773
0.025742011	0.035198554	0.00063238234
0.025873500	0.034973331	0.00062962285
0.026004988	0.034846941	0.00062930620
0.026136477	0.035219583	0.00062996519
0.026267966	0.034255611	0.00061608011
0.026399454	0.034795846	0.00062567362
0.026530943	0.036327861	0.00063009770
0.026662432	0.035396772	0.00062532298
0.026793920	0.034816044	0.00061671975
0.026925409	0.033315786	0.00060250064
0.027056898	0.033391948	0.00060543643
0.027188387	0.034594939	0.00060750392
0.027319875	0.034500148	0.00061256557
0.027451364	0.034478072	0.00060631858
0.027582853	0.034800261	0.00060567291
0.027714341	0.035671178	0.00061188662
0.027845830	0.034318822	0.00059853985
0.027977319	0.034077642	0.00059901856
0.028108807	0.034012830	0.00059357364
0.028240296	0.034799386	0.00059991253
0.028371785	0.033042677	0.00058533100
0.028503274	0.033269614	0.00058517554
0.028634762	0.033543643	0.00058517393
0.028766251	0.034251625	0.00059069991
0.028897740	0.034183463	0.00058403326
0.029029228	0.033667489	0.00058342955
0.029160717	0.034164285	0.00058737184
0.029292206	0.033776062	0.00058132756
0.029423694	0.033414185	0.00057991066
0.029555183	0.032138452	0.00055966510
0.029686672	0.032680302	0.00056913717
0.029818161	0.033348353	0.00057481727
0.029949649	0.032751808	0.00056528490
0.030081138	0.032646810	0.00056454306
0.030212627	0.032364568	0.00055815933
0.030344115	0.032782267	0.00056362240
0.030475604	0.032690410	0.00056080531
0.030607093	0.031986598	0.00055399872
0.030738581	0.032418296	0.00055668229
0.030870070	0.031731861	0.00054749168
0.031001559	0.032098822	0.00054953056
0.031133048	0.032116850	0.00055047596
0.031264536	0.031948051	0.00054605049
0.031396025	0.033390889	0.00055892424
0.031527514	0.031901848	0.00054303547
0.031659002	0.031366125	0.00053774929
0.031790491	0.032045849	0.00054528631
0.031921980	0.031876654	0.00053971040
0.032053468	0.031749100	0.00053892839
0.032184957	0.031098816	0.00053096328
0.032316446	0.031561562	0.00053167618
0.032447935	0.032233009	0.00054253238
0.032579423	0.031384098	0.00052975750
0.032710912	0.031722014	0.00053385437
0.032842401	0.031331127	0.00052740659
0.032973889	0.031512746	0.00052731965
0.033105378	0.031622856	0.00053072795
0.033236867	0.031611031	0.00052797614
0.033368355	0.030352167	0.00052504104
0.033499844	0.030506457	0.00052636805
0.033631333	0.029588124	0.00051882998
0.033762822	0.029417651	0.00052350426
0.033894310	0.030087163	0.00052920014
0.034025799	0.029903208	0.00052723936
0.034157288	0.029656385	0.00052438577
0.034288776	0.030520259	0.00053114860
0.034420265	0.029769755	0.00053033295
0.034551754	0.030583133	0.00053121924
0.034683242	0.030240080	0.00053148713
0.034814731	0.029419184	0.00052380214
0.034946220	0.030545780	0.00053227058
0.035077708	0.030411092	0.00053628704
0.035209197	0.029295238	0.00052601824
0.035340686	0.028900501	0.00051960843
0.035472175	0.030626302	0.00054396933
0.035603663	0.029756649	0.00053854033
0.035735152	0.029152111	0.00053971566
0.035866641	0.028843509	0.00053808404
0.035998129	0.029933192	0.00054421927
0.036129618	0.027724902	0.00052931939
0.036261107	0.028886674	0.00053555021
0.036392595	0.029141940	0.00054557689
0.036524084	0.029263068	0.00054527044
0.036655573	0.029578456	0.00054442971
0.036787062	0.028345627	0.00054060756
0.036918550	0.027882973	0.00053196789
0.037050039	0.028719502	0.00054468933
0.037181528	0.028459034	0.00054059293
0.037313016	0.028113697	0.00053793471
0.037444505	0.029759617	0.00055334230
0.037575994	0.029316696	0.00054688936
0.037707482	0.028827279	0.00054787574
0.037838971	0.028592340	0.00054827349
0.037970460	0.028772309	0.00054529027
0.038101949	0.028321494	0.00054654020
0.038233437	0.029676513	0.00055098719
0.038364926	0.029127056	0.00054120028
0.038496415	0.029327791	0.00054281960
0.038627903	0.029641658	0.00053771562
0.038759392	0.029245746	0.00053776715
0.038890881	0.029402237	0.00053409805
0.039022369	0.029547761	0.00053545503
0.039153858	0.029977438	0.00053801473
0.039285347	0.029167810	0.00052724075
0.039416836	0.028876072	0.00052949897
0.039548324	0.029677129	0.00053200551
0.039679813	0.028285184	0.00051898631
0.039811302	0.029203587	0.00052846382
0.039942790	0.028631984	0.00052063696
0.040074279	0.030184087	0.00053580159
0.040205768	0.029398971	0.00052663431
0.040337256	0.028691218	0.00051788270
0.040468745	0.029750344	0.00052731416
0.040600234	0.029677718	0.00052476299
0.040731723	0.029194796	0.00052294166
0.040863211	0.029615506	0.00052566064
0.040994700	0.029514899	0.00052102642
0.041126189	0.029057972	0.00052211405
0.041257677	0.028561199	0.00051406206
0.041389166	0.030579584	0.00052871418
0.041520655	0.030083610	0.00052478518
0.041652143	0.028819851	0.00051537395
0.041783632	0.029313741	0.00051714776
0.041915121	0.028863419	0.00051237138
0.042046610	0.029185603	0.00051695370
0.042178098	0.028937980	0.00051329813
0.042309587	0.029002720	0.00051436435
0.042441076	0.029629210	0.00051666738
0.042572564	0.028887650	0.00051067621
0.042704053	0.029910150	0.00051540451
0.042835542	0.029842461	0.00051869863
0.042967030	0.029400004	0.00051439930
0.043098519	0.029534225	0.00051597449
0.043230008	0.029083361	0.00050984057
0.043361496	0.029414960	0.00050959932
0.043492985	0.029055503	0.00051090304
0.043624474	0.029142824	0.00050639533
0.043755963	0.029443608	0.00051189091
0.043887451	0.029086582	0.00050617925
0.044018940	0.029921343	0.00051076876
0.044150429	0.029757767	0.00051555481
0.044281917	0.028972423	0.00050247603
0.044413406	0.028967393	0.00050581235
0.044544895	0.028641366	0.00049979925
0.044676383	0.029377346	0.00050493818
0.044807872	0.029021567	0.00050466019
0.044939361	0.027925926	0.00049430921
0.045070850	0.029090211	0.00050187670
0.045202338	0.029331905	0.00050383981
0.045333827	0.029338500	0.00049972465
0.045465316	0.029117316	0.00050455116
0.045596804	0.028148897	0.00049310136
0.045728293	0.028419567	0.00049574600
0.045859782	0.029490462	0.00050316017
0.045991270	0.029430072	0.00049876713
0.046122759	0.027955540	0.00049211478
0.046254248	0.029176949	0.00050703684
0.046385737	0.028980850	0.00050701524
0.046517225	0.029600685	0.00051554168
0.046648714	0.029061150	0.00051287911
0.046780203	0.029204034	0.00052209287
0.046911691	0.028985686	0.00051701370
0.047043180	0.029357121	0.00051923761
0.047174669	0.029742819	0.00052349274
0.047306157	0.030011346	0.00052695718
0.047437646	0.029571164	0.00052637213
0.047569135	0.030017063	0.00053204040
0.047700624	0.029198954	0.00052106721
0.047832112	0.029053515	0.00052601984
0.047963601	0.029357874	0.00052574360
0.048095090	0.029295312	0.00052890806
0.048226578	0.029521441	0.00053279136
0.048358067	0.029152225	0.00052781854
0.048489556	0.029595343	0.00053146563
0.048621044	0.029607636	0.00053253161
0.048752533	0.029761034	0.00053773490
0.048884022	0.030120757	0.00053810457
0.049015511	0.028447523	0.00052424147
0.049146999	0.029899633	0.00053830544
0.049278488	0.029831712	0.00053642910
0.049409977	0.028452876	0.00053009198
0.049541465	0.029661027	0.00053832765
0.049672954	0.029203523	0.00053619351
0.049804443	0.029179978	0.00053314210
0.049935931	0.029747016	0.00054080490
0.050067420	0.029510232	0.00053968949
0.050198909	0.029579770	0.00053955049
0.050330398	0.029945023	0.00054165949
0.050461886	0.030430422	0.00054592151
0.050593375	0.029297333	0.00053945237
0.050724864	0.029717130	0.00054565442
0.050856352	0.029563699	0.00054554276
0.050987841	0.030048538	0.00054424373
0.051119330	0.030615283	0.00054977433
0.051250818	0.029707860	0.00054537428
0.051382307	0.028808989	0.00054018359
0.051513796	0.028946144	0.00053815390
0.051645284	0.030058782	0.00054742740
0.051776773	0.029237124	0.00054070045
0.051908262	0.029782310	0.00054702429
0.052039751	0.029008094	0.00054057624
0.052171239	0.029260775	0.00054245003
0.052302728	0.029537050	0.00054856858
0.052434217	0.029878811	0.00054685525
0.052565705	0.029361460	0.00054550856
0.052697194	0.029563563	0.00054821087
0.052828683	0.029589465	0.00054842284
0.052960171	0.028947098	0.00054332888
0.053091660	0.029190291	0.00054143591
0.053223149	0.029582966	0.00054972356
0.053354638	0.029047935	0.00054665027
0.053486126	0.029602658	0.00054955476
0.053617615	0.028648297	0.00054102946
0.053749104	0.028320653	0.00054009442
0.053880592	0.029130000	0.00054452882
0.054012081	0.029496856	0.00055207555
0.054143570	0.029586270	0.00055273912
0.054275058	0.029241960	0.00054702501
0.054406547	0.029051829	0.00054373911
0.054538036	0.028231445	0.00054285776
0.054669525	0.029943321	0.00055302672
0.054801013	0.030030053	0.00055984553
0.054932502	0.029351671	0.00055103574
0.055063991	0.028867131	0.00054427477
0.055195479	0.029925611	0.00055772751
0.055326968	0.030240355	0.00055637081
0.055458457	0.028347846	0.00054494395
0.055589945	0.029622809	0.00055173611
0.055721434	0.029234449	0.00054881958
0.055852923	0.029842343	0.00056084755
0.055984412	0.029452831	0.00055507146
0.056115900	0.027935937	0.00053928587
0.056247389	0.029743739	0.00055702444
0.056378878	0.028919881	0.00054669319
0.056510366	0.028881269	0.00055231019
0.056641855	0.029410073	0.00055332462
0.056773344	0.029502582	0.00055571444
0.056904832	0.028508586	0.00054769838
0.057036321	0.029251947	0.00055072363
0.057167810	0.028632094	0.00054878294
0.057299299	0.029502858	0.00055485014
0.057430787	0.028536348	0.00054158957
0.057562276	0.029838978	0.00055976758
0.057693765	0.027994439	0.00053545864
0.057825253	0.028907647	0.00054948737
0.057956742	0.028824654	0.00054868700
0.058088231	0.028737856	0.00054746512
0.058219719	0.029251919	0.00055412473
0.058351208	0.028404135	0.00053844681
0.058482697	0.029375046	0.00055120662
0.058614186	0.029413915	0.00055299853
0.058745674	0.030007048	0.00055273689
0.058877163	0.028207151	0.00054020703
0.059008652	0.028393834	0.00053558841
0.059140140	0.029531089	0.00055143080
0.059271629	0.028793645	0.00054432499
0.059403118	0.029303920	0.00054352819
0.059534606	0.029052414	0.00054445304
0.059666095	0.028906405	0.00053620653
0.059797584	0.029766876	0.00054553059
0.059929072	0.028750612	0.00054144389
0.060060561	0.027956027	0.00052947812
0.060192050	0.029764754	0.00054775263
0.060323539	0.028569959	0.00053428281
0.060455027	0.029121733	0.00054066535
0.060586516	0.030060508	0.00054957640
0.060718005	0.028441512	0.00053236800
0.060849493	0.028636875	0.00053385066
0.060980982	0.029596869	0.00054342103
0.061112471	0.029195573	0.00053688772
0.061243959	0.028323470	0.00053717198
0.061375448	0.028984390	0.00053378048
0.061506937	0.029427702	0.00054138049
0.061638426	0.029107530	0.00053598602
0.061769914	0.028225718	0.00052989809
0.061901403	0.029065333	0.00054038032
0.062032892	0.028780794	0.00053141312
0.062164380	0.029385286	0.00053814386
0.062295869	0.029074098	0.00053698741
0.062427358	0.029216388	0.00053673845
0.062558846	0.029007765	0.00054004005
0.062690335	0.029572086	0.00053617853
0.062821824	0.029166426	0.00053551070
0.062953313	0.029465149	0.00053792651
0.063084801	0.029403057	0.00053593597
0.063216290	0.029273873	0.00053774652
0.063347779	0.029712893	0.00053946063
0.063479267	0.028848111	0.00052931939
0.063610756	0.029833794	0.00054306547
0.063742245	0.029696917	0.00053690240
0.063873733	0.028942655	0.00053528207
0.064005222	0.030419061	0.00054394623
0.064136711	0.029637698	0.00053512187
0.064268200	0.028553475	0.00052642149
0.064399688	0.028458261	0.00052654550
0.064531177	0.029525134	0.00053721452
0.064662666	0.029008772	0.00053060561
0.064794154	0.029560073	0.00053521182
0.064925643	0.029303586	0.00053621437
0.065057132	0.028476559	0.00052973127
0.065188620	0.029107842	0.00053232381
0.065320109	0.029465005	0.00053163844
0.065451598	0.029529639	0.00053171888
0.065583087	0.029671761	0.00053739021
0.065714575	0.029269078	0.00053041569
0.065846064	0.028797729	0.00052936661
0.065977553	0.028862538	0.00052626496
0.066109041	0.027853679	0.00051769499
0.066240530	0.028569917	0.00052646799
0.066372019	0.029095373	0.00052814827
0.066503507	0.028355275	0.00052399783
0.066634996	0.028907021	0.00052568041
0.066766485	0.028565141	0.00052491413
0.066897973	0.029134909	0.00052837241
0.067029462	0.028344515	0.00052274731
0.067160951	0.029369045	0.00053310181
0.067292440	0.028074811	0.00051925492
0.067423928	0.028508236	0.00052093116
0.067555417	0.029582321	0.00053152870
0.067686906	0.029333733	0.00052787289
0.067818394	0.029320637	0.00052906468
0.067949883	0.030024335	0.00053226630
0.068081372	0.028872867	0.00052287173
0.068212860	0.029300866	0.00052766574
0.068344349	0.028990677	0.00052526318
0.068475838	0.028884493	0.00052465830
0.068607327	0.028596874	0.00052243667
0.068738815	0.028615851	0.00051661326
0.068870304	0.028706093	0.00052188243
0.069001793	0.029276454	0.00052340315
0.069133281	0.028963742	0.00052089736
0.069264770	0.029312316	0.00052737736
0.069396259	0.027970981	0.00051034588
0.069527747	0.028650942	0.00052063818
0.069659236	0.028908264	0.00052185534
0.069790725	0.028793538	0.00051948323
0.069922214	0.028368889	0.00051745584
0.070053702	0.028027929	0.00051083031
0.070185191	0.028996091	0.00052288980
0.070316680	0.029041670	0.00051815307
0.070448168	0.028618601	0.00051913766
0.070579657	0.028886824	0.00052140638
0.070711146	0.028635180	0.00051585514
0.070842634	0.028192695	0.00051622304
0.070974123	0.028282520	0.00051321664
0.071105612	0.028371887	0.00051093743
0.071237101	0.028676738	0.00051763521
0.071368589	0.028918622	0.00051408616
0.071500078	0.028379476	0.00051518173
0.071631567	0.028000031	0.00051072046
0.071763055	0.028327662	0.00051278087
0.071894544	0.027763767	0.00050794571
0.072026033	0.027912741	0.00050522655
0.072157521	0.027692054	0.00051011885
0.072289010	0.027778199	0.00050862881
0.072420499	0.026906625	0.00050028432
0.072551988	0.028312570	0.00050975743
0.072683476	0.027828784	0.00050646007
0.072814965	0.027981861	0.00050916272
0.072946454	0.027680792	0.00050716101
0.073077942	0.027935510	0.00050498610
0.073209431	0.028057664	0.00050899083
0.073340920	0.027321489	0.00050104158
0.073472408	0.026977001	0.00049852543
0.073603897	0.028302651	0.00051061995
0.073735386	0.027668125	0.00050128010
0.073866875	0.027373902	0.00050218071
0.073998363	0.028047462	0.00050645388
0.074129852	0.027448018	0.00050299184
0.074261341	0.027360120	0.00050424102
0.074392829	0.027851078	0.00050055859
0.074524318	0.026878840	0.00049937183
0.074655807	0.026617906	0.00049262033
0.074787295	0.027357098	0.00049921302
0.074918784	0.027538069	0.00050045551
0.075050273	0.027623736	0.00050002515
0.075181761	0.027323702	0.00049761243
0.075313250	0.027640749	0.00050199196
0.075444739	0.027637026	0.00050015430
0.075576228	0.027107998	0.00049720982
0.075707716	0.028009529	0.00050271628
0.075839205	0.027864956	0.00050106414
0.075970694	0.027034930	0.00049552133
0.076102182	0.028047522	0.00050068489
0.076233671	0.027197168	0.00049879623
0.076365160	0.027265786	0.00049434115
0.076496648	0.026646567	0.00049201632
0.076628137	0.026837374	0.00049447874
0.076759626	0.026954465	0.00049098822
0.076891115	0.026233523	0.00048820321
0.077022603	0.026826263	0.00049044090
0.077154092	0.027107238	0.00049274541
0.077285581	0.025719362	0.00048404924
0.077417069	0.027709660	0.00049652979
0.077548558	0.026871306	0.00049304046
0.077680047	0.027535450	0.00049456693
0.077811535	0.027119616	0.00049157794
0.077943024	0.026269215	0.00048710664
0.078074513	0.025737689	0.00048064025
0.078206002	0.027104715	0.00049322770
0.078337490	0.026384529	0.00048466126
0.078468979	0.026987207	0.00048944247
0.078600468	0.027125593	0.00049271346
0.078731956	0.026784974	0.00048616512
0.078863445	0.027315688	0.00049372742
0.078994934	0.026908727	0.00048718146
0.079126422	0.027322862	0.00049173940
0.079257911	0.026797212	0.00048796227
0.079389400	0.026577474	0.00048440004
0.079520889	0.026542746	0.00048533010
0.079652377	0.026500820	0.00048605493
0.079783866	0.026865471	0.00048562993
0.079915355	0.025941829	0.00048329893
0.080046843	0.026876213	0.00048613371
0.080178332	0.026300551	0.00048186987
0.080309821	0.026231896	0.00048203164
0.080441309	0.027229642	0.00048624958
0.080572798	0.027066916	0.00048930261
0.080704287	0.027076907	0.00048879704
0.080835776	0.026695796	0.00048393586
0.080967264	0.026081089	0.00048144982
0.081098753	0.026464377	0.00047826236
0.081230242	0.026297657	0.00048165621
0.081361730	0.025822736	0.00047782306
0.081493219	0.026325870	0.00048035658
0.081624708	0.026490720	0.00048303348
0.081756196	0.026512137	0.00047767439
0.081887685	0.026204314	0.00048025869
0.082019174	0.025962831	0.00047737130
0.082150663	0.026458010	0.00048283318
0.082282151	0.027252736	0.00048740130
0.082413640	0.026486225	0.00047759325
0.082545129	0.026477058	0.00047977252
0.082676617	0.026593603	0.00048067601
0.082808106	0.026113931	0.00047727150
0.082939595	0.026211645	0.00048006272
0.083071083	0.026970521	0.00048001715
0.083202572	0.026331358	0.00047850014
0.083334061	0.025987784	0.00047766012
0.083465549	0.025489808	0.00046770289
0.083597038	0.026906127	0.00048208239
0.083728527	0.026107944	0.00047150242
0.083860016	0.026626735	0.00048043912
0.083991504	0.026705849	0.00047937458
0.084122993	0.025158617	0.00046674886
0.084254482	0.026216771	0.00047638549
0.084385970	0.026031065	0.00047266556
0.084517459	0.026096605	0.00047430305
0.084648948	0.026297159	0.00047695779
0.084780436	0.026842497	0.00047591485
0.084911925	0.025465953	0.00046851101
0.085043414	0.026346048	0.00047253498
0.085174903	0.026300373	0.00047332331
0.085306391	0.026027321	0.00047479297
0.085437880	0.026912724	0.00047645905
0.085569369	0.026204624	0.00047348789
0.085700857	0.026357797	0.00047241282
0.085832346	0.025233237	0.00046366878
0.085963835	0.025789615	0.00047064122
0.086095323	0.026141139	0.00047011256
0.086226812	0.027746630	0.00048184581
0.086358301	0.025918363	0.00046741147
0.086489790	0.025194009	0.00046274697
0.086621278	0.025776442	0.00046636190
0.086752767	0.026615580	0.00047321783
0.086884256	0.026692495	0.00047179956
0.087015744	0.026427099	0.00047310707
0.087147233	0.026153775	0.00046946613
0.087278722	0.025257307	0.00046515521
0.087410210	0.025472181	0.00046360506
0.087541699	0.025401033	0.00046147839
0.087673188	0.026251689	0.00047113954
0.087804677	0.027252208	0.00047399941
0.087936165	0.026289165	0.00046989556
0.088067654	0.025013892	0.00046056550
0.088199143	0.024604571	0.00045402585
0.088330631	0.026004614	0.00046907646
0.088462120	0.025494574	0.00045904872
0.088593609	0.025726828	0.00046624776
0.088725097	0.025291677	0.00046032067
0.088856586	0.025400887	0.00046029226
0.088988075	0.025662288	0.00046470673
0.089119564	0.025416540	0.00045969690
0.089251052	0.025582187	0.00046273590
0.089382541	0.025557437	0.00046034864
0.089514030	0.026396377	0.00046696585
0.089645518	0.025284129	0.00045684739
0.089777007	0.025943924	0.00046225708
0.089908496	0.026550917	0.00047112210
0.090039984	0.026686648	0.00046750333
0.090171473	0.025716451	0.00045882557
0.090302962	0.025056680	0.00045838522
0.090434451	0.025756646	0.00046065488
0.090565939	0.025369930	0.00046040019
0.090697428	0.025844957	0.00046140678
0.090828917	0.025911219	0.00045783580
0.090960405	0.025814944	0.00046412151
0.091091894	0.026341632	0.00046459884
0.091223383	0.024916999	0.00045592259
0.091354871	0.025377876	0.00045815688
0.091486360	0.025900630	0.00046976444
0.091617849	0.025033254	0.00046656237
0.091749337	0.025503471	0.00047462579
0.091880826	0.024532367	0.00047184744
0.092012315	0.025018750	0.00047851981
0.092143804	0.025677080	0.00048374735
0.092275292	0.025291954	0.00048408265
0.092406781	0.025125271	0.00048472510
0.092538270	0.025423545	0.00049123038
0.092669758	0.025567911	0.00049484381
0.092801247	0.024882722	0.00047292582
0.092932736	0.024945489	0.00047504030
0.093064224	0.026045429	0.00048044830
0.093195713	0.025320704	0.00047166018
0.093327202	0.025436357	0.00047178832
0.093458691	0.025282137	0.00046529545
0.093590179	0.024074837	0.00046218506
0.093721668	0.025280820	0.00046957956
0.093853157	0.025362370	0.00046628571
0.093984645	0.025032852	0.00046402803
0.094116134	0.024530686	0.00045904759
0.094247623	0.024700360	0.00045886516
0.094379111	0.025114441	0.00046419298
0.094510600	0.024940018	0.00046161725
0.094642089	0.024884838	0.00046007430
0.094773578	0.024783330	0.00045611869
0.094905066	0.024480436	0.00045686560
0.095036555	0.024881216	0.00046356751
0.095168044	0.024824904	0.00045455883
0.095299532	0.024960986	0.00045766648
0.095431021	0.024780705	0.00045427376
0.095562510	0.024671241	0.00045531363
0.095693998	0.024857347	0.00045730931
0.095825487	0.025107637	0.00045585545
0.095956976	0.024868106	0.00045807345
0.096088465	0.024838739	0.00045268536
0.096219953	0.025652058	0.00046192012
0.096351442	0.025050221	0.00045670084
0.096482931	0.024611940	0.00045184213
0.096614419	0.024761710	0.00045189806
0.096745908	0.024155058	0.00045038043
0.096877397	0.024141603	0.00044670239
0.097008885	0.023873556	0.00044637885
0.097140374	0.024173829	0.00044636065
0.097271863	0.024472059	0.00044881315
0.097403352	0.024996828	0.00045144032
0.097534840	0.024662090	0.00044901178
0.097666329	0.024537742	0.00045079140
0.097797818	0.024379123	0.00044371174
0.097929306	0.025120771	0.00045128687
0.098060795	0.024592957	0.00044551476
0.098192284	0.024500682	0.00044173927
0.098323772	0.024254335	0.00044396047
0.098455261	0.024174759	0.00043952946
0.098586750	0.024979452	0.00044299866
0.098718239	0.024749942	0.00044338078
0.098849727	0.024791010	0.00044213470
0.098981216	0.024619036	0.00044104558
0.099112705	0.024248137	0.00043789782
0.099244193	0.024771125	0.00043975301
0.099375682	0.024545349	0.00044246285
0.099507171	0.024529121	0.00043793016
0.099638659	0.024813744	0.00044423151
0.099770148	0.024378090	0.00043891580
0.099901637	0.024105837	0.00043484915
0.10003313	0.023602608	0.00043478841
0.10016461	0.024229665	0.00043899429
0.10029610	0.023814697	0.00043936924
0.10042759	0.024556692	0.00044041759
0.10055908	0.024452340	0.00043909505
0.10069057	0.024735113	0.00044141733
0.10082206	0.024160327	0.00043679389
0.10095355	0.024031617	0.00043961797
0.10108504	0.024751269	0.00044043317
0.10121652	0.024052853	0.00043463435
0.10134801	0.024003872	0.00043594533
0.10147950	0.023368729	0.00043164474
0.10161099	0.023999743	0.00043611184
0.10174248	0.025364460	0.00044532067
0.10187397	0.024858028	0.00043929745
0.10200546	0.023831946	0.00043443990
0.10213694	0.023350216	0.00042691027
0.10226843	0.024794605	0.00044112586
0.10239992	0.024452231	0.00043697610
0.10253141	0.024509105	0.00043323141
0.10266290	0.024024271	0.00043622141
0.10279439	0.023922376	0.00043242250
0.10292588	0.024208834	0.00043686112
0.10305737	0.024632209	0.00043868979
0.10318885	0.024825195	0.00043817081
0.10332034	0.023814411	0.00043100314
0.10345183	0.024898274	0.00043776884
0.10358332	0.023919206	0.00043226368
0.10371481	0.023313993	0.00042504877
0.10384630	0.023713734	0.00042896858
0.10397779	0.023926686	0.00043072040
0.10410928	0.023781954	0.00042990170
0.10424076	0.024336070	0.00043372009
0.10437225	0.023985860	0.00043161096
0.10450374	0.024374123	0.00043044404
0.10463523	0.023859172	0.00042968460
0.10476672	0.024204081	0.00043164957
0.10489821	0.023241329	0.00042409562
0.10502970	0.023985740	0.00042908874
0.10516118	0.023998266	0.00042752946
0.10529267	0.024236158	0.00043335818
0.10542416	0.024602750	0.00043568682
0.10555565	0.023925077	0.00042789521
0.10568714	0.023886299	0.00043044393
0.10581863	0.023427887	0.00042411331
0.10595012	0.023508612	0.00042476593
0.10608161	0.024572111	0.00043374798
0.10621309	0.024149250	0.00042938761
0.10634458	0.024507191	0.00043064950
0.10647607	0.023150972	0.00042168913
0.10660756	0.023799251	0.00042475748
0.10673905	0.023685020	0.00042746439
0.10687054	0.023157665	0.00042547388
0.10700203	0.024558592	0.00044062987
0.10713352	0.024092929	0.00044032102
0.10726500	0.024272312	0.00044647670
0.10739649	0.023079076	0.00044318490
0.10752798	0.023366894	0.00044431362
0.10765947	0.024324232	0.00045280299
0.10779096	0.023370627	0.00044664413
0.10792245	0.023232959	0.00045005480
0.10805394	0.024320484	0.00045983758
0.10818542	0.024009981	0.00045730239
0.10831691	0.024281617	0.00046151119
0.10844840	0.023483211	0.00045733661
0.10857989	0.023795554	0.00046070665
0.10871138	0.024053692	0.00046839154
0.10884287	0.022889329	0.00045820898
0.10897436	0.023542784	0.00046255050
0.10910585	0.023739225	0.00046793372
0.10923733	0.024430953	0.00046833280
0.10936882	0.024355157	0.00047738776
0.10950031	0.024198079	0.00047263807
0.10963180	0.023810233	0.00047251479
0.10976329	0.024061181	0.00047331772
0.10989478	0.023310091	0.00047165843
0.11002627	0.023133465	0.00047544555
0.11015776	0.024184266	0.00047657588
0.11028924	0.023962776	0.00047866717
0.11042073	0.023769458	0.00048275544
0.11055222	0.024698714	0.00048415865
0.11068371	0.023822569	0.00048035463
0.11081520	0.023546965	0.00047941752
0.11094669	0.023881494	0.00048180997
0.11107818	0.024069986	0.00048723287
0.11120966	0.023833295	0.00048433376
0.11134115	0.023240665	0.00048270873
0.11147264	0.023996408	0.00048528327
0.11160413	0.023182457	0.00048289091
0.11173562	0.023888846	0.00049245878
0.11186711	0.023353948	0.00047044700
0.11199860	0.023153526	0.00047050749
0.11213009	0.023240862	0.00046270825
0.11226157	0.023477458	0.00046111243
0.11239306	0.023464489	0.00046027600
0.11252455	0.023217721	0.00045801245
0.11265604	0.023929141	0.00046049646
0.11278753	0.023673654	0.00045555769
0.11291902	0.023802217	0.00045685583
0.11305051	0.023899658	0.00046063401
0.11318200	0.023512458	0.00045073998
0.11331348	0.024496523	0.00045885699
0.11344497	0.024543125	0.00045895026
0.11357646	0.023451763	0.00044646560
0.11370795	0.024509220	0.00045792980
0.11383944	0.024194821	0.00045472595
0.11397093	0.023983647	0.00045004683
0.11410242	0.023523453	0.00044847613
0.11423390	0.024051637	0.00044563870
0.11436539	0.023385919	0.00044799562
0.11449688	0.024301640	0.00044810413
0.11462837	0.023527141	0.00044632935
0.11475986	0.024374682	0.00044854981
0.11489135	0.023354684	0.00043754436
0.11502284	0.023803905	0.00044568122
0.11515433	0.023259825	0.00043984360
0.11528581	0.023730170	0.00044348865
0.11541730	0.023131031	0.00043669629
0.11554879	0.024591830	0.00044474195
0.11568028	0.023188589	0.00043911826
0.11581177	0.023606283	0.00043944384
0.11594326	0.023649592	0.00043873078
0.11607475	0.023712486	0.00043903880
0.11620624	0.023225315	0.00043319312
0.11633772	0.024600429	0.00044409061
0.11646921	0.024269742	0.00044300847
0.11660070	0.023115976	0.00043402057
0.11673219	0.023638202	0.00043376832
0.11686368	0.022835755	0.00042782357
0.11699517	0.024169576	0.00043828338
0.11712666	0.023381973	0.00043295058
0.11725814	0.024397707	0.00043846738
0.11738963	0.024292093	0.00043575100
0.11752112	0.024197802	0.00043260170
0.11765261	0.023113665	0.00042594343
0.11778410	0.023720640	0.00043242264
0.11791559	0.023815926	0.00043015851
0.11804708	0.024036785	0.00043001155
0.11817857	0.023039321	0.00042415680
0.11831005	0.023987415	0.00042742307
0.11844154	0.024322539	0.00043306918
0.11857303	0.023709727	0.00042579211
0.11870452	0.024194680	0.00042802431
0.11883601	0.023704202	0.00042539609
0.11896750	0.024102844	0.00042924908
0.11909899	0.024024663	0.00042930705
0.11923048	0.023771964	0.00042108434
0.11936196	0.024098035	0.00042575940
0.11949345	0.023969337	0.00042118389
0.11962494	0.023364323	0.00041858329
0.11975643	0.023784984	0.00042335851
0.11988792	0.023650790	0.00041890329
0.12001941	0.023870969	0.00042065966
0.12015090	0.024185270	0.00042201718
0.12028239	0.024353767	0.00042457629
0.12041387	0.023812507	0.00041878069
0.12054536	0.023789499	0.00041689852
0.12067685	0.023469609	0.00041576815
0.12080834	0.023622427	0.00041727649
0.12093983	0.023531512	0.00041348510
0.12107132	0.023079886	0.00041492488
0.12120281	0.023239633	0.00041328103
0.12133429	0.023292357	0.00041306259
0.12146578	0.023836104	0.00041756060
0.12159727	0.023503165	0.00041304710
0.12172876	0.023913547	0.00041814293
0.12186025	0.025335656	0.00042519813
0.12199174	0.023291286	0.00041224637
0.12212323	0.024142534	0.00041566531
0.12225472	0.023724936	0.00041309896
0.12238620	0.023507614	0.00041333950
0.12251769	0.024732870	0.00041946556
0.12264918	0.024194552	0.00041756105
0.12278067	0.023398683	0.00041263034
0.12291216	0.024264856	0.00041646085
0.12304365	0.024046019	0.00041432633
0.12317514	0.023490686	0.00041120992
0.12330663	0.023746827	0.00041384669
0.12343811	0.023336934	0.00041024874
0.12356960	0.024256771	0.00041334870
0.12370109	0.023911877	0.00041329239
0.12383258	0.023554154	0.00041083404
0.12396407	0.024012096	0.00041108477
0.12409556	0.023976851	0.00041571913
0.12422705	0.024215635	0.00041289360
0.12435853	0.024615920	0.00041759477
0.12449002	0.024032783	0.00041351307
0.12462151	0.024098252	0.00041435193
0.12475300	0.023342585	0.00040765513
0.12488449	0.024188929	0.00041425392
0.12501598	0.023100070	0.00040705732
0.12514747	0.023758625	0.00040989246
0.12527896	0.024485054	0.00041403850
0.12541044	0.023039550	0.00040668153
0.12554193	0.024085546	0.00041134018
0.12567342	0.023879236	0.00041008787
0.12580491	0.024259556	0.00041396317
0.12593640	0.024014168	0.00040864165
0.12606789	0.024340608	0.00041440738
0.12619938	0.024649412	0.00041375511
0.12633087	0.023897824	0.00041111295
0.12646235	0.022980992	0.00040394704
0.12659384	0.023816307	0.00040488212
0.12672533	0.023290499	0.00040702810
0.12685682	0.023877996	0.00040829114
0.12698831	0.023599569	0.00040734458
0.12711980	0.023742380	0.00040706351
0.12725129	0.023472363	0.00040336505
0.12738277	0.023612498	0.00040640626
0.12751426	0.024013805	0.00040778203
0.12764575	0.024550899	0.00041138675
0.12777724	0.023963648	0.00040579447
0.12790873	0.023573620	0.00040464926
0.12804022	0.024003259	0.00041103068
0.12817171	0.022952600	0.00040064263
0.12830320	0.024101244	0.00040732654
0.12843468	0.023928158	0.00040727655
0.12856617	0.023383471	0.00040175102
0.12869766	0.023490578	0.00040321933
0.12882915	0.023365659	0.00040331537
0.12896064	0.024272837	0.00040698312
0.12909213	0.024087497	0.00040565327
0.12922362	0.023592019	0.00040351962
0.12935511	0.023126171	0.00040057558
0.12948659	0.023825656	0.00040423070
0.12961808	0.023777128	0.00040209761
0.12974957	0.023140155	0.00039909477
0.12988106	0.024191112	0.00040623838
0.13001255	0.023396700	0.00040025351
0.13014404	0.023614174	0.00040388111
0.13027553	0.023954440	0.00040301896
0.13040701	0.023041377	0.00039777041
0.13053850	0.024652585	0.00040919131
0.13066999	0.023992995	0.00040296798
0.13080148	0.023159077	0.00040014677
0.13093297	0.023789296	0.00040155751
0.13106446	0.023981940	0.00040387993
0.13119595	0.024372749	0.00040456860
0.13132744	0.023944917	0.00040359678
0.13145892	0.024052162	0.00040377914
0.13159041	0.023568772	0.00039941330
0.13172190	0.023511724	0.00039882149
0.13185339	0.023440329	0.00039971480
0.13198488	0.023203807	0.00039730399
0.13211637	0.024072079	0.00040398167
0.13224786	0.024279249	0.00040203294
0.13237935	0.023578752	0.00039867849
0.13251083	0.023119362	0.00039656312
0.13264232	0.023258088	0.00039661476
0.13277381	0.022884222	0.00039427399
0.13290530	0.023800542	0.00039829680
0.13303679	0.023336238	0.00039775006
0.13316828	0.023692649	0.00040133291
0.13329977	0.023941791	0.00039713646
0.13343125	0.024431847	0.00040682812
0.13356274	0.022981514	0.00039241824
0.13369423	0.024099586	0.00040074813
0.13382572	0.023639576	0.00039926433
0.13395721	0.023731382	0.00039734940
0.13408870	0.023933267	0.00040120285
0.13422019	0.023807637	0.00039669161
0.13435168	0.023320490	0.00039532653
0.13448316	0.023468025	0.00039721947
0.13461465	0.023558846	0.00039561579
0.13474614	0.023981762	0.00039984999
0.13487763	0.023637116	0.00039662805
0.13500912	0.023979003	0.00039941376
0.13514061	0.023519189	0.00039716609
0.13527210	0.023529896	0.00039634588
0.13540359	0.023643124	0.00039562099
0.13553507	0.023985860	0.00039631715
0.13566656	0.023218041	0.00039319441
0.13579805	0.023141748	0.00039322106
0.13592954	0.023856669	0.00039629935
0.13606103	0.024093313	0.00040138070
0.13619252	0.023827028	0.00039508030
0.13632401	0.024216614	0.00039732039
0.13645549	0.024265171	0.00040076586
0.13658698	0.023872609	0.00039623891
0.13671847	0.023670075	0.00039504540
0.13684996	0.023600282	0.00039475762
0.13698145	0.023918715	0.00039436414
0.13711294	0.024265436	0.00039835163
0.13724443	0.023911766	0.00039686519
0.13737592	0.023542288	0.00039249532
0.13750740	0.024041291	0.00039834430
0.13763889	0.023904063	0.00039407216
0.13777038	0.023852460	0.00039494364
0.13790187	0.023996267	0.00039402696
0.13803336	0.023984815	0.00039445776
0.13816485	0.023408057	0.00039203318
0.13829634	0.023197782	0.00038787826
0.13842783	0.023888031	0.00039562794
0.13855931	0.024029188	0.00039512448
0.13869080	0.023748208	0.00039258304
0.13882229	0.023536769	0.00039110094
0.13895378	0.023107642	0.00038715307
0.13908527	0.024063604	0.00039541399
0.13921676	0.023475930	0.00039225417
0.13934825	0.023599442	0.00039142172
0.13947973	0.022821425	0.00038550672
0.13961122	0.023651260	0.00039012821
0.13974271	0.023482335	0.00039109841
0.13987420	0.023773320	0.00039438005
0.14000569	0.023780377	0.00039008818
0.14013718	0.023783262	0.00039090162
0.14026867	0.023825726	0.00039212292
0.14040016	0.023354871	0.00038981610
0.14053164	0.024092986	0.00039447083
0.14066313	0.023512673	0.00038739354
0.14079462	0.023720993	0.00038944565
0.14092611	0.023671964	0.00038888891
0.14105760	0.023562216	0.00038966028
0.14118909	0.023876712	0.00039204756
0.14132058	0.022758301	0.00037970711
0.14145207	0.024703687	0.00039474682
0.14158355	0.023455941	0.00038730552
0.14171504	0.023436148	0.00038601297
0.14184653	0.024247620	0.00039262698
0.14197802	0.023667709	0.00038694089
0.14210951	0.023658722	0.00038747866
0.14224100	0.023736946	0.00038833092
0.14237249	0.023681839	0.00038781676
0.14250398	0.024347591	0.00039334391
0.14263546	0.023725299	0.00038608384
0.14276695	0.023461537	0.00038712388
0.14289844	0.023350403	0.00038428436
0.14302993	0.023493461	0.00038583887
0.14316142	0.023293879	0.00038584003
0.14329291	0.023516531	0.00038489695
0.14342440	0.023454428	0.00038588298
0.14355588	0.023537877	0.00038544058
0.14368737	0.023704284	0.00038618443
0.14381886	0.024124082	0.00038923704
0.14395035	0.023699571	0.00038358249
0.14408184	0.022798723	0.00038072823
0.14421333	0.023658920	0.00038641546
0.14434482	0.022968978	0.00038043901
0.14447631	0.023258175	0.00038385586
0.14460779	0.023761473	0.00038459460
0.14473928	0.023634252	0.00038437756
0.14487077	0.023231860	0.00038348569
0.14500226	0.023255462	0.00038350585
0.14513375	0.023790471	0.00038748452
0.14526524	0.023460660	0.00038081529
0.14539673	0.023285390	0.00038250584
0.14552822	0.023369493	0.00038478453
0.14565970	0.023653911	0.00038436613
0.14579119	0.023422696	0.00038381717
0.14592268	0.023623588	0.00038437076
0.14605417	0.023719331	0.00038446274
0.14618566	0.024191331	0.00038788086
0.14631715	0.023716182	0.00038396979
0.14644864	0.024122216	0.00038655065
0.14658012	0.024548898	0.00038870794
0.14671161	0.023531564	0.00038324877
0.14684310	0.023834525	0.00038741752
0.14697459	0.023336222	0.00038061255
0.14710608	0.023561348	0.00038220362
0.14723757	0.023749380	0.00038457895
0.14736906	0.023611199	0.00038138736
0.14750055	0.023153395	0.00038116831
0.14763203	0.022529931	0.00037571418
0.14776352	0.024275320	0.00038613420
0.14789501	0.023782623	0.00038456595
0.14802650	0.024092467	0.00038265692
0.14815799	0.023534427	0.00038424465
0.14828948	0.023145742	0.00037827982
0.14842097	0.023445428	0.00038122143
0.14855246	0.024054259	0.00038376493
0.14868394	0.023486054	0.00037917253
0.14881543	0.023552837	0.00038104841
0.14894692	0.023589540	0.00038164918
0.14907841	0.023632286	0.00037959944
0.14920990	0.022991315	0.00037654378
0.14934139	0.023352815	0.00037875541
0.14947288	0.024225450	0.00038608870
0.14960436	0.024272848	0.00038384018
0.14973585	0.023663064	0.00038073627
0.14986734	0.024010075	0.00038331272
0.14999883	0.023901607	0.00038150748
0.15013032	0.023349603	0.00037866918
0.15026181	0.023818763	0.00038213293
0.15039330	0.023858912	0.00038089696
0.15052479	0.023751725	0.00038098107
0.15065627	0.023457809	0.00037850623
0.15078776	0.023827336	0.00038149577
0.15091925	0.023433632	0.00037838231
0.15105074	0.023362870	0.00037662666
0.15118223	0.022809487	0.00037555371
0.15131372	0.024257661	0.00038266603
0.15144521	0.023654722	0.00037929346
0.15157670	0.023322812	0.00037646067
0.15170818	0.023402466	0.00037584584
0.15183967	0.024007550	0.00038018476
0.15197116	0.023230241	0.00037641726
0.15210265	0.023356151	0.00037646805
0.15223414	0.023472598	0.00037617832
0.15236563	0.023842505	0.00037859635
0.15249712	0.023656243	0.00037775314
0.15262860	0.023517546	0.00037737390
0.15276009	0.023671567	0.00037738313
0.15289158	0.023819098	0.00038038788
0.15302307	0.023092313	0.00037355080
0.15315456	0.023455079	0.00037560566
0.15328605	0.023583747	0.00037647183
0.15341754	0.023293215	0.00037568417
0.15354903	0.023409117	0.00037588739
0.15368051	0.023567141	0.00037691956
0.15381200	0.023762527	0.00037583886
0.15394349	0.024477727	0.00038225005
0.15407498	0.024294863	0.00038062711
0.15420647	0.023484182	0.00037385227
0.15433796	0.023071479	0.00037160702
0.15446945	0.023679660	0.00037486332
0.15460094	0.023444325	0.00037639160
0.15473242	0.023074081	0.00037229898
0.15486391	0.023486554	0.00037474499
0.15499540	0.024994012	0.00038320973
0.15512689	0.024176891	0.00037809847
0.15525838	0.023371440	0.00037434541
0.15538987	0.023726021	0.00037466220
0.15552136	0.022886058	0.00037030592
0.15565284	0.024020575	0.00037621211
0.15578433	0.023683675	0.00037425960
0.15591582	0.024053807	0.00037791950
0.15604731	0.023676363	0.00037434801
0.15617880	0.023225024	0.00037035915
0.15631029	0.023207404	0.00037183592
0.15644178	0.023108605	0.00036886368
0.15657327	0.023453990	0.00037390359
0.15670475	0.023902223	0.00037406318
0.15683624	0.022803284	0.00036912038
0.15696773	0.023656781	0.00037265171
0.15709922	0.023442551	0.00037097976
0.15723071	0.023847757	0.00037537392
0.15736220	0.024017398	0.00037395724
0.15749369	0.023697237	0.00037265168
0.15762518	0.023571312	0.00037145487
0.15775666	0.023360493	0.00037022752
0.15788815	0.023670422	0.00037385497
0.15801964	0.023524288	0.00037165177
0.15815113	0.024164742	0.00037645068
0.15828262	0.023785297	0.00037263142
0.15841411	0.023723066	0.00037283566
0.15854560	0.023381543	0.00037169961
0.15867708	0.023460555	0.00036886511
0.15880857	0.022931891	0.00036773173
0.15894006	0.023137742	0.00036827648
0.15907155	0.023253294	0.00036941042
0.15920304	0.023049124	0.00036892413
0.15933453	0.023634648	0.00037081585
0.15946602	0.023411210	0.00037031403
0.15959751	0.023579498	0.00037085848
0.15972899	0.023725323	0.00037097438
0.15986048	0.023462324	0.00037110620
0.15999197	0.023463648	0.00036863541
0.16012346	0.023571958	0.00037087025
0.16025495	0.023616404	0.00037030962
0.16038644	0.023018385	0.00036495531
0.16051793	0.022910391	0.00036712798
0.16064942	0.023357479	0.00036648003
0.16078090	0.024278855	0.00037519340
0.16091239	0.023808873	0.00037178592
0.16104388	0.023827990	0.00036945771
0.16117537	0.023315605	0.00036809489
0.16130686	0.023705907	0.00036928389
0.16143835	0.023595206	0.00036833235
0.16156984	0.023389396	0.00036848158
0.16170133	0.023555036	0.00036667461
0.16183281	0.024111565	0.00037278044
0.16196430	0.023674905	0.00036828986
0.16209579	0.024037920	0.00037110560
0.16222728	0.023050287	0.00036471195
0.16235877	0.023242241	0.00036397893
0.16249026	0.023781977	0.00036955259
0.16262175	0.024066799	0.00037041248
0.16275323	0.023510590	0.00036717892
0.16288472	0.023223770	0.00036373547
0.16301621	0.022940996	0.00036326435
0.16314770	0.023188967	0.00036725824
0.16327919	0.024195282	0.00036980776
0.16341068	0.023406609	0.00036565600
0.16354217	0.023381705	0.00036607389
0.16367366	0.023560868	0.00036679018
0.16380514	0.023225699	0.00036569062
0.16393663	0.023247864	0.00036523748
0.16406812	0.023743600	0.00036567815
0.16419961	0.023333113	0.00036455850
0.16433110	0.023770215	0.00036670999
0.16446259	0.023452215	0.00036637661
0.16459408	0.024235885	0.00037027791
0.16472557	0.023163617	0.00036091100
0.16485705	0.023482279	0.00036630441
0.16498854	0.023409618	0.00036437967
0.16512003	0.023227383	0.00036317138
0.16525152	0.023552228	0.00036699095
0.16538301	0.023226115	0.00036344594
0.16551450	0.023687280	0.00036675097
0.16564599	0.023536839	0.00036613924
0.16577747	0.023752994	0.00036700712
0.16590896	0.023037559	0.00036189565
0.16604045	0.023911495	0.00036660150
0.16617194	0.023651234	0.00036528353
0.16630343	0.023556560	0.00036348517
0.16643492	0.022707020	0.00035848077
0.16656641	0.023405295	0.00036288889
0.16669790	0.023843466	0.00036382988
0.16682938	0.023510439	0.00036468356
0.16696087	0.023626606	0.00036431035
0.16709236	0.023174678	0.00036116579
0.16722385	0.023307152	0.00036337975
0.16735534	0.023528898	0.00036208441
0.16748683	0.023837521	0.00036614065
0.16761832	0.024232892	0.00036855383
0.16774981	0.023603285	0.00036182236
0.16788129	0.024296709	0.00036758921
0.16801278	0.023485962	0.00036021810
0.16814427	0.023480059	0.00036330750
0.16827576	0.023147452	0.00036208527
0.16840725	0.023065158	0.00035901755
0.16853874	0.023735249	0.00036332940
0.16867023	0.022838684	0.00035652657
0.16880171	0.022519165	0.00035774849
0.16893320	0.022714787	0.00035720460
0.16906469	0.023039114	0.00035744983
0.16919618	0.023385950	0.00036205474
0.16932767	0.023513296	0.00036047891
0.16945916	0.023644262	0.00036329382
0.16959065	0.023744503	0.00036355577
0.16972214	0.023479279	0.00036008360
0.16985362	0.023304904	0.00036110431
0.16998511	0.022917217	0.00035572773
0.17011660	0.023659633	0.00036288580
0.17024809	0.023667842	0.00036314526
0.17037958	0.024035880	0.00036265927
0.17051107	0.023265673	0.00036059697
0.17064256	0.023052391	0.00035791562
0.17077405	0.022976894	0.00035802660
0.17090553	0.023077963	0.00035817100
0.17103702	0.023543678	0.00035951255
0.17116851	0.023643063	0.00036122597
0.17130000	0.023683310	0.00036123958
0.17143149	0.023850541	0.00036165657
0.17156298	0.023151341	0.00035832132
0.17169447	0.023742618	0.00035998595
0.17182595	0.023766847	0.00036205920
0.17195744	0.023181360	0.00035811116
0.17208893	0.023656475	0.00035939041
0.17222042	0.023545567	0.00035994061
0.17235191	0.023412828	0.00035755018
0.17248340	0.023659798	0.00036036266
0.17261489	0.023466657	0.00036023201
0.17274638	0.023699280	0.00035860374
0.17287786	0.023672613	0.00036120120
0.17300935	0.023739918	0.00035963416
0.17314084	0.023337093	0.00035691525
0.17327233	0.023513754	0.00035829744
0.17340382	0.023834835	0.00035962151
0.17353531	0.022853217	0.00035477412
0.17366680	0.023572765	0.00035832953
0.17379829	0.023850596	0.00035937641
0.17392977	0.023659518	0.00035930423
0.17406126	0.023034127	0.00035479730
0.17419275	0.023793690	0.00035938415
0.17432424	0.023074402	0.00035386228
0.17445573	0.023059028	0.00035323785
0.17458722	0.023417819	0.00035692448
0.17471871	0.023957876	0.00035824191
0.17485019	0.023458019	0.00035562511
0.17498168	0.023182191	0.00035482075
0.17511317	0.024218218	0.00036198089
0.17524466	0.023653710	0.00035862526
0.17537615	0.023175160	0.00035458477
0.17550764	0.023522814	0.00035528290
0.17563913	0.023287187	0.00035441346
0.17577062	0.024056351	0.00035913501
0.17590210	0.023249897	0.00035570291
0.17603359	0.024612828	0.00036119658
0.17616508	0.023395413	0.00035514454
0.17629657	0.023391526	0.00035510666
0.17642806	0.023701588	0.00035496279
0.17655955	0.023139458	0.00035447834
0.17669104	0.023335953	0.00035380156
0.17682253	0.023428685	0.00035325294
0.17695401	0.022967769	0.00035357102
0.17708550	0.023545689	0.00035414447
0.17721699	0.023776740	0.00035690364
0.17734848	0.023934748	0.00035739883
0.17747997	0.023521635	0.00035504527
0.17761146	0.023345159	0.00035455422
0.17774295	0.023230652	0.00035047718
0.17787443	0.024129322	0.00035939530
0.17800592	0.023341749	0.00035291752
0.17813741	0.023612099	0.00035490395
0.17826890	0.023115597	0.00035231768
0.17840039	0.023496071	0.00035315226
0.17853188	0.023434476	0.00035463596
0.17866337	0.023744171	0.00035561356
0.17879486	0.023890809	0.00035698263
0.17892634	0.023970854	0.00035709412
0.17905783	0.023144996	0.00035058638
0.17918932	0.022842875	0.00034986217
0.17932081	0.023610788	0.00035305749
0.17945230	0.023698528	0.00035448901
0.17958379	0.023269327	0.00035319783
0.17971528	0.023478658	0.00035234319
0.17984677	0.023474470	0.00035227849
0.17997825	0.024205917	0.00035680861
0.18010974	0.023302794	0.00035059256
0.18024123	0.023356566	0.00035133381
0.18037272	0.023087328	0.00034784875
0.18050421	0.022969169	0.00035651701
0.18063570	0.023365566	0.00036184780
0.18076719	0.023444537	0.00036302888
0.18089867	0.022962323	0.00036415491
0.18103016	0.023518638	0.00036718268
0.18116165	0.023238738	0.00036962628
0.18129314	0.023359326	0.00036970223
0.18142463	0.023451695	0.00037132230
0.18155612	0.023300393	0.00037299919
0.18168761	0.023579523	0.00037494520
0.18181910	0.023971749	0.00037995578
0.18195058	0.023487342	0.00037792966
0.18208207	0.024171219	0.00038053558
0.18221356	0.022746117	0.00037519413
0.18234505	0.024087665	0.00038353566
0.18247654	0.023314995	0.00038102592
0.18260803	0.023630840	0.00038495345
0.18273952	0.023708400	0.00038310206
0.18287101	0.023864763	0.00038732421
0.18300249	0.023185575	0.00038295237
0.18313398	0.023543386	0.00038499385
0.18326547	0.023646653	0.00038839183
0.18339696	0.023950115	0.00038963333
0.18352845	0.023460852	0.00038867332
0.18365994	0.023464802	0.00038945292
0.18379143	0.023075232	0.00038766467
0.18392292	0.022906473	0.00038874965
0.18405440	0.023238361	0.00038991374
0.18418589	0.023096183	0.00039086634
0.18431738	0.023250945	0.00039345473
0.18444887	0.023636074	0.00039420639
0.18458036	0.022960185	0.00039215086
0.18471185	0.022718083	0.00039055213
0.18484334	0.023673420	0.00039805816
0.18497482	0.024139271	0.00040346009
0.18510631	0.023451300	0.00039550814
0.18523780	0.023427411	0.00039945297
0.18536929	0.023340691	0.00039195152
0.18550078	0.023376336	0.00038687575
0.18563227	0.023544538	0.00038845203
0.18576376	0.023348793	0.00037925162
0.18589525	0.023723616	0.00038403191
0.18602673	0.022913023	0.00037688174
0.18615822	0.023580092	0.00037895860
0.18628971	0.023467016	0.00037652919
0.18642120	0.023144752	0.00037386024
0.18655269	0.023814498	0.00037793892
0.18668418	0.024009256	0.00037630110
0.18681567	0.022799353	0.00036848080
0.18694716	0.023092303	0.00037013279
0.18707864	0.024000492	0.00037282014
0.18721013	0.022535987	0.00036446716
0.18734162	0.024041372	0.00037320975
0.18747311	0.022785094	0.00036319439
0.18760460	0.023838624	0.00037163210
0.18773609	0.023710127	0.00036789684
0.18786758	0.023300349	0.00036462228
0.18799906	0.023117881	0.00036434159
0.18813055	0.023005256	0.00036130595
0.18826204	0.023790993	0.00036556490
0.18839353	0.023090411	0.00035906773
0.18852502	0.023874784	0.00036678525
0.18865651	0.023688491	0.00036555185
0.18878800	0.023525693	0.00035959069
0.18891949	0.022700217	0.00035634230
0.18905097	0.023277858	0.00035794048
0.18918246	0.023697068	0.00036099047
0.18931395	0.023479398	0.00035970115
0.18944544	0.023095160	0.00035416925
0.18957693	0.023452054	0.00035844624
0.18970842	0.022736361	0.00035156174
0.18983991	0.023092115	0.00035585924
0.18997140	0.022660253	0.00035127368
0.19010288	0.024414260	0.00036051721
0.19023437	0.023949411	0.00035873292
0.19036586	0.023788783	0.00035654260
0.19049735	0.023415331	0.00035417152
0.19062884	0.023023998	0.00035116563
0.19076033	0.023447903	0.00035205668
0.19089182	0.023890752	0.00035477238
0.19102330	0.022827888	0.00034705230
0.19115479	0.022837687	0.00034913938
0.19128628	0.023039966	0.00034974778
0.19141777	0.022967726	0.00034819718
0.19154926	0.023198443	0.00035074806
0.19168075	0.023033828	0.00034839683
0.19181224	0.022698441	0.00034808961
0.19194373	0.023829081	0.00035383695
0.19207521	0.023948300	0.00035256714
0.19220670	0.023692752	0.00035223780
0.19233819	0.023217571	0.00034891243
0.19246968	0.023022828	0.00034801322
0.19260117	0.023609613	0.00035192072
0.19273266	0.023868846	0.00035203542
0.19286415	0.023560770	0.00035001848
0.19299564	0.023244269	0.00034961089
0.19312712	0.022995450	0.00034517609
0.19325861	0.023617369	0.00035201873
0.19339010	0.023465501	0.00034817734
0.19352159	0.023575401	0.00034886722
0.19365308	0.022464940	0.00034353910
0.19378457	0.023422629	0.00034840850
0.19391606	0.023617963	0.00034916513
0.19404754	0.022844668	0.00034518516
0.19417903	0.023290599	0.00034702778
0.19431052	0.023576321	0.00034962933
0.19444201	0.023675782	0.00034860527
0.19457350	0.023635724	0.00034925944
0.19470499	0.022979985	0.00034468827
0.19483648	0.022418546	0.00034124520
0.19496797	0.023920729	0.00035159255
0.19509945	0.023493966	0.00034701325
0.19523094	0.023633675	0.00034805224
0.19536243	0.023154199	0.00034548970
0.19549392	0.023491009	0.00034649795
0.19562541	0.022817605	0.00034297877
0.19575690	0.023329587	0.00034468705
0.19588839	0.022792308	0.00034262852
0.19601988	0.023034363	0.00034440079
0.19615136	0.023932149	0.00034822124
0.19628285	0.023547117	0.00034763581
0.19641434	0.023727302	0.00034883532
0.19654583	0.023410234	0.00034647058
0.19667732	0.023571134	0.00034672299
0.19680881	0.022738969	0.00034177684
0.19694030	0.023000423	0.00034344012
0.19707178	0.022532692	0.00033912188
0.19720327	0.023336698	0.00034557374
0.19733476	0.022715845	0.00034004694
0.19746625	0.023614228	0.00034579307
0.19759774	0.022823353	0.00034222920
0.19772923	0.023168176	0.00034283493
0.19786072	0.023169285	0.00034271749
0.19799221	0.023256381	0.00034410783
0.19812369	0.022931545	0.00034031302
0.19825518	0.023553504	0.00034580337
0.19838667	0.023038883	0.00034152914
0.19851816	0.023011297	0.00034174362
0.19864965	0.022893919	0.00034110602
0.19878114	0.023038346	0.00034088364
0.19891263	0.023623399	0.00034523000
0.19904412	0.023064156	0.00034101521
0.19917560	0.023350940	0.00034459477
0.19930709	0.023678956	0.00034552724
0.19943858	0.023715145	0.00034406933
0.19957007	0.023350163	0.00034387084
0.19970156	0.023778495	0.00034467267
0.19983305	0.023209518	0.00034120979
0.19996454	0.023053125	0.00034011292
0.20009602	0.022991928	0.00034008940
0.20022751	0.023162308	0.00034117096
0.20035900	0.023531482	0.00034290167
0.20049049	0.023355213	0.00034224788
0.20062198	0.023202118	0.00034146612
0.20075347	0.023485355	0.00034200036
0.20088496	0.023716566	0.00034392867
0.20101645	0.023483104	0.00034259234
0.20114793	0.023423358	0.00034015534
0.20127942	0.023394540	0.00034203432
0.20141091	0.023130063	0.00033975630
0.20154240	0.023104438	0.00034048127
0.20167389	0.022991314	0.00033913296
0.20180538	0.022995104	0.00033673229
0.20193687	0.023134985	0.00034008881
0.20206836	0.023413801	0.00034006702
0.20219984	0.023523966	0.00034206846
0.20233133	0.023906170	0.00034509619
0.20246282	0.023088012	0.00033810044
0.20259431	0.023205981	0.00033970253
0.20272580	0.023025262	0.00033793853
0.20285729	0.023731858	0.00034125374
0.20298878	0.023423553	0.00034139271
0.20312027	0.023764857	0.00033888363
0.20325175	0.023189711	0.00033918998
0.20338324	0.023286135	0.00033708429
0.20351473	0.023463405	0.00033980300
0.20364622	0.023299914	0.00033891733
0.20377771	0.022848387	0.00033432193
0.20390920	0.022426514	0.00033438094
0.20404069	0.023294631	0.00033778140
0.20417217	0.023321280	0.00033953228
0.20430366	0.023603234	0.00034032358
0.20443515	0.023559573	0.00033739812
0.20456664	0.023454947	0.00033865820
0.20469813	0.023221038	0.00033769244
0.20482962	0.023597419	0.00033871535
0.20496111	0.023711031	0.00034031127
0.20509260	0.023332991	0.00033713542
0.20522408	0.023087284	0.00033626025
0.20535557	0.022540841	0.00033411446
0.20548706	0.023076780	0.00033561257
0.20561855	0.023586773	0.00033899326
0.20575004	0.023043026	0.00033332786
0.20588153	0.023024774	0.00033468829
0.20601302	0.023004274	0.00033646432
0.20614451	0.023240415	0.00033484462
0.20627599	0.023140316	0.00033575941
0.20640748	0.023007667	0.00033362746
0.20653897	0.023050711	0.00033568446
0.20667046	0.023246137	0.00033592182
0.20680195	0.023965368	0.00033978773
0.20693344	0.023219355	0.00033607230
0.20706493	0.023552902	0.00033737576
0.20719641	0.022841503	0.00033374553
0.20732790	0.023276173	0.00033762150
0.20745939	0.022718772	0.00033162139
0.20759088	0.023793972	0.00033817867
0.20772237	0.022878257	0.00033265189
0.20785386	0.023235792	0.00033452887
0.20798535	0.023555421	0.00033915099
0.20811684	0.022887144	0.00033286225
0.20824832	0.022971847	0.00033390130
0.20837981	0.023514120	0.00033737457
0.20851130	0.022997180	0.00033400955
0.20864279	0.023511199	0.00033741876
0.20877428	0.023149796	0.00033259205
0.20890577	0.022542234	0.00033041553
0.20903726	0.023802919	0.00033745481
0.20916875	0.022820972	0.00033305563
0.20930023	0.023184172	0.00033443684
0.20943172	0.023284378	0.00033436967
0.20956321	0.023428580	0.00033492262
0.20969470	0.022828342	0.00033168600
0.20982619	0.023559139	0.00033602922
0.20995768	0.023296372	0.00033471729
0.21008917	0.023604527	0.00033497295
0.21022065	0.023308147	0.00033370525
0.21035214	0.023225478	0.00033498017
0.21048363	0.023268707	0.00033193025
0.21061512	0.023518003	0.00033615701
0.21074661	0.023232447	0.00033159017
0.21087810	0.023190737	0.00033270596
0.21100959	0.023712706	0.00033781928
0.21114108	0.023720514	0.00033450209
0.21127256	0.023223632	0.00033481002
0.21140405	0.022945307	0.00032979121
0.21153554	0.022975989	0.00033156683
0.21166703	0.022976033	0.00033110112
0.21179852	0.023616344	0.00033477712
0.21193001	0.024043592	0.00033714522
0.21206150	0.022966113	0.00032940986
0.21219299	0.024033546	0.00033677377
0.21232447	0.023225253	0.00033287693
0.21245596	0.022922927	0.00032922960
0.21258745	0.023006855	0.00033149318
0.21271894	0.023509580	0.00033348543
0.21285043	0.023922991	0.00033594664
0.21298192	0.023520138	0.00033484986
0.21311341	0.023611578	0.00033336567
0.21324489	0.023293677	0.00033177374
0.21337638	0.023264801	0.00033053944
0.21350787	0.023367823	0.00033235125
0.21363936	0.024196597	0.00033864704
0.21377085	0.023167686	0.00032992072
0.21390234	0.023359547	0.00033272168
0.21403383	0.022748236	0.00032783516
0.21416532	0.023064753	0.00032956820
0.21429680	0.023339717	0.00033192781
0.21442829	0.023360368	0.00033128030
0.21455978	0.022880909	0.00032790249
0.21469127	0.023366703	0.00033080382
0.21482276	0.023230902	0.00033088903
0.21495425	0.023208335	0.00033048972
0.21508574	0.022942491	0.00032887570
0.21521723	0.023049535	0.00032919485
0.21534871	0.023151148	0.00033037129
0.21548020	0.022964358	0.00032665073
0.21561169	0.024077555	0.00033484273
0.21574318	0.023418437	0.00033131530
0.21587467	0.023852767	0.00033188493
0.21600616	0.023454111	0.00033100719
0.21613765	0.023075969	0.00032797484
0.21626913	0.023454204	0.00033089608
0.21640062	0.022772361	0.00032674723
0.21653211	0.023195137	0.00032857204
0.21666360	0.023183463	0.00032883603
0.21679509	0.023333753	0.00032806744
0.21692658	0.023785524	0.00033268595
0.21705807	0.023646965	0.00033089461
0.21718956	0.022884067	0.00032638161
0.21732104	0.022908354	0.00032643618
0.21745253	0.023331291	0.00032931324
0.21758402	0.023066695	0.00032833736
0.21771551	0.023105232	0.00032715301
0.21784700	0.023524847	0.00032911778
0.21797849	0.023292299	0.00032842640
0.21810998	0.023123093	0.00032667171
0.21824147	0.023486320	0.00032931700
0.21837295	0.023580688	0.00033051361
0.21850444	0.023029183	0.00032404914
0.21863593	0.023090026	0.00032823292
0.21876742	0.023189120	0.00032628307
0.21889891	0.023429151	0.00032973496
0.21903040	0.023162394	0.00032785001
0.21916189	0.023262473	0.00032642562
0.21929337	0.023143234	0.00032689620
0.21942486	0.022963417	0.00032553738
0.21955635	0.023061645	0.00032757667
0.21968784	0.022855130	0.00032517019
0.21981933	0.023156774	0.00032368012
0.21995082	0.022859495	0.00032571977
0.22008231	0.022809862	0.00032309482
0.22021380	0.022789082	0.00032493951
0.22034528	0.022902959	0.00032515987
0.22047677	0.022596862	0.00032110510
0.22060826	0.023894739	0.00032980531
0.22073975	0.023163003	0.00032615456
0.22087124	0.023470403	0.00032872011
0.22100273	0.023075187	0.00032522653
0.22113422	0.022920954	0.00032264625
0.22126571	0.023327807	0.00032714088
0.22139719	0.023080735	0.00032551075
0.22152868	0.023664322	0.00032881414
0.22166017	0.023154615	0.00032549345
0.22179166	0.022851058	0.00032147451
0.22192315	0.023027224	0.00032493454
0.22205464	0.023426066	0.00032641414
0.22218613	0.023424532	0.00032671232
0.22231761	0.023129414	0.00032418770
0.22244910	0.022709962	0.00032139855
0.22258059	0.023115126	0.00032536775
0.22271208	0.022345993	0.00032090351
0.22284357	0.022912459	0.00032261473
0.22297506	0.023085909	0.00032536146
0.22310655	0.023089862	0.00032332669
0.22323804	0.022974115	0.00032471311
0.22336952	0.023313042	0.00032698863
0.22350101	0.023703294	0.00032640759
0.22363250	0.022743141	0.00032209300
0.22376399	0.022996976	0.00032191981
0.22389548	0.023615780	0.00032741413
0.22402697	0.023106902	0.00032520860
0.22415846	0.022831164	0.00032142967
0.22428995	0.023062309	0.00032287395
0.22442143	0.023421024	0.00032352857
0.22455292	0.023079793	0.00032301032
0.22468441	0.023037294	0.00032328948
0.22481590	0.023328540	0.00032426508
0.22494739	0.023004008	0.00032086903
0.22507888	0.023589937	0.00032535095
0.22521037	0.023527896	0.00032545693
0.22534186	0.023148225	0.00032396805
0.22547334	0.023216401	0.00032395488
0.22560483	0.023154156	0.00032103054
0.22573632	0.023586619	0.00032472274
0.22586781	0.023152458	0.00032208257
0.22599930	0.022875844	0.00032211459
0.22613079	0.022795409	0.00031921775
0.22626228	0.022538967	0.00032023457
0.22639376	0.023420589	0.00032283192
0.22652525	0.023023901	0.00032097050
0.22665674	0.023104705	0.00032289888
0.22678823	0.023263173	0.00032148259
0.22691972	0.023365170	0.00032309684
0.22705121	0.022690589	0.00031858125
0.22718270	0.023542485	0.00032424998
0.22731419	0.022821738	0.00032073447
0.22744567	0.022661108	0.00031873908
0.22757716	0.022330912	0.00031562557
0.22770865	0.023196948	0.00032189612
0.22784014	0.022873088	0.00031844502
0.22797163	0.023187186	0.00032233789
0.22810312	0.022484390	0.00031646629
0.22823461	0.022987141	0.00032028483
0.22836610	0.022691080	0.00031998235
0.22849758	0.022936831	0.00031825755
0.22862907	0.023611821	0.00032428045
0.22876056	0.022953587	0.00031767003
0.22889205	0.023455989	0.00032147049
0.22902354	0.023089457	0.00032156536
0.22915503	0.022581927	0.00031674333
0.22928652	0.022875273	0.00031934114
0.22941800	0.023150172	0.00031908739
0.22954949	0.023026284	0.00031934550
0.22968098	0.022871301	0.00031916369
0.22981247	0.023291567	0.00031988642
0.22994396	0.023163453	0.00032003937
0.23007545	0.022800156	0.00032082750
0.23020694	0.023237492	0.00032661179
0.23033843	0.023483335	0.00033235144
0.23046991	0.023264989	0.00033115544
0.23060140	0.022530697	0.00032900033
0.23073289	0.023253702	0.00033334329
0.23086438	0.023015059	0.00033325414
0.23099587	0.023548345	0.00034076426
0.23112736	0.022980332	0.00033572110
0.23125885	0.022693340	0.00033744485
0.23139034	0.023439600	0.00034073825
0.23152182	0.023077073	0.00034066378
0.23165331	0.023177348	0.00034332298
0.23178480	0.022624890	0.00033994812
0.23191629	0.022710274	0.00034270910
0.23204778	0.023120453	0.00034456303
0.23217927	0.023196482	0.00034494554
0.23231076	0.023498495	0.00034883568
0.23244224	0.023354542	0.00034680630
0.23257373	0.022809708	0.00034530197
0.23270522	0.023327907	0.00034863595
0.23283671	0.023225254	0.00034707404
0.23296820	0.022981764	0.00034724167
0.23309969	0.023432468	0.00034897159
0.23323118	0.022753700	0.00034389631
0.23336267	0.022981202	0.00034756670
0.23349415	0.023516587	0.00034808798
0.23362564	0.023135683	0.00034966171
0.23375713	0.023381401	0.00034943542
0.23388862	0.022809966	0.00034558085
0.23402011	0.023192607	0.00035046031
0.23415160	0.022813011	0.00034542420
0.23428309	0.022626923	0.00034629365
0.23441458	0.022936335	0.00034629459
0.23454606	0.023009149	0.00034927232
0.23467755	0.023477942	0.00035113946
0.23480904	0.022486113	0.00034720685
0.23494053	0.023506705	0.00035275999
0.23507202	0.022804480	0.00034925275
0.23520351	0.023093531	0.00035015268
0.23533500	0.023287105	0.00035126659
0.23546648	0.023567551	0.00035377969
0.23559797	0.023359341	0.00035385769
0.23572946	0.023411699	0.00035276408
0.23586095	0.022744331	0.00035128365
0.23599244	0.023233799	0.00035334226
0.23612393	0.022330776	0.00034702456
0.23625542	0.023527615	0.00035694216
0.23638691	0.022737798	0.00035086629
0.23651839	0.023140888	0.00035180803
0.23664988	0.023255205	0.00035489672
0.23678137	0.022805236	0.00035040715
0.23691286	0.023522157	0.00035594114
0.23704435	0.023519457	0.00035569791
0.23717584	0.023100917	0.00035144610
0.23730733	0.023399512	0.00035636377
0.23743882	0.023300241	0.00035433851
0.23757030	0.022516031	0.00035084860
0.23770179	0.022992723	0.00035475790
0.23783328	0.022789580	0.00035151598
0.23796477	0.023038701	0.00035526811
0.23809626	0.023420033	0.00035573987
0.23822775	0.023186088	0.00035488299
0.23835924	0.023398209	0.00035906264
0.23849072	0.023488707	0.00035581108
0.23862221	0.023753288	0.00035964921
0.23875370	0.023313304	0.00035626595
0.23888519	0.023146061	0.00035696263
0.23901668	0.023183931	0.00035877754
0.23914817	0.022959921	0.00035187703
0.23927966	0.022874627	0.00035569329
0.23941115	0.022899895	0.00035528630
0.23954263	0.022251561	0.00035225038
0.23967412	0.023497663	0.00035899939
0.23980561	0.023241850	0.00035581208
0.23993710	0.022691405	0.00035547005
0.24006859	0.023445862	0.00035846480
0.24020008	0.022488030	0.00035442882
0.24033157	0.022511116	0.00035513234
0.24046306	0.022403627	0.00035256680
0.24059454	0.023213307	0.00035809802
0.24072603	0.022404395	0.00035429186
0.24085752	0.023192146	0.00035817070
0.24098901	0.023138983	0.00036042674
0.24112050	0.023591900	0.00035900415
0.24125199	0.023092701	0.00035718663
0.24138348	0.023522121	0.00036154421
0.24151496	0.023051275	0.00035706369
0.24164645	0.023497786	0.00036191221
0.24177794	0.022996208	0.00035657113
0.24190943	0.022924932	0.00035884105
0.24204092	0.022829561	0.00035763431
0.24217241	0.023248470	0.00036012868
0.24230390	0.023237857	0.00036084907
0.24243539	0.023444350	0.00036067410
0.24256687	0.023926874	0.00036508731
0.24269836	0.022977187	0.00035944178
0.24282985	0.022789007	0.00035611076
0.24296134	0.023317223	0.00036169809
0.24309283	0.023892291	0.00036475878
0.24322432	0.023606577	0.00036258095
0.24335581	0.023336642	0.00036317468
0.24348730	0.023672936	0.00036261975
0.24361878	0.023226997	0.00036073762
0.24375027	0.023789703	0.00036327345
0.24388176	0.022972279	0.00035949652
0.24401325	0.022952845	0.00036215436
0.24414474	0.022940323	0.00035924763
0.24427623	0.022887016	0.00035958786
0.24440772	0.023221426	0.00036093360
0.24453920	0.023387083	0.00036251677
0.24467069	0.023088494	0.00036286529
0.24480218	0.023129193	0.00036126350
0.24493367	0.023396788	0.00036274145
0.24506516	0.023005704	0.00036181093
0.24519665	0.022861365	0.00035974392
0.24532814	0.022813162	0.00036052294
0.24545963	0.022982101	0.00036049938
0.24559111	0.022930387	0.00036186831
0.24572260	0.023156795	0.00036123317
0.24585409	0.023285575	0.00036300617
0.24598558	0.022895115	0.00036188823
0.24611707	0.023368488	0.00036494926
0.24624856	0.022861798	0.00035995258
0.24638005	0.023601978	0.00036615896
0.24651154	0.022912947	0.00036071306
0.24664302	0.023006510	0.00036428913
0.24677451	0.022897406	0.00036079005
0.24690600	0.022844067	0.00036237778
0.24703749	0.023690456	0.00036711458
0.24716898	0.023029566	0.00036125904
0.24730047	0.022928653	0.00036378521
0.24743196	0.022392340	0.00035860159
0.24756345	0.022537494	0.00035985483
0.24769493	0.022922476	0.00036309080
0.24782642	0.022948088	0.00036149555
0.24795791	0.022809345	0.00036229191
0.24808940	0.022956114	0.00036301153
0.24822089	0.023356307	0.00036432173
0.24835238	0.023089269	0.00036486136
0.24848387	0.022836236	0.00036211320
0.24861535	0.022847577	0.00036334792
0.24874684	0.023105335	0.00036468945
0.24887833	0.022976278	0.00036180413
0.24900982	0.023492636	0.00036836248
0.24914131	0.024456965	0.00037310492
0.24927280	0.022777721	0.00036327101
0.24940429	0.023415315	0.00036637004
0.24953578	0.023134470	0.00036461362
0.24966726	0.023338406	0.00036770720
0.24979875	0.023541639	0.00036618209
0.24993024	0.023131046	0.00036595919
0.25006173	0.022774458	0.00036201816
0.25019322	0.023072137	0.00036644766
0.25032471	0.023443430	0.00036840594
0.25045620	0.022934032	0.00036385275
0.25058769	0.023016515	0.00036516403
0.25071917	0.023402186	0.00036729518
0.25085066	0.023325296	0.00036691321
0.25098215	0.023181128	0.00036759627
0.25111364	0.022785235	0.00036173618
0.25124513	0.023126318	0.00036770670
0.25137662	0.023345312	0.00036880370
0.25150811	0.023123811	0.00036599240
0.25163959	0.022413640	0.00036336025
0.25177108	0.023241958	0.00036535548
0.25190257	0.023647933	0.00036946913
0.25203406	0.023516276	0.00036993510
0.25216555	0.022685146	0.00036210897
0.25229704	0.022417019	0.00036373108
0.25242853	0.023606738	0.00036930786
0.25256002	0.022700177	0.00036640111
0.25269150	0.022489847	0.00036256350
0.25282299	0.023413935	0.00036707699
0.25295448	0.022925571	0.00036784052
0.25308597	0.023415431	0.00036750112
0.25321746	0.023179223	0.00036927628
0.25334895	0.023670927	0.00037162515
0.25348044	0.023215387	0.00036726909
0.25361193	0.023172404	0.00036739068
0.25374341	0.022743428	0.00036409153
0.25387490	0.022783876	0.00036338936
0.25400639	0.023226581	0.00037505940
0.25413788	0.023036596	0.00037870661
0.25426937	0.023738740	0.00038677405
0.25440086	0.022759247	0.00038306290
0.25453235	0.022399638	0.00038338875
0.25466383	0.022018501	0.00038354215
0.25479532	0.023237104	0.00039283174
0.25492681	0.022738674	0.00039122230
0.25505830	0.022431737	0.00039234465
0.25518979	0.022900523	0.00039717406
0.25532128	0.023015595	0.00039938259
0.25545277	0.022416423	0.00039730911
0.25558426	0.022771767	0.00040107007
0.25571574	0.023227727	0.00040573623
0.25584723	0.022795167	0.00040500385
0.25597872	0.022680829	0.00040524877
0.25611021	0.023625425	0.00041285389
0.25624170	0.023228842	0.00041164044
0.25637319	0.023541887	0.00041644165
0.25650468	0.023401242	0.00041661405
0.25663617	0.023004372	0.00041801164
0.25676765	0.022800386	0.00041571232
0.25689914	0.022810959	0.00041785195
0.25703063	0.022844282	0.00042142259
0.25716212	0.023663598	0.00042621489
0.25729361	0.022864242	0.00042193930
0.25742510	0.023822030	0.00043199399
0.25755659	0.023245046	0.00042867406
0.25768807	0.023092487	0.00042996220
0.25781956	0.023011490	0.00042964742
0.25795105	0.023153133	0.00043189938
0.25808254	0.023384955	0.00043914321
0.25821403	0.022889505	0.00043293359
0.25834552	0.022220791	0.00043021436
0.25847701	0.022471782	0.00043149291
0.25860850	0.023169752	0.00043776058
0.25873998	0.023682175	0.00044305303
0.25887147	0.023157454	0.00044192070
0.25900296	0.024152736	0.00044683425
0.25913445	0.022590093	0.00043558808
0.25926594	0.022759054	0.00043840845
0.25939743	0.022737054	0.00044171563
0.25952892	0.022805015	0.00043999380
0.25966041	0.023898385	0.00045219067
0.25979189	0.023498794	0.00044675012
0.25992338	0.022461823	0.00044095419
0.26005487	0.023260942	0.00044847730
0.26018636	0.022927642	0.00044514020
0.26031785	0.022130764	0.00043954176
0.26044934	0.023278495	0.00044821043
0.26058083	0.022562811	0.00044551929
0.26071231	0.023170073	0.00045172251
0.26084380	0.023090743	0.00044894332
0.26097529	0.022927289	0.00045061075
0.26110678	0.022202056	0.00044519049
0.26123827	0.023379189	0.00045638037
0.26136976	0.022868853	0.00045180831
0.26150125	0.023186228	0.00045407847
0.26163274	0.023171294	0.00045579014
0.26176422	0.023645451	0.00045755963
0.26189571	0.023309812	0.00046177099
0.26202720	0.022704910	0.00045295966
0.26215869	0.023369477	0.00045890668
0.26229018	0.023043253	0.00045888020
0.26242167	0.023086745	0.00045880832
0.26255316	0.023495850	0.00046094342
0.26268465	0.022884264	0.00046203881
0.26281613	0.022764430	0.00045696584
0.26294762	0.022646315	0.00045720074
0.26307911	0.022630511	0.00045810683
0.26321060	0.022746815	0.00046114767
0.26334209	0.022355722	0.00046003640
0.26347358	0.022792338	0.00045996751
0.26360507	0.022827951	0.00046060757
0.26373655	0.023281992	0.00046657053
0.26386804	0.023584188	0.00047056432
0.26399953	0.022649639	0.00046635871
0.26413102	0.022622030	0.00046302846
0.26426251	0.022773400	0.00046594409
0.26439400	0.022468297	0.00046324547
0.26452549	0.023354214	0.00047473776
0.26465698	0.023128980	0.00047256508
0.26478846	0.023267635	0.00046870762
0.26491995	0.023290520	0.00047689919
0.26505144	0.022460163	0.00046571796
0.26518293	0.023652817	0.00047864703
0.26531442	0.022669931	0.00047228888
0.26544591	0.022903463	0.00047380310
[truncated: 567 more rows]
