# Supplementary material for: Invariant surface glycoprotein 65 of Trypanosoma brucei is a complement C3 receptor
Source: Nat Commun. 2022 Aug 29;13:5085. doi: 10.1038/s41467-022-32728-9 (PMC9424271; doi:10.1038/s41467-022-32728-9)
Supplement: Supplementary file 4 — supplementary data 2 [file 41467_2022_32728_MOESM4_ESM.zip › b21-414646_00105.dat]

0.0026000000	39.558499	0.13627177
0.0027314887	28.579340	0.10639445
0.0028629774	22.174470	0.089610825
0.0029944661	17.149460	0.075631256
0.0031259548	12.420025	0.059145657
0.0032574435	10.892650	0.057333707
0.0033889322	8.7619551	0.048609313
0.0035204209	11.443978	0.048368272
0.0036519096	12.315883	0.046562302
0.0037833983	10.013909	0.039584689
0.0039148870	8.2931524	0.034759068
0.0040463757	6.7372491	0.030140143
0.0041778644	5.5522064	0.025645363
0.0043093531	4.6108314	0.022945424
0.0044408418	3.8154917	0.020074863
0.0045723305	3.1154287	0.018139957
0.0047038192	2.8541182	0.016617600
0.0048353079	2.4659945	0.014995351
0.0049667966	2.1935294	0.014092100
0.0050982853	1.8969728	0.012414701
0.0052297740	1.7336756	0.012023479
0.0053612627	1.5106942	0.010838333
0.0054927514	1.3854427	0.010104111
0.0056242401	1.2369143	0.0095195147
0.0057557288	1.1802666	0.0090413352
0.0058872175	1.0970318	0.0086000062
0.0060187062	1.0151125	0.0082507660
0.0061501949	0.90420753	0.0074587928
0.0062816836	0.88291533	0.0075369307
0.0064131723	0.82583124	0.0071455694
0.0065446610	0.78841182	0.0068818225
0.0066761496	0.75637368	0.0067088263
0.0068076383	0.70608656	0.0063349720
0.0069391270	0.70256349	0.0064207253
0.0070706157	0.65828669	0.0061167861
0.0072021044	0.63695738	0.0059505343
0.0073335931	0.62855308	0.0058853904
0.0074650818	0.57389217	0.0054599475
0.0075965705	0.56608223	0.0054676711
0.0077280592	0.54961960	0.0053652713
0.0078595479	0.51791483	0.0050837079
0.0079910366	0.49582694	0.0050037602
0.0081225253	0.46395958	0.0047018369
0.0082540140	0.45450498	0.0046801500
0.0083855027	0.44550739	0.0046513127
0.0085169914	0.42926130	0.0044724426
0.0086484801	0.39819596	0.0042762418
0.0087799688	0.39158537	0.0041658018
0.0089114575	0.37849355	0.0041172234
0.0090429462	0.36222191	0.0039995841
0.0091744349	0.34030639	0.0038433689
0.0093059236	0.32623518	0.0037187610
0.0094374123	0.31059238	0.0036044795
0.0095689010	0.30119575	0.0034923740
0.0097003897	0.28991275	0.0034540357
0.0098318784	0.27856312	0.0033373420
0.0099633671	0.27113651	0.0032567922
0.010094856	0.26472984	0.0032081984
0.010226345	0.24563689	0.0030171878
0.010357833	0.24565493	0.0030952069
0.010489322	0.22748310	0.0028909039
0.010620811	0.22061202	0.0028265015
0.010752299	0.20897082	0.0027394379
0.010883788	0.19346126	0.0025815495
0.011015277	0.18762116	0.0025881858
0.011146765	0.17744572	0.0024394765
0.011278254	0.17262203	0.0023966038
0.011409743	0.16428232	0.0023138354
0.011541231	0.15159065	0.0021893912
0.011672720	0.14796679	0.0021684916
0.011804209	0.14033335	0.0020316840
0.011935698	0.13658236	0.0019997181
0.012067186	0.12958293	0.0019368800
0.012198675	0.12290131	0.0018246186
0.012330164	0.11692825	0.0017835538
0.012461652	0.11327522	0.0017353181
0.012593141	0.10835733	0.0016597833
0.012724630	0.10457271	0.0016313588
0.012856118	0.098872285	0.0015357198
0.012987607	0.098009661	0.0015469616
0.013119096	0.094524484	0.0014847584
0.013250585	0.089361312	0.0014287269
0.013382073	0.088975603	0.0014306289
0.013513562	0.087566748	0.0013961170
0.013645051	0.083287804	0.0013712822
0.013776539	0.084594849	0.0013752055
0.013908028	0.077794354	0.0012958516
0.014039517	0.075984342	0.0012749297
0.014171005	0.074742995	0.0012553417
0.014302494	0.072520576	0.0012393469
0.014433983	0.071604824	0.0012327297
0.014565472	0.069954774	0.0011937555
0.014696960	0.070736502	0.0012060433
0.014828449	0.067591959	0.0011610690
0.014959938	0.065506263	0.0011508138
0.015091426	0.064768525	0.0011469170
0.015222915	0.061892742	0.0010939333
0.015354404	0.063431944	0.0011131608
0.015485892	0.062764726	0.0010963990
0.015617381	0.060406080	0.0010774703
0.015748870	0.061901711	0.0010908575
0.015880359	0.058926469	0.0010487254
0.016011847	0.060664368	0.0010642672
0.016143336	0.056499942	0.0010165571
0.016274825	0.053387607	0.00099203659
0.016406313	0.055013841	0.00099727352
0.016537802	0.053425173	0.00097538839
0.016669291	0.053410035	0.00097490922
0.016800779	0.053381264	0.00097149700
0.016932268	0.055207185	0.00098298180
0.017063757	0.058959222	0.0010111267
0.017195246	0.059844592	0.0010113863
0.017326734	0.058266618	0.00099849470
0.017458223	0.055002152	0.00096431083
0.017589712	0.055759056	0.00096707151
0.017721200	0.057028125	0.00098045619
0.017852689	0.052955611	0.00092488652
0.017984178	0.055257455	0.00095539038
0.018115666	0.053742376	0.00093621768
0.018247155	0.053045733	0.00092448877
0.018378644	0.051661792	0.00091591627
0.018510133	0.050103067	0.00089193303
0.018641621	0.051993149	0.00090490042
0.018773110	0.050668223	0.00088956364
0.018904599	0.050807384	0.00089089586
0.019036087	0.049995037	0.00087989477
0.019167576	0.049270843	0.00086502279
0.019299065	0.046637918	0.00084075424
0.019430553	0.047526742	0.00085244399
0.019562042	0.045803824	0.00083020384
0.019693531	0.046297031	0.00083278155
0.019825019	0.044638012	0.00081241988
0.019956508	0.045345116	0.00081377403
0.020087997	0.044209060	0.00080904563
0.020219486	0.043325873	0.00079419488
0.020350974	0.044152312	0.00080442015
0.020482463	0.043845396	0.00078766689
0.020613952	0.042763639	0.00077678828
0.020745440	0.042803980	0.00078524156
0.020876929	0.042904713	0.00077363350
0.021008418	0.041397082	0.00076359868
0.021139906	0.040282980	0.00074970768
0.021271395	0.040975269	0.00074677787
0.021402884	0.040719278	0.00074895613
0.021534373	0.041300199	0.00075039427
0.021665861	0.040556838	0.00074218645
0.021797350	0.038051004	0.00071896700
0.021928839	0.038810288	0.00071358576
0.022060327	0.039331652	0.00072856001
0.022191816	0.039132327	0.00071602328
0.022323305	0.038153908	0.00071052053
0.022454793	0.038305960	0.00070750618
0.022586282	0.037936393	0.00069991169
0.022717771	0.037076224	0.00069855144
0.022849260	0.036398017	0.00068257513
0.022980748	0.035895334	0.00067977730
0.023112237	0.036678069	0.00068079861
0.023243726	0.035570244	0.00066591201
0.023375214	0.036116590	0.00067839711
0.023506703	0.037427462	0.00068336358
0.023638192	0.037453492	0.00068237274
0.023769680	0.038363950	0.00068750030
0.023901169	0.037593387	0.00067716413
0.024032658	0.037422830	0.00067846041
0.024164147	0.036625585	0.00066756920
0.024295635	0.035996240	0.00065786401
0.024427124	0.036352644	0.00066050891
0.024558613	0.037000127	0.00066002014
0.024690101	0.036315080	0.00066363438
0.024821590	0.035891098	0.00065139212
0.024953079	0.035883780	0.00064731886
0.025084567	0.036240189	0.00065114512
0.025216056	0.035541458	0.00064107899
0.025347545	0.036150382	0.00065085939
0.025479034	0.036097196	0.00064378330
0.025610522	0.036494097	0.00064343085
0.025742011	0.034947382	0.00063039613
0.025873500	0.036116978	0.00063754435
0.026004988	0.036233061	0.00063986594
0.026136477	0.035354103	0.00063096093
0.026267966	0.036206433	0.00063281381
0.026399454	0.034712187	0.00062117716
0.026530943	0.035135935	0.00062122389
0.026662432	0.034517183	0.00061847336
0.026793920	0.035511172	0.00062225380
0.026925409	0.034413981	0.00061176626
0.027056898	0.034002096	0.00061042565
0.027188387	0.034224471	0.00060408249
0.027319875	0.034523992	0.00061151310
0.027451364	0.034138469	0.00060377673
0.027582853	0.033611769	0.00059738149
0.027714341	0.033567115	0.00059689439
0.027845830	0.034513693	0.00060036978
0.027977319	0.035657992	0.00061248316
0.028108807	0.035062757	0.00060284870
0.028240296	0.034338974	0.00059511874
0.028371785	0.034828673	0.00059875903
0.028503274	0.035374396	0.00060019769
0.028634762	0.032951031	0.00058014214
0.028766251	0.033300415	0.00058409483
0.028897740	0.034058620	0.00058267468
0.029029228	0.033335664	0.00058030686
0.029160717	0.033401692	0.00058122876
0.029292206	0.033496871	0.00057770609
0.029423694	0.033210891	0.00057869689
0.029555183	0.031414060	0.00055272971
0.029686672	0.033393261	0.00057497047
0.029818161	0.033512660	0.00057594786
0.029949649	0.032828710	0.00056474830
0.030081138	0.033462472	0.00057095246
0.030212627	0.031901325	0.00055413528
0.030344115	0.032820805	0.00056208614
0.030475604	0.032243373	0.00055816758
0.030607093	0.031535079	0.00054897599
0.030738581	0.031965593	0.00055391222
0.030870070	0.031824422	0.00054795998
0.031001559	0.032534767	0.00055184773
0.031133048	0.032548537	0.00055466238
0.031264536	0.031336083	0.00054127451
0.031396025	0.031937543	0.00054720487
0.031527514	0.032512372	0.00054775740
0.031659002	0.031589783	0.00053967015
0.031790491	0.032630256	0.00054941429
0.031921980	0.032291918	0.00054215703
0.032053468	0.032907165	0.00054920244
0.032184957	0.032145080	0.00053841831
0.032316446	0.031388840	0.00053153485
0.032447935	0.031819782	0.00053750819
0.032579423	0.032068705	0.00053594866
0.032710912	0.031122691	0.00052958978
0.032842401	0.030919719	0.00052418417
0.032973889	0.031095373	0.00052365093
0.033105378	0.030616478	0.00052242861
0.033236867	0.031049797	0.00052453196
0.033368355	0.031047037	0.00053190790
0.033499844	0.029869600	0.00052090648
0.033631333	0.030228009	0.00052346747
0.033762822	0.030764550	0.00053529594
0.033894310	0.030614520	0.00053325130
0.034025799	0.030404305	0.00052996608
0.034157288	0.029854250	0.00052584266
0.034288776	0.029213380	0.00052137908
0.034420265	0.029835650	0.00053121630
0.034551754	0.029905878	0.00052777161
0.034683242	0.029764567	0.00052790975
0.034814731	0.029767982	0.00052472969
0.034946220	0.030359590	0.00053002881
0.035077708	0.029611837	0.00052907353
0.035209197	0.029587495	0.00052838256
0.035340686	0.029831317	0.00052611524
0.035472175	0.029076736	0.00053252704
0.035603663	0.028739176	0.00053062939
0.035735152	0.029251935	0.00054113805
0.035866641	0.028943148	0.00053830986
0.035998129	0.029233677	0.00053876788
0.036129618	0.028056905	0.00053227221
0.036261107	0.029423245	0.00053973007
0.036392595	0.029352620	0.00054767565
0.036524084	0.029276744	0.00054498065
0.036655573	0.028219411	0.00053302906
0.036787062	0.029075588	0.00054686125
0.036918550	0.029276514	0.00054294177
0.037050039	0.029148119	0.00054645134
0.037181528	0.028910840	0.00054205420
0.037313016	0.029164807	0.00054594664
0.037444505	0.028427791	0.00054042336
0.037575994	0.028840375	0.00054298261
0.037707482	0.028371776	0.00054621206
0.037838971	0.028044402	0.00054409631
0.037970460	0.029895812	0.00055471985
0.038101949	0.028416662	0.00054735141
0.038233437	0.029935650	0.00055200564
0.038364926	0.029159919	0.00054168976
0.038496415	0.029553179	0.00054466757
0.038627903	0.029032633	0.00053519761
0.038759392	0.028640654	0.00053317434
0.038890881	0.029172721	0.00053284127
0.039022369	0.029971718	0.00054134820
0.039153858	0.029498566	0.00053187809
0.039285347	0.029572687	0.00053067185
0.039416836	0.029343595	0.00053254728
0.039548324	0.029945680	0.00053464152
0.039679813	0.029276562	0.00052548101
0.039811302	0.030012329	0.00053512473
0.039942790	0.028707241	0.00052146023
0.040074279	0.029526952	0.00053134994
0.040205768	0.029338239	0.00052596771
0.040337256	0.030043620	0.00052837858
0.040468745	0.029348254	0.00052450137
0.040600234	0.028931531	0.00051977329
0.040731723	0.030181144	0.00052860070
0.040863211	0.028658526	0.00051744442
0.040994700	0.028711978	0.00051432446
0.041126189	0.029489474	0.00052374708
0.041257677	0.030007210	0.00052283289
0.041389166	0.029209650	0.00051705181
0.041520655	0.029113655	0.00051859721
0.041652143	0.029111339	0.00051547285
0.041783632	0.029780617	0.00052087687
0.041915121	0.030039933	0.00051987305
0.042046610	0.029292729	0.00051697590
0.042178098	0.029863457	0.00052036933
0.042309587	0.028543623	0.00050943246
0.042441076	0.029855558	0.00051877599
0.042572564	0.029304906	0.00051442237
0.042704053	0.029527715	0.00051343515
0.042835542	0.027942998	0.00050277822
0.042967030	0.029101177	0.00051060422
0.043098519	0.028560751	0.00050703732
0.043230008	0.028656809	0.00050769486
0.043361496	0.029752826	0.00051057872
0.043492985	0.029100256	0.00051026934
0.043624474	0.030185742	0.00051601611
0.043755963	0.028017675	0.00050079506
0.043887451	0.028465125	0.00050112678
0.044018940	0.029604042	0.00050808880
0.044150429	0.029210233	0.00051141239
0.044281917	0.029392092	0.00050782276
0.044413406	0.029917912	0.00051266471
0.044544895	0.029267837	0.00050430734
0.044676383	0.029537201	0.00050653400
0.044807872	0.028980994	0.00050313641
0.044939361	0.029448771	0.00050620267
0.045070850	0.029199428	0.00050374025
0.045202338	0.028901541	0.00050062534
0.045333827	0.029339252	0.00050006046
0.045465316	0.029411613	0.00050719356
0.045596804	0.029067055	0.00050066372
0.045728293	0.029353479	0.00050244324
0.045859782	0.028273081	0.00049302916
0.045991270	0.029835331	0.00049981460
0.046122759	0.029161232	0.00050069271
0.046254248	0.029779556	0.00051127456
0.046385737	0.028283506	0.00050300378
0.046517225	0.029138388	0.00050943795
0.046648714	0.029331230	0.00051486521
0.046780203	0.029419463	0.00052241988
0.046911691	0.029738232	0.00052273552
0.047043180	0.029773141	0.00052209200
0.047174669	0.030364779	0.00052888235
0.047306157	0.028551338	0.00051608536
0.047437646	0.029159334	0.00052431777
0.047569135	0.028927367	0.00052367706
0.047700624	0.028790393	0.00051940949
0.047832112	0.029366600	0.00052944967
0.047963601	0.029017948	0.00052314219
0.048095090	0.027884595	0.00051873318
0.048226578	0.028951826	0.00052889467
0.048358067	0.029500714	0.00052926176
0.048489556	0.029368658	0.00052975590
0.048621044	0.029509113	0.00053351888
0.048752533	0.030016906	0.00054135434
0.048884022	0.029993559	0.00053677994
0.049015511	0.029015301	0.00052859871
0.049146999	0.029204355	0.00053251766
0.049278488	0.029620130	0.00053679172
0.049409977	0.028626521	0.00053148900
0.049541465	0.028775270	0.00052968153
0.049672954	0.028877692	0.00053085230
0.049804443	0.030035750	0.00054095079
0.049935931	0.028785257	0.00053284782
0.050067420	0.029342857	0.00053931934
0.050198909	0.029231228	0.00053741608
0.050330398	0.030127314	0.00054334263
0.050461886	0.028581838	0.00053247371
0.050593375	0.030556951	0.00054931596
0.050724864	0.029059404	0.00053952605
0.050856352	0.028904596	0.00053724524
0.050987841	0.029795194	0.00054154595
0.051119330	0.028018144	0.00052921889
0.051250818	0.029653660	0.00054449200
0.051382307	0.030002278	0.00054891185
0.051513796	0.028623701	0.00053658246
0.051645284	0.028424823	0.00053184555
0.051776773	0.028952705	0.00053904625
0.051908262	0.030113500	0.00055012210
0.052039751	0.028605333	0.00054020216
0.052171239	0.029651006	0.00054644903
0.052302728	0.028854203	0.00054316191
0.052434217	0.029332764	0.00054306835
0.052565705	0.029687654	0.00054879274
0.052697194	0.029586704	0.00054688538
0.052828683	0.029985166	0.00055301149
0.052960171	0.029437581	0.00054642792
0.053091660	0.029560943	0.00054500957
0.053223149	0.029557441	0.00055013065
0.053354638	0.029869027	0.00055200338
0.053486126	0.029783909	0.00055269589
0.053617615	0.029824488	0.00055104935
0.053749104	0.029097846	0.00054658771
0.053880592	0.030199350	0.00055415289
0.054012081	0.029491105	0.00055267427
0.054143570	0.029253648	0.00054861539
0.054275058	0.029924628	0.00055393887
0.054406547	0.029642332	0.00054791369
0.054538036	0.029394206	0.00055284592
0.054669525	0.028847349	0.00054341000
0.054801013	0.029233727	0.00055288968
0.054932502	0.029742416	0.00055323415
0.055063991	0.029449805	0.00054794631
0.055195479	0.028812651	0.00054825539
0.055326968	0.027966375	0.00053760283
0.055458457	0.029316348	0.00055382425
0.055589945	0.028208541	0.00054181427
0.055721434	0.030254693	0.00055636630
0.055852923	0.029089154	0.00055395886
0.055984412	0.029337051	0.00055323830
0.056115900	0.029932524	0.00055682446
0.056247389	0.029095636	0.00055136507
0.056378878	0.028785767	0.00054613377
0.056510366	0.029500225	0.00055677079
0.056641855	0.029923443	0.00055724776
0.056773344	0.030452696	0.00056284071
0.056904832	0.028916306	0.00055054645
0.057036321	0.028938375	0.00054746461
0.057167810	0.029009856	0.00055107678
0.057299299	0.029627689	0.00055591591
0.057430787	0.028809275	0.00054746546
0.057562276	0.028712953	0.00054964358
0.057693765	0.029106979	0.00054469733
0.057825253	0.027929542	0.00054209913
0.057956742	0.029510780	0.00055458598
0.058088231	0.028921424	0.00054969738
0.058219719	0.028744584	0.00054862211
0.058351208	0.029182522	0.00054656508
0.058482697	0.028585773	0.00054507899
0.058614186	0.028890041	0.00054801297
0.058745674	0.029737187	0.00054993418
0.058877163	0.029420470	0.00054755608
0.059008652	0.028939550	0.00053965236
0.059140140	0.029249667	0.00054778839
0.059271629	0.029101365	0.00054623277
0.059403118	0.029490933	0.00054409523
0.059534606	0.028929466	0.00054433919
0.059666095	0.029158110	0.00053888411
0.059797584	0.028230297	0.00053304057
0.059929072	0.029454688	0.00054585059
0.060060561	0.029154341	0.00054011970
0.060192050	0.029681148	0.00054643278
0.060323539	0.029818597	0.00054363483
0.060455027	0.029346883	0.00054200424
0.060586516	0.029590774	0.00054570920
0.060718005	0.028949815	0.00053463217
0.060849493	0.030508797	0.00054834440
0.060980982	0.029112357	0.00053856303
0.061112471	0.029075843	0.00053618405
0.061243959	0.028860824	0.00054158924
0.061375448	0.028903061	0.00053374611
0.061506937	0.028320600	0.00053298509
0.061638426	0.028902721	0.00053469641
0.061769914	0.029559059	0.00054048542
0.061901403	0.028185592	0.00053287323
0.062032892	0.029168665	0.00053385467
0.062164380	0.028782276	0.00053341718
0.062295869	0.028355461	0.00053180053
0.062427358	0.029191429	0.00053711610
0.062558846	0.028944332	0.00053838441
0.062690335	0.028837077	0.00053041052
0.062821824	0.028736234	0.00053172948
0.062953313	0.028667812	0.00053158508
0.063084801	0.028439751	0.00052795306
0.063216290	0.027528853	0.00052625533
0.063347779	0.029115358	0.00053342827
0.063479267	0.028470861	0.00052601801
0.063610756	0.028380017	0.00052942236
0.063742245	0.028185392	0.00052584167
0.063873733	0.028889349	0.00053592094
0.064005222	0.029198728	0.00053305569
0.064136711	0.029677996	0.00053817186
0.064268200	0.028743209	0.00053032957
0.064399688	0.028851456	0.00053034088
0.064531177	0.029001632	0.00053345906
0.064662666	0.029002641	0.00053032361
0.064794154	0.029098270	0.00053054996
0.064925643	0.028950723	0.00053321997
0.065057132	0.029301546	0.00053322162
0.065188620	0.028447329	0.00052767004
0.065320109	0.028951142	0.00052822291
0.065451598	0.027880944	0.00051985818
0.065583087	0.028401350	0.00052761337
0.065714575	0.029575496	0.00053220495
0.065846064	0.029051939	0.00052965633
0.065977553	0.028128094	0.00052087022
0.066109041	0.028591030	0.00052476638
0.066240530	0.028489773	0.00052765914
0.066372019	0.029134986	0.00052754824
0.066503507	0.028146600	0.00052054501
0.066634996	0.029092294	0.00052524270
0.066766485	0.029296183	0.00053018701
0.066897973	0.028807103	0.00052609049
0.067029462	0.028862236	0.00052625118
0.067160951	0.028983046	0.00052991394
0.067292440	0.028542896	0.00052224928
0.067423928	0.028980301	0.00052221549
0.067555417	0.028760571	0.00052465156
0.067686906	0.028372397	0.00051969618
0.067818394	0.028857858	0.00052514812
0.067949883	0.028865029	0.00052269281
0.068081372	0.028975234	0.00052345602
0.068212860	0.028422626	0.00051871451
0.068344349	0.029020771	0.00052474735
0.068475838	0.027863343	0.00051553654
0.068607327	0.028772645	0.00052263393
0.068738815	0.028636327	0.00051672389
0.068870304	0.028709024	0.00052303000
0.069001793	0.030206247	0.00053058704
0.069133281	0.029452895	0.00052535459
0.069264770	0.028650152	0.00052370329
0.069396259	0.029124642	0.00051845583
0.069527747	0.030136672	0.00053232181
0.069659236	0.029245032	0.00052329449
0.069790725	0.029459589	0.00052528625
0.069922214	0.029155684	0.00052404154
0.070053702	0.029706226	0.00052287788
0.070185191	0.028403232	0.00051768187
0.070316680	0.028121383	0.00051268504
0.070448168	0.028209479	0.00051366099
0.070579657	0.028880468	0.00052074080
0.070711146	0.029511576	0.00052136788
0.070842634	0.028177712	0.00051540316
0.070974123	0.028240838	0.00051248212
0.071105612	0.028693441	0.00051517939
0.071237101	0.028643618	0.00051790051
0.071368589	0.028877025	0.00051396168
0.071500078	0.027864107	0.00051101825
0.071631567	0.027931811	0.00051029419
0.071763055	0.028144290	0.00051120513
0.071894544	0.027243355	0.00050464390
0.072026033	0.028202850	0.00050773153
0.072157521	0.028469644	0.00051610473
0.072289010	0.027435661	0.00050681239
0.072420499	0.027569249	0.00050471066
0.072551988	0.026904549	0.00049829099
0.072683476	0.027402519	0.00050330574
0.072814965	0.027490280	0.00050435419
0.072946454	0.028241903	0.00051082421
0.073077942	0.027911963	0.00050426755
0.073209431	0.027284602	0.00050311336
0.073340920	0.027603405	0.00050236663
0.073472408	0.027137519	0.00049963922
0.073603897	0.027600460	0.00050568915
0.073735386	0.026950588	0.00049709121
0.073866875	0.027751697	0.00050433124
0.073998363	0.027823163	0.00050603432
0.074129852	0.028280896	0.00051055887
0.074261341	0.026942020	0.00049952455
0.074392829	0.027810510	0.00050147076
0.074524318	0.026969324	0.00049887730
0.074655807	0.026957097	0.00049596559
0.074787295	0.027229681	0.00050045647
0.074918784	0.027046199	0.00049860653
0.075050273	0.027170134	0.00049551746
0.075181761	0.027033591	0.00049697500
0.075313250	0.026871675	0.00049584626
0.075444739	0.027242886	0.00049757711
0.075576228	0.026929177	0.00049558759
0.075707716	0.027633421	0.00049919984
0.075839205	0.027213277	0.00049536999
0.075970694	0.027432828	0.00049874602
0.076102182	0.026298113	0.00048746622
0.076233671	0.026645472	0.00049178316
0.076365160	0.026921028	0.00049014381
0.076496648	0.027284277	0.00049637095
0.076628137	0.027089367	0.00049630126
0.076759626	0.025388347	0.00047991144
0.076891115	0.026091095	0.00048666395
0.077022603	0.026430672	0.00048746251
0.077154092	0.027041953	0.00049167983
0.077285581	0.026725012	0.00049221161
0.077417069	0.026838477	0.00048778959
0.077548558	0.028026578	0.00050004553
0.077680047	0.026441898	0.00048472477
0.077811535	0.026910688	0.00049066116
0.077943024	0.026246757	0.00048632846
0.078074513	0.027377937	0.00049126611
0.078206002	0.027303016	0.00049399242
0.078337490	0.026907824	0.00048846098
0.078468979	0.027417242	0.00049240517
0.078600468	0.026873583	0.00049230536
0.078731956	0.027441054	0.00049072315
0.078863445	0.027275783	0.00049201151
0.078994934	0.026693596	0.00048728192
0.079126422	0.027165804	0.00048918410
0.079257911	0.027303843	0.00049238384
0.079389400	0.026254957	0.00048119202
0.079520889	0.025815954	0.00048019255
0.079652377	0.026696349	0.00048760215
0.079783866	0.026277592	0.00048144048
0.079915355	0.027217701	0.00049164378
0.080046843	0.026348538	0.00047948291
0.080178332	0.025770824	0.00047822538
0.080309821	0.025757109	0.00047907191
0.080441309	0.027305314	0.00048523055
0.080572798	0.026734757	0.00048653372
0.080704287	0.026387828	0.00048181625
0.080835776	0.026872309	0.00048431785
0.080967264	0.025581243	0.00047848710
0.081098753	0.025951712	0.00047520460
0.081230242	0.026814329	0.00048474456
0.081361730	0.026601358	0.00048281807
0.081493219	0.026757284	0.00048193996
0.081624708	0.026501564	0.00048263378
0.081756196	0.026019801	0.00047250958
0.081887685	0.025867866	0.00047671523
0.082019174	0.027079045	0.00048608795
0.082150663	0.026114018	0.00047783038
0.082282151	0.026263688	0.00047937911
0.082413640	0.025942217	0.00047370517
0.082545129	0.026586071	0.00048049944
0.082676617	0.026809524	0.00048245371
0.082808106	0.025715385	0.00047314045
0.082939595	0.026346377	0.00048058886
0.083071083	0.026479158	0.00047558803
0.083202572	0.025974945	0.00047398785
0.083334061	0.025891489	0.00047512065
0.083465549	0.026024310	0.00047270523
0.083597038	0.025273224	0.00047198835
0.083728527	0.026527631	0.00047357160
0.083860016	0.026130945	0.00047586211
0.083991504	0.026210946	0.00047738474
0.084122993	0.026527830	0.00047668927
0.084254482	0.026642811	0.00047856600
0.084385970	0.025936532	0.00047255219
0.084517459	0.025719128	0.00046816105
0.084648948	0.026909748	0.00048085324
0.084780436	0.026251969	0.00047187604
0.084911925	0.025662235	0.00047062033
0.085043414	0.026340050	0.00047235166
0.085174903	0.026743759	0.00047510882
0.085306391	0.026281501	0.00047599789
0.085437880	0.026075081	0.00046890412
0.085569369	0.026238871	0.00047262286
0.085700857	0.025961302	0.00046763495
0.085832346	0.026394886	0.00047229968
0.085963835	0.025759748	0.00047212289
0.086095323	0.025745478	0.00046492270
0.086226812	0.026631539	0.00047319971
0.086358301	0.025355797	0.00046492343
0.086489790	0.025347853	0.00046441673
0.086621278	0.025746785	0.00046686458
0.086752767	0.025744604	0.00046653476
0.086884256	0.025838921	0.00046660260
0.087015744	0.025514867	0.00046633039
0.087147233	0.025443023	0.00046296058
0.087278722	0.025644072	0.00046806647
0.087410210	0.025766707	0.00046611100
0.087541699	0.026389465	0.00046965757
0.087673188	0.025824669	0.00046725704
0.087804677	0.025230570	0.00045925234
0.087936165	0.025760149	0.00046555050
0.088067654	0.024558250	0.00045705600
0.088199143	0.025660350	0.00046209206
0.088330631	0.025260894	0.00046396872
0.088462120	0.025816713	0.00046171784
0.088593609	0.025927366	0.00046768533
0.088725097	0.025309405	0.00045974597
0.088856586	0.025402991	0.00045998147
0.088988075	0.025221831	0.00046115251
0.089119564	0.025847741	0.00046321297
0.089251052	0.026056212	0.00046688270
0.089382541	0.025442241	0.00046083372
0.089514030	0.025573932	0.00046065826
0.089645518	0.025371868	0.00045845803
0.089777007	0.026116237	0.00046486576
0.089908496	0.025261907	0.00046231030
0.090039984	0.024920260	0.00045761566
0.090171473	0.025448758	0.00045618499
0.090302962	0.024972930	0.00045613192
0.090434451	0.025588345	0.00045982558
0.090565939	0.025176781	0.00045836178
0.090697428	0.024897281	0.00045521254
0.090828917	0.025356489	0.00045351471
0.090960405	0.025286292	0.00045919279
0.091091894	0.025264045	0.00045557029
0.091223383	0.024833495	0.00045434083
0.091354871	0.025364389	0.00045964464
0.091486360	0.025428903	0.00046592643
0.091617849	0.025143120	0.00046962829
0.091749337	0.025398286	0.00047597986
0.091880826	0.025424320	0.00047874761
0.092012315	0.025193915	0.00048086686
0.092143804	0.026012770	0.00048543831
0.092275292	0.025817278	0.00048747928
0.092406781	0.024683477	0.00047978960
0.092538270	0.025108167	0.00048847441
0.092669758	0.025886547	0.00049580191
0.092801247	0.025835711	0.00047978945
0.092932736	0.024915248	0.00047592560
0.093064224	0.024473856	0.00046834174
0.093195713	0.025265895	0.00047169960
0.093327202	0.024928231	0.00046777564
0.093458691	0.024274312	0.00045815199
0.093590179	0.025488063	0.00047143825
0.093721668	0.025389527	0.00046954187
0.093853157	0.025162918	0.00046519541
0.093984645	0.025421275	0.00046648773
0.094116134	0.024685523	0.00045998601
0.094247623	0.025022138	0.00046104112
0.094379111	0.025045100	0.00046318712
0.094510600	0.025293334	0.00046336341
0.094642089	0.024696517	0.00045907150
0.094773578	0.025216256	0.00045928963
0.094905066	0.025222103	0.00046109252
0.095036555	0.024507122	0.00045920823
0.095168044	0.024133752	0.00044805886
0.095299532	0.024766598	0.00045681277
0.095431021	0.025403794	0.00045805887
0.095562510	0.025294417	0.00046106634
0.095693998	0.025136235	0.00046059789
0.095825487	0.025179385	0.00045528472
0.095956976	0.024517316	0.00045363771
0.096088465	0.024964271	0.00045178782
0.096219953	0.024443943	0.00045200184
0.096351442	0.024849307	0.00045598938
0.096482931	0.024343427	0.00045040640
0.096614419	0.025033725	0.00045460758
0.096745908	0.024730489	0.00045378654
0.096877397	0.024712409	0.00044923031
0.097008885	0.024442462	0.00045063433
0.097140374	0.024030590	0.00044539754
0.097271863	0.025948866	0.00046019076
0.097403352	0.024968277	0.00045145859
0.097534840	0.024633744	0.00044864376
0.097666329	0.024447579	0.00045114548
0.097797818	0.023472340	0.00043713337
0.097929306	0.024038213	0.00044352638
0.098060795	0.024360895	0.00044553404
0.098192284	0.024019176	0.00043918128
0.098323772	0.024920266	0.00044983637
0.098455261	0.024035642	0.00043854171
0.098586750	0.024456361	0.00044041433
0.098718239	0.024071424	0.00043680974
0.098849727	0.024344681	0.00043816382
0.098981216	0.024605952	0.00044056457
0.099112705	0.024448034	0.00043864806
0.099244193	0.024128768	0.00043615737
0.099375682	0.023854127	0.00043510501
0.099507171	0.025262767	0.00044504297
0.099638659	0.024971492	0.00044498953
0.099770148	0.023136949	0.00042933586
0.099901637	0.023771298	0.00043264530
0.10003313	0.024403770	0.00044012520
0.10016461	0.024577573	0.00044042588
0.10029610	0.024003059	0.00043818803
0.10042759	0.025027910	0.00044335211
0.10055908	0.024086536	0.00043626887
0.10069057	0.023567979	0.00043418138
0.10082206	0.024308910	0.00043926647
0.10095355	0.025142403	0.00044756166
0.10108504	0.024366058	0.00043686168
0.10121652	0.023938113	0.00043360904
0.10134801	0.024321875	0.00043775476
0.10147950	0.024896286	0.00044212695
0.10161099	0.024448982	0.00043840193
0.10174248	0.023830361	0.00043509047
0.10187397	0.023955177	0.00043227965
0.10200546	0.023885242	0.00043352810
0.10213694	0.022803794	0.00042380553
0.10226843	0.023875770	0.00043295558
0.10239992	0.023979632	0.00043399337
0.10253141	0.023462640	0.00042566564
0.10266290	0.024348250	0.00043868543
0.10279439	0.024450278	0.00043566513
0.10292588	0.023527491	0.00042949709
0.10305737	0.025083082	0.00044120487
0.10318885	0.024409256	0.00043461838
0.10332034	0.023751067	0.00043040876
0.10345183	0.023830226	0.00042927948
0.10358332	0.023711427	0.00043197354
0.10371481	0.023839166	0.00042909437
0.10384630	0.024289534	0.00043345842
0.10397779	0.024028976	0.00043163013
0.10410928	0.023863236	0.00043137058
0.10424076	0.024035459	0.00043091657
0.10437225	0.023671563	0.00042892491
0.10450374	0.024347018	0.00043027346
0.10463523	0.023394935	0.00042567135
0.10476672	0.024112419	0.00043034832
0.10489821	0.023564904	0.00042770949
0.10502970	0.023624734	0.00042661689
0.10516118	0.024148342	0.00042970005
0.10529267	0.023497298	0.00042796783
0.10542416	0.023905837	0.00042822900
0.10555565	0.023501057	0.00042525041
0.10568714	0.023973107	0.00042833238
0.10581863	0.024030330	0.00042799261
0.10595012	0.023736958	0.00042724991
0.10608161	0.024380467	0.00043263374
0.10621309	0.023860773	0.00042676658
0.10634458	0.024163640	0.00042678589
0.10647607	0.024376219	0.00043038838
0.10660756	0.024294351	0.00042838007
0.10673905	0.023279322	0.00042447811
0.10687054	0.023921661	0.00043098035
0.10700203	0.024183053	0.00043777835
0.10713352	0.023152527	0.00043290770
0.10726500	0.024343434	0.00044525773
0.10739649	0.023318049	0.00044475477
0.10752798	0.024167277	0.00044897567
0.10765947	0.023712387	0.00045001656
0.10779096	0.023350296	0.00044780616
0.10792245	0.024520062	0.00046054916
0.10805394	0.023733045	0.00045436346
0.10818542	0.024448630	0.00045862050
0.10831691	0.023669991	0.00045775257
0.10844840	0.024686150	0.00046513773
0.10857989	0.024795299	0.00046832084
0.10871138	0.024049362	0.00046699642
0.10884287	0.024239596	0.00046762697
0.10897436	0.023832372	0.00046359762
0.10910585	0.023230701	0.00046344540
0.10923733	0.023392145	0.00046261438
0.10936882	0.024124794	0.00047467069
0.10950031	0.024365258	0.00047440530
0.10963180	0.024431140	0.00047670860
0.10976329	0.023987600	0.00047394230
0.10989478	0.024456006	0.00048006708
0.11002627	0.023362949	0.00047687736
0.11015776	0.023131500	0.00046962202
0.11028924	0.024366794	0.00048038089
0.11042073	0.024943307	0.00049217758
0.11055222	0.024055582	0.00047907733
0.11068371	0.023845957	0.00048094444
0.11081520	0.024208919	0.00048361469
0.11094669	0.024158011	0.00048552364
0.11107818	0.025130684	0.00049749182
0.11120966	0.024011922	0.00048655553
0.11134115	0.023597456	0.00048675792
0.11147264	0.024311823	0.00048741802
0.11160413	0.024706837	0.00049244686
0.11173562	0.024026432	0.00049576893
0.11186711	0.023673613	0.00047206107
0.11199860	0.023555086	0.00047288827
0.11213009	0.024111788	0.00047019637
0.11226157	0.023213390	0.00045780510
0.11239306	0.024448018	0.00046930304
0.11252455	0.023338507	0.00045920346
0.11265604	0.023177852	0.00045657115
0.11278753	0.024025214	0.00045725295
0.11291902	0.025101313	0.00046655600
0.11305051	0.023731421	0.00045842000
0.11318200	0.024154735	0.00045591690
0.11331348	0.023703057	0.00045243121
0.11344497	0.023380234	0.00044887077
0.11357646	0.024388164	0.00045286278
0.11370795	0.024892701	0.00045878432
0.11383944	0.023731072	0.00044991787
0.11397093	0.023036561	0.00044443044
0.11410242	0.023566049	0.00044782293
0.11423390	0.023493216	0.00044314194
0.11436539	0.023176346	0.00044566942
0.11449688	0.023323915	0.00043947416
0.11462837	0.023780605	0.00044909985
0.11475986	0.023623960	0.00044274377
0.11489135	0.023858290	0.00044124456
0.11502284	0.023636615	0.00044531013
0.11515433	0.024564513	0.00044995812
0.11528581	0.023343030	0.00043921456
0.11541730	0.023050563	0.00043659565
0.11554879	0.023518294	0.00043751516
0.11568028	0.024238065	0.00044443393
0.11581177	0.023676814	0.00043985916
0.11594326	0.022956494	0.00043489714
0.11607475	0.023647267	0.00043803224
0.11620624	0.023881933	0.00043810041
0.11633772	0.022701798	0.00043239087
0.11646921	0.023445528	0.00043583621
0.11660070	0.024154197	0.00044190358
0.11673219	0.023514859	0.00043278227
0.11686368	0.024225199	0.00043989100
0.11699517	0.024208459	0.00043811277
0.11712666	0.024085092	0.00043741085
0.11725814	0.023284294	0.00042904859
0.11738963	0.023923310	0.00043321217
0.11752112	0.023665301	0.00043122579
0.11765261	0.023348454	0.00042868376
0.11778410	0.023540511	0.00043219282
0.11791559	0.024313082	0.00043333427
0.11804708	0.024081227	0.00043049654
0.11817857	0.022839747	0.00042337998
0.11831005	0.023839538	0.00042678130
0.11844154	0.024129488	0.00043427583
0.11857303	0.023485545	0.00042404364
0.11870452	0.024245402	0.00042954318
0.11883601	0.024441697	0.00043090237
0.11896750	0.024492712	0.00043116766
0.11909899	0.024473662	0.00043218459
0.11923048	0.024733186	0.00042799762
0.11936196	0.023005110	0.00041918544
0.11949345	0.023343563	0.00041824634
0.11962494	0.023255211	0.00041761901
0.11975643	0.024274281	0.00042707770
0.11988792	0.023569823	0.00041739370
0.12001941	0.024380075	0.00042522977
0.12015090	0.023994678	0.00041990517
0.12028239	0.023726784	0.00042017974
0.12041387	0.024372849	0.00042199035
0.12054536	0.023898270	0.00041689529
0.12067685	0.023797291	0.00041837765
0.12080834	0.023828041	0.00041955491
0.12093983	0.024039870	0.00041595416
0.12107132	0.023730012	0.00041772940
0.12120281	0.023409114	0.00041361002
0.12133429	0.023985229	0.00041740741
0.12146578	0.023978660	0.00041695653
0.12159727	0.024283243	0.00041630510
0.12172876	0.024244298	0.00041895039
0.12186025	0.024026700	0.00041627886
0.12199174	0.023861718	0.00041474122
0.12212323	0.023982326	0.00041711535
0.12225472	0.023552648	0.00041148328
0.12238620	0.022534627	0.00040718009
0.12251769	0.023918041	0.00041429222
0.12264918	0.023447904	0.00041137875
0.12278067	0.024257119	0.00041840673
0.12291216	0.023081589	0.00040781459
0.12304365	0.023288847	0.00041078595
0.12317514	0.023074887	0.00040666081
0.12330663	0.023607926	0.00041169991
0.12343811	0.024236999	0.00041620501
0.12356960	0.024099101	0.00041260455
0.12370109	0.024071344	0.00041291347
0.12383258	0.024531335	0.00041603991
0.12396407	0.023581842	0.00040816457
0.12409556	0.024586466	0.00042063990
0.12422705	0.024713953	0.00041769150
0.12435853	0.023598370	0.00040982345
0.12449002	0.024000359	0.00041183731
0.12462151	0.023403719	0.00040886205
0.12475300	0.024130147	0.00041273317
0.12488449	0.023664619	0.00040933401
0.12501598	0.023958284	0.00041157031
0.12514747	0.023393915	0.00040769826
0.12527896	0.022839704	0.00040215633
0.12541044	0.024663629	0.00041953632
0.12554193	0.024242180	0.00041158615
0.12567342	0.023840518	0.00040899099
0.12580491	0.024062777	0.00041275166
0.12593640	0.023672266	0.00040673835
0.12606789	0.023606755	0.00040875905
0.12619938	0.023507039	0.00040587602
0.12633087	0.023047967	0.00040428278
0.12646235	0.023495824	0.00040749004
0.12659384	0.023106926	0.00040035294
0.12672533	0.022760101	0.00040384154
0.12685682	0.023865306	0.00040751181
0.12698831	0.023164087	0.00040373421
0.12711980	0.023736220	0.00040582107
0.12725129	0.023903620	0.00040703016
0.12738277	0.023710169	0.00040717222
0.12751426	0.023600702	0.00040535988
0.12764575	0.023996006	0.00040837568
0.12777724	0.023292534	0.00040127452
0.12790873	0.024893645	0.00041385387
0.12804022	0.023984025	0.00040953380
0.12817171	0.023994541	0.00040682716
0.12830320	0.023236144	0.00040121697
0.12843468	0.023486091	0.00040392064
0.12856617	0.024294172	0.00040849257
0.12869766	0.022915591	0.00039805749
0.12882915	0.024055643	0.00040882922
0.12896064	0.023841225	0.00040453442
0.12909213	0.023528554	0.00040179064
0.12922362	0.023388296	0.00040184236
0.12935511	0.023663602	0.00040315944
0.12948659	0.023589607	0.00040346093
0.12961808	0.023657017	0.00040248018
0.12974957	0.023425587	0.00040188936
0.12988106	0.023582201	0.00040294087
0.13001255	0.023953534	0.00040412041
0.13014404	0.023480296	0.00040164103
0.13027553	0.023790657	0.00040290310
0.13040701	0.023532638	0.00040122871
0.13053850	0.022834113	0.00039729577
0.13066999	0.023955081	0.00040152373
0.13080148	0.023458104	0.00040214871
0.13093297	0.023701648	0.00040036949
0.13106446	0.024474208	0.00040725261
0.13119595	0.023801028	0.00040151667
0.13132744	0.023875659	0.00040191241
0.13145892	0.023458901	0.00040104117
0.13159041	0.023981697	0.00040218073
0.13172190	0.023212272	0.00039616135
0.13185339	0.023459310	0.00040132896
0.13198488	0.023459982	0.00039895415
0.13211637	0.023839652	0.00040215453
0.13224786	0.023081259	0.00039476333
0.13237935	0.023909661	0.00040027284
0.13251083	0.023794972	0.00040071907
0.13264232	0.023683265	0.00040008286
0.13277381	0.023103786	0.00039644612
0.13290530	0.023695501	0.00039703540
0.13303679	0.024322448	0.00040419514
0.13316828	0.023398227	0.00039856907
0.13329977	0.023892253	0.00039867616
0.13343125	0.023649467	0.00040154291
0.13356274	0.023722895	0.00039758039
0.13369423	0.023506374	0.00039680560
0.13382572	0.023190974	0.00039607536
0.13395721	0.022948079	0.00039261366
0.13408870	0.023167194	0.00039549002
0.13422019	0.023788876	0.00039534960
0.13435168	0.023283313	0.00039501927
0.13448316	0.024313911	0.00040271684
0.13461465	0.024060732	0.00039866424
0.13474614	0.023728091	0.00039757909
0.13487763	0.024258068	0.00040134895
0.13500912	0.023383363	0.00039536361
0.13514061	0.023673403	0.00039801011
0.13527210	0.022679684	0.00038951924
0.13540359	0.023845103	0.00039536321
0.13553507	0.023539569	0.00039436124
0.13566656	0.024239649	0.00039997156
0.13579805	0.023640699	0.00039685487
0.13592954	0.023065014	0.00039062778
0.13606103	0.023166215	0.00039450037
0.13619252	0.023260825	0.00039186032
0.13632401	0.023423173	0.00039149134
0.13645549	0.023864780	0.00039785200
0.13658698	0.023914563	0.00039528303
0.13671847	0.023132857	0.00039180767
0.13684996	0.024476694	0.00040065508
0.13698145	0.024402657	0.00039882693
0.13711294	0.023753742	0.00039529520
0.13724443	0.024136405	0.00039730735
0.13737592	0.023330474	0.00039158874
0.13750740	0.023033178	0.00039152178
0.13763889	0.023202070	0.00038867496
0.13777038	0.023584422	0.00039309145
0.13790187	0.024587177	0.00039951336
0.13803336	0.023629610	0.00039259662
0.13816485	0.023698747	0.00039416298
0.13829634	0.023543899	0.00039024133
0.13842783	0.023111809	0.00038985308
0.13855931	0.023486200	0.00039196181
0.13869080	0.024595964	0.00039805331
0.13882229	0.023998225	0.00039451360
0.13895378	0.023518528	0.00039014717
0.13908527	0.023043167	0.00038856128
0.13921676	0.023883623	0.00039300947
0.13934825	0.023562936	0.00039084653
0.13947973	0.023737477	0.00039263104
0.13961122	0.023090616	0.00038713487
0.13974271	0.023266446	0.00038868679
0.13987420	0.023423911	0.00039154677
0.14000569	0.023767739	0.00038907671
0.14013718	0.023210893	0.00038704670
0.14026867	0.023515475	0.00038978466
0.14040016	0.023731699	0.00039199469
0.14053164	0.023569244	0.00039214766
0.14066313	0.023347578	0.00038616317
0.14079462	0.023191308	0.00038554567
0.14092611	0.023842514	0.00039078650
0.14105760	0.024478897	0.00039401359
0.14118909	0.023202127	0.00038823820
0.14132058	0.023485778	0.00038579760
0.14145207	0.023520416	0.00038701628
0.14158355	0.024223361	0.00039129613
0.14171504	0.023070394	0.00038468282
0.14184653	0.023373841	0.00038773881
0.14197802	0.024099139	0.00038884761
0.14210951	0.024137801	0.00039044427
0.14224100	0.023689132	0.00038705899
0.14237249	0.023616745	0.00038633525
0.14250398	0.023780116	0.00038993498
0.14263546	0.023422448	0.00038447895
0.14276695	0.023788231	0.00038740391
0.14289844	0.023823348	0.00038846217
0.14302993	0.023755436	0.00038827758
0.14316142	0.023918308	0.00038810531
0.14329291	0.023891716	0.00038577879
0.14342440	0.024614644	0.00039141597
0.14355588	0.023268896	0.00038391053
0.14368737	0.023714960	0.00038637366
0.14381886	0.023392655	0.00038515036
0.14395035	0.024009247	0.00038664734
0.14408184	0.023929127	0.00038766287
0.14421333	0.023658015	0.00038563679
0.14434482	0.023881748	0.00038668641
0.14447631	0.023553898	0.00038466337
0.14460779	0.023876030	0.00038577884
0.14473928	0.023338416	0.00038264783
0.14487077	0.023658500	0.00038719484
0.14500226	0.023728055	0.00038456082
0.14513375	0.023555714	0.00038688140
0.14526524	0.023678076	0.00038398237
0.14539673	0.023826996	0.00038551196
0.14552822	0.023678554	0.00038719188
0.14565970	0.023411142	0.00038182703
0.14579119	0.023844629	0.00038614070
0.14592268	0.023513110	0.00038265205
0.14605417	0.023695189	0.00038382525
0.14618566	0.023592434	0.00038440424
0.14631715	0.023720795	0.00038367987
0.14644864	0.023626633	0.00038174390
0.14658012	0.024145573	0.00038641845
0.14671161	0.024141163	0.00038636567
0.14684310	0.023967184	0.00038734251
0.14697459	0.024526374	0.00038754132
0.14710608	0.023543104	0.00038157181
0.14723757	0.023621866	0.00038295533
0.14736906	0.023615775	0.00038152646
0.14750055	0.023261946	0.00038074833
0.14763203	0.022877104	0.00037659475
0.14776352	0.024393536	0.00038576053
0.14789501	0.023311657	0.00038019737
0.14802650	0.023260050	0.00037685708
0.14815799	0.023383859	0.00038209679
0.14828948	0.022821440	0.00037628712
0.14842097	0.023868184	0.00038482975
0.14855246	0.024149694	0.00038465892
0.14868394	0.023733012	0.00038047887
0.14881543	0.024047236	0.00038398467
0.14894692	0.024084833	0.00038518361
0.14907841	0.023432942	0.00037922877
0.14920990	0.023199940	0.00037710971
0.14934139	0.023521205	0.00037842759
0.14947288	0.024235359	0.00038550501
0.14960436	0.023745102	0.00038188002
0.14973585	0.023124796	0.00037804881
0.14986734	0.023430538	0.00037910523
0.14999883	0.023562508	0.00037855400
0.15013032	0.023325843	0.00037927558
0.15026181	0.023494654	0.00037978285
0.15039330	0.023547308	0.00037964860
0.15052479	0.023953425	0.00038119607
0.15065627	0.023816598	0.00038059823
0.15078776	0.023130700	0.00037716444
0.15091925	0.023274796	0.00037713205
0.15105074	0.023984123	0.00038074575
0.15118223	0.023925389	0.00038115695
0.15131372	0.024537145	0.00038415343
0.15144521	0.023204749	0.00037676206
0.15157670	0.023602148	0.00037938453
0.15170818	0.023919719	0.00037951586
0.15183967	0.023883031	0.00037990053
0.15197116	0.023701016	0.00037918338
0.15210265	0.023466512	0.00037606099
0.15223414	0.023543870	0.00037693061
0.15236563	0.023696427	0.00037757769
0.15249712	0.023051602	0.00037414907
0.15262860	0.023555141	0.00037709120
0.15276009	0.023099937	0.00037498032
0.15289158	0.023638945	0.00037751165
0.15302307	0.023052320	0.00037314640
0.15315456	0.023259338	0.00037392417
0.15328605	0.023153580	0.00037528156
0.15341754	0.023224979	0.00037635594
0.15354903	0.023700673	0.00037694594
0.15368051	0.023798877	0.00037810739
0.15381200	0.024416658	0.00037969933
0.15394349	0.023426148	0.00037590184
0.15407498	0.022810822	0.00037157271
0.15420647	0.023323563	0.00037183649
0.15433796	0.023583165	0.00037499574
0.15446945	0.023722013	0.00037522756
0.15460094	0.023898392	0.00037835818
0.15473242	0.023547795	0.00037504010
0.15486391	0.024342464	0.00037991105
0.15499540	0.023449952	0.00037305201
0.15512689	0.023690345	0.00037515793
0.15525838	0.023347997	0.00037321195
0.15538987	0.023861552	0.00037658744
0.15552136	0.023607524	0.00037429673
0.15565284	0.023559065	0.00037377540
0.15578433	0.023468256	0.00037365878
0.15591582	0.023744356	0.00037535400
0.15604731	0.023817941	0.00037701429
0.15617880	0.023174439	0.00037064578
0.15631029	0.023843346	0.00037555656
0.15644178	0.024458763	0.00037809741
0.15657327	0.023908706	0.00037628274
0.15670475	0.023618233	0.00037212804
0.15683624	0.023811014	0.00037416766
0.15696773	0.024172540	0.00037633638
0.15709922	0.023484304	0.00037050508
0.15723071	0.022911412	0.00036996285
0.15736220	0.023804820	0.00037250795
0.15749369	0.023782558	0.00037356425
0.15762518	0.023061102	0.00036836917
0.15775666	0.023630099	0.00037248683
0.15788815	0.023756053	0.00037445214
0.15801964	0.023982021	0.00037411872
0.15815113	0.023848443	0.00037417673
0.15828262	0.023313620	0.00036995845
0.15841411	0.023115397	0.00036940364
0.15854560	0.023732649	0.00037280732
0.15867708	0.023089160	0.00036613041
0.15880857	0.024218577	0.00037647261
0.15894006	0.023281262	0.00036905984
0.15907155	0.023116884	0.00036838586
0.15920304	0.024244780	0.00037691253
0.15933453	0.022801056	0.00036553352
0.15946602	0.023350390	0.00036902267
0.15959751	0.022986922	0.00036639560
0.15972899	0.023787873	0.00037128213
0.15986048	0.023547023	0.00037059458
0.15999197	0.024032656	0.00037136305
0.16012346	0.022804320	0.00036589415
0.16025495	0.023469922	0.00036813015
0.16038644	0.023570916	0.00036824678
0.16051793	0.023728134	0.00037137784
0.16064942	0.023451179	0.00036709134
0.16078090	0.023820361	0.00037132526
0.16091239	0.024015960	0.00037316964
0.16104388	0.023344103	0.00036640341
0.16117537	0.023480077	0.00036937974
0.16130686	0.022965509	0.00036392854
0.16143835	0.023139322	0.00036623286
0.16156984	0.023264033	0.00036761767
0.16170133	0.023985423	0.00036776709
0.16183281	0.022734368	0.00036383549
0.16196430	0.022764896	0.00036300289
0.16209579	0.023813002	0.00036839732
0.16222728	0.023433310	0.00036895271
0.16235877	0.023324641	0.00036496421
0.16249026	0.023578249	0.00036775079
0.16262175	0.023143313	0.00036529876
0.16275323	0.023498095	0.00036644864
0.16288472	0.022957809	0.00036411766
0.16301621	0.023580460	0.00036617679
0.16314770	0.022426952	0.00036084911
0.16327919	0.023898049	0.00036957371
0.16341068	0.022978484	0.00036272408
0.16354217	0.023591290	0.00036732746
0.16367366	0.023695557	0.00036716032
0.16380514	0.023980783	0.00036995255
0.16393663	0.023858218	0.00036864930
0.16406812	0.023736193	0.00036626346
0.16419961	0.024046853	0.00036957076
0.16433110	0.023128242	0.00036425682
0.16446259	0.023676144	0.00036723544
0.16459408	0.023579448	0.00036717492
0.16472557	0.024256963	0.00036734388
0.16485705	0.023979783	0.00036840535
0.16498854	0.023601039	0.00036516007
0.16512003	0.023602654	0.00036591446
0.16525152	0.023934850	0.00036999810
0.16538301	0.023815917	0.00036661238
0.16551450	0.023265784	0.00036411120
0.16564599	0.023482547	0.00036497427
0.16577747	0.023478682	0.00036482777
0.16590896	0.023553491	0.00036557634
0.16604045	0.023241687	0.00036144132
0.16617194	0.023581187	0.00036505200
0.16630343	0.023533675	0.00036391986
0.16643492	0.023037557	0.00036106222
0.16656641	0.023027995	0.00036149554
0.16669790	0.023501668	0.00036152127
0.16682938	0.023466683	0.00036385614
0.16696087	0.024832234	0.00037108382
0.16709236	0.023434921	0.00036152292
0.16722385	0.023336345	0.00036274009
0.16735534	0.023562828	0.00036387254
0.16748683	0.023695341	0.00036381310
0.16761832	0.024214816	0.00036824794
0.16774981	0.024103138	0.00036534994
0.16788129	0.023079470	0.00036091895
0.16801278	0.023345069	0.00036006330
0.16814427	0.024120321	0.00036733959
0.16827576	0.023834802	0.00036503352
0.16840725	0.023093892	0.00035900962
0.16853874	0.023702056	0.00036313630
0.16867023	0.023906731	0.00036186763
0.16880171	0.023798636	0.00036505484
0.16893320	0.023192665	0.00036167795
0.16906469	0.023443507	0.00035938525
0.16919618	0.024154190	0.00036590232
0.16932767	0.024147377	0.00036368854
0.16945916	0.023857886	0.00036400936
0.16959065	0.023402346	0.00036197358
0.16972214	0.023008961	0.00035725800
0.16985362	0.023600961	0.00036230094
0.16998511	0.023493256	0.00035920819
0.17011660	0.023693194	0.00036388643
0.17024809	0.023434570	0.00036127916
0.17037958	0.023545488	0.00035935486
0.17051107	0.023847707	0.00036345229
0.17064256	0.023274619	0.00035968119
0.17077405	0.023168496	0.00035801766
0.17090553	0.022764951	0.00035667175
0.17103702	0.023739406	0.00036043255
0.17116851	0.023295817	0.00035749102
0.17130000	0.023111132	0.00035682973
0.17143149	0.023837865	0.00036157115
0.17156298	0.022909837	0.00035631535
0.17169447	0.024167675	0.00036249266
0.17182595	0.023347727	0.00035759650
0.17195744	0.023601109	0.00035954146
0.17208893	0.023789852	0.00035951658
0.17222042	0.023426775	0.00035889396
0.17235191	0.023258963	0.00035771691
0.17248340	0.023531009	0.00035885735
0.17261489	0.023773531	0.00036132287
0.17274638	0.023516313	0.00035760659
0.17287786	0.024076188	0.00036303689
0.17300935	0.023395661	0.00035743544
0.17314084	0.023475854	0.00035899591
0.17327233	0.023702251	0.00035926850
0.17340382	0.023220850	0.00035546136
0.17353531	0.023491082	0.00035779327
0.17366680	0.023740775	0.00035926091
0.17379829	0.024203578	0.00036103178
0.17392977	0.023555955	0.00035868610
0.17406126	0.023177472	0.00035538926
0.17419275	0.023635610	0.00035852737
0.17432424	0.023167080	0.00035561062
0.17445573	0.023700123	0.00035777423
0.17458722	0.023365158	0.00035684103
0.17471871	0.023591176	0.00035770427
0.17485019	0.023685609	0.00035830964
0.17498168	0.023104983	0.00035336539
0.17511317	0.023529919	0.00035645627
0.17524466	0.023706516	0.00035935075
0.17537615	0.023645298	0.00035676177
0.17550764	0.022758978	0.00035180188
0.17563913	0.023230100	0.00035366728
0.17577062	0.023805756	0.00035647384
0.17590210	0.023975399	0.00035906179
0.17603359	0.023551054	0.00035516201
0.17616508	0.024165402	0.00036009632
0.17629657	0.024008262	0.00035883053
0.17642806	0.023561076	0.00035477414
0.17655955	0.023501225	0.00035642499
0.17669104	0.024132916	0.00035785841
0.17682253	0.023307870	0.00035306519
0.17695401	0.023478638	0.00035555348
0.17708550	0.023788811	0.00035542122
0.17721699	0.024090588	0.00035787824
0.17734848	0.023330265	0.00035402907
0.17747997	0.023128679	0.00035247508
0.17761146	0.023577048	0.00035740401
0.17774295	0.023739682	0.00035312623
0.17787443	0.023384947	0.00035368645
0.17800592	0.023226225	0.00035259321
0.17813741	0.023505998	0.00035351726
0.17826890	0.023424603	0.00035458506
0.17840039	0.023273735	0.00035069686
0.17853188	0.023387461	0.00035434431
0.17866337	0.023343477	0.00035143034
0.17879486	0.023128553	0.00035140436
0.17892634	0.023302741	0.00035341760
0.17905783	0.024111368	0.00035487079
0.17918932	0.023615448	0.00035523934
0.17932081	0.023603127	0.00035344486
0.17945230	0.022739673	0.00034831335
0.17958379	0.023394401	0.00035294186
0.17971528	0.022843657	0.00034762662
0.17984677	0.023040669	0.00035069103
0.17997825	0.023125497	0.00035057074
0.18010974	0.024132114	0.00035470338
0.18024123	0.023548969	0.00035246523
0.18037272	0.023616862	0.00035147970
0.18050421	0.023226506	0.00035777632
0.18063570	0.023311934	0.00036084732
0.18076719	0.023266480	0.00036106023
0.18089867	0.023341525	0.00036530405
0.18103016	0.024052300	0.00037072269
0.18116165	0.023167219	0.00036766344
0.18129314	0.023978931	0.00037390197
0.18142463	0.023022221	0.00036791032
0.18155612	0.023271509	0.00037255743
0.18168761	0.022867853	0.00036937003
0.18181910	0.023530474	0.00037606564
0.18195058	0.023536620	0.00037731128
0.18208207	0.023244845	0.00037408176
0.18221356	0.022847274	0.00037443858
0.18234505	0.022930061	0.00037537310
0.18247654	0.023874447	0.00038356135
0.18260803	0.023181119	0.00038042473
0.18273952	0.023718850	0.00038411071
0.18287101	0.023374339	0.00038500823
0.18300249	0.023815009	0.00038796015
0.18313398	0.022674040	0.00038008080
0.18326547	0.023651767	0.00038881129
0.18339696	0.022837290	0.00038342576
0.18352845	0.023359565	0.00038697466
0.18365994	0.023242936	0.00038777187
0.18379143	0.024477545	0.00039695069
0.18392292	0.023385151	0.00039244573
0.18405440	0.024185516	0.00039538660
0.18418589	0.023484629	0.00039244739
0.18431738	0.023067357	0.00039172104
0.18444887	0.023502024	0.00039362209
0.18458036	0.023525059	0.00039448242
0.18471185	0.023179179	0.00039208201
0.18484334	0.023555761	0.00039698141
0.18497482	0.023447087	0.00039927653
0.18510631	0.023204756	0.00039419248
0.18523780	0.023477718	0.00040002911
0.18536929	0.023109184	0.00039259328
0.18550078	0.022725586	0.00038240042
0.18563227	0.022924100	0.00038268762
0.18576376	0.023552042	0.00037998358
0.18589525	0.022931610	0.00037888965
0.18602673	0.023202847	0.00037818688
0.18615822	0.023217575	0.00037791495
0.18628971	0.022315211	0.00036982778
0.18642120	0.022954893	0.00037130586
0.18655269	0.023383678	0.00037732635
0.18668418	0.023854343	0.00037430853
0.18681567	0.022961892	0.00036917367
0.18694716	0.023019940	0.00036856220
0.18707864	0.023548675	0.00036937637
0.18721013	0.023305345	0.00036937896
0.18734162	0.022289577	0.00036316768
0.18747311	0.022852629	0.00036315667
0.18760460	0.023874185	0.00037131860
0.18773609	0.023493101	0.00036518958
0.18786758	0.023714833	0.00036738861
0.18799906	0.023581671	0.00036758952
0.18813055	0.023237470	0.00036245970
0.18826204	0.022719099	0.00036019205
0.18839353	0.023544727	0.00036135899
0.18852502	0.023618552	0.00036390706
0.18865651	0.023421266	0.00036283579
0.18878800	0.023548708	0.00035932794
0.18891949	0.023525995	0.00036081251
0.18905097	0.023255343	0.00035775025
0.18918246	0.023552442	0.00035972492
0.18931395	0.024142044	0.00036311141
0.18944544	0.023127940	0.00035525307
0.18957693	0.022753898	0.00035411640
0.18970842	0.023266516	0.00035463477
0.18983991	0.023491803	0.00035810999
0.18997140	0.023279973	0.00035581696
0.19010288	0.023805651	0.00035640376
0.19023437	0.023321268	0.00035477839
0.19036586	0.023311974	0.00035312252
0.19049735	0.023958927	0.00035698032
0.19062884	0.022908106	0.00035014499
0.19076033	0.022997669	0.00035004938
0.19089182	0.022938012	0.00035043572
0.19102330	0.023922891	0.00035500186
0.19115479	0.023776615	0.00035486843
0.19128628	0.023086315	0.00034959600
0.19141777	0.022858681	0.00034777627
0.19154926	0.022982130	0.00034870637
0.19168075	0.023200874	0.00034935611
0.19181224	0.023558744	0.00035251642
0.19194373	0.023335228	0.00035083200
0.19207521	0.023762057	0.00035165383
0.19220670	0.023521104	0.00035066209
0.19233819	0.023137521	0.00034869346
0.19246968	0.023131319	0.00034856498
0.19260117	0.023316551	0.00034996692
0.19273266	0.023572216	0.00035095853
0.19286415	0.023557849	0.00034999707
0.19299564	0.023450306	0.00035140790
0.19312712	0.023365487	0.00034841697
0.19325861	0.023682083	0.00035203044
0.19339010	0.023624916	0.00034949578
0.19352159	0.023629893	0.00034960078
0.19365308	0.023717279	0.00035166528
0.19378457	0.023863774	0.00035115703
0.19391606	0.023318065	0.00034762967
0.19404754	0.023553504	0.00034884595
0.19417903	0.023067818	0.00034631553
0.19431052	0.022868057	0.00034643287
0.19444201	0.023386993	0.00034678896
0.19457350	0.023289435	0.00034711493
0.19470499	0.022963019	0.00034538932
0.19483648	0.023911165	0.00035038122
0.19496797	0.023544178	0.00034924681
0.19509945	0.023026357	0.00034471627
0.19523094	0.023369473	0.00034669884
0.19536243	0.023871444	0.00034883020
0.19549392	0.023752575	0.00034760075
0.19562541	0.023338050	0.00034666631
0.19575690	0.023581888	0.00034766718
0.19588839	0.023234474	0.00034612123
0.19601988	0.023338462	0.00034609079
0.19615136	0.023585321	0.00034612212
0.19628285	0.023292272	0.00034536543
0.19641434	0.022866392	0.00034319240
0.19654583	0.022858935	0.00034294749
0.19667732	0.022970817	0.00034246298
0.19680881	0.023236434	0.00034528963
0.19694030	0.023200354	0.00034516253
0.19707178	0.023190669	0.00034382801
0.19720327	0.023615086	0.00034618529
0.19733476	0.023947687	0.00034677729
0.19746625	0.023597001	0.00034548273
0.19759774	0.023888068	0.00034781689
0.19772923	0.023619168	0.00034488252
0.19786072	0.022998266	0.00034186679
0.19799221	0.024041656	0.00034957540
0.19812369	0.022868405	0.00034060493
0.19825518	0.023804224	0.00034778650
0.19838667	0.023710046	0.00034622000
0.19851816	0.023520716	0.00034428214
0.19864965	0.023520074	0.00034500743
0.19878114	0.023165064	0.00034101721
0.19891263	0.023306762	0.00034406199
0.19904412	0.023269369	0.00034190016
0.19917560	0.023916286	0.00034773633
0.19930709	0.023606021	0.00034509390
0.19943858	0.023582762	0.00034326875
0.19957007	0.023374960	0.00034365662
0.19970156	0.023483811	0.00034296568
0.19983305	0.023821385	0.00034480027
0.19996454	0.023322817	0.00034162477
0.20009602	0.023256628	0.00034056603
0.20022751	0.023400318	0.00034350111
0.20035900	0.022810768	0.00033891603
0.20049049	0.022628460	0.00033747136
0.20062198	0.024049182	0.00034628349
0.20075347	0.023330418	0.00034150957
0.20088496	0.023602387	0.00034306305
0.20101645	0.023193902	0.00034085371
0.20114793	0.023209879	0.00033908308
0.20127942	0.023570858	0.00034278124
0.20141091	0.023611387	0.00034178318
0.20154240	0.023377589	0.00034163673
0.20167389	0.024140493	0.00034654413
0.20180538	0.023574287	0.00034180085
0.20193687	0.022751001	0.00033801337
0.20206836	0.023360222	0.00034086827
0.20219984	0.023516056	0.00034216410
0.20233133	0.023023356	0.00033936855
0.20246282	0.023080270	0.00033770831
0.20259431	0.022956233	0.00033826103
0.20272580	0.023526546	0.00034046896
0.20285729	0.023619375	0.00033983150
0.20298878	0.023255366	0.00034034932
0.20312027	0.023550328	0.00033843597
0.20325175	0.023482412	0.00034038254
0.20338324	0.024135584	0.00034230077
0.20351473	0.022765209	0.00033684820
0.20364622	0.023255674	0.00033889004
0.20377771	0.023483698	0.00033835278
0.20390920	0.023259571	0.00033794912
0.20404069	0.023584677	0.00033958762
0.20417217	0.022581761	0.00033472541
0.20430366	0.023386186	0.00033953499
0.20443515	0.023065043	0.00033490723
0.20456664	0.023149394	0.00033742541
0.20469813	0.023113838	0.00033727107
0.20482962	0.023872334	0.00033999218
0.20496111	0.022732804	0.00033482120
0.20509260	0.023262345	0.00033600170
0.20522408	0.023762947	0.00033982038
0.20535557	0.022560459	0.00033436373
0.20548706	0.023019696	0.00033477479
0.20561855	0.023781583	0.00034075645
0.20575004	0.022715228	0.00033178423
0.20588153	0.023429074	0.00033704949
0.20601302	0.022928920	0.00033558948
0.20614451	0.023400911	0.00033618922
0.20627599	0.023334558	0.00033684020
0.20640748	0.023208771	0.00033513417
0.20653897	0.023534921	0.00033794181
0.20667046	0.023761925	0.00033889087
0.20680195	0.023184549	0.00033407710
0.20693344	0.023538224	0.00033844850
0.20706493	0.022770684	0.00033237764
0.20719641	0.023133396	0.00033536122
0.20732790	0.023538182	0.00033866897
0.20745939	0.023356851	0.00033441228
0.20759088	0.022947285	0.00033352586
0.20772237	0.023257352	0.00033440182
0.20785386	0.023533799	0.00033666536
0.20798535	0.023165064	0.00033594295
0.20811684	0.022989974	0.00033245007
0.20824832	0.023390910	0.00033552562
0.20837981	0.022862727	0.00033296548
0.20851130	0.022953759	0.00033415916
0.20864279	0.022806646	0.00033313567
0.20877428	0.023727487	0.00033618462
0.20890577	0.022910623	0.00033298300
0.20903726	0.023215090	0.00033377485
0.20916875	0.023479039	0.00033547238
0.20930023	0.023434357	0.00033579538
0.20943172	0.023620202	0.00033503379
0.20956321	0.023213239	0.00033395915
0.20969470	0.023679287	0.00033722204
0.20982619	0.023246380	0.00033387126
0.20995768	0.023314995	0.00033427542
0.21008917	0.023123296	0.00033145438
0.21022065	0.022921372	0.00033236252
0.21035214	0.024087510	0.00033875058
0.21048363	0.023164609	0.00033184011
0.21061512	0.022803979	0.00033229087
0.21074661	0.023250636	0.00033115547
0.21087810	0.023686001	0.00033488163
0.21100959	0.022915860	0.00033209972
0.21114108	0.022606530	0.00032750942
0.21127256	0.023166951	0.00033372024
0.21140405	0.023555633	0.00033284854
0.21153554	0.023644609	0.00033486562
0.21166703	0.023302042	0.00033388535
0.21179852	0.022956395	0.00033109244
0.21193001	0.024043996	0.00033779584
0.21206150	0.023123165	0.00033063343
0.21219299	0.023162577	0.00033090866
0.21232447	0.023239283	0.00033339617
0.21245596	0.023219410	0.00033117297
0.21258745	0.023319114	0.00033351501
0.21271894	0.023275291	0.00033105926
0.21285043	0.023401455	0.00033251349
0.21298192	0.023169178	0.00033331244
0.21311341	0.022285805	0.00032482427
0.21324489	0.023455852	0.00033282985
0.21337638	0.023304339	0.00033042039
0.21350787	0.023812670	0.00033456399
0.21363936	0.022978276	0.00033143970
0.21377085	0.023138090	0.00032997178
0.21390234	0.023592018	0.00033375025
0.21403383	0.023173296	0.00033053557
0.21416532	0.023442701	0.00033180955
0.21429680	0.023418673	0.00033152312
0.21442829	0.022837568	0.00032846636
0.21455978	0.023915116	0.00033400029
0.21469127	0.023362909	0.00033102146
0.21482276	0.022973016	0.00032800883
0.21495425	0.023100811	0.00032957645
0.21508574	0.023509500	0.00033189680
0.21521723	0.023067500	0.00032964223
0.21534871	0.023399075	0.00033215534
0.21548020	0.022905356	0.00032544991
0.21561169	0.023059003	0.00032907845
0.21574318	0.023159612	0.00032995224
0.21587467	0.023369111	0.00033060137
0.21600616	0.023221800	0.00032950868
0.21613765	0.023358244	0.00032957454
0.21626913	0.023450360	0.00033167403
0.21640062	0.022940453	0.00032738984
0.21653211	0.023217167	0.00032879034
0.21666360	0.023479007	0.00033049195
0.21679509	0.023474614	0.00032921703
0.21692658	0.023101770	0.00032887138
0.21705807	0.022996209	0.00032765364
0.21718956	0.022697473	0.00032420446
0.21732104	0.023115137	0.00032829024
0.21745253	0.023318891	0.00032886092
0.21758402	0.023952995	0.00033146581
0.21771551	0.023608782	0.00033013202
0.21784700	0.023270648	0.00032718908
0.21797849	0.023134634	0.00032741640
0.21810998	0.022737158	0.00032497608
0.21824147	0.023047815	0.00032662339
0.21837295	0.023113520	0.00032832709
0.21850444	0.023160063	0.00032521452
0.21863593	0.023278729	0.00032919907
0.21876742	0.022780323	0.00032405752
0.21889891	0.023621398	0.00033008356
0.21903040	0.023841640	0.00033151839
0.21916189	0.023422583	0.00032692943
0.21929337	0.023449601	0.00032862324
0.21942486	0.023471390	0.00032733730
0.21955635	0.023480259	0.00032848472
0.21968784	0.023183352	0.00032683024
0.21981933	0.023399722	0.00032499314
0.21995082	0.022431786	0.00032252239
0.22008231	0.022924065	0.00032412886
0.22021380	0.023078344	0.00032620606
0.22034528	0.022461930	0.00032289996
0.22047677	0.023406499	0.00032486715
0.22060826	0.023230750	0.00032654995
0.22073975	0.023277314	0.00032647269
0.22087124	0.023733009	0.00032911728
0.22100273	0.023446884	0.00032663812
0.22113422	0.023230138	0.00032411807
0.22126571	0.023142702	0.00032517123
0.22139719	0.022883247	0.00032402788
0.22152868	0.023193508	0.00032509782
0.22166017	0.022846263	0.00032452226
0.22179166	0.022918056	0.00032219344
0.22192315	0.023204669	0.00032579969
0.22205464	0.023073314	0.00032425990
0.22218613	0.022896010	0.00032326062
0.22231761	0.023083721	0.00032277572
0.22244910	0.023040471	0.00032433695
0.22258059	0.023534005	0.00032678056
0.22271208	0.023119761	0.00032497004
0.22284357	0.022958829	0.00032301227
0.22297506	0.023161867	0.00032488986
0.22310655	0.023193767	0.00032339449
0.22323804	0.023226415	0.00032584153
0.22336952	0.023292249	0.00032575995
0.22350101	0.023391760	0.00032506956
0.22363250	0.022922983	0.00032211103
0.22376399	0.023109108	0.00032268191
0.22389548	0.023084661	0.00032412553
0.22402697	0.022981371	0.00032403286
0.22415846	0.022765055	0.00032163424
0.22428995	0.023386580	0.00032488803
0.22442143	0.023231145	0.00032267138
0.22455292	0.022830788	0.00032112427
0.22468441	0.023354456	0.00032515594
0.22481590	0.023494793	0.00032563365
0.22494739	0.022777560	0.00031987718
0.22507888	0.023225745	0.00032333057
0.22521037	0.023089268	0.00032165944
0.22534186	0.022852660	0.00032269539
0.22547334	0.023278289	0.00032330969
0.22560483	0.022556344	0.00031765676
0.22573632	0.022823792	0.00032079585
0.22586781	0.023235092	0.00032310009
0.22599930	0.023477587	0.00032484300
0.22613079	0.022758704	0.00031852118
0.22626228	0.023209625	0.00032285975
0.22639376	0.022774933	0.00031992410
0.22652525	0.023040419	0.00032103653
0.22665674	0.022558378	0.00031896130
0.22678823	0.023483972	0.00032320694
0.22691972	0.023459555	0.00032271605
0.22705121	0.022895961	0.00032002002
0.22718270	0.023394152	0.00032394695
0.22731419	0.023449633	0.00032352883
0.22744567	0.023063552	0.00032128074
0.22757716	0.023190786	0.00032111450
0.22770865	0.023488600	0.00032381623
0.22784014	0.022587563	0.00031790944
0.22797163	0.023055426	0.00032187687
0.22810312	0.023061789	0.00031879523
0.22823461	0.023040438	0.00032076862
0.22836610	0.023540353	0.00032279891
0.22849758	0.023404865	0.00032135200
0.22862907	0.023266426	0.00032204363
0.22876056	0.022977829	0.00031791401
0.22889205	0.023153644	0.00032083237
0.22902354	0.023126418	0.00032152537
0.22915503	0.022375637	0.00031538242
0.22928652	0.022559913	0.00031814409
0.22941800	0.023210820	0.00031922669
0.22954949	0.022541044	0.00031690162
0.22968098	0.022500314	0.00031698097
0.22981247	0.022983233	0.00031744633
0.22994396	0.023277874	0.00032140693
0.23007545	0.023049208	0.00032297995
0.23020694	0.022904213	0.00032512457
0.23033843	0.023050339	0.00032956190
0.23046991	0.022991798	0.00033020777
0.23060140	0.023029811	0.00033152998
0.23073289	0.022959364	0.00033161849
0.23086438	0.022771956	0.00033192097
0.23099587	0.023467610	0.00034091701
0.23112736	0.023188836	0.00033702092
0.23125885	0.022905983	0.00033816841
0.23139034	0.022852858	0.00033690817
0.23152182	0.023244498	0.00034073203
0.23165331	0.023211904	0.00034352449
0.23178480	0.022776321	0.00033995997
0.23191629	0.022868017	0.00034272179
0.23204778	0.023470701	0.00034592133
0.23217927	0.023339815	0.00034508475
0.23231076	0.023069435	0.00034650655
0.23244224	0.023046600	0.00034583450
0.23257373	0.023022546	0.00034657577
0.23270522	0.023363572	0.00034954284
0.23283671	0.023564981	0.00034854958
0.23296820	0.023209867	0.00034815368
0.23309969	0.023467879	0.00034868758
0.23323118	0.023276479	0.00034731101
0.23336267	0.023339922	0.00034908133
0.23349415	0.023118854	0.00034457119
0.23362564	0.023234651	0.00034917442
0.23375713	0.023132925	0.00034848473
0.23388862	0.022648900	0.00034435970
0.23402011	0.023175420	0.00034980139
0.23415160	0.023539960	0.00034951713
0.23428309	0.023394554	0.00035256680
0.23441458	0.023189304	0.00034818610
0.23454606	0.023318283	0.00035071288
0.23467755	0.022708201	0.00034713857
0.23480904	0.023557608	0.00035297687
0.23494053	0.022874403	0.00034849561
0.23507202	0.023413125	0.00035155649
0.23520351	0.023486021	0.00035314602
0.23533500	0.023127978	0.00035063659
0.23546648	0.022772955	0.00034882974
0.23559797	0.023307581	0.00035284794
0.23572946	0.023404167	0.00035288424
0.23586095	0.023583104	0.00035428617
0.23599244	0.023542258	0.00035559467
0.23612393	0.022843539	0.00034887885
0.23625542	0.023609510	0.00035647560
0.23638691	0.023116683	0.00035242156
0.23651839	0.022755231	0.00034910686
0.23664988	0.023739488	0.00035668440
0.23678137	0.022951608	0.00035095561
0.23691286	0.023131911	0.00035345295
0.23704435	0.023333199	0.00035484965
0.23717584	0.023572326	0.00035508739
0.23730733	0.023111876	0.00035462457
0.23743882	0.022725325	0.00035144579
0.23757030	0.023126825	0.00035379799
0.23770179	0.023297232	0.00035723252
0.23783328	0.023000875	0.00035269451
0.23796477	0.022850912	0.00035412159
0.23809626	0.023641562	0.00035642102
0.23822775	0.023519568	0.00035716418
0.23835924	0.023883992	0.00036202679
0.23849072	0.023307294	0.00035360317
0.23862221	0.023569796	0.00035843783
0.23875370	0.023010467	0.00035455920
0.23888519	0.023542448	0.00035819717
0.23901668	0.022963086	0.00035732225
0.23914817	0.024128851	0.00035865898
0.23927966	0.022968807	0.00035496290
0.23941115	0.023094512	0.00035534812
0.23954263	0.022898015	0.00035611833
0.23967412	0.022906297	0.00035624835
0.23980561	0.022808510	0.00035378184
0.23993710	0.023214236	0.00035869773
0.24006859	0.022972234	0.00035561211
0.24020008	0.023869034	0.00036316770
0.24033157	0.023230666	0.00035899197
0.24046306	0.022624283	0.00035447672
0.24059454	0.022686863	0.00035572931
0.24072603	0.023098327	0.00035861837
0.24085752	0.022899748	0.00035572773
0.24098901	0.022651338	0.00035718387
0.24112050	0.023130471	0.00035610904
0.24125199	0.022692951	0.00035597598
0.24138348	0.023211639	0.00035985153
0.24151496	0.022815592	0.00035477231
0.24164645	0.022743983	0.00035788970
0.24177794	0.023196754	0.00035778308
0.24190943	0.023189732	0.00035898030
0.24204092	0.023206943	0.00035931329
0.24217241	0.023082605	0.00035858900
0.24230390	0.022735844	0.00035777288
0.24243539	0.023528801	0.00035979616
0.24256687	0.022489287	0.00035485702
0.24269836	0.023501685	0.00036235098
0.24282985	0.023273045	0.00035822949
0.24296134	0.023955342	0.00036575730
0.24309283	0.023941271	0.00036409360
0.24322432	0.022965954	0.00035771397
0.24335581	0.023485599	0.00036342924
0.24348730	0.024206284	0.00036718956
0.24361878	0.023354220	0.00036250450
0.24375027	0.023232232	0.00035957087
0.24388176	0.022475941	0.00035552046
0.24401325	0.022757790	0.00036113143
0.24414474	0.023298355	0.00036023298
0.24427623	0.023051613	0.00036157107
0.24440772	0.023379322	0.00036217747
0.24453920	0.023312446	0.00036224993
0.24467069	0.022803877	0.00036199109
0.24480218	0.023473579	0.00036299054
0.24493367	0.023161349	0.00036124807
0.24506516	0.023398328	0.00036225133
0.24519665	0.023244331	0.00036224884
0.24532814	0.023685447	0.00036561285
0.24545963	0.023105004	0.00036217681
0.24559111	0.023408708	0.00036276600
0.24572260	0.023493820	0.00036512173
0.24585409	0.022821444	0.00035900310
0.24598558	0.023144826	0.00036241569
0.24611707	0.023209537	0.00036377790
0.24624856	0.023316602	0.00036311282
0.24638005	0.022979861	0.00036342778
0.24651154	0.023197843	0.00036292435
0.24664302	0.023337560	0.00036604370
0.24677451	0.023286548	0.00036408423
0.24690600	0.023388035	0.00036423124
0.24703749	0.022913043	0.00036337648
0.24716898	0.022710706	0.00035949278
0.24730047	0.022599065	0.00036158519
0.24743196	0.023635417	0.00036670692
0.24756345	0.023113595	0.00036389305
0.24769493	0.022783279	0.00036227987
0.24782642	0.022502054	0.00035944601
0.24795791	0.023087937	0.00036444507
0.24808940	0.023075563	0.00036258924
0.24822089	0.023176216	0.00036295745
0.24835238	0.022499411	0.00036246634
0.24848387	0.023428190	0.00036714376
0.24861535	0.022670959	0.00036191245
0.24874684	0.022781843	0.00036242875
0.24887833	0.023195390	0.00036404953
0.24900982	0.023027277	0.00036526390
0.24914131	0.023579254	0.00036681826
0.24927280	0.022701921	0.00036323311
0.24940429	0.022980532	0.00036277253
0.24953578	0.022826414	0.00036246275
0.24966726	0.023705244	0.00037083494
0.24979875	0.023565991	0.00036742437
0.24993024	0.022910524	0.00036471101
0.25006173	0.023379264	0.00036545730
0.25019322	0.022884857	0.00036405756
0.25032471	0.023087817	0.00036723288
0.25045620	0.022589107	0.00036022983
0.25058769	0.023211816	0.00036651842
0.25071917	0.023299625	0.00036564247
0.25085066	0.022693411	0.00036245054
0.25098215	0.022767686	0.00036364464
0.25111364	0.023285653	0.00036454308
0.25124513	0.023103299	0.00036739382
0.25137662	0.022505307	0.00036366337
0.25150811	0.023759111	0.00036856041
0.25163959	0.023279598	0.00036818198
0.25177108	0.023271842	0.00036565712
0.25190257	0.022638047	0.00036508369
0.25203406	0.022507719	0.00036269073
0.25216555	0.022991980	0.00036529591
0.25229704	0.023193980	0.00036833845
0.25242853	0.023519628	0.00036888096
0.25256002	0.022801096	0.00036636444
0.25269150	0.023519527	0.00036846150
0.25282299	0.023444010	0.00036834191
0.25295448	0.023064737	0.00036768475
0.25308597	0.022825592	0.00036199619
0.25321746	0.022918783	0.00036742086
0.25334895	0.023599214	0.00037084367
0.25348044	0.023277709	0.00036625951
0.25361193	0.022939312	0.00036683991
0.25374341	0.023159225	0.00036628787
0.25387490	0.023007800	0.00036525044
0.25400639	0.023387103	0.00037564728
0.25413788	0.023479044	0.00037940041
0.25426937	0.022466331	0.00037775642
0.25440086	0.022563992	0.00038061888
0.25453235	0.022801765	0.00038673913
0.25466383	0.022894612	0.00039007958
0.25479532	0.022430432	0.00038692379
0.25492681	0.023588761	0.00039769720
0.25505830	0.023277541	0.00039680636
0.25518979	0.023285917	0.00040025982
0.25532128	0.023296563	0.00040069409
0.25545277	0.022765249	0.00040001324
0.25558426	0.023400326	0.00040527263
0.25571574	0.022674124	0.00040310144
0.25584723	0.023217015	0.00040813907
0.25597872	0.023814537	0.00041402681
0.25611021	0.023046053	0.00040840999
0.25624170	0.022926712	0.00041252409
0.25637319	0.022768816	0.00041134147
0.25650468	0.022793653	0.00041198624
0.25663617	0.022715383	0.00041451085
0.25676765	0.023059889	0.00041787778
0.25689914	0.022482478	0.00041543476
0.25703063	0.022425571	0.00041835040
0.25716212	0.022418904	0.00041688641
0.25729361	0.022614572	0.00042128489
0.25742510	0.023223715	0.00042548319
0.25755659	0.023078930	0.00042850880
0.25768807	0.023706193	0.00043319047
0.25781956	0.023308567	0.00043287837
0.25795105	0.023414902	0.00043166983
0.25808254	0.022582812	0.00043295777
0.25821403	0.023004602	0.00043360914
0.25834552	0.023580935	0.00044067596
0.25847701	0.023326869	0.00043786912
0.25860850	0.023560375	0.00043970225
0.25873998	0.023317340	0.00043889375
0.25887147	0.023006137	0.00044026573
0.25900296	0.022972339	0.00044025984
0.25913445	0.022670368	0.00043725416
0.25926594	0.023009216	0.00043993711
0.25939743	0.022138266	0.00043512829
0.25952892	0.023421503	0.00044418867
0.25966041	0.023560547	0.00044908878
0.25979189	0.023119087	0.00044445722
0.25992338	0.022600184	0.00044263248
0.26005487	0.023320309	0.00045071210
0.26018636	0.023632310	0.00045127487
0.26031785	0.022445571	0.00044319019
0.26044934	0.023099483	0.00044607059
0.26058083	0.022206594	0.00044203250
0.26071231	0.023619295	0.00045581816
0.26084380	0.023038292	0.00044920812
0.26097529	0.022249015	0.00044632406
0.26110678	0.022749675	0.00045009464
0.26123827	0.022497380	0.00044682563
0.26136976	0.023961085	0.00046124575
0.26150125	0.023124599	0.00045524853
0.26163274	0.023068644	0.00045354485
0.26176422	0.022863404	0.00045060009
0.26189571	0.023639664	0.00046190284
0.26202720	0.022775665	0.00045180895
0.26215869	0.023273966	0.00045836163
0.26229018	0.023500001	0.00046160882
0.26242167	0.023174908	0.00045963250
0.26255316	0.022411369	0.00045402741
0.26268465	0.022829525	0.00045998399
0.26281613	0.022878874	0.00045858907
0.26294762	0.023680366	0.00046437337
0.26307911	0.023565855	0.00046491916
0.26321060	0.022399253	0.00045905270
0.26334209	0.023354367	0.00046663624
0.26347358	0.023898744	0.00046984014
0.26360507	0.022798638	0.00046339834
0.26373655	0.022993421	0.00046392005
0.26386804	0.022791136	0.00046330566
0.26399953	0.023295671	0.00046997632
0.26413102	0.022964370	0.00046374987
0.26426251	0.022543444	0.00046242377
0.26439400	0.022552212	0.00046365485
0.26452549	0.023546011	0.00047539834
0.26465698	0.022565443	0.00046760413
0.26478846	0.022312841	0.00046199332
0.26491995	0.023143170	0.00047613586
0.26505144	0.023515090	0.00047276200
0.26518293	0.023044125	0.00047348593
0.26531442	0.022857113	0.00047394511
0.26544591	0.022766201	0.00046974283
[truncated: 567 more rows]
