# Supplementary material for: Invariant surface glycoprotein 65 of Trypanosoma brucei is a complement C3 receptor
Source: Nat Commun. 2022 Aug 29;13:5085. doi: 10.1038/s41467-022-32728-9 (PMC9424271; doi:10.1038/s41467-022-32728-9)
Supplement: Supplementary file 4 — supplementary data 2 [file 41467_2022_32728_MOESM4_ESM.zip › b21-414646_00106.dat]

0.0026000000	39.886042	0.13684664
0.0027314887	28.672245	0.10657649
0.0028629774	22.222868	0.089716349
0.0029944661	17.157107	0.075654679
0.0031259548	12.301046	0.058866787
0.0032574435	10.866470	0.057269735
0.0033889322	8.7672518	0.048628222
0.0035204209	11.506486	0.048504396
0.0036519096	12.289673	0.046516767
0.0037833983	9.9430292	0.039447770
0.0039148870	8.2370358	0.034644274
0.0040463757	6.7274947	0.030120930
0.0041778644	5.5390714	0.025617233
0.0043093531	4.6067208	0.022937184
0.0044408418	3.8150975	0.020075568
0.0045723305	3.1350903	0.018198687
0.0047038192	2.8699032	0.016664935
0.0048353079	2.5174035	0.015152165
0.0049667966	2.2235195	0.014189338
0.0050982853	1.8977896	0.012418451
0.0052297740	1.7411489	0.012050411
0.0053612627	1.5321103	0.010915834
0.0054927514	1.4031507	0.010169361
0.0056242401	1.2335384	0.0095073400
0.0057557288	1.1819261	0.0090484745
0.0058872175	1.0850174	0.0085535260
0.0060187062	1.0293070	0.0083089726
0.0061501949	0.90325676	0.0074555172
0.0062816836	0.88641473	0.0075525074
0.0064131723	0.82937567	0.0071615086
0.0065446610	0.79804127	0.0069243221
0.0066761496	0.76382539	0.0067423776
0.0068076383	0.72360425	0.0064136309
0.0069391270	0.68572425	0.0063438621
0.0070706157	0.66158436	0.0061326199
0.0072021044	0.63667872	0.0059497487
0.0073335931	0.61063898	0.0058014191
0.0074650818	0.57690121	0.0054747176
0.0075965705	0.56184921	0.0054476625
0.0077280592	0.54793394	0.0053575022
0.0078595479	0.50512821	0.0050209964
0.0079910366	0.49510490	0.0050005494
0.0081225253	0.46489793	0.0047069976
0.0082540140	0.44585947	0.0046358260
0.0083855027	0.44796465	0.0046645273
0.0085169914	0.42630640	0.0044574093
0.0086484801	0.39775983	0.0042742702
0.0087799688	0.38057214	0.0041071594
0.0089114575	0.37434854	0.0040949721
0.0090429462	0.36294733	0.0040039345
0.0091744349	0.33984448	0.0038410929
0.0093059236	0.32976840	0.0037391688
0.0094374123	0.32001796	0.0036590810
0.0095689010	0.30222005	0.0034986109
0.0097003897	0.30251647	0.0035286238
0.0098318784	0.28628958	0.0033838390
0.0099633671	0.26617541	0.0032273764
0.010094856	0.26349254	0.0032009701
0.010226345	0.24630966	0.0030215789
0.010357833	0.24101687	0.0030661143
0.010489322	0.21925504	0.0028386245
0.010620811	0.21474650	0.0027893859
0.010752299	0.20922255	0.0027410898
0.010883788	0.19370152	0.0025836056
0.011015277	0.18865359	0.0025955223
0.011146765	0.17935457	0.0024527730
0.011278254	0.17760962	0.0024309566
0.011409743	0.16431083	0.0023144664
0.011541231	0.15797122	0.0022351681
0.011672720	0.14456113	0.0021433523
0.011804209	0.13718112	0.0020091306
0.011935698	0.13417608	0.0019824165
0.012067186	0.12789780	0.0019246352
0.012198675	0.11991593	0.0018026865
0.012330164	0.11920644	0.0018012029
0.012461652	0.11589936	0.0017554463
0.012593141	0.10855397	0.0016612373
0.012724630	0.10575947	0.0016393370
0.012856118	0.10010471	0.0015452005
0.012987607	0.096661464	0.0015356633
0.013119096	0.091697904	0.0014625397
0.013250585	0.091634041	0.0014463314
0.013382073	0.089105872	0.0014317984
0.013513562	0.085202242	0.0013778164
0.013645051	0.082941349	0.0013692924
0.013776539	0.081886670	0.0013531728
0.013908028	0.079489488	0.0013106977
0.014039517	0.079326823	0.0013025387
0.014171005	0.076103680	0.0012678606
0.014302494	0.076695420	0.0012750663
0.014433983	0.071998193	0.0012360275
0.014565472	0.070617014	0.0011994807
0.014696960	0.068759033	0.0011893909
0.014828449	0.068001710	0.0011656957
0.014959938	0.067650577	0.0011686433
0.015091426	0.064173213	0.0011412210
0.015222915	0.063884856	0.0011099053
0.015354404	0.062084015	0.0011004155
0.015485892	0.061557414	0.0010842956
0.015617381	0.062618752	0.0010972159
0.015748870	0.060325445	0.0010773902
0.015880359	0.061383124	0.0010706235
0.016011847	0.059004434	0.0010494589
0.016143336	0.055200220	0.0010054461
0.016274825	0.054476151	0.0010009390
0.016406313	0.053387072	0.00098439472
0.016537802	0.052885582	0.00097233906
0.016669291	0.052010753	0.00096082656
0.016800779	0.052478769	0.00096388262
0.016932268	0.059066678	0.0010168358
0.017063757	0.059090188	0.0010127719
0.017195246	0.057971251	0.00099621356
0.017326734	0.056359062	0.00098326494
0.017458223	0.058143262	0.00099129228
0.017589712	0.054723380	0.00095751234
0.017721200	0.054794013	0.00096142058
0.017852689	0.054597442	0.00093988390
0.017984178	0.054233862	0.00094735869
0.018115666	0.053719322	0.00093735942
0.018247155	0.052799483	0.00092299361
0.018378644	0.051767038	0.00091607522
0.018510133	0.050268655	0.00089539289
0.018641621	0.052126915	0.00090505746
0.018773110	0.048804103	0.00087382285
0.018904599	0.049795857	0.00088215457
0.019036087	0.050019024	0.00087991428
0.019167576	0.050888456	0.00088033095
0.019299065	0.049026670	0.00085926059
0.019430553	0.047247906	0.00085178822
0.019562042	0.047438927	0.00084225269
0.019693531	0.045359461	0.00082449650
0.019825019	0.045518030	0.00081916664
0.019956508	0.044950996	0.00081087067
0.020087997	0.044318615	0.00081010178
0.020219486	0.044834054	0.00080670803
0.020350974	0.044665899	0.00080947907
0.020482463	0.044104312	0.00079150627
0.020613952	0.042312352	0.00077343352
0.020745440	0.041979434	0.00077608159
0.020876929	0.042568422	0.00077033966
0.021008418	0.041915771	0.00076921676
0.021139906	0.042028614	0.00076382920
0.021271395	0.042082398	0.00075755334
0.021402884	0.040631538	0.00074982038
0.021534373	0.040678863	0.00074322199
0.021665861	0.040097319	0.00073666836
0.021797350	0.039447054	0.00072960767
0.021928839	0.038211514	0.00070845780
0.022060327	0.039100783	0.00072616939
0.022191816	0.037399888	0.00070269482
0.022323305	0.037319704	0.00070175822
0.022454793	0.037685791	0.00070147404
0.022586282	0.036418201	0.00068431811
0.022717771	0.036480209	0.00069098757
0.022849260	0.036141532	0.00068200505
0.022980748	0.036191397	0.00068280854
0.023112237	0.035510631	0.00067052392
0.023243726	0.036382474	0.00067437341
0.023375214	0.037808178	0.00069029452
0.023506703	0.037641179	0.00068532752
0.023638192	0.037143977	0.00068064879
0.023769680	0.036722344	0.00067435447
0.023901169	0.036976840	0.00067334856
0.024032658	0.037766417	0.00068166818
0.024164147	0.037272318	0.00067376553
0.024295635	0.037057935	0.00066711144
0.024427124	0.037095721	0.00066577910
0.024558613	0.035820588	0.00065072899
0.024690101	0.035908639	0.00065838519
0.024821590	0.036254916	0.00065466313
0.024953079	0.036379779	0.00065252091
0.025084567	0.036303686	0.00065266365
0.025216056	0.035794875	0.00064217442
0.025347545	0.035219303	0.00064400987
0.025479034	0.035699944	0.00064086354
0.025610522	0.035123679	0.00063203532
0.025742011	0.035750611	0.00063861898
0.025873500	0.035333667	0.00063178135
0.026004988	0.034469418	0.00062449294
0.026136477	0.034867603	0.00062640036
0.026267966	0.035190366	0.00062537650
0.026399454	0.034446636	0.00062090497
0.026530943	0.035387259	0.00062261111
0.026662432	0.033382445	0.00060781538
0.026793920	0.034483987	0.00061493226
0.026925409	0.033851377	0.00060613814
0.027056898	0.034263456	0.00061321648
0.027188387	0.034613625	0.00060622567
0.027319875	0.034667091	0.00061515542
0.027451364	0.034165125	0.00060459280
0.027582853	0.034644093	0.00060414942
0.027714341	0.033336656	0.00059451786
0.027845830	0.033311849	0.00059174656
0.027977319	0.035069778	0.00060776991
0.028108807	0.034534747	0.00059830377
0.028240296	0.032818045	0.00058332066
0.028371785	0.033461772	0.00058854424
0.028503274	0.034633059	0.00059573423
0.028634762	0.034859816	0.00059454304
0.028766251	0.033196993	0.00058259138
0.028897740	0.035015079	0.00059023473
0.029029228	0.033066711	0.00057866323
0.029160717	0.032359218	0.00057234460
0.029292206	0.033241398	0.00057463714
0.029423694	0.033255722	0.00057912684
0.029555183	0.033268273	0.00056814402
0.029686672	0.033725839	0.00057851358
0.029818161	0.033671791	0.00057644616
0.029949649	0.032777812	0.00056460999
0.030081138	0.033875389	0.00057465048
0.030212627	0.032120627	0.00055656441
0.030344115	0.032332097	0.00055830062
0.030475604	0.032099495	0.00055654213
0.030607093	0.032391249	0.00055549609
0.030738581	0.033166584	0.00056224027
0.030870070	0.032176517	0.00055243898
0.031001559	0.032232317	0.00054948328
0.031133048	0.032783183	0.00055657060
0.031264536	0.032712037	0.00055244295
0.031396025	0.032070313	0.00054888196
0.031527514	0.031020769	0.00053613631
0.031659002	0.031381603	0.00053799890
0.031790491	0.031325095	0.00053929288
0.031921980	0.031768199	0.00053698677
0.032053468	0.031604195	0.00054049795
0.032184957	0.031401348	0.00053341263
0.032316446	0.031472275	0.00053014200
0.032447935	0.031349905	0.00053500016
0.032579423	0.031113081	0.00052864667
0.032710912	0.030815073	0.00052681930
0.032842401	0.032169642	0.00053298521
0.032973889	0.031936261	0.00053001852
0.033105378	0.032102103	0.00053512541
0.033236867	0.030459606	0.00051914393
0.033368355	0.031069984	0.00053142037
0.033499844	0.029804840	0.00052121691
0.033631333	0.031125040	0.00053131194
0.033762822	0.029855399	0.00052866553
0.033894310	0.030183298	0.00052893566
0.034025799	0.031006897	0.00053579986
0.034157288	0.030580544	0.00053170412
0.034288776	0.029984077	0.00052758915
0.034420265	0.029386768	0.00052702273
0.034551754	0.029401829	0.00052300220
0.034683242	0.030265295	0.00053335571
0.034814731	0.029675356	0.00052564837
0.034946220	0.030830083	0.00053485579
0.035077708	0.030327346	0.00053563069
0.035209197	0.030289886	0.00053479797
0.035340686	0.030782834	0.00053297911
0.035472175	0.029016722	0.00053083242
0.035603663	0.030232868	0.00054118972
0.035735152	0.029160898	0.00054199948
0.035866641	0.029226058	0.00053959575
0.035998129	0.028744949	0.00053415508
0.036129618	0.028976937	0.00053972222
0.036261107	0.029751949	0.00054175004
0.036392595	0.028590578	0.00054289286
0.036524084	0.029106426	0.00054359250
0.036655573	0.029059234	0.00054032855
0.036787062	0.029668914	0.00054993592
0.036918550	0.029194763	0.00054174887
0.037050039	0.028196204	0.00053928546
0.037181528	0.029129905	0.00054319489
0.037313016	0.028710115	0.00054093561
0.037444505	0.029303619	0.00055012590
0.037575994	0.027698232	0.00053352258
0.037707482	0.028106541	0.00054253696
0.037838971	0.028722853	0.00054991825
0.037970460	0.029782149	0.00055357710
0.038101949	0.028662115	0.00054726291
0.038233437	0.028016147	0.00053705015
0.038364926	0.028990918	0.00053970862
0.038496415	0.028960586	0.00053953336
0.038627903	0.030101978	0.00054294200
0.038759392	0.029948563	0.00054251544
0.038890881	0.029363807	0.00053260898
0.039022369	0.029874002	0.00053811765
0.039153858	0.029225873	0.00053277580
0.039285347	0.029331032	0.00052950323
0.039416836	0.028169167	0.00052299763
0.039548324	0.029583945	0.00053173592
0.039679813	0.029082139	0.00052463257
0.039811302	0.029284733	0.00052946452
0.039942790	0.028902250	0.00052350953
0.040074279	0.029715277	0.00053254620
0.040205768	0.029289191	0.00052489694
0.040337256	0.030165060	0.00052877269
0.040468745	0.028967001	0.00052111850
0.040600234	0.029586912	0.00052419672
0.040731723	0.029238024	0.00052306060
0.040863211	0.029192479	0.00052340320
0.040994700	0.030265164	0.00052696499
0.041126189	0.029369426	0.00052253936
0.041257677	0.029387342	0.00052121630
0.041389166	0.028555344	0.00051127926
0.041520655	0.027758186	0.00050581228
0.041652143	0.029589828	0.00051853559
0.041783632	0.030171816	0.00052406083
0.041915121	0.028974902	0.00051255736
0.042046610	0.029613219	0.00051987860
0.042178098	0.029703090	0.00051826698
0.042309587	0.029392592	0.00051682382
0.042441076	0.028918133	0.00051021826
0.042572564	0.028782118	0.00051085999
0.042704053	0.028415980	0.00050337427
0.042835542	0.029728075	0.00051829685
0.042967030	0.029337979	0.00051191760
0.043098519	0.030308993	0.00052267492
0.043230008	0.030049471	0.00051716130
0.043361496	0.029454938	0.00050788438
0.043492985	0.028916088	0.00051064770
0.043624474	0.028641205	0.00050337251
0.043755963	0.028851758	0.00050754910
0.043887451	0.029497075	0.00050795494
0.044018940	0.028981157	0.00050311553
0.044150429	0.029292500	0.00051164497
0.044281917	0.029288407	0.00050570016
0.044413406	0.029304473	0.00050952216
0.044544895	0.029389608	0.00050577036
0.044676383	0.029049259	0.00050344122
0.044807872	0.028591941	0.00050154444
0.044939361	0.029146291	0.00050286636
0.045070850	0.028805459	0.00050155925
0.045202338	0.028831885	0.00050139916
0.045333827	0.029842953	0.00050340947
0.045465316	0.029383223	0.00050658999
0.045596804	0.029154691	0.00050095490
0.045728293	0.028541452	0.00049666704
0.045859782	0.029669248	0.00050405679
0.045991270	0.029047137	0.00049588653
0.046122759	0.028597154	0.00049510932
0.046254248	0.028531344	0.00050173544
0.046385737	0.029294452	0.00051033533
0.046517225	0.028370409	0.00050436002
0.046648714	0.029284398	0.00051320647
0.046780203	0.029238000	0.00051970845
0.046911691	0.029955278	0.00052275169
0.047043180	0.029954512	0.00052470345
0.047174669	0.028987981	0.00051840783
0.047306157	0.029456757	0.00052381784
0.047437646	0.029830701	0.00052871989
0.047569135	0.029323735	0.00052731414
0.047700624	0.028786455	0.00052003713
0.047832112	0.029672898	0.00052899065
0.047963601	0.029383406	0.00052393078
0.048095090	0.028752373	0.00052512003
0.048226578	0.029215394	0.00053195990
0.048358067	0.030061002	0.00053247391
0.048489556	0.028960945	0.00052570211
0.048621044	0.029284229	0.00052979081
0.048752533	0.029562975	0.00053721561
0.048884022	0.029841217	0.00053663308
0.049015511	0.029242431	0.00053046919
0.049146999	0.030512584	0.00054340025
0.049278488	0.029643915	0.00053631807
0.049409977	0.030056927	0.00054417263
0.049541465	0.029781397	0.00053789086
0.049672954	0.029146044	0.00053525842
0.049804443	0.029525600	0.00053549869
0.049935931	0.029830978	0.00054251209
0.050067420	0.029907409	0.00054315054
0.050198909	0.029407496	0.00054053002
0.050330398	0.029028060	0.00053559114
0.050461886	0.028747398	0.00053323602
0.050593375	0.028020952	0.00052951151
0.050724864	0.028901541	0.00053620542
0.050856352	0.030148596	0.00054872007
0.050987841	0.029202078	0.00053796435
0.051119330	0.029918512	0.00054343493
0.051250818	0.029850897	0.00054754278
0.051382307	0.028943733	0.00054240936
0.051513796	0.029310075	0.00054137474
0.051645284	0.029483064	0.00054091165
0.051776773	0.029063380	0.00053999463
0.051908262	0.029386004	0.00054469955
0.052039751	0.028813688	0.00054003542
0.052171239	0.029491878	0.00054483270
0.052302728	0.029241907	0.00054670152
0.052434217	0.028788312	0.00053765859
0.052565705	0.030093268	0.00055278485
0.052697194	0.030165023	0.00055110591
0.052828683	0.029510289	0.00054857658
0.052960171	0.029647018	0.00054825225
0.053091660	0.029585385	0.00054544613
0.053223149	0.028268288	0.00053705096
0.053354638	0.028378039	0.00054218254
0.053486126	0.028242488	0.00053820463
0.053617615	0.029194783	0.00054653864
0.053749104	0.029200721	0.00054677009
0.053880592	0.029227096	0.00054652365
0.054012081	0.029188454	0.00054901285
0.054143570	0.028605009	0.00054566268
0.054275058	0.029801958	0.00055254883
0.054406547	0.030380599	0.00055459483
0.054538036	0.029489152	0.00055501063
0.054669525	0.029284454	0.00054686530
0.054801013	0.029889218	0.00055803254
0.054932502	0.030203556	0.00055669390
0.055063991	0.028582250	0.00054204399
0.055195479	0.028119405	0.00054076782
0.055326968	0.030229529	0.00055828435
0.055458457	0.029492085	0.00055591778
0.055589945	0.028997143	0.00054786848
0.055721434	0.028789865	0.00054541995
0.055852923	0.028629503	0.00055072953
0.055984412	0.028270604	0.00054373582
0.056115900	0.028792397	0.00054694719
0.056247389	0.028849731	0.00055054638
0.056378878	0.030265435	0.00055820185
0.056510366	0.029767166	0.00055814067
0.056641855	0.029369595	0.00055195416
0.056773344	0.030105808	0.00056041479
0.056904832	0.029444969	0.00055750527
0.057036321	0.029996607	0.00055667879
0.057167810	0.029589343	0.00055731151
0.057299299	0.028990384	0.00054935768
0.057430787	0.028645363	0.00054521157
0.057562276	0.028919819	0.00055140457
0.057693765	0.028582542	0.00054125076
0.057825253	0.029037722	0.00055066262
0.057956742	0.028493618	0.00054647236
0.058088231	0.029622508	0.00055382456
0.058219719	0.029151103	0.00055155641
0.058351208	0.029119002	0.00054586913
0.058482697	0.028818905	0.00054661585
0.058614186	0.030041288	0.00055780985
0.058745674	0.028902334	0.00054322271
0.058877163	0.028511555	0.00054054998
0.059008652	0.028818853	0.00053870538
0.059140140	0.029126778	0.00054850209
0.059271629	0.029155366	0.00054580098
0.059403118	0.028955725	0.00053972337
0.059534606	0.028758534	0.00054161821
0.059666095	0.029506603	0.00054125234
0.059797584	0.029140108	0.00054055604
0.059929072	0.029119505	0.00054299377
0.060060561	0.028624366	0.00053563168
0.060192050	0.030887311	0.00055571932
0.060323539	0.028711796	0.00053290636
0.060455027	0.028976533	0.00053969962
0.060586516	0.029441412	0.00054340702
0.060718005	0.029326055	0.00054011954
0.060849493	0.027759149	0.00052844045
0.060980982	0.029988157	0.00054616808
0.061112471	0.029024034	0.00053476811
0.061243959	0.028323023	0.00053434868
0.061375448	0.028493625	0.00053058792
0.061506937	0.029378863	0.00054118667
0.061638426	0.029362231	0.00053863125
0.061769914	0.029098835	0.00053681207
0.061901403	0.028007990	0.00053114508
0.062032892	0.030102110	0.00054211962
0.062164380	0.028711465	0.00053241467
0.062295869	0.028483936	0.00053070272
0.062427358	0.029800235	0.00054042988
0.062558846	0.028277008	0.00053314028
0.062690335	0.027935803	0.00052312894
0.062821824	0.029014588	0.00053273992
0.062953313	0.029040145	0.00053492158
0.063084801	0.028350841	0.00052796128
0.063216290	0.028883225	0.00053578670
0.063347779	0.028632411	0.00053070716
0.063479267	0.028076696	0.00052265936
0.063610756	0.029444647	0.00053864952
0.063742245	0.027760183	0.00052184455
0.063873733	0.029235746	0.00053752172
0.064005222	0.028046100	0.00052466079
0.064136711	0.028459196	0.00052637612
0.064268200	0.028692303	0.00052902909
0.064399688	0.029097784	0.00053164960
0.064531177	0.028498766	0.00053022522
0.064662666	0.028524678	0.00052698884
0.064794154	0.029270634	0.00053169933
0.064925643	0.028852668	0.00053116770
0.065057132	0.029343976	0.00053502756
0.065188620	0.029125472	0.00053246172
0.065320109	0.028319463	0.00052305034
0.065451598	0.028024197	0.00052084832
0.065583087	0.028517822	0.00052598295
0.065714575	0.029415014	0.00053158116
0.065846064	0.029131344	0.00053218913
0.065977553	0.029617540	0.00053457385
0.066109041	0.028063888	0.00052018624
0.066240530	0.028726759	0.00052840326
0.066372019	0.027267147	0.00051347184
0.066503507	0.028059275	0.00052169579
0.066634996	0.028577422	0.00052295282
0.066766485	0.029209125	0.00052963820
0.066897973	0.028472164	0.00052344753
0.067029462	0.028940745	0.00052650286
0.067160951	0.029766031	0.00053604032
0.067292440	0.028930675	0.00052487864
0.067423928	0.030185532	0.00053272626
0.067555417	0.028160935	0.00052040648
0.067686906	0.029259564	0.00052674246
0.067818394	0.027813142	0.00051781022
0.067949883	0.028997100	0.00052459233
0.068081372	0.028355376	0.00051937887
0.068212860	0.028391229	0.00051928130
0.068344349	0.028470595	0.00051960339
0.068475838	0.027868179	0.00051562601
0.068607327	0.028859496	0.00052383125
0.068738815	0.029042810	0.00052042098
0.068870304	0.028768579	0.00052406874
0.069001793	0.029536120	0.00052538102
0.069133281	0.028998430	0.00052195697
0.069264770	0.027971992	0.00051717924
0.069396259	0.027898989	0.00050947122
0.069527747	0.029020511	0.00052296001
0.069659236	0.028906945	0.00052104282
0.069790725	0.029348134	0.00052323050
0.069922214	0.027403529	0.00050944049
0.070053702	0.028656277	0.00051562649
0.070185191	0.028769129	0.00052301411
0.070316680	0.028773966	0.00051682642
0.070448168	0.029235142	0.00052279994
0.070579657	0.028174592	0.00051551803
0.070711146	0.028660246	0.00051294203
0.070842634	0.028209502	0.00051471215
0.070974123	0.027286149	0.00050488962
0.071105612	0.028468053	0.00051389576
0.071237101	0.028380343	0.00051605744
0.071368589	0.027649106	0.00050413836
0.071500078	0.028405056	0.00051608133
0.071631567	0.027972224	0.00051015035
0.071763055	0.028866859	0.00051815715
0.071894544	0.027647355	0.00050861588
0.072026033	0.029026875	0.00051258242
0.072157521	0.028154046	0.00051249504
0.072289010	0.027945460	0.00050952639
0.072420499	0.028251074	0.00050944806
0.072551988	0.028197285	0.00050723413
0.072683476	0.027862603	0.00050635447
0.072814965	0.027371438	0.00050413253
0.072946454	0.028769565	0.00051611080
0.073077942	0.027751464	0.00050360375
0.073209431	0.027836006	0.00050750819
0.073340920	0.027198345	0.00050146913
0.073472408	0.028829874	0.00051271584
0.073603897	0.028389440	0.00051150071
0.073735386	0.028257033	0.00050729975
0.073866875	0.027233298	0.00050010385
0.073998363	0.027505121	0.00050249831
0.074129852	0.026913895	0.00049731472
0.074261341	0.026841400	0.00049814508
0.074392829	0.026990669	0.00049384790
0.074524318	0.027139917	0.00050018496
0.074655807	0.027832345	0.00050178483
0.074787295	0.027781526	0.00050407176
0.074918784	0.027371997	0.00049967378
0.075050273	0.027200672	0.00049649966
0.075181761	0.026728191	0.00049361615
0.075313250	0.027179879	0.00049857932
0.075444739	0.027566754	0.00049967755
0.075576228	0.027245425	0.00049868684
0.075707716	0.027629615	0.00050032281
0.075839205	0.026667098	0.00049260633
0.075970694	0.026990890	0.00049392664
0.076102182	0.026659843	0.00048940140
0.076233671	0.027603433	0.00050004669
0.076365160	0.027654109	0.00049554139
0.076496648	0.027151753	0.00049497248
0.076628137	0.026638778	0.00049198227
0.076759626	0.027275583	0.00049256797
0.076891115	0.026840968	0.00049304089
0.077022603	0.026731904	0.00048982555
0.077154092	0.027199309	0.00049278800
0.077285581	0.026601143	0.00049080387
0.077417069	0.027759109	0.00049714845
0.077548558	0.027860674	0.00050013231
0.077680047	0.027770076	0.00049668470
0.077811535	0.027389041	0.00049343615
0.077943024	0.026973669	0.00049180244
0.078074513	0.026870470	0.00048753373
0.078206002	0.026933326	0.00049143287
0.078337490	0.027491889	0.00049206905
0.078468979	0.026675652	0.00048667318
0.078600468	0.027743918	0.00049755677
0.078731956	0.026540733	0.00048628000
0.078863445	0.027415945	0.00049463818
0.078994934	0.027317561	0.00049194415
0.079126422	0.026860238	0.00048782954
0.079257911	0.027527050	0.00049254097
0.079389400	0.026159477	0.00048170853
0.079520889	0.026935770	0.00048869478
0.079652377	0.026659052	0.00048588092
0.079783866	0.027404611	0.00048907389
0.079915355	0.026868339	0.00048853885
0.080046843	0.026551877	0.00048220484
0.080178332	0.027056573	0.00048734062
0.080309821	0.026608007	0.00048534453
0.080441309	0.027170715	0.00048503783
0.080572798	0.026898311	0.00048589884
0.080704287	0.026250782	0.00048125133
0.080835776	0.026503797	0.00048191101
0.080967264	0.026365069	0.00048396963
0.081098753	0.026438552	0.00047767158
0.081230242	0.026553612	0.00048326586
0.081361730	0.026350069	0.00048049688
0.081493219	0.025771967	0.00047541291
0.081624708	0.026921621	0.00048613808
0.081756196	0.027126905	0.00048100062
0.081887685	0.025888897	0.00047708484
0.082019174	0.026580513	0.00048294189
0.082150663	0.026308293	0.00047947721
0.082282151	0.026094777	0.00047782286
0.082413640	0.025922256	0.00047420822
0.082545129	0.026081850	0.00047551057
0.082676617	0.026436165	0.00047916694
0.082808106	0.025785335	0.00047237220
0.082939595	0.025690110	0.00047582118
0.083071083	0.025626569	0.00047006977
0.083202572	0.026949809	0.00048296317
0.083334061	0.026605461	0.00048216980
0.083465549	0.026190046	0.00047285598
0.083597038	0.026411651	0.00048036589
0.083728527	0.026596478	0.00047276801
0.083860016	0.027074430	0.00048372481
0.083991504	0.026166601	0.00047642334
0.084122993	0.026492000	0.00047553595
0.084254482	0.026101448	0.00047467853
0.084385970	0.026401095	0.00047517729
0.084517459	0.024705316	0.00046220564
0.084648948	0.026165665	0.00047602234
0.084780436	0.025984354	0.00046923455
0.084911925	0.026005683	0.00047125528
0.085043414	0.027073081	0.00047802955
0.085174903	0.025745235	0.00046884647
0.085306391	0.026472892	0.00047718798
0.085437880	0.026751184	0.00047528088
0.085569369	0.026122969	0.00047044852
0.085700857	0.026300542	0.00047177270
0.085832346	0.026135632	0.00046966756
0.085963835	0.025594505	0.00047033388
0.086095323	0.026012457	0.00046960750
0.086226812	0.025328278	0.00046364279
0.086358301	0.026346604	0.00047128961
0.086489790	0.025790321	0.00046633747
0.086621278	0.025272457	0.00046366107
0.086752767	0.025757007	0.00046573780
0.086884256	0.026635419	0.00047136457
0.087015744	0.026187090	0.00047092889
0.087147233	0.026057290	0.00046809353
0.087278722	0.025744584	0.00046814770
0.087410210	0.025257651	0.00046168491
0.087541699	0.025226237	0.00046266087
0.087673188	0.025336562	0.00046428914
0.087804677	0.025564304	0.00046166894
0.087936165	0.025701218	0.00046509143
0.088067654	0.024823227	0.00045822634
0.088199143	0.025298052	0.00045853486
0.088330631	0.025717577	0.00046675509
0.088462120	0.025212166	0.00045888438
0.088593609	0.026011216	0.00046776650
0.088725097	0.026023020	0.00046324752
0.088856586	0.026273561	0.00046539076
0.088988075	0.025494992	0.00046224766
0.089119564	0.024837802	0.00045720758
0.089251052	0.026249522	0.00046716245
0.089382541	0.025673370	0.00046250215
0.089514030	0.025710539	0.00046185198
0.089645518	0.026216957	0.00046509783
0.089777007	0.025872591	0.00046248193
0.089908496	0.025998305	0.00046692388
0.090039984	0.025391921	0.00045915081
0.090171473	0.025299193	0.00045574421
0.090302962	0.024906817	0.00045674795
0.090434451	0.025275776	0.00045644764
0.090565939	0.025040517	0.00045810833
0.090697428	0.025065070	0.00045748221
0.090828917	0.025208480	0.00045282461
0.090960405	0.025774488	0.00046224600
0.091091894	0.025491975	0.00045831493
0.091223383	0.025626430	0.00046140963
0.091354871	0.025251524	0.00045825968
0.091486360	0.025344922	0.00046510572
0.091617849	0.026338334	0.00047860054
0.091749337	0.024761170	0.00047085784
0.091880826	0.025987048	0.00048358938
0.092012315	0.025258263	0.00047995716
0.092143804	0.025207706	0.00047889601
0.092275292	0.025952127	0.00048833792
0.092406781	0.024810193	0.00048194026
0.092538270	0.026471158	0.00049822823
0.092669758	0.025082786	0.00049057369
0.092801247	0.024772974	0.00047096066
0.092932736	0.025097933	0.00047797424
0.093064224	0.024611409	0.00046849711
0.093195713	0.024856692	0.00046872595
0.093327202	0.025204638	0.00047118681
0.093458691	0.024134153	0.00045534442
0.093590179	0.024238354	0.00046027118
0.093721668	0.024147855	0.00045999086
0.093853157	0.024601183	0.00046146523
0.093984645	0.025072105	0.00046323502
0.094116134	0.024993632	0.00046096813
0.094247623	0.024404407	0.00045675546
0.094379111	0.024633422	0.00045993959
0.094510600	0.024540545	0.00045792809
0.094642089	0.024780406	0.00045956501
0.094773578	0.024837078	0.00045608976
0.094905066	0.024868940	0.00045987028
0.095036555	0.025169075	0.00046388719
0.095168044	0.024309408	0.00045225208
0.095299532	0.024589742	0.00045553225
0.095431021	0.024290676	0.00044924420
0.095562510	0.024458132	0.00045426822
0.095693998	0.024911616	0.00045694097
0.095825487	0.024479693	0.00045120387
0.095956976	0.024340976	0.00045249182
0.096088465	0.025523633	0.00045755112
0.096219953	0.024073381	0.00044991721
0.096351442	0.023821635	0.00044727241
0.096482931	0.025230206	0.00045636660
0.096614419	0.024305737	0.00044843551
0.096745908	0.024007060	0.00044667753
0.096877397	0.024839590	0.00045212240
0.097008885	0.024446704	0.00045051230
0.097140374	0.024671493	0.00045040171
0.097271863	0.024378809	0.00044937510
0.097403352	0.024850457	0.00044979092
0.097534840	0.024371291	0.00044800921
0.097666329	0.024444109	0.00045029981
0.097797818	0.024866217	0.00044792110
0.097929306	0.023898282	0.00044184933
0.098060795	0.024282043	0.00044413677
0.098192284	0.024283659	0.00044082886
0.098323772	0.024464421	0.00044437819
0.098455261	0.023809518	0.00043590423
0.098586750	0.024482775	0.00043980836
0.098718239	0.024415736	0.00044043777
0.098849727	0.024620591	0.00044118275
0.098981216	0.024698695	0.00044033252
0.099112705	0.024987996	0.00044312131
0.099244193	0.024213448	0.00043635579
0.099375682	0.023519120	0.00043411751
0.099507171	0.024637486	0.00043978923
0.099638659	0.023414837	0.00043349480
0.099770148	0.023920666	0.00043467019
0.099901637	0.024126461	0.00043500096
0.10003313	0.024674355	0.00044187713
0.10016461	0.023904328	0.00043554992
0.10029610	0.024401885	0.00044185517
0.10042759	0.024753383	0.00044184733
0.10055908	0.024502397	0.00043943007
0.10069057	0.024060380	0.00043733415
0.10082206	0.023806758	0.00043329443
0.10095355	0.023985803	0.00043769264
0.10108504	0.024151392	0.00043602270
0.10121652	0.024495846	0.00043709631
0.10134801	0.023745328	0.00043448515
0.10147950	0.023602401	0.00043117842
0.10161099	0.024731936	0.00044068082
0.10174248	0.023944706	0.00043529002
0.10187397	0.024082314	0.00043301987
0.10200546	0.024585763	0.00043987796
0.10213694	0.024078056	0.00043275773
0.10226843	0.024939133	0.00044320101
0.10239992	0.023940014	0.00043413001
0.10253141	0.024799724	0.00043454050
0.10266290	0.024176751	0.00043538855
0.10279439	0.024122886	0.00043388791
0.10292588	0.024556266	0.00043742974
0.10305737	0.024057835	0.00043425603
0.10318885	0.024866660	0.00043641632
0.10332034	0.023183036	0.00042724232
0.10345183	0.023949191	0.00042995339
0.10358332	0.024532074	0.00043631768
0.10371481	0.024051197	0.00043227102
0.10384630	0.024221981	0.00043258213
0.10397779	0.023652124	0.00042882216
0.10410928	0.023542208	0.00042871379
0.10424076	0.023874187	0.00042966874
0.10437225	0.024070625	0.00043211329
0.10450374	0.024117709	0.00042795583
0.10463523	0.024710887	0.00043541299
0.10476672	0.023830013	0.00043006506
0.10489821	0.024977271	0.00043630002
0.10502970	0.023941610	0.00042751911
0.10516118	0.024272906	0.00043134665
0.10529267	0.024191536	0.00043272555
0.10542416	0.023682000	0.00042800693
0.10555565	0.024015809	0.00042803594
0.10568714	0.023401472	0.00042467493
0.10581863	0.024197086	0.00042940724
0.10595012	0.024336199	0.00043106643
0.10608161	0.023877428	0.00042897672
0.10621309	0.023539740	0.00042413946
0.10634458	0.024357743	0.00042865264
0.10647607	0.023984364	0.00042824929
0.10660756	0.023134775	0.00042089854
0.10673905	0.022747208	0.00042116787
0.10687054	0.024558466	0.00043487514
0.10700203	0.024076265	0.00043841659
0.10713352	0.024099267	0.00044009978
0.10726500	0.023698286	0.00044244233
0.10739649	0.023314243	0.00044593954
0.10752798	0.023443694	0.00044334405
0.10765947	0.023338173	0.00044656118
0.10779096	0.023623335	0.00044913981
0.10792245	0.024152982	0.00045650800
0.10805394	0.024311777	0.00046017140
0.10818542	0.023590209	0.00045342668
0.10831691	0.022689729	0.00045094582
0.10844840	0.023441950	0.00045591681
0.10857989	0.023737237	0.00046084076
0.10871138	0.024231083	0.00046837649
0.10884287	0.024118404	0.00046470997
0.10897436	0.023148271	0.00046101170
0.10910585	0.023953068	0.00047049417
0.10923733	0.023707369	0.00046368716
0.10936882	0.023563594	0.00047179557
0.10950031	0.024601005	0.00047634353
0.10963180	0.024348576	0.00047639608
0.10976329	0.024712732	0.00047964200
0.10989478	0.024188177	0.00047846297
0.11002627	0.024719406	0.00048727576
0.11015776	0.024498998	0.00048063580
0.11028924	0.024450841	0.00048445834
0.11042073	0.024322587	0.00048630917
0.11055222	0.023491765	0.00047652317
0.11068371	0.023534618	0.00047848769
0.11081520	0.023835352	0.00048101510
0.11094669	0.024270676	0.00048383791
0.11107818	0.024088899	0.00048671251
0.11120966	0.023341890	0.00048149564
0.11134115	0.023075432	0.00048306530
0.11147264	0.024671620	0.00049157794
0.11160413	0.023625124	0.00048725889
0.11173562	0.023016018	0.00048496760
0.11186711	0.023266923	0.00046889576
0.11199860	0.023735317	0.00047591314
0.11213009	0.024421776	0.00047035468
0.11226157	0.023678748	0.00046315522
0.11239306	0.023648626	0.00046352539
0.11252455	0.024474318	0.00046668720
0.11265604	0.023912274	0.00046197484
0.11278753	0.023527590	0.00045373743
0.11291902	0.024247217	0.00045834086
0.11305051	0.023203352	0.00045268761
0.11318200	0.023623836	0.00045170966
0.11331348	0.023449659	0.00045315326
0.11344497	0.023599926	0.00045135744
0.11357646	0.024462985	0.00045300928
0.11370795	0.023612116	0.00044811298
0.11383944	0.023972542	0.00045387411
0.11397093	0.023841560	0.00044933707
0.11410242	0.024192063	0.00045278611
0.11423390	0.024319737	0.00044818968
0.11436539	0.024355555	0.00045486431
0.11449688	0.024300599	0.00044853255
0.11462837	0.023972506	0.00044890515
0.11475986	0.024619608	0.00044878434
0.11489135	0.023399451	0.00043791421
0.11502284	0.023168985	0.00044100191
0.11515433	0.024430922	0.00044748752
0.11528581	0.024868388	0.00045019753
0.11541730	0.024312223	0.00044494010
0.11554879	0.023514853	0.00043694405
0.11568028	0.023929024	0.00044293244
0.11581177	0.024141700	0.00044271521
0.11594326	0.023868007	0.00044221016
0.11607475	0.023914498	0.00043952505
0.11620624	0.023856341	0.00043634372
0.11633772	0.023667463	0.00043752719
0.11646921	0.024306135	0.00044189277
0.11660070	0.024054065	0.00043983930
0.11673219	0.023903043	0.00043687237
0.11686368	0.024428609	0.00044169609
0.11699517	0.023636168	0.00043618965
0.11712666	0.024812319	0.00044298918
0.11725814	0.024090124	0.00043520847
0.11738963	0.023549736	0.00043035475
0.11752112	0.023366232	0.00042729521
0.11765261	0.024086588	0.00043371932
0.11778410	0.024061820	0.00043453311
0.11791559	0.024295757	0.00043376634
0.11804708	0.023870805	0.00042967900
0.11817857	0.024011118	0.00043225296
0.11831005	0.024227791	0.00043104292
0.11844154	0.024263388	0.00043351349
0.11857303	0.024272608	0.00042855226
0.11870452	0.023656088	0.00042623440
0.11883601	0.023667405	0.00042606757
0.11896750	0.024009426	0.00042915357
0.11909899	0.023618163	0.00042620219
0.11923048	0.024164116	0.00042342033
0.11936196	0.023759704	0.00042543351
0.11949345	0.023705855	0.00042108947
0.11962494	0.024309263	0.00042499661
0.11975643	0.024132070	0.00042521254
0.11988792	0.023081365	0.00041397640
0.12001941	0.023560280	0.00041730095
0.12015090	0.023855260	0.00042153352
0.12028239	0.023068451	0.00041706802
0.12041387	0.024035950	0.00042001834
0.12054536	0.023221033	0.00041213688
0.12067685	0.024672371	0.00042411008
0.12080834	0.023845814	0.00041829592
0.12093983	0.023068922	0.00040927003
0.12107132	0.024150758	0.00042207861
0.12120281	0.023473798	0.00041390109
0.12133429	0.023767703	0.00041580093
0.12146578	0.023976072	0.00041828345
0.12159727	0.023894435	0.00041429398
0.12172876	0.022941781	0.00041087747
0.12186025	0.024631975	0.00041939352
0.12199174	0.024174065	0.00041659502
0.12212323	0.024167392	0.00041756419
0.12225472	0.023743060	0.00041236088
0.12238620	0.024432985	0.00041877873
0.12251769	0.023623993	0.00041186617
0.12264918	0.023992403	0.00041559463
0.12278067	0.023725314	0.00041503235
0.12291216	0.023750694	0.00041252241
0.12304365	0.023711682	0.00041252096
0.12317514	0.023912112	0.00041387224
0.12330663	0.023911161	0.00041385872
0.12343811	0.024014714	0.00041301311
0.12356960	0.023853167	0.00041209836
0.12370109	0.023307224	0.00040914332
0.12383258	0.023209166	0.00040802739
0.12396407	0.024107891	0.00041192052
0.12409556	0.023205245	0.00041030868
0.12422705	0.023020542	0.00040481015
0.12435853	0.022882032	0.00040738232
0.12449002	0.022668028	0.00040290105
0.12462151	0.023546797	0.00041101737
0.12475300	0.023931029	0.00041113437
0.12488449	0.024285201	0.00041441709
0.12501598	0.024147123	0.00041411788
0.12514747	0.023561005	0.00040797754
0.12527896	0.024482792	0.00041429895
0.12541044	0.023744018	0.00041201590
0.12554193	0.023620674	0.00040724803
0.12567342	0.023467202	0.00040802532
0.12580491	0.023771371	0.00041224807
0.12593640	0.022972796	0.00040238081
0.12606789	0.023682956	0.00041066508
0.12619938	0.023829187	0.00040879088
0.12633087	0.023555656	0.00040798753
0.12646235	0.023597520	0.00040756075
0.12659384	0.022855213	0.00039837578
0.12672533	0.024206889	0.00041390444
0.12685682	0.023049259	0.00040434627
0.12698831	0.023916515	0.00040880772
0.12711980	0.024082624	0.00040891161
0.12725129	0.023592600	0.00040414300
0.12738277	0.023299267	0.00040434137
0.12751426	0.024102081	0.00040860691
0.12764575	0.023535651	0.00040604466
0.12777724	0.023929497	0.00040655500
0.12790873	0.023906425	0.00040680375
0.12804022	0.023599505	0.00040688082
0.12817171	0.023381541	0.00040235241
0.12830320	0.023361953	0.00040358333
0.12843468	0.023772177	0.00040657541
0.12856617	0.023298690	0.00040095043
0.12869766	0.023073004	0.00040144925
0.12882915	0.024452973	0.00041193660
0.12896064	0.024372016	0.00040812191
0.12909213	0.023932788	0.00040341342
0.12922362	0.024679891	0.00041031535
0.12935511	0.023814753	0.00040545330
0.12948659	0.023619236	0.00040246923
0.12961808	0.023654799	0.00040195366
0.12974957	0.023790791	0.00040439842
0.12988106	0.023954136	0.00040425643
0.13001255	0.024014628	0.00040483365
0.13014404	0.024461555	0.00040895660
0.13027553	0.023864030	0.00040188990
0.13040701	0.024084381	0.00040483755
0.13053850	0.023849004	0.00040387312
0.13066999	0.023292306	0.00039743171
0.13080148	0.022674171	0.00039599552
0.13093297	0.023724516	0.00040039017
0.13106446	0.023518763	0.00040185495
0.13119595	0.023453512	0.00040119341
0.13132744	0.023320659	0.00039872879
0.13145892	0.023406176	0.00039941936
0.13159041	0.024161075	0.00040263973
0.13172190	0.023422196	0.00039770107
0.13185339	0.023551424	0.00040080701
0.13198488	0.023994915	0.00040160546
0.13211637	0.023260090	0.00039897934
0.13224786	0.023749277	0.00039943801
0.13237935	0.023451647	0.00039878036
0.13251083	0.023598951	0.00040030026
0.13264232	0.023649865	0.00039971254
0.13277381	0.023107796	0.00039631696
0.13290530	0.023594884	0.00039686530
0.13303679	0.024507699	0.00040671584
0.13316828	0.024204079	0.00040401557
0.13329977	0.024117321	0.00039907577
0.13343125	0.024751097	0.00040912094
0.13356274	0.023874080	0.00039689322
0.13369423	0.023010231	0.00039354521
0.13382572	0.022740195	0.00039334168
0.13395721	0.024234713	0.00040182350
0.13408870	0.023980743	0.00040173545
0.13422019	0.023072004	0.00039095543
0.13435168	0.022952730	0.00039333446
0.13448316	0.024000856	0.00040095696
0.13461465	0.024260906	0.00039986086
0.13474614	0.023454169	0.00039606086
0.13487763	0.024139244	0.00039948131
0.13500912	0.023068306	0.00039198862
0.13514061	0.023387255	0.00039630278
0.13527210	0.023946559	0.00040001739
0.13540359	0.023285197	0.00039304825
0.13553507	0.023128357	0.00039172531
0.13566656	0.023944020	0.00039745868
0.13579805	0.023330605	0.00039491059
0.13592954	0.023744653	0.00039512740
0.13606103	0.024134117	0.00039966398
0.13619252	0.023386540	0.00039296580
0.13632401	0.023778253	0.00039375135
0.13645549	0.023222984	0.00039299259
0.13658698	0.023845846	0.00039390337
0.13671847	0.023240597	0.00039277713
0.13684996	0.023884143	0.00039532050
0.13698145	0.023661781	0.00039375724
0.13711294	0.023575346	0.00039372202
0.13724443	0.023933640	0.00039602206
0.13737592	0.024222479	0.00039693147
0.13750740	0.023257042	0.00039429512
0.13763889	0.023781603	0.00039210223
0.13777038	0.023728380	0.00039466172
0.13790187	0.023728057	0.00039309845
0.13803336	0.024613191	0.00039918567
0.13816485	0.023636160	0.00039441788
0.13829634	0.023542010	0.00039003455
0.13842783	0.023109759	0.00039067366
0.13855931	0.023779536	0.00039378596
0.13869080	0.023962360	0.00039446730
0.13882229	0.023816371	0.00039325666
0.13895378	0.024267750	0.00039644859
0.13908527	0.024344663	0.00039766079
0.13921676	0.023725674	0.00039248123
0.13934825	0.023992466	0.00039375142
0.13947973	0.023747586	0.00039247075
0.13961122	0.023559376	0.00038871198
0.13974271	0.023533765	0.00039063773
0.13987420	0.023355796	0.00038948409
0.14000569	0.023506355	0.00038735093
0.14013718	0.023304255	0.00038770898
0.14026867	0.023817197	0.00039112278
0.14040016	0.023544159	0.00039004460
0.14053164	0.023453093	0.00038967318
0.14066313	0.023879947	0.00038947308
0.14079462	0.023938391	0.00039210996
0.14092611	0.024520219	0.00039494156
0.14105760	0.023713608	0.00038965570
0.14118909	0.024011301	0.00039276848
0.14132058	0.023507327	0.00038494032
0.14145207	0.023036365	0.00038385321
0.14158355	0.023605894	0.00038716686
0.14171504	0.023427758	0.00038695188
0.14184653	0.023448667	0.00038717778
0.14197802	0.023700138	0.00038781615
0.14210951	0.023580004	0.00038672013
0.14224100	0.023564156	0.00038712616
0.14237249	0.023819240	0.00038772183
0.14250398	0.023925851	0.00038986873
0.14263546	0.024262553	0.00038972630
0.14276695	0.023640295	0.00038583446
0.14289844	0.024131613	0.00039006728
0.14302993	0.023128774	0.00038397222
0.14316142	0.023104398	0.00038366042
0.14329291	0.023317130	0.00038283927
0.14342440	0.023305985	0.00038432990
0.14355588	0.023208806	0.00038446368
0.14368737	0.023934386	0.00038744713
0.14381886	0.024179722	0.00039071775
0.14395035	0.023564457	0.00038353155
0.14408184	0.023538839	0.00038437462
0.14421333	0.023510402	0.00038508524
0.14434482	0.023394413	0.00038288740
0.14447631	0.023976588	0.00038709502
0.14460779	0.023325089	0.00038232042
0.14473928	0.024001629	0.00038731652
0.14487077	0.023229397	0.00038352716
0.14500226	0.023148974	0.00038088181
0.14513375	0.023401957	0.00038615280
0.14526524	0.023458009	0.00038279951
0.14539673	0.024171658	0.00038824786
0.14552822	0.023647587	0.00038664081
0.14565970	0.023864169	0.00038470249
0.14579119	0.023831389	0.00038468421
0.14592268	0.023695788	0.00038466482
0.14605417	0.023508922	0.00038371843
0.14618566	0.023642956	0.00038521483
0.14631715	0.023024588	0.00037825451
0.14644864	0.023579000	0.00038219939
0.14658012	0.024069398	0.00038546103
0.14671161	0.023621080	0.00038311157
0.14684310	0.023308542	0.00038302217
0.14697459	0.023362232	0.00037982911
0.14710608	0.023753192	0.00038339289
0.14723757	0.023470834	0.00038315105
0.14736906	0.023283018	0.00037837568
0.14750055	0.024089099	0.00038668539
0.14763203	0.023388529	0.00038159070
0.14776352	0.023690753	0.00038248472
0.14789501	0.023172450	0.00038034969
0.14802650	0.023184937	0.00037730388
0.14815799	0.023364904	0.00038198983
0.14828948	0.023648091	0.00038073198
0.14842097	0.023070473	0.00037884021
0.14855246	0.023589914	0.00038244141
0.14868394	0.024081229	0.00038250487
0.14881543	0.024000140	0.00038358628
0.14894692	0.023912097	0.00038431939
0.14907841	0.023652131	0.00038123300
0.14920990	0.023051048	0.00037696249
0.14934139	0.023762631	0.00038252169
0.14947288	0.023852187	0.00038346195
0.14960436	0.023415365	0.00037912746
0.14973585	0.024259525	0.00038356968
0.14986734	0.023701035	0.00038077786
0.14999883	0.023465284	0.00037824298
0.15013032	0.023596680	0.00038061337
0.15026181	0.023872536	0.00038174412
0.15039330	0.023506266	0.00037963068
0.15052479	0.023686812	0.00037975691
0.15065627	0.023038709	0.00037420690
0.15078776	0.023434358	0.00037917374
0.15091925	0.023909515	0.00038125284
0.15105074	0.023814417	0.00037869952
0.15118223	0.024200314	0.00038371913
0.15131372	0.023770970	0.00037987428
0.15144521	0.022872254	0.00037448271
0.15157670	0.023213462	0.00037565598
0.15170818	0.023232364	0.00037546287
0.15183967	0.023400937	0.00037720242
0.15197116	0.024064724	0.00038194496
0.15210265	0.023280810	0.00037471552
0.15223414	0.023877415	0.00037860545
0.15236563	0.023505954	0.00037620817
0.15249712	0.023223198	0.00037513028
0.15262860	0.023709536	0.00037846906
0.15276009	0.023500940	0.00037799316
0.15289158	0.023296834	0.00037608770
0.15302307	0.023760542	0.00037710422
0.15315456	0.023857735	0.00037874405
0.15328605	0.023848204	0.00037892444
0.15341754	0.023810015	0.00037922979
0.15354903	0.023505772	0.00037563080
0.15368051	0.023614227	0.00037674371
0.15381200	0.024117770	0.00037844319
0.15394349	0.023346891	0.00037559758
0.15407498	0.023603221	0.00037629495
0.15420647	0.023256272	0.00037315396
0.15433796	0.023526579	0.00037412667
0.15446945	0.023319522	0.00037274993
0.15460094	0.023024873	0.00037238248
0.15473242	0.023944045	0.00037737562
0.15486391	0.023060365	0.00037197996
0.15499540	0.023519873	0.00037327814
0.15512689	0.023749547	0.00037663585
0.15525838	0.023225285	0.00037250283
0.15538987	0.023448633	0.00037295687
0.15552136	0.022905243	0.00036976812
0.15565284	0.023743777	0.00037388034
0.15578433	0.023335256	0.00037420596
0.15591582	0.023325377	0.00037194483
0.15604731	0.023453124	0.00037332155
0.15617880	0.022965363	0.00036998456
0.15631029	0.023704618	0.00037469621
0.15644178	0.023415213	0.00037084380
0.15657327	0.023681973	0.00037530274
0.15670475	0.023850253	0.00037361411
0.15683624	0.023100582	0.00037003501
0.15696773	0.023457644	0.00037140130
0.15709922	0.023293185	0.00036937746
0.15723071	0.023183245	0.00037099488
0.15736220	0.023106782	0.00036752694
0.15749369	0.023960787	0.00037430190
0.15762518	0.023427610	0.00037163710
0.15775666	0.023243641	0.00036961763
0.15788815	0.024256771	0.00037744773
0.15801964	0.023613173	0.00037100706
0.15815113	0.024313265	0.00037631591
0.15828262	0.024225095	0.00037519038
0.15841411	0.024553212	0.00037788941
0.15854560	0.024322860	0.00037738614
0.15867708	0.023328921	0.00036725079
0.15880857	0.023703141	0.00037290209
0.15894006	0.023580869	0.00037049052
0.15907155	0.023164052	0.00036852876
0.15920304	0.023593463	0.00037117189
0.15933453	0.023266587	0.00036834437
0.15946602	0.023806047	0.00037142865
0.15959751	0.023565684	0.00037130901
0.15972899	0.023340968	0.00036850185
0.15986048	0.023237958	0.00036943787
0.15999197	0.023103099	0.00036571170
0.16012346	0.024297181	0.00037561144
0.16025495	0.023238238	0.00036780396
0.16038644	0.023431126	0.00036807931
0.16051793	0.023899342	0.00037315905
0.16064942	0.023163385	0.00036546378
0.16078090	0.024033906	0.00037235883
0.16091239	0.023832512	0.00037095633
0.16104388	0.023194582	0.00036581597
0.16117537	0.023586001	0.00036862628
0.16130686	0.023872760	0.00037102063
0.16143835	0.023170050	0.00036653010
0.16156984	0.023214284	0.00036783880
0.16170133	0.023657349	0.00036692251
0.16183281	0.023289513	0.00036691599
0.16196430	0.024001031	0.00037037332
0.16209579	0.023233641	0.00036527836
0.16222728	0.023736555	0.00037002088
0.16235877	0.023813058	0.00036775111
0.16249026	0.022833780	0.00036260533
0.16262175	0.023565687	0.00036803884
0.16275323	0.023295642	0.00036643571
0.16288472	0.023997584	0.00036913178
0.16301621	0.023232387	0.00036332446
0.16314770	0.022877546	0.00036426549
0.16327919	0.023496628	0.00036749260
0.16341068	0.023629791	0.00036605511
0.16354217	0.023468498	0.00036666773
0.16367366	0.023515625	0.00036537460
0.16380514	0.023693801	0.00036789020
0.16393663	0.023566784	0.00036655361
0.16406812	0.024120867	0.00036795547
0.16419961	0.023240554	0.00036446598
0.16433110	0.023536153	0.00036609051
0.16446259	0.022844851	0.00036219046
0.16459408	0.023325019	0.00036583370
0.16472557	0.023456447	0.00036227294
0.16485705	0.023352927	0.00036526596
0.16498854	0.024012932	0.00036779639
0.16512003	0.023763919	0.00036635275
0.16525152	0.023633377	0.00036704873
0.16538301	0.022828413	0.00035966207
0.16551450	0.022818896	0.00036091362
0.16564599	0.023345577	0.00036398951
0.16577747	0.023362359	0.00036466573
0.16590896	0.023934166	0.00036724487
0.16604045	0.023892584	0.00036500582
0.16617194	0.023475532	0.00036575063
0.16630343	0.023781379	0.00036564009
0.16643492	0.023773610	0.00036553919
0.16656641	0.023772268	0.00036462714
0.16669790	0.023202281	0.00036030134
0.16682938	0.023752155	0.00036589136
0.16696087	0.023331772	0.00036306155
0.16709236	0.024004774	0.00036479075
0.16722385	0.023085678	0.00036048670
0.16735534	0.023365667	0.00036140260
0.16748683	0.023989608	0.00036641276
0.16761832	0.023174154	0.00036217103
0.16774981	0.023722956	0.00036303371
0.16788129	0.023753238	0.00036462233
0.16801278	0.023328571	0.00036038219
0.16814427	0.023518285	0.00036339913
0.16827576	0.023517561	0.00036406511
0.16840725	0.023702637	0.00036245724
0.16853874	0.023500342	0.00036235997
0.16867023	0.023442039	0.00035933798
0.16880171	0.023177601	0.00036140721
0.16893320	0.023712516	0.00036331869
0.16906469	0.023605113	0.00036034458
0.16919618	0.023873983	0.00036556376
0.16932767	0.023520154	0.00036038584
0.16945916	0.023687213	0.00036418143
0.16959065	0.023339458	0.00036108280
0.16972214	0.023287705	0.00035901852
0.16985362	0.023903269	0.00036483583
0.16998511	0.023654557	0.00035966410
0.17011660	0.023394809	0.00036148553
0.17024809	0.023443771	0.00036156057
0.17037958	0.023742688	0.00036124488
0.17051107	0.023364969	0.00035966545
0.17064256	0.023880253	0.00036233536
0.17077405	0.023534348	0.00035988847
0.17090553	0.023350105	0.00035960019
0.17103702	0.023951802	0.00036174564
0.17116851	0.023360721	0.00035769692
0.17130000	0.023064262	0.00035815884
0.17143149	0.023309248	0.00035852386
0.17156298	0.023351916	0.00035895296
0.17169447	0.022893839	0.00035482684
0.17182595	0.024200473	0.00036399309
0.17195744	0.023478104	0.00035924429
0.17208893	0.023748678	0.00035855579
0.17222042	0.023476397	0.00035834902
0.17235191	0.023646927	0.00035863390
0.17248340	0.023595737	0.00035899078
0.17261489	0.023372068	0.00035867264
0.17274638	0.023916327	0.00036018797
0.17287786	0.023390036	0.00035892476
0.17300935	0.023389670	0.00035671946
0.17314084	0.023686556	0.00035948238
0.17327233	0.023414872	0.00035771049
0.17340382	0.023034430	0.00035492200
0.17353531	0.023112140	0.00035604090
0.17366680	0.023624515	0.00035844698
0.17379829	0.023270929	0.00035556089
0.17392977	0.023514541	0.00035860582
0.17406126	0.023507782	0.00035700715
0.17419275	0.023253491	0.00035598419
0.17432424	0.023540959	0.00035724914
0.17445573	0.023424893	0.00035675687
0.17458722	0.023344074	0.00035626493
0.17471871	0.023520475	0.00035640860
0.17485019	0.023439617	0.00035693771
0.17498168	0.023468432	0.00035574613
0.17511317	0.022748368	0.00035146039
0.17524466	0.023489317	0.00035722435
0.17537615	0.022992751	0.00035372399
0.17550764	0.023718433	0.00035713760
0.17563913	0.022990660	0.00035334456
0.17577062	0.022962543	0.00035293634
0.17590210	0.023480921	0.00035616944
0.17603359	0.023683777	0.00035553361
0.17616508	0.023775824	0.00035704110
0.17629657	0.022693943	0.00035187428
0.17642806	0.023230559	0.00035213001
0.17655955	0.023789642	0.00035788020
0.17669104	0.023648439	0.00035583828
0.17682253	0.023494194	0.00035419016
0.17695401	0.023597311	0.00035777277
0.17708550	0.023999449	0.00035697596
0.17721699	0.023233888	0.00035294743
0.17734848	0.023822603	0.00035655521
0.17747997	0.023888792	0.00035714746
0.17761146	0.022623732	0.00035107906
0.17774295	0.023305185	0.00035119809
0.17787443	0.023166535	0.00035357505
0.17800592	0.023485642	0.00035316701
0.17813741	0.024155202	0.00035760249
0.17826890	0.023483050	0.00035519750
0.17840039	0.023746356	0.00035413762
0.17853188	0.023761873	0.00035656653
0.17866337	0.023720931	0.00035504459
0.17879486	0.022686673	0.00034765336
0.17892634	0.023089932	0.00035168776
0.17905783	0.023721094	0.00035302295
0.17918932	0.023219718	0.00035275449
0.17932081	0.023700108	0.00035438397
0.17945230	0.023376204	0.00035221804
0.17958379	0.023918864	0.00035640072
0.17971528	0.023650231	0.00035208266
0.17984677	0.023696366	0.00035317360
0.17997825	0.024163123	0.00035614732
0.18010974	0.023951387	0.00035476494
0.18024123	0.023835946	0.00035441086
0.18037272	0.023301627	0.00034953721
0.18050421	0.023428914	0.00035913754
0.18063570	0.023269605	0.00036028410
0.18076719	0.023715638	0.00036396773
0.18089867	0.023250353	0.00036563545
0.18103016	0.023260956	0.00036613053
0.18116165	0.022826926	0.00036662367
0.18129314	0.023280727	0.00036905611
0.18142463	0.023643716	0.00037221551
0.18155612	0.023897183	0.00037722304
0.18168761	0.023477479	0.00037464916
0.18181910	0.023089249	0.00037331960
0.18195058	0.023186920	0.00037637266
0.18208207	0.022953602	0.00037281697
0.18221356	0.023168381	0.00037854960
0.18234505	0.022724312	0.00037539545
0.18247654	0.023523986	0.00038230395
0.18260803	0.024226460	0.00038601791
0.18273952	0.023037098	0.00037908525
0.18287101	0.023384223	0.00038388279
0.18300249	0.023469033	0.00038538601
0.18313398	0.023995513	0.00038946471
0.18326547	0.024245352	0.00039159465
0.18339696	0.023259009	0.00038601175
0.18352845	0.024020997	0.00039208374
0.18365994	0.023318775	0.00038825439
0.18379143	0.023729609	0.00039159679
0.18392292	0.023037674	0.00038946030
0.18405440	0.023685886	0.00039230414
0.18418589	0.023974510	0.00039634866
0.18431738	0.023744173	0.00039582648
0.18444887	0.023670141	0.00039429936
0.18458036	0.023123890	0.00039249105
0.18471185	0.023109448	0.00039181277
0.18484334	0.023349659	0.00039555555
0.18497482	0.022821553	0.00039297000
0.18510631	0.023461388	0.00039575040
0.18523780	0.023130288	0.00039698449
0.18536929	0.023466253	0.00039388628
0.18550078	0.023320675	0.00038651128
0.18563227	0.023536109	0.00038673928
0.18576376	0.023243939	0.00037864814
0.18589525	0.022958687	0.00037983425
0.18602673	0.023201175	0.00037898170
0.18615822	0.023368398	0.00037848620
0.18628971	0.023666312	0.00037881442
0.18642120	0.023275207	0.00037368518
0.18655269	0.023164678	0.00037532619
0.18668418	0.023765521	0.00037477265
0.18681567	0.023686462	0.00037448679
0.18694716	0.023794313	0.00037453098
0.18707864	0.023252863	0.00036768966
0.18721013	0.022964465	0.00036763032
0.18734162	0.023844294	0.00037264841
0.18747311	0.023685041	0.00036914988
0.18760460	0.024103444	0.00037342733
0.18773609	0.023874644	0.00036765301
0.18786758	0.023639885	0.00036639233
0.18799906	0.023305359	0.00036570673
0.18813055	0.022918993	0.00036091430
0.18826204	0.023124896	0.00036277847
0.18839353	0.023974456	0.00036511384
0.18852502	0.023788497	0.00036566363
0.18865651	0.023113478	0.00036178043
0.18878800	0.023902966	0.00036171185
0.18891949	0.023892866	0.00036271533
0.18905097	0.023381129	0.00035921208
0.18918246	0.023713979	0.00036064672
0.18931395	0.022572362	0.00035339015
0.18944544	0.023021802	0.00035485582
0.18957693	0.023499129	0.00035764309
0.18970842	0.022937193	0.00035249093
0.18983991	0.023274789	0.00035573184
0.18997140	0.022927957	0.00035428514
0.19010288	0.022903869	0.00035032659
0.19023437	0.022704829	0.00035099996
0.19036586	0.022807325	0.00035138360
0.19049735	0.023318360	0.00035370249
0.19062884	0.023697046	0.00035521562
0.19076033	0.023604919	0.00035330663
0.19089182	0.022863643	0.00035001730
0.19102330	0.023629479	0.00035267629
0.19115479	0.023653910	0.00035372117
0.19128628	0.023383347	0.00035244229
0.19141777	0.023695603	0.00035232502
0.19154926	0.023156134	0.00034937526
0.19168075	0.023946411	0.00035438935
0.19181224	0.023187504	0.00035071951
0.19194373	0.022950371	0.00034856158
0.19207521	0.022647772	0.00034527979
0.19220670	0.022961160	0.00034648979
0.19233819	0.023189909	0.00034908928
0.19246968	0.023347850	0.00034952765
0.19260117	0.023281899	0.00034942549
0.19273266	0.023321194	0.00034883444
0.19286415	0.023129872	0.00034701606
0.19299564	0.023595141	0.00035156942
0.19312712	0.023235728	0.00034670333
0.19325861	0.022845778	0.00034533471
0.19339010	0.022922247	0.00034525677
0.19352159	0.023375437	0.00034851216
0.19365308	0.023513863	0.00035112977
0.19378457	0.022908041	0.00034525858
0.19391606	0.023863373	0.00035113727
0.19404754	0.023228081	0.00034700580
0.19417903	0.023129214	0.00034710130
0.19431052	0.022094588	0.00034224631
0.19444201	0.022900464	0.00034455232
0.19457350	0.023059827	0.00034606000
0.19470499	0.023413888	0.00034717871
0.19483648	0.023198520	0.00034617213
0.19496797	0.023806826	0.00035110773
0.19509945	0.023471330	0.00034766592
0.19523094	0.023226316	0.00034558641
0.19536243	0.023216982	0.00034604788
0.19549392	0.023189598	0.00034540539
0.19562541	0.023208934	0.00034581197
0.19575690	0.024219478	0.00035009761
0.19588839	0.023124916	0.00034494968
0.19601988	0.023918638	0.00034897401
0.19615136	0.022709282	0.00034076469
0.19628285	0.023937890	0.00034984324
0.19641434	0.023440706	0.00034605618
0.19654583	0.023269479	0.00034537719
0.19667732	0.022673803	0.00034100145
0.19680881	0.022622294	0.00034119794
0.19694030	0.022666827	0.00034156404
0.19707178	0.023611730	0.00034605172
0.19720327	0.023520674	0.00034532260
0.19733476	0.023633795	0.00034585847
0.19746625	0.023446749	0.00034408348
0.19759774	0.023548880	0.00034599639
0.19772923	0.023347108	0.00034468823
0.19786072	0.023609177	0.00034522493
0.19799221	0.023238669	0.00034411265
0.19812369	0.023525605	0.00034358125
0.19825518	0.023051415	0.00034336988
0.19838667	0.023025986	0.00034102668
0.19851816	0.023054301	0.00034263612
0.19864965	0.023020865	0.00034133401
0.19878114	0.023002300	0.00034013114
0.19891263	0.023357596	0.00034373977
0.19904412	0.022805996	0.00033931884
0.19917560	0.023538305	0.00034513273
0.19930709	0.023299031	0.00034207956
0.19943858	0.023167553	0.00034062772
0.19957007	0.023611597	0.00034456506
0.19970156	0.023742235	0.00034451824
0.19983305	0.023598918	0.00034311933
0.19996454	0.022864580	0.00033936200
0.20009602	0.023011393	0.00034118769
0.20022751	0.023112288	0.00034174144
0.20035900	0.023657316	0.00034489831
0.20049049	0.022899735	0.00033922527
0.20062198	0.023383281	0.00034234342
0.20075347	0.022700203	0.00033836884
0.20088496	0.023661897	0.00034349528
0.20101645	0.022667451	0.00033799809
0.20114793	0.023469808	0.00034080033
0.20127942	0.022934926	0.00033920380
0.20141091	0.023094354	0.00033880302
0.20154240	0.023395459	0.00034150983
0.20167389	0.022628149	0.00033753546
0.20180538	0.023869582	0.00034213258
0.20193687	0.023709574	0.00034243643
0.20206836	0.023656843	0.00034254791
0.20219984	0.022854170	0.00033884748
0.20233133	0.023252975	0.00034107872
0.20246282	0.023731921	0.00034088004
0.20259431	0.023110910	0.00033961162
0.20272580	0.022507954	0.00033486927
0.20285729	0.023437320	0.00033934418
0.20298878	0.023296052	0.00033972948
0.20312027	0.023356969	0.00033739236
0.20325175	0.023286137	0.00033867085
0.20338324	0.023241695	0.00033753732
0.20351473	0.023645770	0.00034071226
0.20364622	0.023086741	0.00033900997
0.20377771	0.023280912	0.00033628339
0.20390920	0.023713432	0.00034132031
0.20404069	0.023227602	0.00033660250
0.20417217	0.022294780	0.00033289599
0.20430366	0.023040254	0.00033828338
0.20443515	0.022903884	0.00033445934
0.20456664	0.023099294	0.00033585287
0.20469813	0.023357296	0.00033835666
0.20482962	0.022748914	0.00033394306
0.20496111	0.023215133	0.00033745429
0.20509260	0.023078172	0.00033546193
0.20522408	0.023258901	0.00033731103
0.20535557	0.023237062	0.00033748560
0.20548706	0.022472306	0.00033181849
0.20561855	0.023596362	0.00033917165
0.20575004	0.023763781	0.00033771453
0.20588153	0.023244994	0.00033636306
0.20601302	0.023451539	0.00033953374
0.20614451	0.023112410	0.00033357807
0.20627599	0.023141013	0.00033617955
0.20640748	0.023377272	0.00033575190
0.20653897	0.022451971	0.00033136356
0.20667046	0.022812541	0.00033370633
0.20680195	0.023157488	0.00033454792
0.20693344	0.022996167	0.00033469698
0.20706493	0.023112828	0.00033454321
0.20719641	0.022609732	0.00033227466
0.20732790	0.023753711	0.00033998020
0.20745939	0.023418410	0.00033508404
0.20759088	0.022978033	0.00033423929
0.20772237	0.023119089	0.00033422327
0.20785386	0.023001319	0.00033272903
0.20798535	0.023794425	0.00033995364
0.20811684	0.022671040	0.00033106278
0.20824832	0.023297138	0.00033579002
0.20837981	0.023075260	0.00033452770
0.20851130	0.023211838	0.00033531534
0.20864279	0.023819843	0.00033924342
0.20877428	0.023903350	0.00033687679
0.20890577	0.023038462	0.00033397959
0.20903726	0.022785448	0.00033209780
0.20916875	0.023385453	0.00033620533
0.20930023	0.023603077	0.00033744191
0.20943172	0.023315717	0.00033451149
0.20956321	0.022952583	0.00033153171
0.20969470	0.022926413	0.00033268831
0.20982619	0.022901548	0.00033190830
0.20995768	0.023562687	0.00033629401
0.21008917	0.023061594	0.00033122229
0.21022065	0.023392315	0.00033439926
0.21035214	0.023328143	0.00033559507
0.21048363	0.023006977	0.00033051454
0.21061512	0.023083266	0.00033406489
0.21074661	0.022988529	0.00033006149
0.21087810	0.023410014	0.00033399484
0.21100959	0.023309811	0.00033436715
0.21114108	0.023468196	0.00033267716
0.21127256	0.022909328	0.00033230190
0.21140405	0.022963217	0.00032915520
0.21153554	0.022923831	0.00033066108
0.21166703	0.023618005	0.00033454959
0.21179852	0.023061005	0.00033158314
0.21193001	0.023380164	0.00033385774
0.21206150	0.023200970	0.00033086170
0.21219299	0.023306024	0.00033208272
0.21232447	0.023432358	0.00033330909
0.21245596	0.023123432	0.00033057338
0.21258745	0.022998618	0.00033172259
0.21271894	0.023388072	0.00033276960
0.21285043	0.023666495	0.00033413197
0.21298192	0.023775499	0.00033562379
0.21311341	0.023577116	0.00033259724
0.21324489	0.023534122	0.00033391611
0.21337638	0.023109388	0.00032991097
0.21350787	0.023803736	0.00033484876
0.21363936	0.023933647	0.00033696072
0.21377085	0.022575978	0.00032624415
0.21390234	0.023342437	0.00033286128
0.21403383	0.023237924	0.00033087624
0.21416532	0.023073841	0.00033067511
0.21429680	0.023270444	0.00033143787
0.21442829	0.022763663	0.00032852337
0.21455978	0.023253281	0.00033059730
0.21469127	0.023556729	0.00033107890
0.21482276	0.023015779	0.00032826374
0.21495425	0.023386112	0.00033056975
0.21508574	0.023526548	0.00033161641
0.21521723	0.023434154	0.00033136296
0.21534871	0.023368432	0.00033218466
0.21548020	0.023105064	0.00032670009
0.21561169	0.022842822	0.00032728989
0.21574318	0.022791837	0.00032816371
0.21587467	0.023544462	0.00032988138
0.21600616	0.023113733	0.00032902959
0.21613765	0.023289717	0.00032874578
0.21626913	0.023678626	0.00033262695
0.21640062	0.022914396	0.00032710908
0.21653211	0.023569128	0.00033100050
0.21666360	0.023068246	0.00032810569
0.21679509	0.022942178	0.00032689789
0.21692658	0.023209046	0.00032946273
0.21705807	0.023150136	0.00032896808
0.21718956	0.023097144	0.00032715150
0.21732104	0.022517982	0.00032493198
0.21745253	0.023241763	0.00032819577
0.21758402	0.023464998	0.00033108108
0.21771551	0.023408217	0.00032952794
0.21784700	0.022829381	0.00032423658
0.21797849	0.022933504	0.00032685908
0.21810998	0.023526745	0.00032881125
0.21824147	0.023780440	0.00033060248
0.21837295	0.022782930	0.00032720515
0.21850444	0.023105140	0.00032548886
0.21863593	0.022872198	0.00032635472
0.21876742	0.022872866	0.00032444303
0.21889891	0.022772438	0.00032603749
0.21903040	0.023491400	0.00032975664
0.21916189	0.023813726	0.00032957449
0.21929337	0.023678901	0.00032964040
0.21942486	0.023001725	0.00032566815
0.21955635	0.023369131	0.00032865254
0.21968784	0.023272483	0.00032771684
0.21981933	0.023508414	0.00032542655
0.21995082	0.022749524	0.00032402491
0.22008231	0.023222858	0.00032598571
0.22021380	0.023337074	0.00032832773
0.22034528	0.023378900	0.00032722786
0.22047677	0.022814034	0.00032231561
0.22060826	0.023695839	0.00032933430
0.22073975	0.022981631	0.00032502504
0.22087124	0.022776299	0.00032484622
0.22100273	0.023332791	0.00032672207
0.22113422	0.023488802	0.00032535470
0.22126571	0.022565312	0.00032259730
0.22139719	0.022916691	0.00032413881
0.22152868	0.023407771	0.00032618571
0.22166017	0.023450882	0.00032786943
0.22179166	0.022984525	0.00032292191
0.22192315	0.022909365	0.00032465401
0.22205464	0.022547867	0.00032136281
0.22218613	0.023563021	0.00032767199
0.22231761	0.023363327	0.00032525321
0.22244910	0.022868972	0.00032326096
0.22258059	0.023090104	0.00032446886
0.22271208	0.023153187	0.00032613820
0.22284357	0.022845699	0.00032323074
0.22297506	0.022464145	0.00032109251
0.22310655	0.022977849	0.00032225043
0.22323804	0.022739129	0.00032282644
0.22336952	0.022922307	0.00032366872
0.22350101	0.023204799	0.00032337096
0.22363250	0.023694810	0.00032739487
0.22376399	0.022889243	0.00032135025
0.22389548	0.023419103	0.00032536689
0.22402697	0.023132191	0.00032533570
0.22415846	0.023151050	0.00032337424
0.22428995	0.022829663	0.00032174028
0.22442143	0.023214542	0.00032238415
0.22455292	0.023175381	0.00032385520
0.22468441	0.023571200	0.00032604025
0.22481590	0.022954511	0.00032160871
0.22494739	0.023234754	0.00032199561
0.22507888	0.023196674	0.00032312186
0.22521037	0.023229824	0.00032277790
0.22534186	0.022606645	0.00032072820
0.22547334	0.023290578	0.00032347099
0.22560483	0.023629096	0.00032344019
0.22573632	0.022562410	0.00031988575
0.22586781	0.023226739	0.00032265472
0.22599930	0.023195401	0.00032346587
0.22613079	0.023127479	0.00032193440
0.22626228	0.022712966	0.00031969174
0.22639376	0.022885810	0.00032011173
0.22652525	0.023364878	0.00032235143
0.22665674	0.023907997	0.00032737172
0.22678823	0.022776164	0.00031998425
0.22691972	0.023089753	0.00032122562
0.22705121	0.023548239	0.00032363264
0.22718270	0.023035959	0.00032198329
0.22731419	0.022875516	0.00032035355
0.22744567	0.023018300	0.00032060165
0.22757716	0.023019617	0.00032044582
0.22770865	0.023546087	0.00032431514
0.22784014	0.023440296	0.00032129908
0.22797163	0.023594926	0.00032432202
0.22810312	0.022846272	0.00031750015
0.22823461	0.023142724	0.00032165963
0.22836610	0.022917906	0.00032106069
0.22849758	0.023583955	0.00032230862
0.22862907	0.022703292	0.00031933443
0.22876056	0.023232896	0.00031974362
0.22889205	0.022822813	0.00031888109
0.22902354	0.023360217	0.00032291353
0.22915503	0.023087989	0.00031776667
0.22928652	0.023649810	0.00032423787
0.22941800	0.023316188	0.00032005312
0.22954949	0.023270897	0.00032092004
0.22968098	0.022748919	0.00031810966
0.22981247	0.022816916	0.00031752732
0.22994396	0.022954806	0.00031890412
0.23007545	0.022825164	0.00032162262
0.23020694	0.023529040	0.00032812980
0.23033843	0.022872229	0.00032887678
0.23046991	0.022713178	0.00032808280
0.23060140	0.022716525	0.00033097202
0.23073289	0.022980975	0.00033237787
0.23086438	0.023188885	0.00033396250
0.23099587	0.023508073	0.00034073337
0.23112736	0.023341533	0.00033707941
0.23125885	0.023937352	0.00034426845
0.23139034	0.022820355	0.00033712077
0.23152182	0.022898307	0.00033922976
0.23165331	0.023131544	0.00034320007
0.23178480	0.022789616	0.00034001897
0.23191629	0.022749322	0.00034229393
0.23204778	0.022834340	0.00034211409
0.23217927	0.022810750	0.00034336662
0.23231076	0.023020760	0.00034656669
0.23244224	0.023436762	0.00034750067
0.23257373	0.023285051	0.00034706539
0.23270522	0.023689706	0.00035161377
0.23283671	0.023916445	0.00035106967
0.23296820	0.023036030	0.00034731702
0.23309969	0.023199077	0.00034799156
0.23323118	0.022726449	0.00034440309
0.23336267	0.022886248	0.00034657257
0.23349415	0.023427302	0.00034757298
0.23362564	0.023079017	0.00034846330
0.23375713	0.022741847	0.00034620617
0.23388862	0.022551917	0.00034515620
0.23402011	0.023242654	0.00035013232
0.23415160	0.023025644	0.00034713062
0.23428309	0.022506728	0.00034664965
0.23441458	0.023419957	0.00034994488
0.23454606	0.022669753	0.00034747907
0.23467755	0.023416131	0.00035131581
0.23480904	0.023698370	0.00035485567
0.23494053	0.023332328	0.00035243094
0.23507202	0.023040753	0.00034940143
0.23520351	0.022890163	0.00034934700
0.23533500	0.023528288	0.00035267130
0.23546648	0.023114234	0.00035100748
0.23559797	0.022982046	0.00034977551
0.23572946	0.023639069	0.00035536353
0.23586095	0.022859167	0.00035015729
0.23599244	0.024227559	0.00035814842
0.23612393	0.022989718	0.00035055527
0.23625542	0.022505477	0.00034961374
0.23638691	0.022937551	0.00035112466
0.23651839	0.023574815	0.00035421294
0.23664988	0.023231977	0.00035438693
0.23678137	0.023213185	0.00035272515
0.23691286	0.023051415	0.00035361913
0.23704435	0.023769236	0.00035829899
0.23717584	0.022801397	0.00034989546
0.23730733	0.022915706	0.00035291639
0.23743882	0.023306836	0.00035515525
0.23757030	0.023270361	0.00035382430
0.23770179	0.023768910	0.00035842498
0.23783328	0.023496444	0.00035564450
0.23796477	0.022819763	0.00035154437
0.23809626	0.023302109	0.00035414548
0.23822775	0.023393325	0.00035659260
0.23835924	0.022571188	0.00035465876
0.23849072	0.023723797	0.00035772598
0.23862221	0.022458022	0.00035202851
0.23875370	0.023941048	0.00036006136
0.23888519	0.022310164	0.00035155023
0.23901668	0.023078981	0.00035792688
0.23914817	0.023219736	0.00035398531
0.23927966	0.023084213	0.00035585439
0.23941115	0.023618098	0.00035914899
0.23954263	0.023372994	0.00035890623
0.23967412	0.022773146	0.00035540413
0.23980561	0.022867608	0.00035331026
0.23993710	0.022754613	0.00035468468
0.24006859	0.023635146	0.00036019574
0.24020008	0.022801486	0.00035580562
0.24033157	0.023351557	0.00035847863
0.24046306	0.022516965	0.00035359945
0.24059454	0.023011536	0.00035760761
0.24072603	0.022815858	0.00035560300
0.24085752	0.023540361	0.00036056926
0.24098901	0.022355542	0.00035548482
0.24112050	0.023527963	0.00035859187
0.24125199	0.023507674	0.00035977931
0.24138348	0.023205391	0.00035976723
0.24151496	0.022829709	0.00035606758
0.24164645	0.023149546	0.00036042442
0.24177794	0.022577566	0.00035373228
0.24190943	0.022716645	0.00035650464
0.24204092	0.023134079	0.00035860708
0.24217241	0.022600415	0.00035534967
0.24230390	0.023203762	0.00035998237
0.24243539	0.023466565	0.00036086964
0.24256687	0.023285494	0.00035999098
0.24269836	0.023154777	0.00036001680
0.24282985	0.023133841	0.00035909427
0.24296134	0.022353594	0.00035569509
0.24309283	0.022876159	0.00035800901
0.24322432	0.022588910	0.00035673708
0.24335581	0.022906598	0.00036045988
0.24348730	0.023242066	0.00036080239
0.24361878	0.023058411	0.00035982934
0.24375027	0.022562825	0.00035608855
0.24388176	0.023602804	0.00036234591
0.24401325	0.022782642	0.00036013422
0.24414474	0.022582395	0.00035708789
0.24427623	0.022598037	0.00035791387
0.24440772	0.023863224	0.00036549607
0.24453920	0.022927624	0.00035925777
0.24467069	0.022854979	0.00036159887
0.24480218	0.023012339	0.00036043031
0.24493367	0.023144621	0.00036097551
0.24506516	0.023599658	0.00036413199
0.24519665	0.022879179	0.00035965271
0.24532814	0.023239426	0.00036334642
0.24545963	0.023025850	0.00036134358
0.24559111	0.023052655	0.00036128668
0.24572260	0.022668744	0.00036012351
0.24585409	0.022716342	0.00035887755
0.24598558	0.023080743	0.00036240287
0.24611707	0.023412463	0.00036455566
0.24624856	0.023045616	0.00036150366
0.24638005	0.023325480	0.00036459113
0.24651154	0.023029849	0.00036084757
0.24664302	0.022755296	0.00036200709
0.24677451	0.022534741	0.00035873452
0.24690600	0.022610258	0.00036072471
0.24703749	0.023196624	0.00036401343
0.24716898	0.023010926	0.00036131670
0.24730047	0.023126792	0.00036427029
0.24743196	0.022912551	0.00036083086
0.24756345	0.022965309	0.00036163762
0.24769493	0.022956615	0.00036434764
0.24782642	0.023133303	0.00036287560
0.24795791	0.023165956	0.00036358706
0.24808940	0.023342913	0.00036471162
0.24822089	0.023410835	0.00036520801
0.24835238	0.022551015	0.00036097632
0.24848387	0.023453271	0.00036604048
0.24861535	0.023301066	0.00036645953
0.24874684	0.023345021	0.00036539774
0.24887833	0.023493878	0.00036570389
0.24900982	0.023121865	0.00036649139
0.24914131	0.023572799	0.00036797941
0.24927280	0.022270536	0.00035990569
0.24940429	0.023259088	0.00036509521
0.24953578	0.023686118	0.00036768438
0.24966726	0.022704996	0.00036316207
0.24979875	0.022801090	0.00036185870
0.24993024	0.022802358	0.00036489156
0.25006173	0.023072176	0.00036418677
0.25019322	0.023122226	0.00036581684
0.25032471	0.023295607	0.00036764879
0.25045620	0.022968081	0.00036268531
0.25058769	0.022864573	0.00036472277
0.25071917	0.023080972	0.00036428092
0.25085066	0.023004500	0.00036394181
0.25098215	0.023279813	0.00036828139
0.25111364	0.022787648	0.00036241672
0.25124513	0.023359467	0.00036905990
0.25137662	0.023774856	0.00037090816
0.25150811	0.022770445	0.00036222241
0.25163959	0.022475215	0.00036291438
0.25177108	0.022848170	0.00036277348
0.25190257	0.022577621	0.00036388466
0.25203406	0.023320394	0.00036879280
0.25216555	0.023463758	0.00036836327
0.25229704	0.022779346	0.00036510319
0.25242853	0.022996344	0.00036550639
0.25256002	0.023176348	0.00036776895
0.25269150	0.023010716	0.00036557035
0.25282299	0.022916497	0.00036474423
0.25295448	0.023766155	0.00037283972
0.25308597	0.022861342	0.00036418481
0.25321746	0.022631438	0.00036490157
0.25334895	0.023958166	0.00037191984
0.25348044	0.023505765	0.00036833671
0.25361193	0.023158723	0.00036804811
0.25374341	0.023864026	0.00037054555
0.25387490	0.022523549	0.00036345732
0.25400639	0.023145761	0.00037467614
0.25413788	0.022624743	0.00037565759
0.25426937	0.022796899	0.00038127369
0.25440086	0.022437901	0.00037990441
0.25453235	0.023393871	0.00039023637
0.25466383	0.023032388	0.00039128335
0.25479532	0.022966002	0.00038977958
0.25492681	0.022674700	0.00039068840
0.25505830	0.022692965	0.00039350171
0.25518979	0.023239465	0.00039858406
0.25532128	0.022898981	0.00039786301
0.25545277	0.023265302	0.00040395477
0.25558426	0.023022512	0.00040301085
0.25571574	0.023199843	0.00040648151
0.25584723	0.022556834	0.00040228693
0.25597872	0.022412870	0.00040428103
0.25611021	0.022950009	0.00040717199
0.25624170	0.023395775	0.00041331079
0.25637319	0.022656264	0.00041101311
0.25650468	0.023249182	0.00041612754
0.25663617	0.023452876	0.00041894936
0.25676765	0.022785257	0.00041573860
0.25689914	0.023119204	0.00042070977
0.25703063	0.023057259	0.00042157364
0.25716212	0.022741501	0.00042013460
0.25729361	0.022964038	0.00042509260
0.25742510	0.022996336	0.00042549558
0.25755659	0.022614246	0.00042411765
0.25768807	0.021949896	0.00042306526
0.25781956	0.022863302	0.00042791166
0.25795105	0.022774407	0.00042938634
0.25808254	0.023551262	0.00043977364
0.25821403	0.023203265	0.00043329642
0.25834552	0.023228713	0.00043596687
0.25847701	0.023082075	0.00043520997
0.25860850	0.023207081	0.00043707504
0.25873998	0.021904488	0.00043060525
0.25887147	0.023249578	0.00044128955
0.25900296	0.023649143	0.00044445951
0.25913445	0.022758909	0.00043814092
0.25926594	0.022750907	0.00043845517
0.25939743	0.022752385	0.00044016893
0.25952892	0.023767094	0.00044777780
0.25966041	0.022715960	0.00044274821
0.25979189	0.023654485	0.00044638502
0.25992338	0.022667401	0.00044313327
0.26005487	0.023667128	0.00045050832
0.26018636	0.023198258	0.00044810753
0.26031785	0.023309843	0.00044895755
0.26044934	0.024230491	0.00045370800
0.26058083	0.023283338	0.00044872970
0.26071231	0.022173758	0.00044423927
0.26084380	0.022905660	0.00044791817
0.26097529	0.022342245	0.00044684489
0.26110678	0.022615771	0.00044643256
0.26123827	0.023264178	0.00045459159
0.26136976	0.022803392	0.00045083058
0.26150125	0.023038201	0.00045413907
0.26163274	0.022210195	0.00044876384
0.26176422	0.023219429	0.00045334767
0.26189571	0.022416495	0.00045299386
0.26202720	0.023351179	0.00045792085
0.26215869	0.023402664	0.00045979507
0.26229018	0.024107178	0.00046675221
0.26242167	0.023580731	0.00046184127
0.26255316	0.022976478	0.00045779944
0.26268465	0.022501333	0.00045674088
0.26281613	0.023456603	0.00046299437
0.26294762	0.022646645	0.00045750414
0.26307911	0.023341520	0.00046206606
0.26321060	0.022420347	0.00046033987
0.26334209	0.022727811	0.00046221862
0.26347358	0.022878116	0.00046217583
0.26360507	0.023077532	0.00046435393
0.26373655	0.023230494	0.00046584393
0.26386804	0.022881830	0.00046403505
0.26399953	0.022790719	0.00046792312
0.26413102	0.023417868	0.00046871840
0.26426251	0.022782678	0.00046708015
0.26439400	0.023061634	0.00046765015
0.26452549	0.023479055	0.00047465088
0.26465698	0.023182948	0.00047390009
0.26478846	0.023355309	0.00047113382
0.26491995	0.022985192	0.00047604838
0.26505144	0.023016511	0.00047003977
0.26518293	0.022638775	0.00046776341
0.26531442	0.022969770	0.00047506462
0.26544591	0.022922073	0.00047202893
[truncated: 567 more rows]
