# Supplementary material for: Invariant surface glycoprotein 65 of Trypanosoma brucei is a complement C3 receptor
Source: Nat Commun. 2022 Aug 29;13:5085. doi: 10.1038/s41467-022-32728-9 (PMC9424271; doi:10.1038/s41467-022-32728-9)
Supplement: Supplementary file 4 — supplementary data 2 [file 41467_2022_32728_MOESM4_ESM.zip › b21-414646_00107.dat]

0.0026000000	39.625531	0.13639347
0.0027314887	28.730524	0.10668042
0.0028629774	22.091771	0.089447698
0.0029944661	17.214756	0.075778599
0.0031259548	12.390468	0.059077966
0.0032574435	10.891845	0.057334235
0.0033889322	8.7986340	0.048713199
0.0035204209	11.447693	0.048378355
0.0036519096	12.351526	0.046631784
0.0037833983	9.8971524	0.039355061
0.0039148870	8.2537052	0.034677903
0.0040463757	6.7358485	0.030138402
0.0041778644	5.5020158	0.025530365
0.0043093531	4.6119424	0.022949248
0.0044408418	3.7630281	0.019937290
0.0045723305	3.1119137	0.018130558
0.0047038192	2.8470279	0.016597713
0.0048353079	2.4760711	0.015026651
0.0049667966	2.2122024	0.014152607
0.0050982853	1.8705775	0.012328596
0.0052297740	1.7371714	0.012036151
0.0053612627	1.5119224	0.010843239
0.0054927514	1.4065005	0.010181079
0.0056242401	1.2836287	0.0096980575
0.0057557288	1.1733104	0.0090150683
0.0058872175	1.0622072	0.0084627950
0.0060187062	1.0255347	0.0082933962
0.0061501949	0.90558321	0.0074648093
0.0062816836	0.88930259	0.0075644930
0.0064131723	0.83091599	0.0071678647
0.0065446610	0.78097524	0.0068496060
0.0066761496	0.75013536	0.0066814114
0.0068076383	0.71371178	0.0063693807
0.0069391270	0.68038698	0.0063188689
0.0070706157	0.65391377	0.0060967172
0.0072021044	0.63162341	0.0059258402
0.0073335931	0.60584974	0.0057783894
0.0074650818	0.56885405	0.0054361796
0.0075965705	0.56793024	0.0054768415
0.0077280592	0.54537524	0.0053447615
0.0078595479	0.52524876	0.0051198117
0.0079910366	0.49344866	0.0049919758
0.0081225253	0.46891074	0.0047270765
0.0082540140	0.46770476	0.0047478435
0.0083855027	0.45395052	0.0046953978
0.0085169914	0.42529314	0.0044519281
0.0086484801	0.40328470	0.0043036778
0.0087799688	0.38887362	0.0041515442
0.0089114575	0.37257130	0.0040850741
0.0090429462	0.36649536	0.0040232940
0.0091744349	0.33621382	0.0038203649
0.0093059236	0.32656207	0.0037207954
0.0094374123	0.31530652	0.0036318984
0.0095689010	0.29846970	0.0034766943
0.0097003897	0.28779944	0.0034415825
0.0098318784	0.27419029	0.0033111968
0.0099633671	0.26724925	0.0032335110
0.010094856	0.25608337	0.0031555170
0.010226345	0.24165667	0.0029927813
0.010357833	0.24306444	0.0030789859
0.010489322	0.22665904	0.0028857963
0.010620811	0.21842317	0.0028125745
0.010752299	0.21268874	0.0027638233
0.010883788	0.19261799	0.0025760370
0.011015277	0.19203040	0.0026190292
0.011146765	0.17913881	0.0024509685
0.011278254	0.17014272	0.0023792113
0.011409743	0.16742572	0.0023359707
0.011541231	0.15754745	0.0022320786
0.011672720	0.15226928	0.0021998810
0.011804209	0.14014043	0.0020303811
0.011935698	0.13252581	0.0019696779
0.012067186	0.12531172	0.0019052337
0.012198675	0.11822691	0.0017909035
0.012330164	0.12023042	0.0018090500
0.012461652	0.11397661	0.0017407601
0.012593141	0.10671617	0.0016472540
0.012724630	0.10597951	0.0016409744
0.012856118	0.097975994	0.0015284509
0.012987607	0.096970513	0.0015378588
0.013119096	0.090898216	0.0014570276
0.013250585	0.092515737	0.0014530265
0.013382073	0.088409730	0.0014261465
0.013513562	0.086618582	0.0013884317
0.013645051	0.081288102	0.0013548009
0.013776539	0.080987353	0.0013453110
0.013908028	0.077952441	0.0012983001
0.014039517	0.075905999	0.0012736180
0.014171005	0.072517928	0.0012371366
0.014302494	0.076414549	0.0012718082
0.014433983	0.071865377	0.0012348397
0.014565472	0.070184687	0.0011954201
0.014696960	0.068343227	0.0011859290
0.014828449	0.067916591	0.0011640713
0.014959938	0.066055565	0.0011554838
0.015091426	0.066957916	0.0011650539
0.015222915	0.063975844	0.0011116473
0.015354404	0.063670743	0.0011142786
0.015485892	0.062561160	0.0010945162
0.015617381	0.062192413	0.0010936123
0.015748870	0.060645571	0.0010788286
0.015880359	0.061563461	0.0010713383
0.016011847	0.060818443	0.0010646891
0.016143336	0.055232111	0.0010048709
0.016274825	0.053538867	0.00099246537
0.016406313	0.054677300	0.00099460664
0.016537802	0.053536329	0.00097788527
0.016669291	0.053872709	0.00097801463
0.016800779	0.055332291	0.00098898964
0.016932268	0.057691980	0.0010045548
0.017063757	0.059413067	0.0010150366
0.017195246	0.061716722	0.0010274384
0.017326734	0.059035609	0.0010051973
0.017458223	0.055710520	0.00096947456
0.017589712	0.056726515	0.00097538005
0.017721200	0.056330102	0.00097610433
0.017852689	0.055169189	0.00094442984
0.017984178	0.053540727	0.00094115873
0.018115666	0.054313952	0.00094202484
0.018247155	0.053050631	0.00092567613
0.018378644	0.052773703	0.00092425516
0.018510133	0.052555032	0.00091233912
0.018641621	0.051623752	0.00090256315
0.018773110	0.049868079	0.00088437956
0.018904599	0.051028494	0.00089298740
0.019036087	0.050045581	0.00087997602
0.019167576	0.048282968	0.00085722600
0.019299065	0.047594410	0.00084686506
0.019430553	0.046866359	0.00084849691
0.019562042	0.046547609	0.00083644977
0.019693531	0.045798994	0.00082970765
0.019825019	0.047447712	0.00083709045
0.019956508	0.045019124	0.00081055063
0.020087997	0.045712140	0.00082016997
0.020219486	0.044844705	0.00080638931
0.020350974	0.044546642	0.00080812180
0.020482463	0.043360833	0.00078401976
0.020613952	0.043003872	0.00078070495
0.020745440	0.042554130	0.00078074382
0.020876929	0.042482475	0.00077162557
0.021008418	0.042714122	0.00077509381
0.021139906	0.041874623	0.00076364450
0.021271395	0.041019294	0.00074937220
0.021402884	0.041522060	0.00075742583
0.021534373	0.039619226	0.00073578727
0.021665861	0.039974101	0.00073709078
0.021797350	0.039271838	0.00072858786
0.021928839	0.040449902	0.00072792610
0.022060327	0.039586163	0.00073125470
0.022191816	0.039161705	0.00071805652
0.022323305	0.038778298	0.00071551349
0.022454793	0.038271124	0.00070803382
0.022586282	0.036831059	0.00068888756
0.022717771	0.036400345	0.00068950342
0.022849260	0.036388864	0.00068401306
0.022980748	0.036667276	0.00068611672
0.023112237	0.035408909	0.00066887394
0.023243726	0.035109473	0.00066496504
0.023375214	0.037359030	0.00068756399
0.023506703	0.039393268	0.00069815809
0.023638192	0.037542025	0.00068243575
0.023769680	0.037507071	0.00068123357
0.023901169	0.035955440	0.00066395481
0.024032658	0.037113296	0.00067798891
0.024164147	0.036427383	0.00066615495
0.024295635	0.037054926	0.00066695420
0.024427124	0.036414469	0.00066170748
0.024558613	0.036519987	0.00065917680
0.024690101	0.037379686	0.00067129885
0.024821590	0.036574930	0.00065684172
0.024953079	0.036650164	0.00065445293
0.025084567	0.035865999	0.00064808243
0.025216056	0.037522569	0.00065632207
0.025347545	0.036393754	0.00065262334
0.025479034	0.036369518	0.00064627695
0.025610522	0.034966644	0.00062900225
0.025742011	0.036655516	0.00064391888
0.025873500	0.035670728	0.00063344078
0.026004988	0.035240901	0.00063319788
0.026136477	0.036156465	0.00063669053
0.026267966	0.034929252	0.00062011924
0.026399454	0.035312810	0.00062747064
0.026530943	0.034819345	0.00061733541
0.026662432	0.035004602	0.00062300723
0.026793920	0.034119012	0.00061257125
0.026925409	0.034501385	0.00061281840
0.027056898	0.034601258	0.00061611551
0.027188387	0.034652240	0.00060635335
0.027319875	0.034864648	0.00061564765
0.027451364	0.034711685	0.00060852888
0.027582853	0.034261509	0.00060165390
0.027714341	0.033714028	0.00059659586
0.027845830	0.033725255	0.00059439064
0.027977319	0.034790248	0.00060494952
0.028108807	0.035126453	0.00060450213
0.028240296	0.033719386	0.00059074981
0.028371785	0.033368869	0.00058824046
0.028503274	0.034341246	0.00059418349
0.028634762	0.034410991	0.00059192818
0.028766251	0.033958640	0.00058801568
0.028897740	0.033227679	0.00057639870
0.029029228	0.033672325	0.00058325585
0.029160717	0.033571310	0.00058243691
0.029292206	0.033277405	0.00057581138
0.029423694	0.034434700	0.00058814956
0.029555183	0.032690239	0.00056306481
0.029686672	0.033088810	0.00057309287
0.029818161	0.033266638	0.00057256411
0.029949649	0.032690265	0.00056519406
0.030081138	0.031647913	0.00055637789
0.030212627	0.032034379	0.00055426436
0.030344115	0.031480660	0.00055096060
0.030475604	0.033245875	0.00056613532
0.030607093	0.031944813	0.00055251901
0.030738581	0.032450390	0.00055813263
0.030870070	0.032474851	0.00055329673
0.031001559	0.032311249	0.00055107990
0.031133048	0.031827971	0.00054916594
0.031264536	0.032339732	0.00054796584
0.031396025	0.031377104	0.00054362213
0.031527514	0.031654752	0.00054235262
0.031659002	0.031281135	0.00053729194
0.031790491	0.031214821	0.00053857611
0.031921980	0.032136116	0.00054156088
0.032053468	0.031895391	0.00054264896
0.032184957	0.031677589	0.00053422249
0.032316446	0.031617017	0.00053334636
0.032447935	0.031514616	0.00053633110
0.032579423	0.031231776	0.00052938324
0.032710912	0.031395088	0.00053099281
0.032842401	0.031403192	0.00052884899
0.032973889	0.031618253	0.00052867123
0.033105378	0.029922238	0.00051842134
0.033236867	0.030839974	0.00052146672
0.033368355	0.030874332	0.00052985226
0.033499844	0.030816524	0.00052787714
0.033631333	0.030125893	0.00052336980
0.033762822	0.029566099	0.00052580245
0.033894310	0.030038317	0.00052678796
0.034025799	0.029863332	0.00052602677
0.034157288	0.030560257	0.00053098980
0.034288776	0.030934147	0.00053433727
0.034420265	0.029674957	0.00052916594
0.034551754	0.030355303	0.00053030919
0.034683242	0.029479013	0.00052603318
0.034814731	0.030428549	0.00053002231
0.034946220	0.030299772	0.00053045506
0.035077708	0.029805809	0.00053263715
0.035209197	0.029635500	0.00052974845
0.035340686	0.031012437	0.00053517413
0.035472175	0.030510623	0.00054237856
0.035603663	0.029762305	0.00053773363
0.035735152	0.028937486	0.00053887907
0.035866641	0.029348245	0.00054099630
0.035998129	0.030033991	0.00054472562
0.036129618	0.029465842	0.00054302063
0.036261107	0.028426698	0.00053302607
0.036392595	0.028489913	0.00054168951
0.036524084	0.029074832	0.00054389758
0.036655573	0.029172027	0.00054011422
0.036787062	0.029970425	0.00055320232
0.036918550	0.028970507	0.00053886263
0.037050039	0.028835133	0.00054507536
0.037181528	0.028689751	0.00054035552
0.037313016	0.029226187	0.00054512022
0.037444505	0.029410093	0.00054999221
0.037575994	0.029176371	0.00054638537
0.037707482	0.029394914	0.00055471809
0.037838971	0.028449098	0.00054637060
0.037970460	0.029403399	0.00055113494
0.038101949	0.029341209	0.00055414788
0.038233437	0.030056243	0.00055275476
0.038364926	0.029771777	0.00054629410
0.038496415	0.030066823	0.00054888159
0.038627903	0.029120075	0.00053375355
0.038759392	0.029613291	0.00054205446
0.038890881	0.029854345	0.00053685254
0.039022369	0.029534785	0.00053628174
0.039153858	0.030371698	0.00054032341
0.039285347	0.029292093	0.00052898673
0.039416836	0.029708490	0.00053429404
0.039548324	0.029636578	0.00053177186
0.039679813	0.029315535	0.00052755952
0.039811302	0.029886870	0.00053407571
0.039942790	0.030691444	0.00053735860
0.040074279	0.029373970	0.00052910490
0.040205768	0.029539441	0.00052678949
0.040337256	0.029393795	0.00052326000
0.040468745	0.028614270	0.00051921409
0.040600234	0.029379619	0.00052301741
0.040731723	0.029530870	0.00052507982
0.040863211	0.029208039	0.00052266919
0.040994700	0.028130783	0.00051017106
0.041126189	0.029501137	0.00052471011
0.041257677	0.028795144	0.00051315717
0.041389166	0.028720054	0.00051357545
0.041520655	0.028762990	0.00051630765
0.041652143	0.028851028	0.00051447583
0.041783632	0.028941186	0.00051617569
0.041915121	0.029981803	0.00052137497
0.042046610	0.029102700	0.00051523925
0.042178098	0.028620337	0.00050988197
0.042309587	0.029198795	0.00051457997
0.042441076	0.029547021	0.00051636808
0.042572564	0.029541242	0.00051570544
0.042704053	0.028729096	0.00050664342
0.042835542	0.029466426	0.00051456761
0.042967030	0.029078116	0.00051144414
0.043098519	0.029348666	0.00051415719
0.043230008	0.028539541	0.00050564228
0.043361496	0.030008096	0.00051249566
0.043492985	0.029558752	0.00051471800
0.043624474	0.029942956	0.00051313750
0.043755963	0.028892155	0.00050779576
0.043887451	0.029747203	0.00051083477
0.044018940	0.029765862	0.00050971987
0.044150429	0.029478814	0.00051318267
0.044281917	0.029026639	0.00050392537
0.044413406	0.029293620	0.00051095847
0.044544895	0.028728801	0.00049944069
0.044676383	0.028286466	0.00049662705
0.044807872	0.029201655	0.00050520439
0.044939361	0.030133122	0.00050998913
0.045070850	0.028271114	0.00049597672
0.045202338	0.028887618	0.00050074030
0.045333827	0.028728968	0.00049500474
0.045465316	0.028644014	0.00049972118
0.045596804	0.029879067	0.00050686964
0.045728293	0.030288787	0.00050848590
0.045859782	0.028432092	0.00049417285
0.045991270	0.029352388	0.00049762716
0.046122759	0.029147429	0.00050005924
0.046254248	0.028537495	0.00050248021
0.046385737	0.029087473	0.00050858197
0.046517225	0.028505523	0.00050687223
0.046648714	0.030078103	0.00051954517
0.046780203	0.029137907	0.00052012164
0.046911691	0.028972956	0.00051784116
0.047043180	0.029978508	0.00052362441
0.047174669	0.029490572	0.00052078237
0.047306157	0.029124519	0.00051920343
0.047437646	0.029108007	0.00052305053
0.047569135	0.029011942	0.00052506779
0.047700624	0.028801985	0.00051976464
0.047832112	0.030683538	0.00053815834
0.047963601	0.028849441	0.00052148098
0.048095090	0.028694962	0.00052467605
0.048226578	0.029102226	0.00052837913
0.048358067	0.029703646	0.00053032666
0.048489556	0.029279642	0.00052861237
0.048621044	0.029852218	0.00053404377
0.048752533	0.029345078	0.00053496123
0.048884022	0.029820261	0.00053578875
0.049015511	0.030174628	0.00053780018
0.049146999	0.029570045	0.00053637585
0.049278488	0.030144854	0.00054039015
0.049409977	0.028525333	0.00053120272
0.049541465	0.028656304	0.00052931720
0.049672954	0.028682870	0.00053189988
0.049804443	0.028708058	0.00053101016
0.049935931	0.028560866	0.00053104639
0.050067420	0.028947339	0.00053451364
0.050198909	0.029290988	0.00053864233
0.050330398	0.029422152	0.00053845127
0.050461886	0.028839527	0.00053344370
0.050593375	0.028941847	0.00053516876
0.050724864	0.028947104	0.00053846870
0.050856352	0.030146148	0.00054951537
0.050987841	0.030576604	0.00054681528
0.051119330	0.029582729	0.00054113242
0.051250818	0.029377889	0.00054318558
0.051382307	0.029453876	0.00054588805
0.051513796	0.029086976	0.00054039429
0.051645284	0.029461521	0.00054137598
0.051776773	0.028907359	0.00053858252
0.051908262	0.029499302	0.00054380149
0.052039751	0.029508632	0.00054509124
0.052171239	0.030349433	0.00055244634
0.052302728	0.029955803	0.00055287382
0.052434217	0.030010294	0.00054932868
0.052565705	0.029661096	0.00055005864
0.052697194	0.029608864	0.00054693588
0.052828683	0.030595335	0.00055755627
0.052960171	0.029527861	0.00054552488
0.053091660	0.028752651	0.00053878128
0.053223149	0.028893473	0.00054261664
0.053354638	0.029202499	0.00054782669
0.053486126	0.028732700	0.00054470172
0.053617615	0.029475644	0.00054658152
0.053749104	0.029071188	0.00054567464
0.053880592	0.028745789	0.00054253163
0.054012081	0.028213215	0.00054210364
0.054143570	0.029969436	0.00055674097
0.054275058	0.029356971	0.00054846270
0.054406547	0.029850327	0.00055169995
0.054538036	0.028588380	0.00054600589
0.054669525	0.028476868	0.00054141592
0.054801013	0.028676111	0.00054766498
0.054932502	0.027921401	0.00053980379
0.055063991	0.029168195	0.00054562366
0.055195479	0.028416346	0.00054512160
0.055326968	0.027533180	0.00053600799
0.055458457	0.029720549	0.00055723031
0.055589945	0.029649478	0.00055451863
0.055721434	0.029951656	0.00055510423
0.055852923	0.029263563	0.00055520589
0.055984412	0.028368444	0.00054626755
0.056115900	0.028252299	0.00054189316
0.056247389	0.028867463	0.00054976915
0.056378878	0.029837436	0.00055419450
0.056510366	0.029190801	0.00055435857
0.056641855	0.029087713	0.00054991983
0.056773344	0.029680789	0.00055628987
0.056904832	0.029684241	0.00055764185
0.057036321	0.029109944	0.00054895551
0.057167810	0.029012535	0.00055002098
0.057299299	0.028375749	0.00054683143
0.057430787	0.029189471	0.00054760614
0.057562276	0.029745126	0.00056043138
0.057693765	0.028609635	0.00054120681
0.057825253	0.028533890	0.00054695197
0.057956742	0.029683871	0.00055653524
0.058088231	0.029411300	0.00055064657
0.058219719	0.028486265	0.00054646483
0.058351208	0.028950089	0.00054415171
0.058482697	0.028628092	0.00054675147
0.058614186	0.029889352	0.00055669502
0.058745674	0.028939055	0.00054168381
0.058877163	0.030012829	0.00055287221
0.059008652	0.027907535	0.00053316539
0.059140140	0.028327158	0.00054054006
0.059271629	0.029329209	0.00054707206
0.059403118	0.028799007	0.00053933449
0.059534606	0.028805070	0.00054333546
0.059666095	0.028693390	0.00053367420
0.059797584	0.029378391	0.00054282150
0.059929072	0.028261612	0.00053796558
0.060060561	0.029386315	0.00054118239
0.060192050	0.029093116	0.00054191585
0.060323539	0.029450722	0.00054043613
0.060455027	0.029445853	0.00054342009
0.060586516	0.029516264	0.00054344868
0.060718005	0.028267222	0.00053196395
0.060849493	0.029320127	0.00053971100
0.060980982	0.028655787	0.00053451808
0.061112471	0.029448049	0.00053915538
0.061243959	0.028291647	0.00053465682
0.061375448	0.029536778	0.00053908718
0.061506937	0.027873184	0.00052958310
0.061638426	0.028734968	0.00053340304
0.061769914	0.029248412	0.00053903175
0.061901403	0.029484756	0.00054210329
0.062032892	0.029405779	0.00053546617
0.062164380	0.029372381	0.00053882467
0.062295869	0.029203880	0.00053750822
0.062427358	0.027552839	0.00052306704
0.062558846	0.028572441	0.00053594433
0.062690335	0.029596468	0.00053659407
0.062821824	0.028427840	0.00052926662
0.062953313	0.029348604	0.00053769026
0.063084801	0.028536215	0.00053091230
0.063216290	0.028899887	0.00053540594
0.063347779	0.029061743	0.00053331244
0.063479267	0.028334278	0.00052606658
0.063610756	0.029517943	0.00053902109
0.063742245	0.028767648	0.00053027651
0.063873733	0.028398946	0.00052981206
0.064005222	0.028781327	0.00052998971
0.064136711	0.029026770	0.00053070960
0.064268200	0.028140393	0.00052337952
0.064399688	0.028742750	0.00052868193
0.064531177	0.029333477	0.00053516364
0.064662666	0.028652389	0.00052710973
0.064794154	0.028180805	0.00052519872
0.064925643	0.029056466	0.00053359839
0.065057132	0.028968172	0.00053040313
0.065188620	0.029235298	0.00053454849
0.065320109	0.029147579	0.00052947899
0.065451598	0.028437130	0.00052414640
0.065583087	0.029221888	0.00053076361
0.065714575	0.028777820	0.00052770244
0.065846064	0.028952383	0.00052831718
0.065977553	0.029338531	0.00053126014
0.066109041	0.028511109	0.00052280667
0.066240530	0.028492403	0.00052607307
0.066372019	0.028798012	0.00052447291
0.066503507	0.028481125	0.00052344299
0.066634996	0.028985533	0.00052758248
0.066766485	0.028045854	0.00051874468
0.066897973	0.029039433	0.00052853972
0.067029462	0.029039450	0.00052605918
0.067160951	0.028217092	0.00052385945
0.067292440	0.028973896	0.00052523156
0.067423928	0.028928837	0.00052374267
0.067555417	0.028708265	0.00052549900
0.067686906	0.029448174	0.00052834600
0.067818394	0.028285503	0.00051953503
0.067949883	0.028023716	0.00051640074
0.068081372	0.028434574	0.00051862566
0.068212860	0.028634126	0.00052058751
0.068344349	0.028886934	0.00052416409
0.068475838	0.028518386	0.00051986687
0.068607327	0.027920410	0.00051519100
0.068738815	0.027818166	0.00051088493
0.068870304	0.029257352	0.00052552353
0.069001793	0.028714342	0.00051936269
0.069133281	0.028464450	0.00051887224
0.069264770	0.027487013	0.00051303069
0.069396259	0.029313251	0.00052038986
0.069527747	0.028801129	0.00052142986
0.069659236	0.028570493	0.00051982542
0.069790725	0.028771927	0.00051886790
0.069922214	0.028888057	0.00052160534
0.070053702	0.028574159	0.00051642241
0.070185191	0.028802887	0.00052164658
0.070316680	0.029073275	0.00051951879
0.070448168	0.027773369	0.00051010670
0.070579657	0.028397251	0.00051610403
0.070711146	0.027766221	0.00050832082
0.070842634	0.028781039	0.00051902545
0.070974123	0.028598822	0.00051697630
0.071105612	0.027712680	0.00050847965
0.071237101	0.028610500	0.00051733062
0.071368589	0.028162727	0.00050960273
0.071500078	0.028161519	0.00051449022
0.071631567	0.027801030	0.00050917836
0.071763055	0.028412676	0.00051400843
0.071894544	0.028550053	0.00051655994
0.072026033	0.028005044	0.00050575583
0.072157521	0.027946987	0.00051082671
0.072289010	0.028005209	0.00051125367
0.072420499	0.028248780	0.00051001331
0.072551988	0.027310069	0.00050010539
0.072683476	0.027676473	0.00050479699
0.072814965	0.028331553	0.00051115506
0.072946454	0.028040739	0.00050910139
0.073077942	0.027279328	0.00050084903
0.073209431	0.027692681	0.00050716054
0.073340920	0.026995588	0.00049762331
0.073472408	0.027664639	0.00050243174
0.073603897	0.028193306	0.00051047173
0.073735386	0.027282831	0.00049857404
0.073866875	0.027414197	0.00050150556
0.073998363	0.027293475	0.00050055986
0.074129852	0.027916530	0.00050632681
0.074261341	0.027453391	0.00050379042
0.074392829	0.027615518	0.00049915766
0.074524318	0.025967684	0.00048966895
0.074655807	0.026158039	0.00048983267
0.074787295	0.027266930	0.00050005049
0.074918784	0.026883818	0.00049698863
0.075050273	0.026733680	0.00049278987
0.075181761	0.027294476	0.00049851121
0.075313250	0.028374391	0.00050728645
0.075444739	0.027711135	0.00050008341
0.075576228	0.026853777	0.00049563335
0.075707716	0.027661777	0.00049991235
0.075839205	0.027775254	0.00050099198
0.075970694	0.027830485	0.00050218275
0.076102182	0.027320931	0.00049574730
0.076233671	0.027410540	0.00049970560
0.076365160	0.027253812	0.00049194184
0.076496648	0.027981619	0.00050143123
0.076628137	0.027177765	0.00049627275
0.076759626	0.027341212	0.00049442260
0.076891115	0.027686870	0.00049840438
0.077022603	0.027695868	0.00049568922
0.077154092	0.026891801	0.00049106663
0.077285581	0.026804579	0.00049262962
0.077417069	0.027739894	0.00049739735
0.077548558	0.027243700	0.00049533196
0.077680047	0.026688805	0.00048914743
0.077811535	0.026947005	0.00049026892
0.077943024	0.026317162	0.00048770773
0.078074513	0.026515642	0.00048568310
0.078206002	0.028139424	0.00050167319
0.078337490	0.027556827	0.00049381687
0.078468979	0.027092749	0.00049051932
0.078600468	0.026765743	0.00048956377
0.078731956	0.026295566	0.00048406947
0.078863445	0.027582992	0.00049561080
0.078994934	0.027089389	0.00049004984
0.079126422	0.027025763	0.00048980382
0.079257911	0.026861061	0.00048847110
0.079389400	0.027132628	0.00048875791
0.079520889	0.026489162	0.00048468194
0.079652377	0.026296319	0.00048293829
0.079783866	0.025997348	0.00047846077
0.079915355	0.025997876	0.00048323377
0.080046843	0.026649097	0.00048287632
0.080178332	0.027104292	0.00048623467
0.080309821	0.027267850	0.00049155904
0.080441309	0.026832489	0.00048201168
0.080572798	0.027138661	0.00048965942
0.080704287	0.026873420	0.00048594772
0.080835776	0.026750409	0.00048429158
0.080967264	0.026899237	0.00048718430
0.081098753	0.027074018	0.00048298908
0.081230242	0.026576333	0.00048344002
0.081361730	0.026702867	0.00048314477
0.081493219	0.026157577	0.00047879740
0.081624708	0.025764558	0.00047590914
0.081756196	0.026176229	0.00047380318
0.081887685	0.026457463	0.00048175462
0.082019174	0.026743336	0.00048346600
0.082150663	0.027296040	0.00048725171
0.082282151	0.026811259	0.00048353259
0.082413640	0.025863077	0.00047283590
0.082545129	0.026276685	0.00047815547
0.082676617	0.025850613	0.00047580489
0.082808106	0.026266165	0.00047649982
0.082939595	0.026745281	0.00048141331
0.083071083	0.026522033	0.00047666182
0.083202572	0.025431052	0.00046994688
0.083334061	0.026652796	0.00048403228
0.083465549	0.026179859	0.00047391557
0.083597038	0.026146562	0.00047821370
0.083728527	0.026329339	0.00047395555
0.083860016	0.026361953	0.00047639599
0.083991504	0.026140031	0.00047596635
0.084122993	0.027209507	0.00048191681
0.084254482	0.026498600	0.00047812440
0.084385970	0.026076127	0.00047266473
0.084517459	0.026271004	0.00047326759
0.084648948	0.024503397	0.00046336373
0.084780436	0.025934218	0.00047008321
0.084911925	0.026326397	0.00047500306
0.085043414	0.025734147	0.00046769267
0.085174903	0.025077097	0.00046411467
0.085306391	0.025788465	0.00047256450
0.085437880	0.026189409	0.00047071575
0.085569369	0.026666872	0.00047511556
0.085700857	0.026290437	0.00047004854
0.085832346	0.026445289	0.00047436849
0.085963835	0.025713641	0.00046932271
0.086095323	0.025700130	0.00046605296
0.086226812	0.025860496	0.00046919506
0.086358301	0.025517223	0.00046578209
0.086489790	0.025644871	0.00046677545
0.086621278	0.025868852	0.00046820135
0.086752767	0.025810456	0.00046617288
0.086884256	0.025770031	0.00046482771
0.087015744	0.026145217	0.00046934487
0.087147233	0.026094772	0.00046852429
0.087278722	0.026534940	0.00047402633
0.087410210	0.025950781	0.00046635480
0.087541699	0.026068414	0.00046830726
0.087673188	0.026017718	0.00046804242
0.087804677	0.026448282	0.00046922731
0.087936165	0.026095356	0.00046835029
0.088067654	0.025958784	0.00046709208
0.088199143	0.025654917	0.00046246395
0.088330631	0.026016997	0.00046752583
0.088462120	0.025155467	0.00045871426
0.088593609	0.026953303	0.00047566969
0.088725097	0.025748151	0.00046301320
0.088856586	0.026021744	0.00046502579
0.088988075	0.024575968	0.00045718078
0.089119564	0.025569233	0.00046114823
0.089251052	0.025547356	0.00046300060
0.089382541	0.026015237	0.00046437657
0.089514030	0.026244853	0.00046396869
0.089645518	0.025794520	0.00046362490
0.089777007	0.025381929	0.00045905072
0.089908496	0.026129992	0.00046562385
0.090039984	0.025054962	0.00045666279
0.090171473	0.024943010	0.00045224766
0.090302962	0.026086637	0.00046639955
0.090434451	0.025049515	0.00045562411
0.090565939	0.025194730	0.00045946800
0.090697428	0.024518186	0.00045211646
0.090828917	0.023888201	0.00044385164
0.090960405	0.025280824	0.00045850546
0.091091894	0.025813636	0.00045983078
0.091223383	0.025780501	0.00046183437
0.091354871	0.024694454	0.00045433859
0.091486360	0.026146380	0.00047230010
0.091617849	0.024439201	0.00046338355
0.091749337	0.026100419	0.00047958252
0.091880826	0.025257495	0.00047601923
0.092012315	0.025350452	0.00048106386
0.092143804	0.025742494	0.00048323448
0.092275292	0.025393824	0.00048433808
0.092406781	0.025149215	0.00048427543
0.092538270	0.025838583	0.00049445480
0.092669758	0.025628521	0.00049487097
0.092801247	0.024871794	0.00047413491
0.092932736	0.024238133	0.00047017598
0.093064224	0.025925689	0.00047791940
0.093195713	0.026285574	0.00047915338
0.093327202	0.024180308	0.00046314637
0.093458691	0.024517153	0.00045938596
0.093590179	0.025334686	0.00046969734
0.093721668	0.026124799	0.00047443259
0.093853157	0.024777089	0.00046291339
0.093984645	0.024917400	0.00046229048
0.094116134	0.024919650	0.00046162353
0.094247623	0.024689513	0.00045921792
0.094379111	0.025439403	0.00046495360
0.094510600	0.024179918	0.00045427006
0.094642089	0.024356532	0.00045565092
0.094773578	0.024999429	0.00045786260
0.094905066	0.024382294	0.00045673406
0.095036555	0.024461264	0.00045946067
0.095168044	0.025078975	0.00045649298
0.095299532	0.025359557	0.00046097723
0.095431021	0.025266460	0.00045796969
0.095562510	0.025218191	0.00045869331
0.095693998	0.025249090	0.00046077572
0.095825487	0.024446760	0.00045183003
0.095956976	0.023828666	0.00044924202
0.096088465	0.024843246	0.00045281470
0.096219953	0.024742896	0.00045627182
0.096351442	0.024875053	0.00045576338
0.096482931	0.024128925	0.00044690872
0.096614419	0.024804792	0.00045386477
0.096745908	0.024252825	0.00044864925
0.096877397	0.025129419	0.00045351862
0.097008885	0.024041443	0.00044853559
0.097140374	0.023327089	0.00044065743
0.097271863	0.023946740	0.00044465410
0.097403352	0.024107948	0.00044591556
0.097534840	0.024026404	0.00044400177
0.097666329	0.024874045	0.00045289793
0.097797818	0.024481094	0.00044447006
0.097929306	0.024685050	0.00044711877
0.098060795	0.024393353	0.00044512695
0.098192284	0.024467612	0.00044298343
0.098323772	0.024341744	0.00044453415
0.098455261	0.024476129	0.00044127888
0.098586750	0.024909367	0.00044440424
0.098718239	0.024021891	0.00043703773
0.098849727	0.023957789	0.00043548939
0.098981216	0.023192772	0.00043024543
0.099112705	0.023481672	0.00043275673
0.099244193	0.023538331	0.00043237614
0.099375682	0.024003773	0.00043720115
0.099507171	0.025294385	0.00044550535
0.099638659	0.024468376	0.00044235363
0.099770148	0.024198217	0.00043792082
0.099901637	0.025097087	0.00044324680
0.10003313	0.024043521	0.00043779700
0.10016461	0.024314752	0.00043892506
0.10029610	0.023968046	0.00043879741
0.10042759	0.023371813	0.00043082769
0.10055908	0.024684179	0.00044215270
0.10069057	0.024235979	0.00043904734
0.10082206	0.024377198	0.00043955211
0.10095355	0.025174491	0.00044741738
0.10108504	0.024412084	0.00043744994
0.10121652	0.024705074	0.00043930046
0.10134801	0.025235632	0.00044416701
0.10147950	0.024905919	0.00044119357
0.10161099	0.024311895	0.00043807423
0.10174248	0.024038268	0.00043550261
0.10187397	0.024174394	0.00043431196
0.10200546	0.023733524	0.00043325824
0.10213694	0.024184357	0.00043278277
0.10226843	0.023629626	0.00043274905
0.10239992	0.023478425	0.00043040027
0.10253141	0.023878220	0.00042915201
0.10266290	0.024511566	0.00043799228
0.10279439	0.024293940	0.00043457078
0.10292588	0.023638665	0.00043051911
0.10305737	0.024005131	0.00043282641
0.10318885	0.023368591	0.00042642776
0.10332034	0.024173287	0.00043299950
0.10345183	0.023229619	0.00042479699
0.10358332	0.024855223	0.00043801390
0.10371481	0.023812695	0.00042901424
0.10384630	0.024385069	0.00043320134
0.10397779	0.024347489	0.00043387894
0.10410928	0.024616879	0.00043538552
0.10424076	0.024505197	0.00043573165
0.10437225	0.024104573	0.00043303176
0.10450374	0.024101599	0.00042949787
0.10463523	0.023719665	0.00042823786
0.10476672	0.023885391	0.00042955246
0.10489821	0.023731485	0.00042912046
0.10502970	0.024238201	0.00043124981
0.10516118	0.023435471	0.00042380794
0.10529267	0.024132063	0.00043322751
0.10542416	0.023986408	0.00042921551
0.10555565	0.024474845	0.00043052041
0.10568714	0.024195669	0.00043007871
0.10581863	0.024810072	0.00043273368
0.10595012	0.023498287	0.00042292133
0.10608161	0.024411294	0.00043078222
0.10621309	0.023905386	0.00042826675
0.10634458	0.024313567	0.00042879092
0.10647607	0.024831101	0.00043315037
0.10660756	0.023774693	0.00042568246
0.10673905	0.023560248	0.00042655855
0.10687054	0.023485361	0.00042777074
0.10700203	0.024237074	0.00043906718
0.10713352	0.024217011	0.00044139748
0.10726500	0.023994285	0.00044392071
0.10739649	0.023744206	0.00044866011
0.10752798	0.023728233	0.00044512946
0.10765947	0.024486936	0.00045622639
0.10779096	0.023463202	0.00044742810
0.10792245	0.023908865	0.00045589963
0.10805394	0.024301710	0.00046041860
0.10818542	0.023572171	0.00045338987
0.10831691	0.023696784	0.00045757434
0.10844840	0.023973894	0.00045927038
0.10857989	0.024905477	0.00047122289
0.10871138	0.024465828	0.00047206243
0.10884287	0.024559486	0.00046953413
0.10897436	0.023960460	0.00046568675
0.10910585	0.023797207	0.00046757186
0.10923733	0.023369077	0.00046150935
0.10936882	0.024100929	0.00047646419
0.10950031	0.024067416	0.00047235269
0.10963180	0.024416036	0.00047714751
0.10976329	0.023294961	0.00046870427
0.10989478	0.023843956	0.00047632682
0.11002627	0.024421865	0.00048484352
0.11015776	0.024409613	0.00047684736
0.11028924	0.023845837	0.00047837477
0.11042073	0.022880397	0.00047387916
0.11055222	0.023569725	0.00047466299
0.11068371	0.024244727	0.00048435480
0.11081520	0.023518636	0.00047853132
0.11094669	0.023807735	0.00048329176
0.11107818	0.024123647	0.00048934728
0.11120966	0.024752055	0.00049152173
0.11134115	0.024245695	0.00049124467
0.11147264	0.023730603	0.00048335368
0.11160413	0.023899286	0.00048704548
0.11173562	0.023784419	0.00049125560
0.11186711	0.024235139	0.00047693368
0.11199860	0.023363519	0.00047096000
0.11213009	0.022797469	0.00045921761
0.11226157	0.023047791	0.00045815454
0.11239306	0.023688558	0.00046288268
0.11252455	0.024405761	0.00046598112
0.11265604	0.023677951	0.00045984508
0.11278753	0.023460938	0.00045333957
0.11291902	0.024520579	0.00046094313
0.11305051	0.023594436	0.00045655786
0.11318200	0.022959099	0.00044741717
0.11331348	0.024043203	0.00045731241
0.11344497	0.024564290	0.00045860967
0.11357646	0.023378723	0.00044516558
0.11370795	0.024387424	0.00045538664
0.11383944	0.024033884	0.00045356136
0.11397093	0.024043785	0.00045039711
0.11410242	0.023757149	0.00045014140
0.11423390	0.024094875	0.00044630414
0.11436539	0.023651677	0.00044967005
0.11449688	0.023326068	0.00044137878
0.11462837	0.023954913	0.00044859592
0.11475986	0.024171833	0.00044650448
0.11489135	0.023739066	0.00044232823
0.11502284	0.023986768	0.00044776146
0.11515433	0.024727599	0.00044999966
0.11528581	0.023803834	0.00044256830
0.11541730	0.024302673	0.00044593474
0.11554879	0.023633291	0.00043891112
0.11568028	0.024316698	0.00044591700
0.11581177	0.024479630	0.00044518520
0.11594326	0.024244176	0.00044436740
0.11607475	0.023521656	0.00043697484
0.11620624	0.024768736	0.00044328163
0.11633772	0.023004409	0.00043288739
0.11646921	0.023928517	0.00044051357
0.11660070	0.024238390	0.00044049734
0.11673219	0.023494872	0.00043357782
0.11686368	0.023578223	0.00043439140
0.11699517	0.023811617	0.00043596635
0.11712666	0.023888125	0.00043464283
0.11725814	0.024102745	0.00043456236
0.11738963	0.023736672	0.00043044238
0.11752112	0.024035599	0.00043168821
0.11765261	0.024019224	0.00043471806
0.11778410	0.023593674	0.00043167996
0.11791559	0.023475135	0.00042756416
0.11804708	0.023947548	0.00043041744
0.11817857	0.023180521	0.00042580352
0.11831005	0.023286949	0.00042450311
0.11844154	0.023980397	0.00043293895
0.11857303	0.023572354	0.00042373071
0.11870452	0.023364495	0.00042343853
0.11883601	0.022603934	0.00041832187
0.11896750	0.024014542	0.00042801222
0.11909899	0.023530988	0.00042652278
0.11923048	0.023872043	0.00042180531
0.11936196	0.024066409	0.00042609237
0.11949345	0.024110362	0.00042150584
0.11962494	0.023768509	0.00042180668
0.11975643	0.023851230	0.00042483490
0.11988792	0.023380468	0.00041563489
0.12001941	0.024176336	0.00042237677
0.12015090	0.024263526	0.00042249614
0.12028239	0.024011873	0.00042371619
0.12041387	0.023406372	0.00041564003
0.12054536	0.023657626	0.00041545771
0.12067685	0.023867526	0.00041830564
0.12080834	0.023796149	0.00041981519
0.12093983	0.023768277	0.00041502652
0.12107132	0.023472686	0.00041787960
0.12120281	0.023734561	0.00041468870
0.12133429	0.023665014	0.00041500678
0.12146578	0.024048369	0.00041955448
0.12159727	0.023925799	0.00041409966
0.12172876	0.024212861	0.00041855579
0.12186025	0.023968813	0.00041513717
0.12199174	0.023917518	0.00041634564
0.12212323	0.023428474	0.00041320791
0.12225472	0.023880864	0.00041339977
0.12238620	0.024350393	0.00041917554
0.12251769	0.023675084	0.00041113918
0.12264918	0.023410041	0.00041071296
0.12278067	0.023817183	0.00041478228
0.12291216	0.024067987	0.00041521411
0.12304365	0.022991884	0.00040774731
0.12317514	0.024154826	0.00041426103
0.12330663	0.024507449	0.00041828526
0.12343811	0.024126000	0.00041629673
0.12356960	0.023897300	0.00041327200
0.12370109	0.024325229	0.00041554564
0.12383258	0.023451430	0.00040943245
0.12396407	0.023290442	0.00040710599
0.12409556	0.023377369	0.00041169218
0.12422705	0.023523354	0.00040889537
0.12435853	0.023937606	0.00041346873
0.12449002	0.023753641	0.00041004790
0.12462151	0.023273494	0.00040906050
0.12475300	0.023227411	0.00040721218
0.12488449	0.023299572	0.00040694854
0.12501598	0.023782425	0.00041240012
0.12514747	0.023539530	0.00040924518
0.12527896	0.023947482	0.00040912790
0.12541044	0.023445149	0.00040986318
0.12554193	0.023859897	0.00041048749
0.12567342	0.023465297	0.00040731700
0.12580491	0.023467315	0.00040858824
0.12593640	0.024203706	0.00040993835
0.12606789	0.023281215	0.00040748106
0.12619938	0.023846724	0.00040896377
0.12633087	0.023678021	0.00040915867
0.12646235	0.024083654	0.00041150868
0.12659384	0.024151045	0.00040772228
0.12672533	0.023614719	0.00040979833
0.12685682	0.022853657	0.00040011442
0.12698831	0.024239941	0.00041166489
0.12711980	0.023951515	0.00040683349
0.12725129	0.024491093	0.00040924663
0.12738277	0.023835556	0.00040772573
0.12751426	0.023835359	0.00040673238
0.12764575	0.023611154	0.00040539621
0.12777724	0.023876413	0.00040546511
0.12790873	0.024168444	0.00041057406
0.12804022	0.023377353	0.00040566006
0.12817171	0.023559634	0.00040538937
0.12830320	0.023706132	0.00040603647
0.12843468	0.024090687	0.00040719856
0.12856617	0.022793806	0.00039766906
0.12869766	0.023844644	0.00040617331
0.12882915	0.023832302	0.00040820615
0.12896064	0.023684809	0.00040237679
0.12909213	0.023791121	0.00040298048
0.12922362	0.023046291	0.00039954794
0.12935511	0.023614646	0.00040274030
0.12948659	0.023700298	0.00040455704
0.12961808	0.023867848	0.00040400430
0.12974957	0.023731842	0.00040282419
0.12988106	0.024218538	0.00040586185
0.13001255	0.023917791	0.00040425673
0.13014404	0.023310033	0.00040111928
0.13027553	0.023534784	0.00039958324
0.13040701	0.023176030	0.00039938536
0.13053850	0.022785362	0.00039738331
0.13066999	0.023221210	0.00039789712
0.13080148	0.024299044	0.00040846182
0.13093297	0.024347691	0.00040404946
0.13106446	0.023864082	0.00040310974
0.13119595	0.023219290	0.00039884467
0.13132744	0.023739659	0.00040170399
0.13145892	0.023909086	0.00040330574
0.13159041	0.023276846	0.00039786256
0.13172190	0.023376623	0.00039928046
0.13185339	0.023448900	0.00040037962
0.13198488	0.023562067	0.00039899098
0.13211637	0.023590820	0.00040052342
0.13224786	0.023697706	0.00039844036
0.13237935	0.024211626	0.00040331859
0.13251083	0.023534494	0.00039825943
0.13264232	0.023391650	0.00039870120
0.13277381	0.023763584	0.00040022508
0.13290530	0.024874258	0.00040520730
0.13303679	0.023157458	0.00039620104
0.13316828	0.022692613	0.00039350453
0.13329977	0.023047660	0.00039036229
0.13343125	0.024376968	0.00040752891
0.13356274	0.023596411	0.00039520197
0.13369423	0.023619696	0.00039717841
0.13382572	0.023809855	0.00039913760
0.13395721	0.023720960	0.00039760544
0.13408870	0.023841810	0.00040097831
0.13422019	0.023681098	0.00039538611
0.13435168	0.024072385	0.00040031727
0.13448316	0.023569689	0.00039772665
0.13461465	0.023542375	0.00039544205
0.13474614	0.023662322	0.00039799960
0.13487763	0.023374536	0.00039492388
0.13500912	0.023858019	0.00039668365
0.13514061	0.023817618	0.00039890813
0.13527210	0.023143791	0.00039386624
0.13540359	0.023222003	0.00039268152
0.13553507	0.023511209	0.00039439765
0.13566656	0.023868653	0.00039671928
0.13579805	0.023809207	0.00039736929
0.13592954	0.023584481	0.00039335697
0.13606103	0.024175405	0.00040115685
0.13619252	0.023561060	0.00039490679
0.13632401	0.023316409	0.00039255500
0.13645549	0.023713202	0.00039746057
0.13658698	0.023151726	0.00039095900
0.13671847	0.023299721	0.00039340810
0.13684996	0.023541204	0.00039378469
0.13698145	0.023472084	0.00039176342
0.13711294	0.023622099	0.00039500392
0.13724443	0.023426526	0.00039227735
0.13737592	0.022789025	0.00038689195
0.13750740	0.024311651	0.00039985177
0.13763889	0.024103368	0.00039476475
0.13777038	0.023629164	0.00039519143
0.13790187	0.023375973	0.00039069486
0.13803336	0.023769990	0.00039373474
0.13816485	0.023391714	0.00039242349
0.13829634	0.023456453	0.00038954497
0.13842783	0.023962384	0.00039633551
0.13855931	0.023922223	0.00039352338
0.13869080	0.023166147	0.00039000431
0.13882229	0.022800420	0.00038629715
0.13895378	0.024361150	0.00039488982
0.13908527	0.023769420	0.00039302297
0.13921676	0.023627701	0.00039111567
0.13934825	0.023870685	0.00039371945
0.13947973	0.023835490	0.00039207314
0.13961122	0.023754073	0.00039154660
0.13974271	0.023454073	0.00038968845
0.13987420	0.023612519	0.00039209066
0.14000569	0.023876129	0.00038964897
0.14013718	0.023725176	0.00039086606
0.14026867	0.023345029	0.00038840933
0.14040016	0.023428458	0.00038982896
0.14053164	0.023547375	0.00039181510
0.14066313	0.023971924	0.00039028101
0.14079462	0.024227703	0.00039441408
0.14092611	0.023301180	0.00038718862
0.14105760	0.023090183	0.00038519277
0.14118909	0.023884116	0.00039192075
0.14132058	0.023400588	0.00038433586
0.14145207	0.023381453	0.00038678389
0.14158355	0.023732993	0.00038753497
0.14171504	0.023207968	0.00038584344
0.14184653	0.023146012	0.00038511997
0.14197802	0.024089679	0.00039002304
0.14210951	0.023519554	0.00038575722
0.14224100	0.023374496	0.00038664985
0.14237249	0.023648099	0.00038694323
0.14250398	0.024006507	0.00039046160
0.14263546	0.024405717	0.00039038591
0.14276695	0.023568197	0.00038682126
0.14289844	0.022907381	0.00038201744
0.14302993	0.024090517	0.00039041576
0.14316142	0.023569948	0.00038536064
0.14329291	0.023558285	0.00038416172
0.14342440	0.023549153	0.00038509517
0.14355588	0.023463416	0.00038562396
0.14368737	0.023478581	0.00038456489
0.14381886	0.024095958	0.00038976743
0.14395035	0.023838803	0.00038444935
0.14408184	0.023763132	0.00038696040
0.14421333	0.023140900	0.00038354795
0.14434482	0.024282886	0.00038960702
0.14447631	0.024195552	0.00038919692
0.14460779	0.024219352	0.00038887807
0.14473928	0.023670125	0.00038490415
0.14487077	0.023684100	0.00038696503
0.14500226	0.024411553	0.00038959130
0.14513375	0.023131158	0.00038274371
0.14526524	0.023812458	0.00038423283
0.14539673	0.023471383	0.00038333835
0.14552822	0.023557982	0.00038590167
0.14565970	0.022975887	0.00038099383
0.14579119	0.023638308	0.00038478379
0.14592268	0.023567128	0.00038221013
0.14605417	0.023224352	0.00038129478
0.14618566	0.024157495	0.00038840471
0.14631715	0.023424511	0.00038113076
0.14644864	0.023513861	0.00038208190
0.14658012	0.023017040	0.00037848604
0.14671161	0.024028177	0.00038588569
0.14684310	0.022922953	0.00038082289
0.14697459	0.022913631	0.00037732907
0.14710608	0.023476616	0.00038164993
0.14723757	0.023807892	0.00038363651
0.14736906	0.023817769	0.00038339378
0.14750055	0.023638207	0.00038299547
0.14763203	0.023654590	0.00038151712
0.14776352	0.023609011	0.00038283593
0.14789501	0.024012823	0.00038499441
0.14802650	0.023375258	0.00037790799
0.14815799	0.023944062	0.00038497966
0.14828948	0.023941181	0.00038192498
0.14842097	0.023853207	0.00038396940
0.14855246	0.023434201	0.00038036856
0.14868394	0.023729562	0.00038097358
0.14881543	0.023713380	0.00038096624
0.14894692	0.023738961	0.00038275985
0.14907841	0.023786066	0.00038116001
0.14920990	0.023428610	0.00037812121
0.14934139	0.023325607	0.00037825157
0.14947288	0.024402788	0.00038516170
0.14960436	0.023153188	0.00037748872
0.14973585	0.023856184	0.00038178473
0.14986734	0.023699111	0.00038171614
0.14999883	0.023598452	0.00037829601
0.15013032	0.023538005	0.00038083632
0.15026181	0.024131108	0.00038460097
0.15039330	0.023718700	0.00037939026
0.15052479	0.023617201	0.00038047942
0.15065627	0.023166227	0.00037657930
0.15078776	0.023059345	0.00037694500
0.15091925	0.023412080	0.00037876060
0.15105074	0.024373305	0.00038402970
0.15118223	0.023876832	0.00038131733
0.15131372	0.023864633	0.00038154613
0.15144521	0.023913529	0.00037983139
0.15157670	0.023205966	0.00037633717
0.15170818	0.023559474	0.00037745608
0.15183967	0.023331975	0.00037588615
0.15197116	0.024074006	0.00038261581
0.15210265	0.023853777	0.00037910668
0.15223414	0.023841975	0.00037935625
0.15236563	0.023748648	0.00037838925
0.15249712	0.024075982	0.00038161518
0.15262860	0.023323524	0.00037461167
0.15276009	0.023359257	0.00037634627
0.15289158	0.022714244	0.00037205644
0.15302307	0.022538801	0.00036970471
0.15315456	0.023683614	0.00037699873
0.15328605	0.023913096	0.00037893460
0.15341754	0.023590222	0.00037804516
0.15354903	0.023205366	0.00037188038
0.15368051	0.023467960	0.00037667221
0.15381200	0.024170922	0.00037833219
0.15394349	0.023061723	0.00037354910
0.15407498	0.023434746	0.00037573153
0.15420647	0.023303768	0.00037170886
0.15433796	0.023342650	0.00037271120
0.15446945	0.024092319	0.00037706780
0.15460094	0.023372931	0.00037577501
0.15473242	0.023108132	0.00037360800
0.15486391	0.023630146	0.00037566773
0.15499540	0.024050218	0.00037725964
0.15512689	0.023687024	0.00037466650
0.15525838	0.024485421	0.00038089817
0.15538987	0.023309550	0.00037244185
0.15552136	0.023664457	0.00037513132
0.15565284	0.024092121	0.00037779521
0.15578433	0.022944106	0.00037009669
0.15591582	0.023241068	0.00037219861
0.15604731	0.023137362	0.00037162249
0.15617880	0.023274924	0.00037116287
0.15631029	0.023125785	0.00037134759
0.15644178	0.022734744	0.00036850182
0.15657327	0.023713031	0.00037607654
0.15670475	0.024092497	0.00037590163
0.15683624	0.023905934	0.00037539280
0.15696773	0.022976383	0.00036924774
0.15709922	0.022949732	0.00036807193
0.15723071	0.023214158	0.00037172909
0.15736220	0.023412755	0.00036994948
0.15749369	0.023697710	0.00037292477
0.15762518	0.023896387	0.00037407976
0.15775666	0.023605161	0.00037260019
0.15788815	0.024063819	0.00037555855
0.15801964	0.023270709	0.00036999108
0.15815113	0.023492966	0.00037180982
0.15828262	0.023369782	0.00037011085
0.15841411	0.023782979	0.00037239693
0.15854560	0.022910035	0.00036839259
0.15867708	0.023659199	0.00036998543
0.15880857	0.023132907	0.00036761008
0.15894006	0.023165194	0.00036803629
0.15907155	0.023685397	0.00037168290
0.15920304	0.024024917	0.00037460456
0.15933453	0.023366666	0.00036964145
0.15946602	0.023008494	0.00036666062
0.15959751	0.023074985	0.00036623254
0.15972899	0.023688058	0.00037116112
0.15986048	0.023824532	0.00037223743
0.15999197	0.023442674	0.00036843489
0.16012346	0.023766583	0.00037184373
0.16025495	0.023461374	0.00036964257
0.16038644	0.023642362	0.00036920476
0.16051793	0.023304548	0.00037023715
0.16064942	0.023877840	0.00037063628
0.16078090	0.023618536	0.00037023227
0.16091239	0.023444657	0.00036902371
0.16104388	0.023928723	0.00036997814
0.16117537	0.022662163	0.00036333659
0.16130686	0.023387348	0.00036724341
0.16143835	0.023691683	0.00036940866
0.16156984	0.024164344	0.00037358313
0.16170133	0.024188018	0.00037006215
0.16183281	0.023389291	0.00036813279
0.16196430	0.023861004	0.00036992415
0.16209579	0.023475741	0.00036678595
0.16222728	0.023333975	0.00036790244
0.16235877	0.023537372	0.00036590793
0.16249026	0.023506107	0.00036820593
0.16262175	0.023256650	0.00036586935
0.16275323	0.023770322	0.00036934046
0.16288472	0.023435508	0.00036735771
0.16301621	0.023251524	0.00036439580
0.16314770	0.023641402	0.00036771263
0.16327919	0.023310385	0.00036477319
0.16341068	0.023433166	0.00036602539
0.16354217	0.024238416	0.00037140904
0.16367366	0.023224526	0.00036405623
0.16380514	0.023638946	0.00036797455
0.16393663	0.023543760	0.00036637182
0.16406812	0.023842637	0.00036626017
0.16419961	0.024270094	0.00037083909
0.16433110	0.024189865	0.00036860706
0.16446259	0.023631047	0.00036689340
0.16459408	0.023143757	0.00036427917
0.16472557	0.023241697	0.00036276394
0.16485705	0.023461450	0.00036572800
0.16498854	0.023561397	0.00036530603
0.16512003	0.023709604	0.00036699660
0.16525152	0.023130903	0.00036329352
0.16538301	0.023761011	0.00036528384
0.16551450	0.023435704	0.00036527536
0.16564599	0.022476586	0.00035928201
0.16577747	0.023679751	0.00036650971
0.16590896	0.023791014	0.00036654406
0.16604045	0.023388719	0.00036195585
0.16617194	0.023358661	0.00036437444
0.16630343	0.023774264	0.00036417482
0.16643492	0.023153896	0.00036172942
0.16656641	0.023812040	0.00036619641
0.16669790	0.023179825	0.00036060233
0.16682938	0.023411533	0.00036314284
0.16696087	0.023475657	0.00036336792
0.16709236	0.023493659	0.00036181226
0.16722385	0.022714754	0.00035918094
0.16735534	0.023126417	0.00036008164
0.16748683	0.022884125	0.00035883249
0.16761832	0.023759636	0.00036577910
0.16774981	0.023644164	0.00036246128
0.16788129	0.023045260	0.00036087760
0.16801278	0.023198255	0.00035884863
0.16814427	0.023775424	0.00036546887
0.16827576	0.023717792	0.00036492002
0.16840725	0.023044779	0.00035882328
0.16853874	0.023555032	0.00036280517
0.16867023	0.023195543	0.00035749757
0.16880171	0.022798584	0.00035833698
0.16893320	0.023194806	0.00036115931
0.16906469	0.023318636	0.00035923879
0.16919618	0.023566987	0.00036296529
0.16932767	0.023558977	0.00036039255
0.16945916	0.023736701	0.00036357073
0.16959065	0.023342712	0.00036083308
0.16972214	0.022878809	0.00035562088
0.16985362	0.024014434	0.00036585529
0.16998511	0.023282430	0.00035787856
0.17011660	0.023392910	0.00036105604
0.17024809	0.023221153	0.00036036333
0.17037958	0.023435870	0.00035960352
0.17051107	0.024208632	0.00036550323
0.17064256	0.023409311	0.00035899121
0.17077405	0.023094198	0.00035855803
0.17090553	0.023496048	0.00036104961
0.17103702	0.023680644	0.00036128804
0.17116851	0.023024113	0.00035615462
0.17130000	0.023601682	0.00036057878
0.17143149	0.023489999	0.00035892528
0.17156298	0.023895057	0.00036266345
0.17169447	0.023958596	0.00035989820
0.17182595	0.023654778	0.00036025534
0.17195744	0.023821884	0.00036215280
0.17208893	0.023691385	0.00035962023
0.17222042	0.023838907	0.00036056491
0.17235191	0.024023853	0.00036186296
0.17248340	0.023518022	0.00035864137
0.17261489	0.023501976	0.00035907321
0.17274638	0.023553564	0.00035704223
0.17287786	0.023606385	0.00035972013
0.17300935	0.023789795	0.00035824471
0.17314084	0.023321804	0.00035707867
0.17327233	0.023463225	0.00035824584
0.17340382	0.024019813	0.00036040553
0.17353531	0.023316875	0.00035750680
0.17366680	0.023075917	0.00035510402
0.17379829	0.022863272	0.00035340816
0.17392977	0.023072813	0.00035610928
0.17406126	0.022657594	0.00035271813
0.17419275	0.023748132	0.00035870076
0.17432424	0.024183748	0.00036114900
0.17445573	0.023198537	0.00035466456
0.17458722	0.023794644	0.00035923869
0.17471871	0.023538510	0.00035665857
0.17485019	0.023807836	0.00035869162
0.17498168	0.023481503	0.00035617229
0.17511317	0.023401998	0.00035726089
0.17524466	0.023965205	0.00036019244
0.17537615	0.023702198	0.00035762592
0.17550764	0.023189032	0.00035442890
0.17563913	0.023192498	0.00035390924
0.17577062	0.022930949	0.00035200217
0.17590210	0.023274589	0.00035491685
0.17603359	0.023127777	0.00035253206
0.17616508	0.022821941	0.00035253090
0.17629657	0.023590995	0.00035645808
0.17642806	0.024212730	0.00035887748
0.17655955	0.023912410	0.00035875384
0.17669104	0.023241799	0.00035312918
0.17682253	0.022787862	0.00034974886
0.17695401	0.023067289	0.00035327524
0.17708550	0.023378020	0.00035313435
0.17721699	0.023593146	0.00035526883
0.17734848	0.023677646	0.00035536460
0.17747997	0.023822614	0.00035643406
0.17761146	0.023644044	0.00035774987
0.17774295	0.023712636	0.00035265416
0.17787443	0.022976806	0.00035164042
0.17800592	0.023513200	0.00035402502
0.17813741	0.023966120	0.00035740389
0.17826890	0.023362502	0.00035351350
0.17840039	0.023188032	0.00035096687
0.17853188	0.023646378	0.00035592161
0.17866337	0.023576534	0.00035368758
0.17879486	0.022836716	0.00034896911
0.17892634	0.023314749	0.00035307212
0.17905783	0.023928554	0.00035543764
0.17918932	0.022768678	0.00035082136
0.17932081	0.023580866	0.00035310550
0.17945230	0.023761671	0.00035463854
0.17958379	0.024039648	0.00035711486
0.17971528	0.023589944	0.00035208767
0.17984677	0.023895326	0.00035693139
0.17997825	0.023473767	0.00035202379
0.18010974	0.023462863	0.00035192178
0.18024123	0.023248768	0.00035114565
0.18037272	0.023594853	0.00035157873
0.18050421	0.023823735	0.00036129886
0.18063570	0.023427436	0.00036220228
0.18076719	0.023625731	0.00036379096
0.18089867	0.023618748	0.00036709515
0.18103016	0.024128763	0.00037109809
0.18116165	0.024056970	0.00037343722
0.18129314	0.023084351	0.00036827404
0.18142463	0.023289742	0.00037056597
0.18155612	0.023675213	0.00037562487
0.18168761	0.023337935	0.00037307827
0.18181910	0.023476988	0.00037490410
0.18195058	0.024027313	0.00038096354
0.18208207	0.023531102	0.00037630812
0.18221356	0.023506268	0.00037898452
0.18234505	0.023793694	0.00038097155
0.18247654	0.023207533	0.00037952518
0.18260803	0.023212023	0.00038119849
0.18273952	0.023507804	0.00038341056
0.18287101	0.022788007	0.00038083263
0.18300249	0.023659671	0.00038672162
0.18313398	0.023445607	0.00038575084
0.18326547	0.022970208	0.00038340347
0.18339696	0.023621892	0.00038754662
0.18352845	0.023592674	0.00038732740
0.18365994	0.023370731	0.00039056726
0.18379143	0.023053160	0.00038717245
0.18392292	0.022678236	0.00038786935
0.18405440	0.023006250	0.00038714975
0.18418589	0.022855301	0.00038984442
0.18431738	0.023515953	0.00039508490
0.18444887	0.023030343	0.00039022154
0.18458036	0.023643885	0.00039699533
0.18471185	0.023691407	0.00039661942
0.18484334	0.022983051	0.00039387763
0.18497482	0.024116203	0.00040159340
0.18510631	0.023348592	0.00039543043
0.18523780	0.023542650	0.00039991831
0.18536929	0.022685246	0.00038707015
0.18550078	0.022390760	0.00037890202
0.18563227	0.022814064	0.00038276847
0.18576376	0.023826650	0.00038200554
0.18589525	0.023384088	0.00038155487
0.18602673	0.023609595	0.00038100210
0.18615822	0.023377791	0.00037778116
0.18628971	0.023097478	0.00037539992
0.18642120	0.023550777	0.00037681434
0.18655269	0.023134916	0.00037388466
0.18668418	0.023386304	0.00037141646
0.18681567	0.022991306	0.00036973195
0.18694716	0.023847014	0.00037585299
0.18707864	0.023101038	0.00036695719
0.18721013	0.022660815	0.00036550090
0.18734162	0.022630856	0.00036367985
0.18747311	0.022626404	0.00036167309
0.18760460	0.023538744	0.00037030720
0.18773609	0.022819035	0.00036117544
0.18786758	0.023437688	0.00036514745
0.18799906	0.023663203	0.00036804194
0.18813055	0.023608911	0.00036587322
0.18826204	0.023363068	0.00036301167
0.18839353	0.023064887	0.00035912976
0.18852502	0.023366802	0.00036197990
0.18865651	0.023070025	0.00036107844
0.18878800	0.023434168	0.00035871562
0.18891949	0.022904837	0.00035779453
0.18905097	0.022856761	0.00035630595
0.18918246	0.023067070	0.00035716784
0.18931395	0.023570618	0.00036004459
0.18944544	0.022499255	0.00035070593
0.18957693	0.024046834	0.00036164383
0.18970842	0.023273639	0.00035410876
0.18983991	0.023458802	0.00035722556
0.18997140	0.023547889	0.00035771744
0.19010288	0.023738927	0.00035517651
0.19023437	0.023154663	0.00035404654
0.19036586	0.023225236	0.00035232548
0.19049735	0.023783978	0.00035585823
0.19062884	0.023813598	0.00035635122
0.19076033	0.023841367	0.00035321095
0.19089182	0.024129982	0.00035694152
0.19102330	0.023520251	0.00035217507
0.19115479	0.023271529	0.00035034689
0.19128628	0.023288665	0.00035047984
0.19141777	0.023180388	0.00034935555
0.19154926	0.023528258	0.00035207135
0.19168075	0.023348399	0.00035056268
0.19181224	0.023219739	0.00035099573
0.19194373	0.023283913	0.00035069600
0.19207521	0.023296679	0.00034916664
0.19220670	0.023470252	0.00034953306
0.19233819	0.023758779	0.00035133236
0.19246968	0.022669820	0.00034580928
0.19260117	0.023246150	0.00034959794
0.19273266	0.023468505	0.00035016496
0.19286415	0.022715166	0.00034485625
0.19299564	0.023321425	0.00034976057
0.19312712	0.023420209	0.00034867844
0.19325861	0.023998193	0.00035411080
0.19339010	0.022996787	0.00034631680
0.19352159	0.022760714	0.00034414854
0.19365308	0.023304439	0.00034937234
0.19378457	0.023431443	0.00034855000
0.19391606	0.023497431	0.00034868300
0.19404754	0.022858510	0.00034470298
0.19417903	0.023873379	0.00034976441
0.19431052	0.023671536	0.00035131583
0.19444201	0.023670147	0.00034936231
0.19457350	0.023401249	0.00034793193
0.19470499	0.023939648	0.00035026114
0.19483648	0.023229862	0.00034542729
0.19496797	0.022890425	0.00034531885
0.19509945	0.024014673	0.00035075991
0.19523094	0.023514083	0.00034770490
0.19536243	0.023243524	0.00034611708
0.19549392	0.023187715	0.00034443860
0.19562541	0.023711137	0.00034861730
0.19575690	0.023602974	0.00034695939
0.19588839	0.023108841	0.00034550557
0.19601988	0.022802315	0.00034298421
0.19615136	0.023498080	0.00034509673
0.19628285	0.023218391	0.00034640921
0.19641434	0.023269127	0.00034538550
0.19654583	0.023456680	0.00034683425
0.19667732	0.023617215	0.00034698526
0.19680881	0.023281047	0.00034590130
0.19694030	0.023433531	0.00034567708
0.19707178	0.022892944	0.00034190699
0.19720327	0.023631339	0.00034529456
0.19733476	0.023145488	0.00034418205
0.19746625	0.023080054	0.00034179127
0.19759774	0.023368262	0.00034478364
0.19772923	0.023022274	0.00034297189
0.19786072	0.023485887	0.00034453340
0.19799221	0.023462018	0.00034513896
0.19812369	0.022967798	0.00033997425
0.19825518	0.022711063	0.00034185831
0.19838667	0.023851719	0.00034600215
0.19851816	0.023192169	0.00034263996
0.19864965	0.023620100	0.00034500783
0.19878114	0.023259854	0.00034255555
0.19891263	0.023252770	0.00034358446
0.19904412	0.023623206	0.00034380534
0.19917560	0.024305253	0.00034926368
0.19930709	0.023297140	0.00034290145
0.19943858	0.023211746	0.00034060006
0.19957007	0.022753853	0.00033995422
0.19970156	0.023245525	0.00034137265
0.19983305	0.023541512	0.00034368303
0.19996454	0.022756407	0.00033923998
0.20009602	0.023752661	0.00034395872
0.20022751	0.023175316	0.00034187089
0.20035900	0.023604474	0.00034487030
0.20049049	0.022948576	0.00033941686
0.20062198	0.024217753	0.00034763852
0.20075347	0.023268232	0.00034055023
0.20088496	0.023840058	0.00034421150
0.20101645	0.023066895	0.00034038554
0.20114793	0.023723783	0.00034263624
0.20127942	0.023347433	0.00034148085
0.20141091	0.023796406	0.00034279136
0.20154240	0.024005908	0.00034478719
0.20167389	0.023294639	0.00034107702
0.20180538	0.023412676	0.00034046720
0.20193687	0.023299213	0.00034102192
0.20206836	0.023229820	0.00033979471
0.20219984	0.022980905	0.00033962823
0.20233133	0.022634128	0.00033748953
0.20246282	0.022923899	0.00033691873
0.20259431	0.022839634	0.00033721200
0.20272580	0.023160585	0.00033898044
0.20285729	0.023190257	0.00033834333
0.20298878	0.023165894	0.00033997977
0.20312027	0.023462762	0.00033745448
0.20325175	0.023643937	0.00034117434
0.20338324	0.023853520	0.00034227289
0.20351473	0.023475809	0.00034107790
0.20364622	0.023262372	0.00033934891
0.20377771	0.023530833	0.00033793558
0.20390920	0.023475254	0.00033868194
0.20404069	0.022747208	0.00033505810
0.20417217	0.023420117	0.00033959613
0.20430366	0.023211092	0.00033865262
0.20443515	0.022861853	0.00033281988
0.20456664	0.023431118	0.00033889972
0.20469813	0.023174700	0.00033736271
0.20482962	0.023596039	0.00033808949
0.20496111	0.022947000	0.00033594502
0.20509260	0.023775308	0.00033900705
0.20522408	0.023783128	0.00033940522
0.20535557	0.023433805	0.00033797112
0.20548706	0.023259391	0.00033704863
0.20561855	0.022873179	0.00033495382
0.20575004	0.023290704	0.00033622133
0.20588153	0.023381964	0.00033630592
0.20601302	0.023589431	0.00033932643
0.20614451	0.024072365	0.00033956350
0.20627599	0.023116683	0.00033633216
0.20640748	0.022873107	0.00033306597
0.20653897	0.023836788	0.00034033278
0.20667046	0.023602976	0.00033859685
0.20680195	0.023808316	0.00033710397
0.20693344	0.023562779	0.00033830212
0.20706493	0.023716091	0.00033842900
0.20719641	0.023148948	0.00033664178
0.20732790	0.022694648	0.00033412869
0.20745939	0.023283812	0.00033453089
0.20759088	0.023087680	0.00033459889
0.20772237	0.022970478	0.00033324823
0.20785386	0.023948339	0.00033783321
0.20798535	0.023266170	0.00033666593
0.20811684	0.023699819	0.00033669104
0.20824832	0.023281907	0.00033481927
0.20837981	0.022705100	0.00033175227
0.20851130	0.023031655	0.00033505099
0.20864279	0.023134718	0.00033522478
0.20877428	0.023060369	0.00033279575
0.20890577	0.023018898	0.00033274925
0.20903726	0.023288032	0.00033509359
0.20916875	0.023512279	0.00033720212
0.20930023	0.023084996	0.00033411223
0.20943172	0.023053753	0.00033226956
0.20956321	0.022619890	0.00033100552
0.20969470	0.023079477	0.00033401323
0.20982619	0.023071900	0.00033208691
0.20995768	0.022705870	0.00033195033
0.21008917	0.023484644	0.00033327477
0.21022065	0.023108497	0.00033233484
0.21035214	0.023419465	0.00033556782
0.21048363	0.022804153	0.00033022774
0.21061512	0.023325616	0.00033533386
0.21074661	0.022977937	0.00033112857
0.21087810	0.023963886	0.00033642445
0.21100959	0.022793904	0.00033195298
0.21114108	0.023810231	0.00033452521
0.21127256	0.023838666	0.00033854758
0.21140405	0.023679712	0.00033432812
0.21153554	0.022886827	0.00033191576
0.21166703	0.023058193	0.00033307716
0.21179852	0.023387237	0.00033359906
0.21193001	0.023316744	0.00033339651
0.21206150	0.022843178	0.00032837718
0.21219299	0.022951237	0.00033045134
0.21232447	0.022920524	0.00033083782
0.21245596	0.023799810	0.00033506214
0.21258745	0.022838879	0.00033001000
0.21271894	0.023886342	0.00033483942
0.21285043	0.022951288	0.00032954425
0.21298192	0.023496621	0.00033406709
0.21311341	0.022907693	0.00032919178
0.21324489	0.023776611	0.00033539730
0.21337638	0.023142117	0.00033062072
0.21350787	0.023431601	0.00033254772
0.21363936	0.023370565	0.00033389657
0.21377085	0.022988984	0.00032841405
0.21390234	0.022863847	0.00032980357
0.21403383	0.022716602	0.00032803407
0.21416532	0.023041616	0.00032896657
0.21429680	0.023285958	0.00033138240
0.21442829	0.023146801	0.00032971909
0.21455978	0.022974641	0.00032869848
0.21469127	0.023477191	0.00033172546
0.21482276	0.022832970	0.00032687722
0.21495425	0.023046691	0.00033017449
0.21508574	0.023658645	0.00033226505
0.21521723	0.023920064	0.00033391328
0.21534871	0.023357859	0.00033113654
0.21548020	0.023235085	0.00032736553
0.21561169	0.023371952	0.00033049326
0.21574318	0.022733790	0.00032685321
0.21587467	0.023354141	0.00032929825
0.21600616	0.023370522	0.00033159127
0.21613765	0.022677348	0.00032492712
0.21626913	0.022917946	0.00032829727
0.21640062	0.022586440	0.00032553096
0.21653211	0.023322394	0.00032980105
0.21666360	0.022702888	0.00032533638
0.21679509	0.023161714	0.00032742546
0.21692658	0.022910296	0.00032669945
0.21705807	0.022998332	0.00032762789
0.21718956	0.023099523	0.00032729092
0.21732104	0.023426418	0.00033008460
0.21745253	0.023735432	0.00033093806
0.21758402	0.022769856	0.00032629058
0.21771551	0.023090821	0.00032675910
0.21784700	0.023175262	0.00032664172
0.21797849	0.023282070	0.00032819871
0.21810998	0.023342241	0.00032801585
0.21824147	0.023497308	0.00032964079
0.21837295	0.022729607	0.00032655940
0.21850444	0.023490564	0.00032738979
0.21863593	0.023507529	0.00033028319
0.21876742	0.023748392	0.00032877512
0.21889891	0.023231203	0.00032837374
0.21903040	0.022810680	0.00032530563
0.21916189	0.023172324	0.00032546758
0.21929337	0.023201059	0.00032702882
0.21942486	0.022796842	0.00032371335
0.21955635	0.023572022	0.00033061386
0.21968784	0.023393988	0.00032838013
0.21981933	0.023242857	0.00032432192
0.21995082	0.023600079	0.00032846395
0.22008231	0.023052521	0.00032440490
0.22021380	0.023360650	0.00032761422
0.22034528	0.022969338	0.00032606954
0.22047677	0.023187588	0.00032382434
0.22060826	0.022945286	0.00032534529
0.22073975	0.023279464	0.00032693912
0.22087124	0.023333124	0.00032753828
0.22100273	0.023035515	0.00032467263
0.22113422	0.023253153	0.00032498001
0.22126571	0.023250158	0.00032593716
0.22139719	0.023348456	0.00032640114
0.22152868	0.023536206	0.00032745737
0.22166017	0.023419370	0.00032721467
0.22179166	0.023695009	0.00032706088
0.22192315	0.023733760	0.00032830203
0.22205464	0.023525020	0.00032670337
0.22218613	0.023099537	0.00032483894
0.22231761	0.023244519	0.00032487818
0.22244910	0.023080202	0.00032350465
0.22258059	0.023318483	0.00032552112
0.22271208	0.022747945	0.00032279256
0.22284357	0.023044595	0.00032358311
0.22297506	0.022916105	0.00032383135
0.22310655	0.023241554	0.00032384999
0.22323804	0.022955628	0.00032438033
0.22336952	0.023659950	0.00032803120
0.22350101	0.023227829	0.00032411696
0.22363250	0.023338202	0.00032528737
0.22376399	0.023310227	0.00032382809
0.22389548	0.023287547	0.00032534048
0.22402697	0.023105144	0.00032460533
0.22415846	0.023360939	0.00032396062
0.22428995	0.022773794	0.00032058524
0.22442143	0.023212657	0.00032201441
0.22455292	0.022537983	0.00031967313
0.22468441	0.023323252	0.00032475788
0.22481590	0.022732429	0.00032096460
0.22494739	0.022792024	0.00031995978
0.22507888	0.023232028	0.00032288362
0.22521037	0.023352063	0.00032314926
0.22534186	0.023554661	0.00032604242
0.22547334	0.023156716	0.00032268136
0.22560483	0.023025237	0.00031994760
0.22573632	0.023165842	0.00032258841
0.22586781	0.023311543	0.00032291890
0.22599930	0.023185221	0.00032282716
0.22613079	0.022883770	0.00031936702
0.22626228	0.023029715	0.00032148147
0.22639376	0.022904512	0.00032011215
0.22652525	0.023046654	0.00032111873
0.22665674	0.023777707	0.00032637492
0.22678823	0.022647495	0.00031809597
0.22691972	0.022607223	0.00031869394
0.22705121	0.022898075	0.00032073259
0.22718270	0.023186387	0.00032172025
0.22731419	0.023170988	0.00032215899
0.22744567	0.023586917	0.00032368694
0.22757716	0.022977009	0.00031974572
0.22770865	0.022956701	0.00032075657
0.22784014	0.023324139	0.00032160969
0.22797163	0.023399423	0.00032369352
0.22810312	0.023596413	0.00032145686
0.22823461	0.023341500	0.00032238862
0.22836610	0.023146855	0.00032169539
0.22849758	0.022894197	0.00031884599
0.22862907	0.022315146	0.00031758487
0.22876056	0.023328193	0.00032035809
0.22889205	0.023384440	0.00032187364
0.22902354	0.023321394	0.00032246994
0.22915503	0.023049682	0.00031851352
0.22928652	0.023459394	0.00032189859
0.22941800	0.023144058	0.00031951336
0.22954949	0.023391347	0.00032107531
0.22968098	0.023387318	0.00032099828
0.22981247	0.023520558	0.00032120790
0.22994396	0.023251404	0.00032122852
0.23007545	0.023130109	0.00032218390
0.23020694	0.022669832	0.00032314634
0.23033843	0.022675269	0.00032761880
0.23046991	0.022706987	0.00032756608
0.23060140	0.022776369	0.00033073975
0.23073289	0.022877763	0.00033214636
0.23086438	0.022791819	0.00033248573
0.23099587	0.022405450	0.00033330851
0.23112736	0.023438744	0.00033735295
0.23125885	0.023320856	0.00034132588
0.23139034	0.023205952	0.00033810889
0.23152182	0.023232821	0.00034035825
0.23165331	0.023256237	0.00034489686
0.23178480	0.022895189	0.00034152777
0.23191629	0.023450373	0.00034662721
0.23204778	0.023077338	0.00034318638
0.23217927	0.023620300	0.00034791035
0.23231076	0.023440289	0.00034897829
0.23244224	0.023082097	0.00034626044
0.23257373	0.023206571	0.00034710323
0.23270522	0.023024448	0.00034788561
0.23283671	0.023276910	0.00034695425
0.23296820	0.023029352	0.00034668953
0.23309969	0.023297718	0.00034806207
0.23323118	0.022767588	0.00034470616
0.23336267	0.023028922	0.00034784806
0.23349415	0.022987809	0.00034496391
0.23362564	0.023435152	0.00035081160
0.23375713	0.023120607	0.00034714893
0.23388862	0.022675017	0.00034529537
0.23402011	0.022701075	0.00034705208
0.23415160	0.023038174	0.00034670400
0.23428309	0.023557533	0.00035293596
0.23441458	0.022969655	0.00034724888
0.23454606	0.023447046	0.00035125196
0.23467755	0.023467631	0.00035061573
0.23480904	0.023213244	0.00035091121
0.23494053	0.023213293	0.00035033444
0.23507202	0.023092655	0.00034923625
0.23520351	0.023341877	0.00035125393
0.23533500	0.023717171	0.00035328682
0.23546648	0.023263897	0.00035121719
0.23559797	0.023117904	0.00035219425
0.23572946	0.023224617	0.00035284847
0.23586095	0.022886823	0.00034978319
0.23599244	0.022275895	0.00034748453
0.23612393	0.022835842	0.00035025231
0.23625542	0.023273812	0.00035344829
0.23638691	0.023064374	0.00035262781
0.23651839	0.023351813	0.00035268165
0.23664988	0.023279760	0.00035446257
0.23678137	0.022963634	0.00035210472
0.23691286	0.022820887	0.00035275087
0.23704435	0.022456554	0.00034981016
0.23717584	0.023001923	0.00035184617
0.23730733	0.023784561	0.00035827510
0.23743882	0.024489856	0.00036282530
0.23757030	0.023736831	0.00035739105
0.23770179	0.023832343	0.00035994433
0.23783328	0.022422089	0.00034826088
0.23796477	0.023916420	0.00036028210
0.23809626	0.023295238	0.00035499061
0.23822775	0.023441546	0.00035652841
0.23835924	0.023265909	0.00035969636
0.23849072	0.023210067	0.00035398474
0.23862221	0.022958799	0.00035457401
0.23875370	0.024024244	0.00036017144
0.23888519	0.023494162	0.00035783911
0.23901668	0.023392466	0.00035901654
0.23914817	0.023560311	0.00035603827
0.23927966	0.023102595	0.00035532062
0.23941115	0.023131952	0.00035627471
0.23954263	0.022960899	0.00035604319
0.23967412	0.023406090	0.00035948797
0.23980561	0.023106338	0.00035480717
0.23993710	0.023190906	0.00035815155
0.24006859	0.023009833	0.00035586156
0.24020008	0.022973133	0.00035669043
0.24033157	0.023624004	0.00035988677
0.24046306	0.023223000	0.00035684544
0.24059454	0.023208203	0.00035844719
0.24072603	0.023033962	0.00035817696
0.24085752	0.023115756	0.00035841162
0.24098901	0.023573209	0.00036311063
0.24112050	0.022981281	0.00035492532
0.24125199	0.023434382	0.00036011126
0.24138348	0.023552895	0.00036215166
0.24151496	0.023564237	0.00035899639
0.24164645	0.023096181	0.00035921643
0.24177794	0.022986109	0.00035724177
0.24190943	0.023350898	0.00035919665
0.24204092	0.023414113	0.00036098774
0.24217241	0.023279199	0.00035931518
0.24230390	0.022820420	0.00035936208
0.24243539	0.023199407	0.00035877931
0.24256687	0.023149849	0.00036073290
0.24269836	0.023173542	0.00036139075
0.24282985	0.022958039	0.00035767777
0.24296134	0.023079799	0.00036087499
0.24309283	0.022792056	0.00035724107
0.24322432	0.023395412	0.00036110275
0.24335581	0.022358148	0.00035695541
0.24348730	0.023121711	0.00036092014
0.24361878	0.022679155	0.00035752748
0.24375027	0.022638098	0.00035683799
0.24388176	0.024074760	0.00036527005
0.24401325	0.023757858	0.00036664127
0.24414474	0.023511347	0.00036257109
0.24427623	0.023225319	0.00036104334
0.24440772	0.023918038	0.00036521139
0.24453920	0.023537531	0.00036335758
0.24467069	0.023984518	0.00036874488
0.24480218	0.023434388	0.00036213953
0.24493367	0.023173861	0.00036087166
0.24506516	0.023156518	0.00036157752
0.24519665	0.022268993	0.00035641438
0.24532814	0.023174734	0.00036350534
0.24545963	0.022982403	0.00036082798
0.24559111	0.022659384	0.00035917821
0.24572260	0.022974551	0.00036167644
0.24585409	0.022735270	0.00035824670
0.24598558	0.022382207	0.00035925571
0.24611707	0.023002331	0.00036192431
0.24624856	0.023365455	0.00036251560
0.24638005	0.023507526	0.00036701550
0.24651154	0.023497087	0.00036433999
0.24664302	0.023619643	0.00036812922
0.24677451	0.023544103	0.00036449073
0.24690600	0.023211804	0.00036377331
0.24703749	0.022530074	0.00035987049
0.24716898	0.023164981	0.00036121259
0.24730047	0.023918494	0.00036867073
0.24743196	0.023219236	0.00036374571
0.24756345	0.023693360	0.00036818280
0.24769493	0.022743040	0.00036254521
0.24782642	0.022713229	0.00036035232
0.24795791	0.022635456	0.00036155360
0.24808940	0.023335751	0.00036570730
0.24822089	0.023057827	0.00036230943
0.24835238	0.023556080	0.00036780665
0.24848387	0.023025838	0.00036374161
0.24861535	0.022476726	0.00036147884
0.24874684	0.022810323	0.00036188594
0.24887833	0.022729585	0.00036149232
0.24900982	0.023711441	0.00036970130
0.24914131	0.024277484	0.00037182101
0.24927280	0.022677474	0.00036280092
0.24940429	0.022708108	0.00036149751
0.24953578	0.023388407	0.00036666672
0.24966726	0.023285422	0.00036820506
0.24979875	0.023536567	0.00036643783
0.24993024	0.023665537	0.00037013769
0.25006173	0.023328691	0.00036419538
0.25019322	0.023560585	0.00036732213
0.25032471	0.022446476	0.00036376613
0.25045620	0.022871140	0.00036115258
0.25058769	0.022596624	0.00036204307
0.25071917	0.023890286	0.00036934762
0.25085066	0.023770445	0.00036945623
0.25098215	0.023422340	0.00036809607
0.25111364	0.022986600	0.00036388676
0.25124513	0.023126891	0.00036734941
0.25137662	0.023724867	0.00037118544
0.25150811	0.023267605	0.00036713890
0.25163959	0.022730352	0.00036414631
0.25177108	0.022677357	0.00036178209
0.25190257	0.023664360	0.00037086087
0.25203406	0.023516659	0.00036973385
0.25216555	0.023105726	0.00036463297
0.25229704	0.022911671	0.00036566481
0.25242853	0.023010456	0.00036574831
0.25256002	0.023486544	0.00037040617
0.25269150	0.023291985	0.00036709882
0.25282299	0.022739229	0.00036339530
0.25295448	0.022742515	0.00036668412
0.25308597	0.023569375	0.00036775969
0.25321746	0.022759067	0.00036535016
0.25334895	0.023278823	0.00036900281
0.25348044	0.023114525	0.00036571046
0.25361193	0.023356099	0.00036943399
0.25374341	0.023407419	0.00036717987
0.25387490	0.023347910	0.00036814887
0.25400639	0.023032345	0.00037364822
0.25413788	0.022520591	0.00037424832
0.25426937	0.022672557	0.00038003606
0.25440086	0.023210145	0.00038602780
0.25453235	0.023031910	0.00038691449
0.25466383	0.022361556	0.00038539427
0.25479532	0.023856304	0.00039625646
0.25492681	0.023131899	0.00039428439
0.25505830	0.022353010	0.00039031856
0.25518979	0.022429754	0.00039311801
0.25532128	0.022903497	0.00039777963
0.25545277	0.023392262	0.00040392198
0.25558426	0.023175969	0.00040328983
0.25571574	0.023784920	0.00040962781
0.25584723	0.023350676	0.00040812379
0.25597872	0.022890715	0.00040649267
0.25611021	0.023081526	0.00040817538
0.25624170	0.022834471	0.00040941217
0.25637319	0.023182069	0.00041580728
0.25650468	0.023117306	0.00041462883
0.25663617	0.023603206	0.00041982875
0.25676765	0.023500830	0.00042034714
0.25689914	0.023032958	0.00041996998
0.25703063	0.022556044	0.00041911814
0.25716212	0.022803391	0.00041950316
0.25729361	0.022933380	0.00042328686
0.25742510	0.023392172	0.00042723929
0.25755659	0.023893877	0.00043463618
0.25768807	0.023332760	0.00043241584
0.25781956	0.022817254	0.00042775012
0.25795105	0.023031843	0.00043158255
0.25808254	0.023222803	0.00043802969
0.25821403	0.022849505	0.00043034057
0.25834552	0.023469405	0.00044032532
0.25847701	0.022763517	0.00043393174
0.25860850	0.022946685	0.00043591375
0.25873998	0.023587533	0.00044252725
0.25887147	0.023332648	0.00044206411
0.25900296	0.022348095	0.00043455898
0.25913445	0.023041620	0.00043837528
0.25926594	0.022926485	0.00043902994
0.25939743	0.022523658	0.00043901928
0.25952892	0.022926942	0.00043993751
0.25966041	0.023261349	0.00044681350
0.25979189	0.022988386	0.00044208793
0.25992338	0.022681383	0.00044500007
0.26005487	0.022947837	0.00044657638
0.26018636	0.022989265	0.00044572838
0.26031785	0.023666411	0.00045040280
0.26044934	0.022990512	0.00044540534
0.26058083	0.023193382	0.00044897887
0.26071231	0.022026196	0.00044390786
0.26084380	0.022895764	0.00044845823
0.26097529	0.023315286	0.00045260537
0.26110678	0.022613935	0.00044676435
0.26123827	0.022876772	0.00045225463
0.26136976	0.022826084	0.00045019965
0.26150125	0.022954146	0.00045387903
0.26163274	0.023120053	0.00045299147
0.26176422	0.022800021	0.00045116193
0.26189571	0.023249486	0.00045846250
0.26202720	0.023415546	0.00045908074
0.26215869	0.023832880	0.00046275196
0.26229018	0.023376536	0.00046020558
0.26242167	0.022925942	0.00045676993
0.26255316	0.022597704	0.00045522659
0.26268465	0.022857182	0.00046049918
0.26281613	0.023530631	0.00046441514
0.26294762	0.024036905	0.00046777610
0.26307911	0.022764382	0.00045907625
0.26321060	0.023519667	0.00046992880
0.26334209	0.022622313	0.00046113060
0.26347358	0.022944572	0.00046363480
0.26360507	0.023453666	0.00046693167
0.26373655	0.023409879	0.00046740297
0.26386804	0.022879973	0.00046245464
0.26399953	0.023025795	0.00046887153
0.26413102	0.023173940	0.00046612272
0.26426251	0.022484521	0.00046336886
0.26439400	0.023600089	0.00047350346
0.26452549	0.023210767	0.00047294820
0.26465698	0.022638661	0.00046891361
0.26478846	0.023143965	0.00046654696
0.26491995	0.023379279	0.00047753839
0.26505144	0.022423845	0.00046492846
0.26518293	0.022628039	0.00047017362
0.26531442	0.023420742	0.00047940902
0.26544591	0.023197219	0.00047578174
[truncated: 567 more rows]
