# Supplementary material for: Invariant surface glycoprotein 65 of Trypanosoma brucei is a complement C3 receptor
Source: Nat Commun. 2022 Aug 29;13:5085. doi: 10.1038/s41467-022-32728-9 (PMC9424271; doi:10.1038/s41467-022-32728-9)
Supplement: Supplementary file 4 — supplementary data 2 [file 41467_2022_32728_MOESM4_ESM.zip › b21-414646_00108.dat]

0.0026000000	39.469956	0.13612596
0.0027314887	28.749353	0.10671576
0.0028629774	21.961552	0.089184014
0.0029944661	17.064440	0.075447308
0.0031259548	12.339292	0.058956053
0.0032574435	10.733778	0.056916895
0.0033889322	8.7167098	0.048486062
0.0035204209	11.467200	0.048419734
0.0036519096	12.276618	0.046490336
0.0037833983	9.9651430	0.039490154
0.0039148870	8.2342421	0.034637119
0.0040463757	6.7399435	0.030147672
0.0041778644	5.4566836	0.025425066
0.0043093531	4.5504239	0.022795758
0.0044408418	3.7949568	0.020021767
0.0045723305	3.1077112	0.018118378
0.0047038192	2.9111057	0.016783517
0.0048353079	2.4827464	0.015046948
0.0049667966	2.2167458	0.014167185
0.0050982853	1.8835109	0.012371189
0.0052297740	1.7447730	0.012062500
0.0053612627	1.4974690	0.010791325
0.0054927514	1.4026049	0.010167007
0.0056242401	1.2516919	0.0095766885
0.0057557288	1.1641757	0.0089799399
0.0058872175	1.0759023	0.0085172072
0.0060187062	1.0311760	0.0083162057
0.0061501949	0.89408309	0.0074172869
0.0062816836	0.87785576	0.0075156790
0.0064131723	0.83580697	0.0071889561
0.0065446610	0.79053298	0.0068914173
0.0066761496	0.74169027	0.0066437194
0.0068076383	0.72241396	0.0064081171
0.0069391270	0.70744569	0.0064433170
0.0070706157	0.66699240	0.0061574068
0.0072021044	0.64208013	0.0059747129
0.0073335931	0.60965697	0.0057965384
0.0074650818	0.57992369	0.0054888377
0.0075965705	0.56164927	0.0054464920
0.0077280592	0.54983154	0.0053665731
0.0078595479	0.51297594	0.0050596626
0.0079910366	0.49976500	0.0050238423
0.0081225253	0.47058207	0.0047355107
0.0082540140	0.45782772	0.0046974605
0.0083855027	0.44589177	0.0046535508
0.0085169914	0.42427100	0.0044465914
0.0086484801	0.39717933	0.0042709924
0.0087799688	0.39002883	0.0041577213
0.0089114575	0.38310000	0.0041424084
0.0090429462	0.36044718	0.0039899728
0.0091744349	0.34272790	0.0038572110
0.0093059236	0.32728517	0.0037249263
0.0094374123	0.31045600	0.0036038677
0.0095689010	0.29749994	0.0034710544
0.0097003897	0.29191713	0.0034661280
0.0098318784	0.27687144	0.0033273588
0.0099633671	0.27006809	0.0032505312
0.010094856	0.26393968	0.0032038026
0.010226345	0.23802616	0.0029702263
0.010357833	0.24275420	0.0030770316
0.010489322	0.22390507	0.0028682216
0.010620811	0.21994589	0.0028223717
0.010752299	0.20543664	0.0027160760
0.010883788	0.19909517	0.0026189932
0.011015277	0.18717567	0.0025852402
0.011146765	0.17776522	0.0024417930
0.011278254	0.17080938	0.0023838767
0.011409743	0.16191992	0.0022970253
0.011541231	0.15252248	0.0021957617
0.011672720	0.14858516	0.0021731244
0.011804209	0.13881799	0.0020207879
0.011935698	0.13501514	0.0019885291
0.012067186	0.13057983	0.0019439789
0.012198675	0.12296773	0.0018256044
0.012330164	0.11808237	0.0017922153
0.012461652	0.11166548	0.0017228306
0.012593141	0.11047656	0.0016758116
0.012724630	0.10656455	0.0016453064
0.012856118	0.10007349	0.0015450864
0.012987607	0.097288125	0.0015407653
0.013119096	0.091458118	0.0014605742
0.013250585	0.091376491	0.0014449662
0.013382073	0.089627458	0.0014359222
0.013513562	0.085707438	0.0013818366
0.013645051	0.083160776	0.0013703056
0.013776539	0.079091014	0.0013298687
0.013908028	0.080367488	0.0013183791
0.014039517	0.077933862	0.0012908525
0.014171005	0.074329317	0.0012528154
0.014302494	0.073393999	0.0012462936
0.014433983	0.072098687	0.0012375657
0.014565472	0.070246145	0.0011966365
0.014696960	0.067748901	0.0011813169
0.014828449	0.069628450	0.0011787846
0.014959938	0.067464496	0.0011671704
0.015091426	0.063157629	0.0011312441
0.015222915	0.063476199	0.0011076543
0.015354404	0.063302384	0.0011103910
0.015485892	0.063779735	0.0011045727
0.015617381	0.061714169	0.0010890849
0.015748870	0.060894566	0.0010818817
0.015880359	0.061230334	0.0010676532
0.016011847	0.061190077	0.0010690555
0.016143336	0.054432309	0.00099794228
0.016274825	0.053978257	0.00099701336
0.016406313	0.053958495	0.00098841895
0.016537802	0.052970196	0.00097226726
0.016669291	0.052200574	0.00096285034
0.016800779	0.053632041	0.00097364813
0.016932268	0.057952514	0.0010050110
0.017063757	0.060413789	0.0010240876
0.017195246	0.059222696	0.0010059204
0.017326734	0.059324521	0.0010080652
0.017458223	0.055108106	0.00096484299
0.017589712	0.056428282	0.00097114454
0.017721200	0.055325810	0.00096615018
0.017852689	0.056337967	0.00095334549
0.017984178	0.054508632	0.00095083054
0.018115666	0.053796301	0.00093770954
0.018247155	0.053545930	0.00092802035
0.018378644	0.054956297	0.00094355969
0.018510133	0.052257343	0.00090977945
0.018641621	0.050033778	0.00088886388
0.018773110	0.051895996	0.00089995933
0.018904599	0.049946767	0.00088371341
0.019036087	0.050214351	0.00088091418
0.019167576	0.048794576	0.00086209812
0.019299065	0.046984762	0.00084070642
0.019430553	0.046957355	0.00084809952
0.019562042	0.049506194	0.00086069109
0.019693531	0.046345968	0.00083247137
0.019825019	0.045180323	0.00081626337
0.019956508	0.044933321	0.00080839255
0.020087997	0.045144890	0.00081551440
0.020219486	0.044587797	0.00080436657
0.020350974	0.043477380	0.00079994297
0.020482463	0.045148089	0.00079892315
0.020613952	0.044838885	0.00079614755
0.020745440	0.043781162	0.00079174925
0.020876929	0.041561640	0.00076152156
0.021008418	0.041497973	0.00076392498
0.021139906	0.041067275	0.00075575688
0.021271395	0.040335488	0.00074080483
0.021402884	0.040181623	0.00074608667
0.021534373	0.040127631	0.00073918680
0.021665861	0.039974395	0.00073818008
0.021797350	0.039444141	0.00073063292
0.021928839	0.038788392	0.00071423800
0.022060327	0.037764263	0.00071388685
0.022191816	0.038260236	0.00070992684
0.022323305	0.040162609	0.00072838070
0.022454793	0.037273688	0.00069873456
0.022586282	0.036352510	0.00068403551
0.022717771	0.036349345	0.00068974671
0.022849260	0.037102399	0.00068687366
0.022980748	0.036113122	0.00068357155
0.023112237	0.036446982	0.00067828339
0.023243726	0.035610427	0.00066832556
0.023375214	0.037569954	0.00068946456
0.023506703	0.037333684	0.00068212620
0.023638192	0.037858293	0.00068589510
0.023769680	0.038307181	0.00068980796
0.023901169	0.037477322	0.00067776134
0.024032658	0.037294141	0.00067874159
0.024164147	0.036498799	0.00066573756
0.024295635	0.036808946	0.00066499761
0.024427124	0.035526002	0.00065297511
0.024558613	0.036854142	0.00065747014
0.024690101	0.036012114	0.00065918086
0.024821590	0.035594785	0.00064920677
0.024953079	0.035944303	0.00064798421
0.025084567	0.035637451	0.00064717774
0.025216056	0.035814707	0.00064271674
0.025347545	0.035605332	0.00064558337
0.025479034	0.034509266	0.00063183398
0.025610522	0.035154125	0.00063170071
0.025742011	0.036445439	0.00064287589
0.025873500	0.035199471	0.00062849061
0.026004988	0.035539814	0.00063542076
0.026136477	0.035861172	0.00063424384
0.026267966	0.035865697	0.00062764072
0.026399454	0.035150136	0.00062794516
0.026530943	0.034211910	0.00061299796
0.026662432	0.035241597	0.00062375482
0.026793920	0.034843619	0.00061709735
0.026925409	0.034964890	0.00061444867
0.027056898	0.034441863	0.00061400199
0.027188387	0.034507505	0.00060697659
0.027319875	0.034042320	0.00060765163
0.027451364	0.035302738	0.00061319382
0.027582853	0.034015422	0.00059955339
0.027714341	0.035039426	0.00060772805
0.027845830	0.034709967	0.00060102976
0.027977319	0.035108178	0.00060737934
0.028108807	0.034169443	0.00059536738
0.028240296	0.033840169	0.00059245957
0.028371785	0.033168699	0.00058585006
0.028503274	0.034241843	0.00059251409
0.028634762	0.033717469	0.00058634696
0.028766251	0.033174689	0.00058322456
0.028897740	0.033247321	0.00057689231
0.029029228	0.032544267	0.00057461384
0.029160717	0.034345456	0.00058679120
0.029292206	0.034583984	0.00058629024
0.029423694	0.032999350	0.00057652558
0.029555183	0.032605594	0.00056180362
0.029686672	0.031974232	0.00056416346
0.029818161	0.033094416	0.00057160548
0.029949649	0.032152895	0.00056124960
0.030081138	0.031894287	0.00055815109
0.030212627	0.031746517	0.00055317659
0.030344115	0.031937948	0.00055482007
0.030475604	0.033218096	0.00056583113
0.030607093	0.033479889	0.00056529499
0.030738581	0.032395031	0.00055651906
0.030870070	0.032684842	0.00055405185
0.031001559	0.031568485	0.00054388581
0.031133048	0.031617544	0.00054764026
0.031264536	0.032186700	0.00054648445
0.031396025	0.032858512	0.00055467794
0.031527514	0.032506648	0.00054788536
0.031659002	0.031486109	0.00053832732
0.031790491	0.032310316	0.00054777962
0.031921980	0.031421819	0.00053687465
0.032053468	0.031450529	0.00053854854
0.032184957	0.031825930	0.00053571619
0.032316446	0.030568829	0.00052369095
0.032447935	0.031532454	0.00053647951
0.032579423	0.031361887	0.00053023619
0.032710912	0.031725705	0.00053419017
0.032842401	0.031197442	0.00052605987
0.032973889	0.030680757	0.00052224406
0.033105378	0.031540354	0.00052910088
0.033236867	0.032005748	0.00053055225
0.033368355	0.032121129	0.00053901279
0.033499844	0.030851720	0.00052809815
0.033631333	0.030335931	0.00052439486
0.033762822	0.030471774	0.00053112915
0.033894310	0.030038538	0.00052694245
0.034025799	0.030353849	0.00052949388
0.034157288	0.030382443	0.00052964884
0.034288776	0.030453668	0.00053159049
0.034420265	0.031037254	0.00054019619
0.034551754	0.030212593	0.00053046355
0.034683242	0.029434182	0.00052626846
0.034814731	0.029255358	0.00052062450
0.034946220	0.028967045	0.00052125141
0.035077708	0.029569256	0.00053061313
0.035209197	0.030106557	0.00053199168
0.035340686	0.029878926	0.00052609196
0.035472175	0.029153984	0.00053144370
0.035603663	0.029968493	0.00054001476
0.035735152	0.029283683	0.00054085055
0.035866641	0.029559256	0.00054193282
0.035998129	0.029891780	0.00054257358
0.036129618	0.029234877	0.00054199843
0.036261107	0.028674345	0.00053209462
0.036392595	0.028755651	0.00054356494
0.036524084	0.028821711	0.00054110155
0.036655573	0.028845973	0.00053729771
0.036787062	0.029529468	0.00054875798
0.036918550	0.029482025	0.00054385222
0.037050039	0.029190485	0.00054721764
0.037181528	0.029419615	0.00054472082
0.037313016	0.028942746	0.00054433388
0.037444505	0.029004581	0.00054865926
0.037575994	0.029107957	0.00054374428
0.037707482	0.029925403	0.00055760199
0.037838971	0.028871524	0.00055162082
0.037970460	0.029007474	0.00054783686
0.038101949	0.029511781	0.00055505728
0.038233437	0.029702974	0.00055013620
0.038364926	0.028572994	0.00053741182
0.038496415	0.029334406	0.00054215685
0.038627903	0.029657112	0.00053929564
0.038759392	0.029689587	0.00054164119
0.038890881	0.029426742	0.00053248844
0.039022369	0.030227302	0.00054091697
0.039153858	0.028408858	0.00052446390
0.039285347	0.028935865	0.00052391320
0.039416836	0.029300086	0.00053292414
0.039548324	0.029957838	0.00053374985
0.039679813	0.029950487	0.00053160014
0.039811302	0.028961992	0.00052656537
0.039942790	0.029035839	0.00052276660
0.040074279	0.029319229	0.00052918806
0.040205768	0.029521614	0.00052663881
0.040337256	0.028616250	0.00051711843
0.040468745	0.029261338	0.00052316697
0.040600234	0.029896521	0.00052551888
0.040731723	0.028743830	0.00051802496
0.040863211	0.030427505	0.00053189492
0.040994700	0.029263306	0.00051929665
0.041126189	0.030583070	0.00053212490
0.041257677	0.029913366	0.00052318135
0.041389166	0.029775187	0.00052245592
0.041520655	0.029593589	0.00052149989
0.041652143	0.030385414	0.00052607560
0.041783632	0.028669443	0.00051588120
0.041915121	0.028833554	0.00051207622
0.042046610	0.029795007	0.00052116727
0.042178098	0.029770596	0.00052158676
0.042309587	0.028894491	0.00051192896
0.042441076	0.028907351	0.00051215534
0.042572564	0.029299174	0.00051359969
0.042704053	0.030050685	0.00051468797
0.042835542	0.028930885	0.00051085761
0.042967030	0.029876525	0.00051517905
0.043098519	0.029832133	0.00051827231
0.043230008	0.028008699	0.00050215171
0.043361496	0.029217073	0.00050686931
0.043492985	0.029498768	0.00051414667
0.043624474	0.028876197	0.00050560968
0.043755963	0.029225741	0.00051052614
0.043887451	0.028627895	0.00050336329
0.044018940	0.029481398	0.00050675788
0.044150429	0.028604180	0.00050785487
0.044281917	0.029152365	0.00050538582
0.044413406	0.029065043	0.00050701215
0.044544895	0.029337430	0.00050428874
0.044676383	0.029247669	0.00050575674
0.044807872	0.030124122	0.00051280357
0.044939361	0.028686943	0.00049875879
0.045070850	0.028662017	0.00049952040
0.045202338	0.028340272	0.00049694963
0.045333827	0.029113325	0.00049870579
0.045465316	0.028359540	0.00049860124
0.045596804	0.029342484	0.00050207390
0.045728293	0.029471949	0.00050235776
0.045859782	0.029650594	0.00050354881
0.045991270	0.028810236	0.00049333256
0.046122759	0.028306370	0.00049321429
0.046254248	0.029384522	0.00050823083
0.046385737	0.029113262	0.00050958504
0.046517225	0.028342548	0.00050432278
0.046648714	0.028538065	0.00050781491
0.046780203	0.028667292	0.00051509409
0.046911691	0.029926582	0.00052375569
0.047043180	0.028974445	0.00051593895
0.047174669	0.029304755	0.00051965479
0.047306157	0.029935983	0.00052703131
0.047437646	0.029801488	0.00052837410
0.047569135	0.028993954	0.00052341291
0.047700624	0.029758101	0.00052602636
0.047832112	0.029260008	0.00052650510
0.047963601	0.029471335	0.00052690499
0.048095090	0.029521329	0.00053035056
0.048226578	0.029905712	0.00053551445
0.048358067	0.029203340	0.00052649065
0.048489556	0.029857749	0.00053384315
0.048621044	0.029843238	0.00053365137
0.048752533	0.029007991	0.00053290997
0.048884022	0.028680667	0.00052926183
0.049015511	0.029443843	0.00053364868
0.049146999	0.029104883	0.00053061516
0.049278488	0.029408693	0.00053367989
0.049409977	0.028638814	0.00053187713
0.049541465	0.028918474	0.00053154878
0.049672954	0.028795933	0.00053165432
0.049804443	0.028445922	0.00052678149
0.049935931	0.028769206	0.00053298491
0.050067420	0.029222520	0.00053728558
0.050198909	0.028340190	0.00053154741
0.050330398	0.029337414	0.00053646586
0.050461886	0.029567109	0.00053993203
0.050593375	0.029332268	0.00053896739
0.050724864	0.029493493	0.00054178741
0.050856352	0.029877463	0.00054623666
0.050987841	0.029779172	0.00054176640
0.051119330	0.029049578	0.00053676010
0.051250818	0.029848693	0.00054530795
0.051382307	0.029367065	0.00054546368
0.051513796	0.029979670	0.00054616177
0.051645284	0.029385139	0.00054019328
0.051776773	0.028955591	0.00053824387
0.051908262	0.028805412	0.00053744498
0.052039751	0.028482286	0.00053598584
0.052171239	0.028504134	0.00053754665
0.052302728	0.028729524	0.00054339326
0.052434217	0.029605619	0.00054346461
0.052565705	0.029417148	0.00054693236
0.052697194	0.030444509	0.00055388355
0.052828683	0.028930096	0.00054423239
0.052960171	0.029061077	0.00054222210
0.053091660	0.029216307	0.00054326515
0.053223149	0.029119187	0.00054624020
0.053354638	0.029872005	0.00055258460
0.053486126	0.028683660	0.00054283219
0.053617615	0.029348894	0.00054579965
0.053749104	0.029795252	0.00055126118
0.053880592	0.028599387	0.00053953377
0.054012081	0.028590660	0.00054509896
0.054143570	0.029731959	0.00055453838
0.054275058	0.029337517	0.00054864307
0.054406547	0.030309936	0.00055464001
0.054538036	0.029736526	0.00055541832
0.054669525	0.029203734	0.00054770591
0.054801013	0.029286670	0.00055240137
0.054932502	0.029755293	0.00055408776
0.055063991	0.028805643	0.00054297855
0.055195479	0.028815524	0.00054894472
0.055326968	0.029048709	0.00054956570
0.055458457	0.028787288	0.00054857906
0.055589945	0.029838168	0.00055620590
0.055721434	0.029182362	0.00054725032
0.055852923	0.029799152	0.00055878226
0.055984412	0.029820631	0.00055753608
0.056115900	0.029965384	0.00055785859
0.056247389	0.029419735	0.00055524371
0.056378878	0.029164700	0.00054851433
0.056510366	0.028022972	0.00054402398
0.056641855	0.029297552	0.00055146187
0.056773344	0.029711192	0.00055774785
0.056904832	0.029805292	0.00055673610
0.057036321	0.029338668	0.00054895955
0.057167810	0.029486384	0.00055498776
0.057299299	0.028456257	0.00054526713
0.057430787	0.029775863	0.00055539585
0.057562276	0.029533383	0.00055660498
0.057693765	0.029472651	0.00054949556
0.057825253	0.029366553	0.00055435441
0.057956742	0.028371255	0.00054560429
0.058088231	0.028576301	0.00054423962
0.058219719	0.030744915	0.00056603054
0.058351208	0.028734766	0.00054221198
0.058482697	0.029223485	0.00054882126
0.058614186	0.028723490	0.00054679746
0.058745674	0.029945256	0.00055180715
0.058877163	0.028922202	0.00054309476
0.059008652	0.029300227	0.00054350453
0.059140140	0.028563592	0.00054206531
0.059271629	0.028996581	0.00054400186
0.059403118	0.028982531	0.00054002837
0.059534606	0.029049643	0.00054491969
0.059666095	0.029218252	0.00053809297
0.059797584	0.029628884	0.00054554985
0.059929072	0.028446538	0.00053805738
0.060060561	0.029405638	0.00054084898
0.060192050	0.028822154	0.00053931735
0.060323539	0.028738186	0.00053388296
0.060455027	0.028830003	0.00053776773
0.060586516	0.029342684	0.00054259427
0.060718005	0.029428584	0.00054058260
0.060849493	0.027757099	0.00052814345
0.060980982	0.028655998	0.00053495000
0.061112471	0.028965041	0.00053573501
0.061243959	0.028408162	0.00053694001
0.061375448	0.028783500	0.00053205148
0.061506937	0.028246821	0.00053217752
0.061638426	0.028858262	0.00053281844
0.061769914	0.028754819	0.00053416202
0.061901403	0.028793468	0.00053637686
0.062032892	0.028393289	0.00052777938
0.062164380	0.029154672	0.00053732702
0.062295869	0.029546219	0.00054002667
0.062427358	0.028703836	0.00053125690
0.062558846	0.028246107	0.00053292785
0.062690335	0.029559316	0.00053643533
0.062821824	0.029521435	0.00053776336
0.062953313	0.028651832	0.00053021781
0.063084801	0.028592729	0.00052925501
0.063216290	0.029042652	0.00053625264
0.063347779	0.029334090	0.00053660847
0.063479267	0.028232397	0.00052631599
0.063610756	0.030057435	0.00054365481
0.063742245	0.028861353	0.00053093935
0.063873733	0.029631839	0.00054090047
0.064005222	0.029248316	0.00053433352
0.064136711	0.030344268	0.00054322936
0.064268200	0.028475940	0.00052644146
0.064399688	0.028613029	0.00052582693
0.064531177	0.029455956	0.00053722956
0.064662666	0.029024108	0.00053118907
0.064794154	0.030039918	0.00053723665
0.064925643	0.029253452	0.00053483493
0.065057132	0.029509850	0.00053458063
0.065188620	0.029487947	0.00053585900
0.065320109	0.028298918	0.00052341851
0.065451598	0.029544568	0.00053212962
0.065583087	0.028655135	0.00052742033
0.065714575	0.028695231	0.00052545596
0.065846064	0.029500975	0.00053441775
0.065977553	0.029495490	0.00053190374
0.066109041	0.029795613	0.00053222265
0.066240530	0.028214184	0.00052550356
0.066372019	0.029248053	0.00052847864
0.066503507	0.028822484	0.00052700774
0.066634996	0.029168161	0.00052766519
0.066766485	0.028948989	0.00052823487
0.066897973	0.028892656	0.00052750466
0.067029462	0.028718124	0.00052534060
0.067160951	0.029680487	0.00053463901
0.067292440	0.027524948	0.00051315575
0.067423928	0.029551664	0.00052730999
0.067555417	0.028781759	0.00052486376
0.067686906	0.028775389	0.00052284199
0.067818394	0.028513895	0.00052193858
0.067949883	0.028641029	0.00052156197
0.068081372	0.028887566	0.00052421263
0.068212860	0.029097499	0.00052390774
0.068344349	0.028450290	0.00052036153
0.068475838	0.028373601	0.00051852623
0.068607327	0.029157489	0.00052552673
0.068738815	0.028514276	0.00051515553
0.068870304	0.029503123	0.00052968183
0.069001793	0.028345378	0.00051701960
0.069133281	0.028239393	0.00051691640
0.069264770	0.028416206	0.00052025952
0.069396259	0.029384293	0.00052031837
0.069527747	0.029398166	0.00052689389
0.069659236	0.028516523	0.00051927994
0.069790725	0.028270038	0.00051506186
0.069922214	0.028617949	0.00051965981
0.070053702	0.029097449	0.00051946136
0.070185191	0.028207546	0.00051726145
0.070316680	0.029002513	0.00051830912
0.070448168	0.029161356	0.00052107179
0.070579657	0.027938565	0.00051406445
0.070711146	0.028719931	0.00051449738
0.070842634	0.029086099	0.00052088461
0.070974123	0.028972179	0.00051812395
0.071105612	0.028536828	0.00051309349
0.071237101	0.027940146	0.00051267786
0.071368589	0.027437220	0.00050227798
0.071500078	0.029546582	0.00052455822
0.071631567	0.028734759	0.00051742071
0.071763055	0.027349728	0.00050336515
0.071894544	0.027600953	0.00050741621
0.072026033	0.028066245	0.00050628470
0.072157521	0.027599967	0.00050873131
0.072289010	0.028306643	0.00051248420
0.072420499	0.027967641	0.00050705292
0.072551988	0.027467980	0.00050271182
0.072683476	0.027230137	0.00050152497
0.072814965	0.027104552	0.00050130423
0.072946454	0.028271298	0.00051179619
0.073077942	0.028097479	0.00050649016
0.073209431	0.027763418	0.00050869464
0.073340920	0.027257373	0.00050097701
0.073472408	0.027909664	0.00050584747
0.073603897	0.027876336	0.00050818942
0.073735386	0.027899156	0.00050406046
0.073866875	0.026751710	0.00049625131
0.073998363	0.027092986	0.00049949770
0.074129852	0.027759458	0.00050482044
0.074261341	0.027023671	0.00049957435
0.074392829	0.027074573	0.00049679071
0.074524318	0.027399862	0.00050174606
0.074655807	0.026434035	0.00049187931
0.074787295	0.027579747	0.00050095815
0.074918784	0.027647667	0.00050136717
0.075050273	0.027766737	0.00050114146
0.075181761	0.027682263	0.00050089019
0.075313250	0.026466772	0.00049338711
0.075444739	0.027685465	0.00050053313
0.075576228	0.026291451	0.00049115906
0.075707716	0.027567366	0.00049754252
0.075839205	0.026940559	0.00049384673
0.075970694	0.027444152	0.00049820370
0.076102182	0.027015013	0.00049319193
0.076233671	0.027133427	0.00049729885
0.076365160	0.026432496	0.00048578305
0.076496648	0.026995341	0.00049307400
0.076628137	0.027487196	0.00049916714
0.076759626	0.027443180	0.00049478976
0.076891115	0.026187928	0.00048671246
0.077022603	0.027729972	0.00049627211
0.077154092	0.027485641	0.00049515405
0.077285581	0.026376448	0.00048912000
0.077417069	0.026612176	0.00048901622
0.077548558	0.027628099	0.00049841635
0.077680047	0.027371822	0.00049392193
0.077811535	0.027074073	0.00049158400
0.077943024	0.026988673	0.00049176613
0.078074513	0.026557819	0.00048554150
0.078206002	0.027305738	0.00049557813
0.078337490	0.026079261	0.00048255645
0.078468979	0.026992324	0.00048915926
0.078600468	0.026731994	0.00048897859
0.078731956	0.026622571	0.00048595518
0.078863445	0.025856600	0.00048191086
0.078994934	0.026512145	0.00048473677
0.079126422	0.027076274	0.00048995096
0.079257911	0.027163731	0.00049078155
0.079389400	0.026265910	0.00048131218
0.079520889	0.026380347	0.00048403224
0.079652377	0.026363596	0.00048395995
0.079783866	0.026197073	0.00048048253
0.079915355	0.026815775	0.00048843003
0.080046843	0.027286955	0.00048719234
0.080178332	0.026588691	0.00048338304
0.080309821	0.025893754	0.00047882645
0.080441309	0.026668772	0.00048096895
0.080572798	0.026110176	0.00047963276
0.080704287	0.026798645	0.00048666477
0.080835776	0.026908157	0.00048564208
0.080967264	0.026472061	0.00048364360
0.081098753	0.027131439	0.00048437419
0.081230242	0.026302885	0.00048059053
0.081361730	0.025811585	0.00047554369
0.081493219	0.026075279	0.00047794744
0.081624708	0.026038929	0.00048103439
0.081756196	0.026930341	0.00048021300
0.081887685	0.026457657	0.00048246757
0.082019174	0.026652792	0.00048248331
0.082150663	0.026133119	0.00047908685
0.082282151	0.026117629	0.00047857230
0.082413640	0.025961110	0.00047515362
0.082545129	0.026498451	0.00047963555
0.082676617	0.026080880	0.00047772027
0.082808106	0.026610138	0.00048223359
0.082939595	0.026877635	0.00048607105
0.083071083	0.026400937	0.00047529165
0.083202572	0.026572751	0.00047968148
0.083334061	0.026092050	0.00047724003
0.083465549	0.025502981	0.00046757040
0.083597038	0.026335747	0.00047920454
0.083728527	0.026530276	0.00047619838
0.083860016	0.027439819	0.00048582035
0.083991504	0.025683910	0.00047239923
0.084122993	0.026724541	0.00047837978
0.084254482	0.026955109	0.00048193170
0.084385970	0.026108602	0.00047397554
0.084517459	0.025842907	0.00047161241
0.084648948	0.025716141	0.00047200513
0.084780436	0.026142524	0.00047199096
0.084911925	0.026641347	0.00047808195
0.085043414	0.025870413	0.00046899575
0.085174903	0.026674203	0.00047556259
0.085306391	0.026056694	0.00047326549
0.085437880	0.026245563	0.00047342686
0.085569369	0.026386024	0.00047450797
0.085700857	0.026569555	0.00047267932
0.085832346	0.026341557	0.00047302280
0.085963835	0.025560291	0.00047022972
0.086095323	0.025557142	0.00046517312
0.086226812	0.026634194	0.00047452168
0.086358301	0.026265115	0.00047071746
0.086489790	0.026122917	0.00047070317
0.086621278	0.024807789	0.00046156228
0.086752767	0.025152089	0.00046292388
0.086884256	0.026403785	0.00047079719
0.087015744	0.025978473	0.00046928100
0.087147233	0.026364229	0.00046966420
0.087278722	0.025294428	0.00046598674
0.087410210	0.026646158	0.00047128352
0.087541699	0.026131726	0.00046811127
0.087673188	0.026192686	0.00046972839
0.087804677	0.025758448	0.00046429100
0.087936165	0.025596301	0.00046478694
0.088067654	0.026188071	0.00046942784
0.088199143	0.025483448	0.00045962828
0.088330631	0.025826761	0.00046806759
0.088462120	0.025592870	0.00046136767
0.088593609	0.025802998	0.00046597888
0.088725097	0.025491169	0.00045946146
0.088856586	0.026060948	0.00046352117
0.088988075	0.025532634	0.00046336121
0.089119564	0.026068793	0.00046385017
0.089251052	0.025870034	0.00046646526
0.089382541	0.026031063	0.00046372157
0.089514030	0.026221724	0.00046494799
0.089645518	0.026409611	0.00046681882
0.089777007	0.026529856	0.00046613939
0.089908496	0.025492671	0.00046309268
0.090039984	0.025187548	0.00045653330
0.090171473	0.025751537	0.00046023995
0.090302962	0.025343280	0.00045985549
0.090434451	0.025583165	0.00046026119
0.090565939	0.024929295	0.00045627224
0.090697428	0.025390130	0.00045916692
0.090828917	0.025717152	0.00045662197
0.090960405	0.026123711	0.00046608147
0.091091894	0.025967984	0.00046112437
0.091223383	0.024968700	0.00045639403
0.091354871	0.025499811	0.00046075272
0.091486360	0.025182347	0.00046534895
0.091617849	0.025416628	0.00047182401
0.091749337	0.024817657	0.00046956843
0.091880826	0.025266139	0.00047759835
0.092012315	0.025350639	0.00048083848
0.092143804	0.025512610	0.00048256139
0.092275292	0.025428774	0.00048651988
0.092406781	0.025105677	0.00048522547
0.092538270	0.024835412	0.00048666360
0.092669758	0.025835248	0.00049706954
0.092801247	0.024905588	0.00047384048
0.092932736	0.024739383	0.00047361842
0.093064224	0.025051131	0.00047222533
0.093195713	0.025400753	0.00047247117
0.093327202	0.024815296	0.00046760430
0.093458691	0.024693775	0.00045973924
0.093590179	0.024875878	0.00046683150
0.093721668	0.024821999	0.00046490474
0.093853157	0.025173514	0.00046755521
0.093984645	0.025584516	0.00046860558
0.094116134	0.025143688	0.00046238783
0.094247623	0.025527039	0.00046616241
0.094379111	0.024183610	0.00045592247
0.094510600	0.025000976	0.00046128024
0.094642089	0.024730818	0.00045960000
0.094773578	0.024263869	0.00045160138
0.094905066	0.024692319	0.00045942434
0.095036555	0.024397283	0.00045820236
0.095168044	0.024471275	0.00045242010
0.095299532	0.024950208	0.00045787544
0.095431021	0.025189046	0.00045619452
0.095562510	0.024888417	0.00045775383
0.095693998	0.024428161	0.00045595122
0.095825487	0.024354103	0.00044964239
0.095956976	0.024551165	0.00045585173
0.096088465	0.024458021	0.00045005411
0.096219953	0.023946678	0.00044852687
0.096351442	0.024234203	0.00045253717
0.096482931	0.024268443	0.00044885207
0.096614419	0.024851224	0.00045209736
0.096745908	0.025073565	0.00045495276
0.096877397	0.024630391	0.00044993106
0.097008885	0.023909779	0.00044759925
0.097140374	0.024838432	0.00045115171
0.097271863	0.024108201	0.00044551878
0.097403352	0.024482191	0.00044859002
0.097534840	0.023218837	0.00043715147
0.097666329	0.024480869	0.00044980390
0.097797818	0.023542287	0.00043769294
0.097929306	0.024556307	0.00044564034
0.098060795	0.024521919	0.00044596230
0.098192284	0.024668591	0.00044336110
0.098323772	0.024681368	0.00044683544
0.098455261	0.025055718	0.00044501765
0.098586750	0.023978490	0.00043578464
0.098718239	0.024103399	0.00043835236
0.098849727	0.022900672	0.00042793778
0.098981216	0.024564172	0.00044190178
0.099112705	0.024810037	0.00044107883
0.099244193	0.023882399	0.00043423265
0.099375682	0.024741172	0.00044159539
0.099507171	0.024211040	0.00043676040
0.099638659	0.023829341	0.00043651091
0.099770148	0.024551442	0.00044143069
0.099901637	0.023780981	0.00043336764
0.10003313	0.024339620	0.00044054194
0.10016461	0.024889299	0.00044390335
0.10029610	0.024385191	0.00044270004
0.10042759	0.025397312	0.00044612046
0.10055908	0.024390324	0.00043970496
0.10069057	0.023614717	0.00043466559
0.10082206	0.024171908	0.00043783688
0.10095355	0.023492891	0.00043658350
0.10108504	0.023646188	0.00043421656
0.10121652	0.024282819	0.00043676049
0.10134801	0.024743304	0.00044228057
0.10147950	0.024084699	0.00043493491
0.10161099	0.024150727	0.00043641678
0.10174248	0.024214766	0.00043785424
0.10187397	0.024420514	0.00043575847
0.10200546	0.024605937	0.00043960112
0.10213694	0.023347350	0.00042544235
0.10226843	0.023688235	0.00043219707
0.10239992	0.023726662	0.00043250087
0.10253141	0.024405859	0.00043251605
0.10266290	0.024306750	0.00043811787
0.10279439	0.024113896	0.00043211552
0.10292588	0.023733307	0.00043241926
0.10305737	0.023802303	0.00043045490
0.10318885	0.023613311	0.00042866939
0.10332034	0.024282093	0.00043626066
0.10345183	0.023581430	0.00042830144
0.10358332	0.023554832	0.00042892401
0.10371481	0.023748356	0.00043069092
0.10384630	0.023811140	0.00042950339
0.10397779	0.024031372	0.00043035434
0.10410928	0.023677753	0.00042995897
0.10424076	0.024246442	0.00043317466
0.10437225	0.023760089	0.00042956821
0.10450374	0.023408301	0.00042321774
0.10463523	0.024422331	0.00043455390
0.10476672	0.024494527	0.00043342155
0.10489821	0.023374255	0.00042523627
0.10502970	0.023854546	0.00042849096
0.10516118	0.024547243	0.00043119856
0.10529267	0.023528395	0.00042807086
0.10542416	0.023666003	0.00042833094
0.10555565	0.023822547	0.00042694535
0.10568714	0.024991950	0.00043632161
0.10581863	0.024244779	0.00042902630
0.10595012	0.024051032	0.00042922610
0.10608161	0.023918529	0.00042876653
0.10621309	0.024909285	0.00043538556
0.10634458	0.024644306	0.00043258421
0.10647607	0.024329142	0.00043019881
0.10660756	0.023711393	0.00042574401
0.10673905	0.023960720	0.00042978377
0.10687054	0.023895291	0.00042952201
0.10700203	0.023911722	0.00043606819
0.10713352	0.023970304	0.00043930350
0.10726500	0.023940988	0.00044392398
0.10739649	0.024388242	0.00045283520
0.10752798	0.023860016	0.00044600706
0.10765947	0.023864495	0.00045288185
0.10779096	0.023605769	0.00044980283
0.10792245	0.024118910	0.00045647429
0.10805394	0.024641776	0.00046297518
0.10818542	0.022991903	0.00044993982
0.10831691	0.024254727	0.00046123897
0.10844840	0.024360087	0.00046358628
0.10857989	0.024133842	0.00046489891
0.10871138	0.023333165	0.00046235204
0.10884287	0.024133342	0.00046647673
0.10897436	0.024430617	0.00047020569
0.10910585	0.023566505	0.00046796609
0.10923733	0.024369947	0.00046880984
0.10936882	0.023727109	0.00047031534
0.10950031	0.024830690	0.00047754152
0.10963180	0.024615851	0.00047959211
0.10976329	0.023851020	0.00047287409
0.10989478	0.023466767	0.00047153643
0.11002627	0.023580214	0.00047776500
0.11015776	0.023378516	0.00046934347
0.11028924	0.024076580	0.00048067425
0.11042073	0.023686729	0.00048127005
0.11055222	0.024022483	0.00047846718
0.11068371	0.024317009	0.00048536360
0.11081520	0.022916224	0.00047463114
0.11094669	0.023030583	0.00047588512
0.11107818	0.023408093	0.00048259372
0.11120966	0.023358386	0.00048016548
0.11134115	0.024568905	0.00049315201
0.11147264	0.023047025	0.00047773611
0.11160413	0.023411717	0.00048268239
0.11173562	0.023718839	0.00049018031
0.11186711	0.023317644	0.00047178444
0.11199860	0.023205174	0.00047153947
0.11213009	0.023910338	0.00046785913
0.11226157	0.024004099	0.00046577156
0.11239306	0.023755697	0.00046356674
0.11252455	0.023515578	0.00046015298
0.11265604	0.023470641	0.00045909891
0.11278753	0.023574411	0.00045435306
0.11291902	0.024520759	0.00046087539
0.11305051	0.025068249	0.00046815827
0.11318200	0.023861667	0.00045336746
0.11331348	0.023729560	0.00045369102
0.11344497	0.023470409	0.00045026308
0.11357646	0.024045519	0.00045059334
0.11370795	0.023721406	0.00044920149
0.11383944	0.023496104	0.00044912740
0.11397093	0.023745572	0.00044985249
0.11410242	0.022647389	0.00044152738
0.11423390	0.023311098	0.00044178436
0.11436539	0.023801696	0.00045015721
0.11449688	0.024719994	0.00045097699
0.11462837	0.023814269	0.00044982545
0.11475986	0.023195907	0.00044078222
0.11489135	0.024073168	0.00044337196
0.11502284	0.022943025	0.00043879439
0.11515433	0.023961978	0.00044482546
0.11528581	0.024331458	0.00044743008
0.11541730	0.023348314	0.00043709897
0.11554879	0.023520638	0.00043755878
0.11568028	0.023682790	0.00044091866
0.11581177	0.024290981	0.00044377660
0.11594326	0.023525947	0.00043873689
0.11607475	0.023687211	0.00043910668
0.11620624	0.024679715	0.00044365870
0.11633772	0.024026336	0.00044224274
0.11646921	0.024011336	0.00043884793
0.11660070	0.023806401	0.00043809932
0.11673219	0.024048999	0.00043652779
0.11686368	0.023371827	0.00043332828
0.11699517	0.023109706	0.00043080252
0.11712666	0.023821903	0.00043545921
0.11725814	0.023403230	0.00043014238
0.11738963	0.023874851	0.00043362051
0.11752112	0.024375020	0.00043469805
0.11765261	0.023895852	0.00043313890
0.11778410	0.024125602	0.00043553780
0.11791559	0.023245509	0.00042472347
0.11804708	0.023311121	0.00042575952
0.11817857	0.024585800	0.00043622677
0.11831005	0.024432272	0.00043183195
0.11844154	0.023749991	0.00042951057
0.11857303	0.023784130	0.00042566669
0.11870452	0.023626080	0.00042467762
0.11883601	0.023297651	0.00042438708
0.11896750	0.024622328	0.00043103697
0.11909899	0.023190130	0.00042343769
0.11923048	0.023982738	0.00042067573
0.11936196	0.024003456	0.00042621096
0.11949345	0.024627193	0.00042715652
0.11962494	0.023789406	0.00042062039
0.11975643	0.023474915	0.00041948380
0.11988792	0.023832110	0.00041944814
0.12001941	0.024080385	0.00042154188
0.12015090	0.024523502	0.00042432073
0.12028239	0.024274250	0.00042456119
0.12041387	0.023222348	0.00041558709
0.12054536	0.024109774	0.00041911408
0.12067685	0.023690803	0.00041681208
0.12080834	0.022909928	0.00041176775
0.12093983	0.023881985	0.00041604923
0.12107132	0.023418223	0.00041598091
0.12120281	0.023701060	0.00041540217
0.12133429	0.024061511	0.00041836679
0.12146578	0.023981051	0.00041852477
0.12159727	0.023746130	0.00041399555
0.12172876	0.023546255	0.00041458418
0.12186025	0.023989024	0.00041556975
0.12199174	0.023683207	0.00041364477
0.12212323	0.023703332	0.00041342814
0.12225472	0.023521726	0.00041033913
0.12238620	0.024316985	0.00041907096
0.12251769	0.023840911	0.00041226197
0.12264918	0.023883888	0.00041620607
0.12278067	0.024045147	0.00041613581
0.12291216	0.023768892	0.00041302772
0.12304365	0.023842872	0.00041323960
0.12317514	0.024359988	0.00041621208
0.12330663	0.023370986	0.00041018203
0.12343811	0.023833093	0.00041319742
0.12356960	0.023509167	0.00040800076
0.12370109	0.024603565	0.00041712893
0.12383258	0.023596772	0.00040975438
0.12396407	0.023871248	0.00041085546
0.12409556	0.023337385	0.00041109637
0.12422705	0.024310048	0.00041224663
0.12435853	0.023078613	0.00040622480
0.12449002	0.024526829	0.00041540585
0.12462151	0.023459007	0.00040874204
0.12475300	0.023811222	0.00040968938
0.12488449	0.024047329	0.00041188828
0.12501598	0.023894720	0.00041155850
0.12514747	0.023644034	0.00040841617
0.12527896	0.023694003	0.00040804382
0.12541044	0.024204176	0.00041393615
0.12554193	0.023684103	0.00040836374
0.12567342	0.023445947	0.00040706001
0.12580491	0.023671095	0.00041106487
0.12593640	0.023919891	0.00040821014
0.12606789	0.023196178	0.00040621694
0.12619938	0.023217300	0.00040534524
0.12633087	0.024273420	0.00041368523
0.12646235	0.023068679	0.00040596903
0.12659384	0.023767667	0.00040511098
0.12672533	0.024093618	0.00041304176
0.12685682	0.024248690	0.00041000083
0.12698831	0.024155523	0.00041094723
0.12711980	0.023402784	0.00040436891
0.12725129	0.023886709	0.00040625701
0.12738277	0.023991351	0.00040870717
0.12751426	0.023854908	0.00040714529
0.12764575	0.024159678	0.00040693616
0.12777724	0.024426357	0.00040947974
0.12790873	0.024445460	0.00041123275
0.12804022	0.023461733	0.00040504197
0.12817171	0.023379814	0.00040355337
0.12830320	0.023796030	0.00040507733
0.12843468	0.023834510	0.00040482423
0.12856617	0.023952774	0.00040494523
0.12869766	0.023039337	0.00040116502
0.12882915	0.023072003	0.00040216128
0.12896064	0.023583467	0.00040252979
0.12909213	0.023486442	0.00040112741
0.12922362	0.023798530	0.00040430099
0.12935511	0.023557285	0.00040370610
0.12948659	0.023655790	0.00040380398
0.12961808	0.023602472	0.00040167525
0.12974957	0.024403558	0.00040812285
0.12988106	0.023850901	0.00040338003
0.13001255	0.023570046	0.00039993062
0.13014404	0.023961613	0.00040562169
0.13027553	0.023717495	0.00040220515
0.13040701	0.023944124	0.00040323862
0.13053850	0.023599298	0.00040208800
0.13066999	0.023592571	0.00040092256
0.13080148	0.023956085	0.00040568747
0.13093297	0.023478973	0.00039855089
0.13106446	0.023921077	0.00040405093
0.13119595	0.023728053	0.00040121292
0.13132744	0.023978552	0.00040435075
0.13145892	0.023530651	0.00040088254
0.13159041	0.024791275	0.00040821147
0.13172190	0.024362526	0.00040451314
0.13185339	0.024002443	0.00040392236
0.13198488	0.023911958	0.00040123575
0.13211637	0.024488443	0.00040531624
0.13224786	0.023275923	0.00039533874
0.13237935	0.023574815	0.00039928848
0.13251083	0.024035005	0.00040251204
0.13264232	0.024016937	0.00040250837
0.13277381	0.023187515	0.00039698008
0.13290530	0.023352898	0.00039506300
0.13303679	0.023950356	0.00040118785
0.13316828	0.023989331	0.00040267260
0.13329977	0.023827136	0.00039734420
0.13343125	0.022958038	0.00039790090
0.13356274	0.023369871	0.00039477714
0.13369423	0.023212311	0.00039472556
0.13382572	0.023355259	0.00039758177
0.13395721	0.024035607	0.00039946869
0.13408870	0.024047466	0.00040223629
0.13422019	0.023210824	0.00039145139
0.13435168	0.023589252	0.00039935998
0.13448316	0.023470333	0.00039797273
0.13461465	0.023401686	0.00039478043
0.13474614	0.024335919	0.00040281657
0.13487763	0.023639211	0.00039698135
0.13500912	0.024244785	0.00040008923
0.13514061	0.024206832	0.00040157875
0.13527210	0.024061835	0.00039922814
0.13540359	0.023455131	0.00039526003
0.13553507	0.023206039	0.00039269483
0.13566656	0.023911659	0.00039757060
0.13579805	0.023575293	0.00039746770
0.13592954	0.022902982	0.00039104582
0.13606103	0.023650429	0.00039776757
0.13619252	0.023330062	0.00039270124
0.13632401	0.022729581	0.00038777099
0.13645549	0.024057850	0.00040064003
0.13658698	0.023704433	0.00039471580
0.13671847	0.023812380	0.00039684943
0.13684996	0.023285624	0.00039142644
0.13698145	0.023223905	0.00039026491
0.13711294	0.023342432	0.00039228033
0.13724443	0.024096207	0.00039809211
0.13737592	0.024099889	0.00039759094
0.13750740	0.023829380	0.00039605920
0.13763889	0.023528081	0.00038963701
0.13777038	0.023319226	0.00039200041
0.13790187	0.023599523	0.00039186211
0.13803336	0.023391621	0.00039051513
0.13816485	0.023701110	0.00039340879
0.13829634	0.023695613	0.00039196868
0.13842783	0.023526216	0.00039359524
0.13855931	0.023753677	0.00039440186
0.13869080	0.023707867	0.00039356517
0.13882229	0.023214598	0.00038885445
0.13895378	0.023789103	0.00039168565
0.13908527	0.023860111	0.00039418230
0.13921676	0.023255687	0.00038982650
0.13934825	0.023697102	0.00039051795
0.13947973	0.023530233	0.00039001233
0.13961122	0.023700626	0.00039105054
0.13974271	0.023585876	0.00039120415
0.13987420	0.023666823	0.00039255456
0.14000569	0.023239131	0.00038574647
0.14013718	0.024142212	0.00039376162
0.14026867	0.024511865	0.00039532888
0.14040016	0.023781977	0.00039239956
0.14053164	0.023866164	0.00039260121
0.14066313	0.023796007	0.00038833687
0.14079462	0.023288724	0.00038713871
0.14092611	0.022958684	0.00038465900
0.14105760	0.023599394	0.00038868161
0.14118909	0.024045310	0.00039364400
0.14132058	0.023919094	0.00038842074
0.14145207	0.023710943	0.00038817011
0.14158355	0.024038115	0.00038939695
0.14171504	0.024209251	0.00039372014
0.14184653	0.023747689	0.00038961157
0.14197802	0.023739288	0.00038695029
0.14210951	0.023935332	0.00038978057
0.14224100	0.023844039	0.00038869496
0.14237249	0.023619099	0.00038646187
0.14250398	0.024101081	0.00039184382
0.14263546	0.022977768	0.00038143723
0.14276695	0.023626852	0.00038651452
0.14289844	0.023679517	0.00038629374
0.14302993	0.023506677	0.00038434342
0.14316142	0.023663607	0.00038664588
0.14329291	0.023842016	0.00038573044
0.14342440	0.023811893	0.00038703806
0.14355588	0.024139806	0.00038882998
0.14368737	0.023472935	0.00038469976
0.14381886	0.023611175	0.00038625086
0.14395035	0.023309479	0.00038285487
0.14408184	0.023154289	0.00038223974
0.14421333	0.023788740	0.00038822678
0.14434482	0.024046016	0.00038789012
0.14447631	0.023608568	0.00038566688
0.14460779	0.023196169	0.00038277281
0.14473928	0.023774370	0.00038473325
0.14487077	0.023502807	0.00038656919
0.14500226	0.023037562	0.00038080992
0.14513375	0.023119637	0.00038283580
0.14526524	0.023370062	0.00038242585
0.14539673	0.023615836	0.00038429572
0.14552822	0.024253793	0.00039048199
0.14565970	0.023827874	0.00038484627
0.14579119	0.023638483	0.00038421944
0.14592268	0.023210134	0.00038130017
0.14605417	0.023397582	0.00038125394
0.14618566	0.023281427	0.00038286266
0.14631715	0.023258225	0.00038035476
0.14644864	0.023387583	0.00038061198
0.14658012	0.023579724	0.00038242904
0.14671161	0.023705748	0.00038373247
0.14684310	0.023928878	0.00038742475
0.14697459	0.023108518	0.00037854681
0.14710608	0.023722829	0.00038340728
0.14723757	0.023262274	0.00037983483
0.14736906	0.023521076	0.00038194868
0.14750055	0.023500246	0.00038208901
0.14763203	0.023837206	0.00038215838
0.14776352	0.023175884	0.00037925595
0.14789501	0.023554627	0.00038170021
0.14802650	0.023850288	0.00038157152
0.14815799	0.024220385	0.00038699756
0.14828948	0.023867604	0.00038239102
0.14842097	0.023372306	0.00038079850
0.14855246	0.023337538	0.00037887559
0.14868394	0.023786142	0.00038080932
0.14881543	0.023428741	0.00038084126
0.14894692	0.024423919	0.00038593988
0.14907841	0.023208850	0.00037786995
0.14920990	0.023134294	0.00037735984
0.14934139	0.023902142	0.00038169959
0.14947288	0.023149780	0.00037866501
0.14960436	0.023560749	0.00037952149
0.14973585	0.024286000	0.00038391614
0.14986734	0.024158420	0.00038398487
0.14999883	0.024257113	0.00038362018
0.15013032	0.023549530	0.00038003464
0.15026181	0.023638579	0.00038154785
0.15039330	0.023250701	0.00037737499
0.15052479	0.023696344	0.00037998015
0.15065627	0.023790844	0.00038046985
0.15078776	0.023709636	0.00038045002
0.15091925	0.023575541	0.00037913988
0.15105074	0.023291090	0.00037587874
0.15118223	0.023284736	0.00037733592
0.15131372	0.023381215	0.00037713107
0.15144521	0.023975396	0.00038066135
0.15157670	0.023453010	0.00037763428
0.15170818	0.023810579	0.00037815842
0.15183967	0.023572453	0.00037721597
0.15197116	0.024006764	0.00038113079
0.15210265	0.023820465	0.00037890400
0.15223414	0.024054328	0.00038013898
0.15236563	0.023415271	0.00037548143
0.15249712	0.023539892	0.00037787916
0.15262860	0.023763450	0.00037745730
0.15276009	0.024086265	0.00038175076
0.15289158	0.023239277	0.00037448141
0.15302307	0.023747698	0.00037723940
0.15315456	0.023528266	0.00037720603
0.15328605	0.023529011	0.00037635047
0.15341754	0.022819504	0.00037264401
0.15354903	0.022895982	0.00037077222
0.15368051	0.023279366	0.00037478810
0.15381200	0.024011281	0.00037789321
0.15394349	0.024006141	0.00037924838
0.15407498	0.023801349	0.00037671746
0.15420647	0.023600245	0.00037312641
0.15433796	0.023778569	0.00037657132
0.15446945	0.023559549	0.00037328892
0.15460094	0.023723033	0.00037745710
0.15473242	0.023605373	0.00037609269
0.15486391	0.023646810	0.00037409889
0.15499540	0.023803470	0.00037594324
0.15512689	0.024039752	0.00037769424
0.15525838	0.023080283	0.00037235300
0.15538987	0.023622492	0.00037458081
0.15552136	0.023648205	0.00037493423
0.15565284	0.023692767	0.00037377260
0.15578433	0.023629588	0.00037486051
0.15591582	0.023741228	0.00037603421
0.15604731	0.023445886	0.00037418636
0.15617880	0.023362513	0.00037196899
0.15631029	0.023779790	0.00037623645
0.15644178	0.024054057	0.00037504407
0.15657327	0.023504327	0.00037402498
0.15670475	0.023636867	0.00037279754
0.15683624	0.024157007	0.00037634533
0.15696773	0.022873054	0.00036876799
0.15709922	0.023302308	0.00036978763
0.15723071	0.023498564	0.00037345588
0.15736220	0.024044833	0.00037395180
0.15749369	0.023480273	0.00037276876
0.15762518	0.023972304	0.00037333845
0.15775666	0.023231077	0.00036974951
0.15788815	0.022983572	0.00036944642
0.15801964	0.023741162	0.00037251240
0.15815113	0.023737012	0.00037295617
0.15828262	0.023202524	0.00036857348
0.15841411	0.023150163	0.00036896480
0.15854560	0.023235787	0.00037078543
0.15867708	0.023750453	0.00037045335
0.15880857	0.024096504	0.00037658795
0.15894006	0.022568901	0.00036548027
0.15907155	0.023944489	0.00037285802
0.15920304	0.023943836	0.00037628779
0.15933453	0.023780077	0.00037185820
0.15946602	0.023637638	0.00037108985
0.15959751	0.023956050	0.00037260027
0.15972899	0.023221126	0.00036776988
0.15986048	0.022966305	0.00036731379
0.15999197	0.023213432	0.00036673401
0.16012346	0.023626509	0.00037059235
0.16025495	0.023552628	0.00036968411
0.16038644	0.023125672	0.00036689315
0.16051793	0.024194007	0.00037437501
0.16064942	0.023893934	0.00036999273
0.16078090	0.022877772	0.00036576992
0.16091239	0.023728912	0.00037100638
0.16104388	0.023261707	0.00036529037
0.16117537	0.023155455	0.00036746713
0.16130686	0.023350330	0.00036651520
0.16143835	0.023243128	0.00036630833
0.16156984	0.023615939	0.00036965512
0.16170133	0.023692515	0.00036632655
0.16183281	0.023277091	0.00036735687
0.16196430	0.023377902	0.00036624897
0.16209579	0.024149534	0.00037086950
0.16222728	0.023088412	0.00036646732
0.16235877	0.023179560	0.00036305919
0.16249026	0.023994667	0.00037053559
0.16262175	0.024257627	0.00037247992
0.16275323	0.022992091	0.00036402861
0.16288472	0.023604777	0.00036621847
0.16301621	0.022852253	0.00036135352
0.16314770	0.023067286	0.00036485910
0.16327919	0.024105834	0.00036976062
0.16341068	0.023759606	0.00036836598
0.16354217	0.024169870	0.00037080932
0.16367366	0.024018658	0.00037079330
0.16380514	0.023951414	0.00036968640
0.16393663	0.023470045	0.00036698223
0.16406812	0.023613455	0.00036578033
0.16419961	0.022833632	0.00036188452
0.16433110	0.023513435	0.00036534884
0.16446259	0.024198623	0.00036944506
0.16459408	0.023386603	0.00036633888
0.16472557	0.023646797	0.00036395334
0.16485705	0.023409041	0.00036527684
0.16498854	0.023545887	0.00036515906
0.16512003	0.023746449	0.00036640060
0.16525152	0.022983540	0.00036287564
0.16538301	0.022987662	0.00036001001
0.16551450	0.023939197	0.00036797718
0.16564599	0.023406535	0.00036426238
0.16577747	0.023580474	0.00036610104
0.16590896	0.023592449	0.00036602402
0.16604045	0.022850739	0.00035939732
0.16617194	0.022935553	0.00036125357
0.16630343	0.023313152	0.00036214329
0.16643492	0.023548620	0.00036425652
0.16656641	0.023228378	0.00036288198
0.16669790	0.023288001	0.00036031145
0.16682938	0.024031779	0.00036940934
0.16696087	0.023704913	0.00036534211
0.16709236	0.024553317	0.00036707704
0.16722385	0.023874057	0.00036596474
0.16735534	0.023699334	0.00036398198
0.16748683	0.024345323	0.00036700791
0.16761832	0.023323183	0.00036259166
0.16774981	0.023644338	0.00036297074
0.16788129	0.023725527	0.00036474323
0.16801278	0.023475820	0.00036181718
0.16814427	0.023697884	0.00036521441
0.16827576	0.023106358	0.00036029223
0.16840725	0.023142315	0.00035922822
0.16853874	0.023287649	0.00036009782
0.16867023	0.023776626	0.00036287103
0.16880171	0.023924999	0.00036676882
0.16893320	0.023752028	0.00036347489
0.16906469	0.023959072	0.00036267512
0.16919618	0.023572331	0.00036366700
0.16932767	0.023686442	0.00036136501
0.16945916	0.023500381	0.00036069032
0.16959065	0.023198697	0.00036061520
0.16972214	0.023448789	0.00035931632
0.16985362	0.022765295	0.00035863422
0.16998511	0.023242030	0.00035838388
0.17011660	0.022911173	0.00035798829
0.17024809	0.023339381	0.00036051218
0.17037958	0.023847647	0.00036260949
0.17051107	0.023814212	0.00036265670
0.17064256	0.023837706	0.00036220099
0.17077405	0.023833265	0.00036291574
0.17090553	0.023628766	0.00036040386
0.17103702	0.022908728	0.00035625654
0.17116851	0.024104496	0.00036203033
0.17130000	0.023713785	0.00036126276
0.17143149	0.023591641	0.00036010926
0.17156298	0.024073518	0.00036355935
0.17169447	0.023405335	0.00035689912
0.17182595	0.023121382	0.00035712635
0.17195744	0.024238920	0.00036379306
0.17208893	0.023122800	0.00035522842
0.17222042	0.023343067	0.00035764273
0.17235191	0.022927895	0.00035535524
0.17248340	0.023452501	0.00035946189
0.17261489	0.023400759	0.00035796477
0.17274638	0.023072640	0.00035538803
0.17287786	0.022616819	0.00035532740
0.17300935	0.023227133	0.00035715303
0.17314084	0.023236308	0.00035679671
0.17327233	0.023488524	0.00035768408
0.17340382	0.023223165	0.00035584986
0.17353531	0.023140670	0.00035622855
0.17366680	0.023261658	0.00035531908
0.17379829	0.023339345	0.00035613411
0.17392977	0.023775687	0.00036102991
0.17406126	0.023797174	0.00035902170
0.17419275	0.023106325	0.00035507344
0.17432424	0.023814095	0.00035840944
0.17445573	0.023323405	0.00035522791
0.17458722	0.023246829	0.00035744274
0.17471871	0.024206800	0.00036040541
0.17485019	0.023397873	0.00035536596
0.17498168	0.023895999	0.00035920534
0.17511317	0.023812471	0.00035862746
0.17524466	0.023065108	0.00035545873
0.17537615	0.023772012	0.00035558167
0.17550764	0.023233988	0.00035422184
0.17563913	0.023560333	0.00035575542
0.17577062	0.024090556	0.00035843239
0.17590210	0.023593865	0.00035691016
0.17603359	0.023330780	0.00035340139
0.17616508	0.023091250	0.00035393998
0.17629657	0.023241595	0.00035502356
0.17642806	0.023819282	0.00035671491
0.17655955	0.023249178	0.00035446568
0.17669104	0.022778019	0.00035029199
0.17682253	0.023403790	0.00035371837
0.17695401	0.023655355	0.00035746871
0.17708550	0.022616126	0.00034907500
0.17721699	0.024196881	0.00035849470
0.17734848	0.023367114	0.00035365195
0.17747997	0.023254521	0.00035254485
0.17761146	0.023295189	0.00035576642
0.17774295	0.023844385	0.00035386678
0.17787443	0.023975544	0.00035743289
0.17800592	0.023007551	0.00035108618
0.17813741	0.023271978	0.00035362108
0.17826890	0.022912821	0.00035070527
0.17840039	0.022397529	0.00034597928
0.17853188	0.023202161	0.00035248261
0.17866337	0.023837088	0.00035624001
0.17879486	0.023013269	0.00035058451
0.17892634	0.023226214	0.00035235173
0.17905783	0.023217783	0.00035127978
0.17918932	0.023237746	0.00035324606
0.17932081	0.023458832	0.00035226119
0.17945230	0.023345057	0.00035352074
0.17958379	0.023185643	0.00035057931
0.17971528	0.023011308	0.00034861266
0.17984677	0.023748512	0.00035416573
0.17997825	0.023707948	0.00035407962
0.18010974	0.023414377	0.00035192438
0.18024123	0.023824432	0.00035468659
0.18037272	0.023754681	0.00035231288
0.18050421	0.023091493	0.00035672584
0.18063570	0.022896919	0.00035826241
0.18076719	0.023232571	0.00036091074
0.18089867	0.023465517	0.00036656388
0.18103016	0.023858484	0.00036958208
0.18116165	0.022986625	0.00036632021
0.18129314	0.023392458	0.00036962155
0.18142463	0.023235750	0.00036957782
0.18155612	0.023680888	0.00037526496
0.18168761	0.023569340	0.00037352759
0.18181910	0.023421501	0.00037560859
0.18195058	0.022966215	0.00037563205
0.18208207	0.023392004	0.00037569186
0.18221356	0.023325230	0.00037830979
0.18234505	0.022915343	0.00037549608
0.18247654	0.022870283	0.00037715063
0.18260803	0.023016602	0.00038046266
0.18273952	0.023121845	0.00038093650
0.18287101	0.023446590	0.00038447307
0.18300249	0.023222240	0.00038287592
0.18313398	0.023276727	0.00038358936
0.18326547	0.022864279	0.00038372333
0.18339696	0.023986840	0.00039048584
0.18352845	0.023231611	0.00038692261
0.18365994	0.023664086	0.00039079921
0.18379143	0.023471178	0.00038924049
0.18392292	0.023763233	0.00039388609
0.18405440	0.023360271	0.00038997603
0.18418589	0.023505186	0.00039328421
0.18431738	0.023607866	0.00039489840
0.18444887	0.022641709	0.00038732907
0.18458036	0.023085344	0.00039183725
0.18471185	0.023027848	0.00039231369
0.18484334	0.023162487	0.00039426839
0.18497482	0.023549156	0.00039765880
0.18510631	0.022991447	0.00039292996
0.18523780	0.023555376	0.00039967493
0.18536929	0.022861930	0.00038841070
0.18550078	0.023271665	0.00038593993
0.18563227	0.023534371	0.00038770057
0.18576376	0.023401144	0.00037870526
0.18589525	0.023903910	0.00038559912
0.18602673	0.022806250	0.00037529391
0.18615822	0.022576304	0.00037324315
0.18628971	0.023271652	0.00037703570
0.18642120	0.023734075	0.00037767421
0.18655269	0.023542139	0.00037637395
0.18668418	0.023769234	0.00037514369
0.18681567	0.023526414	0.00037138303
0.18694716	0.023437444	0.00037194422
0.18707864	0.023850900	0.00037073046
0.18721013	0.023313058	0.00036976938
0.18734162	0.023637923	0.00037082700
0.18747311	0.024055002	0.00037136933
0.18760460	0.023522838	0.00036918348
0.18773609	0.022850656	0.00036106396
0.18786758	0.023617058	0.00036746303
0.18799906	0.023065576	0.00036433792
0.18813055	0.023531064	0.00036391111
0.18826204	0.023159718	0.00036173677
0.18839353	0.023306066	0.00035916901
0.18852502	0.022947208	0.00035870326
0.18865651	0.022815534	0.00035931890
0.18878800	0.023155240	0.00035735172
0.18891949	0.023426155	0.00035965284
0.18905097	0.023080122	0.00035728215
0.18918246	0.023346565	0.00035810802
0.18931395	0.023530178	0.00035958166
0.18944544	0.023485711	0.00035704788
0.18957693	0.023139386	0.00035554889
0.18970842	0.023442966	0.00035630640
0.18983991	0.022941459	0.00035421204
0.18997140	0.023036584	0.00035393943
0.19010288	0.023266485	0.00035206060
0.19023437	0.023249139	0.00035303872
0.19036586	0.024000740	0.00035727713
0.19049735	0.023705413	0.00035521373
0.19062884	0.023700233	0.00035628544
0.19076033	0.023505883	0.00035261005
0.19089182	0.023209609	0.00035129063
0.19102330	0.022939974	0.00034960104
0.19115479	0.022764415	0.00034796449
0.19128628	0.023362087	0.00035180673
0.19141777	0.023098238	0.00034814786
0.19154926	0.023834437	0.00035401191
0.19168075	0.023450339	0.00034979401
0.19181224	0.023351509	0.00035055811
0.19194373	0.023517410	0.00035281458
0.19207521	0.023552329	0.00035046446
0.19220670	0.023422220	0.00035023294
0.19233819	0.023347815	0.00034902999
0.19246968	0.023264023	0.00034950184
0.19260117	0.023110887	0.00034946664
0.19273266	0.023781529	0.00035188340
0.19286415	0.023766613	0.00035026230
0.19299564	0.023452644	0.00035147644
0.19312712	0.023750112	0.00035047741
0.19325861	0.023346371	0.00034983904
0.19339010	0.023207061	0.00034707568
0.19352159	0.023684913	0.00035048688
0.19365308	0.023444563	0.00035057277
0.19378457	0.023560544	0.00034783221
0.19391606	0.023200651	0.00034806000
0.19404754	0.023030584	0.00034698017
0.19417903	0.023055771	0.00034664708
0.19431052	0.023652516	0.00035033387
0.19444201	0.023260733	0.00034698700
0.19457350	0.023439565	0.00034858728
0.19470499	0.022979569	0.00034575070
0.19483648	0.023514831	0.00034812614
0.19496797	0.023268831	0.00034770294
0.19509945	0.023370028	0.00034657163
0.19523094	0.023803911	0.00034932486
0.19536243	0.023347927	0.00034589256
0.19549392	0.022927985	0.00034349981
0.19562541	0.023758867	0.00034920322
0.19575690	0.023801692	0.00034802304
0.19588839	0.023345638	0.00034563773
0.19601988	0.023435228	0.00034512535
0.19615136	0.023662972	0.00034654032
0.19628285	0.023090255	0.00034471268
0.19641434	0.023005356	0.00034384094
0.19654583	0.023267761	0.00034493083
0.19667732	0.023297599	0.00034404339
0.19680881	0.023753070	0.00034773343
0.19694030	0.023391268	0.00034548663
0.19707178	0.023141441	0.00034351096
0.19720327	0.023110850	0.00034321997
0.19733476	0.023183073	0.00034361216
0.19746625	0.023440341	0.00034539054
0.19759774	0.023213240	0.00034446529
0.19772923	0.023691727	0.00034580489
0.19786072	0.022874516	0.00034103931
0.19799221	0.023199414	0.00034402325
0.19812369	0.023208858	0.00034177100
0.19825518	0.023369390	0.00034418031
0.19838667	0.023331152	0.00034330762
0.19851816	0.023387977	0.00034431646
0.19864965	0.023140319	0.00034238860
0.19878114	0.023385104	0.00034218198
0.19891263	0.023220190	0.00034310884
0.19904412	0.023373494	0.00034215336
0.19917560	0.023140486	0.00034220077
0.19930709	0.023371595	0.00034284111
0.19943858	0.022921652	0.00033947888
0.19957007	0.023414501	0.00034372236
0.19970156	0.022917380	0.00033993144
0.19983305	0.023194872	0.00034175139
0.19996454	0.023154109	0.00034081349
0.20009602	0.023462041	0.00034281342
0.20022751	0.024213956	0.00034729981
0.20035900	0.023377813	0.00034190848
0.20049049	0.023059363	0.00033998219
0.20062198	0.023307621	0.00034203734
0.20075347	0.022873166	0.00033828142
0.20088496	0.023263044	0.00034253750
0.20101645	0.023288463	0.00034132428
0.20114793	0.023276163	0.00033942459
0.20127942	0.023610041	0.00034275357
0.20141091	0.023531464	0.00034105232
0.20154240	0.023425961	0.00034080108
0.20167389	0.023174971	0.00034017518
0.20180538	0.023649433	0.00034107714
0.20193687	0.023859267	0.00034532039
0.20206836	0.022713464	0.00033630505
0.20219984	0.023114257	0.00033994109
0.20233133	0.023435426	0.00034096029
0.20246282	0.023558080	0.00034037318
0.20259431	0.023141167	0.00033884898
0.20272580	0.022678997	0.00033539928
0.20285729	0.022954346	0.00033660513
0.20298878	0.023651649	0.00034198245
0.20312027	0.023588572	0.00033852919
0.20325175	0.022565033	0.00033640405
0.20338324	0.022924096	0.00033600065
0.20351473	0.023412398	0.00034011143
0.20364622	0.022575272	0.00033402925
0.20377771	0.023153287	0.00033688935
0.20390920	0.022871163	0.00033697359
0.20404069	0.023180745	0.00033775624
0.20417217	0.023933872	0.00034238525
0.20430366	0.022465884	0.00033432717
0.20443515	0.023040561	0.00033443464
0.20456664	0.023778521	0.00034075726
0.20469813	0.022989652	0.00033624422
0.20482962	0.024027440	0.00034129953
0.20496111	0.023245008	0.00033776115
0.20509260	0.023067506	0.00033453810
0.20522408	0.023158255	0.00033698623
0.20535557	0.022707168	0.00033445801
0.20548706	0.023909520	0.00033901262
0.20561855	0.023215952	0.00033767538
0.20575004	0.023121972	0.00033460400
0.20588153	0.023176087	0.00033574113
0.20601302	0.023084532	0.00033656081
0.20614451	0.023319028	0.00033581345
0.20627599	0.023395261	0.00033756143
0.20640748	0.023148857	0.00033575652
0.20653897	0.023586472	0.00033767938
0.20667046	0.023580768	0.00033833295
0.20680195	0.023582040	0.00033602273
0.20693344	0.023643524	0.00033747441
0.20706493	0.023395895	0.00033643656
0.20719641	0.023149118	0.00033473826
0.20732790	0.023572018	0.00033834407
0.20745939	0.023036282	0.00033215627
0.20759088	0.022552583	0.00033152483
0.20772237	0.023406405	0.00033537972
0.20785386	0.022955279	0.00033317688
0.20798535	0.022946946	0.00033522269
0.20811684	0.023611527	0.00033672256
0.20824832	0.023006393	0.00033357935
0.20837981	0.022958188	0.00033214024
0.20851130	0.023201209	0.00033552753
0.20864279	0.023416205	0.00033703650
0.20877428	0.023470053	0.00033442558
0.20890577	0.023165038	0.00033339788
0.20903726	0.023274929	0.00033518370
0.20916875	0.023485819	0.00033603395
0.20930023	0.023321001	0.00033579938
0.20943172	0.023040698	0.00033148161
0.20956321	0.023105276	0.00033288370
0.20969470	0.022946853	0.00033225120
0.20982619	0.023310518	0.00033445884
0.20995768	0.023884305	0.00033784093
0.21008917	0.022871522	0.00033032756
0.21022065	0.022963302	0.00033216207
0.21035214	0.023490660	0.00033621556
0.21048363	0.023083914	0.00033167186
0.21061512	0.023308026	0.00033530693
0.21074661	0.023418734	0.00033282229
0.21087810	0.022795618	0.00033013479
0.21100959	0.023144135	0.00033416622
0.21114108	0.023022385	0.00033045156
0.21127256	0.023923093	0.00033901439
0.21140405	0.023431724	0.00033308096
0.21153554	0.023163747	0.00033270216
0.21166703	0.022737680	0.00033046216
0.21179852	0.023575523	0.00033403150
0.21193001	0.023571793	0.00033458425
0.21206150	0.023186235	0.00033092267
0.21219299	0.023034184	0.00033082692
0.21232447	0.023668011	0.00033568214
0.21245596	0.023486941	0.00033280024
0.21258745	0.023681040	0.00033490048
0.21271894	0.022877473	0.00032963213
0.21285043	0.023347246	0.00033143554
0.21298192	0.023272596	0.00033285253
0.21311341	0.023857118	0.00033409450
0.21324489	0.023143960	0.00033223299
0.21337638	0.023003866	0.00032994333
0.21350787	0.023427418	0.00033272124
0.21363936	0.023309362	0.00033346706
0.21377085	0.023187931	0.00033028747
0.21390234	0.023065190	0.00033157006
0.21403383	0.023353081	0.00033034172
0.21416532	0.023288940	0.00033113366
0.21429680	0.023146900	0.00033046956
0.21442829	0.023579544	0.00033234995
0.21455978	0.023459128	0.00033226553
0.21469127	0.023774928	0.00033276346
0.21482276	0.023216562	0.00032942479
0.21495425	0.022934352	0.00032852815
0.21508574	0.022703475	0.00032716672
0.21521723	0.023112970	0.00032925086
0.21534871	0.023735404	0.00033314993
0.21548020	0.023345880	0.00032808603
0.21561169	0.023031083	0.00032814720
0.21574318	0.023728216	0.00033311328
0.21587467	0.023007466	0.00032801749
0.21600616	0.023422428	0.00033139748
0.21613765	0.023283728	0.00032855513
0.21626913	0.023099183	0.00032895009
0.21640062	0.023599228	0.00033175162
0.21653211	0.023288204	0.00032929966
0.21666360	0.023374439	0.00032947200
0.21679509	0.023668550	0.00032963502
0.21692658	0.023641877	0.00033151088
0.21705807	0.023606769	0.00033066850
0.21718956	0.023125222	0.00032770792
0.21732104	0.023181848	0.00032773284
0.21745253	0.023756967	0.00033140891
0.21758402	0.023523175	0.00033055842
0.21771551	0.023159207	0.00032701174
0.21784700	0.023209358	0.00032708427
0.21797849	0.023239506	0.00032828458
0.21810998	0.023312688	0.00032713752
0.21824147	0.023331316	0.00032704473
0.21837295	0.022974273	0.00032805149
0.21850444	0.023878039	0.00032938901
0.21863593	0.023033015	0.00032795181
0.21876742	0.023330963	0.00032649660
0.21889891	0.023269759	0.00032793271
0.21903040	0.022759616	0.00032625913
0.21916189	0.023222979	0.00032511630
0.21929337	0.023460437	0.00032846365
0.21942486	0.023465271	0.00032794318
0.21955635	0.022949292	0.00032590286
0.21968784	0.023815408	0.00033060796
0.21981933	0.023678259	0.00032757501
0.21995082	0.023036221	0.00032555150
0.22008231	0.023263256	0.00032655958
0.22021380	0.023432988	0.00032772663
0.22034528	0.023084163	0.00032637597
0.22047677	0.023075136	0.00032237277
0.22060826	0.022911618	0.00032496256
0.22073975	0.023752404	0.00032976331
0.22087124	0.023434874	0.00032814172
0.22100273	0.023385925	0.00032713368
0.22113422	0.023370196	0.00032538423
0.22126571	0.023090244	0.00032528550
0.22139719	0.023020248	0.00032485228
0.22152868	0.023460700	0.00032708168
0.22166017	0.023449150	0.00032743570
0.22179166	0.023095305	0.00032370323
0.22192315	0.022920321	0.00032473951
0.22205464	0.023869731	0.00032867219
0.22218613	0.023544497	0.00032719069
0.22231761	0.023670584	0.00032688676
0.22244910	0.023218252	0.00032455760
0.22258059	0.023218179	0.00032479584
0.22271208	0.023033830	0.00032454038
0.22284357	0.022798006	0.00032280071
0.22297506	0.023525526	0.00032665634
0.22310655	0.023167032	0.00032350658
0.22323804	0.023329505	0.00032638760
0.22336952	0.023290369	0.00032581952
0.22350101	0.023796866	0.00032716377
0.22363250	0.023517803	0.00032571770
0.22376399	0.023832737	0.00032715677
0.22389548	0.022953125	0.00032380689
0.22402697	0.022320874	0.00032026905
0.22415846	0.023244845	0.00032319036
0.22428995	0.023559270	0.00032584895
0.22442143	0.023423290	0.00032352049
0.22455292	0.024124874	0.00032853892
0.22468441	0.023515249	0.00032662902
0.22481590	0.022832318	0.00032131641
0.22494739	0.023397841	0.00032307709
0.22507888	0.023368737	0.00032360095
0.22521037	0.023091570	0.00032232947
0.22534186	0.023771469	0.00032769084
0.22547334	0.023243493	0.00032255193
0.22560483	0.023066355	0.00032094416
0.22573632	0.023568142	0.00032527014
0.22586781	0.023047513	0.00032228737
0.22599930	0.023367921	0.00032378765
0.22613079	0.023355307	0.00032243211
0.22626228	0.023253315	0.00032328934
0.22639376	0.023760008	0.00032478183
0.22652525	0.023506939	0.00032342531
0.22665674	0.023678513	0.00032556219
0.22678823	0.023118125	0.00032173414
0.22691972	0.022816908	0.00031993836
0.22705121	0.023509575	0.00032321837
0.22718270	0.022873727	0.00032145919
0.22731419	0.023319823	0.00032308639
0.22744567	0.023028913	0.00032133898
0.22757716	0.023290873	0.00032135317
0.22770865	0.022525504	0.00031809063
0.22784014	0.023328391	0.00032099018
0.22797163	0.022744686	0.00031966124
0.22810312	0.023807960	0.00032307428
0.22823461	0.023067306	0.00032051297
0.22836610	0.022792565	0.00032063988
0.22849758	0.022975767	0.00031967853
0.22862907	0.023741353	0.00032473907
0.22876056	0.022988219	0.00031828075
0.22889205	0.023082454	0.00032063044
0.22902354	0.023030251	0.00032084986
0.22915503	0.023227967	0.00031979948
0.22928652	0.023017011	0.00032033224
0.22941800	0.023148281	0.00031949000
0.22954949	0.023081590	0.00031938989
0.22968098	0.023203979	0.00032022258
0.22981247	0.023123380	0.00031913072
0.22994396	0.022818189	0.00031817209
0.23007545	0.022993463	0.00032226629
0.23020694	0.023434393	0.00032666191
0.23033843	0.022818512	0.00032793663
0.23046991	0.022672374	0.00032831775
0.23060140	0.023679843	0.00033569499
0.23073289	0.023190784	0.00033261612
0.23086438	0.023666723	0.00033693548
0.23099587	0.023037848	0.00033713729
0.23112736	0.023267731	0.00033705451
0.23125885	0.023146751	0.00033916474
0.23139034	0.023005559	0.00033765017
0.23152182	0.022786027	0.00033845273
0.23165331	0.023148588	0.00034349476
0.23178480	0.023245653	0.00034309160
0.23191629	0.023299586	0.00034547218
0.23204778	0.023553090	0.00034576350
0.23217927	0.023172312	0.00034492565
0.23231076	0.022688643	0.00034395072
0.23244224	0.023578045	0.00034920384
0.23257373	0.023225889	0.00034717179
0.23270522	0.023125561	0.00034685719
0.23283671	0.023619671	0.00034881159
0.23296820	0.023726512	0.00035033843
0.23309969	0.022871854	0.00034562018
0.23323118	0.023130741	0.00034639207
0.23336267	0.022778566	0.00034537287
0.23349415	0.023068838	0.00034601418
0.23362564	0.023367593	0.00034951072
0.23375713	0.023255676	0.00034831961
0.23388862	0.022987514	0.00034666596
0.23402011	0.022822795	0.00034736102
0.23415160	0.023503910	0.00034928826
0.23428309	0.023255560	0.00035104937
0.23441458	0.022820357	0.00034567461
0.23454606	0.022911560	0.00034895165
0.23467755	0.022715319	0.00034659566
0.23480904	0.023135320	0.00035050623
0.23494053	0.023032871	0.00035054096
0.23507202	0.023249254	0.00035012720
0.23520351	0.022990893	0.00034870782
0.23533500	0.023560796	0.00035342489
0.23546648	0.023356949	0.00035189951
0.23559797	0.022940999	0.00035088921
0.23572946	0.023347566	0.00035271433
0.23586095	0.022700078	0.00034950898
0.23599244	0.023253383	0.00035356889
0.23612393	0.023350886	0.00035224012
0.23625542	0.023110012	0.00035362548
0.23638691	0.023297169	0.00035353237
0.23651839	0.023676250	0.00035490166
0.23664988	0.023379270	0.00035550762
0.23678137	0.023122311	0.00035391442
0.23691286	0.022478068	0.00034856079
0.23704435	0.023479510	0.00035495448
0.23717584	0.023549996	0.00035512280
0.23730733	0.023569558	0.00035638560
0.23743882	0.023564005	0.00035641793
0.23757030	0.023926343	0.00035933341
0.23770179	0.022826927	0.00035464034
0.23783328	0.022898901	0.00035258986
0.23796477	0.023450102	0.00035684637
0.23809626	0.022269794	0.00034882999
0.23822775	0.023090870	0.00035487135
0.23835924	0.022793233	0.00035528801
0.23849072	0.023031353	0.00035255455
0.23862221	0.022747874	0.00035297001
0.23875370	0.023904223	0.00035891839
0.23888519	0.022717245	0.00035390654
0.23901668	0.023041672	0.00035858654
0.23914817	0.022920227	0.00035186513
0.23927966	0.023214177	0.00035658408
0.23941115	0.022602495	0.00035290498
0.23954263	0.023057288	0.00035698097
0.23967412	0.022537859	0.00035370483
0.23980561	0.023467390	0.00035734971
0.23993710	0.023726020	0.00036057380
0.24006859	0.023293826	0.00035784372
0.24020008	0.022968199	0.00035753161
0.24033157	0.023268545	0.00035758703
0.24046306	0.023091710	0.00035584367
0.24059454	0.023753076	0.00036133015
0.24072603	0.023264319	0.00035952854
0.24085752	0.023151575	0.00035747229
0.24098901	0.023066983	0.00036108544
0.24112050	0.023112600	0.00035535780
0.24125199	0.023363169	0.00035902933
0.24138348	0.023018705	0.00035801193
0.24151496	0.023483154	0.00035867560
0.24164645	0.023209619	0.00036047135
0.24177794	0.023568914	0.00035942918
0.24190943	0.023161264	0.00035978489
0.24204092	0.022988851	0.00035847068
0.24217241	0.023008144	0.00035767416
0.24230390	0.023686606	0.00036348198
0.24243539	0.023005738	0.00035700066
0.24256687	0.023468975	0.00036176120
0.24269836	0.024355623	0.00036724276
0.24282985	0.023710180	0.00036280153
0.24296134	0.023549830	0.00036294025
0.24309283	0.022925873	0.00035813016
0.24322432	0.023050623	0.00035933923
0.24335581	0.022556127	0.00035767851
0.24348730	0.023152786	0.00036059185
0.24361878	0.022849921	0.00035883586
0.24375027	0.022941547	0.00035835539
0.24388176	0.023199297	0.00036088843
0.24401325	0.024149907	0.00036898202
0.24414474	0.022873850	0.00035824458
0.24427623	0.023131902	0.00036201806
0.24440772	0.024243245	0.00036847919
0.24453920	0.023304401	0.00036213763
0.24467069	0.022842816	0.00036054633
0.24480218	0.022814188	0.00035921522
0.24493367	0.023511165	0.00036314083
0.24506516	0.022336523	0.00035685442
0.24519665	0.023298643	0.00036254603
0.24532814	0.023122568	0.00036195996
0.24545963	0.023632237	0.00036466560
0.24559111	0.023426698	0.00036444992
0.24572260	0.022729642	0.00035881098
0.24585409	0.022989898	0.00036087445
0.24598558	0.023498085	0.00036482857
0.24611707	0.023583450	0.00036576654
0.24624856	0.023988295	0.00036636001
0.24638005	0.023597042	0.00036573662
0.24651154	0.022772744	0.00036051961
0.24664302	0.023487774	0.00036710750
0.24677451	0.023424392	0.00036415784
0.24690600	0.022781735	0.00036077439
0.24703749	0.023601099	0.00036786492
0.24716898	0.024131881	0.00036781095
0.24730047	0.023003401	0.00036366660
0.24743196	0.023496574	0.00036558578
0.24756345	0.023210422	0.00036336060
0.24769493	0.022896699	0.00036366655
0.24782642	0.022593164	0.00035879704
0.24795791	0.022408315	0.00036043384
0.24808940	0.022872469	0.00036243411
0.24822089	0.023372423	0.00036423981
0.24835238	0.023699339	0.00036792387
0.24848387	0.023267667	0.00036442652
0.24861535	0.023049956	0.00036504680
0.24874684	0.023359124	0.00036533268
0.24887833	0.023034709	0.00036275462
0.24900982	0.023439864	0.00036862728
0.24914131	0.023470868	0.00036799001
0.24927280	0.023192560	0.00036585875
0.24940429	0.022813870	0.00036334613
0.24953578	0.022944893	0.00036353641
0.24966726	0.023851840	0.00037052551
0.24979875	0.023183873	0.00036454323
0.24993024	0.023729788	0.00036875122
0.25006173	0.023603071	0.00036837347
0.25019322	0.023661536	0.00036881532
0.25032471	0.023047220	0.00036695619
0.25045620	0.023135411	0.00036522667
0.25058769	0.022772412	0.00036345113
0.25071917	0.022824775	0.00036301716
0.25085066	0.023574694	0.00036767108
0.25098215	0.023080187	0.00036650198
0.25111364	0.023383092	0.00036606992
0.25124513	0.022365279	0.00036329502
0.25137662	0.023212414	0.00036705537
0.25150811	0.023023578	0.00036444510
0.25163959	0.022810819	0.00036458158
0.25177108	0.023548721	0.00036641708
0.25190257	0.022747553	0.00036582822
0.25203406	0.023083022	0.00036724568
0.25216555	0.023180310	0.00036579605
0.25229704	0.023410973	0.00036903923
0.25242853	0.023063891	0.00036625487
0.25256002	0.022771085	0.00036568912
0.25269150	0.022458767	0.00036232818
0.25282299	0.022468309	0.00036140994
0.25295448	0.023153531	0.00036871348
0.25308597	0.022737807	0.00036334778
0.25321746	0.022494906	0.00036375636
0.25334895	0.023209103	0.00036829989
0.25348044	0.022282694	0.00036058269
0.25361193	0.023523217	0.00036982902
0.25374341	0.023707140	0.00036978384
0.25387490	0.022800861	0.00036366800
0.25400639	0.022285212	0.00036933938
0.25413788	0.022986860	0.00037511340
0.25426937	0.023530169	0.00038506386
0.25440086	0.023434856	0.00038733991
0.25453235	0.023134098	0.00038872808
0.25466383	0.023292192	0.00039295230
0.25479532	0.023117075	0.00039185293
0.25492681	0.023367794	0.00039560264
0.25505830	0.023041928	0.00039620325
0.25518979	0.023042103	0.00039910391
0.25532128	0.022801672	0.00039864991
0.25545277	0.023353779	0.00040454100
0.25558426	0.022917260	0.00040141894
0.25571574	0.023061172	0.00040424792
0.25584723	0.023337695	0.00040876201
0.25597872	0.023350567	0.00041100187
0.25611021	0.023801957	0.00041407433
0.25624170	0.022726802	0.00040735739
0.25637319	0.023298733	0.00041637461
0.25650468	0.023322722	0.00041575921
0.25663617	0.023008278	0.00041512930
0.25676765	0.023180598	0.00041907871
0.25689914	0.022850324	0.00041891237
0.25703063	0.023497835	0.00042717852
0.25716212	0.023816263	0.00042744115
0.25729361	0.023120703	0.00042603528
0.25742510	0.022806631	0.00042367842
0.25755659	0.022539349	0.00042427596
0.25768807	0.023163533	0.00043072214
0.25781956	0.024415673	0.00043920375
0.25795105	0.023113502	0.00043234802
0.25808254	0.023382451	0.00043947879
0.25821403	0.023448616	0.00043616557
0.25834552	0.023856188	0.00044189186
0.25847701	0.022982348	0.00043439324
0.25860850	0.022726357	0.00043265561
0.25873998	0.023319665	0.00043947166
0.25887147	0.022367377	0.00043471946
0.25900296	0.023206618	0.00044253896
0.25913445	0.023295587	0.00044086759
0.25926594	0.023042367	0.00043943963
0.25939743	0.023619112	0.00044758288
0.25952892	0.023105622	0.00044158079
0.25966041	0.022373252	0.00044136371
0.25979189	0.022183722	0.00043723060
0.25992338	0.022539147	0.00044076377
0.26005487	0.022820473	0.00044558268
0.26018636	0.023252306	0.00044849909
0.26031785	0.023077111	0.00044779217
0.26044934	0.022879576	0.00044576198
0.26058083	0.022753219	0.00044511096
0.26071231	0.022625604	0.00044685583
0.26084380	0.022116394	0.00044105563
0.26097529	0.023412943	0.00045595010
0.26110678	0.023303308	0.00045145208
0.26123827	0.023336284	0.00045411376
0.26136976	0.023169873	0.00045368348
0.26150125	0.022896786	0.00045239180
0.26163274	0.023580163	0.00045773523
0.26176422	0.023561560	0.00045728878
0.26189571	0.023191219	0.00045762904
0.26202720	0.023349455	0.00045871036
0.26215869	0.024489544	0.00046787539
0.26229018	0.023393459	0.00046074218
0.26242167	0.022716854	0.00045631290
0.26255316	0.022329846	0.00045205973
0.26268465	0.023777095	0.00046769103
0.26281613	0.022408682	0.00045426822
0.26294762	0.022290618	0.00045473916
0.26307911	0.022265438	0.00045351197
0.26321060	0.023167128	0.00046534280
0.26334209	0.022924803	0.00046427839
0.26347358	0.022577556	0.00045913408
0.26360507	0.022775137	0.00046128953
0.26373655	0.022365576	0.00045912311
0.26386804	0.023678083	0.00047227640
0.26399953	0.023780627	0.00047475043
0.26413102	0.022949371	0.00046596583
0.26426251	0.023574061	0.00047165758
0.26439400	0.022850770	0.00046631441
0.26452549	0.023557237	0.00047577728
0.26465698	0.022683288	0.00046942264
0.26478846	0.022664147	0.00046417732
0.26491995	0.023163475	0.00047592815
0.26505144	0.023305804	0.00047338437
0.26518293	0.023793874	0.00047802643
0.26531442	0.022759767	0.00047537477
0.26544591	0.023492273	0.00047787847
[truncated: 567 more rows]
