# Supplementary material for: Invariant surface glycoprotein 65 of Trypanosoma brucei is a complement C3 receptor
Source: Nat Commun. 2022 Aug 29;13:5085. doi: 10.1038/s41467-022-32728-9 (PMC9424271; doi:10.1038/s41467-022-32728-9)
Supplement: Supplementary file 4 — supplementary data 2 [file 41467_2022_32728_MOESM4_ESM.zip › b21-414646_00109.dat]

0.0026000000	39.790181	0.13669647
0.0027314887	28.804282	0.10683284
0.0028629774	22.172842	0.089624739
0.0029944661	17.274166	0.075920314
0.0031259548	12.348435	0.058986275
0.0032574435	10.794189	0.057084951
0.0033889322	8.6687397	0.048359336
0.0035204209	11.540811	0.048581799
0.0036519096	12.315505	0.046570528
0.0037833983	9.9783075	0.039521846
0.0039148870	8.2389150	0.034651871
0.0040463757	6.6744154	0.030005026
0.0041778644	5.4717439	0.025463747
0.0043093531	4.6066621	0.022939451
0.0044408418	3.8284741	0.020112848
0.0045723305	3.1558260	0.018260692
0.0047038192	2.9161921	0.016800560
0.0048353079	2.4881044	0.015065317
0.0049667966	2.2257082	0.014197814
0.0050982853	1.8683596	0.012323081
0.0052297740	1.7431002	0.012058430
0.0053612627	1.5145414	0.010854209
0.0054927514	1.3862697	0.010109066
0.0056242401	1.2604763	0.0096116006
0.0057557288	1.1735833	0.0090174313
0.0058872175	1.0756686	0.0085174927
0.0060187062	1.0154352	0.0082536618
0.0061501949	0.90393925	0.0074591181
0.0062816836	0.86735670	0.0074716624
0.0064131723	0.83493126	0.0071862103
0.0065446610	0.78643106	0.0068744920
0.0066761496	0.75303292	0.0066952793
0.0068076383	0.72278992	0.0064106954
0.0069391270	0.68663167	0.0063487260
0.0070706157	0.66172358	0.0061339105
0.0072021044	0.63770249	0.0059551569
0.0073335931	0.61793417	0.0058365845
0.0074650818	0.57244967	0.0054541282
0.0075965705	0.56349955	0.0054562314
0.0077280592	0.54679177	0.0053524785
0.0078595479	0.51377073	0.0050643005
0.0079910366	0.49531012	0.0050021119
0.0081225253	0.46523410	0.0047091945
0.0082540140	0.45376350	0.0046772287
0.0083855027	0.44086899	0.0046279242
0.0085169914	0.42014957	0.0044255703
0.0086484801	0.40289697	0.0043022358
0.0087799688	0.38251426	0.0041180590
0.0089114575	0.37326241	0.0040897029
0.0090429462	0.35882665	0.0039815593
0.0091744349	0.34278192	0.0038580632
0.0093059236	0.33301828	0.0037579438
0.0094374123	0.31498001	0.0036305468
0.0095689010	0.29778707	0.0034732226
0.0097003897	0.28998292	0.0034551169
0.0098318784	0.27727015	0.0033304672
0.0099633671	0.26313981	0.0032090221
0.010094856	0.25825835	0.0031693510
0.010226345	0.24154178	0.0029925061
0.010357833	0.24153575	0.0030697360
0.010489322	0.21941144	0.0028396976
0.010620811	0.21761742	0.0028077914
0.010752299	0.20122063	0.0026884437
0.010883788	0.19580960	0.0025974378
0.011015277	0.19247930	0.0026222266
0.011146765	0.18361884	0.0024817889
0.011278254	0.17252193	0.0023961379
0.011409743	0.16434540	0.0023149535
0.011541231	0.15730882	0.0022307136
0.011672720	0.15047055	0.0021869425
0.011804209	0.14062259	0.0020343795
0.011935698	0.13259374	0.0019706876
0.012067186	0.13070380	0.0019453933
0.012198675	0.11953477	0.0018008254
0.012330164	0.11966688	0.0018052766
0.012461652	0.11337188	0.0017365949
0.012593141	0.10715386	0.0016506707
0.012724630	0.10471451	0.0016317874
0.012856118	0.10253299	0.0015645212
0.012987607	0.097754692	0.0015448640
0.013119096	0.093745001	0.0014789141
0.013250585	0.090148193	0.0014354479
0.013382073	0.090985214	0.0014471266
0.013513562	0.087066498	0.0013931056
0.013645051	0.084019196	0.0013779177
0.013776539	0.081658347	0.0013514310
0.013908028	0.078923989	0.0013070660
0.014039517	0.076589867	0.0012800553
0.014171005	0.073908138	0.0012489163
0.014302494	0.073182405	0.0012457520
0.014433983	0.072648383	0.0012418928
0.014565472	0.072460662	0.0012149516
0.014696960	0.069512120	0.0011965213
0.014828449	0.066841614	0.0011557013
0.014959938	0.065269776	0.0011491427
0.015091426	0.064570948	0.0011457524
0.015222915	0.062878544	0.0011031137
0.015354404	0.064271837	0.0011193293
0.015485892	0.062845944	0.0010968200
0.015617381	0.062555315	0.0010967780
0.015748870	0.062652218	0.0010969593
0.015880359	0.060469169	0.0010615018
0.016011847	0.059722306	0.0010562260
0.016143336	0.055557479	0.0010081227
0.016274825	0.054011900	0.00099746463
0.016406313	0.054081747	0.00098984438
0.016537802	0.053038382	0.00097076851
0.016669291	0.054892225	0.00098713631
0.016800779	0.055927167	0.00099377588
0.016932268	0.056633379	0.00099597574
0.017063757	0.059758168	0.0010194279
0.017195246	0.060563511	0.0010170292
0.017326734	0.058339916	0.00099916654
0.017458223	0.056262763	0.00097638870
0.017589712	0.055979625	0.00096758522
0.017721200	0.055107041	0.00096511760
0.017852689	0.053536285	0.00093021466
0.017984178	0.052834603	0.00093699281
0.018115666	0.050912926	0.00091232376
0.018247155	0.051117844	0.00090800807
0.018378644	0.053077998	0.00092675115
0.018510133	0.050891247	0.00089846387
0.018641621	0.051623212	0.00090215258
0.018773110	0.050749609	0.00089003991
0.018904599	0.048151795	0.00086909787
0.019036087	0.047885645	0.00086138182
0.019167576	0.049349929	0.00086613893
0.019299065	0.047905936	0.00085102483
0.019430553	0.048058829	0.00085784502
0.019562042	0.047907568	0.00084605999
0.019693531	0.045176890	0.00082294683
0.019825019	0.047563337	0.00083657671
0.019956508	0.045649725	0.00081611037
0.020087997	0.044648209	0.00081314418
0.020219486	0.043628412	0.00079655484
0.020350974	0.044921085	0.00081209842
0.020482463	0.043708625	0.00078722659
0.020613952	0.042140515	0.00077347134
0.020745440	0.041635663	0.00077406354
0.020876929	0.042948694	0.00077527348
0.021008418	0.042809544	0.00077519656
0.021139906	0.043256134	0.00077507608
0.021271395	0.040789739	0.00074658252
0.021402884	0.040463981	0.00074654464
0.021534373	0.041262558	0.00074948993
0.021665861	0.042159044	0.00075564298
0.021797350	0.040077429	0.00073454657
0.021928839	0.039057138	0.00071687726
0.022060327	0.037656127	0.00071250009
0.022191816	0.038438630	0.00071164691
0.022323305	0.039113070	0.00071887284
0.022454793	0.037297080	0.00069834740
0.022586282	0.038278668	0.00070255877
0.022717771	0.036910971	0.00069421787
0.022849260	0.035210361	0.00067196667
0.022980748	0.035783078	0.00067863524
0.023112237	0.035493387	0.00066941134
0.023243726	0.035620551	0.00066762212
0.023375214	0.036898929	0.00068305758
0.023506703	0.037673484	0.00068525485
0.023638192	0.038343179	0.00069017080
0.023769680	0.037227079	0.00068046117
0.023901169	0.036792867	0.00067156813
0.024032658	0.036534084	0.00067292806
0.024164147	0.037268300	0.00067338519
0.024295635	0.037804702	0.00067422606
0.024427124	0.036331512	0.00066096959
0.024558613	0.036346373	0.00065503005
0.024690101	0.036199279	0.00066147488
0.024821590	0.035777968	0.00065062008
0.024953079	0.037093766	0.00065830134
0.025084567	0.035144053	0.00064218234
0.025216056	0.036274527	0.00064681842
0.025347545	0.035443952	0.00064556444
0.025479034	0.035707457	0.00064158638
0.025610522	0.036320834	0.00064055946
0.025742011	0.036655133	0.00064515301
0.025873500	0.035823725	0.00063514274
0.026004988	0.035903979	0.00063877151
0.026136477	0.035761870	0.00063423514
0.026267966	0.036112698	0.00063223271
0.026399454	0.035268782	0.00062793571
0.026530943	0.035469356	0.00062292472
0.026662432	0.034799534	0.00062169983
0.026793920	0.035375635	0.00062167147
0.026925409	0.035332898	0.00061795272
0.027056898	0.034813631	0.00061620324
0.027188387	0.034879893	0.00061093754
0.027319875	0.035275676	0.00061862172
0.027451364	0.035426820	0.00061319288
0.027582853	0.034179098	0.00060174179
0.027714341	0.034093775	0.00060187883
0.027845830	0.034049803	0.00059612203
0.027977319	0.034800395	0.00060529957
0.028108807	0.033775982	0.00059168587
0.028240296	0.034131117	0.00059407417
0.028371785	0.034671646	0.00059798170
0.028503274	0.033244765	0.00058389907
0.028634762	0.034946463	0.00059640105
0.028766251	0.035289157	0.00059955937
0.028897740	0.033596325	0.00057941648
0.029029228	0.033387722	0.00058061266
0.029160717	0.033541905	0.00058227707
0.029292206	0.032899939	0.00057386084
0.029423694	0.033438558	0.00058015411
0.029555183	0.033463963	0.00057021812
0.029686672	0.031675698	0.00056062710
0.029818161	0.032576694	0.00056854582
0.029949649	0.032935661	0.00056598830
0.030081138	0.032679869	0.00056517416
0.030212627	0.032768819	0.00056078023
0.030344115	0.032189616	0.00055787220
0.030475604	0.032909841	0.00056413779
0.030607093	0.031658173	0.00055035372
0.030738581	0.032237399	0.00055544124
0.030870070	0.032894824	0.00055555909
0.031001559	0.032012511	0.00054787731
0.031133048	0.031718151	0.00054863807
0.031264536	0.031510449	0.00054313209
0.031396025	0.032104330	0.00054914793
0.031527514	0.033036001	0.00055366145
0.031659002	0.031824525	0.00054171010
0.031790491	0.033361197	0.00055560836
0.031921980	0.031986658	0.00054071178
0.032053468	0.031975929	0.00054193008
0.032184957	0.031120369	0.00053109943
0.032316446	0.032432279	0.00053931358
0.032447935	0.031832001	0.00053915466
0.032579423	0.031336158	0.00053081108
0.032710912	0.030917222	0.00052771903
0.032842401	0.031068952	0.00052564888
0.032973889	0.031516621	0.00052813747
0.033105378	0.031807569	0.00053148680
0.033236867	0.030797908	0.00052113264
0.033368355	0.030777963	0.00053095161
0.033499844	0.031315222	0.00053192699
0.033631333	0.030379535	0.00052498113
0.033762822	0.030363860	0.00053339500
0.033894310	0.030964885	0.00053405112
0.034025799	0.029042759	0.00051987112
0.034157288	0.030195181	0.00052912552
0.034288776	0.030168477	0.00052664733
0.034420265	0.030610089	0.00053698021
0.034551754	0.029461632	0.00052341746
0.034683242	0.030100433	0.00053171424
0.034814731	0.030641940	0.00053069861
0.034946220	0.030066999	0.00052803801
0.035077708	0.028839815	0.00052391919
0.035209197	0.030522689	0.00053445024
0.035340686	0.029619532	0.00052403983
0.035472175	0.029524825	0.00053451299
0.035603663	0.029255917	0.00053502954
0.035735152	0.029984172	0.00054695052
0.035866641	0.029864774	0.00054487573
0.035998129	0.029767304	0.00054281095
0.036129618	0.029474436	0.00054420354
0.036261107	0.030062837	0.00054660966
0.036392595	0.029275358	0.00054638261
0.036524084	0.029034580	0.00054248252
0.036655573	0.029775664	0.00054587056
0.036787062	0.029233855	0.00054671956
0.036918550	0.028901756	0.00053876058
0.037050039	0.029208651	0.00054879451
0.037181528	0.029505831	0.00054652433
0.037313016	0.029440176	0.00054956352
0.037444505	0.027914081	0.00053754103
0.037575994	0.027743288	0.00053381505
0.037707482	0.028903087	0.00054962023
0.037838971	0.029362401	0.00055451964
0.037970460	0.029679446	0.00055093954
0.038101949	0.028838551	0.00054884460
0.038233437	0.029289075	0.00054739237
0.038364926	0.030070624	0.00054944117
0.038496415	0.028783469	0.00053774824
0.038627903	0.028817687	0.00053057434
0.038759392	0.029555340	0.00054095946
0.038890881	0.029202530	0.00053207081
0.039022369	0.030769305	0.00054614529
0.039153858	0.029102350	0.00053103326
0.039285347	0.029446911	0.00052874598
0.039416836	0.029308416	0.00053396526
0.039548324	0.029929654	0.00053563326
0.039679813	0.029133610	0.00052607391
0.039811302	0.029263409	0.00052941741
0.039942790	0.028998840	0.00052330672
0.040074279	0.028823654	0.00052503940
0.040205768	0.029530006	0.00052709768
0.040337256	0.029456022	0.00052470960
0.040468745	0.029143843	0.00052424084
0.040600234	0.029539673	0.00052476117
0.040731723	0.029566329	0.00052469907
0.040863211	0.029629069	0.00052550652
0.040994700	0.028891130	0.00051725397
0.041126189	0.029375606	0.00052341376
0.041257677	0.028063861	0.00050951630
0.041389166	0.029212073	0.00051710085
0.041520655	0.028797888	0.00051623140
0.041652143	0.029131287	0.00051596897
0.041783632	0.029388391	0.00052033746
0.041915121	0.029215980	0.00051391950
0.042046610	0.028865820	0.00051404678
0.042178098	0.030275814	0.00052137099
0.042309587	0.028145543	0.00050784148
0.042441076	0.029244253	0.00051405041
0.042572564	0.030121120	0.00052077025
0.042704053	0.029999536	0.00051589254
0.042835542	0.029544169	0.00051631192
0.042967030	0.028829042	0.00050892102
0.043098519	0.029322698	0.00051358226
0.043230008	0.028839169	0.00050781755
0.043361496	0.028518110	0.00050075244
0.043492985	0.028793133	0.00050843156
0.043624474	0.029053816	0.00050773566
0.043755963	0.029088692	0.00050916583
0.043887451	0.029840078	0.00051146912
0.044018940	0.029590285	0.00050724780
0.044150429	0.028749583	0.00050778187
0.044281917	0.028725419	0.00050254126
0.044413406	0.029480163	0.00051195020
0.044544895	0.029220718	0.00050319052
0.044676383	0.030133664	0.00051077993
0.044807872	0.029595951	0.00050854273
0.044939361	0.029110849	0.00050262841
0.045070850	0.029119176	0.00050331592
0.045202338	0.029568237	0.00050424367
0.045333827	0.028688293	0.00049541902
0.045465316	0.029481536	0.00050752656
0.045596804	0.029218652	0.00050160480
0.045728293	0.028836400	0.00049848350
0.045859782	0.029280257	0.00050085729
0.045991270	0.029134223	0.00049605698
0.046122759	0.029667437	0.00050528207
0.046254248	0.028935465	0.00050682043
0.046385737	0.028703690	0.00050586339
0.046517225	0.028419335	0.00050519716
0.046648714	0.028658701	0.00051046047
0.046780203	0.028106732	0.00051131761
0.046911691	0.028310295	0.00051140198
0.047043180	0.027898806	0.00050766630
0.047174669	0.028737104	0.00051456452
0.047306157	0.028776319	0.00051874205
0.047437646	0.029143514	0.00052242739
0.047569135	0.028874755	0.00052316588
0.047700624	0.029918477	0.00052754004
0.047832112	0.029158776	0.00052617982
0.047963601	0.030128610	0.00053158158
0.048095090	0.028207496	0.00052128289
0.048226578	0.028962944	0.00052780651
0.048358067	0.028902139	0.00052372132
0.048489556	0.029315708	0.00052884614
0.048621044	0.029741297	0.00053388240
0.048752533	0.029044355	0.00053223694
0.048884022	0.029226447	0.00053038518
0.049015511	0.030599943	0.00054152838
0.049146999	0.029364534	0.00053361633
0.049278488	0.029034772	0.00053317980
0.049409977	0.029137939	0.00053378491
0.049541465	0.028421344	0.00052606978
0.049672954	0.029481421	0.00053702140
0.049804443	0.029766118	0.00053912577
0.049935931	0.029288394	0.00053773577
0.050067420	0.029448969	0.00053727093
0.050198909	0.028842914	0.00053542979
0.050330398	0.029298545	0.00053620287
0.050461886	0.029084164	0.00053643626
0.050593375	0.028550448	0.00053209843
0.050724864	0.028102504	0.00052942220
0.050856352	0.030030055	0.00054849915
0.050987841	0.029331705	0.00053782598
0.051119330	0.029334124	0.00054170929
0.051250818	0.029578589	0.00054283422
0.051382307	0.029414104	0.00054381533
0.051513796	0.028893874	0.00053901551
0.051645284	0.028857150	0.00053839108
0.051776773	0.028454675	0.00053530263
0.051908262	0.030028633	0.00054897993
0.052039751	0.029633486	0.00054481977
0.052171239	0.029672057	0.00054640249
0.052302728	0.030298243	0.00055607494
0.052434217	0.028485790	0.00053673323
0.052565705	0.028106638	0.00053749602
0.052697194	0.029394008	0.00054562645
0.052828683	0.030084878	0.00055296342
0.052960171	0.029244515	0.00054394558
0.053091660	0.029765452	0.00054607357
0.053223149	0.029647249	0.00055060399
0.053354638	0.028876276	0.00054390292
0.053486126	0.029539169	0.00055070898
0.053617615	0.029357238	0.00054665365
0.053749104	0.028815484	0.00054302019
0.053880592	0.029946968	0.00055203297
0.054012081	0.029720894	0.00055404458
0.054143570	0.028947862	0.00054640654
0.054275058	0.028942512	0.00054499434
0.054406547	0.028793337	0.00054295507
0.054538036	0.028666612	0.00054671248
0.054669525	0.029604935	0.00054970761
0.054801013	0.028974722	0.00054955906
0.054932502	0.028554166	0.00054377084
0.055063991	0.029343426	0.00054877052
0.055195479	0.029152959	0.00055199366
0.055326968	0.028165346	0.00054090278
0.055458457	0.029277405	0.00055385495
0.055589945	0.029231461	0.00054870197
0.055721434	0.029240001	0.00054802820
0.055852923	0.029100324	0.00055343417
0.055984412	0.029027790	0.00055208948
0.056115900	0.028091195	0.00054104341
0.056247389	0.028604794	0.00054800135
0.056378878	0.028618635	0.00054373649
0.056510366	0.029652564	0.00055625556
0.056641855	0.028986362	0.00054989894
0.056773344	0.027777244	0.00054150736
0.056904832	0.028625243	0.00054928229
0.057036321	0.028879921	0.00054749448
0.057167810	0.028819392	0.00055055065
0.057299299	0.028906122	0.00055020665
0.057430787	0.029297364	0.00055082251
0.057562276	0.029874958	0.00055986703
0.057693765	0.029098541	0.00054455335
0.057825253	0.028682666	0.00054858123
0.057956742	0.028760251	0.00054833115
0.058088231	0.028465074	0.00054339403
0.058219719	0.030080951	0.00056010513
0.058351208	0.028899733	0.00054422219
0.058482697	0.028457836	0.00054320791
0.058614186	0.029210185	0.00055120659
0.058745674	0.029035422	0.00054377601
0.058877163	0.029677524	0.00055023061
0.059008652	0.029240847	0.00054245302
0.059140140	0.028591404	0.00054498336
0.059271629	0.029308386	0.00054705637
0.059403118	0.028874962	0.00054009568
0.059534606	0.029126343	0.00054437265
0.059666095	0.028625424	0.00053468193
0.059797584	0.028501114	0.00053636572
0.059929072	0.028055910	0.00053353362
0.060060561	0.027598320	0.00052628580
0.060192050	0.028103777	0.00053387472
0.060323539	0.028651295	0.00053301850
0.060455027	0.029069290	0.00054092843
0.060586516	0.028674958	0.00053800149
0.060718005	0.028703883	0.00053483748
0.060849493	0.028003357	0.00053052595
0.060980982	0.029267097	0.00054004343
0.061112471	0.028120285	0.00052803538
0.061243959	0.028997943	0.00054223076
0.061375448	0.028490199	0.00053036495
0.061506937	0.028024982	0.00053207025
0.061638426	0.028184582	0.00052942407
0.061769914	0.028914978	0.00053599996
0.061901403	0.029233967	0.00054089807
0.062032892	0.029020413	0.00053307037
0.062164380	0.028982883	0.00053547050
0.062295869	0.028375856	0.00053081439
0.062427358	0.029089414	0.00053616130
0.062558846	0.029186014	0.00054072894
0.062690335	0.029436889	0.00053446790
0.062821824	0.029284689	0.00053791625
0.062953313	0.028565763	0.00052978245
0.063084801	0.029389329	0.00053585684
0.063216290	0.028642142	0.00053361812
0.063347779	0.029783598	0.00053946265
0.063479267	0.029883604	0.00053692059
0.063610756	0.030160616	0.00054553588
0.063742245	0.029804756	0.00053869345
0.063873733	0.029867901	0.00054188498
0.064005222	0.029798248	0.00053781965
0.064136711	0.028474529	0.00052772949
0.064268200	0.028502671	0.00052675597
0.064399688	0.029363847	0.00053378355
0.064531177	0.029210327	0.00053631074
0.064662666	0.028521390	0.00052669021
0.064794154	0.029258199	0.00053237978
0.064925643	0.028258883	0.00052654582
0.065057132	0.028985959	0.00053170710
0.065188620	0.028738815	0.00052911385
0.065320109	0.029432966	0.00053164006
0.065451598	0.028279292	0.00052421802
0.065583087	0.027873019	0.00052213551
0.065714575	0.029264757	0.00053025752
0.065846064	0.027770783	0.00052155640
0.065977553	0.029144185	0.00053077444
0.066109041	0.029207635	0.00052800659
0.066240530	0.029419792	0.00053419146
0.066372019	0.028907422	0.00052607047
0.066503507	0.028332643	0.00052400163
0.066634996	0.028145515	0.00051858806
0.066766485	0.029178407	0.00052886708
0.066897973	0.028542482	0.00052444404
0.067029462	0.029737130	0.00053203787
0.067160951	0.028873753	0.00052955060
0.067292440	0.028490039	0.00052093629
0.067423928	0.029505910	0.00052776872
0.067555417	0.028689149	0.00052365190
0.067686906	0.029001903	0.00052472841
0.067818394	0.027545096	0.00051477120
0.067949883	0.029720339	0.00052986001
0.068081372	0.029140351	0.00052529970
0.068212860	0.029841591	0.00053070692
0.068344349	0.028695076	0.00052400073
0.068475838	0.028499509	0.00052025545
0.068607327	0.029238557	0.00052716965
0.068738815	0.028415289	0.00051514741
0.068870304	0.028920189	0.00052433689
0.069001793	0.028299396	0.00051622458
0.069133281	0.028698082	0.00051831875
0.069264770	0.028879802	0.00052374596
0.069396259	0.028817015	0.00051607793
0.069527747	0.028764302	0.00052338280
0.069659236	0.029274328	0.00052590555
0.069790725	0.028780318	0.00051963877
0.069922214	0.028995628	0.00052214658
0.070053702	0.028289839	0.00051267604
0.070185191	0.028693949	0.00051929458
0.070316680	0.028691276	0.00051487430
0.070448168	0.027611305	0.00051056976
0.070579657	0.028846557	0.00052070747
0.070711146	0.028507314	0.00051266979
0.070842634	0.028627998	0.00051971881
0.070974123	0.029015963	0.00051956494
0.071105612	0.028341112	0.00051331586
0.071237101	0.028171674	0.00051290159
0.071368589	0.028660718	0.00051080069
0.071500078	0.028259103	0.00051339718
0.071631567	0.027088787	0.00050527338
0.071763055	0.027472711	0.00050801158
0.071894544	0.027919410	0.00051142500
0.072026033	0.028396716	0.00050956908
0.072157521	0.027028940	0.00050378510
0.072289010	0.027720925	0.00050816748
0.072420499	0.027993182	0.00050780669
0.072551988	0.027370619	0.00050224337
0.072683476	0.027596963	0.00050304178
0.072814965	0.027465512	0.00050361954
0.072946454	0.028341371	0.00051293791
0.073077942	0.026930417	0.00049758100
0.073209431	0.027850682	0.00050723179
0.073340920	0.027718669	0.00050271089
0.073472408	0.027209163	0.00050074849
0.073603897	0.027857823	0.00050871573
0.073735386	0.028106734	0.00050584490
0.073866875	0.027675133	0.00050377042
0.073998363	0.028479726	0.00051012623
0.074129852	0.026403892	0.00049449289
0.074261341	0.027180552	0.00050202312
0.074392829	0.027718085	0.00049945108
0.074524318	0.028193722	0.00050853253
0.074655807	0.028079598	0.00050344302
0.074787295	0.027057726	0.00049732205
0.074918784	0.027429839	0.00050105877
0.075050273	0.026948108	0.00049398510
0.075181761	0.027414438	0.00049880544
0.075313250	0.027289691	0.00050101754
0.075444739	0.027581182	0.00050037803
0.075576228	0.027147279	0.00049924229
0.075707716	0.026430897	0.00049184890
0.075839205	0.026672709	0.00049240901
0.075970694	0.026936425	0.00049275875
0.076102182	0.026810050	0.00049098013
0.076233671	0.026126924	0.00049113123
0.076365160	0.027033026	0.00049157458
0.076496648	0.028058425	0.00050253069
0.076628137	0.027271613	0.00049760580
0.076759626	0.027383118	0.00049500312
0.076891115	0.026898030	0.00049247415
0.077022603	0.027432671	0.00049460028
0.077154092	0.027289863	0.00049274568
0.077285581	0.027112311	0.00049463241
0.077417069	0.027154172	0.00049347604
0.077548558	0.026372010	0.00048746280
0.077680047	0.027312145	0.00049218789
0.077811535	0.026489541	0.00048741063
0.077943024	0.027115347	0.00049241975
0.078074513	0.026783738	0.00048749165
0.078206002	0.026802809	0.00049042963
0.078337490	0.026750181	0.00048835976
0.078468979	0.027310343	0.00049180811
0.078600468	0.026765060	0.00049080892
0.078731956	0.026403821	0.00048486318
0.078863445	0.025102002	0.00047568664
0.078994934	0.026854527	0.00048718146
0.079126422	0.026639422	0.00048547482
0.079257911	0.026599954	0.00048673065
0.079389400	0.026248363	0.00048159340
0.079520889	0.026639480	0.00048670611
0.079652377	0.026127846	0.00048183964
0.079783866	0.025971666	0.00047888924
0.079915355	0.026393347	0.00048586899
0.080046843	0.026963365	0.00048422319
0.080178332	0.026629537	0.00048552144
0.080309821	0.027183598	0.00049077270
0.080441309	0.026561582	0.00048068643
0.080572798	0.026259816	0.00048246018
0.080704287	0.026997915	0.00048708831
0.080835776	0.027106582	0.00048669985
0.080967264	0.027284285	0.00049127532
0.081098753	0.026174277	0.00047700178
0.081230242	0.026741680	0.00048556873
0.081361730	0.026074884	0.00047796651
0.081493219	0.026503514	0.00048000206
0.081624708	0.026536674	0.00048331956
0.081756196	0.027238029	0.00048198941
0.081887685	0.026705095	0.00048402083
0.082019174	0.026272552	0.00047893846
0.082150663	0.026825418	0.00048339613
0.082282151	0.026719932	0.00048317938
0.082413640	0.026816708	0.00048071598
0.082545129	0.026596280	0.00047977191
0.082676617	0.026310218	0.00047884470
0.082808106	0.026765078	0.00048118798
0.082939595	0.026860490	0.00048466237
0.083071083	0.026052556	0.00047411772
0.083202572	0.026319314	0.00047745523
0.083334061	0.026322258	0.00047858651
0.083465549	0.026477750	0.00047712921
0.083597038	0.026745985	0.00048320111
0.083728527	0.025895256	0.00047013097
0.083860016	0.026794300	0.00048120047
0.083991504	0.027036088	0.00048316922
0.084122993	0.026230658	0.00047405160
0.084254482	0.026163996	0.00047596632
0.084385970	0.025655866	0.00047135300
0.084517459	0.026230167	0.00047464617
0.084648948	0.026586328	0.00047875956
0.084780436	0.026238030	0.00047117369
0.084911925	0.025333025	0.00046844183
0.085043414	0.025973848	0.00047069797
0.085174903	0.025277059	0.00046577421
0.085306391	0.025284128	0.00046849421
0.085437880	0.026396964	0.00047288580
0.085569369	0.026449750	0.00047314536
0.085700857	0.026872055	0.00047562769
0.085832346	0.025645338	0.00046792511
0.085963835	0.025648390	0.00047202743
0.086095323	0.025691713	0.00046707072
0.086226812	0.026059476	0.00046933190
0.086358301	0.026455583	0.00047152307
0.086489790	0.027094299	0.00047752916
0.086621278	0.026275478	0.00047179381
0.086752767	0.025619567	0.00046522692
0.086884256	0.025730017	0.00046664733
0.087015744	0.026407294	0.00047156462
0.087147233	0.026791580	0.00047372192
0.087278722	0.025878111	0.00046920364
0.087410210	0.025903035	0.00046628999
0.087541699	0.026478522	0.00047076502
0.087673188	0.026112720	0.00046952581
0.087804677	0.026856012	0.00047014992
0.087936165	0.025777968	0.00046721099
0.088067654	0.025563347	0.00046293187
0.088199143	0.025615570	0.00046061937
0.088330631	0.026056332	0.00046927574
0.088462120	0.025709481	0.00046182911
0.088593609	0.025135710	0.00046128880
0.088725097	0.024952746	0.00045607484
0.088856586	0.025904455	0.00046213957
0.088988075	0.025421287	0.00046322308
0.089119564	0.025849862	0.00046378506
0.089251052	0.025775107	0.00046486998
0.089382541	0.025686592	0.00046127587
0.089514030	0.026205850	0.00046462488
0.089645518	0.026580620	0.00046734082
0.089777007	0.024970443	0.00045444247
0.089908496	0.025507791	0.00046315744
0.090039984	0.025101222	0.00045752616
0.090171473	0.025612545	0.00045746336
0.090302962	0.025405288	0.00046045237
0.090434451	0.025760577	0.00045915626
0.090565939	0.025295853	0.00045926971
0.090697428	0.025630923	0.00046147003
0.090828917	0.025427203	0.00045362484
0.090960405	0.025444297	0.00046009792
0.091091894	0.025219776	0.00045411185
0.091223383	0.025389719	0.00045932089
0.091354871	0.024881504	0.00045661864
0.091486360	0.025398481	0.00046499525
0.091617849	0.025160990	0.00047009581
0.091749337	0.025449706	0.00047616265
0.091880826	0.025053333	0.00047638354
0.092012315	0.025469252	0.00048112785
0.092143804	0.025715907	0.00048277383
0.092275292	0.026166223	0.00048983116
0.092406781	0.025611397	0.00048850598
0.092538270	0.025428673	0.00049027368
0.092669758	0.025492276	0.00049444449
0.092801247	0.024786592	0.00047263184
0.092932736	0.024372630	0.00047199800
0.093064224	0.025366586	0.00047375417
0.093195713	0.026127771	0.00047865002
0.093327202	0.024929557	0.00046904397
0.093458691	0.025783812	0.00046867242
0.093590179	0.025235493	0.00047026334
0.093721668	0.025081582	0.00046745640
0.093853157	0.024032050	0.00045614375
0.093984645	0.024418297	0.00045898976
0.094116134	0.025078863	0.00046451990
0.094247623	0.025239148	0.00046355764
0.094379111	0.024870668	0.00046288106
0.094510600	0.025183468	0.00046072220
0.094642089	0.025565894	0.00046432706
0.094773578	0.025171134	0.00045906560
0.094905066	0.024548345	0.00045748890
0.095036555	0.024757206	0.00046001459
0.095168044	0.025062903	0.00045649301
0.095299532	0.025083348	0.00045875028
0.095431021	0.024404459	0.00044960684
0.095562510	0.024950501	0.00045754667
0.095693998	0.024506184	0.00045628593
0.095825487	0.025336088	0.00045710015
0.095956976	0.024338245	0.00045306377
0.096088465	0.024403291	0.00044919054
0.096219953	0.025054706	0.00045707265
0.096351442	0.024248912	0.00045090631
0.096482931	0.024143706	0.00044797696
0.096614419	0.024673240	0.00045169974
0.096745908	0.024468969	0.00045104567
0.096877397	0.025590008	0.00045818168
0.097008885	0.025243120	0.00045703851
0.097140374	0.025536072	0.00045627524
0.097271863	0.025144496	0.00045508091
0.097403352	0.024466242	0.00044748132
0.097534840	0.024788029	0.00045081812
0.097666329	0.024233229	0.00044867322
0.097797818	0.023361129	0.00043723667
0.097929306	0.023895725	0.00044181208
0.098060795	0.024642206	0.00044640879
0.098192284	0.025270735	0.00044653392
0.098323772	0.024711021	0.00044778965
0.098455261	0.024505559	0.00044096958
0.098586750	0.024561842	0.00044027334
0.098718239	0.023910565	0.00043541001
0.098849727	0.024265897	0.00043820901
0.098981216	0.025146351	0.00044503130
0.099112705	0.024391360	0.00043820218
0.099244193	0.024591812	0.00043950530
0.099375682	0.024209880	0.00043906607
0.099507171	0.024466914	0.00043706866
0.099638659	0.023969943	0.00043733075
0.099770148	0.024322990	0.00043915924
0.099901637	0.024255889	0.00043736165
0.10003313	0.024612946	0.00044302206
0.10016461	0.024557549	0.00043985556
0.10029610	0.024317644	0.00044226183
0.10042759	0.024721892	0.00044102501
0.10055908	0.024198728	0.00043927645
0.10069057	0.023776835	0.00043730097
0.10082206	0.024633876	0.00043992533
0.10095355	0.024593786	0.00044306854
0.10108504	0.025214688	0.00044247965
0.10121652	0.023306185	0.00042934791
0.10134801	0.023367966	0.00043301862
0.10147950	0.024032858	0.00043629382
0.10161099	0.023871487	0.00043462579
0.10174248	0.024662579	0.00044111178
0.10187397	0.024101853	0.00043377533
0.10200546	0.024158360	0.00043635133
0.10213694	0.023989274	0.00043158271
0.10226843	0.024447539	0.00043838982
0.10239992	0.023660427	0.00043163779
0.10253141	0.024605305	0.00043392961
0.10266290	0.023757082	0.00043455552
0.10279439	0.023926055	0.00043133518
0.10292588	0.023849087	0.00043272539
0.10305737	0.023765557	0.00043197972
0.10318885	0.023958172	0.00043239765
0.10332034	0.022782253	0.00042375616
0.10345183	0.024916133	0.00043705624
0.10358332	0.023792807	0.00043086833
0.10371481	0.022693907	0.00042030266
0.10384630	0.024851598	0.00043652660
0.10397779	0.023721817	0.00042993584
0.10410928	0.025064935	0.00044069913
0.10424076	0.023303635	0.00042649466
0.10437225	0.024082873	0.00043166676
0.10450374	0.023068120	0.00042144021
0.10463523	0.023389578	0.00042577444
0.10476672	0.024257838	0.00043295209
0.10489821	0.022830341	0.00042021799
0.10502970	0.023911098	0.00042890754
0.10516118	0.023569787	0.00042517207
0.10529267	0.023829902	0.00043012028
0.10542416	0.023822378	0.00042833417
0.10555565	0.023247598	0.00042393236
0.10568714	0.024003643	0.00042861482
0.10581863	0.023707246	0.00042558050
0.10595012	0.023420106	0.00042547105
0.10608161	0.024175445	0.00043297684
0.10621309	0.023608328	0.00042464096
0.10634458	0.024827192	0.00043322160
0.10647607	0.024732227	0.00043344993
0.10660756	0.024550597	0.00043051437
0.10673905	0.023988983	0.00042889392
0.10687054	0.023808605	0.00042934314
0.10700203	0.023681703	0.00043468284
0.10713352	0.023632878	0.00043840765
0.10726500	0.023435828	0.00044088307
0.10739649	0.024418739	0.00045344035
0.10752798	0.024416619	0.00045121284
0.10765947	0.024131436	0.00045115470
0.10779096	0.023359263	0.00044818773
0.10792245	0.023794725	0.00045553197
0.10805394	0.024090237	0.00045848521
0.10818542	0.023700005	0.00045345040
0.10831691	0.023186792	0.00045446055
0.10844840	0.023701561	0.00045925739
0.10857989	0.024107497	0.00046376972
0.10871138	0.025005719	0.00047491826
0.10884287	0.024106756	0.00046668426
0.10897436	0.024513116	0.00047003960
0.10910585	0.022923145	0.00046386000
0.10923733	0.023821709	0.00046439458
0.10936882	0.023403251	0.00047117251
0.10950031	0.023739949	0.00046850378
0.10963180	0.023884858	0.00047276403
0.10976329	0.023136680	0.00046722817
0.10989478	0.024140597	0.00047686990
0.11002627	0.023998994	0.00048058004
0.11015776	0.024355537	0.00047746686
0.11028924	0.025103533	0.00048618144
0.11042073	0.023811251	0.00048302420
0.11055222	0.024872602	0.00048700827
0.11068371	0.023990347	0.00048180440
0.11081520	0.023552485	0.00047833261
0.11094669	0.023019048	0.00047533301
0.11107818	0.023671750	0.00048499441
0.11120966	0.023747762	0.00048211398
0.11134115	0.024418945	0.00049182139
0.11147264	0.023892552	0.00048409629
0.11160413	0.024210032	0.00048866373
0.11173562	0.024214188	0.00049595931
0.11186711	0.024932844	0.00048193408
0.11199860	0.023132490	0.00047109736
0.11213009	0.023951121	0.00046822346
0.11226157	0.023465602	0.00046104435
0.11239306	0.023938283	0.00046452933
0.11252455	0.023572204	0.00045990735
0.11265604	0.023004115	0.00045493219
0.11278753	0.023516351	0.00045441013
0.11291902	0.024600633	0.00046193063
0.11305051	0.023298317	0.00045396624
0.11318200	0.023988272	0.00045391826
0.11331348	0.022818728	0.00044662519
0.11344497	0.023860511	0.00045258175
0.11357646	0.024585806	0.00045418989
0.11370795	0.024442136	0.00045641663
0.11383944	0.024317863	0.00045507182
0.11397093	0.023618794	0.00044867599
0.11410242	0.023331001	0.00044521834
0.11423390	0.023363853	0.00044124070
0.11436539	0.024565790	0.00045523353
0.11449688	0.024903206	0.00045091004
0.11462837	0.024071457	0.00045022546
0.11475986	0.023517711	0.00044151036
0.11489135	0.023761172	0.00044082611
0.11502284	0.024558414	0.00045055572
0.11515433	0.023325332	0.00044137689
0.11528581	0.024269558	0.00044579021
0.11541730	0.024249138	0.00044445271
0.11554879	0.024181907	0.00044135394
0.11568028	0.024201522	0.00044657043
0.11581177	0.023436581	0.00043683824
0.11594326	0.024069702	0.00044294958
0.11607475	0.023558594	0.00043781318
0.11620624	0.023296243	0.00043446746
0.11633772	0.024025652	0.00044121796
0.11646921	0.023860345	0.00044006491
0.11660070	0.024088940	0.00044012123
0.11673219	0.023804639	0.00043596381
0.11686368	0.024640378	0.00044061645
0.11699517	0.024631734	0.00044237661
0.11712666	0.024116479	0.00043714302
0.11725814	0.024510753	0.00043718856
0.11738963	0.024252178	0.00043532303
0.11752112	0.024836809	0.00043858174
0.11765261	0.023553701	0.00043032463
0.11778410	0.024278188	0.00043492983
0.11791559	0.023553813	0.00042744749
0.11804708	0.023546704	0.00042672115
0.11817857	0.023785524	0.00043126110
0.11831005	0.023243938	0.00042331358
0.11844154	0.023807198	0.00043017648
0.11857303	0.024108385	0.00042782875
0.11870452	0.023434914	0.00042438665
0.11883601	0.024904143	0.00043563566
0.11896750	0.024021545	0.00042731966
0.11909899	0.024056650	0.00042894940
0.11923048	0.023733907	0.00042051161
0.11936196	0.024459332	0.00042909457
0.11949345	0.023497232	0.00041920057
0.11962494	0.024231465	0.00042384886
0.11975643	0.023676862	0.00042220303
0.11988792	0.023572032	0.00041772214
0.12001941	0.023331715	0.00041620035
0.12015090	0.023545699	0.00041738583
0.12028239	0.023798013	0.00042062433
0.12041387	0.024054656	0.00042054988
0.12054536	0.024130124	0.00041868983
0.12067685	0.023391280	0.00041514929
0.12080834	0.024416923	0.00042368715
0.12093983	0.023768529	0.00041412510
0.12107132	0.022960345	0.00041379359
0.12120281	0.023519160	0.00041354941
0.12133429	0.023913809	0.00041718910
0.12146578	0.023386990	0.00041332935
0.12159727	0.023906126	0.00041577152
0.12172876	0.023586635	0.00041535822
0.12186025	0.023541580	0.00041229227
0.12199174	0.023368266	0.00041169490
0.12212323	0.023656458	0.00041533370
0.12225472	0.023488478	0.00041223278
0.12238620	0.023403353	0.00041475067
0.12251769	0.023874202	0.00041253895
0.12264918	0.023730517	0.00041310285
0.12278067	0.023602977	0.00041349368
0.12291216	0.023995178	0.00041426833
0.12304365	0.023530502	0.00041228621
0.12317514	0.023533517	0.00041056356
0.12330663	0.023311141	0.00041035251
0.12343811	0.023533375	0.00041250853
0.12356960	0.023950354	0.00041260547
0.12370109	0.023517493	0.00041104846
0.12383258	0.023035836	0.00040720485
0.12396407	0.024347894	0.00041314264
0.12409556	0.023993394	0.00041544205
0.12422705	0.024192391	0.00041345688
0.12435853	0.024585842	0.00041711422
0.12449002	0.023806438	0.00041121304
0.12462151	0.023915921	0.00041259414
0.12475300	0.023581845	0.00040912280
0.12488449	0.023818018	0.00041069783
0.12501598	0.023644223	0.00041225656
0.12514747	0.023128952	0.00040355543
0.12527896	0.024253735	0.00041208156
0.12541044	0.024514686	0.00041610062
0.12554193	0.024095028	0.00041040015
0.12567342	0.024031931	0.00041018229
0.12580491	0.023093106	0.00040579276
0.12593640	0.024126834	0.00040842826
0.12606789	0.024087874	0.00041283919
0.12619938	0.024191293	0.00041103621
0.12633087	0.023645670	0.00040906876
0.12646235	0.022899488	0.00040341505
0.12659384	0.023883129	0.00040527660
0.12672533	0.023201783	0.00040643899
0.12685682	0.023306031	0.00040355346
0.12698831	0.024051733	0.00040935979
0.12711980	0.024178125	0.00040915066
0.12725129	0.023449598	0.00040361325
0.12738277	0.023557124	0.00040567277
0.12751426	0.024216966	0.00041078054
0.12764575	0.023534151	0.00040448627
0.12777724	0.023403790	0.00040335930
0.12790873	0.023744017	0.00040678741
0.12804022	0.023708141	0.00040773941
0.12817171	0.023978035	0.00040723729
0.12830320	0.024187435	0.00040857610
0.12843468	0.024001553	0.00040696404
0.12856617	0.024023272	0.00040601055
0.12869766	0.023180172	0.00040041199
0.12882915	0.023465354	0.00040423366
0.12896064	0.023399775	0.00040224388
0.12909213	0.023639237	0.00040299788
0.12922362	0.024423698	0.00040931085
0.12935511	0.023602349	0.00040407394
0.12948659	0.023783829	0.00040623351
0.12961808	0.023400475	0.00039949320
0.12974957	0.023966898	0.00040527701
0.12988106	0.023083782	0.00039953608
0.13001255	0.023696972	0.00040288668
0.13014404	0.023412654	0.00040209985
0.13027553	0.022704247	0.00039375428
0.13040701	0.023403158	0.00039999769
0.13053850	0.023873101	0.00040330685
0.13066999	0.023838417	0.00040290848
0.13080148	0.023753141	0.00040445652
0.13093297	0.023935852	0.00040154691
0.13106446	0.023978399	0.00040342507
0.13119595	0.023741080	0.00040068757
0.13132744	0.024111045	0.00040387953
0.13145892	0.023385854	0.00040134411
0.13159041	0.024679401	0.00040664508
0.13172190	0.024219679	0.00040361627
0.13185339	0.023745083	0.00040231986
0.13198488	0.023906263	0.00040042510
0.13211637	0.024168967	0.00040513976
0.13224786	0.024176352	0.00040245252
0.13237935	0.024124985	0.00040183710
0.13251083	0.024310847	0.00040509765
0.13264232	0.023629830	0.00040057827
0.13277381	0.023576290	0.00039965486
0.13290530	0.024659686	0.00040415286
0.13303679	0.023657466	0.00039925667
0.13316828	0.024008682	0.00040254336
0.13329977	0.023999636	0.00039826207
0.13343125	0.024093866	0.00040446201
0.13356274	0.023725876	0.00039612415
0.13369423	0.023589524	0.00039719820
0.13382572	0.023561307	0.00039944848
0.13395721	0.023074082	0.00039281285
0.13408870	0.023817622	0.00039998144
0.13422019	0.023535218	0.00039394013
0.13435168	0.023850078	0.00039980996
0.13448316	0.023831680	0.00040026824
0.13461465	0.023880058	0.00039645773
0.13474614	0.024274859	0.00040141167
0.13487763	0.023935122	0.00039875918
0.13500912	0.023404619	0.00039522955
0.13514061	0.024491677	0.00040358815
0.13527210	0.023421668	0.00039561609
0.13540359	0.024412290	0.00040117903
0.13553507	0.023921233	0.00039705826
0.13566656	0.023447187	0.00039375521
0.13579805	0.024543268	0.00040237472
0.13592954	0.023980997	0.00039703514
0.13606103	0.023564452	0.00039783265
0.13619252	0.023263672	0.00039257715
0.13632401	0.023432168	0.00039276280
0.13645549	0.023449382	0.00039514072
0.13658698	0.024142395	0.00039752820
0.13671847	0.023367544	0.00039252784
0.13684996	0.022920689	0.00038973317
0.13698145	0.023672820	0.00039411966
0.13711294	0.023519454	0.00039418082
0.13724443	0.023804737	0.00039549669
0.13737592	0.023514645	0.00039243737
0.13750740	0.023555154	0.00039621890
0.13763889	0.023492797	0.00039066918
0.13777038	0.024311198	0.00039833662
0.13790187	0.024047075	0.00039530874
0.13803336	0.023362209	0.00038965393
0.13816485	0.023483445	0.00039216294
0.13829634	0.022913467	0.00038588211
0.13842783	0.023296484	0.00039160136
0.13855931	0.023905090	0.00039492817
0.13869080	0.023299300	0.00038997874
0.13882229	0.023551300	0.00039210113
0.13895378	0.023712393	0.00039020590
0.13908527	0.023667702	0.00039397082
0.13921676	0.023472464	0.00039164425
0.13934825	0.024237250	0.00039642518
0.13947973	0.024058102	0.00039442297
0.13961122	0.023445141	0.00038847391
0.13974271	0.023897813	0.00039295956
0.13987420	0.023384776	0.00039137358
0.14000569	0.022685102	0.00038268404
0.14013718	0.024000154	0.00039261028
0.14026867	0.023066042	0.00038526978
0.14040016	0.024267987	0.00039587959
0.14053164	0.024293883	0.00039669800
0.14066313	0.024290101	0.00039136498
0.14079462	0.023735328	0.00039024969
0.14092611	0.023130683	0.00038540321
0.14105760	0.023831093	0.00039054638
0.14118909	0.023407892	0.00038898238
0.14132058	0.024106489	0.00038988274
0.14145207	0.022976507	0.00038447436
0.14158355	0.023264764	0.00038412568
0.14171504	0.023491594	0.00038680912
0.14184653	0.024084773	0.00039141504
0.14197802	0.023646681	0.00038785373
0.14210951	0.023778189	0.00038773106
0.14224100	0.024097307	0.00039079358
0.14237249	0.023246447	0.00038480535
0.14250398	0.023258107	0.00038604601
0.14263546	0.023553391	0.00038515229
0.14276695	0.023920214	0.00038817029
0.14289844	0.023709649	0.00038764147
0.14302993	0.024231905	0.00039022365
0.14316142	0.023810603	0.00038741764
0.14329291	0.023293094	0.00038243826
0.14342440	0.023544349	0.00038609079
0.14355588	0.023312819	0.00038419074
0.14368737	0.024009267	0.00038765976
0.14381886	0.023851670	0.00038891617
0.14395035	0.023195207	0.00038118541
0.14408184	0.023949919	0.00038668172
0.14421333	0.024087329	0.00038873169
0.14434482	0.023289453	0.00038362243
0.14447631	0.023318708	0.00038353476
0.14460779	0.023439881	0.00038336179
0.14473928	0.023757996	0.00038432081
0.14487077	0.023286983	0.00038320545
0.14500226	0.023835350	0.00038509848
0.14513375	0.023611538	0.00038698579
0.14526524	0.023974635	0.00038601830
0.14539673	0.023957376	0.00038704013
0.14552822	0.023582395	0.00038667796
0.14565970	0.023644661	0.00038392108
0.14579119	0.023691554	0.00038607167
0.14592268	0.023666200	0.00038310248
0.14605417	0.023133031	0.00038057575
0.14618566	0.023322874	0.00038319139
0.14631715	0.023913635	0.00038378428
0.14644864	0.023854183	0.00038456442
0.14658012	0.024120396	0.00038626826
0.14671161	0.022796258	0.00037822055
0.14684310	0.023668179	0.00038438059
0.14697459	0.024088958	0.00038501448
0.14710608	0.023523528	0.00038223290
0.14723757	0.023533241	0.00038336092
0.14736906	0.023927507	0.00038337802
0.14750055	0.023633587	0.00038418714
0.14763203	0.023906715	0.00038358352
0.14776352	0.023598788	0.00038269271
0.14789501	0.023813500	0.00038361113
0.14802650	0.023794867	0.00038209864
0.14815799	0.024129440	0.00038685085
0.14828948	0.023914114	0.00038245763
0.14842097	0.023235732	0.00038000101
0.14855246	0.023047883	0.00037876908
0.14868394	0.023781620	0.00038049950
0.14881543	0.023657619	0.00038201335
0.14894692	0.023540391	0.00038189156
0.14907841	0.023928899	0.00038232088
0.14920990	0.023174861	0.00037742462
0.14934139	0.023801545	0.00038088657
0.14947288	0.023709060	0.00038142056
0.14960436	0.023595746	0.00038009319
0.14973585	0.023614332	0.00037962862
0.14986734	0.023575614	0.00038005525
0.14999883	0.023560296	0.00037861567
0.15013032	0.023340478	0.00038077813
0.15026181	0.024200460	0.00038383627
0.15039330	0.023618415	0.00038038069
0.15052479	0.023979551	0.00038225965
0.15065627	0.023820117	0.00038078597
0.15078776	0.023869057	0.00038160708
0.15091925	0.024015927	0.00038224704
0.15105074	0.023768940	0.00037898687
0.15118223	0.024109488	0.00038267845
0.15131372	0.024529694	0.00038405390
0.15144521	0.022949996	0.00037414119
0.15157670	0.023818869	0.00037953022
0.15170818	0.023839659	0.00037974354
0.15183967	0.023746859	0.00037868726
0.15197116	0.023991110	0.00038070029
0.15210265	0.023375034	0.00037570800
0.15223414	0.023547326	0.00037777789
0.15236563	0.023644359	0.00037710821
0.15249712	0.023719803	0.00037728382
0.15262860	0.023736798	0.00037670142
0.15276009	0.024126669	0.00038132651
0.15289158	0.023039229	0.00037458787
0.15302307	0.023854282	0.00037913580
0.15315456	0.023190487	0.00037386140
0.15328605	0.023335159	0.00037559096
0.15341754	0.023189196	0.00037517125
0.15354903	0.023400132	0.00037460967
0.15368051	0.022741737	0.00037092478
0.15381200	0.023665305	0.00037541930
0.15394349	0.023029557	0.00037374065
0.15407498	0.023047278	0.00037299926
0.15420647	0.023332519	0.00037343422
0.15433796	0.023548082	0.00037457129
0.15446945	0.024137816	0.00037813752
0.15460094	0.023563096	0.00037641804
0.15473242	0.024004330	0.00037814172
0.15486391	0.023147692	0.00037177374
0.15499540	0.023447980	0.00037444443
0.15512689	0.023963933	0.00037812295
0.15525838	0.023853099	0.00037582960
0.15538987	0.023590787	0.00037432531
0.15552136	0.023238680	0.00037311629
0.15565284	0.024131995	0.00037786574
0.15578433	0.022906926	0.00037020463
0.15591582	0.023671035	0.00037432993
0.15604731	0.023485599	0.00037481920
0.15617880	0.023598693	0.00037395644
0.15631029	0.023346873	0.00037259259
0.15644178	0.022697934	0.00036608083
0.15657327	0.023554996	0.00037392925
0.15670475	0.023377623	0.00037080398
0.15683624	0.023405514	0.00037227801
0.15696773	0.023141100	0.00036999793
0.15709922	0.023287240	0.00037064737
0.15723071	0.023652869	0.00037400193
0.15736220	0.023846376	0.00037229838
0.15749369	0.023247508	0.00037044452
0.15762518	0.023378424	0.00037053162
0.15775666	0.022722254	0.00036717869
0.15788815	0.023492264	0.00037284213
0.15801964	0.023472151	0.00037167556
0.15815113	0.023716656	0.00037384908
0.15828262	0.023463038	0.00037124226
0.15841411	0.023811562	0.00037238759
0.15854560	0.023790614	0.00037287148
0.15867708	0.023098027	0.00036697605
0.15880857	0.023702714	0.00037250873
0.15894006	0.023876086	0.00037293884
0.15907155	0.023584391	0.00037312011
0.15920304	0.023322075	0.00037018074
0.15933453	0.023776101	0.00037091652
0.15946602	0.023493791	0.00036971227
0.15959751	0.023210663	0.00036889145
0.15972899	0.023254580	0.00036826625
0.15986048	0.023453460	0.00037010706
0.15999197	0.023492205	0.00036831044
0.16012346	0.023282504	0.00036817592
0.16025495	0.023119864	0.00036670839
0.16038644	0.023947738	0.00037165122
0.16051793	0.023780376	0.00037284802
0.16064942	0.024558886	0.00037324355
0.16078090	0.024022851	0.00037274684
0.16091239	0.022834914	0.00036557082
0.16104388	0.023570231	0.00036677366
0.16117537	0.023510540	0.00037068666
0.16130686	0.024063789	0.00037113676
0.16143835	0.023474164	0.00036843300
0.16156984	0.023063155	0.00036799487
0.16170133	0.023140132	0.00036380173
0.16183281	0.024011659	0.00037187891
0.16196430	0.023575789	0.00036754511
0.16209579	0.023349948	0.00036627862
0.16222728	0.023821703	0.00037040722
0.16235877	0.023749611	0.00036714936
0.16249026	0.023534203	0.00036869590
0.16262175	0.023724252	0.00036792570
0.16275323	0.023867300	0.00036937223
0.16288472	0.023526916	0.00036674183
0.16301621	0.023289849	0.00036503248
0.16314770	0.022999378	0.00036565984
0.16327919	0.023491036	0.00036666272
0.16341068	0.024129567	0.00036978433
0.16354217	0.023484013	0.00036678302
0.16367366	0.023494275	0.00036465583
0.16380514	0.024191188	0.00037187038
0.16393663	0.023767075	0.00036716248
0.16406812	0.023051824	0.00036211241
0.16419961	0.023924490	0.00036836117
0.16433110	0.023661775	0.00036537738
0.16446259	0.023249054	0.00036321835
0.16459408	0.024063440	0.00037003514
0.16472557	0.023450998	0.00036364919
0.16485705	0.023636600	0.00036768262
0.16498854	0.023108094	0.00036172714
0.16512003	0.023690319	0.00036579234
0.16525152	0.023870254	0.00036923851
0.16538301	0.024027586	0.00036667963
0.16551450	0.023384851	0.00036421327
0.16564599	0.023481114	0.00036496485
0.16577747	0.023822787	0.00036833239
0.16590896	0.023316657	0.00036297498
0.16604045	0.023752684	0.00036493584
0.16617194	0.023673878	0.00036605160
0.16630343	0.023516790	0.00036313556
0.16643492	0.023638402	0.00036395278
0.16656641	0.023782485	0.00036582043
0.16669790	0.023088838	0.00035897906
0.16682938	0.023642485	0.00036522527
0.16696087	0.023565831	0.00036492609
0.16709236	0.023397619	0.00036078251
0.16722385	0.024437180	0.00036981590
0.16735534	0.023731878	0.00036426833
0.16748683	0.023383130	0.00036291822
0.16761832	0.024177320	0.00036831596
0.16774981	0.023979119	0.00036394131
0.16788129	0.023072753	0.00036064652
0.16801278	0.023785660	0.00036355778
0.16814427	0.023549147	0.00036410314
0.16827576	0.023439556	0.00036140015
0.16840725	0.023840900	0.00036340220
0.16853874	0.023309710	0.00036130161
0.16867023	0.023110559	0.00035818260
0.16880171	0.023285833	0.00036144633
0.16893320	0.023413105	0.00036321198
0.16906469	0.023422013	0.00035862387
0.16919618	0.023641096	0.00036332892
0.16932767	0.023652431	0.00036064154
0.16945916	0.023923617	0.00036345854
0.16959065	0.023349521	0.00036104857
0.16972214	0.024351129	0.00036542110
0.16985362	0.023517456	0.00036214808
0.16998511	0.023131963	0.00035762333
0.17011660	0.023066403	0.00035853043
0.17024809	0.023458972	0.00036130847
0.17037958	0.023549447	0.00036067676
0.17051107	0.023482660	0.00036170795
0.17064256	0.023278457	0.00035869742
0.17077405	0.022677858	0.00035516834
0.17090553	0.023125549	0.00035811811
0.17103702	0.023016861	0.00035632160
0.17116851	0.023385928	0.00035849075
0.17130000	0.024188729	0.00036461192
0.17143149	0.023375052	0.00035852747
0.17156298	0.023280401	0.00035920923
0.17169447	0.023401924	0.00035682318
0.17182595	0.023697258	0.00036089776
0.17195744	0.023503385	0.00036025421
0.17208893	0.023980237	0.00036085080
0.17222042	0.023648410	0.00035899608
0.17235191	0.023742853	0.00036002365
0.17248340	0.023600702	0.00035931530
0.17261489	0.023483476	0.00035828191
0.17274638	0.023520331	0.00035714636
0.17287786	0.023684349	0.00036039767
0.17300935	0.023801761	0.00035919436
0.17314084	0.022764042	0.00035436173
0.17327233	0.023324291	0.00035601577
0.17340382	0.023555606	0.00035823809
0.17353531	0.022985944	0.00035465010
0.17366680	0.023172951	0.00035563248
0.17379829	0.023666680	0.00035767739
0.17392977	0.023332385	0.00035750299
0.17406126	0.023296832	0.00035630486
0.17419275	0.023142996	0.00035528068
0.17432424	0.023600903	0.00035763891
0.17445573	0.022940869	0.00035283311
0.17458722	0.023836786	0.00035902663
0.17471871	0.023645122	0.00035742433
0.17485019	0.023439546	0.00035578373
0.17498168	0.023373506	0.00035610116
0.17511317	0.023248660	0.00035483255
0.17524466	0.022890553	0.00035413326
0.17537615	0.023425497	0.00035561315
0.17550764	0.023365034	0.00035523044
0.17563913	0.023512362	0.00035606473
0.17577062	0.022972331	0.00035238378
0.17590210	0.023346214	0.00035593005
0.17603359	0.023050397	0.00035246123
0.17616508	0.023691089	0.00035704663
0.17629657	0.022913517	0.00035361055
0.17642806	0.023181308	0.00035316566
0.17655955	0.023185936	0.00035512770
0.17669104	0.023095528	0.00035171081
0.17682253	0.023671599	0.00035450449
0.17695401	0.023677031	0.00035694466
0.17708550	0.023399592	0.00035303188
0.17721699	0.023753435	0.00035671367
0.17734848	0.023378690	0.00035430243
0.17747997	0.023967962	0.00035766690
0.17761146	0.023022509	0.00035383462
0.17774295	0.023266218	0.00035079817
0.17787443	0.023156576	0.00035323438
0.17800592	0.023274443	0.00035266020
0.17813741	0.023219486	0.00035241598
0.17826890	0.023522606	0.00035530666
0.17840039	0.023448663	0.00035286379
0.17853188	0.023337173	0.00035375706
0.17866337	0.023691523	0.00035556107
0.17879486	0.023666738	0.00035371899
0.17892634	0.024060976	0.00035717749
0.17905783	0.023769924	0.00035266022
0.17918932	0.023456652	0.00035468917
0.17932081	0.022942307	0.00034888367
0.17945230	0.023189836	0.00035253108
0.17958379	0.024351110	0.00035893618
0.17971528	0.023309770	0.00035043849
0.17984677	0.023554322	0.00035430032
0.17997825	0.023690305	0.00035320536
0.18010974	0.023391830	0.00035094604
0.18024123	0.023479957	0.00035195879
0.18037272	0.023224261	0.00034937624
0.18050421	0.023306653	0.00035928517
0.18063570	0.023733189	0.00036285734
0.18076719	0.023948413	0.00036529370
0.18089867	0.023424567	0.00036655355
0.18103016	0.023064277	0.00036516880
0.18116165	0.023385976	0.00036870886
0.18129314	0.022799270	0.00036635441
0.18142463	0.023085240	0.00036880846
0.18155612	0.023230925	0.00037371454
0.18168761	0.022964749	0.00037090456
0.18181910	0.023678699	0.00037748500
0.18195058	0.023910751	0.00038016289
0.18208207	0.023788725	0.00037769436
0.18221356	0.023371512	0.00037896808
0.18234505	0.023783624	0.00038108266
0.18247654	0.023225743	0.00037890244
0.18260803	0.023466230	0.00038317215
0.18273952	0.022753705	0.00037793595
0.18287101	0.023470741	0.00038511198
0.18300249	0.023415607	0.00038444952
0.18313398	0.022956806	0.00038169939
0.18326547	0.023943860	0.00039003163
0.18339696	0.023346296	0.00038667563
0.18352845	0.023895734	0.00039086672
0.18365994	0.023610964	0.00039031424
0.18379143	0.024122716	0.00039435528
0.18392292	0.023569936	0.00039325116
0.18405440	0.023372912	0.00038976384
0.18418589	0.023177807	0.00039095021
0.18431738	0.023761404	0.00039538949
0.18444887	0.023717659	0.00039442915
0.18458036	0.023153322	0.00039252560
0.18471185	0.023354060	0.00039401098
0.18484334	0.022365234	0.00038866771
0.18497482	0.023163045	0.00039566501
0.18510631	0.023786768	0.00039903461
0.18523780	0.023549517	0.00039983785
0.18536929	0.023452926	0.00039255523
0.18550078	0.023225067	0.00038618546
0.18563227	0.023139559	0.00038356241
0.18576376	0.023998243	0.00038249635
0.18589525	0.023096355	0.00038061593
0.18602673	0.023696286	0.00038243247
0.18615822	0.023802494	0.00038020494
0.18628971	0.022626971	0.00037226329
0.18642120	0.022935954	0.00037302116
0.18655269	0.023242062	0.00037519794
0.18668418	0.023956486	0.00037548943
0.18681567	0.023696906	0.00037424708
0.18694716	0.023914082	0.00037540615
0.18707864	0.023659491	0.00036932405
0.18721013	0.024015072	0.00037378202
0.18734162	0.023606941	0.00037104972
0.18747311	0.023775012	0.00036915115
0.18760460	0.023449111	0.00036835333
0.18773609	0.023187503	0.00036325418
0.18786758	0.023333812	0.00036483518
0.18799906	0.023172677	0.00036390324
0.18813055	0.023386871	0.00036278549
0.18826204	0.023108882	0.00036146290
0.18839353	0.023405019	0.00036080569
0.18852502	0.023264758	0.00036267869
0.18865651	0.023269103	0.00036304958
0.18878800	0.023380091	0.00035903561
0.18891949	0.022993289	0.00035789888
0.18905097	0.022863428	0.00035651821
0.18918246	0.023586887	0.00036018563
0.18931395	0.022937656	0.00035637075
0.18944544	0.023492388	0.00035641129
0.18957693	0.023110658	0.00035568574
0.18970842	0.023788038	0.00035779478
0.18983991	0.022993214	0.00035456218
0.18997140	0.023976094	0.00035964526
0.19010288	0.023263251	0.00035212626
0.19023437	0.022883380	0.00035209047
0.19036586	0.023745752	0.00035638726
0.19049735	0.023633391	0.00035439284
0.19062884	0.023568708	0.00035522173
0.19076033	0.023259534	0.00035099426
0.19089182	0.023123147	0.00035060451
0.19102330	0.023336825	0.00035156751
0.19115479	0.023288074	0.00035055095
0.19128628	0.023065873	0.00035003715
0.19141777	0.023114492	0.00034918878
0.19154926	0.022952087	0.00034870491
0.19168075	0.023030427	0.00034868251
0.19181224	0.022816976	0.00034793576
0.19194373	0.023387950	0.00035184137
0.19207521	0.022512708	0.00034508306
0.19220670	0.023409593	0.00035033252
0.19233819	0.023291555	0.00034916274
0.19246968	0.023309285	0.00034966795
0.19260117	0.022561052	0.00034596472
0.19273266	0.023037233	0.00034764332
0.19286415	0.023346016	0.00034781904
0.19299564	0.022925263	0.00034712329
0.19312712	0.023101996	0.00034605075
0.19325861	0.023691178	0.00035166824
0.19339010	0.023533683	0.00034832248
0.19352159	0.023581498	0.00034980060
0.19365308	0.023576739	0.00035103774
0.19378457	0.022931968	0.00034549637
0.19391606	0.023341392	0.00034829078
0.19404754	0.022955931	0.00034668419
0.19417903	0.023296728	0.00034724025
0.19431052	0.023884841	0.00035076205
0.19444201	0.023091079	0.00034439426
0.19457350	0.023679928	0.00034933813
0.19470499	0.023290428	0.00034643690
0.19483648	0.023625972	0.00034754470
0.19496797	0.023079090	0.00034664581
0.19509945	0.023684947	0.00034861122
0.19523094	0.023145708	0.00034556122
0.19536243	0.023885350	0.00034906069
0.19549392	0.022613080	0.00034222919
0.19562541	0.022847534	0.00034411383
0.19575690	0.023103899	0.00034424667
0.19588839	0.022926226	0.00034319881
0.19601988	0.023970905	0.00034888762
0.19615136	0.022874119	0.00034300767
0.19628285	0.023139601	0.00034667322
0.19641434	0.023511643	0.00034612900
0.19654583	0.023695225	0.00034786868
0.19667732	0.023163099	0.00034388390
0.19680881	0.023670146	0.00034808838
0.19694030	0.023298874	0.00034468254
0.19707178	0.023354238	0.00034341679
0.19720327	0.022882821	0.00034132392
0.19733476	0.023554561	0.00034501269
0.19746625	0.023779155	0.00034659551
0.19759774	0.023497385	0.00034568531
0.19772923	0.023277115	0.00034393331
0.19786072	0.023707538	0.00034526601
0.19799221	0.023060503	0.00034283821
0.19812369	0.023544457	0.00034355981
0.19825518	0.022548397	0.00034020754
0.19838667	0.023737755	0.00034516435
0.19851816	0.023706803	0.00034560991
0.19864965	0.023300713	0.00034308804
0.19878114	0.023475161	0.00034362540
0.19891263	0.022936632	0.00034138276
0.19904412	0.023190358	0.00034178079
0.19917560	0.023114437	0.00034255184
0.19930709	0.024074850	0.00034728192
0.19943858	0.023361384	0.00034206817
0.19957007	0.023988774	0.00034723440
0.19970156	0.023650096	0.00034452865
0.19983305	0.023372609	0.00034219261
0.19996454	0.023604578	0.00034378310
0.20009602	0.023404072	0.00034219521
0.20022751	0.022987307	0.00034067901
0.20035900	0.023106624	0.00034103251
0.20049049	0.023291829	0.00034157562
0.20062198	0.023147849	0.00034069533
0.20075347	0.023495678	0.00034216610
0.20088496	0.023274276	0.00034035469
0.20101645	0.022819863	0.00033828953
0.20114793	0.023067961	0.00033850433
0.20127942	0.023704257	0.00034337645
0.20141091	0.023103786	0.00033930588
0.20154240	0.023603023	0.00034309963
0.20167389	0.022642132	0.00033798406
0.20180538	0.023601544	0.00034132585
0.20193687	0.023443724	0.00034223152
0.20206836	0.022825085	0.00033711459
0.20219984	0.023208111	0.00034009979
0.20233133	0.023603282	0.00034245367
0.20246282	0.023419819	0.00033844485
0.20259431	0.022754947	0.00033724849
0.20272580	0.022544513	0.00033444572
0.20285729	0.023069864	0.00033789313
0.20298878	0.023355942	0.00034026411
0.20312027	0.023330466	0.00033704523
0.20325175	0.023819345	0.00034209337
0.20338324	0.023409086	0.00033872302
0.20351473	0.023273679	0.00033859669
0.20364622	0.023346554	0.00034036260
0.20377771	0.023339787	0.00033686503
0.20390920	0.023123075	0.00033740622
0.20404069	0.023250552	0.00033761076
0.20417217	0.023272374	0.00033850662
0.20430366	0.023517916	0.00034045551
0.20443515	0.023145336	0.00033533320
0.20456664	0.022558352	0.00033297292
0.20469813	0.023312504	0.00033875955
0.20482962	0.023769170	0.00034036009
0.20496111	0.023134252	0.00033689083
0.20509260	0.022661707	0.00033264617
0.20522408	0.023056887	0.00033587946
0.20535557	0.023007139	0.00033589131
0.20548706	0.022880572	0.00033469318
0.20561855	0.023236080	0.00033680683
0.20575004	0.022795089	0.00033289289
0.20588153	0.023438071	0.00033756572
0.20601302	0.023605333	0.00033933546
0.20614451	0.023866568	0.00033806726
0.20627599	0.023639973	0.00033917764
0.20640748	0.023315499	0.00033549864
0.20653897	0.023011513	0.00033500802
0.20667046	0.022880027	0.00033440664
0.20680195	0.023122388	0.00033514848
0.20693344	0.023395027	0.00033712464
0.20706493	0.023188906	0.00033514602
0.20719641	0.023289883	0.00033653195
0.20732790	0.023092746	0.00033636990
0.20745939	0.023361396	0.00033462846
0.20759088	0.024165253	0.00034085551
0.20772237	0.024120255	0.00033937386
0.20785386	0.023547272	0.00033615153
0.20798535	0.022512489	0.00033262000
0.20811684	0.022897038	0.00033225383
0.20824832	0.023204189	0.00033479876
0.20837981	0.023080116	0.00033347756
0.20851130	0.023123088	0.00033467383
0.20864279	0.023141466	0.00033570906
0.20877428	0.022917336	0.00033131552
0.20890577	0.022959243	0.00033314026
0.20903726	0.023471869	0.00033577528
0.20916875	0.022737681	0.00033238427
0.20930023	0.023434455	0.00033583586
0.20943172	0.023646910	0.00033542338
0.20956321	0.023191267	0.00033289062
0.20969470	0.022847111	0.00033178479
0.20982619	0.023330396	0.00033516568
0.20995768	0.022752370	0.00033172179
0.21008917	0.022715894	0.00032992715
0.21022065	0.022956612	0.00033199344
0.21035214	0.023173206	0.00033460680
0.21048363	0.023190984	0.00033268580
0.21061512	0.023776592	0.00033780534
0.21074661	0.023167922	0.00033159865
0.21087810	0.023533131	0.00033415116
0.21100959	0.023115256	0.00033443751
0.21114108	0.023268452	0.00033143365
0.21127256	0.023397626	0.00033546510
0.21140405	0.023111763	0.00033157795
0.21153554	0.023253822	0.00033299975
0.21166703	0.023302202	0.00033355078
0.21179852	0.023529713	0.00033363896
0.21193001	0.023472998	0.00033410154
0.21206150	0.022793400	0.00032907495
0.21219299	0.023215052	0.00033115046
0.21232447	0.023001962	0.00033183870
0.21245596	0.022971732	0.00032961165
0.21258745	0.023775505	0.00033551226
0.21271894	0.023249425	0.00033064302
0.21285043	0.023584465	0.00033301083
0.21298192	0.022540469	0.00032847434
0.21311341	0.022979410	0.00033019995
0.21324489	0.023015207	0.00033063137
0.21337638	0.022794061	0.00032810275
0.21350787	0.023102978	0.00033127250
0.21363936	0.023311604	0.00033347538
0.21377085	0.023337165	0.00033043792
0.21390234	0.023071748	0.00033195270
0.21403383	0.022991680	0.00032858651
0.21416532	0.023351946	0.00033151165
0.21429680	0.023453779	0.00033202145
0.21442829	0.023322303	0.00033077889
0.21455978	0.023266825	0.00033083657
0.21469127	0.023449528	0.00033159781
0.21482276	0.023020623	0.00032881323
0.21495425	0.023434317	0.00033261667
0.21508574	0.022835327	0.00032765942
0.21521723	0.023110904	0.00032934446
0.21534871	0.022466531	0.00032694272
0.21548020	0.023220582	0.00032768219
0.21561169	0.022972857	0.00032889314
0.21574318	0.024193316	0.00033502675
0.21587467	0.023960610	0.00033260905
0.21600616	0.023467898	0.00033118300
0.21613765	0.023952249	0.00033275664
0.21626913	0.023373118	0.00033025650
0.21640062	0.023060854	0.00032776857
0.21653211	0.023354974	0.00033037249
0.21666360	0.023304088	0.00032881530
0.21679509	0.023206799	0.00032788074
0.21692658	0.022908370	0.00032837782
0.21705807	0.023163577	0.00032811536
0.21718956	0.023446747	0.00032917969
0.21732104	0.023171259	0.00032920173
0.21745253	0.023524417	0.00033012313
0.21758402	0.023517021	0.00032970902
0.21771551	0.023451525	0.00032840875
0.21784700	0.023143844	0.00032725975
0.21797849	0.023618016	0.00033084497
0.21810998	0.022733147	0.00032468438
0.21824147	0.023146165	0.00032749840
0.21837295	0.022792015	0.00032603411
0.21850444	0.022907874	0.00032411073
0.21863593	0.023681214	0.00033084996
0.21876742	0.022552784	0.00032200539
0.21889891	0.023323303	0.00032902315
0.21903040	0.023052211	0.00032621216
0.21916189	0.023435786	0.00032664862
0.21929337	0.022961296	0.00032579600
0.21942486	0.022778107	0.00032394593
0.21955635	0.022759504	0.00032479212
0.21968784	0.023498704	0.00032872398
0.21981933	0.022604975	0.00032124107
0.21995082	0.024306899	0.00033318260
0.22008231	0.023779582	0.00032773710
0.22021380	0.023248566	0.00032669028
0.22034528	0.022920816	0.00032466757
0.22047677	0.022893938	0.00032254539
0.22060826	0.022918132	0.00032499987
0.22073975	0.023070914	0.00032451710
0.22087124	0.023259491	0.00032689444
0.22100273	0.022886058	0.00032479476
0.22113422	0.023381015	0.00032534281
0.22126571	0.023299079	0.00032614113
0.22139719	0.022858345	0.00032327578
0.22152868	0.023400080	0.00032576606
0.22166017	0.023252736	0.00032629680
0.22179166	0.022772678	0.00032077814
0.22192315	0.022462987	0.00032172411
0.22205464	0.023342753	0.00032669053
0.22218613	0.023400086	0.00032588113
0.22231761	0.022800222	0.00032249424
0.22244910	0.022777659	0.00032200271
0.22258059	0.023228968	0.00032510402
0.22271208	0.023355597	0.00032620683
0.22284357	0.023022032	0.00032381264
0.22297506	0.022721048	0.00032297006
0.22310655	0.022990986	0.00032247856
0.22323804	0.023218533	0.00032566886
0.22336952	0.022750606	0.00032360040
0.22350101	0.023566883	0.00032564500
0.22363250	0.022814914	0.00032234284
0.22376399	0.023524361	0.00032527337
0.22389548	0.023352909	0.00032530088
0.22402697	0.023208392	0.00032529593
0.22415846	0.023172536	0.00032328224
0.22428995	0.023212686	0.00032432110
0.22442143	0.023376287	0.00032363879
0.22455292	0.022968358	0.00032274874
0.22468441	0.023496906	0.00032618889
0.22481590	0.023108969	0.00032309636
0.22494739	0.023037703	0.00032105980
0.22507888	0.023333993	0.00032316335
0.22521037	0.023288515	0.00032411667
0.22534186	0.023211483	0.00032383980
0.22547334	0.022788069	0.00032010184
0.22560483	0.023552148	0.00032330074
0.22573632	0.023525081	0.00032607535
0.22586781	0.023136652	0.00032222028
0.22599930	0.023283274	0.00032435783
0.22613079	0.023394747	0.00032252378
0.22626228	0.022982628	0.00032125547
0.22639376	0.022812473	0.00031933248
0.22652525	0.023115016	0.00032071256
0.22665674	0.022856945	0.00032122675
0.22678823	0.022339006	0.00031694958
0.22691972	0.022839831	0.00032047751
0.22705121	0.023594236	0.00032364871
0.22718270	0.023279615	0.00032307590
0.22731419	0.022983599	0.00032151079
0.22744567	0.023014933	0.00032040621
0.22757716	0.023020386	0.00031981301
0.22770865	0.023020928	0.00032113947
0.22784014	0.022935017	0.00031998994
0.22797163	0.022714072	0.00031972558
0.22810312	0.023172295	0.00032026265
0.22823461	0.022680628	0.00031842478
0.22836610	0.022984571	0.00032112826
0.22849758	0.022766522	0.00031750658
0.22862907	0.024039969	0.00032731897
0.22876056	0.022966400	0.00031762313
0.22889205	0.022913388	0.00031978396
0.22902354	0.022872631	0.00031986334
0.22915503	0.022610987	0.00031656711
0.22928652	0.022990764	0.00032034465
0.22941800	0.023025121	0.00031880834
0.22954949	0.022778134	0.00031851569
0.22968098	0.023153467	0.00032054730
0.22981247	0.022955557	0.00031782711
0.22994396	0.022644729	0.00031747327
0.23007545	0.023381536	0.00032451150
0.23020694	0.023081984	0.00032571546
0.23033843	0.022664535	0.00032693863
0.23046991	0.023052813	0.00032987625
0.23060140	0.022853534	0.00033139359
0.23073289	0.022844767	0.00033115971
0.23086438	0.022740727	0.00033204843
0.23099587	0.023262785	0.00033928320
0.23112736	0.022810211	0.00033485390
0.23125885	0.023699249	0.00034262531
0.23139034	0.022875312	0.00033642014
0.23152182	0.022843206	0.00033914458
0.23165331	0.023441209	0.00034553877
0.23178480	0.023191527	0.00034223381
0.23191629	0.023178802	0.00034473171
0.23204778	0.023701089	0.00034688658
0.23217927	0.023518656	0.00034627992
0.23231076	0.022742993	0.00034451501
0.23244224	0.023322483	0.00034724655
0.23257373	0.023194187	0.00034750149
0.23270522	0.023290805	0.00034858447
0.23283671	0.023393168	0.00034751205
0.23296820	0.023406300	0.00034904989
0.23309969	0.023232689	0.00034585105
0.23323118	0.022826780	0.00034556709
0.23336267	0.022756127	0.00034614266
0.23349415	0.023004029	0.00034614525
0.23362564	0.023562972	0.00035194685
0.23375713	0.023045424	0.00034785159
0.23388862	0.023638113	0.00035165995
0.23402011	0.023461539	0.00035047606
0.23415160	0.023184123	0.00034760176
0.23428309	0.023315793	0.00035148736
0.23441458	0.023386302	0.00034938663
0.23454606	0.023424658	0.00035192793
0.23467755	0.023979512	0.00035309690
0.23480904	0.023141897	0.00035063987
0.23494053	0.023054066	0.00034924424
0.23507202	0.023148288	0.00035043149
0.23520351	0.023431619	0.00035189786
0.23533500	0.022725798	0.00034761664
0.23546648	0.023334250	0.00035240688
0.23559797	0.022927841	0.00035074749
0.23572946	0.022730312	0.00034986098
0.23586095	0.023547879	0.00035414890
0.23599244	0.022850191	0.00035135273
0.23612393	0.023578249	0.00035339707
0.23625542	0.023558933	0.00035612725
0.23638691	0.023313694	0.00035408311
0.23651839	0.023122728	0.00035137824
0.23664988	0.023599554	0.00035675219
0.23678137	0.023351849	0.00035474243
0.23691286	0.022698265	0.00035106251
0.23704435	0.022855451	0.00035209059
0.23717584	0.022840758	0.00035035201
0.23730733	0.022745333	0.00035181751
0.23743882	0.023401382	0.00035516016
0.23757030	0.023065930	0.00035326648
0.23770179	0.023472149	0.00035740509
0.23783328	0.023501389	0.00035533775
0.23796477	0.023637398	0.00035754681
0.23809626	0.023152628	0.00035393983
0.23822775	0.023142556	0.00035415698
0.23835924	0.023572757	0.00036077045
0.23849072	0.023196954	0.00035384370
0.23862221	0.023533600	0.00035755193
0.23875370	0.023580383	0.00035804045
0.23888519	0.022955887	0.00035476201
0.23901668	0.022910849	0.00035666197
0.23914817	0.022787733	0.00035094828
0.23927966	0.023256236	0.00035801390
0.23941115	0.023057971	0.00035623572
0.23954263	0.022947333	0.00035596686
0.23967412	0.023082728	0.00035660231
0.23980561	0.022576613	0.00035195909
0.23993710	0.022545362	0.00035472271
0.24006859	0.022940498	0.00035665063
0.24020008	0.022877746	0.00035606348
0.24033157	0.023839253	0.00036113776
0.24046306	0.022729066	0.00035374618
0.24059454	0.023423749	0.00035981507
0.24072603	0.023434668	0.00035959434
0.24085752	0.023448525	0.00035931149
0.24098901	0.023492214	0.00036262762
0.24112050	0.023426955	0.00035763662
0.24125199	0.022477250	0.00035398792
0.24138348	0.023765347	0.00036371272
0.24151496	0.023327271	0.00035859770
0.24164645	0.023638518	0.00036332173
0.24177794	0.022855981	0.00035540013
0.24190943	0.022988254	0.00035875137
0.24204092	0.023595266	0.00036290848
0.24217241	0.023444675	0.00036072987
0.24230390	0.023548963	0.00036230333
0.24243539	0.023104124	0.00035844841
0.24256687	0.023594003	0.00036248553
0.24269836	0.023030584	0.00035942579
0.24282985	0.023594115	0.00036229090
0.24296134	0.023127848	0.00036035158
0.24309283	0.022906681	0.00035760411
0.24322432	0.023536139	0.00036216141
0.24335581	0.022864554	0.00036023478
0.24348730	0.023504569	0.00036271262
0.24361878	0.023270108	0.00036212717
0.24375027	0.023390268	0.00036055321
0.24388176	0.022865842	0.00035859313
0.24401325	0.023602766	0.00036570397
0.24414474	0.022751754	0.00035708894
0.24427623	0.023502536	0.00036454049
0.24440772	0.023574086	0.00036447856
0.24453920	0.023010238	0.00036134854
0.24467069	0.023294664	0.00036349206
0.24480218	0.024325505	0.00036774013
0.24493367	0.022973095	0.00036086505
0.24506516	0.022638839	0.00035880159
0.24519665	0.023357276	0.00036358027
0.24532814	0.023249551	0.00036312109
0.24545963	0.023805317	0.00036595287
0.24559111	0.023182789	0.00036222887
0.24572260	0.023304637	0.00036309552
0.24585409	0.023230191	0.00036313838
0.24598558	0.023248027	0.00036350015
0.24611707	0.022888627	0.00036070255
0.24624856	0.022848041	0.00035971225
0.24638005	0.023035999	0.00036345330
0.24651154	0.023232821	0.00036310116
0.24664302	0.023151042	0.00036423534
0.24677451	0.023227711	0.00036299046
0.24690600	0.023192332	0.00036403077
0.24703749	0.023491722	0.00036630104
0.24716898	0.023312108	0.00036202790
0.24730047	0.023470352	0.00036771352
0.24743196	0.023121385	0.00036366373
0.24756345	0.023332580	0.00036497897
0.24769493	0.022903208	0.00036234164
0.24782642	0.023310727	0.00036370451
0.24795791	0.023102090	0.00036481502
0.24808940	0.023800874	0.00036793201
0.24822089	0.023054068	0.00036324816
0.24835238	0.023170676	0.00036557696
0.24848387	0.023857584	0.00036803585
0.24861535	0.023666891	0.00036841486
0.24874684	0.023687651	0.00036813157
0.24887833	0.023425191	0.00036525112
0.24900982	0.023446528	0.00036799943
0.24914131	0.023403695	0.00036612417
0.24927280	0.023915996	0.00036929900
0.24940429	0.023512202	0.00036608745
0.24953578	0.023680536	0.00036772380
0.24966726	0.022597561	0.00036288460
0.24979875	0.023237878	0.00036403748
0.24993024	0.022785791	0.00036465554
0.25006173	0.022950438	0.00036411061
0.25019322	0.022941396	0.00036396542
0.25032471	0.022930404	0.00036604014
0.25045620	0.023004616	0.00036422082
0.25058769	0.023758395	0.00036954614
0.25071917	0.023149470	0.00036470479
0.25085066	0.023041122	0.00036440356
0.25098215	0.022899487	0.00036598097
0.25111364	0.023638174	0.00036781083
0.25124513	0.023359016	0.00036749573
0.25137662	0.023176283	0.00036669319
0.25150811	0.023444316	0.00036747625
0.25163959	0.023786545	0.00037072897
0.25177108	0.022969171	0.00036323399
0.25190257	0.023145591	0.00036722729
0.25203406	0.023078870	0.00036738916
0.25216555	0.023170950	0.00036632472
0.25229704	0.023471314	0.00036976823
0.25242853	0.024008184	0.00037067287
0.25256002	0.022895967	0.00036638655
0.25269150	0.023068996	0.00036572537
0.25282299	0.023442379	0.00036702280
0.25295448	0.023419672	0.00037150411
0.25308597	0.023539155	0.00036737042
0.25321746	0.023062484	0.00036819514
0.25334895	0.023527610	0.00037075214
0.25348044	0.023163945	0.00036601157
0.25361193	0.023470649	0.00037071776
0.25374341	0.022809628	0.00036423433
0.25387490	0.022882474	0.00036566646
0.25400639	0.022442167	0.00036940226
0.25413788	0.023067310	0.00037771037
0.25426937	0.022206565	0.00037600496
0.25440086	0.023429697	0.00038776549
0.25453235	0.023494838	0.00039087200
0.25466383	0.023359647	0.00039188541
0.25479532	0.023031960	0.00039086660
0.25492681	0.023225516	0.00039469214
0.25505830	0.023136163	0.00039745253
0.25518979	0.022524677	0.00039444697
0.25532128	0.023235369	0.00040105076
0.25545277	0.023527969	0.00040516881
0.25558426	0.023642369	0.00040635754
0.25571574	0.023269962	0.00040515144
0.25584723	0.022995711	0.00040569128
0.25597872	0.022824088	0.00040611946
0.25611021	0.023181652	0.00040954595
0.25624170	0.022915291	0.00041019694
0.25637319	0.023504138	0.00041778827
0.25650468	0.023000867	0.00041525759
0.25663617	0.023139410	0.00041789260
0.25676765	0.023215058	0.00041971864
0.25689914	0.023539009	0.00042378501
0.25703063	0.022105947	0.00041594834
0.25716212	0.023546763	0.00042379033
0.25729361	0.023501690	0.00042646043
0.25742510	0.023297731	0.00042803667
0.25755659	0.022216140	0.00042287680
0.25768807	0.022639673	0.00042685784
0.25781956	0.022676563	0.00042634992
0.25795105	0.023357202	0.00043272480
0.25808254	0.022781392	0.00043478620
0.25821403	0.022811236	0.00043163706
0.25834552	0.022490489	0.00043235078
0.25847701	0.022000843	0.00042812014
0.25860850	0.023767165	0.00044216638
0.25873998	0.023962117	0.00044483836
0.25887147	0.023169487	0.00044165278
0.25900296	0.023050776	0.00043845463
0.25913445	0.022140562	0.00043245546
0.25926594	0.022493336	0.00043602840
0.25939743	0.022960642	0.00044151172
0.25952892	0.023647879	0.00044598398
0.25966041	0.023180867	0.00044715498
0.25979189	0.023550037	0.00044613675
0.25992338	0.022624690	0.00044237798
0.26005487	0.022492091	0.00044284763
0.26018636	0.023003937	0.00044628536
0.26031785	0.022852597	0.00044571699
0.26044934	0.023124230	0.00044701790
0.26058083	0.023424380	0.00045053558
0.26071231	0.022980347	0.00045020073
0.26084380	0.023392806	0.00045052957
0.26097529	0.023159562	0.00045222659
0.26110678	0.022677304	0.00044895069
0.26123827	0.023285484	0.00045542695
0.26136976	0.023233748	0.00045447611
0.26150125	0.023273233	0.00045512647
0.26163274	0.022921407	0.00045394210
0.26176422	0.023412665	0.00045521434
0.26189571	0.023481731	0.00045988686
0.26202720	0.022825838	0.00045395256
0.26215869	0.022692726	0.00045353774
0.26229018	0.023400110	0.00046140592
0.26242167	0.022488879	0.00045459592
0.26255316	0.023718592	0.00046125597
0.26268465	0.023920152	0.00046914061
0.26281613	0.022609160	0.00045557143
0.26294762	0.023394080	0.00046247729
0.26307911	0.024031848	0.00046839603
0.26321060	0.023440474	0.00046722173
0.26334209	0.023320134	0.00046809307
0.26347358	0.022438768	0.00045751381
0.26360507	0.023357383	0.00046524599
0.26373655	0.023848431	0.00047016304
0.26386804	0.022626373	0.00046267086
0.26399953	0.022584851	0.00046496609
0.26413102	0.023111530	0.00046481341
0.26426251	0.023615632	0.00047163056
0.26439400	0.022961878	0.00046669132
0.26452549	0.022533623	0.00046763517
0.26465698	0.022769786	0.00047190892
0.26478846	0.023683216	0.00047300847
0.26491995	0.024223245	0.00048449898
0.26505144	0.023330071	0.00047286129
0.26518293	0.023248791	0.00047483711
0.26531442	0.023916780	0.00048431720
0.26544591	0.023481075	0.00047650771
[truncated: 567 more rows]
