# Supplementary material for: Invariant surface glycoprotein 65 of Trypanosoma brucei is a complement C3 receptor
Source: Nat Commun. 2022 Aug 29;13:5085. doi: 10.1038/s41467-022-32728-9 (PMC9424271; doi:10.1038/s41467-022-32728-9)
Supplement: Supplementary file 4 — supplementary data 2 [file 41467_2022_32728_MOESM4_ESM.zip › b21-414646_00110.dat]

0.0026000000	39.839227	0.13680443
0.0027314887	28.803182	0.10684934
0.0028629774	22.340718	0.089978999
0.0029944661	17.276156	0.075937866
0.0031259548	12.375835	0.059061928
0.0032574435	10.884006	0.057331904
0.0033889322	8.7564882	0.048611911
0.0035204209	11.530905	0.048569374
0.0036519096	12.248962	0.046452602
0.0037833983	9.9535848	0.039479706
0.0039148870	8.2359432	0.034651634
0.0040463757	6.7010207	0.030069986
0.0041778644	5.5190446	0.025578010
0.0043093531	4.6016336	0.022930906
0.0044408418	3.8314943	0.020124272
0.0045723305	3.1329277	0.018197481
0.0047038192	2.8504928	0.016613114
0.0048353079	2.4975458	0.015096492
0.0049667966	2.2103542	0.014151212
0.0050982853	1.8762445	0.012351200
0.0052297740	1.7525507	0.012093173
0.0053612627	1.5235490	0.010888328
0.0054927514	1.4031957	0.010172359
0.0056242401	1.2678057	0.0096411777
0.0057557288	1.1780800	0.0090362585
0.0058872175	1.0798202	0.0085353948
0.0060187062	1.0255188	0.0082959807
0.0061501949	0.92020030	0.0075272165
0.0062816836	0.88182258	0.0075350188
0.0064131723	0.82841509	0.0071593555
0.0065446610	0.79692334	0.0069213995
0.0066761496	0.75621222	0.0067105625
0.0068076383	0.73094695	0.0064478867
0.0069391270	0.69514981	0.0063890934
0.0070706157	0.64943999	0.0060777664
0.0072021044	0.63286141	0.0059335393
0.0073335931	0.61125523	0.0058059639
0.0074650818	0.58257720	0.0055031176
0.0075965705	0.56750034	0.0054765168
0.0077280592	0.54121615	0.0053260433
0.0078595479	0.51120255	0.0050525040
0.0079910366	0.49467352	0.0050000193
0.0081225253	0.46954410	0.0047317787
0.0082540140	0.45908140	0.0047053728
0.0083855027	0.45341438	0.0046941231
0.0085169914	0.42677729	0.0044611137
0.0086484801	0.40487508	0.0043135327
0.0087799688	0.39160563	0.0041674325
0.0089114575	0.37177848	0.0040820287
0.0090429462	0.36093998	0.0039939600
0.0091744349	0.34572439	0.0038752593
0.0093059236	0.33016440	0.0037424562
0.0094374123	0.32446626	0.0036854513
0.0095689010	0.30352324	0.0035071234
0.0097003897	0.29226621	0.0034692948
0.0098318784	0.27628606	0.0033248888
0.0099633671	0.27203945	0.0032636380
0.010094856	0.25803674	0.0031685407
0.010226345	0.24396214	0.0030079838
0.010357833	0.24595166	0.0030986994
0.010489322	0.22790681	0.0028946528
0.010620811	0.22149815	0.0028334395
0.010752299	0.20887211	0.0027397923
0.010883788	0.19343040	0.0025820574
0.011015277	0.19286768	0.0026255691
0.011146765	0.18046125	0.0024610132
0.011278254	0.17780854	0.0024329956
0.011409743	0.17049989	0.0023580679
0.011541231	0.15410545	0.0022082767
0.011672720	0.15039562	0.0021870087
0.011804209	0.13719876	0.0020096047
0.011935698	0.13237613	0.0019694119
0.012067186	0.13231294	0.0019578832
0.012198675	0.12364164	0.0018313757
0.012330164	0.11674157	0.0017829892
0.012461652	0.11588421	0.0017566265
0.012593141	0.10978377	0.0016714669
0.012724630	0.10833491	0.0016602191
0.012856118	0.10092348	0.0015517506
0.012987607	0.095934813	0.0015307002
0.013119096	0.092308626	0.0014676213
0.013250585	0.093578612	0.0014616303
0.013382073	0.091614232	0.0014521810
0.013513562	0.088565394	0.0014049137
0.013645051	0.083123017	0.0013711709
0.013776539	0.080123525	0.0013383687
0.013908028	0.078325815	0.0013009192
0.014039517	0.077321120	0.0012861844
0.014171005	0.076125049	0.0012676925
0.014302494	0.072954129	0.0012436716
0.014433983	0.070640773	0.0012243275
0.014565472	0.070981623	0.0012029007
0.014696960	0.068838425	0.0011898771
0.014828449	0.067820597	0.0011648150
0.014959938	0.068312435	0.0011748285
0.015091426	0.065341860	0.0011523816
0.015222915	0.065421775	0.0011239535
0.015354404	0.065051692	0.0011259344
0.015485892	0.061382245	0.0010827249
0.015617381	0.063075193	0.0011015000
0.015748870	0.062100029	0.0010918228
0.015880359	0.061046476	0.0010665557
0.016011847	0.060263026	0.0010613151
0.016143336	0.053793358	0.00099358543
0.016274825	0.053371739	0.00099208693
0.016406313	0.051959529	0.00097054239
0.016537802	0.052295043	0.00096592104
0.016669291	0.052022140	0.00096233033
0.016800779	0.053946609	0.00097631426
0.016932268	0.057034774	0.00099903749
0.017063757	0.060055027	0.0010219697
0.017195246	0.057630019	0.00099358220
0.017326734	0.058105468	0.00099619058
0.017458223	0.057622748	0.00098716351
0.017589712	0.057991316	0.00098387886
0.017721200	0.057053073	0.00098074387
0.017852689	0.054691949	0.00094122588
0.017984178	0.055002504	0.00095496191
0.018115666	0.053149904	0.00093269150
0.018247155	0.053260248	0.00092764406
0.018378644	0.051603237	0.00091475613
0.018510133	0.051301365	0.00090369759
0.018641621	0.049129283	0.00088076245
0.018773110	0.052161078	0.00090504429
0.018904599	0.050148461	0.00088548829
0.019036087	0.049235014	0.00087478956
0.019167576	0.048765206	0.00086106648
0.019299065	0.048905135	0.00085896602
0.019430553	0.050222280	0.00087658826
0.019562042	0.047272974	0.00084194218
0.019693531	0.047188319	0.00083966066
0.019825019	0.044801569	0.00081392434
0.019956508	0.045493194	0.00081411571
0.020087997	0.045056899	0.00081498923
0.020219486	0.043729357	0.00079836963
0.020350974	0.043273428	0.00079756837
0.020482463	0.044911185	0.00079722777
0.020613952	0.042099511	0.00077261403
0.020745440	0.042524881	0.00078022273
0.020876929	0.043623946	0.00078016548
0.021008418	0.040625089	0.00075698765
0.021139906	0.040668580	0.00075474404
0.021271395	0.040844165	0.00074672106
0.021402884	0.040776158	0.00074987126
0.021534373	0.040286772	0.00074134591
0.021665861	0.040826575	0.00074452338
0.021797350	0.039601453	0.00073133408
0.021928839	0.040063254	0.00072392913
0.022060327	0.040298511	0.00073517314
0.022191816	0.038529316	0.00071142698
0.022323305	0.038104152	0.00071021504
0.022454793	0.038410768	0.00070894848
0.022586282	0.038153263	0.00069985587
0.022717771	0.035269332	0.00067973622
0.022849260	0.035573182	0.00067522526
0.022980748	0.037031131	0.00069048025
0.023112237	0.036952145	0.00068264113
0.023243726	0.035950630	0.00067019743
0.023375214	0.036366183	0.00067934596
0.023506703	0.037784132	0.00068690176
0.023638192	0.036848498	0.00067830835
0.023769680	0.038100972	0.00068736156
0.023901169	0.037776732	0.00068167731
0.024032658	0.038112712	0.00068618422
0.024164147	0.037115121	0.00067089639
0.024295635	0.037313275	0.00067221087
0.024427124	0.036449435	0.00066119904
0.024558613	0.037107828	0.00066140643
0.024690101	0.035822470	0.00066033549
0.024821590	0.036563672	0.00065726137
0.024953079	0.035693490	0.00064618630
0.025084567	0.035591270	0.00064778879
0.025216056	0.035949773	0.00064381041
0.025347545	0.035616381	0.00064659830
0.025479034	0.035091811	0.00063797619
0.025610522	0.035176326	0.00063084958
0.025742011	0.036568156	0.00064413978
0.025873500	0.035638655	0.00063241928
0.026004988	0.035517986	0.00063466495
0.026136477	0.035325189	0.00063037638
0.026267966	0.036340585	0.00063355114
0.026399454	0.034998429	0.00062438096
0.026530943	0.034532219	0.00061421943
0.026662432	0.034897755	0.00062200884
0.026793920	0.034940236	0.00062014926
0.026925409	0.035113392	0.00061690915
0.027056898	0.035070668	0.00061962886
0.027188387	0.034446394	0.00060532312
0.027319875	0.035203501	0.00061775584
0.027451364	0.035563575	0.00061436945
0.027582853	0.033944467	0.00059746534
0.027714341	0.034270074	0.00060243863
0.027845830	0.034752198	0.00060235177
0.027977319	0.033910119	0.00059720446
0.028108807	0.034029696	0.00059454761
0.028240296	0.033851489	0.00059257807
0.028371785	0.033941678	0.00059193773
0.028503274	0.033126670	0.00058435707
0.028634762	0.033907357	0.00058914292
0.028766251	0.033543290	0.00058679622
0.028897740	0.034384378	0.00058495535
0.029029228	0.032986974	0.00057823631
0.029160717	0.034161296	0.00058724359
0.029292206	0.034228201	0.00058321447
0.029423694	0.033401305	0.00058043776
0.029555183	0.033853088	0.00057290902
0.029686672	0.033744646	0.00057739649
0.029818161	0.033096141	0.00057228779
0.029949649	0.033617172	0.00057143060
0.030081138	0.032141781	0.00056186760
0.030212627	0.033114971	0.00056374288
0.030344115	0.031827448	0.00055564101
0.030475604	0.033108211	0.00056533908
0.030607093	0.031437865	0.00054976683
0.030738581	0.031757165	0.00055260859
0.030870070	0.033079625	0.00055769644
0.031001559	0.033320163	0.00055751058
0.031133048	0.032132420	0.00055172876
0.031264536	0.031990509	0.00054459243
0.031396025	0.032779243	0.00055361130
0.031527514	0.032015856	0.00054440165
0.031659002	0.031933556	0.00054270285
0.031790491	0.031926474	0.00054524708
0.031921980	0.032006589	0.00053974586
0.032053468	0.032174087	0.00054365280
0.032184957	0.032098845	0.00053761178
0.032316446	0.031775939	0.00053347579
0.032447935	0.032221821	0.00054106542
0.032579423	0.031217073	0.00052929615
0.032710912	0.031606543	0.00053289668
0.032842401	0.031801124	0.00053085666
0.032973889	0.031322837	0.00052576668
0.033105378	0.030923039	0.00052458062
0.033236867	0.030834138	0.00052033951
0.033368355	0.030718373	0.00052822237
0.033499844	0.030626263	0.00052676365
0.033631333	0.030075157	0.00052311935
0.033762822	0.030437194	0.00053259897
0.033894310	0.030226871	0.00052840422
0.034025799	0.029873492	0.00052568215
0.034157288	0.030080956	0.00052855915
0.034288776	0.031345845	0.00053756463
0.034420265	0.031611118	0.00054525164
0.034551754	0.030973609	0.00053619055
0.034683242	0.030868162	0.00053638749
0.034814731	0.030332353	0.00053043552
0.034946220	0.030480259	0.00053207561
0.035077708	0.030353370	0.00053616174
0.035209197	0.030986301	0.00053960283
0.035340686	0.029683410	0.00052521019
0.035472175	0.028995705	0.00053039522
0.035603663	0.029640798	0.00053603451
0.035735152	0.029773396	0.00054578650
0.035866641	0.029769677	0.00054278337
0.035998129	0.029730129	0.00054333178
0.036129618	0.027903927	0.00053231251
0.036261107	0.029625697	0.00054121500
0.036392595	0.028360507	0.00054060447
0.036524084	0.028693666	0.00054153105
0.036655573	0.028604931	0.00053832257
0.036787062	0.028341470	0.00053741259
0.036918550	0.028361548	0.00053513015
0.037050039	0.027994760	0.00054030804
0.037181528	0.029262967	0.00054489093
0.037313016	0.029636357	0.00054975429
0.037444505	0.028636719	0.00054497251
0.037575994	0.028939947	0.00054399922
0.037707482	0.029704026	0.00055579430
0.037838971	0.028708693	0.00054948882
0.037970460	0.029263628	0.00055157608
0.038101949	0.029450200	0.00055413914
0.038233437	0.029132211	0.00054475431
0.038364926	0.028794224	0.00053888158
0.038496415	0.030095678	0.00054855420
0.038627903	0.028582670	0.00053192850
0.038759392	0.029242063	0.00053795857
0.038890881	0.028375094	0.00052611814
0.039022369	0.028954530	0.00053194977
0.039153858	0.029927823	0.00053676425
0.039285347	0.029438842	0.00052995634
0.039416836	0.028956173	0.00052984909
0.039548324	0.029692226	0.00053329768
0.039679813	0.029887741	0.00053069627
0.039811302	0.029255237	0.00052841027
0.039942790	0.028972691	0.00052536412
0.040074279	0.029081120	0.00052689829
0.040205768	0.029594426	0.00052820733
0.040337256	0.029117375	0.00052014427
0.040468745	0.028290938	0.00051681646
0.040600234	0.028364364	0.00051539603
0.040731723	0.028556092	0.00051649365
0.040863211	0.028966547	0.00051968438
0.040994700	0.029857154	0.00052412880
0.041126189	0.028795403	0.00051968368
0.041257677	0.030055580	0.00052543508
0.041389166	0.029917143	0.00052234163
0.041520655	0.029638796	0.00052182923
0.041652143	0.029141400	0.00051517808
0.041783632	0.029293253	0.00051739985
0.041915121	0.029879074	0.00051959721
0.042046610	0.029375513	0.00051757671
0.042178098	0.029048368	0.00051510014
0.042309587	0.029556985	0.00051557070
0.042441076	0.029548593	0.00051539227
0.042572564	0.029984382	0.00051936561
0.042704053	0.028773042	0.00050524175
0.042835542	0.028093133	0.00050366571
0.042967030	0.028710227	0.00050728349
0.043098519	0.028331224	0.00050740811
0.043230008	0.029003454	0.00051023027
0.043361496	0.028822808	0.00050403238
0.043492985	0.028639620	0.00050751482
0.043624474	0.028352132	0.00050108062
0.043755963	0.030082434	0.00051711163
0.043887451	0.028713357	0.00050290590
0.044018940	0.029600556	0.00050783872
0.044150429	0.028742398	0.00050868265
0.044281917	0.028944710	0.00050320355
0.044413406	0.029643021	0.00051114427
0.044544895	0.028863912	0.00050281219
0.044676383	0.029391566	0.00050593796
0.044807872	0.028859567	0.00050252490
0.044939361	0.029029457	0.00050156293
0.045070850	0.029412093	0.00050431446
0.045202338	0.029644913	0.00050625978
0.045333827	0.029720560	0.00050275977
0.045465316	0.028670692	0.00050144230
0.045596804	0.029344487	0.00050300228
0.045728293	0.030415496	0.00051101762
0.045859782	0.029669319	0.00050440513
0.045991270	0.028099417	0.00048829859
0.046122759	0.029289846	0.00050248416
0.046254248	0.028911615	0.00050394235
0.046385737	0.029472868	0.00051097607
0.046517225	0.028807339	0.00050806904
0.046648714	0.028512795	0.00050850433
0.046780203	0.028152045	0.00051157234
0.046911691	0.028973800	0.00051568132
0.047043180	0.029336531	0.00051896697
0.047174669	0.028507742	0.00051367346
0.047306157	0.029312615	0.00052175130
0.047437646	0.029414896	0.00052400464
0.047569135	0.028757292	0.00052271332
0.047700624	0.029633865	0.00052491429
0.047832112	0.028812734	0.00052334331
0.047963601	0.028822794	0.00052134664
0.048095090	0.028979669	0.00052661582
0.048226578	0.029952315	0.00053561365
0.048358067	0.029494969	0.00052988359
0.048489556	0.030308003	0.00053740371
0.048621044	0.028766650	0.00052478445
0.048752533	0.030132611	0.00054231779
0.048884022	0.028837869	0.00052886498
0.049015511	0.029527251	0.00053310194
0.049146999	0.029933536	0.00053800989
0.049278488	0.029296685	0.00053393546
0.049409977	0.029884783	0.00054135397
0.049541465	0.029816728	0.00053843502
0.049672954	0.029773961	0.00053877151
0.049804443	0.030179596	0.00054231973
0.049935931	0.029137631	0.00053750579
0.050067420	0.029886136	0.00054320492
0.050198909	0.029519056	0.00054024509
0.050330398	0.029516512	0.00053871248
0.050461886	0.029689757	0.00053944551
0.050593375	0.029255559	0.00053930777
0.050724864	0.029234064	0.00054034610
0.050856352	0.028714316	0.00053712257
0.050987841	0.030472614	0.00054757699
0.051119330	0.029582569	0.00054080675
0.051250818	0.029454318	0.00054421182
0.051382307	0.029608156	0.00054615111
0.051513796	0.029172777	0.00054056899
0.051645284	0.030141424	0.00054694949
0.051776773	0.028675970	0.00053798330
0.051908262	0.029132290	0.00053916687
0.052039751	0.029701917	0.00054784460
0.052171239	0.028618820	0.00053866762
0.052302728	0.029729487	0.00055148185
0.052434217	0.029961942	0.00054781430
0.052565705	0.028839583	0.00054228129
0.052697194	0.029812469	0.00054806167
0.052828683	0.030409018	0.00055480335
0.052960171	0.029215725	0.00054430855
0.053091660	0.029795107	0.00054643397
0.053223149	0.029176819	0.00054667320
0.053354638	0.029418131	0.00054906070
0.053486126	0.028997466	0.00054602914
0.053617615	0.029318564	0.00054588196
0.053749104	0.029461703	0.00054899793
0.053880592	0.028431621	0.00053889912
0.054012081	0.028807388	0.00054589529
0.054143570	0.030424636	0.00055920822
0.054275058	0.030477931	0.00055747981
0.054406547	0.028558822	0.00053960972
0.054538036	0.030124874	0.00056041696
0.054669525	0.028888097	0.00054354101
0.054801013	0.029755705	0.00055726549
0.054932502	0.028494652	0.00054368828
0.055063991	0.028166518	0.00053860650
0.055195479	0.029003390	0.00054983516
0.055326968	0.029324723	0.00055062671
0.055458457	0.030442599	0.00056271883
0.055589945	0.028646056	0.00054447708
0.055721434	0.029408099	0.00055017035
0.055852923	0.028847624	0.00055159259
0.055984412	0.029568924	0.00055536297
0.056115900	0.029187118	0.00055068894
0.056247389	0.028825643	0.00054966176
0.056378878	0.029529711	0.00055082255
0.056510366	0.029028088	0.00055297139
0.056641855	0.028506991	0.00054581104
0.056773344	0.028813793	0.00055143133
0.056904832	0.029511767	0.00055708769
0.057036321	0.029188191	0.00054966596
0.057167810	0.029666346	0.00055725747
0.057299299	0.029800012	0.00055568742
0.057430787	0.028730927	0.00054542501
0.057562276	0.029350038	0.00055594826
0.057693765	0.027872482	0.00053619408
0.057825253	0.029947109	0.00055778270
0.057956742	0.030184178	0.00056084936
0.058088231	0.029181357	0.00055045914
0.058219719	0.029458631	0.00055505371
0.058351208	0.029713631	0.00055055491
0.058482697	0.029817647	0.00055558900
0.058614186	0.029539454	0.00055265910
0.058745674	0.028820721	0.00053999964
0.058877163	0.028468452	0.00054147684
0.059008652	0.028409173	0.00053552042
0.059140140	0.029310452	0.00054880795
0.059271629	0.029161829	0.00054610534
0.059403118	0.029541462	0.00054577538
0.059534606	0.029537458	0.00054815092
0.059666095	0.029026711	0.00053809426
0.059797584	0.028925188	0.00053879509
0.059929072	0.028289396	0.00053778161
0.060060561	0.028468257	0.00053293799
0.060192050	0.029063249	0.00054156886
0.060323539	0.028870447	0.00053472769
0.060455027	0.028597774	0.00053715823
0.060586516	0.029351553	0.00054379588
0.060718005	0.028590039	0.00053307002
0.060849493	0.028852422	0.00053574308
0.060980982	0.029401718	0.00054192495
0.061112471	0.028490323	0.00053008728
0.061243959	0.029046803	0.00054155125
0.061375448	0.029103266	0.00053347084
0.061506937	0.028724559	0.00053629277
0.061638426	0.029624927	0.00053918137
0.061769914	0.028810988	0.00053517466
0.061901403	0.029686188	0.00054440410
0.062032892	0.029208761	0.00053490381
0.062164380	0.028462007	0.00053178269
0.062295869	0.027615441	0.00052638045
0.062427358	0.029665834	0.00053875054
0.062558846	0.029811206	0.00054694446
0.062690335	0.029325580	0.00053408104
0.062821824	0.029483489	0.00053793763
0.062953313	0.029499300	0.00053770350
0.063084801	0.028507498	0.00052858940
0.063216290	0.028366800	0.00053219155
0.063347779	0.028188276	0.00052566289
0.063479267	0.028380241	0.00052656649
0.063610756	0.028911985	0.00053360205
0.063742245	0.028683120	0.00052937680
0.063873733	0.029318466	0.00053949276
0.064005222	0.029789909	0.00053792523
0.064136711	0.028951831	0.00053252768
0.064268200	0.028698982	0.00052899574
0.064399688	0.028751827	0.00052779558
0.064531177	0.028420551	0.00052993630
0.064662666	0.029479236	0.00053387553
0.064794154	0.028896340	0.00052963302
0.064925643	0.028812502	0.00053047051
0.065057132	0.028500921	0.00052702960
0.065188620	0.028926541	0.00053292289
0.065320109	0.028833823	0.00052577957
0.065451598	0.027448929	0.00051612573
0.065583087	0.028589528	0.00052873589
0.065714575	0.029164444	0.00052852086
0.065846064	0.029510305	0.00053548264
0.065977553	0.030095359	0.00053693679
0.066109041	0.029015828	0.00052627208
0.066240530	0.029745757	0.00053550547
0.066372019	0.029284896	0.00052937058
0.066503507	0.028600808	0.00052548102
0.066634996	0.028584232	0.00052276666
0.066766485	0.027925482	0.00051997592
0.066897973	0.028993637	0.00052687634
0.067029462	0.028681104	0.00052462641
0.067160951	0.029615832	0.00053336915
0.067292440	0.028846488	0.00052485449
0.067423928	0.029236250	0.00052469915
0.067555417	0.028689941	0.00052415436
0.067686906	0.028784461	0.00052261784
0.067818394	0.027454193	0.00051340873
0.067949883	0.029040512	0.00052512047
0.068081372	0.028760827	0.00052163978
0.068212860	0.028825080	0.00052305584
0.068344349	0.029151277	0.00052741616
0.068475838	0.028917457	0.00052335080
0.068607327	0.029703726	0.00053103035
0.068738815	0.028451936	0.00051540356
0.068870304	0.027901881	0.00051792492
0.069001793	0.028228130	0.00051671808
0.069133281	0.028491652	0.00051794962
0.069264770	0.028497946	0.00052178328
0.069396259	0.029083928	0.00051891059
0.069527747	0.028855724	0.00052301686
0.069659236	0.029022456	0.00052258470
0.069790725	0.028673676	0.00051919940
0.069922214	0.028645038	0.00052045680
0.070053702	0.029027112	0.00051842494
0.070185191	0.029823533	0.00052880747
0.070316680	0.028568072	0.00051489999
0.070448168	0.029735236	0.00052729431
0.070579657	0.028010231	0.00051399496
0.070711146	0.027889973	0.00050887569
0.070842634	0.029328763	0.00052390918
0.070974123	0.028839344	0.00051761206
0.071105612	0.029051302	0.00051859599
0.071237101	0.028405116	0.00051564719
0.071368589	0.027454547	0.00050297579
0.071500078	0.027714620	0.00051037503
0.071631567	0.026946953	0.00050372342
0.071763055	0.027606361	0.00050834255
0.071894544	0.027742671	0.00050796944
0.072026033	0.027360291	0.00050314121
0.072157521	0.028312287	0.00051440343
0.072289010	0.029122394	0.00051973440
0.072420499	0.028803484	0.00051449292
0.072551988	0.028291914	0.00051023585
0.072683476	0.028360006	0.00050875350
0.072814965	0.026891974	0.00050014053
0.072946454	0.027588794	0.00050679713
0.073077942	0.027732111	0.00050252863
0.073209431	0.027710374	0.00050625615
0.073340920	0.027728291	0.00050401948
0.073472408	0.027026127	0.00050038719
0.073603897	0.027779333	0.00050728614
0.073735386	0.027743110	0.00050318145
0.073866875	0.027946493	0.00050703262
0.073998363	0.028035594	0.00050610321
0.074129852	0.027243657	0.00050233184
0.074261341	0.027093414	0.00050212065
0.074392829	0.027538615	0.00049888459
0.074524318	0.027364743	0.00050008240
0.074655807	0.027209667	0.00049804866
0.074787295	0.027545029	0.00050089782
0.074918784	0.027083343	0.00049776079
0.075050273	0.027250291	0.00049782065
0.075181761	0.028165142	0.00050379331
0.075313250	0.026900003	0.00049613298
0.075444739	0.027677058	0.00050025405
0.075576228	0.027797517	0.00050360239
0.075707716	0.026414251	0.00049058726
0.075839205	0.027336529	0.00049767366
0.075970694	0.027048917	0.00049562016
0.076102182	0.027525577	0.00049723021
0.076233671	0.026370125	0.00049351601
0.076365160	0.026949190	0.00049189126
0.076496648	0.027570320	0.00049947038
0.076628137	0.027169343	0.00049629219
0.076759626	0.027095616	0.00049371855
0.076891115	0.027841710	0.00050070785
0.077022603	0.026424560	0.00048612067
0.077154092	0.026942925	0.00049218572
0.077285581	0.027104579	0.00049391230
0.077417069	0.027333318	0.00049510397
0.077548558	0.026979183	0.00049180498
0.077680047	0.026444365	0.00048573887
0.077811535	0.027488948	0.00049472584
0.077943024	0.027949557	0.00049900717
0.078074513	0.026238523	0.00048322584
0.078206002	0.026948345	0.00049192801
0.078337490	0.026557825	0.00048606670
0.078468979	0.026489153	0.00048542411
0.078600468	0.027496146	0.00049536573
0.078731956	0.026136280	0.00048168590
0.078863445	0.025830584	0.00048184321
0.078994934	0.026721491	0.00048713469
0.079126422	0.026740966	0.00048730762
0.079257911	0.026424226	0.00048420652
0.079389400	0.026682866	0.00048593050
0.079520889	0.027043088	0.00048875128
0.079652377	0.027034717	0.00048990265
0.079783866	0.026380000	0.00048100184
0.079915355	0.026554345	0.00048611084
0.080046843	0.026840140	0.00048608941
0.080178332	0.026613807	0.00048497604
0.080309821	0.026983406	0.00048864624
0.080441309	0.025914733	0.00047494266
0.080572798	0.026009505	0.00048066472
0.080704287	0.026432132	0.00048497046
0.080835776	0.026087110	0.00047945919
0.080967264	0.026488779	0.00048612345
0.081098753	0.025970690	0.00047625507
0.081230242	0.026120358	0.00047888553
0.081361730	0.025910483	0.00047741847
0.081493219	0.026331120	0.00048038147
0.081624708	0.026229962	0.00048105090
0.081756196	0.025065415	0.00046788898
0.081887685	0.025804024	0.00047605783
0.082019174	0.025778161	0.00047703822
0.082150663	0.027412531	0.00048881907
0.082282151	0.026555642	0.00048249839
0.082413640	0.026099887	0.00047552369
0.082545129	0.026720474	0.00048190140
0.082676617	0.026122017	0.00047978653
0.082808106	0.026594181	0.00048086700
0.082939595	0.027208683	0.00048714988
0.083071083	0.025867412	0.00047206860
0.083202572	0.025153583	0.00046811898
0.083334061	0.026579026	0.00048159056
0.083465549	0.026906345	0.00047858785
0.083597038	0.027240384	0.00048594944
0.083728527	0.025856036	0.00046988217
0.083860016	0.026207240	0.00047705023
0.083991504	0.027290081	0.00048436744
0.084122993	0.025948481	0.00047186340
0.084254482	0.025194645	0.00046803408
0.084385970	0.026310832	0.00047578508
0.084517459	0.026247358	0.00047666634
0.084648948	0.025748668	0.00047251376
0.084780436	0.025526283	0.00046737349
0.084911925	0.025818290	0.00046992475
0.085043414	0.025622437	0.00046771724
0.085174903	0.025542787	0.00046793815
0.085306391	0.025739920	0.00047300609
0.085437880	0.025838167	0.00046856468
0.085569369	0.025221557	0.00046643972
0.085700857	0.026355079	0.00047149661
0.085832346	0.025518250	0.00046637556
0.085963835	0.026166720	0.00047309050
0.086095323	0.025422055	0.00046512651
0.086226812	0.026244067	0.00047260364
0.086358301	0.025843939	0.00046791103
0.086489790	0.025701101	0.00046686966
0.086621278	0.025989176	0.00046979139
0.086752767	0.026509736	0.00047244576
0.086884256	0.026016307	0.00046748146
0.087015744	0.025692614	0.00046822800
0.087147233	0.026103519	0.00046909144
0.087278722	0.025694864	0.00046724314
0.087410210	0.026528604	0.00046919001
0.087541699	0.025856114	0.00046694082
0.087673188	0.025875352	0.00046773386
0.087804677	0.025711945	0.00046392118
0.087936165	0.025509382	0.00046372652
0.088067654	0.025912130	0.00046638672
0.088199143	0.026170993	0.00046597556
0.088330631	0.026335320	0.00047091340
0.088462120	0.025523096	0.00046040138
0.088593609	0.026057479	0.00046856577
0.088725097	0.024610497	0.00045422949
0.088856586	0.025523067	0.00046157420
0.088988075	0.025406382	0.00046196401
0.089119564	0.025249841	0.00045978857
0.089251052	0.025303948	0.00046195739
0.089382541	0.026360385	0.00046749565
0.089514030	0.025421498	0.00045935142
0.089645518	0.025437153	0.00045852878
0.089777007	0.024769594	0.00045433522
0.089908496	0.025965549	0.00046665291
0.090039984	0.026162028	0.00046564418
0.090171473	0.025282487	0.00045593328
0.090302962	0.025954500	0.00046478793
0.090434451	0.026280113	0.00046340200
0.090565939	0.025976923	0.00046386369
0.090697428	0.025499627	0.00046005064
0.090828917	0.025863013	0.00045710115
0.090960405	0.025437514	0.00046045626
0.091091894	0.025421350	0.00045818118
0.091223383	0.025523532	0.00045961315
0.091354871	0.024968362	0.00045697803
0.091486360	0.024707793	0.00046026676
0.091617849	0.025399810	0.00047147793
0.091749337	0.026050405	0.00048032313
0.091880826	0.025129742	0.00047579665
0.092012315	0.024929440	0.00047961227
0.092143804	0.025426402	0.00048150913
0.092275292	0.025836158	0.00048891968
0.092406781	0.026049042	0.00049249918
0.092538270	0.025455270	0.00049140868
0.092669758	0.025725765	0.00049640851
0.092801247	0.025711668	0.00047918232
0.092932736	0.025222404	0.00047725822
0.093064224	0.025433744	0.00047560191
0.093195713	0.024986422	0.00047095497
0.093327202	0.025540424	0.00047439952
0.093458691	0.024572943	0.00045855726
0.093590179	0.024333885	0.00046227724
0.093721668	0.025082140	0.00046619646
0.093853157	0.024954752	0.00046504308
0.093984645	0.025198652	0.00046571968
0.094116134	0.025263565	0.00046488769
0.094247623	0.024282360	0.00045624320
0.094379111	0.024775237	0.00045963876
0.094510600	0.024235240	0.00045651479
0.094642089	0.024642895	0.00045940721
0.094773578	0.025101552	0.00045768629
0.094905066	0.024246825	0.00045571028
0.095036555	0.025110884	0.00046386827
0.095168044	0.024354157	0.00045243707
0.095299532	0.024902919	0.00045789341
0.095431021	0.024645878	0.00045250275
0.095562510	0.024770495	0.00045709752
0.095693998	0.024230279	0.00045500626
0.095825487	0.024957819	0.00045423450
0.095956976	0.024480251	0.00045424128
0.096088465	0.024396336	0.00045033833
0.096219953	0.024039928	0.00044921794
0.096351442	0.024374666	0.00045214680
0.096482931	0.023981675	0.00044692583
0.096614419	0.024003055	0.00044555881
0.096745908	0.024949971	0.00045405232
0.096877397	0.023562354	0.00044100386
0.097008885	0.024258570	0.00044982735
0.097140374	0.024577790	0.00044960576
0.097271863	0.025107115	0.00045322354
0.097403352	0.024871953	0.00045114249
0.097534840	0.023698628	0.00044225238
0.097666329	0.024488611	0.00045041869
0.097797818	0.023887887	0.00044041362
0.097929306	0.024488341	0.00044572802
0.098060795	0.024643203	0.00044694724
0.098192284	0.023977207	0.00043748173
0.098323772	0.024515803	0.00044654387
0.098455261	0.024417436	0.00044256066
0.098586750	0.024880917	0.00044364191
0.098718239	0.023933662	0.00043662802
0.098849727	0.024193504	0.00043700454
0.098981216	0.024505916	0.00043927924
0.099112705	0.024399828	0.00043872312
0.099244193	0.023509440	0.00043116304
0.099375682	0.023716657	0.00043398358
0.099507171	0.024424126	0.00043814001
0.099638659	0.024298073	0.00044094595
0.099770148	0.024434471	0.00043912670
0.099901637	0.023408180	0.00043246673
0.10003313	0.023326011	0.00043247422
0.10016461	0.024190287	0.00043740938
0.10029610	0.024214327	0.00044065524
0.10042759	0.024289907	0.00043897281
0.10055908	0.023640750	0.00043410233
0.10069057	0.023910936	0.00043682596
0.10082206	0.024025632	0.00043694271
0.10095355	0.023537513	0.00043698612
0.10108504	0.023938542	0.00043430674
0.10121652	0.023904603	0.00043355876
0.10134801	0.024317594	0.00043967753
0.10147950	0.024085232	0.00043588964
0.10161099	0.024459523	0.00043859976
0.10174248	0.023583139	0.00043304397
0.10187397	0.025145273	0.00044111059
0.10200546	0.024144742	0.00043674920
0.10213694	0.023947050	0.00043239641
0.10226843	0.024309845	0.00043609885
0.10239992	0.023624836	0.00043178763
0.10253141	0.023451268	0.00042675246
0.10266290	0.024534552	0.00043876166
0.10279439	0.024388810	0.00043484843
0.10292588	0.024409990	0.00043773407
0.10305737	0.024093015	0.00043243405
0.10318885	0.023901715	0.00042990511
0.10332034	0.023746696	0.00043035761
0.10345183	0.023811748	0.00042935328
0.10358332	0.023750457	0.00043156330
0.10371481	0.024143510	0.00043269046
0.10384630	0.023783092	0.00042947457
0.10397779	0.024276727	0.00043320169
0.10410928	0.024430166	0.00043548367
0.10424076	0.023916289	0.00043099138
0.10437225	0.023660134	0.00042977945
0.10450374	0.024371903	0.00043058811
0.10463523	0.023548326	0.00042785059
0.10476672	0.024459815	0.00043487861
0.10489821	0.023961225	0.00043082197
0.10502970	0.024011861	0.00042775751
0.10516118	0.024697355	0.00043350188
0.10529267	0.024140287	0.00043188997
0.10542416	0.023025125	0.00042323253
0.10555565	0.023567920	0.00042496926
0.10568714	0.023521210	0.00042663457
0.10581863	0.023743768	0.00042619801
0.10595012	0.023024178	0.00042075030
0.10608161	0.024012270	0.00043040490
0.10621309	0.023001178	0.00042064630
0.10634458	0.023801278	0.00042558778
0.10647607	0.024514352	0.00043116799
0.10660756	0.023034760	0.00042054153
0.10673905	0.023539537	0.00042647133
0.10687054	0.023629844	0.00042780221
0.10700203	0.023112481	0.00043001758
0.10713352	0.023596165	0.00043747231
0.10726500	0.023550978	0.00044050586
0.10739649	0.024607925	0.00045325739
0.10752798	0.023418034	0.00044325294
0.10765947	0.023832249	0.00045013844
0.10779096	0.023755245	0.00045078244
0.10792245	0.023617213	0.00045346563
0.10805394	0.023402202	0.00045194742
0.10818542	0.024506842	0.00046157143
0.10831691	0.024902034	0.00046812440
0.10844840	0.023800190	0.00045875477
0.10857989	0.023293733	0.00045772024
0.10871138	0.023500170	0.00046395693
0.10884287	0.024357697	0.00046871590
0.10897436	0.023211566	0.00045973734
0.10910585	0.023803854	0.00046833979
0.10923733	0.023796320	0.00046486051
0.10936882	0.023272125	0.00046859618
0.10950031	0.023859723	0.00046960782
0.10963180	0.023354663	0.00047020876
0.10976329	0.024935102	0.00048053865
0.10989478	0.023990911	0.00047679290
0.11002627	0.022752743	0.00047036161
0.11015776	0.023506967	0.00047191418
0.11028924	0.023390772	0.00047413521
0.11042073	0.023882963	0.00048370166
0.11055222	0.023771259	0.00047852224
0.11068371	0.024783299	0.00048884175
0.11081520	0.023965638	0.00048195600
0.11094669	0.024067145	0.00048545762
0.11107818	0.024552242	0.00049103537
0.11120966	0.024002134	0.00048477331
0.11134115	0.024602892	0.00049251191
0.11147264	0.023846111	0.00048245656
0.11160413	0.023665924	0.00048526423
0.11173562	0.024203795	0.00049407931
0.11186711	0.023918303	0.00047547232
0.11199860	0.023272701	0.00047200180
0.11213009	0.023721456	0.00046707323
0.11226157	0.024187108	0.00046682072
0.11239306	0.022882858	0.00045960521
0.11252455	0.024213194	0.00046657611
0.11265604	0.023668165	0.00045998896
0.11278753	0.024674422	0.00046314268
0.11291902	0.024252635	0.00046088159
0.11305051	0.024502445	0.00046507517
0.11318200	0.023892718	0.00045365377
0.11331348	0.023092356	0.00044960088
0.11344497	0.023764913	0.00045309133
0.11357646	0.024680664	0.00045529538
0.11370795	0.023744322	0.00045193051
0.11383944	0.023439697	0.00044878312
0.11397093	0.023658422	0.00044945029
0.11410242	0.023906233	0.00044904942
0.11423390	0.023818023	0.00044599289
0.11436539	0.024282330	0.00045443327
0.11449688	0.023747101	0.00044437790
0.11462837	0.023813652	0.00044778901
0.11475986	0.024233420	0.00044883698
0.11489135	0.024004837	0.00044267597
0.11502284	0.023924716	0.00044878187
0.11515433	0.023203161	0.00044106439
0.11528581	0.023100034	0.00043853629
0.11541730	0.024757868	0.00044814717
0.11554879	0.023467753	0.00043608493
0.11568028	0.023063258	0.00043840680
0.11581177	0.024397016	0.00044617433
0.11594326	0.024411004	0.00044387799
0.11607475	0.024010577	0.00044175992
0.11620624	0.023527481	0.00043563553
0.11633772	0.024605335	0.00044519590
0.11646921	0.023455156	0.00043706102
0.11660070	0.023970553	0.00044008457
0.11673219	0.023783339	0.00043605252
0.11686368	0.023748311	0.00043429264
0.11699517	0.024085656	0.00043849551
0.11712666	0.023896004	0.00043573422
0.11725814	0.024147315	0.00043630534
0.11738963	0.024122505	0.00043547414
0.11752112	0.023256479	0.00042692299
0.11765261	0.023641872	0.00043028969
0.11778410	0.023929460	0.00043446982
0.11791559	0.024007504	0.00043245882
0.11804708	0.022817669	0.00042325372
0.11817857	0.024211974	0.00043153129
0.11831005	0.023131013	0.00042142205
0.11844154	0.023822672	0.00043068809
0.11857303	0.023142768	0.00042140885
0.11870452	0.024864055	0.00043396532
0.11883601	0.024218799	0.00043139189
0.11896750	0.024376299	0.00042997448
0.11909899	0.023403835	0.00042483681
0.11923048	0.022898902	0.00041494030
0.11936196	0.022860499	0.00041925705
0.11949345	0.023153842	0.00041656084
0.11962494	0.023680017	0.00042139650
0.11975643	0.023782751	0.00042304046
0.11988792	0.024442655	0.00042393359
0.12001941	0.023449745	0.00041764670
0.12015090	0.023834357	0.00042004514
0.12028239	0.024089353	0.00042286107
0.12041387	0.023578333	0.00041847464
0.12054536	0.023402735	0.00041544904
0.12067685	0.023801078	0.00041951307
0.12080834	0.023272356	0.00041501089
0.12093983	0.023135248	0.00041107650
0.12107132	0.024355572	0.00042407961
0.12120281	0.024059738	0.00041811586
0.12133429	0.023491929	0.00041352754
0.12146578	0.024083994	0.00041862567
0.12159727	0.023814448	0.00041468572
0.12172876	0.023783527	0.00041583021
0.12186025	0.023803694	0.00041405640
0.12199174	0.023188669	0.00041047148
0.12212323	0.023671374	0.00041347190
0.12225472	0.023110459	0.00040848749
0.12238620	0.024164301	0.00041858074
0.12251769	0.023657057	0.00041321444
0.12264918	0.024519810	0.00042040951
0.12278067	0.023939662	0.00041542610
0.12291216	0.023843794	0.00041360989
0.12304365	0.024057466	0.00041621978
0.12317514	0.023885747	0.00041256725
0.12330663	0.024077474	0.00041590173
0.12343811	0.023581536	0.00041249021
0.12356960	0.023813783	0.00041169657
0.12370109	0.024725133	0.00041959608
0.12383258	0.023809759	0.00041155207
0.12396407	0.023958132	0.00040955708
0.12409556	0.023459274	0.00041184632
0.12422705	0.023754812	0.00040889371
0.12435853	0.024329850	0.00041584164
0.12449002	0.024011355	0.00041182558
0.12462151	0.023838116	0.00041209911
0.12475300	0.024758049	0.00041842083
0.12488449	0.023622867	0.00040937048
0.12501598	0.024002202	0.00041234686
0.12514747	0.023802512	0.00040987034
0.12527896	0.024255646	0.00041212184
0.12541044	0.023711038	0.00041192825
0.12554193	0.023379508	0.00040690067
0.12567342	0.023545402	0.00040840860
0.12580491	0.024698156	0.00041804275
0.12593640	0.023825204	0.00040770133
0.12606789	0.024292993	0.00041407471
0.12619938	0.023316395	0.00040508089
0.12633087	0.023136818	0.00040584704
0.12646235	0.023115805	0.00040580770
0.12659384	0.023712314	0.00040526587
0.12672533	0.023557624	0.00040963989
0.12685682	0.023779370	0.00040755377
0.12698831	0.023630322	0.00040784188
0.12711980	0.022810155	0.00039958802
0.12725129	0.023502787	0.00040385592
0.12738277	0.023798878	0.00040767655
0.12751426	0.023301332	0.00040524438
0.12764575	0.023400304	0.00040447217
0.12777724	0.023591022	0.00040441096
0.12790873	0.024319170	0.00041139159
0.12804022	0.023787669	0.00040762337
0.12817171	0.023716198	0.00040564837
0.12830320	0.023695626	0.00040497789
0.12843468	0.023740543	0.00040725681
0.12856617	0.023987014	0.00040615149
0.12869766	0.023872671	0.00040547524
0.12882915	0.024015196	0.00040846695
0.12896064	0.024588767	0.00040948305
0.12909213	0.023717349	0.00040308768
0.12922362	0.022978108	0.00039878460
0.12935511	0.024122285	0.00040774189
0.12948659	0.023191694	0.00040076421
0.12961808	0.024034936	0.00040480661
0.12974957	0.023962540	0.00040392810
0.12988106	0.024094406	0.00040607157
0.13001255	0.023179822	0.00039958201
0.13014404	0.023548589	0.00040310146
0.13027553	0.023537222	0.00040003691
0.13040701	0.023115255	0.00039770014
0.13053850	0.023423354	0.00040168759
0.13066999	0.024243298	0.00040549910
0.13080148	0.023977573	0.00040584406
0.13093297	0.023381210	0.00039757436
0.13106446	0.023032813	0.00039763770
0.13119595	0.022963960	0.00039651950
0.13132744	0.022824497	0.00039641745
0.13145892	0.023608653	0.00040158272
0.13159041	0.024512654	0.00040582137
0.13172190	0.023104392	0.00039571310
0.13185339	0.023841417	0.00040191808
0.13198488	0.024233256	0.00040463774
0.13211637	0.023511694	0.00040068090
0.13224786	0.022744215	0.00039265374
0.13237935	0.023839660	0.00040080918
0.13251083	0.023593337	0.00039925027
0.13264232	0.024132186	0.00040382974
0.13277381	0.023941720	0.00040092191
0.13290530	0.023342990	0.00039492786
0.13303679	0.023965481	0.00040158695
0.13316828	0.023377733	0.00039782511
0.13329977	0.023479914	0.00039383179
0.13343125	0.023988629	0.00040430698
0.13356274	0.023145511	0.00039287942
0.13369423	0.023233150	0.00039536131
0.13382572	0.023370009	0.00039797934
0.13395721	0.023908876	0.00039891061
0.13408870	0.023807197	0.00040050818
0.13422019	0.023335527	0.00039364985
0.13435168	0.023610350	0.00039893823
0.13448316	0.024082710	0.00040291519
0.13461465	0.024268306	0.00040003690
0.13474614	0.023275603	0.00039463879
0.13487763	0.023894190	0.00039908751
0.13500912	0.023075030	0.00039177439
0.13514061	0.023604208	0.00039782157
0.13527210	0.023442127	0.00039546529
0.13540359	0.023586496	0.00039655485
0.13553507	0.023593448	0.00039583058
0.13566656	0.023381856	0.00039351105
0.13579805	0.023972359	0.00039933953
0.13592954	0.023362030	0.00039209766
0.13606103	0.023436625	0.00039561089
0.13619252	0.024160494	0.00039805544
0.13632401	0.024045838	0.00039522539
0.13645549	0.023771438	0.00039479835
0.13658698	0.024509240	0.00039914865
0.13671847	0.023632061	0.00039512418
0.13684996	0.023866996	0.00039591623
0.13698145	0.022735493	0.00038805768
0.13711294	0.023917209	0.00039656663
0.13724443	0.024068792	0.00039894830
0.13737592	0.024314556	0.00039857589
0.13750740	0.024204967	0.00039856430
0.13763889	0.023824855	0.00039300808
0.13777038	0.023455642	0.00039304939
0.13790187	0.023668796	0.00039345681
0.13803336	0.024590842	0.00039704811
0.13816485	0.023133641	0.00039098325
0.13829634	0.023543180	0.00038951866
0.13842783	0.024092912	0.00039566037
0.13855931	0.023424991	0.00039118111
0.13869080	0.023933575	0.00039445758
0.13882229	0.023517448	0.00039122501
0.13895378	0.023637122	0.00039066020
0.13908527	0.023374006	0.00039150863
0.13921676	0.023829007	0.00039292973
0.13934825	0.023574172	0.00039081056
0.13947973	0.024150350	0.00039478737
0.13961122	0.024055410	0.00039401299
0.13974271	0.023696563	0.00039113059
0.13987420	0.023681769	0.00039169442
0.14000569	0.023808734	0.00038936123
0.14013718	0.023364922	0.00038838258
0.14026867	0.023288470	0.00038705683
0.14040016	0.024222477	0.00039424471
0.14053164	0.023887251	0.00039427427
0.14066313	0.023511489	0.00038733723
0.14079462	0.023660299	0.00038970492
0.14092611	0.023440213	0.00038716527
0.14105760	0.023898593	0.00038982799
0.14118909	0.022622355	0.00038590112
0.14132058	0.023724404	0.00038599175
0.14145207	0.023437582	0.00038689678
0.14158355	0.023396070	0.00038751608
0.14171504	0.023258151	0.00038671898
0.14184653	0.023945612	0.00039137302
0.14197802	0.023315793	0.00038502573
0.14210951	0.024237455	0.00039191336
0.14224100	0.024099801	0.00039097331
0.14237249	0.023634015	0.00038600010
0.14250398	0.022734854	0.00038264407
0.14263546	0.022690208	0.00037941689
0.14276695	0.023752960	0.00038711263
0.14289844	0.023267280	0.00038413820
0.14302993	0.023989031	0.00038869334
0.14316142	0.023573313	0.00038627111
0.14329291	0.023752843	0.00038636477
0.14342440	0.023710161	0.00038785418
0.14355588	0.023717565	0.00038661912
0.14368737	0.023604208	0.00038656852
0.14381886	0.023953495	0.00038957799
0.14395035	0.023865551	0.00038598604
0.14408184	0.023406869	0.00038344866
0.14421333	0.023225747	0.00038317075
0.14434482	0.024136411	0.00038783315
0.14447631	0.024065581	0.00038840147
0.14460779	0.023870348	0.00038601760
0.14473928	0.023980301	0.00038645140
0.14487077	0.023359499	0.00038543605
0.14500226	0.023837847	0.00038640012
0.14513375	0.023315567	0.00038561468
0.14526524	0.024034719	0.00038666591
0.14539673	0.023272709	0.00038192781
0.14552822	0.023871352	0.00038906125
0.14565970	0.023468576	0.00038305989
0.14579119	0.023438959	0.00038376243
0.14592268	0.023524541	0.00038297526
0.14605417	0.023077566	0.00037961229
0.14618566	0.022622563	0.00037823296
0.14631715	0.023169529	0.00038020472
0.14644864	0.023914226	0.00038499874
0.14658012	0.023801385	0.00038404739
0.14671161	0.024153053	0.00038656226
0.14684310	0.024176682	0.00038893311
0.14697459	0.023678984	0.00038331052
0.14710608	0.024138594	0.00038552462
0.14723757	0.023978320	0.00038517081
0.14736906	0.023952951	0.00038393633
0.14750055	0.023469013	0.00038233031
0.14763203	0.022990817	0.00037803419
0.14776352	0.023818062	0.00038278305
0.14789501	0.023386037	0.00038112280
0.14802650	0.023933229	0.00038210569
0.14815799	0.023481553	0.00038285259
0.14828948	0.023695340	0.00038047872
0.14842097	0.023977330	0.00038417198
0.14855246	0.023762665	0.00038133642
0.14868394	0.023750367	0.00037958399
0.14881543	0.023403638	0.00037971528
0.14894692	0.023120304	0.00037881001
0.14907841	0.023336793	0.00037798128
0.14920990	0.022978900	0.00037597884
0.14934139	0.023029529	0.00037595070
0.14947288	0.023540593	0.00038129743
0.14960436	0.023711511	0.00038077274
0.14973585	0.023927993	0.00038290712
0.14986734	0.023311546	0.00037967913
0.14999883	0.023945796	0.00038120937
0.15013032	0.023763187	0.00038107964
0.15026181	0.023783845	0.00038162054
0.15039330	0.023508085	0.00037917083
0.15052479	0.023485541	0.00037959120
0.15065627	0.023698914	0.00037904180
0.15078776	0.023441769	0.00037896322
0.15091925	0.022677688	0.00037271043
0.15105074	0.023642507	0.00037853651
0.15118223	0.023621163	0.00037955183
0.15131372	0.023857373	0.00038120897
0.15144521	0.023547204	0.00037824677
0.15157670	0.023568879	0.00037966197
0.15170818	0.023468510	0.00037608639
0.15183967	0.023481091	0.00037625098
0.15197116	0.023566560	0.00037779124
0.15210265	0.023522765	0.00037679154
0.15223414	0.023661656	0.00037799162
0.15236563	0.023468997	0.00037617126
0.15249712	0.024203157	0.00038103990
0.15262860	0.023110054	0.00037310886
0.15276009	0.023681883	0.00037836942
0.15289158	0.023527727	0.00037696051
0.15302307	0.023795985	0.00037792587
0.15315456	0.023331926	0.00037485743
0.15328605	0.024050968	0.00038064796
0.15341754	0.023029555	0.00037342361
0.15354903	0.023458036	0.00037453555
0.15368051	0.023421843	0.00037592896
0.15381200	0.023254422	0.00037278639
0.15394349	0.023704501	0.00037781550
0.15407498	0.023616383	0.00037711909
0.15420647	0.023335128	0.00037303894
0.15433796	0.023920529	0.00037737461
0.15446945	0.023887800	0.00037626587
0.15460094	0.023721341	0.00037699964
0.15473242	0.023758443	0.00037726237
0.15486391	0.024739777	0.00038296372
0.15499540	0.024202850	0.00037929327
0.15512689	0.023939179	0.00037628108
0.15525838	0.022990083	0.00037152560
0.15538987	0.023615448	0.00037457599
0.15552136	0.023915166	0.00037597027
0.15565284	0.023861071	0.00037552918
0.15578433	0.023907838	0.00037529778
0.15591582	0.023728732	0.00037474228
0.15604731	0.023592927	0.00037567729
0.15617880	0.023721694	0.00037432587
0.15631029	0.023679352	0.00037486484
0.15644178	0.023406543	0.00037216225
0.15657327	0.024278208	0.00037820131
0.15670475	0.023684372	0.00037267715
0.15683624	0.023391808	0.00037196707
0.15696773	0.024059400	0.00037625642
0.15709922	0.024065686	0.00037531253
0.15723071	0.024082232	0.00037743550
0.15736220	0.022952133	0.00036793039
0.15749369	0.023152147	0.00037073301
0.15762518	0.023548946	0.00037263165
0.15775666	0.024005591	0.00037445440
0.15788815	0.022730540	0.00036822525
0.15801964	0.023983332	0.00037349256
0.15815113	0.023518821	0.00037133530
0.15828262	0.023292839	0.00036884584
0.15841411	0.023733210	0.00037342051
0.15854560	0.023532811	0.00037161510
0.15867708	0.023020268	0.00036733824
0.15880857	0.023163933	0.00036836289
0.15894006	0.023717689	0.00037155404
0.15907155	0.023700529	0.00037145007
0.15920304	0.023313909	0.00037026957
0.15933453	0.023349373	0.00036807999
0.15946602	0.023856978	0.00037268543
0.15959751	0.023809938	0.00037139942
0.15972899	0.023380846	0.00036933307
0.15986048	0.023607460	0.00037220092
0.15999197	0.024482655	0.00037453747
0.16012346	0.024040851	0.00037477291
0.16025495	0.023894531	0.00037239560
0.16038644	0.024355940	0.00037345870
0.16051793	0.023222363	0.00036866361
0.16064942	0.023813451	0.00036931150
0.16078090	0.023961347	0.00037295363
0.16091239	0.023298732	0.00036769812
0.16104388	0.023016770	0.00036548266
0.16117537	0.023540156	0.00036933845
0.16130686	0.023646839	0.00036782397
0.16143835	0.023803036	0.00037057110
0.16156984	0.023410205	0.00036945767
0.16170133	0.022958209	0.00036358360
0.16183281	0.023800463	0.00036968873
0.16196430	0.023350152	0.00036621047
0.16209579	0.023703037	0.00036885769
0.16222728	0.022980048	0.00036548898
0.16235877	0.023410179	0.00036652047
0.16249026	0.024195737	0.00037137791
0.16262175	0.023213224	0.00036522014
0.16275323	0.023838495	0.00036950045
0.16288472	0.023698998	0.00036808646
0.16301621	0.022929795	0.00036192578
0.16314770	0.023039287	0.00036435208
0.16327919	0.023267308	0.00036413014
0.16341068	0.022921568	0.00036291294
0.16354217	0.023592672	0.00036778634
0.16367366	0.023581351	0.00036625920
0.16380514	0.024337294	0.00037181090
0.16393663	0.024097470	0.00037057831
0.16406812	0.023779631	0.00036563949
0.16419961	0.023411486	0.00036588378
0.16433110	0.023208136	0.00036342586
0.16446259	0.023399065	0.00036580808
0.16459408	0.023538624	0.00036748135
0.16472557	0.023163042	0.00036176704
0.16485705	0.022871376	0.00036280889
0.16498854	0.023628760	0.00036553941
0.16512003	0.023934427	0.00036887350
0.16525152	0.023034961	0.00036379316
0.16538301	0.023204773	0.00036195617
0.16551450	0.023576587	0.00036486811
0.16564599	0.023154750	0.00036238768
0.16577747	0.023385861	0.00036441769
0.16590896	0.023649215	0.00036569393
0.16604045	0.024501355	0.00036857071
0.16617194	0.023483394	0.00036486961
0.16630343	0.023696101	0.00036433367
0.16643492	0.023511544	0.00036322574
0.16656641	0.023258695	0.00036262378
0.16669790	0.023575464	0.00036295506
0.16682938	0.023973960	0.00036665191
0.16696087	0.023407300	0.00036300242
0.16709236	0.023004323	0.00035928964
0.16722385	0.022994527	0.00036237135
0.16735534	0.023244455	0.00036068143
0.16748683	0.023666011	0.00036518477
0.16761832	0.023348315	0.00036345388
0.16774981	0.022797814	0.00035703028
0.16788129	0.023205439	0.00036278575
0.16801278	0.023778496	0.00036313870
0.16814427	0.023645454	0.00036445083
0.16827576	0.024184161	0.00036808794
0.16840725	0.023895326	0.00036428702
0.16853874	0.023415624	0.00036098672
0.16867023	0.023276648	0.00035834321
0.16880171	0.024033159	0.00036539495
0.16893320	0.023323170	0.00036161110
0.16906469	0.024075896	0.00036244079
0.16919618	0.023478569	0.00036297602
0.16932767	0.023543460	0.00035964974
0.16945916	0.023607822	0.00036187011
0.16959065	0.024249059	0.00036736944
0.16972214	0.024461399	0.00036597309
0.16985362	0.023947465	0.00036485798
0.16998511	0.023855506	0.00036211172
0.17011660	0.022956422	0.00035883828
0.17024809	0.023436299	0.00036172573
0.17037958	0.023232198	0.00035788801
0.17051107	0.023295952	0.00036055951
0.17064256	0.023424268	0.00035998036
0.17077405	0.023379203	0.00035947489
0.17090553	0.023108071	0.00035758810
0.17103702	0.023461967	0.00035911695
0.17116851	0.023185987	0.00035703190
0.17130000	0.023387669	0.00035926146
0.17143149	0.023180100	0.00035861600
0.17156298	0.023696247	0.00036099301
0.17169447	0.023440254	0.00035726643
0.17182595	0.023583448	0.00036005490
0.17195744	0.023989710	0.00036195549
0.17208893	0.023449662	0.00035836664
0.17222042	0.022912127	0.00035585607
0.17235191	0.023988656	0.00036145859
0.17248340	0.024043756	0.00036132015
0.17261489	0.023623518	0.00036016099
0.17274638	0.022921729	0.00035305764
0.17287786	0.022763151	0.00035551552
0.17300935	0.023357457	0.00035681210
0.17314084	0.023145089	0.00035663012
0.17327233	0.022930105	0.00035396721
0.17340382	0.022851704	0.00035341636
0.17353531	0.022882987	0.00035552497
0.17366680	0.023878583	0.00035910305
0.17379829	0.023324008	0.00035597100
0.17392977	0.024068926	0.00036157653
0.17406126	0.023515868	0.00035770024
0.17419275	0.023286533	0.00035671265
0.17432424	0.023934152	0.00035929763
0.17445573	0.023442947	0.00035597747
0.17458722	0.023316847	0.00035635709
0.17471871	0.023289125	0.00035513852
0.17485019	0.022792049	0.00035283246
0.17498168	0.023601400	0.00035737858
0.17511317	0.023401928	0.00035713835
0.17524466	0.023356469	0.00035724635
0.17537615	0.023413720	0.00035580623
0.17550764	0.023637052	0.00035726736
0.17563913	0.022595811	0.00035101577
0.17577062	0.023119129	0.00035348103
0.17590210	0.023189675	0.00035430153
0.17603359	0.023380166	0.00035476614
0.17616508	0.023439977	0.00035594983
0.17629657	0.024160739	0.00036048100
0.17642806	0.022953030	0.00035112030
0.17655955	0.023343720	0.00035507562
0.17669104	0.023380116	0.00035269841
0.17682253	0.023798117	0.00035606343
0.17695401	0.022802849	0.00035152685
0.17708550	0.024239136	0.00035977442
0.17721699	0.024128006	0.00035855027
0.17734848	0.024146790	0.00035862642
0.17747997	0.023333487	0.00035304460
0.17761146	0.023589300	0.00035686410
0.17774295	0.023537612	0.00035308155
0.17787443	0.023654321	0.00035525613
0.17800592	0.023705126	0.00035472803
0.17813741	0.023459132	0.00035350116
0.17826890	0.023164726	0.00035325483
0.17840039	0.023256569	0.00035102128
0.17853188	0.023369978	0.00035487870
0.17866337	0.023139330	0.00035192776
0.17879486	0.023699467	0.00035424912
0.17892634	0.023300057	0.00035412267
0.17905783	0.022618501	0.00034735697
0.17918932	0.023054865	0.00035246709
0.17932081	0.023204622	0.00035180423
0.17945230	0.022869151	0.00035073685
0.17958379	0.023671855	0.00035493777
0.17971528	0.023449271	0.00035103282
0.17984677	0.023425222	0.00035306432
0.17997825	0.023586329	0.00035275501
0.18010974	0.023779725	0.00035335629
0.18024123	0.023341704	0.00035130221
0.18037272	0.022946700	0.00034758116
0.18050421	0.023615020	0.00035969805
0.18063570	0.023530048	0.00036265363
0.18076719	0.023620111	0.00036383915
0.18089867	0.023295077	0.00036553288
0.18103016	0.023565780	0.00036836598
0.18116165	0.022931165	0.00036678862
0.18129314	0.023255868	0.00036878677
0.18142463	0.023917045	0.00037501674
0.18155612	0.023007810	0.00037071104
0.18168761	0.023628297	0.00037489856
0.18181910	0.023876280	0.00037851854
0.18195058	0.023666208	0.00037921412
0.18208207	0.024142593	0.00038028477
0.18221356	0.023079305	0.00037761454
0.18234505	0.023230403	0.00037799502
0.18247654	0.023680169	0.00038230304
0.18260803	0.023831269	0.00038408240
0.18273952	0.023724662	0.00038404539
0.18287101	0.023508040	0.00038462751
0.18300249	0.022909954	0.00038111057
0.18313398	0.023361424	0.00038378728
0.18326547	0.023185419	0.00038455411
0.18339696	0.023548676	0.00038810691
0.18352845	0.022695198	0.00038306404
0.18365994	0.023924503	0.00039387740
0.18379143	0.022828966	0.00038529593
0.18392292	0.023092971	0.00039019620
0.18405440	0.023489049	0.00039040686
0.18418589	0.023392435	0.00039329798
0.18431738	0.023016906	0.00039138599
0.18444887	0.023197029	0.00039108550
0.18458036	0.023708139	0.00039724897
0.18471185	0.023294522	0.00039366773
0.18484334	0.022818355	0.00039184134
0.18497482	0.022934074	0.00039511376
0.18510631	0.022981309	0.00039308145
0.18523780	0.023444644	0.00039953263
0.18536929	0.023247896	0.00039103486
0.18550078	0.023800945	0.00038983527
0.18563227	0.023041274	0.00038383192
0.18576376	0.024193992	0.00038485655
0.18589525	0.024173218	0.00038644774
0.18602673	0.023276838	0.00037975001
0.18615822	0.023460516	0.00037827569
0.18628971	0.022881955	0.00037357660
0.18642120	0.023377030	0.00037558029
0.18655269	0.023172015	0.00037424833
0.18668418	0.023888202	0.00037637615
0.18681567	0.022689198	0.00036721623
0.18694716	0.023703714	0.00037446060
0.18707864	0.023689137	0.00036960765
0.18721013	0.023160614	0.00036886158
0.18734162	0.022866218	0.00036689139
0.18747311	0.023469768	0.00036736294
0.18760460	0.023569871	0.00037003893
0.18773609	0.023268989	0.00036451431
0.18786758	0.023072948	0.00036331965
0.18799906	0.023350116	0.00036640811
0.18813055	0.022884931	0.00036074029
0.18826204	0.023863621	0.00036694054
0.18839353	0.023136065	0.00035913934
0.18852502	0.023806948	0.00036561021
0.18865651	0.023303183	0.00036231822
0.18878800	0.023738573	0.00036091478
0.18891949	0.023440949	0.00035980733
0.18905097	0.023186061	0.00035783192
0.18918246	0.023066561	0.00035754053
0.18931395	0.023270727	0.00035815543
0.18944544	0.023450446	0.00035741383
0.18957693	0.023522324	0.00035901444
0.18970842	0.023632011	0.00035639236
0.18983991	0.023569313	0.00035851291
0.18997140	0.023327103	0.00035547566
0.19010288	0.023596455	0.00035499350
0.19023437	0.023179389	0.00035368039
0.19036586	0.022958407	0.00035144061
0.19049735	0.023149164	0.00035152788
0.19062884	0.023655924	0.00035534504
0.19076033	0.023700833	0.00035313480
0.19089182	0.023675033	0.00035477548
0.19102330	0.023257072	0.00035084182
0.19115479	0.023632935	0.00035297482
0.19128628	0.023342635	0.00035138394
0.19141777	0.023553762	0.00035128721
0.19154926	0.022454583	0.00034607243
0.19168075	0.023528188	0.00035195778
0.19181224	0.022751739	0.00034768046
0.19194373	0.024169453	0.00035567465
0.19207521	0.023475558	0.00035068579
0.19220670	0.023523834	0.00035118362
0.19233819	0.023435160	0.00035082309
0.19246968	0.023621831	0.00035122188
0.19260117	0.022994802	0.00034763814
0.19273266	0.022818872	0.00034622655
0.19286415	0.023733588	0.00035025301
0.19299564	0.024200813	0.00035500270
0.19312712	0.024037667	0.00035251955
0.19325861	0.023008330	0.00034785137
0.19339010	0.023193049	0.00034722913
0.19352159	0.023302238	0.00034798175
0.19365308	0.022875058	0.00034698434
0.19378457	0.022944706	0.00034545111
0.19391606	0.023459725	0.00034897159
0.19404754	0.023355710	0.00034736365
0.19417903	0.023568011	0.00034975879
0.19431052	0.023609833	0.00035052223
0.19444201	0.023280189	0.00034766372
0.19457350	0.023468681	0.00034884004
0.19470499	0.023341323	0.00034688345
0.19483648	0.023472685	0.00034811925
0.19496797	0.023982990	0.00035224960
0.19509945	0.023195014	0.00034588063
0.19523094	0.022939928	0.00034433974
0.19536243	0.023158817	0.00034555860
0.19549392	0.023330198	0.00034553330
0.19562541	0.023255186	0.00034747419
0.19575690	0.023310588	0.00034520980
0.19588839	0.023810258	0.00034914719
0.19601988	0.023043681	0.00034336592
0.19615136	0.022792584	0.00034228550
0.19628285	0.023100083	0.00034555255
0.19641434	0.023184952	0.00034457488
0.19654583	0.023405443	0.00034628131
0.19667732	0.023062907	0.00034432498
0.19680881	0.023328971	0.00034650851
0.19694030	0.023429630	0.00034689396
0.19707178	0.023268577	0.00034375988
0.19720327	0.023477466	0.00034455744
0.19733476	0.022893528	0.00034098293
0.19746625	0.023305391	0.00034376608
0.19759774	0.023439661	0.00034606137
0.19772923	0.023781621	0.00034728867
0.19786072	0.023598987	0.00034522788
0.19799221	0.023744646	0.00034704704
0.19812369	0.023603620	0.00034383535
0.19825518	0.022885513	0.00034346473
0.19838667	0.023266795	0.00034352443
0.19851816	0.022936650	0.00034193887
0.19864965	0.022973088	0.00034130148
0.19878114	0.023316434	0.00034280575
0.19891263	0.023342532	0.00034345318
0.19904412	0.023096539	0.00034120892
0.19917560	0.023630698	0.00034585992
0.19930709	0.023019346	0.00034173392
0.19943858	0.023235796	0.00034175184
0.19957007	0.023080221	0.00034207643
0.19970156	0.022987378	0.00033986275
0.19983305	0.023533416	0.00034380920
0.19996454	0.023487886	0.00034281201
0.20009602	0.022816383	0.00034009451
0.20022751	0.022986008	0.00034019686
0.20035900	0.022804288	0.00033982750
0.20049049	0.023710384	0.00034420612
0.20062198	0.023451806	0.00034328250
0.20075347	0.023370472	0.00034132588
0.20088496	0.023545720	0.00034275382
0.20101645	0.023533941	0.00034306451
0.20114793	0.023203990	0.00033976202
0.20127942	0.022864788	0.00033857898
0.20141091	0.023340500	0.00034080764
0.20154240	0.023482219	0.00034222785
0.20167389	0.023221891	0.00034126376
0.20180538	0.023099847	0.00033879354
0.20193687	0.022923770	0.00033891450
0.20206836	0.023505375	0.00034154658
0.20219984	0.023432154	0.00034167343
0.20233133	0.022869730	0.00033867796
0.20246282	0.023051833	0.00033780333
0.20259431	0.023379663	0.00034050678
0.20272580	0.023361840	0.00033983663
0.20285729	0.023577590	0.00033962457
0.20298878	0.023877444	0.00034354664
0.20312027	0.023114069	0.00033629414
0.20325175	0.022715961	0.00033559752
0.20338324	0.023218532	0.00033784627
0.20351473	0.023536253	0.00034056888
0.20364622	0.023823756	0.00034187903
0.20377771	0.023379385	0.00033704204
0.20390920	0.023553899	0.00034063198
0.20404069	0.023565787	0.00033968582
0.20417217	0.023257713	0.00033850195
0.20430366	0.023958127	0.00034290382
0.20443515	0.022742470	0.00033309240
0.20456664	0.023089613	0.00033610074
0.20469813	0.023677706	0.00033947960
0.20482962	0.023076235	0.00033626893
0.20496111	0.022672664	0.00033467026
0.20509260	0.022857889	0.00033504952
0.20522408	0.023298869	0.00033767905
0.20535557	0.023290675	0.00033785503
0.20548706	0.022852632	0.00033480936
0.20561855	0.023812506	0.00034106530
0.20575004	0.022820792	0.00033315692
0.20588153	0.023625494	0.00033738530
0.20601302	0.023369856	0.00033779965
0.20614451	0.023551081	0.00033625961
0.20627599	0.023356116	0.00033711647
0.20640748	0.023056732	0.00033422710
0.20653897	0.023502897	0.00033721011
0.20667046	0.023125359	0.00033661519
0.20680195	0.023228161	0.00033491135
0.20693344	0.023488251	0.00033742008
0.20706493	0.022943169	0.00033372146
0.20719641	0.023320340	0.00033635130
0.20732790	0.023685934	0.00033987184
0.20745939	0.023387209	0.00033424681
0.20759088	0.022892652	0.00033373992
0.20772237	0.023042995	0.00033262897
0.20785386	0.023666368	0.00033615111
0.20798535	0.023798691	0.00033990485
0.20811684	0.022984656	0.00033251648
0.20824832	0.022923036	0.00033393825
0.20837981	0.023678651	0.00033706191
0.20851130	0.023171258	0.00033371867
0.20864279	0.023198649	0.00033534967
0.20877428	0.022894448	0.00033151839
0.20890577	0.023892275	0.00033783906
0.20903726	0.023139086	0.00033387217
0.20916875	0.022994305	0.00033397967
0.20930023	0.023589523	0.00033733636
0.20943172	0.023152286	0.00033324167
0.20956321	0.023367044	0.00033440733
0.20969470	0.023227100	0.00033413857
0.20982619	0.022582931	0.00033020681
0.20995768	0.023460584	0.00033537035
0.21008917	0.022903500	0.00032989610
0.21022065	0.023638972	0.00033612101
0.21035214	0.023416661	0.00033657446
0.21048363	0.023644917	0.00033474785
0.21061512	0.024286936	0.00034077334
0.21074661	0.023363677	0.00033260303
0.21087810	0.023339868	0.00033308909
0.21100959	0.023114412	0.00033431846
0.21114108	0.022723260	0.00032806726
0.21127256	0.023858333	0.00033768700
0.21140405	0.023350679	0.00033292096
0.21153554	0.023235520	0.00033233137
0.21166703	0.022747644	0.00033037856
0.21179852	0.023432821	0.00033401305
0.21193001	0.022993055	0.00033230288
0.21206150	0.023066242	0.00033033320
0.21219299	0.023279784	0.00033169542
0.21232447	0.022724027	0.00032981949
0.21245596	0.023171131	0.00033181468
0.21258745	0.022980727	0.00033202358
0.21271894	0.022896273	0.00032984030
0.21285043	0.023314118	0.00033155917
0.21298192	0.022878204	0.00033116924
0.21311341	0.022098252	0.00032390231
0.21324489	0.022852881	0.00032927250
0.21337638	0.022871228	0.00032833079
0.21350787	0.023128430	0.00033167394
0.21363936	0.022938053	0.00033092700
0.21377085	0.023029615	0.00032862387
0.21390234	0.023495490	0.00033330555
0.21403383	0.022861057	0.00032818649
0.21416532	0.022991255	0.00032951970
0.21429680	0.023022201	0.00033042023
0.21442829	0.022988451	0.00032913378
0.21455978	0.022850856	0.00032825320
0.21469127	0.023220330	0.00032979875
0.21482276	0.023395037	0.00033098310
0.21495425	0.023806170	0.00033408173
0.21508574	0.023496412	0.00033149104
0.21521723	0.023844633	0.00033325987
0.21534871	0.023199169	0.00033097834
0.21548020	0.023381911	0.00032895511
0.21561169	0.023326408	0.00033115549
0.21574318	0.023392828	0.00033058995
0.21587467	0.023064844	0.00032833650
0.21600616	0.022764257	0.00032725708
0.21613765	0.023306976	0.00032856830
0.21626913	0.023234559	0.00033042746
0.21640062	0.023519675	0.00033082080
0.21653211	0.022877425	0.00032815947
0.21666360	0.023389200	0.00033031815
0.21679509	0.023091304	0.00032652477
0.21692658	0.023299481	0.00033054482
0.21705807	0.023218767	0.00032887233
0.21718956	0.022599117	0.00032419003
0.21732104	0.023467163	0.00033121635
0.21745253	0.023759145	0.00033172840
0.21758402	0.023028475	0.00032711618
0.21771551	0.023630313	0.00032996001
0.21784700	0.023173095	0.00032698811
0.21797849	0.023356812	0.00032904811
0.21810998	0.023004481	0.00032662632
0.21824147	0.023525110	0.00032979629
0.21837295	0.022984489	0.00032750013
0.21850444	0.023290736	0.00032651383
0.21863593	0.023796414	0.00033157285
0.21876742	0.024130781	0.00033130561
0.21889891	0.023745364	0.00033079328
0.21903040	0.023380612	0.00032952542
0.21916189	0.023645987	0.00032760156
0.21929337	0.023326433	0.00032787250
0.21942486	0.023361589	0.00032760401
0.21955635	0.022980862	0.00032700167
0.21968784	0.023179017	0.00032715237
0.21981933	0.022818012	0.00032268673
0.21995082	0.023445416	0.00032856421
0.22008231	0.023172598	0.00032554079
0.22021380	0.023154689	0.00032691409
0.22034528	0.023808360	0.00032993737
0.22047677	0.023507093	0.00032644161
0.22060826	0.023484744	0.00032771922
0.22073975	0.023125384	0.00032564486
0.22087124	0.023085456	0.00032656883
0.22100273	0.022970006	0.00032468793
0.22113422	0.023004881	0.00032370907
0.22126571	0.023222858	0.00032609091
0.22139719	0.023253844	0.00032650099
0.22152868	0.023521794	0.00032793655
0.22166017	0.023561302	0.00032946887
0.22179166	0.023972760	0.00032806528
0.22192315	0.023133055	0.00032628344
0.22205464	0.023577889	0.00032707427
0.22218613	0.023420806	0.00032602130
0.22231761	0.023510054	0.00032645215
0.22244910	0.023404329	0.00032567625
0.22258059	0.023098790	0.00032462277
0.22271208	0.023489835	0.00032675314
0.22284357	0.022854253	0.00032289610
0.22297506	0.023788442	0.00032866934
0.22310655	0.023144294	0.00032331120
0.22323804	0.023335836	0.00032575482
0.22336952	0.023128492	0.00032507505
0.22350101	0.023475345	0.00032530727
0.22363250	0.023340586	0.00032458336
0.22376399	0.023399786	0.00032408808
0.22389548	0.022582595	0.00032105182
0.22402697	0.023552250	0.00032710996
0.22415846	0.022810788	0.00032138636
0.22428995	0.023303898	0.00032477984
0.22442143	0.022698933	0.00032030941
0.22455292	0.023146741	0.00032347553
0.22468441	0.023454990	0.00032512606
0.22481590	0.023154410	0.00032304802
0.22494739	0.023218852	0.00032272862
0.22507888	0.022766615	0.00032096078
0.22521037	0.023168255	0.00032314361
0.22534186	0.023219541	0.00032360334
0.22547334	0.022486476	0.00031826587
0.22560483	0.023060435	0.00032080686
0.22573632	0.023296794	0.00032420416
0.22586781	0.022954668	0.00032105914
0.22599930	0.023104561	0.00032348649
0.22613079	0.022943506	0.00032012328
0.22626228	0.023268000	0.00032306933
0.22639376	0.023277128	0.00032184588
0.22652525	0.022802401	0.00031955727
0.22665674	0.023656181	0.00032510853
0.22678823	0.023321029	0.00032209344
0.22691972	0.023653474	0.00032532414
0.22705121	0.023614742	0.00032389118
0.22718270	0.022834628	0.00032042041
0.22731419	0.022846951	0.00032106447
0.22744567	0.023010602	0.00032022789
0.22757716	0.022824550	0.00031794403
0.22770865	0.022880929	0.00032061908
0.22784014	0.022567333	0.00031659224
0.22797163	0.023810039	0.00032536547
0.22810312	0.023554544	0.00032253541
0.22823461	0.023114654	0.00032097704
0.22836610	0.023326612	0.00032340334
0.22849758	0.023845540	0.00032453917
0.22862907	0.023369797	0.00032316991
0.22876056	0.023740185	0.00032257946
0.22889205	0.022721137	0.00031905891
0.22902354	0.023003739	0.00032078987
0.22915503	0.023870487	0.00032250408
0.22928652	0.022998744	0.00032048208
0.22941800	0.023077727	0.00031897057
0.22954949	0.023279793	0.00032086555
0.22968098	0.023234955	0.00032055470
0.22981247	0.023458499	0.00032133629
0.22994396	0.022709865	0.00031805744
0.23007545	0.022647058	0.00032056952
0.23020694	0.023035060	0.00032626668
0.23033843	0.022963074	0.00032863091
0.23046991	0.022577935	0.00032803508
0.23060140	0.023333247	0.00033419532
0.23073289	0.023183384	0.00033329314
0.23086438	0.022615328	0.00033150930
0.23099587	0.022528996	0.00033476132
0.23112736	0.023273409	0.00033768885
0.23125885	0.023303632	0.00034114291
0.23139034	0.023508130	0.00034077567
0.23152182	0.022477660	0.00033677798
0.23165331	0.023721413	0.00034667573
0.23178480	0.022652770	0.00034081795
0.23191629	0.022880020	0.00034271245
0.23204778	0.023534982	0.00034627048
0.23217927	0.023644831	0.00034681800
0.23231076	0.023685265	0.00034966120
0.23244224	0.022615064	0.00034401017
0.23257373	0.023039382	0.00034610079
0.23270522	0.023154595	0.00034837360
0.23283671	0.022977542	0.00034596583
0.23296820	0.023197981	0.00034850787
0.23309969	0.022646802	0.00034440915
0.23323118	0.022968520	0.00034591823
0.23336267	0.023207544	0.00034907040
0.23349415	0.022988217	0.00034495454
0.23362564	0.023484013	0.00035150276
0.23375713	0.023024498	0.00034713646
0.23388862	0.023627086	0.00035049820
0.23402011	0.023148581	0.00034941424
0.23415160	0.023461121	0.00035006936
0.23428309	0.023762764	0.00035443846
0.23441458	0.023433017	0.00034950791
0.23454606	0.023822605	0.00035393345
0.23467755	0.023200872	0.00035087337
0.23480904	0.023164583	0.00035035333
0.23494053	0.023706751	0.00035448279
0.23507202	0.023234587	0.00035137124
0.23520351	0.023054214	0.00034957587
0.23533500	0.023805753	0.00035459548
0.23546648	0.022549923	0.00034764246
0.23559797	0.022935800	0.00035090377
0.23572946	0.022993743	0.00035115352
0.23586095	0.023034336	0.00035100881
0.23599244	0.022744524	0.00035060604
0.23612393	0.023547181	0.00035372400
0.23625542	0.022642326	0.00035072619
0.23638691	0.023341598	0.00035344348
0.23651839	0.022732542	0.00034901608
0.23664988	0.023309543	0.00035503707
0.23678137	0.022591698	0.00035040693
0.23691286	0.022805623	0.00035114915
0.23704435	0.022858417	0.00035154644
0.23717584	0.023698226	0.00035562157
0.23730733	0.023063682	0.00035403506
0.23743882	0.023160415	0.00035409391
0.23757030	0.022959266	0.00035233243
0.23770179	0.023238802	0.00035596820
0.23783328	0.022724570	0.00035035534
0.23796477	0.023259123	0.00035682471
0.23809626	0.023494450	0.00035577594
0.23822775	0.023200743	0.00035566169
0.23835924	0.022980605	0.00035776226
0.23849072	0.022946455	0.00035228630
0.23862221	0.023325512	0.00035778210
0.23875370	0.022476042	0.00035111865
0.23888519	0.023251662	0.00035699812
0.23901668	0.023295438	0.00035877689
0.23914817	0.022666518	0.00035110523
0.23927966	0.022879189	0.00035428150
0.23941115	0.023050833	0.00035550051
0.23954263	0.023269478	0.00035792456
0.23967412	0.023283840	0.00035878321
0.23980561	0.022388848	0.00034982350
0.23993710	0.022838672	0.00035692707
0.24006859	0.023151321	0.00035824923
0.24020008	0.023130782	0.00035790312
0.24033157	0.023090060	0.00035705366
0.24046306	0.023121471	0.00035764646
0.24059454	0.023370753	0.00035914612
0.24072603	0.023064033	0.00035902660
0.24085752	0.022957261	0.00035733486
0.24098901	0.022683415	0.00035830419
0.24112050	0.023182718	0.00035665530
0.24125199	0.023041184	0.00035784031
0.24138348	0.023675911	0.00036296611
0.24151496	0.023076200	0.00035680937
0.24164645	0.023219124	0.00036007300
0.24177794	0.023233996	0.00035732619
0.24190943	0.023571139	0.00036307300
0.24204092	0.023039271	0.00035866039
0.24217241	0.023104606	0.00035914340
0.24230390	0.022731838	0.00035769996
0.24243539	0.023173395	0.00035875444
0.24256687	0.023092572	0.00035986052
0.24269836	0.023079894	0.00035981009
0.24282985	0.023279828	0.00035958609
0.24296134	0.023538869	0.00036206525
0.24309283	0.023032935	0.00035964598
0.24322432	0.023101243	0.00035952925
0.24335581	0.023377759	0.00036417961
0.24348730	0.023322029	0.00036126104
0.24361878	0.022916080	0.00035876424
0.24375027	0.023305802	0.00036001758
0.24388176	0.022884087	0.00035912467
0.24401325	0.022967880	0.00036207562
0.24414474	0.023119854	0.00036009220
0.24427623	0.022803136	0.00035965958
0.24440772	0.024026243	0.00036682774
0.24453920	0.022540949	0.00035739321
0.24467069	0.023129788	0.00036267264
0.24480218	0.023304515	0.00036240782
0.24493367	0.023136767	0.00036169847
0.24506516	0.022589562	0.00035768372
0.24519665	0.022402882	0.00035732451
0.24532814	0.022273061	0.00035872655
0.24545963	0.023579553	0.00036389389
0.24559111	0.023368385	0.00036408138
0.24572260	0.023599702	0.00036576109
0.24585409	0.022609492	0.00035873912
0.24598558	0.024131411	0.00036932357
0.24611707	0.023545972	0.00036618483
0.24624856	0.023634799	0.00036419352
0.24638005	0.023680308	0.00036649618
0.24651154	0.023173083	0.00036198937
0.24664302	0.022773270	0.00036236316
0.24677451	0.022437778	0.00035855542
0.24690600	0.023268635	0.00036343735
0.24703749	0.023230673	0.00036467513
0.24716898	0.023174579	0.00036226558
0.24730047	0.023097337	0.00036508805
0.24743196	0.023380591	0.00036491730
0.24756345	0.023077953	0.00036359007
0.24769493	0.022884678	0.00036339485
0.24782642	0.022800971	0.00036099964
0.24795791	0.023475090	0.00036791958
0.24808940	0.023002850	0.00036358075
0.24822089	0.022972926	0.00036273047
0.24835238	0.022871155	0.00036400829
0.24848387	0.022583207	0.00035969719
0.24861535	0.023064514	0.00036508435
0.24874684	0.022914633	0.00036204018
0.24887833	0.023222875	0.00036450565
0.24900982	0.022798854	0.00036428453
0.24914131	0.023480414	0.00036632728
0.24927280	0.022989423	0.00036431284
0.24940429	0.022743748	0.00036226818
0.24953578	0.023091516	0.00036399629
0.24966726	0.022199160	0.00036076036
0.24979875	0.023346075	0.00036530603
0.24993024	0.023680656	0.00037025852
0.25006173	0.023739339	0.00036796351
0.25019322	0.022896285	0.00036385958
0.25032471	0.022568131	0.00036419622
0.25045620	0.023266300	0.00036637344
0.25058769	0.023042406	0.00036484843
0.25071917	0.023035485	0.00036359493
0.25085066	0.022328503	0.00036026911
0.25098215	0.023458713	0.00036949599
0.25111364	0.023033011	0.00036342751
0.25124513	0.022824952	0.00036490901
0.25137662	0.023296535	0.00036775326
0.25150811	0.022692838	0.00036304672
0.25163959	0.023543033	0.00036957877
0.25177108	0.023241310	0.00036428076
0.25190257	0.022729724	0.00036444327
0.25203406	0.022427715	0.00036279768
0.25216555	0.022960926	0.00036420631
0.25229704	0.022953161	0.00036668582
0.25242853	0.023766013	0.00037049497
0.25256002	0.023404635	0.00036919308
0.25269150	0.023050276	0.00036600850
0.25282299	0.023184578	0.00036703461
0.25295448	0.023503532	0.00037202654
0.25308597	0.023595035	0.00036902411
0.25321746	0.023146060	0.00036824384
0.25334895	0.023186102	0.00036691911
0.25348044	0.023145303	0.00036602193
0.25361193	0.022665095	0.00036615773
0.25374341	0.023920153	0.00037175536
0.25387490	0.022348219	0.00036227055
0.25400639	0.023125186	0.00037405348
0.25413788	0.023234575	0.00037937952
0.25426937	0.022517780	0.00037821285
0.25440086	0.023692075	0.00038799021
0.25453235	0.023448950	0.00038980699
0.25466383	0.023501633	0.00039296494
0.25479532	0.022966579	0.00039148010
0.25492681	0.022339741	0.00038927656
0.25505830	0.022843458	0.00039486606
0.25518979	0.022785102	0.00039559333
0.25532128	0.023830261	0.00040492487
0.25545277	0.023471672	0.00040592420
0.25558426	0.023521055	0.00040536213
0.25571574	0.023552130	0.00040639393
0.25584723	0.022812873	0.00040412152
0.25597872	0.023718626	0.00041379295
0.25611021	0.023223065	0.00041077367
0.25624170	0.022633249	0.00040833929
0.25637319	0.023210593	0.00041545096
0.25650468	0.022789784	0.00041240117
0.25663617	0.022731994	0.00041359861
0.25676765	0.023745845	0.00042222946
0.25689914	0.023350192	0.00042247018
0.25703063	0.023626883	0.00042643389
0.25716212	0.022938427	0.00042126387
0.25729361	0.023963623	0.00043210631
0.25742510	0.023522886	0.00042904027
0.25755659	0.022839350	0.00042719142
0.25768807	0.023288709	0.00043112016
0.25781956	0.022691804	0.00042656159
0.25795105	0.022979842	0.00042981760
0.25808254	0.024537063	0.00044866090
0.25821403	0.023013934	0.00043276064
0.25834552	0.022915494	0.00043455803
0.25847701	0.023389197	0.00043786443
0.25860850	0.022801575	0.00043539532
0.25873998	0.022353504	0.00043356281
0.25887147	0.023077060	0.00044031647
0.25900296	0.022625459	0.00043621137
0.25913445	0.023510388	0.00044241955
0.25926594	0.024060400	0.00044764061
0.25939743	0.022647646	0.00043957868
0.25952892	0.022809563	0.00044008155
0.25966041	0.023165106	0.00044639410
0.25979189	0.023331465	0.00044416330
0.25992338	0.023075854	0.00044654919
0.26005487	0.022460019	0.00044076995
0.26018636	0.022485845	0.00044351325
0.26031785	0.022541694	0.00044301262
0.26044934	0.023021083	0.00044646742
0.26058083	0.023039966	0.00044761993
0.26071231	0.023182797	0.00045290122
0.26084380	0.023143597	0.00044867269
0.26097529	0.022696121	0.00044989350
0.26110678	0.023399159	0.00045304679
0.26123827	0.023720370	0.00045882664
0.26136976	0.023086267	0.00045382235
0.26150125	0.023462234	0.00045750718
0.26163274	0.022797869	0.00045126479
0.26176422	0.023388024	0.00045522496
0.26189571	0.023439761	0.00046110703
0.26202720	0.024085267	0.00046480006
0.26215869	0.022792071	0.00045422827
0.26229018	0.023500424	0.00046164218
0.26242167	0.022739576	0.00045637057
0.26255316	0.023089863	0.00045828470
0.26268465	0.023118910	0.00046228807
0.26281613	0.023326163	0.00046001027
0.26294762	0.022414445	0.00045518295
0.26307911	0.023346072	0.00046271103
0.26321060	0.023104285	0.00046492001
0.26334209	0.023665317	0.00046953015
0.26347358	0.023514626	0.00046870626
0.26360507	0.022643379	0.00046021795
0.26373655	0.023303911	0.00046658365
0.26386804	0.023536819	0.00047121794
0.26399953	0.023646373	0.00047431933
0.26413102	0.022488154	0.00046101608
0.26426251	0.022926191	0.00046611860
0.26439400	0.022839040	0.00046611971
0.26452549	0.022825767	0.00047074150
0.26465698	0.023195875	0.00047341243
0.26478846	0.023534252	0.00047212395
0.26491995	0.023574310	0.00047894519
0.26505144	0.023294051	0.00047162435
0.26518293	0.023461649	0.00047608555
0.26531442	0.022520390	0.00047133875
0.26544591	0.023122625	0.00047271515
[truncated: 567 more rows]
