# Supplementary material for: Invariant surface glycoprotein 65 of Trypanosoma brucei is a complement C3 receptor
Source: Nat Commun. 2022 Aug 29;13:5085. doi: 10.1038/s41467-022-32728-9 (PMC9424271; doi:10.1038/s41467-022-32728-9)
Supplement: Supplementary file 4 — supplementary data 2 [file 41467_2022_32728_MOESM4_ESM.zip › b21-414646_00111.dat]

0.0026000000	39.981529	0.13706297
0.0027314887	28.918272	0.10707387
0.0028629774	22.298663	0.089903732
0.0029944661	17.181640	0.075737828
0.0031259548	12.384643	0.059089162
0.0032574435	10.830114	0.057195810
0.0033889322	8.8220348	0.048798650
0.0035204209	11.486475	0.048480814
0.0036519096	12.379816	0.046704984
0.0037833983	9.9550541	0.039486776
0.0039148870	8.2613007	0.034708590
0.0040463757	6.7403564	0.030161289
0.0041778644	5.4513197	0.025423266
0.0043093531	4.6211180	0.022981822
0.0044408418	3.8037562	0.020053405
0.0045723305	3.1044082	0.018116371
0.0047038192	2.8894433	0.016727994
0.0048353079	2.4831033	0.015054365
0.0049667966	2.2298494	0.014214978
0.0050982853	1.8776967	0.012357280
0.0052297740	1.7410677	0.012054758
0.0053612627	1.5293181	0.010910071
0.0054927514	1.3951564	0.010144245
0.0056242401	1.2578060	0.0096040916
0.0057557288	1.1643936	0.0089845613
0.0058872175	1.0775507	0.0085273182
0.0060187062	1.0164044	0.0082599020
0.0061501949	0.89305012	0.0074161219
0.0062816836	0.89005812	0.0075709196
0.0064131723	0.82240093	0.0071340712
0.0065446610	0.78620832	0.0068754349
0.0066761496	0.75541846	0.0067077458
0.0068076383	0.71437502	0.0063750459
0.0069391270	0.69065617	0.0063690799
0.0070706157	0.67210540	0.0061835646
0.0072021044	0.64395633	0.0059859549
0.0073335931	0.62247092	0.0058596042
0.0074650818	0.56704958	0.0054298557
0.0075965705	0.55614902	0.0054220394
0.0077280592	0.54054375	0.0053232940
0.0078595479	0.50986172	0.0050464047
0.0079910366	0.50609959	0.0050577095
0.0081225253	0.46487357	0.0047086821
0.0082540140	0.46062521	0.0047137740
0.0083855027	0.45039896	0.0046789804
0.0085169914	0.41432046	0.0043959885
0.0086484801	0.39705418	0.0042721173
0.0087799688	0.38454632	0.0041301342
0.0089114575	0.37826731	0.0041179309
0.0090429462	0.35995507	0.0039889269
0.0091744349	0.33536983	0.0038171873
0.0093059236	0.32989448	0.0037413199
0.0094374123	0.31925896	0.0036561429
0.0095689010	0.29467004	0.0034559605
0.0097003897	0.28989751	0.0034555713
0.0098318784	0.27766492	0.0033335262
0.0099633671	0.27017808	0.0032525618
0.010094856	0.26159351	0.0031906394
0.010226345	0.23822663	0.0029727278
0.010357833	0.23737654	0.0030442898
0.010489322	0.22129891	0.0028526808
0.010620811	0.21552770	0.0027950568
0.010752299	0.21448671	0.0027764252
0.010883788	0.19653936	0.0026029991
0.011015277	0.19087128	0.0026117361
0.011146765	0.17704231	0.0024378501
0.011278254	0.17028727	0.0023814655
0.011409743	0.16313253	0.0023065811
0.011541231	0.15299895	0.0022003421
0.011672720	0.14740666	0.0021651712
0.011804209	0.14255545	0.0020484558
0.011935698	0.13861548	0.0020159182
0.012067186	0.13167461	0.0019531477
0.012198675	0.12364057	0.0018309587
0.012330164	0.12084983	0.0018140631
0.012461652	0.11407344	0.0017428480
0.012593141	0.10955264	0.0016694974
0.012724630	0.10589158	0.0016417781
0.012856118	0.097796914	0.0015275173
0.012987607	0.097760421	0.0015445699
0.013119096	0.092491309	0.0014699667
0.013250585	0.089559578	0.0014306187
0.013382073	0.091081928	0.0014477513
0.013513562	0.086447341	0.0013885414
0.013645051	0.085194765	0.0013873451
0.013776539	0.079425653	0.0013334228
0.013908028	0.080866694	0.0013219567
0.014039517	0.078255795	0.0012947613
0.014171005	0.075909261	0.0012660315
0.014302494	0.071425945	0.0012305633
0.014433983	0.072921880	0.0012451099
0.014565472	0.073802275	0.0012262936
0.014696960	0.069037676	0.0011922504
0.014828449	0.066042411	0.0011482565
0.014959938	0.067984479	0.0011719658
0.015091426	0.068208604	0.0011770518
0.015222915	0.063876185	0.0011112585
0.015354404	0.064210544	0.0011202906
0.015485892	0.061909494	0.0010881341
0.015617381	0.062226086	0.0010943736
0.015748870	0.060984123	0.0010834690
0.015880359	0.061782694	0.0010741718
0.016011847	0.059755616	0.0010559986
0.016143336	0.054186923	0.00099679050
0.016274825	0.053108373	0.00098992878
0.016406313	0.051412614	0.00096589758
0.016537802	0.051827645	0.00096156414
0.016669291	0.053442727	0.00097582757
0.016800779	0.054273819	0.00097856721
0.016932268	0.056543479	0.00099426176
0.017063757	0.061258669	0.0010320472
0.017195246	0.058440380	0.0010008771
0.017326734	0.057013771	0.00098855339
0.017458223	0.059143208	0.00099994985
0.017589712	0.055031115	0.00096069087
0.017721200	0.055372406	0.00096783490
0.017852689	0.055376245	0.00094441746
0.017984178	0.055309507	0.00095685354
0.018115666	0.053047676	0.00093288789
0.018247155	0.051417986	0.00091188044
0.018378644	0.052963070	0.00092754614
0.018510133	0.052081535	0.00090824136
0.018641621	0.052354223	0.00090883934
0.018773110	0.048733166	0.00087394526
0.018904599	0.050994488	0.00089227178
0.019036087	0.049919555	0.00088019033
0.019167576	0.049542999	0.00086844952
0.019299065	0.048558059	0.00085552613
0.019430553	0.048357817	0.00086071770
0.019562042	0.047727037	0.00084575489
0.019693531	0.046858167	0.00083840439
0.019825019	0.047182493	0.00083336845
0.019956508	0.045488405	0.00081492066
0.020087997	0.045124649	0.00081581124
0.020219486	0.044324987	0.00080224385
0.020350974	0.044208369	0.00080738406
0.020482463	0.043313838	0.00078443701
0.020613952	0.042483970	0.00077515199
0.020745440	0.042477386	0.00078229863
0.020876929	0.042078246	0.00076662151
0.021008418	0.042944102	0.00077612233
0.021139906	0.042499325	0.00077028686
0.021271395	0.041040717	0.00074844520
0.021402884	0.040378116	0.00074708399
0.021534373	0.040268489	0.00074053525
0.021665861	0.039887998	0.00073614726
0.021797350	0.041437324	0.00074526405
0.021928839	0.039220746	0.00071808778
0.022060327	0.039633010	0.00072984479
0.022191816	0.038511642	0.00071134312
0.022323305	0.038539383	0.00071448131
0.022454793	0.038841322	0.00071232618
0.022586282	0.036206570	0.00068461161
0.022717771	0.036277335	0.00068996997
0.022849260	0.034804184	0.00066730688
0.022980748	0.035891314	0.00068181864
0.023112237	0.034919649	0.00066612215
0.023243726	0.035652641	0.00066944654
0.023375214	0.037043525	0.00068602161
0.023506703	0.039231554	0.00069832516
0.023638192	0.038048307	0.00068658052
0.023769680	0.037987706	0.00068471894
0.023901169	0.037640790	0.00068013160
0.024032658	0.036193013	0.00066973663
0.024164147	0.037027992	0.00066967194
0.024295635	0.036769529	0.00066472935
0.024427124	0.035953850	0.00065770364
0.024558613	0.036239892	0.00065438164
0.024690101	0.036892167	0.00066739727
0.024821590	0.034978300	0.00064553531
0.024953079	0.038356923	0.00066777834
0.025084567	0.035369759	0.00064457775
0.025216056	0.036126051	0.00064688593
0.025347545	0.036607712	0.00065577731
0.025479034	0.036523807	0.00064731216
0.025610522	0.035789969	0.00063568235
0.025742011	0.035523233	0.00063515943
0.025873500	0.035975403	0.00063672775
0.026004988	0.035049429	0.00063131384
0.026136477	0.035332626	0.00063012825
0.026267966	0.035292792	0.00062530075
0.026399454	0.035712437	0.00063175639
0.026530943	0.033664532	0.00061016472
0.026662432	0.034754325	0.00061943058
0.026793920	0.034872964	0.00061899580
0.026925409	0.033940609	0.00060715272
0.027056898	0.034076735	0.00061155755
0.027188387	0.035179205	0.00061224419
0.027319875	0.035833648	0.00062407524
0.027451364	0.035363591	0.00061423607
0.027582853	0.034157071	0.00060251545
0.027714341	0.033866044	0.00059834060
0.027845830	0.034810304	0.00060316323
0.027977319	0.033496755	0.00059432897
0.028108807	0.034087286	0.00059535652
0.028240296	0.033768139	0.00059176427
0.028371785	0.034520488	0.00059637879
0.028503274	0.034061228	0.00059183766
0.028634762	0.034221998	0.00059135051
0.028766251	0.033669572	0.00058759208
0.028897740	0.034255721	0.00058564190
0.029029228	0.034015160	0.00058622386
0.029160717	0.034080249	0.00058605652
0.029292206	0.033276623	0.00057662598
0.029423694	0.033857952	0.00058392367
0.029555183	0.032604735	0.00056354317
0.029686672	0.032674465	0.00056928928
0.029818161	0.033726430	0.00057832192
0.029949649	0.033199463	0.00056952053
0.030081138	0.032139073	0.00056134656
0.030212627	0.032535961	0.00056047592
0.030344115	0.032403616	0.00055849555
0.030475604	0.032152206	0.00055618449
0.030607093	0.032342105	0.00055646175
0.030738581	0.032450136	0.00055775932
0.030870070	0.032274257	0.00055278808
0.031001559	0.031522524	0.00054404163
0.031133048	0.031809177	0.00054902061
0.031264536	0.031952127	0.00054590163
0.031396025	0.031012692	0.00054095856
0.031527514	0.031520141	0.00054207133
0.031659002	0.032296656	0.00054493337
0.031790491	0.031519880	0.00054082796
0.031921980	0.032472427	0.00054388729
0.032053468	0.031646296	0.00053981149
0.032184957	0.031922491	0.00053552887
0.032316446	0.032753886	0.00054170080
0.032447935	0.031206594	0.00053432275
0.032579423	0.031353636	0.00053061200
0.032710912	0.031117202	0.00053023148
0.032842401	0.031223717	0.00052741304
0.032973889	0.031013748	0.00052337979
0.033105378	0.031041520	0.00052610305
0.033236867	0.030772512	0.00052100600
0.033368355	0.030267966	0.00052562360
0.033499844	0.030746458	0.00052825316
0.033631333	0.030667720	0.00052738305
0.033762822	0.029977034	0.00052968001
0.033894310	0.031543847	0.00053916205
0.034025799	0.029897626	0.00052685153
0.034157288	0.029748730	0.00052399518
0.034288776	0.030354584	0.00053009509
0.034420265	0.029845579	0.00053062823
0.034551754	0.030533087	0.00053173781
0.034683242	0.031280432	0.00054012548
0.034814731	0.029689259	0.00052522398
0.034946220	0.030898538	0.00053571583
0.035077708	0.029995189	0.00053246598
0.035209197	0.030041291	0.00053074036
0.035340686	0.029850483	0.00052683817
0.035472175	0.028778577	0.00052789113
0.035603663	0.029703260	0.00053704730
0.035735152	0.029279490	0.00054156238
0.035866641	0.029670459	0.00054340559
0.035998129	0.030021493	0.00054543684
0.036129618	0.030021113	0.00054723133
0.036261107	0.029022342	0.00053636214
0.036392595	0.029340899	0.00054933905
0.036524084	0.028212115	0.00053617466
0.036655573	0.028937497	0.00053766446
0.036787062	0.029927202	0.00055341140
0.036918550	0.029564787	0.00054687334
0.037050039	0.028820138	0.00054643116
0.037181528	0.028850442	0.00054221521
0.037313016	0.029652386	0.00055056674
0.037444505	0.028078213	0.00053911600
0.037575994	0.028739984	0.00054313967
0.037707482	0.029089439	0.00055001795
0.037838971	0.029298289	0.00055318444
0.037970460	0.027634329	0.00053505807
0.038101949	0.029095342	0.00055116193
0.038233437	0.029216964	0.00054752132
0.038364926	0.028171248	0.00053349362
0.038496415	0.028876708	0.00053908521
0.038627903	0.028843187	0.00053304152
0.038759392	0.029333880	0.00054033989
0.038890881	0.029674925	0.00053488431
0.039022369	0.028904447	0.00053082452
0.039153858	0.029016639	0.00052930502
0.039285347	0.029481630	0.00053022575
0.039416836	0.029538541	0.00053402047
0.039548324	0.029505690	0.00053039946
0.039679813	0.029567324	0.00052761761
0.039811302	0.029353068	0.00052939531
0.039942790	0.029802875	0.00052943947
0.040074279	0.029472262	0.00052979240
0.040205768	0.030079253	0.00053070548
0.040337256	0.029785607	0.00052606857
0.040468745	0.029834476	0.00052814307
0.040600234	0.029440242	0.00052262585
0.040731723	0.029672356	0.00052468623
0.040863211	0.029403333	0.00052426623
0.040994700	0.029668660	0.00052251678
0.041126189	0.029597779	0.00052606973
0.041257677	0.029638998	0.00052057397
0.041389166	0.030292976	0.00052709834
0.041520655	0.029317907	0.00051946206
0.041652143	0.029647659	0.00051997141
0.041783632	0.029194058	0.00051564335
0.041915121	0.030259803	0.00052326903
0.042046610	0.029215106	0.00051642186
0.042178098	0.029961347	0.00052071351
0.042309587	0.029545792	0.00051773377
0.042441076	0.028516285	0.00050936191
0.042572564	0.029557679	0.00051694216
0.042704053	0.029419015	0.00051150502
0.042835542	0.028747687	0.00050996954
0.042967030	0.029291800	0.00051331813
0.043098519	0.029494515	0.00051510110
0.043230008	0.029198157	0.00051199103
0.043361496	0.029241680	0.00050764584
0.043492985	0.029446145	0.00051407552
0.043624474	0.029019170	0.00050787744
0.043755963	0.028702820	0.00050721806
0.043887451	0.029241726	0.00050848481
0.044018940	0.029254826	0.00050545095
0.044150429	0.029624037	0.00051469355
0.044281917	0.029679390	0.00051022912
0.044413406	0.029615339	0.00051202508
0.044544895	0.030071168	0.00051251137
0.044676383	0.028921034	0.00050229853
0.044807872	0.029570502	0.00050757942
0.044939361	0.029917452	0.00050879253
0.045070850	0.029235253	0.00050208249
0.045202338	0.030099534	0.00050935301
0.045333827	0.028630672	0.00049589779
0.045465316	0.029665582	0.00050939752
0.045596804	0.029102701	0.00050065797
0.045728293	0.029951075	0.00050710476
0.045859782	0.029444884	0.00050282682
0.045991270	0.028996537	0.00049474411
0.046122759	0.028850258	0.00049912073
0.046254248	0.029587251	0.00051210696
0.046385737	0.029462009	0.00051172425
0.046517225	0.029715973	0.00051431843
0.046648714	0.029497427	0.00051629533
0.046780203	0.029091534	0.00051873804
0.046911691	0.029368655	0.00051910885
0.047043180	0.030233217	0.00052547656
0.047174669	0.028735400	0.00051652832
0.047306157	0.029889816	0.00052664445
0.047437646	0.029979775	0.00053088796
0.047569135	0.029464670	0.00052834771
0.047700624	0.028754925	0.00051789589
0.047832112	0.029467338	0.00052868738
0.047963601	0.029180544	0.00052285797
0.048095090	0.029169515	0.00052912492
0.048226578	0.029321007	0.00053236861
0.048358067	0.029564936	0.00052929032
0.048489556	0.029019918	0.00052658640
0.048621044	0.028938438	0.00052739234
0.048752533	0.029266857	0.00053500497
0.048884022	0.028908863	0.00052897633
0.049015511	0.029542729	0.00053321419
0.049146999	0.029362281	0.00053318206
0.049278488	0.029517424	0.00053599994
0.049409977	0.028899115	0.00053458372
0.049541465	0.029972823	0.00054090386
0.049672954	0.029601398	0.00053929578
0.049804443	0.029135678	0.00053467805
0.049935931	0.030062202	0.00054507130
0.050067420	0.029057339	0.00053622877
0.050198909	0.029211173	0.00053817488
0.050330398	0.029513279	0.00053899153
0.050461886	0.028665488	0.00053213610
0.050593375	0.029452225	0.00054000970
0.050724864	0.029125139	0.00053960835
0.050856352	0.029450867	0.00054237024
0.050987841	0.030051354	0.00054355370
0.051119330	0.029026381	0.00053788834
0.051250818	0.029960339	0.00054855326
0.051382307	0.028230449	0.00053579247
0.051513796	0.028996431	0.00053940167
0.051645284	0.028949909	0.00053886181
0.051776773	0.030104574	0.00054695193
0.051908262	0.029997139	0.00054758870
0.052039751	0.029931103	0.00054898769
0.052171239	0.030529945	0.00055156091
0.052302728	0.029087609	0.00054544449
0.052434217	0.028530624	0.00053642553
0.052565705	0.029520122	0.00054948362
0.052697194	0.029672909	0.00054800460
0.052828683	0.029876140	0.00055144428
0.052960171	0.028968705	0.00054328994
0.053091660	0.028912363	0.00053915243
0.053223149	0.028711953	0.00054245672
0.053354638	0.029138652	0.00054607535
0.053486126	0.029338759	0.00054960328
0.053617615	0.028982616	0.00054555923
0.053749104	0.030143416	0.00055441154
0.053880592	0.029406071	0.00054676856
0.054012081	0.030333611	0.00055861110
0.054143570	0.029013570	0.00054787825
0.054275058	0.029185048	0.00054724930
0.054406547	0.029142001	0.00054615671
0.054538036	0.028682601	0.00054747338
0.054669525	0.029336437	0.00054869555
0.054801013	0.028860699	0.00054940945
0.054932502	0.029204984	0.00054938405
0.055063991	0.029124287	0.00054493987
0.055195479	0.029698298	0.00055491164
0.055326968	0.029132649	0.00054949238
0.055458457	0.030177771	0.00056158078
0.055589945	0.029575387	0.00055338906
0.055721434	0.029216814	0.00054913338
0.055852923	0.030167987	0.00056371277
0.055984412	0.029695415	0.00055493718
0.056115900	0.029053726	0.00054990237
0.056247389	0.029705705	0.00055788634
0.056378878	0.029268500	0.00054826102
0.056510366	0.029507858	0.00055583541
0.056641855	0.028962567	0.00055074960
0.056773344	0.028668813	0.00055154743
0.056904832	0.029276113	0.00055363928
0.057036321	0.029065070	0.00054915188
0.057167810	0.028865723	0.00055113465
0.057299299	0.028530453	0.00054646558
0.057430787	0.029671674	0.00055372498
0.057562276	0.029871417	0.00056054352
0.057693765	0.028977391	0.00054459192
0.057825253	0.029180488	0.00055245531
0.057956742	0.029448308	0.00055456443
0.058088231	0.029277064	0.00055147365
0.058219719	0.028791753	0.00054950635
0.058351208	0.030063073	0.00055397819
0.058482697	0.030330257	0.00055827195
0.058614186	0.029076854	0.00055034012
0.058745674	0.028543311	0.00054196773
0.058877163	0.028700668	0.00054399694
0.059008652	0.028647431	0.00053868474
0.059140140	0.029188561	0.00054653167
0.059271629	0.028678080	0.00054216309
0.059403118	0.029122813	0.00054168943
0.059534606	0.029083892	0.00054467628
0.059666095	0.029491085	0.00054166819
0.059797584	0.029567130	0.00054422149
0.059929072	0.028596988	0.00053991519
0.060060561	0.028847151	0.00053740589
0.060192050	0.028827043	0.00053881337
0.060323539	0.029114310	0.00053762395
0.060455027	0.029461235	0.00054225811
0.060586516	0.029087156	0.00054210465
0.060718005	0.028596059	0.00053445711
0.060849493	0.029564456	0.00054159977
0.060980982	0.029771797	0.00054448657
0.061112471	0.029112715	0.00053827858
0.061243959	0.028655199	0.00054044785
0.061375448	0.028836022	0.00053399934
0.061506937	0.030024347	0.00054683384
0.061638426	0.028967851	0.00053452857
0.061769914	0.029529877	0.00053982447
0.061901403	0.029154149	0.00054017444
0.062032892	0.029655997	0.00053797145
0.062164380	0.029103362	0.00053576916
0.062295869	0.028705561	0.00053459096
0.062427358	0.028520316	0.00053136897
0.062558846	0.028625553	0.00053631352
0.062690335	0.028658536	0.00052942602
0.062821824	0.029687804	0.00054027921
0.062953313	0.028873923	0.00053275344
0.063084801	0.029565381	0.00053689553
0.063216290	0.027935244	0.00052940646
0.063347779	0.029706292	0.00053861841
0.063479267	0.028887805	0.00052912893
0.063610756	0.030054343	0.00054386545
0.063742245	0.029765237	0.00053891268
0.063873733	0.029685266	0.00054118964
0.064005222	0.028871182	0.00053093348
0.064136711	0.028873774	0.00053198283
0.064268200	0.028798253	0.00052992782
0.064399688	0.028971521	0.00053108420
0.064531177	0.029621955	0.00053817614
0.064662666	0.028444343	0.00052583497
0.064794154	0.029386146	0.00053259549
0.064925643	0.028480961	0.00052858940
0.065057132	0.028777883	0.00052978372
0.065188620	0.028745487	0.00052949165
0.065320109	0.028452037	0.00052394073
0.065451598	0.029015370	0.00052960718
0.065583087	0.027851356	0.00052284067
0.065714575	0.028636527	0.00052501105
0.065846064	0.028828141	0.00053129661
0.065977553	0.028459113	0.00052461738
0.066109041	0.028572056	0.00052317027
0.066240530	0.029166826	0.00053100736
0.066372019	0.028160948	0.00051999033
0.066503507	0.027656345	0.00051742726
0.066634996	0.029284011	0.00052810959
0.066766485	0.029775624	0.00053404070
0.066897973	0.029119271	0.00052770868
0.067029462	0.028714727	0.00052658638
0.067160951	0.028315212	0.00052356669
0.067292440	0.029317778	0.00052781036
0.067423928	0.028330274	0.00051776908
0.067555417	0.029447762	0.00052976708
0.067686906	0.028499249	0.00052090196
0.067818394	0.028793691	0.00052468940
0.067949883	0.028011193	0.00051564094
0.068081372	0.028594680	0.00052048858
0.068212860	0.028503935	0.00052063323
0.068344349	0.028884149	0.00052429300
0.068475838	0.028841917	0.00052377520
0.068607327	0.028381042	0.00052026761
0.068738815	0.029118700	0.00052051455
0.068870304	0.029555278	0.00052887615
0.069001793	0.029522766	0.00052563020
0.069133281	0.028326304	0.00051735175
0.069264770	0.028531293	0.00052101675
0.069396259	0.028833088	0.00051811141
0.069527747	0.029441026	0.00052679372
0.069659236	0.028838779	0.00052089463
0.069790725	0.029191210	0.00052170667
0.069922214	0.028642051	0.00051978463
0.070053702	0.028722660	0.00051518278
0.070185191	0.029676284	0.00052915007
0.070316680	0.028707279	0.00051691854
0.070448168	0.027796964	0.00051148290
0.070579657	0.027962096	0.00051552097
0.070711146	0.028081405	0.00050836886
0.070842634	0.028841386	0.00052024092
0.070974123	0.028649794	0.00051527173
0.071105612	0.029021950	0.00051817439
0.071237101	0.027793659	0.00051107690
0.071368589	0.027679101	0.00050467745
0.071500078	0.028498417	0.00051453895
0.071631567	0.028616589	0.00051709144
0.071763055	0.027594440	0.00050721097
0.071894544	0.027650838	0.00050830912
0.072026033	0.028717784	0.00051201165
0.072157521	0.027819248	0.00051040581
0.072289010	0.028108806	0.00051299246
0.072420499	0.027216840	0.00050118516
0.072551988	0.027578805	0.00050366985
0.072683476	0.027805143	0.00050499781
0.072814965	0.027401304	0.00050544757
0.072946454	0.028898075	0.00051734390
0.073077942	0.028086307	0.00050609315
0.073209431	0.027575024	0.00050559331
0.073340920	0.027385053	0.00050048675
0.073472408	0.028046933	0.00050808540
0.073603897	0.027802818	0.00050800556
0.073735386	0.027540508	0.00050246239
0.073866875	0.027105864	0.00049766497
0.073998363	0.027613583	0.00050364209
0.074129852	0.028316282	0.00050871502
0.074261341	0.027968468	0.00050650722
0.074392829	0.027553010	0.00050009925
0.074524318	0.028052146	0.00050723774
0.074655807	0.027957242	0.00050268871
0.074787295	0.028350411	0.00050774254
0.074918784	0.027627527	0.00050148868
0.075050273	0.027884881	0.00050281956
0.075181761	0.027153880	0.00049587215
0.075313250	0.027157365	0.00049911333
0.075444739	0.026491667	0.00049285731
0.075576228	0.026460840	0.00049172531
0.075707716	0.027074067	0.00049452678
0.075839205	0.026722044	0.00049306006
0.075970694	0.027303924	0.00049706451
0.076102182	0.027276059	0.00049521873
0.076233671	0.027477194	0.00050125698
0.076365160	0.027090486	0.00049352582
0.076496648	0.027430174	0.00049743160
0.076628137	0.027269630	0.00049654555
0.076759626	0.027372928	0.00049447855
0.076891115	0.027041639	0.00049401526
0.077022603	0.027931450	0.00049893020
0.077154092	0.026702454	0.00048883826
0.077285581	0.026055711	0.00048772665
0.077417069	0.026235664	0.00048691931
0.077548558	0.026147461	0.00048706055
0.077680047	0.027512992	0.00049433792
0.077811535	0.027367759	0.00049540892
0.077943024	0.026160918	0.00048686087
0.078074513	0.027033974	0.00048848691
0.078206002	0.026511173	0.00048810978
0.078337490	0.026344927	0.00048478716
0.078468979	0.027594131	0.00049422472
0.078600468	0.026975339	0.00049218318
0.078731956	0.026787569	0.00048788063
0.078863445	0.026581456	0.00048815783
0.078994934	0.025805781	0.00047837370
0.079126422	0.027241749	0.00049072255
0.079257911	0.026648426	0.00048583914
0.079389400	0.027264135	0.00048924428
0.079520889	0.026780224	0.00048647110
0.079652377	0.026914523	0.00048856630
0.079783866	0.028257755	0.00049563479
0.079915355	0.026281512	0.00048533397
0.080046843	0.026547412	0.00048335763
0.080178332	0.026552800	0.00048400505
0.080309821	0.026142009	0.00048222929
0.080441309	0.026748651	0.00048228169
0.080572798	0.025579725	0.00047842855
0.080704287	0.027012974	0.00048614614
0.080835776	0.026283484	0.00048034942
0.080967264	0.026444034	0.00048528455
0.081098753	0.026867938	0.00048173490
0.081230242	0.026715100	0.00048434871
0.081361730	0.025874631	0.00047479562
0.081493219	0.026402712	0.00048055354
0.081624708	0.026235485	0.00048136771
0.081756196	0.025411459	0.00047016272
0.081887685	0.026951762	0.00048683080
0.082019174	0.026477095	0.00048218337
0.082150663	0.026427578	0.00048133482
0.082282151	0.026329762	0.00047883266
0.082413640	0.025730000	0.00047330796
0.082545129	0.026069036	0.00047665493
0.082676617	0.026522267	0.00048101372
0.082808106	0.027001194	0.00048340390
0.082939595	0.027239212	0.00048683150
0.083071083	0.027111065	0.00048225541
0.083202572	0.026880749	0.00048209262
0.083334061	0.027055220	0.00048563801
0.083465549	0.026661928	0.00047691797
0.083597038	0.025757575	0.00047493168
0.083728527	0.025636459	0.00046826019
0.083860016	0.026547771	0.00047833857
0.083991504	0.026080685	0.00047518249
0.084122993	0.026301939	0.00047500592
0.084254482	0.027426354	0.00048529316
0.084385970	0.026445612	0.00047574813
0.084517459	0.025678654	0.00047062175
0.084648948	0.026487128	0.00047812557
0.084780436	0.025139109	0.00046395780
0.084911925	0.025379465	0.00046786713
0.085043414	0.026132537	0.00047143722
0.085174903	0.026399503	0.00047392588
0.085306391	0.026176190	0.00047575225
0.085437880	0.025507561	0.00046599209
0.085569369	0.026126966	0.00047293151
0.085700857	0.026631812	0.00047334629
0.085832346	0.026531766	0.00047531056
0.085963835	0.025606081	0.00046944284
0.086095323	0.025729925	0.00046712777
0.086226812	0.026273536	0.00047115098
0.086358301	0.026940038	0.00047599882
0.086489790	0.026312310	0.00047150404
0.086621278	0.026338049	0.00047178667
0.086752767	0.026594729	0.00047261195
0.086884256	0.025490728	0.00046454691
0.087015744	0.026278814	0.00046940661
0.087147233	0.025252982	0.00046054080
0.087278722	0.025668228	0.00046871283
0.087410210	0.026431405	0.00047068540
0.087541699	0.025695728	0.00046462963
0.087673188	0.025992116	0.00046850753
0.087804677	0.026015577	0.00046593945
0.087936165	0.025943039	0.00046787510
0.088067654	0.026676612	0.00047174858
0.088199143	0.025856325	0.00046226357
0.088330631	0.025999395	0.00046772083
0.088462120	0.026161407	0.00046675403
0.088593609	0.025935907	0.00046805853
0.088725097	0.025746627	0.00046169681
0.088856586	0.025465967	0.00046081197
0.088988075	0.026147500	0.00046845154
0.089119564	0.026028274	0.00046607630
0.089251052	0.025915439	0.00046626040
0.089382541	0.025974749	0.00046411212
0.089514030	0.025987051	0.00046351471
0.089645518	0.026120249	0.00046506387
0.089777007	0.025993369	0.00046283726
0.089908496	0.026380629	0.00047006292
0.090039984	0.025465994	0.00046003220
0.090171473	0.025403386	0.00045661472
0.090302962	0.026382970	0.00046751823
0.090434451	0.025496380	0.00045666723
0.090565939	0.025653996	0.00046277391
0.090697428	0.024998636	0.00045776742
0.090828917	0.025197343	0.00045368560
0.090960405	0.025208590	0.00045869560
0.091091894	0.024979267	0.00045456156
0.091223383	0.025146012	0.00045824651
0.091354871	0.025443049	0.00045987800
0.091486360	0.025452857	0.00046892381
0.091617849	0.026054465	0.00047621005
0.091749337	0.025797416	0.00047817606
0.091880826	0.025431338	0.00048046819
0.092012315	0.024977562	0.00047886957
0.092143804	0.025269716	0.00047850454
0.092275292	0.025137064	0.00048373405
0.092406781	0.025748209	0.00048924835
0.092538270	0.025336215	0.00049014448
0.092669758	0.025874981	0.00049748818
0.092801247	0.025178857	0.00047461223
0.092932736	0.024207726	0.00046988403
0.093064224	0.024797077	0.00046981988
0.093195713	0.024710227	0.00046681623
0.093327202	0.024374127	0.00046427365
0.093458691	0.025188155	0.00046562463
0.093590179	0.024732764	0.00046715265
0.093721668	0.025250432	0.00046778813
0.093853157	0.023972613	0.00045639816
0.093984645	0.025107453	0.00046386986
0.094116134	0.025444919	0.00046642910
0.094247623	0.025189374	0.00046306018
0.094379111	0.025004639	0.00046327763
0.094510600	0.025061915	0.00046159983
0.094642089	0.024201964	0.00045548104
0.094773578	0.024605484	0.00045529596
0.094905066	0.023202339	0.00044705270
0.095036555	0.024795095	0.00046083077
0.095168044	0.025505880	0.00046046216
0.095299532	0.024482517	0.00045451731
0.095431021	0.025280159	0.00045618222
0.095562510	0.024657768	0.00045543245
0.095693998	0.023998321	0.00045221163
0.095825487	0.025388933	0.00045846796
0.095956976	0.024870445	0.00045718206
0.096088465	0.025604960	0.00045842227
0.096219953	0.024592000	0.00045505197
0.096351442	0.025068316	0.00045755753
0.096482931	0.025218600	0.00045652004
0.096614419	0.024825866	0.00045293825
0.096745908	0.024544598	0.00045242640
0.096877397	0.024251428	0.00044741409
0.097008885	0.024380106	0.00045059110
0.097140374	0.025227865	0.00045627144
0.097271863	0.024758814	0.00045168679
0.097403352	0.024197193	0.00044825213
0.097534840	0.024168843	0.00044666372
0.097666329	0.024926056	0.00045380824
0.097797818	0.024765030	0.00044693929
0.097929306	0.025024809	0.00045108893
0.098060795	0.024179762	0.00044312633
0.098192284	0.025031758	0.00044578985
0.098323772	0.024226532	0.00044465552
0.098455261	0.024534096	0.00044296590
0.098586750	0.024738244	0.00044237738
0.098718239	0.024427095	0.00044065191
0.098849727	0.024389659	0.00043839184
0.098981216	0.023847019	0.00043669963
0.099112705	0.024426998	0.00043899984
0.099244193	0.023690144	0.00043348639
0.099375682	0.024968605	0.00044362711
0.099507171	0.024399960	0.00043835476
0.099638659	0.025084283	0.00044702095
0.099770148	0.024667817	0.00044149572
0.099901637	0.024262099	0.00043766679
0.10003313	0.023042155	0.00043104171
0.10016461	0.024092202	0.00043830771
0.10029610	0.023936244	0.00043942303
0.10042759	0.024067347	0.00043623053
0.10055908	0.024381438	0.00044038267
0.10069057	0.024315804	0.00043935796
0.10082206	0.024228988	0.00043771299
0.10095355	0.024555368	0.00044256429
0.10108504	0.024389011	0.00043745607
0.10121652	0.024507377	0.00043749287
0.10134801	0.024734715	0.00044253077
0.10147950	0.023576494	0.00043356496
0.10161099	0.023554496	0.00043300580
0.10174248	0.024521923	0.00043994684
0.10187397	0.024050139	0.00043305010
0.10200546	0.023636312	0.00043387446
0.10213694	0.024197680	0.00043290948
0.10226843	0.023898261	0.00043361000
0.10239992	0.024630207	0.00043916323
0.10253141	0.024219531	0.00043205657
0.10266290	0.024576355	0.00043977068
0.10279439	0.023795099	0.00042945973
0.10292588	0.024546041	0.00043722175
0.10305737	0.023684480	0.00043100073
0.10318885	0.024381859	0.00043353622
0.10332034	0.023853168	0.00043203188
0.10345183	0.023974774	0.00043058334
0.10358332	0.023625291	0.00043007635
0.10371481	0.023474212	0.00042847874
0.10384630	0.023335609	0.00042534105
0.10397779	0.023612739	0.00042927223
0.10410928	0.024160513	0.00043395153
0.10424076	0.024194876	0.00043246237
0.10437225	0.024599360	0.00043559860
0.10450374	0.023782128	0.00042658311
0.10463523	0.024055487	0.00043260600
0.10476672	0.023898514	0.00042979780
0.10489821	0.023844650	0.00042805261
0.10502970	0.023888865	0.00042749256
0.10516118	0.023738830	0.00042629358
0.10529267	0.024195733	0.00043383427
0.10542416	0.023436385	0.00042655178
0.10555565	0.023658060	0.00042712803
0.10568714	0.024145084	0.00043056165
0.10581863	0.023607279	0.00042375608
0.10595012	0.024241453	0.00043023074
0.10608161	0.023745620	0.00042799436
0.10621309	0.024442128	0.00043043659
0.10634458	0.024334223	0.00042799907
0.10647607	0.024321319	0.00043108447
0.10660756	0.024161944	0.00042814401
0.10673905	0.024267068	0.00043133398
0.10687054	0.024361492	0.00043461414
0.10700203	0.023576437	0.00043505133
0.10713352	0.024147733	0.00043973724
0.10726500	0.023257761	0.00043813733
0.10739649	0.024361631	0.00045369326
0.10752798	0.023678657	0.00044463084
0.10765947	0.025233427	0.00046034594
0.10779096	0.024037357	0.00045385667
0.10792245	0.024292720	0.00046020365
0.10805394	0.023439527	0.00045341911
0.10818542	0.023390485	0.00045219420
0.10831691	0.023552729	0.00045928562
0.10844840	0.023805201	0.00045988100
0.10857989	0.023207271	0.00045728888
0.10871138	0.023488195	0.00046513328
0.10884287	0.024413024	0.00046806747
0.10897436	0.023964017	0.00046668748
0.10910585	0.023903006	0.00047007726
0.10923733	0.024390472	0.00047146373
0.10936882	0.022894007	0.00046553152
0.10950031	0.023710283	0.00046986345
0.10963180	0.024297786	0.00047668295
0.10976329	0.022775784	0.00046481391
0.10989478	0.024022312	0.00047705503
0.11002627	0.023662816	0.00047766307
0.11015776	0.023328230	0.00047120237
0.11028924	0.023963726	0.00047836968
0.11042073	0.023416578	0.00048039399
0.11055222	0.023101257	0.00047265241
0.11068371	0.023796255	0.00048266354
0.11081520	0.023628631	0.00048003626
0.11094669	0.023990795	0.00048454755
0.11107818	0.023831894	0.00048725958
0.11120966	0.024481314	0.00048871790
0.11134115	0.023896803	0.00048669076
0.11147264	0.023915003	0.00048556798
0.11160413	0.024720901	0.00049497170
0.11173562	0.024575550	0.00049783642
0.11186711	0.024920509	0.00048212354
0.11199860	0.023259973	0.00047308747
0.11213009	0.022944353	0.00045960775
0.11226157	0.023151315	0.00046069010
0.11239306	0.023457355	0.00046251783
0.11252455	0.023118975	0.00045812456
0.11265604	0.023141541	0.00045662364
0.11278753	0.023748158	0.00045567250
0.11291902	0.023755243	0.00045531520
0.11305051	0.024392891	0.00046365516
0.11318200	0.023961689	0.00045396041
0.11331348	0.024176377	0.00045826739
0.11344497	0.023370288	0.00044957787
0.11357646	0.023869540	0.00045022081
0.11370795	0.024455769	0.00045660221
0.11383944	0.024331427	0.00045615101
0.11397093	0.024323558	0.00045283032
0.11410242	0.024250043	0.00045340787
0.11423390	0.023807653	0.00044475837
0.11436539	0.023829635	0.00045129627
0.11449688	0.024388249	0.00044868082
0.11462837	0.024546850	0.00045305502
0.11475986	0.023969291	0.00044615497
0.11489135	0.024344100	0.00044543237
0.11502284	0.023713055	0.00044525903
0.11515433	0.023261698	0.00043774852
0.11528581	0.023671044	0.00044208453
0.11541730	0.023178426	0.00043595325
0.11554879	0.023864157	0.00043979975
0.11568028	0.023970347	0.00044524666
0.11581177	0.023426974	0.00043884340
0.11594326	0.023144627	0.00043655514
0.11607475	0.023699637	0.00043876751
0.11620624	0.023777951	0.00043775508
0.11633772	0.023708205	0.00043960308
0.11646921	0.023663114	0.00043947492
0.11660070	0.023736962	0.00043732529
0.11673219	0.023862270	0.00043576830
0.11686368	0.023900985	0.00043544960
0.11699517	0.024090728	0.00043752626
0.11712666	0.024070861	0.00043613858
0.11725814	0.024152400	0.00043584817
0.11738963	0.023669603	0.00043099204
0.11752112	0.024496685	0.00043733729
0.11765261	0.024425137	0.00043648355
0.11778410	0.024153211	0.00043553867
0.11791559	0.023674759	0.00042913283
0.11804708	0.024547762	0.00043416046
0.11817857	0.024159378	0.00043228438
0.11831005	0.024203694	0.00043096273
0.11844154	0.023791629	0.00043126144
0.11857303	0.024326553	0.00042859093
0.11870452	0.023631836	0.00042603407
0.11883601	0.023671424	0.00042615954
0.11896750	0.023525819	0.00042421193
0.11909899	0.023550979	0.00042516418
0.11923048	0.024016763	0.00042159723
0.11936196	0.023777959	0.00042460121
0.11949345	0.023531021	0.00041994406
0.11962494	0.023242550	0.00041744033
0.11975643	0.023731935	0.00042197722
0.11988792	0.023153869	0.00041497271
0.12001941	0.023798291	0.00041993341
0.12015090	0.023832533	0.00041901769
0.12028239	0.023894156	0.00042074560
0.12041387	0.023474052	0.00041711231
0.12054536	0.024008552	0.00041837895
0.12067685	0.023697137	0.00041721870
0.12080834	0.022908751	0.00041217105
0.12093983	0.023821890	0.00041484099
0.12107132	0.024722966	0.00042554348
0.12120281	0.024435551	0.00042064147
0.12133429	0.023174171	0.00041279421
0.12146578	0.024291722	0.00041953040
0.12159727	0.024239452	0.00041850644
0.12172876	0.024037947	0.00041815141
0.12186025	0.023240558	0.00041198036
0.12199174	0.024085354	0.00041799213
0.12212323	0.023367915	0.00041247036
0.12225472	0.024560448	0.00041854671
0.12238620	0.023705497	0.00041541744
0.12251769	0.023761514	0.00041292883
0.12264918	0.023870617	0.00041564586
0.12278067	0.023689900	0.00041470122
0.12291216	0.022843744	0.00040732954
0.12304365	0.023324090	0.00041068825
0.12317514	0.023526789	0.00041036587
0.12330663	0.023350753	0.00041106617
0.12343811	0.024326496	0.00041883142
0.12356960	0.023878081	0.00041115055
0.12370109	0.024299497	0.00041621546
0.12383258	0.023715709	0.00041237975
0.12396407	0.024080707	0.00041218529
0.12409556	0.023906302	0.00041632090
0.12422705	0.023431821	0.00040776801
0.12435853	0.023699975	0.00041207180
0.12449002	0.023406658	0.00040903230
0.12462151	0.024141258	0.00041579046
0.12475300	0.023706574	0.00040945621
0.12488449	0.023942879	0.00041286167
0.12501598	0.023815831	0.00041105801
0.12514747	0.023716157	0.00040990470
0.12527896	0.023043484	0.00040306114
0.12541044	0.023696218	0.00041153833
0.12554193	0.022856079	0.00040204280
0.12567342	0.022677642	0.00040031338
0.12580491	0.023500399	0.00040946337
0.12593640	0.023571828	0.00040583824
0.12606789	0.023924191	0.00041134691
0.12619938	0.023243350	0.00040480148
0.12633087	0.024189121	0.00041408540
0.12646235	0.023947806	0.00041082709
0.12659384	0.023518969	0.00040266622
0.12672533	0.024271431	0.00041344172
0.12685682	0.023584019	0.00040439878
0.12698831	0.023934890	0.00040901812
0.12711980	0.023344936	0.00040481268
0.12725129	0.023166577	0.00040193576
0.12738277	0.023330148	0.00040433967
0.12751426	0.023293312	0.00040274500
0.12764575	0.023786172	0.00040640792
0.12777724	0.023608786	0.00040333064
0.12790873	0.024105211	0.00040910014
0.12804022	0.022988784	0.00040194715
0.12817171	0.024313096	0.00041019810
0.12830320	0.023405560	0.00040317972
0.12843468	0.023565943	0.00040506363
0.12856617	0.023552369	0.00040327741
0.12869766	0.024536701	0.00041072593
0.12882915	0.023342989	0.00040481899
0.12896064	0.023311224	0.00040035869
0.12909213	0.023220181	0.00040000326
0.12922362	0.023435843	0.00040237261
0.12935511	0.023820254	0.00040672210
0.12948659	0.024876748	0.00041154915
0.12961808	0.023578054	0.00040196374
0.12974957	0.023232072	0.00040091645
0.12988106	0.023883682	0.00040541251
0.13001255	0.023577235	0.00040191640
0.13014404	0.023994578	0.00040641592
0.13027553	0.023586277	0.00040026989
0.13040701	0.022975228	0.00039673491
0.13053850	0.024007312	0.00040702823
0.13066999	0.023568364	0.00040140840
0.13080148	0.023461122	0.00040207511
0.13093297	0.023774025	0.00040142975
0.13106446	0.023347275	0.00040037276
0.13119595	0.023270437	0.00039868856
0.13132744	0.023118520	0.00039729771
0.13145892	0.024693573	0.00040919319
0.13159041	0.024066913	0.00040372698
0.13172190	0.024170747	0.00040374484
0.13185339	0.024387686	0.00040597356
0.13198488	0.023382078	0.00039888950
0.13211637	0.023083245	0.00039645983
0.13224786	0.023736471	0.00039868213
0.13237935	0.023438414	0.00039933140
0.13251083	0.023836165	0.00040094999
0.13264232	0.024299934	0.00040517261
0.13277381	0.023344957	0.00039835160
0.13290530	0.023236930	0.00039428865
0.13303679	0.023845583	0.00040142852
0.13316828	0.023276085	0.00039869817
0.13329977	0.024209548	0.00040023143
0.13343125	0.023962118	0.00040434283
0.13356274	0.024113195	0.00039951117
0.13369423	0.023769550	0.00039933734
0.13382572	0.023250230	0.00039688948
0.13395721	0.023494259	0.00039602450
0.13408870	0.023488150	0.00039855139
0.13422019	0.023872433	0.00039638289
0.13435168	0.023857180	0.00039960010
0.13448316	0.023608391	0.00039932840
0.13461465	0.023274283	0.00039377936
0.13474614	0.023942128	0.00039948789
0.13487763	0.024379422	0.00040125501
0.13500912	0.024087100	0.00039976628
0.13514061	0.023114745	0.00039370735
0.13527210	0.024347213	0.00040165188
0.13540359	0.023548512	0.00039616349
0.13553507	0.023488399	0.00039364289
0.13566656	0.024813624	0.00040259015
0.13579805	0.024174700	0.00040089602
0.13592954	0.023756805	0.00039599360
0.13606103	0.024109375	0.00040121186
0.13619252	0.023483660	0.00039369167
0.13632401	0.023735956	0.00039368133
0.13645549	0.023246983	0.00039497745
0.13658698	0.024046475	0.00039695995
0.13671847	0.024571283	0.00040110702
0.13684996	0.023835454	0.00039637459
0.13698145	0.024140708	0.00039578148
0.13711294	0.023124634	0.00039085999
0.13724443	0.023556077	0.00039331883
0.13737592	0.023950921	0.00039686828
0.13750740	0.023238238	0.00039350781
0.13763889	0.023655887	0.00039244935
0.13777038	0.023551867	0.00039313215
0.13790187	0.023987980	0.00039469760
0.13803336	0.023712006	0.00039126019
0.13816485	0.023903121	0.00039602486
0.13829634	0.024008576	0.00039334561
0.13842783	0.024104050	0.00039713568
0.13855931	0.023677189	0.00039270169
0.13869080	0.023131627	0.00038870624
0.13882229	0.023660519	0.00039162980
0.13895378	0.023988110	0.00039332973
0.13908527	0.023741298	0.00039358863
0.13921676	0.023365395	0.00039024733
0.13934825	0.023819004	0.00039236203
0.13947973	0.023454148	0.00038951156
0.13961122	0.024054512	0.00039387033
0.13974271	0.023851259	0.00039221993
0.13987420	0.023060727	0.00038843308
0.14000569	0.023648415	0.00038863663
0.14013718	0.023560567	0.00038960576
0.14026867	0.024431234	0.00039539265
0.14040016	0.023772036	0.00039268429
0.14053164	0.024542083	0.00039878455
0.14066313	0.023404820	0.00038523008
0.14079462	0.023516555	0.00038919635
0.14092611	0.023634366	0.00038859876
0.14105760	0.022997243	0.00038565655
0.14118909	0.023289638	0.00038736435
0.14132058	0.023915923	0.00038844186
0.14145207	0.022942237	0.00038342605
0.14158355	0.023952713	0.00038941541
0.14171504	0.023127489	0.00038436796
0.14184653	0.023732277	0.00038859740
0.14197802	0.023987342	0.00038938958
0.14210951	0.023516101	0.00038648478
0.14224100	0.024134236	0.00039176040
0.14237249	0.023936815	0.00038933579
0.14250398	0.023306508	0.00038725301
0.14263546	0.023961628	0.00038737675
0.14276695	0.024284745	0.00039189929
0.14289844	0.023494599	0.00038626447
0.14302993	0.023602461	0.00038626252
0.14316142	0.023584124	0.00038551066
0.14329291	0.023862096	0.00038713991
0.14342440	0.023288853	0.00038400404
0.14355588	0.023308318	0.00038387334
0.14368737	0.023556765	0.00038489160
0.14381886	0.024093038	0.00038987935
0.14395035	0.023231185	0.00038126749
0.14408184	0.024497343	0.00039049531
0.14421333	0.024194200	0.00038960555
0.14434482	0.024396101	0.00038950843
0.14447631	0.023692453	0.00038686775
0.14460779	0.022972670	0.00038094775
0.14473928	0.023522424	0.00038418670
0.14487077	0.023340983	0.00038467045
0.14500226	0.023779300	0.00038596271
0.14513375	0.023507696	0.00038680362
0.14526524	0.023527805	0.00038317998
0.14539673	0.023248728	0.00038257548
0.14552822	0.023583847	0.00038684939
0.14565970	0.023513840	0.00038236031
0.14579119	0.023333748	0.00038217606
0.14592268	0.023812009	0.00038461480
0.14605417	0.023717509	0.00038396984
0.14618566	0.024131555	0.00038769204
0.14631715	0.023496115	0.00038136802
0.14644864	0.023499322	0.00038318455
0.14658012	0.024231510	0.00038716623
0.14671161	0.023708417	0.00038435848
0.14684310	0.023163531	0.00038393420
0.14697459	0.023769947	0.00038420445
0.14710608	0.023782896	0.00038261755
0.14723757	0.023569367	0.00038357475
0.14736906	0.023889429	0.00038401717
0.14750055	0.024228577	0.00038702535
0.14763203	0.023674686	0.00038137197
0.14776352	0.023149754	0.00037798511
0.14789501	0.023499916	0.00038219380
0.14802650	0.024074056	0.00038339871
0.14815799	0.024027741	0.00038582265
0.14828948	0.023586767	0.00038038935
0.14842097	0.023947987	0.00038459473
0.14855246	0.023573832	0.00038133149
0.14868394	0.023569073	0.00038020914
0.14881543	0.023767732	0.00038214137
0.14894692	0.023730572	0.00038257380
0.14907841	0.024049889	0.00038333041
0.14920990	0.022456614	0.00037391618
0.14934139	0.023582950	0.00038000643
0.14947288	0.023659572	0.00038120723
0.14960436	0.023625896	0.00037929194
0.14973585	0.024210269	0.00038494698
0.14986734	0.022567605	0.00037309012
0.14999883	0.024378933	0.00038476877
0.15013032	0.023097863	0.00037621728
0.15026181	0.024100596	0.00038266760
0.15039330	0.023371900	0.00037811449
0.15052479	0.023524358	0.00037912511
0.15065627	0.023991053	0.00038054045
0.15078776	0.023135515	0.00037735009
0.15091925	0.023122023	0.00037643422
0.15105074	0.023456644	0.00037811661
0.15118223	0.024010026	0.00038214202
0.15131372	0.024093142	0.00038162137
0.15144521	0.023748617	0.00037928288
0.15157670	0.022731518	0.00037303956
0.15170818	0.023819470	0.00037888817
0.15183967	0.023452476	0.00037691167
0.15197116	0.023251012	0.00037678145
0.15210265	0.023628264	0.00037922312
0.15223414	0.023862230	0.00037860774
0.15236563	0.023307023	0.00037501428
0.15249712	0.024051710	0.00038038128
0.15262860	0.024524434	0.00038344286
0.15276009	0.023552571	0.00037737195
0.15289158	0.024057988	0.00038062590
0.15302307	0.024350377	0.00038108861
0.15315456	0.024304111	0.00038082448
0.15328605	0.023738333	0.00037823123
0.15341754	0.023800353	0.00037861410
0.15354903	0.022688437	0.00037079569
0.15368051	0.024026891	0.00037935992
0.15381200	0.022856679	0.00037036804
0.15394349	0.023036843	0.00037349431
0.15407498	0.023293513	0.00037386857
0.15420647	0.023510287	0.00037444882
0.15433796	0.023853800	0.00037563305
0.15446945	0.023007503	0.00036986148
0.15460094	0.023743013	0.00037810208
0.15473242	0.023851888	0.00037778690
0.15486391	0.023672227	0.00037582586
0.15499540	0.023988273	0.00037714057
0.15512689	0.024434902	0.00038021721
0.15525838	0.023309318	0.00037360423
0.15538987	0.023669847	0.00037405061
0.15552136	0.023191362	0.00037098429
0.15565284	0.023789408	0.00037464843
0.15578433	0.023331236	0.00037292241
0.15591582	0.024052671	0.00037739400
0.15604731	0.023989172	0.00037656377
0.15617880	0.023967291	0.00037738772
0.15631029	0.023777821	0.00037615158
0.15644178	0.023824391	0.00037433620
0.15657327	0.023601142	0.00037470364
0.15670475	0.023678497	0.00037354602
0.15683624	0.024346577	0.00037961748
0.15696773	0.023693740	0.00037360093
0.15709922	0.023745180	0.00037263621
0.15723071	0.023512884	0.00037381043
0.15736220	0.024119139	0.00037457890
0.15749369	0.023777737	0.00037340043
0.15762518	0.023808394	0.00037412338
0.15775666	0.022886927	0.00036798460
0.15788815	0.023904041	0.00037552038
0.15801964	0.023842309	0.00037435388
0.15815113	0.023138671	0.00036910927
0.15828262	0.024103164	0.00037485557
0.15841411	0.023830258	0.00037361686
0.15854560	0.023928795	0.00037446043
0.15867708	0.023829439	0.00037212000
0.15880857	0.023672598	0.00037196779
0.15894006	0.023964695	0.00037198234
0.15907155	0.023732512	0.00037188113
0.15920304	0.023790507	0.00037276050
0.15933453	0.023843075	0.00037170598
0.15946602	0.023646785	0.00037066117
0.15959751	0.024282649	0.00037407472
0.15972899	0.023477120	0.00036956713
0.15986048	0.023385492	0.00037035291
0.15999197	0.023686857	0.00037017559
0.16012346	0.023592421	0.00037227710
0.16025495	0.023770868	0.00037127553
0.16038644	0.023374467	0.00036724088
0.16051793	0.023793639	0.00037125773
0.16064942	0.022963443	0.00036493399
0.16078090	0.023864294	0.00037256742
0.16091239	0.023303638	0.00036812749
0.16104388	0.024012648	0.00037123936
0.16117537	0.023963549	0.00037248068
0.16130686	0.023742214	0.00036989423
0.16143835	0.023765276	0.00036960651
0.16156984	0.023350541	0.00036949626
0.16170133	0.023733580	0.00036705268
0.16183281	0.023896518	0.00037073489
0.16196430	0.023557047	0.00036805728
0.16209579	0.024520238	0.00037413108
0.16222728	0.023605088	0.00036968709
0.16235877	0.023188545	0.00036409005
0.16249026	0.023722659	0.00036871020
0.16262175	0.023165114	0.00036564287
0.16275323	0.023557328	0.00036847463
0.16288472	0.023973712	0.00036998281
0.16301621	0.023297579	0.00036519820
0.16314770	0.023304915	0.00036706177
0.16327919	0.023572663	0.00036671573
0.16341068	0.024174627	0.00036965305
0.16354217	0.023962715	0.00036942052
0.16367366	0.024486196	0.00037200000
0.16380514	0.023494804	0.00036679821
0.16393663	0.023775049	0.00036767094
0.16406812	0.023153372	0.00036163765
0.16419961	0.022815995	0.00036142260
0.16433110	0.023396753	0.00036565654
0.16446259	0.023824642	0.00036829523
0.16459408	0.024266942	0.00037103132
0.16472557	0.023121157	0.00036072237
0.16485705	0.023618208	0.00036675677
0.16498854	0.023351198	0.00036355148
0.16512003	0.022413758	0.00035840698
0.16525152	0.023081999	0.00036432803
0.16538301	0.023500624	0.00036426259
0.16551450	0.023319184	0.00036460526
0.16564599	0.023766062	0.00036632667
0.16577747	0.023600334	0.00036618460
0.16590896	0.023104584	0.00036336599
0.16604045	0.023693428	0.00036370422
0.16617194	0.023896286	0.00036692732
0.16630343	0.023716652	0.00036463184
0.16643492	0.023433361	0.00036333937
0.16656641	0.023701839	0.00036587571
0.16669790	0.023441447	0.00036211801
0.16682938	0.023613951	0.00036475853
0.16696087	0.023724878	0.00036583541
0.16709236	0.023426111	0.00036277759
0.16722385	0.023966996	0.00036623601
0.16735534	0.023244185	0.00036134830
0.16748683	0.023339133	0.00036241653
0.16761832	0.023748608	0.00036460830
0.16774981	0.023664251	0.00036302291
0.16788129	0.024488530	0.00036982636
0.16801278	0.024369607	0.00036625891
0.16814427	0.022831145	0.00035910264
0.16827576	0.023463005	0.00036334637
0.16840725	0.023551597	0.00036179175
0.16853874	0.023847974	0.00036460747
0.16867023	0.023709951	0.00036213669
0.16880171	0.023645253	0.00036341783
0.16893320	0.022889292	0.00035947009
0.16906469	0.023694449	0.00036080070
0.16919618	0.023457637	0.00036349474
0.16932767	0.022936902	0.00035787988
0.16945916	0.023978124	0.00036507820
0.16959065	0.024089241	0.00036643335
0.16972214	0.023387068	0.00035875273
0.16985362	0.023386497	0.00036147218
0.16998511	0.023286983	0.00035789479
0.17011660	0.023135709	0.00035909716
0.17024809	0.023857350	0.00036293076
0.17037958	0.023842302	0.00036209434
0.17051107	0.024116361	0.00036653216
0.17064256	0.023521039	0.00036009231
0.17077405	0.023338224	0.00035965907
0.17090553	0.023214980	0.00035969559
0.17103702	0.023426237	0.00035847231
0.17116851	0.023414199	0.00035883433
0.17130000	0.023463882	0.00035951745
0.17143149	0.023408401	0.00035973229
0.17156298	0.023502409	0.00036045664
0.17169447	0.023601290	0.00035758992
0.17182595	0.024076660	0.00036338406
0.17195744	0.023394384	0.00035912406
0.17208893	0.023555349	0.00035865443
0.17222042	0.023281677	0.00035819477
0.17235191	0.023275817	0.00035680250
0.17248340	0.023775709	0.00035965797
0.17261489	0.023704598	0.00036012962
0.17274638	0.023934702	0.00036036000
0.17287786	0.023326729	0.00035786901
0.17300935	0.023759711	0.00035985192
0.17314084	0.023820757	0.00036039438
0.17327233	0.023518365	0.00035759646
0.17340382	0.023247740	0.00035611424
0.17353531	0.023725041	0.00035951271
0.17366680	0.023361565	0.00035667957
0.17379829	0.023534482	0.00035727934
0.17392977	0.023218907	0.00035698598
0.17406126	0.023420346	0.00035724612
0.17419275	0.023065549	0.00035416507
0.17432424	0.023719107	0.00035829256
0.17445573	0.022863807	0.00035207562
0.17458722	0.023955745	0.00036073898
0.17471871	0.023887857	0.00035915229
0.17485019	0.023402561	0.00035548907
0.17498168	0.023066795	0.00035461447
0.17511317	0.022730791	0.00035290493
0.17524466	0.024116441	0.00036141101
0.17537615	0.023538132	0.00035688956
0.17550764	0.023846225	0.00035689111
0.17563913	0.023798971	0.00035761419
0.17577062	0.023332277	0.00035532472
0.17590210	0.023648668	0.00035752434
0.17603359	0.023820806	0.00035735369
0.17616508	0.024018564	0.00036005564
0.17629657	0.023576050	0.00035728569
0.17642806	0.023268104	0.00035308803
0.17655955	0.023703083	0.00035752834
0.17669104	0.023997575	0.00035785473
0.17682253	0.023334757	0.00035308813
0.17695401	0.023331218	0.00035599319
0.17708550	0.023210895	0.00035237089
0.17721699	0.023578531	0.00035550170
0.17734848	0.023169610	0.00035288124
0.17747997	0.023353237	0.00035494975
0.17761146	0.022910592	0.00035255170
0.17774295	0.023581586	0.00035288636
0.17787443	0.023129911	0.00035228676
0.17800592	0.023370980	0.00035357502
0.17813741	0.023128941	0.00035150869
0.17826890	0.023604992	0.00035650185
0.17840039	0.023842757	0.00035410661
0.17853188	0.023542921	0.00035440256
0.17866337	0.023394968	0.00035381728
0.17879486	0.023444561	0.00035211118
0.17892634	0.023729137	0.00035584180
0.17905783	0.023500512	0.00035181201
0.17918932	0.023909392	0.00035769519
0.17932081	0.023806380	0.00035512836
0.17945230	0.023561020	0.00035409065
0.17958379	0.023740711	0.00035535233
0.17971528	0.023381188	0.00035137661
0.17984677	0.023979375	0.00035602092
0.17997825	0.023044817	0.00034967760
0.18010974	0.022961714	0.00034887185
0.18024123	0.023136728	0.00034960875
0.18037272	0.022389848	0.00034467420
0.18050421	0.023060036	0.00035749775
0.18063570	0.022978083	0.00035963786
0.18076719	0.022594303	0.00035635392
0.18089867	0.023919409	0.00036877766
0.18103016	0.023469898	0.00036710310
0.18116165	0.022510654	0.00036285366
0.18129314	0.023255358	0.00037032779
0.18142463	0.023163166	0.00036913359
0.18155612	0.023359496	0.00037298965
0.18168761	0.023512047	0.00037404516
0.18181910	0.023457939	0.00037592493
0.18195058	0.023592511	0.00037900240
0.18208207	0.023305770	0.00037617358
0.18221356	0.022965145	0.00037701306
0.18234505	0.022719081	0.00037516959
0.18247654	0.023307383	0.00038113917
0.18260803	0.023139622	0.00038113115
0.18273952	0.023083638	0.00038160622
0.18287101	0.023518821	0.00038554736
0.18300249	0.023568819	0.00038461962
0.18313398	0.023547206	0.00038475380
0.18326547	0.022936629	0.00038449933
0.18339696	0.023653738	0.00038760760
0.18352845	0.023014102	0.00038506524
0.18365994	0.023977447	0.00039373270
0.18379143	0.023377434	0.00038938503
0.18392292	0.023419311	0.00039220614
0.18405440	0.023097826	0.00038757163
0.18418589	0.023008418	0.00038918046
0.18431738	0.023119691	0.00039290147
0.18444887	0.023743048	0.00039572492
0.18458036	0.023276844	0.00039432771
0.18471185	0.023090298	0.00039302933
0.18484334	0.022940709	0.00039294797
0.18497482	0.023044957	0.00039608228
0.18510631	0.023251278	0.00039509339
0.18523780	0.022827692	0.00039534796
0.18536929	0.023362444	0.00039329350
0.18550078	0.022664169	0.00038239471
0.18563227	0.023660531	0.00038744199
0.18576376	0.023398130	0.00037902420
0.18589525	0.023455963	0.00038275250
0.18602673	0.023658171	0.00038132579
0.18615822	0.023115140	0.00037742602
0.18628971	0.023336194	0.00037710225
0.18642120	0.022970963	0.00037351837
0.18655269	0.023801939	0.00037908107
0.18668418	0.023061401	0.00037031942
0.18681567	0.023846702	0.00037493375
0.18694716	0.023626687	0.00037481873
0.18707864	0.023361840	0.00036933567
0.18721013	0.023397415	0.00037019870
0.18734162	0.023453048	0.00037008144
0.18747311	0.023097371	0.00036547484
0.18760460	0.023853763	0.00037100977
0.18773609	0.023625410	0.00036658635
0.18786758	0.022756035	0.00036209214
0.18799906	0.022603182	0.00036167276
0.18813055	0.023051129	0.00036220307
0.18826204	0.023158332	0.00036219210
0.18839353	0.022863800	0.00035734030
0.18852502	0.023645987	0.00036421293
0.18865651	0.024223560	0.00036839225
0.18878800	0.023494708	0.00035873288
0.18891949	0.022970319	0.00035714796
0.18905097	0.023673241	0.00036134737
0.18918246	0.023559379	0.00036131730
0.18931395	0.024581420	0.00036518951
0.18944544	0.023575642	0.00035762952
0.18957693	0.023537370	0.00035809571
0.18970842	0.023258557	0.00035507359
0.18983991	0.023403301	0.00035791783
0.18997140	0.023447445	0.00035721138
0.19010288	0.023493024	0.00035393827
0.19023437	0.023591621	0.00035549460
0.19036586	0.023160944	0.00035193135
0.19049735	0.022602400	0.00035008070
0.19062884	0.023898058	0.00035696182
0.19076033	0.023632792	0.00035166219
0.19089182	0.023557501	0.00035417272
0.19102330	0.023481651	0.00035186521
0.19115479	0.023022798	0.00034989609
0.19128628	0.023342663	0.00035193338
0.19141777	0.023980364	0.00035332773
0.19154926	0.023485050	0.00035223630
0.19168075	0.023542842	0.00035176449
0.19181224	0.023351663	0.00035149709
0.19194373	0.023347479	0.00035112878
0.19207521	0.024035311	0.00035452176
0.19220670	0.023330985	0.00034963036
0.19233819	0.023546596	0.00035149752
0.19246968	0.023728311	0.00035265661
0.19260117	0.023454699	0.00035026313
0.19273266	0.023040448	0.00034890299
0.19286415	0.023392668	0.00034976626
0.19299564	0.023025488	0.00034921408
0.19312712	0.023717504	0.00034995650
0.19325861	0.023970244	0.00035361966
0.19339010	0.023126245	0.00034568725
0.19352159	0.023407772	0.00034904316
0.19365308	0.023585059	0.00035126674
0.19378457	0.023374883	0.00034884611
0.19391606	0.022855877	0.00034577100
0.19404754	0.023656937	0.00034927267
0.19417903	0.023515537	0.00034947207
0.19431052	0.023504342	0.00035036569
0.19444201	0.023981022	0.00035043801
0.19457350	0.023387726	0.00034835829
0.19470499	0.023403331	0.00034780360
0.19483648	0.022632015	0.00034267182
0.19496797	0.023523229	0.00034872084
0.19509945	0.023171426	0.00034572556
0.19523094	0.023054064	0.00034549257
0.19536243	0.022627870	0.00034210042
0.19549392	0.023079720	0.00034453651
0.19562541	0.023450466	0.00034780798
0.19575690	0.023145172	0.00034369049
0.19588839	0.023644756	0.00034732039
0.19601988	0.023823592	0.00034844181
0.19615136	0.023456811	0.00034603166
0.19628285	0.023423603	0.00034735533
0.19641434	0.022845477	0.00034276994
0.19654583	0.023334671	0.00034641884
0.19667732	0.023820842	0.00034763073
0.19680881	0.023758908	0.00034805833
0.19694030	0.023439283	0.00034648531
0.19707178	0.022865499	0.00034213320
0.19720327	0.022909668	0.00034177233
0.19733476	0.023422594	0.00034536375
0.19746625	0.023474125	0.00034422057
0.19759774	0.023548146	0.00034651805
0.19772923	0.023365046	0.00034504845
0.19786072	0.022627466	0.00034017340
0.19799221	0.023942197	0.00034794515
0.19812369	0.023413861	0.00034256122
0.19825518	0.023031484	0.00034305339
0.19838667	0.023685847	0.00034491768
0.19851816	0.023650097	0.00034489014
0.19864965	0.023332364	0.00034419688
0.19878114	0.023214705	0.00034177901
0.19891263	0.023740785	0.00034717623
0.19904412	0.023337603	0.00034272328
0.19917560	0.022950108	0.00034115273
0.19930709	0.023986051	0.00034756881
0.19943858	0.023660312	0.00034349926
0.19957007	0.023564566	0.00034457833
0.19970156	0.023556842	0.00034366291
0.19983305	0.023052425	0.00034028130
0.19996454	0.023238380	0.00034110053
0.20009602	0.023352450	0.00034313324
0.20022751	0.023983793	0.00034743744
0.20035900	0.023916417	0.00034544304
0.20049049	0.023111075	0.00034111175
0.20062198	0.023105263	0.00034085398
0.20075347	0.023173009	0.00034130478
0.20088496	0.023906526	0.00034549442
0.20101645	0.022837208	0.00033872996
0.20114793	0.023218023	0.00033974124
0.20127942	0.023413348	0.00034285649
0.20141091	0.023299666	0.00034035711
0.20154240	0.023505595	0.00034198959
0.20167389	0.023014580	0.00034024284
0.20180538	0.023919796	0.00034269810
0.20193687	0.023328193	0.00034063105
0.20206836	0.023862589	0.00034275004
0.20219984	0.023487648	0.00034217784
0.20233133	0.022837680	0.00033912517
0.20246282	0.023074816	0.00033750944
0.20259431	0.023462275	0.00034057847
0.20272580	0.023016508	0.00033764842
0.20285729	0.023109995	0.00033783723
0.20298878	0.023680739	0.00034266945
0.20312027	0.023343478	0.00033827816
0.20325175	0.022975931	0.00033813364
0.20338324	0.024040892	0.00034205716
0.20351473	0.023868485	0.00034257606
0.20364622	0.023468903	0.00034043055
0.20377771	0.023280798	0.00033732322
0.20390920	0.022781294	0.00033667446
0.20404069	0.022933701	0.00033546447
0.20417217	0.023362684	0.00034046249
0.20430366	0.023335434	0.00033951979
0.20443515	0.023176115	0.00033617387
0.20456664	0.023717308	0.00034020703
0.20469813	0.023045185	0.00033716463
0.20482962	0.023526171	0.00033807793
0.20496111	0.023517510	0.00033897966
0.20509260	0.024208094	0.00034233415
0.20522408	0.023663818	0.00033945499
0.20535557	0.024221799	0.00034379525
0.20548706	0.023490005	0.00033754373
0.20561855	0.023587421	0.00034018104
0.20575004	0.022878980	0.00033304885
0.20588153	0.023706681	0.00033917913
0.20601302	0.023316103	0.00033811185
0.20614451	0.023312051	0.00033524618
0.20627599	0.023136322	0.00033619762
0.20640748	0.023404130	0.00033651012
0.20653897	0.024000298	0.00034035704
0.20667046	0.023085428	0.00033543188
0.20680195	0.023113065	0.00033459844
0.20693344	0.023681357	0.00033947752
0.20706493	0.023277546	0.00033580575
0.20719641	0.023029880	0.00033513972
0.20732790	0.023690920	0.00034009244
0.20745939	0.023321302	0.00033566277
0.20759088	0.022995687	0.00033461523
0.20772237	0.023319312	0.00033548513
0.20785386	0.023933182	0.00033852770
0.20798535	0.023686642	0.00034009564
0.20811684	0.023286106	0.00033434965
0.20824832	0.023315038	0.00033539910
0.20837981	0.023501557	0.00033622491
0.20851130	0.023256439	0.00033622474
0.20864279	0.023404642	0.00033687598
0.20877428	0.023516263	0.00033537390
0.20890577	0.023122568	0.00033376676
0.20903726	0.022887098	0.00033196916
0.20916875	0.023030245	0.00033339945
0.20930023	0.023015539	0.00033371331
0.20943172	0.023232161	0.00033380782
0.20956321	0.022886336	0.00033143378
0.20969470	0.023918673	0.00033739430
0.20982619	0.023378763	0.00033389341
0.20995768	0.023399024	0.00033567525
0.21008917	0.023662434	0.00033539698
0.21022065	0.023811481	0.00033700021
0.21035214	0.023714806	0.00033740664
0.21048363	0.023798555	0.00033516074
0.21061512	0.022661024	0.00033177148
0.21074661	0.023674240	0.00033430235
0.21087810	0.023765251	0.00033505398
0.21100959	0.023243456	0.00033465343
0.21114108	0.023311932	0.00033227629
0.21127256	0.022807102	0.00033291238
0.21140405	0.023451458	0.00033207750
0.21153554	0.023139290	0.00033269199
0.21166703	0.023227267	0.00033396842
0.21179852	0.022395688	0.00032771047
0.21193001	0.022821970	0.00033009530
0.21206150	0.022879961	0.00032960219
0.21219299	0.024021598	0.00033631878
0.21232447	0.023542755	0.00033530160
0.21245596	0.022793079	0.00032855874
0.21258745	0.023586868	0.00033460731
0.21271894	0.023001213	0.00033056960
0.21285043	0.023149259	0.00033054157
0.21298192	0.023441788	0.00033432196
0.21311341	0.023161415	0.00032995662
0.21324489	0.022656765	0.00032870396
0.21337638	0.022841409	0.00032771432
0.21350787	0.022780219	0.00032909852
0.21363936	0.023070123	0.00033224479
0.21377085	0.023224760	0.00032960231
0.21390234	0.022896403	0.00033063470
0.21403383	0.023078153	0.00032953957
0.21416532	0.022549106	0.00032700763
0.21429680	0.023762973	0.00033453874
0.21442829	0.023417570	0.00033167054
0.21455978	0.023491869	0.00033127563
0.21469127	0.023544615	0.00033147381
0.21482276	0.022908422	0.00032834613
0.21495425	0.022923352	0.00032891891
0.21508574	0.023163895	0.00033074123
0.21521723	0.023482404	0.00033175825
0.21534871	0.023308244	0.00033207118
0.21548020	0.023374059	0.00032932735
0.21561169	0.022523365	0.00032602753
0.21574318	0.023648690	0.00033330961
0.21587467	0.023168270	0.00032913188
0.21600616	0.022989104	0.00032823475
0.21613765	0.023076885	0.00032833181
0.21626913	0.023097064	0.00032996146
0.21640062	0.023589042	0.00033141949
0.21653211	0.022624317	0.00032642200
0.21666360	0.023158729	0.00032855298
0.21679509	0.022797875	0.00032514471
0.21692658	0.023011575	0.00032873024
0.21705807	0.023622363	0.00033144645
0.21718956	0.023187283	0.00032754130
0.21732104	0.023197074	0.00032960953
0.21745253	0.023712840	0.00033152264
0.21758402	0.023513007	0.00033114163
0.21771551	0.023310991	0.00032825928
0.21784700	0.023059134	0.00032653328
0.21797849	0.022690219	0.00032565289
0.21810998	0.022864826	0.00032508780
0.21824147	0.023022619	0.00032656934
0.21837295	0.023371411	0.00033064913
0.21850444	0.023628495	0.00032810107
0.21863593	0.023536060	0.00033034204
0.21876742	0.024013430	0.00033032487
0.21889891	0.023088734	0.00032659498
0.21903040	0.023376990	0.00032915135
0.21916189	0.023415172	0.00032680369
0.21929337	0.022786975	0.00032514436
0.21942486	0.023116758	0.00032668718
0.21955635	0.023404166	0.00032984612
0.21968784	0.023115760	0.00032577706
0.21981933	0.023773593	0.00032755646
0.21995082	0.023382442	0.00032772765
0.22008231	0.022718058	0.00032286985
0.22021380	0.022594490	0.00032340256
0.22034528	0.023256609	0.00032792025
0.22047677	0.023244860	0.00032469044
0.22060826	0.023125639	0.00032650101
0.22073975	0.023083782	0.00032615151
0.22087124	0.023492735	0.00032787127
0.22100273	0.023012853	0.00032620850
0.22113422	0.023109985	0.00032431579
0.22126571	0.023202450	0.00032662254
0.22139719	0.023747511	0.00032919587
0.22152868	0.022655697	0.00032283640
0.22166017	0.023236073	0.00032724634
0.22179166	0.023377424	0.00032448520
0.22192315	0.023538747	0.00032787589
0.22205464	0.022914224	0.00032328242
0.22218613	0.023442536	0.00032671135
0.22231761	0.022896518	0.00032332293
0.22244910	0.022292739	0.00031959380
0.22258059	0.023577124	0.00032641678
0.22271208	0.023520013	0.00032725453
0.22284357	0.023604151	0.00032711485
0.22297506	0.023112195	0.00032530465
0.22310655	0.023282064	0.00032356589
0.22323804	0.023559279	0.00032725667
0.22336952	0.022952534	0.00032367163
0.22350101	0.023742103	0.00032730743
0.22363250	0.023796540	0.00032772624
0.22376399	0.023292689	0.00032367801
0.22389548	0.023236171	0.00032497049
0.22402697	0.022994623	0.00032466401
0.22415846	0.022936110	0.00032215174
0.22428995	0.023649808	0.00032689139
0.22442143	0.023314981	0.00032347671
0.22455292	0.022977011	0.00032335662
0.22468441	0.022520863	0.00032031018
0.22481590	0.023188395	0.00032343701
0.22494739	0.023425794	0.00032382211
0.22507888	0.023272470	0.00032305178
0.22521037	0.023193839	0.00032238825
0.22534186	0.023274465	0.00032549258
0.22547334	0.023585021	0.00032495394
0.22560483	0.022843982	0.00031987831
0.22573632	0.023056899	0.00032320888
0.22586781	0.022496758	0.00031877921
0.22599930	0.022947502	0.00032195231
0.22613079	0.022858086	0.00031855719
0.22626228	0.023376426	0.00032448779
0.22639376	0.023166792	0.00032170311
0.22652525	0.023333490	0.00032236319
0.22665674	0.022944283	0.00032215301
0.22678823	0.023465150	0.00032296683
0.22691972	0.023716018	0.00032521075
0.22705121	0.023065358	0.00032045305
0.22718270	0.023127812	0.00032178267
0.22731419	0.022818696	0.00032046645
0.22744567	0.023031878	0.00032132093
0.22757716	0.023334953	0.00032201126
0.22770865	0.023514838	0.00032357312
0.22784014	0.023384794	0.00032188292
0.22797163	0.023200816	0.00032244370
0.22810312	0.022937054	0.00031917333
0.22823461	0.023205589	0.00032093996
0.22836610	0.023541903	0.00032439073
0.22849758	0.022722191	0.00031778812
0.22862907	0.022860580	0.00032016156
0.22876056	0.023607390	0.00032239276
0.22889205	0.023220407	0.00032152439
0.22902354	0.022836111	0.00031940884
0.22915503	0.023146243	0.00031981229
0.22928652	0.023188141	0.00032149266
0.22941800	0.022895979	0.00031815963
0.22954949	0.023145925	0.00032093311
0.22968098	0.023309232	0.00032106351
0.22981247	0.023049521	0.00031942527
0.22994396	0.022023100	0.00031484414
0.23007545	0.023033575	0.00032211036
0.23020694	0.023196299	0.00032636275
0.23033843	0.022798676	0.00032895778
0.23046991	0.023091778	0.00033014628
0.23060140	0.023104425	0.00033198876
0.23073289	0.022681105	0.00033078633
0.23086438	0.022477881	0.00032993709
0.23099587	0.023671807	0.00034108630
0.23112736	0.023129523	0.00033766966
0.23125885	0.023166245	0.00034016342
0.23139034	0.022910882	0.00033762646
0.23152182	0.022745264	0.00033930240
0.23165331	0.023519968	0.00034573149
0.23178480	0.022933338	0.00034175399
0.23191629	0.022903722	0.00034252437
0.23204778	0.023497524	0.00034692005
0.23217927	0.024018084	0.00034945209
0.23231076	0.023071996	0.00034686607
0.23244224	0.022963345	0.00034464448
0.23257373	0.023226287	0.00034795927
0.23270522	0.022524436	0.00034494220
0.23283671	0.022787130	0.00034459383
0.23296820	0.022659236	0.00034504429
0.23309969	0.023293556	0.00034756619
0.23323118	0.022939895	0.00034609011
0.23336267	0.022735066	0.00034512523
0.23349415	0.023064465	0.00034555222
0.23362564	0.023101591	0.00034913419
0.23375713	0.023304194	0.00034891297
0.23388862	0.023208858	0.00034835495
0.23402011	0.022856615	0.00034802800
0.23415160	0.022697470	0.00034382528
0.23428309	0.022870318	0.00034763527
0.23441458	0.023433125	0.00035051284
0.23454606	0.022706665	0.00034784848
0.23467755	0.022899650	0.00034790693
0.23480904	0.023149920	0.00035107342
0.23494053	0.023262324	0.00035110815
0.23507202	0.022955713	0.00035008037
0.23520351	0.023078594	0.00034985385
0.23533500	0.022508347	0.00034687876
0.23546648	0.023185810	0.00035239972
0.23559797	0.023236002	0.00035328323
0.23572946	0.022870787	0.00034988353
0.23586095	0.023034262	0.00035132423
0.23599244	0.023584195	0.00035520896
0.23612393	0.022943581	0.00035020617
0.23625542	0.023651641	0.00035733084
0.23638691	0.022677771	0.00034936344
0.23651839	0.022811086	0.00034905493
0.23664988	0.023215029	0.00035410135
0.23678137	0.023002973	0.00035195024
0.23691286	0.023302951	0.00035493835
0.23704435	0.023340271	0.00035507962
0.23717584	0.023540189	0.00035473455
0.23730733	0.023364032	0.00035672092
0.23743882	0.023085567	0.00035413343
0.23757030	0.023373015	0.00035546299
0.23770179	0.023344340	0.00035682465
0.23783328	0.022813832	0.00035137912
0.23796477	0.023128472	0.00035466842
0.23809626	0.023001106	0.00035280259
0.23822775	0.023687198	0.00035855489
0.23835924	0.022639416	0.00035431057
0.23849072	0.023677373	0.00035654708
0.23862221	0.023260000	0.00035757449
0.23875370	0.023518348	0.00035802969
0.23888519	0.023635329	0.00036023785
0.23901668	0.023157802	0.00035812952
0.23914817	0.022735867	0.00035124941
0.23927966	0.023558109	0.00035960929
0.23941115	0.022919382	0.00035457051
0.23954263	0.023274377	0.00035785638
0.23967412	0.022714403	0.00035531385
0.23980561	0.023326627	0.00035715780
0.23993710	0.023113728	0.00035783877
0.24006859	0.022456183	0.00035278854
0.24020008	0.023375691	0.00035997666
0.24033157	0.022952549	0.00035582333
0.24046306	0.023025130	0.00035556767
0.24059454	0.022412726	0.00035309943
0.24072603	0.023212238	0.00035994058
0.24085752	0.022951901	0.00035730105
0.24098901	0.023226046	0.00036068577
0.24112050	0.023293617	0.00035744414
0.24125199	0.023709450	0.00036117510
0.24138348	0.023002095	0.00035956591
0.24151496	0.023096307	0.00035634116
0.24164645	0.023491963	0.00036136324
0.24177794	0.022736891	0.00035447585
0.24190943	0.023355334	0.00036012452
0.24204092	0.023439135	0.00036096649
0.24217241	0.023114592	0.00035870746
0.24230390	0.022623122	0.00035662025
0.24243539	0.022713688	0.00035594923
0.24256687	0.023287939	0.00036037792
0.24269836	0.023709783	0.00036309671
0.24282985	0.023371766	0.00035988038
0.24296134	0.023662681	0.00036394365
0.24309283	0.023058364	0.00035972171
0.24322432	0.023023659	0.00035875478
0.24335581	0.023231590	0.00036283764
0.24348730	0.023254767	0.00036060088
0.24361878	0.023391742	0.00036255074
0.24375027	0.022801382	0.00035773354
0.24388176	0.022739406	0.00035831136
0.24401325	0.022371335	0.00035751600
0.24414474	0.023402651	0.00036119624
0.24427623	0.022969253	0.00036120017
0.24440772	0.023375527	0.00036295965
0.24453920	0.023567905	0.00036299934
0.24467069	0.023249991	0.00036448737
0.24480218	0.023283551	0.00036130050
0.24493367	0.022274736	0.00035686249
0.24506516	0.022859278	0.00036009023
0.24519665	0.022490860	0.00035932665
0.24532814	0.022707277	0.00036025211
0.24545963	0.022814666	0.00035895515
0.24559111	0.023096482	0.00036197901
0.24572260	0.022774880	0.00035964368
0.24585409	0.023627761	0.00036482486
0.24598558	0.023061778	0.00036313571
0.24611707	0.023006158	0.00036208025
0.24624856	0.022834819	0.00035995035
0.24638005	0.022791112	0.00036148128
0.24651154	0.023344897	0.00036379026
0.24664302	0.023391260	0.00036501312
0.24677451	0.023329352	0.00036281808
0.24690600	0.023294538	0.00036343800
0.24703749	0.023884956	0.00036900661
0.24716898	0.022123483	0.00035498601
0.24730047	0.023006890	0.00036385733
0.24743196	0.023144750	0.00036258441
0.24756345	0.022420600	0.00035831041
0.24769493	0.023149063	0.00036485837
0.24782642	0.023574859	0.00036540864
0.24795791	0.023316021	0.00036582279
0.24808940	0.022770501	0.00036162707
0.24822089	0.023030212	0.00036341291
0.24835238	0.023210120	0.00036704768
0.24848387	0.023092721	0.00036264304
0.24861535	0.023164961	0.00036589420
0.24874684	0.022301725	0.00035948954
0.24887833	0.023696109	0.00036738198
0.24900982	0.022350354	0.00036110742
0.24914131	0.023063149	0.00036354258
0.24927280	0.022558605	0.00036213613
0.24940429	0.022996896	0.00036491691
0.24953578	0.023048800	0.00036457154
0.24966726	0.022759865	0.00036473651
0.24979875	0.022391650	0.00035998205
0.24993024	0.023022958	0.00036649910
0.25006173	0.022841851	0.00036182034
0.25019322	0.022959500	0.00036382002
0.25032471	0.022685586	0.00036482596
0.25045620	0.023435081	0.00036683171
0.25058769	0.023766320	0.00036998237
0.25071917	0.023151769	0.00036533235
0.25085066	0.023096371	0.00036402859
0.25098215	0.023351233	0.00036766906
0.25111364	0.022535428	0.00036130434
0.25124513	0.022802912	0.00036565660
0.25137662	0.022895269	0.00036510281
0.25150811	0.023494584	0.00036733555
0.25163959	0.023296169	0.00036817811
0.25177108	0.022812881	0.00036305221
0.25190257	0.023281941	0.00036833254
0.25203406	0.023247188	0.00036708566
0.25216555	0.023002999	0.00036474883
0.25229704	0.022442325	0.00036399914
0.25242853	0.023461817	0.00036857361
0.25256002	0.023269548	0.00036848463
0.25269150	0.023146024	0.00036604652
0.25282299	0.023040502	0.00036502447
0.25295448	0.022972845	0.00036807088
0.25308597	0.023324290	0.00036680971
0.25321746	0.023183328	0.00036950659
0.25334895	0.023562256	0.00037041220
0.25348044	0.023737338	0.00036981584
0.25361193	0.023780184	0.00037194129
0.25374341	0.022608206	0.00036329535
0.25387490	0.023040211	0.00036689338
0.25400639	0.022862139	0.00037275575
0.25413788	0.023478404	0.00038056657
0.25426937	0.023158849	0.00038294856
0.25440086	0.023117499	0.00038522255
0.25453235	0.022649067	0.00038631053
0.25466383	0.023342242	0.00039205674
0.25479532	0.023509616	0.00039346841
0.25492681	0.022499657	0.00039157963
0.25505830	0.022823201	0.00039435214
0.25518979	0.022998344	0.00039803919
0.25532128	0.022814496	0.00039852632
0.25545277	0.023728080	0.00040723659
0.25558426	0.023202136	0.00040373639
0.25571574	0.022963103	0.00040437772
0.25584723	0.023370513	0.00040788687
0.25597872	0.022703465	0.00040672873
0.25611021	0.022580509	0.00040721139
0.25624170	0.023110202	0.00041103504
0.25637319	0.023167472	0.00041582132
0.25650468	0.022746651	0.00041163464
0.25663617	0.023276978	0.00041789620
0.25676765	0.023353487	0.00042018412
0.25689914	0.023713984	0.00042448823
0.25703063	0.024074508	0.00042926355
0.25716212	0.023411052	0.00042432279
0.25729361	0.022124370	0.00041846934
0.25742510	0.023571261	0.00042900855
0.25755659	0.023173959	0.00043022535
0.25768807	0.023477897	0.00043246921
0.25781956	0.023043039	0.00042849413
0.25795105	0.022643617	0.00042881981
0.25808254	0.023067720	0.00043694996
0.25821403	0.022741535	0.00043148762
0.25834552	0.023056884	0.00043656560
0.25847701	0.022594194	0.00043166984
0.25860850	0.023004229	0.00043615135
0.25873998	0.023285651	0.00044084240
0.25887147	0.022448055	0.00043453589
0.25900296	0.022993978	0.00043931318
0.25913445	0.022784092	0.00043698865
0.25926594	0.022629413	0.00043749957
0.25939743	0.023083069	0.00044411108
0.25952892	0.023420263	0.00044304361
0.25966041	0.023328737	0.00044930152
0.25979189	0.023406762	0.00044549412
0.25992338	0.023294496	0.00044629216
0.26005487	0.022863625	0.00044667091
0.26018636	0.023152301	0.00044809733
0.26031785	0.023144383	0.00044781461
0.26044934	0.023057700	0.00044627879
0.26058083	0.024006354	0.00045489855
0.26071231	0.024006257	0.00045754143
0.26084380	0.023767800	0.00045478153
0.26097529	0.022562678	0.00044785295
0.26110678	0.022600686	0.00044662813
0.26123827	0.023249215	0.00045634603
0.26136976	0.023680688	0.00045700931
0.26150125	0.023228636	0.00045575161
0.26163274	0.023780866	0.00045966683
0.26176422	0.023900957	0.00045986900
0.26189571	0.023001871	0.00045641128
0.26202720	0.022772250	0.00045337282
0.26215869	0.023470546	0.00046052399
0.26229018	0.023320951	0.00046158717
0.26242167	0.023389417	0.00046136026
0.26255316	0.023237233	0.00046105621
0.26268465	0.022833985	0.00046065391
0.26281613	0.023246634	0.00046041697
0.26294762	0.022714710	0.00045964309
0.26307911	0.023638853	0.00046643414
0.26321060	0.022902511	0.00046422014
0.26334209	0.022849015	0.00046386451
0.26347358	0.023810154	0.00046888284
0.26360507	0.023086664	0.00046327665
0.26373655	0.023334736	0.00046772029
0.26386804	0.022161561	0.00045916987
0.26399953	0.023484484	0.00047279057
0.26413102	0.023141722	0.00046691963
0.26426251	0.023105464	0.00046857693
0.26439400	0.022896183	0.00046719594
0.26452549	0.023141617	0.00047418351
0.26465698	0.022862581	0.00047040763
0.26478846	0.022674501	0.00046612570
0.26491995	0.023020864	0.00047590304
0.26505144	0.023272480	0.00047205376
0.26518293	0.022816472	0.00047124676
0.26531442	0.023204964	0.00047775700
0.26544591	0.023047004	0.00047306837
[truncated: 567 more rows]
