# Supplementary material for: Invariant surface glycoprotein 65 of Trypanosoma brucei is a complement C3 receptor
Source: Nat Commun. 2022 Aug 29;13:5085. doi: 10.1038/s41467-022-32728-9 (PMC9424271; doi:10.1038/s41467-022-32728-9)
Supplement: Supplementary file 4 — supplementary data 2 [file 41467_2022_32728_MOESM4_ESM.zip › b21-414646_00112.dat]

0.0026000000	39.697099	0.13658642
0.0027314887	28.763097	0.10679548
0.0028629774	22.148094	0.089607465
0.0029944661	17.363268	0.076143699
0.0031259548	12.257086	0.058789179
0.0032574435	10.853444	0.057262354
0.0033889322	8.7882000	0.048709211
0.0035204209	11.509344	0.048533265
0.0036519096	12.353416	0.046659208
0.0037833983	9.9129201	0.039406546
0.0039148870	8.3356592	0.034867470
0.0040463757	6.7395019	0.030161995
0.0041778644	5.5246042	0.025595805
0.0043093531	4.6442115	0.023041175
0.0044408418	3.8565465	0.020193834
0.0045723305	3.1337085	0.018203244
0.0047038192	2.8874266	0.016723607
0.0048353079	2.4738581	0.015027618
0.0049667966	2.2056747	0.014138941
0.0050982853	1.8959172	0.012418169
0.0052297740	1.7427892	0.012061763
0.0053612627	1.5249907	0.010895571
0.0054927514	1.4062431	0.010185355
0.0056242401	1.2484162	0.0095690064
0.0057557288	1.1926082	0.0090935523
0.0058872175	1.0954212	0.0085984836
0.0060187062	1.0249058	0.0082950939
0.0061501949	0.90527802	0.0074673693
0.0062816836	0.88621924	0.0075552308
0.0064131723	0.82303890	0.0071374573
0.0065446610	0.78237582	0.0068592522
0.0066761496	0.76317482	0.0067426795
0.0068076383	0.72223752	0.0064105886
0.0069391270	0.69265591	0.0063788476
0.0070706157	0.65657447	0.0061122331
0.0072021044	0.63794635	0.0059584735
0.0073335931	0.61877236	0.0058426774
0.0074650818	0.57089228	0.0054486957
0.0075965705	0.56872291	0.0054834658
0.0077280592	0.54483225	0.0053448329
0.0078595479	0.50755236	0.0050354003
0.0079910366	0.50052553	0.0050302168
0.0081225253	0.46314160	0.0047003104
0.0082540140	0.45057344	0.0046624630
0.0083855027	0.45042855	0.0046795403
0.0085169914	0.41014724	0.0043741730
0.0086484801	0.40870856	0.0043347380
0.0087799688	0.39637021	0.0041935134
0.0089114575	0.37797429	0.0041166930
0.0090429462	0.35550796	0.0039645536
0.0091744349	0.34311957	0.0038613744
0.0093059236	0.32893325	0.0037361897
0.0094374123	0.32124075	0.0036677915
0.0095689010	0.29427527	0.0034539446
0.0097003897	0.28759959	0.0034421473
0.0098318784	0.28848062	0.0033981253
0.0099633671	0.26697445	0.0032335015
0.010094856	0.26385753	0.0032046948
0.010226345	0.24041990	0.0029868706
0.010357833	0.23597318	0.0030352915
0.010489322	0.22376476	0.0028687790
0.010620811	0.22016935	0.0028252392
0.010752299	0.20463888	0.0027124122
0.010883788	0.19836647	0.0026152974
0.011015277	0.18904577	0.0025994423
0.011146765	0.17468970	0.0024215790
0.011278254	0.17418011	0.0024085059
0.011409743	0.16166038	0.0022968125
0.011541231	0.15663282	0.0022265068
0.011672720	0.14927675	0.0021792805
0.011804209	0.14016608	0.0020316058
0.011935698	0.13679336	0.0020023782
0.012067186	0.13071249	0.0019459539
0.012198675	0.12070673	0.0018094701
0.012330164	0.11953658	0.0018049548
0.012461652	0.11329520	0.0017370507
0.012593141	0.10631681	0.0016452102
0.012724630	0.10667282	0.0016485477
0.012856118	0.10022287	0.0015466562
0.012987607	0.097386969	0.0015427168
0.013119096	0.095609607	0.0014940818
0.013250585	0.091606258	0.0014466143
0.013382073	0.091787355	0.0014534662
0.013513562	0.085148942	0.0013778562
0.013645051	0.082477613	0.0013661119
0.013776539	0.081338306	0.0013485394
0.013908028	0.080082286	0.0013165389
0.014039517	0.077607169	0.0012889818
0.014171005	0.076892023	0.0012742955
0.014302494	0.073849232	0.0012520330
0.014433983	0.071006850	0.0012280908
0.014565472	0.071557934	0.0012079928
0.014696960	0.070281593	0.0012026661
0.014828449	0.067089705	0.0011586034
0.014959938	0.067089935	0.0011654012
0.015091426	0.066297889	0.0011607903
0.015222915	0.061615215	0.0010915935
0.015354404	0.065290435	0.0011278745
0.015485892	0.062548972	0.0010931486
0.015617381	0.060166800	0.0010754320
0.015748870	0.059616733	0.0010719324
0.015880359	0.061830523	0.0010748387
0.016011847	0.058762770	0.0010483097
0.016143336	0.056053243	0.0010127946
0.016274825	0.053026044	0.00098823654
0.016406313	0.053869329	0.00098762080
0.016537802	0.054441768	0.00098544128
0.016669291	0.052130245	0.00096302265
0.016800779	0.054704451	0.00098454197
0.016932268	0.060146463	0.0010253151
0.017063757	0.062408717	0.0010417111
0.017195246	0.058195730	0.00099700738
0.017326734	0.058178752	0.00099874247
0.017458223	0.057996892	0.00098967434
0.017589712	0.057249605	0.00097849479
0.017721200	0.056991183	0.00097925749
0.017852689	0.055161561	0.00094471731
0.017984178	0.057026287	0.00097155044
0.018115666	0.053137914	0.00093262758
0.018247155	0.054559193	0.00093812791
0.018378644	0.052811647	0.00092478264
0.018510133	0.052703039	0.00091394761
0.018641621	0.051801442	0.00090483387
0.018773110	0.051112089	0.00089499254
0.018904599	0.048388183	0.00087275686
0.019036087	0.048457041	0.00086744366
0.019167576	0.048543108	0.00085942239
0.019299065	0.046481452	0.00083825954
0.019430553	0.047942745	0.00085673891
0.019562042	0.045869738	0.00082981029
0.019693531	0.046126854	0.00083292337
0.019825019	0.047525371	0.00083604971
0.019956508	0.043470094	0.00079725914
0.020087997	0.045045075	0.00081595289
0.020219486	0.044261156	0.00080289308
0.020350974	0.043478147	0.00079944750
0.020482463	0.042748398	0.00077957906
0.020613952	0.043228754	0.00078125615
0.020745440	0.041030964	0.00076765446
0.020876929	0.041576341	0.00076266787
0.021008418	0.041941422	0.00076769996
0.021139906	0.041191217	0.00075850775
0.021271395	0.041665508	0.00075469195
0.021402884	0.041659448	0.00075723076
0.021534373	0.039499150	0.00073483557
0.021665861	0.042203225	0.00075772446
0.021797350	0.041192859	0.00074374409
0.021928839	0.038879382	0.00071426557
0.022060327	0.038992224	0.00072468702
0.022191816	0.038492538	0.00071123287
0.022323305	0.038377751	0.00071260844
0.022454793	0.039065739	0.00071302493
0.022586282	0.036919203	0.00069062995
0.022717771	0.036476086	0.00069270872
0.022849260	0.036225684	0.00068080628
0.022980748	0.035645279	0.00067866296
0.023112237	0.036657156	0.00068245532
0.023243726	0.036343402	0.00067379000
0.023375214	0.036628230	0.00068310693
0.023506703	0.038152478	0.00068997618
0.023638192	0.037908923	0.00068745370
0.023769680	0.037108738	0.00067846912
0.023901169	0.037539385	0.00067876789
0.024032658	0.038645521	0.00068940307
0.024164147	0.037164992	0.00067052407
0.024295635	0.035919022	0.00065755116
0.024427124	0.035644037	0.00065468586
0.024558613	0.036292285	0.00065530654
0.024690101	0.036308385	0.00066406020
0.024821590	0.037131929	0.00066195935
0.024953079	0.036687670	0.00065502346
0.025084567	0.035066691	0.00064214169
0.025216056	0.036964762	0.00065293637
0.025347545	0.036293695	0.00065248912
0.025479034	0.035957963	0.00064420861
0.025610522	0.035421354	0.00063359059
0.025742011	0.035584812	0.00063700727
0.025873500	0.033841192	0.00062006258
0.026004988	0.034645833	0.00062869928
0.026136477	0.036774227	0.00064306248
0.026267966	0.034372552	0.00061784982
0.026399454	0.034642186	0.00062253531
0.026530943	0.035249844	0.00062173389
0.026662432	0.035169685	0.00062550253
0.026793920	0.035348196	0.00062212621
0.026925409	0.034979336	0.00061732613
0.027056898	0.034455547	0.00061407151
0.027188387	0.035558522	0.00061480270
0.027319875	0.034520287	0.00061292314
0.027451364	0.034166185	0.00060284544
0.027582853	0.033926686	0.00059857736
0.027714341	0.035023611	0.00060808472
0.027845830	0.035720537	0.00061100303
0.027977319	0.034651465	0.00060530790
0.028108807	0.033871296	0.00059220459
0.028240296	0.033050058	0.00058697866
0.028371785	0.033904564	0.00059165519
0.028503274	0.033458622	0.00058729901
0.028634762	0.033186220	0.00058315727
0.028766251	0.033427001	0.00058483098
0.028897740	0.033552940	0.00057845693
0.029029228	0.033549643	0.00058319151
0.029160717	0.032958460	0.00057714819
0.029292206	0.033747347	0.00058053666
0.029423694	0.033717192	0.00058296044
0.029555183	0.033054140	0.00056758096
0.029686672	0.031362158	0.00055946785
0.029818161	0.034278985	0.00058206872
0.029949649	0.032374389	0.00056134364
0.030081138	0.032220467	0.00056072376
0.030212627	0.032746274	0.00056057323
0.030344115	0.031849013	0.00055491263
0.030475604	0.031671541	0.00055376038
0.030607093	0.031912716	0.00055285206
0.030738581	0.031982709	0.00055437509
0.030870070	0.033420976	0.00056148424
0.031001559	0.032298963	0.00055030001
0.031133048	0.031851374	0.00054873309
0.031264536	0.031777174	0.00054562334
0.031396025	0.031272771	0.00054455843
0.031527514	0.031382030	0.00053948513
0.031659002	0.031384434	0.00053902159
0.031790491	0.032064555	0.00054516037
0.031921980	0.031515556	0.00053669416
0.032053468	0.031473571	0.00053946381
0.032184957	0.030244857	0.00052326743
0.032316446	0.031666720	0.00053212793
0.032447935	0.032181329	0.00054105807
0.032579423	0.031974474	0.00053535520
0.032710912	0.031418513	0.00053167868
0.032842401	0.031220547	0.00052722470
0.032973889	0.031957814	0.00052976236
0.033105378	0.031167514	0.00052767317
0.033236867	0.030837469	0.00052255583
0.033368355	0.031881349	0.00053784025
0.033499844	0.029894177	0.00052244139
0.033631333	0.030410508	0.00052543803
0.033762822	0.030305305	0.00053113835
0.033894310	0.032057609	0.00054278313
0.034025799	0.032008775	0.00054132936
0.034157288	0.031527188	0.00053872993
0.034288776	0.031001448	0.00053488409
0.034420265	0.030677929	0.00053768042
0.034551754	0.030118095	0.00053055052
0.034683242	0.029987171	0.00053034239
0.034814731	0.031171571	0.00053420869
0.034946220	0.029677060	0.00052675227
0.035077708	0.029608414	0.00052974230
0.035209197	0.030626590	0.00053499476
0.035340686	0.030079070	0.00052806503
0.035472175	0.029881331	0.00053796935
0.035603663	0.030130145	0.00054088827
0.035735152	0.029101786	0.00053994501
0.035866641	0.030394961	0.00055181480
0.035998129	0.029408873	0.00053886628
0.036129618	0.028657110	0.00053842057
0.036261107	0.028998801	0.00053704706
0.036392595	0.028460003	0.00054242254
0.036524084	0.029036311	0.00054331725
0.036655573	0.029278727	0.00054109344
0.036787062	0.029186541	0.00054597405
0.036918550	0.030043117	0.00054985918
0.037050039	0.029338642	0.00054830742
0.037181528	0.028874928	0.00054222191
0.037313016	0.029216931	0.00054532659
0.037444505	0.029677930	0.00055331073
0.037575994	0.028901997	0.00054367704
0.037707482	0.028263218	0.00054406302
0.037838971	0.029132305	0.00055309744
0.037970460	0.028927895	0.00054569863
0.038101949	0.029290986	0.00055453354
0.038233437	0.029792127	0.00055253414
0.038364926	0.029676415	0.00054668181
0.038496415	0.028785225	0.00053952411
0.038627903	0.028923615	0.00053396697
0.038759392	0.029424648	0.00054026600
0.038890881	0.030676241	0.00054540657
0.039022369	0.029443265	0.00053658543
0.039153858	0.029142176	0.00053117914
0.039285347	0.029376962	0.00053055451
0.039416836	0.029311262	0.00053265497
0.039548324	0.028776257	0.00052666354
0.039679813	0.028927999	0.00052347683
0.039811302	0.029587382	0.00053075585
0.039942790	0.029590671	0.00052735800
0.040074279	0.029101462	0.00052805678
0.040205768	0.029253562	0.00052407008
0.040337256	0.028126290	0.00051399539
0.040468745	0.029542879	0.00052547154
0.040600234	0.029142161	0.00052088785
0.040731723	0.029184972	0.00052101984
0.040863211	0.028699477	0.00051941912
0.040994700	0.029877481	0.00052485336
0.041126189	0.028958598	0.00052003737
0.041257677	0.029353342	0.00051849725
0.041389166	0.029567840	0.00051927176
0.041520655	0.029093083	0.00051910054
0.041652143	0.030504041	0.00052675631
0.041783632	0.029041057	0.00051565811
0.041915121	0.029524760	0.00051701677
0.042046610	0.029641117	0.00052103299
0.042178098	0.028876380	0.00051211465
0.042309587	0.028836753	0.00051148603
0.042441076	0.029438763	0.00051588085
0.042572564	0.028696629	0.00051068056
0.042704053	0.029808138	0.00051365372
0.042835542	0.029090029	0.00051196157
0.042967030	0.029228154	0.00051153482
0.043098519	0.029542827	0.00051584190
0.043230008	0.029074616	0.00050927280
0.043361496	0.029701763	0.00050989679
0.043492985	0.028573144	0.00050858493
0.043624474	0.029422613	0.00050994216
0.043755963	0.029443682	0.00051218971
0.043887451	0.028581146	0.00050168593
0.044018940	0.029419154	0.00050837942
0.044150429	0.029826651	0.00051642703
0.044281917	0.028645919	0.00049983037
0.044413406	0.029043679	0.00050894297
0.044544895	0.028708143	0.00050078643
0.044676383	0.029352669	0.00050661600
0.044807872	0.029760274	0.00051071082
0.044939361	0.028965721	0.00050134148
0.045070850	0.029464999	0.00050546802
0.045202338	0.029672913	0.00050618186
0.045333827	0.029093814	0.00050008329
0.045465316	0.028882866	0.00050477610
0.045596804	0.029769107	0.00050624216
0.045728293	0.029080555	0.00050075996
0.045859782	0.029260475	0.00050054587
0.045991270	0.029268980	0.00049655209
0.046122759	0.028417690	0.00049474979
0.046254248	0.029388946	0.00050959392
0.046385737	0.027803038	0.00049855069
0.046517225	0.029893080	0.00051755924
0.046648714	0.028878889	0.00051054002
0.046780203	0.029745745	0.00052421100
0.046911691	0.029930477	0.00052406436
0.047043180	0.028995065	0.00051759120
0.047174669	0.028217192	0.00051041606
0.047306157	0.029422040	0.00052286641
0.047437646	0.030039056	0.00052967824
0.047569135	0.028877657	0.00052394469
0.047700624	0.028777803	0.00051759968
0.047832112	0.029481590	0.00052925250
0.047963601	0.029474220	0.00052628238
0.048095090	0.029404301	0.00053057121
0.048226578	0.030213368	0.00053876069
0.048358067	0.029843360	0.00053110380
0.048489556	0.029750352	0.00053193439
0.048621044	0.028823748	0.00052667946
0.048752533	0.029018705	0.00053419294
0.048884022	0.029043749	0.00052898685
0.049015511	0.029288504	0.00053177624
0.049146999	0.030746305	0.00054439076
0.049278488	0.029578534	0.00053568684
0.049409977	0.028856889	0.00053359006
0.049541465	0.029341193	0.00053512960
0.049672954	0.030096058	0.00054201180
0.049804443	0.029675343	0.00053903077
0.049935931	0.029451869	0.00053762891
0.050067420	0.030343711	0.00054713087
0.050198909	0.028864012	0.00053522914
0.050330398	0.028365636	0.00052905474
0.050461886	0.029398574	0.00053741130
0.050593375	0.029924160	0.00054428843
0.050724864	0.029744069	0.00054318540
0.050856352	0.029042597	0.00054007393
0.050987841	0.029609811	0.00054123278
0.051119330	0.029593935	0.00054101454
0.051250818	0.029648293	0.00054450579
0.051382307	0.028835486	0.00053945782
0.051513796	0.030000523	0.00054772848
0.051645284	0.029817545	0.00054615136
0.051776773	0.028946556	0.00053947642
0.051908262	0.030455905	0.00055250854
0.052039751	0.029247998	0.00054375115
0.052171239	0.028591127	0.00053887459
0.052302728	0.029259633	0.00054844923
0.052434217	0.028641729	0.00054006523
0.052565705	0.029945640	0.00055192191
0.052697194	0.029590544	0.00054749559
0.052828683	0.029243886	0.00054742693
0.052960171	0.028340695	0.00053662189
0.053091660	0.029255655	0.00054338751
0.053223149	0.030090955	0.00055483928
0.053354638	0.028877694	0.00054438994
0.053486126	0.027549303	0.00053563484
0.053617615	0.029447149	0.00054766470
0.053749104	0.029453439	0.00054824787
0.053880592	0.029616644	0.00054834942
0.054012081	0.029643260	0.00055409352
0.054143570	0.028384105	0.00054464493
0.054275058	0.028786475	0.00054459272
0.054406547	0.028882889	0.00054379252
0.054538036	0.029007331	0.00055056883
0.054669525	0.029950970	0.00055308756
0.054801013	0.029406567	0.00055305330
0.054932502	0.029408492	0.00055144667
0.055063991	0.028560104	0.00054219944
0.055195479	0.029184268	0.00055122318
0.055326968	0.029623501	0.00055386341
0.055458457	0.029640440	0.00055716674
0.055589945	0.030404686	0.00055968536
0.055721434	0.028471342	0.00054207934
0.055852923	0.028878931	0.00055365436
0.055984412	0.029199380	0.00055203848
0.056115900	0.030583982	0.00056391502
0.056247389	0.029519958	0.00055535355
0.056378878	0.030254322	0.00055767286
0.056510366	0.029140037	0.00055501741
0.056641855	0.028947612	0.00055102646
0.056773344	0.028693934	0.00055007799
0.056904832	0.028615944	0.00054792539
0.057036321	0.029288913	0.00054942729
0.057167810	0.028971612	0.00055169167
0.057299299	0.029550222	0.00055462821
0.057430787	0.029010490	0.00054906798
0.057562276	0.028431776	0.00054886369
0.057693765	0.027677085	0.00053442109
0.057825253	0.028452653	0.00054529802
0.057956742	0.028179380	0.00054292442
0.058088231	0.029381679	0.00055103032
0.058219719	0.028796752	0.00055070280
0.058351208	0.030146749	0.00055468158
0.058482697	0.029302825	0.00055134957
0.058614186	0.029710430	0.00055448934
0.058745674	0.029565055	0.00054854753
0.058877163	0.028312153	0.00054105922
0.059008652	0.029978547	0.00054988117
0.059140140	0.029528621	0.00055104847
0.059271629	0.029045640	0.00054384873
0.059403118	0.028954030	0.00054005915
0.059534606	0.028501879	0.00053947311
0.059666095	0.029620340	0.00054327484
0.059797584	0.028830308	0.00053727675
0.059929072	0.029419430	0.00054437590
0.060060561	0.028077540	0.00052944183
0.060192050	0.028773879	0.00054090884
0.060323539	0.028700793	0.00053476395
0.060455027	0.028647306	0.00053701893
0.060586516	0.028985889	0.00053943508
0.060718005	0.028667716	0.00053344503
0.060849493	0.029149757	0.00053942008
0.060980982	0.028886243	0.00053839779
0.061112471	0.028814262	0.00053358866
0.061243959	0.029455752	0.00054565475
0.061375448	0.028973024	0.00053309251
0.061506937	0.028850615	0.00053675563
0.061638426	0.028555868	0.00053201078
0.061769914	0.029363897	0.00053840982
0.061901403	0.029361105	0.00054163513
0.062032892	0.028957163	0.00053271657
0.062164380	0.028586759	0.00053316940
0.062295869	0.029290844	0.00053814237
0.062427358	0.028534710	0.00053095772
0.062558846	0.028870873	0.00053838458
0.062690335	0.028663512	0.00052951794
0.062821824	0.029551429	0.00053731653
0.062953313	0.028916650	0.00053276252
0.063084801	0.028584205	0.00052987600
0.063216290	0.030499130	0.00054756370
0.063347779	0.029626909	0.00053830230
0.063479267	0.029022885	0.00053101175
0.063610756	0.027976038	0.00052814833
0.063742245	0.028235558	0.00052684418
0.063873733	0.028532418	0.00053306534
0.064005222	0.028586499	0.00052946104
0.064136711	0.029271569	0.00053551590
0.064268200	0.028700685	0.00052854139
0.064399688	0.028595648	0.00052775311
0.064531177	0.028798632	0.00053205905
0.064662666	0.029509157	0.00053408065
0.064794154	0.029084218	0.00053195620
0.064925643	0.028363971	0.00052834825
0.065057132	0.028147413	0.00052457516
0.065188620	0.028741119	0.00053098756
0.065320109	0.028798720	0.00052784348
0.065451598	0.029362150	0.00053218959
0.065583087	0.029958897	0.00053778439
0.065714575	0.029092764	0.00052784091
0.065846064	0.029521644	0.00053447505
0.065977553	0.029119356	0.00052963694
0.066109041	0.028365812	0.00052261611
0.066240530	0.028865306	0.00052881945
0.066372019	0.029139926	0.00052941449
0.066503507	0.027291963	0.00051545544
0.066634996	0.028540434	0.00052320655
0.066766485	0.029642450	0.00053381483
0.066897973	0.028876030	0.00052675777
0.067029462	0.028949617	0.00052659752
0.067160951	0.029302758	0.00053171872
0.067292440	0.028291915	0.00052011846
0.067423928	0.028660366	0.00052139175
0.067555417	0.028691795	0.00052387447
0.067686906	0.028968494	0.00052519115
0.067818394	0.028698188	0.00052478051
0.067949883	0.028633791	0.00052351253
0.068081372	0.027874456	0.00051486511
0.068212860	0.028672519	0.00052215005
0.068344349	0.028542968	0.00052264004
0.068475838	0.028629213	0.00052245050
0.068607327	0.029423815	0.00052786939
0.068738815	0.029570303	0.00052404080
0.068870304	0.028249446	0.00052019929
0.069001793	0.028914981	0.00052168813
0.069133281	0.029197125	0.00052408122
0.069264770	0.029165321	0.00052650250
0.069396259	0.028067070	0.00051102816
0.069527747	0.028740083	0.00052180647
0.069659236	0.028581652	0.00051862731
0.069790725	0.029133453	0.00052187444
0.069922214	0.027826219	0.00051357696
0.070053702	0.028967266	0.00051763605
0.070185191	0.028742036	0.00052053722
0.070316680	0.028756668	0.00051540398
0.070448168	0.029146171	0.00052183214
0.070579657	0.027831845	0.00051292868
0.070711146	0.028024417	0.00050791920
0.070842634	0.027688589	0.00051182433
0.070974123	0.028423538	0.00051490057
0.071105612	0.028796405	0.00051765696
0.071237101	0.029132024	0.00052040595
0.071368589	0.029101799	0.00051579909
0.071500078	0.027430129	0.00050931626
0.071631567	0.028345665	0.00051418617
0.071763055	0.028796498	0.00051796242
0.071894544	0.028508221	0.00051349151
0.072026033	0.026899795	0.00049755762
0.072157521	0.028474673	0.00051598835
0.072289010	0.027209082	0.00050450188
0.072420499	0.028128072	0.00050878747
0.072551988	0.027846713	0.00050611862
0.072683476	0.028484842	0.00051248364
0.072814965	0.028086574	0.00050899979
0.072946454	0.027191434	0.00050302027
0.073077942	0.028509286	0.00050976571
0.073209431	0.027209139	0.00050321058
0.073340920	0.027782587	0.00050549583
0.073472408	0.027019006	0.00049889322
0.073603897	0.028019311	0.00050924062
0.073735386	0.027354184	0.00050029233
0.073866875	0.027896131	0.00050655109
0.073998363	0.028037631	0.00050644833
0.074129852	0.027262871	0.00049977713
0.074261341	0.026805207	0.00049900098
0.074392829	0.027824344	0.00050040774
0.074524318	0.027567548	0.00050362293
0.074655807	0.027703268	0.00050159020
0.074787295	0.027694694	0.00050184368
0.074918784	0.026754969	0.00049483577
0.075050273	0.027829412	0.00050187254
0.075181761	0.028175964	0.00050509187
0.075313250	0.026589151	0.00049480300
0.075444739	0.028248871	0.00050526369
0.075576228	0.027678253	0.00050155644
0.075707716	0.026949616	0.00049521182
0.075839205	0.026132183	0.00048830487
0.075970694	0.026818553	0.00049469095
0.076102182	0.027706392	0.00049960134
0.076233671	0.026840025	0.00049530351
0.076365160	0.026374573	0.00048671982
0.076496648	0.026636361	0.00049162909
0.076628137	0.027902054	0.00050048743
0.076759626	0.027538976	0.00049630994
0.076891115	0.026737625	0.00049186358
0.077022603	0.027037044	0.00049131347
0.077154092	0.027768243	0.00049732637
0.077285581	0.028032547	0.00050295237
0.077417069	0.026605256	0.00048885011
0.077548558	0.026083630	0.00048684516
0.077680047	0.027062093	0.00049110010
0.077811535	0.026915315	0.00049128159
0.077943024	0.026999081	0.00049219226
0.078074513	0.027063883	0.00048886083
0.078206002	0.026754273	0.00048982655
0.078337490	0.026811773	0.00048784893
0.078468979	0.026717570	0.00048727628
0.078600468	0.026623234	0.00048888531
0.078731956	0.026196652	0.00048332899
0.078863445	0.026619960	0.00048956395
0.078994934	0.026572590	0.00048341802
0.079126422	0.027246479	0.00049001758
0.079257911	0.026602590	0.00048555942
0.079389400	0.026125712	0.00048201791
0.079520889	0.027061872	0.00048987483
0.079652377	0.027154224	0.00048973134
0.079783866	0.025865828	0.00047786460
0.079915355	0.026758634	0.00048899908
0.080046843	0.026187274	0.00047958823
0.080178332	0.025949479	0.00048006094
0.080309821	0.026003946	0.00048172910
0.080441309	0.026285667	0.00047752728
0.080572798	0.026387857	0.00048361084
0.080704287	0.026500659	0.00048386515
0.080835776	0.026561968	0.00048215071
0.080967264	0.027597837	0.00049270695
0.081098753	0.026087046	0.00047636777
0.081230242	0.026811046	0.00048578211
0.081361730	0.027176385	0.00048673497
0.081493219	0.026960545	0.00048410019
0.081624708	0.026581036	0.00048467317
0.081756196	0.026243591	0.00047525895
0.081887685	0.026799140	0.00048373769
0.082019174	0.025920184	0.00047607709
0.082150663	0.026465197	0.00048120589
0.082282151	0.025672875	0.00047583685
0.082413640	0.025065192	0.00046822560
0.082545129	0.026878606	0.00048236643
0.082676617	0.026033349	0.00047685966
0.082808106	0.026448722	0.00047895384
0.082939595	0.026003702	0.00047755957
0.083071083	0.026468232	0.00047591223
0.083202572	0.026371214	0.00047696721
0.083334061	0.026011211	0.00047751075
0.083465549	0.026319610	0.00047385132
0.083597038	0.025762048	0.00047465793
0.083728527	0.026324131	0.00047450865
0.083860016	0.026200964	0.00047709355
0.083991504	0.026109684	0.00047526500
0.084122993	0.026031299	0.00047322299
0.084254482	0.026835674	0.00048166222
0.084385970	0.025262611	0.00046675987
0.084517459	0.026831774	0.00047849333
0.084648948	0.025628221	0.00047241445
0.084780436	0.025471990	0.00046672845
0.084911925	0.025690869	0.00046892370
0.085043414	0.026097011	0.00047199539
0.085174903	0.026516547	0.00047462037
0.085306391	0.025733549	0.00047157846
0.085437880	0.025776073	0.00046840303
0.085569369	0.025464349	0.00046786344
0.085700857	0.026149816	0.00047134035
0.085832346	0.026016208	0.00046854083
0.085963835	0.026751110	0.00047753917
0.086095323	0.026116587	0.00047011734
0.086226812	0.026030643	0.00046865661
0.086358301	0.026395311	0.00047240511
0.086489790	0.025519639	0.00046500327
0.086621278	0.025024693	0.00046161679
0.086752767	0.026114856	0.00046921138
0.086884256	0.024781671	0.00045986901
0.087015744	0.026386824	0.00047324946
0.087147233	0.026176969	0.00047040866
0.087278722	0.026105371	0.00047036655
0.087410210	0.027060716	0.00047348242
0.087541699	0.025479045	0.00046336605
0.087673188	0.025225239	0.00046179146
0.087804677	0.025980848	0.00046529266
0.087936165	0.025915813	0.00046681194
0.088067654	0.026072336	0.00046757008
0.088199143	0.026056079	0.00046490969
0.088330631	0.025686207	0.00046665439
0.088462120	0.026267550	0.00046519671
0.088593609	0.025297062	0.00046183117
0.088725097	0.024978799	0.00045714121
0.088856586	0.026009320	0.00046412357
0.088988075	0.025392405	0.00046322412
0.089119564	0.026048415	0.00046432144
0.089251052	0.024691655	0.00045666964
0.089382541	0.025791457	0.00046287173
0.089514030	0.025415701	0.00045886852
0.089645518	0.026288405	0.00046540557
0.089777007	0.026075512	0.00046493102
0.089908496	0.025668263	0.00046510049
0.090039984	0.025119583	0.00045859039
0.090171473	0.025931828	0.00045999803
0.090302962	0.026027151	0.00046562613
0.090434451	0.025469851	0.00045831745
0.090565939	0.025893060	0.00046404192
0.090697428	0.025548382	0.00046088647
0.090828917	0.025872950	0.00045943465
0.090960405	0.026017470	0.00046557326
0.091091894	0.025631727	0.00045861691
0.091223383	0.025197271	0.00045932454
0.091354871	0.025142284	0.00045942503
0.091486360	0.025352713	0.00046603002
0.091617849	0.025294482	0.00047122906
0.091749337	0.025459982	0.00047621897
0.091880826	0.025816782	0.00048084990
0.092012315	0.024956170	0.00047733761
0.092143804	0.024719660	0.00047546082
0.092275292	0.025263221	0.00048381805
0.092406781	0.024457168	0.00047872705
0.092538270	0.025847249	0.00049535967
0.092669758	0.024432237	0.00048582467
0.092801247	0.025435566	0.00047707333
0.092932736	0.024449968	0.00047280207
0.093064224	0.024626255	0.00046871596
0.093195713	0.024623442	0.00046719084
0.093327202	0.025195372	0.00047061877
0.093458691	0.024831259	0.00046125552
0.093590179	0.024925766	0.00046831307
0.093721668	0.025026561	0.00046580527
0.093853157	0.024940056	0.00046395239
0.093984645	0.024556811	0.00045925507
0.094116134	0.024809102	0.00046098579
0.094247623	0.024579071	0.00046010356
0.094379111	0.024680653	0.00046051216
0.094510600	0.024563664	0.00045808170
0.094642089	0.024716105	0.00045889252
0.094773578	0.024711611	0.00045577925
0.094905066	0.025727416	0.00046631009
0.095036555	0.024662919	0.00046063102
0.095168044	0.024722375	0.00045422162
0.095299532	0.024833650	0.00045766211
0.095431021	0.024142666	0.00044711056
0.095562510	0.025086715	0.00045720552
0.095693998	0.024524110	0.00045682484
0.095825487	0.024812524	0.00045440903
0.095956976	0.024662562	0.00045570532
0.096088465	0.024081638	0.00044672911
0.096219953	0.024877638	0.00045546640
0.096351442	0.024344904	0.00045299694
0.096482931	0.025129991	0.00045627041
0.096614419	0.023919685	0.00044506164
0.096745908	0.024951808	0.00045475525
0.096877397	0.024601599	0.00045005999
0.097008885	0.024306707	0.00044979925
0.097140374	0.024579555	0.00044971296
0.097271863	0.023940494	0.00044669977
0.097403352	0.024988494	0.00045209151
0.097534840	0.024874813	0.00045127684
0.097666329	0.024312721	0.00044979729
0.097797818	0.024513666	0.00044524251
0.097929306	0.024414243	0.00044712543
0.098060795	0.024418316	0.00044461946
0.098192284	0.024589430	0.00044412363
0.098323772	0.024472367	0.00044614073
0.098455261	0.024478869	0.00044241837
0.098586750	0.024313521	0.00044065748
0.098718239	0.024608965	0.00044165961
0.098849727	0.024254248	0.00043834474
0.098981216	0.023932336	0.00043752293
0.099112705	0.024247601	0.00043772221
0.099244193	0.024836855	0.00044159183
0.099375682	0.024013578	0.00043746187
0.099507171	0.024089067	0.00043609714
0.099638659	0.024106521	0.00044004737
0.099770148	0.024988692	0.00044383765
0.099901637	0.024632320	0.00043878205
0.10003313	0.023631197	0.00043554617
0.10016461	0.024516543	0.00044122528
0.10029610	0.024380152	0.00044245980
0.10042759	0.024468188	0.00043914147
0.10055908	0.024238504	0.00043817902
0.10069057	0.024208942	0.00044024472
0.10082206	0.023498633	0.00043189488
0.10095355	0.024328710	0.00044075674
0.10108504	0.023735943	0.00043194955
0.10121652	0.024329362	0.00043623050
0.10134801	0.024547690	0.00044089159
0.10147950	0.024145876	0.00043673639
0.10161099	0.022714323	0.00042573850
0.10174248	0.024033451	0.00043476811
0.10187397	0.023996388	0.00043215578
0.10200546	0.024594251	0.00044047572
0.10213694	0.024353595	0.00043634675
0.10226843	0.024750584	0.00044065601
0.10239992	0.024123243	0.00043613184
0.10253141	0.023817035	0.00042816673
0.10266290	0.023254119	0.00043002958
0.10279439	0.023460067	0.00042941305
0.10292588	0.023771968	0.00043206329
0.10305737	0.024261938	0.00043641867
0.10318885	0.023745300	0.00042964820
0.10332034	0.024053040	0.00043301806
0.10345183	0.023871182	0.00043041839
0.10358332	0.024265875	0.00043324109
0.10371481	0.023485463	0.00042722951
0.10384630	0.023971821	0.00043071923
0.10397779	0.023796736	0.00042940706
0.10410928	0.024012819	0.00043257811
0.10424076	0.023731079	0.00042765600
0.10437225	0.023618911	0.00043012479
0.10450374	0.023162913	0.00042234292
0.10463523	0.023593252	0.00042831561
0.10476672	0.023479544	0.00042735256
0.10489821	0.024564325	0.00043371118
0.10502970	0.023245525	0.00042310323
0.10516118	0.024118586	0.00042865881
0.10529267	0.023832942	0.00043085576
0.10542416	0.024773999	0.00043588281
0.10555565	0.024648978	0.00043276991
0.10568714	0.024533502	0.00043309822
0.10581863	0.023392033	0.00042335689
0.10595012	0.024465497	0.00043077266
0.10608161	0.023535201	0.00042860596
0.10621309	0.024559583	0.00043190457
0.10634458	0.024521497	0.00043141821
0.10647607	0.024226427	0.00042859426
0.10660756	0.024272039	0.00042816015
0.10673905	0.024035152	0.00043027993
0.10687054	0.024085077	0.00043074052
0.10700203	0.023661996	0.00043443304
0.10713352	0.024443996	0.00044172224
0.10726500	0.024324715	0.00044647546
0.10739649	0.024680259	0.00045540285
0.10752798	0.023853260	0.00044807149
0.10765947	0.024330541	0.00045587483
0.10779096	0.023732697	0.00045081656
0.10792245	0.024264617	0.00045964481
0.10805394	0.023848635	0.00045688569
0.10818542	0.023717341	0.00045349498
0.10831691	0.023638926	0.00045818977
0.10844840	0.023710677	0.00045951978
0.10857989	0.023078380	0.00045600818
0.10871138	0.023847705	0.00046659748
0.10884287	0.023572114	0.00046250592
0.10897436	0.024186605	0.00046767486
0.10910585	0.023958514	0.00046984710
0.10923733	0.024074831	0.00046656035
0.10936882	0.023550967	0.00047151716
0.10950031	0.023362503	0.00046608877
0.10963180	0.023667737	0.00047151150
0.10976329	0.023657888	0.00047087265
0.10989478	0.023358837	0.00047086964
0.11002627	0.024348245	0.00048334854
0.11015776	0.024819527	0.00048212157
0.11028924	0.024615907	0.00048426429
0.11042073	0.024753525	0.00048988198
0.11055222	0.024011357	0.00047920037
0.11068371	0.023791365	0.00048207242
0.11081520	0.024019860	0.00048323266
0.11094669	0.023506376	0.00048030490
0.11107818	0.023836032	0.00048699781
0.11120966	0.023810730	0.00048418728
0.11134115	0.023882475	0.00048861299
0.11147264	0.024521469	0.00048847364
0.11160413	0.023739501	0.00048466339
0.11173562	0.022689785	0.00048149237
0.11186711	0.023087624	0.00046835801
0.11199860	0.023449136	0.00047358002
0.11213009	0.023747575	0.00046562530
0.11226157	0.024112444	0.00046510954
0.11239306	0.024274198	0.00046780494
0.11252455	0.024197508	0.00046496818
0.11265604	0.024092649	0.00046419773
0.11278753	0.024027717	0.00045697396
0.11291902	0.023662093	0.00045438308
0.11305051	0.024143075	0.00046155815
0.11318200	0.024485456	0.00045872992
0.11331348	0.023963095	0.00045593422
0.11344497	0.023758056	0.00045432157
0.11357646	0.024556687	0.00045452212
0.11370795	0.024198029	0.00045495307
0.11383944	0.024834560	0.00045746568
0.11397093	0.024068390	0.00045133741
0.11410242	0.024396091	0.00045478550
0.11423390	0.024473439	0.00045019246
0.11436539	0.023667987	0.00044978394
0.11449688	0.023441928	0.00044109836
0.11462837	0.023329430	0.00044362752
0.11475986	0.023850354	0.00044410497
0.11489135	0.022798543	0.00043395993
0.11502284	0.023299180	0.00044243422
0.11515433	0.023924996	0.00044474919
0.11528581	0.023988885	0.00044407728
0.11541730	0.023993874	0.00044354781
0.11554879	0.024523361	0.00044430032
0.11568028	0.023248009	0.00043897510
0.11581177	0.023854449	0.00044112818
0.11594326	0.023595268	0.00043989968
0.11607475	0.023500577	0.00043800417
0.11620624	0.024131816	0.00044003871
0.11633772	0.024389172	0.00044447711
0.11646921	0.023509292	0.00043929380
0.11660070	0.024218442	0.00044050632
0.11673219	0.024213910	0.00043959053
0.11686368	0.023284798	0.00043244636
0.11699517	0.024050523	0.00043747715
0.11712666	0.024089810	0.00043658923
0.11725814	0.024003380	0.00043390439
0.11738963	0.024262648	0.00043545941
0.11752112	0.023467723	0.00042836857
0.11765261	0.023629131	0.00043260133
0.11778410	0.023435527	0.00042965384
0.11791559	0.023599796	0.00042769976
0.11804708	0.023878973	0.00042930827
0.11817857	0.023673088	0.00043042980
0.11831005	0.023759338	0.00042879716
0.11844154	0.023940020	0.00043217983
0.11857303	0.023554113	0.00042398801
0.11870452	0.023275247	0.00042310413
0.11883601	0.024653159	0.00043277698
0.11896750	0.023678425	0.00042446238
0.11909899	0.024067135	0.00042914532
0.11923048	0.023889558	0.00042285927
0.11936196	0.023922519	0.00042612365
0.11949345	0.024279845	0.00042407303
0.11962494	0.023979524	0.00042257789
0.11975643	0.023296370	0.00041967793
0.11988792	0.023787849	0.00042037650
0.12001941	0.024386658	0.00042342312
0.12015090	0.024233607	0.00042276236
0.12028239	0.023249045	0.00041763232
0.12041387	0.024017620	0.00042035856
0.12054536	0.023776375	0.00041654022
0.12067685	0.024116704	0.00041984001
0.12080834	0.023636216	0.00041701767
0.12093983	0.023799286	0.00041469754
0.12107132	0.023455688	0.00041657186
0.12120281	0.024068983	0.00041664325
0.12133429	0.024045612	0.00041787314
0.12146578	0.023579763	0.00041511889
0.12159727	0.023710247	0.00041334199
0.12172876	0.023610630	0.00041429284
0.12186025	0.024407826	0.00042016108
0.12199174	0.023298176	0.00041084820
0.12212323	0.024102975	0.00041661027
0.12225472	0.024384874	0.00041723937
0.12238620	0.024503072	0.00042127142
0.12251769	0.023997791	0.00041512558
0.12264918	0.023694450	0.00041243295
0.12278067	0.024337836	0.00041898094
0.12291216	0.023919528	0.00041301835
0.12304365	0.024133247	0.00041510181
0.12317514	0.023795638	0.00041203519
0.12330663	0.023255001	0.00040924874
0.12343811	0.023603932	0.00041151586
0.12356960	0.023249759	0.00040783036
0.12370109	0.023600990	0.00041225631
0.12383258	0.023799091	0.00041271573
0.12396407	0.023137950	0.00040589722
0.12409556	0.023595577	0.00041525985
0.12422705	0.023645841	0.00040994434
0.12435853	0.023340226	0.00040953330
0.12449002	0.023777949	0.00041208818
0.12462151	0.023728006	0.00041321483
0.12475300	0.023448113	0.00040815712
0.12488449	0.023789490	0.00040979074
0.12501598	0.023430449	0.00040895029
0.12514747	0.024131496	0.00041132465
0.12527896	0.023744118	0.00040814695
0.12541044	0.023852258	0.00041261559
0.12554193	0.023460255	0.00040690014
0.12567342	0.024622737	0.00041505681
0.12580491	0.024194821	0.00041368269
0.12593640	0.023634069	0.00040575442
0.12606789	0.023436262	0.00040826727
0.12619938	0.023286370	0.00040450666
0.12633087	0.023676062	0.00041057055
0.12646235	0.024160412	0.00041198130
0.12659384	0.023183901	0.00040166713
0.12672533	0.023573240	0.00040884977
0.12685682	0.023471757	0.00040632437
0.12698831	0.023991158	0.00041048703
0.12711980	0.023969561	0.00040771129
0.12725129	0.024136310	0.00040809418
0.12738277	0.023502958	0.00040612514
0.12751426	0.023665821	0.00040786641
0.12764575	0.023564281	0.00040693990
0.12777724	0.024156813	0.00040829422
0.12790873	0.023800054	0.00040795128
0.12804022	0.023868135	0.00040865544
0.12817171	0.023332784	0.00040380959
0.12830320	0.023608500	0.00040416725
0.12843468	0.023486635	0.00040411680
0.12856617	0.023856013	0.00040425281
0.12869766	0.023728262	0.00040537857
0.12882915	0.023418006	0.00040452936
0.12896064	0.023480403	0.00040223738
0.12909213	0.023936261	0.00040489304
0.12922362	0.023771670	0.00040516409
0.12935511	0.023274055	0.00040152395
0.12948659	0.023417851	0.00040330418
0.12961808	0.022936582	0.00039671765
0.12974957	0.023160005	0.00040008237
0.12988106	0.023322850	0.00040008022
0.13001255	0.023663648	0.00040263402
0.13014404	0.023845315	0.00040547983
0.13027553	0.023747893	0.00040162650
0.13040701	0.024611138	0.00040736865
0.13053850	0.024647883	0.00041091129
0.13066999	0.023874748	0.00040344904
0.13080148	0.023681464	0.00040274814
0.13093297	0.023340135	0.00039826821
0.13106446	0.024185530	0.00040480690
0.13119595	0.024173276	0.00040387658
0.13132744	0.022864709	0.00039592108
0.13145892	0.023504026	0.00040114067
0.13159041	0.023494839	0.00039969553
0.13172190	0.023712803	0.00039924972
0.13185339	0.024247143	0.00040516485
0.13198488	0.024111289	0.00040334251
0.13211637	0.023294567	0.00039851430
0.13224786	0.023964208	0.00040034472
0.13237935	0.023592516	0.00039964527
0.13251083	0.023533536	0.00039955085
0.13264232	0.024229063	0.00040403335
0.13277381	0.023681314	0.00040053651
0.13290530	0.023117638	0.00039324671
0.13303679	0.024424566	0.00040503188
0.13316828	0.023731559	0.00040112641
0.13329977	0.023882056	0.00039798498
0.13343125	0.023732676	0.00040268445
0.13356274	0.023258675	0.00039374763
0.13369423	0.024435087	0.00040288336
0.13382572	0.024071191	0.00040226211
0.13395721	0.023948924	0.00039982691
0.13408870	0.023872442	0.00040075902
0.13422019	0.024053940	0.00039931897
0.13435168	0.023563598	0.00039730413
0.13448316	0.023961198	0.00040172096
0.13461465	0.024259238	0.00040004969
0.13474614	0.023760750	0.00039778239
0.13487763	0.023700173	0.00039728925
0.13500912	0.023827151	0.00039818083
0.13514061	0.022803502	0.00039304725
0.13527210	0.023969119	0.00040001418
0.13540359	0.023196673	0.00039442234
0.13553507	0.023516930	0.00039541603
0.13566656	0.023862455	0.00039764448
0.13579805	0.023852073	0.00039830138
0.13592954	0.023206508	0.00039182224
0.13606103	0.023841441	0.00039917906
0.13619252	0.023743503	0.00039587338
0.13632401	0.023631039	0.00039374968
0.13645549	0.023380329	0.00039470996
0.13658698	0.023789296	0.00039455545
0.13671847	0.023995361	0.00039809674
0.13684996	0.023985886	0.00039728601
0.13698145	0.023180802	0.00039000207
0.13711294	0.023755887	0.00039625133
0.13724443	0.022469588	0.00038754053
0.13737592	0.023900664	0.00039444274
0.13750740	0.023676308	0.00039617871
0.13763889	0.023768004	0.00039260921
0.13777038	0.022922928	0.00038903242
0.13790187	0.023677890	0.00039434959
0.13803336	0.023680035	0.00039354060
0.13816485	0.023579525	0.00039348096
0.13829634	0.023402707	0.00038911716
0.13842783	0.023513719	0.00039422858
0.13855931	0.024332747	0.00039682485
0.13869080	0.023671721	0.00039207261
0.13882229	0.023952927	0.00039399356
0.13895378	0.023699905	0.00039099246
0.13908527	0.023739380	0.00039328603
0.13921676	0.024264810	0.00039769271
0.13934825	0.023421290	0.00038976273
0.13947973	0.023943811	0.00039270323
0.13961122	0.024166040	0.00039479555
0.13974271	0.023292406	0.00038925874
0.13987420	0.024028019	0.00039483983
0.14000569	0.024325776	0.00039289872
0.14013718	0.024119050	0.00039339461
0.14026867	0.023410628	0.00038898939
0.14040016	0.023872084	0.00039339251
0.14053164	0.023439081	0.00039045786
0.14066313	0.024390129	0.00039169533
0.14079462	0.024740403	0.00039700855
0.14092611	0.023744922	0.00038960998
0.14105760	0.024221806	0.00039387429
0.14118909	0.023657832	0.00039077456
0.14132058	0.024001694	0.00038850930
0.14145207	0.023988160	0.00039052156
0.14158355	0.023956872	0.00039098426
0.14171504	0.023956788	0.00039084425
0.14184653	0.023742301	0.00038893375
0.14197802	0.023640583	0.00038597214
0.14210951	0.023221348	0.00038463748
0.14224100	0.023968107	0.00038988692
0.14237249	0.023958493	0.00038764733
0.14250398	0.023842085	0.00039032538
0.14263546	0.023977411	0.00038722604
0.14276695	0.023434253	0.00038566514
0.14289844	0.023469408	0.00038610969
0.14302993	0.023325946	0.00038415606
0.14316142	0.023751986	0.00038748039
0.14329291	0.023611357	0.00038555704
0.14342440	0.024355912	0.00039093752
0.14355588	0.023429073	0.00038456032
0.14368737	0.023223023	0.00038403194
0.14381886	0.023219896	0.00038442501
0.14395035	0.023926572	0.00038570430
0.14408184	0.023828093	0.00038713877
0.14421333	0.023106173	0.00038362934
0.14434482	0.023057624	0.00038175943
0.14447631	0.023510347	0.00038469664
0.14460779	0.024215198	0.00038837148
0.14473928	0.023364456	0.00038289986
0.14487077	0.023649740	0.00038767115
0.14500226	0.023644717	0.00038468610
0.14513375	0.023517629	0.00038571846
0.14526524	0.023779291	0.00038479813
0.14539673	0.023466517	0.00038264191
0.14552822	0.023892227	0.00038947458
0.14565970	0.023610105	0.00038277374
0.14579119	0.023726279	0.00038644108
0.14592268	0.023758477	0.00038481123
0.14605417	0.023323188	0.00038133537
0.14618566	0.023078536	0.00038144249
0.14631715	0.023689805	0.00038281657
0.14644864	0.023900400	0.00038480271
0.14658012	0.023954174	0.00038655081
0.14671161	0.023383833	0.00038160347
0.14684310	0.023964829	0.00038794934
0.14697459	0.023894464	0.00038461312
0.14710608	0.023391816	0.00038036232
0.14723757	0.023107626	0.00038152332
0.14736906	0.023693558	0.00038284891
0.14750055	0.023673920	0.00038455450
0.14763203	0.023981274	0.00038339714
0.14776352	0.023730193	0.00038267486
0.14789501	0.023590029	0.00038316268
0.14802650	0.023687779	0.00038149781
0.14815799	0.023237184	0.00038226294
0.14828948	0.023312588	0.00037956425
0.14842097	0.023740027	0.00038247652
0.14855246	0.023104656	0.00037767122
0.14868394	0.023364254	0.00037792049
0.14881543	0.023292887	0.00037964713
0.14894692	0.024380185	0.00038692278
0.14907841	0.023702745	0.00038117120
0.14920990	0.023203151	0.00037855061
0.14934139	0.024260152	0.00038313266
0.14947288	0.023669382	0.00038250793
0.14960436	0.022944660	0.00037531948
0.14973585	0.022924242	0.00037685957
0.14986734	0.023632578	0.00038126327
0.14999883	0.024112743	0.00038206263
0.15013032	0.023675727	0.00038211415
0.15026181	0.023895026	0.00038277602
0.15039330	0.023488886	0.00037906428
0.15052479	0.024381045	0.00038565192
0.15065627	0.023043519	0.00037561626
0.15078776	0.023184804	0.00037775486
0.15091925	0.023300766	0.00037755285
0.15105074	0.023348438	0.00037772363
0.15118223	0.024087598	0.00038183282
0.15131372	0.023556950	0.00037881291
0.15144521	0.024263612	0.00038286341
0.15157670	0.023229714	0.00037709892
0.15170818	0.023834770	0.00037817205
0.15183967	0.023215996	0.00037585472
0.15197116	0.023226929	0.00037659500
0.15210265	0.023693822	0.00037842389
0.15223414	0.023821659	0.00037863223
0.15236563	0.023956590	0.00037967472
0.15249712	0.023837806	0.00038032403
0.15262860	0.022868186	0.00037171010
0.15276009	0.024368187	0.00038258917
0.15289158	0.023900075	0.00037937671
0.15302307	0.023699672	0.00037778579
0.15315456	0.022940570	0.00037297631
0.15328605	0.024294345	0.00038165016
0.15341754	0.024005792	0.00038106693
0.15354903	0.022941378	0.00037168476
0.15368051	0.023886565	0.00037979193
0.15381200	0.023627451	0.00037678588
0.15394349	0.023363325	0.00037516942
0.15407498	0.023336461	0.00037578741
0.15420647	0.023420992	0.00037338432
0.15433796	0.022858569	0.00037001576
0.15446945	0.023253493	0.00037350624
0.15460094	0.024180822	0.00038065289
0.15473242	0.024110347	0.00037841833
0.15486391	0.023824899	0.00037581057
0.15499540	0.023657379	0.00037556279
0.15512689	0.023303210	0.00037496883
0.15525838	0.023765731	0.00037578070
0.15538987	0.023201576	0.00037160713
0.15552136	0.023875026	0.00037607479
0.15565284	0.023536045	0.00037451317
0.15578433	0.023093812	0.00037149027
0.15591582	0.023424351	0.00037407850
0.15604731	0.023381516	0.00037387646
0.15617880	0.024594939	0.00038002004
0.15631029	0.024249449	0.00037834163
0.15644178	0.024035023	0.00037570031
0.15657327	0.023572226	0.00037387900
0.15670475	0.023937903	0.00037420270
0.15683624	0.023914019	0.00037498284
0.15696773	0.023959589	0.00037624297
0.15709922	0.024205185	0.00037710056
0.15723071	0.023123011	0.00037086033
0.15736220	0.023777317	0.00037319781
0.15749369	0.023819986	0.00037532676
0.15762518	0.023785450	0.00037399234
0.15775666	0.023433854	0.00037048342
0.15788815	0.024022898	0.00037574442
0.15801964	0.023500142	0.00037115941
0.15815113	0.023652631	0.00037262495
0.15828262	0.024529052	0.00037701977
0.15841411	0.023986035	0.00037426993
0.15854560	0.023710242	0.00037385520
0.15867708	0.023978380	0.00037241638
0.15880857	0.023828413	0.00037344995
0.15894006	0.022989877	0.00036746928
0.15907155	0.023072483	0.00036891546
0.15920304	0.024461626	0.00037752785
0.15933453	0.024368319	0.00037505529
0.15946602	0.024151354	0.00037329437
0.15959751	0.023856724	0.00037359839
0.15972899	0.023733798	0.00037173526
0.15986048	0.023313893	0.00036962792
0.15999197	0.023728354	0.00036908250
0.16012346	0.023520921	0.00037041829
0.16025495	0.023404936	0.00036854091
0.16038644	0.023506539	0.00036869625
0.16051793	0.023436299	0.00037093005
0.16064942	0.023695122	0.00036876547
0.16078090	0.023846939	0.00037251581
0.16091239	0.023012582	0.00036713435
0.16104388	0.023714685	0.00036853158
0.16117537	0.023490179	0.00037010316
0.16130686	0.023235777	0.00036734984
0.16143835	0.023453903	0.00036874128
0.16156984	0.023763758	0.00037132088
0.16170133	0.024033300	0.00036957485
0.16183281	0.023407870	0.00036827587
0.16196430	0.023343176	0.00036611967
0.16209579	0.023574098	0.00036815809
0.16222728	0.023507584	0.00036858939
0.16235877	0.023239999	0.00036457247
0.16249026	0.023503592	0.00036865933
0.16262175	0.022559561	0.00036114500
0.16275323	0.022723915	0.00036265945
0.16288472	0.023464781	0.00036620872
0.16301621	0.023696210	0.00036696271
0.16314770	0.023266378	0.00036581116
0.16327919	0.023476586	0.00036583091
0.16341068	0.023741603	0.00036813772
0.16354217	0.023368895	0.00036582857
0.16367366	0.023795683	0.00036760767
0.16380514	0.023557167	0.00036762636
0.16393663	0.022997280	0.00036418833
0.16406812	0.023632228	0.00036488564
0.16419961	0.024089488	0.00037009561
0.16433110	0.023516323	0.00036587075
0.16446259	0.023813002	0.00036772042
0.16459408	0.022998451	0.00036281182
0.16472557	0.023213515	0.00036261423
0.16485705	0.022564358	0.00036068953
0.16498854	0.024339072	0.00036940530
0.16512003	0.023775819	0.00036707264
0.16525152	0.024067044	0.00036932034
0.16538301	0.023780130	0.00036558379
0.16551450	0.024115719	0.00036898610
0.16564599	0.023676070	0.00036534409
0.16577747	0.023688265	0.00036639807
0.16590896	0.023134772	0.00036297631
0.16604045	0.023355676	0.00036206699
0.16617194	0.023288408	0.00036354502
0.16630343	0.022984036	0.00035997771
0.16643492	0.023130820	0.00036120350
0.16656641	0.023105870	0.00036257541
0.16669790	0.023332254	0.00036159495
0.16682938	0.023654563	0.00036560407
0.16696087	0.023822808	0.00036619574
0.16709236	0.024042833	0.00036469860
0.16722385	0.023638153	0.00036466995
0.16735534	0.023051946	0.00035904110
0.16748683	0.023089061	0.00036143913
0.16761832	0.022306234	0.00035717036
0.16774981	0.023678619	0.00036243311
0.16788129	0.023354670	0.00036359426
0.16801278	0.023072872	0.00035954695
0.16814427	0.023753078	0.00036484899
0.16827576	0.024089685	0.00036676435
0.16840725	0.023858340	0.00036330606
0.16853874	0.023234051	0.00036119886
0.16867023	0.023265189	0.00035880737
0.16880171	0.023313209	0.00036137784
0.16893320	0.023172075	0.00036049512
0.16906469	0.023510358	0.00036071992
0.16919618	0.023761905	0.00036433072
0.16932767	0.023771670	0.00036201930
0.16945916	0.023848481	0.00036416105
0.16959065	0.023845995	0.00036453417
0.16972214	0.023538819	0.00036000572
0.16985362	0.023879469	0.00036347113
0.16998511	0.023067660	0.00035712803
0.17011660	0.023724763	0.00036280738
0.17024809	0.023563481	0.00036204706
0.17037958	0.023251298	0.00035842279
0.17051107	0.023335682	0.00036124481
0.17064256	0.023514916	0.00036091324
0.17077405	0.023745257	0.00036174123
0.17090553	0.023872205	0.00036332348
0.17103702	0.023689624	0.00036040455
0.17116851	0.023717783	0.00036072309
0.17130000	0.023844828	0.00036234632
0.17143149	0.023442937	0.00035889755
0.17156298	0.023328024	0.00035863925
0.17169447	0.023051389	0.00035573200
0.17182595	0.023241521	0.00035832060
0.17195744	0.023296669	0.00035997860
0.17208893	0.024164044	0.00036206251
0.17222042	0.023903835	0.00036192821
0.17235191	0.023426495	0.00035836584
0.17248340	0.023036242	0.00035611008
0.17261489	0.023317967	0.00035775306
0.17274638	0.023402089	0.00035747801
0.17287786	0.022939562	0.00035641342
0.17300935	0.022948904	0.00035485167
0.17314084	0.023799670	0.00036024511
0.17327233	0.023522449	0.00035833008
0.17340382	0.022870517	0.00035323169
0.17353531	0.023073380	0.00035669750
0.17366680	0.023792367	0.00035955663
0.17379829	0.023197575	0.00035508238
0.17392977	0.023921297	0.00036114861
0.17406126	0.023791205	0.00035910537
0.17419275	0.023737291	0.00035903273
0.17432424	0.023408050	0.00035663956
0.17445573	0.023656665	0.00035740698
0.17458722	0.023512010	0.00035766431
0.17471871	0.022564394	0.00034987003
0.17485019	0.023321510	0.00035639584
0.17498168	0.023235699	0.00035573049
0.17511317	0.022809869	0.00035250390
0.17524466	0.023451031	0.00035766719
0.17537615	0.024050110	0.00035916735
0.17550764	0.023441901	0.00035597855
0.17563913	0.023047133	0.00035290728
0.17577062	0.023202411	0.00035361685
0.17590210	0.023168638	0.00035450794
0.17603359	0.023314867	0.00035372578
0.17616508	0.023813190	0.00035800377
0.17629657	0.024280000	0.00036117346
0.17642806	0.023725274	0.00035516999
0.17655955	0.023432578	0.00035584316
0.17669104	0.023147007	0.00035269554
0.17682253	0.022756940	0.00035007205
0.17695401	0.023240512	0.00035451485
0.17708550	0.023170631	0.00035267253
0.17721699	0.023196349	0.00035383486
0.17734848	0.023316801	0.00035287345
0.17747997	0.022902215	0.00035154844
0.17761146	0.024127430	0.00036078425
0.17774295	0.023180797	0.00034952630
0.17787443	0.023321968	0.00035352740
0.17800592	0.022844122	0.00034978869
0.17813741	0.023295622	0.00035360263
0.17826890	0.022916307	0.00035134048
0.17840039	0.022630369	0.00034767217
0.17853188	0.023265275	0.00035342877
0.17866337	0.023035111	0.00035158178
0.17879486	0.024208836	0.00035759484
0.17892634	0.022865028	0.00035077249
0.17905783	0.023241373	0.00035156910
0.17918932	0.023794964	0.00035618443
0.17932081	0.023570745	0.00035282274
0.17945230	0.023462035	0.00035384587
0.17958379	0.023867686	0.00035619453
0.17971528	0.023609216	0.00035264970
0.17984677	0.023591170	0.00035496632
0.17997825	0.023453868	0.00035221503
0.18010974	0.023920372	0.00035486524
0.18024123	0.023223740	0.00035035040
0.18037272	0.023178291	0.00034741104
0.18050421	0.023512083	0.00035868178
0.18063570	0.023178061	0.00036021760
0.18076719	0.022960875	0.00036057096
0.18089867	0.023902381	0.00036963903
0.18103016	0.023585451	0.00036778032
0.18116165	0.023370773	0.00036944981
0.18129314	0.023816409	0.00037322375
0.18142463	0.023009957	0.00036883923
0.18155612	0.023269943	0.00037256643
0.18168761	0.023075237	0.00037199326
0.18181910	0.022782277	0.00037179741
0.18195058	0.022967065	0.00037517249
0.18208207	0.022780048	0.00037153963
0.18221356	0.023666369	0.00038055631
0.18234505	0.023296066	0.00037826793
0.18247654	0.023494624	0.00038167792
0.18260803	0.023742530	0.00038474745
0.18273952	0.023589552	0.00038414963
0.18287101	0.023003803	0.00038175740
0.18300249	0.023117339	0.00038210608
0.18313398	0.023306211	0.00038353543
0.18326547	0.024279994	0.00039209677
0.18339696	0.023445825	0.00038727208
0.18352845	0.023836150	0.00039079312
0.18365994	0.023646203	0.00039119626
0.18379143	0.023919274	0.00039260283
0.18392292	0.023435510	0.00039171089
0.18405440	0.023035797	0.00038782485
0.18418589	0.023182605	0.00039076373
0.18431738	0.023484918	0.00039392235
0.18444887	0.022938369	0.00038991019
0.18458036	0.023280886	0.00039386907
0.18471185	0.023568005	0.00039645294
0.18484334	0.022950880	0.00039204073
0.18497482	0.023379655	0.00039732861
0.18510631	0.023329317	0.00039496946
0.18523780	0.023617005	0.00040047545
0.18536929	0.022818134	0.00038933012
0.18550078	0.023727251	0.00038908627
0.18563227	0.023505103	0.00038705852
0.18576376	0.023601047	0.00038006799
0.18589525	0.023708565	0.00038473393
0.18602673	0.022966329	0.00037792064
0.18615822	0.023452576	0.00038027315
0.18628971	0.023699845	0.00037962895
0.18642120	0.023080494	0.00037436706
0.18655269	0.023649784	0.00037778861
0.18668418	0.022923094	0.00037038372
0.18681567	0.023583101	0.00037464040
0.18694716	0.024019076	0.00037647602
0.18707864	0.022728010	0.00036482101
0.18721013	0.022964521	0.00036639157
0.18734162	0.023505630	0.00037002795
0.18747311	0.022713346	0.00036239424
0.18760460	0.023321410	0.00036819308
0.18773609	0.023928620	0.00036784968
0.18786758	0.023224260	0.00036567339
0.18799906	0.024021044	0.00037043024
0.18813055	0.023690345	0.00036509854
0.18826204	0.023162353	0.00036289472
0.18839353	0.023786586	0.00036419393
0.18852502	0.023333652	0.00036261018
0.18865651	0.023187277	0.00036189696
0.18878800	0.022533641	0.00035299490
0.18891949	0.023357894	0.00035980020
0.18905097	0.023951548	0.00036247864
0.18918246	0.023599057	0.00036188031
0.18931395	0.023350813	0.00035926476
0.18944544	0.022993374	0.00035490716
0.18957693	0.023480887	0.00035765961
0.18970842	0.023282516	0.00035503047
0.18983991	0.023266539	0.00035663486
0.18997140	0.023657320	0.00035783715
0.19010288	0.023107785	0.00035138309
0.19023437	0.022934898	0.00035290808
0.19036586	0.023501119	0.00035465530
0.19049735	0.022690070	0.00035014149
0.19062884	0.023284515	0.00035306917
0.19076033	0.023276547	0.00035091330
0.19089182	0.023429250	0.00035267086
0.19102330	0.023329482	0.00035226486
0.19115479	0.023861737	0.00035435729
0.19128628	0.023361381	0.00035107681
0.19141777	0.022903576	0.00034684582
0.19154926	0.023707925	0.00035276687
0.19168075	0.023124890	0.00034920723
0.19181224	0.023209348	0.00034969109
0.19194373	0.023283411	0.00035058245
0.19207521	0.023508705	0.00034998995
0.19220670	0.023412240	0.00034992403
0.19233819	0.022698522	0.00034685926
0.19246968	0.023471369	0.00035062435
0.19260117	0.023148893	0.00034911732
0.19273266	0.023545520	0.00035095349
0.19286415	0.023170883	0.00034797394
0.19299564	0.023787418	0.00035417400
0.19312712	0.023319804	0.00034801761
0.19325861	0.022983329	0.00034778346
0.19339010	0.023182840	0.00034709934
0.19352159	0.023383081	0.00034811545
0.19365308	0.023159207	0.00034912879
0.19378457	0.023307241	0.00034815278
0.19391606	0.023296139	0.00034884220
0.19404754	0.023632364	0.00034988882
0.19417903	0.023902597	0.00035100488
0.19431052	0.023095321	0.00034741766
0.19444201	0.023665765	0.00034994723
0.19457350	0.023052914	0.00034599120
0.19470499	0.023112363	0.00034669031
0.19483648	0.023624248	0.00034799360
0.19496797	0.023987412	0.00035261301
0.19509945	0.023588364	0.00034815524
0.19523094	0.023828095	0.00035029305
0.19536243	0.023452273	0.00034760550
0.19549392	0.024029781	0.00035051921
0.19562541	0.023792527	0.00035014099
0.19575690	0.023106602	0.00034423838
0.19588839	0.023914153	0.00034870258
0.19601988	0.022858737	0.00034248818
0.19615136	0.022476280	0.00033965121
0.19628285	0.022994793	0.00034470206
0.19641434	0.023118372	0.00034425495
0.19654583	0.023329258	0.00034644668
0.19667732	0.023227118	0.00034522845
0.19680881	0.023729970	0.00034789439
0.19694030	0.023358396	0.00034574100
0.19707178	0.023338490	0.00034344388
0.19720327	0.023096768	0.00034363284
0.19733476	0.023506249	0.00034542372
0.19746625	0.023155171	0.00034361125
0.19759774	0.023778201	0.00034823680
0.19772923	0.022863116	0.00034175291
0.19786072	0.023650111	0.00034589756
0.19799221	0.023354506	0.00034453290
0.19812369	0.023260261	0.00034186673
0.19825518	0.023383721	0.00034584518
0.19838667	0.023499136	0.00034409736
0.19851816	0.023383762	0.00034343403
0.19864965	0.023261783	0.00034260947
0.19878114	0.023594353	0.00034450154
0.19891263	0.022892526	0.00034217778
0.19904412	0.023304597	0.00034246966
0.19917560	0.023089364	0.00034200811
0.19930709	0.022735400	0.00033932862
0.19943858	0.022889596	0.00033897771
0.19957007	0.023182210	0.00034353561
0.19970156	0.023292457	0.00034194138
0.19983305	0.023125860	0.00034153445
0.19996454	0.023358094	0.00034278761
0.20009602	0.023642974	0.00034437271
0.20022751	0.022911307	0.00034054898
0.20035900	0.023276447	0.00034194201
0.20049049	0.023082791	0.00034085886
0.20062198	0.022993636	0.00034019066
0.20075347	0.023200034	0.00034043279
0.20088496	0.023485434	0.00034276088
0.20101645	0.023173610	0.00034107781
0.20114793	0.023350125	0.00034115206
0.20127942	0.023306802	0.00034014839
0.20141091	0.023257955	0.00034066213
0.20154240	0.023482023	0.00034186262
0.20167389	0.023687586	0.00034425127
0.20180538	0.023286342	0.00033932127
0.20193687	0.022725854	0.00033757881
0.20206836	0.022960749	0.00033795025
0.20219984	0.023123949	0.00033972704
0.20233133	0.023827947	0.00034406509
0.20246282	0.023033490	0.00033689772
0.20259431	0.023105258	0.00033823721
0.20272580	0.023252529	0.00033929683
0.20285729	0.023609372	0.00034181567
0.20298878	0.023625237	0.00034180738
0.20312027	0.023724829	0.00033949768
0.20325175	0.023285287	0.00033923493
0.20338324	0.023462348	0.00033863955
0.20351473	0.023313434	0.00033994056
0.20364622	0.023122159	0.00033920698
0.20377771	0.023698953	0.00034052002
0.20390920	0.022457797	0.00033370951
0.20404069	0.023244965	0.00033685899
0.20417217	0.023525977	0.00033985231
0.20430366	0.024062874	0.00034399967
0.20443515	0.022898653	0.00033459548
0.20456664	0.024127692	0.00034217705
0.20469813	0.023003965	0.00033609944
0.20482962	0.024137286	0.00034179420
0.20496111	0.023309280	0.00033852653
0.20509260	0.022821818	0.00033325192
0.20522408	0.023523884	0.00033813852
0.20535557	0.023046563	0.00033607625
0.20548706	0.023853046	0.00033983135
0.20561855	0.023614079	0.00033910108
0.20575004	0.023292291	0.00033600614
0.20588153	0.022993375	0.00033590273
0.20601302	0.023938591	0.00034182656
0.20614451	0.023786413	0.00033761555
0.20627599	0.023535900	0.00033927690
0.20640748	0.023332554	0.00033556711
0.20653897	0.022902973	0.00033408489
0.20667046	0.023541995	0.00033843948
0.20680195	0.023232641	0.00033530527
0.20693344	0.023680988	0.00033811432
0.20706493	0.023032158	0.00033411699
0.20719641	0.022425133	0.00033113876
0.20732790	0.022704363	0.00033395491
0.20745939	0.023613154	0.00033545816
0.20759088	0.023593537	0.00033743205
0.20772237	0.023292204	0.00033563193
0.20785386	0.022845444	0.00033298332
0.20798535	0.023686251	0.00033970730
0.20811684	0.023391988	0.00033528596
0.20824832	0.023644013	0.00033684237
0.20837981	0.023421245	0.00033510788
0.20851130	0.022747346	0.00033336946
0.20864279	0.023556212	0.00033800017
0.20877428	0.023480675	0.00033485240
0.20890577	0.023162006	0.00033452874
0.20903726	0.023909831	0.00033817434
0.20916875	0.022820963	0.00033230079
0.20930023	0.022939359	0.00033445414
0.20943172	0.023284732	0.00033418636
0.20956321	0.023729268	0.00033636668
0.20969470	0.023670260	0.00033614125
0.20982619	0.023904406	0.00033767501
0.20995768	0.023624791	0.00033634788
0.21008917	0.023618306	0.00033505371
0.21022065	0.022973404	0.00033179708
0.21035214	0.023287912	0.00033505787
0.21048363	0.023365379	0.00033292916
0.21061512	0.023785094	0.00033846131
0.21074661	0.023149933	0.00033204230
0.21087810	0.023248081	0.00033238096
0.21100959	0.023132164	0.00033391702
0.21114108	0.022588172	0.00032810648
0.21127256	0.022402691	0.00033032646
0.21140405	0.023695228	0.00033472701
0.21153554	0.023477507	0.00033463306
0.21166703	0.022730000	0.00033068097
0.21179852	0.023787781	0.00033557314
0.21193001	0.023503365	0.00033405643
0.21206150	0.023322756	0.00033142980
0.21219299	0.022774109	0.00032929115
0.21232447	0.022525937	0.00032985817
0.21245596	0.022875377	0.00032913415
0.21258745	0.023340743	0.00033434856
0.21271894	0.023053098	0.00033042627
0.21285043	0.023266476	0.00033202927
0.21298192	0.022953002	0.00033278364
0.21311341	0.023312959	0.00033055541
0.21324489	0.023119418	0.00033259923
0.21337638	0.023152810	0.00033039207
0.21350787	0.023420702	0.00033288803
0.21363936	0.023460307	0.00033285258
0.21377085	0.023414796	0.00033220390
0.21390234	0.023110514	0.00033182030
0.21403383	0.023186153	0.00033101784
0.21416532	0.023395070	0.00033217978
0.21429680	0.023571108	0.00033366010
0.21442829	0.022889030	0.00032840494
0.21455978	0.023418032	0.00033130487
0.21469127	0.023315590	0.00033065895
0.21482276	0.023084899	0.00032998500
0.21495425	0.023200225	0.00033090952
0.21508574	0.022735196	0.00032832711
0.21521723	0.023339556	0.00032995346
0.21534871	0.023607548	0.00033241254
0.21548020	0.023821062	0.00033095035
0.21561169	0.023905791	0.00033422902
0.21574318	0.023215744	0.00033071697
0.21587467	0.023643797	0.00033063700
0.21600616	0.023359915	0.00033046860
0.21613765	0.022739016	0.00032568047
0.21626913	0.023088127	0.00032965173
0.21640062	0.022562307	0.00032558090
0.21653211	0.022912012	0.00032828556
0.21666360	0.023329696	0.00032894443
0.21679509	0.023202464	0.00032756650
0.21692658	0.023321353	0.00033061572
0.21705807	0.023330598	0.00032972440
0.21718956	0.023293530	0.00032900720
0.21732104	0.022913130	0.00032741760
0.21745253	0.022951481	0.00032641067
0.21758402	0.022861695	0.00032637158
0.21771551	0.023302235	0.00032920272
0.21784700	0.023271144	0.00032752664
0.21797849	0.023502678	0.00033006285
0.21810998	0.023531906	0.00032928567
0.21824147	0.022885872	0.00032598497
0.21837295	0.023053434	0.00032844093
0.21850444	0.023063696	0.00032514074
0.21863593	0.023420284	0.00033006645
0.21876742	0.023025312	0.00032579016
0.21889891	0.023259246	0.00032870979
0.21903040	0.023175914	0.00032854209
0.21916189	0.023579269	0.00032759211
0.21929337	0.023480019	0.00032937466
0.21942486	0.023154642	0.00032602994
0.21955635	0.023211773	0.00032768441
0.21968784	0.022306236	0.00032202519
0.21981933	0.022801645	0.00032300093
0.21995082	0.022847368	0.00032433016
0.22008231	0.023008662	0.00032517438
0.22021380	0.023150838	0.00032598892
0.22034528	0.023031101	0.00032582142
0.22047677	0.022655982	0.00032121113
0.22060826	0.022790944	0.00032460315
0.22073975	0.023476530	0.00032762811
0.22087124	0.023123983	0.00032685909
0.22100273	0.023054865	0.00032527928
0.22113422	0.023080572	0.00032377954
0.22126571	0.023240215	0.00032613442
0.22139719	0.022828709	0.00032430729
0.22152868	0.023038413	0.00032467044
0.22166017	0.023163896	0.00032650803
0.22179166	0.023156300	0.00032411260
0.22192315	0.023323399	0.00032738935
0.22205464	0.022825672	0.00032443092
0.22218613	0.023345797	0.00032609246
0.22231761	0.022954830	0.00032305477
0.22244910	0.023091274	0.00032437543
0.22258059	0.022466484	0.00032140440
0.22271208	0.023229677	0.00032544137
0.22284357	0.022913274	0.00032375188
0.22297506	0.023511573	0.00032742074
0.22310655	0.022733654	0.00032209901
0.22323804	0.022739535	0.00032302120
0.22336952	0.022851369	0.00032408284
0.22350101	0.022698781	0.00032115710
0.22363250	0.023048808	0.00032433172
0.22376399	0.022927405	0.00032176004
0.22389548	0.023089485	0.00032459520
0.22402697	0.022637491	0.00032234963
0.22415846	0.023289244	0.00032314468
0.22428995	0.022722232	0.00032164024
0.22442143	0.023575146	0.00032511135
0.22455292	0.022727366	0.00032193935
0.22468441	0.022771060	0.00032229091
0.22481590	0.023154987	0.00032384060
0.22494739	0.023834038	0.00032552846
0.22507888	0.023065283	0.00032244356
0.22521037	0.023139881	0.00032363900
0.22534186	0.022882329	0.00032289391
0.22547334	0.023176286	0.00032219272
0.22560483	0.023405416	0.00032174059
0.22573632	0.023330645	0.00032329164
0.22586781	0.023285812	0.00032346061
0.22599930	0.023620057	0.00032639636
0.22613079	0.023358521	0.00032283793
0.22626228	0.023152686	0.00032329959
0.22639376	0.022899137	0.00032067760
0.22652525	0.024168235	0.00032733830
0.22665674	0.022960700	0.00032175548
0.22678823	0.022879524	0.00031957806
0.22691972	0.023370584	0.00032302378
0.22705121	0.023110433	0.00032150709
0.22718270	0.022822799	0.00031966841
0.22731419	0.023256707	0.00032285938
0.22744567	0.023290598	0.00032221596
0.22757716	0.023795753	0.00032422873
0.22770865	0.023732767	0.00032433401
0.22784014	0.023147858	0.00031962426
0.22797163	0.023138875	0.00032218326
0.22810312	0.022859657	0.00031860576
0.22823461	0.023295701	0.00032264042
0.22836610	0.023385084	0.00032360651
0.22849758	0.023072447	0.00032039213
0.22862907	0.023107264	0.00032179874
0.22876056	0.023056162	0.00031901642
0.22889205	0.023069119	0.00032066978
0.22902354	0.023213830	0.00032217223
0.22915503	0.022542430	0.00031643564
0.22928652	0.023384956	0.00032238463
0.22941800	0.022628109	0.00031676302
0.22954949	0.023284656	0.00032117048
0.22968098	0.022807090	0.00031843551
0.22981247	0.023467512	0.00032045891
0.22994396	0.022910948	0.00031938816
0.23007545	0.023274134	0.00032272715
0.23020694	0.022583117	0.00032234246
0.23033843	0.023097759	0.00032938682
0.23046991	0.023265513	0.00033160586
0.23060140	0.023055507	0.00033236851
0.23073289	0.023320207	0.00033353788
0.23086438	0.022992935	0.00033288533
0.23099587	0.023124997	0.00033873672
0.23112736	0.023228238	0.00033745722
0.23125885	0.022848905	0.00033854574
0.23139034	0.023594732	0.00034157775
0.23152182	0.023353460	0.00034220199
0.23165331	0.022975017	0.00034304229
0.23178480	0.023489013	0.00034461564
0.23191629	0.022803809	0.00034258385
0.23204778	0.023313062	0.00034576156
0.23217927	0.023356413	0.00034559887
0.23231076	0.022649379	0.00034386610
0.23244224	0.022723963	0.00034338056
0.23257373	0.023474698	0.00034900791
0.23270522	0.023418511	0.00034983359
0.23283671	0.023195944	0.00034662276
0.23296820	0.022658359	0.00034537245
0.23309969	0.022756130	0.00034567255
0.23323118	0.023259422	0.00034687581
0.23336267	0.023042844	0.00034683202
0.23349415	0.023368431	0.00034747661
0.23362564	0.023793297	0.00035253710
0.23375713	0.023081572	0.00034850670
0.23388862	0.023299467	0.00034828260
0.23402011	0.023142874	0.00034965013
0.23415160	0.023864106	0.00035155251
0.23428309	0.022776723	0.00034848185
0.23441458	0.023731607	0.00035097216
0.23454606	0.023227312	0.00035001971
0.23467755	0.023190347	0.00035057058
0.23480904	0.023847727	0.00035407931
0.23494053	0.023134446	0.00035021614
0.23507202	0.023238621	0.00035242467
0.23520351	0.022770146	0.00034786510
0.23533500	0.022512256	0.00034690442
0.23546648	0.023522587	0.00035381705
0.23559797	0.023008621	0.00035200412
0.23572946	0.022884590	0.00035077206
0.23586095	0.023407544	0.00035289983
0.23599244	0.023281949	0.00035299567
0.23612393	0.022908296	0.00034919914
0.23625542	0.022740555	0.00035174122
0.23638691	0.023097886	0.00035239708
0.23651839	0.022878983	0.00035046395
0.23664988	0.023109677	0.00035318429
0.23678137	0.022625171	0.00035005026
0.23691286	0.022311823	0.00035004846
0.23704435	0.022464625	0.00034878987
0.23717584	0.023578864	0.00035489935
0.23730733	0.023302968	0.00035537347
0.23743882	0.022835404	0.00035102515
0.23757030	0.023127691	0.00035478924
0.23770179	0.023031309	0.00035574912
0.23783328	0.023294925	0.00035497193
0.23796477	0.023303207	0.00035572364
0.23809626	0.022656235	0.00035106432
0.23822775	0.023149451	0.00035416737
0.23835924	0.023610358	0.00036096259
0.23849072	0.023263664	0.00035483542
0.23862221	0.023731935	0.00035957768
0.23875370	0.023271767	0.00035583880
0.23888519	0.023528307	0.00035845451
0.23901668	0.022800317	0.00035491981
0.23914817	0.022868989	0.00035229269
0.23927966	0.023055267	0.00035608139
0.23941115	0.022948608	0.00035470396
0.23954263	0.023207447	0.00035766713
0.23967412	0.022779349	0.00035602941
0.23980561	0.023084827	0.00035538283
0.23993710	0.023357435	0.00035967692
0.24006859	0.023089188	0.00035644244
0.24020008	0.022797427	0.00035614082
0.24033157	0.023093847	0.00035668364
0.24046306	0.023211336	0.00035703129
0.24059454	0.023721154	0.00036108649
0.24072603	0.022765666	0.00035704124
0.24085752	0.022512368	0.00035422218
0.24098901	0.023302495	0.00036174827
0.24112050	0.023757151	0.00036101908
0.24125199	0.022769312	0.00035626350
0.24138348	0.023335261	0.00036080336
0.24151496	0.023557850	0.00036036919
0.24164645	0.023779499	0.00036336826
0.24177794	0.022857485	0.00035667112
0.24190943	0.023118041	0.00035901379
0.24204092	0.023048124	0.00035879820
0.24217241	0.023215936	0.00035939093
0.24230390	0.023137900	0.00036083841
0.24243539	0.022978049	0.00035670611
0.24256687	0.022704919	0.00035789318
0.24269836	0.022468791	0.00035614636
0.24282985	0.022751103	0.00035687012
0.24296134	0.023609936	0.00036242556
0.24309283	0.022388299	0.00035534130
0.24322432	0.022790577	0.00035707316
0.24335581	0.023673344	0.00036539868
0.24348730	0.023238181	0.00036036853
0.24361878	0.022464318	0.00035748157
0.24375027	0.022476022	0.00035582922
0.24388176	0.022774291	0.00035848483
0.24401325	0.022537359	0.00035860939
0.24414474	0.023401566	0.00036147894
0.24427623	0.023649843	0.00036610427
0.24440772	0.023234981	0.00036206629
0.24453920	0.023328078	0.00036287687
0.24467069	0.023626302	0.00036609338
0.24480218	0.023266894	0.00036114083
0.24493367	0.023706386	0.00036528518
0.24506516	0.023138645	0.00036187294
0.24519665	0.022650907	0.00035852117
0.24532814	0.023465641	0.00036530771
0.24545963	0.023864351	0.00036636835
0.24559111	0.022510181	0.00035817694
0.24572260	0.022804932	0.00036031156
0.24585409	0.022893693	0.00035996714
0.24598558	0.022877020	0.00036046333
0.24611707	0.023156847	0.00036252189
0.24624856	0.023166016	0.00036173237
0.24638005	0.023273803	0.00036470702
0.24651154	0.023458521	0.00036418996
0.24664302	0.023078097	0.00036542089
0.24677451	0.024079528	0.00036876018
0.24690600	0.022962445	0.00036255127
0.24703749	0.022801315	0.00036193765
0.24716898	0.023776598	0.00036582447
0.24730047	0.022671944	0.00036206612
0.24743196	0.022839908	0.00036147416
0.24756345	0.023081562	0.00036308347
0.24769493	0.022564983	0.00036008195
0.24782642	0.023060906	0.00036242503
0.24795791	0.022796202	0.00036261924
0.24808940	0.022848261	0.00036261078
0.24822089	0.023752883	0.00036720446
0.24835238	0.023728723	0.00036936588
0.24848387	0.023512177	0.00036551626
0.24861535	0.023461118	0.00036876086
0.24874684	0.023044892	0.00036394583
0.24887833	0.023131796	0.00036388523
0.24900982	0.023031636	0.00036629336
0.24914131	0.023325801	0.00036616378
0.24927280	0.022902607	0.00036464645
0.24940429	0.023402558	0.00036654580
0.24953578	0.023385905	0.00036582127
0.24966726	0.023132787	0.00036640319
0.24979875	0.023112532	0.00036449446
0.24993024	0.022962814	0.00036628984
0.25006173	0.023347285	0.00036556031
0.25019322	0.023101533	0.00036608447
0.25032471	0.022888132	0.00036583564
0.25045620	0.023486737	0.00036605626
0.25058769	0.023338934	0.00036781577
0.25071917	0.023256628	0.00036647343
0.25085066	0.022686928	0.00036262258
0.25098215	0.023457018	0.00036897813
0.25111364	0.023348663	0.00036648002
0.25124513	0.022962604	0.00036662578
0.25137662	0.022856482	0.00036481394
0.25150811	0.023456151	0.00036724558
0.25163959	0.023214472	0.00036792996
0.25177108	0.022748132	0.00036207518
0.25190257	0.022502269	0.00036406921
0.25203406	0.022725833	0.00036491150
0.25216555	0.023288994	0.00036690146
0.25229704	0.022661121	0.00036532864
0.25242853	0.023060664	0.00036623906
0.25256002	0.022901943	0.00036803660
0.25269150	0.022711534	0.00036568021
0.25282299	0.022656082	0.00036255883
0.25295448	0.023696550	0.00037460070
0.25308597	0.022755605	0.00036236130
0.25321746	0.023214353	0.00036901802
0.25334895	0.022818294	0.00036528045
0.25348044	0.023255632	0.00036783233
0.25361193	0.023568680	0.00037161507
0.25374341	0.022590714	0.00036406789
0.25387490	0.023114026	0.00036668190
0.25400639	0.022419505	0.00037017795
0.25413788	0.022987454	0.00037657074
0.25426937	0.022649048	0.00038046977
0.25440086	0.023003215	0.00038524403
0.25453235	0.023704252	0.00039032673
0.25466383	0.022993209	0.00039141534
0.25479532	0.023403593	0.00039434409
0.25492681	0.023037588	0.00039493204
0.25505830	0.022789557	0.00039461977
0.25518979	0.022844398	0.00039609815
0.25532128	0.022690837	0.00039767509
0.25545277	0.023377506	0.00040551647
0.25558426	0.023063636	0.00040333848
0.25571574	0.022856107	0.00040328710
0.25584723	0.023486474	0.00040790459
0.25597872	0.022994167	0.00040854481
0.25611021	0.022510996	0.00040607664
0.25624170	0.023822618	0.00041622309
0.25637319	0.023205792	0.00041413618
0.25650468	0.022771146	0.00041290054
0.25663617	0.022616045	0.00041346751
0.25676765	0.021983980	0.00041172602
0.25689914	0.022852427	0.00041774028
0.25703063	0.023328908	0.00042474100
0.25716212	0.023890083	0.00042910690
0.25729361	0.023000082	0.00042488251
0.25742510	0.022779134	0.00042386174
0.25755659	0.022833465	0.00042653752
0.25768807	0.023356638	0.00043128580
0.25781956	0.023113394	0.00042996142
0.25795105	0.023811814	0.00043784043
0.25808254	0.022615612	0.00043417353
0.25821403	0.021951078	0.00042592952
0.25834552	0.022780120	0.00043373043
0.25847701	0.023949173	0.00044127211
0.25860850	0.023251777	0.00043854481
0.25873998	0.023021380	0.00043770833
0.25887147	0.023333332	0.00044116364
0.25900296	0.022912822	0.00044034303
0.25913445	0.023273064	0.00044118119
0.25926594	0.022764617	0.00043743924
0.25939743	0.022711168	0.00044107055
0.25952892	0.024473180	0.00045202159
0.25966041	0.023269274	0.00044628323
0.25979189	0.022777256	0.00044032277
0.25992338	0.023456927	0.00044917087
0.26005487	0.023481972	0.00044958950
0.26018636	0.022933051	0.00044589940
0.26031785	0.023084610	0.00044668405
0.26044934	0.022450009	0.00044344840
0.26058083	0.023457543	0.00045050886
0.26071231	0.022624273	0.00044921547
0.26084380	0.023120311	0.00044934944
0.26097529	0.023021993	0.00045263044
0.26110678	0.023132187	0.00045118128
0.26123827	0.022924815	0.00045323836
0.26136976	0.022759356	0.00045147819
0.26150125	0.022426437	0.00044872256
0.26163274	0.023456132	0.00045805274
0.26176422	0.023167549	0.00045407068
0.26189571	0.022763522	0.00045503489
0.26202720	0.023281973	0.00045797712
0.26215869	0.023017107	0.00045584716
0.26229018	0.022771639	0.00045484105
0.26242167	0.024030262	0.00046665966
0.26255316	0.023383801	0.00046182175
0.26268465	0.022437283	0.00045725063
0.26281613	0.023352018	0.00046273741
0.26294762	0.023723679	0.00046535157
0.26307911	0.022830019	0.00045970207
0.26321060	0.022682590	0.00046221974
0.26334209	0.022507118	0.00046095417
0.26347358	0.023027887	0.00046340028
0.26360507	0.023150871	0.00046447303
0.26373655	0.023969565	0.00047248638
0.26386804	0.023302764	0.00046875315
0.26399953	0.022434475	0.00046538912
0.26413102	0.023950433	0.00047297434
0.26426251	0.023798660	0.00047598970
0.26439400	0.023266561	0.00046841577
0.26452549	0.024390024	0.00048374963
0.26465698	0.023089075	0.00047217024
0.26478846	0.023578237	0.00047173947
0.26491995	0.023439237	0.00047929855
0.26505144	0.023470713	0.00047213573
0.26518293	0.022900599	0.00047116022
0.26531442	0.023363116	0.00047964265
0.26544591	0.022988391	0.00047205006
[truncated: 567 more rows]
