# Supplementary material for: Invariant surface glycoprotein 65 of Trypanosoma brucei is a complement C3 receptor
Source: Nat Commun. 2022 Aug 29;13:5085. doi: 10.1038/s41467-022-32728-9 (PMC9424271; doi:10.1038/s41467-022-32728-9)
Supplement: Supplementary file 4 — supplementary data 2 [file 41467_2022_32728_MOESM4_ESM.zip › b21-414646_00113.dat]

0.0026000000	39.973365	0.13706720
0.0027314887	28.882739	0.10702230
0.0028629774	22.358255	0.090035757
0.0029944661	17.155821	0.075690967
0.0031259548	12.385399	0.059098825
0.0032574435	10.923637	0.057449876
0.0033889322	8.7088219	0.048490972
0.0035204209	11.590436	0.048706190
0.0036519096	12.409723	0.046767583
0.0037833983	9.9566056	0.039495105
0.0039148870	8.2599976	0.034710468
0.0040463757	6.7146095	0.030107632
0.0041778644	5.5387532	0.025629744
0.0043093531	4.6095430	0.022956074
0.0044408418	3.8131223	0.020080749
0.0045723305	3.1020615	0.018111931
0.0047038192	2.8877901	0.016725433
0.0048353079	2.5037573	0.015118856
0.0049667966	2.2154866	0.014171008
0.0050982853	1.9012985	0.012436354
0.0052297740	1.7446199	0.012068654
0.0053612627	1.5466189	0.010973069
0.0054927514	1.4136033	0.010212447
0.0056242401	1.2492650	0.0095727010
0.0057557288	1.1821781	0.0090541185
0.0058872175	1.0742599	0.0085154194
0.0060187062	1.0172790	0.0082645543
0.0061501949	0.90295917	0.0074581438
0.0062816836	0.89068139	0.0075745772
0.0064131723	0.82441486	0.0071437510
0.0065446610	0.79038683	0.0068945983
0.0066761496	0.76074306	0.0067322394
0.0068076383	0.72423902	0.0064197616
0.0069391270	0.68960614	0.0063650830
0.0070706157	0.66670743	0.0061595022
0.0072021044	0.63455449	0.0059428867
0.0073335931	0.62313307	0.0058634997
0.0074650818	0.57292132	0.0054586220
0.0075965705	0.56475695	0.0054645654
0.0077280592	0.54923492	0.0053666325
0.0078595479	0.50834865	0.0050395814
0.0079910366	0.50461637	0.0050509644
0.0081225253	0.46285043	0.0046990496
0.0082540140	0.46562108	0.0047398978
0.0083855027	0.45470014	0.0047018941
0.0085169914	0.41853626	0.0044188846
0.0086484801	0.39798741	0.0042777038
0.0087799688	0.37555264	0.0040820940
0.0089114575	0.37904055	0.0041226858
0.0090429462	0.35876856	0.0039828768
0.0091744349	0.33910958	0.0038389218
0.0093059236	0.33859784	0.0037908550
0.0094374123	0.31620280	0.0036390853
0.0095689010	0.30387063	0.0035099659
0.0097003897	0.29491878	0.0034858331
0.0098318784	0.28158181	0.0033574026
0.0099633671	0.27287411	0.0032691845
0.010094856	0.26380405	0.0032047544
0.010226345	0.24244579	0.0029995652
0.010357833	0.23876725	0.0030533496
0.010489322	0.22812578	0.0028967331
0.010620811	0.21442480	0.0027882670
0.010752299	0.20404665	0.0027083717
0.010883788	0.19445365	0.0025897245
0.011015277	0.19160124	0.0026170734
0.011146765	0.17124797	0.0023977162
0.011278254	0.17159824	0.0023909310
0.011409743	0.16846071	0.0023442586
0.011541231	0.15500170	0.0022147620
0.011672720	0.14970400	0.0021822647
0.011804209	0.14274059	0.0020500581
0.011935698	0.13548717	0.0019928894
0.012067186	0.12910210	0.0019344529
0.012198675	0.12180249	0.0018175428
0.012330164	0.11554454	0.0017740428
0.012461652	0.11434322	0.0017449348
0.012593141	0.11080247	0.0016794030
0.012724630	0.10332579	0.0016226038
0.012856118	0.10037525	0.0015479022
0.012987607	0.095760903	0.0015288999
0.013119096	0.090626405	0.0014554790
0.013250585	0.090427882	0.0014369932
0.013382073	0.087152016	0.0014164027
0.013513562	0.083576119	0.0013655177
0.013645051	0.084427123	0.0013814540
0.013776539	0.079781906	0.0013358343
0.013908028	0.080348663	0.0013173678
0.014039517	0.079451616	0.0013033611
0.014171005	0.074369548	0.0012536725
0.014302494	0.072121748	0.0012372341
0.014433983	0.072517571	0.0012409283
0.014565472	0.071584880	0.0012081044
0.014696960	0.067823997	0.0011817347
0.014828449	0.067554098	0.0011616181
0.014959938	0.067257275	0.0011663788
0.015091426	0.066000423	0.0011578943
0.015222915	0.063161429	0.0011048619
0.015354404	0.062459179	0.0011036091
0.015485892	0.063926648	0.0011051403
0.015617381	0.060632420	0.0010816637
0.015748870	0.058684361	0.0010636258
0.015880359	0.059702671	0.0010558767
0.016011847	0.059529973	0.0010549714
0.016143336	0.055384773	0.0010068155
0.016274825	0.052683017	0.00098696976
0.016406313	0.053676303	0.00098705573
0.016537802	0.054570861	0.00098696557
0.016669291	0.054038572	0.00097910591
0.016800779	0.056517357	0.00099953832
0.016932268	0.056697400	0.00099573761
0.017063757	0.058995929	0.0010123484
0.017195246	0.058133153	0.00099796739
0.017326734	0.057521592	0.00099318458
0.017458223	0.057532866	0.00098549766
0.017589712	0.057504044	0.00098125986
0.017721200	0.055940337	0.00097287022
0.017852689	0.056079958	0.00095197817
0.017984178	0.053846718	0.00094420903
0.018115666	0.052056952	0.00092408450
0.018247155	0.052230788	0.00091951439
0.018378644	0.051965164	0.00091941156
0.018510133	0.050524832	0.00089590630
0.018641621	0.050900905	0.00089707549
0.018773110	0.049629324	0.00088237846
0.018904599	0.049677139	0.00088089481
0.019036087	0.050101423	0.00088055786
0.019167576	0.046244404	0.00084030452
0.019299065	0.047960301	0.00085159576
0.019430553	0.047160658	0.00085105808
0.019562042	0.046673586	0.00083751400
0.019693531	0.045066209	0.00082202973
0.019825019	0.045783413	0.00082272148
0.019956508	0.046046626	0.00081981165
0.020087997	0.044670425	0.00081368372
0.020219486	0.045195186	0.00080931491
0.020350974	0.043409813	0.00079886637
0.020482463	0.043017889	0.00078340001
0.020613952	0.042745735	0.00077884632
0.020745440	0.042488686	0.00078084982
0.020876929	0.043452047	0.00077920130
0.021008418	0.041668520	0.00076539754
0.021139906	0.040427582	0.00075111376
0.021271395	0.042273649	0.00076035565
0.021402884	0.039738080	0.00074048742
0.021534373	0.039837455	0.00073794502
0.021665861	0.040365649	0.00074200410
0.021797350	0.040375379	0.00073848582
0.021928839	0.039256972	0.00071874176
0.022060327	0.039974026	0.00073457264
0.022191816	0.039153816	0.00071816330
0.022323305	0.039430178	0.00072295262
0.022454793	0.038108940	0.00070569386
0.022586282	0.036657709	0.00068850161
0.022717771	0.035850720	0.00068656579
0.022849260	0.035965956	0.00067936932
0.022980748	0.035560270	0.00067919438
0.023112237	0.035349470	0.00066904888
0.023243726	0.036884686	0.00067838405
0.023375214	0.037611599	0.00069034025
0.023506703	0.038778310	0.00069519916
0.023638192	0.038508608	0.00069202415
0.023769680	0.036893788	0.00067603258
0.023901169	0.037590831	0.00067830054
0.024032658	0.035889302	0.00066796073
0.024164147	0.037405846	0.00067299838
0.024295635	0.037049315	0.00066573472
0.024427124	0.038562332	0.00067828993
0.024558613	0.036134271	0.00065374336
0.024690101	0.037610273	0.00067422164
0.024821590	0.035946011	0.00065156554
0.024953079	0.037033113	0.00065666964
0.025084567	0.036341243	0.00065303761
0.025216056	0.036563169	0.00064949846
0.025347545	0.036789094	0.00065615135
0.025479034	0.035849081	0.00064231103
0.025610522	0.035512829	0.00063451180
0.025742011	0.036042509	0.00064091084
0.025873500	0.035315332	0.00063109969
0.026004988	0.035944634	0.00063872212
0.026136477	0.035287232	0.00062915162
0.026267966	0.035399135	0.00062491021
0.026399454	0.035025984	0.00062675736
0.026530943	0.034922235	0.00061885312
0.026662432	0.034774342	0.00062305080
0.026793920	0.034967554	0.00061870110
0.026925409	0.035867934	0.00062231190
0.027056898	0.035140659	0.00061937453
0.027188387	0.035717325	0.00061520904
0.027319875	0.034502360	0.00061316157
0.027451364	0.034781546	0.00060964956
0.027582853	0.034494974	0.00060407567
0.027714341	0.034173285	0.00060219914
0.027845830	0.033325990	0.00058973883
0.027977319	0.034377674	0.00060240102
0.028108807	0.034288020	0.00059585655
0.028240296	0.034098904	0.00059337196
0.028371785	0.034389225	0.00059687475
0.028503274	0.032922972	0.00058301597
0.028634762	0.034350166	0.00059134136
0.028766251	0.033529465	0.00058572862
0.028897740	0.033410397	0.00057793972
0.029029228	0.033749186	0.00058374141
0.029160717	0.033451856	0.00058217889
0.029292206	0.032539555	0.00057089204
0.029423694	0.033309679	0.00057947859
0.029555183	0.033453766	0.00056998450
0.029686672	0.032577324	0.00056919683
0.029818161	0.032910481	0.00057183697
0.029949649	0.032254631	0.00056187172
0.030081138	0.032375082	0.00056341226
0.030212627	0.032153857	0.00055620722
0.030344115	0.032720390	0.00056167961
0.030475604	0.032731217	0.00056102864
0.030607093	0.031425080	0.00054839082
0.030738581	0.032783449	0.00055960183
0.030870070	0.032702812	0.00055444053
0.031001559	0.031793969	0.00054592244
0.031133048	0.032514509	0.00055480240
0.031264536	0.032818085	0.00055249863
0.031396025	0.031848773	0.00054695897
0.031527514	0.031223382	0.00053938565
0.031659002	0.031788364	0.00054076298
0.031790491	0.032049542	0.00054550696
0.031921980	0.031827558	0.00053956967
0.032053468	0.032207246	0.00054486020
0.032184957	0.031119844	0.00053146545
0.032316446	0.032563091	0.00053961851
0.032447935	0.031338274	0.00053497325
0.032579423	0.032116120	0.00053582550
0.032710912	0.031186408	0.00053058674
0.032842401	0.032082634	0.00053367494
0.032973889	0.031542588	0.00052691650
0.033105378	0.031015316	0.00052666597
0.033236867	0.032296737	0.00053264055
0.033368355	0.030583611	0.00052774288
0.033499844	0.030483324	0.00052585069
0.033631333	0.031060967	0.00052976921
0.033762822	0.030263229	0.00053186934
0.033894310	0.030473148	0.00053135714
0.034025799	0.029218402	0.00052213311
0.034157288	0.029471465	0.00052200887
0.034288776	0.029756653	0.00052534556
0.034420265	0.030171689	0.00053526554
0.034551754	0.030129820	0.00052908999
0.034683242	0.030016999	0.00053069805
0.034814731	0.029510271	0.00052256738
0.034946220	0.029652933	0.00052725749
0.035077708	0.030240203	0.00053587471
0.035209197	0.030067411	0.00053227271
0.035340686	0.029152403	0.00052179979
0.035472175	0.029214211	0.00053162587
0.035603663	0.028530213	0.00052803635
0.035735152	0.029624024	0.00054392341
0.035866641	0.029889380	0.00054599915
0.035998129	0.029544673	0.00053891605
0.036129618	0.029874807	0.00054763168
0.036261107	0.028772821	0.00053557346
0.036392595	0.028551239	0.00054372196
0.036524084	0.028356182	0.00053941307
0.036655573	0.028291934	0.00053341363
0.036787062	0.029522941	0.00054840099
0.036918550	0.028162591	0.00053311551
0.037050039	0.029627754	0.00055137348
0.037181528	0.027767293	0.00053220779
0.037313016	0.028759401	0.00054237987
0.037444505	0.029304214	0.00055016010
0.037575994	0.028315777	0.00053972627
0.037707482	0.028025439	0.00054392886
0.037838971	0.028128606	0.00054558973
0.037970460	0.028157235	0.00054195341
0.038101949	0.028140002	0.00054303155
0.038233437	0.029087115	0.00054510259
0.038364926	0.029243552	0.00054320745
0.038496415	0.029241464	0.00054250035
0.038627903	0.029303422	0.00053476485
0.038759392	0.030512685	0.00054872178
0.038890881	0.030939777	0.00054609230
0.039022369	0.029202475	0.00053507988
0.039153858	0.028848228	0.00052928349
0.039285347	0.030111651	0.00053398495
0.039416836	0.029843908	0.00053795182
0.039548324	0.029063582	0.00052855007
0.039679813	0.029729510	0.00052939491
0.039811302	0.029204994	0.00052770699
0.039942790	0.029557171	0.00052919282
0.040074279	0.029516780	0.00053080525
0.040205768	0.028696249	0.00052123076
0.040337256	0.028352630	0.00051489914
0.040468745	0.029131879	0.00052328332
0.040600234	0.029581848	0.00052344908
0.040731723	0.029599645	0.00052459651
0.040863211	0.029402180	0.00052379091
0.040994700	0.029331167	0.00051972139
0.041126189	0.028764379	0.00051854304
0.041257677	0.028527633	0.00051403204
0.041389166	0.029244942	0.00051767654
0.041520655	0.029644079	0.00052245233
0.041652143	0.029480017	0.00051966526
0.041783632	0.029026174	0.00051578052
0.041915121	0.029266182	0.00051603642
0.042046610	0.029135173	0.00051782340
0.042178098	0.029541931	0.00051836305
0.042309587	0.029614623	0.00051904215
0.042441076	0.028272826	0.00050684299
0.042572564	0.028361437	0.00050704118
0.042704053	0.028931842	0.00050713693
0.042835542	0.028876446	0.00051069169
0.042967030	0.029883865	0.00051646533
0.043098519	0.028491592	0.00050735583
0.043230008	0.029111601	0.00050975275
0.043361496	0.028103413	0.00049867925
0.043492985	0.028963222	0.00051030516
0.043624474	0.029713565	0.00051167750
0.043755963	0.029454959	0.00051266573
0.043887451	0.028802883	0.00050546896
0.044018940	0.029899663	0.00051015091
0.044150429	0.028902067	0.00050972126
0.044281917	0.029469489	0.00050829830
0.044413406	0.029860746	0.00051349440
0.044544895	0.029403324	0.00050519235
0.044676383	0.029347015	0.00050534885
0.044807872	0.029519614	0.00050861557
0.044939361	0.028660488	0.00049972756
0.045070850	0.028860224	0.00050138799
0.045202338	0.030041097	0.00050853986
0.045333827	0.029849279	0.00050485941
0.045465316	0.028768181	0.00050175132
0.045596804	0.028895484	0.00049956121
0.045728293	0.029636814	0.00050474375
0.045859782	0.029535125	0.00050356782
0.045991270	0.029069083	0.00049553883
0.046122759	0.029221236	0.00050129768
0.046254248	0.028899962	0.00050695456
0.046385737	0.028940703	0.00050800369
0.046517225	0.029637896	0.00051502973
0.046648714	0.029505273	0.00051577836
0.046780203	0.029784066	0.00052373112
0.046911691	0.028165704	0.00050968244
0.047043180	0.029482802	0.00051996279
0.047174669	0.029354976	0.00052189120
0.047306157	0.029585403	0.00052344755
0.047437646	0.030582638	0.00053453638
0.047569135	0.030775311	0.00053875414
0.047700624	0.029576441	0.00052531676
0.047832112	0.030553314	0.00053627390
0.047963601	0.029621261	0.00052617640
0.048095090	0.028993481	0.00052814757
0.048226578	0.028543131	0.00052597215
0.048358067	0.029846116	0.00053162145
0.048489556	0.029339862	0.00052896312
0.048621044	0.029765801	0.00053416350
0.048752533	0.029734257	0.00054013845
0.048884022	0.030206063	0.00053870810
0.049015511	0.028605710	0.00052712531
0.049146999	0.030143480	0.00054035918
0.049278488	0.029235995	0.00053345589
0.049409977	0.028812305	0.00053288579
0.049541465	0.030008895	0.00054153394
0.049672954	0.028441848	0.00052923753
0.049804443	0.030090800	0.00054168561
0.049935931	0.028990513	0.00053567292
0.050067420	0.029492217	0.00053955366
0.050198909	0.029647374	0.00054200979
0.050330398	0.029710126	0.00054070613
0.050461886	0.029174325	0.00053671164
0.050593375	0.028840751	0.00053568118
0.050724864	0.029094515	0.00053975189
0.050856352	0.029699062	0.00054480989
0.050987841	0.028481280	0.00053176589
0.051119330	0.029434573	0.00054106450
0.051250818	0.029083778	0.00053995340
0.051382307	0.028605817	0.00053785498
0.051513796	0.029023359	0.00053903171
0.051645284	0.028976781	0.00053712679
0.051776773	0.029516484	0.00054294209
0.051908262	0.029339196	0.00054295206
0.052039751	0.028717458	0.00054059410
0.052171239	0.029261214	0.00054298916
0.052302728	0.029458793	0.00054981766
0.052434217	0.028325889	0.00053491658
0.052565705	0.029322648	0.00054701456
0.052697194	0.028669399	0.00053998024
0.052828683	0.029511395	0.00054905651
0.052960171	0.029044590	0.00054543832
0.053091660	0.029190697	0.00054145702
0.053223149	0.028444762	0.00054135672
0.053354638	0.029658781	0.00055135121
0.053486126	0.030086144	0.00055538087
0.053617615	0.029068545	0.00054438887
0.053749104	0.029113418	0.00054584448
0.053880592	0.029090986	0.00054603796
0.054012081	0.029695690	0.00055387728
0.054143570	0.030042536	0.00055550711
0.054275058	0.028769442	0.00054437597
0.054406547	0.029590082	0.00054883746
0.054538036	0.029379756	0.00055224955
0.054669525	0.028724915	0.00054362233
0.054801013	0.028377554	0.00054534017
0.054932502	0.029560051	0.00055310209
0.055063991	0.029132034	0.00054667323
0.055195479	0.029276831	0.00055172607
0.055326968	0.027653138	0.00053642284
0.055458457	0.028246431	0.00054586763
0.055589945	0.029374712	0.00055005122
0.055721434	0.029036932	0.00054571614
0.055852923	0.028871486	0.00055361314
0.055984412	0.029773488	0.00055842409
0.056115900	0.029041515	0.00054941584
0.056247389	0.029492539	0.00055504112
0.056378878	0.029771655	0.00055428186
0.056510366	0.029848364	0.00055744351
0.056641855	0.028930299	0.00055062413
0.056773344	0.029794488	0.00055818436
0.056904832	0.028850439	0.00055167233
0.057036321	0.028724684	0.00054486771
0.057167810	0.028903668	0.00055118894
0.057299299	0.029040473	0.00055185059
0.057430787	0.029659675	0.00055431863
0.057562276	0.029060889	0.00055474275
0.057693765	0.029122516	0.00054509040
0.057825253	0.029800731	0.00055642026
0.057956742	0.029285585	0.00055298543
0.058088231	0.029085771	0.00055063154
0.058219719	0.030206222	0.00056056661
0.058351208	0.028884313	0.00054387525
0.058482697	0.028808996	0.00054546645
0.058614186	0.029922703	0.00055642234
0.058745674	0.028590015	0.00054016853
0.058877163	0.028639434	0.00054253834
0.059008652	0.029216535	0.00054255460
0.059140140	0.028920423	0.00054712089
0.059271629	0.029058123	0.00054495747
0.059403118	0.029343051	0.00054277966
0.059534606	0.030079942	0.00055388471
0.059666095	0.028362519	0.00053196033
0.059797584	0.030953042	0.00055542780
0.059929072	0.029023104	0.00054520859
0.060060561	0.028979157	0.00053822907
0.060192050	0.029086796	0.00054304009
0.060323539	0.029302819	0.00053995063
0.060455027	0.028755955	0.00053862251
0.060586516	0.028737248	0.00053922506
0.060718005	0.029099132	0.00053739404
0.060849493	0.028742120	0.00053548852
0.060980982	0.028869754	0.00053768019
0.061112471	0.029319654	0.00053842177
0.061243959	0.029235302	0.00054561887
0.061375448	0.029183141	0.00053646665
0.061506937	0.028632806	0.00053551986
0.061638426	0.028852337	0.00053483876
0.061769914	0.029024363	0.00053576723
0.061901403	0.029719567	0.00054466358
0.062032892	0.029663886	0.00053934136
0.062164380	0.029718178	0.00054275161
0.062295869	0.029198410	0.00053743471
0.062427358	0.029217256	0.00053568827
0.062558846	0.028719702	0.00053869179
0.062690335	0.027974056	0.00052275061
0.062821824	0.028648284	0.00053312406
0.062953313	0.029060759	0.00053422823
0.063084801	0.028192285	0.00052649984
0.063216290	0.029702769	0.00054079482
0.063347779	0.029084776	0.00053481587
0.063479267	0.029304301	0.00053179178
0.063610756	0.028442722	0.00053132983
0.063742245	0.027526830	0.00052204890
0.063873733	0.029076137	0.00053682032
0.064005222	0.028934938	0.00053132136
0.064136711	0.029218156	0.00053392955
0.064268200	0.028572781	0.00052768460
0.064399688	0.028942063	0.00052821060
0.064531177	0.028142223	0.00052733883
0.064662666	0.027763857	0.00052010709
0.064794154	0.028389042	0.00052734677
0.064925643	0.028863756	0.00053303948
0.065057132	0.028533197	0.00052769477
0.065188620	0.028444262	0.00052780990
0.065320109	0.029383319	0.00053239871
0.065451598	0.029826719	0.00053511659
0.065583087	0.029263799	0.00053298278
0.065714575	0.028727038	0.00052636083
0.065846064	0.028640408	0.00052866109
0.065977553	0.028678984	0.00052694428
0.066109041	0.029314353	0.00052931871
0.066240530	0.028338370	0.00052625012
0.066372019	0.029629706	0.00053232710
0.066503507	0.029500564	0.00053329403
0.066634996	0.028369584	0.00052109942
0.066766485	0.029156329	0.00053122815
0.066897973	0.030396209	0.00053839994
0.067029462	0.029173020	0.00052968900
0.067160951	0.028628685	0.00052705968
0.067292440	0.028568258	0.00052216331
0.067423928	0.029340519	0.00052541537
0.067555417	0.028621081	0.00052344109
0.067686906	0.028188165	0.00051888828
0.067818394	0.028691701	0.00052482898
0.067949883	0.027982304	0.00051705677
0.068081372	0.028502564	0.00052086378
0.068212860	0.028429693	0.00051878389
0.068344349	0.029584289	0.00052939529
0.068475838	0.028967528	0.00052304979
0.068607327	0.028561582	0.00051960894
0.068738815	0.028215407	0.00051402218
0.068870304	0.029217160	0.00052626745
0.069001793	0.029034837	0.00052336906
0.069133281	0.028676624	0.00052039025
0.069264770	0.028484176	0.00052187269
0.069396259	0.029230737	0.00051893089
0.069527747	0.028027564	0.00051704266
0.069659236	0.028493893	0.00051969831
0.069790725	0.029082287	0.00052122751
0.069922214	0.028775960	0.00052171965
0.070053702	0.028535038	0.00051501399
0.070185191	0.027859405	0.00051403878
0.070316680	0.029132361	0.00051895965
0.070448168	0.028754475	0.00051824996
0.070579657	0.028924371	0.00052206986
0.070711146	0.028672219	0.00051484012
0.070842634	0.028220734	0.00051477530
0.070974123	0.029368959	0.00052173962
0.071105612	0.027779080	0.00050881516
0.071237101	0.027908461	0.00051160449
0.071368589	0.028220410	0.00050889319
0.071500078	0.027459496	0.00050889189
0.071631567	0.028348284	0.00051384838
0.071763055	0.028107340	0.00051189964
0.071894544	0.027684839	0.00050805630
0.072026033	0.028114801	0.00050654554
0.072157521	0.027710778	0.00050828029
0.072289010	0.028382367	0.00051335884
0.072420499	0.027180071	0.00050293851
0.072551988	0.027252828	0.00050173796
0.072683476	0.027479455	0.00050276903
0.072814965	0.028646002	0.00051393425
0.072946454	0.027619682	0.00050765891
0.073077942	0.027736618	0.00050269268
0.073209431	0.027882455	0.00050918201
0.073340920	0.028029572	0.00050606979
0.073472408	0.027476675	0.00050382948
0.073603897	0.028066000	0.00050928766
0.073735386	0.027478335	0.00050116747
0.073866875	0.027558267	0.00050153366
0.073998363	0.028066427	0.00050672104
0.074129852	0.027868954	0.00050628761
0.074261341	0.027229298	0.00050289721
0.074392829	0.026425249	0.00049068042
0.074524318	0.027438975	0.00050192178
0.074655807	0.028102733	0.00050437470
0.074787295	0.027627705	0.00050196532
0.074918784	0.026540253	0.00049488148
0.075050273	0.027323596	0.00049708799
0.075181761	0.026867936	0.00049405158
0.075313250	0.026148847	0.00049048872
0.075444739	0.027258534	0.00049802863
0.075576228	0.027932059	0.00050257451
0.075707716	0.027038214	0.00049368304
0.075839205	0.028306017	0.00050501789
0.075970694	0.026846828	0.00049353946
0.076102182	0.026874703	0.00049293071
0.076233671	0.027111449	0.00049800124
0.076365160	0.027911641	0.00049851156
0.076496648	0.027617811	0.00049948702
0.076628137	0.028540977	0.00050604348
0.076759626	0.027490580	0.00049519267
0.076891115	0.026868735	0.00049332738
0.077022603	0.026640778	0.00048886202
0.077154092	0.027609497	0.00049541200
0.077285581	0.026620086	0.00049258241
0.077417069	0.027057685	0.00049176185
0.077548558	0.025966379	0.00048546262
0.077680047	0.027030836	0.00048991133
0.077811535	0.027518985	0.00049741803
0.077943024	0.026508162	0.00048854828
0.078074513	0.026620880	0.00048607970
0.078206002	0.026126372	0.00048622902
0.078337490	0.027411056	0.00049207581
0.078468979	0.026938297	0.00048912551
0.078600468	0.026710651	0.00049062520
0.078731956	0.027037978	0.00048952229
0.078863445	0.026876612	0.00049194971
0.078994934	0.026642069	0.00048585230
0.079126422	0.026997156	0.00048963126
0.079257911	0.025873261	0.00048062509
0.079389400	0.026804068	0.00048716376
0.079520889	0.026090592	0.00048216322
0.079652377	0.026762183	0.00048631113
0.079783866	0.025593555	0.00047776376
0.079915355	0.026457290	0.00048604955
0.080046843	0.026595927	0.00048320180
0.080178332	0.026751421	0.00048563589
0.080309821	0.026056682	0.00048170055
0.080441309	0.026402961	0.00047940036
0.080572798	0.027026609	0.00048970503
0.080704287	0.026119487	0.00048138815
0.080835776	0.026074640	0.00048026201
0.080967264	0.025998053	0.00047928554
0.081098753	0.025786661	0.00047366261
0.081230242	0.027120674	0.00048738480
0.081361730	0.026195530	0.00047957216
0.081493219	0.026095924	0.00047883342
0.081624708	0.025735082	0.00047774528
0.081756196	0.027171199	0.00048211338
0.081887685	0.025501692	0.00047491537
0.082019174	0.026335490	0.00048032798
0.082150663	0.026591515	0.00048068316
0.082282151	0.026775024	0.00048393085
0.082413640	0.026928592	0.00048104280
0.082545129	0.025237990	0.00047072688
0.082676617	0.026414157	0.00047846199
0.082808106	0.026303668	0.00047948845
0.082939595	0.026907428	0.00048548440
0.083071083	0.026737812	0.00047774266
0.083202572	0.026438952	0.00047889325
0.083334061	0.026054905	0.00047855348
0.083465549	0.026249418	0.00047506156
0.083597038	0.026175736	0.00047775683
0.083728527	0.026664186	0.00047692951
0.083860016	0.026955321	0.00048166629
0.083991504	0.026258930	0.00047803115
0.084122993	0.026130844	0.00047368191
0.084254482	0.025108764	0.00046783063
0.084385970	0.025127590	0.00046561278
0.084517459	0.025596495	0.00047012090
0.084648948	0.027748818	0.00048766687
0.084780436	0.027044953	0.00047825489
0.084911925	0.025806357	0.00047077314
0.085043414	0.025810942	0.00046903669
0.085174903	0.025635298	0.00046878113
0.085306391	0.026069314	0.00047448735
0.085437880	0.026218632	0.00047015235
0.085569369	0.026495659	0.00047632452
0.085700857	0.025960758	0.00046908279
0.085832346	0.026538824	0.00047415540
0.085963835	0.025046594	0.00046642114
0.086095323	0.026389745	0.00047170923
0.086226812	0.026432205	0.00047228945
0.086358301	0.025911999	0.00046901369
0.086489790	0.025545915	0.00046531953
0.086621278	0.025737953	0.00046729213
0.086752767	0.026284075	0.00047146804
0.086884256	0.025711574	0.00046595383
0.087015744	0.025561612	0.00046587538
0.087147233	0.025283485	0.00046222985
0.087278722	0.025915460	0.00047054648
0.087410210	0.025853200	0.00046640605
0.087541699	0.026603022	0.00047115289
0.087673188	0.025004879	0.00046176562
0.087804677	0.026367894	0.00046810827
0.087936165	0.025997540	0.00046867149
0.088067654	0.025663496	0.00046365066
0.088199143	0.026542786	0.00046861270
0.088330631	0.025807728	0.00046730547
0.088462120	0.025894802	0.00046405636
0.088593609	0.026737135	0.00047434184
0.088725097	0.025722269	0.00046201728
0.088856586	0.024918136	0.00045767983
0.088988075	0.025940789	0.00046649998
0.089119564	0.025550895	0.00046219116
0.089251052	0.026032573	0.00046618497
0.089382541	0.024893873	0.00045598303
0.089514030	0.025519223	0.00046029466
0.089645518	0.024989538	0.00045562633
0.089777007	0.025060889	0.00045660244
0.089908496	0.025489411	0.00046253346
0.090039984	0.025457174	0.00046074871
0.090171473	0.025633648	0.00045803484
0.090302962	0.025222497	0.00045963114
0.090434451	0.025650222	0.00046051127
0.090565939	0.025207201	0.00045978117
0.090697428	0.025566327	0.00046040182
0.090828917	0.025013337	0.00045123439
0.090960405	0.025176239	0.00045781910
0.091091894	0.024638671	0.00045172633
0.091223383	0.025731104	0.00046281193
0.091354871	0.025590683	0.00046086494
0.091486360	0.026159466	0.00047166242
0.091617849	0.025773651	0.00047484451
0.091749337	0.025320552	0.00047340645
0.091880826	0.025370358	0.00047805275
0.092012315	0.025979114	0.00048669065
0.092143804	0.025447051	0.00048173863
0.092275292	0.025169851	0.00048519064
0.092406781	0.025982669	0.00049203351
0.092538270	0.024267368	0.00048231296
0.092669758	0.025657118	0.00049688914
0.092801247	0.025067786	0.00047414189
0.092932736	0.024613767	0.00047185100
0.093064224	0.026121420	0.00048062845
0.093195713	0.025528273	0.00047357435
0.093327202	0.024256809	0.00046417707
0.093458691	0.025885345	0.00046974522
0.093590179	0.025100382	0.00046950496
0.093721668	0.025118553	0.00046819659
0.093853157	0.025274277	0.00046779336
0.093984645	0.024116645	0.00045732079
0.094116134	0.025803849	0.00046778726
0.094247623	0.024972535	0.00046166720
0.094379111	0.024402626	0.00045874066
0.094510600	0.024406362	0.00045701104
0.094642089	0.024957444	0.00046017844
0.094773578	0.024181064	0.00045250919
0.094905066	0.024584478	0.00045738202
0.095036555	0.024922126	0.00046318559
0.095168044	0.024256536	0.00045009038
0.095299532	0.024481145	0.00045484328
0.095431021	0.024517790	0.00045131650
0.095562510	0.025403628	0.00046148941
0.095693998	0.024257636	0.00045405510
0.095825487	0.024907755	0.00045385664
0.095956976	0.024444758	0.00045506911
0.096088465	0.024377097	0.00044949441
0.096219953	0.023910689	0.00044881989
0.096351442	0.025129768	0.00045921565
0.096482931	0.024434838	0.00045148302
0.096614419	0.024647268	0.00045134685
0.096745908	0.024729371	0.00045281210
0.096877397	0.024480852	0.00044885210
0.097008885	0.023718891	0.00044607299
0.097140374	0.024935079	0.00045263003
0.097271863	0.024204122	0.00044832615
0.097403352	0.024287697	0.00044785001
0.097534840	0.025067827	0.00045292750
0.097666329	0.023905728	0.00044757999
0.097797818	0.025478519	0.00045064907
0.097929306	0.024887214	0.00044999368
0.098060795	0.024549101	0.00044632857
0.098192284	0.024390679	0.00044247664
0.098323772	0.025343058	0.00045189675
0.098455261	0.024168795	0.00043919751
0.098586750	0.024448923	0.00044007687
0.098718239	0.023989480	0.00043758799
0.098849727	0.024690165	0.00044206715
0.098981216	0.025078505	0.00044466360
0.099112705	0.024808153	0.00044199530
0.099244193	0.024033397	0.00043483739
0.099375682	0.024096980	0.00043744002
0.099507171	0.024904840	0.00044158437
0.099638659	0.024354300	0.00044165786
0.099770148	0.024917367	0.00044320634
0.099901637	0.024034287	0.00043551251
0.10003313	0.024403631	0.00043953524
0.10016461	0.023781621	0.00043593818
0.10029610	0.024628390	0.00044369196
0.10042759	0.025249153	0.00044510193
0.10055908	0.024321692	0.00043859008
0.10069057	0.023855676	0.00043753592
0.10082206	0.024903946	0.00044291530
0.10095355	0.025038686	0.00044555620
0.10108504	0.023708919	0.00043383793
0.10121652	0.024054534	0.00043590506
0.10134801	0.025565513	0.00044733402
0.10147950	0.025220050	0.00044515060
0.10161099	0.024441812	0.00043868594
0.10174248	0.024263672	0.00043803095
0.10187397	0.024353442	0.00043473627
0.10200546	0.024684577	0.00044082188
0.10213694	0.024124641	0.00043386768
0.10226843	0.024818683	0.00044039326
0.10239992	0.023964781	0.00043531509
0.10253141	0.024040444	0.00042980861
0.10266290	0.024553575	0.00044128984
0.10279439	0.023866382	0.00043054285
0.10292588	0.024254302	0.00043636888
0.10305737	0.023988367	0.00043184794
0.10318885	0.023574680	0.00042841903
0.10332034	0.023649265	0.00043092880
0.10345183	0.024017073	0.00043069789
0.10358332	0.024159615	0.00043418586
0.10371481	0.023186233	0.00042829223
0.10384630	0.023269973	0.00042720965
0.10397779	0.024158760	0.00043382619
0.10410928	0.023241058	0.00042744702
0.10424076	0.023092415	0.00042514207
0.10437225	0.024109904	0.00043136408
0.10450374	0.024333930	0.00042980200
0.10463523	0.024083415	0.00043111144
0.10476672	0.023653844	0.00042697057
0.10489821	0.023543284	0.00042690884
0.10502970	0.023674626	0.00042802054
0.10516118	0.024014492	0.00042887415
0.10529267	0.024158990	0.00043131602
0.10542416	0.023899062	0.00042785572
0.10555565	0.023976754	0.00042800790
0.10568714	0.024386334	0.00043214338
0.10581863	0.024519323	0.00043107289
0.10595012	0.023822375	0.00042899898
0.10608161	0.024452837	0.00043351060
0.10621309	0.023748076	0.00042681319
0.10634458	0.024023852	0.00042579062
0.10647607	0.023683484	0.00042569997
0.10660756	0.024104827	0.00042744229
0.10673905	0.024545456	0.00043298899
0.10687054	0.024058515	0.00043186101
0.10700203	0.023693808	0.00043403102
0.10713352	0.024873164	0.00044762866
0.10726500	0.023363366	0.00043812041
0.10739649	0.023566322	0.00044798987
0.10752798	0.023971718	0.00044771056
0.10765947	0.023212407	0.00044562839
0.10779096	0.023988314	0.00045203910
0.10792245	0.024080998	0.00045812201
0.10805394	0.024507060	0.00046185698
0.10818542	0.023921297	0.00045611461
0.10831691	0.022951338	0.00045186024
0.10844840	0.024551533	0.00046577232
0.10857989	0.025032966	0.00047035656
0.10871138	0.024315395	0.00047061465
0.10884287	0.023825349	0.00046436198
0.10897436	0.024583724	0.00046960084
0.10910585	0.024114816	0.00047129200
0.10923733	0.023647709	0.00046523444
0.10936882	0.023666337	0.00047332597
0.10950031	0.024025601	0.00047217809
0.10963180	0.024512795	0.00047878511
0.10976329	0.023686159	0.00047259899
0.10989478	0.023729991	0.00047336539
0.11002627	0.023256694	0.00047618921
0.11015776	0.024699329	0.00048176903
0.11028924	0.024600425	0.00048560918
0.11042073	0.023132628	0.00047794799
0.11055222	0.023755937	0.00047817296
0.11068371	0.024073274	0.00048296054
0.11081520	0.022608486	0.00047130282
0.11094669	0.023472352	0.00047992293
0.11107818	0.023985213	0.00048790834
0.11120966	0.023110671	0.00047887739
0.11134115	0.023450413	0.00048559111
0.11147264	0.023611053	0.00048216852
0.11160413	0.025013077	0.00049561740
0.11173562	0.024807783	0.00049805763
0.11186711	0.022984764	0.00046602545
0.11199860	0.023680525	0.00047427976
0.11213009	0.023673239	0.00046512453
0.11226157	0.023745226	0.00046287344
0.11239306	0.023430075	0.00046203333
0.11252455	0.023941502	0.00046359124
0.11265604	0.023903777	0.00046140666
0.11278753	0.023381793	0.00045108909
0.11291902	0.023988557	0.00045802650
0.11305051	0.023661743	0.00045882750
0.11318200	0.023720228	0.00045295372
0.11331348	0.024078086	0.00045675839
0.11344497	0.023752256	0.00045337778
0.11357646	0.024080024	0.00045279775
0.11370795	0.023835037	0.00045221562
0.11383944	0.024171581	0.00045413652
0.11397093	0.024054891	0.00045165283
0.11410242	0.024138284	0.00045304896
0.11423390	0.023159967	0.00044012709
0.11436539	0.023701754	0.00044913206
0.11449688	0.024034412	0.00044412676
0.11462837	0.023911154	0.00044861815
0.11475986	0.023714059	0.00044314514
0.11489135	0.023856726	0.00044216952
0.11502284	0.024021273	0.00044732427
0.11515433	0.024203201	0.00044722822
0.11528581	0.024029364	0.00044510618
0.11541730	0.024337375	0.00044514205
0.11554879	0.023930746	0.00044210252
0.11568028	0.023647856	0.00044200331
0.11581177	0.024098621	0.00044323772
0.11594326	0.023461177	0.00043928845
0.11607475	0.023389863	0.00043623077
0.11620624	0.023255902	0.00043316651
0.11633772	0.023285800	0.00043584349
0.11646921	0.024218461	0.00044305272
0.11660070	0.024809971	0.00044494568
0.11673219	0.023750309	0.00043632301
0.11686368	0.023863029	0.00043556543
0.11699517	0.023801193	0.00043582527
0.11712666	0.023803995	0.00043519049
0.11725814	0.023378096	0.00043055735
0.11738963	0.023741343	0.00043257595
0.11752112	0.023751702	0.00043023245
0.11765261	0.023376665	0.00042858461
0.11778410	0.023627293	0.00043277646
0.11791559	0.024220243	0.00043308283
0.11804708	0.024590095	0.00043510169
0.11817857	0.023653634	0.00042871314
0.11831005	0.023505190	0.00042622767
0.11844154	0.024036010	0.00043215954
0.11857303	0.023626901	0.00042426229
0.11870452	0.024048359	0.00042901395
0.11883601	0.024534993	0.00043212054
0.11896750	0.023574515	0.00042509043
0.11909899	0.023820414	0.00042770898
0.11923048	0.023864104	0.00042323742
0.11936196	0.023721084	0.00042390064
0.11949345	0.023330390	0.00041698756
0.11962494	0.024168448	0.00042323880
0.11975643	0.024191934	0.00042548072
0.11988792	0.024029727	0.00042252938
0.12001941	0.023900857	0.00042088796
0.12015090	0.023619853	0.00041789790
0.12028239	0.024163004	0.00042368249
0.12041387	0.023828608	0.00041811668
0.12054536	0.023690777	0.00041657869
0.12067685	0.024132554	0.00042125771
0.12080834	0.023809049	0.00041911794
0.12093983	0.023306734	0.00041154406
0.12107132	0.023895425	0.00041940604
0.12120281	0.024266742	0.00041831514
0.12133429	0.023671245	0.00041410703
0.12146578	0.023838707	0.00041609097
0.12159727	0.023105623	0.00040981508
0.12172876	0.023808348	0.00041580979
0.12186025	0.023694693	0.00041414582
0.12199174	0.023997862	0.00041713386
0.12212323	0.023689363	0.00041426664
0.12225472	0.023487847	0.00041165721
0.12238620	0.023893374	0.00041558236
0.12251769	0.023801003	0.00041335816
0.12264918	0.024090692	0.00041720236
0.12278067	0.024098628	0.00041627300
0.12291216	0.023542239	0.00041160520
0.12304365	0.024241946	0.00041631181
0.12317514	0.023936849	0.00041456474
0.12330663	0.023889317	0.00041305586
0.12343811	0.024119578	0.00041633423
0.12356960	0.022823634	0.00040573369
0.12370109	0.024107058	0.00041495130
0.12383258	0.023873955	0.00041169523
0.12396407	0.023460116	0.00040776951
0.12409556	0.024334768	0.00041976014
0.12422705	0.023569286	0.00040940421
0.12435853	0.024030479	0.00041440572
0.12449002	0.023465350	0.00040840458
0.12462151	0.023803091	0.00041218900
0.12475300	0.023266458	0.00040697877
0.12488449	0.023614431	0.00041072153
0.12501598	0.024574862	0.00041899182
0.12514747	0.024277339	0.00041208714
0.12527896	0.023427263	0.00040709262
0.12541044	0.023946945	0.00041418430
0.12554193	0.022920881	0.00040325971
0.12567342	0.023309071	0.00040521359
0.12580491	0.024111577	0.00041372089
0.12593640	0.023649175	0.00040707597
0.12606789	0.023366247	0.00040898983
0.12619938	0.024165739	0.00041209272
0.12633087	0.023717538	0.00040935343
0.12646235	0.023980235	0.00041010933
0.12659384	0.023813211	0.00040480192
0.12672533	0.023719851	0.00040962475
0.12685682	0.023971720	0.00040923158
0.12698831	0.023556894	0.00040699483
0.12711980	0.024314414	0.00041081248
0.12725129	0.023835922	0.00040670732
0.12738277	0.023375302	0.00040543579
0.12751426	0.023642148	0.00040641567
0.12764575	0.023811874	0.00040682372
0.12777724	0.024107846	0.00040757897
0.12790873	0.023963383	0.00040814166
0.12804022	0.023773068	0.00040920733
0.12817171	0.023418600	0.00040533115
0.12830320	0.023681255	0.00040567858
0.12843468	0.023880178	0.00040664188
0.12856617	0.023074204	0.00040009789
0.12869766	0.023596059	0.00040435386
0.12882915	0.024349234	0.00040962815
0.12896064	0.024124103	0.00040512279
0.12909213	0.023633281	0.00040302911
0.12922362	0.023716441	0.00040419555
0.12935511	0.023410601	0.00040318968
0.12948659	0.024046252	0.00040686941
0.12961808	0.022926041	0.00039826613
0.12974957	0.023732952	0.00040287448
0.12988106	0.023883687	0.00040437573
0.13001255	0.024185127	0.00040455913
0.13014404	0.023962600	0.00040536606
0.13027553	0.024102967	0.00040471662
0.13040701	0.024090392	0.00040383311
0.13053850	0.023421789	0.00040268461
0.13066999	0.023530545	0.00040057550
0.13080148	0.024300712	0.00040678430
0.13093297	0.023523772	0.00039894358
0.13106446	0.023682141	0.00040117688
0.13119595	0.023691496	0.00040141164
0.13132744	0.022986312	0.00039630710
0.13145892	0.022950285	0.00039687730
0.13159041	0.023778898	0.00040178865
0.13172190	0.024058508	0.00040351402
0.13185339	0.023386931	0.00040107347
0.13198488	0.023638373	0.00040016941
0.13211637	0.023378396	0.00039993531
0.13224786	0.023457027	0.00039835248
0.13237935	0.023450901	0.00039880107
0.13251083	0.023322829	0.00039840873
0.13264232	0.022979684	0.00039510273
0.13277381	0.023664690	0.00040018069
0.13290530	0.023354116	0.00039578928
0.13303679	0.023402008	0.00039855822
0.13316828	0.024172685	0.00040263096
0.13329977	0.023491106	0.00039607332
0.13343125	0.023987434	0.00040341404
0.13356274	0.024168682	0.00039933487
0.13369423	0.023448228	0.00039516309
0.13382572	0.024011048	0.00040239594
0.13395721	0.023926444	0.00039924393
0.13408870	0.023500631	0.00039855992
0.13422019	0.024050045	0.00039902784
0.13435168	0.023057116	0.00039447365
0.13448316	0.024069278	0.00040219222
0.13461465	0.024114328	0.00039815578
0.13474614	0.023670170	0.00039733804
0.13487763	0.024004108	0.00039989459
0.13500912	0.022821872	0.00039152762
0.13514061	0.022681967	0.00039118306
0.13527210	0.024359857	0.00040166405
0.13540359	0.024015071	0.00039934610
0.13553507	0.024637895	0.00040159560
0.13566656	0.023564513	0.00039645277
0.13579805	0.023434914	0.00039503040
0.13592954	0.023019765	0.00039057731
0.13606103	0.023750866	0.00039940754
0.13619252	0.023599530	0.00039483110
0.13632401	0.023851318	0.00039532093
0.13645549	0.024546378	0.00040320589
0.13658698	0.024216993	0.00039882968
0.13671847	0.024357938	0.00040018962
0.13684996	0.023482126	0.00039478928
0.13698145	0.024456398	0.00039815601
0.13711294	0.023806804	0.00039633473
0.13724443	0.023739046	0.00039554106
0.13737592	0.022947483	0.00038934797
0.13750740	0.023232193	0.00039318493
0.13763889	0.024034246	0.00039493177
0.13777038	0.023673792	0.00039544502
0.13790187	0.023480627	0.00039327297
0.13803336	0.023549886	0.00039224161
0.13816485	0.023199297	0.00039206338
0.13829634	0.024248234	0.00039467587
0.13842783	0.024195401	0.00039761180
0.13855931	0.023586968	0.00039345412
0.13869080	0.023920887	0.00039418557
0.13882229	0.023570704	0.00039159580
0.13895378	0.023755799	0.00039225600
0.13908527	0.023608668	0.00039225386
0.13921676	0.023527861	0.00039178261
0.13934825	0.023051557	0.00038896711
0.13947973	0.023412423	0.00039030652
0.13961122	0.023285522	0.00038778615
0.13974271	0.023791716	0.00039310083
0.13987420	0.023464254	0.00039206609
0.14000569	0.023087701	0.00038399993
0.14013718	0.023554911	0.00039007404
0.14026867	0.023287652	0.00038779111
0.14040016	0.023568516	0.00039113799
0.14053164	0.023928728	0.00039450809
0.14066313	0.023234757	0.00038474964
0.14079462	0.024088119	0.00039346170
0.14092611	0.023782603	0.00039027392
0.14105760	0.023589999	0.00038857063
0.14118909	0.022919708	0.00038608506
0.14132058	0.023450020	0.00038449956
0.14145207	0.023925616	0.00039038010
0.14158355	0.023360254	0.00038578465
0.14171504	0.024065118	0.00039159105
0.14184653	0.023644132	0.00038811751
0.14197802	0.023648616	0.00038640645
0.14210951	0.023399295	0.00038494073
0.14224100	0.023541545	0.00038685839
0.14237249	0.023382425	0.00038401336
0.14250398	0.023206392	0.00038654462
0.14263546	0.023741341	0.00038651971
0.14276695	0.023635477	0.00038627799
0.14289844	0.023500849	0.00038583454
0.14302993	0.023281327	0.00038476944
0.14316142	0.023356424	0.00038450251
0.14329291	0.024233422	0.00038832477
0.14342440	0.023481969	0.00038592293
0.14355588	0.022777614	0.00038121589
0.14368737	0.023813516	0.00038741025
0.14381886	0.023491112	0.00038592615
0.14395035	0.023744405	0.00038492145
0.14408184	0.023400605	0.00038485989
0.14421333	0.023733330	0.00038619110
0.14434482	0.023221820	0.00038227700
0.14447631	0.023617277	0.00038653276
0.14460779	0.023430253	0.00038420120
0.14473928	0.023800723	0.00038589836
0.14487077	0.023124503	0.00038410279
0.14500226	0.024375209	0.00038951169
0.14513375	0.024848240	0.00039383726
0.14526524	0.023758471	0.00038375673
0.14539673	0.023734455	0.00038346152
0.14552822	0.023385294	0.00038584438
0.14565970	0.023560428	0.00038306918
0.14579119	0.023531314	0.00038464533
0.14592268	0.023397341	0.00038211471
0.14605417	0.023833544	0.00038545884
0.14618566	0.023283996	0.00038205234
0.14631715	0.023571321	0.00038276567
0.14644864	0.023442278	0.00038138129
0.14658012	0.023651832	0.00038298230
0.14671161	0.023357157	0.00038298719
0.14684310	0.023262814	0.00038315329
0.14697459	0.024091605	0.00038597097
0.14710608	0.024069904	0.00038494198
0.14723757	0.023408842	0.00038186188
0.14736906	0.023267098	0.00038001555
0.14750055	0.022984666	0.00037959372
0.14763203	0.023144466	0.00037881683
0.14776352	0.023018929	0.00037705027
0.14789501	0.023821648	0.00038371290
0.14802650	0.023073099	0.00037684527
0.14815799	0.023751920	0.00038351108
0.14828948	0.023462411	0.00037951432
0.14842097	0.023266343	0.00038057332
0.14855246	0.023859529	0.00038364317
0.14868394	0.023897210	0.00038102227
0.14881543	0.023483223	0.00038143396
0.14894692	0.023331273	0.00037985073
0.14907841	0.023574594	0.00037850098
0.14920990	0.023364040	0.00037909465
0.14934139	0.023255467	0.00037753106
0.14947288	0.023152630	0.00037801091
0.14960436	0.023830437	0.00038175353
0.14973585	0.023888463	0.00038132982
0.14986734	0.023373729	0.00037918132
0.14999883	0.023951575	0.00038084964
0.15013032	0.024104083	0.00038337260
0.15026181	0.023659111	0.00038104396
0.15039330	0.023937159	0.00038236564
0.15052479	0.023925899	0.00038144772
0.15065627	0.023631363	0.00037846896
0.15078776	0.023492558	0.00038007198
0.15091925	0.023906065	0.00038085549
0.15105074	0.023732379	0.00037846714
0.15118223	0.023124197	0.00037669752
0.15131372	0.023677344	0.00037976692
0.15144521	0.024136720	0.00038207463
0.15157670	0.023456539	0.00037738464
0.15170818	0.024272401	0.00038185609
0.15183967	0.023385983	0.00037584779
0.15197116	0.023920885	0.00038088940
0.15210265	0.023634549	0.00037759172
0.15223414	0.023276056	0.00037576804
0.15236563	0.024014456	0.00038003593
0.15249712	0.023342292	0.00037543507
0.15262860	0.023622610	0.00037746455
0.15276009	0.023833101	0.00038007776
0.15289158	0.023281806	0.00037560429
0.15302307	0.022958056	0.00037223398
0.15315456	0.023854614	0.00037815598
0.15328605	0.024090308	0.00038127802
0.15341754	0.022559588	0.00037192360
0.15354903	0.023164853	0.00037495916
0.15368051	0.022966125	0.00037239360
0.15381200	0.023431018	0.00037365713
0.15394349	0.023393286	0.00037495677
0.15407498	0.023132965	0.00037466954
0.15420647	0.023890081	0.00037631670
0.15433796	0.023241692	0.00037324963
0.15446945	0.023877184	0.00037704748
0.15460094	0.024188616	0.00038068805
0.15473242	0.022708172	0.00036962611
0.15486391	0.023441903	0.00037366363
0.15499540	0.024302278	0.00037971254
0.15512689	0.023410143	0.00037476008
0.15525838	0.023657583	0.00037565339
0.15538987	0.023516838	0.00037394843
0.15552136	0.024063601	0.00037754476
0.15565284	0.023680675	0.00037486823
0.15578433	0.023282557	0.00037241543
0.15591582	0.023503521	0.00037419391
0.15604731	0.023306502	0.00037260844
0.15617880	0.023317303	0.00037306357
0.15631029	0.023828150	0.00037685426
0.15644178	0.024205716	0.00037679469
0.15657327	0.023238727	0.00037294043
0.15670475	0.023820603	0.00037474945
0.15683624	0.023954450	0.00037612888
0.15696773	0.023650963	0.00037393897
0.15709922	0.024098867	0.00037502038
0.15723071	0.023623109	0.00037382978
0.15736220	0.023590272	0.00037111140
0.15749369	0.023914773	0.00037472870
0.15762518	0.023246034	0.00036984680
0.15775666	0.024027892	0.00037451479
0.15788815	0.024281865	0.00037728494
0.15801964	0.023480667	0.00037143030
0.15815113	0.023329290	0.00036956605
0.15828262	0.023595916	0.00037143009
0.15841411	0.023890759	0.00037383398
0.15854560	0.023560325	0.00037210958
0.15867708	0.023235057	0.00036876364
0.15880857	0.023852288	0.00037426974
0.15894006	0.023212561	0.00036836840
0.15907155	0.024176234	0.00037584053
0.15920304	0.023758874	0.00037372632
0.15933453	0.023371248	0.00036860799
0.15946602	0.023071840	0.00036758228
0.15959751	0.023358841	0.00036986050
0.15972899	0.023107115	0.00036833444
0.15986048	0.023807878	0.00037280951
0.15999197	0.023853391	0.00037104370
0.16012346	0.023998308	0.00037386110
0.16025495	0.023739645	0.00037106429
0.16038644	0.023071290	0.00036590266
0.16051793	0.023389903	0.00037017870
0.16064942	0.022937680	0.00036448954
0.16078090	0.023526638	0.00036974789
0.16091239	0.023803508	0.00037165012
0.16104388	0.023298094	0.00036661624
0.16117537	0.023476251	0.00037009845
0.16130686	0.023110271	0.00036452351
0.16143835	0.023194020	0.00036616802
0.16156984	0.023507511	0.00037065193
0.16170133	0.023301732	0.00036486608
0.16183281	0.023185038	0.00036811504
0.16196430	0.023701546	0.00036961110
0.16209579	0.023353257	0.00036727199
0.16222728	0.023172832	0.00036675658
0.16235877	0.023358093	0.00036559516
0.16249026	0.024419846	0.00037371503
0.16262175	0.023590066	0.00036773245
0.16275323	0.023187214	0.00036577909
0.16288472	0.023043739	0.00036309614
0.16301621	0.023256421	0.00036427078
0.16314770	0.023524050	0.00036950599
0.16327919	0.023346941	0.00036506599
0.16341068	0.023427704	0.00036628229
0.16354217	0.023397515	0.00036704706
0.16367366	0.023260968	0.00036484238
0.16380514	0.023384476	0.00036620635
0.16393663	0.023908179	0.00036905690
0.16406812	0.023237808	0.00036342377
0.16419961	0.023796691	0.00036836342
0.16433110	0.023534247	0.00036556530
0.16446259	0.023820461	0.00036779199
0.16459408	0.023650190	0.00036758062
0.16472557	0.023776951	0.00036627911
0.16485705	0.023771880	0.00036719407
0.16498854	0.023765628	0.00036653656
0.16512003	0.023463353	0.00036473894
0.16525152	0.023678926	0.00036723909
0.16538301	0.023590030	0.00036465589
0.16551450	0.023692798	0.00036628513
0.16564599	0.023123952	0.00036293732
0.16577747	0.023648533	0.00036684383
0.16590896	0.024037463	0.00036829530
0.16604045	0.024212577	0.00036834591
0.16617194	0.023777086	0.00036594208
0.16630343	0.023624375	0.00036476574
0.16643492	0.023907346	0.00036628625
0.16656641	0.023974293	0.00036749538
0.16669790	0.023427088	0.00036133500
0.16682938	0.023552418	0.00036437046
0.16696087	0.023814584	0.00036674846
0.16709236	0.023849399	0.00036469594
0.16722385	0.023546670	0.00036492631
0.16735534	0.023203878	0.00036114900
0.16748683	0.023065260	0.00036132363
0.16761832	0.023078443	0.00036164832
0.16774981	0.023865492	0.00036319195
0.16788129	0.024053270	0.00036570193
0.16801278	0.022648164	0.00035618084
0.16814427	0.022956514	0.00035975945
0.16827576	0.023806523	0.00036503229
0.16840725	0.023378305	0.00036039401
0.16853874	0.023009553	0.00035920664
0.16867023	0.023150006	0.00035858659
0.16880171	0.023667058	0.00036344091
0.16893320	0.024150135	0.00036552273
0.16906469	0.023303959	0.00035805308
0.16919618	0.023748571	0.00036524571
0.16932767	0.023824838	0.00036262640
0.16945916	0.023469814	0.00036222546
0.16959065	0.023410001	0.00036237427
0.16972214	0.023281238	0.00035902885
0.16985362	0.023372131	0.00036138512
0.16998511	0.023745029	0.00036103708
0.17011660	0.023177790	0.00035948591
0.17024809	0.023339558	0.00036131395
0.17037958	0.023894429	0.00036265480
0.17051107	0.023466096	0.00036080432
0.17064256	0.023287430	0.00036026040
0.17077405	0.023288316	0.00035848653
0.17090553	0.023527369	0.00036047835
0.17103702	0.022690033	0.00035479774
0.17116851	0.023735205	0.00036025590
0.17130000	0.022757055	0.00035697030
0.17143149	0.024039357	0.00036335946
0.17156298	0.023845228	0.00036134503
0.17169447	0.023728452	0.00035945384
0.17182595	0.023640474	0.00035990307
0.17195744	0.023863733	0.00036205647
0.17208893	0.023239130	0.00035690498
0.17222042	0.023612157	0.00035950617
0.17235191	0.023165700	0.00035693324
0.17248340	0.023685913	0.00036035783
0.17261489	0.023243994	0.00035814587
0.17274638	0.023459438	0.00035758143
0.17287786	0.023485370	0.00035940385
0.17300935	0.023766032	0.00036057994
0.17314084	0.023413411	0.00035854346
0.17327233	0.023257982	0.00035705418
0.17340382	0.023765661	0.00035912949
0.17353531	0.023085601	0.00035544389
0.17366680	0.023553557	0.00035765664
0.17379829	0.023054281	0.00035415775
0.17392977	0.023771675	0.00035944030
0.17406126	0.023466777	0.00035751777
0.17419275	0.023458305	0.00035656464
0.17432424	0.023555306	0.00035691806
0.17445573	0.023818640	0.00035841528
0.17458722	0.023483983	0.00035812199
0.17471871	0.023320192	0.00035607830
0.17485019	0.023644126	0.00035800798
0.17498168	0.023142894	0.00035470881
0.17511317	0.023658534	0.00035818531
0.17524466	0.023795579	0.00035971446
0.17537615	0.023942776	0.00035878606
0.17550764	0.023618427	0.00035695129
0.17563913	0.023297959	0.00035507141
0.17577062	0.023254157	0.00035382340
0.17590210	0.023679917	0.00035650297
0.17603359	0.023946006	0.00035885273
0.17616508	0.022792520	0.00035189991
0.17629657	0.023297354	0.00035601434
0.17642806	0.022757087	0.00035007684
0.17655955	0.024028976	0.00035863305
0.17669104	0.023361613	0.00035390283
0.17682253	0.023444526	0.00035411044
0.17695401	0.023826219	0.00035723876
0.17708550	0.023719113	0.00035503277
0.17721699	0.022757700	0.00035041951
0.17734848	0.023462137	0.00035418163
0.17747997	0.022889490	0.00035126755
0.17761146	0.022931662	0.00035342185
0.17774295	0.023124395	0.00035020481
0.17787443	0.022992546	0.00035102255
0.17800592	0.022934727	0.00035078698
0.17813741	0.023854830	0.00035589584
0.17826890	0.023378672	0.00035352712
0.17840039	0.022544509	0.00034732643
0.17853188	0.023282254	0.00035387595
0.17866337	0.023233970	0.00035247315
0.17879486	0.023490038	0.00035237559
0.17892634	0.023335830	0.00035381022
0.17905783	0.022712155	0.00034759090
0.17918932	0.022675493	0.00035072584
0.17932081	0.023685477	0.00035468308
0.17945230	0.023366025	0.00035251407
0.17958379	0.023348950	0.00035388055
0.17971528	0.023733130	0.00035281671
0.17984677	0.023196039	0.00035183352
0.17997825	0.023182722	0.00035051894
0.18010974	0.023961552	0.00035489802
0.18024123	0.023802015	0.00035400394
0.18037272	0.023771325	0.00035276990
0.18050421	0.022562075	0.00035435170
0.18063570	0.023340100	0.00036183520
0.18076719	0.023543288	0.00036283070
0.18089867	0.023089058	0.00036366928
0.18103016	0.023757516	0.00037010599
0.18116165	0.022888239	0.00036680533
0.18129314	0.023553598	0.00037050526
0.18142463	0.023581420	0.00037169204
0.18155612	0.023310641	0.00037300757
0.18168761	0.023523814	0.00037418526
0.18181910	0.023781790	0.00037787820
0.18195058	0.024087852	0.00038225763
0.18208207	0.023875249	0.00037936079
0.18221356	0.023696901	0.00038097128
0.18234505	0.023786198	0.00038261873
0.18247654	0.023594125	0.00038329856
0.18260803	0.023330069	0.00038179762
0.18273952	0.023026313	0.00038013475
0.18287101	0.022947596	0.00038139140
0.18300249	0.023598453	0.00038582892
0.18313398	0.023594320	0.00038525417
0.18326547	0.023284983	0.00038667836
0.18339696	0.023047472	0.00038397939
0.18352845	0.023263291	0.00038653400
0.18365994	0.023037410	0.00038731513
0.18379143	0.023503170	0.00038953445
0.18392292	0.024001926	0.00039576702
0.18405440	0.023452211	0.00039031595
0.18418589	0.023962839	0.00039685182
0.18431738	0.023713631	0.00039618866
0.18444887	0.023798018	0.00039517555
0.18458036	0.022865072	0.00039116245
0.18471185	0.024093143	0.00040024288
0.18484334	0.024456796	0.00040320087
0.18497482	0.023625180	0.00039922285
0.18510631	0.023615175	0.00039692719
0.18523780	0.023374135	0.00039927835
0.18536929	0.023557558	0.00039386976
0.18550078	0.023398059	0.00038758933
0.18563227	0.023920926	0.00039023887
0.18576376	0.023455493	0.00037903987
0.18589525	0.023230990	0.00038202434
0.18602673	0.023247997	0.00037963106
0.18615822	0.023415180	0.00037803374
0.18628971	0.023123251	0.00037514604
0.18642120	0.023032627	0.00037266657
0.18655269	0.023160730	0.00037500882
0.18668418	0.023779159	0.00037476079
0.18681567	0.023656319	0.00037435606
0.18694716	0.023425138	0.00037227616
0.18707864	0.022982071	0.00036654431
0.18721013	0.023781291	0.00037256968
0.18734162	0.023227497	0.00036970862
0.18747311	0.023815865	0.00036914921
0.18760460	0.023468431	0.00036931998
0.18773609	0.022739537	0.00036108300
0.18786758	0.023120879	0.00036406678
0.18799906	0.023197065	0.00036558670
0.18813055	0.023156197	0.00036282292
0.18826204	0.023315997	0.00036390456
0.18839353	0.024142997	0.00036556366
0.18852502	0.023470695	0.00036338512
0.18865651	0.023381927	0.00036357214
0.18878800	0.024014057	0.00036233544
0.18891949	0.023390742	0.00036045093
0.18905097	0.023303754	0.00035839843
0.18918246	0.023235168	0.00035763867
0.18931395	0.023637577	0.00036037466
0.18944544	0.023446586	0.00035733821
0.18957693	0.023548679	0.00035904364
0.18970842	0.023269724	0.00035355793
0.18983991	0.023258628	0.00035634844
0.18997140	0.023333201	0.00035709475
0.19010288	0.023459845	0.00035396381
0.19023437	0.022579247	0.00035016641
0.19036586	0.023740597	0.00035537651
0.19049735	0.023643010	0.00035509519
0.19062884	0.023449752	0.00035468907
0.19076033	0.023692649	0.00035290011
0.19089182	0.023759846	0.00035396158
0.19102330	0.022779842	0.00034903342
0.19115479	0.023268197	0.00035162051
0.19128628	0.023593312	0.00035355130
0.19141777	0.023414707	0.00035128743
0.19154926	0.023053662	0.00034899222
0.19168075	0.022792273	0.00034694049
0.19181224	0.023621365	0.00035223332
0.19194373	0.023305026	0.00035068236
0.19207521	0.023752162	0.00035144979
0.19220670	0.022970436	0.00034745198
0.19233819	0.023489910	0.00035119066
0.19246968	0.023463867	0.00035069006
0.19260117	0.023020289	0.00034847734
0.19273266	0.022670739	0.00034565349
0.19286415	0.023538256	0.00035035404
0.19299564	0.023536948	0.00035200021
0.19312712	0.023484614	0.00034959163
0.19325861	0.023560813	0.00035195798
0.19339010	0.023787313	0.00035044013
0.19352159	0.022747766	0.00034543154
0.19365308	0.023489876	0.00034969543
0.19378457	0.023428905	0.00034897165
0.19391606	0.023466111	0.00034992723
0.19404754	0.024117372	0.00035236168
0.19417903	0.023550518	0.00034963060
0.19431052	0.023025394	0.00034754937
0.19444201	0.023229302	0.00034812340
0.19457350	0.024095623	0.00035202891
0.19470499	0.023200160	0.00034610123
0.19483648	0.023664445	0.00034951484
0.19496797	0.023414452	0.00034934011
0.19509945	0.023324734	0.00034685837
0.19523094	0.023150517	0.00034705263
0.19536243	0.022951674	0.00034533266
0.19549392	0.023341317	0.00034569798
0.19562541	0.024004202	0.00035017332
0.19575690	0.023373756	0.00034579558
0.19588839	0.023897411	0.00035024412
0.19601988	0.023031028	0.00034404958
0.19615136	0.023218055	0.00034470991
0.19628285	0.022882741	0.00034348426
0.19641434	0.024205756	0.00035034448
0.19654583	0.022872356	0.00034345969
0.19667732	0.023210431	0.00034442475
0.19680881	0.023217272	0.00034544855
0.19694030	0.023138701	0.00034425532
0.19707178	0.023354718	0.00034507333
0.19720327	0.023422915	0.00034558415
0.19733476	0.023438190	0.00034418417
0.19746625	0.023204130	0.00034431214
0.19759774	0.023060064	0.00034381714
0.19772923	0.023783585	0.00034704326
0.19786072	0.023395256	0.00034368083
0.19799221	0.023384849	0.00034520459
0.19812369	0.023568494	0.00034481106
0.19825518	0.023127032	0.00034314465
0.19838667	0.023468724	0.00034324660
0.19851816	0.023078152	0.00034314905
0.19864965	0.023217283	0.00034299025
0.19878114	0.023754213	0.00034534395
0.19891263	0.023840778	0.00034827791
0.19904412	0.023399402	0.00034262659
0.19917560	0.023212786	0.00034315131
0.19930709	0.023583417	0.00034482241
0.19943858	0.023823430	0.00034550481
0.19957007	0.023524270	0.00034410335
0.19970156	0.023938080	0.00034540244
0.19983305	0.023090961	0.00034074938
0.19996454	0.023249189	0.00034231917
0.20009602	0.023270865	0.00034175940
0.20022751	0.024152614	0.00034824191
0.20035900	0.022838329	0.00033957861
0.20049049	0.023112608	0.00034020261
0.20062198	0.023347334	0.00034232271
0.20075347	0.024195965	0.00034567800
0.20088496	0.023478357	0.00034341534
0.20101645	0.023429718	0.00034185859
0.20114793	0.023526109	0.00034167386
0.20127942	0.023101539	0.00034086610
0.20141091	0.023466026	0.00034152235
0.20154240	0.023451927	0.00034142783
0.20167389	0.023223731	0.00034161345
0.20180538	0.023794071	0.00034284977
0.20193687	0.023352777	0.00034109317
0.20206836	0.022738641	0.00033701974
0.20219984	0.022836435	0.00033857426
0.20233133	0.023313905	0.00034171148
0.20246282	0.023085488	0.00033775140
0.20259431	0.022961114	0.00033799035
0.20272580	0.023759719	0.00034191120
0.20285729	0.023734269	0.00034223981
0.20298878	0.024113542	0.00034511490
0.20312027	0.023556323	0.00033863640
0.20325175	0.023333018	0.00034000034
0.20338324	0.023211528	0.00033737271
0.20351473	0.022870009	0.00033691789
0.20364622	0.023384016	0.00033948303
0.20377771	0.023435545	0.00033783311
0.20390920	0.023474158	0.00034064254
0.20404069	0.023477595	0.00033912579
0.20417217	0.023432599	0.00033982278
0.20430366	0.023464492	0.00034040167
0.20443515	0.023164407	0.00033569872
0.20456664	0.023317314	0.00033792358
0.20469813	0.022947297	0.00033631299
0.20482962	0.023019780	0.00033534550
0.20496111	0.023343058	0.00033822607
0.20509260	0.023447456	0.00033736338
0.20522408	0.022882309	0.00033512976
0.20535557	0.022994460	0.00033725991
0.20548706	0.023218032	0.00033730533
0.20561855	0.023575644	0.00033925249
0.20575004	0.023023008	0.00033438327
0.20588153	0.023721956	0.00033858704
0.20601302	0.022970168	0.00033657073
0.20614451	0.023367063	0.00033609782
0.20627599	0.022931191	0.00033450957
0.20640748	0.023241263	0.00033521438
0.20653897	0.022855830	0.00033312399
0.20667046	0.023445584	0.00033802548
0.20680195	0.023034755	0.00033368229
0.20693344	0.022639054	0.00033287853
0.20706493	0.023470828	0.00033595415
0.20719641	0.022906188	0.00033439094
0.20732790	0.022918124	0.00033553066
0.20745939	0.022849265	0.00033193424
0.20759088	0.023702889	0.00033820103
0.20772237	0.024060002	0.00034000333
0.20785386	0.024081597	0.00034004046
0.20798535	0.023787516	0.00034027553
0.20811684	0.022969042	0.00033320504
0.20824832	0.023205502	0.00033439384
0.20837981	0.022979194	0.00033390009
0.20851130	0.023450047	0.00033595873
0.20864279	0.022865494	0.00033374781
0.20877428	0.023685624	0.00033607081
0.20890577	0.023505120	0.00033648828
0.20903726	0.022888756	0.00033252989
0.20916875	0.023614058	0.00033590711
0.20930023	0.022945932	0.00033380208
0.20943172	0.022916199	0.00033223026
0.20956321	0.023298694	0.00033427515
0.20969470	0.022538012	0.00032867001
0.20982619	0.022925240	0.00033239867
0.20995768	0.023374207	0.00033561810
0.21008917	0.023405596	0.00033379073
0.21022065	0.023270989	0.00033428012
0.21035214	0.023067873	0.00033435136
0.21048363	0.022659032	0.00032868138
0.21061512	0.023244953	0.00033541357
0.21074661	0.022793937	0.00032904344
0.21087810	0.023758430	0.00033502855
0.21100959	0.024132425	0.00033973170
0.21114108	0.023701684	0.00033424552
0.21127256	0.023146111	0.00033368081
0.21140405	0.023736643	0.00033450246
0.21153554	0.023475278	0.00033469286
0.21166703	0.023844736	0.00033636511
0.21179852	0.023115520	0.00033134780
0.21193001	0.023303167	0.00033353649
0.21206150	0.023246698	0.00033071908
0.21219299	0.024080328	0.00033595555
0.21232447	0.023540215	0.00033515973
0.21245596	0.023025480	0.00033042837
0.21258745	0.023746801	0.00033616159
0.21271894	0.023577725	0.00033314232
0.21285043	0.023603896	0.00033331364
0.21298192	0.023650465	0.00033594218
0.21311341	0.023484346	0.00033203520
0.21324489	0.023121553	0.00033107681
0.21337638	0.023102983	0.00032922859
0.21350787	0.023361823	0.00033234724
0.21363936	0.023668747	0.00033573530
0.21377085	0.023360720	0.00033104954
0.21390234	0.023239617	0.00033202419
0.21403383	0.023599973	0.00033223750
0.21416532	0.023453662	0.00033204026
0.21429680	0.022893789	0.00032937027
0.21442829	0.023393486	0.00033167397
0.21455978	0.023974315	0.00033370259
0.21469127	0.023607003	0.00033212367
0.21482276	0.023000773	0.00032817851
0.21495425	0.023076739	0.00032963325
0.21508574	0.023624457	0.00033280466
0.21521723	0.023562120	0.00033229647
0.21534871	0.023166802	0.00032979516
0.21548020	0.023725294	0.00033037740
0.21561169	0.023540649	0.00033179216
0.21574318	0.023114024	0.00032901591
0.21587467	0.023024395	0.00032832512
0.21600616	0.023249858	0.00033092156
0.21613765	0.022826593	0.00032621488
0.21626913	0.022753617	0.00032741434
0.21640062	0.023371950	0.00032921771
0.21653211	0.023137722	0.00032958053
0.21666360	0.023319008	0.00032897481
0.21679509	0.023323956	0.00032875934
0.21692658	0.023082304	0.00032822474
0.21705807	0.022942516	0.00032698270
0.21718956	0.023406431	0.00032914786
0.21732104	0.023186051	0.00033014524
0.21745253	0.022898002	0.00032680483
0.21758402	0.022769559	0.00032735621
0.21771551	0.023509261	0.00033077883
0.21784700	0.023158667	0.00032656497
0.21797849	0.022833159	0.00032641312
0.21810998	0.023976194	0.00033155840
0.21824147	0.023711203	0.00033053193
0.21837295	0.022952502	0.00032751550
0.21850444	0.023272335	0.00032699552
0.21863593	0.023606539	0.00033090107
0.21876742	0.023551077	0.00032851832
0.21889891	0.023287013	0.00032898960
0.21903040	0.023139589	0.00032798815
0.21916189	0.023455095	0.00032724315
0.21929337	0.022563320	0.00032392061
0.21942486	0.023495516	0.00032833400
0.21955635	0.023602595	0.00033018259
0.21968784	0.022917441	0.00032561304
0.21981933	0.023092830	0.00032387189
0.21995082	0.023346206	0.00032789729
0.22008231	0.022854796	0.00032402718
0.22021380	0.023399465	0.00032718033
0.22034528	0.023305308	0.00032817274
0.22047677	0.023401374	0.00032539367
0.22060826	0.023915130	0.00033059823
0.22073975	0.022933567	0.00032467449
0.22087124	0.022791387	0.00032465737
0.22100273	0.023534355	0.00032798635
0.22113422	0.023233134	0.00032518158
0.22126571	0.023124273	0.00032583717
0.22139719	0.023231210	0.00032603064
0.22152868	0.023242578	0.00032478226
0.22166017	0.022983960	0.00032604365
0.22179166	0.023170950	0.00032365926
0.22192315	0.023414179	0.00032722914
0.22205464	0.023172700	0.00032535940
0.22218613	0.023154717	0.00032530991
0.22231761	0.022714506	0.00032153958
0.22244910	0.023373656	0.00032575092
0.22258059	0.023076271	0.00032431745
0.22271208	0.023370633	0.00032661106
0.22284357	0.023057748	0.00032416057
0.22297506	0.022382225	0.00032081859
0.22310655	0.023990312	0.00032757388
0.22323804	0.023805153	0.00032844848
0.22336952	0.023072213	0.00032585504
0.22350101	0.023395082	0.00032474477
0.22363250	0.023247275	0.00032476493
0.22376399	0.022630713	0.00032007239
0.22389548	0.023514510	0.00032634877
0.22402697	0.023357699	0.00032613224
0.22415846	0.022946368	0.00032210333
0.22428995	0.022740969	0.00032185816
0.22442143	0.023288133	0.00032364187
0.22455292	0.023170249	0.00032328222
0.22468441	0.023466169	0.00032603027
0.22481590	0.022882585	0.00032188767
0.22494739	0.023333034	0.00032335629
0.22507888	0.023365645	0.00032403908
0.22521037	0.023357409	0.00032374840
0.22534186	0.023134682	0.00032373071
0.22547334	0.023207327	0.00032232827
0.22560483	0.023030432	0.00032085503
0.22573632	0.022830618	0.00032177284
0.22586781	0.022754839	0.00032060010
0.22599930	0.023074043	0.00032337411
0.22613079	0.022942131	0.00031974970
0.22626228	0.023349507	0.00032367419
0.22639376	0.022806568	0.00031975462
0.22652525	0.023454853	0.00032289451
0.22665674	0.022983545	0.00032183858
0.22678823	0.023217469	0.00032177816
0.22691972	0.022912115	0.00032068882
0.22705121	0.023141319	0.00032169415
0.22718270	0.023438901	0.00032315823
0.22731419	0.022746217	0.00032084482
0.22744567	0.023531060	0.00032323959
0.22757716	0.023365632	0.00032111421
0.22770865	0.022916512	0.00032019131
0.22784014	0.022643450	0.00031776883
0.22797163	0.023516249	0.00032381850
0.22810312	0.022540287	0.00031662798
0.22823461	0.022662419	0.00031860802
0.22836610	0.022764189	0.00032083614
0.22849758	0.022858623	0.00031855093
0.22862907	0.023397392	0.00032335012
0.22876056	0.022502915	0.00031640803
0.22889205	0.022601159	0.00031713654
0.22902354	0.023721204	0.00032462782
0.22915503	0.023314503	0.00031992303
0.22928652	0.023186104	0.00032123785
0.22941800	0.022881781	0.00031821840
0.22954949	0.023462356	0.00032221042
0.22968098	0.023401166	0.00032151200
0.22981247	0.023498094	0.00032118180
0.22994396	0.023265070	0.00032189938
0.23007545	0.022931788	0.00032224951
0.23020694	0.022809280	0.00032375546
0.23033843	0.023060828	0.00033013134
0.23046991	0.023076159	0.00033077859
0.23060140	0.023048814	0.00033219425
0.23073289	0.023031217	0.00033248771
0.23086438	0.023048402	0.00033324237
0.23099587	0.022717320	0.00033581734
0.23112736	0.023230383	0.00033700592
0.23125885	0.022561762	0.00033661006
0.23139034	0.023432631	0.00033992881
0.23152182	0.023064999	0.00034033185
0.23165331	0.023732719	0.00034671395
0.23178480	0.023654835	0.00034730157
0.23191629	0.022975933	0.00034449819
0.23204778	0.023338786	0.00034508590
0.23217927	0.023424688	0.00034614665
0.23231076	0.022776113	0.00034539823
0.23244224	0.023083990	0.00034736877
0.23257373	0.022695742	0.00034457039
0.23270522	0.022867278	0.00034553695
0.23283671	0.023131397	0.00034685109
0.23296820	0.022857750	0.00034627481
0.23309969	0.023721468	0.00034986457
0.23323118	0.023137254	0.00034694080
0.23336267	0.023281306	0.00034983575
0.23349415	0.022684899	0.00034347253
0.23362564	0.023001181	0.00034831906
0.23375713	0.023160875	0.00034820500
0.23388862	0.022772474	0.00034601520
0.23402011	0.022862696	0.00034886842
0.23415160	0.023539573	0.00034970844
0.23428309	0.023471608	0.00035238540
0.23441458	0.022845652	0.00034679757
0.23454606	0.023024707	0.00034947448
0.23467755	0.022998084	0.00034925292
0.23480904	0.023366189	0.00035181213
0.23494053	0.022745680	0.00034830028
0.23507202	0.023049908	0.00035085677
0.23520351	0.022747836	0.00034769159
0.23533500	0.023062867	0.00035030786
0.23546648	0.023191978	0.00035164314
0.23559797	0.023700133	0.00035515677
0.23572946	0.023034201	0.00035149286
0.23586095	0.023710083	0.00035502171
0.23599244	0.022735599	0.00034976232
0.23612393	0.023578040	0.00035460687
0.23625542	0.023319678	0.00035450638
0.23638691	0.023278398	0.00035385486
0.23651839	0.022782725	0.00034928634
0.23664988	0.023554357	0.00035576272
0.23678137	0.023028928	0.00035309006
0.23691286	0.022562700	0.00035071685
0.23704435	0.023132748	0.00035360551
0.23717584	0.023264783	0.00035296592
0.23730733	0.023174869	0.00035540630
0.23743882	0.023535299	0.00035698702
0.23757030	0.022960232	0.00035274732
0.23770179	0.023108939	0.00035581757
0.23783328	0.022531608	0.00035034608
0.23796477	0.023445965	0.00035685348
0.23809626	0.022708170	0.00035159169
0.23822775	0.023206783	0.00035547725
0.23835924	0.023149349	0.00035822219
0.23849072	0.023032010	0.00035206784
0.23862221	0.022843532	0.00035375509
0.23875370	0.023223779	0.00035622468
0.23888519	0.023550687	0.00035923429
0.23901668	0.023581514	0.00036028180
0.23914817	0.022498446	0.00034873322
0.23927966	0.022682232	0.00035455911
0.23941115	0.022975976	0.00035480859
0.23954263	0.023042287	0.00035723280
0.23967412	0.023477962	0.00035999680
0.23980561	0.023543580	0.00035809754
0.23993710	0.022885260	0.00035687859
0.24006859	0.023385607	0.00035895829
0.24020008	0.022911921	0.00035723457
0.24033157	0.023284165	0.00035827233
0.24046306	0.023567807	0.00035867517
0.24059454	0.022591963	0.00035553873
0.24072603	0.023791960	0.00036228726
0.24085752	0.022896826	0.00035648581
0.24098901	0.023283955	0.00036111535
0.24112050	0.023178618	0.00035628890
0.24125199	0.022817356	0.00035607694
0.24138348	0.023111090	0.00035929355
0.24151496	0.022782148	0.00035650846
0.24164645	0.022802389	0.00035687346
0.24177794	0.023432734	0.00035907612
0.24190943	0.022919890	0.00035893675
0.24204092	0.022968150	0.00035780253
0.24217241	0.022659658	0.00035597545
0.24230390	0.023232928	0.00036146165
0.24243539	0.023174227	0.00035834370
0.24256687	0.023196280	0.00035962661
0.24269836	0.022832549	0.00035842080
0.24282985	0.022742962	0.00035708674
0.24296134	0.022919467	0.00035897768
0.24309283	0.023599684	0.00036198201
0.24322432	0.022802991	0.00035792357
0.24335581	0.023112696	0.00036169732
0.24348730	0.022817495	0.00035866386
0.24361878	0.023315158	0.00036164872
0.24375027	0.023625675	0.00036286284
0.24388176	0.023487995	0.00036297724
0.24401325	0.023794828	0.00036615476
0.24414474	0.023125725	0.00036110887
0.24427623	0.023376157	0.00036469228
0.24440772	0.023046024	0.00036073422
0.24453920	0.022432317	0.00035688485
0.24467069	0.022915330	0.00036136473
0.24480218	0.022984390	0.00035994841
0.24493367	0.023397031	0.00036343210
0.24506516	0.023587696	0.00036369283
0.24519665	0.023371315	0.00036332096
0.24532814	0.023111521	0.00036266409
0.24545963	0.023866556	0.00036529221
0.24559111	0.023625073	0.00036589975
0.24572260	0.023798877	0.00036604710
0.24585409	0.023181745	0.00036235763
0.24598558	0.023366815	0.00036545877
0.24611707	0.023420966	0.00036417975
0.24624856	0.023344774	0.00036251092
0.24638005	0.023738946	0.00036697271
0.24651154	0.023105855	0.00036216190
0.24664302	0.023133104	0.00036491873
0.24677451	0.023147704	0.00036298961
0.24690600	0.023122146	0.00036421709
0.24703749	0.023532201	0.00036781803
0.24716898	0.023102373	0.00036094118
0.24730047	0.022721706	0.00036248671
0.24743196	0.023501678	0.00036494105
0.24756345	0.023010096	0.00036330723
0.24769493	0.023393661	0.00036683537
0.24782642	0.022450743	0.00035770486
0.24795791	0.023459818	0.00036614964
0.24808940	0.023229980	0.00036603943
0.24822089	0.023959680	0.00036802447
0.24835238	0.022977552	0.00036425907
0.24848387	0.023561683	0.00036660783
0.24861535	0.023665143	0.00036837387
0.24874684	0.023601544	0.00036779086
0.24887833	0.022497026	0.00035993813
0.24900982	0.023524524	0.00036787746
0.24914131	0.022884519	0.00036333260
0.24927280	0.022915351	0.00036390488
0.24940429	0.022596020	0.00036197806
0.24953578	0.023033780	0.00036370881
0.24966726	0.023498580	0.00036919736
0.24979875	0.023040852	0.00036357361
0.24993024	0.023456734	0.00036904383
0.25006173	0.023360000	0.00036578459
0.25019322	0.023310756	0.00036688761
0.25032471	0.022358789	0.00036330051
0.25045620	0.023050009	0.00036444420
0.25058769	0.022701754	0.00036252535
0.25071917	0.022828844	0.00036392308
0.25085066	0.022948781	0.00036308203
0.25098215	0.023309251	0.00036764990
0.25111364	0.023319079	0.00036578776
0.25124513	0.022975466	0.00036685625
0.25137662	0.023072424	0.00036691743
0.25150811	0.022528275	0.00036251924
0.25163959	0.023698956	0.00037099571
0.25177108	0.023590681	0.00036750810
0.25190257	0.022944557	0.00036611567
0.25203406	0.022819080	0.00036526016
0.25216555	0.023025082	0.00036569858
0.25229704	0.023496026	0.00036948736
0.25242853	0.023686689	0.00036940365
0.25256002	0.023232644	0.00036830701
0.25269150	0.022660150	0.00036430347
0.25282299	0.023067916	0.00036496643
0.25295448	0.023357789	0.00037090320
0.25308597	0.023022886	0.00036494715
0.25321746	0.023151692	0.00036877542
0.25334895	0.023816103	0.00037253794
0.25348044	0.024234863	0.00037275472
0.25361193	0.023452247	0.00037016044
0.25374341	0.023519218	0.00036899111
0.25387490	0.022772427	0.00036549451
0.25400639	0.022415993	0.00037113715
0.25413788	0.023456197	0.00038122032
0.25426937	0.022785447	0.00038193607
0.25440086	0.023129564	0.00038459782
0.25453235	0.023321949	0.00039054767
0.25466383	0.023677217	0.00039409391
0.25479532	0.022904114	0.00039061419
0.25492681	0.023213601	0.00039652774
0.25505830	0.022998517	0.00039629556
0.25518979	0.023099235	0.00039844575
0.25532128	0.023382145	0.00040198951
0.25545277	0.022754058	0.00039956070
0.25558426	0.023098163	0.00040316755
0.25571574	0.022982270	0.00040358849
0.25584723	0.023271400	0.00040650556
0.25597872	0.022169278	0.00040343329
0.25611021	0.023167369	0.00040955700
0.25624170	0.023075865	0.00041036853
0.25637319	0.023585245	0.00041723111
0.25650468	0.022971873	0.00041469575
0.25663617	0.022666626	0.00041425937
0.25676765	0.023018021	0.00041669412
0.25689914	0.023466901	0.00042308158
0.25703063	0.023009698	0.00042315629
0.25716212	0.022779207	0.00041847253
0.25729361	0.022951763	0.00042265484
0.25742510	0.023027365	0.00042519694
0.25755659	0.023619974	0.00043332658
0.25768807	0.022879527	0.00042911418
0.25781956	0.022245471	0.00042478573
0.25795105	0.023865927	0.00043611876
0.25808254	0.022784958	0.00043421364
0.25821403	0.022867506	0.00043199270
0.25834552	0.022691156	0.00043370410
0.25847701	0.023453184	0.00043937189
0.25860850	0.023695406	0.00044226876
0.25873998	0.023161509	0.00043895560
0.25887147	0.023258165	0.00044133987
0.25900296	0.022992354	0.00044085976
0.25913445	0.023036533	0.00044081868
0.25926594	0.022650879	0.00043625096
0.25939743	0.022924734	0.00044173664
0.25952892	0.022377545	0.00043705711
0.25966041	0.023033231	0.00044582983
0.25979189	0.022364763	0.00043897165
0.25992338	0.023007652	0.00044528535
0.26005487	0.022670215	0.00044457524
0.26018636	0.022998966	0.00044615445
0.26031785	0.023302059	0.00045027023
0.26044934	0.022881103	0.00044299093
0.26058083	0.022513947	0.00044416038
0.26071231	0.022926319	0.00045035281
0.26084380	0.023090265	0.00044874232
0.26097529	0.022601211	0.00044841482
0.26110678	0.023629480	0.00045637747
0.26123827	0.022992626	0.00045275926
0.26136976	0.022654981	0.00044958426
0.26150125	0.022897483	0.00045319210
0.26163274	0.022471619	0.00044990481
0.26176422	0.022997575	0.00045248257
0.26189571	0.022916059	0.00045874573
0.26202720	0.022653926	0.00045425089
0.26215869	0.023360321	0.00045808524
0.26229018	0.024417208	0.00046933704
0.26242167	0.022976662	0.00045750987
0.26255316	0.022555839	0.00045380198
0.26268465	0.022592816	0.00045848343
0.26281613	0.022382844	0.00045602502
0.26294762	0.023083946	0.00045937726
0.26307911	0.022967630	0.00046013437
0.26321060	0.023218644	0.00046482257
0.26334209	0.022725382	0.00046213082
0.26347358	0.022867589	0.00046225890
0.26360507	0.023514238	0.00046737355
0.26373655	0.022779239	0.00046375654
0.26386804	0.023383062	0.00046976039
0.26399953	0.023736708	0.00047657391
0.26413102	0.023355559	0.00046776476
0.26426251	0.022876045	0.00046625914
0.26439400	0.022884825	0.00046837778
0.26452549	0.023707800	0.00047647053
0.26465698	0.023438377	0.00047564149
0.26478846	0.022933898	0.00046747592
0.26491995	0.023810771	0.00048052660
0.26505144	0.022704869	0.00046803514
0.26518293	0.023348119	0.00047447632
0.26531442	0.023283672	0.00047874344
0.26544591	0.022820546	0.00047496664
[truncated: 567 more rows]
