# Supplementary material for: Invariant surface glycoprotein 65 of Trypanosoma brucei is a complement C3 receptor
Source: Nat Commun. 2022 Aug 29;13:5085. doi: 10.1038/s41467-022-32728-9 (PMC9424271; doi:10.1038/s41467-022-32728-9)
Supplement: Supplementary file 4 — supplementary data 2 [file 41467_2022_32728_MOESM4_ESM.zip › b21-414646_00114.dat]

0.0026000000	39.883965	0.13690802
0.0027314887	28.622145	0.10653388
0.0028629774	22.221853	0.089756878
0.0029944661	17.267561	0.075933836
0.0031259548	12.356713	0.059027836
0.0032574435	10.846576	0.057244442
0.0033889322	8.8263313	0.048814949
0.0035204209	11.479344	0.048470149
0.0036519096	12.408492	0.046763276
0.0037833983	10.060873	0.039699680
0.0039148870	8.2929867	0.034778235
0.0040463757	6.7056695	0.030086304
0.0041778644	5.5252378	0.025597367
0.0043093531	4.6115518	0.022960099
0.0044408418	3.8670432	0.020221371
0.0045723305	3.1134293	0.018144316
0.0047038192	2.8852200	0.016717278
0.0048353079	2.4980673	0.015101024
0.0049667966	2.2313407	0.014221018
0.0050982853	1.8824289	0.012373961
0.0052297740	1.7377097	0.012044218
0.0053612627	1.5271038	0.010903157
0.0054927514	1.3986549	0.010157875
0.0056242401	1.2657350	0.0096351872
0.0057557288	1.1817309	0.0090520212
0.0058872175	1.0859801	0.0085613810
0.0060187062	1.0191395	0.0082717568
0.0061501949	0.90035696	0.0074470729
0.0062816836	0.88751397	0.0075607756
0.0064131723	0.82719206	0.0071554693
0.0065446610	0.79482992	0.0069136559
0.0066761496	0.75650834	0.0067131903
0.0068076383	0.71928399	0.0063974909
0.0069391270	0.69401214	0.0063851130
0.0070706157	0.66386262	0.0061460858
0.0072021044	0.64329374	0.0059834159
0.0073335931	0.61783904	0.0058382908
0.0074650818	0.57568082	0.0054715195
0.0075965705	0.57612896	0.0055190742
0.0077280592	0.53901615	0.0053162478
0.0078595479	0.51569897	0.0050756691
0.0079910366	0.49840597	0.0050195733
0.0081225253	0.47044351	0.0047372356
0.0082540140	0.46480955	0.0047355642
0.0083855027	0.44766072	0.0046651577
0.0085169914	0.41280934	0.0043883617
0.0086484801	0.40457388	0.0043127721
0.0087799688	0.39308998	0.0041761406
0.0089114575	0.37367271	0.0040932157
0.0090429462	0.35798646	0.0039786098
0.0091744349	0.34707651	0.0038835901
0.0093059236	0.31998129	0.0036850121
0.0094374123	0.32044744	0.0036632733
0.0095689010	0.29439906	0.0034546837
0.0097003897	0.29114472	0.0034633100
0.0098318784	0.28315900	0.0033666491
0.0099633671	0.26772052	0.0032380283
0.010094856	0.26023963	0.0031826600
0.010226345	0.24275910	0.0030011455
0.010357833	0.24311975	0.0030811702
0.010489322	0.22983503	0.0029076739
0.010620811	0.21828576	0.0028131384
0.010752299	0.20607822	0.0027217055
0.010883788	0.19747143	0.0026094002
0.011015277	0.18954757	0.0026031450
0.011146765	0.17415388	0.0024188032
0.011278254	0.16985183	0.0023786346
0.011409743	0.16750043	0.0023379233
0.011541231	0.15261528	0.0021977810
0.011672720	0.14889623	0.0021760456
0.011804209	0.14001991	0.0020305539
0.011935698	0.13272102	0.0019721436
0.012067186	0.12909113	0.0019340715
0.012198675	0.12404253	0.0018338975
0.012330164	0.11844828	0.0017963210
0.012461652	0.11670104	0.0017623407
0.012593141	0.10964876	0.0016705739
0.012724630	0.10662275	0.0016469901
0.012856118	0.10065293	0.0015499744
0.012987607	0.096704435	0.0015369276
0.013119096	0.092204821	0.0014678254
0.013250585	0.092519807	0.0014543451
0.013382073	0.089098524	0.0014322357
0.013513562	0.085260876	0.0013785855
0.013645051	0.084081274	0.0013787509
0.013776539	0.082478230	0.0013583209
0.013908028	0.078593865	0.0013039310
0.014039517	0.077073693	0.0012843808
0.014171005	0.077335227	0.0012779604
0.014302494	0.073913221	0.0012532918
0.014433983	0.070986189	0.0012288305
0.014565472	0.069301288	0.0011881560
0.014696960	0.068249411	0.0011860855
0.014828449	0.067568276	0.0011627144
0.014959938	0.068601021	0.0011783909
0.015091426	0.064719844	0.0011469560
0.015222915	0.062154806	0.0010961770
0.015354404	0.065077166	0.0011262077
0.015485892	0.062663748	0.0010953130
0.015617381	0.060320584	0.0010791913
0.015748870	0.061703294	0.0010892280
0.015880359	0.062498820	0.0010797980
0.016011847	0.059859323	0.0010591268
0.016143336	0.053941859	0.00099414121
0.016274825	0.051653166	0.00097664110
0.016406313	0.054121705	0.00098992145
0.016537802	0.055363716	0.00099433234
0.016669291	0.054227838	0.00098108262
0.016800779	0.054160789	0.00097968799
0.016932268	0.055963527	0.00099049490
0.017063757	0.060061280	0.0010213490
0.017195246	0.058179172	0.00099730409
0.017326734	0.058790699	0.0010032179
0.017458223	0.058114654	0.00099067479
0.017589712	0.056834810	0.00097610283
0.017721200	0.056404925	0.00097739793
0.017852689	0.054921645	0.00094227573
0.017984178	0.053579497	0.00094198578
0.018115666	0.054045822	0.00094076518
0.018247155	0.051762896	0.00091470186
0.018378644	0.053615138	0.00093353568
0.018510133	0.051808285	0.00090704728
0.018641621	0.051364808	0.00089998157
0.018773110	0.050027932	0.00088556221
0.018904599	0.049750289	0.00088244958
0.019036087	0.048733246	0.00087028817
0.019167576	0.048663884	0.00086048258
0.019299065	0.046943485	0.00084117132
0.019430553	0.046097969	0.00084043760
0.019562042	0.049379181	0.00086029869
0.019693531	0.047443423	0.00084245945
0.019825019	0.045299317	0.00081735781
0.019956508	0.045855898	0.00081696617
0.020087997	0.043501159	0.00080231928
0.020219486	0.043388841	0.00079495818
0.020350974	0.044795119	0.00081115142
0.020482463	0.043936565	0.00078756030
0.020613952	0.043896917	0.00078583253
0.020745440	0.043374297	0.00078701000
0.020876929	0.042815276	0.00077450241
0.021008418	0.042066269	0.00076982274
0.021139906	0.041177817	0.00075752246
0.021271395	0.041477828	0.00075230467
0.021402884	0.041361507	0.00075517053
0.021534373	0.040396243	0.00074199849
0.021665861	0.039841846	0.00073628049
0.021797350	0.037524189	0.00071316307
0.021928839	0.040156314	0.00072570358
0.022060327	0.038966076	0.00072613740
0.022191816	0.038325181	0.00071147187
0.022323305	0.039349138	0.00072068458
0.022454793	0.038925179	0.00071314514
0.022586282	0.038105136	0.00069990265
0.022717771	0.036720129	0.00069390099
0.022849260	0.035186271	0.00067304623
0.022980748	0.035746449	0.00068030697
0.023112237	0.035754595	0.00067400326
0.023243726	0.036025831	0.00067179589
0.023375214	0.036950999	0.00068659409
0.023506703	0.036761837	0.00067932706
0.023638192	0.037398231	0.00068107774
0.023769680	0.037776221	0.00068580918
0.023901169	0.036820052	0.00067099330
0.024032658	0.037729971	0.00068114385
0.024164147	0.037485758	0.00067283648
0.024295635	0.037468746	0.00067073021
0.024427124	0.036264709	0.00066062880
0.024558613	0.036350177	0.00065531136
0.024690101	0.036981472	0.00066803969
0.024821590	0.035550389	0.00064905007
0.024953079	0.036072294	0.00064934831
0.025084567	0.037678074	0.00066502286
0.025216056	0.037268764	0.00065448981
0.025347545	0.035687537	0.00064745840
0.025479034	0.036104080	0.00064401793
0.025610522	0.035079856	0.00062916783
0.025742011	0.035086373	0.00063207643
0.025873500	0.035092795	0.00062875064
0.026004988	0.035908361	0.00063866783
0.026136477	0.035612967	0.00063366239
0.026267966	0.035525388	0.00062689639
0.026399454	0.034849034	0.00062329909
0.026530943	0.034897922	0.00061852438
0.026662432	0.034652897	0.00061926170
0.026793920	0.034367443	0.00061542373
0.026925409	0.033746507	0.00060588923
0.027056898	0.035095055	0.00062014612
0.027188387	0.034231809	0.00060520509
0.027319875	0.034974481	0.00061646302
0.027451364	0.034913471	0.00060968603
0.027582853	0.035272916	0.00060881169
0.027714341	0.035527735	0.00061216195
0.027845830	0.034074961	0.00059759968
0.027977319	0.033636172	0.00059585103
0.028108807	0.033992587	0.00059597665
0.028240296	0.033040246	0.00058551714
0.028371785	0.033965000	0.00059250926
0.028503274	0.033478820	0.00058730333
0.028634762	0.034357168	0.00059295344
0.028766251	0.034192377	0.00059121611
0.028897740	0.033048336	0.00057478319
0.029029228	0.034207923	0.00058821883
0.029160717	0.033645137	0.00058369660
0.029292206	0.032062153	0.00056613971
0.029423694	0.033707664	0.00058378384
0.029555183	0.033469805	0.00057141995
0.029686672	0.032757342	0.00057174435
0.029818161	0.031967739	0.00056262489
0.029949649	0.032629546	0.00056427787
0.030081138	0.032637678	0.00056686060
0.030212627	0.032448820	0.00056026850
0.030344115	0.032717609	0.00056132132
0.030475604	0.032812594	0.00056300363
0.030607093	0.032172105	0.00055455794
0.030738581	0.032298321	0.00055677960
0.030870070	0.033841156	0.00056422754
0.031001559	0.031646142	0.00054610206
0.031133048	0.031484866	0.00054704941
0.031264536	0.031335178	0.00054128085
0.031396025	0.031818777	0.00054676117
0.031527514	0.032764266	0.00055013211
0.031659002	0.031634174	0.00053939372
0.031790491	0.032172632	0.00054708685
0.031921980	0.031330349	0.00053538891
0.032053468	0.031170827	0.00053725533
0.032184957	0.032163741	0.00053817574
0.032316446	0.032074607	0.00053509246
0.032447935	0.031044813	0.00053274587
0.032579423	0.032512099	0.00053913473
0.032710912	0.030887846	0.00052796549
0.032842401	0.031031769	0.00052617755
0.032973889	0.031795912	0.00052962878
0.033105378	0.030943763	0.00052584557
0.033236867	0.030616271	0.00051865888
0.033368355	0.031204935	0.00053322991
0.033499844	0.029631858	0.00051935774
0.033631333	0.030008173	0.00052215214
0.033762822	0.031050378	0.00053784725
0.033894310	0.031727903	0.00053970183
0.034025799	0.030456301	0.00052988548
0.034157288	0.030128380	0.00052801471
0.034288776	0.030591766	0.00053205988
0.034420265	0.031169005	0.00054120721
0.034551754	0.030422361	0.00053220983
0.034683242	0.030312067	0.00053431898
0.034814731	0.028653496	0.00051680883
0.034946220	0.030465329	0.00053258520
0.035077708	0.030046198	0.00053334198
0.035209197	0.029258172	0.00052671924
0.035340686	0.030106100	0.00052920187
0.035472175	0.029435002	0.00053442230
0.035603663	0.029614918	0.00053738972
0.035735152	0.029140482	0.00054071979
0.035866641	0.029723786	0.00054527831
0.035998129	0.029656224	0.00054162962
0.036129618	0.029467286	0.00054409322
0.036261107	0.029341973	0.00054167831
0.036392595	0.029149321	0.00054749480
0.036524084	0.029494945	0.00054681195
0.036655573	0.029240519	0.00054058558
0.036787062	0.029422292	0.00054844219
0.036918550	0.028710654	0.00053889912
0.037050039	0.028489601	0.00054357800
0.037181528	0.028953050	0.00054231335
0.037313016	0.029481510	0.00054708578
0.037444505	0.028796521	0.00054464568
0.037575994	0.028048392	0.00053780324
0.037707482	0.028143242	0.00054332906
0.037838971	0.028277161	0.00054572895
0.037970460	0.029741030	0.00055428003
0.038101949	0.029170827	0.00055217362
0.038233437	0.028622670	0.00054194544
0.038364926	0.028941009	0.00054039445
0.038496415	0.028978433	0.00053978691
0.038627903	0.028829552	0.00053238728
0.038759392	0.029891322	0.00054519567
0.038890881	0.029940976	0.00053772836
0.039022369	0.029068883	0.00053289918
0.039153858	0.028094970	0.00052286879
0.039285347	0.029130158	0.00052771104
0.039416836	0.029218514	0.00053200951
0.039548324	0.030594510	0.00053940005
0.039679813	0.029064366	0.00052489528
0.039811302	0.029303368	0.00052964988
0.039942790	0.029455027	0.00052627180
0.040074279	0.029413415	0.00053210474
0.040205768	0.028964762	0.00052212469
0.040337256	0.029808896	0.00052715217
0.040468745	0.028706716	0.00051787852
0.040600234	0.029178046	0.00052142573
0.040731723	0.029337426	0.00052179271
0.040863211	0.029570192	0.00052597135
0.040994700	0.029195845	0.00051952630
0.041126189	0.029451004	0.00052303548
0.041257677	0.028727890	0.00051429043
0.041389166	0.029488857	0.00051994624
0.041520655	0.029217098	0.00051963133
0.041652143	0.029521390	0.00052058355
0.041783632	0.029199342	0.00051790036
0.041915121	0.029699166	0.00051790012
0.042046610	0.029992120	0.00052280505
0.042178098	0.030045262	0.00052161040
0.042309587	0.029472755	0.00051760770
0.042441076	0.028400263	0.00050694773
0.042572564	0.028852754	0.00051068432
0.042704053	0.028460027	0.00050349073
0.042835542	0.028259835	0.00050615947
0.042967030	0.028412174	0.00050478410
0.043098519	0.029879939	0.00051786693
0.043230008	0.028954792	0.00050927655
0.043361496	0.029373364	0.00050710808
0.043492985	0.028487264	0.00050683692
0.043624474	0.027981781	0.00049890604
0.043755963	0.028399971	0.00050456020
0.043887451	0.029002662	0.00050472313
0.044018940	0.029729490	0.00050886658
0.044150429	0.029500613	0.00051399853
0.044281917	0.029282711	0.00050479236
0.044413406	0.029018445	0.00050788530
0.044544895	0.029150535	0.00050363141
0.044676383	0.029035014	0.00050371088
0.044807872	0.029617818	0.00050933352
0.044939361	0.029623306	0.00050608759
0.045070850	0.029648281	0.00050731766
0.045202338	0.029332634	0.00050413763
0.045333827	0.029429477	0.00050028771
0.045465316	0.028329891	0.00049833675
0.045596804	0.029496516	0.00050394568
0.045728293	0.029452540	0.00050341447
0.045859782	0.029557335	0.00050345759
0.045991270	0.028815409	0.00049357141
0.046122759	0.028335338	0.00049316646
0.046254248	0.029134857	0.00050754896
0.046385737	0.028955311	0.00050638098
0.046517225	0.030108236	0.00051770585
0.046648714	0.028801144	0.00051127806
0.046780203	0.028696629	0.00051554452
0.046911691	0.028870265	0.00051656399
0.047043180	0.029436204	0.00052126302
0.047174669	0.029121917	0.00051958154
0.047306157	0.029770291	0.00052530152
0.047437646	0.029723833	0.00052683747
0.047569135	0.029014516	0.00052521413
0.047700624	0.028840615	0.00051829832
0.047832112	0.028659569	0.00052275052
0.047963601	0.029050539	0.00052264141
0.048095090	0.028733727	0.00052497565
0.048226578	0.028845706	0.00052771108
0.048358067	0.028276701	0.00052045369
0.048489556	0.029778117	0.00053288848
0.048621044	0.028823960	0.00052523219
0.048752533	0.029675455	0.00053895121
0.048884022	0.028737846	0.00052825824
0.049015511	0.029483237	0.00053242513
0.049146999	0.029134667	0.00053156659
0.049278488	0.029998639	0.00053909306
0.049409977	0.029320100	0.00053726249
0.049541465	0.028676475	0.00052944879
0.049672954	0.030181005	0.00054291432
0.049804443	0.028418758	0.00052740398
0.049935931	0.029158512	0.00053621310
0.050067420	0.028701926	0.00053244851
0.050198909	0.029302139	0.00053978547
0.050330398	0.029329641	0.00053543307
0.050461886	0.029786487	0.00054147629
0.050593375	0.029609988	0.00054136634
0.050724864	0.029245512	0.00054183269
0.050856352	0.029321606	0.00054272390
0.050987841	0.029058703	0.00053569924
0.051119330	0.028793280	0.00053468072
0.051250818	0.029898466	0.00054679642
0.051382307	0.029435836	0.00054438927
0.051513796	0.029731765	0.00054367393
0.051645284	0.029386457	0.00054345747
0.051776773	0.030686843	0.00055410127
0.051908262	0.029201600	0.00054178980
0.052039751	0.028996157	0.00054132998
0.052171239	0.028697733	0.00053896535
0.052302728	0.029770594	0.00055257143
0.052434217	0.029886822	0.00054819872
0.052565705	0.028401151	0.00053993282
0.052697194	0.029279587	0.00054490277
0.052828683	0.029606955	0.00054848405
0.052960171	0.030016036	0.00055187517
0.053091660	0.029516825	0.00054622058
0.053223149	0.029718226	0.00055039862
0.053354638	0.028799086	0.00054341233
0.053486126	0.029422951	0.00055049808
0.053617615	0.029222502	0.00054618323
0.053749104	0.028944484	0.00054315668
0.053880592	0.029411393	0.00054922566
0.054012081	0.029951540	0.00055596580
0.054143570	0.028939508	0.00054752880
0.054275058	0.027949864	0.00053716008
0.054406547	0.029685410	0.00054948813
0.054538036	0.029547127	0.00055319619
0.054669525	0.029911871	0.00055256729
0.054801013	0.029396768	0.00055414464
0.054932502	0.029190426	0.00054867668
0.055063991	0.029335663	0.00054908827
0.055195479	0.029464047	0.00055438306
0.055326968	0.028711610	0.00054465138
0.055458457	0.030002375	0.00055825695
0.055589945	0.029312637	0.00055063156
0.055721434	0.028659189	0.00054468584
0.055852923	0.029202719	0.00055476538
0.055984412	0.029470240	0.00055413173
0.056115900	0.028730014	0.00054710332
0.056247389	0.028445070	0.00054794583
0.056378878	0.029541274	0.00055334869
0.056510366	0.029745030	0.00055830676
0.056641855	0.029937067	0.00055832090
0.056773344	0.028583357	0.00054841988
0.056904832	0.029745076	0.00055876238
0.057036321	0.028403991	0.00054354908
0.057167810	0.029365244	0.00055482255
0.057299299	0.029027957	0.00055162070
0.057430787	0.028851577	0.00054681561
0.057562276	0.028330948	0.00054616416
0.057693765	0.028599865	0.00054060769
0.057825253	0.028834375	0.00054907835
0.057956742	0.029052362	0.00055148044
0.058088231	0.029501334	0.00055247077
0.058219719	0.029590740	0.00055627016
0.058351208	0.029754688	0.00055129413
0.058482697	0.029769744	0.00055482999
0.058614186	0.030548693	0.00056091841
0.058745674	0.028568031	0.00054074167
0.058877163	0.029581401	0.00054958162
0.059008652	0.030036847	0.00054945905
0.059140140	0.030326915	0.00055674854
0.059271629	0.029526032	0.00054912444
0.059403118	0.028683823	0.00053772649
0.059534606	0.029294629	0.00054687960
0.059666095	0.028169131	0.00053054198
0.059797584	0.029071417	0.00054132662
0.059929072	0.029828388	0.00054905724
0.060060561	0.030114723	0.00054678132
0.060192050	0.029006766	0.00054143386
0.060323539	0.028643925	0.00053383630
0.060455027	0.028878778	0.00053849052
0.060586516	0.030861162	0.00055455327
0.060718005	0.029210988	0.00053717941
0.060849493	0.029712933	0.00054329214
0.060980982	0.029853807	0.00054466934
0.061112471	0.029061076	0.00053586374
0.061243959	0.030222444	0.00055098071
0.061375448	0.028954381	0.00053376302
0.061506937	0.029339662	0.00054153087
0.061638426	0.029484885	0.00053905933
0.061769914	0.028879306	0.00053513099
0.061901403	0.029082514	0.00053958745
0.062032892	0.029238972	0.00053420693
0.062164380	0.029744106	0.00054154390
0.062295869	0.029186415	0.00053890257
0.062427358	0.030092916	0.00054324558
0.062558846	0.029390246	0.00054283388
0.062690335	0.029168728	0.00053338911
0.062821824	0.029579952	0.00053880960
0.062953313	0.028690582	0.00053168078
0.063084801	0.028838040	0.00053303447
0.063216290	0.029966614	0.00054408581
0.063347779	0.028885040	0.00053187505
0.063479267	0.028753678	0.00052759129
0.063610756	0.029226367	0.00053732791
0.063742245	0.029124861	0.00053238832
0.063873733	0.028950271	0.00053559847
0.064005222	0.028222250	0.00052424351
0.064136711	0.029627161	0.00053625428
0.064268200	0.028654273	0.00052895638
0.064399688	0.028716633	0.00052685674
0.064531177	0.029278982	0.00053554977
0.064662666	0.029165377	0.00053303156
0.064794154	0.028098203	0.00052499859
0.064925643	0.028561153	0.00052959953
0.065057132	0.029390527	0.00053529087
0.065188620	0.028554152	0.00052884270
0.065320109	0.029020604	0.00052776655
0.065451598	0.028928258	0.00052913905
0.065583087	0.029093839	0.00053114773
0.065714575	0.029396894	0.00053064931
0.065846064	0.028349547	0.00052541313
0.065977553	0.028814991	0.00052770724
0.066109041	0.028705789	0.00052390918
0.066240530	0.028726162	0.00052784313
0.066372019	0.028873643	0.00052597771
0.066503507	0.028399725	0.00052617271
0.066634996	0.027974579	0.00051800659
0.066766485	0.029163074	0.00052861455
0.066897973	0.028094561	0.00052086865
0.067029462	0.028876260	0.00052611939
0.067160951	0.029052680	0.00053067108
0.067292440	0.029040255	0.00052482216
0.067423928	0.028172814	0.00051581059
0.067555417	0.029443922	0.00053033882
0.067686906	0.029888204	0.00053154794
0.067818394	0.028725809	0.00052406805
0.067949883	0.029151812	0.00052650299
0.068081372	0.029669517	0.00052942609
0.068212860	0.028263640	0.00052056873
0.068344349	0.029308460	0.00052801582
0.068475838	0.027577138	0.00051403863
0.068607327	0.029624318	0.00052889286
0.068738815	0.029695554	0.00052564039
0.068870304	0.028786789	0.00052401302
0.069001793	0.028752952	0.00051989800
0.069133281	0.029224399	0.00052455059
0.069264770	0.029211121	0.00052626951
0.069396259	0.029432088	0.00052198059
0.069527747	0.029781282	0.00052921667
0.069659236	0.028509549	0.00051996851
0.069790725	0.029079815	0.00052187828
0.069922214	0.027952702	0.00051358074
0.070053702	0.029615343	0.00052210921
0.070185191	0.028706116	0.00051959975
0.070316680	0.029103241	0.00051967497
0.070448168	0.028949209	0.00052006273
0.070579657	0.029120070	0.00052473813
0.070711146	0.028890726	0.00051638700
0.070842634	0.028514520	0.00051754090
0.070974123	0.028032432	0.00051220911
0.071105612	0.028512819	0.00051461299
0.071237101	0.027646539	0.00050983567
0.071368589	0.028042962	0.00050907571
0.071500078	0.028065333	0.00051424336
0.071631567	0.028488271	0.00051434397
0.071763055	0.027599434	0.00050699259
0.071894544	0.027282834	0.00050466397
0.072026033	0.027903073	0.00050507349
0.072157521	0.028180776	0.00051375523
0.072289010	0.028140499	0.00051124244
0.072420499	0.027846644	0.00050657891
0.072551988	0.028346847	0.00050930411
0.072683476	0.028485052	0.00050993286
0.072814965	0.027662562	0.00050738972
0.072946454	0.028078510	0.00051101329
0.073077942	0.027176787	0.00049802482
0.073209431	0.027359375	0.00050360110
0.073340920	0.028053375	0.00050587620
0.073472408	0.027474339	0.00050203488
0.073603897	0.027419792	0.00050548832
0.073735386	0.027649733	0.00050217782
0.073866875	0.026438674	0.00049483834
0.073998363	0.027417686	0.00050191251
0.074129852	0.027586695	0.00050389680
0.074261341	0.027630997	0.00050484476
0.074392829	0.027265650	0.00049700168
0.074524318	0.027410421	0.00050172687
0.074655807	0.027703472	0.00049966096
0.074787295	0.027781825	0.00050507424
0.074918784	0.027415358	0.00050022362
0.075050273	0.026890475	0.00049457528
0.075181761	0.027426071	0.00049857795
0.075313250	0.027440067	0.00050138771
0.075444739	0.027031744	0.00049618689
0.075576228	0.027141347	0.00049855855
0.075707716	0.027776390	0.00050101984
0.075839205	0.026537328	0.00049164166
0.075970694	0.027549624	0.00049826859
0.076102182	0.027076707	0.00049318272
0.076233671	0.026952996	0.00049697562
0.076365160	0.027417550	0.00049543191
0.076496648	0.027993287	0.00050231517
0.076628137	0.027119792	0.00049760214
0.076759626	0.026520467	0.00048693174
0.076891115	0.026471987	0.00049066972
0.077022603	0.027037243	0.00049087743
0.077154092	0.027776936	0.00049747492
0.077285581	0.026634974	0.00049246589
0.077417069	0.026945024	0.00049113345
0.077548558	0.027528175	0.00049790056
0.077680047	0.027163555	0.00049175577
0.077811535	0.026813913	0.00048997025
0.077943024	0.027288496	0.00049461563
0.078074513	0.026778312	0.00048864761
0.078206002	0.026405240	0.00048812381
0.078337490	0.027517991	0.00049339607
0.078468979	0.027573944	0.00049302968
0.078600468	0.026479015	0.00048837199
0.078731956	0.027639642	0.00049434414
0.078863445	0.026230428	0.00048448273
0.078994934	0.026304713	0.00048189486
0.079126422	0.027028437	0.00048930173
0.079257911	0.026543912	0.00048556300
0.079389400	0.026726692	0.00048526064
0.079520889	0.026785071	0.00048663155
0.079652377	0.026407363	0.00048518186
0.079783866	0.025641314	0.00047772315
0.079915355	0.026547866	0.00048703281
0.080046843	0.026552218	0.00048308961
0.080178332	0.026649212	0.00048359097
0.080309821	0.027564385	0.00049349363
0.080441309	0.026507370	0.00048132134
0.080572798	0.026580604	0.00048535038
0.080704287	0.026067234	0.00048062438
0.080835776	0.025947913	0.00047964694
0.080967264	0.026641755	0.00048595194
0.081098753	0.027061009	0.00048314054
0.081230242	0.026927452	0.00048535999
0.081361730	0.025879314	0.00047653207
0.081493219	0.026721276	0.00048325791
0.081624708	0.027246594	0.00048872733
0.081756196	0.026268129	0.00047491592
0.081887685	0.026269477	0.00047932862
0.082019174	0.026432342	0.00048170477
0.082150663	0.027109479	0.00048614360
0.082282151	0.025466357	0.00047461757
0.082413640	0.026493719	0.00047766641
0.082545129	0.027248470	0.00048592430
0.082676617	0.026453039	0.00048053793
0.082808106	0.026424336	0.00047979763
0.082939595	0.026921678	0.00048339678
0.083071083	0.026330823	0.00047612219
0.083202572	0.026020443	0.00047522165
0.083334061	0.026382994	0.00048043269
0.083465549	0.025916373	0.00047006142
0.083597038	0.026280443	0.00047905981
0.083728527	0.026107300	0.00047321687
0.083860016	0.026756889	0.00048113974
0.083991504	0.027105004	0.00048297549
0.084122993	0.025861509	0.00047170105
0.084254482	0.026118073	0.00047428827
0.084385970	0.027072475	0.00048074691
0.084517459	0.026087763	0.00047347908
0.084648948	0.026133483	0.00047514930
0.084780436	0.026129214	0.00047247397
0.084911925	0.026725164	0.00047870756
0.085043414	0.026618026	0.00047498194
0.085174903	0.025376065	0.00046674090
0.085306391	0.026530549	0.00047860891
0.085437880	0.026048350	0.00047065697
0.085569369	0.025898591	0.00047130662
0.085700857	0.025886754	0.00046917858
0.085832346	0.026888682	0.00047546394
0.085963835	0.025821037	0.00047175240
0.086095323	0.026148629	0.00046849968
0.086226812	0.025727502	0.00046661618
0.086358301	0.026132745	0.00047059331
0.086489790	0.025790890	0.00046800413
0.086621278	0.025799666	0.00046875199
0.086752767	0.026829876	0.00047436275
0.086884256	0.025463631	0.00046550937
0.087015744	0.026036889	0.00046861408
0.087147233	0.025836272	0.00046732917
0.087278722	0.025977359	0.00047091568
0.087410210	0.026665519	0.00047110257
0.087541699	0.026095283	0.00046739068
0.087673188	0.025352665	0.00046452578
0.087804677	0.025635672	0.00046257367
0.087936165	0.025757351	0.00046735427
0.088067654	0.026317675	0.00047050672
0.088199143	0.025079942	0.00045737241
0.088330631	0.026170895	0.00046935373
0.088462120	0.025157949	0.00045825498
0.088593609	0.025980314	0.00046652337
0.088725097	0.025306627	0.00045966695
0.088856586	0.026853063	0.00047091244
0.088988075	0.025693283	0.00046525066
0.089119564	0.025501859	0.00046049884
0.089251052	0.025321730	0.00046240651
0.089382541	0.025306489	0.00045982245
0.089514030	0.025166866	0.00045781490
0.089645518	0.025789941	0.00046207081
0.089777007	0.024864685	0.00045596927
0.089908496	0.025699967	0.00046497044
0.090039984	0.025618733	0.00046143461
0.090171473	0.025677707	0.00045870854
0.090302962	0.025870645	0.00046344923
0.090434451	0.025810567	0.00046105710
0.090565939	0.025486591	0.00046040674
0.090697428	0.026070606	0.00046436734
0.090828917	0.025049350	0.00045196908
0.090960405	0.025845824	0.00046400157
0.091091894	0.025053230	0.00045516731
0.091223383	0.025502265	0.00045979313
0.091354871	0.024563403	0.00045305321
0.091486360	0.025562028	0.00046769638
0.091617849	0.025163139	0.00047015576
0.091749337	0.025752049	0.00047768060
0.091880826	0.025334332	0.00047778708
0.092012315	0.025024963	0.00047903302
0.092143804	0.025197519	0.00047897107
0.092275292	0.024280361	0.00047704793
0.092406781	0.025779130	0.00048957173
0.092538270	0.024878604	0.00048667488
0.092669758	0.025358296	0.00049415616
0.092801247	0.024737615	0.00047020562
0.092932736	0.024858217	0.00047501689
0.093064224	0.025568796	0.00047608040
0.093195713	0.025691696	0.00047432966
0.093327202	0.024840691	0.00046728187
0.093458691	0.025385392	0.00046563970
0.093590179	0.025541303	0.00047168240
0.093721668	0.024480559	0.00046359208
0.093853157	0.024462643	0.00046034023
0.093984645	0.025498088	0.00046590204
0.094116134	0.025169419	0.00046334507
0.094247623	0.024355732	0.00045698000
0.094379111	0.025113269	0.00046391474
0.094510600	0.024675535	0.00045961087
0.094642089	0.024405541	0.00045723272
0.094773578	0.025205402	0.00045773141
0.094905066	0.024677823	0.00045831019
0.095036555	0.025201000	0.00046515976
0.095168044	0.025143832	0.00045722980
0.095299532	0.025212254	0.00046017103
0.095431021	0.023902036	0.00044758595
0.095562510	0.024119599	0.00045149184
0.095693998	0.025053819	0.00046003023
0.095825487	0.024619099	0.00045222943
0.095956976	0.025063572	0.00045908484
0.096088465	0.024228420	0.00044932371
0.096219953	0.024393239	0.00045190161
0.096351442	0.025025900	0.00045743958
0.096482931	0.024270031	0.00044897717
0.096614419	0.024135912	0.00044660067
0.096745908	0.024634280	0.00045191074
0.096877397	0.024801669	0.00045235572
0.097008885	0.024105040	0.00044886365
0.097140374	0.024218834	0.00044820593
0.097271863	0.025855002	0.00045839250
0.097403352	0.024041095	0.00044460553
0.097534840	0.024257126	0.00044602764
0.097666329	0.024861080	0.00045270683
0.097797818	0.024348416	0.00044391034
0.097929306	0.024429606	0.00044712873
0.098060795	0.024486535	0.00044539331
0.098192284	0.024023819	0.00043948542
0.098323772	0.024812339	0.00044818412
0.098455261	0.023794944	0.00043606457
0.098586750	0.024335890	0.00043960406
0.098718239	0.024816381	0.00044401313
0.098849727	0.023578242	0.00043251713
0.098981216	0.024375297	0.00044093590
0.099112705	0.024835426	0.00044226284
0.099244193	0.024207140	0.00043578637
0.099375682	0.025172378	0.00044444323
0.099507171	0.024741493	0.00044154684
0.099638659	0.024419193	0.00044099311
0.099770148	0.023869751	0.00043601634
0.099901637	0.023959042	0.00043535243
0.10003313	0.023853540	0.00043781002
0.10016461	0.025091679	0.00044380704
0.10029610	0.023366658	0.00043480051
0.10042759	0.023961518	0.00043593832
0.10055908	0.024363776	0.00043953942
0.10069057	0.024297988	0.00044031025
0.10082206	0.024343558	0.00043742230
0.10095355	0.023881941	0.00043874103
0.10108504	0.024342301	0.00043808350
0.10121652	0.023811892	0.00043274697
0.10134801	0.024650890	0.00044193751
0.10147950	0.024109347	0.00043698635
0.10161099	0.024432393	0.00043846431
0.10174248	0.024541070	0.00044143770
0.10187397	0.024141384	0.00043391461
0.10200546	0.024234907	0.00043735127
0.10213694	0.024230958	0.00043413147
0.10226843	0.024195062	0.00043547233
0.10239992	0.024693093	0.00044087909
0.10253141	0.023945643	0.00042840762
0.10266290	0.023950526	0.00043530866
0.10279439	0.024080842	0.00043153321
0.10292588	0.023997644	0.00043408249
0.10305737	0.024545162	0.00043660288
0.10318885	0.024033474	0.00043199773
0.10332034	0.023900981	0.00043314259
0.10345183	0.023921644	0.00042946133
0.10358332	0.024012905	0.00043408870
0.10371481	0.023320598	0.00042662964
0.10384630	0.024029467	0.00043138086
0.10397779	0.023969613	0.00043145533
0.10410928	0.024584389	0.00043613425
0.10424076	0.023983254	0.00043085947
0.10437225	0.023913784	0.00043090798
0.10450374	0.024147691	0.00043052369
0.10463523	0.024676944	0.00043529442
0.10476672	0.024211216	0.00043255917
0.10489821	0.023734479	0.00042938394
0.10502970	0.024028379	0.00042916546
0.10516118	0.024466051	0.00043227943
0.10529267	0.023825921	0.00042989638
0.10542416	0.023355050	0.00042375844
0.10555565	0.023825628	0.00042767700
0.10568714	0.023971571	0.00042822273
0.10581863	0.023922881	0.00042695161
0.10595012	0.024373488	0.00043124254
0.10608161	0.023513920	0.00042843009
0.10621309	0.024262584	0.00042987441
0.10634458	0.024338627	0.00042801864
0.10647607	0.024729261	0.00043417441
0.10660756	0.023827439	0.00042629664
0.10673905	0.024049640	0.00042986641
0.10687054	0.023603117	0.00042790922
0.10700203	0.023299276	0.00043323518
0.10713352	0.022886459	0.00043099320
0.10726500	0.023590788	0.00044180482
0.10739649	0.024067360	0.00045083873
0.10752798	0.023628695	0.00044572302
0.10765947	0.023904696	0.00045093627
0.10779096	0.023075605	0.00044451636
0.10792245	0.023699183	0.00045450592
0.10805394	0.023565282	0.00045472949
0.10818542	0.023644887	0.00045292354
0.10831691	0.023581624	0.00045819314
0.10844840	0.023932832	0.00046025805
0.10857989	0.024141924	0.00046478107
0.10871138	0.023035461	0.00045847202
0.10884287	0.024325396	0.00046590325
0.10897436	0.024018761	0.00046601531
0.10910585	0.023710458	0.00046922638
0.10923733	0.023654117	0.00046374557
0.10936882	0.023246412	0.00046788946
0.10950031	0.022916364	0.00046252238
0.10963180	0.023372498	0.00046902675
0.10976329	0.023614589	0.00047279872
0.10989478	0.022243328	0.00046410472
0.11002627	0.023693993	0.00047942879
0.11015776	0.024259801	0.00047765942
0.11028924	0.023586350	0.00047647576
0.11042073	0.023411748	0.00048013859
0.11055222	0.023061021	0.00047005954
0.11068371	0.023096830	0.00047672741
0.11081520	0.023785959	0.00048189249
0.11094669	0.024058473	0.00048395909
0.11107818	0.023597386	0.00048300025
0.11120966	0.022981034	0.00047683518
0.11134115	0.024520137	0.00049218476
0.11147264	0.023590794	0.00048376581
0.11160413	0.023186948	0.00048035794
0.11173562	0.023470418	0.00048905746
0.11186711	0.023560223	0.00047234827
0.11199860	0.023978241	0.00047595697
0.11213009	0.023501175	0.00046477401
0.11226157	0.024020268	0.00046715443
0.11239306	0.023017505	0.00045871503
0.11252455	0.023631269	0.00046295274
0.11265604	0.024300524	0.00046746082
0.11278753	0.024376242	0.00045948369
0.11291902	0.024108113	0.00045956314
0.11305051	0.023520412	0.00045702844
0.11318200	0.024397702	0.00045789670
0.11331348	0.023334990	0.00045128904
0.11344497	0.023862153	0.00045355064
0.11357646	0.023073092	0.00044354497
0.11370795	0.023872706	0.00045259516
0.11383944	0.023504310	0.00044888901
0.11397093	0.023919220	0.00045099836
0.11410242	0.023111841	0.00044505925
0.11423390	0.024150485	0.00044709526
0.11436539	0.023668161	0.00044909389
0.11449688	0.024063033	0.00044613536
0.11462837	0.025029005	0.00045805049
0.11475986	0.023627412	0.00044324104
0.11489135	0.023414070	0.00043990719
0.11502284	0.023678644	0.00044574307
0.11515433	0.023863845	0.00044389278
0.11528581	0.023874281	0.00044342079
0.11541730	0.024115386	0.00044497500
0.11554879	0.024297657	0.00044328161
0.11568028	0.023974686	0.00044506452
0.11581177	0.024005842	0.00044190829
0.11594326	0.023391054	0.00043872897
0.11607475	0.024358607	0.00044423332
0.11620624	0.025002621	0.00044548210
0.11633772	0.024141171	0.00044224792
0.11646921	0.023208639	0.00043619607
0.11660070	0.023689047	0.00043740444
0.11673219	0.024162333	0.00043753711
0.11686368	0.024392723	0.00043976541
0.11699517	0.023828762	0.00043597657
0.11712666	0.023100393	0.00043093441
0.11725814	0.023828455	0.00043445928
0.11738963	0.023630262	0.00043027217
0.11752112	0.024269908	0.00043466274
0.11765261	0.024036706	0.00043498366
0.11778410	0.023537784	0.00043218642
0.11791559	0.023779684	0.00042896964
0.11804708	0.023993711	0.00042919199
0.11817857	0.024228668	0.00043416390
0.11831005	0.023944634	0.00042826798
0.11844154	0.023738231	0.00042940522
0.11857303	0.024020289	0.00042802840
0.11870452	0.023720982	0.00042558261
0.11883601	0.023449011	0.00042399362
0.11896750	0.023070367	0.00042168713
0.11909899	0.023242310	0.00042237672
0.11923048	0.023274340	0.00041802952
0.11936196	0.022995840	0.00041953875
0.11949345	0.024031776	0.00042239085
0.11962494	0.023751520	0.00042252443
0.11975643	0.024266649	0.00042704441
0.11988792	0.024370057	0.00042387842
0.12001941	0.023603269	0.00041893947
0.12015090	0.023652064	0.00041797445
0.12028239	0.024637538	0.00042823868
0.12041387	0.023082216	0.00041387697
0.12054536	0.024107436	0.00041894476
0.12067685	0.023735479	0.00041829345
0.12080834	0.023356549	0.00041590212
0.12093983	0.024541522	0.00041989492
0.12107132	0.024351436	0.00042413549
0.12120281	0.023617442	0.00041522562
0.12133429	0.023877684	0.00041663004
0.12146578	0.023498860	0.00041391055
0.12159727	0.023970463	0.00041495526
0.12172876	0.023631030	0.00041528218
0.12186025	0.023919980	0.00041663915
0.12199174	0.023419064	0.00041314375
0.12212323	0.024170218	0.00041924999
0.12225472	0.023878835	0.00041414737
0.12238620	0.023454266	0.00041303682
0.12251769	0.023971436	0.00041380175
0.12264918	0.023681267	0.00041346201
0.12278067	0.023995982	0.00041629165
0.12291216	0.023513609	0.00041070783
0.12304365	0.024219924	0.00041595723
0.12317514	0.024358440	0.00041674316
0.12330663	0.024146787	0.00041601138
0.12343811	0.024490926	0.00041832308
0.12356960	0.023658402	0.00041059118
0.12370109	0.023594534	0.00041108497
0.12383258	0.024056877	0.00041409080
0.12396407	0.024424660	0.00041391182
0.12409556	0.023723042	0.00041483034
0.12422705	0.023606649	0.00041047206
0.12435853	0.022950068	0.00040658669
0.12449002	0.023201049	0.00040625832
0.12462151	0.024980520	0.00041985845
0.12475300	0.023422028	0.00040831845
0.12488449	0.023290765	0.00040742088
0.12501598	0.024236070	0.00041340548
0.12514747	0.024046817	0.00041127588
0.12527896	0.023190889	0.00040444630
0.12541044	0.023290966	0.00040858054
0.12554193	0.023956254	0.00041132471
0.12567342	0.024219050	0.00041244473
0.12580491	0.024536885	0.00041530220
0.12593640	0.023085061	0.00040297008
0.12606789	0.023882592	0.00041063586
0.12619938	0.023832320	0.00040897261
0.12633087	0.024330999	0.00041390148
0.12646235	0.023066231	0.00040402831
0.12659384	0.023337651	0.00040314560
0.12672533	0.023021989	0.00040578463
0.12685682	0.023258608	0.00040400680
0.12698831	0.023900138	0.00040935139
0.12711980	0.023872773	0.00040750926
0.12725129	0.024252373	0.00040921289
0.12738277	0.023451204	0.00040519342
0.12751426	0.023717711	0.00040658673
0.12764575	0.023454672	0.00040473360
0.12777724	0.024009809	0.00040779545
0.12790873	0.023394213	0.00040493973
0.12804022	0.023784016	0.00040798915
0.12817171	0.024098710	0.00040870496
0.12830320	0.023980766	0.00040630306
0.12843468	0.024089856	0.00040877778
0.12856617	0.023939045	0.00040566016
0.12869766	0.024157187	0.00040875162
0.12882915	0.024018149	0.00040770921
0.12896064	0.024083945	0.00040513815
0.12909213	0.023275245	0.00040113506
0.12922362	0.024282244	0.00040802022
0.12935511	0.023562194	0.00040416990
0.12948659	0.024108104	0.00040758679
0.12961808	0.023753208	0.00040243484
0.12974957	0.023103099	0.00039902842
0.12988106	0.023456332	0.00040139047
0.13001255	0.023226893	0.00039913616
0.13014404	0.024465601	0.00041054122
0.13027553	0.023225094	0.00039705630
0.13040701	0.023716592	0.00040113538
0.13053850	0.023241604	0.00040017841
0.13066999	0.023610417	0.00040162921
0.13080148	0.023764330	0.00040430526
0.13093297	0.023121295	0.00039669500
0.13106446	0.023806523	0.00040406924
0.13119595	0.024186025	0.00040417290
0.13132744	0.023531455	0.00039945399
0.13145892	0.023068351	0.00039864923
0.13159041	0.023958523	0.00040263244
0.13172190	0.023769184	0.00040100719
0.13185339	0.024379511	0.00040658340
0.13198488	0.023917675	0.00040096469
0.13211637	0.023307303	0.00039787298
0.13224786	0.023815306	0.00040068485
0.13237935	0.023792733	0.00040193959
0.13251083	0.023721528	0.00040136450
0.13264232	0.023641032	0.00040058110
0.13277381	0.023531011	0.00040014668
0.13290530	0.024486748	0.00040421637
0.13303679	0.023799912	0.00040106336
0.13316828	0.024158090	0.00040425332
0.13329977	0.023525964	0.00039546762
0.13343125	0.023417171	0.00040035442
0.13356274	0.023645267	0.00039570440
0.13369423	0.024175646	0.00040112793
0.13382572	0.023896757	0.00040100633
0.13395721	0.023091130	0.00039387767
0.13408870	0.023455003	0.00039837979
0.13422019	0.023265157	0.00039228131
0.13435168	0.023210222	0.00039721020
0.13448316	0.023145641	0.00039681963
0.13461465	0.023934487	0.00039694007
0.13474614	0.024428853	0.00040246924
0.13487763	0.023109225	0.00039413027
0.13500912	0.024159029	0.00040026307
0.13514061	0.023786534	0.00039850508
0.13527210	0.022772988	0.00039185363
0.13540359	0.024448737	0.00040114700
0.13553507	0.023682157	0.00039735162
0.13566656	0.023593134	0.00039580348
0.13579805	0.022958097	0.00039219506
0.13592954	0.023170123	0.00039097158
0.13606103	0.024225062	0.00040176078
0.13619252	0.023451372	0.00039267837
0.13632401	0.024073427	0.00039584394
0.13645549	0.023694540	0.00039820364
0.13658698	0.023406555	0.00039319837
0.13671847	0.023696281	0.00039631552
0.13684996	0.024168929	0.00039882909
0.13698145	0.023508404	0.00039380447
0.13711294	0.023408947	0.00039263455
0.13724443	0.023554248	0.00039404999
0.13737592	0.023217613	0.00039058049
0.13750740	0.023762068	0.00039679430
0.13763889	0.023558160	0.00039114198
0.13777038	0.023586564	0.00039517709
0.13790187	0.023406111	0.00039165746
0.13803336	0.023174967	0.00038919890
0.13816485	0.023385477	0.00039282797
0.13829634	0.024072730	0.00039387114
0.13842783	0.023538159	0.00039259440
0.13855931	0.023627187	0.00039291169
0.13869080	0.024063415	0.00039525510
0.13882229	0.023977129	0.00039454546
0.13895378	0.024052119	0.00039475608
0.13908527	0.023582499	0.00039236004
0.13921676	0.023838338	0.00039266999
0.13934825	0.023769335	0.00039174494
0.13947973	0.024297692	0.00039580552
0.13961122	0.023659277	0.00039099614
0.13974271	0.023729800	0.00039361461
0.13987420	0.023335828	0.00039101438
0.14000569	0.023806246	0.00039063139
0.14013718	0.023248885	0.00038757311
0.14026867	0.023398883	0.00038944833
0.14040016	0.023188825	0.00038995436
0.14053164	0.023613770	0.00039221896
0.14066313	0.023203404	0.00038426798
0.14079462	0.023038851	0.00038625378
0.14092611	0.023887036	0.00038997177
0.14105760	0.023410240	0.00038686238
0.14118909	0.023884855	0.00039196120
0.14132058	0.023961062	0.00038776784
0.14145207	0.023817622	0.00038981390
0.14158355	0.023839640	0.00038842269
0.14171504	0.023455896	0.00038655591
0.14184653	0.023134451	0.00038605889
0.14197802	0.023553026	0.00038663913
0.14210951	0.023889511	0.00038868062
0.14224100	0.023463193	0.00038584338
0.14237249	0.023193534	0.00038371410
0.14250398	0.023487904	0.00038849204
0.14263546	0.023501058	0.00038491078
0.14276695	0.023574926	0.00038823647
0.14289844	0.023791563	0.00038810454
0.14302993	0.023285195	0.00038478115
0.14316142	0.023775556	0.00038783622
0.14329291	0.024086542	0.00038777289
0.14342440	0.023625993	0.00038743413
0.14355588	0.023773536	0.00038756208
0.14368737	0.024067780	0.00038886337
0.14381886	0.023910235	0.00038902769
0.14395035	0.023258436	0.00038063952
0.14408184	0.022730914	0.00037895700
0.14421333	0.024052558	0.00038897505
0.14434482	0.023387687	0.00038276993
0.14447631	0.023335937	0.00038469947
0.14460779	0.023752368	0.00038547421
0.14473928	0.024487427	0.00039086804
0.14487077	0.024546454	0.00039212132
0.14500226	0.022905085	0.00037970695
0.14513375	0.023119890	0.00038309352
0.14526524	0.023399732	0.00038208149
0.14539673	0.023333816	0.00038199000
0.14552822	0.023430120	0.00038492303
0.14565970	0.023397106	0.00038299329
0.14579119	0.023685866	0.00038535492
0.14592268	0.023055120	0.00038038127
0.14605417	0.023317584	0.00038212435
0.14618566	0.023950039	0.00038671656
0.14631715	0.023460147	0.00038143705
0.14644864	0.023423024	0.00038139228
0.14658012	0.023833688	0.00038406885
0.14671161	0.023510873	0.00038390867
0.14684310	0.023121167	0.00038214709
0.14697459	0.023814379	0.00038225881
0.14710608	0.023890299	0.00038358588
0.14723757	0.023113547	0.00037987543
0.14736906	0.023350842	0.00038036982
0.14750055	0.023841179	0.00038572089
0.14763203	0.023233813	0.00037917139
0.14776352	0.023273795	0.00037990137
0.14789501	0.023486963	0.00038118575
0.14802650	0.023546482	0.00038019735
0.14815799	0.023755660	0.00038451491
0.14828948	0.024034007	0.00038362399
0.14842097	0.023327428	0.00038110196
0.14855246	0.023543887	0.00038225204
0.14868394	0.023855655	0.00038157519
0.14881543	0.024034331	0.00038352683
0.14894692	0.024043335	0.00038515053
0.14907841	0.023498926	0.00037978154
0.14920990	0.023526456	0.00037974008
0.14934139	0.023785193	0.00038095808
0.14947288	0.023566918	0.00038102030
0.14960436	0.023533884	0.00037978319
0.14973585	0.023705345	0.00038049870
0.14986734	0.023791627	0.00038274100
0.14999883	0.023538267	0.00037977398
0.15013032	0.023687265	0.00038152513
0.15026181	0.023651431	0.00038219066
0.15039330	0.024149688	0.00038262489
0.15052479	0.024432042	0.00038524119
0.15065627	0.023657512	0.00037898109
0.15078776	0.024203597	0.00038477125
0.15091925	0.023718032	0.00037961157
0.15105074	0.023578783	0.00037922533
0.15118223	0.023365029	0.00037708849
0.15131372	0.023179985	0.00037545510
0.15144521	0.022815374	0.00037429134
0.15157670	0.023740987	0.00038005972
0.15170818	0.023667487	0.00037829840
0.15183967	0.024357396	0.00038201036
0.15197116	0.024222548	0.00038164516
0.15210265	0.023766626	0.00037809661
0.15223414	0.023698868	0.00037859377
0.15236563	0.022916136	0.00037143164
0.15249712	0.023714961	0.00037838984
0.15262860	0.023336420	0.00037549426
0.15276009	0.022784478	0.00037293184
0.15289158	0.023520171	0.00037777029
0.15302307	0.022839547	0.00037228510
0.15315456	0.023774746	0.00037710050
0.15328605	0.024327972	0.00038161226
0.15341754	0.023815845	0.00037934264
0.15354903	0.024203166	0.00037979562
0.15368051	0.024097932	0.00038133680
0.15381200	0.023931038	0.00037759548
0.15394349	0.023469139	0.00037620079
0.15407498	0.023803476	0.00037796203
0.15420647	0.023866079	0.00037664535
0.15433796	0.023830510	0.00037740123
0.15446945	0.023622158	0.00037568926
0.15460094	0.023752870	0.00037825225
0.15473242	0.023734575	0.00037745060
0.15486391	0.023610483	0.00037387489
0.15499540	0.023525725	0.00037423768
0.15512689	0.023744524	0.00037618601
0.15525838	0.023975540	0.00037776246
0.15538987	0.024108065	0.00037788968
0.15552136	0.023924531	0.00037667618
0.15565284	0.023821107	0.00037647435
0.15578433	0.023247649	0.00037201962
0.15591582	0.024519025	0.00038013753
0.15604731	0.023613190	0.00037606684
0.15617880	0.023714575	0.00037359275
0.15631029	0.023589624	0.00037351635
0.15644178	0.023192908	0.00036976117
0.15657327	0.023291775	0.00037270570
0.15670475	0.024008693	0.00037475697
0.15683624	0.023952414	0.00037629501
0.15696773	0.023283613	0.00037071270
0.15709922	0.024189082	0.00037573397
0.15723071	0.023675817	0.00037415826
0.15736220	0.023707209	0.00037210244
0.15749369	0.023395385	0.00037191628
0.15762518	0.023937264	0.00037438699
0.15775666	0.023624062	0.00037274704
0.15788815	0.024170556	0.00037717378
0.15801964	0.023668059	0.00037301137
0.15815113	0.023126584	0.00036905648
0.15828262	0.023718260	0.00037198833
0.15841411	0.023336325	0.00037065035
0.15854560	0.023596346	0.00037235540
0.15867708	0.023243808	0.00036865427
0.15880857	0.023129660	0.00036914387
0.15894006	0.023829178	0.00037239947
0.15907155	0.023995991	0.00037421477
0.15920304	0.023957494	0.00037436281
0.15933453	0.023637874	0.00037025637
0.15946602	0.023742548	0.00037127465
0.15959751	0.023168668	0.00036779099
0.15972899	0.023228765	0.00036775372
0.15986048	0.024032834	0.00037301279
0.15999197	0.024006243	0.00037181851
0.16012346	0.023947671	0.00037273580
0.16025495	0.023764444	0.00037052850
0.16038644	0.023501378	0.00036850599
0.16051793	0.023177505	0.00036821557
0.16064942	0.023222559	0.00036615768
0.16078090	0.023390274	0.00036866018
0.16091239	0.023415166	0.00036955991
0.16104388	0.023820872	0.00036963809
0.16117537	0.023978617	0.00037208414
0.16130686	0.023922017	0.00037015227
0.16143835	0.023817704	0.00037040753
0.16156984	0.023860841	0.00037222021
0.16170133	0.023415880	0.00036510227
0.16183281	0.023622304	0.00036991106
0.16196430	0.022753251	0.00036282687
0.16209579	0.023855676	0.00037086916
0.16222728	0.023539842	0.00036936710
0.16235877	0.023972684	0.00036915500
0.16249026	0.023216810	0.00036674212
0.16262175	0.024070424	0.00037006243
0.16275323	0.023651704	0.00036842695
0.16288472	0.023761175	0.00036880005
0.16301621	0.023649034	0.00036624813
0.16314770	0.023926593	0.00037077596
0.16327919	0.023576930	0.00036769035
0.16341068	0.024005166	0.00036926935
0.16354217	0.023517240	0.00036686322
0.16367366	0.023580059	0.00036696925
0.16380514	0.023880551	0.00036934332
0.16393663	0.023435949	0.00036598761
0.16406812	0.023695018	0.00036552204
0.16419961	0.023241549	0.00036401246
0.16433110	0.022839196	0.00036162953
0.16446259	0.023471336	0.00036587574
0.16459408	0.023352446	0.00036530415
0.16472557	0.023582653	0.00036436286
0.16485705	0.022769799	0.00036153609
0.16498854	0.023386823	0.00036451993
0.16512003	0.023319772	0.00036365081
0.16525152	0.023550326	0.00036732149
0.16538301	0.023634796	0.00036403189
0.16551450	0.024005682	0.00036794224
0.16564599	0.024789990	0.00037169014
0.16577747	0.023945182	0.00036759767
0.16590896	0.023815535	0.00036710856
0.16604045	0.023728795	0.00036417548
0.16617194	0.023037489	0.00036128258
0.16630343	0.023362951	0.00036340385
0.16643492	0.022990676	0.00035974522
0.16656641	0.022975586	0.00036073346
0.16669790	0.023080156	0.00035987090
0.16682938	0.023633873	0.00036620160
0.16696087	0.023479007	0.00036478641
0.16709236	0.023934894	0.00036481029
0.16722385	0.023477026	0.00036470975
0.16735534	0.023956019	0.00036596181
0.16748683	0.024230208	0.00036866249
0.16761832	0.023591605	0.00036426574
0.16774981	0.023263286	0.00035966627
0.16788129	0.023578309	0.00036378259
0.16801278	0.023417569	0.00036178569
0.16814427	0.023250182	0.00036241067
0.16827576	0.023980906	0.00036695050
0.16840725	0.022878731	0.00035761457
0.16853874	0.023610214	0.00036215505
0.16867023	0.024244739	0.00036513567
0.16880171	0.023313381	0.00036300502
0.16893320	0.023487198	0.00036315015
0.16906469	0.023159552	0.00035744402
0.16919618	0.023291082	0.00036200985
0.16932767	0.023517001	0.00036072800
0.16945916	0.022870831	0.00035778019
0.16959065	0.022928613	0.00035836155
0.16972214	0.023426951	0.00036072811
0.16985362	0.023714958	0.00036423813
0.16998511	0.023976532	0.00036207562
0.17011660	0.023663354	0.00036284634
0.17024809	0.023568793	0.00036263262
0.17037958	0.023943265	0.00036244554
0.17051107	0.022781826	0.00035769694
0.17064256	0.023831482	0.00036167273
0.17077405	0.023480177	0.00036019404
0.17090553	0.023887690	0.00036361275
0.17103702	0.023232172	0.00035824863
0.17116851	0.023829643	0.00036083290
0.17130000	0.023529243	0.00036030312
0.17143149	0.022970794	0.00035597771
0.17156298	0.024144045	0.00036382422
0.17169447	0.024300583	0.00036352831
0.17182595	0.023485860	0.00036001626
0.17195744	0.023922771	0.00036184682
0.17208893	0.022158934	0.00035030551
0.17222042	0.022961631	0.00035530973
0.17235191	0.023173844	0.00035686708
0.17248340	0.023441093	0.00035954520
0.17261489	0.023881427	0.00036094472
0.17274638	0.023196583	0.00035652901
0.17287786	0.023021023	0.00035645225
0.17300935	0.022601969	0.00035252898
0.17314084	0.023194508	0.00035748231
0.17327233	0.023567896	0.00035893249
0.17340382	0.023141582	0.00035628467
0.17353531	0.023784825	0.00035911749
0.17366680	0.023215175	0.00035706194
0.17379829	0.022631091	0.00035191946
0.17392977	0.023496382	0.00035883926
0.17406126	0.023314045	0.00035646189
0.17419275	0.023099847	0.00035610989
0.17432424	0.023173089	0.00035470706
0.17445573	0.022633274	0.00035004463
0.17458722	0.023406498	0.00035674520
0.17471871	0.023303236	0.00035496193
0.17485019	0.022916131	0.00035463568
0.17498168	0.023240867	0.00035524142
0.17511317	0.023030424	0.00035374979
0.17524466	0.023436100	0.00035869594
0.17537615	0.023602145	0.00035719718
0.17550764	0.023442073	0.00035622505
0.17563913	0.022838415	0.00035154044
0.17577062	0.023544817	0.00035611513
0.17590210	0.023278614	0.00035538783
0.17603359	0.023087236	0.00035223460
0.17616508	0.022820518	0.00035222353
0.17629657	0.023115410	0.00035485911
0.17642806	0.022848735	0.00035039343
0.17655955	0.023647455	0.00035703486
0.17669104	0.024476225	0.00036040024
0.17682253	0.023560880	0.00035483495
0.17695401	0.023689538	0.00035825134
0.17708550	0.023141272	0.00035212526
0.17721699	0.023290613	0.00035425310
0.17734848	0.023568755	0.00035538814
0.17747997	0.022585806	0.00034924667
0.17761146	0.023114388	0.00035497440
0.17774295	0.023444388	0.00035251172
0.17787443	0.023732862	0.00035656465
0.17800592	0.023001600	0.00035072271
0.17813741	0.024040115	0.00035739855
0.17826890	0.023327200	0.00035363559
0.17840039	0.023461103	0.00035204130
0.17853188	0.023972257	0.00035711036
0.17866337	0.023153309	0.00035189378
0.17879486	0.023429186	0.00035244802
0.17892634	0.023353579	0.00035326385
0.17905783	0.023597381	0.00035231433
0.17918932	0.023735849	0.00035646109
0.17932081	0.023624744	0.00035346945
0.17945230	0.022995908	0.00035022127
0.17958379	0.023361707	0.00035323574
0.17971528	0.023512012	0.00035282032
0.17984677	0.023429491	0.00035289596
0.17997825	0.023688288	0.00035376940
0.18010974	0.022848970	0.00034784542
0.18024123	0.023228793	0.00035082886
0.18037272	0.023299536	0.00034976851
0.18050421	0.023802468	0.00036177875
0.18063570	0.023915767	0.00036513440
0.18076719	0.023313334	0.00036231867
0.18089867	0.022615822	0.00036139535
0.18103016	0.023373285	0.00036670877
0.18116165	0.023473260	0.00036945253
0.18129314	0.023091920	0.00036897082
0.18142463	0.023362543	0.00037074976
0.18155612	0.023820756	0.00037524519
0.18168761	0.023235232	0.00037260787
0.18181910	0.022955165	0.00037205055
0.18195058	0.023838482	0.00038044377
0.18208207	0.023750535	0.00037850783
0.18221356	0.022776568	0.00037507337
0.18234505	0.023704744	0.00038102643
0.18247654	0.023420374	0.00038120816
0.18260803	0.023120776	0.00037989301
0.18273952	0.023658954	0.00038454213
0.18287101	0.023628066	0.00038636629
0.18300249	0.023660695	0.00038707616
0.18313398	0.022693671	0.00038010478
0.18326547	0.023330207	0.00038556346
0.18339696	0.023864151	0.00038946307
0.18352845	0.023338377	0.00038813426
0.18365994	0.023478672	0.00039087805
0.18379143	0.023309961	0.00038862951
0.18392292	0.023174814	0.00039025470
0.18405440	0.023444214	0.00039175763
0.18418589	0.023498849	0.00039274709
0.18431738	0.022885107	0.00039216101
0.18444887	0.023230438	0.00039237130
0.18458036	0.023090531	0.00039329613
0.18471185	0.022817639	0.00039170196
0.18484334	0.023433708	0.00039733093
0.18497482	0.023061607	0.00039693940
0.18510631	0.023039644	0.00039236399
0.18523780	0.023271623	0.00039795701
0.18536929	0.022879233	0.00038856940
0.18550078	0.022981876	0.00038474568
0.18563227	0.023115294	0.00038402768
0.18576376	0.023112606	0.00037794152
0.18589525	0.023749198	0.00038560407
0.18602673	0.023588294	0.00038135215
0.18615822	0.023950060	0.00038278716
0.18628971	0.023340418	0.00037763060
0.18642120	0.023491728	0.00037531650
0.18655269	0.022723384	0.00037197375
0.18668418	0.023306412	0.00037232269
0.18681567	0.023971230	0.00037591610
0.18694716	0.022799696	0.00036824590
0.18707864	0.023655530	0.00036948029
0.18721013	0.024351095	0.00037541721
0.18734162	0.022594892	0.00036457304
0.18747311	0.023622479	0.00036750679
0.18760460	0.023536181	0.00036963916
0.18773609	0.023524735	0.00036590091
0.18786758	0.022934258	0.00036315546
0.18799906	0.023518131	0.00036750671
0.18813055	0.023549938	0.00036368768
0.18826204	0.023799832	0.00036656349
0.18839353	0.024110147	0.00036600083
0.18852502	0.022882502	0.00036023015
0.18865651	0.023223865	0.00036257209
0.18878800	0.023707231	0.00035980325
0.18891949	0.023092111	0.00035827286
0.18905097	0.023235762	0.00035681775
0.18918246	0.023136600	0.00035793335
0.18931395	0.023086730	0.00035692359
0.18944544	0.024181309	0.00036136193
0.18957693	0.023299349	0.00035669930
0.18970842	0.023596443	0.00035677533
0.18983991	0.024534157	0.00036383520
0.18997140	0.023215767	0.00035526041
0.19010288	0.023191733	0.00035176560
0.19023437	0.023113937	0.00035263075
0.19036586	0.023842392	0.00035723253
0.19049735	0.023709967	0.00035540658
0.19062884	0.023615772	0.00035531241
0.19076033	0.023831854	0.00035370912
0.19089182	0.023718615	0.00035447413
0.19102330	0.023759334	0.00035338239
0.19115479	0.023134385	0.00035040196
0.19128628	0.023151352	0.00035090919
0.19141777	0.023747184	0.00035212611
0.19154926	0.022886388	0.00034729880
0.19168075	0.023100805	0.00034809611
0.19181224	0.023712058	0.00035264243
0.19194373	0.022845646	0.00034841714
0.19207521	0.023383420	0.00034942660
0.19220670	0.023817739	0.00035320491
0.19233819	0.023178034	0.00034908509
0.19246968	0.023157299	0.00034915735
0.19260117	0.022926336	0.00034794275
0.19273266	0.023381880	0.00034936502
0.19286415	0.023396902	0.00034949938
0.19299564	0.023262867	0.00035059271
0.19312712	0.023310409	0.00034762545
0.19325861	0.023085024	0.00034785322
0.19339010	0.023211691	0.00034736510
0.19352159	0.024336987	0.00035462240
0.19365308	0.023352614	0.00034953220
0.19378457	0.023522514	0.00034874550
0.19391606	0.024240820	0.00035339475
0.19404754	0.023417436	0.00034782828
0.19417903	0.023969795	0.00035257098
0.19431052	0.023657507	0.00035098834
0.19444201	0.023532448	0.00034864839
0.19457350	0.023372867	0.00034838865
0.19470499	0.023878668	0.00035042836
0.19483648	0.022693129	0.00034329330
0.19496797	0.023038629	0.00034600687
0.19509945	0.022757955	0.00034359886
0.19523094	0.023048730	0.00034496614
0.19536243	0.023201084	0.00034585655
0.19549392	0.023457592	0.00034637993
0.19562541	0.023388064	0.00034695772
0.19575690	0.023807121	0.00034815415
0.19588839	0.023445328	0.00034579679
0.19601988	0.023364675	0.00034505792
0.19615136	0.022843908	0.00034264631
0.19628285	0.023109129	0.00034581877
0.19641434	0.022953410	0.00034309160
0.19654583	0.023040769	0.00034408192
0.19667732	0.024479510	0.00035168625
0.19680881	0.023489254	0.00034683722
0.19694030	0.023434085	0.00034625863
0.19707178	0.023573174	0.00034571278
0.19720327	0.023204933	0.00034325020
0.19733476	0.023581327	0.00034555314
0.19746625	0.023796725	0.00034625076
0.19759774	0.024159695	0.00034963664
0.19772923	0.023289628	0.00034329343
0.19786072	0.023636266	0.00034552111
0.19799221	0.023580146	0.00034696043
0.19812369	0.022972923	0.00034054575
0.19825518	0.023656840	0.00034763606
0.19838667	0.023099044	0.00034214280
0.19851816	0.023934145	0.00034696360
0.19864965	0.022972755	0.00034079728
0.19878114	0.023821754	0.00034575025
0.19891263	0.023829384	0.00034657516
0.19904412	0.023818947	0.00034565282
0.19917560	0.023719249	0.00034612110
0.19930709	0.023785902	0.00034563775
0.19943858	0.023397093	0.00034294173
0.19957007	0.023773696	0.00034605309
0.19970156	0.023158391	0.00034119112
0.19983305	0.023223237	0.00034163106
0.19996454	0.022853898	0.00033958965
0.20009602	0.023107169	0.00033994519
0.20022751	0.023621513	0.00034445010
0.20035900	0.023795627	0.00034466548
0.20049049	0.023313652	0.00034179686
0.20062198	0.022845786	0.00034022460
0.20075347	0.022767760	0.00033847132
0.20088496	0.023018760	0.00034117023
0.20101645	0.023113757	0.00034139270
0.20114793	0.023185633	0.00033943311
0.20127942	0.023214797	0.00034024456
0.20141091	0.023628756	0.00034293107
0.20154240	0.023320885	0.00034136770
0.20167389	0.023143320	0.00034117908
0.20180538	0.023441362	0.00034030042
0.20193687	0.022703052	0.00033629729
0.20206836	0.022814495	0.00033779782
0.20219984	0.022728757	0.00033829568
0.20233133	0.023745162	0.00034406763
0.20246282	0.022670997	0.00033494254
0.20259431	0.023365964	0.00034027192
0.20272580	0.023512024	0.00034015231
0.20285729	0.023141445	0.00033728657
0.20298878	0.023643754	0.00034248596
0.20312027	0.023069220	0.00033549502
0.20325175	0.023276342	0.00034018523
0.20338324	0.023367658	0.00033840093
0.20351473	0.023036280	0.00033823633
0.20364622	0.023094993	0.00033905645
0.20377771	0.022758364	0.00033412562
0.20390920	0.023326627	0.00034034021
0.20404069	0.023349071	0.00033840373
0.20417217	0.023262271	0.00033909263
0.20430366	0.023112176	0.00033863512
0.20443515	0.023586904	0.00033798171
0.20456664	0.023522980	0.00033882831
0.20469813	0.023121710	0.00033722565
0.20482962	0.023031313	0.00033558823
0.20496111	0.023557905	0.00033883029
0.20509260	0.023391638	0.00033706621
0.20522408	0.023420526	0.00033724098
0.20535557	0.023168745	0.00033795712
0.20548706	0.023050037	0.00033488035
0.20561855	0.023248735	0.00033796070
0.20575004	0.023688457	0.00033797660
0.20588153	0.023329838	0.00033626414
0.20601302	0.023645345	0.00034039533
0.20614451	0.023245278	0.00033521877
0.20627599	0.023239400	0.00033688881
0.20640748	0.022869987	0.00033287444
0.20653897	0.023471802	0.00033692586
0.20667046	0.023098569	0.00033564218
0.20680195	0.023446161	0.00033595522
0.20693344	0.023246522	0.00033701646
0.20706493	0.023424292	0.00033654514
0.20719641	0.022837100	0.00033358263
0.20732790	0.022884654	0.00033501827
0.20745939	0.023338806	0.00033475859
0.20759088	0.022606918	0.00033177397
0.20772237	0.023185550	0.00033522095
0.20785386	0.024004093	0.00033899603
0.20798535	0.023492791	0.00033836405
0.20811684	0.023617979	0.00033642673
0.20824832	0.023630834	0.00033743251
0.20837981	0.023545786	0.00033701832
0.20851130	0.022854602	0.00033286388
0.20864279	0.023230083	0.00033637314
0.20877428	0.023154663	0.00033354677
0.20890577	0.023117898	0.00033312165
0.20903726	0.023498071	0.00033502930
0.20916875	0.022967763	0.00033372613
0.20930023	0.023474041	0.00033664436
0.20943172	0.022949552	0.00033149796
0.20956321	0.023446844	0.00033485868
0.20969470	0.023488763	0.00033588078
0.20982619	0.023316691	0.00033380754
0.20995768	0.024134888	0.00033969489
0.21008917	0.022837921	0.00033066560
0.21022065	0.022722231	0.00033109556
0.21035214	0.023283640	0.00033511926
0.21048363	0.023518609	0.00033402122
0.21061512	0.023478563	0.00033644380
0.21074661	0.023324788	0.00033247525
0.21087810	0.023090548	0.00033160306
0.21100959	0.022675454	0.00033143546
0.21114108	0.023420748	0.00033253640
0.21127256	0.023099755	0.00033424246
0.21140405	0.023233436	0.00033213761
0.21153554	0.023081915	0.00033179196
0.21166703	0.023376585	0.00033397097
0.21179852	0.023087280	0.00033186906
0.21193001	0.022980064	0.00033243301
0.21206150	0.023583617	0.00033316489
0.21219299	0.023707578	0.00033473586
0.21232447	0.023274185	0.00033318995
0.21245596	0.022975648	0.00032902145
0.21258745	0.022498061	0.00032871271
0.21271894	0.023392863	0.00033285784
0.21285043	0.023619305	0.00033402386
0.21298192	0.022649534	0.00032977571
0.21311341	0.023291436	0.00033092783
0.21324489	0.022625916	0.00032870539
0.21337638	0.023126999	0.00033022421
0.21350787	0.023263921	0.00033105825
0.21363936	0.023355158	0.00033349086
0.21377085	0.023172729	0.00033037070
0.21390234	0.023535336	0.00033481272
0.21403383	0.023285985	0.00033147373
0.21416532	0.023334475	0.00033181337
0.21429680	0.022830868	0.00032977398
0.21442829	0.023300564	0.00033073994
0.21455978	0.022613069	0.00032715265
0.21469127	0.023587728	0.00033229179
0.21482276	0.022679690	0.00032758338
0.21495425	0.023837150	0.00033452119
0.21508574	0.023111834	0.00032963864
0.21521723	0.023067481	0.00032936109
0.21534871	0.023559959	0.00033303829
0.21548020	0.023063115	0.00032717665
0.21561169	0.023612112	0.00033241065
0.21574318	0.023328424	0.00033103067
0.21587467	0.022718102	0.00032627622
0.21600616	0.024184357	0.00033547697
0.21613765	0.023508409	0.00032950160
0.21626913	0.023338600	0.00033097915
0.21640062	0.024018533	0.00033342171
0.21653211	0.023251843	0.00032941225
0.21666360	0.022794779	0.00032665490
0.21679509	0.023202635	0.00032776295
0.21692658	0.023093262	0.00032839459
0.21705807	0.023137812	0.00032872156
0.21718956	0.023817586	0.00033109825
0.21732104	0.023304428	0.00032964117
0.21745253	0.023567457	0.00033072666
0.21758402	0.023534397	0.00033073030
0.21771551	0.023067675	0.00032667800
0.21784700	0.023156698	0.00032714369
0.21797849	0.023579853	0.00033128282
0.21810998	0.023285536	0.00032802360
0.21824147	0.023444757	0.00032978756
0.21837295	0.023122305	0.00032807827
0.21850444	0.023468421	0.00032691341
0.21863593	0.023548882	0.00033148163
0.21876742	0.023443512	0.00032751193
0.21889891	0.023148415	0.00032659828
0.21903040	0.023094886	0.00032726341
0.21916189	0.022964583	0.00032490360
0.21929337	0.022731548	0.00032433968
0.21942486	0.023692509	0.00032926019
0.21955635	0.023211944	0.00032785377
0.21968784	0.022817527	0.00032530663
0.21981933	0.023325463	0.00032573551
0.21995082	0.022881498	0.00032546963
0.22008231	0.023067850	0.00032583193
0.22021380	0.023461218	0.00032883172
0.22034528	0.023456359	0.00032866757
0.22047677	0.023357630	0.00032431943
0.22060826	0.023561683	0.00032823007
0.22073975	0.023303458	0.00032656611
0.22087124	0.023463093	0.00032768421
0.22100273	0.023376064	0.00032776800
0.22113422	0.023013889	0.00032370103
0.22126571	0.022869282	0.00032433238
0.22139719	0.023229236	0.00032643847
0.22152868	0.023476291	0.00032711872
0.22166017	0.022918497	0.00032530032
0.22179166	0.022735292	0.00032239353
0.22192315	0.023205412	0.00032550979
0.22205464	0.023002491	0.00032366903
0.22218613	0.023396373	0.00032682446
0.22231761	0.022712575	0.00032181096
0.22244910	0.023459501	0.00032583063
0.22258059	0.023003067	0.00032382922
0.22271208	0.022998517	0.00032465462
0.22284357	0.023294426	0.00032537439
0.22297506	0.023116379	0.00032547225
0.22310655	0.023115972	0.00032295733
0.22323804	0.023479478	0.00032704591
0.22336952	0.023444591	0.00032734408
0.22350101	0.022873524	0.00032177753
0.22363250	0.023262008	0.00032444168
0.22376399	0.022919274	0.00032181592
0.22389548	0.023198509	0.00032524495
0.22402697	0.023334718	0.00032704940
0.22415846	0.022994297	0.00032180763
0.22428995	0.024028428	0.00032792799
0.22442143	0.022922630	0.00032133890
0.22455292	0.023238965	0.00032400264
0.22468441	0.023343117	0.00032557466
0.22481590	0.022414792	0.00032029774
0.22494739	0.022753652	0.00032034267
0.22507888	0.022870790	0.00032138017
0.22521037	0.022986806	0.00032226034
0.22534186	0.022970074	0.00032300399
0.22547334	0.022916371	0.00032089650
0.22560483	0.023044871	0.00031993620
0.22573632	0.023550762	0.00032594662
0.22586781	0.023046305	0.00032166302
0.22599930	0.022810465	0.00032176951
0.22613079	0.023231498	0.00032153400
0.22626228	0.023732713	0.00032599686
0.22639376	0.023533225	0.00032417472
0.22652525	0.023621467	0.00032430430
0.22665674	0.023880962	0.00032713166
0.22678823	0.023522633	0.00032281755
0.22691972	0.022823808	0.00032031857
0.22705121	0.022892927	0.00032008974
0.22718270	0.022868292	0.00032070474
0.22731419	0.023339554	0.00032312628
0.22744567	0.022912793	0.00032069558
0.22757716	0.023481912	0.00032173372
0.22770865	0.022503319	0.00031833647
0.22784014	0.023107182	0.00032014820
0.22797163	0.023798747	0.00032593652
0.22810312	0.023051069	0.00031959395
0.22823461	0.023095010	0.00032091952
0.22836610	0.023570919	0.00032476409
0.22849758	0.023797838	0.00032443610
0.22862907	0.023543501	0.00032392402
0.22876056	0.023194151	0.00031971332
0.22889205	0.022439829	0.00031666145
0.22902354	0.024031337	0.00032674984
0.22915503	0.023405723	0.00032061367
0.22928652	0.022790348	0.00031960888
0.22941800	0.022786515	0.00031785487
0.22954949	0.023378717	0.00032158767
0.22968098	0.023207314	0.00032070620
0.22981247	0.023151103	0.00031935415
0.22994396	0.023394059	0.00032171586
0.23007545	0.023398811	0.00032448597
0.23020694	0.023454148	0.00032748772
0.23033843	0.023666480	0.00033325518
0.23046991	0.022739095	0.00032784594
0.23060140	0.023143894	0.00033318946
0.23073289	0.022918988	0.00033193234
0.23086438	0.022579736	0.00033092348
0.23099587	0.023147933	0.00033763583
0.23112736	0.023526036	0.00033881286
0.23125885	0.023248484	0.00034068929
0.23139034	0.023266374	0.00033996117
0.23152182	0.023026137	0.00033948917
0.23165331	0.022862562	0.00034153295
0.23178480	0.023867893	0.00034679963
0.23191629	0.022714254	0.00034255382
0.23204778	0.023416932	0.00034508876
0.23217927	0.023106302	0.00034408171
0.23231076	0.023066584	0.00034682949
0.23244224	0.023139292	0.00034625581
0.23257373	0.021845670	0.00033964138
0.23270522	0.023341696	0.00034817770
0.23283671	0.023696236	0.00034926599
0.23296820	0.022855807	0.00034611161
0.23309969	0.022775465	0.00034464397
0.23323118	0.023398242	0.00034871858
0.23336267	0.023583159	0.00035119954
0.23349415	0.023021026	0.00034505677
0.23362564	0.023159045	0.00034889500
0.23375713	0.023004578	0.00034747327
0.23388862	0.023823928	0.00035155800
0.23402011	0.023031101	0.00034900849
0.23415160	0.023018678	0.00034702809
0.23428309	0.022674446	0.00034879158
0.23441458	0.023200869	0.00034994446
0.23454606	0.022905759	0.00034937677
0.23467755	0.022408106	0.00034558628
0.23480904	0.023476577	0.00035286629
0.23494053	0.023584116	0.00035344161
0.23507202	0.022935401	0.00034908212
0.23520351	0.023199942	0.00035131080
0.23533500	0.022869916	0.00035068864
0.23546648	0.022994269	0.00034980388
0.23559797	0.023003867	0.00035097211
0.23572946	0.023223974	0.00035310951
0.23586095	0.023171374	0.00035221478
0.23599244	0.023331530	0.00035337845
0.23612393	0.023153896	0.00035212194
0.23625542	0.023481836	0.00035499931
0.23638691	0.023345783	0.00035403286
0.23651839	0.022377502	0.00034699854
0.23664988	0.023482747	0.00035576722
0.23678137	0.023046804	0.00035215360
0.23691286	0.023277314	0.00035500260
0.23704435	0.022315688	0.00034985313
0.23717584	0.023183747	0.00035279753
0.23730733	0.023263066	0.00035445698
0.23743882	0.022950199	0.00035233432
0.23757030	0.022873490	0.00035310504
0.23770179	0.023308300	0.00035703116
0.23783328	0.022852752	0.00035210983
0.23796477	0.022525093	0.00035159143
0.23809626	0.023249475	0.00035430651
0.23822775	0.023621243	0.00035781165
0.23835924	0.022999783	0.00035717785
0.23849072	0.023084767	0.00035420993
0.23862221	0.023888077	0.00036003760
0.23875370	0.022991190	0.00035410671
0.23888519	0.023573941	0.00035891951
0.23901668	0.023029610	0.00035768734
0.23914817	0.023152352	0.00035337965
0.23927966	0.023308905	0.00035924543
0.23941115	0.022317622	0.00035243521
0.23954263	0.023881846	0.00036131554
0.23967412	0.023308209	0.00035838330
0.23980561	0.023225484	0.00035552709
0.23993710	0.022556920	0.00035505806
0.24006859	0.022855979	0.00035564983
0.24020008	0.022899757	0.00035691189
0.24033157	0.022946532	0.00035686749
0.24046306	0.023297551	0.00035735665
0.24059454	0.022921275	0.00035674811
0.24072603	0.022678785	0.00035667650
0.24085752	0.022986644	0.00035703832
0.24098901	0.023038863	0.00036015723
0.24112050	0.022762598	0.00035435702
0.24125199	0.022473441	0.00035417592
0.24138348	0.022733660	0.00035741740
0.24151496	0.023644447	0.00036019251
0.24164645	0.023418908	0.00036256597
0.24177794	0.023735038	0.00036043982
0.24190943	0.022969293	0.00035901643
0.24204092	0.023207353	0.00035927746
0.24217241	0.023021445	0.00035804020
0.24230390	0.023406397	0.00036275457
0.24243539	0.023141619	0.00035904020
0.24256687	0.023014069	0.00035922711
0.24269836	0.023600412	0.00036227936
0.24282985	0.023519375	0.00036118181
0.24296134	0.023237971	0.00036217015
0.24309283	0.023273506	0.00036114568
0.24322432	0.023017519	0.00035933754
0.24335581	0.023251428	0.00036275363
0.24348730	0.023300225	0.00036151283
0.24361878	0.022862955	0.00035897934
0.24375027	0.023155413	0.00035979079
0.24388176	0.023094136	0.00036026291
0.24401325	0.023295924	0.00036364955
0.24414474	0.023381148	0.00036192119
0.24427623	0.023754111	0.00036466129
0.24440772	0.023178342	0.00036085141
0.24453920	0.023089517	0.00036101917
0.24467069	0.023144089	0.00036319334
0.24480218	0.023380916	0.00036247585
0.24493367	0.023374274	0.00036328992
0.24506516	0.023144012	0.00036187559
0.24519665	0.022546978	0.00035863713
0.24532814	0.023565356	0.00036531040
0.24545963	0.023037306	0.00036168665
0.24559111	0.022996182	0.00036125218
0.24572260	0.022940814	0.00036091864
0.24585409	0.022561162	0.00035823897
0.24598558	0.023050222	0.00036195025
0.24611707	0.023864303	0.00036715152
0.24624856	0.022812981	0.00035877685
0.24638005	0.023552799	0.00036652645
0.24651154	0.022550817	0.00035979306
0.24664302	0.022861495	0.00036227365
0.24677451	0.022869198	0.00036119179
0.24690600	0.023634896	0.00036648910
0.24703749	0.023461553	0.00036626729
0.24716898	0.023339738	0.00036285532
0.24730047	0.023265261	0.00036511581
0.24743196	0.023337397	0.00036472222
0.24756345	0.022661204	0.00036075754
0.24769493	0.022422097	0.00036020152
0.24782642	0.023736110	0.00036678359
0.24795791	0.023717114	0.00036924096
0.24808940	0.023138384	0.00036498175
0.24822089	0.023516996	0.00036574291
0.24835238	0.023771337	0.00037024374
0.24848387	0.023522868	0.00036551894
0.24861535	0.023742805	0.00036853399
0.24874684	0.023013378	0.00036429314
0.24887833	0.022810909	0.00036178836
0.24900982	0.023741215	0.00036992857
0.24914131	0.023299580	0.00036513775
0.24927280	0.023487301	0.00036715721
0.24940429	0.023936532	0.00036913040
0.24953578	0.023354353	0.00036574754
0.24966726	0.023951114	0.00037202089
0.24979875	0.022501143	0.00036008580
0.24993024	0.022866769	0.00036492496
0.25006173	0.023289392	0.00036457076
0.25019322	0.022703489	0.00036283849
0.25032471	0.023408977	0.00036897527
0.25045620	0.022910576	0.00036418299
0.25058769	0.023019466	0.00036491354
0.25071917	0.022895899	0.00036404694
0.25085066	0.023450399	0.00036709182
0.25098215	0.023307270	0.00036726755
0.25111364	0.023697956	0.00036853842
0.25124513	0.022506310	0.00036422148
0.25137662	0.023059773	0.00036626269
0.25150811	0.023291587	0.00036670962
0.25163959	0.023471869	0.00036929604
0.25177108	0.023356119	0.00036587698
0.25190257	0.023130484	0.00036718485
0.25203406	0.023020865	0.00036687801
0.25216555	0.023501998	0.00036925010
0.25229704	0.022924541	0.00036541033
0.25242853	0.023194133	0.00036647456
0.25256002	0.022799774	0.00036673637
0.25269150	0.022920261	0.00036536995
0.25282299	0.023156410	0.00036621324
0.25295448	0.022885008	0.00036825680
0.25308597	0.023105779	0.00036526277
0.25321746	0.022690725	0.00036564699
0.25334895	0.023733354	0.00037126018
0.25348044	0.023319869	0.00036717580
0.25361193	0.022824914	0.00036642009
0.25374341	0.022821126	0.00036509291
0.25387490	0.023409568	0.00036848920
0.25400639	0.023206815	0.00037474091
0.25413788	0.023420064	0.00037863130
0.25426937	0.023221430	0.00038417328
0.25440086	0.023512073	0.00038845750
0.25453235	0.022695217	0.00038572613
0.25466383	0.022670729	0.00038894869
0.25479532	0.023489403	0.00039510535
0.25492681	0.023410336	0.00039678568
0.25505830	0.022952688	0.00039606355
0.25518979	0.022572908	0.00039387803
0.25532128	0.023354634	0.00040190469
0.25545277	0.023661435	0.00040587825
0.25558426	0.023271121	0.00040629638
0.25571574	0.022431922	0.00040085196
0.25584723	0.022966624	0.00040604439
0.25597872	0.023747920	0.00041427717
0.25611021	0.023091965	0.00040935892
0.25624170	0.022662351	0.00040861060
0.25637319	0.023672415	0.00041781551
0.25650468	0.022942527	0.00041454738
0.25663617	0.023634461	0.00042174309
0.25676765	0.022918450	0.00041671704
0.25689914	0.022374006	0.00041470864
0.25703063	0.022714968	0.00042058194
0.25716212	0.022670934	0.00041927683
0.25729361	0.023209214	0.00042610588
0.25742510	0.023271514	0.00042731197
0.25755659	0.023376070	0.00043105180
0.25768807	0.022877582	0.00042914104
0.25781956	0.023452711	0.00043330185
0.25795105	0.023315134	0.00043329845
0.25808254	0.023140312	0.00043742556
0.25821403	0.022206051	0.00042718356
0.25834552	0.023106588	0.00043723766
0.25847701	0.023209660	0.00043784076
0.25860850	0.022612615	0.00043423381
0.25873998	0.023167207	0.00044012173
0.25887147	0.023287115	0.00044197911
0.25900296	0.023191662	0.00044224725
0.25913445	0.022888299	0.00043828652
0.25926594	0.023174057	0.00044124283
0.25939743	0.023643283	0.00044927124
0.25952892	0.022903957	0.00043956780
0.25966041	0.022991578	0.00044776698
0.25979189	0.022730492	0.00044081206
0.25992338	0.022538455	0.00044263399
0.26005487	0.022883721	0.00044781927
0.26018636	0.023004986	0.00044576007
0.26031785	0.022765819	0.00044611758
0.26044934	0.022553448	0.00044380730
0.26058083	0.023153174	0.00045044089
0.26071231	0.023289149	0.00045358589
0.26084380	0.023369867	0.00045301046
0.26097529	0.023859776	0.00045829645
0.26110678	0.023513838	0.00045322419
0.26123827	0.022333796	0.00044965752
0.26136976	0.023193585	0.00045569588
0.26150125	0.022805040	0.00045300418
0.26163274	0.023365867	0.00045620776
0.26176422	0.023749575	0.00045834324
0.26189571	0.023022748	0.00045733450
0.26202720	0.023506011	0.00045910493
0.26215869	0.022393390	0.00045104352
0.26229018	0.023970764	0.00046440342
0.26242167	0.023510953	0.00046273515
0.26255316	0.022512000	0.00045469199
0.26268465	0.023537156	0.00046552328
0.26281613	0.023090374	0.00046042284
0.26294762	0.022347211	0.00045520452
0.26307911	0.022880996	0.00046040688
0.26321060	0.023569744	0.00046867586
0.26334209	0.022550516	0.00046087646
0.26347358	0.022506634	0.00045880835
0.26360507	0.023400440	0.00046765022
0.26373655	0.023425367	0.00046876160
0.26386804	0.023233478	0.00046955995
0.26399953	0.022996823	0.00047017607
0.26413102	0.023353575	0.00046756491
0.26426251	0.023336468	0.00047028285
0.26439400	0.023039910	0.00046801285
0.26452549	0.022985811	0.00046899253
0.26465698	0.022377163	0.00046694311
0.26478846	0.022774702	0.00046522685
0.26491995	0.023952879	0.00048149801
0.26505144	0.022341035	0.00046582602
0.26518293	0.022784972	0.00047057394
0.26531442	0.022919050	0.00047672410
0.26544591	0.022317688	0.00046754025
[truncated: 567 more rows]
