# Supplementary material for: Invariant surface glycoprotein 65 of Trypanosoma brucei is a complement C3 receptor
Source: Nat Commun. 2022 Aug 29;13:5085. doi: 10.1038/s41467-022-32728-9 (PMC9424271; doi:10.1038/s41467-022-32728-9)
Supplement: Supplementary file 4 — supplementary data 2 [file 41467_2022_32728_MOESM4_ESM.zip › b21-414646_00115.dat]

0.0026000000	39.984877	0.13712925
0.0027314887	29.105324	0.10746705
0.0028629774	22.297324	0.089940741
0.0029944661	17.208851	0.075831257
0.0031259548	12.433961	0.059232849
0.0032574435	10.930382	0.057485346
0.0033889322	8.8427978	0.048877621
0.0035204209	11.642034	0.048829552
0.0036519096	12.383348	0.046732277
0.0037833983	10.010722	0.039614516
0.0039148870	8.2881577	0.034780318
0.0040463757	6.7044364	0.030094102
0.0041778644	5.5121491	0.025576009
0.0043093531	4.6122746	0.022969962
0.0044408418	3.8129370	0.020086459
0.0045723305	3.1314887	0.018203253
0.0047038192	2.9045972	0.016779211
0.0048353079	2.5173615	0.015164553
0.0049667966	2.2124102	0.014165537
0.0050982853	1.8950653	0.012419784
0.0052297740	1.7585619	0.012120521
0.0053612627	1.5202307	0.010882413
0.0054927514	1.3763089	0.010079941
0.0056242401	1.2520914	0.0095864820
0.0057557288	1.1720142	0.0090178954
0.0058872175	1.0798537	0.0085401961
0.0060187062	1.0235506	0.0082925495
0.0061501949	0.91344068	0.0075036211
0.0062816836	0.88001598	0.0075314139
0.0064131723	0.83080821	0.0071736109
0.0065446610	0.77889917	0.0068464236
0.0066761496	0.74493809	0.0066639952
0.0068076383	0.71859350	0.0063966650
0.0069391270	0.68591688	0.0063499935
0.0070706157	0.66501225	0.0061535653
0.0072021044	0.64318871	0.0059850285
0.0073335931	0.61750014	0.0058387390
0.0074650818	0.57452401	0.0054679388
0.0075965705	0.56642832	0.0054743347
0.0077280592	0.54716039	0.0053581410
0.0078595479	0.51036222	0.0050511110
0.0079910366	0.49991963	0.0050289551
0.0081225253	0.46638225	0.0047183998
0.0082540140	0.45992175	0.0047122537
0.0083855027	0.44680757	0.0046623469
0.0085169914	0.41977501	0.0044267850
0.0086484801	0.40605425	0.0043221726
0.0087799688	0.38390934	0.0041285348
0.0089114575	0.38793422	0.0041720593
0.0090429462	0.36805994	0.0040353666
0.0091744349	0.34632015	0.0038807185
0.0093059236	0.32683102	0.0037255530
0.0094374123	0.31853528	0.0036536099
0.0095689010	0.30247608	0.0035029835
0.0097003897	0.30730398	0.0035593729
0.0098318784	0.27278306	0.0033055509
0.0099633671	0.26473413	0.0032210485
0.010094856	0.26595340	0.0032185391
0.010226345	0.24482316	0.0030149356
0.010357833	0.24559568	0.0030976585
0.010489322	0.22053751	0.0028490270
0.010620811	0.21165483	0.0027710538
0.010752299	0.20820140	0.0027366508
0.010883788	0.19899035	0.0026205635
0.011015277	0.19365103	0.0026318473
0.011146765	0.17511603	0.0024256251
0.011278254	0.17007113	0.0023810053
0.011409743	0.16353781	0.0023104646
0.011541231	0.15607903	0.0022231314
0.011672720	0.15272425	0.0022050737
0.011804209	0.13852736	0.0020201994
0.011935698	0.13284357	0.0019739647
0.012067186	0.12863099	0.0019310828
0.012198675	0.12217615	0.0018212941
0.012330164	0.12117460	0.0018173010
0.012461652	0.11566497	0.0017555239
0.012593141	0.10886060	0.0016649552
0.012724630	0.10257530	0.0016160102
0.012856118	0.099745043	0.0015436999
0.012987607	0.096894461	0.0015387825
0.013119096	0.094697124	0.0014872871
0.013250585	0.093498314	0.0014625167
0.013382073	0.089345139	0.0014349023
0.013513562	0.086256401	0.0013874453
0.013645051	0.086422339	0.0013980969
0.013776539	0.081351332	0.0013496818
0.013908028	0.079253735	0.0013100190
0.014039517	0.078688348	0.0012992510
0.014171005	0.077769223	0.0012835461
0.014302494	0.075785172	0.0012673164
0.014433983	0.074025038	0.0012546554
0.014565472	0.068617400	0.0011835802
0.014696960	0.069304144	0.0011956012
0.014828449	0.067954616	0.0011662601
0.014959938	0.067560820	0.0011688380
0.015091426	0.064157753	0.0011427481
0.015222915	0.061793831	0.0010927081
0.015354404	0.062322732	0.0011034341
0.015485892	0.062536174	0.0010945890
0.015617381	0.063105856	0.0011030390
0.015748870	0.060808181	0.0010813778
0.015880359	0.059906609	0.0010576696
0.016011847	0.058618568	0.0010470751
0.016143336	0.054435199	0.00099916714
0.016274825	0.053393499	0.00099249628
0.016406313	0.053925578	0.00098865002
0.016537802	0.053664625	0.00097893848
0.016669291	0.052396517	0.00096612376
0.016800779	0.054655468	0.00098430116
0.016932268	0.057305635	0.0010014875
0.017063757	0.060138023	0.0010223585
0.017195246	0.059426938	0.0010078005
0.017326734	0.059358953	0.0010093764
0.017458223	0.057283229	0.00098453554
0.017589712	0.056209922	0.00097154264
0.017721200	0.056545191	0.00097937818
0.017852689	0.057830086	0.00096782509
0.017984178	0.055177682	0.00095643024
0.018115666	0.052559386	0.00092792012
0.018247155	0.052998684	0.00092493379
0.018378644	0.051306094	0.00091264859
0.018510133	0.050163145	0.00089370025
0.018641621	0.050042070	0.00088889044
0.018773110	0.050450680	0.00088875746
0.018904599	0.049878149	0.00088347670
0.019036087	0.048890165	0.00087143944
0.019167576	0.048577566	0.00086108704
0.019299065	0.048541349	0.00085757809
0.019430553	0.048688103	0.00086320476
0.019562042	0.047843292	0.00084805684
0.019693531	0.046396388	0.00083377733
0.019825019	0.044937967	0.00081663470
0.019956508	0.046635895	0.00082371406
0.020087997	0.045762244	0.00082404594
0.020219486	0.043533845	0.00079654641
0.020350974	0.043465572	0.00079935960
0.020482463	0.042848665	0.00077887800
0.020613952	0.042549355	0.00077533700
0.020745440	0.042938655	0.00078388114
0.020876929	0.043520191	0.00078029033
0.021008418	0.041486537	0.00076499332
0.021139906	0.041919804	0.00076435381
0.021271395	0.042111631	0.00075880526
0.021402884	0.040617287	0.00074921944
0.021534373	0.041013978	0.00074793656
0.021665861	0.039990003	0.00073655569
0.021797350	0.039233894	0.00072780220
0.021928839	0.038971502	0.00071837464
0.022060327	0.040898148	0.00074177891
0.022191816	0.039307034	0.00072057375
0.022323305	0.037148149	0.00070208148
0.022454793	0.039311295	0.00071640150
0.022586282	0.037500790	0.00069399579
0.022717771	0.037464921	0.00070088646
0.022849260	0.036126048	0.00068001987
0.022980748	0.035077334	0.00067396391
0.023112237	0.035853969	0.00067277134
0.023243726	0.036038905	0.00067182244
0.023375214	0.036120491	0.00067759280
0.023506703	0.036885338	0.00067870692
0.023638192	0.037241884	0.00068209964
0.023769680	0.037596385	0.00068327804
0.023901169	0.036809911	0.00067307167
0.024032658	0.038986485	0.00069252220
0.024164147	0.037286400	0.00067299472
0.024295635	0.038364313	0.00067764604
0.024427124	0.037063312	0.00066729075
0.024558613	0.035937450	0.00065170233
0.024690101	0.036251473	0.00066158557
0.024821590	0.036569022	0.00065869037
0.024953079	0.036804983	0.00065687695
0.025084567	0.035996949	0.00065031788
0.025216056	0.036675800	0.00065028932
0.025347545	0.035403456	0.00064476922
0.025479034	0.036196806	0.00064505683
0.025610522	0.035479594	0.00063547839
0.025742011	0.035388271	0.00063368602
0.025873500	0.036204912	0.00063927525
0.026004988	0.035678738	0.00063651784
0.026136477	0.035681846	0.00063458141
0.026267966	0.035280859	0.00062399392
0.026399454	0.035232586	0.00062818178
0.026530943	0.034815640	0.00061997152
0.026662432	0.035421016	0.00062631768
0.026793920	0.034476951	0.00061493092
0.026925409	0.034128797	0.00060933431
0.027056898	0.035823382	0.00062605275
0.027188387	0.034961306	0.00061102630
0.027319875	0.034354636	0.00061053145
0.027451364	0.033629768	0.00059986855
0.027582853	0.033961050	0.00059909049
0.027714341	0.034760346	0.00060625000
0.027845830	0.034363230	0.00059845141
0.027977319	0.033557148	0.00059697607
0.028108807	0.034400034	0.00059622444
0.028240296	0.034462062	0.00059654520
0.028371785	0.034530914	0.00059707453
0.028503274	0.033652080	0.00058813965
0.028634762	0.033318987	0.00058407771
0.028766251	0.033808703	0.00058836340
0.028897740	0.032226303	0.00056916562
0.029029228	0.033357235	0.00058120056
0.029160717	0.033011294	0.00057814113
0.029292206	0.034013633	0.00058191834
0.029423694	0.033584600	0.00058214254
0.029555183	0.032283967	0.00056197996
0.029686672	0.032616691	0.00056938550
0.029818161	0.033161153	0.00057307483
0.029949649	0.032387921	0.00056237737
0.030081138	0.032082121	0.00056064075
0.030212627	0.032415757	0.00055880403
0.030344115	0.033048937	0.00056334525
0.030475604	0.032713995	0.00056184277
0.030607093	0.033584004	0.00056717922
0.030738581	0.031532013	0.00054907051
0.030870070	0.031462318	0.00054583537
0.031001559	0.031568530	0.00054580686
0.031133048	0.031314308	0.00054597089
0.031264536	0.031555882	0.00054488909
0.031396025	0.030794322	0.00053967378
0.031527514	0.032320303	0.00054743357
0.031659002	0.032369780	0.00054665271
0.031790491	0.031682627	0.00054272335
0.031921980	0.032571812	0.00054436787
0.032053468	0.030960874	0.00053548382
0.032184957	0.030711419	0.00052697371
0.032316446	0.032548478	0.00053981214
0.032447935	0.031824989	0.00053906722
0.032579423	0.031641550	0.00053362462
0.032710912	0.031832737	0.00053497070
0.032842401	0.031251306	0.00052850877
0.032973889	0.031715774	0.00052979440
0.033105378	0.031870671	0.00053197379
0.033236867	0.031140595	0.00052278784
0.033368355	0.030716814	0.00052916589
0.033499844	0.030966288	0.00053024078
0.033631333	0.030913753	0.00053053014
0.033762822	0.029662266	0.00052740271
0.033894310	0.030955990	0.00053556508
0.034025799	0.030861680	0.00053407876
0.034157288	0.030738089	0.00053310512
0.034288776	0.030648925	0.00053399951
0.034420265	0.030881629	0.00053998086
0.034551754	0.029808369	0.00052691492
0.034683242	0.029512076	0.00052671336
0.034814731	0.029555205	0.00052304165
0.034946220	0.030002814	0.00052773522
0.035077708	0.029729777	0.00053152926
0.035209197	0.029423848	0.00052833643
0.035340686	0.030055708	0.00052753111
0.035472175	0.029278796	0.00053244266
0.035603663	0.029363748	0.00053489735
0.035735152	0.029314988	0.00054161325
0.035866641	0.029379936	0.00054031700
0.035998129	0.029553403	0.00054184315
0.036129618	0.028995876	0.00054104454
0.036261107	0.029553251	0.00053987478
0.036392595	0.028795447	0.00054307569
0.036524084	0.028012552	0.00053549328
0.036655573	0.028655459	0.00053590265
0.036787062	0.028264456	0.00054023697
0.036918550	0.029735869	0.00054581879
0.037050039	0.029606518	0.00055153687
0.037181528	0.029411936	0.00054557427
0.037313016	0.030050916	0.00055253209
0.037444505	0.028638318	0.00054520854
0.037575994	0.029462661	0.00054715651
0.037707482	0.029706465	0.00055667326
0.037838971	0.027874080	0.00054378623
0.037970460	0.029791684	0.00055564444
0.038101949	0.028297912	0.00054595695
0.038233437	0.028416546	0.00054295017
0.038364926	0.028786990	0.00053955824
0.038496415	0.028303514	0.00053487489
0.038627903	0.029029053	0.00053334566
0.038759392	0.029817057	0.00054391275
0.038890881	0.029552081	0.00053535692
0.039022369	0.029735940	0.00053900693
0.039153858	0.028457907	0.00052471393
0.039285347	0.029040756	0.00052768477
0.039416836	0.029992574	0.00053900697
0.039548324	0.029890112	0.00053490821
0.039679813	0.028830450	0.00052250793
0.039811302	0.029590034	0.00053232002
0.039942790	0.030753724	0.00053706799
0.040074279	0.028938615	0.00052563629
0.040205768	0.029111642	0.00052272592
0.040337256	0.029194015	0.00052278850
0.040468745	0.028888876	0.00052166926
0.040600234	0.028431099	0.00051626863
0.040731723	0.029725459	0.00052530274
0.040863211	0.029384411	0.00052257324
0.040994700	0.029287246	0.00052094747
0.041126189	0.030080649	0.00052919327
0.041257677	0.029682823	0.00052230103
0.041389166	0.029315836	0.00051964035
0.041520655	0.029184527	0.00051939363
0.041652143	0.030042693	0.00052375443
0.041783632	0.029395612	0.00052108770
0.041915121	0.028787465	0.00051207107
0.042046610	0.029477866	0.00051821742
0.042178098	0.029228524	0.00051529441
0.042309587	0.028316858	0.00050849902
0.042441076	0.029589591	0.00051719089
0.042572564	0.029731151	0.00051696310
0.042704053	0.029342532	0.00051024475
0.042835542	0.028565340	0.00050813966
0.042967030	0.029068352	0.00050958228
0.043098519	0.029122934	0.00051243052
0.043230008	0.029018033	0.00050948983
0.043361496	0.028930237	0.00050317293
0.043492985	0.028515890	0.00050668053
0.043624474	0.029138120	0.00050882140
0.043755963	0.028556926	0.00050600258
0.043887451	0.028559274	0.00050161700
0.044018940	0.028626452	0.00050191872
0.044150429	0.028945687	0.00050894931
0.044281917	0.028842274	0.00050116744
0.044413406	0.028818131	0.00050497086
0.044544895	0.029029081	0.00050336243
0.044676383	0.029750195	0.00050959494
0.044807872	0.029109512	0.00050545278
0.044939361	0.029327689	0.00050335312
0.045070850	0.029893937	0.00050903801
0.045202338	0.029585937	0.00050538086
0.045333827	0.028655970	0.00049566021
0.045465316	0.029381456	0.00050784292
0.045596804	0.029451054	0.00050450321
0.045728293	0.028224854	0.00049473240
0.045859782	0.029289491	0.00050130824
0.045991270	0.028543727	0.00049124828
0.046122759	0.028305670	0.00049385856
0.046254248	0.029409807	0.00050974394
0.046385737	0.028753616	0.00050630476
0.046517225	0.029716419	0.00051570667
0.046648714	0.029142095	0.00051295720
0.046780203	0.029046047	0.00051881494
0.046911691	0.029279644	0.00052092037
0.047043180	0.029712798	0.00052170383
0.047174669	0.029914416	0.00052626922
0.047306157	0.029246460	0.00052155831
0.047437646	0.029248667	0.00052395745
0.047569135	0.029727724	0.00053116659
0.047700624	0.030265885	0.00052943639
0.047832112	0.029557372	0.00053104661
0.047963601	0.030090821	0.00053165901
0.048095090	0.028661958	0.00052566623
0.048226578	0.029753869	0.00053468205
0.048358067	0.029117019	0.00052582156
0.048489556	0.028898540	0.00052633030
0.048621044	0.029857902	0.00053600060
0.048752533	0.029517973	0.00053687420
0.048884022	0.028767316	0.00052854781
0.049015511	0.029012679	0.00053037475
0.049146999	0.030348564	0.00054245846
0.049278488	0.029048623	0.00053100126
0.049409977	0.029009750	0.00053480536
0.049541465	0.029118353	0.00053353764
0.049672954	0.029373200	0.00053721782
0.049804443	0.029593164	0.00053638365
0.049935931	0.028629341	0.00053440953
0.050067420	0.030640693	0.00054883579
0.050198909	0.030161059	0.00054700985
0.050330398	0.029529901	0.00053955063
0.050461886	0.029504606	0.00053920616
0.050593375	0.030012137	0.00054600814
0.050724864	0.030101132	0.00054905193
0.050856352	0.028822702	0.00053925723
0.050987841	0.029935223	0.00054270178
0.051119330	0.029929791	0.00054408209
0.051250818	0.029736681	0.00054548646
0.051382307	0.029950523	0.00055034078
0.051513796	0.028627914	0.00053782028
0.051645284	0.029857894	0.00054679146
0.051776773	0.029515467	0.00054463848
0.051908262	0.029531137	0.00054465879
0.052039751	0.029520992	0.00054775727
0.052171239	0.030092324	0.00054992286
0.052302728	0.028808613	0.00054592643
0.052434217	0.029405651	0.00054371728
0.052565705	0.029301618	0.00054551304
0.052697194	0.028959569	0.00054171386
0.052828683	0.029559057	0.00054983358
0.052960171	0.029286680	0.00054551396
0.053091660	0.029934101	0.00055001632
0.053223149	0.028678395	0.00054355749
0.053354638	0.028020697	0.00053957680
0.053486126	0.029423885	0.00055000040
0.053617615	0.028577748	0.00054031418
0.053749104	0.030346426	0.00055585225
0.053880592	0.029441844	0.00054856393
0.054012081	0.029346079	0.00055081855
0.054143570	0.029416210	0.00055211891
0.054275058	0.030087653	0.00055556240
0.054406547	0.028913182	0.00054567388
0.054538036	0.029847863	0.00055790271
0.054669525	0.029893537	0.00055260537
0.054801013	0.029377326	0.00055308272
0.054932502	0.029449225	0.00055201672
0.055063991	0.029287521	0.00054630493
0.055195479	0.028665446	0.00054761852
0.055326968	0.029515553	0.00055319000
0.055458457	0.028877210	0.00054952620
0.055589945	0.028717151	0.00054697166
0.055721434	0.028639790	0.00054354330
0.055852923	0.029101807	0.00055524730
0.055984412	0.029641406	0.00055551809
0.056115900	0.029059445	0.00055047866
0.056247389	0.029118612	0.00055429053
0.056378878	0.028927563	0.00054722103
0.056510366	0.029443150	0.00055632654
0.056641855	0.029228143	0.00055205188
0.056773344	0.029379498	0.00055679852
0.056904832	0.029110333	0.00055293373
0.057036321	0.028901657	0.00054873532
0.057167810	0.029315209	0.00055355796
0.057299299	0.027962429	0.00054240089
0.057430787	0.029130606	0.00054963796
0.057562276	0.030009030	0.00056213104
0.057693765	0.029395857	0.00054833732
0.057825253	0.028502990	0.00054771607
0.057956742	0.029293627	0.00055441858
0.058088231	0.029741183	0.00055536536
0.058219719	0.029088674	0.00055274232
0.058351208	0.029648008	0.00055010790
0.058482697	0.027992088	0.00053934272
0.058614186	0.028283880	0.00054326487
0.058745674	0.029214259	0.00054622738
0.058877163	0.029917203	0.00055286758
0.059008652	0.029525176	0.00054504579
0.059140140	0.030131305	0.00055766285
0.059271629	0.029164322	0.00054582274
0.059403118	0.029341839	0.00054268466
0.059534606	0.029540408	0.00054805151
0.059666095	0.029077587	0.00053868311
0.059797584	0.029053268	0.00054101987
0.059929072	0.028573562	0.00054030449
0.060060561	0.029494688	0.00054203628
0.060192050	0.029376399	0.00054544999
0.060323539	0.029035318	0.00053750920
0.060455027	0.029236558	0.00054239450
0.060586516	0.029635147	0.00054593534
0.060718005	0.028754803	0.00053543889
0.060849493	0.029285029	0.00053963405
0.060980982	0.029108021	0.00053835354
0.061112471	0.029442161	0.00054009023
0.061243959	0.028505756	0.00053786706
0.061375448	0.029427597	0.00053696367
0.061506937	0.028631301	0.00053619376
0.061638426	0.028813245	0.00053500087
0.061769914	0.029470355	0.00054097097
0.061901403	0.028477591	0.00053531820
0.062032892	0.029231332	0.00053499465
0.062164380	0.028559594	0.00053388544
0.062295869	0.029502033	0.00054079149
0.062427358	0.028337637	0.00052998861
0.062558846	0.028814400	0.00053850899
0.062690335	0.028842953	0.00053088457
0.062821824	0.029610173	0.00054009672
0.062953313	0.029550452	0.00053878782
0.063084801	0.029629105	0.00053901175
0.063216290	0.029587829	0.00054229980
0.063347779	0.028294324	0.00052883438
0.063479267	0.029396768	0.00053285054
0.063610756	0.028991011	0.00053611612
0.063742245	0.028976742	0.00053202093
0.063873733	0.029056095	0.00053689975
0.064005222	0.029027616	0.00053164941
0.064136711	0.028010222	0.00052608192
0.064268200	0.029271591	0.00053415836
0.064399688	0.029815250	0.00053729490
0.064531177	0.028687179	0.00053110146
0.064662666	0.029399851	0.00053348713
0.064794154	0.028462433	0.00052660345
0.064925643	0.028581216	0.00052805634
0.065057132	0.029635614	0.00053688997
0.065188620	0.028433727	0.00052763729
0.065320109	0.029133419	0.00053071909
0.065451598	0.028680537	0.00052724719
0.065583087	0.028229768	0.00052528674
0.065714575	0.028542022	0.00052369394
0.065846064	0.028183249	0.00052346890
0.065977553	0.029010720	0.00052904630
0.066109041	0.028349190	0.00052177467
0.066240530	0.028746341	0.00052805027
0.066372019	0.029418099	0.00053114535
0.066503507	0.029158568	0.00053065758
0.066634996	0.029081474	0.00052636063
0.066766485	0.029118953	0.00053019224
0.066897973	0.029660353	0.00053391616
0.067029462	0.028565247	0.00052415133
0.067160951	0.028933938	0.00052982708
0.067292440	0.028604157	0.00052264521
0.067423928	0.029530375	0.00052605048
0.067555417	0.028895685	0.00052752866
0.067686906	0.029371690	0.00052808465
0.067818394	0.029276289	0.00052832713
0.067949883	0.027663222	0.00051409104
0.068081372	0.028111953	0.00051666599
0.068212860	0.029438850	0.00052685834
0.068344349	0.028481177	0.00051982288
0.068475838	0.028595068	0.00052013493
0.068607327	0.028187470	0.00051825088
0.068738815	0.028545632	0.00051712731
0.068870304	0.028561031	0.00052287530
0.069001793	0.028863347	0.00052174667
0.069133281	0.028279124	0.00051702158
0.069264770	0.029304629	0.00052727104
0.069396259	0.028379658	0.00051430484
0.069527747	0.028959769	0.00052382424
0.069659236	0.028231074	0.00051789069
0.069790725	0.028579313	0.00051727839
0.069922214	0.029533879	0.00052546401
0.070053702	0.029982509	0.00052563660
0.070185191	0.029015533	0.00052411232
0.070316680	0.028803743	0.00051684068
0.070448168	0.029130985	0.00052289528
0.070579657	0.028942230	0.00052153613
0.070711146	0.029105589	0.00051811021
0.070842634	0.028453716	0.00051696904
0.070974123	0.027696132	0.00050884674
0.071105612	0.028248851	0.00051321258
0.071237101	0.028445157	0.00051613377
0.071368589	0.028097696	0.00050830267
0.071500078	0.028290898	0.00051437106
0.071631567	0.027145656	0.00050403867
0.071763055	0.027210574	0.00050540442
0.071894544	0.028288498	0.00051285591
0.072026033	0.028978830	0.00051439313
0.072157521	0.028075712	0.00051287692
0.072289010	0.027192896	0.00050548366
0.072420499	0.027531529	0.00050394216
0.072551988	0.027304761	0.00050174077
0.072683476	0.028268250	0.00050931024
0.072814965	0.027885408	0.00050882335
0.072946454	0.028027235	0.00051121821
0.073077942	0.027309194	0.00050095969
0.073209431	0.027254949	0.00050426433
0.073340920	0.027950797	0.00050848717
0.073472408	0.028194337	0.00050815706
0.073603897	0.027289017	0.00050360566
0.073735386	0.028138567	0.00050679796
0.073866875	0.027007529	0.00049932855
0.073998363	0.027900201	0.00050552486
0.074129852	0.027772375	0.00050599494
0.074261341	0.028564470	0.00051323941
0.074392829	0.027732236	0.00050172304
0.074524318	0.027989465	0.00050678096
0.074655807	0.027343048	0.00049844417
0.074787295	0.027227221	0.00049985899
0.074918784	0.026913046	0.00049769855
0.075050273	0.027107671	0.00049552316
0.075181761	0.027108849	0.00049735911
0.075313250	0.027155300	0.00049758669
0.075444739	0.027612310	0.00050117397
0.075576228	0.026544904	0.00049467296
0.075707716	0.026727492	0.00049323585
0.075839205	0.027426799	0.00049791977
0.075970694	0.027637813	0.00049943462
0.076102182	0.027214980	0.00049463055
0.076233671	0.026346896	0.00049283429
0.076365160	0.027258649	0.00049352456
0.076496648	0.027368481	0.00049920411
0.076628137	0.027216284	0.00049646260
0.076759626	0.027558524	0.00049767835
0.076891115	0.026928231	0.00049460067
0.077022603	0.026444987	0.00048665265
0.077154092	0.026360752	0.00048734887
0.077285581	0.027099915	0.00049527125
0.077417069	0.027652068	0.00049854940
0.077548558	0.026991602	0.00049508399
0.077680047	0.026659081	0.00048758843
0.077811535	0.026349810	0.00048641919
0.077943024	0.027162956	0.00049488988
0.078074513	0.026527974	0.00048652523
0.078206002	0.026594264	0.00048950678
0.078337490	0.026822394	0.00048776031
0.078468979	0.027198524	0.00049021975
0.078600468	0.026370100	0.00048597174
0.078731956	0.027222557	0.00049061508
0.078863445	0.025587545	0.00048065374
0.078994934	0.026138761	0.00048216050
0.079126422	0.026064645	0.00048180132
0.079257911	0.025434743	0.00047663110
0.079389400	0.026494962	0.00048495496
0.079520889	0.026249497	0.00048319157
0.079652377	0.026501512	0.00048581324
0.079783866	0.027075128	0.00048668606
0.079915355	0.026878963	0.00049021976
0.080046843	0.027143267	0.00048619692
0.080178332	0.026859608	0.00048607863
0.080309821	0.027063300	0.00049040385
0.080441309	0.026567040	0.00047892293
0.080572798	0.026582520	0.00048677392
0.080704287	0.026844914	0.00048700484
0.080835776	0.026422999	0.00048256445
0.080967264	0.026626893	0.00048651061
0.081098753	0.026637829	0.00048027943
0.081230242	0.025733615	0.00047796818
0.081361730	0.026922809	0.00048511133
0.081493219	0.025194809	0.00047071821
0.081624708	0.027165860	0.00048942461
0.081756196	0.025588205	0.00047022768
0.081887685	0.025765983	0.00047708261
0.082019174	0.026194747	0.00047927297
0.082150663	0.026029499	0.00047806078
0.082282151	0.026386123	0.00048224623
0.082413640	0.026128449	0.00047457035
0.082545129	0.025985203	0.00047572852
0.082676617	0.025788430	0.00047591861
0.082808106	0.026344506	0.00047704426
0.082939595	0.025649824	0.00047531297
0.083071083	0.026235920	0.00047583658
0.083202572	0.025850863	0.00047281206
0.083334061	0.025649559	0.00047663353
0.083465549	0.026564372	0.00047549199
0.083597038	0.025673327	0.00047570752
0.083728527	0.026117596	0.00047286566
0.083860016	0.026661189	0.00048050433
0.083991504	0.025434404	0.00047159292
0.084122993	0.026074077	0.00047335103
0.084254482	0.025744618	0.00047314517
0.084385970	0.026509402	0.00047747073
0.084517459	0.025118509	0.00046642425
0.084648948	0.027138241	0.00048255848
0.084780436	0.025754674	0.00046719739
0.084911925	0.026444806	0.00047610132
0.085043414	0.026051390	0.00047062587
0.085174903	0.025627009	0.00046769093
0.085306391	0.026703778	0.00047942866
0.085437880	0.026627221	0.00047478485
0.085569369	0.025868522	0.00046998861
0.085700857	0.026152412	0.00047106653
0.085832346	0.025746380	0.00046948851
0.085963835	0.025831081	0.00047048480
0.086095323	0.025935924	0.00046767629
0.086226812	0.026009181	0.00046946524
0.086358301	0.025163065	0.00046214623
0.086489790	0.026120151	0.00047198809
0.086621278	0.025282250	0.00046442730
0.086752767	0.026149289	0.00046974621
0.086884256	0.026028911	0.00046853065
0.087015744	0.026166662	0.00047123640
0.087147233	0.026457347	0.00047227756
0.087278722	0.026172012	0.00047179191
0.087410210	0.025156949	0.00046115963
0.087541699	0.025931831	0.00046691697
0.087673188	0.026349323	0.00047161492
0.087804677	0.026839750	0.00047148255
0.087936165	0.026180294	0.00047030266
0.088067654	0.025703081	0.00046494818
0.088199143	0.026105839	0.00046399055
0.088330631	0.026308502	0.00047075823
0.088462120	0.026270554	0.00046677349
0.088593609	0.025791911	0.00046698638
0.088725097	0.025800603	0.00046335592
0.088856586	0.025613526	0.00046194708
0.088988075	0.025790517	0.00046705658
0.089119564	0.025848052	0.00046340028
0.089251052	0.025623169	0.00046313365
0.089382541	0.026005531	0.00046445620
0.089514030	0.026142398	0.00046516444
0.089645518	0.026190110	0.00046534417
0.089777007	0.025317182	0.00045833499
0.089908496	0.025993964	0.00046683083
0.090039984	0.025285648	0.00045871691
0.090171473	0.024369314	0.00045006842
0.090302962	0.025692810	0.00046364222
0.090434451	0.025743506	0.00046033977
0.090565939	0.025050595	0.00045799702
0.090697428	0.025636691	0.00046187222
0.090828917	0.026074509	0.00045887284
0.090960405	0.025793634	0.00046168852
0.091091894	0.026213571	0.00046346671
0.091223383	0.025058736	0.00045865141
0.091354871	0.025449868	0.00046088346
0.091486360	0.025563887	0.00046844002
0.091617849	0.025954091	0.00047549362
0.091749337	0.024476624	0.00046911898
0.091880826	0.025453808	0.00047999609
0.092012315	0.026261199	0.00048774675
0.092143804	0.025095716	0.00047808985
0.092275292	0.025733846	0.00048821441
0.092406781	0.025043907	0.00048590534
0.092538270	0.025803333	0.00049395259
0.092669758	0.025888849	0.00049882076
0.092801247	0.025251608	0.00047622327
0.092932736	0.024569412	0.00047275510
0.093064224	0.024777261	0.00047060513
0.093195713	0.025370039	0.00047328691
0.093327202	0.024965501	0.00046870275
0.093458691	0.025355021	0.00046562038
0.093590179	0.025616719	0.00047336856
0.093721668	0.025280901	0.00046962069
0.093853157	0.024374521	0.00046080603
0.093984645	0.025395261	0.00046602083
0.094116134	0.024810695	0.00046172992
0.094247623	0.025339446	0.00046333162
0.094379111	0.024169269	0.00045642833
0.094510600	0.024485299	0.00045736288
0.094642089	0.024031986	0.00045357662
0.094773578	0.024517457	0.00045394115
0.094905066	0.024910037	0.00046049272
0.095036555	0.024616154	0.00046109799
0.095168044	0.024021693	0.00045009753
0.095299532	0.024614599	0.00045587564
0.095431021	0.025007106	0.00045532630
0.095562510	0.024648076	0.00045569897
0.095693998	0.025118872	0.00046211642
0.095825487	0.024566646	0.00045148417
0.095956976	0.024223904	0.00045289828
0.096088465	0.024299490	0.00044811188
0.096219953	0.024402553	0.00045370463
0.096351442	0.025176607	0.00045929894
0.096482931	0.024938458	0.00045507725
0.096614419	0.024322739	0.00045036962
0.096745908	0.024209578	0.00045042953
0.096877397	0.023857410	0.00044522454
0.097008885	0.024844467	0.00045518519
0.097140374	0.024435635	0.00044726839
0.097271863	0.024696062	0.00045149635
0.097403352	0.024409753	0.00044727748
0.097534840	0.023014657	0.00043764003
0.097666329	0.024384063	0.00044985125
0.097797818	0.024199973	0.00044307348
0.097929306	0.024758239	0.00044969436
0.098060795	0.025192171	0.00045049577
0.098192284	0.024390838	0.00044231087
0.098323772	0.024610638	0.00044581751
0.098455261	0.024265569	0.00043934267
0.098586750	0.024700885	0.00044252070
0.098718239	0.024507930	0.00044128995
0.098849727	0.023844875	0.00043518918
0.098981216	0.024193027	0.00043808254
0.099112705	0.024294216	0.00043766270
0.099244193	0.024641928	0.00044068791
0.099375682	0.025249140	0.00044646887
0.099507171	0.025044891	0.00044276900
0.099638659	0.024205534	0.00043979286
0.099770148	0.024394899	0.00043948374
0.099901637	0.024159006	0.00043627367
0.10003313	0.024944867	0.00044403203
0.10016461	0.023729916	0.00043483305
0.10029610	0.024181155	0.00044101133
0.10042759	0.023500548	0.00043301215
0.10055908	0.024528162	0.00044181619
0.10069057	0.024189072	0.00044024546
0.10082206	0.023978416	0.00043568801
0.10095355	0.024271436	0.00044043923
0.10108504	0.024235155	0.00043698780
0.10121652	0.024171529	0.00043409454
0.10134801	0.024307387	0.00043886327
0.10147950	0.024655239	0.00044091931
0.10161099	0.024361397	0.00043772549
0.10174248	0.023586869	0.00043245463
0.10187397	0.024288771	0.00043440076
0.10200546	0.024090398	0.00043654846
0.10213694	0.024052781	0.00043389471
0.10226843	0.024534008	0.00043853383
0.10239992	0.023365653	0.00043065069
0.10253141	0.024119548	0.00043084381
0.10266290	0.024187369	0.00043948665
0.10279439	0.024119423	0.00043364396
0.10292588	0.023679652	0.00043224742
0.10305737	0.025114369	0.00044033685
0.10318885	0.023495570	0.00042922814
0.10332034	0.024541650	0.00043641136
0.10345183	0.023880938	0.00043006352
0.10358332	0.023689593	0.00042929864
0.10371481	0.023976054	0.00043232993
0.10384630	0.023881006	0.00042946350
0.10397779	0.023972049	0.00043199855
0.10410928	0.023791013	0.00042923924
0.10424076	0.024064947	0.00043236448
0.10437225	0.024585131	0.00043556796
0.10450374	0.023023408	0.00042169054
0.10463523	0.024493220	0.00043393986
0.10476672	0.023567976	0.00042765591
0.10489821	0.024388431	0.00043384181
0.10502970	0.023290506	0.00042614871
0.10516118	0.024610903	0.00043182657
0.10529267	0.023619425	0.00042989692
0.10542416	0.023385729	0.00042591353
0.10555565	0.024240211	0.00043032961
0.10568714	0.023319099	0.00042454161
0.10581863	0.023408638	0.00042395315
0.10595012	0.024511249	0.00043201201
0.10608161	0.023788071	0.00042974523
0.10621309	0.023614045	0.00042596001
0.10634458	0.023707554	0.00042482847
0.10647607	0.023627260	0.00042537324
0.10660756	0.023717007	0.00042601068
0.10673905	0.023558137	0.00042579560
0.10687054	0.023670105	0.00042905668
0.10700203	0.023656558	0.00043594001
0.10713352	0.023142353	0.00043531412
0.10726500	0.023852234	0.00044403153
0.10739649	0.024430350	0.00045354884
0.10752798	0.024095089	0.00044865772
0.10765947	0.023818855	0.00045097670
0.10779096	0.023361246	0.00044911368
0.10792245	0.024023093	0.00045783399
0.10805394	0.024522190	0.00046114568
0.10818542	0.023160810	0.00045020996
0.10831691	0.024222654	0.00046123096
0.10844840	0.023941417	0.00046087520
0.10857989	0.024715884	0.00047042663
0.10871138	0.023754540	0.00046777269
0.10884287	0.023597220	0.00046283423
0.10897436	0.023758202	0.00046535651
0.10910585	0.023624325	0.00046744174
0.10923733	0.024201429	0.00046689153
0.10936882	0.023393431	0.00046967500
0.10950031	0.022863750	0.00046244866
0.10963180	0.024171445	0.00047718336
0.10976329	0.023735587	0.00047200949
0.10989478	0.023823761	0.00047609878
0.11002627	0.023970799	0.00048210836
0.11015776	0.023987937	0.00047638880
0.11028924	0.024384648	0.00048387470
0.11042073	0.023237647	0.00048039019
0.11055222	0.023343907	0.00047482077
0.11068371	0.024097166	0.00048292126
0.11081520	0.023343191	0.00047885281
0.11094669	0.023667930	0.00048192336
0.11107818	0.023733457	0.00048482312
0.11120966	0.024384309	0.00048855346
0.11134115	0.024417171	0.00049357070
0.11147264	0.023424717	0.00048116797
0.11160413	0.023940724	0.00048745432
0.11173562	0.023392807	0.00048786072
0.11186711	0.023270355	0.00046999692
0.11199860	0.023721611	0.00047416244
0.11213009	0.023670838	0.00046463330
0.11226157	0.023264189	0.00045817928
0.11239306	0.023570316	0.00046170988
0.11252455	0.023864593	0.00046335293
0.11265604	0.024184574	0.00046475036
0.11278753	0.024182588	0.00045980645
0.11291902	0.023305737	0.00045289301
0.11305051	0.023897780	0.00046035430
0.11318200	0.023870867	0.00045415021
0.11331348	0.024890945	0.00046311288
0.11344497	0.024494887	0.00045724064
0.11357646	0.024087035	0.00045123455
0.11370795	0.023635248	0.00045046773
0.11383944	0.023536671	0.00044752349
0.11397093	0.023660714	0.00044821993
0.11410242	0.023908738	0.00045147316
0.11423390	0.023566921	0.00044348374
0.11436539	0.024040296	0.00045266123
0.11449688	0.023611992	0.00044141146
0.11462837	0.024200207	0.00045277762
0.11475986	0.023767195	0.00044561901
0.11489135	0.024000696	0.00044485260
0.11502284	0.024191027	0.00044780149
0.11515433	0.024594036	0.00044868631
0.11528581	0.023492868	0.00044108153
0.11541730	0.023684588	0.00044093369
0.11554879	0.023523574	0.00043831424
0.11568028	0.023210941	0.00044001934
0.11581177	0.023667094	0.00044020759
0.11594326	0.023581716	0.00044008155
0.11607475	0.023216045	0.00043565486
0.11620624	0.023709604	0.00043687447
0.11633772	0.023924827	0.00044127692
0.11646921	0.023849593	0.00044076367
0.11660070	0.023004072	0.00043284809
0.11673219	0.023328444	0.00043363583
0.11686368	0.024365516	0.00043988813
0.11699517	0.023934339	0.00043615719
0.11712666	0.024528153	0.00043957856
0.11725814	0.023903602	0.00043329069
0.11738963	0.025131157	0.00044210049
0.11752112	0.023896515	0.00043061950
0.11765261	0.024330237	0.00043753597
0.11778410	0.024006724	0.00043402617
0.11791559	0.024343101	0.00043370832
0.11804708	0.024118044	0.00043152081
0.11817857	0.023076351	0.00042611409
0.11831005	0.023434202	0.00042559716
0.11844154	0.024058068	0.00043266727
0.11857303	0.023690948	0.00042546396
0.11870452	0.024133981	0.00042968703
0.11883601	0.023458393	0.00042482415
0.11896750	0.023504141	0.00042411459
0.11909899	0.023671428	0.00042744012
0.11923048	0.024266324	0.00042400716
0.11936196	0.023503853	0.00042288002
0.11949345	0.023475906	0.00041792920
0.11962494	0.024266403	0.00042558647
0.11975643	0.023466556	0.00042003390
0.11988792	0.023633428	0.00041888526
0.12001941	0.023351599	0.00041697067
0.12015090	0.023805651	0.00042000258
0.12028239	0.023486730	0.00041969688
0.12041387	0.023658806	0.00041854224
0.12054536	0.023299952	0.00041314968
0.12067685	0.023615842	0.00041580373
0.12080834	0.023878391	0.00042026569
0.12093983	0.024003497	0.00041676756
0.12107132	0.023629687	0.00041664296
0.12120281	0.024227750	0.00041873651
0.12133429	0.023524365	0.00041469039
0.12146578	0.023582979	0.00041447713
0.12159727	0.023820491	0.00041368920
0.12172876	0.023377757	0.00041453202
0.12186025	0.023180814	0.00041103984
0.12199174	0.023193912	0.00041223387
0.12212323	0.024354977	0.00041981280
0.12225472	0.023668984	0.00041374090
0.12238620	0.023295788	0.00041201028
0.12251769	0.023424080	0.00041179857
0.12264918	0.024600107	0.00042023238
0.12278067	0.023690699	0.00041593485
0.12291216	0.023590084	0.00041229014
0.12304365	0.023857403	0.00041550317
0.12317514	0.023852272	0.00041285936
0.12330663	0.024097164	0.00041561080
0.12343811	0.024221212	0.00041701855
0.12356960	0.023932143	0.00041198887
0.12370109	0.022954323	0.00040809752
0.12383258	0.023154980	0.00040741679
0.12396407	0.023964744	0.00041166858
0.12409556	0.024376609	0.00041926956
0.12422705	0.023452525	0.00040823392
0.12435853	0.023568646	0.00041121197
0.12449002	0.023289532	0.00040870942
0.12462151	0.023221017	0.00040923294
0.12475300	0.023753797	0.00041086963
0.12488449	0.023261142	0.00040839447
0.12501598	0.023605641	0.00041200431
0.12514747	0.023586877	0.00040828616
0.12527896	0.024164916	0.00041241848
0.12541044	0.023413089	0.00041004139
0.12554193	0.023731524	0.00040880823
0.12567342	0.023851468	0.00040942674
0.12580491	0.023948821	0.00041381945
0.12593640	0.023586191	0.00040490838
0.12606789	0.023814014	0.00040987389
0.12619938	0.023790544	0.00040884651
0.12633087	0.023588032	0.00040992048
0.12646235	0.023708221	0.00040958519
0.12659384	0.023795895	0.00040621442
0.12672533	0.023911863	0.00041203036
0.12685682	0.023578982	0.00040516944
0.12698831	0.023877815	0.00040989819
0.12711980	0.023281468	0.00040470534
0.12725129	0.023869967	0.00040593720
0.12738277	0.023779454	0.00040812268
0.12751426	0.023100420	0.00040143644
0.12764575	0.023684405	0.00040656163
0.12777724	0.023091735	0.00039965438
0.12790873	0.023739557	0.00040670975
0.12804022	0.023450331	0.00040506623
0.12817171	0.023078891	0.00040095426
0.12830320	0.023830694	0.00040653778
0.12843468	0.024389255	0.00041007125
0.12856617	0.024249250	0.00040744548
0.12869766	0.023661857	0.00040475551
0.12882915	0.023641215	0.00040661421
0.12896064	0.023630540	0.00040312458
0.12909213	0.023679682	0.00040357894
0.12922362	0.023794928	0.00040449549
0.12935511	0.022848714	0.00039894106
0.12948659	0.024093069	0.00040832394
0.12961808	0.023453215	0.00040057023
0.12974957	0.022681438	0.00039693141
0.12988106	0.024031837	0.00040447576
0.13001255	0.023585394	0.00040227152
0.13014404	0.023734294	0.00040445432
0.13027553	0.023644949	0.00040141668
0.13040701	0.023815221	0.00040235695
0.13053850	0.023983944	0.00040604163
0.13066999	0.024074459	0.00040506132
0.13080148	0.024194773	0.00040673671
0.13093297	0.023494463	0.00039899340
0.13106446	0.023842219	0.00040291630
0.13119595	0.023693544	0.00040151170
0.13132744	0.023994780	0.00040299054
0.13145892	0.023545994	0.00040167417
0.13159041	0.023141700	0.00039766422
0.13172190	0.023235919	0.00039767139
0.13185339	0.023539951	0.00040038071
0.13198488	0.024266030	0.00040406488
0.13211637	0.023644298	0.00040210348
0.13224786	0.023446645	0.00039757931
0.13237935	0.024478814	0.00040464703
0.13251083	0.024082768	0.00040247624
0.13264232	0.023256874	0.00039747341
0.13277381	0.023723221	0.00040082083
0.13290530	0.023738779	0.00039761692
0.13303679	0.023622796	0.00040022327
0.13316828	0.023622917	0.00040087138
0.13329977	0.023806806	0.00039755531
0.13343125	0.023648434	0.00040267301
0.13356274	0.023833740	0.00039773861
0.13369423	0.023963754	0.00039940288
0.13382572	0.023314457	0.00039841486
0.13395721	0.023601493	0.00039695152
0.13408870	0.023396630	0.00039826908
0.13422019	0.023483469	0.00039365268
0.13435168	0.023760327	0.00039836060
0.13448316	0.023118281	0.00039567798
0.13461465	0.023840869	0.00039650760
0.13474614	0.023690973	0.00039714960
0.13487763	0.023224048	0.00039387731
0.13500912	0.023499834	0.00039584714
0.13514061	0.023487763	0.00039613749
0.13527210	0.023739298	0.00039929803
0.13540359	0.023667576	0.00039665618
0.13553507	0.023276692	0.00039265869
0.13566656	0.023493253	0.00039479901
0.13579805	0.023702389	0.00039757969
0.13592954	0.023174206	0.00039162607
0.13606103	0.023561295	0.00039787714
0.13619252	0.023711604	0.00039530980
0.13632401	0.023944850	0.00039570432
0.13645549	0.024530723	0.00040246545
0.13658698	0.023204034	0.00039201455
0.13671847	0.023908497	0.00039748763
0.13684996	0.023624721	0.00039573882
0.13698145	0.023075900	0.00039089163
0.13711294	0.023906818	0.00039629840
0.13724443	0.023643957	0.00039446818
0.13737592	0.023016105	0.00038874173
0.13750740	0.023491237	0.00039295179
0.13763889	0.023430594	0.00039017114
0.13777038	0.023286394	0.00039220451
0.13790187	0.024063604	0.00039546275
0.13803336	0.023233380	0.00038979773
0.13816485	0.024009273	0.00039776834
0.13829634	0.023940015	0.00039337458
0.13842783	0.024198198	0.00039748659
0.13855931	0.023323865	0.00039151613
0.13869080	0.023622220	0.00039258236
0.13882229	0.024012003	0.00039395240
0.13895378	0.023889886	0.00039231648
0.13908527	0.023586975	0.00039300774
0.13921676	0.023247732	0.00038938676
0.13934825	0.023167823	0.00038860516
0.13947973	0.023990803	0.00039476381
0.13961122	0.023693801	0.00039131631
0.13974271	0.023458779	0.00039073206
0.13987420	0.023653461	0.00039323232
0.14000569	0.023545201	0.00038763080
0.14013718	0.023957208	0.00039313111
0.14026867	0.023278179	0.00038748040
0.14040016	0.023265106	0.00038925866
0.14053164	0.023389477	0.00039124515
0.14066313	0.024066409	0.00039029392
0.14079462	0.023727871	0.00039063088
0.14092611	0.023448110	0.00038867186
0.14105760	0.023829877	0.00039110948
0.14118909	0.023614885	0.00039064105
0.14132058	0.023861213	0.00038733790
0.14145207	0.022962508	0.00038444243
0.14158355	0.023245438	0.00038503820
0.14171504	0.023147924	0.00038466235
0.14184653	0.023434252	0.00038718724
0.14197802	0.024283623	0.00039122503
0.14210951	0.023255422	0.00038477649
0.14224100	0.023661870	0.00038763227
0.14237249	0.023180602	0.00038402813
0.14250398	0.023321191	0.00038628627
0.14263546	0.023668767	0.00038526896
0.14276695	0.023345437	0.00038411158
0.14289844	0.023667676	0.00038846552
0.14302993	0.023202098	0.00038509589
0.14316142	0.023119168	0.00038353598
0.14329291	0.024294759	0.00038934209
0.14342440	0.024086801	0.00038911359
0.14355588	0.024309954	0.00039133551
0.14368737	0.022948067	0.00038173213
0.14381886	0.023599263	0.00038766959
0.14395035	0.023597634	0.00038312567
0.14408184	0.023757854	0.00038741357
0.14421333	0.023484961	0.00038642954
0.14434482	0.023670533	0.00038469908
0.14447631	0.024330682	0.00038943657
0.14460779	0.023357844	0.00038303982
0.14473928	0.024562545	0.00039097106
0.14487077	0.023279513	0.00038612509
0.14500226	0.023985393	0.00038578381
0.14513375	0.023762697	0.00038718968
0.14526524	0.023715564	0.00038403683
0.14539673	0.023575674	0.00038478555
0.14552822	0.022866856	0.00038139127
0.14565970	0.023880545	0.00038581239
0.14579119	0.023511028	0.00038361235
0.14592268	0.022938588	0.00037972877
0.14605417	0.023276178	0.00038143100
0.14618566	0.023577394	0.00038435978
0.14631715	0.023551375	0.00038278613
0.14644864	0.023681300	0.00038447276
0.14658012	0.023511189	0.00038200904
0.14671161	0.023319641	0.00038204872
0.14684310	0.023242235	0.00038277012
0.14697459	0.023200048	0.00037950404
0.14710608	0.023465737	0.00038084803
0.14723757	0.023198845	0.00038040358
0.14736906	0.023458747	0.00037999205
0.14750055	0.023494695	0.00038313933
0.14763203	0.023741294	0.00038277559
0.14776352	0.023964062	0.00038456141
0.14789501	0.024410311	0.00038762160
0.14802650	0.023755558	0.00038134839
0.14815799	0.023126892	0.00038022656
0.14828948	0.023437115	0.00038085269
0.14842097	0.023211864	0.00038102430
0.14855246	0.023543307	0.00038136973
0.14868394	0.023397789	0.00037987333
0.14881543	0.024045508	0.00038426255
0.14894692	0.023768690	0.00038265574
0.14907841	0.023169535	0.00037775707
0.14920990	0.024008169	0.00038321157
0.14934139	0.023875486	0.00038223290
0.14947288	0.023497881	0.00038179998
0.14960436	0.024236241	0.00038433686
0.14973585	0.023574762	0.00038000724
0.14986734	0.022877129	0.00037694309
0.14999883	0.023582991	0.00037958049
0.15013032	0.023550389	0.00038047843
0.15026181	0.023968718	0.00038283762
0.15039330	0.023115683	0.00037633362
0.15052479	0.023256974	0.00037823814
0.15065627	0.023381091	0.00037887030
0.15078776	0.023473085	0.00037802300
0.15091925	0.023683930	0.00037958501
0.15105074	0.023786357	0.00038028099
0.15118223	0.023449248	0.00037857821
0.15131372	0.023117407	0.00037685719
0.15144521	0.023792072	0.00037945170
0.15157670	0.023487883	0.00037816101
0.15170818	0.023885204	0.00037893486
0.15183967	0.023573965	0.00037819886
0.15197116	0.023693652	0.00037962571
0.15210265	0.023224240	0.00037562613
0.15223414	0.023251273	0.00037500026
0.15236563	0.023093728	0.00037385551
0.15249712	0.023882706	0.00038022359
0.15262860	0.024116742	0.00038089467
0.15276009	0.023338151	0.00037662421
0.15289158	0.023967379	0.00037952237
0.15302307	0.023433230	0.00037621347
0.15315456	0.023774755	0.00037818486
0.15328605	0.023586371	0.00037658729
0.15341754	0.023731850	0.00037903126
0.15354903	0.024524720	0.00038203385
0.15368051	0.023653251	0.00037773497
0.15381200	0.023765672	0.00037769938
0.15394349	0.023391038	0.00037630056
0.15407498	0.023530996	0.00037580732
0.15420647	0.023085833	0.00037125636
0.15433796	0.023421801	0.00037555872
0.15446945	0.023814873	0.00037559041
0.15460094	0.023936477	0.00037761722
0.15473242	0.024127461	0.00037937337
0.15486391	0.022988351	0.00037030931
0.15499540	0.023311391	0.00037235650
0.15512689	0.023932267	0.00037709681
0.15525838	0.023512092	0.00037560143
0.15538987	0.023751225	0.00037631300
0.15552136	0.023442217	0.00037361401
0.15565284	0.024106482	0.00037701795
0.15578433	0.024049331	0.00037707076
0.15591582	0.023749195	0.00037595898
0.15604731	0.023569103	0.00037487299
0.15617880	0.024163606	0.00037736414
0.15631029	0.023875885	0.00037592029
0.15644178	0.023443033	0.00037105839
0.15657327	0.023131936	0.00037203148
0.15670475	0.023226518	0.00037109984
0.15683624	0.023209786	0.00037141087
0.15696773	0.023425472	0.00037245501
0.15709922	0.023011248	0.00036879012
0.15723071	0.023769106	0.00037621842
0.15736220	0.023967323	0.00037420655
0.15749369	0.023706102	0.00037361114
0.15762518	0.022994832	0.00036788615
0.15775666	0.023292920	0.00037122386
0.15788815	0.023957959	0.00037573292
0.15801964	0.023971673	0.00037491934
0.15815113	0.023397982	0.00037126568
0.15828262	0.023697049	0.00037217099
0.15841411	0.023802538	0.00037508414
0.15854560	0.023737944	0.00037336953
0.15867708	0.023861228	0.00037210062
0.15880857	0.023107955	0.00036880586
0.15894006	0.023420674	0.00037000808
0.15907155	0.023877761	0.00037369716
0.15920304	0.023513070	0.00037202282
0.15933453	0.023079244	0.00036746173
0.15946602	0.022800672	0.00036583280
0.15959751	0.023346360	0.00036907051
0.15972899	0.023852833	0.00037223233
0.15986048	0.023054630	0.00036905912
0.15999197	0.023071802	0.00036682254
0.16012346	0.024321124	0.00037568854
0.16025495	0.023459118	0.00037043904
0.16038644	0.024153073	0.00037344802
0.16051793	0.023614903	0.00037138961
0.16064942	0.023621580	0.00036883578
0.16078090	0.023342164	0.00036935015
0.16091239	0.023388660	0.00036880470
0.16104388	0.023524651	0.00036825875
0.16117537	0.023184695	0.00036778816
0.16130686	0.023619495	0.00036803414
0.16143835	0.023673898	0.00036946835
0.16156984	0.022859356	0.00036595675
0.16170133	0.023823220	0.00036805993
0.16183281	0.023494170	0.00036869318
0.16196430	0.023455504	0.00036776736
0.16209579	0.024042458	0.00037052065
0.16222728	0.023920266	0.00037148129
0.16235877	0.023425250	0.00036566881
0.16249026	0.022972551	0.00036456452
0.16262175	0.022999928	0.00036400014
0.16275323	0.023180312	0.00036615864
0.16288472	0.023444383	0.00036623922
0.16301621	0.023881506	0.00036891764
0.16314770	0.023948728	0.00037042415
0.16327919	0.023092288	0.00036380250
0.16341068	0.023884971	0.00036956635
0.16354217	0.024169235	0.00037084506
0.16367366	0.023112049	0.00036365905
0.16380514	0.024215463	0.00037187773
0.16393663	0.023040039	0.00036429342
0.16406812	0.023424470	0.00036376060
0.16419961	0.023727039	0.00036749604
0.16433110	0.023438442	0.00036628122
0.16446259	0.023014173	0.00036336113
0.16459408	0.023300149	0.00036468113
0.16472557	0.022954374	0.00036092873
0.16485705	0.023107092	0.00036431180
0.16498854	0.023764591	0.00036653848
0.16512003	0.023330906	0.00036436001
0.16525152	0.024078849	0.00037067387
0.16538301	0.023729405	0.00036510332
0.16551450	0.023355544	0.00036515410
0.16564599	0.023713806	0.00036627679
0.16577747	0.023243667	0.00036368433
0.16590896	0.023214061	0.00036451627
0.16604045	0.023864684	0.00036586615
0.16617194	0.023352051	0.00036384074
0.16630343	0.023966054	0.00036657540
0.16643492	0.023766093	0.00036518178
0.16656641	0.023832440	0.00036631066
0.16669790	0.023178800	0.00036041839
0.16682938	0.023337293	0.00036223386
0.16696087	0.023245159	0.00036276287
0.16709236	0.023838363	0.00036466644
0.16722385	0.023529966	0.00036373817
0.16735534	0.023879809	0.00036479355
0.16748683	0.023261147	0.00036236529
0.16761832	0.023399900	0.00036403785
0.16774981	0.023279628	0.00036039449
0.16788129	0.023714484	0.00036570592
0.16801278	0.023305374	0.00036119775
0.16814427	0.023250944	0.00036218216
0.16827576	0.023810837	0.00036584762
0.16840725	0.023875275	0.00036425186
0.16853874	0.023482482	0.00036358040
0.16867023	0.023577765	0.00036108822
0.16880171	0.023728248	0.00036480503
0.16893320	0.023803370	0.00036505435
0.16906469	0.023018024	0.00035715143
0.16919618	0.023193496	0.00036230117
0.16932767	0.023089780	0.00035834131
0.16945916	0.023237101	0.00036123965
0.16959065	0.023537940	0.00036201044
0.16972214	0.023433215	0.00036087356
0.16985362	0.023917020	0.00036532986
0.16998511	0.023998454	0.00036339679
0.17011660	0.024188396	0.00036592303
0.17024809	0.023302551	0.00036139075
0.17037958	0.023771743	0.00036119680
0.17051107	0.023598654	0.00036291996
0.17064256	0.023807369	0.00036268257
0.17077405	0.023226125	0.00035899832
0.17090553	0.023342733	0.00036037541
0.17103702	0.023223050	0.00035821129
0.17116851	0.023602534	0.00036054992
0.17130000	0.023499903	0.00036015979
0.17143149	0.023652702	0.00036130336
0.17156298	0.023354788	0.00036005271
0.17169447	0.023491105	0.00035815419
0.17182595	0.023639799	0.00036105946
0.17195744	0.024402988	0.00036573529
0.17208893	0.023213142	0.00035634146
0.17222042	0.023550684	0.00035915601
0.17235191	0.023589865	0.00035929784
0.17248340	0.023624606	0.00035858499
0.17261489	0.023481787	0.00035980334
0.17274638	0.023955851	0.00036120208
0.17287786	0.023494786	0.00035933811
0.17300935	0.023906555	0.00036171448
0.17314084	0.023266330	0.00035666333
0.17327233	0.023821052	0.00035964293
0.17340382	0.023755233	0.00035910568
0.17353531	0.023650091	0.00035944066
0.17366680	0.023688677	0.00035917992
0.17379829	0.022988224	0.00035522811
0.17392977	0.023411604	0.00035830486
0.17406126	0.023632109	0.00035837398
0.17419275	0.023688827	0.00035830266
0.17432424	0.023314526	0.00035555591
0.17445573	0.023733416	0.00035776536
0.17458722	0.023966841	0.00036077664
0.17471871	0.023154785	0.00035419151
0.17485019	0.022877114	0.00035346723
0.17498168	0.023322199	0.00035626385
0.17511317	0.023823510	0.00035928161
0.17524466	0.023588592	0.00035845256
0.17537615	0.023633673	0.00035751755
0.17550764	0.024251126	0.00035984014
0.17563913	0.023272528	0.00035581315
0.17577062	0.023442234	0.00035480645
0.17590210	0.023714516	0.00035756128
0.17603359	0.023524689	0.00035587970
0.17616508	0.023181044	0.00035483218
0.17629657	0.023857013	0.00035885883
0.17642806	0.023308379	0.00035226395
0.17655955	0.022524834	0.00035079799
0.17669104	0.023316706	0.00035429387
0.17682253	0.023769879	0.00035546117
0.17695401	0.022648134	0.00035152204
0.17708550	0.023251104	0.00035323201
0.17721699	0.023316886	0.00035339174
0.17734848	0.023689059	0.00035580932
0.17747997	0.023086771	0.00035225041
0.17761146	0.023580151	0.00035652064
0.17774295	0.023368107	0.00035245523
0.17787443	0.023700014	0.00035557594
0.17800592	0.023716309	0.00035511622
0.17813741	0.022986597	0.00035064158
0.17826890	0.023858592	0.00035719463
0.17840039	0.023316242	0.00035164340
0.17853188	0.023415338	0.00035543917
0.17866337	0.023755211	0.00035412991
0.17879486	0.023705769	0.00035446693
0.17892634	0.023315681	0.00035292555
0.17905783	0.023526155	0.00035205529
0.17918932	0.022897154	0.00035111648
0.17932081	0.023533612	0.00035307318
0.17945230	0.023591661	0.00035413111
0.17958379	0.022817516	0.00034959724
0.17971528	0.023713677	0.00035320261
0.17984677	0.024039828	0.00035657203
0.17997825	0.023480283	0.00035229584
0.18010974	0.024093327	0.00035555173
0.18024123	0.023582208	0.00035253396
0.18037272	0.023296518	0.00034870323
0.18050421	0.022932656	0.00035625040
0.18063570	0.022657746	0.00035731883
0.18076719	0.023153442	0.00036138515
0.18089867	0.023458341	0.00036604796
0.18103016	0.022842545	0.00036422618
0.18116165	0.023570581	0.00037088836
0.18129314	0.023865786	0.00037321413
0.18142463	0.023682789	0.00037306742
0.18155612	0.023049519	0.00037144385
0.18168761	0.023847182	0.00037563285
0.18181910	0.023406184	0.00037551277
0.18195058	0.023118365	0.00037594410
0.18208207	0.023722576	0.00037910245
0.18221356	0.023512990	0.00037989585
0.18234505	0.023193371	0.00037887692
0.18247654	0.024021171	0.00038515765
0.18260803	0.022797022	0.00037854039
0.18273952	0.023918045	0.00038567739
0.18287101	0.023889807	0.00038769361
0.18300249	0.023303249	0.00038562445
0.18313398	0.023573851	0.00038593405
0.18326547	0.023411546	0.00038700720
0.18339696	0.023598021	0.00038871038
0.18352845	0.022886134	0.00038385013
0.18365994	0.023806835	0.00039225318
0.18379143	0.023445927	0.00038940784
0.18392292	0.022705416	0.00038882636
0.18405440	0.022523457	0.00038539362
0.18418589	0.022645543	0.00038752456
0.18431738	0.023256525	0.00039472532
0.18444887	0.023301527	0.00039198615
0.18458036	0.023832489	0.00039891829
0.18471185	0.023270764	0.00039573002
0.18484334	0.023834091	0.00039905398
0.18497482	0.023140247	0.00039692367
0.18510631	0.022426359	0.00038986542
0.18523780	0.023193662	0.00039813728
0.18536929	0.023206266	0.00039113024
0.18550078	0.023572378	0.00038791903
0.18563227	0.023291182	0.00038652002
0.18576376	0.023902077	0.00038279459
0.18589525	0.023424634	0.00038348345
0.18602673	0.023073968	0.00037762839
0.18615822	0.023186462	0.00037771718
0.18628971	0.023598591	0.00037868981
0.18642120	0.022741113	0.00037061084
0.18655269	0.023448729	0.00037623679
0.18668418	0.023213235	0.00037274525
0.18681567	0.023102254	0.00037081676
0.18694716	0.023313728	0.00037278731
0.18707864	0.023055266	0.00036610316
0.18721013	0.023655617	0.00037115448
0.18734162	0.023732672	0.00037287433
0.18747311	0.023559283	0.00036772648
0.18760460	0.023890946	0.00037191929
0.18773609	0.023268197	0.00036445952
0.18786758	0.023129874	0.00036452104
0.18799906	0.023073603	0.00036446646
0.18813055	0.023691530	0.00036635944
0.18826204	0.023811323	0.00036663470
0.18839353	0.023618550	0.00036154492
0.18852502	0.023422892	0.00036327581
0.18865651	0.023755586	0.00036550616
0.18878800	0.023301968	0.00035814912
0.18891949	0.023666208	0.00036165263
0.18905097	0.023475663	0.00035908739
0.18918246	0.023101978	0.00035789563
0.18931395	0.023357218	0.00035930392
0.18944544	0.023842217	0.00035952307
0.18957693	0.023901639	0.00036107166
0.18970842	0.024081491	0.00035972889
0.18983991	0.023278021	0.00035713635
0.18997140	0.023402862	0.00035699732
0.19010288	0.023291861	0.00035290973
0.19023437	0.023905820	0.00035885282
0.19036586	0.023507907	0.00035483808
0.19049735	0.023430841	0.00035449273
0.19062884	0.023375219	0.00035345818
0.19076033	0.023819357	0.00035345407
0.19089182	0.023799041	0.00035492655
0.19102330	0.023717390	0.00035494468
0.19115479	0.022911214	0.00034972772
0.19128628	0.023651905	0.00035390484
0.19141777	0.023089611	0.00034986043
0.19154926	0.023199267	0.00035066223
0.19168075	0.023218976	0.00035036431
0.19181224	0.023699421	0.00035373354
0.19194373	0.023708965	0.00035372550
0.19207521	0.023554364	0.00035153415
0.19220670	0.023250197	0.00035013912
0.19233819	0.023518949	0.00035184147
0.19246968	0.024054065	0.00035475406
0.19260117	0.023291302	0.00035010354
0.19273266	0.023591161	0.00035150033
0.19286415	0.023346016	0.00034948034
0.19299564	0.023235450	0.00035080530
0.19312712	0.023623574	0.00034964366
0.19325861	0.023681795	0.00035237461
0.19339010	0.024060301	0.00035241386
0.19352159	0.023601110	0.00035023929
0.19365308	0.022943599	0.00034806977
0.19378457	0.023137234	0.00034718282
0.19391606	0.023303080	0.00034700647
0.19404754	0.023864392	0.00035039848
0.19417903	0.022784187	0.00034469166
0.19431052	0.023366481	0.00034975157
0.19444201	0.023119601	0.00034614245
0.19457350	0.023561231	0.00034954826
0.19470499	0.023281152	0.00034732835
0.19483648	0.023198818	0.00034622220
0.19496797	0.024095565	0.00035296108
0.19509945	0.023343885	0.00034677993
0.19523094	0.022936492	0.00034507736
0.19536243	0.023150938	0.00034502399
0.19549392	0.023417266	0.00034697861
0.19562541	0.023399730	0.00034782182
0.19575690	0.023572868	0.00034714137
0.19588839	0.023243724	0.00034509668
0.19601988	0.022884423	0.00034256805
0.19615136	0.023180532	0.00034385791
0.19628285	0.023192006	0.00034625807
0.19641434	0.023007305	0.00034381922
0.19654583	0.023790951	0.00034801604
0.19667732	0.023446174	0.00034531287
0.19680881	0.023751541	0.00034865435
0.19694030	0.023738660	0.00034788331
0.19707178	0.023303428	0.00034461583
0.19720327	0.023639422	0.00034653098
0.19733476	0.023344908	0.00034398217
0.19746625	0.023471442	0.00034585997
0.19759774	0.022989504	0.00034338371
0.19772923	0.023484147	0.00034583037
0.19786072	0.023143150	0.00034370220
0.19799221	0.023074950	0.00034323598
0.19812369	0.023429908	0.00034280109
0.19825518	0.023555726	0.00034631487
0.19838667	0.023036092	0.00034143145
0.19851816	0.023395695	0.00034402607
0.19864965	0.023320305	0.00034440612
0.19878114	0.023263060	0.00034236416
0.19891263	0.023433691	0.00034465853
0.19904412	0.022954936	0.00033987959
0.19917560	0.023502519	0.00034523006
0.19930709	0.023565422	0.00034497261
0.19943858	0.023362760	0.00034109697
0.19957007	0.023352422	0.00034390573
0.19970156	0.023109809	0.00034036078
0.19983305	0.023628653	0.00034299893
0.19996454	0.023207978	0.00034111919
0.20009602	0.023174263	0.00034184535
0.20022751	0.023006518	0.00034015727
0.20035900	0.023394989	0.00034221615
0.20049049	0.023459307	0.00034303270
0.20062198	0.023482099	0.00034387630
0.20075347	0.023570988	0.00034272130
0.20088496	0.023280081	0.00034191086
0.20101645	0.023656725	0.00034343994
0.20114793	0.023339236	0.00034081072
0.20127942	0.023646193	0.00034433517
0.20141091	0.023567513	0.00034136489
0.20154240	0.023245025	0.00034126484
0.20167389	0.023755189	0.00034468123
0.20180538	0.023808761	0.00034309173
0.20193687	0.023238475	0.00034074602
0.20206836	0.023270098	0.00033985991
0.20219984	0.023940845	0.00034442130
0.20233133	0.022797901	0.00033923675
0.20246282	0.022627948	0.00033450175
0.20259431	0.023354933	0.00034020360
0.20272580	0.023865443	0.00034272761
0.20285729	0.023235015	0.00033908251
0.20298878	0.022416771	0.00033508390
0.20312027	0.023274208	0.00033696207
0.20325175	0.023183231	0.00033996559
0.20338324	0.023849675	0.00034152277
0.20351473	0.023489217	0.00033978614
0.20364622	0.023225199	0.00034012072
0.20377771	0.024049102	0.00034233597
0.20390920	0.023511407	0.00034076170
0.20404069	0.023284076	0.00033718908
0.20417217	0.023460725	0.00034082414
0.20430366	0.022932639	0.00033737105
0.20443515	0.023362028	0.00033614396
0.20456664	0.023453676	0.00033852425
0.20469813	0.023355167	0.00033870427
0.20482962	0.023096988	0.00033621563
0.20496111	0.023425277	0.00033897788
0.20509260	0.022703359	0.00033366967
0.20522408	0.023495537	0.00033840853
0.20535557	0.023831686	0.00034069468
0.20548706	0.023640976	0.00033965730
0.20561855	0.022994123	0.00033644499
0.20575004	0.023255395	0.00033586120
0.20588153	0.023296869	0.00033697868
0.20601302	0.023666472	0.00033949429
0.20614451	0.023452531	0.00033601210
0.20627599	0.023543610	0.00033865248
0.20640748	0.023781013	0.00033827580
0.20653897	0.023434520	0.00033716254
0.20667046	0.023052019	0.00033605749
0.20680195	0.023564933	0.00033692600
0.20693344	0.023231464	0.00033620829
0.20706493	0.023266913	0.00033625020
0.20719641	0.023287629	0.00033639150
0.20732790	0.022909742	0.00033528390
0.20745939	0.023461542	0.00033616383
0.20759088	0.023127712	0.00033461269
0.20772237	0.022903407	0.00033251599
0.20785386	0.023194791	0.00033513840
0.20798535	0.023225398	0.00033740018
0.20811684	0.023218062	0.00033423415
0.20824832	0.022899125	0.00033367995
0.20837981	0.023366752	0.00033528684
0.20851130	0.022790283	0.00033351644
0.20864279	0.023501364	0.00033699558
0.20877428	0.023175340	0.00033372278
0.20890577	0.023878542	0.00033812167
0.20903726	0.023966696	0.00033905241
0.20916875	0.023117291	0.00033502451
0.20930023	0.023196342	0.00033531429
0.20943172	0.023703083	0.00033660283
0.20956321	0.023052375	0.00033424796
0.20969470	0.023385542	0.00033500346
0.20982619	0.023341918	0.00033392487
0.20995768	0.023082470	0.00033314703
0.21008917	0.023696506	0.00033638100
0.21022065	0.023016187	0.00033279408
0.21035214	0.023855817	0.00033896121
0.21048363	0.023395093	0.00033302175
0.21061512	0.023054691	0.00033420279
0.21074661	0.023507240	0.00033385489
0.21087810	0.023286502	0.00033244352
0.21100959	0.023068685	0.00033391811
0.21114108	0.023903850	0.00033516200
0.21127256	0.023071563	0.00033391637
0.21140405	0.023393677	0.00033237092
0.21153554	0.023150935	0.00033289870
0.21166703	0.022939756	0.00033161716
0.21179852	0.023383965	0.00033296847
0.21193001	0.023387987	0.00033368435
0.21206150	0.023100179	0.00033040874
0.21219299	0.023466739	0.00033308929
0.21232447	0.023620803	0.00033562676
0.21245596	0.022747889	0.00032939658
0.21258745	0.024117292	0.00033802881
0.21271894	0.023139171	0.00033200713
0.21285043	0.023592328	0.00033394602
0.21298192	0.023748736	0.00033635144
0.21311341	0.023724629	0.00033371230
0.21324489	0.023380652	0.00033317969
0.21337638	0.023117246	0.00033136403
0.21350787	0.023768905	0.00033454977
0.21363936	0.023099291	0.00033219021
0.21377085	0.022634930	0.00032695526
0.21390234	0.022881587	0.00033104281
0.21403383	0.022612899	0.00032668043
0.21416532	0.023489861	0.00033216008
0.21429680	0.023051753	0.00033060949
0.21442829	0.023537925	0.00033213324
0.21455978	0.023131434	0.00033046297
0.21469127	0.023250060	0.00033024443
0.21482276	0.023355905	0.00033134530
0.21495425	0.023116995	0.00032932368
0.21508574	0.023725649	0.00033413442
0.21521723	0.022923681	0.00032970590
0.21534871	0.023220211	0.00033051329
0.21548020	0.022947190	0.00032710118
0.21561169	0.022910843	0.00032794483
0.21574318	0.023046018	0.00032913360
0.21587467	0.023141558	0.00032900353
0.21600616	0.022659611	0.00032744438
0.21613765	0.023345311	0.00032978853
0.21626913	0.023277260	0.00033107084
0.21640062	0.022896388	0.00032849434
0.21653211	0.023655406	0.00033174287
0.21666360	0.022690848	0.00032649117
0.21679509	0.023112308	0.00032810409
0.21692658	0.023075006	0.00032972564
0.21705807	0.022690641	0.00032625472
0.21718956	0.022913678	0.00032688731
0.21732104	0.023613276	0.00033171826
0.21745253	0.023134671	0.00032882169
0.21758402	0.022929363	0.00032764245
0.21771551	0.023267526	0.00032827163
0.21784700	0.022973309	0.00032693222
0.21797849	0.023219697	0.00032846105
0.21810998	0.023365699	0.00032828159
0.21824147	0.023217950	0.00032924557
0.21837295	0.023074095	0.00032915119
0.21850444	0.023185494	0.00032589036
0.21863593	0.023569708	0.00033077266
0.21876742	0.022999400	0.00032530867
0.21889891	0.022737441	0.00032705102
0.21903040	0.023513115	0.00033035696
0.21916189	0.023465362	0.00032739095
0.21929337	0.023066765	0.00032748522
0.21942486	0.023132946	0.00032513153
0.21955635	0.023394928	0.00032972235
0.21968784	0.023136185	0.00032687183
0.21981933	0.023408922	0.00032599129
0.21995082	0.023798181	0.00033012862
0.22008231	0.023122022	0.00032524109
0.22021380	0.023379893	0.00032782392
0.22034528	0.023540898	0.00032920091
0.22047677	0.023311361	0.00032535318
0.22060826	0.022671542	0.00032364324
0.22073975	0.022833558	0.00032468227
0.22087124	0.023526212	0.00032884496
0.22100273	0.023620746	0.00032799825
0.22113422	0.022938069	0.00032314491
0.22126571	0.023235612	0.00032644776
0.22139719	0.022549705	0.00032272396
0.22152868	0.022540941	0.00032215954
0.22166017	0.023112548	0.00032651996
0.22179166	0.022943222	0.00032291675
0.22192315	0.022668514	0.00032340337
0.22205464	0.023490050	0.00032713449
0.22218613	0.022315727	0.00032056088
0.22231761	0.023180256	0.00032519949
0.22244910	0.023676881	0.00032723934
0.22258059	0.023413433	0.00032659751
0.22271208	0.023225121	0.00032575396
0.22284357	0.023088742	0.00032476631
0.22297506	0.023086318	0.00032570089
0.22310655	0.023152994	0.00032323765
0.22323804	0.023218361	0.00032480663
0.22336952	0.023658884	0.00032892330
0.22350101	0.023180755	0.00032366491
0.22363250	0.023069350	0.00032431960
0.22376399	0.023217758	0.00032311119
0.22389548	0.023311167	0.00032601229
0.22402697	0.022321593	0.00032079448
0.22415846	0.023251702	0.00032406885
0.22428995	0.023587460	0.00032654421
0.22442143	0.023161961	0.00032315497
0.22455292	0.022851682	0.00032273165
0.22468441	0.022954316	0.00032308729
0.22481590	0.022984121	0.00032251643
0.22494739	0.022947104	0.00032205206
0.22507888	0.022791529	0.00032099108
0.22521037	0.023094137	0.00032206029
0.22534186	0.022781721	0.00032212444
0.22547334	0.023543892	0.00032440038
0.22560483	0.023048753	0.00032121031
0.22573632	0.023014979	0.00032226597
0.22586781	0.022950841	0.00032167640
0.22599930	0.023242045	0.00032418692
0.22613079	0.023128745	0.00032110425
0.22626228	0.022501816	0.00031962939
0.22639376	0.023479729	0.00032421931
0.22652525	0.023210073	0.00032254303
0.22665674	0.022865016	0.00032123507
0.22678823	0.023838315	0.00032434138
0.22691972	0.022971530	0.00032030574
0.22705121	0.023422756	0.00032348935
0.22718270	0.022439039	0.00031757498
0.22731419	0.023550375	0.00032569978
0.22744567	0.023163234	0.00032094720
0.22757716	0.022890338	0.00031899757
0.22770865	0.022729009	0.00032009813
0.22784014	0.022874072	0.00031961599
0.22797163	0.023138795	0.00032116870
0.22810312	0.023226066	0.00032106027
0.22823461	0.023291727	0.00032211285
0.22836610	0.023286079	0.00032375725
0.22849758	0.022937970	0.00031919058
0.22862907	0.023485938	0.00032331396
0.22876056	0.023295628	0.00032042611
0.22889205	0.023212292	0.00032162648
0.22902354	0.023222087	0.00032263661
0.22915503	0.023507321	0.00032117186
0.22928652	0.023208629	0.00032222152
0.22941800	0.022859365	0.00031859603
0.22954949	0.023178632	0.00032147633
0.22968098	0.023150084	0.00032069741
0.22981247	0.023147057	0.00031957848
0.22994396	0.023230286	0.00032118547
0.23007545	0.022950099	0.00032177912
0.23020694	0.023170260	0.00032632222
0.23033843	0.023075066	0.00033047790
0.23046991	0.023347354	0.00033246936
0.23060140	0.022965937	0.00033184205
0.23073289	0.022895361	0.00033160781
0.23086438	0.023974462	0.00033938779
0.23099587	0.022653888	0.00033611733
0.23112736	0.023068732	0.00033657931
0.23125885	0.023898809	0.00034428608
0.23139034	0.022958523	0.00033736904
0.23152182	0.022719203	0.00033878562
0.23165331	0.023428048	0.00034479206
0.23178480	0.022771134	0.00034144746
0.23191629	0.022938136	0.00034441923
0.23204778	0.023438099	0.00034613558
0.23217927	0.022928782	0.00034351174
0.23231076	0.023653622	0.00034991235
0.23244224	0.023566224	0.00034931749
0.23257373	0.023136522	0.00034796950
0.23270522	0.023492915	0.00034925308
0.23283671	0.022993154	0.00034650838
0.23296820	0.023314855	0.00034925456
0.23309969	0.023400451	0.00034883040
0.23323118	0.022768790	0.00034467352
0.23336267	0.022784111	0.00034674251
0.23349415	0.023751898	0.00035013058
0.23362564	0.023509712	0.00035152011
0.23375713	0.023561267	0.00035207752
0.23388862	0.022916495	0.00034642953
0.23402011	0.022847588	0.00034881189
0.23415160	0.023929126	0.00035311377
0.23428309	0.023124850	0.00034965055
0.23441458	0.023052952	0.00034768328
0.23454606	0.023399896	0.00035246911
0.23467755	0.023143588	0.00034967152
0.23480904	0.023185043	0.00035114543
0.23494053	0.023145978	0.00035077155
0.23507202	0.022966203	0.00034967039
0.23520351	0.023514260	0.00035325087
0.23533500	0.023219225	0.00035141371
0.23546648	0.023534388	0.00035342423
0.23559797	0.023719693	0.00035527355
0.23572946	0.022836879	0.00035143451
0.23586095	0.023256633	0.00035242775
0.23599244	0.022482632	0.00034913898
0.23612393	0.023140688	0.00035223231
0.23625542	0.022657149	0.00035033296
0.23638691	0.022891171	0.00035240317
0.23651839	0.022939517	0.00035123033
0.23664988	0.023777870	0.00035660769
0.23678137	0.023192004	0.00035442128
0.23691286	0.023567532	0.00035584473
0.23704435	0.023211687	0.00035424305
0.23717584	0.023195088	0.00035262961
0.23730733	0.022818230	0.00035335741
0.23743882	0.023100977	0.00035275815
0.23757030	0.023233949	0.00035483052
0.23770179	0.023984472	0.00036042770
0.23783328	0.023589984	0.00035612804
0.23796477	0.023158957	0.00035562134
0.23809626	0.023101226	0.00035480085
0.23822775	0.023662940	0.00035897705
0.23835924	0.023515069	0.00035920243
0.23849072	0.023364796	0.00035536628
0.23862221	0.023230205	0.00035629327
0.23875370	0.023037442	0.00035549008
0.23888519	0.023135574	0.00035674478
0.23901668	0.023697979	0.00036079219
0.23914817	0.023168615	0.00035299822
0.23927966	0.022797695	0.00035550264
0.23941115	0.022919422	0.00035574605
0.23954263	0.022417323	0.00035332583
0.23967412	0.022927784	0.00035700775
0.23980561	0.023663556	0.00035870538
0.23993710	0.022940218	0.00035749985
0.24006859	0.023059884	0.00035665932
0.24020008	0.023381010	0.00035975039
0.24033157	0.023456307	0.00036036707
0.24046306	0.022731449	0.00035338617
0.24059454	0.023105659	0.00035819859
0.24072603	0.023406968	0.00036087758
0.24085752	0.022982384	0.00035768953
0.24098901	0.022366605	0.00035562051
0.24112050	0.022798800	0.00035489384
0.24125199	0.023607815	0.00036192698
0.24138348	0.023109918	0.00035947854
0.24151496	0.023472826	0.00035969082
0.24164645	0.022914458	0.00035876584
0.24177794	0.023695884	0.00036055017
0.24190943	0.022964873	0.00035798006
0.24204092	0.023013138	0.00035872231
0.24217241	0.023411836	0.00036041244
0.24230390	0.023273090	0.00036282571
0.24243539	0.023265182	0.00035918338
0.24256687	0.023164222	0.00036062271
0.24269836	0.023306784	0.00036216500
0.24282985	0.022869738	0.00035807803
0.24296134	0.023378428	0.00036187053
0.24309283	0.023238363	0.00035985540
0.24322432	0.022786124	0.00035795883
0.24335581	0.023523279	0.00036442895
0.24348730	0.023156642	0.00036099325
0.24361878	0.023112052	0.00036135286
0.24375027	0.022383842	0.00035678849
0.24388176	0.023652129	0.00036250433
0.24401325	0.022893568	0.00036114682
0.24414474	0.023505751	0.00036228531
0.24427623	0.022901007	0.00036050492
0.24440772	0.022987898	0.00035973391
0.24453920	0.023671825	0.00036398762
0.24467069	0.022677621	0.00036029114
0.24480218	0.023226444	0.00036132296
0.24493367	0.023894669	0.00036609790
0.24506516	0.023857054	0.00036591795
0.24519665	0.023651373	0.00036470004
0.24532814	0.023089091	0.00036281225
0.24545963	0.022746318	0.00035983772
0.24559111	0.023043702	0.00036241198
0.24572260	0.023249441	0.00036350648
0.24585409	0.022785094	0.00035965878
0.24598558	0.022720103	0.00036071919
0.24611707	0.023199499	0.00036361172
0.24624856	0.023405969	0.00036392452
0.24638005	0.023485111	0.00036545917
0.24651154	0.023125342	0.00036223501
0.24664302	0.022665921	0.00036194854
0.24677451	0.023094118	0.00036178478
0.24690600	0.023283586	0.00036504785
0.24703749	0.022500444	0.00036080418
0.24716898	0.023413405	0.00036385597
0.24730047	0.022555545	0.00036197412
0.24743196	0.023201870	0.00036260217
0.24756345	0.023145290	0.00036375982
0.24769493	0.023116497	0.00036548853
0.24782642	0.023202952	0.00036396532
0.24795791	0.023707298	0.00036862660
0.24808940	0.023919600	0.00036981965
0.24822089	0.022541360	0.00035942798
0.24835238	0.022912109	0.00036440664
0.24848387	0.023728844	0.00036777667
0.24861535	0.021952274	0.00035841976
0.24874684	0.023410023	0.00036611602
0.24887833	0.023190352	0.00036460033
0.24900982	0.023421620	0.00036787232
0.24914131	0.022782438	0.00036355693
0.24927280	0.023264509	0.00036618167
0.24940429	0.023112414	0.00036470284
0.24953578	0.022868104	0.00036273907
0.24966726	0.023138505	0.00036603797
0.24979875	0.023276659	0.00036551547
0.24993024	0.023348191	0.00036830191
0.25006173	0.022846187	0.00036302505
0.25019322	0.023303895	0.00036676792
0.25032471	0.022984953	0.00036633169
0.25045620	0.023244140	0.00036528287
0.25058769	0.023243548	0.00036594733
0.25071917	0.023305002	0.00036596359
0.25085066	0.022851556	0.00036330620
0.25098215	0.023698707	0.00037052072
0.25111364	0.022407124	0.00036010946
0.25124513	0.023156243	0.00036739730
0.25137662	0.023161557	0.00036675410
0.25150811	0.023084601	0.00036499687
0.25163959	0.023558072	0.00036963326
0.25177108	0.023425416	0.00036624858
0.25190257	0.023329371	0.00036936177
0.25203406	0.023289188	0.00036799709
0.25216555	0.024008365	0.00037130816
0.25229704	0.023155697	0.00036712646
0.25242853	0.023285126	0.00036727501
0.25256002	0.022837350	0.00036643944
0.25269150	0.022797224	0.00036523477
0.25282299	0.023577346	0.00036932184
0.25295448	0.023502176	0.00037188208
0.25308597	0.023259989	0.00036625059
0.25321746	0.023214620	0.00036979359
0.25334895	0.022882961	0.00036637191
0.25348044	0.022524183	0.00036337184
0.25361193	0.022452533	0.00036556467
0.25374341	0.022981832	0.00036605597
0.25387490	0.022754242	0.00036445441
0.25400639	0.022820888	0.00037199605
0.25413788	0.023345412	0.00037915390
0.25426937	0.023348759	0.00038493127
0.25440086	0.023220794	0.00038588084
0.25453235	0.023438542	0.00039244977
0.25466383	0.022765850	0.00038869712
0.25479532	0.023132503	0.00039329242
0.25492681	0.022755669	0.00039207339
0.25505830	0.022448219	0.00039400227
0.25518979	0.023138784	0.00039819019
0.25532128	0.023313570	0.00040213632
0.25545277	0.022929445	0.00040152253
0.25558426	0.022950344	0.00040263430
0.25571574	0.022232088	0.00039814316
0.25584723	0.023621715	0.00041147626
0.25597872	0.022403193	0.00040439886
0.25611021	0.022640545	0.00040746169
0.25624170	0.023137373	0.00041278090
0.25637319	0.022927096	0.00041391819
0.25650468	0.022787309	0.00041268178
0.25663617	0.022971753	0.00041636566
0.25676765	0.022697319	0.00041654253
0.25689914	0.022910906	0.00042093392
0.25703063	0.022323611	0.00041746644
0.25716212	0.023523961	0.00042463847
0.25729361	0.023153411	0.00042500064
0.25742510	0.023331323	0.00042883740
0.25755659	0.023656563	0.00043260021
0.25768807	0.023151880	0.00042994922
0.25781956	0.022214937	0.00042427890
0.25795105	0.023183092	0.00043188481
0.25808254	0.023088101	0.00043898699
0.25821403	0.022941622	0.00043206419
0.25834552	0.023274694	0.00043807165
0.25847701	0.023890642	0.00044216633
0.25860850	0.022727513	0.00043553892
0.25873998	0.022661814	0.00043586395
0.25887147	0.022699997	0.00043834716
0.25900296	0.023424850	0.00044337068
0.25913445	0.023366625	0.00044270264
0.25926594	0.023375796	0.00044371132
0.25939743	0.022821333	0.00044207884
0.25952892	0.023199938	0.00044254814
0.25966041	0.022832947	0.00044553879
0.25979189	0.022542946	0.00043896360
0.25992338	0.022665236	0.00044386558
0.26005487	0.022444674	0.00044312660
0.26018636	0.023132860	0.00044835127
0.26031785	0.023061099	0.00044657358
0.26044934	0.023141672	0.00044674386
0.26058083	0.023297756	0.00045040044
0.26071231	0.023970686	0.00045823301
0.26084380	0.023080370	0.00044887501
0.26097529	0.022875577	0.00045067981
0.26110678	0.023408521	0.00045448707
0.26123827	0.023573776	0.00045734013
0.26136976	0.022709947	0.00045172432
0.26150125	0.022392959	0.00045054793
0.26163274	0.023497464	0.00045630577
0.26176422	0.022929765	0.00045231609
0.26189571	0.023691202	0.00046365234
0.26202720	0.022974909	0.00045611891
0.26215869	0.023208257	0.00045919878
0.26229018	0.023878530	0.00046616644
0.26242167	0.022060146	0.00044911009
0.26255316	0.022720790	0.00045609310
0.26268465	0.023434258	0.00046381497
0.26281613	0.023520721	0.00046375949
0.26294762	0.022667167	0.00045911669
0.26307911	0.022769958	0.00046010642
0.26321060	0.023112334	0.00046566807
0.26334209	0.022626927	0.00046257803
0.26347358	0.023181096	0.00046435993
0.26360507	0.023528756	0.00046829515
0.26373655	0.023528293	0.00046917058
0.26386804	0.024014366	0.00047269275
0.26399953	0.023601928	0.00047361637
0.26413102	0.023283392	0.00046548358
0.26426251	0.022925089	0.00046654701
0.26439400	0.023012445	0.00046858565
0.26452549	0.023010853	0.00047100476
0.26465698	0.023452847	0.00047560162
0.26478846	0.023140384	0.00046939552
0.26491995	0.022896973	0.00047255538
0.26505144	0.023266544	0.00047271852
0.26518293	0.022836632	0.00047141040
0.26531442	0.022554107	0.00047115628
0.26544591	0.024463763	0.00048493964
[truncated: 567 more rows]
