# Supplementary material for: Invariant surface glycoprotein 65 of Trypanosoma brucei is a complement C3 receptor
Source: Nat Commun. 2022 Aug 29;13:5085. doi: 10.1038/s41467-022-32728-9 (PMC9424271; doi:10.1038/s41467-022-32728-9)
Supplement: Supplementary file 4 — supplementary data 2 [file 41467_2022_32728_MOESM4_ESM.zip › b21-414646_00116.dat]

0.0026000000	39.762513	0.13670472
0.0027314887	28.819871	0.10690537
0.0028629774	22.339962	0.089998585
0.0029944661	17.248198	0.075894194
0.0031259548	12.422250	0.059186461
0.0032574435	10.925068	0.057453426
0.0033889322	8.8383565	0.048850087
0.0035204209	11.558626	0.048639128
0.0036519096	12.332435	0.046621549
0.0037833983	9.9512057	0.039484248
0.0039148870	8.3213441	0.034838998
0.0040463757	6.7750394	0.030242698
0.0041778644	5.4937642	0.025525348
0.0043093531	4.5928179	0.022914305
0.0044408418	3.7767166	0.019984586
0.0045723305	3.1259379	0.018181434
0.0047038192	2.9184764	0.016814000
0.0048353079	2.5060213	0.015125634
0.0049667966	2.2380401	0.014242903
0.0050982853	1.8767182	0.012355657
0.0052297740	1.7368428	0.012041680
0.0053612627	1.5191257	0.010875061
0.0054927514	1.3913856	0.010131837
0.0056242401	1.2600385	0.0096138540
0.0057557288	1.1973556	0.0091120208
0.0058872175	1.0820144	0.0085460668
0.0060187062	1.0264029	0.0083015029
0.0061501949	0.91336315	0.0075009599
0.0062816836	0.89280054	0.0075835548
0.0064131723	0.81270935	0.0070928280
0.0065446610	0.79128314	0.0068984810
0.0066761496	0.75483934	0.0067060413
0.0068076383	0.73663905	0.0064744623
0.0069391270	0.69224479	0.0063772253
0.0070706157	0.66391416	0.0061465629
0.0072021044	0.64262014	0.0059805146
0.0073335931	0.61435591	0.0058220366
0.0074650818	0.57437332	0.0054655146
0.0075965705	0.55735036	0.0054285942
0.0077280592	0.55426489	0.0053911308
0.0078595479	0.49670418	0.0049815092
0.0079910366	0.49839411	0.0050197084
0.0081225253	0.46656812	0.0047178663
0.0082540140	0.45678780	0.0046947050
0.0083855027	0.44827892	0.0046685591
0.0085169914	0.42450489	0.0044502649
0.0086484801	0.40092706	0.0042934571
0.0087799688	0.38553319	0.0041359652
0.0089114575	0.38150399	0.0041360459
0.0090429462	0.36393915	0.0040114601
0.0091744349	0.34319219	0.0038621917
0.0093059236	0.33210186	0.0037543014
0.0094374123	0.31858768	0.0036527695
0.0095689010	0.30046279	0.0034902159
0.0097003897	0.29392779	0.0034799588
0.0098318784	0.27369358	0.0033100292
0.0099633671	0.27334210	0.0032722090
0.010094856	0.26057124	0.0031850486
0.010226345	0.23843666	0.0029744226
0.010357833	0.24403668	0.0030868470
0.010489322	0.22624820	0.0028847772
0.010620811	0.22029684	0.0028261772
0.010752299	0.20997669	0.0027476705
0.010883788	0.19286598	0.0025791229
0.011015277	0.19138535	0.0026155890
0.011146765	0.17883380	0.0024504679
0.011278254	0.17159698	0.0023909134
0.011409743	0.16405552	0.0023133962
0.011541231	0.15677271	0.0022275954
0.011672720	0.14728577	0.0021645632
0.011804209	0.14126739	0.0020396566
0.011935698	0.13572063	0.0019945979
0.012067186	0.12898526	0.0019337876
0.012198675	0.12421485	0.0018354425
0.012330164	0.11657849	0.0017821623
0.012461652	0.11319842	0.0017353640
0.012593141	0.10818229	0.0016590501
0.012724630	0.10858919	0.0016621659
0.012856118	0.10278369	0.0015659804
0.012987607	0.098517818	0.0015509327
0.013119096	0.093145063	0.0014749657
0.013250585	0.091956400	0.0014488960
0.013382073	0.089450277	0.0014345591
0.013513562	0.085868598	0.0013842536
0.013645051	0.080633067	0.0013504633
0.013776539	0.080362196	0.0013412315
0.013908028	0.078448896	0.0013029603
0.014039517	0.079109214	0.0013012487
0.014171005	0.074179284	0.0012522447
0.014302494	0.071507869	0.0012308816
0.014433983	0.070610366	0.0012252683
0.014565472	0.072946896	0.0012195098
0.014696960	0.067761896	0.0011820827
0.014828449	0.068011794	0.0011657021
0.014959938	0.066571925	0.0011613153
0.015091426	0.065008217	0.0011493640
0.015222915	0.064797757	0.0011191923
0.015354404	0.063916219	0.0011168671
0.015485892	0.064231041	0.0011090673
0.015617381	0.061628769	0.0010901155
0.015748870	0.062511974	0.0010965194
0.015880359	0.061334859	0.0010704378
0.016011847	0.060625741	0.0010642486
0.016143336	0.054983821	0.0010026842
0.016274825	0.054129250	0.00099777514
0.016406313	0.053387909	0.00098491253
0.016537802	0.052798116	0.00097204605
0.016669291	0.054655048	0.00098605396
0.016800779	0.054779309	0.00098462566
0.016932268	0.058710715	0.0010125370
0.017063757	0.063294552	0.0010496387
0.017195246	0.059661639	0.0010111748
0.017326734	0.058387553	0.0010012803
0.017458223	0.057683314	0.00098819565
0.017589712	0.057221251	0.00097857796
0.017721200	0.055437019	0.00096837546
0.017852689	0.053339659	0.00093056050
0.017984178	0.055176063	0.00095555106
0.018115666	0.054179673	0.00094139642
0.018247155	0.053301223	0.00092711556
0.018378644	0.053458668	0.00093222524
0.018510133	0.051545315	0.00090466713
0.018641621	0.050650788	0.00089448504
0.018773110	0.051333357	0.00089828156
0.018904599	0.048547053	0.00087269384
0.019036087	0.048874965	0.00087089533
0.019167576	0.048742929	0.00086291607
0.019299065	0.047706744	0.00084911109
0.019430553	0.046071298	0.00084145495
0.019562042	0.046539975	0.00083396601
0.019693531	0.045894131	0.00083049564
0.019825019	0.046612585	0.00082963666
0.019956508	0.045198369	0.00081233945
0.020087997	0.044058177	0.00080844334
0.020219486	0.045810041	0.00081560717
0.020350974	0.044263213	0.00080538617
0.020482463	0.044233469	0.00079182608
0.020613952	0.042202754	0.00077285133
0.020745440	0.042728341	0.00078160923
0.020876929	0.041992784	0.00076681979
0.021008418	0.042152567	0.00077087687
0.021139906	0.042647359	0.00077085163
0.021271395	0.040769331	0.00074719214
0.021402884	0.040863081	0.00075071300
0.021534373	0.040814350	0.00074518868
0.021665861	0.038243669	0.00072229927
0.021797350	0.039500819	0.00073179716
0.021928839	0.039604886	0.00072265960
0.022060327	0.037964470	0.00071711373
0.022191816	0.039720970	0.00072208430
0.022323305	0.038652944	0.00071548682
0.022454793	0.037481199	0.00070090903
0.022586282	0.036279007	0.00068548544
0.022717771	0.036710149	0.00069442920
0.022849260	0.037068088	0.00068956711
0.022980748	0.036115042	0.00068211164
0.023112237	0.036623167	0.00068105485
0.023243726	0.037948036	0.00068778776
0.023375214	0.036519700	0.00068136066
0.023506703	0.037557822	0.00068548867
0.023638192	0.038581326	0.00069394163
0.023769680	0.037827683	0.00068468111
0.023901169	0.037254710	0.00067489342
0.024032658	0.036359042	0.00067055994
0.024164147	0.036313438	0.00066424672
0.024295635	0.036849475	0.00066645395
0.024427124	0.036021683	0.00065829027
0.024558613	0.035626861	0.00064802358
0.024690101	0.034847680	0.00065044173
0.024821590	0.037446853	0.00066412699
0.024953079	0.035333982	0.00064225285
0.025084567	0.034874967	0.00063994546
0.025216056	0.036349147	0.00064695544
0.025347545	0.035964937	0.00064922526
0.025479034	0.036757660	0.00064854812
0.025610522	0.035788200	0.00063642003
0.025742011	0.035565671	0.00063600005
0.025873500	0.035896887	0.00063679783
0.026004988	0.034394089	0.00062533051
0.026136477	0.035418476	0.00063095776
0.026267966	0.034084613	0.00061413461
0.026399454	0.036015277	0.00063238743
0.026530943	0.034719191	0.00061746649
0.026662432	0.034795632	0.00061977806
0.026793920	0.033794255	0.00060812927
0.026925409	0.033253746	0.00060235055
0.027056898	0.035332191	0.00062083464
0.027188387	0.033736813	0.00060142162
0.027319875	0.034987754	0.00061560624
0.027451364	0.034999192	0.00061220051
0.027582853	0.033795989	0.00059845184
0.027714341	0.034440412	0.00060272133
0.027845830	0.034473858	0.00060014544
0.027977319	0.033997844	0.00059871645
0.028108807	0.033621985	0.00059113706
0.028240296	0.033726595	0.00058986384
0.028371785	0.032553154	0.00058132463
0.028503274	0.034229663	0.00059157027
0.028634762	0.033010445	0.00058193946
0.028766251	0.032982654	0.00058208808
0.028897740	0.034458770	0.00058772139
0.029029228	0.033876626	0.00058505778
0.029160717	0.033294698	0.00057935935
0.029292206	0.033207732	0.00057653102
0.029423694	0.033368095	0.00057922684
0.029555183	0.032377115	0.00056178778
0.029686672	0.032336556	0.00056674799
0.029818161	0.033447392	0.00057408091
0.029949649	0.033510199	0.00057013715
0.030081138	0.032099999	0.00056149175
0.030212627	0.031995457	0.00055581392
0.030344115	0.031506217	0.00055259793
0.030475604	0.032805789	0.00056374587
0.030607093	0.030906501	0.00054556730
0.030738581	0.032597677	0.00055913618
0.030870070	0.033250353	0.00056004565
0.031001559	0.031830019	0.00054621978
0.031133048	0.032734332	0.00055653833
0.031264536	0.030778011	0.00053625767
0.031396025	0.032057769	0.00054989741
0.031527514	0.032084729	0.00054539604
0.031659002	0.031823777	0.00053987709
0.031790491	0.032327917	0.00054867728
0.031921980	0.032648617	0.00054510206
0.032053468	0.031716863	0.00054149330
0.032184957	0.031799920	0.00053524118
0.032316446	0.031539299	0.00053259715
0.032447935	0.032642326	0.00054439522
0.032579423	0.030598939	0.00052433985
0.032710912	0.032021755	0.00053591047
0.032842401	0.031377856	0.00052831853
0.032973889	0.031235125	0.00052663610
0.033105378	0.032014463	0.00053394026
0.033236867	0.030840090	0.00052315517
0.033368355	0.030557021	0.00052803161
0.033499844	0.030938202	0.00052911410
0.033631333	0.030631892	0.00052635655
0.033762822	0.030559175	0.00053337770
0.033894310	0.030571022	0.00053195160
0.034025799	0.030449741	0.00053135247
0.034157288	0.030834750	0.00053344264
0.034288776	0.030264405	0.00053000747
0.034420265	0.030544178	0.00053672628
0.034551754	0.030818224	0.00053397644
0.034683242	0.029674039	0.00052792769
0.034814731	0.029465557	0.00052256353
0.034946220	0.029948257	0.00052786175
0.035077708	0.030121464	0.00053447304
0.035209197	0.028752827	0.00052300311
0.035340686	0.030376544	0.00053074992
0.035472175	0.029297730	0.00053373448
0.035603663	0.029954628	0.00054101544
0.035735152	0.029104259	0.00054050494
0.035866641	0.029505474	0.00054481423
0.035998129	0.028764969	0.00053411193
0.036129618	0.029189921	0.00054285222
0.036261107	0.029811091	0.00054447808
0.036392595	0.029594618	0.00055185738
0.036524084	0.029760603	0.00055092802
0.036655573	0.028695207	0.00053625687
0.036787062	0.028492176	0.00054034552
0.036918550	0.029688329	0.00054487917
0.037050039	0.029370764	0.00054924262
0.037181528	0.028468327	0.00053796526
0.037313016	0.028876694	0.00054343556
0.037444505	0.028769037	0.00054576799
0.037575994	0.028796491	0.00054310282
0.037707482	0.028766429	0.00054805913
0.037838971	0.028359867	0.00054762391
0.037970460	0.028920440	0.00054673475
0.038101949	0.028761779	0.00054883452
0.038233437	0.029470270	0.00055082966
0.038364926	0.029475657	0.00054363453
0.038496415	0.029376357	0.00054343975
0.038627903	0.030019758	0.00054136927
0.038759392	0.029265305	0.00053846355
0.038890881	0.029887437	0.00053913858
0.039022369	0.030897452	0.00054643075
0.039153858	0.029469100	0.00053259749
0.039285347	0.029159868	0.00052909862
0.039416836	0.029155703	0.00053196958
0.039548324	0.028567500	0.00052397965
0.039679813	0.029257254	0.00052736359
0.039811302	0.029580728	0.00053269838
0.039942790	0.029729060	0.00053004102
0.040074279	0.029397359	0.00053000875
0.040205768	0.028687006	0.00051942377
0.040337256	0.028773054	0.00051876972
0.040468745	0.029059712	0.00052196381
0.040600234	0.029768912	0.00052587070
0.040731723	0.029321792	0.00052313810
0.040863211	0.029366063	0.00052455541
0.040994700	0.029773749	0.00052385101
0.041126189	0.030160313	0.00052969516
0.041257677	0.029206018	0.00051861621
0.041389166	0.029183122	0.00051692410
0.041520655	0.030192166	0.00052855049
0.041652143	0.030374989	0.00052643543
0.041783632	0.029157697	0.00051794057
0.041915121	0.029431459	0.00051625310
0.042046610	0.029634866	0.00052056037
0.042178098	0.029934208	0.00052135915
0.042309587	0.028917596	0.00051175193
0.042441076	0.029146940	0.00051301150
0.042572564	0.029192834	0.00051175144
0.042704053	0.029614381	0.00051220644
0.042835542	0.029187660	0.00051331886
0.042967030	0.028852582	0.00051049483
0.043098519	0.028655523	0.00050838076
0.043230008	0.030491926	0.00052151317
0.043361496	0.029670581	0.00051119187
0.043492985	0.029410713	0.00051341501
0.043624474	0.028484121	0.00050274727
0.043755963	0.028316601	0.00050409118
0.043887451	0.029738042	0.00051133157
0.044018940	0.028608578	0.00050216532
0.044150429	0.029142274	0.00051065681
0.044281917	0.029343621	0.00050462302
0.044413406	0.028452331	0.00050337055
0.044544895	0.028835738	0.00050207847
0.044676383	0.029212948	0.00050555282
0.044807872	0.029200450	0.00050652990
0.044939361	0.029076367	0.00050303883
0.045070850	0.030432832	0.00051265277
0.045202338	0.030481066	0.00051130930
0.045333827	0.028744448	0.00049737396
0.045465316	0.029539138	0.00050877028
0.045596804	0.029903919	0.00050756616
0.045728293	0.029016929	0.00049977916
0.045859782	0.029172314	0.00050031702
0.045991270	0.028801439	0.00049520374
0.046122759	0.029485241	0.00050434469
0.046254248	0.028908227	0.00050609952
0.046385737	0.029717130	0.00051263866
0.046517225	0.029293753	0.00051091864
0.046648714	0.029245176	0.00051329522
0.046780203	0.029561513	0.00052357622
0.046911691	0.030065585	0.00052470465
0.047043180	0.030267494	0.00052635184
0.047174669	0.028822649	0.00051666192
0.047306157	0.029415617	0.00052260613
0.047437646	0.028842829	0.00052075212
0.047569135	0.028725234	0.00052192596
0.047700624	0.029361578	0.00052386438
0.047832112	0.028972442	0.00052462421
0.047963601	0.029630062	0.00052640440
0.048095090	0.029498697	0.00053204676
0.048226578	0.029005080	0.00052977177
0.048358067	0.028051134	0.00051777610
0.048489556	0.028733569	0.00052632220
0.048621044	0.029406406	0.00053185218
0.048752533	0.028824195	0.00053076869
0.048884022	0.029946085	0.00053782474
0.049015511	0.028985301	0.00052923349
0.049146999	0.029313969	0.00053209760
0.049278488	0.029693027	0.00053678785
0.049409977	0.028991637	0.00053455497
0.049541465	0.029708962	0.00053860625
0.049672954	0.030098616	0.00054222137
0.049804443	0.029405850	0.00053662288
0.049935931	0.029340722	0.00053884112
0.050067420	0.029558444	0.00054154988
0.050198909	0.028780781	0.00053213268
0.050330398	0.029379167	0.00053747207
0.050461886	0.029344332	0.00053737378
0.050593375	0.029078733	0.00053720025
0.050724864	0.030168671	0.00054711366
0.050856352	0.029016222	0.00054071850
0.050987841	0.028889844	0.00053599380
0.051119330	0.029472496	0.00054139648
0.051250818	0.028997034	0.00053866393
0.051382307	0.028944421	0.00054132442
0.051513796	0.030185609	0.00054794351
0.051645284	0.029896763	0.00054729010
0.051776773	0.029602797	0.00054387368
0.051908262	0.030082106	0.00054891940
0.052039751	0.029890368	0.00054912969
0.052171239	0.029541517	0.00054547810
0.052302728	0.029379994	0.00054849585
0.052434217	0.029194271	0.00054277752
0.052565705	0.030016628	0.00055326626
0.052697194	0.029174886	0.00054355491
0.052828683	0.029158103	0.00054677023
0.052960171	0.029024897	0.00054343046
0.053091660	0.030089394	0.00054822628
0.053223149	0.029671457	0.00054965320
0.053354638	0.028771762	0.00054559412
0.053486126	0.029563290	0.00055018746
0.053617615	0.027914594	0.00053401299
0.053749104	0.029397188	0.00054654273
0.053880592	0.028611307	0.00054136727
0.054012081	0.027946340	0.00054115537
0.054143570	0.028872350	0.00054784054
0.054275058	0.029291054	0.00054880575
0.054406547	0.029912769	0.00055074907
0.054538036	0.028690020	0.00054734138
0.054669525	0.029117924	0.00054618990
0.054801013	0.028798047	0.00054818053
0.054932502	0.029817824	0.00055514144
0.055063991	0.029416463	0.00054913090
0.055195479	0.028667518	0.00054745874
0.055326968	0.029318654	0.00054990272
0.055458457	0.028638113	0.00054761806
0.055589945	0.029771717	0.00055495561
0.055721434	0.028750302	0.00054401139
0.055852923	0.028537560	0.00054850572
0.055984412	0.028780826	0.00055007948
0.056115900	0.029579657	0.00055418508
0.056247389	0.029321498	0.00055403558
0.056378878	0.027948492	0.00053965235
0.056510366	0.029112273	0.00055405680
0.056641855	0.029469714	0.00055459572
0.056773344	0.029260429	0.00055499036
0.056904832	0.029384490	0.00055543146
0.057036321	0.028247057	0.00054286285
0.057167810	0.028752128	0.00055026085
0.057299299	0.028758900	0.00054863516
0.057430787	0.029042794	0.00054929478
0.057562276	0.029384020	0.00055446251
0.057693765	0.029416764	0.00055106300
0.057825253	0.028906898	0.00055095383
0.057956742	0.028924193	0.00054996980
0.058088231	0.029254775	0.00055026749
0.058219719	0.028347014	0.00054577702
0.058351208	0.029345069	0.00054660584
0.058482697	0.029474137	0.00055228997
0.058614186	0.028884824	0.00054839884
0.058745674	0.029743565	0.00055154875
0.058877163	0.029131137	0.00054918385
0.059008652	0.028954941	0.00054082052
0.059140140	0.028979332	0.00054631770
0.059271629	0.028675698	0.00054123963
0.059403118	0.028347999	0.00053411288
0.059534606	0.029257763	0.00054560745
0.059666095	0.029030782	0.00053766874
0.059797584	0.029594051	0.00054444755
0.059929072	0.028108017	0.00053529811
0.060060561	0.028252079	0.00053129764
0.060192050	0.029687705	0.00054700306
0.060323539	0.029274062	0.00053835178
0.060455027	0.028688287	0.00053689164
0.060586516	0.028659709	0.00053835403
0.060718005	0.028203274	0.00052836054
0.060849493	0.028990013	0.00053963470
0.060980982	0.027950007	0.00053028810
0.061112471	0.028494207	0.00053126830
0.061243959	0.028711126	0.00053805642
0.061375448	0.028984916	0.00053505215
0.061506937	0.027942423	0.00052938961
0.061638426	0.029335521	0.00053826731
0.061769914	0.028986123	0.00053845558
0.061901403	0.028844402	0.00053808534
0.062032892	0.029306953	0.00053614189
0.062164380	0.029376482	0.00053975541
0.062295869	0.028027984	0.00052868594
0.062427358	0.028744885	0.00053318151
0.062558846	0.029296380	0.00054151201
0.062690335	0.029853738	0.00053954477
0.062821824	0.028563148	0.00053060896
0.062953313	0.029626292	0.00053919393
0.063084801	0.027966616	0.00052540530
0.063216290	0.028979490	0.00053734868
0.063347779	0.029234870	0.00053505940
0.063479267	0.028718746	0.00052836797
0.063610756	0.029645376	0.00054036614
0.063742245	0.028949289	0.00053259417
0.063873733	0.028420932	0.00053073900
0.064005222	0.029196409	0.00053336841
0.064136711	0.029049592	0.00053269547
0.064268200	0.028898955	0.00053121204
0.064399688	0.029304204	0.00053227678
0.064531177	0.029582541	0.00053773868
0.064662666	0.028944491	0.00052932975
0.064794154	0.029170433	0.00053224547
0.064925643	0.028872924	0.00053138222
0.065057132	0.028056347	0.00052536844
0.065188620	0.028041587	0.00052522707
0.065320109	0.028403974	0.00052244563
0.065451598	0.028791948	0.00052683701
0.065583087	0.027774817	0.00051998744
0.065714575	0.028984714	0.00052820708
0.065846064	0.028128432	0.00052281095
0.065977553	0.028651082	0.00052645511
0.066109041	0.028965159	0.00052595810
0.066240530	0.028412491	0.00052575389
0.066372019	0.028664508	0.00052521510
0.066503507	0.028697303	0.00052556552
0.066634996	0.029145493	0.00052714024
0.066766485	0.028279863	0.00052103698
0.066897973	0.029476288	0.00053151801
0.067029462	0.029090033	0.00052864611
0.067160951	0.028211285	0.00052329165
0.067292440	0.029662959	0.00053077771
0.067423928	0.028156935	0.00051624595
0.067555417	0.028446633	0.00052287462
0.067686906	0.029845002	0.00053174513
0.067818394	0.028974750	0.00052458643
0.067949883	0.029017799	0.00052371466
0.068081372	0.028293845	0.00051809129
0.068212860	0.028365842	0.00051941700
0.068344349	0.028909842	0.00052427028
0.068475838	0.028613502	0.00052131217
0.068607327	0.028770779	0.00052357829
0.068738815	0.029179822	0.00052156770
0.068870304	0.029544713	0.00052979585
0.069001793	0.028043065	0.00051451852
0.069133281	0.029136462	0.00052389285
0.069264770	0.029049269	0.00052638934
0.069396259	0.028636694	0.00051558598
0.069527747	0.028615787	0.00052082905
0.069659236	0.028529843	0.00051993031
0.069790725	0.028408877	0.00051711124
0.069922214	0.028297656	0.00051733025
0.070053702	0.028987480	0.00051950288
0.070185191	0.029340687	0.00052471902
0.070316680	0.028981156	0.00051842353
0.070448168	0.028270245	0.00051419971
0.070579657	0.028527814	0.00051988555
0.070711146	0.028389177	0.00051163998
0.070842634	0.029046318	0.00052138089
0.070974123	0.028488214	0.00051624848
0.071105612	0.028364254	0.00051312215
0.071237101	0.027979862	0.00051253945
0.071368589	0.028964222	0.00051405750
0.071500078	0.028523677	0.00051746245
0.071631567	0.027894150	0.00051082946
0.071763055	0.027628185	0.00050726463
0.071894544	0.028226426	0.00051238175
0.072026033	0.028411180	0.00050938800
0.072157521	0.028414703	0.00051410426
0.072289010	0.027308958	0.00050509017
0.072420499	0.027787193	0.00050592964
0.072551988	0.027498225	0.00050227068
0.072683476	0.028119121	0.00050906770
0.072814965	0.027116719	0.00050255620
0.072946454	0.027814607	0.00050827465
0.073077942	0.027283432	0.00050049530
0.073209431	0.027582156	0.00050564705
0.073340920	0.026912032	0.00049725632
0.073472408	0.026662420	0.00049662679
0.073603897	0.028295118	0.00051111367
0.073735386	0.028016749	0.00050610886
0.073866875	0.027592981	0.00050281974
0.073998363	0.026371590	0.00049274621
0.074129852	0.027273935	0.00050157699
0.074261341	0.027123695	0.00050104915
0.074392829	0.027740718	0.00050163094
0.074524318	0.027613598	0.00050374159
0.074655807	0.028206067	0.00050459235
0.074787295	0.028027396	0.00050586100
0.074918784	0.028347040	0.00050678252
0.075050273	0.027736994	0.00050147122
0.075181761	0.026643552	0.00049269170
0.075313250	0.027581101	0.00050142664
0.075444739	0.027370579	0.00049817464
0.075576228	0.028027155	0.00050391319
0.075707716	0.027571887	0.00049927983
0.075839205	0.027151173	0.00049596487
0.075970694	0.028170904	0.00050479439
0.076102182	0.027504443	0.00049585858
0.076233671	0.027649137	0.00050243634
0.076365160	0.027886000	0.00049966018
0.076496648	0.027712071	0.00049970476
0.076628137	0.026382366	0.00048977748
0.076759626	0.027736585	0.00049852563
0.076891115	0.026799930	0.00049287629
0.077022603	0.027879284	0.00049970789
0.077154092	0.026768790	0.00049028961
0.077285581	0.027048690	0.00049570441
0.077417069	0.026751847	0.00049006972
0.077548558	0.026060206	0.00048763617
0.077680047	0.027494791	0.00049424969
0.077811535	0.026367227	0.00048626295
0.077943024	0.027222559	0.00049377543
0.078074513	0.026856042	0.00048890238
0.078206002	0.026509511	0.00049046035
0.078337490	0.027410854	0.00049307627
0.078468979	0.026493188	0.00048419871
0.078600468	0.026803907	0.00049098923
0.078731956	0.026408603	0.00048438815
0.078863445	0.026537493	0.00048865153
0.078994934	0.027253463	0.00049116498
0.079126422	0.026224656	0.00048332643
0.079257911	0.026638496	0.00048683753
0.079389400	0.026203037	0.00048169760
0.079520889	0.026258291	0.00048405593
0.079652377	0.026518543	0.00048587263
0.079783866	0.026575486	0.00048331033
0.079915355	0.026583684	0.00048648537
0.080046843	0.026421632	0.00048041651
0.080178332	0.026667938	0.00048527510
0.080309821	0.026643726	0.00048671141
0.080441309	0.026911459	0.00048289459
0.080572798	0.025703556	0.00047877197
0.080704287	0.025919147	0.00048001015
0.080835776	0.026572527	0.00048361872
0.080967264	0.026576711	0.00048533757
0.081098753	0.026252935	0.00047563448
0.081230242	0.026082806	0.00047839053
0.081361730	0.026558932	0.00048247880
0.081493219	0.027218839	0.00048561813
0.081624708	0.026550025	0.00048414311
0.081756196	0.026262053	0.00047606088
0.081887685	0.026346034	0.00047993753
0.082019174	0.026302263	0.00047961401
0.082150663	0.026360090	0.00047954326
0.082282151	0.026377917	0.00048052429
0.082413640	0.026528426	0.00047951325
0.082545129	0.025591068	0.00047472114
0.082676617	0.026372832	0.00047803399
0.082808106	0.026369028	0.00047745008
0.082939595	0.026593009	0.00048258494
0.083071083	0.025669082	0.00046971632
0.083202572	0.026324480	0.00047819356
0.083334061	0.027095250	0.00048506114
0.083465549	0.026007147	0.00047168808
0.083597038	0.026216674	0.00047796572
0.083728527	0.026744375	0.00047706146
0.083860016	0.026889737	0.00048117709
0.083991504	0.025875338	0.00047348188
0.084122993	0.026082082	0.00047443868
0.084254482	0.025883535	0.00047263860
0.084385970	0.025806088	0.00047153027
0.084517459	0.026437652	0.00047551570
0.084648948	0.026135512	0.00047706812
0.084780436	0.025858792	0.00046916939
0.084911925	0.026008156	0.00047353486
0.085043414	0.025834792	0.00046930696
0.085174903	0.025932351	0.00047056402
0.085306391	0.025800787	0.00047322805
0.085437880	0.026682624	0.00047724766
0.085569369	0.026101569	0.00047024515
0.085700857	0.025984500	0.00046962178
0.085832346	0.026266519	0.00047218910
0.085963835	0.026195179	0.00047303587
0.086095323	0.025497689	0.00046541290
0.086226812	0.025945042	0.00047052849
0.086358301	0.025967550	0.00046806288
0.086489790	0.026885204	0.00047444812
0.086621278	0.025857586	0.00046906054
0.086752767	0.025815236	0.00046553904
0.086884256	0.026456642	0.00047251435
0.087015744	0.026572103	0.00047268715
0.087147233	0.026282262	0.00046937853
0.087278722	0.026572366	0.00047353580
0.087410210	0.026485693	0.00047147091
0.087541699	0.025607590	0.00046239459
0.087673188	0.025847729	0.00046896601
0.087804677	0.025417866	0.00046220981
0.087936165	0.025600685	0.00046312947
0.088067654	0.025639581	0.00046566633
0.088199143	0.025691166	0.00046139238
0.088330631	0.025291229	0.00046309752
0.088462120	0.026160358	0.00046622005
0.088593609	0.024949710	0.00046002253
0.088725097	0.026135568	0.00046470671
0.088856586	0.026058398	0.00046449154
0.088988075	0.026344189	0.00046970735
0.089119564	0.025902215	0.00046350603
0.089251052	0.025827650	0.00046651393
0.089382541	0.025371060	0.00045979155
0.089514030	0.025316688	0.00045837929
0.089645518	0.025480258	0.00046079089
0.089777007	0.025883640	0.00046276164
0.089908496	0.026095922	0.00046700485
0.090039984	0.026096335	0.00046553633
0.090171473	0.025340593	0.00045686285
0.090302962	0.025449540	0.00046082835
0.090434451	0.025278518	0.00045711310
0.090565939	0.025136626	0.00045857888
0.090697428	0.026197305	0.00046459947
0.090828917	0.025684442	0.00045572232
0.090960405	0.025090128	0.00045781573
0.091091894	0.025194071	0.00045487552
0.091223383	0.025191597	0.00045796501
0.091354871	0.024580962	0.00045437069
0.091486360	0.025065282	0.00046384296
0.091617849	0.025091102	0.00046911293
0.091749337	0.024569762	0.00046875188
0.091880826	0.025327831	0.00047902323
0.092012315	0.024915408	0.00047776327
0.092143804	0.025045924	0.00047748662
0.092275292	0.025326270	0.00048417195
0.092406781	0.025676081	0.00048898324
0.092538270	0.024880536	0.00048524935
0.092669758	0.025288347	0.00049263852
0.092801247	0.024588121	0.00047009163
0.092932736	0.024630590	0.00047383490
0.093064224	0.024661709	0.00046823616
0.093195713	0.025172033	0.00047168499
0.093327202	0.025370835	0.00047109276
0.093458691	0.025066207	0.00046269005
0.093590179	0.025034554	0.00046935808
0.093721668	0.025428169	0.00046868975
0.093853157	0.025144563	0.00046617600
0.093984645	0.024904798	0.00046231327
0.094116134	0.024042863	0.00045501104
0.094247623	0.024589144	0.00045812981
0.094379111	0.025395523	0.00046629501
0.094510600	0.025212009	0.00046364535
0.094642089	0.025156472	0.00046134643
0.094773578	0.025270045	0.00046017486
0.094905066	0.024981973	0.00046150919
0.095036555	0.025580319	0.00046685581
0.095168044	0.024771289	0.00045358974
0.095299532	0.025261517	0.00046128611
0.095431021	0.024828352	0.00045504200
0.095562510	0.024365282	0.00045378164
0.095693998	0.024866067	0.00045788811
0.095825487	0.024961786	0.00045471156
0.095956976	0.024161619	0.00045193251
0.096088465	0.024623850	0.00045114400
0.096219953	0.024332601	0.00045166624
0.096351442	0.024495669	0.00045350838
0.096482931	0.024380411	0.00045021420
0.096614419	0.024647087	0.00045298969
0.096745908	0.024744688	0.00045287508
0.096877397	0.025111141	0.00045343502
0.097008885	0.024487343	0.00045190971
0.097140374	0.024205355	0.00044758243
0.097271863	0.024173189	0.00044713454
0.097403352	0.024318088	0.00044758580
0.097534840	0.024800641	0.00045086366
0.097666329	0.024137195	0.00044850818
0.097797818	0.024109661	0.00044228567
0.097929306	0.024894623	0.00045031048
0.098060795	0.024261621	0.00044446438
0.098192284	0.024866993	0.00044509640
0.098323772	0.024821817	0.00044764603
0.098455261	0.025447694	0.00044927770
0.098586750	0.024670668	0.00044385009
0.098718239	0.024396404	0.00044082803
0.098849727	0.024344514	0.00043899780
0.098981216	0.024827389	0.00044201881
0.099112705	0.024021931	0.00043621573
0.099244193	0.023520472	0.00043316519
0.099375682	0.024384636	0.00044053879
0.099507171	0.025014595	0.00044243184
0.099638659	0.023699320	0.00043591326
0.099770148	0.024909820	0.00044228464
0.099901637	0.024546564	0.00043894146
0.10003313	0.024721918	0.00044270287
0.10016461	0.024319588	0.00043965885
0.10029610	0.023838078	0.00043750941
0.10042759	0.023794415	0.00043348939
0.10055908	0.023909409	0.00043492905
0.10069057	0.024136937	0.00043978352
0.10082206	0.023287590	0.00043099349
0.10095355	0.023377214	0.00043477258
0.10108504	0.024461055	0.00043793482
0.10121652	0.024382470	0.00043602380
0.10134801	0.023409125	0.00043055135
0.10147950	0.024199323	0.00043702027
0.10161099	0.024537079	0.00043966465
0.10174248	0.023778076	0.00043393334
0.10187397	0.024505335	0.00043485368
0.10200546	0.024787124	0.00044148991
0.10213694	0.023604259	0.00042963274
0.10226843	0.023787443	0.00043415344
0.10239992	0.024475888	0.00043842587
0.10253141	0.023633530	0.00042665446
0.10266290	0.023395354	0.00043280544
0.10279439	0.024212616	0.00043295236
0.10292588	0.024319597	0.00043672936
0.10305737	0.023451087	0.00042853838
0.10318885	0.024683386	0.00043585463
0.10332034	0.023736090	0.00042988762
0.10345183	0.024246792	0.00043236918
0.10358332	0.024014770	0.00043225026
0.10371481	0.024298362	0.00043319080
0.10384630	0.023995411	0.00043195239
0.10397779	0.024446442	0.00043418099
0.10410928	0.024398230	0.00043658777
0.10424076	0.024323543	0.00043401016
0.10437225	0.023628107	0.00042823506
0.10450374	0.023759942	0.00042616386
0.10463523	0.023494791	0.00042769029
0.10476672	0.024119859	0.00043134239
0.10489821	0.023385680	0.00042774453
0.10502970	0.024478544	0.00043119972
0.10516118	0.024163165	0.00042787410
0.10529267	0.024151616	0.00043119276
0.10542416	0.022693600	0.00041896303
0.10555565	0.023820378	0.00042753338
0.10568714	0.023809767	0.00042748674
0.10581863	0.023967196	0.00042757072
0.10595012	0.024056238	0.00042829178
0.10608161	0.024545633	0.00043468575
0.10621309	0.024130019	0.00042938333
0.10634458	0.025037570	0.00043505922
0.10647607	0.023980679	0.00042722496
0.10660756	0.024012862	0.00042825475
0.10673905	0.023736641	0.00042828866
0.10687054	0.022093657	0.00041771469
0.10700203	0.022627087	0.00042631257
0.10713352	0.024221386	0.00044182327
0.10726500	0.024410905	0.00044749468
0.10739649	0.023180978	0.00044424694
0.10752798	0.024041294	0.00044777434
0.10765947	0.024143251	0.00045207424
0.10779096	0.023394176	0.00044715328
0.10792245	0.024242437	0.00046039360
0.10805394	0.023915474	0.00045785725
0.10818542	0.023307759	0.00045079660
0.10831691	0.023755897	0.00045800794
0.10844840	0.024460909	0.00046671137
0.10857989	0.023528987	0.00045913934
0.10871138	0.023088030	0.00046162146
0.10884287	0.023816805	0.00046533782
0.10897436	0.024138250	0.00046582424
0.10910585	0.023849266	0.00046801186
0.10923733	0.024177900	0.00046834347
0.10936882	0.024084108	0.00047476188
0.10950031	0.023415990	0.00046691803
0.10963180	0.024043391	0.00047656865
0.10976329	0.022825151	0.00046680053
0.10989478	0.024090024	0.00047782501
0.11002627	0.023659971	0.00047686043
0.11015776	0.023474252	0.00047099931
0.11028924	0.023765736	0.00047816387
0.11042073	0.023885102	0.00048316340
0.11055222	0.024120006	0.00048154122
0.11068371	0.023766318	0.00048059119
0.11081520	0.024328028	0.00048595024
0.11094669	0.023861271	0.00048196235
0.11107818	0.023856430	0.00048686592
0.11120966	0.023894835	0.00048482927
0.11134115	0.024438884	0.00049213625
0.11147264	0.023857301	0.00048509295
0.11160413	0.022949214	0.00047791530
0.11173562	0.023444029	0.00048900502
0.11186711	0.024017020	0.00047553448
0.11199860	0.023495211	0.00047484951
0.11213009	0.024149247	0.00046929962
0.11226157	0.023249663	0.00046080926
0.11239306	0.024259502	0.00046776965
0.11252455	0.024424484	0.00046813110
0.11265604	0.023446633	0.00045937906
0.11278753	0.023608469	0.00045355273
0.11291902	0.024061343	0.00045895487
0.11305051	0.024669665	0.00046514902
0.11318200	0.024527510	0.00045869925
0.11331348	0.023804021	0.00045547460
0.11344497	0.024015904	0.00045471172
0.11357646	0.024009185	0.00045067933
0.11370795	0.023493456	0.00044850299
0.11383944	0.023537814	0.00045024926
0.11397093	0.024125463	0.00045048501
0.11410242	0.024004138	0.00045084703
0.11423390	0.023921531	0.00044520597
0.11436539	0.024214772	0.00045320460
0.11449688	0.024126233	0.00044735400
0.11462837	0.024044121	0.00044957095
0.11475986	0.023452277	0.00044400941
0.11489135	0.023423486	0.00043928482
0.11502284	0.025027459	0.00045614290
0.11515433	0.023474709	0.00044372861
0.11528581	0.023967966	0.00044569457
0.11541730	0.023715304	0.00044144084
0.11554879	0.023305574	0.00043719836
0.11568028	0.023234689	0.00043947849
0.11581177	0.024370657	0.00044362128
0.11594326	0.023983369	0.00044240536
0.11607475	0.024292767	0.00044299118
0.11620624	0.023992473	0.00043862652
0.11633772	0.023985100	0.00044151418
0.11646921	0.023503768	0.00043765405
0.11660070	0.024571090	0.00044249713
0.11673219	0.024060691	0.00043732111
0.11686368	0.023855468	0.00043537434
0.11699517	0.023778822	0.00043487906
0.11712666	0.023508395	0.00043248404
0.11725814	0.024260798	0.00043602195
0.11738963	0.024104739	0.00043464572
0.11752112	0.023260166	0.00042803918
0.11765261	0.024111328	0.00043440859
0.11778410	0.023685457	0.00043228148
0.11791559	0.022904460	0.00042342495
0.11804708	0.023952610	0.00043017995
0.11817857	0.024143986	0.00043335788
0.11831005	0.024238436	0.00042983743
0.11844154	0.023884346	0.00043167445
0.11857303	0.023195995	0.00042255164
0.11870452	0.023977452	0.00042807690
0.11883601	0.024669424	0.00043316154
0.11896750	0.024210913	0.00042930315
0.11909899	0.024816009	0.00043642885
0.11923048	0.023836268	0.00042283868
0.11936196	0.023910508	0.00042743079
0.11949345	0.024509487	0.00042595534
0.11962494	0.023504421	0.00041903444
0.11975643	0.023814851	0.00042346912
0.11988792	0.023988462	0.00042085817
0.12001941	0.024045034	0.00042290082
0.12015090	0.023092668	0.00041383968
0.12028239	0.024107565	0.00042362306
0.12041387	0.024231379	0.00042255230
0.12054536	0.023542030	0.00041366420
0.12067685	0.022831422	0.00041189965
0.12080834	0.024150171	0.00042194020
0.12093983	0.024302741	0.00041859484
0.12107132	0.024025151	0.00042090490
0.12120281	0.023976633	0.00041711486
0.12133429	0.023119642	0.00041152967
0.12146578	0.023041211	0.00041245099
0.12159727	0.023792282	0.00041391460
0.12172876	0.023585667	0.00041339433
0.12186025	0.023594232	0.00041354871
0.12199174	0.023628800	0.00041453452
0.12212323	0.024145266	0.00041740077
0.12225472	0.024000592	0.00041455432
0.12238620	0.023523335	0.00041388917
0.12251769	0.023913596	0.00041330189
0.12264918	0.024177339	0.00041848035
0.12278067	0.024507581	0.00042003522
0.12291216	0.023528750	0.00041154832
0.12304365	0.023483173	0.00041181723
0.12317514	0.023546114	0.00041143168
0.12330663	0.023163816	0.00040874221
0.12343811	0.024266104	0.00041707814
0.12356960	0.023600940	0.00040993529
0.12370109	0.024146661	0.00041510712
0.12383258	0.023444395	0.00040951349
0.12396407	0.023956312	0.00041032143
0.12409556	0.023731584	0.00041556529
0.12422705	0.023418197	0.00040819002
0.12435853	0.023163570	0.00040747860
0.12449002	0.023740621	0.00040955837
0.12462151	0.023352304	0.00040967473
0.12475300	0.023213767	0.00040580919
0.12488449	0.023765252	0.00041108562
0.12501598	0.024125709	0.00041333213
0.12514747	0.023017281	0.00040404318
0.12527896	0.023772181	0.00040916715
0.12541044	0.023907133	0.00041375959
0.12554193	0.024153850	0.00041259661
0.12567342	0.024246989	0.00041247675
0.12580491	0.023407849	0.00040861814
0.12593640	0.023506849	0.00040635440
0.12606789	0.023963187	0.00041181939
0.12619938	0.023730204	0.00040848788
0.12633087	0.024385273	0.00041481317
0.12646235	0.023973544	0.00041088170
0.12659384	0.023013082	0.00040047594
0.12672533	0.023522723	0.00040819879
0.12685682	0.023144047	0.00040186005
0.12698831	0.023680498	0.00040792924
0.12711980	0.023512595	0.00040486577
0.12725129	0.023385044	0.00040348073
0.12738277	0.022849335	0.00040293075
0.12751426	0.023919963	0.00040856655
0.12764575	0.023663158	0.00040507405
0.12777724	0.023730087	0.00040546025
0.12790873	0.023157558	0.00040281131
0.12804022	0.024285184	0.00041125445
0.12817171	0.024023356	0.00040924300
0.12830320	0.022956084	0.00040036440
0.12843468	0.023456552	0.00040491432
0.12856617	0.024087507	0.00040614206
0.12869766	0.024235860	0.00040868315
0.12882915	0.023510322	0.00040523197
0.12896064	0.023660248	0.00040347328
0.12909213	0.023550451	0.00040202184
0.12922362	0.023831114	0.00040454494
0.12935511	0.022949644	0.00039864060
0.12948659	0.023969393	0.00040741803
0.12961808	0.023755052	0.00040336101
0.12974957	0.024449455	0.00040935908
0.12988106	0.023591474	0.00040302492
0.13001255	0.024229278	0.00040678050
0.13014404	0.024230946	0.00040782609
0.13027553	0.023491555	0.00040007578
0.13040701	0.023352953	0.00040047306
0.13053850	0.023956240	0.00040668554
0.13066999	0.023442196	0.00040072107
0.13080148	0.024376869	0.00040856806
0.13093297	0.023899075	0.00040260499
0.13106446	0.024073822	0.00040444644
0.13119595	0.023879897	0.00040234271
0.13132744	0.023715662	0.00040278802
0.13145892	0.024219859	0.00040592139
0.13159041	0.023966647	0.00040251750
0.13172190	0.023290113	0.00039703029
0.13185339	0.023147540	0.00039814494
0.13198488	0.023513162	0.00039918854
0.13211637	0.023535293	0.00040052413
0.13224786	0.023357461	0.00039839799
0.13237935	0.023888358	0.00040099727
0.13251083	0.023291352	0.00039870088
0.13264232	0.023849382	0.00040124712
0.13277381	0.024153608	0.00040423461
0.13290530	0.022817426	0.00039231195
0.13303679	0.023489319	0.00039840830
0.13316828	0.023482759	0.00040008093
0.13329977	0.023368072	0.00039473426
0.13343125	0.023387419	0.00040157861
0.13356274	0.023972212	0.00039734824
0.13369423	0.023040048	0.00039365831
0.13382572	0.023511944	0.00039889806
0.13395721	0.023043539	0.00039352112
0.13408870	0.024198615	0.00040243787
0.13422019	0.023780745	0.00039728663
0.13435168	0.023255446	0.00039651389
0.13448316	0.023682999	0.00039972285
0.13461465	0.023163809	0.00039340372
0.13474614	0.023342190	0.00039627465
0.13487763	0.023486657	0.00039646312
0.13500912	0.023724743	0.00039745581
0.13514061	0.023763652	0.00039911097
0.13527210	0.023144777	0.00039401335
0.13540359	0.023407310	0.00039645602
0.13553507	0.023849062	0.00039733544
0.13566656	0.023986991	0.00039946688
0.13579805	0.023126389	0.00039435298
0.13592954	0.023671553	0.00039647076
0.13606103	0.023880578	0.00039887746
0.13619252	0.024220553	0.00039805591
0.13632401	0.024026831	0.00039633795
0.13645549	0.023807226	0.00039728116
0.13658698	0.023931124	0.00039547754
0.13671847	0.023728659	0.00039629923
0.13684996	0.022884541	0.00039067020
0.13698145	0.024049928	0.00039634801
0.13711294	0.023301141	0.00039299551
0.13724443	0.023757150	0.00039441018
0.13737592	0.024168752	0.00039715510
0.13750740	0.023782254	0.00039748389
0.13763889	0.023698012	0.00039415302
0.13777038	0.023746666	0.00039548896
0.13790187	0.023770561	0.00039382699
0.13803336	0.023597835	0.00039205419
0.13816485	0.023132357	0.00039130798
0.13829634	0.023709741	0.00039135040
0.13842783	0.023163832	0.00038999105
0.13855931	0.023930642	0.00039474395
0.13869080	0.023450850	0.00039178190
0.13882229	0.024315369	0.00039671918
0.13895378	0.023522901	0.00038956595
0.13908527	0.024321340	0.00039733515
0.13921676	0.023810141	0.00039274646
0.13934825	0.024257041	0.00039683956
0.13947973	0.023718019	0.00039223290
0.13961122	0.023535859	0.00039016124
0.13974271	0.023833469	0.00039355402
0.13987420	0.023175071	0.00038955858
0.14000569	0.023376938	0.00038680302
0.14013718	0.023471273	0.00038883915
0.14026867	0.023400700	0.00038893116
0.14040016	0.023466419	0.00039081332
0.14053164	0.023585512	0.00039197230
0.14066313	0.023645922	0.00038742988
0.14079462	0.024308113	0.00039413319
0.14092611	0.023741026	0.00038950840
0.14105760	0.023797221	0.00038956051
0.14118909	0.024000143	0.00039326257
0.14132058	0.023700554	0.00038665672
0.14145207	0.023572210	0.00038730211
0.14158355	0.023553820	0.00038716414
0.14171504	0.023893975	0.00039043264
0.14184653	0.023762030	0.00038914597
0.14197802	0.024087135	0.00038966594
0.14210951	0.024272268	0.00039192207
0.14224100	0.024275571	0.00039168561
0.14237249	0.023575012	0.00038679919
0.14250398	0.023785048	0.00038986673
0.14263546	0.023921331	0.00038786901
0.14276695	0.024062694	0.00039033574
0.14289844	0.023131832	0.00038445222
0.14302993	0.022953747	0.00038244979
0.14316142	0.024122511	0.00039006539
0.14329291	0.023711849	0.00038558981
0.14342440	0.023248146	0.00038468032
0.14355588	0.024294775	0.00039082983
0.14368737	0.024267704	0.00039011321
0.14381886	0.023526035	0.00038561288
0.14395035	0.023110436	0.00038123551
0.14408184	0.023127525	0.00038191094
0.14421333	0.023254170	0.00038348404
0.14434482	0.024026188	0.00038715077
0.14447631	0.023407587	0.00038477335
0.14460779	0.023482173	0.00038419838
0.14473928	0.022978642	0.00038087090
0.14487077	0.023417343	0.00038623981
0.14500226	0.024282547	0.00038830610
0.14513375	0.023519628	0.00038606185
0.14526524	0.023108094	0.00038002594
0.14539673	0.023959606	0.00038627749
0.14552822	0.023706990	0.00038853930
0.14565970	0.023439256	0.00038267616
0.14579119	0.024192192	0.00038816681
0.14592268	0.023143416	0.00037997340
0.14605417	0.023590819	0.00038437296
0.14618566	0.023812474	0.00038670295
0.14631715	0.023174656	0.00037968806
0.14644864	0.023580203	0.00038233226
0.14658012	0.023576956	0.00038224592
0.14671161	0.023887564	0.00038540835
0.14684310	0.023722425	0.00038531032
0.14697459	0.023483696	0.00038246042
0.14710608	0.023605746	0.00038078262
0.14723757	0.023080833	0.00037864024
0.14736906	0.023604128	0.00038194187
0.14750055	0.024010127	0.00038703969
0.14763203	0.023532412	0.00038176939
0.14776352	0.023309848	0.00038031651
0.14789501	0.023838681	0.00038448100
0.14802650	0.024255721	0.00038474855
0.14815799	0.023711429	0.00038497581
0.14828948	0.023422482	0.00037951153
0.14842097	0.023845246	0.00038383875
0.14855246	0.023876461	0.00038313142
0.14868394	0.023445294	0.00038009782
0.14881543	0.023317677	0.00037972222
0.14894692	0.024028064	0.00038475656
0.14907841	0.023750095	0.00038120360
0.14920990	0.023794747	0.00038213207
0.14934139	0.024115136	0.00038207800
0.14947288	0.023329240	0.00038070837
0.14960436	0.023818933	0.00038128817
0.14973585	0.023446854	0.00037939026
0.14986734	0.023396255	0.00037917853
0.14999883	0.023737295	0.00038138825
0.15013032	0.023410676	0.00038117377
0.15026181	0.023301757	0.00037926552
0.15039330	0.023874868	0.00038144440
0.15052479	0.023750670	0.00038060804
0.15065627	0.023372124	0.00037842426
0.15078776	0.023532002	0.00037901431
0.15091925	0.022846161	0.00037369396
0.15105074	0.023333579	0.00037788088
0.15118223	0.023304728	0.00037665243
0.15131372	0.023423848	0.00037771416
0.15144521	0.023693000	0.00037938099
0.15157670	0.023467600	0.00037825867
0.15170818	0.023194821	0.00037526769
0.15183967	0.023206780	0.00037596993
0.15197116	0.023363890	0.00037817770
0.15210265	0.023835519	0.00037952689
0.15223414	0.023052293	0.00037426554
0.15236563	0.023034786	0.00037312436
0.15249712	0.023638511	0.00037825390
0.15262860	0.023906641	0.00037922649
0.15276009	0.023877703	0.00037953880
0.15289158	0.023404611	0.00037701310
0.15302307	0.023984775	0.00037912044
0.15315456	0.023648701	0.00037602135
0.15328605	0.023928452	0.00037960034
0.15341754	0.023834471	0.00037990755
0.15354903	0.023325164	0.00037536454
0.15368051	0.023799667	0.00037758094
0.15381200	0.023497050	0.00037442744
0.15394349	0.024065937	0.00037995089
0.15407498	0.024338901	0.00038051651
0.15420647	0.023368051	0.00037301180
0.15433796	0.023788185	0.00037698595
0.15446945	0.023392978	0.00037406407
0.15460094	0.023587898	0.00037742240
0.15473242	0.023703243	0.00037752039
0.15486391	0.023034527	0.00037236204
0.15499540	0.024247166	0.00037811699
0.15512689	0.023757398	0.00037637686
0.15525838	0.024446357	0.00038012113
0.15538987	0.023884713	0.00037655916
0.15552136	0.023137064	0.00037196983
0.15565284	0.023313404	0.00037193098
0.15578433	0.023529370	0.00037438922
0.15591582	0.023162322	0.00037208302
0.15604731	0.023901667	0.00037746704
0.15617880	0.024143049	0.00037768341
0.15631029	0.023833475	0.00037657039
0.15644178	0.023765338	0.00037249550
0.15657327	0.023827361	0.00037572853
0.15670475	0.024010557	0.00037490415
0.15683624	0.024063479	0.00037735276
0.15696773	0.023138183	0.00037034021
0.15709922	0.023979282	0.00037403440
0.15723071	0.023683128	0.00037406726
0.15736220	0.023276501	0.00037035955
0.15749369	0.023930936	0.00037539817
0.15762518	0.022666341	0.00036553599
0.15775666	0.023240366	0.00037011681
0.15788815	0.023642552	0.00037306659
0.15801964	0.023350618	0.00037051976
0.15815113	0.024170052	0.00037537176
0.15828262	0.023768763	0.00037256689
0.15841411	0.024264297	0.00037551453
0.15854560	0.024326114	0.00037648263
0.15867708	0.023551335	0.00036961805
0.15880857	0.023158548	0.00036865522
0.15894006	0.023465225	0.00036989443
0.15907155	0.023663050	0.00037201651
0.15920304	0.023655659	0.00037230435
0.15933453	0.023414057	0.00036981709
0.15946602	0.023593702	0.00037063984
0.15959751	0.023369424	0.00036954494
0.15972899	0.023198319	0.00036880204
0.15986048	0.023683394	0.00037253243
0.15999197	0.024050835	0.00037219245
0.16012346	0.023382518	0.00037005597
0.16025495	0.023364016	0.00036911821
0.16038644	0.023396516	0.00036745204
0.16051793	0.023335776	0.00036982191
0.16064942	0.023495278	0.00036757056
0.16078090	0.023332964	0.00036954976
0.16091239	0.023535035	0.00037021133
0.16104388	0.023716701	0.00036962878
0.16117537	0.024136092	0.00037392701
0.16130686	0.023758992	0.00036930113
0.16143835	0.023889077	0.00037128459
0.16156984	0.023959609	0.00037275496
0.16170133	0.023095679	0.00036455775
0.16183281	0.023581282	0.00036943522
0.16196430	0.023823653	0.00036991416
0.16209579	0.023846908	0.00037040350
0.16222728	0.023424015	0.00036869830
0.16235877	0.023879680	0.00036843053
0.16249026	0.022857234	0.00036418182
0.16262175	0.023589892	0.00036803529
0.16275323	0.023568723	0.00036765386
0.16288472	0.023556706	0.00036692690
0.16301621	0.022998432	0.00036320253
0.16314770	0.023193829	0.00036560980
0.16327919	0.023647303	0.00036741638
0.16341068	0.023337973	0.00036529324
0.16354217	0.024000667	0.00037008412
0.16367366	0.023866135	0.00036794026
0.16380514	0.023755230	0.00036891560
0.16393663	0.022941116	0.00036272162
0.16406812	0.023832537	0.00036577384
0.16419961	0.023222280	0.00036419316
0.16433110	0.023975141	0.00036841744
0.16446259	0.023709836	0.00036786449
0.16459408	0.023813738	0.00036833596
0.16472557	0.023787170	0.00036546435
0.16485705	0.023961205	0.00036865991
0.16498854	0.023425274	0.00036379612
0.16512003	0.023263895	0.00036462312
0.16525152	0.024148212	0.00037081779
0.16538301	0.023491111	0.00036328030
0.16551450	0.022984050	0.00036196996
0.16564599	0.023521205	0.00036481340
0.16577747	0.023407316	0.00036436269
0.16590896	0.023110560	0.00036274276
0.16604045	0.023269597	0.00036232003
0.16617194	0.023551960	0.00036500334
0.16630343	0.023914769	0.00036586851
0.16643492	0.022680628	0.00035905920
0.16656641	0.023509664	0.00036537454
0.16669790	0.023632866	0.00036301586
0.16682938	0.023312289	0.00036358278
0.16696087	0.023590285	0.00036403198
0.16709236	0.023792586	0.00036371060
0.16722385	0.023640162	0.00036514616
0.16735534	0.023601455	0.00036375978
0.16748683	0.022774637	0.00036053837
0.16761832	0.023572622	0.00036459122
0.16774981	0.023670372	0.00036304432
0.16788129	0.023148764	0.00036243466
0.16801278	0.023450243	0.00036188686
0.16814427	0.023454268	0.00036384634
0.16827576	0.024174754	0.00036774853
0.16840725	0.023362743	0.00036093865
0.16853874	0.023977765	0.00036524700
0.16867023	0.023741590	0.00036197882
0.16880171	0.023475521	0.00036373251
0.16893320	0.023406404	0.00036288457
0.16906469	0.023115567	0.00035700092
0.16919618	0.023443000	0.00036200094
0.16932767	0.023656453	0.00036154738
0.16945916	0.023479935	0.00036196673
0.16959065	0.023378897	0.00036134339
0.16972214	0.023683430	0.00036154622
0.16985362	0.023222699	0.00035939784
0.16998511	0.023765162	0.00036203254
0.17011660	0.023362384	0.00036120110
0.17024809	0.023395911	0.00036156699
0.17037958	0.023344843	0.00035877799
0.17051107	0.023383838	0.00036061925
0.17064256	0.023664917	0.00036079957
0.17077405	0.023476899	0.00036000521
0.17090553	0.022695323	0.00035556510
0.17103702	0.024006916	0.00036300874
0.17116851	0.023217175	0.00035788432
0.17130000	0.023276405	0.00035870757
0.17143149	0.024044259	0.00036296610
0.17156298	0.023528886	0.00036069409
0.17169447	0.023310224	0.00035661693
0.17182595	0.023360503	0.00035889229
0.17195744	0.022978025	0.00035628480
0.17208893	0.024171137	0.00036216340
0.17222042	0.023297833	0.00035774959
0.17235191	0.023767297	0.00035974942
0.17248340	0.023736328	0.00036056817
0.17261489	0.024142110	0.00036282317
0.17274638	0.023654926	0.00035870326
0.17287786	0.023469954	0.00035947303
0.17300935	0.023619961	0.00035846534
0.17314084	0.023978264	0.00036119291
0.17327233	0.023393645	0.00035751201
0.17340382	0.022802224	0.00035340419
0.17353531	0.022686885	0.00035397036
0.17366680	0.022709859	0.00035289974
0.17379829	0.023535554	0.00035747730
0.17392977	0.023599426	0.00035993613
0.17406126	0.023240480	0.00035624158
0.17419275	0.023663993	0.00035916855
0.17432424	0.023800290	0.00035950105
0.17445573	0.023543828	0.00035712332
0.17458722	0.024087766	0.00036219862
0.17471871	0.023814173	0.00035886355
0.17485019	0.023809189	0.00035898446
0.17498168	0.023017790	0.00035375444
0.17511317	0.023893791	0.00035839277
0.17524466	0.023392604	0.00035776846
0.17537615	0.023489443	0.00035625173
0.17550764	0.023842430	0.00035826722
0.17563913	0.023133649	0.00035353261
0.17577062	0.024459344	0.00036128714
0.17590210	0.023864428	0.00035824329
0.17603359	0.024579762	0.00036096279
0.17616508	0.023964901	0.00035900636
0.17629657	0.023262187	0.00035513307
0.17642806	0.023264271	0.00035307629
0.17655955	0.023729188	0.00035723712
0.17669104	0.023593672	0.00035465827
0.17682253	0.023276682	0.00035335156
0.17695401	0.023352216	0.00035573579
0.17708550	0.023714017	0.00035550748
0.17721699	0.023346901	0.00035445365
0.17734848	0.023442215	0.00035428225
0.17747997	0.023606622	0.00035573015
0.17761146	0.023740135	0.00035751973
0.17774295	0.023494993	0.00035247157
0.17787443	0.023234870	0.00035414576
0.17800592	0.023981730	0.00035720255
0.17813741	0.023913811	0.00035602976
0.17826890	0.023814001	0.00035659406
0.17840039	0.023868468	0.00035406336
0.17853188	0.023435319	0.00035349337
0.17866337	0.023814152	0.00035534121
0.17879486	0.023484959	0.00035339564
0.17892634	0.023695807	0.00035545484
0.17905783	0.023964828	0.00035502930
0.17918932	0.023332510	0.00035356597
0.17932081	0.023680409	0.00035464670
0.17945230	0.023527843	0.00035465815
0.17958379	0.023673135	0.00035466196
0.17971528	0.023801126	0.00035375370
0.17984677	0.023804092	0.00035533520
0.17997825	0.023084941	0.00034925691
0.18010974	0.023459643	0.00035123260
0.18024123	0.023860430	0.00035427060
0.18037272	0.023238382	0.00034949376
0.18050421	0.023066000	0.00035704602
0.18063570	0.023561722	0.00036282381
0.18076719	0.024071591	0.00036698443
0.18089867	0.023523129	0.00036692929
0.18103016	0.023523749	0.00036792651
0.18116165	0.023695885	0.00037077414
0.18129314	0.024115894	0.00037517052
0.18142463	0.023949957	0.00037311039
0.18155612	0.023673921	0.00037491051
0.18168761	0.023611827	0.00037535785
0.18181910	0.023686890	0.00037742324
0.18195058	0.022873454	0.00037444563
0.18208207	0.023077565	0.00037357476
0.18221356	0.023078797	0.00037595830
0.18234505	0.023871135	0.00038143604
0.18247654	0.023399291	0.00038007525
0.18260803	0.024113127	0.00038705762
0.18273952	0.023776181	0.00038374881
0.18287101	0.022854097	0.00038250214
0.18300249	0.023522344	0.00038560494
0.18313398	0.023547460	0.00038679525
0.18326547	0.023196299	0.00038608975
0.18339696	0.022682127	0.00038257362
0.18352845	0.023298690	0.00038671297
0.18365994	0.023558364	0.00038971338
0.18379143	0.023371529	0.00038953159
0.18392292	0.023273688	0.00039150920
0.18405440	0.022533410	0.00038538691
0.18418589	0.023786378	0.00039521606
0.18431738	0.022666464	0.00038998676
0.18444887	0.023487674	0.00039357825
0.18458036	0.022496115	0.00038999885
0.18471185	0.022991679	0.00039226347
0.18484334	0.023553107	0.00039779523
0.18497482	0.023281801	0.00039667584
0.18510631	0.023892534	0.00039955088
0.18523780	0.023681845	0.00040085435
0.18536929	0.023130842	0.00039126581
0.18550078	0.023468898	0.00038690829
0.18563227	0.023400734	0.00038627868
0.18576376	0.023148492	0.00037754354
0.18589525	0.023779944	0.00038550403
0.18602673	0.023242121	0.00037876995
0.18615822	0.023307625	0.00037866414
0.18628971	0.023145557	0.00037657144
0.18642120	0.023682433	0.00037731382
0.18655269	0.023997891	0.00037950770
0.18668418	0.023904885	0.00037647318
0.18681567	0.023120617	0.00037058522
0.18694716	0.024114096	0.00037595147
0.18707864	0.023346439	0.00036837951
0.18721013	0.022820808	0.00036638299
0.18734162	0.023426772	0.00037013791
0.18747311	0.023353197	0.00036695819
0.18760460	0.023419970	0.00036935623
0.18773609	0.023909662	0.00036758137
0.18786758	0.023463668	0.00036654089
0.18799906	0.023668247	0.00036928632
0.18813055	0.022718629	0.00035853527
0.18826204	0.024376348	0.00036926242
0.18839353	0.023762941	0.00036266596
0.18852502	0.023112551	0.00036141429
0.18865651	0.023371349	0.00036278683
0.18878800	0.023693831	0.00036033289
0.18891949	0.023559362	0.00036146301
0.18905097	0.022851628	0.00035550604
0.18918246	0.024089150	0.00036287403
0.18931395	0.023815280	0.00036073020
0.18944544	0.023190798	0.00035493732
0.18957693	0.023316302	0.00035751187
0.18970842	0.022975695	0.00035183212
0.18983991	0.023615582	0.00035857532
0.18997140	0.023252709	0.00035677441
0.19010288	0.023513886	0.00035351487
0.19023437	0.023220080	0.00035321780
0.19036586	0.023290531	0.00035340829
0.19049735	0.023711808	0.00035464800
0.19062884	0.023316146	0.00035368661
0.19076033	0.022703868	0.00034768416
0.19089182	0.023073401	0.00035085655
0.19102330	0.023380296	0.00035212555
0.19115479	0.023541480	0.00035229542
0.19128628	0.023250925	0.00035117472
0.19141777	0.023147910	0.00034886818
0.19154926	0.023671040	0.00035226028
0.19168075	0.023461605	0.00035158780
0.19181224	0.023069818	0.00034989098
0.19194373	0.024073735	0.00035537540
0.19207521	0.023703730	0.00035138094
0.19220670	0.023380451	0.00034982066
0.19233819	0.023441315	0.00035152174
0.19246968	0.023023720	0.00034874904
0.19260117	0.022952328	0.00034830653
0.19273266	0.023740257	0.00035101639
0.19286415	0.022793206	0.00034597355
0.19299564	0.022574702	0.00034573773
0.19312712	0.023293082	0.00034755367
0.19325861	0.022540468	0.00034494476
0.19339010	0.023237394	0.00034811491
0.19352159	0.023840404	0.00035077458
0.19365308	0.023581497	0.00035129116
0.19378457	0.023600827	0.00035024371
0.19391606	0.023322093	0.00034808016
0.19404754	0.023438376	0.00034955918
0.19417903	0.022688572	0.00034444317
0.19431052	0.023145323	0.00034698194
0.19444201	0.023190988	0.00034668123
0.19457350	0.023451054	0.00034903638
0.19470499	0.023466492	0.00034870636
0.19483648	0.023569234	0.00034808806
0.19496797	0.023701865	0.00035045375
0.19509945	0.023504931	0.00034799066
0.19523094	0.023506871	0.00034799292
0.19536243	0.023634501	0.00034857211
0.19549392	0.022792388	0.00034290045
0.19562541	0.022737648	0.00034383495
0.19575690	0.023080172	0.00034417004
0.19588839	0.022798075	0.00034302129
0.19601988	0.023423215	0.00034660313
0.19615136	0.023085965	0.00034338473
0.19628285	0.023011020	0.00034509225
0.19641434	0.023304356	0.00034557512
0.19654583	0.023894409	0.00035004532
0.19667732	0.023393871	0.00034535408
0.19680881	0.023146246	0.00034573655
0.19694030	0.023407583	0.00034622116
0.19707178	0.023270115	0.00034404911
0.19720327	0.023032989	0.00034318048
0.19733476	0.023625296	0.00034653015
0.19746625	0.022969859	0.00034184965
0.19759774	0.023168179	0.00034458737
0.19772923	0.023877119	0.00034691416
0.19786072	0.023451165	0.00034507356
0.19799221	0.023614860	0.00034571308
0.19812369	0.023280788	0.00034180141
0.19825518	0.023428066	0.00034561833
0.19838667	0.024264490	0.00034869224
0.19851816	0.023740151	0.00034494783
0.19864965	0.023361723	0.00034444388
0.19878114	0.023165057	0.00034161566
0.19891263	0.022721171	0.00034095447
0.19904412	0.023510413	0.00034306225
0.19917560	0.023296583	0.00034387730
0.19930709	0.023583243	0.00034453783
0.19943858	0.023131388	0.00034032184
0.19957007	0.023044488	0.00034176147
0.19970156	0.022826882	0.00033923350
0.19983305	0.023687967	0.00034378358
0.19996454	0.022957480	0.00034049764
0.20009602	0.023705055	0.00034529979
0.20022751	0.023725452	0.00034488305
0.20035900	0.023676981	0.00034422461
0.20049049	0.023320076	0.00034207245
0.20062198	0.023707986	0.00034434587
0.20075347	0.023068582	0.00033940313
0.20088496	0.023131490	0.00034094612
0.20101645	0.023000112	0.00033982297
0.20114793	0.023260623	0.00033964434
0.20127942	0.023064495	0.00033964605
0.20141091	0.023356028	0.00034029134
0.20154240	0.023069189	0.00034033465
0.20167389	0.023075904	0.00033961063
0.20180538	0.023766567	0.00034190807
0.20193687	0.023504215	0.00034192503
0.20206836	0.023484372	0.00034143097
0.20219984	0.023010975	0.00033981813
0.20233133	0.022963428	0.00033852323
0.20246282	0.023289333	0.00033866052
0.20259431	0.023271784	0.00033996046
0.20272580	0.023427402	0.00034102962
0.20285729	0.023288683	0.00033865737
0.20298878	0.022751313	0.00033719044
0.20312027	0.023996367	0.00034047610
0.20325175	0.023269034	0.00033950864
0.20338324	0.022655694	0.00033481988
0.20351473	0.023238123	0.00033890367
0.20364622	0.023306384	0.00033957225
0.20377771	0.023457880	0.00033795057
0.20390920	0.023464888	0.00034018424
0.20404069	0.023603961	0.00033990531
0.20417217	0.023163978	0.00033856909
0.20430366	0.023518920	0.00034052078
0.20443515	0.023477024	0.00033735753
0.20456664	0.023023702	0.00033640994
0.20469813	0.023503395	0.00033954856
0.20482962	0.023635685	0.00033915063
0.20496111	0.023984396	0.00034230232
0.20509260	0.023963151	0.00033973838
0.20522408	0.023458358	0.00033843683
0.20535557	0.022461011	0.00033250022
0.20548706	0.022966566	0.00033502658
0.20561855	0.023029408	0.00033659815
0.20575004	0.022800353	0.00033286743
0.20588153	0.022972908	0.00033467188
0.20601302	0.023331163	0.00033777719
0.20614451	0.023309206	0.00033509794
0.20627599	0.023137811	0.00033616437
0.20640748	0.023628221	0.00033750771
0.20653897	0.022828794	0.00033414329
0.20667046	0.023154136	0.00033542886
0.20680195	0.023567999	0.00033662759
0.20693344	0.023400687	0.00033757842
0.20706493	0.023564199	0.00033839392
0.20719641	0.023443194	0.00033659845
0.20732790	0.023363794	0.00033781728
0.20745939	0.023411468	0.00033466742
0.20759088	0.023077548	0.00033458261
0.20772237	0.023254121	0.00033477380
0.20785386	0.023175870	0.00033475260
0.20798535	0.022864129	0.00033556158
0.20811684	0.022960017	0.00033402546
0.20824832	0.022964954	0.00033439137
0.20837981	0.023543173	0.00033695666
0.20851130	0.023579284	0.00033752332
0.20864279	0.023406225	0.00033708170
0.20877428	0.022861109	0.00033220084
0.20890577	0.023261395	0.00033438129
0.20903726	0.023380292	0.00033526023
0.20916875	0.023036201	0.00033434317
0.20930023	0.022754214	0.00033260854
0.20943172	0.023061655	0.00033281344
0.20956321	0.023333850	0.00033503022
0.20969470	0.022852472	0.00033276459
0.20982619	0.023345026	0.00033526455
0.20995768	0.023915039	0.00033821293
0.21008917	0.023225618	0.00033234467
0.21022065	0.022843061	0.00033091565
0.21035214	0.023418762	0.00033620419
0.21048363	0.023463581	0.00033218104
0.21061512	0.023827124	0.00033918993
0.21074661	0.023492562	0.00033267311
0.21087810	0.023412155	0.00033313018
0.21100959	0.023311574	0.00033509254
0.21114108	0.023479226	0.00033318996
0.21127256	0.022666508	0.00033199092
0.21140405	0.023169861	0.00033136176
0.21153554	0.023215639	0.00033286520
0.21166703	0.023347616	0.00033362031
0.21179852	0.022817539	0.00033099786
0.21193001	0.022955452	0.00033167200
0.21206150	0.023459439	0.00033211238
0.21219299	0.022605945	0.00032850943
0.21232447	0.022884319	0.00033146756
0.21245596	0.023290819	0.00033165636
0.21258745	0.023443702	0.00033394439
0.21271894	0.023290180	0.00033231367
0.21285043	0.023037685	0.00033065573
0.21298192	0.023161794	0.00033260818
0.21311341	0.023063263	0.00032972803
0.21324489	0.022942249	0.00033012164
0.21337638	0.023072500	0.00033024985
0.21350787	0.023357290	0.00033240199
0.21363936	0.023598353	0.00033510116
0.21377085	0.023537915	0.00033262621
0.21390234	0.023716669	0.00033486734
0.21403383	0.023712468	0.00033285622
0.21416532	0.023262493	0.00033084394
0.21429680	0.023316125	0.00033246380
0.21442829	0.023384652	0.00033175632
0.21455978	0.023091017	0.00032900587
0.21469127	0.023015363	0.00032859497
0.21482276	0.023052359	0.00032913824
0.21495425	0.023050577	0.00033031329
0.21508574	0.023074680	0.00032963582
0.21521723	0.023605163	0.00033249069
0.21534871	0.023296903	0.00033082031
0.21548020	0.023418439	0.00032966028
0.21561169	0.022848998	0.00032793947
0.21574318	0.023598548	0.00033258029
0.21587467	0.023324299	0.00033033149
0.21600616	0.022990734	0.00032874488
0.21613765	0.023980354	0.00033253437
0.21626913	0.023098722	0.00032917085
0.21640062	0.023088275	0.00032876661
0.21653211	0.022853761	0.00032704393
0.21666360	0.022924981	0.00032653998
0.21679509	0.023332308	0.00032875692
0.21692658	0.023642066	0.00033232280
0.21705807	0.023478383	0.00033047661
0.21718956	0.023619236	0.00033041085
0.21732104	0.023095613	0.00032772745
0.21745253	0.023128779	0.00032778042
0.21758402	0.023064986	0.00032847315
0.21771551	0.023688351	0.00033077640
0.21784700	0.022988682	0.00032744442
0.21797849	0.023179529	0.00032850679
0.21810998	0.023686944	0.00033065540
0.21824147	0.022900614	0.00032673734
0.21837295	0.023428986	0.00033059524
0.21850444	0.023600891	0.00032848346
0.21863593	0.023319527	0.00032878709
0.21876742	0.023728264	0.00032978906
0.21889891	0.023525944	0.00033001073
0.21903040	0.022882979	0.00032706549
0.21916189	0.023614966	0.00032816094
0.21929337	0.023256554	0.00032763995
0.21942486	0.023770563	0.00032985694
0.21955635	0.023478558	0.00032912872
0.21968784	0.023854410	0.00033091715
0.21981933	0.023197398	0.00032468141
0.21995082	0.023379998	0.00032775742
0.22008231	0.023200336	0.00032582996
0.22021380	0.023067810	0.00032726071
0.22034528	0.023696247	0.00032850059
0.22047677	0.023422080	0.00032512322
0.22060826	0.023584683	0.00032855582
0.22073975	0.023284139	0.00032661881
0.22087124	0.023371699	0.00032806554
0.22100273	0.023360982	0.00032683933
0.22113422	0.023203713	0.00032426508
0.22126571	0.023014450	0.00032471380
0.22139719	0.023180464	0.00032605548
0.22152868	0.023057208	0.00032472532
0.22166017	0.023301363	0.00032661814
0.22179166	0.023028986	0.00032354939
0.22192315	0.023004641	0.00032545298
0.22205464	0.023559509	0.00032725479
0.22218613	0.023099937	0.00032509047
0.22231761	0.023629767	0.00032668559
0.22244910	0.022980301	0.00032294355
0.22258059	0.023159922	0.00032528849
0.22271208	0.023576572	0.00032817591
0.22284357	0.023509769	0.00032660957
0.22297506	0.023391587	0.00032660997
0.22310655	0.023184233	0.00032292897
0.22323804	0.022905408	0.00032386810
0.22336952	0.023034186	0.00032438323
0.22350101	0.023091457	0.00032290140
0.22363250	0.023481037	0.00032588897
0.22376399	0.022867102	0.00032200142
0.22389548	0.023631574	0.00032685631
0.22402697	0.023067762	0.00032458502
0.22415846	0.023079221	0.00032287793
0.22428995	0.023069414	0.00032338430
0.22442143	0.023168155	0.00032287391
0.22455292	0.023303144	0.00032434783
0.22468441	0.023094448	0.00032420528
0.22481590	0.023098720	0.00032252971
0.22494739	0.022615182	0.00031935700
0.22507888	0.022843571	0.00032119153
0.22521037	0.022793913	0.00032057731
0.22534186	0.023309679	0.00032469405
0.22547334	0.023636536	0.00032516907
0.22560483	0.023505790	0.00032418737
0.22573632	0.022676891	0.00032085916
0.22586781	0.022928245	0.00032168799
0.22599930	0.022766553	0.00032115068
0.22613079	0.022978892	0.00032011575
0.22626228	0.022728012	0.00032101043
0.22639376	0.023353918	0.00032331001
0.22652525	0.022936482	0.00032068448
0.22665674	0.023468327	0.00032428246
0.22678823	0.023577702	0.00032372463
0.22691972	0.022858482	0.00032052819
0.22705121	0.022627723	0.00031932308
0.22718270	0.022771170	0.00032017326
0.22731419	0.023283488	0.00032312493
0.22744567	0.023177533	0.00032127270
0.22757716	0.023255341	0.00032152598
0.22770865	0.023516807	0.00032378744
0.22784014	0.023419438	0.00032217343
0.22797163	0.023219187	0.00032276424
0.22810312	0.023419100	0.00032255844
0.22823461	0.022506470	0.00031762832
0.22836610	0.022801157	0.00032040897
0.22849758	0.023620403	0.00032312816
0.22862907	0.023224425	0.00032240411
0.22876056	0.022944615	0.00031790833
0.22889205	0.023046553	0.00032014948
0.22902354	0.022993996	0.00032115061
0.22915503	0.022868551	0.00031786064
0.22928652	0.022607516	0.00031852614
0.22941800	0.023652583	0.00032191995
0.22954949	0.023551998	0.00032267325
0.22968098	0.023405076	0.00032295789
0.22981247	0.023579102	0.00032156394
0.22994396	0.023162572	0.00032114147
0.23007545	0.023475338	0.00032440498
0.23020694	0.023464424	0.00032724015
0.23033843	0.023125765	0.00033035710
0.23046991	0.022736509	0.00032807356
0.23060140	0.022797205	0.00033090060
0.23073289	0.022664915	0.00032998854
0.23086438	0.023439407	0.00033601524
0.23099587	0.022821882	0.00033701668
0.23112736	0.022495108	0.00033272145
0.23125885	0.023498219	0.00034185841
0.23139034	0.023336630	0.00034093558
0.23152182	0.022760373	0.00033891959
0.23165331	0.022840873	0.00034207493
0.23178480	0.023205788	0.00034448631
0.23191629	0.023296905	0.00034588482
0.23204778	0.022933217	0.00034256281
0.23217927	0.022815289	0.00034264696
0.23231076	0.023212193	0.00034758448
0.23244224	0.022816570	0.00034453537
0.23257373	0.023543783	0.00034946498
0.23270522	0.023300199	0.00034810496
0.23283671	0.022893056	0.00034474879
0.23296820	0.022867206	0.00034640598
0.23309969	0.023050388	0.00034653131
0.23323118	0.022964954	0.00034594841
0.23336267	0.022875994	0.00034662670
0.23349415	0.023979915	0.00035081797
0.23362564	0.022695882	0.00034608692
0.23375713	0.022731445	0.00034525038
0.23388862	0.023570829	0.00035115724
0.23402011	0.023188648	0.00035049196
0.23415160	0.023284737	0.00034881347
0.23428309	0.023412890	0.00035136816
0.23441458	0.023521243	0.00035130056
0.23454606	0.022634539	0.00034704937
0.23467755	0.023731788	0.00035311776
0.23480904	0.023170566	0.00034922116
0.23494053	0.023077777	0.00035024591
0.23507202	0.023392304	0.00035221673
0.23520351	0.023221274	0.00035072687
0.23533500	0.023513275	0.00035333917
0.23546648	0.023255427	0.00035191287
0.23559797	0.022897321	0.00035103390
0.23572946	0.023245443	0.00035248605
0.23586095	0.023311050	0.00035337611
0.23599244	0.023867014	0.00035629593
0.23612393	0.023622047	0.00035382188
0.23625542	0.023100637	0.00035446887
0.23638691	0.022708410	0.00035138053
0.23651839	0.023269490	0.00035262693
0.23664988	0.022877939	0.00035342425
0.23678137	0.023251905	0.00035399165
0.23691286	0.022627226	0.00035046705
0.23704435	0.023053050	0.00035332332
0.23717584	0.023832885	0.00035650836
0.23730733	0.023189727	0.00035660211
0.23743882	0.023166299	0.00035418995
0.23757030	0.023748178	0.00035803051
0.23770179	0.023853727	0.00036083515
0.23783328	0.023326728	0.00035482807
0.23796477	0.022762857	0.00035387054
0.23809626	0.022862513	0.00035165975
0.23822775	0.023858906	0.00035997894
0.23835924	0.023459667	0.00035951903
0.23849072	0.022798039	0.00035136168
0.23862221	0.023759110	0.00035865657
0.23875370	0.023198539	0.00035502039
0.23888519	0.022878652	0.00035447624
0.23901668	0.022455995	0.00035418213
0.23914817	0.023253523	0.00035469709
0.23927966	0.023183971	0.00035791149
0.23941115	0.023511067	0.00035852357
0.23954263	0.023239838	0.00035798484
0.23967412	0.023432034	0.00036020948
0.23980561	0.023086789	0.00035459742
0.23993710	0.023180910	0.00035800399
0.24006859	0.023532577	0.00035906321
0.24020008	0.022952620	0.00035737802
0.24033157	0.023960440	0.00036250461
0.24046306	0.023471460	0.00035849390
0.24059454	0.022785455	0.00035637520
0.24072603	0.023218242	0.00035890292
0.24085752	0.022962936	0.00035644673
0.24098901	0.023356206	0.00036347631
0.24112050	0.022885560	0.00035531874
0.24125199	0.023393999	0.00036014886
0.24138348	0.023141783	0.00036024696
0.24151496	0.023041271	0.00035744715
0.24164645	0.023219712	0.00036002067
0.24177794	0.023102883	0.00035583494
0.24190943	0.023381917	0.00036080291
0.24204092	0.022388137	0.00035469561
0.24217241	0.022920770	0.00035839769
0.24230390	0.023072779	0.00036001941
0.24243539	0.023077029	0.00035924959
0.24256687	0.023273362	0.00036028714
0.24269836	0.022961553	0.00035945943
0.24282985	0.023085908	0.00035836708
0.24296134	0.023017509	0.00035904946
0.24309283	0.023223853	0.00035999869
0.24322432	0.022653347	0.00035688025
0.24335581	0.023076046	0.00036150690
0.24348730	0.023332972	0.00036054668
0.24361878	0.022776749	0.00035908181
0.24375027	0.022642606	0.00035697397
0.24388176	0.023487823	0.00036264478
0.24401325	0.023852191	0.00036723397
0.24414474	0.023141000	0.00036022440
0.24427623	0.022766991	0.00035896143
0.24440772	0.023304100	0.00036231801
0.24453920	0.023506528	0.00036298193
0.24467069	0.022768336	0.00036117179
0.24480218	0.022627115	0.00035841702
0.24493367	0.023464360	0.00036350360
0.24506516	0.023218562	0.00036324436
0.24519665	0.023209784	0.00036197349
0.24532814	0.023142788	0.00036330427
0.24545963	0.022742521	0.00035874627
0.24559111	0.022532992	0.00035794059
0.24572260	0.022879953	0.00036196443
0.24585409	0.023581885	0.00036428913
0.24598558	0.023613104	0.00036688292
0.24611707	0.023085462	0.00036262842
0.24624856	0.022757611	0.00035970603
0.24638005	0.022823314	0.00036218671
0.24651154	0.022797818	0.00036027474
0.24664302	0.023344435	0.00036549019
0.24677451	0.023027517	0.00036182237
0.24690600	0.022407621	0.00035868037
0.24703749	0.023426408	0.00036618150
0.24716898	0.023695368	0.00036403805
0.24730047	0.023367699	0.00036656264
0.24743196	0.022967499	0.00036218663
0.24756345	0.023593455	0.00036576844
0.24769493	0.022895417	0.00036344952
0.24782642	0.023125665	0.00036264468
0.24795791	0.023618407	0.00036740684
0.24808940	0.023799219	0.00036853428
0.24822089	0.023193556	0.00036422549
0.24835238	0.023348756	0.00036572159
0.24848387	0.023251212	0.00036365073
0.24861535	0.022506952	0.00036109893
0.24874684	0.023073258	0.00036317131
0.24887833	0.023217981	0.00036452472
0.24900982	0.023326981	0.00036772002
0.24914131	0.023781776	0.00036858427
0.24927280	0.022899240	0.00036521915
0.24940429	0.023002843	0.00036443679
0.24953578	0.023028323	0.00036409032
0.24966726	0.022995710	0.00036620012
0.24979875	0.023035410	0.00036425844
0.24993024	0.022868544	0.00036510986
0.25006173	0.023475967	0.00036688498
0.25019322	0.023241555	0.00036607708
0.25032471	0.023013547	0.00036657495
0.25045620	0.023504597	0.00036715513
0.25058769	0.023410179	0.00036788562
0.25071917	0.023125911	0.00036554247
0.25085066	0.022725964	0.00036296323
0.25098215	0.022586193	0.00036431752
0.25111364	0.023149623	0.00036448211
0.25124513	0.023587542	0.00037099715
0.25137662	0.022890499	0.00036527550
0.25150811	0.023075502	0.00036492379
0.25163959	0.022734110	0.00036541558
0.25177108	0.023611651	0.00036761942
0.25190257	0.023615433	0.00036963827
0.25203406	0.023119161	0.00036784547
0.25216555	0.023961447	0.00037042714
0.25229704	0.023194968	0.00036827161
0.25242853	0.022886655	0.00036541523
0.25256002	0.022683039	0.00036581427
0.25269150	0.023066440	0.00036637548
0.25282299	0.022588832	0.00036274581
0.25295448	0.023065376	0.00036943671
0.25308597	0.023091663	0.00036479028
0.25321746	0.023432343	0.00037078388
0.25334895	0.023213130	0.00036835171
0.25348044	0.023305662	0.00036755349
0.25361193	0.022778165	0.00036640889
0.25374341	0.022855028	0.00036480697
0.25387490	0.022745405	0.00036529445
0.25400639	0.023024377	0.00037418735
0.25413788	0.023069074	0.00037677467
0.25426937	0.023077248	0.00038375910
0.25440086	0.024294737	0.00039372171
0.25453235	0.023303754	0.00038985107
0.25466383	0.022459401	0.00038586948
0.25479532	0.022726538	0.00038936382
0.25492681	0.023138909	0.00039506324
0.25505830	0.023173860	0.00039827065
0.25518979	0.023326517	0.00039929349
0.25532128	0.023069277	0.00040046405
0.25545277	0.023521383	0.00040488371
0.25558426	0.022437124	0.00039829343
0.25571574	0.023184499	0.00040516676
0.25584723	0.023093485	0.00040580901
0.25597872	0.022722675	0.00040634163
0.25611021	0.022973582	0.00040960840
0.25624170	0.023500774	0.00041390035
0.25637319	0.023399848	0.00041598544
0.25650468	0.022416931	0.00040962799
0.25663617	0.022985120	0.00041708483
0.25676765	0.022453039	0.00041493705
0.25689914	0.023347072	0.00042272703
0.25703063	0.023388022	0.00042735063
0.25716212	0.023218598	0.00042318727
0.25729361	0.022648936	0.00042086643
0.25742510	0.022723159	0.00042371230
0.25755659	0.022652136	0.00042588032
0.25768807	0.022665533	0.00042701547
0.25781956	0.023771584	0.00043577507
0.25795105	0.021522192	0.00042142773
0.25808254	0.023256147	0.00043910795
0.25821403	0.023182129	0.00043535741
0.25834552	0.022690989	0.00043390005
0.25847701	0.023060493	0.00043604918
0.25860850	0.023177636	0.00043712653
0.25873998	0.023506343	0.00044182203
0.25887147	0.023528616	0.00044444134
0.25900296	0.023657951	0.00044538724
0.25913445	0.022967069	0.00043838818
0.25926594	0.022303189	0.00043528971
0.25939743	0.022673938	0.00044069066
0.25952892	0.023107754	0.00044145204
0.25966041	0.023358589	0.00044983833
0.25979189	0.023326768	0.00044656956
0.25992338	0.022920363	0.00044450662
0.26005487	0.023045090	0.00044742730
0.26018636	0.022097665	0.00044070135
0.26031785	0.023317837	0.00044927717
0.26044934	0.023333787	0.00044956442
0.26058083	0.022954599	0.00044804508
0.26071231	0.022407311	0.00044646551
0.26084380	0.022583238	0.00044453628
0.26097529	0.023381793	0.00045492809
0.26110678	0.022695822	0.00044858347
0.26123827	0.023222382	0.00045550285
0.26136976	0.022875957	0.00045129365
0.26150125	0.022913769	0.00045326343
0.26163274	0.022553677	0.00045072721
0.26176422	0.022743336	0.00045277605
0.26189571	0.023241827	0.00045927494
0.26202720	0.023433208	0.00045981396
0.26215869	0.023152171	0.00045694735
0.26229018	0.022748419	0.00045749974
0.26242167	0.022440207	0.00045380817
0.26255316	0.022740143	0.00045673288
0.26268465	0.024152822	0.00047099204
0.26281613	0.022940134	0.00045929514
0.26294762	0.022838833	0.00045797408
0.26307911	0.023907501	0.00046801290
0.26321060	0.023502676	0.00046831648
0.26334209	0.023676422	0.00047086345
0.26347358	0.023713729	0.00046752153
0.26360507	0.023015229	0.00046419391
0.26373655	0.022770430	0.00046270528
0.26386804	0.022853237	0.00046402452
0.26399953	0.022401243	0.00046650519
0.26413102	0.022732346	0.00046414548
0.26426251	0.022849703	0.00046715274
0.26439400	0.023748392	0.00047394801
0.26452549	0.022374238	0.00046683367
0.26465698	0.023099940	0.00047221038
0.26478846	0.023571505	0.00047307212
0.26491995	0.022936729	0.00047474569
0.26505144	0.023128430	0.00047143260
0.26518293	0.022813466	0.00046942868
0.26531442	0.022540024	0.00047155992
0.26544591	0.023383955	0.00047748375
[truncated: 567 more rows]
