# Supplementary material for: Invariant surface glycoprotein 65 of Trypanosoma brucei is a complement C3 receptor
Source: Nat Commun. 2022 Aug 29;13:5085. doi: 10.1038/s41467-022-32728-9 (PMC9424271; doi:10.1038/s41467-022-32728-9)
Supplement: Supplementary file 4 — supplementary data 2 [file 41467_2022_32728_MOESM4_ESM.zip › b21-414646_00117.dat]

0.0026000000	39.864297	0.13688084
0.0027314887	28.877904	0.10701393
0.0028629774	22.268947	0.089856254
0.0029944661	17.086884	0.075539157
0.0031259548	12.281478	0.058850690
0.0032574435	10.871789	0.057313691
0.0033889322	8.6892083	0.048436605
0.0035204209	11.512172	0.048541738
0.0036519096	12.350640	0.046656378
0.0037833983	10.051030	0.039682161
0.0039148870	8.2952422	0.034784635
0.0040463757	6.7493792	0.030185651
0.0041778644	5.5479467	0.025651148
0.0043093531	4.5981616	0.022927843
0.0044408418	3.8106265	0.020074288
0.0045723305	3.1183815	0.018159613
0.0047038192	2.8899533	0.016731788
0.0048353079	2.5051545	0.015123157
0.0049667966	2.2134263	0.014164496
0.0050982853	1.8794372	0.012364719
0.0052297740	1.7440548	0.012066766
0.0053612627	1.5313767	0.010918925
0.0054927514	1.3942149	0.010142226
0.0056242401	1.2589615	0.0096098328
0.0057557288	1.1874614	0.0090743782
0.0058872175	1.0828444	0.0085494227
0.0060187062	1.0107102	0.0082378737
0.0061501949	0.90617250	0.0074714440
0.0062816836	0.88289682	0.0075414454
0.0064131723	0.83872359	0.0072055185
0.0065446610	0.79977785	0.0069354750
0.0066761496	0.75759385	0.0067183277
0.0068076383	0.72709237	0.0064324310
0.0069391270	0.69437258	0.0063870776
0.0070706157	0.66011368	0.0061290017
0.0072021044	0.64068395	0.0059715533
0.0073335931	0.61657422	0.0058325919
0.0074650818	0.58514971	0.0055165992
0.0075965705	0.56682535	0.0054745935
0.0077280592	0.55207269	0.0053805085
0.0078595479	0.51160175	0.0050557087
0.0079910366	0.50406582	0.0050482363
0.0081225253	0.47225388	0.0047465698
0.0082540140	0.46205563	0.0047217414
0.0083855027	0.44906513	0.0046726943
0.0085169914	0.41466854	0.0043984440
0.0086484801	0.40921063	0.0043376240
0.0087799688	0.37839655	0.0040975435
0.0089114575	0.38213881	0.0041395238
0.0090429462	0.36319419	0.0040073893
0.0091744349	0.34176436	0.0038539406
0.0093059236	0.32013936	0.0036860992
0.0094374123	0.31599689	0.0036379204
0.0095689010	0.30294149	0.0035046151
0.0097003897	0.28911261	0.0034513682
0.0098318784	0.27998365	0.0033481192
0.0099633671	0.26876459	0.0032444919
0.010094856	0.26131566	0.0031896238
0.010226345	0.23896054	0.0029777159
0.010357833	0.24337739	0.0030827029
0.010489322	0.22588454	0.0028824844
0.010620811	0.22033716	0.0028266944
0.010752299	0.20954917	0.0027446623
0.010883788	0.19459374	0.0025904418
0.011015277	0.19660792	0.0026510607
0.011146765	0.17655422	0.0024345938
0.011278254	0.17123376	0.0023881720
0.011409743	0.16643998	0.0023303974
0.011541231	0.15569963	0.0022199805
0.011672720	0.14957844	0.0021811297
0.011804209	0.14430268	0.0020614667
0.011935698	0.13578175	0.0019950653
0.012067186	0.12811845	0.0019266477
0.012198675	0.11985151	0.0018033487
0.012330164	0.11350342	0.0017587387
0.012461652	0.11671225	0.0017625100
0.012593141	0.10920153	0.0016670529
0.012724630	0.10785369	0.0016567403
0.012856118	0.098181819	0.0015314743
0.012987607	0.097372639	0.0015424903
0.013119096	0.092306990	0.0014679665
0.013250585	0.090794069	0.0014402681
0.013382073	0.089245021	0.0014336642
0.013513562	0.086649403	0.0013899964
0.013645051	0.084089352	0.0013798075
0.013776539	0.082106344	0.0013560609
0.013908028	0.080371136	0.0013186193
0.014039517	0.076589728	0.0012809460
0.014171005	0.075614094	0.0012639236
0.014302494	0.073222363	0.0012455358
0.014433983	0.073704769	0.0012515663
0.014565472	0.069084242	0.0011870514
0.014696960	0.069898712	0.0012001584
0.014828449	0.067395472	0.0011611184
0.014959938	0.066150147	0.0011569613
0.015091426	0.066244028	0.0011610868
0.015222915	0.064818209	0.0011192130
0.015354404	0.063606458	0.0011148570
0.015485892	0.062631660	0.0010949209
0.015617381	0.061917447	0.0010919880
0.015748870	0.061020162	0.0010846140
0.015880359	0.061298884	0.0010702967
0.016011847	0.059307672	0.0010531818
0.016143336	0.053928835	0.00099506991
0.016274825	0.052335673	0.00098340683
0.016406313	0.055278925	0.0010004347
0.016537802	0.054606913	0.00098697651
0.016669291	0.053915793	0.00097800566
0.016800779	0.054148441	0.00097789369
0.016932268	0.057652833	0.0010047874
0.017063757	0.060222441	0.0010236336
0.017195246	0.059475869	0.0010083354
0.017326734	0.056978605	0.00098868137
0.017458223	0.058606390	0.00099445052
0.017589712	0.057321968	0.00097986390
0.017721200	0.055404514	0.00096911855
0.017852689	0.054894876	0.00094195752
0.017984178	0.053404060	0.00094035822
0.018115666	0.055217933	0.00094960920
0.018247155	0.053430067	0.00092823409
0.018378644	0.051628404	0.00091576598
0.018510133	0.051342091	0.00090290979
0.018641621	0.050417585	0.00089109026
0.018773110	0.051318808	0.00089696077
0.018904599	0.049012225	0.00087722646
0.019036087	0.049243700	0.00087427634
0.019167576	0.048593291	0.00086017018
0.019299065	0.048869408	0.00085886849
0.019430553	0.048537597	0.00086228381
0.019562042	0.047636608	0.00084585965
0.019693531	0.048305831	0.00085055123
0.019825019	0.045594731	0.00082028141
0.019956508	0.044653075	0.00080750908
0.020087997	0.043665606	0.00080437809
0.020219486	0.044151279	0.00080118976
0.020350974	0.044408731	0.00080760778
0.020482463	0.043102223	0.00078266033
0.020613952	0.043038419	0.00078208003
0.020745440	0.042940868	0.00078518459
0.020876929	0.041855919	0.00076609243
0.021008418	0.041101586	0.00075975534
0.021139906	0.041113251	0.00075623055
0.021271395	0.040058352	0.00074078265
0.021402884	0.039969006	0.00074322124
0.021534373	0.039141804	0.00073173489
0.021665861	0.040192622	0.00073888602
0.021797350	0.038706747	0.00072324836
0.021928839	0.038174088	0.00070990180
0.022060327	0.038203113	0.00071919518
0.022191816	0.039192940	0.00071909704
0.022323305	0.039469462	0.00072168383
0.022454793	0.039838114	0.00071950870
0.022586282	0.037150086	0.00069196737
0.022717771	0.037814332	0.00070093171
0.022849260	0.036793168	0.00068604320
0.022980748	0.035674196	0.00068002142
0.023112237	0.036042512	0.00067565486
0.023243726	0.036200453	0.00067385970
0.023375214	0.038108216	0.00069567714
0.023506703	0.038644515	0.00069349136
0.023638192	0.037134147	0.00067962010
0.023769680	0.038071025	0.00068673295
0.023901169	0.036127899	0.00066632438
0.024032658	0.037564874	0.00068131589
0.024164147	0.036587146	0.00066817232
0.024295635	0.036650584	0.00066398019
0.024427124	0.038527639	0.00067829744
0.024558613	0.036480458	0.00065527296
0.024690101	0.036926000	0.00066726901
0.024821590	0.035992598	0.00065381992
0.024953079	0.035688094	0.00064619975
0.025084567	0.036742515	0.00065714988
0.025216056	0.036406069	0.00064696737
0.025347545	0.035988486	0.00064994276
0.025479034	0.036590030	0.00064885119
0.025610522	0.035910141	0.00063719534
0.025742011	0.035787993	0.00063919065
0.025873500	0.035557236	0.00063225138
0.026004988	0.036188653	0.00064026322
0.026136477	0.034542418	0.00062350204
0.026267966	0.034731611	0.00062072458
0.026399454	0.036353047	0.00063789144
0.026530943	0.035136085	0.00062179820
0.026662432	0.035755056	0.00062852852
0.026793920	0.035437166	0.00062100135
0.026925409	0.034719449	0.00061369004
0.027056898	0.033894383	0.00061024044
0.027188387	0.035095641	0.00061083205
0.027319875	0.034830033	0.00061579863
0.027451364	0.033484873	0.00059806653
0.027582853	0.035091344	0.00060843648
0.027714341	0.034317639	0.00060273245
0.027845830	0.034982517	0.00060350145
0.027977319	0.034090802	0.00060030748
0.028108807	0.035024808	0.00060299340
0.028240296	0.033676938	0.00059124453
0.028371785	0.035192164	0.00060175120
0.028503274	0.033611735	0.00058719028
0.028634762	0.034181870	0.00059134792
0.028766251	0.033013075	0.00058056987
0.028897740	0.033954505	0.00058257659
0.029029228	0.033376311	0.00058217565
0.029160717	0.033795478	0.00058432907
0.029292206	0.033198657	0.00057556419
0.029423694	0.032899417	0.00057634235
0.029555183	0.032642097	0.00056393653
0.029686672	0.034338380	0.00058238609
0.029818161	0.031606306	0.00056063119
0.029949649	0.032887624	0.00056661828
0.030081138	0.033474841	0.00057196282
0.030212627	0.032991563	0.00056309622
0.030344115	0.033673240	0.00056824555
0.030475604	0.032946673	0.00056375626
0.030607093	0.033906140	0.00056774174
0.030738581	0.032208658	0.00055605982
0.030870070	0.032246681	0.00055271508
0.031001559	0.031077702	0.00054108377
0.031133048	0.031084435	0.00054409695
0.031264536	0.032484488	0.00055036254
0.031396025	0.031321491	0.00054461476
0.031527514	0.032219944	0.00054665999
0.031659002	0.032795760	0.00054994385
0.031790491	0.031986983	0.00054425290
0.031921980	0.031907392	0.00054022570
0.032053468	0.032359105	0.00054559458
0.032184957	0.031660954	0.00053361409
0.032316446	0.031418440	0.00053154635
0.032447935	0.032880876	0.00054682517
0.032579423	0.031561697	0.00053231406
0.032710912	0.030977855	0.00052887641
0.032842401	0.031799449	0.00053194891
0.032973889	0.031474662	0.00052733686
0.033105378	0.030877812	0.00052533122
0.033236867	0.032118234	0.00053128278
0.033368355	0.030399392	0.00052613638
0.033499844	0.030133576	0.00052359381
0.033631333	0.029643466	0.00051999737
0.033762822	0.030416139	0.00053240503
0.033894310	0.030428895	0.00052993916
0.034025799	0.029227650	0.00052252010
0.034157288	0.031022469	0.00053560695
0.034288776	0.031414604	0.00053664411
0.034420265	0.031299269	0.00054308831
0.034551754	0.030470001	0.00053211067
0.034683242	0.030594588	0.00053520700
0.034814731	0.029555095	0.00052385983
0.034946220	0.030271225	0.00053150575
0.035077708	0.029438257	0.00052822593
0.035209197	0.030122133	0.00053212421
0.035340686	0.030797147	0.00053293726
0.035472175	0.030619437	0.00054418412
0.035603663	0.028530529	0.00052837483
0.035735152	0.028700696	0.00053854175
0.035866641	0.029064771	0.00053990439
0.035998129	0.028565871	0.00053285137
0.036129618	0.029383327	0.00054329033
0.036261107	0.028515897	0.00053413681
0.036392595	0.028984751	0.00054675021
0.036524084	0.028844224	0.00054153166
0.036655573	0.029579569	0.00054488856
0.036787062	0.029346599	0.00054928466
0.036918550	0.028104955	0.00053460656
0.037050039	0.029154033	0.00054863087
0.037181528	0.030270678	0.00055275987
0.037313016	0.028123226	0.00053714532
0.037444505	0.028303944	0.00054244103
0.037575994	0.029817776	0.00055138630
0.037707482	0.029618350	0.00055561413
0.037838971	0.028461030	0.00054735652
0.037970460	0.028990376	0.00054665492
0.038101949	0.028421215	0.00054645555
0.038233437	0.029156249	0.00054705514
0.038364926	0.029176114	0.00053983918
0.038496415	0.029444454	0.00054396368
0.038627903	0.028936035	0.00053385572
0.038759392	0.029751387	0.00054208040
0.038890881	0.029906610	0.00053874639
0.039022369	0.029689824	0.00053811007
0.039153858	0.028876358	0.00052993840
0.039285347	0.028730366	0.00052481888
0.039416836	0.030792560	0.00054442644
0.039548324	0.028549661	0.00052423065
0.039679813	0.029212404	0.00052518113
0.039811302	0.028792684	0.00052603718
0.039942790	0.028479551	0.00052036440
0.040074279	0.029682161	0.00053215587
0.040205768	0.029202393	0.00052466884
0.040337256	0.028254496	0.00051451580
0.040468745	0.028385684	0.00051730314
0.040600234	0.029216523	0.00051994837
0.040731723	0.029483543	0.00052460232
0.040863211	0.030003839	0.00052831394
0.040994700	0.028986103	0.00051738278
0.041126189	0.029838676	0.00052788724
0.041257677	0.029717715	0.00052272800
0.041389166	0.029614903	0.00052036845
0.041520655	0.029670939	0.00052245812
0.041652143	0.029506673	0.00052070754
0.041783632	0.028991366	0.00051615996
0.041915121	0.029292638	0.00051523289
0.042046610	0.029065333	0.00051522304
0.042178098	0.028992757	0.00051446485
0.042309587	0.029702054	0.00052028886
0.042441076	0.029294643	0.00051360493
0.042572564	0.029964355	0.00051875167
0.042704053	0.029760014	0.00051476918
0.042835542	0.028323107	0.00050635592
0.042967030	0.028449274	0.00050702151
0.043098519	0.029485409	0.00051466409
0.043230008	0.028931850	0.00051091105
0.043361496	0.029519444	0.00050834559
0.043492985	0.029282107	0.00051255745
0.043624474	0.030112340	0.00051413529
0.043755963	0.029035963	0.00050973467
0.043887451	0.029098145	0.00050470128
0.044018940	0.029019843	0.00050336250
0.044150429	0.029580726	0.00051469294
0.044281917	0.028690767	0.00050170366
0.044413406	0.028758253	0.00050473617
0.044544895	0.029712372	0.00050890512
0.044676383	0.028878853	0.00050278583
0.044807872	0.029687811	0.00050938246
0.044939361	0.029235020	0.00050421695
0.045070850	0.028486056	0.00049903990
0.045202338	0.028421834	0.00049771393
0.045333827	0.029285020	0.00049993417
0.045465316	0.029036737	0.00050454987
0.045596804	0.029350531	0.00050379062
0.045728293	0.029323172	0.00050292017
0.045859782	0.029288224	0.00050242576
0.045991270	0.028023976	0.00048786410
0.046122759	0.028420630	0.00049521416
0.046254248	0.029154612	0.00050795158
0.046385737	0.029128786	0.00050872573
0.046517225	0.028210912	0.00050496060
0.046648714	0.029245715	0.00051410815
0.046780203	0.029535377	0.00052101147
0.046911691	0.029465171	0.00052060472
0.047043180	0.029306742	0.00051839550
0.047174669	0.029665704	0.00052400263
0.047306157	0.029657129	0.00052474518
0.047437646	0.028861388	0.00052177481
0.047569135	0.029791706	0.00053068834
0.047700624	0.029862966	0.00052714663
0.047832112	0.028790239	0.00052415629
0.047963601	0.029513349	0.00052826551
0.048095090	0.029894402	0.00053514282
0.048226578	0.029837516	0.00053675107
0.048358067	0.030092434	0.00053365319
0.048489556	0.029386103	0.00052968590
0.048621044	0.029195122	0.00052978470
0.048752533	0.029012327	0.00053276394
0.048884022	0.028916873	0.00053099017
0.049015511	0.029152580	0.00053070056
0.049146999	0.029053604	0.00053300411
0.049278488	0.029768228	0.00053598602
0.049409977	0.029096120	0.00053614947
0.049541465	0.029625214	0.00053731163
0.049672954	0.029223593	0.00053523879
0.049804443	0.028590329	0.00053028285
0.049935931	0.029682220	0.00054159078
0.050067420	0.029568482	0.00053981007
0.050198909	0.029999971	0.00054426882
0.050330398	0.030362497	0.00054531681
0.050461886	0.030091971	0.00054293028
0.050593375	0.030127342	0.00054551089
0.050724864	0.030725607	0.00055322864
0.050856352	0.028641789	0.00053729851
0.050987841	0.029679420	0.00054170601
0.051119330	0.028881862	0.00053583612
0.051250818	0.028843735	0.00053918844
0.051382307	0.029854930	0.00054787333
0.051513796	0.029955590	0.00054609757
0.051645284	0.028900418	0.00053858480
0.051776773	0.028920706	0.00053970353
0.051908262	0.029503591	0.00054398641
0.052039751	0.028989247	0.00054224946
0.052171239	0.029425983	0.00054480158
0.052302728	0.030539647	0.00055844315
0.052434217	0.029696670	0.00054578236
0.052565705	0.029479414	0.00054885261
0.052697194	0.028630816	0.00053954817
0.052828683	0.030011921	0.00055377267
0.052960171	0.029317634	0.00054535739
0.053091660	0.029423002	0.00054430265
0.053223149	0.029377542	0.00054843504
0.053354638	0.029471893	0.00054994675
0.053486126	0.028005767	0.00053966910
0.053617615	0.029733746	0.00054989883
0.053749104	0.029622962	0.00054865427
0.053880592	0.029247871	0.00054639460
0.054012081	0.029835157	0.00055548604
0.054143570	0.029081101	0.00054874715
0.054275058	0.028937141	0.00054598234
0.054406547	0.029756758	0.00055032443
0.054538036	0.028760502	0.00054862714
0.054669525	0.029983560	0.00055375594
0.054801013	0.028948832	0.00055038268
0.054932502	0.028697084	0.00054530937
0.055063991	0.029161803	0.00054623853
0.055195479	0.029277156	0.00055118976
0.055326968	0.028714369	0.00054425231
0.055458457	0.029000393	0.00055157823
0.055589945	0.028928156	0.00054799162
0.055721434	0.027970579	0.00053852475
0.055852923	0.029013384	0.00055287989
0.055984412	0.029182351	0.00055255048
0.056115900	0.029440626	0.00055158857
0.056247389	0.028920091	0.00055304250
0.056378878	0.029702632	0.00055437654
0.056510366	0.030090629	0.00056063072
0.056641855	0.028700774	0.00054762950
0.056773344	0.029140097	0.00055371947
0.056904832	0.029405193	0.00055681216
0.057036321	0.029610226	0.00055289431
0.057167810	0.029115850	0.00055331451
0.057299299	0.028819723	0.00054882929
0.057430787	0.029590379	0.00055199980
0.057562276	0.028646917	0.00055096280
0.057693765	0.028602613	0.00054208337
0.057825253	0.029570124	0.00055660759
0.057956742	0.028272591	0.00054547749
0.058088231	0.029364810	0.00055108733
0.058219719	0.028096318	0.00054402663
0.058351208	0.028894441	0.00054476492
0.058482697	0.029852051	0.00055568252
0.058614186	0.029094888	0.00054985930
0.058745674	0.029216112	0.00054659649
0.058877163	0.030400836	0.00055785012
0.059008652	0.029604094	0.00054686193
0.059140140	0.029127673	0.00054623891
0.059271629	0.028392012	0.00054045046
0.059403118	0.028551356	0.00053595356
0.059534606	0.028710321	0.00054280231
0.059666095	0.029193664	0.00054063877
0.059797584	0.028332177	0.00053508081
0.059929072	0.028565981	0.00054032784
0.060060561	0.029505509	0.00054187667
0.060192050	0.029222859	0.00054373811
0.060323539	0.028751332	0.00053388760
0.060455027	0.029132110	0.00054163735
0.060586516	0.030139163	0.00055012395
0.060718005	0.030023701	0.00054453263
0.060849493	0.028647012	0.00053455835
0.060980982	0.028525242	0.00053409069
0.061112471	0.029528662	0.00054051257
0.061243959	0.028507889	0.00053876581
0.061375448	0.028617710	0.00053172827
0.061506937	0.029294552	0.00053971332
0.061638426	0.028919006	0.00053568392
0.061769914	0.028920109	0.00053585751
0.061901403	0.029873736	0.00054687168
0.062032892	0.028978934	0.00053277168
0.062164380	0.028162862	0.00053009363
0.062295869	0.029474642	0.00053912228
0.062427358	0.028613209	0.00053252192
0.062558846	0.029402685	0.00054297117
0.062690335	0.029162178	0.00053376823
0.062821824	0.029497868	0.00053886137
0.062953313	0.028287879	0.00052812459
0.063084801	0.028361696	0.00052834631
0.063216290	0.029626985	0.00054138632
0.063347779	0.028380517	0.00052893124
0.063479267	0.029221004	0.00053309474
0.063610756	0.029229175	0.00053838024
0.063742245	0.029642447	0.00053637381
0.063873733	0.028706240	0.00053379618
0.064005222	0.028337114	0.00052761538
0.064136711	0.028937893	0.00053171911
0.064268200	0.029272504	0.00053367175
0.064399688	0.028821597	0.00052854322
0.064531177	0.028330843	0.00052692425
0.064662666	0.028433628	0.00052647355
0.064794154	0.028407966	0.00052471913
0.064925643	0.030130456	0.00054302194
0.065057132	0.028813895	0.00053026008
0.065188620	0.029184005	0.00053490526
0.065320109	0.029328221	0.00053120126
0.065451598	0.029891710	0.00053671468
0.065583087	0.028687216	0.00052784680
0.065714575	0.028423412	0.00052321450
0.065846064	0.029292073	0.00053298932
0.065977553	0.029020832	0.00052896739
0.066109041	0.029397332	0.00052988196
0.066240530	0.028710339	0.00052887416
0.066372019	0.028986702	0.00052723115
0.066503507	0.028503990	0.00052525088
0.066634996	0.028324244	0.00052094518
0.066766485	0.028953727	0.00052786007
0.066897973	0.029035369	0.00052849551
0.067029462	0.028612318	0.00052528501
0.067160951	0.029379958	0.00053201612
0.067292440	0.028787561	0.00052312486
0.067423928	0.028979504	0.00052285226
0.067555417	0.028969881	0.00052712923
0.067686906	0.029982124	0.00053307838
0.067818394	0.029048385	0.00052832316
0.067949883	0.028645838	0.00052119652
0.068081372	0.029210012	0.00052456454
0.068212860	0.027448095	0.00051253796
0.068344349	0.028646146	0.00052197890
0.068475838	0.028586813	0.00052108490
0.068607327	0.028516374	0.00052168456
0.068738815	0.028251447	0.00051309583
0.068870304	0.028998967	0.00052595815
0.069001793	0.028999101	0.00052314192
0.069133281	0.027973324	0.00051513102
0.069264770	0.028584789	0.00052259485
0.069396259	0.028194059	0.00051154194
0.069527747	0.029422026	0.00052639505
0.069659236	0.029226452	0.00052416648
0.069790725	0.029585272	0.00052661569
0.069922214	0.029543045	0.00052738767
0.070053702	0.028446597	0.00051440749
0.070185191	0.028636606	0.00052090449
0.070316680	0.028173437	0.00051361746
0.070448168	0.028620342	0.00051732470
0.070579657	0.028708500	0.00052122011
0.070711146	0.029883430	0.00052409462
0.070842634	0.028598045	0.00051797965
0.070974123	0.028746677	0.00051710013
0.071105612	0.028311560	0.00051320826
0.071237101	0.028741200	0.00051783625
0.071368589	0.028588363	0.00051100235
0.071500078	0.028899874	0.00051947801
0.071631567	0.027556439	0.00050796177
0.071763055	0.028604347	0.00051305661
0.071894544	0.028422350	0.00051469547
0.072026033	0.027748735	0.00050497135
0.072157521	0.027238687	0.00050632841
0.072289010	0.028036768	0.00051159919
0.072420499	0.028042962	0.00050800200
0.072551988	0.027200500	0.00050128328
0.072683476	0.028058281	0.00050627724
0.072814965	0.027912705	0.00050889895
0.072946454	0.028950431	0.00051748725
0.073077942	0.028303162	0.00050735644
0.073209431	0.027962203	0.00050995208
0.073340920	0.028920274	0.00051273212
0.073472408	0.027809609	0.00050611109
0.073603897	0.028216257	0.00050891126
0.073735386	0.027643702	0.00050252654
0.073866875	0.027549843	0.00050153921
0.073998363	0.027166995	0.00049952254
0.074129852	0.027799283	0.00050651987
0.074261341	0.028046488	0.00050816812
0.074392829	0.028420571	0.00050670035
0.074524318	0.027010950	0.00049971502
0.074655807	0.027895961	0.00050319803
0.074787295	0.027393286	0.00050046301
0.074918784	0.026627423	0.00049458185
0.075050273	0.028418234	0.00050853771
0.075181761	0.027946067	0.00050300538
0.075313250	0.027121482	0.00049894960
0.075444739	0.026663062	0.00049488058
0.075576228	0.027923705	0.00050392248
0.075707716	0.028166554	0.00050460705
0.075839205	0.026807000	0.00049304612
0.075970694	0.027517874	0.00049876146
0.076102182	0.027504951	0.00049557535
0.076233671	0.026651935	0.00049436609
0.076365160	0.027572801	0.00049663887
0.076496648	0.026312783	0.00048919879
0.076628137	0.026503244	0.00049204603
0.076759626	0.027066380	0.00049264426
0.076891115	0.026397346	0.00048966656
0.077022603	0.026954997	0.00048975014
0.077154092	0.026709853	0.00048919478
0.077285581	0.027846771	0.00050073282
0.077417069	0.026378776	0.00048823677
0.077548558	0.026992341	0.00049493162
0.077680047	0.027107089	0.00049136837
0.077811535	0.026477791	0.00048619819
0.077943024	0.026380847	0.00048855369
0.078074513	0.026806103	0.00048710154
0.078206002	0.025819991	0.00048399058
0.078337490	0.026873388	0.00048797180
0.078468979	0.026586019	0.00048566085
0.078600468	0.027424598	0.00049604405
0.078731956	0.026459426	0.00048548554
0.078863445	0.026876909	0.00049071313
0.078994934	0.027899079	0.00049501751
0.079126422	0.026686850	0.00048725612
0.079257911	0.026302531	0.00048480765
0.079389400	0.027021337	0.00048666858
0.079520889	0.026283960	0.00048362791
0.079652377	0.027417271	0.00049229354
0.079783866	0.027300094	0.00049015095
0.079915355	0.027512511	0.00049426480
0.080046843	0.026148530	0.00048035383
0.080178332	0.027576256	0.00049209738
0.080309821	0.026434487	0.00048411061
0.080441309	0.027404247	0.00048734409
0.080572798	0.026825965	0.00048691106
0.080704287	0.026219852	0.00048074290
0.080835776	0.026382083	0.00048127073
0.080967264	0.026820490	0.00048766116
0.081098753	0.026220684	0.00047585441
0.081230242	0.027212291	0.00048731950
0.081361730	0.026278457	0.00047993333
0.081493219	0.026310929	0.00048068670
0.081624708	0.026874910	0.00048493736
0.081756196	0.026140801	0.00047447594
0.081887685	0.026487278	0.00048137268
0.082019174	0.026732181	0.00048408127
0.082150663	0.026922142	0.00048408162
0.082282151	0.026709167	0.00048308769
0.082413640	0.026839100	0.00048104813
0.082545129	0.026454176	0.00048024280
0.082676617	0.027335788	0.00048743496
0.082808106	0.025730353	0.00047371737
0.082939595	0.025609474	0.00047545660
0.083071083	0.026689537	0.00047678683
0.083202572	0.026169873	0.00047561767
0.083334061	0.026881032	0.00048415532
0.083465549	0.026564414	0.00047575165
0.083597038	0.026291194	0.00047832836
0.083728527	0.026640365	0.00047496608
0.083860016	0.026040208	0.00047531933
0.083991504	0.025728979	0.00047243536
0.084122993	0.026357798	0.00047582664
0.084254482	0.026030849	0.00047482462
0.084385970	0.027180113	0.00048140372
0.084517459	0.026074089	0.00047172435
0.084648948	0.025744932	0.00047323538
0.084780436	0.026588489	0.00047489164
0.084911925	0.025960158	0.00047202472
0.085043414	0.025450624	0.00046753348
0.085174903	0.025619514	0.00046699310
0.085306391	0.025646764	0.00047190755
0.085437880	0.026194912	0.00047151797
0.085569369	0.026134205	0.00047039122
0.085700857	0.025833394	0.00046881653
0.085832346	0.026443077	0.00047389040
0.085963835	0.026017681	0.00047373588
0.086095323	0.026143178	0.00047124371
0.086226812	0.025841739	0.00046856910
0.086358301	0.025776911	0.00046664683
0.086489790	0.026550824	0.00047378644
0.086621278	0.026305406	0.00047090216
0.086752767	0.026363799	0.00047214192
0.086884256	0.026766339	0.00047451432
0.087015744	0.025689228	0.00046757675
0.087147233	0.025347192	0.00046271070
0.087278722	0.025771503	0.00046891118
0.087410210	0.025885121	0.00046600874
0.087541699	0.025837129	0.00046603198
0.087673188	0.026428796	0.00047186565
0.087804677	0.026219036	0.00046811346
0.087936165	0.025934361	0.00046699502
0.088067654	0.024967813	0.00045972701
0.088199143	0.025621337	0.00046120248
0.088330631	0.025919222	0.00046798528
0.088462120	0.025457382	0.00046122237
0.088593609	0.026165508	0.00047040666
0.088725097	0.026549546	0.00046914745
0.088856586	0.025074641	0.00045848412
0.088988075	0.025458341	0.00046333963
0.089119564	0.025816767	0.00046232828
0.089251052	0.025040684	0.00045949165
0.089382541	0.025371527	0.00046146201
0.089514030	0.025231546	0.00045825559
0.089645518	0.026065148	0.00046519274
0.089777007	0.025938463	0.00046303060
0.089908496	0.025032691	0.00045923830
0.090039984	0.025574412	0.00046101763
0.090171473	0.026936438	0.00046962959
0.090302962	0.025387324	0.00046010351
0.090434451	0.025418305	0.00045757999
0.090565939	0.025035415	0.00045778631
0.090697428	0.025722457	0.00046185536
0.090828917	0.024655078	0.00045111041
0.090960405	0.026074842	0.00046496571
0.091091894	0.024870441	0.00045311329
0.091223383	0.024957572	0.00045697184
0.091354871	0.024385765	0.00045309675
0.091486360	0.024752020	0.00046056150
0.091617849	0.026349431	0.00047874815
0.091749337	0.025796224	0.00047910774
0.091880826	0.025616216	0.00048030281
0.092012315	0.025258943	0.00048015270
0.092143804	0.025430272	0.00048181949
0.092275292	0.025126628	0.00048378987
0.092406781	0.025702817	0.00048938392
0.092538270	0.025254343	0.00048809965
0.092669758	0.025091033	0.00049100435
0.092801247	0.024672695	0.00047115282
0.092932736	0.025549288	0.00047998246
0.093064224	0.025029135	0.00047135412
0.093195713	0.024799878	0.00046789906
0.093327202	0.024760542	0.00046681631
0.093458691	0.024360114	0.00045969334
0.093590179	0.024993988	0.00046821773
0.093721668	0.024548134	0.00046327809
0.093853157	0.025120740	0.00046562190
0.093984645	0.024945479	0.00046113051
0.094116134	0.024939729	0.00046221304
0.094247623	0.025236272	0.00046421940
0.094379111	0.024747276	0.00046055980
0.094510600	0.025858743	0.00046727812
0.094642089	0.025698802	0.00046675988
0.094773578	0.024612302	0.00045569168
0.094905066	0.024584751	0.00045793999
0.095036555	0.024986636	0.00046200618
0.095168044	0.025263279	0.00045893474
0.095299532	0.024576030	0.00045614487
0.095431021	0.025232783	0.00045736551
0.095562510	0.025207285	0.00046122636
0.095693998	0.025008801	0.00045959890
0.095825487	0.024443329	0.00045014578
0.095956976	0.024578652	0.00045507416
0.096088465	0.023767740	0.00044530676
0.096219953	0.024075103	0.00044923307
0.096351442	0.025004827	0.00045828614
0.096482931	0.023923622	0.00044768074
0.096614419	0.024246266	0.00044784191
0.096745908	0.025210133	0.00045684459
0.096877397	0.024104372	0.00044581752
0.097008885	0.024379098	0.00045084967
0.097140374	0.025257894	0.00045529819
0.097271863	0.024396611	0.00044866066
0.097403352	0.024448459	0.00044863679
0.097534840	0.025113878	0.00045408748
0.097666329	0.024824861	0.00045242098
0.097797818	0.023899537	0.00043992192
0.097929306	0.023634764	0.00044022125
0.098060795	0.024579615	0.00044582093
0.098192284	0.024167589	0.00044028372
0.098323772	0.024218142	0.00044432976
0.098455261	0.024362415	0.00044152572
0.098586750	0.024730304	0.00044219067
0.098718239	0.024174795	0.00043940457
0.098849727	0.024190602	0.00043721767
0.098981216	0.024628575	0.00044134868
0.099112705	0.024330918	0.00043758254
0.099244193	0.024194816	0.00043564353
0.099375682	0.023063981	0.00043066820
0.099507171	0.024296781	0.00043774052
0.099638659	0.024451303	0.00044197605
0.099770148	0.024520021	0.00043989587
0.099901637	0.024378636	0.00043839977
0.10003313	0.023892863	0.00043810258
0.10016461	0.024644402	0.00044151717
0.10029610	0.024762838	0.00044451014
0.10042759	0.024132787	0.00043659871
0.10055908	0.023203372	0.00043093412
0.10069057	0.023211586	0.00043249690
0.10082206	0.024162238	0.00043912665
0.10095355	0.024010883	0.00043840356
0.10108504	0.023665357	0.00043162358
0.10121652	0.024011051	0.00043523855
0.10134801	0.024152834	0.00043816495
0.10147950	0.023972162	0.00043535993
0.10161099	0.022870859	0.00042673105
0.10174248	0.024330135	0.00043834444
0.10187397	0.024469579	0.00043726693
0.10200546	0.024523415	0.00044015444
0.10213694	0.023532443	0.00042945837
0.10226843	0.024475265	0.00043851206
0.10239992	0.024753899	0.00043983111
0.10253141	0.023855178	0.00042797312
0.10266290	0.024539188	0.00043873082
0.10279439	0.024364620	0.00043589773
0.10292588	0.023839901	0.00043308672
0.10305737	0.024424130	0.00043736816
0.10318885	0.023805362	0.00043095778
0.10332034	0.024055528	0.00043360870
0.10345183	0.024024524	0.00043082248
0.10358332	0.024130949	0.00043334629
0.10371481	0.023832353	0.00043045586
0.10384630	0.023543237	0.00042757669
0.10397779	0.024051079	0.00043269540
0.10410928	0.023660860	0.00043025795
0.10424076	0.023841545	0.00043120159
0.10437225	0.023585412	0.00042902657
0.10450374	0.023994159	0.00042775852
0.10463523	0.023617222	0.00042829981
0.10476672	0.024335471	0.00043426230
0.10489821	0.024094564	0.00043210003
0.10502970	0.024841910	0.00043553095
0.10516118	0.023646173	0.00042641170
0.10529267	0.023576326	0.00042867095
0.10542416	0.024077626	0.00042999504
0.10555565	0.024537927	0.00043281468
0.10568714	0.023539797	0.00042624906
0.10581863	0.023918104	0.00042722712
0.10595012	0.023971575	0.00042835840
0.10608161	0.023036988	0.00042306484
0.10621309	0.023727110	0.00042558425
0.10634458	0.024805676	0.00043272494
0.10647607	0.024703316	0.00043294429
0.10660756	0.024429884	0.00043029496
0.10673905	0.023386425	0.00042433244
0.10687054	0.023871666	0.00042940021
0.10700203	0.024930991	0.00044415574
0.10713352	0.024409076	0.00044252917
0.10726500	0.024449594	0.00044711068
0.10739649	0.023951761	0.00044971565
0.10752798	0.024072738	0.00044851979
0.10765947	0.023962224	0.00045139353
0.10779096	0.023101581	0.00044674054
0.10792245	0.024153994	0.00045834085
0.10805394	0.023729578	0.00045635801
0.10818542	0.024534936	0.00046165548
0.10831691	0.023961626	0.00046139013
0.10844840	0.024157135	0.00046220769
0.10857989	0.023521113	0.00046042395
0.10871138	0.023723219	0.00046702934
0.10884287	0.023273281	0.00045921070
0.10897436	0.024491576	0.00046983147
0.10910585	0.023669934	0.00046723693
0.10923733	0.023605878	0.00046241275
0.10936882	0.023579525	0.00046898642
0.10950031	0.024523724	0.00047451817
0.10963180	0.024287140	0.00047705252
0.10976329	0.023260345	0.00046882944
0.10989478	0.024503398	0.00048089327
0.11002627	0.023696270	0.00047905555
0.11015776	0.023614675	0.00047352049
0.11028924	0.023171354	0.00047211805
0.11042073	0.024121314	0.00048419237
0.11055222	0.024209292	0.00048023707
0.11068371	0.024028426	0.00048313444
0.11081520	0.023626174	0.00047796937
0.11094669	0.023680735	0.00048163134
0.11107818	0.024334559	0.00049050125
0.11120966	0.023849674	0.00048500974
0.11134115	0.024189859	0.00049023340
0.11147264	0.023474411	0.00047948860
0.11160413	0.023170750	0.00048278343
0.11173562	0.024309640	0.00049485670
0.11186711	0.024201203	0.00047755130
0.11199860	0.024059892	0.00047820209
0.11213009	0.023018738	0.00046216655
0.11226157	0.023602748	0.00046265005
0.11239306	0.023757153	0.00046294947
0.11252455	0.023658531	0.00046127032
0.11265604	0.023580004	0.00046171091
0.11278753	0.023997795	0.00045874152
0.11291902	0.024515783	0.00046217416
0.11305051	0.024530787	0.00046494093
0.11318200	0.023816428	0.00045429729
0.11331348	0.023506401	0.00045298288
0.11344497	0.024360123	0.00045682368
0.11357646	0.023711274	0.00044821886
0.11370795	0.024406967	0.00045569236
0.11383944	0.024940089	0.00045922360
0.11397093	0.024306715	0.00045336491
0.11410242	0.023649949	0.00044836899
0.11423390	0.023660362	0.00044221202
0.11436539	0.023725703	0.00044885936
0.11449688	0.023743349	0.00044386692
0.11462837	0.024772951	0.00045749153
0.11475986	0.023868211	0.00044568121
0.11489135	0.023325147	0.00043830626
0.11502284	0.024509248	0.00045219274
0.11515433	0.023858472	0.00044400163
0.11528581	0.023272008	0.00044008294
0.11541730	0.024155624	0.00044411206
0.11554879	0.024759335	0.00044682779
0.11568028	0.025575455	0.00045601266
0.11581177	0.024144258	0.00044324263
0.11594326	0.023098046	0.00043569061
0.11607475	0.023811565	0.00043914711
0.11620624	0.024536179	0.00044196789
0.11633772	0.023970500	0.00044030344
0.11646921	0.023594458	0.00043746820
0.11660070	0.023303430	0.00043419071
0.11673219	0.023676629	0.00043482153
0.11686368	0.023154264	0.00043223877
0.11699517	0.023690477	0.00043501293
0.11712666	0.023855958	0.00043663439
0.11725814	0.024166389	0.00043645714
0.11738963	0.023697977	0.00043000621
0.11752112	0.023441246	0.00042804708
0.11765261	0.022831245	0.00042660858
0.11778410	0.024145319	0.00043449816
0.11791559	0.024500892	0.00043534921
0.11804708	0.024089108	0.00043054533
0.11817857	0.023105651	0.00042628336
0.11831005	0.023918452	0.00042890064
0.11844154	0.023726084	0.00043035434
0.11857303	0.023436507	0.00042255943
0.11870452	0.023327167	0.00042308878
0.11883601	0.023600048	0.00042598314
0.11896750	0.023603069	0.00042415258
0.11909899	0.024169204	0.00042942540
0.11923048	0.023407965	0.00041852696
0.11936196	0.023679213	0.00042466081
0.11949345	0.023799606	0.00042124759
0.11962494	0.024189462	0.00042318699
0.11975643	0.023591934	0.00042341940
0.11988792	0.023961513	0.00042053152
0.12001941	0.023371819	0.00041677470
0.12015090	0.023934959	0.00041946897
0.12028239	0.023154742	0.00041773264
0.12041387	0.023398600	0.00041627653
0.12054536	0.023110245	0.00041140542
0.12067685	0.023131545	0.00041443379
0.12080834	0.023679618	0.00041778638
0.12093983	0.024296503	0.00041796135
0.12107132	0.023560671	0.00041767954
0.12120281	0.024246783	0.00041853709
0.12133429	0.024323819	0.00042066674
0.12146578	0.024413323	0.00042122131
0.12159727	0.024372868	0.00041745233
0.12172876	0.023768155	0.00041723337
0.12186025	0.024557442	0.00041892602
0.12199174	0.023676185	0.00041350995
0.12212323	0.024018276	0.00041595098
0.12225472	0.024593900	0.00042067169
0.12238620	0.023907089	0.00041699924
0.12251769	0.024245716	0.00041564521
0.12264918	0.024939184	0.00042204386
0.12278067	0.024226332	0.00041724909
0.12291216	0.023682317	0.00041230918
0.12304365	0.023816329	0.00041327387
0.12317514	0.023129502	0.00040790937
0.12330663	0.023164244	0.00040896637
0.12343811	0.023372977	0.00041209832
0.12356960	0.023271931	0.00040760637
0.12370109	0.023265293	0.00040946379
0.12383258	0.024145067	0.00041513046
0.12396407	0.023884910	0.00041064076
0.12409556	0.023591318	0.00041362393
0.12422705	0.023707343	0.00041061637
0.12435853	0.023746240	0.00041176094
0.12449002	0.023550868	0.00040993332
0.12462151	0.023472017	0.00041118022
0.12475300	0.024041398	0.00041271461
0.12488449	0.023818211	0.00041025358
0.12501598	0.024178975	0.00041376142
0.12514747	0.023324521	0.00040709773
0.12527896	0.023668439	0.00040896741
0.12541044	0.024257699	0.00041429424
0.12554193	0.023599700	0.00040840418
0.12567342	0.023986851	0.00041026627
0.12580491	0.024072392	0.00041403887
0.12593640	0.023662361	0.00040738806
0.12606789	0.022815317	0.00040486781
0.12619938	0.024666352	0.00041480360
0.12633087	0.023573739	0.00041019510
0.12646235	0.023446298	0.00040694532
0.12659384	0.024811836	0.00041292037
0.12672533	0.023339331	0.00040883936
0.12685682	0.023933196	0.00040775254
0.12698831	0.023511553	0.00040605974
0.12711980	0.023299686	0.00040409827
0.12725129	0.023810431	0.00040512879
0.12738277	0.023583286	0.00040601150
0.12751426	0.024185468	0.00040928954
0.12764575	0.023973598	0.00040769878
0.12777724	0.022840949	0.00039946348
0.12790873	0.024530835	0.00041154176
0.12804022	0.023027578	0.00040352018
0.12817171	0.023721329	0.00040579518
0.12830320	0.024233295	0.00040962134
0.12843468	0.024040843	0.00040760694
0.12856617	0.024209060	0.00040819515
0.12869766	0.023244327	0.00040176708
0.12882915	0.023446236	0.00040580403
0.12896064	0.024264111	0.00040646951
0.12909213	0.024631785	0.00041014283
0.12922362	0.024437712	0.00040895637
0.12935511	0.024306847	0.00040954405
0.12948659	0.023228566	0.00040045012
0.12961808	0.023761820	0.00040307036
0.12974957	0.024462590	0.00040749534
0.12988106	0.023522074	0.00040157962
0.13001255	0.023330452	0.00039957620
0.13014404	0.023010233	0.00039963257
0.13027553	0.023731445	0.00040255680
0.13040701	0.023800790	0.00040092639
0.13053850	0.024052152	0.00040589541
0.13066999	0.024097661	0.00040349078
0.13080148	0.024078328	0.00040758390
0.13093297	0.023286226	0.00039762055
0.13106446	0.023676083	0.00040282094
0.13119595	0.023295743	0.00039845210
0.13132744	0.023753834	0.00040176308
0.13145892	0.024365602	0.00040651832
0.13159041	0.023848068	0.00040198838
0.13172190	0.023696519	0.00040070513
0.13185339	0.024224470	0.00040550008
0.13198488	0.024220067	0.00040415867
0.13211637	0.023542010	0.00040220348
0.13224786	0.023960475	0.00040043433
0.13237935	0.023282357	0.00039806973
0.13251083	0.023454574	0.00039959218
0.13264232	0.023674594	0.00039968979
0.13277381	0.023451754	0.00039939832
0.13290530	0.023681225	0.00039842737
0.13303679	0.023414765	0.00039866061
0.13316828	0.023909590	0.00040126591
0.13329977	0.023589656	0.00039603007
0.13343125	0.023444678	0.00040074125
0.13356274	0.023524854	0.00039683439
0.13369423	0.023949234	0.00040011717
0.13382572	0.023574744	0.00039934396
0.13395721	0.023241502	0.00039497820
0.13408870	0.023669200	0.00039939219
0.13422019	0.024062545	0.00039729396
0.13435168	0.022858869	0.00039340355
0.13448316	0.023328465	0.00039719965
0.13461465	0.023182630	0.00039302856
0.13474614	0.023392102	0.00039570231
0.13487763	0.023770364	0.00039728263
0.13500912	0.024351790	0.00040114913
0.13514061	0.024036104	0.00040007476
0.13527210	0.023632406	0.00039642643
0.13540359	0.023665509	0.00039627327
0.13553507	0.023763910	0.00039658951
0.13566656	0.023975182	0.00039829841
0.13579805	0.023940880	0.00039934386
0.13592954	0.023714642	0.00039511793
0.13606103	0.023584129	0.00039768415
0.13619252	0.024050472	0.00039769036
0.13632401	0.024312015	0.00039837734
0.13645549	0.024281847	0.00040137211
0.13658698	0.024320598	0.00039869510
0.13671847	0.023350409	0.00039380407
0.13684996	0.024311463	0.00040016969
0.13698145	0.024007922	0.00039681895
0.13711294	0.023606087	0.00039497979
0.13724443	0.023739308	0.00039507584
0.13737592	0.024513867	0.00039904526
0.13750740	0.023519799	0.00039380673
0.13763889	0.024460592	0.00039689185
0.13777038	0.023856677	0.00039643211
0.13790187	0.023227040	0.00039122851
0.13803336	0.023471947	0.00039178444
0.13816485	0.023867254	0.00039538980
0.13829634	0.023668309	0.00039149473
0.13842783	0.024244206	0.00039840233
0.13855931	0.023919018	0.00039401303
0.13869080	0.023915128	0.00039492571
0.13882229	0.023985439	0.00039380532
0.13895378	0.023254804	0.00038865800
0.13908527	0.023989524	0.00039485474
0.13921676	0.023936784	0.00039426809
0.13934825	0.023831603	0.00039237907
0.13947973	0.024336000	0.00039611589
0.13961122	0.023059125	0.00038760692
0.13974271	0.023636241	0.00039246576
0.13987420	0.023572896	0.00039123733
0.14000569	0.024003443	0.00039044562
0.14013718	0.023811530	0.00039107938
0.14026867	0.023848059	0.00039112340
0.14040016	0.024222299	0.00039461921
0.14053164	0.023140588	0.00038891823
0.14066313	0.023987185	0.00039019019
0.14079462	0.022880396	0.00038500539
0.14092611	0.023830184	0.00038888639
0.14105760	0.023613963	0.00038866529
0.14118909	0.024543883	0.00039557429
0.14132058	0.023607703	0.00038640001
0.14145207	0.023937656	0.00039016240
0.14158355	0.023718641	0.00038668133
0.14171504	0.023693969	0.00038887888
0.14184653	0.024158017	0.00039183084
0.14197802	0.022976204	0.00038200260
0.14210951	0.023815625	0.00038911532
0.14224100	0.023054288	0.00038404324
0.14237249	0.024042750	0.00038970643
0.14250398	0.023194836	0.00038573578
0.14263546	0.022771017	0.00037924583
0.14276695	0.024068993	0.00039065017
0.14289844	0.023348885	0.00038490485
0.14302993	0.023106184	0.00038339418
0.14316142	0.023678400	0.00038694614
0.14329291	0.023086602	0.00038214329
0.14342440	0.023593215	0.00038592720
0.14355588	0.023653264	0.00038588203
0.14368737	0.023761352	0.00038719550
0.14381886	0.023666856	0.00038632918
0.14395035	0.023168481	0.00038185163
0.14408184	0.023749264	0.00038569553
0.14421333	0.023348061	0.00038522226
0.14434482	0.023696706	0.00038646501
0.14447631	0.023175219	0.00038244053
0.14460779	0.023783591	0.00038555470
0.14473928	0.023818351	0.00038551176
0.14487077	0.023728370	0.00038771126
0.14500226	0.023785890	0.00038546338
0.14513375	0.023367904	0.00038598025
0.14526524	0.024201802	0.00038694007
0.14539673	0.022914288	0.00037979197
0.14552822	0.024228276	0.00039083154
0.14565970	0.023779644	0.00038553555
0.14579119	0.024041869	0.00038665503
0.14592268	0.023841676	0.00038476460
0.14605417	0.024203414	0.00038723279
0.14618566	0.023603774	0.00038513595
0.14631715	0.024105994	0.00038552059
0.14644864	0.024438011	0.00038826874
0.14658012	0.023433732	0.00038238252
0.14671161	0.023317045	0.00038186076
0.14684310	0.023309633	0.00038417287
0.14697459	0.023587331	0.00038336887
0.14710608	0.023273942	0.00038053104
0.14723757	0.023759950	0.00038411189
0.14736906	0.023610279	0.00038182060
0.14750055	0.023572652	0.00038442158
0.14763203	0.024286262	0.00038601946
0.14776352	0.024155018	0.00038500591
0.14789501	0.023707190	0.00038350272
0.14802650	0.023758142	0.00038120134
0.14815799	0.023769462	0.00038424982
0.14828948	0.023758013	0.00038155304
0.14842097	0.023346871	0.00038096604
0.14855246	0.022719268	0.00037689148
0.14868394	0.023976531	0.00038177894
0.14881543	0.023717292	0.00038152343
0.14894692	0.023645742	0.00038208234
0.14907841	0.023603190	0.00038066264
0.14920990	0.023364299	0.00037943786
0.14934139	0.023046417	0.00037723846
0.14947288	0.023426616	0.00038050178
0.14960436	0.023490829	0.00037969294
0.14973585	0.023226566	0.00037753539
0.14986734	0.023663396	0.00038134494
0.14999883	0.024008184	0.00038143690
0.15013032	0.023581577	0.00038096897
0.15026181	0.023886159	0.00038268965
0.15039330	0.023773663	0.00038128420
0.15052479	0.022960533	0.00037593648
0.15065627	0.023372556	0.00037851505
0.15078776	0.023345670	0.00037880997
0.15091925	0.024261459	0.00038385146
0.15105074	0.023749485	0.00037963561
0.15118223	0.023355980	0.00037872790
0.15131372	0.023401762	0.00037763722
0.15144521	0.024041540	0.00038092204
0.15157670	0.023557905	0.00037839074
0.15170818	0.022832387	0.00037281677
0.15183967	0.024130349	0.00038147311
0.15197116	0.023555555	0.00037851913
0.15210265	0.023562175	0.00037788517
0.15223414	0.023907971	0.00037998938
0.15236563	0.023925675	0.00038069159
0.15249712	0.023717240	0.00037826087
0.15262860	0.023812346	0.00037845473
0.15276009	0.023346399	0.00037593791
0.15289158	0.023997576	0.00038032079
0.15302307	0.023796488	0.00037676321
0.15315456	0.022798369	0.00037051978
0.15328605	0.023516326	0.00037726648
0.15341754	0.023829318	0.00037979105
0.15354903	0.023624427	0.00037557536
0.15368051	0.023461057	0.00037590690
0.15381200	0.024247814	0.00037996209
0.15394349	0.024133108	0.00038089260
0.15407498	0.023444481	0.00037570296
0.15420647	0.023956265	0.00037716190
0.15433796	0.023578789	0.00037614268
0.15446945	0.024185474	0.00037877291
0.15460094	0.023443755	0.00037628066
0.15473242	0.023460395	0.00037480471
0.15486391	0.023667781	0.00037548671
0.15499540	0.024280573	0.00037908043
0.15512689	0.022836861	0.00037002743
0.15525838	0.023194398	0.00037346331
0.15538987	0.023478645	0.00037419458
0.15552136	0.023433493	0.00037362895
0.15565284	0.024119270	0.00037766492
0.15578433	0.024007316	0.00037760095
0.15591582	0.023388271	0.00037322653
0.15604731	0.023725708	0.00037577965
0.15617880	0.023470715	0.00037334828
0.15631029	0.023965928	0.00037653715
0.15644178	0.023711430	0.00037329442
0.15657327	0.023525138	0.00037545327
0.15670475	0.023978405	0.00037404422
0.15683624	0.023392296	0.00037246881
0.15696773	0.023858453	0.00037541150
0.15709922	0.023854886	0.00037412006
0.15723071	0.024203421	0.00037821385
0.15736220	0.023801405	0.00037315808
0.15749369	0.023430311	0.00037199189
0.15762518	0.024058720	0.00037567444
0.15775666	0.024750361	0.00037866865
0.15788815	0.022954675	0.00036856681
0.15801964	0.023129173	0.00036846590
0.15815113	0.023183061	0.00036996817
0.15828262	0.023839493	0.00037320099
0.15841411	0.023674374	0.00037238356
0.15854560	0.024011480	0.00037499728
0.15867708	0.023696588	0.00037148814
0.15880857	0.022823024	0.00036694573
0.15894006	0.023637804	0.00037056566
0.15907155	0.022929065	0.00036617681
0.15920304	0.023227661	0.00036965537
0.15933453	0.024311740	0.00037393794
0.15946602	0.022975222	0.00036695544
0.15959751	0.022428823	0.00036371553
0.15972899	0.023687877	0.00037060620
0.15986048	0.023256852	0.00037088898
0.15999197	0.023506479	0.00036869536
0.16012346	0.023231743	0.00036911594
0.16025495	0.023450266	0.00036893011
0.16038644	0.024010410	0.00037230566
0.16051793	0.022435131	0.00036339643
0.16064942	0.023485087	0.00036784593
0.16078090	0.023736529	0.00037131147
0.16091239	0.023599862	0.00037033480
0.16104388	0.023414976	0.00036696506
0.16117537	0.023921894	0.00037223595
0.16130686	0.023700923	0.00036903973
0.16143835	0.023424241	0.00036866307
0.16156984	0.023534693	0.00036975548
0.16170133	0.022906056	0.00036322422
0.16183281	0.023163867	0.00036671318
0.16196430	0.023797509	0.00036953872
0.16209579	0.023868588	0.00037014381
0.16222728	0.023034040	0.00036648760
0.16235877	0.023806335	0.00036870110
0.16249026	0.024016215	0.00037193892
0.16262175	0.023500207	0.00036746895
0.16275323	0.023839519	0.00036941450
0.16288472	0.023668235	0.00036727673
0.16301621	0.023730231	0.00036703838
0.16314770	0.022874850	0.00036406303
0.16327919	0.023595013	0.00036677945
0.16341068	0.023422696	0.00036571761
0.16354217	0.023418943	0.00036609601
0.16367366	0.023455990	0.00036636220
0.16380514	0.023342343	0.00036605702
0.16393663	0.023649546	0.00036720307
0.16406812	0.023853850	0.00036678431
0.16419961	0.023733734	0.00036765101
0.16433110	0.023376982	0.00036428493
0.16446259	0.022568940	0.00036092503
0.16459408	0.023893400	0.00036822915
0.16472557	0.024089047	0.00036713024
0.16485705	0.023593168	0.00036749986
0.16498854	0.023237295	0.00036391575
0.16512003	0.023028324	0.00036235988
0.16525152	0.022919597	0.00036381766
0.16538301	0.022893861	0.00035913673
0.16551450	0.023530349	0.00036579998
0.16564599	0.023066685	0.00036184718
0.16577747	0.023811239	0.00036714717
0.16590896	0.023655513	0.00036609699
0.16604045	0.023373633	0.00036225264
0.16617194	0.023479152	0.00036501007
0.16630343	0.024501545	0.00036840527
0.16643492	0.024406553	0.00036886235
0.16656641	0.024360741	0.00036894172
0.16669790	0.023643600	0.00036302255
0.16682938	0.023276202	0.00036246509
0.16696087	0.023158102	0.00036299239
0.16709236	0.023118520	0.00035968605
0.16722385	0.023755080	0.00036548645
0.16735534	0.023927327	0.00036606987
0.16748683	0.024025066	0.00036617193
0.16761832	0.024004969	0.00036810893
0.16774981	0.023696459	0.00036218004
0.16788129	0.023045243	0.00036128428
0.16801278	0.023296395	0.00036086897
0.16814427	0.024025249	0.00036665196
0.16827576	0.023106282	0.00035976129
0.16840725	0.024137841	0.00036547428
0.16853874	0.024194553	0.00036692075
0.16867023	0.023594086	0.00036122982
0.16880171	0.023356998	0.00036211769
0.16893320	0.023804437	0.00036497928
0.16906469	0.023416134	0.00035917558
0.16919618	0.023676366	0.00036341118
0.16932767	0.023269489	0.00035866792
0.16945916	0.022888469	0.00035833244
0.16959065	0.023595851	0.00036204810
0.16972214	0.023841759	0.00036287785
0.16985362	0.023804735	0.00036409127
0.16998511	0.023217280	0.00035723714
0.17011660	0.023922249	0.00036451084
0.17024809	0.023802297	0.00036288582
0.17037958	0.023380884	0.00035853206
0.17051107	0.023276532	0.00036015118
0.17064256	0.023553074	0.00036127516
0.17077405	0.023558956	0.00036073403
0.17090553	0.023481697	0.00035932439
0.17103702	0.023748012	0.00036201676
0.17116851	0.023776085	0.00036118886
0.17130000	0.023730147	0.00036202568
0.17143149	0.023450441	0.00035915023
0.17156298	0.023870989	0.00036253455
0.17169447	0.023743825	0.00036083149
0.17182595	0.023905276	0.00036119911
0.17195744	0.023538278	0.00036026756
0.17208893	0.023068065	0.00035619683
0.17222042	0.023820168	0.00036118455
0.17235191	0.023823362	0.00036131651
0.17248340	0.024551263	0.00036540456
0.17261489	0.023589362	0.00035980013
0.17274638	0.022952976	0.00035486500
0.17287786	0.023551687	0.00036026886
0.17300935	0.023449344	0.00035826006
0.17314084	0.023499435	0.00035755226
0.17327233	0.023212961	0.00035609987
0.17340382	0.023630463	0.00035839679
0.17353531	0.023782065	0.00035908112
0.17366680	0.023132048	0.00035522041
0.17379829	0.022818825	0.00035305920
0.17392977	0.023761816	0.00036104411
0.17406126	0.023783616	0.00035808631
0.17419275	0.023453544	0.00035727495
0.17432424	0.023960835	0.00035961211
0.17445573	0.023064889	0.00035333950
0.17458722	0.022724252	0.00035321160
0.17471871	0.023280518	0.00035541690
0.17485019	0.023318915	0.00035579905
0.17498168	0.023028210	0.00035429005
0.17511317	0.023628740	0.00035787390
0.17524466	0.023116105	0.00035567853
0.17537615	0.023594453	0.00035681474
0.17550764	0.022891347	0.00035244217
0.17563913	0.023338010	0.00035580621
0.17577062	0.023790139	0.00035670162
0.17590210	0.023690162	0.00035824990
0.17603359	0.023678825	0.00035635306
0.17616508	0.023461388	0.00035633310
0.17629657	0.023197622	0.00035556165
0.17642806	0.023653841	0.00035561635
0.17655955	0.023395054	0.00035507327
0.17669104	0.024325401	0.00035992648
0.17682253	0.023859040	0.00035610052
0.17695401	0.023741691	0.00035699890
0.17708550	0.023276392	0.00035270902
0.17721699	0.024367601	0.00036039658
0.17734848	0.023101969	0.00035187229
0.17747997	0.023705997	0.00035659561
0.17761146	0.023356211	0.00035612974
0.17774295	0.023490548	0.00035281553
0.17787443	0.023081882	0.00035339074
0.17800592	0.023121803	0.00035134167
0.17813741	0.023475504	0.00035346737
0.17826890	0.023844134	0.00035684094
0.17840039	0.023683235	0.00035363134
0.17853188	0.023252852	0.00035273871
0.17866337	0.023480144	0.00035398366
0.17879486	0.023323526	0.00035210627
0.17892634	0.022931531	0.00035091284
0.17905783	0.023789771	0.00035399680
0.17918932	0.023308234	0.00035319247
0.17932081	0.022751034	0.00034893486
0.17945230	0.024107526	0.00035706854
0.17958379	0.023889813	0.00035589220
0.17971528	0.023231846	0.00035012215
0.17984677	0.023721144	0.00035449437
0.17997825	0.023109770	0.00034957013
0.18010974	0.023416234	0.00035090113
0.18024123	0.023626509	0.00035238800
0.18037272	0.023456765	0.00035033822
0.18050421	0.023799663	0.00036235057
0.18063570	0.023582789	0.00036224340
0.18076719	0.023346662	0.00036205701
0.18089867	0.023375282	0.00036666846
0.18103016	0.023147244	0.00036589764
0.18116165	0.024256417	0.00037532917
0.18129314	0.023272618	0.00036971902
0.18142463	0.023635904	0.00037224945
0.18155612	0.023244816	0.00037333677
0.18168761	0.023634309	0.00037548615
0.18181910	0.023007521	0.00037416663
0.18195058	0.023621535	0.00037923244
0.18208207	0.022988757	0.00037370652
0.18221356	0.023770863	0.00038110202
0.18234505	0.023241733	0.00037902979
0.18247654	0.023416899	0.00038120179
0.18260803	0.024234514	0.00038663607
0.18273952	0.023609300	0.00038470889
0.18287101	0.023315343	0.00038317578
0.18300249	0.022167604	0.00037770007
0.18313398	0.022293174	0.00037852520
0.18326547	0.024400525	0.00039395351
0.18339696	0.023548381	0.00038892111
0.18352845	0.022848552	0.00038535440
0.18365994	0.023421028	0.00038981262
0.18379143	0.023718565	0.00039091152
0.18392292	0.023783770	0.00039502660
0.18405440	0.023842745	0.00039289789
0.18418589	0.023458554	0.00039301996
0.18431738	0.022507688	0.00038821151
0.18444887	0.023494189	0.00039325643
0.18458036	0.022705514	0.00039000604
0.18471185	0.023668884	0.00039816120
0.18484334	0.023287435	0.00039529153
0.18497482	0.023900011	0.00040141590
0.18510631	0.023843634	0.00039774531
0.18523780	0.022909419	0.00039585667
0.18536929	0.023655317	0.00039448643
0.18550078	0.023291801	0.00038763880
0.18563227	0.023330253	0.00038633100
0.18576376	0.023711448	0.00038082861
0.18589525	0.022716796	0.00037802817
0.18602673	0.023242549	0.00037843306
0.18615822	0.023929754	0.00038144469
0.18628971	0.023972025	0.00038124517
0.18642120	0.024299524	0.00038009164
0.18655269	0.023160987	0.00037488832
0.18668418	0.023483822	0.00037340318
0.18681567	0.023301378	0.00037127637
0.18694716	0.024005153	0.00037615727
0.18707864	0.023668525	0.00037040914
0.18721013	0.023776160	0.00037210477
0.18734162	0.023200801	0.00036868955
0.18747311	0.023194144	0.00036534411
0.18760460	0.023152127	0.00036784006
0.18773609	0.022818509	0.00036070543
0.18786758	0.023812342	0.00036840379
0.18799906	0.023403874	0.00036685452
0.18813055	0.022880471	0.00036091623
0.18826204	0.023290133	0.00036278182
0.18839353	0.023460498	0.00036110697
0.18852502	0.023273808	0.00036283319
0.18865651	0.023231300	0.00036092325
0.18878800	0.023445336	0.00035947902
0.18891949	0.023293815	0.00035976471
0.18905097	0.023212604	0.00035739362
0.18918246	0.023672679	0.00036123856
0.18931395	0.023444711	0.00035908620
0.18944544	0.023241348	0.00035667368
0.18957693	0.023543892	0.00035737588
0.18970842	0.023852728	0.00035795496
0.18983991	0.023299126	0.00035631689
0.18997140	0.023383661	0.00035766285
0.19010288	0.023179175	0.00035224793
0.19023437	0.023598158	0.00035618284
0.19036586	0.023805132	0.00035582723
0.19049735	0.023653125	0.00035530413
0.19062884	0.023084300	0.00035165015
0.19076033	0.022811428	0.00034908617
0.19089182	0.023519910	0.00035369384
0.19102330	0.023209816	0.00035223361
0.19115479	0.023644461	0.00035361931
0.19128628	0.022679359	0.00034858538
0.19141777	0.023114402	0.00034890829
0.19154926	0.023005291	0.00034943620
0.19168075	0.023214610	0.00035032002
0.19181224	0.023333737	0.00035132351
0.19194373	0.023251754	0.00035129350
0.19207521	0.022922393	0.00034758924
0.19220670	0.023757292	0.00035178546
0.19233819	0.022720239	0.00034692894
0.19246968	0.023488302	0.00035142643
0.19260117	0.023713001	0.00035282778
0.19273266	0.023186569	0.00034813374
0.19286415	0.024014285	0.00035324644
0.19299564	0.022793775	0.00034836329
0.19312712	0.023886734	0.00035204196
0.19325861	0.023372508	0.00034966287
0.19339010	0.023687186	0.00034979130
0.19352159	0.023481361	0.00034910698
0.19365308	0.022949022	0.00034769106
0.19378457	0.023333555	0.00034779478
0.19391606	0.022723158	0.00034530131
0.19404754	0.023572663	0.00034943486
0.19417903	0.023387997	0.00034825498
0.19431052	0.023357127	0.00034864715
0.19444201	0.023520406	0.00034917053
0.19457350	0.023570820	0.00034969499
0.19470499	0.023029091	0.00034531891
0.19483648	0.023797762	0.00034971247
0.19496797	0.023381159	0.00034878454
0.19509945	0.023386699	0.00034764080
0.19523094	0.022946362	0.00034509753
0.19536243	0.023075249	0.00034543419
0.19549392	0.023393615	0.00034618701
0.19562541	0.023199876	0.00034532132
0.19575690	0.022867633	0.00034257837
0.19588839	0.023457056	0.00034715808
0.19601988	0.023409466	0.00034622247
0.19615136	0.022822546	0.00034258205
0.19628285	0.023044746	0.00034581927
0.19641434	0.023781357	0.00034830884
0.19654583	0.022995657	0.00034466778
0.19667732	0.023380178	0.00034561708
0.19680881	0.022924653	0.00034259842
0.19694030	0.023568506	0.00034699894
0.19707178	0.023401884	0.00034443895
0.19720327	0.024104081	0.00034964789
0.19733476	0.023953477	0.00034745260
0.19746625	0.023555543	0.00034507912
0.19759774	0.023907780	0.00034913099
0.19772923	0.023338722	0.00034383761
0.19786072	0.022773941	0.00034039602
0.19799221	0.023009293	0.00034424817
0.19812369	0.023615132	0.00034453407
0.19825518	0.023197884	0.00034459777
0.19838667	0.023738957	0.00034611048
0.19851816	0.023232294	0.00034289927
0.19864965	0.023646717	0.00034533360
0.19878114	0.022710986	0.00034007594
0.19891263	0.023442910	0.00034505423
0.19904412	0.023209722	0.00034200343
0.19917560	0.022993788	0.00034207530
0.19930709	0.023309449	0.00034297307
0.19943858	0.023726831	0.00034442935
0.19957007	0.023589721	0.00034454796
0.19970156	0.023243944	0.00034150641
0.19983305	0.023239357	0.00034156979
0.19996454	0.023388277	0.00034297921
0.20009602	0.023146358	0.00034173195
0.20022751	0.023020425	0.00034115296
0.20035900	0.023603267	0.00034479206
0.20049049	0.023145164	0.00034142459
0.20062198	0.023615903	0.00034379245
0.20075347	0.023340462	0.00034180214
0.20088496	0.022886914	0.00033827823
0.20101645	0.022931271	0.00034029950
0.20114793	0.023032330	0.00033853982
0.20127942	0.023447492	0.00034220729
0.20141091	0.022821054	0.00033702039
0.20154240	0.023378438	0.00034183584
0.20167389	0.023759252	0.00034518247
0.20180538	0.023129332	0.00033853006
0.20193687	0.023077375	0.00033945309
0.20206836	0.023493957	0.00034125322
0.20219984	0.023563122	0.00034304379
0.20233133	0.023659866	0.00034382272
0.20246282	0.023484712	0.00033939430
0.20259431	0.023377351	0.00033999745
0.20272580	0.023514284	0.00033917938
0.20285729	0.023761803	0.00034179060
0.20298878	0.022637079	0.00033704069
0.20312027	0.022887260	0.00033528660
0.20325175	0.022982298	0.00033792006
0.20338324	0.023491881	0.00033879508
0.20351473	0.023647761	0.00034076531
0.20364622	0.023347822	0.00033921146
0.20377771	0.023305255	0.00033783685
0.20390920	0.023592677	0.00034104084
0.20404069	0.022786399	0.00033640848
0.20417217	0.023587561	0.00034177051
0.20430366	0.023419252	0.00033955291
0.20443515	0.024062830	0.00034072070
0.20456664	0.023841258	0.00034176549
0.20469813	0.023481215	0.00033895192
0.20482962	0.023190920	0.00033568072
0.20496111	0.023040625	0.00033732344
0.20509260	0.022608856	0.00033189480
0.20522408	0.023400268	0.00033868251
0.20535557	0.022945001	0.00033608063
0.20548706	0.024187588	0.00034219894
0.20561855	0.023422463	0.00033901602
0.20575004	0.023259103	0.00033583461
0.20588153	0.023358986	0.00033689389
0.20601302	0.023616014	0.00033994872
0.20614451	0.023123265	0.00033318897
0.20627599	0.023187688	0.00033752047
0.20640748	0.023005679	0.00033447891
0.20653897	0.023250154	0.00033588531
0.20667046	0.023490656	0.00033731559
0.20680195	0.022781634	0.00033226175
0.20693344	0.022957474	0.00033459711
0.20706493	0.023038995	0.00033480413
0.20719641	0.023175034	0.00033550147
0.20732790	0.023810073	0.00034021648
0.20745939	0.023141779	0.00033423387
0.20759088	0.022711798	0.00033231630
0.20772237	0.023552799	0.00033669816
0.20785386	0.022608098	0.00033162432
0.20798535	0.023481538	0.00033743623
0.20811684	0.023363410	0.00033520366
0.20824832	0.023098922	0.00033410111
0.20837981	0.023161578	0.00033366731
0.20851130	0.023361058	0.00033608098
0.20864279	0.023062442	0.00033375151
0.20877428	0.022993781	0.00033238241
0.20890577	0.023199828	0.00033418214
0.20903726	0.023380723	0.00033628915
0.20916875	0.023556550	0.00033761135
0.20930023	0.023503025	0.00033676511
0.20943172	0.023565157	0.00033558742
0.20956321	0.023131143	0.00033378262
0.20969470	0.023504314	0.00033597151
0.20982619	0.023402924	0.00033480410
0.20995768	0.023152739	0.00033374157
0.21008917	0.022927827	0.00033075552
0.21022065	0.023063979	0.00033171417
0.21035214	0.023045909	0.00033305314
0.21048363	0.023647702	0.00033462542
0.21061512	0.023743101	0.00033750238
0.21074661	0.023278986	0.00033293717
0.21087810	0.023452016	0.00033359693
0.21100959	0.023023654	0.00033330272
0.21114108	0.022926120	0.00033053428
0.21127256	0.023141928	0.00033335952
0.21140405	0.023410012	0.00033333989
0.21153554	0.023330410	0.00033339385
0.21166703	0.023396422	0.00033377135
0.21179852	0.022975627	0.00033088804
0.21193001	0.022982272	0.00033126940
0.21206150	0.023590228	0.00033336686
0.21219299	0.023186459	0.00033191451
0.21232447	0.023012367	0.00033199913
0.21245596	0.022559997	0.00032740801
0.21258745	0.022939252	0.00033131402
0.21271894	0.023530090	0.00033331669
0.21285043	0.023160028	0.00033112021
0.21298192	0.022823348	0.00033089205
0.21311341	0.023397819	0.00033147129
0.21324489	0.023349008	0.00033269103
0.21337638	0.023163865	0.00033028433
0.21350787	0.022917339	0.00033040029
0.21363936	0.023045794	0.00033161158
0.21377085	0.023508066	0.00033184372
0.21390234	0.023095391	0.00033176797
0.21403383	0.023123549	0.00033056956
0.21416532	0.023592831	0.00033193042
0.21429680	0.022763369	0.00032934512
0.21442829	0.023042968	0.00032892390
0.21455978	0.023714834	0.00033370629
0.21469127	0.023473426	0.00033156566
0.21482276	0.023708355	0.00033243401
0.21495425	0.023640164	0.00033247132
0.21508574	0.023490561	0.00033213237
0.21521723	0.022797425	0.00032763020
0.21534871	0.023444976	0.00033250365
0.21548020	0.023959831	0.00033194250
0.21561169	0.023333463	0.00033055506
0.21574318	0.022798357	0.00032876330
0.21587467	0.023191837	0.00032891593
0.21600616	0.023112005	0.00032945845
0.21613765	0.022681534	0.00032537750
0.21626913	0.023845813	0.00033372914
0.21640062	0.023234751	0.00032941747
0.21653211	0.022806883	0.00032829136
0.21666360	0.022651411	0.00032550600
0.21679509	0.022812718	0.00032593235
0.21692658	0.023095481	0.00032786077
0.21705807	0.023495970	0.00032959116
0.21718956	0.023065919	0.00032718871
0.21732104	0.023392638	0.00032995296
0.21745253	0.023291726	0.00032845541
0.21758402	0.022722686	0.00032603965
0.21771551	0.023112574	0.00032790607
0.21784700	0.023604696	0.00032972683
0.21797849	0.022867639	0.00032644478
0.21810998	0.022892417	0.00032517788
0.21824147	0.023813836	0.00033133276
0.21837295	0.023068701	0.00032881157
0.21850444	0.023525464	0.00032789418
0.21863593	0.022622114	0.00032520580
0.21876742	0.023399312	0.00032757062
0.21889891	0.023325699	0.00032821654
0.21903040	0.023139845	0.00032835361
0.21916189	0.022806742	0.00032304588
0.21929337	0.023559021	0.00032990280
0.21942486	0.023309469	0.00032696967
0.21955635	0.023128750	0.00032699383
0.21968784	0.022610990	0.00032422047
0.21981933	0.022774676	0.00032189124
0.21995082	0.023490815	0.00032740581
0.22008231	0.023238708	0.00032610861
0.22021380	0.023085235	0.00032701831
0.22034528	0.023386340	0.00032845162
0.22047677	0.023142728	0.00032386636
0.22060826	0.022776365	0.00032458150
0.22073975	0.023064823	0.00032635135
0.22087124	0.023062818	0.00032601297
0.22100273	0.023069923	0.00032588843
0.22113422	0.023291893	0.00032478221
0.22126571	0.022200898	0.00032097332
0.22139719	0.022793138	0.00032423128
0.22152868	0.023398573	0.00032715014
0.22166017	0.022937636	0.00032623967
0.22179166	0.023100309	0.00032347472
0.22192315	0.023405998	0.00032734161
0.22205464	0.023341211	0.00032617770
0.22218613	0.023306204	0.00032580137
0.22231761	0.022957204	0.00032389841
0.22244910	0.023482670	0.00032642523
0.22258059	0.023135203	0.00032472700
0.22271208	0.022474924	0.00032128930
0.22284357	0.022392265	0.00032071160
0.22297506	0.023093361	0.00032490503
0.22310655	0.023305132	0.00032424155
0.22323804	0.023221107	0.00032537104
0.22336952	0.023631929	0.00032729446
0.22350101	0.023025372	0.00032234497
0.22363250	0.023176516	0.00032471479
0.22376399	0.022855073	0.00032216778
0.22389548	0.023468713	0.00032608368
0.22402697	0.023257168	0.00032581123
0.22415846	0.023096275	0.00032400584
0.22428995	0.023215430	0.00032413848
0.22442143	0.023284260	0.00032324969
0.22455292	0.023079021	0.00032237520
0.22468441	0.022915358	0.00032294548
0.22481590	0.023431927	0.00032541979
0.22494739	0.022702218	0.00031954928
0.22507888	0.022939262	0.00032165118
0.22521037	0.022839897	0.00032125152
0.22534186	0.022863842	0.00032244215
0.22547334	0.023001148	0.00032044893
0.22560483	0.022944599	0.00032004572
0.22573632	0.023648482	0.00032521084
0.22586781	0.023308884	0.00032317712
0.22599930	0.023381623	0.00032539815
0.22613079	0.023627661	0.00032422443
0.22626228	0.023138512	0.00032322689
0.22639376	0.023206146	0.00032216071
0.22652525	0.022982145	0.00032087495
0.22665674	0.023501920	0.00032489714
0.22678823	0.023549467	0.00032357512
0.22691972	0.023204378	0.00032198205
0.22705121	0.023075856	0.00032180259
0.22718270	0.022874610	0.00032089435
0.22731419	0.023097878	0.00032199165
0.22744567	0.023510776	0.00032292965
0.22757716	0.023843079	0.00032426227
0.22770865	0.023155310	0.00032209108
0.22784014	0.022529318	0.00031761476
0.22797163	0.022745409	0.00032004569
0.22810312	0.023350352	0.00032065921
0.22823461	0.023166923	0.00032076702
0.22836610	0.023366872	0.00032392920
0.22849758	0.022952593	0.00031964709
0.22862907	0.023385308	0.00032366763
0.22876056	0.023139625	0.00031992388
0.22889205	0.022818062	0.00031992043
0.22902354	0.023019065	0.00032102516
0.22915503	0.022427236	0.00031529853
0.22928652	0.023087905	0.00032160791
0.22941800	0.023433897	0.00032064463
0.22954949	0.022458299	0.00031752434
0.22968098	0.022976836	0.00031943521
0.22981247	0.023327870	0.00032064626
0.22994396	0.023191651	0.00032104304
0.23007545	0.022873934	0.00032155735
0.23020694	0.023088574	0.00032585032
0.23033843	0.023239044	0.00033024912
0.23046991	0.023206987	0.00033095402
0.23060140	0.023110828	0.00033298780
0.23073289	0.023177046	0.00033400963
0.23086438	0.022630803	0.00033125368
0.23099587	0.023236674	0.00033987167
0.23112736	0.022693959	0.00033406973
0.23125885	0.023250718	0.00034069109
0.23139034	0.023734074	0.00034176544
0.23152182	0.023143676	0.00034024182
0.23165331	0.023423238	0.00034585914
0.23178480	0.022247668	0.00033821583
0.23191629	0.023405958	0.00034637449
0.23204778	0.022726223	0.00034198482
0.23217927	0.023136858	0.00034531181
0.23231076	0.022805130	0.00034633234
0.23244224	0.023532855	0.00034900794
0.23257373	0.022892475	0.00034583822
0.23270522	0.023579736	0.00035023362
0.23283671	0.024046250	0.00035204960
0.23296820	0.023618333	0.00035086268
0.23309969	0.023323972	0.00034865197
0.23323118	0.023735193	0.00035006073
0.23336267	0.023874817	0.00035275336
0.23349415	0.023208947	0.00034620513
0.23362564	0.023137052	0.00034960018
0.23375713	0.023055020	0.00034800838
0.23388862	0.022517772	0.00034464534
0.23402011	0.023729375	0.00035346024
0.23415160	0.023059330	0.00034772605
0.23428309	0.022993746	0.00034937056
0.23441458	0.023135522	0.00034830977
0.23454606	0.022995711	0.00035114052
0.23467755	0.023673904	0.00035262223
0.23480904	0.023552128	0.00035320452
0.23494053	0.023190588	0.00035117145
0.23507202	0.023285070	0.00035092891
0.23520351	0.023148463	0.00035049536
0.23533500	0.022955374	0.00035017476
0.23546648	0.023187341	0.00035147671
0.23559797	0.023316304	0.00035348404
0.23572946	0.023363871	0.00035314344
0.23586095	0.022996327	0.00035183534
0.23599244	0.023042223	0.00035202782
0.23612393	0.022665213	0.00034920076
0.23625542	0.023250295	0.00035503342
0.23638691	0.023575957	0.00035631340
0.23651839	0.023028907	0.00035063822
0.23664988	0.022644655	0.00035079751
0.23678137	0.023222581	0.00035358114
0.23691286	0.023588086	0.00035635953
0.23704435	0.023331827	0.00035500406
0.23717584	0.023640602	0.00035452302
0.23730733	0.023300369	0.00035593946
0.23743882	0.023575434	0.00035650352
0.23757030	0.023349562	0.00035615580
0.23770179	0.023109196	0.00035585712
0.23783328	0.022810213	0.00035235409
0.23796477	0.023235314	0.00035597302
0.23809626	0.023790012	0.00035779421
0.23822775	0.023036438	0.00035533951
0.23835924	0.022971453	0.00035804530
0.23849072	0.023634188	0.00035598611
0.23862221	0.023206065	0.00035579285
0.23875370	0.023479741	0.00035693361
0.23888519	0.023177123	0.00035695782
0.23901668	0.022792491	0.00035623263
0.23914817	0.023482517	0.00035591962
0.23927966	0.023199608	0.00035698329
0.23941115	0.023051976	0.00035520758
0.23954263	0.023270686	0.00035852953
0.23967412	0.023442634	0.00035881415
0.23980561	0.022891518	0.00035439088
0.23993710	0.023074228	0.00035757434
0.24006859	0.023096651	0.00035691237
0.24020008	0.023004130	0.00035749413
0.24033157	0.023498042	0.00035939372
0.24046306	0.023740172	0.00036038953
0.24059454	0.023473886	0.00036162695
0.24072603	0.023090645	0.00035832452
0.24085752	0.023192789	0.00035841684
0.24098901	0.022844498	0.00035911291
0.24112050	0.022779936	0.00035385099
0.24125199	0.022924806	0.00035560492
0.24138348	0.023126778	0.00035977588
0.24151496	0.023214560	0.00035817617
0.24164645	0.023086128	0.00036065399
0.24177794	0.023519219	0.00035972432
0.24190943	0.023176924	0.00036026091
0.24204092	0.022845250	0.00035743835
0.24217241	0.023115874	0.00035950112
0.24230390	0.022742924	0.00035712946
0.24243539	0.023297045	0.00035914731
0.24256687	0.023242889	0.00036003602
0.24269836	0.022527951	0.00035644544
0.24282985	0.023368000	0.00035972502
0.24296134	0.022847353	0.00035905608
0.24309283	0.023512462	0.00036220543
0.24322432	0.023009421	0.00035933510
0.24335581	0.022925338	0.00036102490
0.24348730	0.023426221	0.00036253906
0.24361878	0.023010064	0.00036102263
0.24375027	0.022390863	0.00035527019
0.24388176	0.022962284	0.00035948479
0.24401325	0.023617244	0.00036503620
0.24414474	0.023357653	0.00036144300
0.24427623	0.023501340	0.00036436186
0.24440772	0.023464645	0.00036397756
0.24453920	0.022520801	0.00035756751
0.24467069	0.023324603	0.00036504061
0.24480218	0.023207194	0.00036121527
0.24493367	0.023210361	0.00036172583
0.24506516	0.023411269	0.00036276749
0.24519665	0.023402805	0.00036395831
0.24532814	0.023258485	0.00036346206
0.24545963	0.022534815	0.00035897921
0.24559111	0.023170800	0.00036279477
0.24572260	0.023167489	0.00036249772
0.24585409	0.023093620	0.00036191383
0.24598558	0.023340854	0.00036459648
0.24611707	0.022965376	0.00036123181
0.24624856	0.023163218	0.00036061176
0.24638005	0.023123631	0.00036387092
0.24651154	0.023320057	0.00036287947
0.24664302	0.023112210	0.00036381014
0.24677451	0.023278416	0.00036333104
0.24690600	0.023511102	0.00036573305
0.24703749	0.022576588	0.00036155107
0.24716898	0.023331574	0.00036303937
0.24730047	0.023881890	0.00036927615
0.24743196	0.022894626	0.00036226898
0.24756345	0.023225892	0.00036331126
0.24769493	0.023595273	0.00036962246
0.24782642	0.023565691	0.00036550989
0.24795791	0.023200763	0.00036573277
0.24808940	0.022919166	0.00036287818
0.24822089	0.022753292	0.00036100633
0.24835238	0.022967196	0.00036372179
0.24848387	0.022325994	0.00035887201
0.24861535	0.022889839	0.00036433416
0.24874684	0.023110651	0.00036344669
0.24887833	0.024134302	0.00036921383
0.24900982	0.022708619	0.00036360234
0.24914131	0.023893075	0.00037021308
0.24927280	0.022931548	0.00036456799
0.24940429	0.023420836	0.00036658372
0.24953578	0.022922990	0.00036425060
0.24966726	0.022915915	0.00036565977
0.24979875	0.023499820	0.00036643375
0.24993024	0.023590637	0.00037013041
0.25006173	0.023402492	0.00036575055
0.25019322	0.023353494	0.00036631482
0.25032471	0.023003235	0.00036787657
0.25045620	0.023441574	0.00036632320
0.25058769	0.023096267	0.00036502637
0.25071917	0.024177293	0.00037120868
0.25085066	0.023129277	0.00036520836
0.25098215	0.023266671	0.00036819951
0.25111364	0.023086567	0.00036348928
0.25124513	0.023212030	0.00036815532
0.25137662	0.023329280	0.00036758293
0.25150811	0.023283196	0.00036566506
0.25163959	0.023265108	0.00036769471
0.25177108	0.023691374	0.00036834751
0.25190257	0.022907231	0.00036580471
0.25203406	0.023548522	0.00037026698
0.25216555	0.023344616	0.00036690083
0.25229704	0.023576881	0.00036995996
0.25242853	0.023548306	0.00036840569
0.25256002	0.023900855	0.00037219044
0.25269150	0.022574830	0.00036336411
0.25282299	0.022434928	0.00036236199
0.25295448	0.023975013	0.00037373931
0.25308597	0.023362575	0.00036629753
0.25321746	0.023054740	0.00036870041
0.25334895	0.023816368	0.00037129585
0.25348044	0.022782840	0.00036452286
0.25361193	0.023333897	0.00036957514
0.25374341	0.022925065	0.00036512799
0.25387490	0.022815647	0.00036545909
0.25400639	0.023951600	0.00038014471
0.25413788	0.023177621	0.00037888142
0.25426937	0.023457241	0.00038536225
0.25440086	0.023064750	0.00038532929
0.25453235	0.023580542	0.00039271778
0.25466383	0.023159972	0.00039164517
0.25479532	0.023381543	0.00039400511
0.25492681	0.022921977	0.00039394629
0.25505830	0.022710426	0.00039366372
0.25518979	0.023004717	0.00039734656
0.25532128	0.023892937	0.00040672761
0.25545277	0.021973904	0.00039379758
0.25558426	0.022593039	0.00040003607
0.25571574	0.023322039	0.00040638238
0.25584723	0.022356591	0.00040195354
0.25597872	0.023283335	0.00041021686
0.25611021	0.022620149	0.00040666708
0.25624170	0.022833214	0.00041053945
0.25637319	0.023331677	0.00041746126
0.25650468	0.023437871	0.00041768728
0.25663617	0.023255718	0.00041933019
0.25676765	0.023122872	0.00041954789
0.25689914	0.023460122	0.00042273482
0.25703063	0.023195633	0.00042430442
0.25716212	0.022800729	0.00041925718
0.25729361	0.023052905	0.00042504865
0.25742510	0.023186881	0.00042532488
0.25755659	0.023085078	0.00042677058
0.25768807	0.023108357	0.00042968869
0.25781956	0.022673377	0.00042867627
0.25795105	0.023243209	0.00043181422
0.25808254	0.022914455	0.00043468410
0.25821403	0.023279993	0.00043517183
0.25834552	0.023404783	0.00043820069
0.25847701	0.023159050	0.00043514155
0.25860850	0.022736577	0.00043380830
0.25873998	0.022701750	0.00043539736
0.25887147	0.022740367	0.00043883151
0.25900296	0.022613269	0.00043724730
0.25913445	0.022767307	0.00043731313
0.25926594	0.022790141	0.00043707531
0.25939743	0.023120794	0.00044526860
0.25952892	0.021857198	0.00043164103
0.25966041	0.022834990	0.00044242815
0.25979189	0.023131632	0.00044320788
0.25992338	0.023158389	0.00044578307
0.26005487	0.024170659	0.00045603409
0.26018636	0.022855675	0.00044551749
0.26031785	0.023413965	0.00044928546
0.26044934	0.023103815	0.00044619031
0.26058083	0.022979068	0.00044798166
0.26071231	0.023031963	0.00044991978
0.26084380	0.022656065	0.00044657836
0.26097529	0.023520485	0.00045471833
0.26110678	0.023167049	0.00045232183
0.26123827	0.023288503	0.00045551125
0.26136976	0.022728948	0.00045003668
0.26150125	0.022445212	0.00044831621
0.26163274	0.022027857	0.00044575820
0.26176422	0.023030613	0.00045226484
0.26189571	0.023108535	0.00045852237
0.26202720	0.023558023	0.00045862460
0.26215869	0.022270752	0.00044924192
0.26229018	0.023277102	0.00046018974
0.26242167	0.022784184	0.00045620851
0.26255316	0.022891495	0.00045804793
0.26268465	0.023735508	0.00046836985
0.26281613	0.023160165	0.00046116377
0.26294762	0.022712557	0.00045735898
0.26307911	0.022400463	0.00045575411
0.26321060	0.022796896	0.00046314921
0.26334209	0.023374196	0.00046864352
0.26347358	0.023090110	0.00046305382
0.26360507	0.023213472	0.00046571390
0.26373655	0.023505394	0.00046912512
0.26386804	0.022541070	0.00046330136
0.26399953	0.022287451	0.00046377616
0.26413102	0.023200056	0.00046624665
0.26426251	0.022736702	0.00046421909
0.26439400	0.022885078	0.00046487565
0.26452549	0.023583610	0.00047581196
0.26465698	0.022895622	0.00047255458
0.26478846	0.023213730	0.00047049215
0.26491995	0.023270489	0.00047773687
0.26505144	0.023146511	0.00046895521
0.26518293	0.023134581	0.00047196619
0.26531442	0.022658311	0.00047252648
0.26544591	0.022668719	0.00047057078
[truncated: 567 more rows]
