# Supplementary material for: Invariant surface glycoprotein 65 of Trypanosoma brucei is a complement C3 receptor
Source: Nat Commun. 2022 Aug 29;13:5085. doi: 10.1038/s41467-022-32728-9 (PMC9424271; doi:10.1038/s41467-022-32728-9)
Supplement: Supplementary file 4 — supplementary data 2 [file 41467_2022_32728_MOESM4_ESM.zip › b21-414646_00118.dat]

0.0026000000	39.947096	0.13706015
0.0027314887	29.087625	0.10743100
0.0028629774	22.442483	0.090230197
0.0029944661	17.210109	0.075831648
0.0031259548	12.337812	0.059001534
0.0032574435	10.937555	0.057502401
0.0033889322	8.7690321	0.048671799
0.0035204209	11.674889	0.048896868
0.0036519096	12.447290	0.046851302
0.0037833983	10.035488	0.039662241
0.0039148870	8.2759619	0.034753628
0.0040463757	6.7593959	0.030216249
0.0041778644	5.5235506	0.025601642
0.0043093531	4.5929967	0.022921188
0.0044408418	3.7812725	0.020002254
0.0045723305	3.1348895	0.018212563
0.0047038192	2.9250595	0.016837681
0.0048353079	2.5128189	0.015150389
0.0049667966	2.2320423	0.014227801
0.0050982853	1.8933185	0.012413669
0.0052297740	1.7538571	0.012103917
0.0053612627	1.5122677	0.010853534
0.0054927514	1.4008783	0.010169196
0.0056242401	1.2539210	0.0095931822
0.0057557288	1.2060074	0.0091474514
0.0058872175	1.0911997	0.0085846751
0.0060187062	1.0066913	0.0082237129
0.0061501949	0.89649506	0.0074334605
0.0062816836	0.88653480	0.0075590199
0.0064131723	0.81663449	0.0071119329
0.0065446610	0.78137762	0.0068570922
0.0066761496	0.74954092	0.0066843413
0.0068076383	0.72623491	0.0064303837
0.0069391270	0.69486752	0.0063910896
0.0070706157	0.66616617	0.0061587084
0.0072021044	0.63457226	0.0059446176
0.0073335931	0.61602604	0.0058315826
0.0074650818	0.58390662	0.0055122336
0.0075965705	0.56189589	0.0054522173
0.0077280592	0.54340087	0.0053395338
0.0078595479	0.51137992	0.0050559859
0.0079910366	0.50105170	0.0050344879
0.0081225253	0.46620977	0.0047173790
0.0082540140	0.45496855	0.0046866631
0.0083855027	0.46025490	0.0047318383
0.0085169914	0.42096234	0.0044329020
0.0086484801	0.40147439	0.0042975937
0.0087799688	0.38486193	0.0041335239
0.0089114575	0.37902642	0.0041237520
0.0090429462	0.36016202	0.0039917105
0.0091744349	0.34477650	0.0038719385
0.0093059236	0.32235167	0.0036998186
0.0094374123	0.31507912	0.0036336206
0.0095689010	0.30314670	0.0035067544
0.0097003897	0.29429908	0.0034831342
0.0098318784	0.28354039	0.0033702308
0.0099633671	0.27012550	0.0032538157
0.010094856	0.26391140	0.0032060586
0.010226345	0.24046407	0.0029878806
0.010357833	0.24245483	0.0030776906
0.010489322	0.22600731	0.0028840510
0.010620811	0.21918720	0.0028200757
0.010752299	0.21250460	0.0027649345
0.010883788	0.19173226	0.0025722552
0.011015277	0.19378194	0.0026328970
0.011146765	0.17520580	0.0024261705
0.011278254	0.16949392	0.0023768875
0.011409743	0.16760757	0.0023389633
0.011541231	0.15825400	0.0022387213
0.011672720	0.15401937	0.0022143301
0.011804209	0.14172974	0.0020435650
0.011935698	0.13304049	0.0019755825
0.012067186	0.12659370	0.0019165463
0.012198675	0.12043213	0.0018084036
0.012330164	0.11882376	0.0017995339
0.012461652	0.11776057	0.0017708855
0.012593141	0.11017690	0.0016751246
0.012724630	0.10289964	0.0016191109
0.012856118	0.10169584	0.0015590247
0.012987607	0.098695266	0.0015527645
0.013119096	0.094854559	0.0014893899
0.013250585	0.091871054	0.0014488106
0.013382073	0.088534461	0.0014281592
0.013513562	0.085939126	0.0013857478
0.013645051	0.084586907	0.0013835120
0.013776539	0.082732171	0.0013613938
0.013908028	0.081991154	0.0013325235
0.014039517	0.077892511	0.0012912320
0.014171005	0.075043536	0.0012605587
0.014302494	0.075378338	0.0012633436
0.014433983	0.073596446	0.0012502715
0.014565472	0.070668228	0.0012008704
0.014696960	0.068847792	0.0011911044
0.014828449	0.069026711	0.0011745041
0.014959938	0.066307023	0.0011582916
0.015091426	0.066199029	0.0011603049
0.015222915	0.062599173	0.0011017746
0.015354404	0.063874358	0.0011168178
0.015485892	0.062684764	0.0010961793
0.015617381	0.061912739	0.0010915709
0.015748870	0.063485500	0.0011046315
0.015880359	0.061870527	0.0010747328
0.016011847	0.058689248	0.0010473394
0.016143336	0.054304263	0.00099727590
0.016274825	0.051869424	0.00097778090
0.016406313	0.053363879	0.00098447805
0.016537802	0.053944989	0.00098208434
0.016669291	0.053962731	0.00097917260
0.016800779	0.056935058	0.0010034791
0.016932268	0.059004249	0.0010159312
0.017063757	0.059322321	0.0010168794
0.017195246	0.058947276	0.0010055847
0.017326734	0.058488353	0.0010012660
0.017458223	0.058034415	0.00098988843
0.017589712	0.055724433	0.00096834918
0.017721200	0.056826781	0.00098032162
0.017852689	0.055758361	0.00094872095
0.017984178	0.054057264	0.00094701462
0.018115666	0.051793933	0.00092217637
0.018247155	0.054834362	0.00093995992
0.018378644	0.053456564	0.00093108595
0.018510133	0.051731423	0.00090612982
0.018641621	0.050663633	0.00089621323
0.018773110	0.050556035	0.00088991784
0.018904599	0.049627267	0.00088206315
0.019036087	0.050957283	0.00088928169
0.019167576	0.048740196	0.00086155975
0.019299065	0.047629232	0.00084854195
0.019430553	0.050258948	0.00087723138
0.019562042	0.047143944	0.00084202890
0.019693531	0.045845927	0.00082924750
0.019825019	0.046493169	0.00082818502
0.019956508	0.045209388	0.00081317744
0.020087997	0.044549421	0.00081073454
0.020219486	0.044118015	0.00079970575
0.020350974	0.045156764	0.00081566326
0.020482463	0.044677836	0.00079608745
0.020613952	0.043159266	0.00078138961
0.020745440	0.042992454	0.00078459501
0.020876929	0.040529076	0.00075416204
0.021008418	0.041400853	0.00076306318
0.021139906	0.040587121	0.00075215549
0.021271395	0.041437177	0.00075278586
0.021402884	0.040831782	0.00075064472
0.021534373	0.040957828	0.00074764969
0.021665861	0.038478782	0.00072479870
0.021797350	0.039496508	0.00073100785
0.021928839	0.039898119	0.00072364115
0.022060327	0.037641921	0.00071335999
0.022191816	0.039588447	0.00072225957
0.022323305	0.038169367	0.00070988428
0.022454793	0.038130074	0.00070713067
0.022586282	0.036640174	0.00068818934
0.022717771	0.036140209	0.00068898301
0.022849260	0.035371723	0.00067160790
0.022980748	0.036640196	0.00068749497
0.023112237	0.035666085	0.00067307049
0.023243726	0.037051930	0.00068019167
0.023375214	0.036279575	0.00068038639
0.023506703	0.037029528	0.00068107597
0.023638192	0.038700396	0.00069283586
0.023769680	0.038552993	0.00069127536
0.023901169	0.038307746	0.00068616913
0.024032658	0.037175312	0.00067740688
0.024164147	0.036654541	0.00066790208
0.024295635	0.036905420	0.00066600035
0.024427124	0.037412385	0.00066960934
0.024558613	0.035312440	0.00064705307
0.024690101	0.036603538	0.00066543394
0.024821590	0.036069926	0.00065499094
0.024953079	0.037236181	0.00066009692
0.025084567	0.036006148	0.00064946874
0.025216056	0.036448368	0.00064800372
0.025347545	0.034782971	0.00063921551
0.025479034	0.035947548	0.00064198047
0.025610522	0.036227509	0.00063992320
0.025742011	0.035186440	0.00063286946
0.025873500	0.035851156	0.00063459432
0.026004988	0.036019966	0.00064051537
0.026136477	0.035416449	0.00063121709
0.026267966	0.035224750	0.00062432702
0.026399454	0.034980127	0.00062521435
0.026530943	0.034909565	0.00061679740
0.026662432	0.034772070	0.00062096884
0.026793920	0.035018956	0.00062051376
0.026925409	0.036520582	0.00062816972
0.027056898	0.035000231	0.00061990139
0.027188387	0.034035858	0.00060354522
0.027319875	0.034458113	0.00061222708
0.027451364	0.033056640	0.00059559301
0.027582853	0.034051448	0.00060011064
0.027714341	0.034737584	0.00060647384
0.027845830	0.034218748	0.00059901798
0.027977319	0.034211976	0.00060107213
0.028108807	0.034599740	0.00060061335
0.028240296	0.032860154	0.00058450779
0.028371785	0.034398259	0.00059593915
0.028503274	0.033100946	0.00058487463
0.028634762	0.033654431	0.00058740632
0.028766251	0.034562256	0.00059401251
0.028897740	0.032933466	0.00057531491
0.029029228	0.033934973	0.00058505647
0.029160717	0.032724658	0.00057652040
0.029292206	0.033497787	0.00057848132
0.029423694	0.033650966	0.00058300942
0.029555183	0.032848786	0.00056653204
0.029686672	0.032335474	0.00056804614
0.029818161	0.034214786	0.00058086172
0.029949649	0.033519582	0.00057178591
0.030081138	0.033559413	0.00057298033
0.030212627	0.032590591	0.00056093592
0.030344115	0.032495613	0.00056059137
0.030475604	0.031467465	0.00055229862
0.030607093	0.033720816	0.00056714360
0.030738581	0.032393234	0.00055659425
0.030870070	0.032364690	0.00055256262
0.031001559	0.031829753	0.00054660208
0.031133048	0.032743553	0.00055858664
0.031264536	0.032628575	0.00055265748
0.031396025	0.032021171	0.00054960378
0.031527514	0.031276617	0.00053946061
0.031659002	0.031788159	0.00054135669
0.031790491	0.032597874	0.00055030971
0.031921980	0.031032290	0.00053397964
0.032053468	0.032813612	0.00055053212
0.032184957	0.031590894	0.00053411802
0.032316446	0.031591738	0.00053332032
0.032447935	0.032078703	0.00053968207
0.032579423	0.031032444	0.00052827809
0.032710912	0.032266179	0.00053818818
0.032842401	0.031765151	0.00053077802
0.032973889	0.031713782	0.00052858993
0.033105378	0.031747988	0.00053166092
0.033236867	0.030755159	0.00052282447
0.033368355	0.030108149	0.00052517236
0.033499844	0.029169183	0.00051643351
0.033631333	0.030263802	0.00052424435
0.033762822	0.031097178	0.00053691620
0.033894310	0.030445433	0.00053067748
0.034025799	0.030234690	0.00053044992
0.034157288	0.030664824	0.00053240003
0.034288776	0.029826656	0.00052639267
0.034420265	0.030697777	0.00053848940
0.034551754	0.029466465	0.00052452100
0.034683242	0.029149242	0.00052427799
0.034814731	0.029464306	0.00052278135
0.034946220	0.029266140	0.00052250292
0.035077708	0.029965076	0.00053251250
0.035209197	0.029131771	0.00052517994
0.035340686	0.030241601	0.00052984226
0.035472175	0.029034922	0.00052938947
0.035603663	0.029305637	0.00053362917
0.035735152	0.029601946	0.00054592523
0.035866641	0.029195738	0.00054036831
0.035998129	0.028828689	0.00053601780
0.036129618	0.029437891	0.00054264284
0.036261107	0.029074759	0.00053781710
0.036392595	0.029197518	0.00054819913
0.036524084	0.030265320	0.00055339342
0.036655573	0.030201207	0.00054890037
0.036787062	0.028478726	0.00054109491
0.036918550	0.028835314	0.00053924381
0.037050039	0.029367505	0.00054946242
0.037181528	0.030131212	0.00055211510
0.037313016	0.028873325	0.00054241527
0.037444505	0.029994499	0.00055658907
0.037575994	0.028449323	0.00054065025
0.037707482	0.028672354	0.00054836711
0.037838971	0.029181362	0.00055327205
0.037970460	0.028500211	0.00054433695
0.038101949	0.027874553	0.00054286891
0.038233437	0.028552458	0.00054166737
0.038364926	0.029037004	0.00054177998
0.038496415	0.029383208	0.00054554264
0.038627903	0.028734789	0.00053231001
0.038759392	0.029529416	0.00054178916
0.038890881	0.029568857	0.00053597139
0.039022369	0.029696589	0.00053807623
0.039153858	0.029161031	0.00053103703
0.039285347	0.030128350	0.00053396726
0.039416836	0.029386040	0.00053356752
0.039548324	0.029309397	0.00052924211
0.039679813	0.029509846	0.00052844107
0.039811302	0.029257889	0.00052887573
0.039942790	0.030316754	0.00053388942
0.040074279	0.028386320	0.00052214876
0.040205768	0.028233175	0.00051829932
0.040337256	0.028860860	0.00051937011
0.040468745	0.029004049	0.00052155887
0.040600234	0.029143170	0.00052107207
0.040731723	0.029777357	0.00052595723
0.040863211	0.029346645	0.00052392750
0.040994700	0.030118335	0.00052608916
0.041126189	0.029747436	0.00052680600
0.041257677	0.028605178	0.00051371203
0.041389166	0.029992030	0.00052347324
0.041520655	0.028793356	0.00051641287
0.041652143	0.029373428	0.00051757514
0.041783632	0.029604663	0.00052186942
0.041915121	0.030153913	0.00052355344
0.042046610	0.028712569	0.00051333250
0.042178098	0.029732854	0.00051872393
0.042309587	0.028689825	0.00051144583
0.042441076	0.029960178	0.00051932983
0.042572564	0.029131232	0.00051262554
0.042704053	0.030109217	0.00051582702
0.042835542	0.029636843	0.00051673399
0.042967030	0.029040736	0.00051041982
0.043098519	0.029172968	0.00051276275
0.043230008	0.029316496	0.00051140467
0.043361496	0.029636665	0.00050987825
0.043492985	0.028953440	0.00051007921
0.043624474	0.029229594	0.00050808191
0.043755963	0.029574041	0.00051309294
0.043887451	0.029830636	0.00051224380
0.044018940	0.028498850	0.00049978049
0.044150429	0.029210197	0.00051180977
0.044281917	0.028991328	0.00050295498
0.044413406	0.027899632	0.00050035261
0.044544895	0.029094045	0.00050180536
0.044676383	0.029212623	0.00050382451
0.044807872	0.029502393	0.00050889763
0.044939361	0.029817109	0.00050982243
0.045070850	0.029092718	0.00050442247
0.045202338	0.029800143	0.00050841455
0.045333827	0.028212078	0.00049325683
0.045465316	0.029035744	0.00050489375
0.045596804	0.029887634	0.00050677228
0.045728293	0.028909232	0.00049964984
0.045859782	0.029848339	0.00050627009
0.045991270	0.028801406	0.00049375397
0.046122759	0.029113519	0.00049987184
0.046254248	0.028754827	0.00050431950
0.046385737	0.029844840	0.00051427551
0.046517225	0.029293009	0.00051200139
0.046648714	0.029564974	0.00051650094
0.046780203	0.029088715	0.00051840065
0.046911691	0.030188591	0.00052663525
0.047043180	0.029410911	0.00051995172
0.047174669	0.029442243	0.00052210523
0.047306157	0.029048171	0.00052007102
0.047437646	0.029589532	0.00052586143
0.047569135	0.029707626	0.00053058539
0.047700624	0.029637586	0.00052614105
0.047832112	0.028613907	0.00052292509
0.047963601	0.028022235	0.00051584086
0.048095090	0.028770495	0.00052635651
0.048226578	0.028540464	0.00052479905
0.048358067	0.029698588	0.00053238471
0.048489556	0.029659342	0.00053251640
0.048621044	0.029450574	0.00053310758
0.048752533	0.029394113	0.00053601950
0.048884022	0.029443110	0.00053410924
0.049015511	0.029511364	0.00053437574
0.049146999	0.030160196	0.00053912940
0.049278488	0.030391299	0.00054177608
0.049409977	0.030199258	0.00054503768
0.049541465	0.029013440	0.00053243309
0.049672954	0.029927131	0.00054006710
0.049804443	0.029910400	0.00054068434
0.049935931	0.029470924	0.00054047472
0.050067420	0.029698521	0.00054318431
0.050198909	0.029673341	0.00054189189
0.050330398	0.029386221	0.00053868762
0.050461886	0.028840408	0.00053282495
0.050593375	0.030229514	0.00054713780
0.050724864	0.029072259	0.00053979530
0.050856352	0.028407241	0.00053612534
0.050987841	0.029667015	0.00054133231
0.051119330	0.029546299	0.00054136456
0.051250818	0.029580897	0.00054375298
0.051382307	0.030287647	0.00055294233
0.051513796	0.029116355	0.00053967318
0.051645284	0.028561267	0.00053553866
0.051776773	0.029099961	0.00054093858
0.051908262	0.029442375	0.00054453898
0.052039751	0.028859493	0.00054228393
0.052171239	0.028919337	0.00054000440
0.052302728	0.029131139	0.00054500668
0.052434217	0.029567964	0.00054667630
0.052565705	0.030248719	0.00055513094
0.052697194	0.029492924	0.00054594545
0.052828683	0.029410003	0.00054786900
0.052960171	0.029470003	0.00054687079
0.053091660	0.029081160	0.00054261983
0.053223149	0.030257734	0.00055450296
0.053354638	0.029694946	0.00055209728
0.053486126	0.029826566	0.00055296682
0.053617615	0.028889007	0.00054328330
0.053749104	0.029668456	0.00055026250
0.053880592	0.029498738	0.00054791752
0.054012081	0.030288900	0.00055924640
0.054143570	0.030346892	0.00055890527
0.054275058	0.029632606	0.00054920251
0.054406547	0.029449844	0.00054896725
0.054538036	0.029596022	0.00055580298
0.054669525	0.030196576	0.00055501645
0.054801013	0.029044744	0.00055086418
0.054932502	0.028722609	0.00054749942
0.055063991	0.029158011	0.00054653540
0.055195479	0.029263095	0.00055203204
0.055326968	0.029850999	0.00055510893
0.055458457	0.029187074	0.00055187800
0.055589945	0.030156083	0.00055819345
0.055721434	0.028707166	0.00054404791
0.055852923	0.028563714	0.00054900045
0.055984412	0.029057787	0.00055111927
0.056115900	0.028678565	0.00054636163
0.056247389	0.029629544	0.00055589473
0.056378878	0.028905920	0.00054502742
0.056510366	0.028926910	0.00055133200
0.056641855	0.028856354	0.00054874758
0.056773344	0.029559058	0.00055658110
0.056904832	0.029764102	0.00055921074
0.057036321	0.029636270	0.00055444658
0.057167810	0.030171369	0.00056283289
0.057299299	0.028634303	0.00054635931
0.057430787	0.028969549	0.00054834061
0.057562276	0.028611935	0.00054931185
0.057693765	0.028500307	0.00054095348
0.057825253	0.028239997	0.00054472521
0.057956742	0.029452400	0.00055429288
0.058088231	0.029550083	0.00055327254
0.058219719	0.028473540	0.00054830057
0.058351208	0.028870891	0.00054249307
0.058482697	0.029301911	0.00055045220
0.058614186	0.029879399	0.00055726770
0.058745674	0.029026545	0.00054399829
0.058877163	0.029305008	0.00054913965
0.059008652	0.029310227	0.00054483939
0.059140140	0.029133644	0.00054600197
0.059271629	0.029711616	0.00055034994
0.059403118	0.028972763	0.00053919747
0.059534606	0.029225251	0.00054652827
0.059666095	0.029027986	0.00053856453
0.059797584	0.028829677	0.00053788369
0.059929072	0.028581506	0.00054035832
0.060060561	0.029253602	0.00054081828
0.060192050	0.028385055	0.00053706970
0.060323539	0.029423781	0.00053924277
0.060455027	0.028945460	0.00054193173
0.060586516	0.029014314	0.00054151417
0.060718005	0.028486060	0.00053302340
0.060849493	0.028805799	0.00053518964
0.060980982	0.028540745	0.00053386507
0.061112471	0.029516239	0.00054038978
0.061243959	0.028115628	0.00053431685
0.061375448	0.029255931	0.00053601744
0.061506937	0.029041921	0.00053838590
0.061638426	0.029456326	0.00053856978
0.061769914	0.029535089	0.00053968105
0.061901403	0.028918331	0.00053967541
0.062032892	0.029501879	0.00053841298
0.062164380	0.028823542	0.00053452639
0.062295869	0.029842874	0.00054534631
0.062427358	0.029431876	0.00053922346
0.062558846	0.029466766	0.00054352174
0.062690335	0.028916005	0.00053109862
0.062821824	0.029598872	0.00053857525
0.062953313	0.028841015	0.00053394136
0.063084801	0.028442907	0.00052913462
0.063216290	0.029262315	0.00053748207
0.063347779	0.030050257	0.00054110532
0.063479267	0.029701700	0.00053685669
0.063610756	0.029083957	0.00053666847
0.063742245	0.028113353	0.00052585251
0.063873733	0.028626862	0.00053391735
0.064005222	0.028249652	0.00052582753
0.064136711	0.028710312	0.00052994651
0.064268200	0.029241761	0.00053281928
0.064399688	0.028530481	0.00052596282
0.064531177	0.028967992	0.00053281985
0.064662666	0.028504901	0.00052733444
0.064794154	0.028041696	0.00052566427
0.064925643	0.028720207	0.00053093472
0.065057132	0.029390623	0.00053604123
0.065188620	0.028778444	0.00053174359
0.065320109	0.029085378	0.00052963849
0.065451598	0.028299803	0.00052477814
0.065583087	0.028293166	0.00052434536
0.065714575	0.028153181	0.00052228075
0.065846064	0.029177653	0.00053116183
0.065977553	0.029341378	0.00053230814
0.066109041	0.028567940	0.00052335771
0.066240530	0.028465643	0.00052637780
0.066372019	0.029489815	0.00053230471
0.066503507	0.028824256	0.00052667124
0.066634996	0.028357909	0.00052130836
0.066766485	0.028452645	0.00052418103
0.066897973	0.028784287	0.00052709858
0.067029462	0.028710687	0.00052589263
0.067160951	0.028913569	0.00053068633
0.067292440	0.028848854	0.00052507849
0.067423928	0.028353526	0.00051803635
0.067555417	0.027902909	0.00051839941
0.067686906	0.029451833	0.00052852275
0.067818394	0.028844751	0.00052472194
0.067949883	0.029552247	0.00053004531
0.068081372	0.028736068	0.00052138939
0.068212860	0.028672877	0.00052106053
0.068344349	0.029008135	0.00052567274
0.068475838	0.030072860	0.00053208361
0.068607327	0.029278875	0.00052655865
0.068738815	0.028847688	0.00052017465
0.068870304	0.029370010	0.00052718935
0.069001793	0.028473708	0.00052015235
0.069133281	0.028737656	0.00052083528
0.069264770	0.029412263	0.00052905015
0.069396259	0.027996548	0.00051028111
0.069527747	0.028921719	0.00052410452
0.069659236	0.028383065	0.00051833189
0.069790725	0.029888743	0.00052690190
0.069922214	0.028728738	0.00051981960
0.070053702	0.029048171	0.00051941536
0.070185191	0.028841978	0.00052228368
0.070316680	0.028641972	0.00051642606
0.070448168	0.028743517	0.00051900249
0.070579657	0.028444703	0.00052009960
0.070711146	0.028016018	0.00051123957
0.070842634	0.028002877	0.00051490416
0.070974123	0.028486424	0.00051500309
0.071105612	0.028007470	0.00051225874
0.071237101	0.028300079	0.00051563493
0.071368589	0.028314884	0.00050992808
0.071500078	0.028083285	0.00051309150
0.071631567	0.027838581	0.00050932898
0.071763055	0.028389159	0.00051479085
0.071894544	0.028695515	0.00051597107
0.072026033	0.028392233	0.00050989839
0.072157521	0.027958015	0.00051253446
0.072289010	0.027679281	0.00050793878
0.072420499	0.028304791	0.00051147245
0.072551988	0.027654098	0.00050431238
0.072683476	0.028652366	0.00051183935
0.072814965	0.028263929	0.00051147431
0.072946454	0.026987165	0.00050217087
0.073077942	0.027673555	0.00050395227
0.073209431	0.028330649	0.00051152685
0.073340920	0.027791828	0.00050499273
0.073472408	0.027509429	0.00050258497
0.073603897	0.027490281	0.00050627336
0.073735386	0.027528342	0.00050152074
0.073866875	0.027337729	0.00050188779
0.073998363	0.027374042	0.00050109150
0.074129852	0.027254253	0.00050002388
0.074261341	0.028668138	0.00051260482
0.074392829	0.027575624	0.00049991772
0.074524318	0.027655354	0.00050538874
0.074655807	0.026469378	0.00049141012
0.074787295	0.027112433	0.00049717154
0.074918784	0.027763201	0.00050295294
0.075050273	0.028175033	0.00050441250
0.075181761	0.027693807	0.00050164930
0.075313250	0.026771395	0.00049466574
0.075444739	0.027791997	0.00050136584
0.075576228	0.027124033	0.00049910333
0.075707716	0.027733847	0.00050082181
0.075839205	0.026838812	0.00049338941
0.075970694	0.027833969	0.00050169563
0.076102182	0.027886150	0.00049905313
0.076233671	0.027508425	0.00050151815
0.076365160	0.026841254	0.00048917263
0.076496648	0.026816850	0.00049404375
0.076628137	0.026870413	0.00049418951
0.076759626	0.027327437	0.00049524878
0.076891115	0.027029510	0.00049494166
0.077022603	0.025806649	0.00048260711
0.077154092	0.027089642	0.00049357137
0.077285581	0.026197227	0.00048963305
0.077417069	0.027429469	0.00049444849
0.077548558	0.026793213	0.00049149452
0.077680047	0.026640519	0.00048675283
0.077811535	0.026161770	0.00048520666
0.077943024	0.026982501	0.00049170095
0.078074513	0.026753389	0.00048787399
0.078206002	0.027155130	0.00049346700
0.078337490	0.026820710	0.00048751208
0.078468979	0.027944350	0.00049619676
0.078600468	0.027056982	0.00049332003
0.078731956	0.027036185	0.00048986568
0.078863445	0.026026783	0.00048405077
0.078994934	0.027034063	0.00048871671
0.079126422	0.027087722	0.00049047847
0.079257911	0.026695546	0.00048870795
0.079389400	0.026242810	0.00048196828
0.079520889	0.026306644	0.00048607275
0.079652377	0.027121397	0.00049141393
0.079783866	0.027231654	0.00048978057
0.079915355	0.027274143	0.00049366760
0.080046843	0.026809759	0.00048694419
0.080178332	0.027774574	0.00049384351
0.080309821	0.026532791	0.00048502783
0.080441309	0.026803442	0.00048078891
0.080572798	0.026505456	0.00048457587
0.080704287	0.026784818	0.00048647358
0.080835776	0.026761885	0.00048438923
0.080967264	0.025878170	0.00048079855
0.081098753	0.026799920	0.00048059815
0.081230242	0.026986206	0.00048581247
0.081361730	0.025730504	0.00047683687
0.081493219	0.025267592	0.00047083368
0.081624708	0.026822937	0.00048641276
0.081756196	0.027007624	0.00048073766
0.081887685	0.026344270	0.00047920575
0.082019174	0.026391409	0.00048066538
0.082150663	0.026482319	0.00048180072
0.082282151	0.026508570	0.00048122125
0.082413640	0.026943526	0.00048255524
0.082545129	0.027126158	0.00048498282
0.082676617	0.026527574	0.00048147886
0.082808106	0.026941367	0.00048338364
0.082939595	0.026376291	0.00047844118
0.083071083	0.025926491	0.00047199990
0.083202572	0.026200430	0.00047636650
0.083334061	0.025309170	0.00047228644
0.083465549	0.026393155	0.00047518785
0.083597038	0.026116176	0.00047823431
0.083728527	0.026518111	0.00047536032
0.083860016	0.026111605	0.00047592908
0.083991504	0.026077605	0.00047578256
0.084122993	0.025424476	0.00046781454
0.084254482	0.026444935	0.00047766980
0.084385970	0.025513394	0.00046908635
0.084517459	0.026331092	0.00047502491
0.084648948	0.026027925	0.00047454393
0.084780436	0.025921429	0.00047004886
0.084911925	0.025933846	0.00047469668
0.085043414	0.025801203	0.00046833695
0.085174903	0.026115723	0.00047171959
0.085306391	0.026905499	0.00048091498
0.085437880	0.026401333	0.00047313147
0.085569369	0.026188625	0.00047236194
0.085700857	0.026565862	0.00047427250
0.085832346	0.026265264	0.00047306481
0.085963835	0.025748514	0.00047080330
0.086095323	0.025623562	0.00046689972
0.086226812	0.025991572	0.00046970750
0.086358301	0.026029947	0.00046852918
0.086489790	0.025695701	0.00046605577
0.086621278	0.026031968	0.00047041178
0.086752767	0.025726423	0.00046701949
0.086884256	0.026082806	0.00046829971
0.087015744	0.026188906	0.00047087030
0.087147233	0.026471551	0.00047284716
0.087278722	0.026034064	0.00047032928
0.087410210	0.026033710	0.00046746907
0.087541699	0.026349068	0.00047008737
0.087673188	0.026777379	0.00047533022
0.087804677	0.026154743	0.00046823614
0.087936165	0.025861141	0.00046711396
0.088067654	0.026310769	0.00046900877
0.088199143	0.025729049	0.00046251091
0.088330631	0.025567715	0.00046458303
0.088462120	0.025518140	0.00046246595
0.088593609	0.025218057	0.00046212997
0.088725097	0.026158061	0.00046640718
0.088856586	0.025705706	0.00046152117
0.088988075	0.025210884	0.00046060663
0.089119564	0.026260660	0.00046828859
0.089251052	0.024778538	0.00045662537
0.089382541	0.025079941	0.00045871529
0.089514030	0.025953870	0.00046369902
0.089645518	0.025985756	0.00046439961
0.089777007	0.026799261	0.00046872063
0.089908496	0.025440478	0.00046366208
0.090039984	0.024878392	0.00045636023
0.090171473	0.025686420	0.00045893716
0.090302962	0.025048328	0.00045975237
0.090434451	0.025254002	0.00045434404
0.090565939	0.025236830	0.00045957002
0.090697428	0.025533726	0.00045993081
0.090828917	0.025439368	0.00045489115
0.090960405	0.025838909	0.00046317870
0.091091894	0.025694635	0.00045780820
0.091223383	0.024799083	0.00045554502
0.091354871	0.024954965	0.00045718125
0.091486360	0.025811787	0.00046958465
0.091617849	0.025442460	0.00047167742
0.091749337	0.024934047	0.00047263880
0.091880826	0.025223445	0.00047749169
0.092012315	0.025856216	0.00048605232
0.092143804	0.025640407	0.00048238351
0.092275292	0.025357911	0.00048413107
0.092406781	0.025436495	0.00048697891
0.092538270	0.024921199	0.00048649861
0.092669758	0.024987737	0.00048978675
0.092801247	0.025022772	0.00047253459
0.092932736	0.025690777	0.00048174784
0.093064224	0.025384875	0.00047426064
0.093195713	0.025683274	0.00047672538
0.093327202	0.025005223	0.00046961815
0.093458691	0.025819366	0.00046966233
0.093590179	0.024695593	0.00046623674
0.093721668	0.024137299	0.00045963762
0.093853157	0.025118193	0.00046580454
0.093984645	0.025667323	0.00046952317
0.094116134	0.024616942	0.00045926376
0.094247623	0.024371310	0.00045755129
0.094379111	0.025497939	0.00046579948
0.094510600	0.024787114	0.00046128844
0.094642089	0.025832363	0.00046708161
0.094773578	0.025041203	0.00045634361
0.094905066	0.024200213	0.00045513794
0.095036555	0.023497953	0.00045180783
0.095168044	0.024613469	0.00045330722
0.095299532	0.024526277	0.00045461665
0.095431021	0.024103875	0.00044827676
0.095562510	0.024111419	0.00045219165
0.095693998	0.025931867	0.00046646556
0.095825487	0.024177641	0.00044918885
0.095956976	0.024245975	0.00045389296
0.096088465	0.025054621	0.00045501481
0.096219953	0.024252425	0.00045185237
0.096351442	0.024642553	0.00045538188
0.096482931	0.024556945	0.00045133393
0.096614419	0.024884846	0.00045357294
0.096745908	0.024425170	0.00045186727
0.096877397	0.025794541	0.00045913585
0.097008885	0.024734151	0.00045276382
0.097140374	0.024288110	0.00044789985
0.097271863	0.025379187	0.00045609789
0.097403352	0.023796485	0.00044258391
0.097534840	0.023913895	0.00044441608
0.097666329	0.024683837	0.00045134637
0.097797818	0.024085587	0.00044304565
0.097929306	0.024794666	0.00044973028
0.098060795	0.024562715	0.00044740825
0.098192284	0.024016837	0.00043951408
0.098323772	0.024306862	0.00044437858
0.098455261	0.025075079	0.00044675050
0.098586750	0.023855545	0.00043600732
0.098718239	0.023980566	0.00043833147
0.098849727	0.025321637	0.00044493371
0.098981216	0.023873976	0.00043549566
0.099112705	0.024123634	0.00043775865
0.099244193	0.023878156	0.00043340860
0.099375682	0.023962654	0.00043612246
0.099507171	0.024507985	0.00043895962
0.099638659	0.024315690	0.00044202820
0.099770148	0.023988162	0.00043648180
0.099901637	0.024340611	0.00043814847
0.10003313	0.024461626	0.00044158584
0.10016461	0.023750554	0.00043624230
0.10029610	0.023911140	0.00043978368
0.10042759	0.024182654	0.00043837926
0.10055908	0.023694587	0.00043417563
0.10069057	0.024469148	0.00044096564
0.10082206	0.023903406	0.00043516431
0.10095355	0.024925855	0.00044661265
0.10108504	0.024007083	0.00043506172
0.10121652	0.024235671	0.00043632981
0.10134801	0.024379493	0.00043926791
0.10147950	0.023897037	0.00043683368
0.10161099	0.024117443	0.00043677231
0.10174248	0.023887104	0.00043598199
0.10187397	0.024164071	0.00043600204
0.10200546	0.023435453	0.00043111596
0.10213694	0.023046423	0.00042547511
0.10226843	0.024086156	0.00043427416
0.10239992	0.023773443	0.00043445149
0.10253141	0.023832444	0.00042749085
0.10266290	0.024222518	0.00043669687
0.10279439	0.024450071	0.00043517715
0.10292588	0.024282311	0.00043715661
0.10305737	0.024858614	0.00044072823
0.10318885	0.024005618	0.00043263412
0.10332034	0.023879999	0.00043250814
0.10345183	0.023261247	0.00042623481
0.10358332	0.023246622	0.00042847781
0.10371481	0.024268935	0.00043343423
0.10384630	0.024296427	0.00043356784
0.10397779	0.024251364	0.00043358873
0.10410928	0.024752101	0.00043725259
0.10424076	0.024236347	0.00043311702
0.10437225	0.023785232	0.00042907893
0.10450374	0.023851263	0.00042599076
0.10463523	0.023701859	0.00042877313
0.10476672	0.023817661	0.00042973132
0.10489821	0.023642261	0.00042882255
0.10502970	0.024292943	0.00043103060
0.10516118	0.024424964	0.00043156643
0.10529267	0.024626025	0.00043740263
0.10542416	0.023562658	0.00042690186
0.10555565	0.023549606	0.00042594110
0.10568714	0.024250340	0.00043185513
0.10581863	0.023782418	0.00042745931
0.10595012	0.023722050	0.00042647120
0.10608161	0.023621989	0.00042690862
0.10621309	0.023591321	0.00042528545
0.10634458	0.024502138	0.00042985394
0.10647607	0.024015407	0.00042834465
0.10660756	0.023694324	0.00042434055
0.10673905	0.024186744	0.00043055831
0.10687054	0.024583105	0.00043485163
0.10700203	0.024499897	0.00044191860
0.10713352	0.024122589	0.00044251594
0.10726500	0.024309845	0.00044669879
0.10739649	0.023909723	0.00045009752
0.10752798	0.023698091	0.00044479302
0.10765947	0.023651577	0.00044928691
0.10779096	0.024112553	0.00045228978
0.10792245	0.024595645	0.00046235214
0.10805394	0.023418235	0.00045342911
0.10818542	0.024289867	0.00045850579
0.10831691	0.023424169	0.00045745441
0.10844840	0.024293665	0.00046304391
0.10857989	0.024306998	0.00046737579
0.10871138	0.023202621	0.00046079280
0.10884287	0.023620858	0.00046363762
0.10897436	0.024404009	0.00047083788
0.10910585	0.022920494	0.00046418366
0.10923733	0.023778748	0.00046511123
0.10936882	0.023897263	0.00047358845
0.10950031	0.023875745	0.00047189318
0.10963180	0.023978654	0.00047365539
0.10976329	0.023612293	0.00047294111
0.10989478	0.024006866	0.00047679874
0.11002627	0.024157675	0.00048241181
0.11015776	0.023846364	0.00047515077
0.11028924	0.023583670	0.00047562067
0.11042073	0.023635404	0.00047967404
0.11055222	0.023493553	0.00047603745
0.11068371	0.023409527	0.00047805638
0.11081520	0.023999365	0.00048278943
0.11094669	0.023856572	0.00048231816
0.11107818	0.023989323	0.00048800584
0.11120966	0.024026891	0.00048647302
0.11134115	0.024877880	0.00049483679
0.11147264	0.023943762	0.00048630958
0.11160413	0.023505974	0.00048374895
0.11173562	0.023071425	0.00048755779
0.11186711	0.023794150	0.00047418826
0.11199860	0.023711301	0.00047413267
0.11213009	0.023541731	0.00046584887
0.11226157	0.024623711	0.00047008807
0.11239306	0.023183149	0.00046023205
0.11252455	0.024046464	0.00046362362
0.11265604	0.024440765	0.00046598351
0.11278753	0.024448577	0.00046127581
0.11291902	0.023142044	0.00045206478
0.11305051	0.024453913	0.00046323795
0.11318200	0.023869368	0.00045475530
0.11331348	0.023414396	0.00045358727
0.11344497	0.023597446	0.00045221646
0.11357646	0.023747728	0.00044942468
0.11370795	0.023435161	0.00044875502
0.11383944	0.023630284	0.00044861658
0.11397093	0.023517651	0.00044625515
0.11410242	0.024128016	0.00045158250
0.11423390	0.023596235	0.00044318850
0.11436539	0.023896592	0.00045242595
0.11449688	0.024216497	0.00044747391
0.11462837	0.024175178	0.00045125474
0.11475986	0.024666444	0.00045055138
0.11489135	0.023254203	0.00043808302
0.11502284	0.024026850	0.00044797430
0.11515433	0.023894451	0.00044503694
0.11528581	0.023659844	0.00044291090
0.11541730	0.024320518	0.00044487147
0.11554879	0.024531693	0.00044465161
0.11568028	0.023714537	0.00044442782
0.11581177	0.024104420	0.00044270843
0.11594326	0.023830202	0.00044200538
0.11607475	0.023545901	0.00043796403
0.11620624	0.023499626	0.00043513028
0.11633772	0.024322172	0.00044208266
0.11646921	0.023765315	0.00043996435
0.11660070	0.023577319	0.00043647347
0.11673219	0.024384941	0.00044043454
0.11686368	0.023972330	0.00043743291
0.11699517	0.023747769	0.00043568980
0.11712666	0.024216242	0.00043973727
0.11725814	0.023967806	0.00043350944
0.11738963	0.023587173	0.00043159113
0.11752112	0.024249281	0.00043403845
0.11765261	0.023790012	0.00043306481
0.11778410	0.024224110	0.00043632339
0.11791559	0.022665571	0.00042121324
0.11804708	0.024589403	0.00043493008
0.11817857	0.023876064	0.00043203670
0.11831005	0.024259181	0.00043043289
0.11844154	0.023406965	0.00042913394
0.11857303	0.023979131	0.00042766070
0.11870452	0.024005080	0.00042855125
0.11883601	0.023556164	0.00042568376
0.11896750	0.023990977	0.00042796743
0.11909899	0.023669941	0.00042717622
0.11923048	0.023600580	0.00042006705
0.11936196	0.023930970	0.00042605188
0.11949345	0.024937271	0.00042842319
0.11962494	0.023621414	0.00041978342
0.11975643	0.024365974	0.00042743167
0.11988792	0.023604537	0.00041829816
0.12001941	0.023900356	0.00042055936
0.12015090	0.023674041	0.00041824180
0.12028239	0.023174237	0.00041778820
0.12041387	0.024115160	0.00042068603
0.12054536	0.024176913	0.00041872232
0.12067685	0.023655250	0.00041811691
0.12080834	0.024211550	0.00042162449
0.12093983	0.023935095	0.00041518146
0.12107132	0.023847109	0.00042025152
0.12120281	0.023625802	0.00041603855
0.12133429	0.023812214	0.00041662495
0.12146578	0.023507129	0.00041555249
0.12159727	0.024339410	0.00041879678
0.12172876	0.023889016	0.00041642310
0.12186025	0.023768040	0.00041378109
0.12199174	0.022970999	0.00040963251
0.12212323	0.023064976	0.00041018229
0.12225472	0.024980507	0.00042227012
0.12238620	0.023550011	0.00041390305
0.12251769	0.023150484	0.00040752502
0.12264918	0.023950352	0.00041625529
0.12278067	0.024259631	0.00041833797
0.12291216	0.024234775	0.00041676065
0.12304365	0.023409814	0.00041156423
0.12317514	0.023711683	0.00041235497
0.12330663	0.024302051	0.00041803089
0.12343811	0.023799349	0.00041383105
0.12356960	0.024161377	0.00041490638
0.12370109	0.023722400	0.00041236299
0.12383258	0.023080820	0.00040663986
0.12396407	0.024120076	0.00041262709
0.12409556	0.024053295	0.00041633888
0.12422705	0.023995968	0.00041136376
0.12435853	0.023951126	0.00041294098
0.12449002	0.023714590	0.00040926281
0.12462151	0.023842813	0.00041358848
0.12475300	0.023607794	0.00041010802
0.12488449	0.023627527	0.00040905503
0.12501598	0.023386152	0.00040932151
0.12514747	0.023546207	0.00040836500
0.12527896	0.024072191	0.00041295824
0.12541044	0.022737428	0.00040395054
0.12554193	0.023736561	0.00040930349
0.12567342	0.024058551	0.00041167779
0.12580491	0.023921001	0.00041279858
0.12593640	0.023720477	0.00040719909
0.12606789	0.024134221	0.00041346060
0.12619938	0.023561497	0.00040835529
0.12633087	0.024333458	0.00041545976
0.12646235	0.023341713	0.00040633085
0.12659384	0.024543579	0.00041145421
0.12672533	0.024205957	0.00041466648
0.12685682	0.024347247	0.00041154800
0.12698831	0.023693805	0.00040826255
0.12711980	0.024056222	0.00040915280
0.12725129	0.023250013	0.00040205925
0.12738277	0.023212902	0.00040388895
0.12751426	0.023551763	0.00040602321
0.12764575	0.023689379	0.00040663880
0.12777724	0.023916310	0.00040684871
0.12790873	0.023834798	0.00040612140
0.12804022	0.023792740	0.00040891984
0.12817171	0.024255782	0.00040927041
0.12830320	0.023790681	0.00040656294
0.12843468	0.023636640	0.00040514186
0.12856617	0.023750273	0.00040466516
0.12869766	0.023135296	0.00040101526
0.12882915	0.023665552	0.00040607590
0.12896064	0.022929971	0.00039846347
0.12909213	0.023544600	0.00040209681
0.12922362	0.023525302	0.00040457084
0.12935511	0.023769367	0.00040528928
0.12948659	0.024321730	0.00040959782
0.12961808	0.023534074	0.00040114544
0.12974957	0.023409785	0.00040084384
0.12988106	0.024633786	0.00041063839
0.13001255	0.024230221	0.00040577414
0.13014404	0.022965166	0.00040107598
0.13027553	0.023788477	0.00040104470
0.13040701	0.023094963	0.00039895820
0.13053850	0.023988806	0.00040626576
0.13066999	0.024728336	0.00040777198
0.13080148	0.023423092	0.00040134661
0.13093297	0.023831106	0.00040200311
0.13106446	0.023903959	0.00040417930
0.13119595	0.023861869	0.00040212639
0.13132744	0.023842253	0.00040252282
0.13145892	0.023152633	0.00039915452
0.13159041	0.023785817	0.00040152258
0.13172190	0.023109476	0.00039646616
0.13185339	0.023532174	0.00040070226
0.13198488	0.023707780	0.00040126992
0.13211637	0.024032564	0.00040423468
0.13224786	0.024296708	0.00040262385
0.13237935	0.024051911	0.00040316841
0.13251083	0.023811876	0.00040088767
0.13264232	0.023474568	0.00039887626
0.13277381	0.023564883	0.00040030430
0.13290530	0.023965590	0.00039830950
0.13303679	0.023490014	0.00039922013
0.13316828	0.023571242	0.00039951833
0.13329977	0.022729677	0.00038946562
0.13343125	0.023943878	0.00040393430
0.13356274	0.023341237	0.00039385894
0.13369423	0.023708648	0.00039760161
0.13382572	0.023356674	0.00039750920
0.13395721	0.023661775	0.00039860494
0.13408870	0.023208049	0.00039653097
0.13422019	0.023390196	0.00039315192
0.13435168	0.023169208	0.00039620232
0.13448316	0.023665153	0.00040062642
0.13461465	0.024311742	0.00040120065
0.13474614	0.023856574	0.00039938449
0.13487763	0.023709346	0.00039764178
0.13500912	0.023172589	0.00039486665
0.13514061	0.023777006	0.00039852003
0.13527210	0.023528011	0.00039692976
0.13540359	0.022812539	0.00038982288
0.13553507	0.023825762	0.00039609719
0.13566656	0.023332428	0.00039434581
0.13579805	0.022917247	0.00039341492
0.13592954	0.023550733	0.00039448564
0.13606103	0.023479365	0.00039611565
0.13619252	0.023673554	0.00039500306
0.13632401	0.023803930	0.00039502892
0.13645549	0.023839088	0.00039898203
0.13658698	0.023026200	0.00038924374
0.13671847	0.023375321	0.00039458639
0.13684996	0.024111195	0.00039857114
0.13698145	0.023893554	0.00039536210
0.13711294	0.023685946	0.00039495948
0.13724443	0.024374060	0.00039903392
0.13737592	0.023292965	0.00039083031
0.13750740	0.023550933	0.00039354564
0.13763889	0.023501175	0.00039134610
0.13777038	0.024381266	0.00040000037
0.13790187	0.023808107	0.00039474372
0.13803336	0.023394424	0.00039116480
0.13816485	0.023224309	0.00039138653
0.13829634	0.022639847	0.00038497488
0.13842783	0.023407524	0.00039232926
0.13855931	0.023056824	0.00038967270
0.13869080	0.023271157	0.00039009766
0.13882229	0.024304992	0.00039607666
0.13895378	0.023918239	0.00039297278
0.13908527	0.023506915	0.00039181921
0.13921676	0.024112145	0.00039576346
0.13934825	0.023316410	0.00038987634
0.13947973	0.024319232	0.00039719281
0.13961122	0.024151836	0.00039473532
0.13974271	0.022899940	0.00038575785
0.13987420	0.023519438	0.00039288444
0.14000569	0.023886478	0.00039155075
0.14013718	0.023663415	0.00039088251
0.14026867	0.023801397	0.00039242453
0.14040016	0.023773550	0.00039199805
0.14053164	0.024170820	0.00039536938
0.14066313	0.024064897	0.00039084473
0.14079462	0.024161017	0.00039421981
0.14092611	0.023162579	0.00038760979
0.14105760	0.023662371	0.00038874091
0.14118909	0.023517826	0.00039020522
0.14132058	0.024081394	0.00038902319
0.14145207	0.023532442	0.00038769879
0.14158355	0.023890133	0.00038977928
0.14171504	0.023293938	0.00038657820
0.14184653	0.023863986	0.00039034913
0.14197802	0.024539609	0.00039277330
0.14210951	0.022931479	0.00038291622
0.14224100	0.023254879	0.00038528423
0.14237249	0.023845416	0.00038745760
0.14250398	0.023668400	0.00038833604
0.14263546	0.023719616	0.00038686520
0.14276695	0.023847756	0.00038821971
0.14289844	0.024644470	0.00039331356
0.14302993	0.022843798	0.00038226207
0.14316142	0.023937078	0.00038874568
0.14329291	0.023928052	0.00038706722
0.14342440	0.023617726	0.00038644644
0.14355588	0.023438393	0.00038432150
0.14368737	0.024572765	0.00039206918
0.14381886	0.023574371	0.00038622887
0.14395035	0.023630743	0.00038440071
0.14408184	0.023494920	0.00038371224
0.14421333	0.023822471	0.00038737647
0.14434482	0.023958611	0.00038624112
0.14447631	0.022733608	0.00037984669
0.14460779	0.023165264	0.00038292818
0.14473928	0.025012726	0.00039449074
0.14487077	0.024450749	0.00039324737
0.14500226	0.023469161	0.00038245053
0.14513375	0.024387733	0.00039108624
0.14526524	0.023172894	0.00038102322
0.14539673	0.024371946	0.00038942323
0.14552822	0.024563492	0.00039235691
0.14565970	0.023377481	0.00038210917
0.14579119	0.023335492	0.00038328099
0.14592268	0.023496872	0.00038158564
0.14605417	0.023274717	0.00038009170
0.14618566	0.023570101	0.00038349960
0.14631715	0.023618890	0.00038237326
0.14644864	0.023789202	0.00038375825
0.14658012	0.023199239	0.00038224458
0.14671161	0.023485518	0.00038254733
0.14684310	0.023724109	0.00038592245
0.14697459	0.023691934	0.00038284729
0.14710608	0.023447070	0.00038138438
0.14723757	0.023053520	0.00037880931
0.14736906	0.022999795	0.00037949455
0.14750055	0.024179280	0.00038626890
0.14763203	0.023825465	0.00038339008
0.14776352	0.023602776	0.00038194174
0.14789501	0.023415898	0.00038147274
0.14802650	0.023148182	0.00037718179
0.14815799	0.023655602	0.00038376702
0.14828948	0.023634539	0.00038142189
0.14842097	0.023307929	0.00038104356
0.14855246	0.024146636	0.00038516825
0.14868394	0.023017775	0.00037528402
0.14881543	0.023501952	0.00038138950
0.14894692	0.023401372	0.00037980339
0.14907841	0.022618079	0.00037469963
0.14920990	0.022718969	0.00037516774
0.14934139	0.022996682	0.00037557157
0.14947288	0.023057060	0.00037933788
0.14960436	0.023752971	0.00038146033
0.14973585	0.022899435	0.00037625214
0.14986734	0.023698968	0.00038163667
0.14999883	0.023457486	0.00037817256
0.15013032	0.023423832	0.00037917798
0.15026181	0.023904813	0.00038268747
0.15039330	0.023487133	0.00037939368
0.15052479	0.023272464	0.00037766536
0.15065627	0.023621928	0.00037947461
0.15078776	0.023635827	0.00037914272
0.15091925	0.023152281	0.00037686981
0.15105074	0.023751157	0.00038029860
0.15118223	0.023622927	0.00037973322
0.15131372	0.023566559	0.00037863928
0.15144521	0.023841137	0.00038133601
0.15157670	0.023677491	0.00038001202
0.15170818	0.023101730	0.00037589378
0.15183967	0.024395366	0.00038450243
0.15197116	0.023624633	0.00037930975
0.15210265	0.023429628	0.00037680713
0.15223414	0.023674876	0.00037763674
0.15236563	0.023632415	0.00037717634
0.15249712	0.023405596	0.00037684986
0.15262860	0.023440559	0.00037689106
0.15276009	0.023728711	0.00037950423
0.15289158	0.023322682	0.00037622854
0.15302307	0.023831637	0.00037811180
0.15315456	0.023834461	0.00037938692
0.15328605	0.023400807	0.00037615024
0.15341754	0.023495350	0.00037714419
0.15354903	0.023554212	0.00037565708
0.15368051	0.023290288	0.00037557634
0.15381200	0.023554415	0.00037549091
0.15394349	0.023450769	0.00037693446
0.15407498	0.024274721	0.00038113628
0.15420647	0.023815389	0.00037628462
0.15433796	0.023282206	0.00037427311
0.15446945	0.023675792	0.00037576839
0.15460094	0.024480215	0.00038235918
0.15473242	0.023517403	0.00037574221
0.15486391	0.023350293	0.00037309978
0.15499540	0.023617722	0.00037492049
0.15512689	0.023279662	0.00037305491
0.15525838	0.023560298	0.00037642880
0.15538987	0.024464259	0.00037936770
0.15552136	0.022826481	0.00036974630
0.15565284	0.023759593	0.00037435428
0.15578433	0.023268010	0.00037181173
0.15591582	0.023560584	0.00037508844
0.15604731	0.023848912	0.00037844356
0.15617880	0.023253616	0.00037222589
0.15631029	0.023703776	0.00037585639
0.15644178	0.023974447	0.00037456450
0.15657327	0.023570959	0.00037476858
0.15670475	0.024274073	0.00037684347
0.15683624	0.023776517	0.00037526522
0.15696773	0.023778662	0.00037549663
0.15709922	0.023704931	0.00037203151
0.15723071	0.024068746	0.00037774546
0.15736220	0.023516797	0.00037190788
0.15749369	0.023083389	0.00036890840
0.15762518	0.024153083	0.00037509651
0.15775666	0.023829329	0.00037318326
0.15788815	0.023278699	0.00037118953
0.15801964	0.023477445	0.00037029278
0.15815113	0.023781931	0.00037282652
0.15828262	0.023170796	0.00036950362
0.15841411	0.023849816	0.00037392350
0.15854560	0.023426634	0.00037207781
0.15867708	0.023162077	0.00036724691
0.15880857	0.023822144	0.00037392746
0.15894006	0.023526853	0.00037018056
0.15907155	0.023422402	0.00037073241
0.15920304	0.024119324	0.00037624922
0.15933453	0.023325076	0.00036865567
0.15946602	0.024075438	0.00037473716
0.15959751	0.023963623	0.00037341399
0.15972899	0.024141745	0.00037333398
0.15986048	0.023729149	0.00037278099
0.15999197	0.023567352	0.00036827588
0.16012346	0.023600977	0.00037246509
0.16025495	0.023430812	0.00036920864
0.16038644	0.023297579	0.00036792962
0.16051793	0.023332693	0.00036908336
0.16064942	0.023609466	0.00036808422
0.16078090	0.023561197	0.00036991384
0.16091239	0.023360347	0.00036885969
0.16104388	0.024149044	0.00037116527
0.16117537	0.023081228	0.00036583969
0.16130686	0.024070363	0.00037145797
0.16143835	0.023490481	0.00036956138
0.16156984	0.023116507	0.00036739807
0.16170133	0.024122797	0.00036962531
0.16183281	0.023519494	0.00036902053
0.16196430	0.024682854	0.00037475681
0.16209579	0.023318391	0.00036716829
0.16222728	0.022490059	0.00036236666
0.16235877	0.023434326	0.00036625373
0.16249026	0.023332690	0.00036713076
0.16262175	0.023348553	0.00036625035
0.16275323	0.023327371	0.00036663476
0.16288472	0.023654633	0.00036720940
0.16301621	0.023158763	0.00036572535
0.16314770	0.023467853	0.00036751744
0.16327919	0.023713346	0.00036739566
0.16341068	0.023103344	0.00036458514
0.16354217	0.022981571	0.00036337441
0.16367366	0.023300201	0.00036466457
0.16380514	0.023524691	0.00036774957
0.16393663	0.023165468	0.00036541955
0.16406812	0.023840708	0.00036742911
0.16419961	0.024394988	0.00037261637
0.16433110	0.024093688	0.00036914824
0.16446259	0.023402149	0.00036546623
0.16459408	0.023055606	0.00036412180
0.16472557	0.023644536	0.00036444754
0.16485705	0.024022071	0.00036834028
0.16498854	0.023139958	0.00036317096
0.16512003	0.023885653	0.00036787191
0.16525152	0.024019281	0.00037042507
0.16538301	0.023322309	0.00036255334
0.16551450	0.023306813	0.00036463987
0.16564599	0.023440242	0.00036434279
0.16577747	0.023247450	0.00036275328
0.16590896	0.023553118	0.00036629596
0.16604045	0.023500365	0.00036318996
0.16617194	0.023371522	0.00036494578
0.16630343	0.023268871	0.00036315419
0.16643492	0.023286189	0.00036326557
0.16656641	0.023898823	0.00036636209
0.16669790	0.023713118	0.00036332943
0.16682938	0.023555041	0.00036487130
0.16696087	0.023342787	0.00036300241
0.16709236	0.023465944	0.00036245347
0.16722385	0.023533695	0.00036557387
0.16735534	0.023625055	0.00036297201
0.16748683	0.023493218	0.00036415898
0.16761832	0.024205453	0.00036941138
0.16774981	0.023278166	0.00036029874
0.16788129	0.023572589	0.00036427519
0.16801278	0.023437693	0.00036051471
0.16814427	0.023379225	0.00036256820
0.16827576	0.022734650	0.00035853123
0.16840725	0.023422068	0.00036128736
0.16853874	0.022996544	0.00035959057
0.16867023	0.023994828	0.00036340303
0.16880171	0.023483539	0.00036231449
0.16893320	0.023657215	0.00036374952
0.16906469	0.023367782	0.00035872139
0.16919618	0.023715129	0.00036364558
0.16932767	0.023226034	0.00035976775
0.16945916	0.023560076	0.00036169387
0.16959065	0.023190868	0.00036058850
0.16972214	0.023462319	0.00035948089
0.16985362	0.023797074	0.00036425275
0.16998511	0.023092744	0.00035703401
0.17011660	0.023971197	0.00036510641
0.17024809	0.024391077	0.00036666923
0.17037958	0.023775341	0.00036282022
0.17051107	0.023294315	0.00036082189
0.17064256	0.023055238	0.00035791941
0.17077405	0.023760620	0.00036201126
0.17090553	0.023269778	0.00035915686
0.17103702	0.023598103	0.00036045823
0.17116851	0.024149677	0.00036401759
0.17130000	0.023809294	0.00036347500
0.17143149	0.023773183	0.00036052931
0.17156298	0.023715587	0.00036129331
0.17169447	0.023363640	0.00035706636
0.17182595	0.023363450	0.00035851630
0.17195744	0.023408491	0.00035840736
0.17208893	0.023438558	0.00035795604
0.17222042	0.023868602	0.00036194939
0.17235191	0.023527667	0.00036005824
0.17248340	0.023618061	0.00035995316
0.17261489	0.023957637	0.00036256507
0.17274638	0.023452369	0.00035753315
0.17287786	0.023747512	0.00036064388
0.17300935	0.023915121	0.00035983053
0.17314084	0.023648494	0.00036076080
0.17327233	0.023089667	0.00035529638
0.17340382	0.023452553	0.00035711283
0.17353531	0.022502772	0.00035084434
0.17366680	0.023657047	0.00035905195
0.17379829	0.023608994	0.00035806515
0.17392977	0.023607624	0.00035914018
0.17406126	0.024063015	0.00036165173
0.17419275	0.023802887	0.00035930014
0.17432424	0.023978863	0.00035945914
0.17445573	0.023666975	0.00035760332
0.17458722	0.022560349	0.00035326002
0.17471871	0.023667739	0.00035830028
0.17485019	0.023251428	0.00035578083
0.17498168	0.023340735	0.00035627657
0.17511317	0.022879759	0.00035283877
0.17524466	0.023199198	0.00035718876
0.17537615	0.023383062	0.00035589432
0.17550764	0.022883850	0.00035157528
0.17563913	0.024132036	0.00035946135
0.17577062	0.023098308	0.00035311393
0.17590210	0.023952753	0.00035962564
0.17603359	0.023592587	0.00035634006
0.17616508	0.023843574	0.00035820060
0.17629657	0.024165651	0.00035949813
0.17642806	0.023701196	0.00035444164
0.17655955	0.023142963	0.00035533651
0.17669104	0.023562435	0.00035564878
0.17682253	0.023373645	0.00035430682
0.17695401	0.023355358	0.00035537549
0.17708550	0.023190547	0.00035210949
0.17721699	0.023622660	0.00035606944
0.17734848	0.023035484	0.00035126547
0.17747997	0.023644636	0.00035524106
0.17761146	0.023848370	0.00035869555
0.17774295	0.024196455	0.00035720091
0.17787443	0.023931253	0.00035826714
0.17800592	0.023572167	0.00035454836
0.17813741	0.024016033	0.00035766116
0.17826890	0.023535236	0.00035531389
0.17840039	0.023158336	0.00035145135
0.17853188	0.023680945	0.00035589830
0.17866337	0.023261618	0.00035284024
0.17879486	0.023709189	0.00035475032
0.17892634	0.023121700	0.00035179689
0.17905783	0.022832058	0.00034826219
0.17918932	0.023236853	0.00035338443
0.17932081	0.023585994	0.00035416971
0.17945230	0.023683499	0.00035543481
0.17958379	0.023927383	0.00035656063
0.17971528	0.023595259	0.00035233933
0.17984677	0.023581894	0.00035502641
0.17997825	0.023263945	0.00035166396
0.18010974	0.023136525	0.00034895401
0.18024123	0.023341354	0.00035095128
0.18037272	0.023580973	0.00035193274
0.18050421	0.023787124	0.00036254750
0.18063570	0.023796881	0.00036412656
0.18076719	0.023374903	0.00036221670
0.18089867	0.023811874	0.00036923243
0.18103016	0.023165136	0.00036686641
0.18116165	0.023412836	0.00036992438
0.18129314	0.024161914	0.00037538134
0.18142463	0.023974266	0.00037477579
0.18155612	0.023422747	0.00037495928
0.18168761	0.023272153	0.00037243814
0.18181910	0.023265334	0.00037532358
0.18195058	0.023758113	0.00038093633
0.18208207	0.023391859	0.00037552999
0.18221356	0.023880210	0.00038311900
0.18234505	0.023833453	0.00038224111
0.18247654	0.023601481	0.00038269738
0.18260803	0.023700268	0.00038482385
0.18273952	0.023166084	0.00038139552
0.18287101	0.023689870	0.00038696569
0.18300249	0.022822541	0.00038163795
0.18313398	0.023648279	0.00038661596
0.18326547	0.023959165	0.00039114918
0.18339696	0.023808696	0.00038873065
0.18352845	0.023270260	0.00038811064
0.18365994	0.023355844	0.00038905628
0.18379143	0.023247141	0.00038887809
0.18392292	0.022813261	0.00038908619
0.18405440	0.023573352	0.00039168585
0.18418589	0.024085608	0.00039679231
0.18431738	0.023291822	0.00039331937
0.18444887	0.023500873	0.00039271658
0.18458036	0.023129900	0.00039306688
0.18471185	0.022167396	0.00038777285
0.18484334	0.022718053	0.00039331922
0.18497482	0.023657013	0.00039929783
0.18510631	0.023239506	0.00039401879
0.18523780	0.023324229	0.00040004355
0.18536929	0.023546235	0.00039319109
0.18550078	0.023505769	0.00038920292
0.18563227	0.022994089	0.00038436427
0.18576376	0.023246778	0.00038001632
0.18589525	0.023498348	0.00038385170
0.18602673	0.023888791	0.00038389460
0.18615822	0.023614777	0.00037959366
0.18628971	0.022883067	0.00037463756
0.18642120	0.023512312	0.00037588549
0.18655269	0.022927820	0.00037329965
0.18668418	0.022948879	0.00037021843
0.18681567	0.023385121	0.00037268334
0.18694716	0.023082425	0.00037087117
0.18707864	0.023145004	0.00036807880
0.18721013	0.023330250	0.00036983344
0.18734162	0.023828264	0.00037331873
0.18747311	0.023355682	0.00036804946
0.18760460	0.023148604	0.00036803997
0.18773609	0.023009441	0.00036322411
0.18786758	0.023133701	0.00036453637
0.18799906	0.023655051	0.00036785628
0.18813055	0.023622312	0.00036481428
0.18826204	0.023287110	0.00036358069
0.18839353	0.023766022	0.00036406741
0.18852502	0.023322794	0.00036288191
0.18865651	0.023389688	0.00036332650
0.18878800	0.023376750	0.00035873933
0.18891949	0.023378125	0.00036126760
0.18905097	0.023585970	0.00036039252
0.18918246	0.023970422	0.00036215018
0.18931395	0.023747302	0.00036096872
0.18944544	0.023710333	0.00035799329
0.18957693	0.023854682	0.00036002302
0.18970842	0.024040112	0.00035946457
0.18983991	0.024066704	0.00036095871
0.18997140	0.023084954	0.00035676281
0.19010288	0.023640519	0.00035505160
0.19023437	0.023193354	0.00035505612
0.19036586	0.023541057	0.00035471234
0.19049735	0.023444158	0.00035330320
0.19062884	0.023645711	0.00035571156
0.19076033	0.023296480	0.00035124175
0.19089182	0.023228603	0.00035139617
0.19102330	0.022885306	0.00034867972
0.19115479	0.023075895	0.00034977401
0.19128628	0.023361820	0.00035099733
0.19141777	0.023025105	0.00034852460
0.19154926	0.022399899	0.00034557421
0.19168075	0.023901956	0.00035458741
0.19181224	0.023849279	0.00035529138
0.19194373	0.023814595	0.00035356920
0.19207521	0.023470803	0.00035118031
0.19220670	0.023726749	0.00035200976
0.19233819	0.023323673	0.00035031493
0.19246968	0.023617171	0.00035201654
0.19260117	0.023294684	0.00034998095
0.19273266	0.022972578	0.00034718671
0.19286415	0.023402250	0.00034935913
0.19299564	0.023034662	0.00034990622
0.19312712	0.022602535	0.00034423928
0.19325861	0.023898002	0.00035367837
0.19339010	0.023365246	0.00034794909
0.19352159	0.023498919	0.00034965865
0.19365308	0.023299874	0.00035068987
0.19378457	0.023542343	0.00035011396
0.19391606	0.023786167	0.00035218595
0.19404754	0.023346319	0.00034752451
0.19417903	0.023491724	0.00034844426
0.19431052	0.023365014	0.00034929994
0.19444201	0.023390071	0.00034841445
0.19457350	0.023617063	0.00034978725
0.19470499	0.023522533	0.00034873981
0.19483648	0.023744132	0.00034987024
0.19496797	0.023144485	0.00034841344
0.19509945	0.022630036	0.00034391703
0.19523094	0.023581913	0.00034870787
0.19536243	0.023272873	0.00034672792
0.19549392	0.023766062	0.00034936995
0.19562541	0.022998127	0.00034534477
0.19575690	0.023367778	0.00034595495
0.19588839	0.023294409	0.00034426004
0.19601988	0.023057990	0.00034437034
0.19615136	0.023556202	0.00034705281
0.19628285	0.023342868	0.00034754264
0.19641434	0.023775397	0.00034795408
0.19654583	0.023126534	0.00034514756
0.19667732	0.023326937	0.00034538757
0.19680881	0.021944573	0.00033719983
0.19694030	0.023467966	0.00034615806
0.19707178	0.022987517	0.00034212440
0.19720327	0.023515778	0.00034587156
0.19733476	0.023320018	0.00034373719
0.19746625	0.023193575	0.00034354622
0.19759774	0.023016324	0.00034313588
0.19772923	0.023782710	0.00034669729
0.19786072	0.023151049	0.00034282065
0.19799221	0.022824388	0.00034231207
0.19812369	0.023061860	0.00034139485
0.19825518	0.022862029	0.00034246194
0.19838667	0.023849660	0.00034726804
0.19851816	0.023636846	0.00034517320
0.19864965	0.023216156	0.00034352944
0.19878114	0.022834695	0.00034003921
0.19891263	0.023118227	0.00034355181
0.19904412	0.023579246	0.00034341147
0.19917560	0.023641069	0.00034552378
0.19930709	0.023108196	0.00034202317
0.19943858	0.023301298	0.00034219772
0.19957007	0.023546634	0.00034397881
0.19970156	0.023349214	0.00034357049
0.19983305	0.024002350	0.00034615287
0.19996454	0.023618607	0.00034478609
0.20009602	0.022992493	0.00034031970
0.20022751	0.022953992	0.00034092748
0.20035900	0.022878816	0.00034049391
0.20049049	0.023194678	0.00034067295
0.20062198	0.022781714	0.00033851746
0.20075347	0.022994080	0.00033950024
0.20088496	0.023065860	0.00034091815
0.20101645	0.023234804	0.00034164230
0.20114793	0.024065503	0.00034418399
0.20127942	0.023354164	0.00034279681
0.20141091	0.022860929	0.00033822779
0.20154240	0.022980692	0.00034008840
0.20167389	0.024012241	0.00034657146
0.20180538	0.022941382	0.00033862205
0.20193687	0.022827897	0.00033795357
0.20206836	0.023126699	0.00033903568
0.20219984	0.022941102	0.00033866831
0.20233133	0.023386789	0.00034140295
0.20246282	0.024091717	0.00034316527
0.20259431	0.023248271	0.00033962835
0.20272580	0.023590797	0.00034155514
0.20285729	0.023197175	0.00033912220
0.20298878	0.023378972	0.00034150487
0.20312027	0.023663772	0.00033882420
0.20325175	0.023952525	0.00034311112
0.20338324	0.023007435	0.00033652928
0.20351473	0.023328518	0.00033952107
0.20364622	0.022658420	0.00033625804
0.20377771	0.023475566	0.00033808047
0.20390920	0.023651008	0.00034162048
0.20404069	0.023002263	0.00033570935
0.20417217	0.022626137	0.00033531570
0.20430366	0.023732448	0.00034107692
0.20443515	0.023441038	0.00033680607
0.20456664	0.023226354	0.00033811098
0.20469813	0.023131974	0.00033783554
0.20482962	0.023109036	0.00033640521
0.20496111	0.023473528	0.00033859472
0.20509260	0.023752200	0.00033945486
0.20522408	0.023989527	0.00034137187
0.20535557	0.023662881	0.00034088329
0.20548706	0.023343157	0.00033764169
0.20561855	0.022933978	0.00033563505
0.20575004	0.023040228	0.00033391635
0.20588153	0.023277459	0.00033737547
0.20601302	0.023335239	0.00033829889
0.20614451	0.023584252	0.00033806729
0.20627599	0.023573617	0.00033815292
0.20640748	0.023031539	0.00033457184
0.20653897	0.023132855	0.00033609772
0.20667046	0.022871224	0.00033444727
0.20680195	0.023078663	0.00033297742
0.20693344	0.022893729	0.00033495907
0.20706493	0.023167398	0.00033501574
0.20719641	0.023084613	0.00033442645
0.20732790	0.023741906	0.00034001346
0.20745939	0.023415763	0.00033470889
0.20759088	0.022987753	0.00033447233
0.20772237	0.023583415	0.00033602623
0.20785386	0.022900198	0.00033287297
0.20798535	0.023579914	0.00033855050
0.20811684	0.023238758	0.00033433061
0.20824832	0.022928865	0.00033422334
0.20837981	0.023000827	0.00033381907
0.20851130	0.023244272	0.00033629327
0.20864279	0.023370178	0.00033703378
0.20877428	0.023363545	0.00033474956
0.20890577	0.023283328	0.00033436377
0.20903726	0.023592881	0.00033638433
0.20916875	0.023502660	0.00033668107
0.20930023	0.023230542	0.00033594435
0.20943172	0.023246813	0.00033405260
0.20956321	0.023165807	0.00033276350
0.20969470	0.022949557	0.00033283348
0.20982619	0.022796416	0.00033137495
0.20995768	0.023342800	0.00033554031
0.21008917	0.022720890	0.00033011975
0.21022065	0.023155936	0.00033289017
0.21035214	0.023840980	0.00033826849
0.21048363	0.022977912	0.00033072166
0.21061512	0.024111833	0.00033923477
0.21074661	0.023239199	0.00033240078
0.21087810	0.023438461	0.00033308671
0.21100959	0.022925202	0.00033321791
0.21114108	0.022655119	0.00032857932
0.21127256	0.023358823	0.00033475106
0.21140405	0.023300627	0.00033200653
0.21153554	0.023387092	0.00033363309
0.21166703	0.023497143	0.00033453203
0.21179852	0.023150249	0.00033248586
0.21193001	0.023232457	0.00033343104
0.21206150	0.023672610	0.00033419909
0.21219299	0.023897302	0.00033557482
0.21232447	0.023460801	0.00033439024
0.21245596	0.023560855	0.00033375193
0.21258745	0.023039572	0.00033277219
0.21271894	0.023311981	0.00033218632
0.21285043	0.023268460	0.00033124288
0.21298192	0.023240859	0.00033392927
0.21311341	0.022629026	0.00032802235
0.21324489	0.022815251	0.00033022035
0.21337638	0.023046469	0.00032949665
0.21350787	0.023134836	0.00033195872
0.21363936	0.023637961	0.00033569180
0.21377085	0.023027398	0.00032987283
0.21390234	0.022481510	0.00032892840
0.21403383	0.023686771	0.00033304327
0.21416532	0.023670803	0.00033395173
0.21429680	0.023063379	0.00033093327
0.21442829	0.023553778	0.00033304382
0.21455978	0.022592881	0.00032718992
0.21469127	0.023581217	0.00033300902
0.21482276	0.023427799	0.00033171769
0.21495425	0.023466632	0.00033157721
0.21508574	0.022871145	0.00032819695
0.21521723	0.023700587	0.00033321105
0.21534871	0.023257856	0.00033143367
0.21548020	0.023853521	0.00033121932
0.21561169	0.023614242	0.00033270758
0.21574318	0.022520634	0.00032691225
0.21587467	0.023020007	0.00032808692
0.21600616	0.023107293	0.00032941115
0.21613765	0.023912582	0.00033195091
0.21626913	0.023146248	0.00033037340
0.21640062	0.023251676	0.00033043610
0.21653211	0.024226123	0.00033532932
0.21666360	0.023469010	0.00032951938
0.21679509	0.023358214	0.00032855437
0.21692658	0.023189915	0.00032956407
0.21705807	0.023817670	0.00033232841
0.21718956	0.022805691	0.00032519539
0.21732104	0.023379546	0.00032965568
0.21745253	0.023218801	0.00032852246
0.21758402	0.023249403	0.00032893713
0.21771551	0.023167841	0.00032841765
0.21784700	0.022602311	0.00032455749
0.21797849	0.023012767	0.00032709871
0.21810998	0.022989928	0.00032563252
0.21824147	0.023809708	0.00033140294
0.21837295	0.023132797	0.00032865342
0.21850444	0.023175604	0.00032565156
0.21863593	0.023392602	0.00032977962
0.21876742	0.023669769	0.00032872766
0.21889891	0.022983793	0.00032750450
0.21903040	0.022750440	0.00032680191
0.21916189	0.023750444	0.00032934439
0.21929337	0.022903574	0.00032649505
0.21942486	0.022949323	0.00032621337
0.21955635	0.023081490	0.00032770142
0.21968784	0.023194401	0.00032740660
0.21981933	0.023273312	0.00032440377
0.21995082	0.023227469	0.00032777649
0.22008231	0.022994021	0.00032497436
0.22021380	0.023008485	0.00032606123
0.22034528	0.023535166	0.00032959221
0.22047677	0.023389282	0.00032519858
0.22060826	0.023233588	0.00032613669
0.22073975	0.022861721	0.00032488206
0.22087124	0.023355156	0.00032709804
0.22100273	0.023145863	0.00032612033
0.22113422	0.022990981	0.00032369214
0.22126571	0.022972525	0.00032456726
0.22139719	0.022881432	0.00032418816
0.22152868	0.023436559	0.00032697556
0.22166017	0.023314457	0.00032784358
0.22179166	0.022983509	0.00032273465
0.22192315	0.022988010	0.00032448395
0.22205464	0.023400192	0.00032689728
0.22218613	0.023608885	0.00032762719
0.22231761	0.023672322	0.00032769759
0.22244910	0.023579135	0.00032692425
0.22258059	0.023667763	0.00032808124
0.22271208	0.023505646	0.00032790147
0.22284357	0.023363787	0.00032577112
0.22297506	0.023632003	0.00032803782
0.22310655	0.023205574	0.00032284298
0.22323804	0.023019223	0.00032437747
0.22336952	0.022849318	0.00032401929
0.22350101	0.023150185	0.00032359112
0.22363250	0.022670826	0.00032151294
0.22376399	0.023307654	0.00032391705
0.22389548	0.023146317	0.00032450788
0.22402697	0.022883238	0.00032422333
0.22415846	0.023075553	0.00032346073
0.22428995	0.023698352	0.00032607247
0.22442143	0.022813284	0.00032058651
0.22455292	0.023420255	0.00032599368
0.22468441	0.022869334	0.00032309400
0.22481590	0.022683012	0.00032155481
0.22494739	0.022904394	0.00032105193
0.22507888	0.022893707	0.00032105118
0.22521037	0.022744555	0.00032019470
0.22534186	0.022851230	0.00032172555
0.22547334	0.023038434	0.00032237471
0.22560483	0.023104729	0.00032147810
0.22573632	0.023491079	0.00032491028
0.22586781	0.023520034	0.00032461937
0.22599930	0.022297332	0.00031893101
0.22613079	0.022844001	0.00031971620
0.22626228	0.022836107	0.00032092332
0.22639376	0.023445303	0.00032372762
0.22652525	0.023455516	0.00032309979
0.22665674	0.023124855	0.00032311015
0.22678823	0.023537679	0.00032323190
0.22691972	0.022896017	0.00032039135
0.22705121	0.022784279	0.00031958181
0.22718270	0.022845811	0.00032093635
0.22731419	0.023044248	0.00032179466
0.22744567	0.023096003	0.00032161093
0.22757716	0.022962353	0.00031923845
0.22770865	0.022978601	0.00032116076
0.22784014	0.022921683	0.00032037904
0.22797163	0.023533416	0.00032433939
0.22810312	0.023244965	0.00031995385
0.22823461	0.022736515	0.00031894301
0.22836610	0.023416727	0.00032442063
0.22849758	0.023181143	0.00032070308
0.22862907	0.022677635	0.00031968309
0.22876056	0.022336926	0.00031533382
0.22889205	0.022728213	0.00031815479
0.22902354	0.023861765	0.00032491185
0.22915503	0.023469352	0.00032058804
0.22928652	0.023420609	0.00032368807
0.22941800	0.023438513	0.00032140923
0.22954949	0.023136328	0.00031992124
0.22968098	0.023271175	0.00032145682
0.22981247	0.022512034	0.00031660260
0.22994396	0.022966725	0.00031996194
0.23007545	0.023069091	0.00032301605
0.23020694	0.023363394	0.00032715066
0.23033843	0.022756588	0.00032776370
0.23046991	0.023097666	0.00033079009
0.23060140	0.023220490	0.00033436529
0.23073289	0.022801236	0.00033144008
0.23086438	0.023061184	0.00033437509
0.23099587	0.023244747	0.00033892526
0.23112736	0.023753166	0.00034010891
0.23125885	0.023189852	0.00034000840
0.23139034	0.023979831	0.00034341122
0.23152182	0.023488574	0.00034295179
0.23165331	0.022928838	0.00034313573
0.23178480	0.023490175	0.00034537769
0.23191629	0.023929013	0.00034935415
0.23204778	0.022601794	0.00034060676
0.23217927	0.022828110	0.00034336014
0.23231076	0.023148491	0.00034764747
0.23244224	0.023545645	0.00034779095
0.23257373	0.022698739	0.00034472814
0.23270522	0.023501070	0.00034962921
0.23283671	0.022858259	0.00034418436
0.23296820	0.023270057	0.00034999518
0.23309969	0.023140059	0.00034705742
0.23323118	0.023121380	0.00034663836
0.23336267	0.023492075	0.00035042873
0.23349415	0.023188210	0.00034737485
0.23362564	0.023469467	0.00035072886
0.23375713	0.023492225	0.00035049741
0.23388862	0.023449308	0.00034917202
0.23402011	0.022539330	0.00034749551
0.23415160	0.022927634	0.00034721678
0.23428309	0.023011125	0.00034996920
0.23441458	0.022302922	0.00034327288
0.23454606	0.022920410	0.00034816814
0.23467755	0.022850366	0.00034849794
0.23480904	0.022929360	0.00034904096
0.23494053	0.023486754	0.00035305890
0.23507202	0.022994140	0.00035077804
0.23520351	0.023449274	0.00035278923
0.23533500	0.023296172	0.00035207435
0.23546648	0.022920839	0.00034985633
0.23559797	0.023363465	0.00035274836
0.23572946	0.022928912	0.00035051606
0.23586095	0.023013752	0.00035181963
0.23599244	0.023059691	0.00035253132
0.23612393	0.023571469	0.00035412292
0.23625542	0.023486901	0.00035696547
0.23638691	0.022944268	0.00035154303
0.23651839	0.022903628	0.00035010319
0.23664988	0.022393277	0.00034999946
0.23678137	0.022858119	0.00035248361
0.23691286	0.022560275	0.00035055793
0.23704435	0.023518572	0.00035488352
0.23717584	0.023465567	0.00035388773
0.23730733	0.023222808	0.00035585060
0.23743882	0.023214226	0.00035487987
0.23757030	0.023472052	0.00035680343
0.23770179	0.023333281	0.00035637096
0.23783328	0.023842142	0.00035821785
0.23796477	0.023057015	0.00035566999
0.23809626	0.023174580	0.00035347933
0.23822775	0.022712586	0.00035257826
0.23835924	0.024129824	0.00036337969
0.23849072	0.023353373	0.00035621435
0.23862221	0.023153230	0.00035573693
0.23875370	0.022855400	0.00035330188
0.23888519	0.023730543	0.00035925577
0.23901668	0.023314371	0.00035943595
0.23914817	0.023425678	0.00035531401
0.23927966	0.023663678	0.00036015458
0.23941115	0.023322180	0.00035719179
0.23954263	0.023186954	0.00035753888
0.23967412	0.023017907	0.00035741997
0.23980561	0.023411039	0.00035685103
0.23993710	0.023290896	0.00035990962
0.24006859	0.022977209	0.00035699807
0.24020008	0.023548218	0.00036077937
0.24033157	0.023709281	0.00036220819
0.24046306	0.024082275	0.00036278389
0.24059454	0.023277578	0.00035948040
0.24072603	0.022667672	0.00035672069
0.24085752	0.023332924	0.00035843018
0.24098901	0.023193349	0.00036105601
0.24112050	0.022878210	0.00035598484
0.24125199	0.023437789	0.00035988041
0.24138348	0.023144493	0.00035993462
0.24151496	0.023023697	0.00035772035
0.24164645	0.023000690	0.00035933592
0.24177794	0.022801226	0.00035512956
0.24190943	0.022470147	0.00035562656
0.24204092	0.022826860	0.00035722699
0.24217241	0.022743989	0.00035646783
0.24230390	0.023896406	0.00036594921
0.24243539	0.023207517	0.00035883358
0.24256687	0.023049401	0.00035945688
0.24269836	0.023181247	0.00036129256
0.24282985	0.023390948	0.00036123118
0.24296134	0.023030443	0.00035988355
0.24309283	0.023139075	0.00036049527
0.24322432	0.023362304	0.00036163260
0.24335581	0.023506159	0.00036388340
0.24348730	0.022866264	0.00035989973
0.24361878	0.022794726	0.00035917163
0.24375027	0.022959117	0.00035928377
0.24388176	0.024053076	0.00036551647
0.24401325	0.023316059	0.00036425833
0.24414474	0.023112794	0.00036002170
0.24427623	0.023092265	0.00036138405
0.24440772	0.023363706	0.00036366168
0.24453920	0.022719994	0.00035919124
0.24467069	0.023594368	0.00036535205
0.24480218	0.023406228	0.00036267073
0.24493367	0.022859305	0.00035949049
0.24506516	0.023429192	0.00036352286
0.24519665	0.023587392	0.00036463995
0.24532814	0.023580429	0.00036569439
0.24545963	0.023041630	0.00036169328
0.24559111	0.022911570	0.00036155883
0.24572260	0.022945042	0.00036152699
0.24585409	0.022429944	0.00035740979
0.24598558	0.023138421	0.00036430379
0.24611707	0.024010629	0.00036917740
0.24624856	0.023472066	0.00036468031
0.24638005	0.023509957	0.00036524659
0.24651154	0.023374499	0.00036296405
0.24664302	0.022976637	0.00036396941
0.24677451	0.023176204	0.00036232676
0.24690600	0.023245335	0.00036468426
0.24703749	0.023101400	0.00036348000
0.24716898	0.023136010	0.00036095367
0.24730047	0.023301339	0.00036630892
0.24743196	0.022624201	0.00035950132
0.24756345	0.023096496	0.00036316605
0.24769493	0.023311205	0.00036592674
0.24782642	0.023060118	0.00036152371
0.24795791	0.023324567	0.00036639097
0.24808940	0.022683684	0.00036184698
0.24822089	0.023211838	0.00036355963
0.24835238	0.023526434	0.00036761730
0.24848387	0.023322163	0.00036461533
0.24861535	0.023343423	0.00036742670
0.24874684	0.023387416	0.00036666460
0.24887833	0.023262628	0.00036396828
0.24900982	0.022801020	0.00036493359
0.24914131	0.023557452	0.00036761695
0.24927280	0.022981232	0.00036492112
0.24940429	0.022851824	0.00036318132
0.24953578	0.022554513	0.00036275487
0.24966726	0.023040737	0.00036675737
0.24979875	0.023185515	0.00036522591
0.24993024	0.023218358	0.00036738438
0.25006173	0.023626492	0.00036693911
0.25019322	0.023270554	0.00036651391
0.25032471	0.022870713	0.00036480920
0.25045620	0.022364401	0.00036117524
0.25058769	0.023023528	0.00036506912
0.25071917	0.023091109	0.00036543930
0.25085066	0.022950900	0.00036432736
0.25098215	0.023740081	0.00037138737
0.25111364	0.023808390	0.00036983624
0.25124513	0.023041944	0.00036709903
0.25137662	0.022956850	0.00036555902
0.25150811	0.023386247	0.00036705975
0.25163959	0.022950652	0.00036675950
0.25177108	0.022858047	0.00036315767
0.25190257	0.023107679	0.00036741971
0.25203406	0.022939026	0.00036624933
0.25216555	0.023043175	0.00036438754
0.25229704	0.022982212	0.00036733951
0.25242853	0.023742508	0.00036991644
0.25256002	0.023240138	0.00036862949
0.25269150	0.022897464	0.00036509420
0.25282299	0.023416138	0.00036671813
0.25295448	0.023414062	0.00037083225
0.25308597	0.022908297	0.00036441619
0.25321746	0.022634994	0.00036608031
0.25334895	0.023323107	0.00036848000
0.25348044	0.023073017	0.00036600980
0.25361193	0.023233298	0.00036835681
0.25374341	0.022519602	0.00036272396
0.25387490	0.022559355	0.00036415408
0.25400639	0.023199314	0.00037506381
0.25413788	0.023321171	0.00037865951
0.25426937	0.023043475	0.00038317378
0.25440086	0.023568543	0.00038789400
0.25453235	0.023743634	0.00039256322
0.25466383	0.022666954	0.00038886361
0.25479532	0.023235106	0.00039236163
0.25492681	0.023475019	0.00039718531
0.25505830	0.023556919	0.00040041468
0.25518979	0.023396520	0.00040101551
0.25532128	0.023114167	0.00040038373
0.25545277	0.023366818	0.00040418502
0.25558426	0.022501594	0.00040014847
0.25571574	0.023295518	0.00040607812
0.25584723	0.022566345	0.00040384065
0.25597872	0.022622000	0.00040580254
0.25611021	0.023634470	0.00041265985
0.25624170	0.022724105	0.00040892769
0.25637319	0.022314763	0.00040948622
0.25650468	0.023402639	0.00041532168
0.25663617	0.023157456	0.00041703130
0.25676765	0.022940086	0.00041645793
0.25689914	0.022670020	0.00041634611
0.25703063	0.023472618	0.00042753106
0.25716212	0.022806027	0.00041978482
0.25729361	0.023310582	0.00042662221
0.25742510	0.024582905	0.00043596892
0.25755659	0.022899582	0.00042725444
0.25768807	0.023106162	0.00043023860
0.25781956	0.022914401	0.00043055574
0.25795105	0.023730753	0.00043516019
0.25808254	0.023375710	0.00044014420
0.25821403	0.022557720	0.00043040684
0.25834552	0.022711334	0.00043374528
0.25847701	0.022967714	0.00043478805
0.25860850	0.023198277	0.00043790232
0.25873998	0.023043945	0.00043839440
0.25887147	0.022582525	0.00043674651
0.25900296	0.023524075	0.00044374865
0.25913445	0.023026197	0.00043910780
0.25926594	0.022987976	0.00043738111
0.25939743	0.023078505	0.00044364581
0.25952892	0.023369515	0.00044415628
0.25966041	0.022529634	0.00044359432
0.25979189	0.022768511	0.00044088564
0.25992338	0.023733608	0.00045022925
0.26005487	0.022682787	0.00044439166
0.26018636	0.023019700	0.00044654448
0.26031785	0.024041082	0.00045613762
0.26044934	0.022917640	0.00044501510
0.26058083	0.022309910	0.00044476833
0.26071231	0.023433828	0.00045416585
0.26084380	0.023167469	0.00044964016
0.26097529	0.022638157	0.00044777710
0.26110678	0.023374563	0.00045409551
0.26123827	0.023292944	0.00045516596
0.26136976	0.023691928	0.00045899671
0.26150125	0.022704376	0.00045104581
0.26163274	0.023323224	0.00045612875
0.26176422	0.023182537	0.00045562072
0.26189571	0.022719716	0.00045479150
0.26202720	0.024209670	0.00046520550
0.26215869	0.022823904	0.00045477297
0.26229018	0.023776354	0.00046363897
0.26242167	0.023442149	0.00046128196
0.26255316	0.022459281	0.00045451847
0.26268465	0.023253650	0.00046449135
0.26281613	0.023409381	0.00046249664
0.26294762	0.023147454	0.00046211152
0.26307911	0.023344732	0.00046342077
0.26321060	0.023584819	0.00046810401
0.26334209	0.023369595	0.00046889821
0.26347358	0.023068445	0.00046061319
0.26360507	0.023122822	0.00046517170
0.26373655	0.023561399	0.00046993720
0.26386804	0.023734851	0.00047322163
0.26399953	0.022528098	0.00046427791
0.26413102	0.022372819	0.00046181637
0.26426251	0.023220452	0.00047098832
0.26439400	0.023028459	0.00046668216
0.26452549	0.023133927	0.00047315368
0.26465698	0.023451375	0.00047765232
0.26478846	0.023855739	0.00047261092
0.26491995	0.023147926	0.00047646419
0.26505144	0.022876448	0.00047020664
0.26518293	0.022157808	0.00046459066
0.26531442	0.023069787	0.00047857921
0.26544591	0.022636287	0.00047040095
[truncated: 567 more rows]
