# Supplementary material for: Invariant surface glycoprotein 65 of Trypanosoma brucei is a complement C3 receptor
Source: Nat Commun. 2022 Aug 29;13:5085. doi: 10.1038/s41467-022-32728-9 (PMC9424271; doi:10.1038/s41467-022-32728-9)
Supplement: Supplementary file 4 — supplementary data 2 [file 41467_2022_32728_MOESM4_ESM.zip › b21-414646_00119.dat]

0.0026000000	39.987850	0.13715235
0.0027314887	29.096694	0.10746523
0.0028629774	22.352532	0.090063842
0.0029944661	17.233090	0.075894607
0.0031259548	12.418598	0.059204017
0.0032574435	10.831341	0.057231827
0.0033889322	8.7840464	0.048721375
0.0035204209	11.535288	0.048611558
0.0036519096	12.471627	0.046904712
0.0037833983	10.019937	0.039637948
0.0039148870	8.3125247	0.034835980
0.0040463757	6.6902530	0.030066199
0.0041778644	5.5484951	0.025663561
0.0043093531	4.6172618	0.022985395
0.0044408418	3.8298147	0.020133509
0.0045723305	3.1775058	0.018338921
0.0047038192	2.9127286	0.016804887
0.0048353079	2.5094333	0.015142643
0.0049667966	2.1967519	0.014117173
0.0050982853	1.9174643	0.012494607
0.0052297740	1.7595251	0.012125432
0.0053612627	1.5311492	0.010922857
0.0054927514	1.4115984	0.010209692
0.0056242401	1.2497038	0.0095785947
0.0057557288	1.1879381	0.0090801428
0.0058872175	1.0760161	0.0085261270
0.0060187062	1.0366549	0.0083465603
0.0061501949	0.91337227	0.0075043253
0.0062816836	0.89236796	0.0075850812
0.0064131723	0.84589601	0.0072394060
0.0065446610	0.80462638	0.0069594881
0.0066761496	0.75181225	0.0066955506
0.0068076383	0.71963655	0.0064021462
0.0069391270	0.69062473	0.0063725847
0.0070706157	0.67435677	0.0061974620
0.0072021044	0.63711845	0.0059575010
0.0073335931	0.62125175	0.0058572177
0.0074650818	0.58159805	0.0055022211
0.0075965705	0.56530695	0.0054696312
0.0077280592	0.55501924	0.0053971918
0.0078595479	0.50294555	0.0050149333
0.0079910366	0.50485811	0.0050543970
0.0081225253	0.47595897	0.0047672233
0.0082540140	0.46100840	0.0047184366
0.0083855027	0.44434574	0.0046500953
0.0085169914	0.42497505	0.0044547042
0.0086484801	0.40376791	0.0043105530
0.0087799688	0.39222594	0.0041735612
0.0089114575	0.38327877	0.0041474945
0.0090429462	0.36532428	0.0040208697
0.0091744349	0.34427974	0.0038697776
0.0093059236	0.32984788	0.0037431995
0.0094374123	0.31166054	0.0036144426
0.0095689010	0.29602232	0.0034658664
0.0097003897	0.29513713	0.0034886575
0.0098318784	0.27642064	0.0033279546
0.0099633671	0.27421192	0.0032786305
0.010094856	0.26298431	0.0032009431
0.010226345	0.23857401	0.0029768309
0.010357833	0.24229925	0.0030774517
0.010489322	0.23815617	0.0029610331
0.010620811	0.21885935	0.0028181911
0.010752299	0.20613322	0.0027233821
0.010883788	0.19414161	0.0025890149
0.011015277	0.19280744	0.0026266970
0.011146765	0.17647245	0.0024355510
0.011278254	0.17088253	0.0023867579
0.011409743	0.16697644	0.0023353918
0.011541231	0.15428293	0.0022105932
0.011672720	0.15104540	0.0021927514
0.011804209	0.14274835	0.0020514392
0.011935698	0.13877439	0.0020180161
0.012067186	0.13086863	0.0019487098
0.012198675	0.12223537	0.0018215702
0.012330164	0.11610959	0.0017791570
0.012461652	0.11319238	0.0017362918
0.012593141	0.10891464	0.0016653924
0.012724630	0.10789652	0.0016577894
0.012856118	0.099532492	0.0015420737
0.012987607	0.099215891	0.0015578721
0.013119096	0.094068254	0.0014830903
0.013250585	0.091649669	0.0014480213
0.013382073	0.087826970	0.0014237981
0.013513562	0.088173091	0.0014032866
0.013645051	0.083936433	0.0013786005
0.013776539	0.082759094	0.0013620204
0.013908028	0.079058540	0.0013082248
0.014039517	0.077511591	0.0012891720
0.014171005	0.074941367	0.0012592026
0.014302494	0.074069241	0.0012539656
0.014433983	0.072008890	0.0012374873
0.014565472	0.069938108	0.0011945169
0.014696960	0.069980012	0.0012012014
0.014828449	0.066756175	0.0011561252
0.014959938	0.067034224	0.0011640932
0.015091426	0.063769458	0.0011403525
0.015222915	0.062503903	0.0010994335
0.015354404	0.063194924	0.0011107284
0.015485892	0.062113965	0.0010910496
0.015617381	0.060935207	0.0010849932
0.015748870	0.062644085	0.0010988294
0.015880359	0.059458115	0.0010541926
0.016011847	0.058317825	0.0010435460
0.016143336	0.055469967	0.0010086898
0.016274825	0.053407520	0.00099309522
0.016406313	0.054390138	0.00099316726
0.016537802	0.054831763	0.00098926672
0.016669291	0.053909729	0.00097885563
0.016800779	0.054459012	0.00098094830
0.016932268	0.058415320	0.0010113483
0.017063757	0.060274779	0.0010242317
0.017195246	0.059527558	0.0010097845
0.017326734	0.058898456	0.0010050496
0.017458223	0.056878812	0.00098006601
0.017589712	0.055925438	0.00096823623
0.017721200	0.055972795	0.00097285880
0.017852689	0.055375582	0.00094617994
0.017984178	0.053811957	0.00094446855
0.018115666	0.054698177	0.00094613354
0.018247155	0.052660678	0.00092199047
0.018378644	0.052332453	0.00092036124
0.018510133	0.049940527	0.00089199791
0.018641621	0.050773857	0.00089514262
0.018773110	0.050572487	0.00089007234
0.018904599	0.049565970	0.00088370870
0.019036087	0.048458152	0.00086720268
0.019167576	0.050096999	0.00087322279
0.019299065	0.048270852	0.00085169323
0.019430553	0.049412403	0.00087135785
0.019562042	0.046818411	0.00083929865
0.019693531	0.047400397	0.00084223252
0.019825019	0.047222018	0.00083495932
0.019956508	0.044476119	0.00080461880
0.020087997	0.045205546	0.00081726705
0.020219486	0.045521353	0.00081268080
0.020350974	0.044838357	0.00081283804
0.020482463	0.043489387	0.00078633229
0.020613952	0.040791815	0.00076076946
0.020745440	0.043091214	0.00078726273
0.020876929	0.042388226	0.00077021545
0.021008418	0.042300786	0.00077305151
0.021139906	0.041190131	0.00075850174
0.021271395	0.042364620	0.00076031243
0.021402884	0.041672827	0.00075748122
0.021534373	0.039845722	0.00073750005
0.021665861	0.039506342	0.00073432400
0.021797350	0.038660838	0.00072241847
0.021928839	0.038581593	0.00071321035
0.022060327	0.038620001	0.00072321677
0.022191816	0.038452530	0.00071239254
0.022323305	0.038104025	0.00071023356
0.022454793	0.038206566	0.00070666376
0.022586282	0.036929860	0.00068945450
0.022717771	0.037577501	0.00070165842
0.022849260	0.035207696	0.00067287865
0.022980748	0.036563741	0.00068528059
0.023112237	0.036185251	0.00067510800
0.023243726	0.035938241	0.00067032570
0.023375214	0.037359140	0.00068759320
0.023506703	0.036308807	0.00067403433
0.023638192	0.037957971	0.00068618000
0.023769680	0.037460544	0.00068183752
0.023901169	0.037515872	0.00067762263
0.024032658	0.037163286	0.00067762732
0.024164147	0.036832811	0.00066991304
0.024295635	0.037387416	0.00067065755
0.024427124	0.036229411	0.00066126647
0.024558613	0.035923815	0.00065187346
0.024690101	0.037017168	0.00066972754
0.024821590	0.036370595	0.00065723952
0.024953079	0.036666294	0.00065516380
0.025084567	0.035994939	0.00065190123
0.025216056	0.036843073	0.00065143398
0.025347545	0.035584548	0.00064656358
0.025479034	0.036037857	0.00064551935
0.025610522	0.035400630	0.00063391875
0.025742011	0.035719259	0.00063753034
0.025873500	0.034368539	0.00062328596
0.026004988	0.035532941	0.00063571958
0.026136477	0.036294479	0.00063843326
0.026267966	0.035689065	0.00062676000
0.026399454	0.034643228	0.00062399565
0.026530943	0.036149407	0.00062899579
0.026662432	0.035484229	0.00062703862
0.026793920	0.035820189	0.00062628849
0.026925409	0.034981709	0.00061594226
0.027056898	0.034936969	0.00061706946
0.027188387	0.034835586	0.00061012873
0.027319875	0.034543295	0.00061288195
0.027451364	0.035591071	0.00061572902
0.027582853	0.035471517	0.00061121910
0.027714341	0.034913575	0.00060763092
0.027845830	0.034931565	0.00060539407
0.027977319	0.034223110	0.00060144305
0.028108807	0.032854198	0.00058464212
0.028240296	0.033424398	0.00058918512
0.028371785	0.033957622	0.00059274111
0.028503274	0.034240072	0.00059386088
0.028634762	0.032890782	0.00058118468
0.028766251	0.033200908	0.00058328353
0.028897740	0.032662360	0.00057270562
0.029029228	0.033051407	0.00057793514
0.029160717	0.033019963	0.00057820964
0.029292206	0.032897852	0.00057385709
0.029423694	0.033779342	0.00058328124
0.029555183	0.031734864	0.00055774114
0.029686672	0.033000813	0.00057197207
0.029818161	0.032133003	0.00056480223
0.029949649	0.032642140	0.00056513870
0.030081138	0.033997196	0.00057575128
0.030212627	0.032461517	0.00055825223
0.030344115	0.033038923	0.00056465463
0.030475604	0.033256106	0.00056703416
0.030607093	0.032972106	0.00056132049
0.030738581	0.032023100	0.00055475892
0.030870070	0.031689887	0.00054758218
0.031001559	0.032185114	0.00054918670
0.031133048	0.032240273	0.00055232510
0.031264536	0.031997792	0.00054578033
0.031396025	0.031749335	0.00054675850
0.031527514	0.032283877	0.00054684005
0.031659002	0.031852022	0.00054234030
0.031790491	0.032581495	0.00055034178
0.031921980	0.031263362	0.00053510328
0.032053468	0.031548781	0.00054123942
0.032184957	0.032351920	0.00053989632
0.032316446	0.032287887	0.00053813610
0.032447935	0.032521348	0.00054480700
0.032579423	0.032005573	0.00053608655
0.032710912	0.031022201	0.00052912095
0.032842401	0.031560498	0.00052990508
0.032973889	0.031032220	0.00052418863
0.033105378	0.031171959	0.00052705899
0.033236867	0.031055003	0.00052264712
0.033368355	0.031402182	0.00053562578
0.033499844	0.029301311	0.00051675008
0.033631333	0.030510164	0.00052587613
0.033762822	0.029068211	0.00052293243
0.033894310	0.029857301	0.00052700911
0.034025799	0.030012291	0.00052745552
0.034157288	0.030523169	0.00053249858
0.034288776	0.029791764	0.00052875030
0.034420265	0.030207344	0.00053527289
0.034551754	0.030469629	0.00053212159
0.034683242	0.030530903	0.00053468234
0.034814731	0.030061769	0.00052868511
0.034946220	0.030781576	0.00053467951
0.035077708	0.029363469	0.00052813351
0.035209197	0.030193675	0.00053443808
0.035340686	0.029616359	0.00052447576
0.035472175	0.029100243	0.00053127832
0.035603663	0.030619112	0.00054667132
0.035735152	0.028167112	0.00053295428
0.035866641	0.027534722	0.00052917026
0.035998129	0.028400410	0.00053212497
0.036129618	0.028250654	0.00053451842
0.036261107	0.028245070	0.00053007440
0.036392595	0.029167604	0.00054846605
0.036524084	0.028469007	0.00053918118
0.036655573	0.029066824	0.00054050905
0.036787062	0.029234576	0.00054703454
0.036918550	0.029144358	0.00054175277
0.037050039	0.028003101	0.00054022810
0.037181528	0.028415609	0.00053817794
0.037313016	0.029029732	0.00054620881
0.037444505	0.029597725	0.00055322724
0.037575994	0.028998872	0.00054482611
0.037707482	0.028781936	0.00054872874
0.037838971	0.029231149	0.00055400179
0.037970460	0.028777413	0.00054568830
0.038101949	0.028646734	0.00054821931
0.038233437	0.029024169	0.00054673443
0.038364926	0.029259602	0.00054351289
0.038496415	0.028967768	0.00053953033
0.038627903	0.029064987	0.00053498591
0.038759392	0.030244151	0.00054705133
0.038890881	0.029923282	0.00053840872
0.039022369	0.029425033	0.00053563288
0.039153858	0.030543687	0.00054164087
0.039285347	0.029405535	0.00052869650
0.039416836	0.029051305	0.00053138359
0.039548324	0.028739909	0.00052621349
0.039679813	0.029301392	0.00052736225
0.039811302	0.030065862	0.00053600721
0.039942790	0.029873307	0.00053043397
0.040074279	0.028597465	0.00052392879
0.040205768	0.029028882	0.00052465770
0.040337256	0.030079524	0.00052978562
0.040468745	0.029094506	0.00052289222
0.040600234	0.029581107	0.00052482148
0.040731723	0.028639668	0.00052006087
0.040863211	0.029275349	0.00052502097
0.040994700	0.029427894	0.00052063175
0.041126189	0.030213954	0.00053008961
0.041257677	0.030316890	0.00052555636
0.041389166	0.029552556	0.00052037357
0.041520655	0.029758686	0.00052276232
0.041652143	0.029049189	0.00051654993
0.041783632	0.029042932	0.00051473555
0.041915121	0.028795025	0.00051272461
0.042046610	0.029801618	0.00052020835
0.042178098	0.030606783	0.00052531528
0.042309587	0.029274539	0.00051464857
0.042441076	0.030099892	0.00052094189
0.042572564	0.029582894	0.00051688074
0.042704053	0.029743168	0.00051408234
0.042835542	0.029005763	0.00051062759
0.042967030	0.030039165	0.00051770621
0.043098519	0.029511034	0.00051590905
0.043230008	0.028725269	0.00050752356
0.043361496	0.029047479	0.00050682619
0.043492985	0.029333408	0.00051177103
0.043624474	0.028670615	0.00050433678
0.043755963	0.028641510	0.00050628038
0.043887451	0.029435500	0.00050864836
0.044018940	0.029061843	0.00050533445
0.044150429	0.029761127	0.00051528361
0.044281917	0.030224848	0.00051410612
0.044413406	0.028834190	0.00050617277
0.044544895	0.028761118	0.00050155169
0.044676383	0.028962563	0.00050273494
0.044807872	0.028957541	0.00050495698
0.044939361	0.029543620	0.00050602800
0.045070850	0.029043881	0.00050293404
0.045202338	0.029735025	0.00050660599
0.045333827	0.028630737	0.00049477476
0.045465316	0.029322054	0.00050638029
0.045596804	0.028614744	0.00049862954
0.045728293	0.028430735	0.00049548378
0.045859782	0.029214702	0.00050116847
0.045991270	0.029678671	0.00050112160
0.046122759	0.028065178	0.00049371166
0.046254248	0.028866004	0.00050640656
0.046385737	0.029367653	0.00051031302
0.046517225	0.028949706	0.00051129968
0.046648714	0.029054374	0.00051338484
0.046780203	0.029881491	0.00052577678
0.046911691	0.028968896	0.00051645696
0.047043180	0.029623504	0.00052221398
0.047174669	0.029327555	0.00052091563
0.047306157	0.028709254	0.00051731797
0.047437646	0.029987080	0.00053073040
0.047569135	0.028996929	0.00052556290
0.047700624	0.028367172	0.00051593336
0.047832112	0.028586640	0.00052357465
0.047963601	0.029186914	0.00052586516
0.048095090	0.029000605	0.00052829225
0.048226578	0.029641414	0.00053546220
0.048358067	0.028531959	0.00052191283
0.048489556	0.029439215	0.00053110146
0.048621044	0.028538376	0.00052501139
0.048752533	0.029075094	0.00053297897
0.048884022	0.029517688	0.00053492813
0.049015511	0.029956736	0.00053783624
0.049146999	0.029228073	0.00053338581
0.049278488	0.030373170	0.00054219378
0.049409977	0.029064659	0.00053586474
0.049541465	0.030007185	0.00054038682
0.049672954	0.029654180	0.00053950273
0.049804443	0.029610324	0.00053873766
0.049935931	0.027669974	0.00052453836
0.050067420	0.028834136	0.00053397763
0.050198909	0.029654410	0.00054173311
0.050330398	0.030360511	0.00054538082
0.050461886	0.029370376	0.00053810052
0.050593375	0.029304802	0.00053970283
0.050724864	0.029148927	0.00053962942
0.050856352	0.029754072	0.00054537432
0.050987841	0.028078183	0.00052941990
0.051119330	0.029126462	0.00053875862
0.051250818	0.028618607	0.00053647319
0.051382307	0.027826809	0.00053201346
0.051513796	0.029395069	0.00054198547
0.051645284	0.029779389	0.00054465843
0.051776773	0.028926595	0.00054068662
0.051908262	0.029799700	0.00054693848
0.052039751	0.028422508	0.00053740279
0.052171239	0.028551164	0.00053818090
0.052302728	0.029415901	0.00054907068
0.052434217	0.029046310	0.00054076308
0.052565705	0.029544178	0.00054924243
0.052697194	0.029658258	0.00054698983
0.052828683	0.029350860	0.00054602156
0.052960171	0.029128646	0.00054469847
0.053091660	0.029245412	0.00054408806
0.053223149	0.028558214	0.00054227832
0.053354638	0.029379161	0.00054821148
0.053486126	0.029214477	0.00054712643
0.053617615	0.029143061	0.00054557063
0.053749104	0.029286061	0.00054702781
0.053880592	0.029400607	0.00054739538
0.054012081	0.030278862	0.00055951682
0.054143570	0.029394163	0.00055288767
0.054275058	0.030341916	0.00055771430
0.054406547	0.029831588	0.00055019288
0.054538036	0.029695671	0.00055580390
0.054669525	0.029015857	0.00054498972
0.054801013	0.029585552	0.00055531340
0.054932502	0.029546343	0.00055385612
0.055063991	0.030051661	0.00055460021
0.055195479	0.029362564	0.00055311532
0.055326968	0.030049265	0.00055484602
0.055458457	0.030664949	0.00056590076
0.055589945	0.029330992	0.00055107343
0.055721434	0.029922502	0.00055480551
0.055852923	0.029483945	0.00055705073
0.055984412	0.029699358	0.00055711148
0.056115900	0.028747768	0.00054754050
0.056247389	0.028643503	0.00054948813
0.056378878	0.029520209	0.00055183748
0.056510366	0.028290604	0.00054594607
0.056641855	0.029705912	0.00055634808
0.056773344	0.029155341	0.00055383380
0.056904832	0.028764849	0.00055123533
0.057036321	0.029327355	0.00055158106
0.057167810	0.029040179	0.00055204359
0.057299299	0.029166608	0.00055279396
0.057430787	0.028849561	0.00054725289
0.057562276	0.029602256	0.00055817071
0.057693765	0.028195210	0.00053871634
0.057825253	0.029264188	0.00055336248
0.057956742	0.029632691	0.00055574477
0.058088231	0.029380368	0.00055255514
0.058219719	0.028392288	0.00054635400
0.058351208	0.028615239	0.00054249200
0.058482697	0.028854231	0.00054838403
0.058614186	0.029699382	0.00055655383
0.058745674	0.029456802	0.00054785874
0.058877163	0.029708425	0.00055204757
0.059008652	0.029620133	0.00054501669
0.059140140	0.030109631	0.00055545031
0.059271629	0.029270071	0.00054684652
0.059403118	0.029542887	0.00054480343
0.059534606	0.029391463	0.00054810794
0.059666095	0.029085223	0.00053831568
0.059797584	0.028501477	0.00053676043
0.059929072	0.029535716	0.00054568846
0.060060561	0.029674739	0.00054453960
0.060192050	0.028025535	0.00053469682
0.060323539	0.028623962	0.00053375735
0.060455027	0.029340687	0.00054279408
0.060586516	0.028124019	0.00053359526
0.060718005	0.029506209	0.00054064978
0.060849493	0.029455086	0.00053994473
0.060980982	0.028684251	0.00053584284
0.061112471	0.028253669	0.00052953166
0.061243959	0.028911417	0.00054132884
0.061375448	0.028859642	0.00053502786
0.061506937	0.028523689	0.00053401258
0.061638426	0.028318012	0.00053024178
0.061769914	0.029649367	0.00054178190
0.061901403	0.028706405	0.00053847692
0.062032892	0.029464502	0.00053604166
0.062164380	0.028700008	0.00053385683
0.062295869	0.029081274	0.00053697981
0.062427358	0.029328036	0.00053690900
0.062558846	0.028744980	0.00053718702
0.062690335	0.029636849	0.00053839853
0.062821824	0.028201274	0.00052838575
0.062953313	0.029548774	0.00053801958
0.063084801	0.028781253	0.00053222174
0.063216290	0.028471957	0.00053112425
0.063347779	0.028865908	0.00053238844
0.063479267	0.028455956	0.00052646047
0.063610756	0.029178739	0.00053642446
0.063742245	0.028862568	0.00053117026
0.063873733	0.028674182	0.00053544152
0.064005222	0.028436574	0.00052757660
0.064136711	0.029243873	0.00053423550
0.064268200	0.028756600	0.00053045323
0.064399688	0.028921040	0.00053030874
0.064531177	0.029721879	0.00053829843
0.064662666	0.029593695	0.00053532862
0.064794154	0.028367464	0.00052674174
0.064925643	0.028729553	0.00053127344
0.065057132	0.029007312	0.00053154464
0.065188620	0.029537248	0.00053618912
0.065320109	0.028974654	0.00052859947
0.065451598	0.029094860	0.00053126115
0.065583087	0.029624827	0.00053725913
0.065714575	0.028862944	0.00052730781
0.065846064	0.029308218	0.00053361509
0.065977553	0.028648795	0.00052748899
0.066109041	0.030038729	0.00053596813
0.066240530	0.028865483	0.00052982369
0.066372019	0.029002696	0.00052720811
0.066503507	0.029803688	0.00053559917
0.066634996	0.028833221	0.00052491013
0.066766485	0.028757325	0.00052646039
0.066897973	0.029014577	0.00052815324
0.067029462	0.028655594	0.00052541908
0.067160951	0.029331258	0.00053231676
0.067292440	0.028145918	0.00051934121
0.067423928	0.028444125	0.00051852034
0.067555417	0.028875737	0.00052654840
0.067686906	0.027921369	0.00051686065
0.067818394	0.028716955	0.00052313693
0.067949883	0.028979902	0.00052449487
0.068081372	0.028917820	0.00052392157
0.068212860	0.029037095	0.00052518666
0.068344349	0.029364108	0.00052758057
0.068475838	0.029428874	0.00052672889
0.068607327	0.027638994	0.00051509253
0.068738815	0.028034631	0.00051190514
0.068870304	0.029097071	0.00052507266
0.069001793	0.029421279	0.00052522639
0.069133281	0.028819236	0.00052131759
0.069264770	0.028956415	0.00052519415
0.069396259	0.028511304	0.00051619606
0.069527747	0.029683177	0.00052833082
0.069659236	0.029288044	0.00052563533
0.069790725	0.029431306	0.00052477139
0.069922214	0.029270776	0.00052513652
0.070053702	0.028746705	0.00051661422
0.070185191	0.028751908	0.00052112194
0.070316680	0.028980210	0.00051895980
0.070448168	0.028941267	0.00052087385
0.070579657	0.028156437	0.00051587567
0.070711146	0.027786284	0.00050825926
0.070842634	0.027706535	0.00051129710
0.070974123	0.027703405	0.00050866887
0.071105612	0.028300656	0.00051188690
0.071237101	0.027485094	0.00050867382
0.071368589	0.028543121	0.00051159651
0.071500078	0.028441564	0.00051699243
0.071631567	0.029219533	0.00052119816
0.071763055	0.028265238	0.00051288826
0.071894544	0.027646978	0.00050889185
0.072026033	0.027912545	0.00050691621
0.072157521	0.028047401	0.00051254600
0.072289010	0.028176539	0.00051219770
0.072420499	0.027283280	0.00050368944
0.072551988	0.027619201	0.00050470561
0.072683476	0.028266901	0.00050853669
0.072814965	0.027689263	0.00050564024
0.072946454	0.028389688	0.00051189157
0.073077942	0.027769749	0.00050547162
0.073209431	0.027288608	0.00050253664
0.073340920	0.027835820	0.00050561019
0.073472408	0.027912627	0.00050609616
0.073603897	0.027552195	0.00050543686
0.073735386	0.026415636	0.00049294248
0.073866875	0.026708829	0.00049570111
0.073998363	0.027566553	0.00050330905
0.074129852	0.027236857	0.00050125816
0.074261341	0.028202733	0.00051148885
0.074392829	0.028204283	0.00050413747
0.074524318	0.026780703	0.00049715599
0.074655807	0.027678396	0.00050192949
0.074787295	0.027234370	0.00050029300
0.074918784	0.026372321	0.00049225480
0.075050273	0.027399391	0.00050013487
0.075181761	0.027185009	0.00049763940
0.075313250	0.027145053	0.00049900511
0.075444739	0.027118330	0.00049764227
0.075576228	0.026742646	0.00049616867
0.075707716	0.027458463	0.00049957430
0.075839205	0.027942837	0.00050258477
0.075970694	0.027619250	0.00049978815
0.076102182	0.027077282	0.00049373229
0.076233671	0.027560794	0.00050183163
0.076365160	0.026697239	0.00048999362
0.076496648	0.027006075	0.00049360621
0.076628137	0.026973833	0.00049607059
0.076759626	0.026418604	0.00048732767
0.076891115	0.027810829	0.00050043134
0.077022603	0.026893505	0.00049032286
0.077154092	0.026027775	0.00048480328
0.077285581	0.026652100	0.00049204363
0.077417069	0.027463887	0.00049650362
0.077548558	0.027606075	0.00049955452
0.077680047	0.027552980	0.00049519288
0.077811535	0.026483852	0.00048735815
0.077943024	0.026514464	0.00049053260
0.078074513	0.027132271	0.00049049210
0.078206002	0.027044602	0.00049428983
0.078337490	0.026703241	0.00048774329
0.078468979	0.027146852	0.00049085210
0.078600468	0.026155941	0.00048595058
0.078731956	0.026541196	0.00048677723
0.078863445	0.026586488	0.00048893815
0.078994934	0.025919219	0.00047855492
0.079126422	0.026550405	0.00048666524
0.079257911	0.027360894	0.00049463213
0.079389400	0.026142770	0.00048205277
0.079520889	0.026575668	0.00048601310
0.079652377	0.025903523	0.00048156288
0.079783866	0.026724029	0.00048438442
0.079915355	0.026049792	0.00048227938
0.080046843	0.026602740	0.00048262949
0.080178332	0.027133411	0.00048699168
0.080309821	0.026667374	0.00048743275
0.080441309	0.026976404	0.00048276475
0.080572798	0.026061566	0.00047985588
0.080704287	0.026968820	0.00048813285
0.080835776	0.026587803	0.00048383398
0.080967264	0.026978144	0.00048822940
0.081098753	0.026235281	0.00047535146
0.081230242	0.026629405	0.00048390638
0.081361730	0.026160691	0.00047856699
0.081493219	0.026358592	0.00048131742
0.081624708	0.026307187	0.00048184764
0.081756196	0.026756484	0.00047903829
0.081887685	0.026924650	0.00048654275
0.082019174	0.026854600	0.00048351391
0.082150663	0.025623060	0.00047380875
0.082282151	0.026426157	0.00048230187
0.082413640	0.026069951	0.00047574837
0.082545129	0.026386717	0.00047776779
0.082676617	0.025885769	0.00047533105
0.082808106	0.026253006	0.00047822560
0.082939595	0.026062099	0.00047831055
0.083071083	0.026105073	0.00047347247
0.083202572	0.025383799	0.00047045992
0.083334061	0.026110900	0.00047790372
0.083465549	0.026070612	0.00047210672
0.083597038	0.026791583	0.00048367462
0.083728527	0.026703746	0.00047741708
0.083860016	0.026749995	0.00048125665
0.083991504	0.026282043	0.00047866085
0.084122993	0.025319319	0.00046894770
0.084254482	0.026290247	0.00047880082
0.084385970	0.025934119	0.00047104724
0.084517459	0.025748577	0.00047102211
0.084648948	0.026166863	0.00047665530
0.084780436	0.025424581	0.00046614859
0.084911925	0.026209148	0.00047478230
0.085043414	0.026322904	0.00047354244
0.085174903	0.025915163	0.00047036354
0.085306391	0.026930532	0.00048210301
0.085437880	0.025945328	0.00047131553
0.085569369	0.026599438	0.00047667587
0.085700857	0.025312856	0.00046478660
0.085832346	0.025152368	0.00046549472
0.085963835	0.026323690	0.00047704254
0.086095323	0.026014466	0.00047043957
0.086226812	0.026647234	0.00047297518
0.086358301	0.026070298	0.00046976468
0.086489790	0.026837244	0.00047607463
0.086621278	0.025816573	0.00046784009
0.086752767	0.025345235	0.00046391304
0.086884256	0.026376965	0.00047126646
0.087015744	0.025727484	0.00046682936
0.087147233	0.025393026	0.00046250056
0.087278722	0.026491684	0.00047443089
0.087410210	0.025567249	0.00046473150
0.087541699	0.025227126	0.00046165566
0.087673188	0.025432858	0.00046429228
0.087804677	0.025456139	0.00046108298
0.087936165	0.025710750	0.00046605001
0.088067654	0.026026454	0.00046755605
0.088199143	0.026581785	0.00046876445
0.088330631	0.026514167	0.00047208838
0.088462120	0.025956709	0.00046578058
0.088593609	0.025655579	0.00046595741
0.088725097	0.025112414	0.00045884998
0.088856586	0.025682798	0.00046299345
0.088988075	0.025670560	0.00046529544
0.089119564	0.024901018	0.00045587641
0.089251052	0.025212190	0.00046090285
0.089382541	0.025573729	0.00046073258
0.089514030	0.026320632	0.00046548216
0.089645518	0.026290576	0.00046527031
0.089777007	0.025735663	0.00046186691
0.089908496	0.025480301	0.00046206652
0.090039984	0.025924400	0.00046477171
0.090171473	0.026088184	0.00046263712
0.090302962	0.025934829	0.00046356500
0.090434451	0.025804494	0.00046072125
0.090565939	0.025644267	0.00046297368
0.090697428	0.025347057	0.00045875650
0.090828917	0.026524190	0.00046354295
0.090960405	0.026253869	0.00046713965
0.091091894	0.025216432	0.00045580300
0.091223383	0.026246609	0.00046526267
0.091354871	0.025299896	0.00045973844
0.091486360	0.025079477	0.00046523099
0.091617849	0.025261484	0.00047096912
0.091749337	0.025576567	0.00047660906
0.091880826	0.026384325	0.00048710340
0.092012315	0.025469751	0.00048301721
0.092143804	0.025179151	0.00047988935
0.092275292	0.025949594	0.00048911838
0.092406781	0.025874109	0.00049160843
0.092538270	0.024911516	0.00048657560
0.092669758	0.025571727	0.00049414187
0.092801247	0.024727816	0.00047148712
0.092932736	0.024992837	0.00047547540
0.093064224	0.025334703	0.00047426807
0.093195713	0.024581090	0.00046764524
0.093327202	0.024823365	0.00046802461
0.093458691	0.025763480	0.00046933384
0.093590179	0.024736480	0.00046609914
0.093721668	0.025287540	0.00046896377
0.093853157	0.024494359	0.00045885705
0.093984645	0.025055723	0.00046307369
0.094116134	0.024248449	0.00045780405
0.094247623	0.024954562	0.00046165882
0.094379111	0.024744737	0.00045984360
0.094510600	0.024459786	0.00045922208
0.094642089	0.024803949	0.00045996158
0.094773578	0.024633692	0.00045412807
0.094905066	0.024009074	0.00045417118
0.095036555	0.025177109	0.00046435879
0.095168044	0.024980688	0.00045747124
0.095299532	0.024763108	0.00045579046
0.095431021	0.025612384	0.00046006846
0.095562510	0.024969422	0.00045615838
0.095693998	0.024350186	0.00045431701
0.095825487	0.024681622	0.00045293136
0.095956976	0.024796686	0.00045675869
0.096088465	0.024684323	0.00045266593
0.096219953	0.024534135	0.00045436291
0.096351442	0.024376416	0.00045397847
0.096482931	0.024952763	0.00045460160
0.096614419	0.024815709	0.00045312852
0.096745908	0.024340040	0.00045188119
0.096877397	0.024587050	0.00045062917
0.097008885	0.024990865	0.00045662905
0.097140374	0.023873275	0.00044506897
0.097271863	0.024994976	0.00045305505
0.097403352	0.024676234	0.00045019790
0.097534840	0.024494331	0.00045081142
0.097666329	0.024653228	0.00045367072
0.097797818	0.024018157	0.00044133239
0.097929306	0.024696351	0.00044878431
0.098060795	0.024404230	0.00044563052
0.098192284	0.024233303	0.00043921483
0.098323772	0.023967094	0.00044084538
0.098455261	0.025090682	0.00044757718
0.098586750	0.024144663	0.00043921785
0.098718239	0.024936644	0.00044320509
0.098849727	0.024366121	0.00043994139
0.098981216	0.023756168	0.00043588782
0.099112705	0.024182952	0.00043802455
0.099244193	0.023812612	0.00043454033
0.099375682	0.024184672	0.00043888312
0.099507171	0.024075818	0.00043559574
0.099638659	0.024934300	0.00044454900
0.099770148	0.025138282	0.00044512429
0.099901637	0.025213150	0.00044479632
0.10003313	0.023839501	0.00043647366
0.10016461	0.024510874	0.00044029643
0.10029610	0.024411326	0.00044125331
0.10042759	0.024271404	0.00043864519
0.10055908	0.023665470	0.00043419199
0.10069057	0.024173185	0.00043911146
0.10082206	0.023587663	0.00043293977
0.10095355	0.023629109	0.00043687984
0.10108504	0.024533938	0.00043948028
0.10121652	0.024929558	0.00044186841
0.10134801	0.023908664	0.00043649979
0.10147950	0.023919510	0.00043455936
0.10161099	0.023375740	0.00043144191
0.10174248	0.023975852	0.00043612386
0.10187397	0.024541580	0.00043674576
0.10200546	0.023935149	0.00043579756
0.10213694	0.023719218	0.00043092517
0.10226843	0.024284287	0.00043705857
0.10239992	0.023532621	0.00043231185
0.10253141	0.024111598	0.00043125276
0.10266290	0.024120362	0.00043745451
0.10279439	0.024075193	0.00043399834
0.10292588	0.024246526	0.00043638865
0.10305737	0.024416298	0.00043611769
0.10318885	0.023898120	0.00043247477
0.10332034	0.024127228	0.00043562037
0.10345183	0.024059784	0.00043293211
0.10358332	0.023601697	0.00043020404
0.10371481	0.024556950	0.00043606677
0.10384630	0.024498480	0.00043567156
0.10397779	0.023222043	0.00042655327
0.10410928	0.024767395	0.00043906935
0.10424076	0.024164958	0.00043301813
0.10437225	0.023764194	0.00043156388
0.10450374	0.023178351	0.00042334787
0.10463523	0.023932231	0.00043155067
0.10476672	0.024062303	0.00043196388
0.10489821	0.023821850	0.00042872286
0.10502970	0.024400559	0.00043299053
0.10516118	0.024234271	0.00043147363
0.10529267	0.023683251	0.00042904349
0.10542416	0.024862339	0.00043566397
0.10555565	0.024395808	0.00043097023
0.10568714	0.024500386	0.00043351946
0.10581863	0.024802957	0.00043452236
0.10595012	0.023942720	0.00042837796
0.10608161	0.024817960	0.00043607151
0.10621309	0.023287367	0.00042430222
0.10634458	0.024108421	0.00042680585
0.10647607	0.023867319	0.00042854264
0.10660756	0.023956440	0.00042705909
0.10673905	0.023678922	0.00042807000
0.10687054	0.022934411	0.00042485598
0.10700203	0.023951883	0.00043699867
0.10713352	0.023793108	0.00043934695
0.10726500	0.024034547	0.00044474135
0.10739649	0.023752284	0.00044928060
0.10752798	0.024047117	0.00044797032
0.10765947	0.024385793	0.00045446952
0.10779096	0.024136253	0.00045486069
0.10792245	0.024619824	0.00046335045
0.10805394	0.023547485	0.00045473486
0.10818542	0.023716176	0.00045486942
0.10831691	0.024187921	0.00046427113
0.10844840	0.023659673	0.00045827037
0.10857989	0.024007230	0.00046441148
0.10871138	0.024218205	0.00046957944
0.10884287	0.024097598	0.00046416651
0.10897436	0.023722395	0.00046410942
0.10910585	0.024401648	0.00047372565
0.10923733	0.024351026	0.00046936458
0.10936882	0.023974760	0.00047446346
0.10950031	0.023900697	0.00047118598
0.10963180	0.023021085	0.00046754214
0.10976329	0.024255297	0.00047620673
0.10989478	0.024058645	0.00047784472
0.11002627	0.023707890	0.00047997545
0.11015776	0.024169376	0.00047779960
0.11028924	0.023769058	0.00047776268
0.11042073	0.023888149	0.00048308093
0.11055222	0.024150305	0.00047925419
0.11068371	0.024040277	0.00048152612
0.11081520	0.024701076	0.00048763221
0.11094669	0.024271885	0.00048569447
0.11107818	0.023905186	0.00048616912
0.11120966	0.023979941	0.00048825530
0.11134115	0.023406319	0.00048460874
0.11147264	0.024253004	0.00048800918
0.11160413	0.024103769	0.00048967048
0.11173562	0.023596609	0.00049070444
0.11186711	0.023582965	0.00047174875
0.11199860	0.023374879	0.00046999916
0.11213009	0.023889824	0.00046886723
0.11226157	0.024119088	0.00046503066
0.11239306	0.023375213	0.00046030541
0.11252455	0.023987587	0.00046354960
0.11265604	0.024906092	0.00047078517
0.11278753	0.023564551	0.00045504034
0.11291902	0.023547167	0.00045439054
0.11305051	0.023551318	0.00045688082
0.11318200	0.023493053	0.00045137083
0.11331348	0.024986171	0.00046470564
0.11344497	0.024341285	0.00045750069
0.11357646	0.023653298	0.00044826413
0.11370795	0.024308978	0.00045504876
0.11383944	0.024327613	0.00045488171
0.11397093	0.022573277	0.00044243043
0.11410242	0.023765153	0.00044986636
0.11423390	0.023865751	0.00044500178
0.11436539	0.024125632	0.00045312476
0.11449688	0.024262744	0.00044656600
0.11462837	0.024175206	0.00045092488
0.11475986	0.023457690	0.00044212894
0.11489135	0.023611572	0.00043901661
0.11502284	0.024065661	0.00044758389
0.11515433	0.023817821	0.00044465242
0.11528581	0.024042854	0.00044464116
0.11541730	0.024009620	0.00044261442
0.11554879	0.024147765	0.00044274832
0.11568028	0.023056286	0.00043766502
0.11581177	0.024051719	0.00044285250
0.11594326	0.023769762	0.00044045790
0.11607475	0.023613823	0.00043894751
0.11620624	0.023604103	0.00043546303
0.11633772	0.023870886	0.00043959171
0.11646921	0.024653811	0.00044529183
0.11660070	0.023614856	0.00043769932
0.11673219	0.023526989	0.00043444366
0.11686368	0.023625308	0.00043507051
0.11699517	0.023711066	0.00043564281
0.11712666	0.023470122	0.00043400253
0.11725814	0.023413278	0.00043068872
0.11738963	0.023762239	0.00043160888
0.11752112	0.024712808	0.00043706146
0.11765261	0.023805036	0.00043387847
0.11778410	0.024239291	0.00043524313
0.11791559	0.025004282	0.00043851103
0.11804708	0.024669075	0.00043601512
0.11817857	0.024562516	0.00043542182
0.11831005	0.025222079	0.00043828952
0.11844154	0.024519248	0.00043661831
0.11857303	0.023152975	0.00042126998
0.11870452	0.023595215	0.00042558145
0.11883601	0.024159484	0.00042981850
0.11896750	0.024267797	0.00043044163
0.11909899	0.023649168	0.00042796703
0.11923048	0.023629023	0.00042054561
0.11936196	0.023559224	0.00042404082
0.11949345	0.024165412	0.00042279856
0.11962494	0.023587573	0.00041946346
0.11975643	0.023661339	0.00042217208
0.11988792	0.023413450	0.00041663407
0.12001941	0.024327816	0.00042411406
0.12015090	0.024106468	0.00042267422
0.12028239	0.023645000	0.00042014854
0.12041387	0.024150350	0.00042198719
0.12054536	0.024218577	0.00041951254
0.12067685	0.024508296	0.00042563285
0.12080834	0.024151109	0.00042170636
0.12093983	0.023481157	0.00041261230
0.12107132	0.023423757	0.00041652758
0.12120281	0.023923679	0.00041775770
0.12133429	0.023618042	0.00041370569
0.12146578	0.023656801	0.00041596269
0.12159727	0.024026971	0.00041653381
0.12172876	0.023788812	0.00041677722
0.12186025	0.023621864	0.00041321195
0.12199174	0.023636345	0.00041419585
0.12212323	0.024307669	0.00041906364
0.12225472	0.023275168	0.00041223525
0.12238620	0.023900943	0.00041736165
0.12251769	0.023782116	0.00041265514
0.12264918	0.024192112	0.00041799741
0.12278067	0.023952014	0.00041620652
0.12291216	0.024729114	0.00042134612
0.12304365	0.024063476	0.00041523855
0.12317514	0.023739276	0.00041216977
0.12330663	0.023963626	0.00041411628
0.12343811	0.024434475	0.00041872687
0.12356960	0.023628482	0.00041172754
0.12370109	0.023112978	0.00040895913
0.12383258	0.023676779	0.00041322294
0.12396407	0.023984111	0.00041110160
0.12409556	0.023967239	0.00041560963
0.12422705	0.022926726	0.00040574509
0.12435853	0.023846343	0.00041344676
0.12449002	0.024720036	0.00041705964
0.12462151	0.023737819	0.00041239182
0.12475300	0.023891451	0.00041139753
0.12488449	0.023825770	0.00041071526
0.12501598	0.023737400	0.00041232438
0.12514747	0.023664941	0.00040912443
0.12527896	0.023395747	0.00040656397
0.12541044	0.023624206	0.00041121357
0.12554193	0.023809589	0.00040995714
0.12567342	0.023179621	0.00040410003
0.12580491	0.023092989	0.00040659110
0.12593640	0.024116229	0.00040932897
0.12606789	0.023918780	0.00041129448
0.12619938	0.023673222	0.00040859171
0.12633087	0.022965047	0.00040602776
0.12646235	0.024536009	0.00041459262
0.12659384	0.023795739	0.00040586645
0.12672533	0.023221625	0.00040617631
0.12685682	0.024180465	0.00041040872
0.12698831	0.023395058	0.00040656953
0.12711980	0.023093465	0.00040284172
0.12725129	0.024198451	0.00040838942
0.12738277	0.023694740	0.00040734999
0.12751426	0.023475310	0.00040651597
0.12764575	0.023852225	0.00040677113
0.12777724	0.023424473	0.00040150032
0.12790873	0.024313471	0.00041109039
0.12804022	0.024144477	0.00041038952
0.12817171	0.023368361	0.00040368881
0.12830320	0.023477343	0.00040384621
0.12843468	0.023991099	0.00040740486
0.12856617	0.023853697	0.00040449510
0.12869766	0.023347799	0.00040318619
0.12882915	0.024286717	0.00041064927
0.12896064	0.023630388	0.00040297978
0.12909213	0.024016816	0.00040543670
0.12922362	0.023354146	0.00040176946
0.12935511	0.023866778	0.00040607846
0.12948659	0.022992921	0.00039967389
0.12961808	0.022857527	0.00039821372
0.12974957	0.023703058	0.00040337895
0.12988106	0.023828458	0.00040388279
0.13001255	0.023604264	0.00040147754
0.13014404	0.023235001	0.00040237851
0.13027553	0.023625930	0.00040176968
0.13040701	0.023096172	0.00039769016
0.13053850	0.023283148	0.00040076725
0.13066999	0.023387356	0.00039983631
0.13080148	0.023405246	0.00040152770
0.13093297	0.023757436	0.00040081473
0.13106446	0.023816850	0.00040455819
0.13119595	0.023511023	0.00039929435
0.13132744	0.023843718	0.00040339114
0.13145892	0.023324559	0.00039928441
0.13159041	0.023931491	0.00040365457
0.13172190	0.022785682	0.00039521331
0.13185339	0.024743287	0.00040814477
0.13198488	0.023496487	0.00039998359
0.13211637	0.023040536	0.00039706375
0.13224786	0.023832077	0.00039899388
0.13237935	0.023571660	0.00039978919
0.13251083	0.022635224	0.00039340535
0.13264232	0.024045930	0.00040394100
0.13277381	0.024049526	0.00040371627
0.13290530	0.023485774	0.00039623380
0.13303679	0.023403843	0.00039704151
0.13316828	0.024256720	0.00040517854
0.13329977	0.023880691	0.00039737441
0.13343125	0.023926391	0.00040470771
0.13356274	0.023907535	0.00039869487
0.13369423	0.023227558	0.00039536568
0.13382572	0.023657654	0.00039969103
0.13395721	0.023638583	0.00039686344
0.13408870	0.023602424	0.00039881313
0.13422019	0.023765120	0.00039617568
0.13435168	0.024089414	0.00040169287
0.13448316	0.023292642	0.00039759370
0.13461465	0.023435972	0.00039589895
0.13474614	0.023276240	0.00039638473
0.13487763	0.022977444	0.00039180524
0.13500912	0.023850325	0.00039799859
0.13514061	0.024032244	0.00040013553
0.13527210	0.023510978	0.00039686697
0.13540359	0.023882642	0.00039894167
0.13553507	0.023772325	0.00039655669
0.13566656	0.023744655	0.00039727506
0.13579805	0.023177778	0.00039412339
0.13592954	0.023064420	0.00039139648
0.13606103	0.023487005	0.00039648626
0.13619252	0.023205804	0.00039315192
0.13632401	0.023320526	0.00039160584
0.13645549	0.024561820	0.00040384309
0.13658698	0.022997190	0.00039008272
0.13671847	0.022985572	0.00039253115
0.13684996	0.023905490	0.00039678209
0.13698145	0.024071273	0.00039669979
0.13711294	0.023407161	0.00039348598
0.13724443	0.023631871	0.00039607705
0.13737592	0.023233972	0.00038969066
0.13750740	0.023791123	0.00039675284
0.13763889	0.023214512	0.00039018116
0.13777038	0.023920060	0.00039654268
0.13790187	0.023543639	0.00039152179
0.13803336	0.023672964	0.00039175500
0.13816485	0.023110361	0.00039028644
0.13829634	0.023491321	0.00039023104
0.13842783	0.023518372	0.00039377012
0.13855931	0.022496776	0.00038556805
0.13869080	0.023429460	0.00039240764
0.13882229	0.023904079	0.00039378058
0.13895378	0.023848379	0.00039269211
0.13908527	0.023448055	0.00039115307
0.13921676	0.023536540	0.00039166585
0.13934825	0.023594159	0.00039134098
0.13947973	0.023751071	0.00039409157
0.13961122	0.023395564	0.00038941084
0.13974271	0.024130399	0.00039463260
0.13987420	0.023930861	0.00039421177
0.14000569	0.023297190	0.00038701090
0.14013718	0.023951565	0.00039282668
0.14026867	0.023606360	0.00038991549
0.14040016	0.022995178	0.00038875927
0.14053164	0.024263016	0.00039604811
0.14066313	0.023566924	0.00038679123
0.14079462	0.023531603	0.00039014292
0.14092611	0.022998442	0.00038587866
0.14105760	0.024328396	0.00039443577
0.14118909	0.023961690	0.00039265794
0.14132058	0.023949177	0.00038805439
0.14145207	0.024011492	0.00039054594
0.14158355	0.023092888	0.00038433160
0.14171504	0.024027294	0.00039198013
0.14184653	0.023753575	0.00038872866
0.14197802	0.023686994	0.00038780856
0.14210951	0.024809952	0.00039497917
0.14224100	0.023162506	0.00038464664
0.14237249	0.024081184	0.00038912390
0.14250398	0.023445548	0.00038747155
0.14263546	0.023029301	0.00038166456
0.14276695	0.023714879	0.00038794794
0.14289844	0.024183700	0.00039103409
0.14302993	0.024103514	0.00038913289
0.14316142	0.023857050	0.00038834299
0.14329291	0.023431377	0.00038475415
0.14342440	0.023403248	0.00038657220
0.14355588	0.023083874	0.00038302400
0.14368737	0.023292253	0.00038475901
0.14381886	0.023681569	0.00038838964
0.14395035	0.023822973	0.00038538971
0.14408184	0.024496369	0.00039051076
0.14421333	0.024385638	0.00039228047
0.14434482	0.023972201	0.00038779740
0.14447631	0.023562339	0.00038502674
0.14460779	0.023978057	0.00038823089
0.14473928	0.023132280	0.00038164888
0.14487077	0.023737262	0.00038693842
0.14500226	0.023112324	0.00038196210
0.14513375	0.023604933	0.00038768978
0.14526524	0.024032784	0.00038530153
0.14539673	0.023801607	0.00038662032
0.14552822	0.023300445	0.00038462616
0.14565970	0.023546564	0.00038327621
0.14579119	0.023894452	0.00038733908
0.14592268	0.023885485	0.00038596322
0.14605417	0.023548176	0.00038423617
0.14618566	0.024066189	0.00038818005
0.14631715	0.023569062	0.00038232469
0.14644864	0.023733592	0.00038332110
0.14658012	0.023580628	0.00038197948
0.14671161	0.023631696	0.00038397565
0.14684310	0.024017263	0.00038788950
0.14697459	0.023234833	0.00038085945
0.14710608	0.024268820	0.00038732293
0.14723757	0.023406419	0.00038224134
0.14736906	0.023699442	0.00038369063
0.14750055	0.023662344	0.00038492852
0.14763203	0.023444758	0.00038189465
0.14776352	0.023656158	0.00038253553
0.14789501	0.024049293	0.00038576324
0.14802650	0.024135641	0.00038463152
0.14815799	0.023853529	0.00038518812
0.14828948	0.023926460	0.00038306747
0.14842097	0.023229437	0.00037947915
0.14855246	0.023543782	0.00038121360
0.14868394	0.023991716	0.00038215253
0.14881543	0.023435402	0.00038147091
0.14894692	0.023483320	0.00038082948
0.14907841	0.023742815	0.00038124670
0.14920990	0.024003124	0.00038297603
0.14934139	0.023694914	0.00038090524
0.14947288	0.023840802	0.00038330515
0.14960436	0.023335491	0.00037951509
0.14973585	0.023303396	0.00037892342
0.14986734	0.023735078	0.00038154956
0.14999883	0.023611741	0.00038034965
0.15013032	0.023829562	0.00038299286
0.15026181	0.023583468	0.00038095695
0.15039330	0.024031703	0.00038295252
0.15052479	0.024099558	0.00038303645
0.15065627	0.023838179	0.00038064296
0.15078776	0.024527177	0.00038622416
0.15091925	0.023441907	0.00037863531
0.15105074	0.023438580	0.00037834148
0.15118223	0.023879298	0.00038170239
0.15131372	0.023337584	0.00037758726
0.15144521	0.023792701	0.00037967612
0.15157670	0.023645842	0.00037909495
0.15170818	0.023461251	0.00037767293
0.15183967	0.023770544	0.00037821528
0.15197116	0.023559139	0.00038051740
0.15210265	0.023314222	0.00037593279
0.15223414	0.023934344	0.00037941322
0.15236563	0.024364237	0.00038130736
0.15249712	0.023346046	0.00037680625
0.15262860	0.023688023	0.00037804374
0.15276009	0.024128585	0.00038218195
0.15289158	0.024012837	0.00037974569
0.15302307	0.023250491	0.00037479180
0.15315456	0.022912794	0.00037213414
0.15328605	0.023893889	0.00037969132
0.15341754	0.024006752	0.00038172493
0.15354903	0.022681214	0.00037113813
0.15368051	0.022936272	0.00037230599
0.15381200	0.023887874	0.00037775821
0.15394349	0.023708846	0.00037808258
0.15407498	0.023487108	0.00037615291
0.15420647	0.023361301	0.00037419206
0.15433796	0.023803771	0.00037687504
0.15446945	0.023589907	0.00037524509
0.15460094	0.023692315	0.00037771638
0.15473242	0.023807290	0.00037882681
0.15486391	0.023947209	0.00037686089
0.15499540	0.023889317	0.00037641023
0.15512689	0.023452826	0.00037476490
0.15525838	0.023242166	0.00037235754
0.15538987	0.022998719	0.00037062520
0.15552136	0.023925679	0.00037632061
0.15565284	0.023844100	0.00037547862
0.15578433	0.023819430	0.00037504350
0.15591582	0.023986655	0.00037742535
0.15604731	0.023729776	0.00037756026
0.15617880	0.023704618	0.00037443391
0.15631029	0.022566380	0.00036939135
0.15644178	0.023835385	0.00037393547
0.15657327	0.023754877	0.00037650541
0.15670475	0.023743702	0.00037346010
0.15683624	0.023456347	0.00037391249
0.15696773	0.023398875	0.00037235285
0.15709922	0.023777834	0.00037270725
0.15723071	0.023014054	0.00037029061
0.15736220	0.023800443	0.00037316859
0.15749369	0.023554245	0.00037283359
0.15762518	0.023309862	0.00037132162
0.15775666	0.023391429	0.00037116222
0.15788815	0.023953315	0.00037658647
0.15801964	0.023068030	0.00036826870
0.15815113	0.023968866	0.00037464387
0.15828262	0.023887269	0.00037387799
0.15841411	0.023239590	0.00036870395
0.15854560	0.023553876	0.00037263549
0.15867708	0.023888968	0.00037146204
0.15880857	0.024030557	0.00037452063
0.15894006	0.023728342	0.00037088771
0.15907155	0.023046280	0.00036891812
0.15920304	0.023872061	0.00037377948
0.15933453	0.023735974	0.00037162668
0.15946602	0.023388407	0.00036951901
0.15959751	0.023766905	0.00037131889
0.15972899	0.023864476	0.00037330045
0.15986048	0.023790966	0.00037329446
0.15999197	0.023869040	0.00037140876
0.16012346	0.023532989	0.00037184069
0.16025495	0.023170016	0.00036749044
0.16038644	0.023657541	0.00036901623
0.16051793	0.023021666	0.00036785817
0.16064942	0.022872800	0.00036407348
0.16078090	0.023154621	0.00036803434
0.16091239	0.023695562	0.00037112328
0.16104388	0.023562662	0.00036701563
0.16117537	0.023287456	0.00036772790
0.16130686	0.023742815	0.00036920697
0.16143835	0.023300078	0.00036692003
0.16156984	0.023528201	0.00036881913
0.16170133	0.023612844	0.00036720748
0.16183281	0.023961445	0.00037119863
0.16196430	0.022807142	0.00036360566
0.16209579	0.023379127	0.00036659500
0.16222728	0.023798083	0.00037084560
0.16235877	0.023742625	0.00036766177
0.16249026	0.023792408	0.00037024261
0.16262175	0.023281870	0.00036656159
0.16275323	0.023425161	0.00036721434
0.16288472	0.023005779	0.00036414784
0.16301621	0.023208429	0.00036386804
0.16314770	0.023315648	0.00036779145
0.16327919	0.023494143	0.00036557781
0.16341068	0.024070520	0.00036947532
0.16354217	0.023693553	0.00036851399
0.16367366	0.023407885	0.00036523951
0.16380514	0.023288377	0.00036649030
0.16393663	0.022829272	0.00036327457
0.16406812	0.023775343	0.00036635920
0.16419961	0.023659449	0.00036815938
0.16433110	0.023607516	0.00036637741
0.16446259	0.023978296	0.00036980562
0.16459408	0.023364414	0.00036645826
0.16472557	0.023386943	0.00036304146
0.16485705	0.023171114	0.00036478813
0.16498854	0.024006549	0.00036868705
0.16512003	0.023300289	0.00036472018
0.16525152	0.023863432	0.00036922688
0.16538301	0.023563978	0.00036419758
0.16551450	0.023787199	0.00036758484
0.16564599	0.024102108	0.00036853493
0.16577747	0.023102919	0.00036313654
0.16590896	0.023178234	0.00036287556
0.16604045	0.023819102	0.00036445325
0.16617194	0.023583335	0.00036570234
0.16630343	0.023665941	0.00036512373
0.16643492	0.023080492	0.00036114296
0.16656641	0.023567092	0.00036629516
0.16669790	0.023592001	0.00036348420
0.16682938	0.023390411	0.00036461641
0.16696087	0.023835545	0.00036632911
0.16709236	0.023535421	0.00036202165
0.16722385	0.022926779	0.00036230206
0.16735534	0.023446617	0.00036305331
0.16748683	0.024092667	0.00036729814
0.16761832	0.023499794	0.00036450573
0.16774981	0.023403839	0.00036070848
0.16788129	0.023861163	0.00036646712
0.16801278	0.023424731	0.00036077893
0.16814427	0.023054589	0.00036097311
0.16827576	0.022991334	0.00036044829
0.16840725	0.023984239	0.00036394931
0.16853874	0.023421626	0.00036294428
0.16867023	0.023303134	0.00035959160
0.16880171	0.023998483	0.00036698778
0.16893320	0.022931037	0.00036029016
0.16906469	0.023171724	0.00035800636
0.16919618	0.023712485	0.00036439055
0.16932767	0.023738671	0.00036258683
0.16945916	0.022934118	0.00035871785
0.16959065	0.023972383	0.00036536267
0.16972214	0.023260948	0.00035912784
0.16985362	0.023609063	0.00036316759
0.16998511	0.023145992	0.00035801671
0.17011660	0.023958451	0.00036461058
0.17024809	0.023020654	0.00035850980
0.17037958	0.022678191	0.00035510351
0.17051107	0.023733222	0.00036250648
0.17064256	0.023496924	0.00036017929
0.17077405	0.024023652	0.00036363779
0.17090553	0.023445916	0.00036144591
0.17103702	0.023880623	0.00036265297
0.17116851	0.023004031	0.00035599650
0.17130000	0.022777085	0.00035542486
0.17143149	0.023811421	0.00036129097
0.17156298	0.023713096	0.00036076157
0.17169447	0.023235129	0.00035679100
0.17182595	0.023284494	0.00035830751
0.17195744	0.023166514	0.00035863254
0.17208893	0.023420969	0.00035814355
0.17222042	0.023703941	0.00036096445
0.17235191	0.023130415	0.00035670919
0.17248340	0.023321944	0.00035692364
0.17261489	0.023183179	0.00035737976
0.17274638	0.024263425	0.00036164570
0.17287786	0.022753360	0.00035556185
0.17300935	0.023630854	0.00035867747
0.17314084	0.024135878	0.00036228844
0.17327233	0.023474832	0.00035669380
0.17340382	0.023851857	0.00035990127
0.17353531	0.023681548	0.00036045575
0.17366680	0.023815508	0.00035952019
0.17379829	0.023315508	0.00035666611
0.17392977	0.024066135	0.00036291669
0.17406126	0.023582991	0.00035800913
0.17419275	0.023554334	0.00035755014
0.17432424	0.023766330	0.00035866836
0.17445573	0.023899579	0.00035932211
0.17458722	0.023635626	0.00035889708
0.17471871	0.023915242	0.00035799881
0.17485019	0.023619832	0.00035769168
0.17498168	0.023613425	0.00035810821
0.17511317	0.023478812	0.00035667292
0.17524466	0.024073536	0.00036200078
0.17537615	0.022947081	0.00035299690
0.17550764	0.023345034	0.00035548653
0.17563913	0.023622143	0.00035635892
0.17577062	0.023081001	0.00035361243
0.17590210	0.023016315	0.00035323127
0.17603359	0.023748974	0.00035548964
0.17616508	0.023591645	0.00035741118
0.17629657	0.024133485	0.00035992829
0.17642806	0.024024436	0.00035762858
0.17655955	0.023155492	0.00035453739
0.17669104	0.023357448	0.00035476629
0.17682253	0.022843241	0.00035141922
0.17695401	0.023517713	0.00035678568
0.17708550	0.023661169	0.00035510614
0.17721699	0.023293266	0.00035327593
0.17734848	0.023126988	0.00035235140
0.17747997	0.023355253	0.00035518416
0.17761146	0.023616320	0.00035661427
0.17774295	0.023691629	0.00035433541
0.17787443	0.022720542	0.00034972165
0.17800592	0.023732379	0.00035558419
0.17813741	0.023081446	0.00035201542
0.17826890	0.023849997	0.00035787165
0.17840039	0.023229447	0.00035105514
0.17853188	0.023540226	0.00035546365
0.17866337	0.023938663	0.00035705060
0.17879486	0.022970688	0.00035073273
0.17892634	0.023173666	0.00035312182
0.17905783	0.023224944	0.00035099660
0.17918932	0.023457076	0.00035457027
0.17932081	0.023270402	0.00035177059
0.17945230	0.023371852	0.00035220805
0.17958379	0.024107330	0.00035755743
0.17971528	0.023739399	0.00035312725
0.17984677	0.023835037	0.00035544721
0.17997825	0.023725808	0.00035501942
0.18010974	0.023407331	0.00035164575
0.18024123	0.023006877	0.00034925823
0.18037272	0.023118425	0.00034929974
0.18050421	0.023677649	0.00036141002
0.18063570	0.023076702	0.00036019817
0.18076719	0.023818112	0.00036444366
0.18089867	0.023522805	0.00036694884
0.18103016	0.023560568	0.00036809969
0.18116165	0.023770818	0.00037090743
0.18129314	0.023861226	0.00037315511
0.18142463	0.023596748	0.00037118698
0.18155612	0.023909890	0.00037758376
0.18168761	0.022965284	0.00037215070
0.18181910	0.022559047	0.00037098714
0.18195058	0.023726459	0.00037901952
0.18208207	0.023192940	0.00037536178
0.18221356	0.023195741	0.00037952933
0.18234505	0.023892322	0.00038274489
0.18247654	0.023591970	0.00038213508
0.18260803	0.023062395	0.00038121962
0.18273952	0.023306439	0.00038348119
0.18287101	0.023102074	0.00038266352
0.18300249	0.023046283	0.00038354859
0.18313398	0.022914170	0.00038136733
0.18326547	0.023907901	0.00039127647
0.18339696	0.023250508	0.00038607667
0.18352845	0.023823732	0.00038973042
0.18365994	0.023519320	0.00039120941
0.18379143	0.023117140	0.00038757659
0.18392292	0.023403651	0.00039279662
0.18405440	0.023004117	0.00038917762
0.18418589	0.023545868	0.00039322034
0.18431738	0.022760120	0.00039129383
0.18444887	0.023496346	0.00039500778
0.18458036	0.024146345	0.00040030144
0.18471185	0.023960402	0.00039822167
0.18484334	0.023332449	0.00039670030
0.18497482	0.023652220	0.00039923241
0.18510631	0.023802628	0.00039904702
0.18523780	0.023639975	0.00040135798
0.18536929	0.023541700	0.00039402769
0.18550078	0.022713843	0.00038223703
0.18563227	0.022989743	0.00038512570
0.18576376	0.022793692	0.00037568974
0.18589525	0.023164658	0.00038073772
0.18602673	0.023531122	0.00038112187
0.18615822	0.023458416	0.00037807036
0.18628971	0.022879266	0.00037433721
0.18642120	0.023570005	0.00037695219
0.18655269	0.022851474	0.00037354649
0.18668418	0.023515189	0.00037280287
0.18681567	0.023255995	0.00037248351
0.18694716	0.022493255	0.00036778748
0.18707864	0.023281310	0.00036772914
0.18721013	0.023823823	0.00037305396
0.18734162	0.022945810	0.00036723085
0.18747311	0.023155775	0.00036577775
0.18760460	0.023575010	0.00036968405
0.18773609	0.023069455	0.00036262023
0.18786758	0.023690451	0.00036762561
0.18799906	0.023736961	0.00036873880
0.18813055	0.024161596	0.00036830402
0.18826204	0.023765287	0.00036624605
0.18839353	0.023347298	0.00036079939
0.18852502	0.023439428	0.00036377909
0.18865651	0.023345225	0.00036303413
0.18878800	0.023780961	0.00036115415
0.18891949	0.023237268	0.00035891089
0.18905097	0.022856662	0.00035502204
0.18918246	0.023275974	0.00035755534
0.18931395	0.023541387	0.00035979403
0.18944544	0.023718049	0.00035863645
0.18957693	0.023791711	0.00036049441
0.18970842	0.023738861	0.00035666710
0.18983991	0.023314340	0.00035655548
0.18997140	0.023695402	0.00035895964
0.19010288	0.023717272	0.00035526989
0.19023437	0.023325236	0.00035513683
0.19036586	0.023924785	0.00035853472
0.19049735	0.023619441	0.00035492851
0.19062884	0.023485230	0.00035465649
0.19076033	0.022519298	0.00034566363
0.19089182	0.023839635	0.00035430710
0.19102330	0.023166450	0.00035090979
0.19115479	0.023337551	0.00035080828
0.19128628	0.023232416	0.00035042898
0.19141777	0.023823479	0.00035233239
0.19154926	0.023906193	0.00035528340
0.19168075	0.023249352	0.00034981659
0.19181224	0.023236806	0.00035162884
0.19194373	0.023422952	0.00035217185
0.19207521	0.023526740	0.00035159329
0.19220670	0.023096914	0.00034852840
0.19233819	0.023544511	0.00035133266
0.19246968	0.023382897	0.00035053140
0.19260117	0.023408890	0.00035059769
0.19273266	0.023071685	0.00034823599
0.19286415	0.023703271	0.00035099214
0.19299564	0.023474989	0.00035187340
0.19312712	0.023529225	0.00034898078
0.19325861	0.023537998	0.00035160236
0.19339010	0.023210173	0.00034707435
0.19352159	0.023396229	0.00034852008
0.19365308	0.023578248	0.00035083732
0.19378457	0.023454311	0.00034881971
0.19391606	0.023261208	0.00034898356
0.19404754	0.023234300	0.00034727522
0.19417903	0.023599998	0.00035033182
0.19431052	0.023141825	0.00034755607
0.19444201	0.023049319	0.00034560794
0.19457350	0.024049946	0.00035204713
0.19470499	0.023082447	0.00034604544
0.19483648	0.023965883	0.00035156402
0.19496797	0.023679726	0.00035076479
0.19509945	0.023174236	0.00034612191
0.19523094	0.022880662	0.00034474142
0.19536243	0.024011520	0.00035049266
0.19549392	0.023731182	0.00034761835
0.19562541	0.023667952	0.00034879309
0.19575690	0.023455905	0.00034710327
0.19588839	0.023188183	0.00034574057
0.19601988	0.023311526	0.00034522891
0.19615136	0.023511996	0.00034620363
0.19628285	0.023374272	0.00034723158
0.19641434	0.023499777	0.00034613966
0.19654583	0.023550890	0.00034752687
0.19667732	0.023207300	0.00034405092
0.19680881	0.023436280	0.00034565561
0.19694030	0.023607886	0.00034733265
0.19707178	0.023459780	0.00034572786
0.19720327	0.023852430	0.00034837012
0.19733476	0.023936805	0.00034797551
0.19746625	0.023351079	0.00034480631
0.19759774	0.023000254	0.00034360316
0.19772923	0.023049490	0.00034301624
0.19786072	0.023205358	0.00034286840
0.19799221	0.022845921	0.00034197126
0.19812369	0.023626372	0.00034483350
0.19825518	0.023444149	0.00034589300
0.19838667	0.022846475	0.00034008822
0.19851816	0.023457846	0.00034481204
0.19864965	0.023195697	0.00034278375
0.19878114	0.023129916	0.00034182433
0.19891263	0.023350773	0.00034430251
0.19904412	0.022826500	0.00033977908
0.19917560	0.023251893	0.00034459396
0.19930709	0.023515787	0.00034493774
0.19943858	0.023193467	0.00034068645
0.19957007	0.023162812	0.00034285761
0.19970156	0.023342912	0.00034217985
0.19983305	0.023486589	0.00034315156
0.19996454	0.023598503	0.00034387046
0.20009602	0.023198848	0.00034206021
0.20022751	0.022887138	0.00034072192
0.20035900	0.023234148	0.00034227459
0.20049049	0.023331538	0.00034246948
0.20062198	0.022988219	0.00034014359
0.20075347	0.023535733	0.00034237802
0.20088496	0.023360221	0.00034253227
0.20101645	0.023644450	0.00034436850
0.20114793	0.022548720	0.00033616333
0.20127942	0.023813868	0.00034467267
0.20141091	0.023028672	0.00033777939
0.20154240	0.023721688	0.00034411776
0.20167389	0.023872268	0.00034486453
0.20180538	0.023646340	0.00034151242
0.20193687	0.023732001	0.00034447628
0.20206836	0.022667052	0.00033641342
0.20219984	0.023431744	0.00034198239
0.20233133	0.023306745	0.00034331657
0.20246282	0.023695705	0.00034102020
0.20259431	0.023640155	0.00034213337
0.20272580	0.023612136	0.00034169664
0.20285729	0.023272960	0.00033920206
0.20298878	0.023730837	0.00034260137
0.20312027	0.023248848	0.00033614975
0.20325175	0.023513230	0.00034219034
0.20338324	0.022757191	0.00033447585
0.20351473	0.023509037	0.00034100074
0.20364622	0.023190253	0.00033926113
0.20377771	0.023532767	0.00033810044
0.20390920	0.023217124	0.00033871645
0.20404069	0.022684075	0.00033478127
0.20417217	0.023266509	0.00034006090
0.20430366	0.023685523	0.00034118792
0.20443515	0.023216102	0.00033545798
0.20456664	0.022980879	0.00033628381
0.20469813	0.023225505	0.00033846043
0.20482962	0.022688972	0.00033473410
0.20496111	0.023435950	0.00033918748
0.20509260	0.023324421	0.00033664389
0.20522408	0.023145757	0.00033699469
0.20535557	0.023154922	0.00033716254
0.20548706	0.023507952	0.00033825886
0.20561855	0.023176321	0.00033807576
0.20575004	0.023136800	0.00033497379
0.20588153	0.023482517	0.00033840918
0.20601302	0.023184684	0.00033762374
0.20614451	0.022801384	0.00033273836
0.20627599	0.023693773	0.00033999414
0.20640748	0.023208275	0.00033559810
0.20653897	0.023140383	0.00033608758
0.20667046	0.023412398	0.00033751935
0.20680195	0.023624510	0.00033763062
0.20693344	0.023403516	0.00033686437
0.20706493	0.023148187	0.00033473900
0.20719641	0.023741788	0.00033930184
0.20732790	0.023325934	0.00033742539
0.20745939	0.022887105	0.00033325949
0.20759088	0.022955009	0.00033437215
0.20772237	0.023332679	0.00033637172
0.20785386	0.022698833	0.00033206117
0.20798535	0.022668064	0.00033434365
0.20811684	0.023312801	0.00033487964
0.20824832	0.023110087	0.00033436180
0.20837981	0.023386226	0.00033596377
0.20851130	0.023443889	0.00033646200
0.20864279	0.023749143	0.00033874284
0.20877428	0.023340263	0.00033407274
0.20890577	0.023986752	0.00033893571
0.20903726	0.023884315	0.00033809650
0.20916875	0.023087781	0.00033360382
0.20930023	0.022872498	0.00033361954
0.20943172	0.023267628	0.00033398612
0.20956321	0.022846275	0.00033172542
0.20969470	0.023436036	0.00033576587
0.20982619	0.023538300	0.00033538704
0.20995768	0.022964256	0.00033225767
0.21008917	0.023048709	0.00033165352
0.21022065	0.022925128	0.00033194377
0.21035214	0.023639694	0.00033691384
0.21048363	0.023112332	0.00033178356
0.21061512	0.023265413	0.00033553185
0.21074661	0.023041308	0.00033020223
0.21087810	0.023244383	0.00033267534
0.21100959	0.023647505	0.00033770371
0.21114108	0.022871884	0.00032880203
0.21127256	0.022797704	0.00033231529
0.21140405	0.022858885	0.00032964145
0.21153554	0.023258252	0.00033316063
0.21166703	0.022721296	0.00033176265
0.21179852	0.023109565	0.00033184216
0.21193001	0.022896569	0.00033196637
0.21206150	0.022993172	0.00033012332
0.21219299	0.023355034	0.00033289064
0.21232447	0.023375936	0.00033426697
0.21245596	0.022740793	0.00032873340
0.21258745	0.022858123	0.00033157284
0.21271894	0.022896842	0.00032942431
0.21285043	0.022970973	0.00032997219
0.21298192	0.023715330	0.00033557362
0.21311341	0.022840517	0.00032827278
0.21324489	0.023181261	0.00033231906
0.21337638	0.023756120	0.00033435721
0.21350787	0.023382385	0.00033295451
0.21363936	0.023663224	0.00033548486
0.21377085	0.023498187	0.00033187801
0.21390234	0.023479176	0.00033433276
0.21403383	0.022870398	0.00032851740
0.21416532	0.023361344	0.00033184937
0.21429680	0.022996772	0.00033026498
0.21442829	0.023500763	0.00033202248
0.21455978	0.023250163	0.00033123059
0.21469127	0.023524074	0.00033244407
0.21482276	0.023318871	0.00033010844
0.21495425	0.023201110	0.00033015123
0.21508574	0.023415685	0.00033160166
0.21521723	0.022462543	0.00032645670
0.21534871	0.021939822	0.00032501045
0.21548020	0.022624948	0.00032448174
0.21561169	0.023496486	0.00033191513
0.21574318	0.022437002	0.00032693256
0.21587467	0.022705705	0.00032625277
0.21600616	0.022967942	0.00032858265
0.21613765	0.023227391	0.00032840191
0.21626913	0.022687249	0.00032747468
0.21640062	0.023366726	0.00033068340
0.21653211	0.023115050	0.00032871756
0.21666360	0.023236697	0.00032920860
0.21679509	0.023472469	0.00032899339
0.21692658	0.023361280	0.00033076877
0.21705807	0.023203067	0.00032945850
0.21718956	0.023252236	0.00032905113
0.21732104	0.023021461	0.00032872292
0.21745253	0.022691286	0.00032540757
0.21758402	0.022918233	0.00032691405
0.21771551	0.022927607	0.00032649064
0.21784700	0.023773930	0.00033015013
0.21797849	0.023123025	0.00032720515
0.21810998	0.023452677	0.00032911124
0.21824147	0.023527155	0.00032897212
0.21837295	0.022865255	0.00032726798
0.21850444	0.023617619	0.00032915362
0.21863593	0.023563043	0.00033119232
0.21876742	0.023085746	0.00032533920
0.21889891	0.023491269	0.00032936236
0.21903040	0.023121455	0.00032693625
0.21916189	0.023041550	0.00032535378
0.21929337	0.022727943	0.00032537786
0.21942486	0.023143259	0.00032681449
0.21955635	0.023285649	0.00032805884
0.21968784	0.023560083	0.00032950514
0.21981933	0.022601580	0.00032176140
0.21995082	0.022873839	0.00032495137
0.22008231	0.022465603	0.00032158319
0.22021380	0.022722478	0.00032513951
0.22034528	0.022874792	0.00032544367
0.22047677	0.023062533	0.00032511641
0.22060826	0.023580188	0.00032832816
0.22073975	0.023021425	0.00032529039
0.22087124	0.023451814	0.00032808274
0.22100273	0.023022322	0.00032603460
0.22113422	0.023228489	0.00032501066
0.22126571	0.023359905	0.00032707870
0.22139719	0.022981682	0.00032500621
0.22152868	0.022803841	0.00032378257
0.22166017	0.022792287	0.00032528318
0.22179166	0.023028555	0.00032343279
0.22192315	0.023227811	0.00032639846
0.22205464	0.023630940	0.00032813994
0.22218613	0.023225551	0.00032613872
0.22231761	0.022809805	0.00032301694
0.22244910	0.023055121	0.00032396137
0.22258059	0.023511867	0.00032697940
0.22271208	0.023509086	0.00032762970
0.22284357	0.022935560	0.00032357867
0.22297506	0.022839775	0.00032445072
0.22310655	0.022947025	0.00032249271
0.22323804	0.022749030	0.00032363635
0.22336952	0.022882015	0.00032453462
0.22350101	0.023436477	0.00032484415
0.22363250	0.023468429	0.00032601739
0.22376399	0.023311084	0.00032375610
0.22389548	0.022877261	0.00032298634
0.22402697	0.023130268	0.00032547075
0.22415846	0.023195399	0.00032426074
0.22428995	0.022656902	0.00032138728
0.22442143	0.023122558	0.00032202095
0.22455292	0.022528885	0.00031958060
0.22468441	0.023432504	0.00032626373
0.22481590	0.022786151	0.00032138989
0.22494739	0.023114132	0.00032277086
0.22507888	0.023066988	0.00032249081
0.22521037	0.023104347	0.00032305058
0.22534186	0.023129999	0.00032436502
0.22547334	0.023017005	0.00032192314
0.22560483	0.023206617	0.00032158272
0.22573632	0.022368858	0.00031890635
0.22586781	0.023118187	0.00032282262
0.22599930	0.022574771	0.00032068231
0.22613079	0.023385347	0.00032255111
0.22626228	0.022789642	0.00032086709
0.22639376	0.023061501	0.00032133310
0.22652525	0.022919792	0.00032099550
0.22665674	0.023086746	0.00032278903
0.22678823	0.023090337	0.00032135628
0.22691972	0.023368617	0.00032344276
0.22705121	0.022656028	0.00031891831
0.22718270	0.023104834	0.00032217797
0.22731419	0.022700033	0.00032003235
0.22744567	0.023329701	0.00032313180
0.22757716	0.023520906	0.00032312904
0.22770865	0.023167202	0.00032223957
0.22784014	0.022998650	0.00031972606
0.22797163	0.023016931	0.00032217957
0.22810312	0.023354354	0.00032129952
0.22823461	0.022665954	0.00031949503
0.22836610	0.023457386	0.00032468383
0.22849758	0.023196843	0.00032215256
0.22862907	0.022890906	0.00032084585
0.22876056	0.023305802	0.00032012479
0.22889205	0.022956542	0.00031959672
0.22902354	0.023335077	0.00032308775
0.22915503	0.023343136	0.00032135861
0.22928652	0.023493925	0.00032324626
0.22941800	0.023523306	0.00032205205
0.22954949	0.022980412	0.00032002535
0.22968098	0.022825186	0.00031900703
0.22981247	0.022608738	0.00031615794
0.22994396	0.023039746	0.00032022333
0.23007545	0.023554332	0.00032511782
0.23020694	0.023129797	0.00032607860
0.23033843	0.022985551	0.00032990746
0.23046991	0.022939648	0.00032969123
0.23060140	0.022623172	0.00033060518
0.23073289	0.023170697	0.00033380389
0.23086438	0.022895173	0.00033297140
0.23099587	0.023133816	0.00033891300
0.23112736	0.023359162	0.00033790606
0.23125885	0.023643149	0.00034247028
0.23139034	0.023293400	0.00034022801
0.23152182	0.023408494	0.00034206774
0.23165331	0.023185250	0.00034465863
0.23178480	0.022749034	0.00034054171
0.23191629	0.023341216	0.00034541645
0.23204778	0.023548052	0.00034767009
0.23217927	0.022807177	0.00034220102
0.23231076	0.023703017	0.00035115347
0.23244224	0.023467328	0.00034869020
0.23257373	0.023607847	0.00035069474
0.23270522	0.023373859	0.00035014073
0.23283671	0.023208969	0.00034604148
0.23296820	0.023142771	0.00034788234
0.23309969	0.022850210	0.00034600875
0.23323118	0.022951837	0.00034635465
0.23336267	0.023649369	0.00035220081
0.23349415	0.022275933	0.00034048856
0.23362564	0.023234723	0.00034976967
0.23375713	0.022867478	0.00034707086
0.23388862	0.023052508	0.00034768920
0.23402011	0.023009485	0.00034975277
0.23415160	0.023074562	0.00034722987
0.23428309	0.023296946	0.00035164612
0.23441458	0.022996200	0.00034767390
0.23454606	0.022991299	0.00034947565
0.23467755	0.023378292	0.00035124854
0.23480904	0.022667839	0.00034726563
0.23494053	0.023293884	0.00035307220
0.23507202	0.023021215	0.00035055016
0.23520351	0.022963333	0.00035005032
0.23533500	0.022450818	0.00034706878
0.23546648	0.022854825	0.00034997018
0.23559797	0.022700788	0.00034964754
0.23572946	0.023950082	0.00035618027
0.23586095	0.023026169	0.00035214111
0.23599244	0.022681423	0.00035073335
0.23612393	0.023480872	0.00035246182
0.23625542	0.023385012	0.00035576027
0.23638691	0.023130270	0.00035301862
0.23651839	0.023280297	0.00035242454
0.23664988	0.023231690	0.00035398290
0.23678137	0.023466108	0.00035520853
0.23691286	0.023095572	0.00035335000
0.23704435	0.022844667	0.00035195325
0.23717584	0.023661147	0.00035627592
0.23730733	0.023385803	0.00035663674
0.23743882	0.022932444	0.00035366092
0.23757030	0.023334908	0.00035604555
0.23770179	0.023164545	0.00035577424
0.23783328	0.023247932	0.00035510816
0.23796477	0.022989127	0.00035464790
0.23809626	0.022862850	0.00035288985
0.23822775	0.023568712	0.00035787523
0.23835924	0.023195197	0.00035846510
0.23849072	0.023405783	0.00035580812
0.23862221	0.023009683	0.00035456751
0.23875370	0.022877892	0.00035345247
0.23888519	0.023086032	0.00035691009
0.23901668	0.023668526	0.00036139041
0.23914817	0.022836528	0.00035161692
0.23927966	0.022123732	0.00035199355
0.23941115	0.023344932	0.00035745098
0.23954263	0.023204648	0.00035761923
0.23967412	0.023213673	0.00035811518
0.23980561	0.023127369	0.00035576394
0.23993710	0.023073863	0.00035773945
0.24006859	0.022964373	0.00035642752
0.24020008	0.023867777	0.00036259511
0.24033157	0.023778083	0.00036107226
0.24046306	0.023005930	0.00035647966
0.24059454	0.023244347	0.00035840155
0.24072603	0.023131215	0.00035911175
0.24085752	0.023519118	0.00036118789
0.24098901	0.023055924	0.00035987224
0.24112050	0.023269778	0.00035696049
0.24125199	0.022714823	0.00035635373
0.24138348	0.022801939	0.00035754008
0.24151496	0.023499344	0.00036036059
0.24164645	0.023297067	0.00036166716
0.24177794	0.022641122	0.00035451895
0.24190943	0.023202206	0.00035932621
0.24204092	0.022931871	0.00035815429
0.24217241	0.023648729	0.00036305077
0.24230390	0.023594274	0.00036295775
0.24243539	0.022755061	0.00035760138
0.24256687	0.023036284	0.00035924118
0.24269836	0.023168104	0.00036011282
0.24282985	0.023352429	0.00036032941
0.24296134	0.023172451	0.00036052073
0.24309283	0.023445337	0.00036270311
0.24322432	0.022694089	0.00035812715
0.24335581	0.023811122	0.00036601433
0.24348730	0.022884028	0.00035964673
0.24361878	0.023066322	0.00036129926
0.24375027	0.023455897	0.00036094746
0.24388176	0.022646770	0.00035786719
0.24401325	0.022915286	0.00036139337
0.24414474	0.022862679	0.00035888337
0.24427623	0.023214393	0.00036138902
0.24440772	0.024198429	0.00036794349
0.24453920	0.023418300	0.00036319266
0.24467069	0.023145435	0.00036343024
0.24480218	0.022921740	0.00035992991
0.24493367	0.023329275	0.00036285988
0.24506516	0.023363999	0.00036390144
0.24519665	0.023334578	0.00036349143
0.24532814	0.023016492	0.00036184506
0.24545963	0.023387627	0.00036382916
0.24559111	0.022767383	0.00036016129
0.24572260	0.023161500	0.00036111587
0.24585409	0.022619364	0.00035832039
0.24598558	0.022642093	0.00036073757
0.24611707	0.022859474	0.00036135554
0.24624856	0.022637430	0.00035772791
0.24638005	0.022954155	0.00036292864
0.24651154	0.023653687	0.00036503021
0.24664302	0.023349278	0.00036596768
0.24677451	0.023141965	0.00036270797
0.24690600	0.023200327	0.00036434807
0.24703749	0.022691351	0.00036217399
0.24716898	0.023294565	0.00036159655
0.24730047	0.023383137	0.00036723249
0.24743196	0.023359923	0.00036435907
0.24756345	0.023551254	0.00036654653
0.24769493	0.023170298	0.00036569989
0.24782642	0.023219520	0.00036296653
0.24795791	0.023252707	0.00036562884
0.24808940	0.023308474	0.00036548646
0.24822089	0.023298155	0.00036439746
0.24835238	0.023608431	0.00036831155
0.24848387	0.023945633	0.00036918903
0.24861535	0.022447178	0.00036173214
0.24874684	0.023775606	0.00036909996
0.24887833	0.022553706	0.00036029345
0.24900982	0.023123444	0.00036676622
0.24914131	0.023771181	0.00036906272
0.24927280	0.023281256	0.00036654807
0.24940429	0.022917454	0.00036206484
0.24953578	0.022265474	0.00035938256
0.24966726	0.022727080	0.00036393649
0.24979875	0.023704943	0.00036690404
0.24993024	0.022878140	0.00036504202
0.25006173	0.023724004	0.00036838713
0.25019322	0.022884843	0.00036404320
0.25032471	0.022915766	0.00036627029
0.25045620	0.022906228	0.00036280148
0.25058769	0.022657746	0.00036327520
0.25071917	0.023300498	0.00036540378
0.25085066	0.022777969	0.00036351778
0.25098215	0.022809899	0.00036578128
0.25111364	0.022391829	0.00035958084
0.25124513	0.023113946	0.00036757240
0.25137662	0.023162288	0.00036833011
0.25150811	0.022968321	0.00036559610
0.25163959	0.023204867	0.00036793608
0.25177108	0.022944843	0.00036366088
0.25190257	0.023056095	0.00036631972
0.25203406	0.023933899	0.00037221706
0.25216555	0.022960133	0.00036485613
0.25229704	0.022683162	0.00036544665
0.25242853	0.023019047	0.00036589529
0.25256002	0.023145265	0.00036827619
0.25269150	0.022776446	0.00036493831
0.25282299	0.023311912	0.00036683747
0.25295448	0.023800848	0.00037327892
0.25308597	0.023228940	0.00036623137
0.25321746	0.023318010	0.00037036432
0.25334895	0.022969773	0.00036733811
0.25348044	0.022380468	0.00036149766
0.25361193	0.022944075	0.00036677378
0.25374341	0.023759667	0.00037098445
0.25387490	0.022894606	0.00036542102
0.25400639	0.023570082	0.00037688815
0.25413788	0.023083854	0.00037779661
0.25426937	0.023144487	0.00038289723
0.25440086	0.023339385	0.00038738731
0.25453235	0.022518695	0.00038511392
0.25466383	0.022790109	0.00038922873
0.25479532	0.023089594	0.00039129349
0.25492681	0.023352130	0.00039653590
0.25505830	0.023840634	0.00040172248
0.25518979	0.022664257	0.00039572622
0.25532128	0.023013106	0.00040020833
0.25545277	0.022664346	0.00039980816
0.25558426	0.023462190	0.00040601588
0.25571574	0.022826058	0.00040373222
0.25584723	0.022962436	0.00040606229
0.25597872	0.023664038	0.00041408562
0.25611021	0.022940514	0.00040942699
0.25624170	0.022643707	0.00040967352
0.25637319	0.022473080	0.00040904360
0.25650468	0.022909831	0.00041330213
0.25663617	0.022783647	0.00041607081
0.25676765	0.023359323	0.00042026037
0.25689914	0.023508690	0.00042345397
0.25703063	0.022386656	0.00041867577
0.25716212	0.023714633	0.00042652446
0.25729361	0.023231617	0.00042706567
0.25742510	0.023004162	0.00042452139
0.25755659	0.023273899	0.00042927878
0.25768807	0.022272378	0.00042451764
0.25781956	0.022995658	0.00042917576
0.25795105	0.022825457	0.00042956802
0.25808254	0.023238741	0.00043698737
0.25821403	0.023135188	0.00043542081
0.25834552	0.023212444	0.00043700009
0.25847701	0.023738257	0.00044066627
0.25860850	0.022923943	0.00043671782
0.25873998	0.023504186	0.00044161455
0.25887147	0.023193509	0.00044098199
0.25900296	0.023082326	0.00044104365
0.25913445	0.022887273	0.00043830331
0.25926594	0.022593520	0.00043745517
0.25939743	0.022897877	0.00044351315
0.25952892	0.022972725	0.00044136450
0.25966041	0.022989931	0.00044600992
0.25979189	0.022447083	0.00043984608
0.25992338	0.022655334	0.00044284846
0.26005487	0.022442582	0.00044216232
0.26018636	0.022524344	0.00044375642
0.26031785	0.023178898	0.00044882507
0.26044934	0.022758110	0.00044487575
0.26058083	0.023287830	0.00044923131
0.26071231	0.023198032	0.00045278945
0.26084380	0.022909276	0.00044805319
0.26097529	0.022946704	0.00045087164
0.26110678	0.022431610	0.00044728774
0.26123827	0.022700546	0.00045151507
0.26136976	0.023191379	0.00045532470
0.26150125	0.023790533	0.00045842407
0.26163274	0.023421339	0.00045790702
0.26176422	0.023034223	0.00045340058
0.26189571	0.023178807	0.00046006292
0.26202720	0.023047337	0.00045684217
0.26215869	0.022523250	0.00045324145
0.26229018	0.022802180	0.00045705904
0.26242167	0.023751707	0.00046234581
0.26255316	0.023012099	0.00045982665
0.26268465	0.023406280	0.00046690925
0.26281613	0.023138023	0.00046102231
0.26294762	0.022901373	0.00045915944
0.26307911	0.022996321	0.00046178575
0.26321060	0.022351237	0.00045871789
0.26334209	0.023065620	0.00046656883
0.26347358	0.024008574	0.00047221920
0.26360507	0.022872100	0.00046348811
0.26373655	0.023041467	0.00046521115
0.26386804	0.024038053	0.00047472984
0.26399953	0.023678466	0.00047259703
0.26413102	0.022700557	0.00046326385
0.26426251	0.022503225	0.00046495067
0.26439400	0.022974826	0.00046650722
0.26452549	0.022830056	0.00047028760
0.26465698	0.023565922	0.00047714275
0.26478846	0.022779196	0.00046698767
0.26491995	0.023714508	0.00048128752
0.26505144	0.022945741	0.00047044263
0.26518293	0.022557319	0.00046815033
0.26531442	0.022850423	0.00047614764
0.26544591	0.022912261	0.00047318735
[truncated: 567 more rows]
