# Supplementary material for: Invariant surface glycoprotein 65 of Trypanosoma brucei is a complement C3 receptor
Source: Nat Commun. 2022 Aug 29;13:5085. doi: 10.1038/s41467-022-32728-9 (PMC9424271; doi:10.1038/s41467-022-32728-9)
Supplement: Supplementary file 4 — supplementary data 2 [file 41467_2022_32728_MOESM4_ESM.zip › b21-414646_00120.dat]

0.0026000000	40.031413	0.13723237
0.0027314887	28.890559	0.10708804
0.0028629774	22.153937	0.089666336
0.0029944661	17.287576	0.076017442
0.0031259548	12.345608	0.059032066
0.0032574435	10.919887	0.057467516
0.0033889322	8.7263527	0.048562995
0.0035204209	11.665254	0.048886536
0.0036519096	12.439605	0.046846276
0.0037833983	9.9953106	0.039590745
0.0039148870	8.2873278	0.034784493
0.0040463757	6.7622556	0.030228731
0.0041778644	5.5431090	0.025652097
0.0043093531	4.6179636	0.022988034
0.0044408418	3.8253487	0.020122548
0.0045723305	3.1608164	0.018291406
0.0047038192	2.9367106	0.016874582
0.0048353079	2.5027745	0.015123126
0.0049667966	2.2356639	0.014242209
0.0050982853	1.8879749	0.012398636
0.0052297740	1.7465417	0.012081082
0.0053612627	1.5244884	0.010899496
0.0054927514	1.4046185	0.010184814
0.0056242401	1.2591989	0.0096152877
0.0057557288	1.1880304	0.0090808478
0.0058872175	1.0900855	0.0085820205
0.0060187062	1.0195976	0.0082779290
0.0061501949	0.90413240	0.0074665610
0.0062816836	0.89114768	0.0075801875
0.0064131723	0.83747295	0.0072035520
0.0065446610	0.80041468	0.0069415194
0.0066761496	0.75890748	0.0067273322
0.0068076383	0.71741401	0.0063925004
0.0069391270	0.69714702	0.0064028540
0.0070706157	0.67799762	0.0062144107
0.0072021044	0.65271132	0.0060301964
0.0073335931	0.62439267	0.0058722334
0.0074650818	0.58258024	0.0055070790
0.0075965705	0.56482159	0.0054674948
0.0077280592	0.54545700	0.0053507042
0.0078595479	0.51093594	0.0050548091
0.0079910366	0.50945186	0.0050775373
0.0081225253	0.47341729	0.0047546621
0.0082540140	0.46442499	0.0047360726
0.0083855027	0.43523081	0.0046023327
0.0085169914	0.41337998	0.0043936832
0.0086484801	0.40094588	0.0042956296
0.0087799688	0.39407733	0.0041835620
0.0089114575	0.37702478	0.0041136776
0.0090429462	0.35681078	0.0039738967
0.0091744349	0.34308845	0.0038632266
0.0093059236	0.32940619	0.0037408376
0.0094374123	0.32136855	0.0036704471
0.0095689010	0.30197027	0.0035006488
0.0097003897	0.28856152	0.0034497092
0.0098318784	0.28730104	0.0033929512
0.0099633671	0.26819577	0.0032425906
0.010094856	0.26327747	0.0032028510
0.010226345	0.24056099	0.0029893157
0.010357833	0.24579650	0.0030994519
0.010489322	0.22363161	0.0028694311
0.010620811	0.21285189	0.0027793517
0.010752299	0.20373833	0.0027076206
0.010883788	0.19308666	0.0025818431
0.011015277	0.19325178	0.0026295801
0.011146765	0.17846876	0.0024489170
0.011278254	0.17549658	0.0024193194
0.011409743	0.16444244	0.0023177003
0.011541231	0.15296451	0.0022021245
0.011672720	0.15118447	0.0021938457
0.011804209	0.14473401	0.0020655221
0.011935698	0.13567562	0.0019958766
0.012067186	0.13488084	0.0019779886
0.012198675	0.12246199	0.0018233284
0.012330164	0.11726344	0.0017882505
0.012461652	0.11338757	0.0017380593
0.012593141	0.10446842	0.0016317204
0.012724630	0.10449389	0.0016313235
0.012856118	0.099373085	0.0015410841
0.012987607	0.10032282	0.0015654435
0.013119096	0.091904044	0.0014658271
0.013250585	0.091428328	0.0014463305
0.013382073	0.088708215	0.0014294759
0.013513562	0.086085190	0.0013861272
0.013645051	0.083355304	0.0013742541
0.013776539	0.079388704	0.0013333684
0.013908028	0.078870257	0.0013063631
0.014039517	0.077881140	0.0012926371
0.014171005	0.076044385	0.0012675813
0.014302494	0.075069997	0.0012620785
0.014433983	0.072311360	0.0012397616
0.014565472	0.069007157	0.0011885240
0.014696960	0.071300884	0.0012117987
0.014828449	0.068097383	0.0011675087
0.014959938	0.068652407	0.0011791029
0.015091426	0.065557175	0.0011543908
0.015222915	0.064031479	0.0011144539
0.015354404	0.066253808	0.0011375729
0.015485892	0.061908991	0.0010882969
0.015617381	0.062724388	0.0010989007
0.015748870	0.061710172	0.0010900273
0.015880359	0.061096935	0.0010688930
0.016011847	0.061669937	0.0010741675
0.016143336	0.055875204	0.0010125472
0.016274825	0.052843457	0.00098791516
0.016406313	0.052376418	0.00097493643
0.016537802	0.055048907	0.00099236104
0.016669291	0.054160902	0.00098226430
0.016800779	0.053426681	0.00097344399
0.016932268	0.056873345	0.00099971627
0.017063757	0.060141203	0.0010232902
0.017195246	0.060705479	0.0010195514
0.017326734	0.056743478	0.00098713078
0.017458223	0.058124927	0.00099142407
0.017589712	0.057293110	0.00098008677
0.017721200	0.055591208	0.00096901967
0.017852689	0.055043079	0.00094230357
0.017984178	0.056050942	0.00096378557
0.018115666	0.054637534	0.00094690208
0.018247155	0.054168560	0.00093433194
0.018378644	0.053220851	0.00092979445
0.018510133	0.050604670	0.00089717776
0.018641621	0.050402824	0.00089152332
0.018773110	0.049614825	0.00088295128
0.018904599	0.049988064	0.00088526938
0.019036087	0.048952823	0.00087146595
0.019167576	0.049272152	0.00086768290
0.019299065	0.048349143	0.00085423483
0.019430553	0.048674391	0.00086429445
0.019562042	0.045621481	0.00082962333
0.019693531	0.047596536	0.00084580344
0.019825019	0.047910326	0.00084034363
0.019956508	0.045141299	0.00081261440
0.020087997	0.044202789	0.00080974915
0.020219486	0.045324400	0.00081198656
0.020350974	0.044161100	0.00080447035
0.020482463	0.045591160	0.00080496292
0.020613952	0.041338172	0.00076692338
0.020745440	0.042020728	0.00077634393
0.020876929	0.043645214	0.00078140644
0.021008418	0.041085093	0.00076173519
0.021139906	0.041467677	0.00076116078
0.021271395	0.040365111	0.00074318774
0.021402884	0.040386832	0.00074849080
0.021534373	0.041872075	0.00075404713
0.021665861	0.039843329	0.00073583715
0.021797350	0.039021838	0.00072587331
0.021928839	0.038416773	0.00071256450
0.022060327	0.039602137	0.00073169594
0.022191816	0.038132793	0.00070951812
0.022323305	0.038353253	0.00071147035
0.022454793	0.039337489	0.00071641597
0.022586282	0.037892347	0.00069732531
0.022717771	0.036373118	0.00069033685
0.022849260	0.035599149	0.00067631043
0.022980748	0.037399934	0.00069526502
0.023112237	0.035742364	0.00067425172
0.023243726	0.036797644	0.00067947479
0.023375214	0.037424124	0.00069044350
0.023506703	0.037325371	0.00068167884
0.023638192	0.037595558	0.00068536819
0.023769680	0.037548458	0.00068275497
0.023901169	0.037542796	0.00067905641
0.024032658	0.038191528	0.00068653329
0.024164147	0.036265312	0.00066605482
0.024295635	0.036838042	0.00066606154
0.024427124	0.035540858	0.00065484949
0.024558613	0.036053512	0.00065324985
0.024690101	0.036311072	0.00066370669
0.024821590	0.035668373	0.00064993259
0.024953079	0.036532188	0.00065372203
0.025084567	0.036960730	0.00065926893
0.025216056	0.036204058	0.00064699218
0.025347545	0.037694831	0.00066393194
0.025479034	0.035535255	0.00064017369
0.025610522	0.035701349	0.00063579041
0.025742011	0.035145155	0.00063312456
0.025873500	0.035052478	0.00062815824
0.026004988	0.035580037	0.00063769844
0.026136477	0.035595264	0.00063270886
0.026267966	0.034538051	0.00061925029
0.026399454	0.034939804	0.00062593974
0.026530943	0.035724882	0.00062577022
0.026662432	0.033966575	0.00061482241
0.026793920	0.035406672	0.00062305402
0.026925409	0.034572968	0.00061081856
0.027056898	0.035675591	0.00062617495
0.027188387	0.036519495	0.00062197605
0.027319875	0.035275152	0.00061882279
0.027451364	0.035365336	0.00061402247
0.027582853	0.034414877	0.00060342836
0.027714341	0.034226606	0.00060303960
0.027845830	0.034812236	0.00060475734
0.027977319	0.034667323	0.00060489864
0.028108807	0.033513076	0.00059170765
0.028240296	0.033487385	0.00058828445
0.028371785	0.033367811	0.00058826230
0.028503274	0.034662152	0.00059667111
0.028634762	0.033032377	0.00058190821
0.028766251	0.033661053	0.00058755405
0.028897740	0.033257743	0.00057710378
0.029029228	0.032316600	0.00057327818
0.029160717	0.034112152	0.00058611667
0.029292206	0.033162213	0.00057553763
0.029423694	0.032177028	0.00057104808
0.029555183	0.033117211	0.00056794124
0.029686672	0.033273026	0.00057412038
0.029818161	0.032893999	0.00057077191
0.029949649	0.033069982	0.00056809896
0.030081138	0.033183992	0.00056919368
0.030212627	0.032389536	0.00055852853
0.030344115	0.031798343	0.00055502345
0.030475604	0.032182204	0.00055796571
0.030607093	0.032131538	0.00055575452
0.030738581	0.032174154	0.00055573364
0.030870070	0.032048749	0.00055005927
0.031001559	0.031860743	0.00054742513
0.031133048	0.032325379	0.00055358667
0.031264536	0.032235173	0.00054850783
0.031396025	0.031770011	0.00054695257
0.031527514	0.032403167	0.00054791450
0.031659002	0.032113184	0.00054465165
0.031790491	0.030991708	0.00053706288
0.031921980	0.032185111	0.00054117052
0.032053468	0.032202415	0.00054516322
0.032184957	0.031429022	0.00053319096
0.032316446	0.031439504	0.00053134068
0.032447935	0.031527074	0.00053621177
0.032579423	0.030984216	0.00052891821
0.032710912	0.031695459	0.00053550721
0.032842401	0.031614550	0.00053050421
0.032973889	0.031666768	0.00053011235
0.033105378	0.031674549	0.00053152556
0.033236867	0.031321696	0.00052553049
0.033368355	0.030832827	0.00053014936
0.033499844	0.030862940	0.00052969728
0.033631333	0.031239647	0.00053273132
0.033762822	0.031603803	0.00054132319
0.033894310	0.030609458	0.00053268950
0.034025799	0.030648858	0.00053186536
0.034157288	0.030150882	0.00052833955
0.034288776	0.030133051	0.00052833971
0.034420265	0.030027703	0.00053205646
0.034551754	0.030221343	0.00053065493
0.034683242	0.030578414	0.00053624598
0.034814731	0.029084236	0.00052033014
0.034946220	0.029860627	0.00052745792
0.035077708	0.029411376	0.00052904095
0.035209197	0.030259532	0.00053417143
0.035340686	0.030056990	0.00052824109
0.035472175	0.030396982	0.00054206581
0.035603663	0.031071806	0.00054928352
0.035735152	0.029402007	0.00054248184
0.035866641	0.030359676	0.00055047185
0.035998129	0.029220914	0.00053850836
0.036129618	0.028957479	0.00053820765
0.036261107	0.030068744	0.00054691930
0.036392595	0.029613329	0.00055062916
0.036524084	0.028959407	0.00054353725
0.036655573	0.029463335	0.00054200308
0.036787062	0.028264249	0.00053952709
0.036918550	0.028885606	0.00053998064
0.037050039	0.029389228	0.00055119292
0.037181528	0.029275712	0.00054619509
0.037313016	0.029414244	0.00054695424
0.037444505	0.028667895	0.00054340719
0.037575994	0.029050244	0.00054504552
0.037707482	0.029626340	0.00055532625
0.037838971	0.028719668	0.00055110653
0.037970460	0.028372762	0.00054247254
0.038101949	0.028498332	0.00054706510
0.038233437	0.029203533	0.00054766148
0.038364926	0.028922746	0.00054061085
0.038496415	0.029327433	0.00054524937
0.038627903	0.029671238	0.00053966842
0.038759392	0.029169670	0.00053889905
0.038890881	0.029189348	0.00053236706
0.039022369	0.029558563	0.00053641225
0.039153858	0.030091394	0.00053881433
0.039285347	0.030690002	0.00053988331
0.039416836	0.029732903	0.00053701767
0.039548324	0.028558308	0.00052456596
0.039679813	0.029212803	0.00052622779
0.039811302	0.028498703	0.00052380829
0.039942790	0.030265506	0.00053395068
0.040074279	0.029664372	0.00053139297
0.040205768	0.029645934	0.00052803728
0.040337256	0.029230824	0.00052258261
0.040468745	0.029087762	0.00052339757
0.040600234	0.029877987	0.00052789001
0.040731723	0.030246555	0.00053035279
0.040863211	0.028585883	0.00051841022
0.040994700	0.030024101	0.00052615190
0.041126189	0.029150264	0.00052273731
0.041257677	0.029225387	0.00051911680
0.041389166	0.028462510	0.00051418843
0.041520655	0.028911188	0.00051631758
0.041652143	0.028779114	0.00051426928
0.041783632	0.029423196	0.00051925971
0.041915121	0.028579297	0.00051098243
0.042046610	0.029171860	0.00051750099
0.042178098	0.029282122	0.00051738847
0.042309587	0.029782487	0.00051990498
0.042441076	0.029660314	0.00051765703
0.042572564	0.028891517	0.00051231879
0.042704053	0.029651509	0.00051383829
0.042835542	0.028323945	0.00050698325
0.042967030	0.029043841	0.00051142166
0.043098519	0.028302700	0.00050776819
0.043230008	0.029113737	0.00051153881
0.043361496	0.029960702	0.00051251888
0.043492985	0.029240887	0.00051144785
0.043624474	0.029012265	0.00050814503
0.043755963	0.029217636	0.00051165330
0.043887451	0.028746124	0.00050391001
0.044018940	0.028527118	0.00049970026
0.044150429	0.029075862	0.00051237663
0.044281917	0.029598335	0.00050747077
0.044413406	0.029108150	0.00050777643
0.044544895	0.028980496	0.00050325658
0.044676383	0.029760318	0.00050976834
0.044807872	0.029388263	0.00050792291
0.044939361	0.028912847	0.00050138392
0.045070850	0.030420559	0.00051213247
0.045202338	0.029546123	0.00050616764
0.045333827	0.029370078	0.00050141187
0.045465316	0.028938373	0.00050426032
0.045596804	0.029734169	0.00050548843
0.045728293	0.029003586	0.00050121770
0.045859782	0.028590067	0.00049574744
0.045991270	0.029064481	0.00049594716
0.046122759	0.028645895	0.00049726526
0.046254248	0.029504670	0.00050906941
0.046385737	0.029848327	0.00051391511
0.046517225	0.028797038	0.00050930736
0.046648714	0.029360115	0.00051452184
0.046780203	0.029055930	0.00052074444
0.046911691	0.029077299	0.00051778329
0.047043180	0.028875448	0.00051549609
0.047174669	0.030332940	0.00052891235
0.047306157	0.029792407	0.00052562170
0.047437646	0.029502216	0.00052630544
0.047569135	0.029053896	0.00052742009
0.047700624	0.028843838	0.00051961062
0.047832112	0.029786921	0.00053256393
0.047963601	0.030019803	0.00053007440
0.048095090	0.029048849	0.00052769228
0.048226578	0.029060833	0.00053004094
0.048358067	0.030358026	0.00053594584
0.048489556	0.029450693	0.00053002802
0.048621044	0.028964644	0.00052682953
0.048752533	0.029236962	0.00053359886
0.048884022	0.030058564	0.00053898419
0.049015511	0.030209416	0.00053931469
0.049146999	0.029808606	0.00053692194
0.049278488	0.029917840	0.00053844142
0.049409977	0.029454726	0.00053773965
0.049541465	0.028847009	0.00053198726
0.049672954	0.029194719	0.00053707001
0.049804443	0.029791012	0.00053804272
0.049935931	0.029179443	0.00053785953
0.050067420	0.030214060	0.00054390141
0.050198909	0.029513766	0.00054068449
0.050330398	0.029426443	0.00053931965
0.050461886	0.029372657	0.00053947269
0.050593375	0.029841147	0.00054394122
0.050724864	0.029333625	0.00054061010
0.050856352	0.028476434	0.00053608237
0.050987841	0.029050948	0.00053634237
0.051119330	0.029100090	0.00053820840
0.051250818	0.030227983	0.00054989888
0.051382307	0.028604149	0.00053828297
0.051513796	0.030503237	0.00055099568
0.051645284	0.028572779	0.00053506678
0.051776773	0.029390778	0.00054295066
0.051908262	0.029318998	0.00054364383
0.052039751	0.029608673	0.00054691142
0.052171239	0.029221466	0.00054299157
0.052302728	0.029418185	0.00054902528
0.052434217	0.029290073	0.00054433106
0.052565705	0.029086491	0.00054482034
0.052697194	0.028550845	0.00053988353
0.052828683	0.028921186	0.00054341013
0.052960171	0.029423386	0.00054665672
0.053091660	0.029383134	0.00054559060
0.053223149	0.029650974	0.00055009602
0.053354638	0.029105282	0.00054656587
0.053486126	0.029838588	0.00055195550
0.053617615	0.028802783	0.00054262041
0.053749104	0.029631405	0.00055065881
0.053880592	0.029814256	0.00055127960
0.054012081	0.030102152	0.00055911795
0.054143570	0.028969691	0.00054863870
0.054275058	0.029191209	0.00054729845
0.054406547	0.028903431	0.00054357008
0.054538036	0.029367887	0.00055223527
0.054669525	0.028890190	0.00054547598
0.054801013	0.029698140	0.00055571843
0.054932502	0.027860143	0.00053744746
0.055063991	0.030103118	0.00055542587
0.055195479	0.029414818	0.00055324855
0.055326968	0.028959896	0.00054738301
0.055458457	0.029661514	0.00055747982
0.055589945	0.029303449	0.00055102656
0.055721434	0.029430527	0.00055113718
0.055852923	0.029121832	0.00055497486
0.055984412	0.028557748	0.00054721695
0.056115900	0.028959562	0.00054821915
0.056247389	0.029621371	0.00055539066
0.056378878	0.028957239	0.00054875298
0.056510366	0.029342177	0.00055706440
0.056641855	0.029898271	0.00055818667
0.056773344	0.028784565	0.00054954705
0.056904832	0.029422943	0.00055688247
0.057036321	0.029986712	0.00055583037
0.057167810	0.029618032	0.00055814847
0.057299299	0.029430387	0.00055311131
0.057430787	0.029399368	0.00055225327
0.057562276	0.029017925	0.00055342874
0.057693765	0.029582707	0.00054992992
0.057825253	0.028643342	0.00054799461
0.057956742	0.029303594	0.00055260339
0.058088231	0.030169773	0.00055733839
0.058219719	0.027680356	0.00054146754
0.058351208	0.029442115	0.00054871654
0.058482697	0.028617906	0.00054662198
0.058614186	0.029581842	0.00055345214
0.058745674	0.029028458	0.00054430557
0.058877163	0.028312348	0.00054109010
0.059008652	0.028556529	0.00053602617
0.059140140	0.029539910	0.00055003780
0.059271629	0.030292559	0.00055561742
0.059403118	0.029100456	0.00054036700
0.059534606	0.028071467	0.00053656449
0.059666095	0.028915422	0.00053665757
0.059797584	0.029323593	0.00054334870
0.059929072	0.029606204	0.00054738049
0.060060561	0.028279350	0.00053361687
0.060192050	0.029221412	0.00054433943
0.060323539	0.028740461	0.00053345890
0.060455027	0.028773854	0.00053879317
0.060586516	0.029606529	0.00054646382
0.060718005	0.029479887	0.00054195201
0.060849493	0.028760100	0.00053600145
0.060980982	0.028264618	0.00053149223
0.061112471	0.028331819	0.00053245875
0.061243959	0.028534880	0.00053734835
0.061375448	0.029201657	0.00053548544
0.061506937	0.027873444	0.00052885715
0.061638426	0.029221524	0.00053903742
0.061769914	0.029052165	0.00053788215
0.061901403	0.029141718	0.00054083569
0.062032892	0.029316449	0.00053649486
0.062164380	0.028797182	0.00053347599
0.062295869	0.028807362	0.00053524538
0.062427358	0.028649752	0.00053126320
0.062558846	0.028776084	0.00053800401
0.062690335	0.028169363	0.00052542425
0.062821824	0.028826849	0.00053271445
0.062953313	0.029182978	0.00053498977
0.063084801	0.029225442	0.00053598784
0.063216290	0.029807406	0.00054315261
0.063347779	0.028595454	0.00053009965
0.063479267	0.028672067	0.00052822342
0.063610756	0.028621655	0.00053217667
0.063742245	0.029192711	0.00053491624
0.063873733	0.028495874	0.00053243959
0.064005222	0.029626849	0.00053707014
0.064136711	0.028319329	0.00052651067
0.064268200	0.028889512	0.00053115097
0.064399688	0.028858185	0.00052977881
0.064531177	0.029620520	0.00053792761
0.064662666	0.027967282	0.00052218351
0.064794154	0.029301041	0.00053316612
0.064925643	0.029097973	0.00053305413
0.065057132	0.030085378	0.00054040274
0.065188620	0.027787592	0.00052305598
0.065320109	0.028782738	0.00052588421
0.065451598	0.029106365	0.00052936804
0.065583087	0.029357027	0.00053422452
0.065714575	0.029409115	0.00053200216
0.065846064	0.029180100	0.00053186545
0.065977553	0.028456994	0.00052460911
0.066109041	0.029995099	0.00053474706
0.066240530	0.027974908	0.00052180495
0.066372019	0.029455706	0.00053140571
0.066503507	0.028835874	0.00052728842
0.066634996	0.029210184	0.00052820286
0.066766485	0.029830539	0.00053628628
0.066897973	0.028823507	0.00052554019
0.067029462	0.028970818	0.00052795384
0.067160951	0.029314976	0.00053300474
0.067292440	0.029180139	0.00052766667
0.067423928	0.028808016	0.00052170437
0.067555417	0.028877979	0.00052602895
0.067686906	0.028196939	0.00051858515
0.067818394	0.028764915	0.00052612730
0.067949883	0.029109466	0.00052603123
0.068081372	0.029528049	0.00052842225
0.068212860	0.029376064	0.00052656599
0.068344349	0.028363188	0.00052047938
0.068475838	0.028813658	0.00052252601
0.068607327	0.029099294	0.00052542900
0.068738815	0.029029182	0.00052176486
0.068870304	0.028279118	0.00051994760
0.069001793	0.028611506	0.00052075301
0.069133281	0.029038176	0.00052291949
0.069264770	0.029214207	0.00052729250
0.069396259	0.029072432	0.00051836620
0.069527747	0.028951500	0.00052321839
0.069659236	0.028937422	0.00052192462
0.069790725	0.028993345	0.00052133984
0.069922214	0.028875758	0.00052268755
0.070053702	0.028331384	0.00051451117
0.070185191	0.028690845	0.00052022026
0.070316680	0.028751311	0.00051785666
0.070448168	0.028853794	0.00052091429
0.070579657	0.028961094	0.00052186940
0.070711146	0.028372344	0.00051289742
0.070842634	0.028688014	0.00051955880
0.070974123	0.029040978	0.00051919512
0.071105612	0.028143050	0.00051215753
0.071237101	0.028517551	0.00051708614
0.071368589	0.027905739	0.00050635760
0.071500078	0.027208255	0.00050748750
0.071631567	0.027520166	0.00050781788
0.071763055	0.026429694	0.00049906470
0.071894544	0.028182548	0.00051279927
0.072026033	0.028464799	0.00051085067
0.072157521	0.028308306	0.00051498704
0.072289010	0.027512878	0.00050518782
0.072420499	0.028448354	0.00051326898
0.072551988	0.027278932	0.00050045032
0.072683476	0.027225016	0.00050048970
0.072814965	0.027877202	0.00050730213
0.072946454	0.027601748	0.00050721367
0.073077942	0.028146848	0.00050731252
0.073209431	0.027043352	0.00050226495
0.073340920	0.027409839	0.00050155628
0.073472408	0.028352879	0.00050976263
0.073603897	0.026380119	0.00049754962
0.073735386	0.027556830	0.00050315262
0.073866875	0.026641001	0.00049635523
0.073998363	0.026904176	0.00049869411
0.074129852	0.027037591	0.00050129708
0.074261341	0.027589478	0.00050491222
0.074392829	0.026863717	0.00049535608
0.074524318	0.026406546	0.00049580685
0.074655807	0.027447355	0.00049951055
0.074787295	0.028454730	0.00050903392
0.074918784	0.026696113	0.00049344368
0.075050273	0.027453268	0.00049972731
0.075181761	0.027247536	0.00049707896
0.075313250	0.025878439	0.00048694309
0.075444739	0.026947583	0.00049459460
0.075576228	0.027820061	0.00050260722
0.075707716	0.026245295	0.00049008004
0.075839205	0.027272256	0.00049861165
0.075970694	0.026536853	0.00049220924
0.076102182	0.027761056	0.00049932699
0.076233671	0.026156130	0.00049246632
0.076365160	0.027768642	0.00049819456
0.076496648	0.027807586	0.00050070386
0.076628137	0.026571374	0.00049168383
0.076759626	0.026684097	0.00049179083
0.076891115	0.026903057	0.00049223052
0.077022603	0.026683282	0.00049087543
0.077154092	0.026548182	0.00048891995
0.077285581	0.027718619	0.00049995563
0.077417069	0.026709684	0.00049105776
0.077548558	0.026530240	0.00049079865
0.077680047	0.026685047	0.00048936096
0.077811535	0.026545237	0.00048643705
0.077943024	0.027129622	0.00049300347
0.078074513	0.027647617	0.00049369492
0.078206002	0.027038175	0.00049174761
0.078337490	0.027395244	0.00049476989
0.078468979	0.026913685	0.00048793280
0.078600468	0.027714184	0.00049731412
0.078731956	0.027114260	0.00049106928
0.078863445	0.027682626	0.00049605939
0.078994934	0.026382464	0.00048407107
0.079126422	0.026502050	0.00048532292
0.079257911	0.026807339	0.00048650674
0.079389400	0.026194918	0.00048136601
0.079520889	0.026300443	0.00048313683
0.079652377	0.026191226	0.00048233274
0.079783866	0.026601138	0.00048435038
0.079915355	0.026296790	0.00048453099
0.080046843	0.026513523	0.00048387817
0.080178332	0.027102171	0.00048759995
0.080309821	0.027173275	0.00049021124
0.080441309	0.026502166	0.00048224311
0.080572798	0.026583185	0.00048513326
0.080704287	0.026177897	0.00048293263
0.080835776	0.026564939	0.00048351467
0.080967264	0.027257346	0.00049129066
0.081098753	0.025885085	0.00047489409
0.081230242	0.026083055	0.00048136899
0.081361730	0.026824441	0.00048336932
0.081493219	0.026534226	0.00048220574
0.081624708	0.026359184	0.00048181313
0.081756196	0.026539229	0.00047769606
0.081887685	0.026255437	0.00048182844
0.082019174	0.026600434	0.00048256129
0.082150663	0.026096219	0.00047900865
0.082282151	0.027197963	0.00048749590
0.082413640	0.025687963	0.00047367601
0.082545129	0.026512116	0.00047928864
0.082676617	0.027271095	0.00048622605
0.082808106	0.025598873	0.00047196161
0.082939595	0.025476459	0.00047265673
0.083071083	0.026803937	0.00047943435
0.083202572	0.025941364	0.00047536633
0.083334061	0.025137516	0.00047059299
0.083465549	0.026581488	0.00047661290
0.083597038	0.026628981	0.00048216788
0.083728527	0.026102344	0.00047254727
0.083860016	0.026023957	0.00047640198
0.083991504	0.025336909	0.00047040885
0.084122993	0.025669706	0.00047107936
0.084254482	0.026471926	0.00047862910
0.084385970	0.026008919	0.00047323094
0.084517459	0.025839651	0.00047140655
0.084648948	0.025744842	0.00047298095
0.084780436	0.025755416	0.00046893678
0.084911925	0.026065610	0.00047399194
0.085043414	0.026870376	0.00047642355
0.085174903	0.026021713	0.00047142991
0.085306391	0.025736160	0.00047235435
0.085437880	0.026003419	0.00047005691
0.085569369	0.025684210	0.00046932153
0.085700857	0.025570366	0.00046776312
0.085832346	0.027181086	0.00047978718
0.085963835	0.026406711	0.00047714830
0.086095323	0.026534584	0.00047310203
0.086226812	0.025402739	0.00046491051
0.086358301	0.026287532	0.00047209452
0.086489790	0.026296635	0.00047214869
0.086621278	0.025562711	0.00046698736
0.086752767	0.026468268	0.00047225441
0.086884256	0.025458445	0.00046592730
0.087015744	0.025498474	0.00046591323
0.087147233	0.026720299	0.00047343700
0.087278722	0.026686247	0.00047555129
0.087410210	0.025387162	0.00046402541
0.087541699	0.026304345	0.00046821204
0.087673188	0.025697540	0.00046738919
0.087804677	0.025285251	0.00046105183
0.087936165	0.025657160	0.00046757205
0.088067654	0.025885983	0.00046618303
0.088199143	0.024730798	0.00045416271
0.088330631	0.026476472	0.00047239275
0.088462120	0.026514201	0.00047019807
0.088593609	0.025236173	0.00046149508
0.088725097	0.026137368	0.00046607209
0.088856586	0.025880262	0.00046375499
0.088988075	0.025846819	0.00046734978
0.089119564	0.026036681	0.00046533494
0.089251052	0.025403313	0.00046154473
0.089382541	0.025802880	0.00046421786
0.089514030	0.025933171	0.00046408212
0.089645518	0.025731043	0.00046235541
0.089777007	0.026172839	0.00046554909
0.089908496	0.025253562	0.00046284214
0.090039984	0.025668866	0.00046039695
0.090171473	0.025920492	0.00046022262
0.090302962	0.025881941	0.00046519049
0.090434451	0.026023424	0.00046147294
0.090565939	0.025959399	0.00046564938
0.090697428	0.025551817	0.00046057873
0.090828917	0.025839041	0.00045839347
0.090960405	0.024989244	0.00045859104
0.091091894	0.025040741	0.00045341073
0.091223383	0.025513215	0.00046040565
0.091354871	0.025176526	0.00045830371
0.091486360	0.025983228	0.00047053236
0.091617849	0.025411570	0.00047222619
0.091749337	0.025102712	0.00047209178
0.091880826	0.024809803	0.00047466654
0.092012315	0.025746449	0.00048571745
0.092143804	0.025471427	0.00048076146
0.092275292	0.025089458	0.00048354265
0.092406781	0.025613238	0.00048890585
0.092538270	0.024868961	0.00048604361
0.092669758	0.025348750	0.00049204554
0.092801247	0.024687635	0.00047197459
0.092932736	0.024884143	0.00047589294
0.093064224	0.025328322	0.00047533232
0.093195713	0.025030565	0.00046980655
0.093327202	0.024693111	0.00046681989
0.093458691	0.025066293	0.00046348518
0.093590179	0.025617222	0.00047281680
0.093721668	0.025297664	0.00047020557
0.093853157	0.025136421	0.00046648523
0.093984645	0.024445720	0.00045889052
0.094116134	0.024330445	0.00045727852
0.094247623	0.025763610	0.00046753609
0.094379111	0.023937000	0.00045467958
0.094510600	0.023806818	0.00045282445
0.094642089	0.024973374	0.00046192949
0.094773578	0.024847372	0.00045619055
0.094905066	0.024440842	0.00045768167
0.095036555	0.024222693	0.00045668127
0.095168044	0.024553104	0.00045308630
0.095299532	0.024670327	0.00045575752
0.095431021	0.024012502	0.00044845746
0.095562510	0.024987105	0.00045782112
0.095693998	0.023996052	0.00045228107
0.095825487	0.024474224	0.00045130499
0.095956976	0.024908758	0.00045692964
0.096088465	0.025605408	0.00045774691
0.096219953	0.024215256	0.00045101770
0.096351442	0.024715155	0.00045536335
0.096482931	0.023977302	0.00044850727
0.096614419	0.024941222	0.00045546187
0.096745908	0.024846144	0.00045344493
0.096877397	0.025427831	0.00045692911
0.097008885	0.024036924	0.00044980199
0.097140374	0.024705300	0.00045025092
0.097271863	0.025050789	0.00045439559
0.097403352	0.024188565	0.00044677525
0.097534840	0.023488283	0.00044090775
0.097666329	0.024276427	0.00044940657
0.097797818	0.025201827	0.00044919258
0.097929306	0.024523480	0.00044778856
0.098060795	0.024179091	0.00044412035
0.098192284	0.024019066	0.00043950173
0.098323772	0.024014308	0.00044410765
0.098455261	0.024713003	0.00044413238
0.098586750	0.024316844	0.00044043616
0.098718239	0.024249546	0.00044063110
0.098849727	0.024500448	0.00044065173
0.098981216	0.024489369	0.00044145760
0.099112705	0.023831874	0.00043489966
0.099244193	0.024445016	0.00043894361
0.099375682	0.023964926	0.00043829505
0.099507171	0.024671926	0.00044127617
0.099638659	0.023632818	0.00043760355
0.099770148	0.023850424	0.00043509990
0.099901637	0.024262488	0.00043752807
0.10003313	0.024856981	0.00044566539
0.10016461	0.023494486	0.00043272201
0.10029610	0.024748977	0.00044443023
0.10042759	0.024538008	0.00044113754
0.10055908	0.024219765	0.00043684192
0.10069057	0.023485617	0.00043392081
0.10082206	0.024243941	0.00043732248
0.10095355	0.023526547	0.00043716822
0.10108504	0.025032994	0.00044284617
0.10121652	0.024121366	0.00043491639
0.10134801	0.024359855	0.00043956843
0.10147950	0.023744989	0.00043359775
0.10161099	0.024046325	0.00043540054
0.10174248	0.024875865	0.00044342855
0.10187397	0.023854876	0.00043230595
0.10200546	0.023856214	0.00043452976
0.10213694	0.023909093	0.00043283566
0.10226843	0.024147101	0.00043580359
0.10239992	0.024543381	0.00043811765
0.10253141	0.024084899	0.00043211347
0.10266290	0.024599104	0.00044091981
0.10279439	0.024134853	0.00043282806
0.10292588	0.024015390	0.00043617946
0.10305737	0.024614353	0.00043808357
0.10318885	0.024267556	0.00043358797
0.10332034	0.025028954	0.00044106028
0.10345183	0.023694902	0.00042894586
0.10358332	0.024247920	0.00043460175
0.10371481	0.023941114	0.00043086342
0.10384630	0.024205544	0.00043410013
0.10397779	0.023879358	0.00043052149
0.10410928	0.023828070	0.00042969041
0.10424076	0.023359590	0.00042834780
0.10437225	0.024017874	0.00043183722
0.10450374	0.024562876	0.00043196325
0.10463523	0.024199864	0.00043349280
0.10476672	0.024021096	0.00043348615
0.10489821	0.023651790	0.00042797762
0.10502970	0.023647445	0.00042742281
0.10516118	0.024016211	0.00042764019
0.10529267	0.023591445	0.00042859279
0.10542416	0.023357993	0.00042593882
0.10555565	0.023736769	0.00042770995
0.10568714	0.023968082	0.00042973319
0.10581863	0.024025746	0.00042897867
0.10595012	0.024015568	0.00042917514
0.10608161	0.023975137	0.00043048712
0.10621309	0.023969150	0.00042681081
0.10634458	0.023976386	0.00042666440
0.10647607	0.024251873	0.00043044692
0.10660756	0.024276330	0.00043035431
0.10673905	0.023286797	0.00042467378
0.10687054	0.023634938	0.00042805256
0.10700203	0.023138233	0.00043139976
0.10713352	0.024192287	0.00044142293
0.10726500	0.023301542	0.00043880724
0.10739649	0.023478741	0.00044724394
0.10752798	0.023606793	0.00044524273
0.10765947	0.023392593	0.00044779971
0.10779096	0.023955802	0.00045441226
0.10792245	0.023950381	0.00045698870
0.10805394	0.023160069	0.00045295904
0.10818542	0.024000760	0.00045705154
0.10831691	0.023893899	0.00046138790
0.10844840	0.023587440	0.00045845372
0.10857989	0.022986192	0.00045618403
0.10871138	0.024211613	0.00046969230
0.10884287	0.023764405	0.00046397575
0.10897436	0.023556039	0.00046300121
0.10910585	0.023161087	0.00046508172
0.10923733	0.023906306	0.00046689834
0.10936882	0.023540841	0.00047177095
0.10950031	0.024667229	0.00047822015
0.10963180	0.022979383	0.00046579533
0.10976329	0.023517367	0.00047176883
0.10989478	0.023998955	0.00047658543
0.11002627	0.024221258	0.00048418899
0.11015776	0.023277968	0.00046925259
0.11028924	0.023362132	0.00047456604
0.11042073	0.023272785	0.00047788890
0.11055222	0.022587090	0.00046759961
0.11068371	0.023319615	0.00047739552
0.11081520	0.024081138	0.00048289995
0.11094669	0.025324426	0.00049451951
0.11107818	0.023998993	0.00048733586
0.11120966	0.023954415	0.00048564057
0.11134115	0.024813919	0.00049477700
0.11147264	0.023661076	0.00048366680
0.11160413	0.023598444	0.00048526008
0.11173562	0.023777288	0.00049137406
0.11186711	0.023830015	0.00047437940
0.11199860	0.023129602	0.00046928950
0.11213009	0.023934236	0.00046843992
0.11226157	0.023902444	0.00046423066
0.11239306	0.023544785	0.00046201929
0.11252455	0.024081171	0.00046455943
0.11265604	0.024251019	0.00046461087
0.11278753	0.023874544	0.00045543681
0.11291902	0.024709404	0.00046318076
0.11305051	0.024373528	0.00046291610
0.11318200	0.024279106	0.00045704514
0.11331348	0.023633480	0.00045283782
0.11344497	0.023767005	0.00045338852
0.11357646	0.023474381	0.00044567365
0.11370795	0.024088340	0.00045529222
0.11383944	0.023869707	0.00045221514
0.11397093	0.024439888	0.00045474821
0.11410242	0.023561906	0.00044803030
0.11423390	0.023598044	0.00044309949
0.11436539	0.023692846	0.00045018700
0.11449688	0.024318344	0.00044850852
0.11462837	0.023549921	0.00044630222
0.11475986	0.023698265	0.00044350275
0.11489135	0.023704664	0.00044121885
0.11502284	0.023083442	0.00044133715
0.11515433	0.023819670	0.00044369263
0.11528581	0.023217442	0.00043782746
0.11541730	0.024163311	0.00044511553
0.11554879	0.023968744	0.00044098275
0.11568028	0.023999690	0.00044526554
0.11581177	0.023924917	0.00044295155
0.11594326	0.024173231	0.00044483778
0.11607475	0.023630721	0.00043885230
0.11620624	0.023821957	0.00043829095
0.11633772	0.024106122	0.00044149126
0.11646921	0.024279302	0.00044411567
0.11660070	0.024191613	0.00044147441
0.11673219	0.023602829	0.00043561064
0.11686368	0.023848924	0.00043460157
0.11699517	0.023416681	0.00043353137
0.11712666	0.024336895	0.00043879499
0.11725814	0.023816790	0.00043491240
0.11738963	0.023734971	0.00043201042
0.11752112	0.023897413	0.00043131218
0.11765261	0.023581123	0.00043090714
0.11778410	0.023883505	0.00043374414
0.11791559	0.023257587	0.00042645238
0.11804708	0.023896887	0.00043005795
0.11817857	0.023640188	0.00043033704
0.11831005	0.024375871	0.00043319406
0.11844154	0.023806313	0.00043058021
0.11857303	0.023974661	0.00042637100
0.11870452	0.024687339	0.00043250701
0.11883601	0.023884784	0.00042779950
0.11896750	0.023774093	0.00042643899
0.11909899	0.023715080	0.00042752629
0.11923048	0.023693154	0.00042023637
0.11936196	0.024116341	0.00042732340
0.11949345	0.023608147	0.00041966406
0.11962494	0.023762449	0.00042131943
0.11975643	0.024117297	0.00042525746
0.11988792	0.023579778	0.00041857903
0.12001941	0.023682931	0.00041943285
0.12015090	0.024012427	0.00042025719
0.12028239	0.023536207	0.00041995354
0.12041387	0.023612167	0.00041790258
0.12054536	0.024409732	0.00042133839
0.12067685	0.024012495	0.00041917352
0.12080834	0.024289635	0.00042162840
0.12093983	0.024098664	0.00041749978
0.12107132	0.024068872	0.00042214408
0.12120281	0.024067267	0.00041898771
0.12133429	0.023377551	0.00041346394
0.12146578	0.023401626	0.00041445263
0.12159727	0.023688428	0.00041479774
0.12172876	0.023459952	0.00041384839
0.12186025	0.023757544	0.00041475855
0.12199174	0.023705315	0.00041422800
0.12212323	0.023826184	0.00041553209
0.12225472	0.023877069	0.00041516869
0.12238620	0.024764403	0.00042225077
0.12251769	0.023744123	0.00041274059
0.12264918	0.024220732	0.00041674493
0.12278067	0.023524208	0.00041341390
0.12291216	0.024344507	0.00041836422
0.12304365	0.024012058	0.00041580463
0.12317514	0.023787501	0.00041182881
0.12330663	0.024145328	0.00041607222
0.12343811	0.023842317	0.00041491158
0.12356960	0.024045808	0.00041486399
0.12370109	0.024846887	0.00042040776
0.12383258	0.023804251	0.00041240776
0.12396407	0.023391064	0.00040700667
0.12409556	0.023526469	0.00041401554
0.12422705	0.023618134	0.00041105761
0.12435853	0.023556798	0.00041097854
0.12449002	0.023927649	0.00041074131
0.12462151	0.024144278	0.00041545309
0.12475300	0.023899877	0.00041116700
0.12488449	0.024136472	0.00041399339
0.12501598	0.024142387	0.00041457480
0.12514747	0.023705984	0.00040884302
0.12527896	0.023547465	0.00040716972
0.12541044	0.023718613	0.00041119233
0.12554193	0.024053079	0.00041252987
0.12567342	0.023703084	0.00040826625
0.12580491	0.024654618	0.00041641206
0.12593640	0.023141476	0.00040406385
0.12606789	0.024577437	0.00041612278
0.12619938	0.023688068	0.00040810547
0.12633087	0.023346989	0.00040658793
0.12646235	0.024446622	0.00041370080
0.12659384	0.023746340	0.00040655454
0.12672533	0.024918857	0.00041825478
0.12685682	0.023231097	0.00040380645
0.12698831	0.023396875	0.00040675793
0.12711980	0.023574117	0.00040566967
0.12725129	0.023407616	0.00040397302
0.12738277	0.024560755	0.00041181373
0.12751426	0.023451248	0.00040453402
0.12764575	0.023233483	0.00040427804
0.12777724	0.023772209	0.00040494061
0.12790873	0.023979885	0.00040781883
0.12804022	0.023633566	0.00040867249
0.12817171	0.024130285	0.00040994179
0.12830320	0.023954401	0.00040708157
0.12843468	0.023125978	0.00040172782
0.12856617	0.023453597	0.00040301425
0.12869766	0.023298364	0.00040224950
0.12882915	0.023210114	0.00040474822
0.12896064	0.023250750	0.00040110082
0.12909213	0.023649554	0.00040386672
0.12922362	0.023355959	0.00040266262
0.12935511	0.023900661	0.00040701840
0.12948659	0.024005322	0.00040740981
0.12961808	0.023461195	0.00040160710
0.12974957	0.024009622	0.00040520454
0.12988106	0.024211593	0.00040779468
0.13001255	0.023612435	0.00040255814
0.13014404	0.023819165	0.00040595617
0.13027553	0.023867448	0.00040259221
0.13040701	0.023129502	0.00039921868
0.13053850	0.023463336	0.00040236487
0.13066999	0.023786346	0.00040254207
0.13080148	0.023578987	0.00040251695
0.13093297	0.024272927	0.00040449994
0.13106446	0.023837679	0.00040315269
0.13119595	0.023795984	0.00040159904
0.13132744	0.023688193	0.00040165046
0.13145892	0.023819581	0.00040374657
0.13159041	0.023343951	0.00039844142
0.13172190	0.024037791	0.00040331953
0.13185339	0.023541660	0.00039967338
0.13198488	0.023861267	0.00040138288
0.13211637	0.023778120	0.00040145294
0.13224786	0.023678475	0.00039878254
0.13237935	0.023429559	0.00039834832
0.13251083	0.024774082	0.00040775087
0.13264232	0.024273304	0.00040489406
0.13277381	0.023957246	0.00040193850
0.13290530	0.023895004	0.00039928204
0.13303679	0.022974075	0.00039657938
0.13316828	0.023825527	0.00040130239
0.13329977	0.023962481	0.00039816567
0.13343125	0.023498476	0.00040156854
0.13356274	0.023676068	0.00039611711
0.13369423	0.023427374	0.00039655675
0.13382572	0.023965379	0.00040210354
0.13395721	0.024072940	0.00040096163
0.13408870	0.023298518	0.00039698513
0.13422019	0.024115939	0.00039842346
0.13435168	0.022917766	0.00039436301
0.13448316	0.023026412	0.00039522317
0.13461465	0.023118660	0.00039225010
0.13474614	0.023934291	0.00040069497
0.13487763	0.023928477	0.00039932731
0.13500912	0.023735345	0.00039698317
0.13514061	0.023514319	0.00039781533
0.13527210	0.022914026	0.00039342631
0.13540359	0.023681772	0.00039626771
0.13553507	0.023382524	0.00039241076
0.13566656	0.023991750	0.00039801492
0.13579805	0.023482054	0.00039766706
0.13592954	0.023785886	0.00039553905
0.13606103	0.024597026	0.00040427104
0.13619252	0.024274412	0.00039951127
0.13632401	0.023625539	0.00039402329
0.13645549	0.023941158	0.00039904765
0.13658698	0.024416637	0.00039990659
0.13671847	0.023525358	0.00039417692
0.13684996	0.023840224	0.00039596751
0.13698145	0.023721089	0.00039468222
0.13711294	0.023604052	0.00039441265
0.13724443	0.023469032	0.00039413078
0.13737592	0.023556561	0.00039299712
0.13750740	0.024215222	0.00039880770
0.13763889	0.023366485	0.00039095048
0.13777038	0.023434461	0.00039441434
0.13790187	0.023908450	0.00039462470
0.13803336	0.023608570	0.00039261733
0.13816485	0.023744033	0.00039511069
0.13829634	0.024319357	0.00039577913
0.13842783	0.023325866	0.00039206433
0.13855931	0.023331801	0.00039169589
0.13869080	0.023069499	0.00038763760
0.13882229	0.022468933	0.00038480378
0.13895378	0.023629229	0.00039062757
0.13908527	0.023951768	0.00039564469
0.13921676	0.023760939	0.00039335560
0.13934825	0.023836154	0.00039201560
0.13947973	0.023404843	0.00038929515
0.13961122	0.024066048	0.00039380980
0.13974271	0.024006364	0.00039375135
0.13987420	0.023986961	0.00039511668
0.14000569	0.023068433	0.00038586521
0.14013718	0.023577474	0.00038935169
0.14026867	0.024007826	0.00039389457
0.14040016	0.024293243	0.00039617640
0.14053164	0.023566109	0.00039207308
0.14066313	0.023739329	0.00038891739
0.14079462	0.023682338	0.00039158006
0.14092611	0.024166520	0.00039252739
0.14105760	0.022924562	0.00038466810
0.14118909	0.023539258	0.00039109370
0.14132058	0.024184477	0.00038974844
0.14145207	0.023606749	0.00038874936
0.14158355	0.023647074	0.00038771604
0.14171504	0.022955164	0.00038520026
0.14184653	0.023294493	0.00038591900
0.14197802	0.023401944	0.00038571156
0.14210951	0.022829274	0.00038257625
0.14224100	0.023793386	0.00038820962
0.14237249	0.023369741	0.00038487004
0.14250398	0.023441457	0.00038632725
0.14263546	0.024386544	0.00039050318
0.14276695	0.023705000	0.00038753521
0.14289844	0.024244181	0.00039159102
0.14302993	0.023818626	0.00038775245
0.14316142	0.022828432	0.00038192020
0.14329291	0.023752134	0.00038752707
0.14342440	0.023726644	0.00038638109
0.14355588	0.024382482	0.00039063969
0.14368737	0.022675996	0.00037945051
0.14381886	0.024356731	0.00039132144
0.14395035	0.024361183	0.00038804288
0.14408184	0.024370403	0.00039067080
0.14421333	0.023650819	0.00038726788
0.14434482	0.023875570	0.00038644024
0.14447631	0.023342799	0.00038404175
0.14460779	0.024194284	0.00038813133
0.14473928	0.023348441	0.00038343337
0.14487077	0.023568995	0.00038598913
0.14500226	0.023443907	0.00038365316
0.14513375	0.023226011	0.00038478829
0.14526524	0.023349262	0.00038174206
0.14539673	0.023415984	0.00038295649
0.14552822	0.023741588	0.00038772141
0.14565970	0.023479183	0.00038365293
0.14579119	0.023426159	0.00038321576
0.14592268	0.023829613	0.00038569090
0.14605417	0.023833251	0.00038617433
0.14618566	0.023812200	0.00038554445
0.14631715	0.023375331	0.00038235438
0.14644864	0.023188270	0.00038039729
0.14658012	0.023708998	0.00038321967
0.14671161	0.023264076	0.00038174249
0.14684310	0.023360830	0.00038533009
0.14697459	0.023747395	0.00038343132
0.14710608	0.023467988	0.00038218379
0.14723757	0.023494592	0.00038201081
0.14736906	0.023483892	0.00038145353
0.14750055	0.023935255	0.00038672577
0.14763203	0.024052167	0.00038456446
0.14776352	0.024029347	0.00038579369
0.14789501	0.023855949	0.00038515180
0.14802650	0.023808959	0.00038135195
0.14815799	0.023889970	0.00038569224
0.14828948	0.022978917	0.00037795873
0.14842097	0.023380453	0.00038201707
0.14855246	0.023528486	0.00038154220
0.14868394	0.023174010	0.00037679434
0.14881543	0.023813952	0.00038328982
0.14894692	0.023113452	0.00037831781
0.14907841	0.023585831	0.00038017764
0.14920990	0.023545318	0.00038013614
0.14934139	0.023996856	0.00038370224
0.14947288	0.023854069	0.00038282459
0.14960436	0.023637808	0.00038077074
0.14973585	0.022936990	0.00037640380
0.14986734	0.023742601	0.00038195947
0.14999883	0.023275190	0.00037811475
0.15013032	0.023200078	0.00037843431
0.15026181	0.023500174	0.00038001317
0.15039330	0.023372249	0.00037883044
0.15052479	0.022807051	0.00037446254
0.15065627	0.023467969	0.00037841181
0.15078776	0.023237481	0.00037806675
0.15091925	0.023003628	0.00037596474
0.15105074	0.023738252	0.00037962085
0.15118223	0.024039418	0.00038331893
0.15131372	0.023626772	0.00037937821
0.15144521	0.023929425	0.00038066093
0.15157670	0.022916770	0.00037573236
0.15170818	0.023926858	0.00038005095
0.15183967	0.023341183	0.00037608275
0.15197116	0.023341403	0.00037757861
0.15210265	0.024087828	0.00038071569
0.15223414	0.024176795	0.00038166382
0.15236563	0.023731072	0.00037884680
0.15249712	0.023364651	0.00037654437
0.15262860	0.023277088	0.00037501573
0.15276009	0.022802639	0.00037378296
0.15289158	0.022794942	0.00037274439
0.15302307	0.023618999	0.00037654649
0.15315456	0.023832937	0.00037880455
0.15328605	0.023929227	0.00038058096
0.15341754	0.023823891	0.00038064487
0.15354903	0.023696647	0.00037792529
0.15368051	0.023566721	0.00037704348
0.15381200	0.023580476	0.00037543925
0.15394349	0.023276548	0.00037589329
0.15407498	0.023210758	0.00037436758
0.15420647	0.023781000	0.00037559204
0.15433796	0.024026707	0.00037868331
0.15446945	0.023734886	0.00037571821
0.15460094	0.024122731	0.00038040175
0.15473242	0.023477073	0.00037515958
0.15486391	0.024114310	0.00037925739
0.15499540	0.023462285	0.00037369875
0.15512689	0.023443607	0.00037422447
0.15525838	0.023210836	0.00037353125
0.15538987	0.023478880	0.00037402380
0.15552136	0.023214264	0.00037111410
0.15565284	0.023028783	0.00037095452
0.15578433	0.023656464	0.00037583631
0.15591582	0.023146139	0.00037280825
0.15604731	0.024156481	0.00037831455
0.15617880	0.023142541	0.00037120690
0.15631029	0.022821397	0.00036999398
0.15644178	0.022858070	0.00036782109
0.15657327	0.023294035	0.00037297242
0.15670475	0.023767295	0.00037356825
0.15683624	0.023671324	0.00037469966
0.15696773	0.023941086	0.00037576694
0.15709922	0.023980697	0.00037455308
0.15723071	0.023881263	0.00037566822
0.15736220	0.023163667	0.00036865704
0.15749369	0.024177548	0.00037686617
0.15762518	0.023978494	0.00037348127
0.15775666	0.024170483	0.00037672089
0.15788815	0.023900495	0.00037566185
0.15801964	0.023010237	0.00036773920
0.15815113	0.023194149	0.00037019897
0.15828262	0.023991955	0.00037359353
0.15841411	0.023544990	0.00037214426
0.15854560	0.023767771	0.00037456377
0.15867708	0.023294894	0.00036872622
0.15880857	0.024010728	0.00037611720
0.15894006	0.023681722	0.00037161937
0.15907155	0.023015637	0.00036811432
0.15920304	0.023917341	0.00037420244
0.15933453	0.022888117	0.00036719316
0.15946602	0.023497962	0.00037029296
0.15959751	0.023386598	0.00037001910
0.15972899	0.023914750	0.00037301917
0.15986048	0.023067884	0.00036858965
0.15999197	0.023443196	0.00036826914
0.16012346	0.023707786	0.00037179098
0.16025495	0.023096652	0.00036704810
0.16038644	0.022975920	0.00036500554
0.16051793	0.023568930	0.00037257438
0.16064942	0.023193607	0.00036596060
0.16078090	0.023301684	0.00036825948
0.16091239	0.023659804	0.00037111323
0.16104388	0.023601634	0.00036849868
0.16117537	0.023101274	0.00036724619
0.16130686	0.022962043	0.00036448406
0.16143835	0.023756897	0.00037056194
0.16156984	0.023740214	0.00037112438
0.16170133	0.024121952	0.00036950991
0.16183281	0.024011565	0.00037258040
0.16196430	0.023825362	0.00037145487
0.16209579	0.023891187	0.00037060861
0.16222728	0.022959492	0.00036550419
0.16235877	0.023802498	0.00036734956
0.16249026	0.023634669	0.00036923819
0.16262175	0.023665725	0.00036774031
0.16275323	0.023294324	0.00036670577
0.16288472	0.023833614	0.00036884277
0.16301621	0.023910699	0.00036844138
0.16314770	0.023765051	0.00037093311
0.16327919	0.023981508	0.00036924491
0.16341068	0.023887825	0.00036867527
0.16354217	0.023727178	0.00036846645
0.16367366	0.023225291	0.00036420228
0.16380514	0.024011539	0.00037098191
0.16393663	0.022693540	0.00036183706
0.16406812	0.023500346	0.00036373438
0.16419961	0.023661286	0.00036701545
0.16433110	0.022752643	0.00036093680
0.16446259	0.023416847	0.00036489267
0.16459408	0.023768000	0.00036907031
0.16472557	0.023633259	0.00036500246
0.16485705	0.023462706	0.00036557665
0.16498854	0.022913550	0.00036172766
0.16512003	0.023008132	0.00036179011
0.16525152	0.023648808	0.00036762878
0.16538301	0.023617829	0.00036426301
0.16551450	0.024550842	0.00037223951
0.16564599	0.023889373	0.00036755862
0.16577747	0.023471871	0.00036501600
0.16590896	0.023541649	0.00036621868
0.16604045	0.024204659	0.00036756670
0.16617194	0.023616585	0.00036621775
0.16630343	0.023911884	0.00036611117
0.16643492	0.023227946	0.00036214380
0.16656641	0.023584593	0.00036561529
0.16669790	0.023057844	0.00036006186
0.16682938	0.023246026	0.00036265795
0.16696087	0.023566101	0.00036576269
0.16709236	0.023346559	0.00036083723
0.16722385	0.023095236	0.00036184316
0.16735534	0.023520825	0.00036330233
0.16748683	0.023388470	0.00036248858
0.16761832	0.023881853	0.00036635291
0.16774981	0.023652139	0.00036288645
0.16788129	0.023571686	0.00036464475
0.16801278	0.024023667	0.00036554932
0.16814427	0.023554783	0.00036330835
0.16827576	0.022967150	0.00036006445
0.16840725	0.023760157	0.00036336124
0.16853874	0.023330638	0.00036132083
0.16867023	0.024341513	0.00036537380
0.16880171	0.023803622	0.00036533287
0.16893320	0.023847649	0.00036440965
0.16906469	0.023326281	0.00035929923
0.16919618	0.023973386	0.00036632912
0.16932767	0.023092535	0.00035733583
0.16945916	0.023028631	0.00035966930
0.16959065	0.023422104	0.00036113960
0.16972214	0.023313735	0.00035854008
0.16985362	0.023502708	0.00036143768
0.16998511	0.023473027	0.00035930453
0.17011660	0.023112659	0.00035997692
0.17024809	0.024056292	0.00036609509
0.17037958	0.023153511	0.00035727845
0.17051107	0.023524520	0.00036238912
0.17064256	0.023652001	0.00036248215
0.17077405	0.023489347	0.00036053355
0.17090553	0.023013519	0.00035824694
0.17103702	0.022660867	0.00035510112
0.17116851	0.023625810	0.00036060098
0.17130000	0.023711828	0.00036222496
0.17143149	0.023940368	0.00036189084
0.17156298	0.022796149	0.00035624751
0.17169447	0.023055434	0.00035614132
0.17182595	0.022430824	0.00035411348
0.17195744	0.022954357	0.00035684694
0.17208893	0.023054600	0.00035510421
0.17222042	0.022934861	0.00035596947
0.17235191	0.023375175	0.00035849219
0.17248340	0.023192096	0.00035774067
0.17261489	0.024160333	0.00036434394
0.17274638	0.022964664	0.00035395634
0.17287786	0.023568899	0.00036086094
0.17300935	0.023476581	0.00035806850
0.17314084	0.023324744	0.00035814007
0.17327233	0.024101088	0.00036204889
0.17340382	0.023381657	0.00035693899
0.17353531	0.023082465	0.00035574853
0.17366680	0.023148923	0.00035616006
0.17379829	0.024095399	0.00036111710
0.17392977	0.023657667	0.00036035478
0.17406126	0.023911760	0.00035972878
0.17419275	0.023591344	0.00035863593
0.17432424	0.023733119	0.00035817142
0.17445573	0.023716500	0.00035767763
0.17458722	0.023400684	0.00035708174
0.17471871	0.023202634	0.00035515647
0.17485019	0.023506390	0.00035803532
0.17498168	0.023950404	0.00035956543
0.17511317	0.023204864	0.00035525283
0.17524466	0.023747814	0.00035938822
0.17537615	0.023257904	0.00035467437
0.17550764	0.023536334	0.00035677086
0.17563913	0.023439765	0.00035579491
0.17577062	0.023484966	0.00035575969
0.17590210	0.023177984	0.00035512640
0.17603359	0.023314569	0.00035388904
0.17616508	0.023688371	0.00035771796
0.17629657	0.023710000	0.00035800297
0.17642806	0.024060815	0.00035809787
0.17655955	0.023727101	0.00035838452
0.17669104	0.023448287	0.00035400006
0.17682253	0.023856948	0.00035630092
0.17695401	0.023699267	0.00035775517
0.17708550	0.022677663	0.00034979668
0.17721699	0.023131479	0.00035299020
0.17734848	0.023529090	0.00035489960
0.17747997	0.023193661	0.00035247463
0.17761146	0.023638139	0.00035688687
0.17774295	0.023903448	0.00035486726
0.17787443	0.022692584	0.00035055472
0.17800592	0.023581668	0.00035496426
0.17813741	0.022999353	0.00035114247
0.17826890	0.023648749	0.00035594002
0.17840039	0.023421991	0.00035298493
0.17853188	0.023067057	0.00035130009
0.17866337	0.023000230	0.00035139973
0.17879486	0.023055937	0.00035202903
0.17892634	0.023244602	0.00035325281
0.17905783	0.023880609	0.00035409669
0.17918932	0.023320410	0.00035373440
0.17932081	0.023992271	0.00035654024
0.17945230	0.023093596	0.00035144629
0.17958379	0.022697379	0.00034975079
0.17971528	0.023385440	0.00035153654
0.17984677	0.023674866	0.00035408192
0.17997825	0.023776503	0.00035514780
0.18010974	0.023799220	0.00035419911
0.18024123	0.024201125	0.00035612477
0.18037272	0.023837727	0.00035367313
0.18050421	0.024199355	0.00036387348
0.18063570	0.022939094	0.00035937415
0.18076719	0.022969433	0.00036057691
0.18089867	0.023058167	0.00036555813
0.18103016	0.023264812	0.00036589694
0.18116165	0.023168914	0.00036842085
0.18129314	0.023457060	0.00037093917
0.18142463	0.023924228	0.00037323383
0.18155612	0.022880973	0.00037099739
0.18168761	0.022994652	0.00037058145
0.18181910	0.023587049	0.00037803449
0.18195058	0.023131858	0.00037624036
0.18208207	0.023250564	0.00037617873
0.18221356	0.023418849	0.00037917684
0.18234505	0.023553399	0.00038159294
0.18247654	0.023490647	0.00038207880
0.18260803	0.023467708	0.00038281493
0.18273952	0.022621014	0.00037746276
0.18287101	0.023360772	0.00038429335
0.18300249	0.023223476	0.00038344467
0.18313398	0.023587713	0.00038646289
0.18326547	0.023071025	0.00038474339
0.18339696	0.023936205	0.00038964632
0.18352845	0.023077879	0.00038631220
0.18365994	0.023257336	0.00038898213
0.18379143	0.023591482	0.00039018278
0.18392292	0.023678754	0.00039367120
0.18405440	0.023384527	0.00039138258
0.18418589	0.022908805	0.00039017911
0.18431738	0.023000905	0.00039127622
0.18444887	0.023692974	0.00039536666
0.18458036	0.022966956	0.00039245448
0.18471185	0.022983080	0.00039302827
0.18484334	0.023167012	0.00039469483
0.18497482	0.023185597	0.00039641954
0.18510631	0.022736485	0.00039126637
0.18523780	0.023704704	0.00040261910
0.18536929	0.023757005	0.00039608284
0.18550078	0.023503397	0.00038832217
0.18563227	0.023257702	0.00038651578
0.18576376	0.023034336	0.00037679356
0.18589525	0.023380532	0.00038243405
0.18602673	0.023767079	0.00038353954
0.18615822	0.023454580	0.00037894520
0.18628971	0.023151025	0.00037743818
0.18642120	0.023627442	0.00037775988
0.18655269	0.023244379	0.00037495193
0.18668418	0.023621121	0.00037495967
0.18681567	0.023203102	0.00037094293
0.18694716	0.023305237	0.00037206932
0.18707864	0.023245555	0.00036869604
0.18721013	0.023544862	0.00037108436
0.18734162	0.023778517	0.00037300121
0.18747311	0.023072434	0.00036541892
0.18760460	0.023147194	0.00036752184
0.18773609	0.023365415	0.00036511296
0.18786758	0.023797918	0.00036871477
0.18799906	0.023245792	0.00036593689
0.18813055	0.023246135	0.00036212170
0.18826204	0.023714839	0.00036608779
0.18839353	0.023292587	0.00036064442
0.18852502	0.023550301	0.00036417777
0.18865651	0.023893867	0.00036677850
0.18878800	0.023604830	0.00036078822
0.18891949	0.023945613	0.00036351049
0.18905097	0.023915709	0.00036121794
0.18918246	0.023440634	0.00035974942
0.18931395	0.023644957	0.00036122170
0.18944544	0.023258335	0.00035665870
0.18957693	0.023995670	0.00036154777
0.18970842	0.023486446	0.00035645083
0.18983991	0.023165107	0.00035658316
0.18997140	0.023365601	0.00035750744
0.19010288	0.023220854	0.00035240882
0.19023437	0.023575737	0.00035662413
0.19036586	0.023946437	0.00035678240
0.19049735	0.023364843	0.00035375509
0.19062884	0.022680738	0.00034915615
0.19076033	0.023510607	0.00035256479
0.19089182	0.023439139	0.00035252946
0.19102330	0.023451742	0.00035195671
0.19115479	0.023471334	0.00035199126
0.19128628	0.023420172	0.00035192218
0.19141777	0.023475954	0.00035222607
0.19154926	0.023119550	0.00035027466
0.19168075	0.023105473	0.00034930407
0.19181224	0.023507236	0.00035240153
0.19194373	0.023453997	0.00035314109
0.19207521	0.023576870	0.00035088992
0.19220670	0.023977829	0.00035334225
0.19233819	0.022935627	0.00034864151
0.19246968	0.023408910	0.00035089251
0.19260117	0.022712748	0.00034661532
0.19273266	0.023579896	0.00035112341
0.19286415	0.023729163	0.00035167796
0.19299564	0.023316311	0.00035001347
0.19312712	0.023521475	0.00035041762
0.19325861	0.023578542	0.00035176285
0.19339010	0.023733538	0.00035051463
0.19352159	0.023431629	0.00035055550
0.19365308	0.023401149	0.00035116437
0.19378457	0.023408282	0.00034907643
0.19391606	0.023651771	0.00035098509
0.19404754	0.023891653	0.00035071362
0.19417903	0.023505985	0.00034937440
0.19431052	0.023485029	0.00034950690
0.19444201	0.023747891	0.00035067220
0.19457350	0.023478468	0.00034849008
0.19470499	0.023350999	0.00034747918
0.19483648	0.023901153	0.00035052798
0.19496797	0.023983821	0.00035272243
0.19509945	0.023375583	0.00034706056
0.19523094	0.023087044	0.00034617722
0.19536243	0.023324982	0.00034696514
0.19549392	0.023335264	0.00034670885
0.19562541	0.023526827	0.00034794017
0.19575690	0.023580889	0.00034680686
0.19588839	0.023080909	0.00034498601
0.19601988	0.024259686	0.00035161716
0.19615136	0.023688313	0.00034812030
0.19628285	0.022923707	0.00034542534
0.19641434	0.022930119	0.00034419554
0.19654583	0.023367973	0.00034739240
0.19667732	0.023223239	0.00034423895
0.19680881	0.023154403	0.00034484066
0.19694030	0.023127792	0.00034513530
0.19707178	0.023748005	0.00034766216
0.19720327	0.023017619	0.00034344741
0.19733476	0.023235688	0.00034346034
0.19746625	0.023737187	0.00034629492
0.19759774	0.023232955	0.00034501655
0.19772923	0.023660977	0.00034617050
0.19786072	0.023698341	0.00034682918
0.19799221	0.023755207	0.00034713127
0.19812369	0.023345039	0.00034232024
0.19825518	0.023040835	0.00034334409
0.19838667	0.023337454	0.00034401737
0.19851816	0.023641707	0.00034439626
0.19864965	0.023869889	0.00034751635
0.19878114	0.023052795	0.00034131463
0.19891263	0.023577625	0.00034563539
0.19904412	0.023955079	0.00034613758
0.19917560	0.023435806	0.00034436755
0.19930709	0.023173339	0.00034190792
0.19943858	0.023379943	0.00034301989
0.19957007	0.023728578	0.00034556638
0.19970156	0.023502271	0.00034339649
0.19983305	0.023261360	0.00034267731
0.19996454	0.023067649	0.00034044838
0.20009602	0.022807496	0.00033938695
0.20022751	0.022870332	0.00034100162
0.20035900	0.023848279	0.00034651858
0.20049049	0.023411866	0.00034252721
0.20062198	0.023471567	0.00034330701
0.20075347	0.023054007	0.00033954341
0.20088496	0.023759962	0.00034414890
0.20101645	0.023401319	0.00034315237
0.20114793	0.022724464	0.00033703025
0.20127942	0.023806489	0.00034454502
0.20141091	0.022975494	0.00033873595
0.20154240	0.022671612	0.00033796566
0.20167389	0.023056609	0.00034040877
0.20180538	0.023215059	0.00033973886
0.20193687	0.023218790	0.00034092400
0.20206836	0.023461236	0.00034126907
0.20219984	0.023810931	0.00034429253
0.20233133	0.023119392	0.00034041686
0.20246282	0.023420725	0.00034010944
0.20259431	0.023234764	0.00033985766
0.20272580	0.023163095	0.00033830707
0.20285729	0.023479490	0.00033935039
0.20298878	0.023145101	0.00034003508
0.20312027	0.023461981	0.00033797520
0.20325175	0.023811617	0.00034297641
0.20338324	0.023645259	0.00034049988
0.20351473	0.023083061	0.00033868084
0.20364622	0.023502193	0.00034090831
0.20377771	0.023412934	0.00033800658
0.20390920	0.023510302	0.00034054305
0.20404069	0.023418659	0.00033869627
0.20417217	0.023350294	0.00033892649
0.20430366	0.024051712	0.00034421036
0.20443515	0.023168704	0.00033518574
0.20456664	0.023637890	0.00034008354
0.20469813	0.023489866	0.00034017764
0.20482962	0.023496455	0.00033852172
0.20496111	0.023180013	0.00033848965
0.20509260	0.022922120	0.00033510942
0.20522408	0.023476496	0.00033876351
0.20535557	0.023373856	0.00033855146
0.20548706	0.023123487	0.00033595106
0.20561855	0.023250396	0.00033798127
0.20575004	0.022568482	0.00033127796
0.20588153	0.023538203	0.00033795887
0.20601302	0.023389834	0.00033834474
0.20614451	0.023553784	0.00033627312
0.20627599	0.024010594	0.00034147635
0.20640748	0.022911655	0.00033360837
0.20653897	0.023693504	0.00033976994
0.20667046	0.023216854	0.00033745613
0.20680195	0.023257043	0.00033586382
0.20693344	0.022683167	0.00033334832
0.20706493	0.022427662	0.00032973874
0.20719641	0.023228342	0.00033644629
0.20732790	0.023453963	0.00033904356
0.20745939	0.023385310	0.00033572274
0.20759088	0.023189219	0.00033550159
0.20772237	0.023076061	0.00033500806
0.20785386	0.023518155	0.00033601711
0.20798535	0.022773503	0.00033491611
0.20811684	0.023035368	0.00033378918
0.20824832	0.024011939	0.00033919212
0.20837981	0.023276882	0.00033457466
0.20851130	0.022610436	0.00033207145
0.20864279	0.022976888	0.00033448677
0.20877428	0.023209701	0.00033395296
0.20890577	0.023434553	0.00033593448
0.20903726	0.023278707	0.00033529078
0.20916875	0.023076229	0.00033416302
0.20930023	0.023333543	0.00033649361
0.20943172	0.023300355	0.00033436236
0.20956321	0.023404995	0.00033520792
0.20969470	0.023020906	0.00033417677
0.20982619	0.022907376	0.00033292297
0.20995768	0.023219047	0.00033458794
0.21008917	0.023239258	0.00033350433
0.21022065	0.023483086	0.00033398832
0.21035214	0.022823084	0.00033271498
0.21048363	0.023381165	0.00033348004
0.21061512	0.023293918	0.00033617687
0.21074661	0.023681362	0.00033491137
0.21087810	0.023254958	0.00033168811
0.21100959	0.023160901	0.00033347050
0.21114108	0.024199922	0.00033762373
0.21127256	0.023701499	0.00033717754
0.21140405	0.023388549	0.00033228359
0.21153554	0.022960723	0.00033251701
0.21166703	0.023515418	0.00033510085
0.21179852	0.023619879	0.00033426245
0.21193001	0.023206594	0.00033266317
0.21206150	0.022855778	0.00032897225
0.21219299	0.023081805	0.00033145337
0.21232447	0.023210358	0.00033327555
0.21245596	0.023274089	0.00033140422
0.21258745	0.023101592	0.00033290632
0.21271894	0.022759154	0.00032904604
0.21285043	0.023626505	0.00033431542
0.21298192	0.023831704	0.00033646589
0.21311341	0.023641488	0.00033334514
0.21324489	0.023156821	0.00033176887
0.21337638	0.023502223	0.00033159012
0.21350787	0.023471487	0.00033266559
0.21363936	0.023682633	0.00033568342
0.21377085	0.023898391	0.00033460452
0.21390234	0.022670251	0.00032946929
0.21403383	0.023444737	0.00033266888
0.21416532	0.023232807	0.00033127729
0.21429680	0.023103195	0.00033132493
0.21442829	0.023411559	0.00033235934
0.21455978	0.023641956	0.00033365664
0.21469127	0.022678899	0.00032683320
0.21482276	0.023441559	0.00033168288
0.21495425	0.022834336	0.00032840678
0.21508574	0.023083957	0.00033057897
0.21521723	0.023043954	0.00032913653
0.21534871	0.023032516	0.00032979614
0.21548020	0.022673604	0.00032517844
0.21561169	0.023130608	0.00033016028
0.21574318	0.023547686	0.00033177207
0.21587467	0.022904850	0.00032746099
0.21600616	0.023570213	0.00033208261
0.21613765	0.023284808	0.00032951220
0.21626913	0.023073497	0.00033039362
0.21640062	0.023407236	0.00032978542
0.21653211	0.023689279	0.00033121318
0.21666360	0.022835694	0.00032730430
0.21679509	0.023022043	0.00032651981
0.21692658	0.022841423	0.00032808621
0.21705807	0.023277840	0.00032973563
0.21718956	0.022704028	0.00032527059
0.21732104	0.023548167	0.00033096528
0.21745253	0.023365149	0.00033029573
0.21758402	0.023361689	0.00032973958
0.21771551	0.022950748	0.00032765995
0.21784700	0.022866389	0.00032588187
0.21797849	0.022893572	0.00032664158
0.21810998	0.022637506	0.00032367276
0.21824147	0.022969683	0.00032713632
0.21837295	0.022961593	0.00032740627
0.21850444	0.022742002	0.00032403011
0.21863593	0.023586299	0.00033157822
0.21876742	0.023053723	0.00032654297
0.21889891	0.023484545	0.00032985894
0.21903040	0.023533950	0.00032999827
0.21916189	0.023819038	0.00033006997
0.21929337	0.023261970	0.00032897741
0.21942486	0.023390874	0.00032782763
0.21955635	0.023201950	0.00032788925
0.21968784	0.023067308	0.00032642658
0.21981933	0.022775271	0.00032225058
0.21995082	0.023479059	0.00032779845
0.22008231	0.023311350	0.00032701695
0.22021380	0.023090076	0.00032765945
0.22034528	0.022689334	0.00032452175
0.22047677	0.023486486	0.00032621454
0.22060826	0.023404009	0.00032824422
0.22073975	0.023014752	0.00032531565
0.22087124	0.022838666	0.00032482994
0.22100273	0.023231306	0.00032614216
0.22113422	0.023652738	0.00032707477
0.22126571	0.022711610	0.00032318523
0.22139719	0.022709251	0.00032343962
0.22152868	0.023037333	0.00032430069
0.22166017	0.022289688	0.00032169903
0.22179166	0.023163925	0.00032485559
0.22192315	0.023301428	0.00032623241
0.22205464	0.023237000	0.00032613341
0.22218613	0.023504872	0.00032721937
0.22231761	0.023631655	0.00032716149
0.22244910	0.022826636	0.00032322816
0.22258059	0.023131936	0.00032479070
0.22271208	0.023645644	0.00032816872
0.22284357	0.023192991	0.00032460637
0.22297506	0.023565741	0.00032808900
0.22310655	0.023314723	0.00032484141
0.22323804	0.023823748	0.00032911294
0.22336952	0.023060630	0.00032532362
0.22350101	0.022997242	0.00032281110
0.22363250	0.023374079	0.00032561342
0.22376399	0.023524754	0.00032497821
0.22389548	0.023117928	0.00032407007
0.22402697	0.023476754	0.00032671516
0.22415846	0.022831038	0.00032187443
0.22428995	0.023075028	0.00032342855
0.22442143	0.022748046	0.00032074239
0.22455292	0.023050924	0.00032251931
0.22468441	0.023275531	0.00032492152
0.22481590	0.023416639	0.00032522188
0.22494739	0.023153084	0.00032266388
0.22507888	0.023433633	0.00032461435
0.22521037	0.023168332	0.00032299585
0.22534186	0.022756075	0.00032161148
0.22547334	0.022774967	0.00032059255
0.22560483	0.023261762	0.00032160768
0.22573632	0.023621022	0.00032575723
0.22586781	0.022842823	0.00032109378
0.22599930	0.022929866	0.00032293558
0.22613079	0.023855398	0.00032533615
0.22626228	0.023243342	0.00032363917
0.22639376	0.022787207	0.00031990171
0.22652525	0.023168571	0.00032204819
0.22665674	0.023188111	0.00032350654
0.22678823	0.023038837	0.00032101498
0.22691972	0.023123430	0.00032136536
0.22705121	0.023184043	0.00032150321
0.22718270	0.023168498	0.00032215018
0.22731419	0.022941807	0.00032200415
0.22744567	0.023619403	0.00032414985
0.22757716	0.023126740	0.00031994065
0.22770865	0.023362487	0.00032341948
0.22784014	0.022648783	0.00031862467
0.22797163	0.023386060	0.00032389208
0.22810312	0.023254335	0.00032008282
0.22823461	0.022799025	0.00031970423
0.22836610	0.022926420	0.00032093092
0.22849758	0.023410727	0.00032197098
0.22862907	0.023518639	0.00032434030
0.22876056	0.023262977	0.00032048377
0.22889205	0.023273382	0.00032191799
0.22902354	0.023102532	0.00032211726
0.22915503	0.022992036	0.00031783111
0.22928652	0.023269907	0.00032246190
0.22941800	0.023277371	0.00032035656
0.22954949	0.023370409	0.00032184525
0.22968098	0.023668769	0.00032288196
0.22981247	0.023102115	0.00031834182
0.22994396	0.022369626	0.00031650494
0.23007545	0.022276566	0.00031773294
0.23020694	0.022958085	0.00032541672
0.23033843	0.022969957	0.00032984725
0.23046991	0.022645185	0.00032824570
0.23060140	0.022872195	0.00033163178
0.23073289	0.022911982	0.00033201438
0.23086438	0.023030434	0.00033338347
0.23099587	0.023399967	0.00034043764
0.23112736	0.022999840	0.00033681486
0.23125885	0.023603623	0.00034292826
0.23139034	0.022760788	0.00033667918
0.23152182	0.023036300	0.00033912101
0.23165331	0.023125982	0.00034314546
0.23178480	0.023382637	0.00034450105
0.23191629	0.023248484	0.00034515205
0.23204778	0.023479103	0.00034686366
0.23217927	0.023631488	0.00034766937
0.23231076	0.023440936	0.00034953769
0.23244224	0.023048779	0.00034651818
0.23257373	0.022381708	0.00034339615
0.23270522	0.023611694	0.00035129247
0.23283671	0.023396724	0.00034803355
0.23296820	0.023134934	0.00034854230
0.23309969	0.023120605	0.00034653397
0.23323118	0.023360428	0.00034885255
0.23336267	0.022999458	0.00034746472
0.23349415	0.022854384	0.00034485716
0.23362564	0.023571039	0.00035170656
0.23375713	0.023129954	0.00034937344
0.23388862	0.022948368	0.00034658085
0.23402011	0.022738430	0.00034722564
0.23415160	0.023143687	0.00034845381
0.23428309	0.023298754	0.00035235088
0.23441458	0.022896524	0.00034753301
0.23454606	0.023427377	0.00035296027
0.23467755	0.023204975	0.00034972283
0.23480904	0.023398352	0.00035228495
0.23494053	0.022821267	0.00034808455
0.23507202	0.022831960	0.00034862122
0.23520351	0.023160605	0.00035130346
0.23533500	0.023133982	0.00035074620
0.23546648	0.023184802	0.00035140001
0.23559797	0.023279233	0.00035144186
0.23572946	0.022947997	0.00035082998
0.23586095	0.023249759	0.00035271990
0.23599244	0.023039309	0.00035322794
0.23612393	0.022622793	0.00034859759
0.23625542	0.023232475	0.00035383146
0.23638691	0.023275898	0.00035419381
0.23651839	0.023572577	0.00035505558
0.23664988	0.023736189	0.00035756138
0.23678137	0.022197246	0.00034723964
0.23691286	0.022992763	0.00035263944
0.23704435	0.023324066	0.00035485222
0.23717584	0.023959761	0.00035811858
0.23730733	0.023282314	0.00035592339
0.23743882	0.022629898	0.00035086221
0.23757030	0.023301769	0.00035551267
0.23770179	0.022531511	0.00035257668
0.23783328	0.022672598	0.00035099916
0.23796477	0.022895410	0.00035328364
0.23809626	0.023408427	0.00035548216
0.23822775	0.023359597	0.00035747988
0.23835924	0.022575422	0.00035474431
0.23849072	0.023312994	0.00035478907
0.23862221	0.023424457	0.00035730300
0.23875370	0.023426693	0.00035741251
0.23888519	0.023679431	0.00035961394
0.23901668	0.023191248	0.00035929172
0.23914817	0.023360518	0.00035517877
0.23927966	0.023241871	0.00035811316
0.23941115	0.023397289	0.00035815702
0.23954263	0.022627938	0.00035500910
0.23967412	0.022996653	0.00035665758
0.23980561	0.023189436	0.00035653526
0.23993710	0.022830603	0.00035707448
0.24006859	0.022915368	0.00035591206
0.24020008	0.023123065	0.00035914548
0.24033157	0.023204649	0.00035818161
0.24046306	0.023691716	0.00036065957
0.24059454	0.023200241	0.00035806619
0.24072603	0.022886969	0.00035840729
0.24085752	0.022985101	0.00035766564
0.24098901	0.022907551	0.00035971388
0.24112050	0.022634700	0.00035476262
0.24125199	0.023130451	0.00035879064
0.24138348	0.023231053	0.00036066819
0.24151496	0.022407026	0.00035408137
0.24164645	0.023809635	0.00036396938
0.24177794	0.023109953	0.00035708184
0.24190943	0.023882548	0.00036413865
0.24204092	0.022800107	0.00035729715
0.24217241	0.023153144	0.00035892684
0.24230390	0.022748961	0.00035810149
0.24243539	0.022654595	0.00035634830
0.24256687	0.023569046	0.00036375321
0.24269836	0.022735468	0.00035906223
0.24282985	0.023836090	0.00036355159
0.24296134	0.023562298	0.00036490307
0.24309283	0.023957102	0.00036542765
0.24322432	0.023779308	0.00036419832
0.24335581	0.023296544	0.00036305703
0.24348730	0.023324526	0.00036192668
0.24361878	0.023296048	0.00036192098
0.24375027	0.023334094	0.00036196641
0.24388176	0.022689820	0.00035733626
0.24401325	0.023121261	0.00036327498
0.24414474	0.023214867	0.00036001933
0.24427623	0.023419389	0.00036396178
0.24440772	0.023574750	0.00036443220
0.24453920	0.023259066	0.00036173162
0.24467069	0.023372931	0.00036421567
0.24480218	0.023591799	0.00036381413
0.24493367	0.022816545	0.00035959784
0.24506516	0.022528347	0.00035883847
0.24519665	0.023226976	0.00036288436
0.24532814	0.022541026	0.00035970041
0.24545963	0.023134247	0.00036187655
0.24559111	0.023082919	0.00036245985
0.24572260	0.022980416	0.00036125728
0.24585409	0.023406901	0.00036393456
0.24598558	0.023420692	0.00036471513
0.24611707	0.023495847	0.00036573390
0.24624856	0.023471128	0.00036397408
0.24638005	0.023582630	0.00036615205
0.24651154	0.022814601	0.00036084938
0.24664302	0.023398724	0.00036630211
0.24677451	0.023629513	0.00036632840
0.24690600	0.022986563	0.00036403481
0.24703749	0.023200576	0.00036519842
0.24716898	0.022999505	0.00036151209
0.24730047	0.023072164	0.00036503493
0.24743196	0.022947745	0.00036196766
0.24756345	0.023347862	0.00036544020
0.24769493	0.023506233	0.00036779911
0.24782642	0.022451295	0.00035934797
0.24795791	0.023694176	0.00036917031
0.24808940	0.023447496	0.00036692176
0.24822089	0.022848353	0.00036222468
0.24835238	0.023429709	0.00036822529
0.24848387	0.023247334	0.00036476230
0.24861535	0.022943413	0.00036549221
0.24874684	0.022825931	0.00036275233
0.24887833	0.022982224	0.00036304608
0.24900982	0.022778174	0.00036402492
0.24914131	0.023540528	0.00036670069
0.24927280	0.023549034	0.00036815553
0.24940429	0.023744579	0.00036868117
0.24953578	0.023066430	0.00036432643
0.24966726	0.023360498	0.00036791908
0.24979875	0.023326800	0.00036537313
0.24993024	0.023377539	0.00036900960
0.25006173	0.022684868	0.00036207052
0.25019322	0.022838784	0.00036310024
0.25032471	0.022283485	0.00036185761
0.25045620	0.022844490	0.00036379354
0.25058769	0.022734166	0.00036424157
0.25071917	0.023227926	0.00036608812
0.25085066	0.023236076	0.00036543859
0.25098215	0.022763431	0.00036541681
0.25111364	0.023309644	0.00036667382
0.25124513	0.023137243	0.00036736501
0.25137662	0.023672423	0.00036983262
0.25150811	0.023480787	0.00036809287
0.25163959	0.022713138	0.00036466515
0.25177108	0.023348733	0.00036610568
0.25190257	0.022982655	0.00036642696
0.25203406	0.023366881	0.00036972276
0.25216555	0.023617058	0.00036878998
0.25229704	0.023556179	0.00037073957
0.25242853	0.023228998	0.00036588476
0.25256002	0.023411261	0.00036964422
0.25269150	0.023409901	0.00036821085
0.25282299	0.023079360	0.00036632422
0.25295448	0.023450585	0.00037121896
0.25308597	0.023443089	0.00036656746
0.25321746	0.022654929	0.00036598843
0.25334895	0.022432824	0.00036379410
0.25348044	0.023221271	0.00036713111
0.25361193	0.023609624	0.00037137859
0.25374341	0.022791326	0.00036433201
0.25387490	0.022729728	0.00036485578
0.25400639	0.023175135	0.00037504849
0.25413788	0.022914768	0.00037709534
0.25426937	0.022678682	0.00037997133
0.25440086	0.022672106	0.00038300314
0.25453235	0.023320234	0.00038920668
0.25466383	0.022944231	0.00039063989
0.25479532	0.023183238	0.00039199404
0.25492681	0.022819357	0.00039294499
0.25505830	0.022995450	0.00039538290
0.25518979	0.023526112	0.00040147613
0.25532128	0.022356959	0.00039521249
0.25545277	0.023195476	0.00040331591
0.25558426	0.023074890	0.00040298010
0.25571574	0.023572856	0.00040974869
0.25584723	0.023109186	0.00040657468
0.25597872	0.023305379	0.00041125597
0.25611021	0.023249706	0.00040989483
0.25624170	0.023645027	0.00041550919
0.25637319	0.023415568	0.00041734842
0.25650468	0.022068364	0.00040657001
0.25663617	0.022736877	0.00041511975
0.25676765	0.023130806	0.00041982910
0.25689914	0.023299153	0.00042290038
0.25703063	0.023060332	0.00042434505
0.25716212	0.023503579	0.00042519770
0.25729361	0.022223585	0.00041873318
0.25742510	0.023252310	0.00042763488
0.25755659	0.022607960	0.00042597551
0.25768807	0.023868278	0.00043581989
0.25781956	0.022466050	0.00042500040
0.25795105	0.022767842	0.00042915217
0.25808254	0.023019859	0.00043662359
0.25821403	0.022956931	0.00043097231
0.25834552	0.022712892	0.00043285495
0.25847701	0.023128086	0.00043601204
0.25860850	0.022902866	0.00043595352
0.25873998	0.023352527	0.00043937607
0.25887147	0.023241746	0.00044230466
0.25900296	0.022464202	0.00043656232
0.25913445	0.022912171	0.00043887900
0.25926594	0.022943131	0.00043762569
0.25939743	0.023079968	0.00044257657
0.25952892	0.022748965	0.00043823558
0.25966041	0.023635452	0.00045020239
0.25979189	0.022182604	0.00043757443
0.25992338	0.023695609	0.00045075943
0.26005487	0.024121658	0.00045583650
0.26018636	0.022997050	0.00044715216
0.26031785	0.023332362	0.00045041871
0.26044934	0.023730074	0.00045280037
0.26058083	0.022503422	0.00044465820
0.26071231	0.023264751	0.00045442136
0.26084380	0.023297603	0.00045283892
0.26097529	0.023485769	0.00045463896
0.26110678	0.023351486	0.00045318733
0.26123827	0.024091407	0.00046161211
0.26136976	0.023209576	0.00045291802
0.26150125	0.023331191	0.00045794158
0.26163274	0.023637143	0.00045971412
0.26176422	0.023118048	0.00045224683
0.26189571	0.022770701	0.00045582000
0.26202720	0.023497327	0.00046010809
0.26215869	0.022866412	0.00045488007
0.26229018	0.022854309	0.00045686330
0.26242167	0.022847695	0.00045741011
0.26255316	0.023341217	0.00046078054
0.26268465	0.022989942	0.00046192780
0.26281613	0.022953822	0.00045903829
0.26294762	0.023376600	0.00046307021
0.26307911	0.022947245	0.00045955987
0.26321060	0.022327111	0.00045923922
0.26334209	0.022807740	0.00046443235
0.26347358	0.022495880	0.00046119593
0.26360507	0.023140752	0.00046519992
0.26373655	0.023250852	0.00046580979
0.26386804	0.023309857	0.00046803662
0.26399953	0.023539612	0.00047189696
0.26413102	0.023126742	0.00046636646
0.26426251	0.023570400	0.00047109723
0.26439400	0.023325931	0.00046963909
0.26452549	0.023089865	0.00047275863
0.26465698	0.023300442	0.00047325370
0.26478846	0.023279434	0.00047028759
0.26491995	0.023734385	0.00048140935
0.26505144	0.022894505	0.00046948238
0.26518293	0.022960318	0.00047358966
0.26531442	0.023324126	0.00047834185
0.26544591	0.022663319	0.00047093120
[truncated: 567 more rows]
