# Supplementary material for: Invariant surface glycoprotein 65 of Trypanosoma brucei is a complement C3 receptor
Source: Nat Commun. 2022 Aug 29;13:5085. doi: 10.1038/s41467-022-32728-9 (PMC9424271; doi:10.1038/s41467-022-32728-9)
Supplement: Supplementary file 4 — supplementary data 2 [file 41467_2022_32728_MOESM4_ESM.zip › b21-414646_00121.dat]

0.0026000000	39.823279	0.13685541
0.0027314887	28.900878	0.10709172
0.0028629774	22.349998	0.090049247
0.0029944661	17.213752	0.075844020
0.0031259548	12.334429	0.058996824
0.0032574435	10.936995	0.057504222
0.0033889322	8.7905707	0.048734329
0.0035204209	11.524665	0.048584048
0.0036519096	12.319263	0.046612405
0.0037833983	10.057175	0.039707349
0.0039148870	8.2833325	0.034771092
0.0040463757	6.7630074	0.030226052
0.0041778644	5.5476817	0.025658975
0.0043093531	4.6248688	0.023001897
0.0044408418	3.8448806	0.020170945
0.0045723305	3.1370477	0.018219875
0.0047038192	2.8877841	0.016731011
0.0048353079	2.4856087	0.015069001
0.0049667966	2.1942934	0.014107785
0.0050982853	1.8669175	0.012327521
0.0052297740	1.7605745	0.012127769
0.0053612627	1.5379938	0.010946090
0.0054927514	1.4023677	0.010175184
0.0056242401	1.2517159	0.0095852924
0.0057557288	1.1907409	0.0090898904
0.0058872175	1.0895685	0.0085787481
0.0060187062	1.0073442	0.0082268505
0.0061501949	0.90683054	0.0074766154
0.0062816836	0.87709644	0.0075191051
0.0064131723	0.83246178	0.0071809322
0.0065446610	0.79115652	0.0069002622
0.0066761496	0.76351763	0.0067467616
0.0068076383	0.72848200	0.0064406934
0.0069391270	0.69629931	0.0063980373
0.0070706157	0.66436337	0.0061507217
0.0072021044	0.64918139	0.0060130012
0.0073335931	0.60626913	0.0057855481
0.0074650818	0.58293268	0.0055079502
0.0075965705	0.57111377	0.0054970720
0.0077280592	0.54419777	0.0053437538
0.0078595479	0.51773777	0.0050876101
0.0079910366	0.50642123	0.0050616821
0.0081225253	0.47566770	0.0047652623
0.0082540140	0.45729000	0.0046988739
0.0083855027	0.44790108	0.0046681696
0.0085169914	0.42763993	0.0044681785
0.0086484801	0.40221053	0.0043017784
0.0087799688	0.38321882	0.0041249271
0.0089114575	0.37906986	0.0041242246
0.0090429462	0.36082273	0.0039955991
0.0091744349	0.34177185	0.0038552509
0.0093059236	0.32680548	0.0037257459
0.0094374123	0.31624677	0.0036405559
0.0095689010	0.30034152	0.0034906918
0.0097003897	0.29577582	0.0034920622
0.0098318784	0.27600186	0.0033250823
0.0099633671	0.26486542	0.0032219305
0.010094856	0.26452593	0.0032099731
0.010226345	0.24698939	0.0030283229
0.010357833	0.25119574	0.0031328569
0.010489322	0.22448730	0.0028745010
0.010620811	0.21997423	0.0028252953
0.010752299	0.21015473	0.0027497649
0.010883788	0.19289295	0.0025801758
0.011015277	0.19369684	0.0026324698
0.011146765	0.17687198	0.0024375854
0.011278254	0.17174641	0.0023925311
0.011409743	0.16481940	0.0023200195
0.011541231	0.15292040	0.0022008061
0.011672720	0.15566014	0.0022257612
0.011804209	0.13885862	0.0020226658
0.011935698	0.13610573	0.0019981009
0.012067186	0.12947842	0.0019381342
0.012198675	0.12294222	0.0018264341
0.012330164	0.11815612	0.0017947821
0.012461652	0.11141150	0.0017230177
0.012593141	0.11108021	0.0016816826
0.012724630	0.10599063	0.0016427226
0.012856118	0.098294176	0.0015321104
0.012987607	0.096362235	0.0015349820
0.013119096	0.094305200	0.0014842469
0.013250585	0.088912504	0.0014255679
0.013382073	0.087992497	0.0014238698
0.013513562	0.086929212	0.0013935848
0.013645051	0.085545601	0.0013912141
0.013776539	0.082361591	0.0013578739
0.013908028	0.079711359	0.0013134645
0.014039517	0.077794548	0.0012917338
0.014171005	0.075684954	0.0012651072
0.014302494	0.074434587	0.0012561998
0.014433983	0.072884096	0.0012446508
0.014565472	0.071429285	0.0012068558
0.014696960	0.068691300	0.0011894675
0.014828449	0.068516314	0.0011712507
0.014959938	0.068914800	0.0011810011
0.015091426	0.065639535	0.0011556562
0.015222915	0.062799041	0.0011032479
0.015354404	0.061859245	0.0010998870
0.015485892	0.062367811	0.0010936489
0.015617381	0.061018275	0.0010844253
0.015748870	0.060907097	0.0010821120
0.015880359	0.060708013	0.0010645454
0.016011847	0.059049228	0.0010522337
0.016143336	0.053709264	0.00099221844
0.016274825	0.053945986	0.00099659892
0.016406313	0.054288614	0.00099246772
0.016537802	0.052496866	0.00096897782
0.016669291	0.053139981	0.00097259150
0.016800779	0.054043569	0.00097837965
0.016932268	0.056109970	0.00099276304
0.017063757	0.061955220	0.0010383445
0.017195246	0.058291054	0.0010005144
0.017326734	0.056965107	0.00098874771
0.017458223	0.057504270	0.00098572908
0.017589712	0.055315289	0.00096288151
0.017721200	0.054333836	0.00095954659
0.017852689	0.054882904	0.00094134935
0.017984178	0.056248339	0.00096406767
0.018115666	0.054102806	0.00094007691
0.018247155	0.052905470	0.00092373649
0.018378644	0.053092984	0.00092813545
0.018510133	0.052193118	0.00090976993
0.018641621	0.050341431	0.00089249717
0.018773110	0.049460973	0.00088133385
0.018904599	0.049942677	0.00088555588
0.019036087	0.049199427	0.00087444837
0.019167576	0.048971735	0.00086376266
0.019299065	0.048558768	0.00085801095
0.019430553	0.048826844	0.00086523746
0.019562042	0.048734821	0.00085557543
0.019693531	0.047864016	0.00084607749
0.019825019	0.045479113	0.00081991651
0.019956508	0.045056376	0.00081085112
0.020087997	0.044977328	0.00081683463
0.020219486	0.045368596	0.00081137359
0.020350974	0.044742030	0.00081021213
0.020482463	0.043172546	0.00078280074
0.020613952	0.042676874	0.00077700073
0.020745440	0.041387098	0.00077134944
0.020876929	0.041167275	0.00075951160
0.021008418	0.040574716	0.00075671575
0.021139906	0.040824901	0.00075536019
0.021271395	0.040931293	0.00074926583
0.021402884	0.041067099	0.00075195563
0.021534373	0.040949127	0.00074725529
0.021665861	0.040219075	0.00074009542
0.021797350	0.039567311	0.00073049054
0.021928839	0.039812355	0.00072280302
0.022060327	0.038982240	0.00072535960
0.022191816	0.038650908	0.00071411058
0.022323305	0.037474019	0.00070474348
0.022454793	0.038365096	0.00070732779
0.022586282	0.037326011	0.00069242278
0.022717771	0.037312783	0.00069927437
0.022849260	0.035964955	0.00068051709
0.022980748	0.036732756	0.00068803709
0.023112237	0.036313770	0.00067903863
0.023243726	0.036787033	0.00067839696
0.023375214	0.036445104	0.00068057757
0.023506703	0.038840892	0.00069619999
0.023638192	0.037779520	0.00068679123
0.023769680	0.037768295	0.00068396020
0.023901169	0.037627991	0.00067896669
0.024032658	0.037251930	0.00067962777
0.024164147	0.036765653	0.00066966651
0.024295635	0.037884666	0.00067492653
0.024427124	0.036678648	0.00066361334
0.024558613	0.036020048	0.00065295962
0.024690101	0.036229725	0.00066045882
0.024821590	0.036778902	0.00065993947
0.024953079	0.036692795	0.00065512508
0.025084567	0.035964431	0.00065226748
0.025216056	0.034730112	0.00063394143
0.025347545	0.035943469	0.00065077360
0.025479034	0.037444975	0.00065709475
0.025610522	0.036684005	0.00064293776
0.025742011	0.034824483	0.00062943428
0.025873500	0.035569653	0.00063247673
0.026004988	0.034672221	0.00062927570
0.026136477	0.036593881	0.00064149351
0.026267966	0.035541404	0.00062653518
0.026399454	0.036409617	0.00063691849
0.026530943	0.034710642	0.00061779196
0.026662432	0.034366417	0.00061747455
0.026793920	0.035577873	0.00062232565
0.026925409	0.035501694	0.00062004303
0.027056898	0.035505369	0.00062390243
0.027188387	0.034620749	0.00060761335
0.027319875	0.033912697	0.00060753933
0.027451364	0.033901476	0.00060097696
0.027582853	0.035011615	0.00060814191
0.027714341	0.034494587	0.00060435697
0.027845830	0.034527684	0.00060106765
0.027977319	0.034431479	0.00060393947
0.028108807	0.034462383	0.00059932355
0.028240296	0.033165793	0.00058587239
0.028371785	0.033799886	0.00059168019
0.028503274	0.034212889	0.00059255951
0.028634762	0.033469643	0.00058545656
0.028766251	0.032696698	0.00057873492
0.028897740	0.032373712	0.00056861433
0.029029228	0.033299990	0.00058106443
0.029160717	0.032895240	0.00057733761
0.029292206	0.031601649	0.00056448973
0.029423694	0.032901503	0.00057721935
0.029555183	0.033485603	0.00057060068
0.029686672	0.033629281	0.00057741653
0.029818161	0.032798127	0.00057068804
0.029949649	0.032531327	0.00056430814
0.030081138	0.033677065	0.00057312447
0.030212627	0.032938796	0.00056154070
0.030344115	0.032583435	0.00056034405
0.030475604	0.032229072	0.00055851085
0.030607093	0.033085570	0.00056150786
0.030738581	0.032610450	0.00055897521
0.030870070	0.032140002	0.00055149204
0.031001559	0.032368950	0.00055146670
0.031133048	0.032976692	0.00055910258
0.031264536	0.032541995	0.00055102093
0.031396025	0.031105424	0.00054291655
0.031527514	0.031154470	0.00053914857
0.031659002	0.030623576	0.00053268202
0.031790491	0.032475700	0.00054978461
0.031921980	0.031513049	0.00053790204
0.032053468	0.032184211	0.00054427593
0.032184957	0.031472325	0.00053275132
0.032316446	0.031013796	0.00052805778
0.032447935	0.032082379	0.00054010401
0.032579423	0.031651863	0.00053174547
0.032710912	0.031459863	0.00053336526
0.032842401	0.031906356	0.00053313160
0.032973889	0.031529537	0.00052706162
0.033105378	0.031682657	0.00053262965
0.033236867	0.031534256	0.00052675971
0.033368355	0.031140530	0.00053341468
0.033499844	0.030678882	0.00052860222
0.033631333	0.030652618	0.00052838468
0.033762822	0.030292464	0.00053116342
0.033894310	0.030457846	0.00053276016
0.034025799	0.030095269	0.00052945737
0.034157288	0.030418640	0.00053014094
0.034288776	0.031033978	0.00053581123
0.034420265	0.029837110	0.00053205858
0.034551754	0.029818862	0.00052610562
0.034683242	0.030010011	0.00053143656
0.034814731	0.030358214	0.00052924841
0.034946220	0.031276954	0.00054017158
0.035077708	0.029786054	0.00053108687
0.035209197	0.030468503	0.00053632351
0.035340686	0.029207685	0.00052253178
0.035472175	0.028274820	0.00052360605
0.035603663	0.029646635	0.00053828553
0.035735152	0.028902513	0.00054035627
0.035866641	0.028853532	0.00053709554
0.035998129	0.029868841	0.00054303886
0.036129618	0.029701806	0.00054527264
0.036261107	0.028734874	0.00053406304
0.036392595	0.029043235	0.00054622231
0.036524084	0.028814403	0.00054311743
0.036655573	0.029637490	0.00054371963
0.036787062	0.029375735	0.00054859220
0.036918550	0.029176873	0.00054284435
0.037050039	0.029202868	0.00055032457
0.037181528	0.029393968	0.00054525423
0.037313016	0.028700259	0.00054256592
0.037444505	0.028540667	0.00054397361
0.037575994	0.028491869	0.00054213748
0.037707482	0.028495227	0.00054705440
0.037838971	0.028822163	0.00055048722
0.037970460	0.029455908	0.00055158407
0.038101949	0.028831434	0.00054929760
0.038233437	0.028614750	0.00054315646
0.038364926	0.030183346	0.00055043237
0.038496415	0.028459493	0.00053629558
0.038627903	0.028162565	0.00052825869
0.038759392	0.029732861	0.00054243717
0.038890881	0.027867230	0.00052283387
0.039022369	0.028865881	0.00053165159
0.039153858	0.028348067	0.00052564223
0.039285347	0.029262000	0.00052834714
0.039416836	0.029621992	0.00053549069
0.039548324	0.028788986	0.00052618283
0.039679813	0.029031787	0.00052513410
0.039811302	0.029453931	0.00053020820
0.039942790	0.028933384	0.00052251832
0.040074279	0.030720197	0.00054144323
0.040205768	0.029420460	0.00052501415
0.040337256	0.029786602	0.00052792974
0.040468745	0.029601381	0.00052710260
0.040600234	0.029771205	0.00052592373
0.040731723	0.029144467	0.00052264753
0.040863211	0.029341028	0.00052475664
0.040994700	0.030006581	0.00052570148
0.041126189	0.029231415	0.00052304680
0.041257677	0.028740740	0.00051452723
0.041389166	0.028762535	0.00051471866
0.041520655	0.029124091	0.00051979734
0.041652143	0.029499746	0.00051889944
0.041783632	0.028377683	0.00051146566
0.041915121	0.030427565	0.00052657929
0.042046610	0.028777294	0.00051354134
0.042178098	0.028846007	0.00051332157
0.042309587	0.028823853	0.00051224651
0.042441076	0.029850998	0.00051830465
0.042572564	0.029637339	0.00051662638
0.042704053	0.028507115	0.00050459373
0.042835542	0.029068903	0.00051300926
0.042967030	0.028983878	0.00051047832
0.043098519	0.029193601	0.00051252998
0.043230008	0.028539023	0.00050814159
0.043361496	0.028973898	0.00050475098
0.043492985	0.030274933	0.00052057984
0.043624474	0.029606203	0.00051152778
0.043755963	0.029046509	0.00050826994
0.043887451	0.029479892	0.00050889060
0.044018940	0.029257028	0.00050578467
0.044150429	0.029479904	0.00051460148
0.044281917	0.028298913	0.00049795850
0.044413406	0.029286510	0.00050918911
0.044544895	0.029397954	0.00050559939
0.044676383	0.028211410	0.00049786595
0.044807872	0.028581881	0.00050113399
0.044939361	0.029462447	0.00050523554
0.045070850	0.028862884	0.00050082433
0.045202338	0.029454492	0.00050527035
0.045333827	0.029009532	0.00049845077
0.045465316	0.029307486	0.00050592602
0.045596804	0.029866239	0.00050703289
0.045728293	0.028218048	0.00049593101
0.045859782	0.029439442	0.00050221511
0.045991270	0.028812816	0.00049307755
0.046122759	0.028992919	0.00049938261
0.046254248	0.028495142	0.00050280536
0.046385737	0.029378545	0.00051063415
0.046517225	0.029193119	0.00051278240
0.046648714	0.028814200	0.00051122295
0.046780203	0.029581514	0.00052347679
0.046911691	0.028449862	0.00051414717
0.047043180	0.029264254	0.00051888680
0.047174669	0.029330248	0.00052201421
0.047306157	0.028292393	0.00051380520
0.047437646	0.029033715	0.00052242974
0.047569135	0.028452938	0.00052124369
0.047700624	0.029041361	0.00052245881
0.047832112	0.029037759	0.00052505878
0.047963601	0.030047250	0.00053007526
0.048095090	0.028902534	0.00052585429
0.048226578	0.028155259	0.00052298134
0.048358067	0.028981777	0.00052410731
0.048489556	0.030186525	0.00053723436
0.048621044	0.029103746	0.00052868953
0.048752533	0.028928173	0.00053253587
0.048884022	0.029362935	0.00053368624
0.049015511	0.029681601	0.00053491911
0.049146999	0.029063402	0.00053229431
0.049278488	0.028293760	0.00052690773
0.049409977	0.028415520	0.00053013114
0.049541465	0.027901457	0.00052434872
0.049672954	0.028950775	0.00053368193
0.049804443	0.028984594	0.00053303385
0.049935931	0.029426915	0.00053937225
0.050067420	0.029264992	0.00053782189
0.050198909	0.029752958	0.00054329216
0.050330398	0.029285572	0.00053750311
0.050461886	0.029155997	0.00053590237
0.050593375	0.028554957	0.00053527602
0.050724864	0.029373162	0.00054139109
0.050856352	0.028978129	0.00053945677
0.050987841	0.028804750	0.00053415861
0.051119330	0.029606934	0.00054243454
0.051250818	0.028679922	0.00053739458
0.051382307	0.029583970	0.00054591832
0.051513796	0.030138737	0.00054881969
0.051645284	0.029485358	0.00054225795
0.051776773	0.028275896	0.00053263786
0.051908262	0.029696844	0.00054648198
0.052039751	0.029435205	0.00054451114
0.052171239	0.030393951	0.00055258576
0.052302728	0.029547314	0.00055132590
0.052434217	0.029590667	0.00054383120
0.052565705	0.028999831	0.00054334347
0.052697194	0.029398988	0.00054652810
0.052828683	0.028991360	0.00054396218
0.052960171	0.029385662	0.00054771449
0.053091660	0.029519745	0.00054629020
0.053223149	0.029072755	0.00054677074
0.053354638	0.028781369	0.00054426897
0.053486126	0.029514218	0.00055091332
0.053617615	0.029459793	0.00054860556
0.053749104	0.029152501	0.00054568212
0.053880592	0.029443369	0.00054719242
0.054012081	0.029039305	0.00054895861
0.054143570	0.029199457	0.00054955630
0.054275058	0.028897072	0.00054536361
0.054406547	0.029521760	0.00054841862
0.054538036	0.029329419	0.00055406484
0.054669525	0.029245833	0.00054903258
0.054801013	0.029118237	0.00055211141
0.054932502	0.028993996	0.00054882114
0.055063991	0.028935447	0.00054474170
0.055195479	0.028776843	0.00054855765
0.055326968	0.028524911	0.00054388701
0.055458457	0.028989313	0.00055285642
0.055589945	0.029781924	0.00055577547
0.055721434	0.028680806	0.00054527586
0.055852923	0.029305702	0.00055546044
0.055984412	0.030104388	0.00056113401
0.056115900	0.028362610	0.00054542154
0.056247389	0.028919015	0.00055065912
0.056378878	0.027907919	0.00053919783
0.056510366	0.030019648	0.00056118105
0.056641855	0.029539653	0.00055433996
0.056773344	0.028877057	0.00054975829
0.056904832	0.029152190	0.00055424897
0.057036321	0.028425416	0.00054341248
0.057167810	0.029740730	0.00055899118
0.057299299	0.028748193	0.00054900637
0.057430787	0.029152021	0.00054903530
0.057562276	0.028625325	0.00054807053
0.057693765	0.029790261	0.00055108585
0.057825253	0.029539348	0.00055506755
0.057956742	0.029485894	0.00055617158
0.058088231	0.028846258	0.00054774928
0.058219719	0.028416471	0.00054521984
0.058351208	0.028648466	0.00054095504
0.058482697	0.029523891	0.00055185899
0.058614186	0.027826070	0.00053988790
0.058745674	0.029020087	0.00054397265
0.058877163	0.028235269	0.00053886960
0.059008652	0.030049816	0.00055004414
0.059140140	0.029265166	0.00054713177
0.059271629	0.028989308	0.00054426295
0.059403118	0.029121060	0.00054202382
0.059534606	0.028954429	0.00054404145
0.059666095	0.028113931	0.00053059807
0.059797584	0.030134804	0.00054830373
0.059929072	0.028984092	0.00054243495
0.060060561	0.029515357	0.00054164176
0.060192050	0.028446520	0.00053826915
0.060323539	0.029503315	0.00053922053
0.060455027	0.029807019	0.00054728670
0.060586516	0.029240107	0.00054338709
0.060718005	0.029595336	0.00053994688
0.060849493	0.029038274	0.00053686690
0.060980982	0.029339568	0.00054195309
0.061112471	0.029396227	0.00053919999
0.061243959	0.029303415	0.00054434118
0.061375448	0.028296869	0.00052989860
0.061506937	0.029333016	0.00054057940
0.061638426	0.029042372	0.00053637203
0.061769914	0.029262591	0.00053755871
0.061901403	0.029383468	0.00054187687
0.062032892	0.029101336	0.00053337054
0.062164380	0.029975363	0.00054518449
0.062295869	0.027885102	0.00052577845
0.062427358	0.029189562	0.00053654627
0.062558846	0.027969215	0.00053091977
0.062690335	0.028142522	0.00052652190
0.062821824	0.029470069	0.00053921603
0.062953313	0.030118112	0.00054219237
0.063084801	0.028859792	0.00053260757
0.063216290	0.029532240	0.00054124048
0.063347779	0.029217048	0.00053451288
0.063479267	0.029007801	0.00053190396
0.063610756	0.028215335	0.00052889039
0.063742245	0.028228967	0.00052682936
0.063873733	0.030026503	0.00054435453
0.064005222	0.030123323	0.00054081071
0.064136711	0.029350019	0.00053526962
0.064268200	0.030196931	0.00054026434
0.064399688	0.028217639	0.00052437722
0.064531177	0.028603871	0.00053071099
0.064662666	0.029643284	0.00053537751
0.064794154	0.028771172	0.00052778183
0.064925643	0.028047651	0.00052465210
0.065057132	0.029842897	0.00053903132
0.065188620	0.028912866	0.00053304023
0.065320109	0.028487895	0.00052434937
0.065451598	0.029587867	0.00053307598
0.065583087	0.028575741	0.00052753724
0.065714575	0.029114923	0.00052888578
0.065846064	0.028017109	0.00052324753
0.065977553	0.028596574	0.00052591985
0.066109041	0.029076656	0.00052815606
0.066240530	0.029240597	0.00053231665
0.066372019	0.028775867	0.00052436216
0.066503507	0.028956872	0.00052778336
0.066634996	0.027849488	0.00051702664
0.066766485	0.029046622	0.00052909380
0.066897973	0.029256949	0.00052932359
0.067029462	0.028677165	0.00052555015
0.067160951	0.027757238	0.00052100934
0.067292440	0.029427377	0.00052987971
0.067423928	0.028691235	0.00052163225
0.067555417	0.028594353	0.00052330886
0.067686906	0.028079478	0.00051859570
0.067818394	0.028637754	0.00052366569
0.067949883	0.029882918	0.00053041779
0.068081372	0.029964050	0.00053245947
0.068212860	0.028949096	0.00052333913
0.068344349	0.028646765	0.00052351469
0.068475838	0.028841662	0.00052395065
0.068607327	0.028289149	0.00051891796
0.068738815	0.028699052	0.00051815716
0.068870304	0.029127383	0.00052685603
0.069001793	0.028864843	0.00052161774
0.069133281	0.028587495	0.00051956365
0.069264770	0.029424758	0.00052816594
0.069396259	0.029037441	0.00051927818
0.069527747	0.027919496	0.00051595921
0.069659236	0.028838618	0.00052122491
0.069790725	0.028616721	0.00051839573
0.069922214	0.028298749	0.00051681387
0.070053702	0.028802817	0.00051742087
0.070185191	0.029288223	0.00052546296
0.070316680	0.029382939	0.00052181076
0.070448168	0.029096616	0.00052292237
0.070579657	0.028330782	0.00051828137
0.070711146	0.028947896	0.00051745722
0.070842634	0.028491118	0.00051691779
0.070974123	0.027661966	0.00050793824
0.071105612	0.028489950	0.00051484818
0.071237101	0.028392889	0.00051546062
0.071368589	0.028484551	0.00051118861
0.071500078	0.027576328	0.00050931112
0.071631567	0.028652264	0.00051726853
0.071763055	0.028197154	0.00051208842
0.071894544	0.028147758	0.00051265140
0.072026033	0.028133617	0.00050695969
0.072157521	0.026766066	0.00050287937
0.072289010	0.028285981	0.00051324216
0.072420499	0.027374415	0.00050381430
0.072551988	0.027797704	0.00050612372
0.072683476	0.027822381	0.00050569845
0.072814965	0.027701117	0.00050846523
0.072946454	0.027682543	0.00050877340
0.073077942	0.028147448	0.00050551543
0.073209431	0.027759799	0.00050629743
0.073340920	0.027087472	0.00049820576
0.073472408	0.027127177	0.00049996424
0.073603897	0.027846477	0.00050740721
0.073735386	0.027357632	0.00050120140
0.073866875	0.027279716	0.00050065154
0.073998363	0.027805494	0.00050675869
0.074129852	0.028579105	0.00051031816
0.074261341	0.027950683	0.00050675239
0.074392829	0.027406685	0.00049722767
0.074524318	0.026906267	0.00049766657
0.074655807	0.027776173	0.00050189798
0.074787295	0.026445699	0.00049333222
0.074918784	0.027557744	0.00050180721
0.075050273	0.028092038	0.00050306828
0.075181761	0.027300077	0.00049768413
0.075313250	0.026774463	0.00049556075
0.075444739	0.026447327	0.00049256114
0.075576228	0.027291864	0.00049998801
0.075707716	0.026556543	0.00049198029
0.075839205	0.026953981	0.00049682448
0.075970694	0.026804560	0.00049454398
0.076102182	0.026492323	0.00048853039
0.076233671	0.026990690	0.00049825889
0.076365160	0.027285513	0.00049435164
0.076496648	0.026966010	0.00049454854
0.076628137	0.027518870	0.00049857191
0.076759626	0.027220125	0.00049362690
0.076891115	0.027856458	0.00050186908
0.077022603	0.027303847	0.00049533907
0.077154092	0.026566014	0.00048855742
0.077285581	0.027127064	0.00049492503
0.077417069	0.027186237	0.00049421315
0.077548558	0.026710754	0.00049140201
0.077680047	0.026972922	0.00048958414
0.077811535	0.027113749	0.00049172879
0.077943024	0.027011132	0.00049234641
0.078074513	0.027034029	0.00049002791
0.078206002	0.026979233	0.00049131010
0.078337490	0.027530337	0.00049412633
0.078468979	0.027174731	0.00049031710
0.078600468	0.027663685	0.00049847734
0.078731956	0.026972126	0.00048718118
0.078863445	0.026708066	0.00048854090
0.078994934	0.026592830	0.00048632199
0.079126422	0.027334433	0.00049154061
0.079257911	0.027169955	0.00049093336
0.079389400	0.027348092	0.00049105284
0.079520889	0.026435663	0.00048460191
0.079652377	0.027015302	0.00048887899
0.079783866	0.026901628	0.00048713864
0.079915355	0.026812795	0.00048871530
0.080046843	0.026281884	0.00048038352
0.080178332	0.027136027	0.00048824241
0.080309821	0.025990173	0.00048304524
0.080441309	0.026240005	0.00047845488
0.080572798	0.026064452	0.00048179876
0.080704287	0.026612640	0.00048437749
0.080835776	0.026042248	0.00047972113
0.080967264	0.026552719	0.00048617355
0.081098753	0.026729289	0.00048093219
0.081230242	0.025103620	0.00047232914
0.081361730	0.026841513	0.00048379561
0.081493219	0.027311629	0.00048685928
0.081624708	0.026551342	0.00048346867
0.081756196	0.026604665	0.00047728202
0.081887685	0.026695273	0.00048353860
0.082019174	0.027179490	0.00048643974
0.082150663	0.026468827	0.00048206848
0.082282151	0.025551762	0.00047504764
0.082413640	0.025525361	0.00047071313
0.082545129	0.026775764	0.00048301376
0.082676617	0.026077873	0.00047771957
0.082808106	0.025370097	0.00047132649
0.082939595	0.026768219	0.00048482174
0.083071083	0.025645948	0.00046975485
0.083202572	0.026244274	0.00047719070
0.083334061	0.026039287	0.00047744555
0.083465549	0.026501151	0.00047715917
0.083597038	0.025460633	0.00047179895
0.083728527	0.026577458	0.00047500631
0.083860016	0.026989718	0.00048365115
0.083991504	0.026121408	0.00047716556
0.084122993	0.026213136	0.00047372196
0.084254482	0.025639834	0.00047225343
0.084385970	0.026211629	0.00047447417
0.084517459	0.025791723	0.00047043552
0.084648948	0.026079823	0.00047592684
0.084780436	0.026517783	0.00047473038
0.084911925	0.026260220	0.00047426893
0.085043414	0.026942814	0.00047776888
0.085174903	0.026850264	0.00047749232
0.085306391	0.027120141	0.00048337307
0.085437880	0.026116049	0.00047325346
0.085569369	0.025314818	0.00046641974
0.085700857	0.026433188	0.00047203703
0.085832346	0.025979964	0.00047080879
0.085963835	0.025735274	0.00047162215
0.086095323	0.025761962	0.00046565963
0.086226812	0.026601676	0.00047455942
0.086358301	0.026351668	0.00047094827
0.086489790	0.025291744	0.00046446746
0.086621278	0.026458609	0.00047270134
0.086752767	0.027144209	0.00047691143
0.086884256	0.026450742	0.00047270091
0.087015744	0.025897258	0.00046781671
0.087147233	0.025641552	0.00046579368
0.087278722	0.025331393	0.00046591926
0.087410210	0.024976233	0.00045975538
0.087541699	0.026494361	0.00047213029
0.087673188	0.026478024	0.00047264547
0.087804677	0.026448382	0.00046881656
0.087936165	0.025625945	0.00046554585
0.088067654	0.025926002	0.00046799313
0.088199143	0.024872180	0.00045597880
0.088330631	0.025197061	0.00046450027
0.088462120	0.025356817	0.00045940029
0.088593609	0.026222472	0.00046997746
0.088725097	0.026254742	0.00046711348
0.088856586	0.025481971	0.00046150787
0.088988075	0.024999962	0.00045922784
0.089119564	0.025200616	0.00046038194
0.089251052	0.024931091	0.00045898314
0.089382541	0.025474367	0.00046203125
0.089514030	0.025458423	0.00045935008
0.089645518	0.025403929	0.00046136630
0.089777007	0.025551557	0.00046006731
0.089908496	0.025727237	0.00046378224
0.090039984	0.025528826	0.00046099103
0.090171473	0.025835896	0.00046047757
0.090302962	0.026156745	0.00046874315
0.090434451	0.024931600	0.00045485793
0.090565939	0.025811041	0.00046413150
0.090697428	0.026316397	0.00046732694
0.090828917	0.025587319	0.00045551928
0.090960405	0.025779337	0.00046349550
0.091091894	0.025682137	0.00046000432
0.091223383	0.025654466	0.00046027288
0.091354871	0.025952379	0.00046283263
0.091486360	0.026241369	0.00047252688
0.091617849	0.025206800	0.00047036653
0.091749337	0.024853448	0.00047077354
0.091880826	0.025505969	0.00047949711
0.092012315	0.025790519	0.00048565322
0.092143804	0.025071407	0.00047849550
0.092275292	0.025735179	0.00048785144
0.092406781	0.025299248	0.00048514025
0.092538270	0.025413285	0.00049060298
0.092669758	0.025026584	0.00049017318
0.092801247	0.024773110	0.00047228878
0.092932736	0.025038617	0.00047605990
0.093064224	0.024895385	0.00047077747
0.093195713	0.024957060	0.00046981723
0.093327202	0.024636436	0.00046602709
0.093458691	0.025091201	0.00046495085
0.093590179	0.025930060	0.00047594968
0.093721668	0.025004832	0.00046829679
0.093853157	0.024635014	0.00046232275
0.093984645	0.025557569	0.00046757185
0.094116134	0.025524784	0.00046700278
0.094247623	0.024701648	0.00045976044
0.094379111	0.024290732	0.00045743586
0.094510600	0.024670196	0.00045947225
0.094642089	0.025476500	0.00046440493
0.094773578	0.025561577	0.00046195252
0.094905066	0.025794765	0.00046646161
0.095036555	0.025252147	0.00046620345
0.095168044	0.024288384	0.00045093260
0.095299532	0.024805227	0.00045814659
0.095431021	0.024775187	0.00045402078
0.095562510	0.024011870	0.00045272258
0.095693998	0.024946167	0.00045935697
0.095825487	0.025040677	0.00045567876
0.095956976	0.024870114	0.00045760972
0.096088465	0.025150155	0.00045519796
0.096219953	0.024364708	0.00045122673
0.096351442	0.025342370	0.00046012318
0.096482931	0.024536495	0.00045071901
0.096614419	0.024323999	0.00044946525
0.096745908	0.024815715	0.00045424188
0.096877397	0.024312583	0.00044882288
0.097008885	0.025374056	0.00045923520
0.097140374	0.024052672	0.00044583695
0.097271863	0.024474219	0.00044836221
0.097403352	0.023768622	0.00044316284
0.097534840	0.024458634	0.00044857800
0.097666329	0.024223067	0.00044834583
0.097797818	0.023666933	0.00043821297
0.097929306	0.023923821	0.00044234155
0.098060795	0.024580661	0.00044752347
0.098192284	0.024019589	0.00043924865
0.098323772	0.024770602	0.00044699182
0.098455261	0.024631461	0.00044269280
0.098586750	0.023695424	0.00043800076
0.098718239	0.024420317	0.00044112630
0.098849727	0.023831399	0.00043577077
0.098981216	0.024053959	0.00043779388
0.099112705	0.023927918	0.00043558140
0.099244193	0.024481946	0.00044010075
0.099375682	0.024438061	0.00043959785
0.099507171	0.024796827	0.00044224494
0.099638659	0.024593977	0.00044270548
0.099770148	0.023983543	0.00043572267
0.099901637	0.024541195	0.00043936061
0.10003313	0.023893766	0.00043707339
0.10016461	0.024409810	0.00043834544
0.10029610	0.024368885	0.00044084490
0.10042759	0.024023699	0.00043570938
0.10055908	0.023741486	0.00043391307
0.10069057	0.024568299	0.00044188713
0.10082206	0.024325165	0.00043830742
0.10095355	0.024854164	0.00044572971
0.10108504	0.023929436	0.00043406674
0.10121652	0.024180077	0.00043528046
0.10134801	0.023785801	0.00043466465
0.10147950	0.023840999	0.00043465410
0.10161099	0.023760204	0.00043465450
0.10174248	0.024081196	0.00043659061
0.10187397	0.023804519	0.00043132994
0.10200546	0.023819964	0.00043490063
0.10213694	0.024567353	0.00043721743
0.10226843	0.023466936	0.00043172724
0.10239992	0.024572848	0.00043738103
0.10253141	0.024756307	0.00043633412
0.10266290	0.023858577	0.00043470992
0.10279439	0.024698412	0.00043928239
0.10292588	0.023149460	0.00042907049
0.10305737	0.024040736	0.00043414648
0.10318885	0.023669716	0.00042937130
0.10332034	0.023483723	0.00042938248
0.10345183	0.023335804	0.00042767566
0.10358332	0.024248166	0.00043525954
0.10371481	0.024673851	0.00043479047
0.10384630	0.024414237	0.00043445106
0.10397779	0.023843666	0.00042997541
0.10410928	0.023633003	0.00043090604
0.10424076	0.024678657	0.00043674759
0.10437225	0.023967788	0.00043129300
0.10450374	0.023506642	0.00042444425
0.10463523	0.023187542	0.00042586588
0.10476672	0.023762975	0.00043097740
0.10489821	0.022993337	0.00042248735
0.10502970	0.024288606	0.00043060925
0.10516118	0.024328463	0.00043027337
0.10529267	0.023944712	0.00043208504
0.10542416	0.023793732	0.00042760640
0.10555565	0.024184629	0.00042941253
0.10568714	0.024139188	0.00042878231
0.10581863	0.023140771	0.00042172212
0.10595012	0.023547347	0.00042438924
0.10608161	0.023968223	0.00043006534
0.10621309	0.024344615	0.00043188538
0.10634458	0.024117432	0.00042822559
0.10647607	0.023699334	0.00042675013
0.10660756	0.024198677	0.00042982392
0.10673905	0.023366013	0.00042545623
0.10687054	0.024024205	0.00043142937
0.10700203	0.024547174	0.00044140959
0.10713352	0.023698157	0.00043771716
0.10726500	0.023937649	0.00044570004
0.10739649	0.023487702	0.00044725333
0.10752798	0.023941227	0.00044686755
0.10765947	0.024049052	0.00045258675
0.10779096	0.024852327	0.00045991444
0.10792245	0.023684714	0.00045614073
0.10805394	0.024993663	0.00046344415
0.10818542	0.023638494	0.00045297730
0.10831691	0.023928094	0.00046059565
0.10844840	0.023802786	0.00045905944
0.10857989	0.023752754	0.00046140159
0.10871138	0.024221570	0.00047016746
0.10884287	0.023966907	0.00046520065
0.10897436	0.023608098	0.00046271496
0.10910585	0.024242314	0.00047285052
0.10923733	0.023655111	0.00046417182
0.10936882	0.024109116	0.00047348241
0.10950031	0.024445381	0.00047405296
0.10963180	0.023720545	0.00047227103
0.10976329	0.024076162	0.00047395473
0.10989478	0.023974451	0.00047490439
0.11002627	0.022769850	0.00047320260
0.11015776	0.023568931	0.00047326560
0.11028924	0.024350376	0.00048242969
0.11042073	0.023964781	0.00048323478
0.11055222	0.024705285	0.00048399449
0.11068371	0.024179675	0.00048605909
0.11081520	0.023533606	0.00047947054
0.11094669	0.024302989	0.00048651987
0.11107818	0.023771455	0.00048510958
0.11120966	0.023080506	0.00047989261
0.11134115	0.023965386	0.00049003297
0.11147264	0.025005925	0.00049612839
0.11160413	0.024301509	0.00049078102
0.11173562	0.023826893	0.00049222284
0.11186711	0.024059536	0.00047666100
0.11199860	0.022796511	0.00046707586
0.11213009	0.024701654	0.00047399077
0.11226157	0.022979723	0.00045881888
0.11239306	0.024426855	0.00046793590
0.11252455	0.023457367	0.00045953704
0.11265604	0.023645408	0.00046186514
0.11278753	0.023883874	0.00045717828
0.11291902	0.023882925	0.00045739876
0.11305051	0.023718585	0.00045766721
0.11318200	0.023584102	0.00045127570
0.11331348	0.024448882	0.00045982795
0.11344497	0.024712157	0.00046081960
0.11357646	0.023561891	0.00044748049
0.11370795	0.024176734	0.00045363284
0.11383944	0.023846973	0.00045187630
0.11397093	0.023520346	0.00044789790
0.11410242	0.023626085	0.00044990979
0.11423390	0.023660535	0.00044417454
0.11436539	0.024096845	0.00045268467
0.11449688	0.024487779	0.00044896946
0.11462837	0.024773580	0.00045685246
0.11475986	0.024653872	0.00045158866
0.11489135	0.023644609	0.00044141911
0.11502284	0.023781715	0.00044479949
0.11515433	0.024779429	0.00045073799
0.11528581	0.023294982	0.00043910570
0.11541730	0.023230464	0.00043899293
0.11554879	0.023630285	0.00043885477
0.11568028	0.023678988	0.00044203419
0.11581177	0.024228248	0.00044527358
0.11594326	0.024310198	0.00044406378
0.11607475	0.023864890	0.00044020979
0.11620624	0.023807641	0.00043816457
0.11633772	0.024151854	0.00044315707
0.11646921	0.023421829	0.00043814414
0.11660070	0.024005492	0.00043938597
0.11673219	0.024202756	0.00043849186
0.11686368	0.023339486	0.00043258638
0.11699517	0.023165612	0.00043080595
0.11712666	0.023694285	0.00043523081
0.11725814	0.024335624	0.00043863231
0.11738963	0.024150154	0.00043493980
0.11752112	0.022979442	0.00042588048
0.11765261	0.023807299	0.00043354257
0.11778410	0.024080940	0.00043441655
0.11791559	0.024171707	0.00043247610
0.11804708	0.024470406	0.00043427110
0.11817857	0.024181977	0.00043353091
0.11831005	0.023278657	0.00042334666
0.11844154	0.023763355	0.00043087951
0.11857303	0.023755768	0.00042554467
0.11870452	0.022981553	0.00042188558
0.11883601	0.023856628	0.00042779365
0.11896750	0.024432550	0.00043046731
0.11909899	0.023444895	0.00042490667
0.11923048	0.024198383	0.00042464975
0.11936196	0.023898579	0.00042563692
0.11949345	0.023401211	0.00041914556
0.11962494	0.023603361	0.00042057221
0.11975643	0.023747150	0.00042208311
0.11988792	0.024354176	0.00042331164
0.12001941	0.023731130	0.00042010103
0.12015090	0.024450683	0.00042397040
0.12028239	0.023868122	0.00042261150
0.12041387	0.024302447	0.00042339014
0.12054536	0.023449832	0.00041488080
0.12067685	0.023828358	0.00041871994
0.12080834	0.023804492	0.00041884183
0.12093983	0.023844174	0.00041458176
0.12107132	0.023795109	0.00041974249
0.12120281	0.024424673	0.00042033156
0.12133429	0.024037009	0.00041683568
0.12146578	0.023530108	0.00041422276
0.12159727	0.024142017	0.00041746051
0.12172876	0.024445022	0.00042027926
0.12186025	0.023964784	0.00041523224
0.12199174	0.023919960	0.00041600777
0.12212323	0.023758909	0.00041557489
0.12225472	0.023370250	0.00041160899
0.12238620	0.023868989	0.00041678505
0.12251769	0.024142190	0.00041634231
0.12264918	0.024160280	0.00041801618
0.12278067	0.024000659	0.00041557719
0.12291216	0.024097643	0.00041579550
0.12304365	0.024025110	0.00041509764
0.12317514	0.023270583	0.00040850021
0.12330663	0.024218271	0.00041637842
0.12343811	0.023501799	0.00041226155
0.12356960	0.024098213	0.00041427243
0.12370109	0.024036942	0.00041374224
0.12383258	0.023057024	0.00040652526
0.12396407	0.023475817	0.00040683681
0.12409556	0.023989006	0.00041622463
0.12422705	0.023151704	0.00040746228
0.12435853	0.023715524	0.00041240413
0.12449002	0.023061046	0.00040555716
0.12462151	0.023825652	0.00041139740
0.12475300	0.023820721	0.00041146819
0.12488449	0.023393735	0.00040825709
0.12501598	0.023732397	0.00041176070
0.12514747	0.023379066	0.00040783676
0.12527896	0.023312630	0.00040600804
0.12541044	0.023705163	0.00041016918
0.12554193	0.024300772	0.00041395843
0.12567342	0.024126498	0.00041239533
0.12580491	0.024509335	0.00041655189
0.12593640	0.024169338	0.00041021204
0.12606789	0.023598566	0.00040973732
0.12619938	0.024168907	0.00041026129
0.12633087	0.023615464	0.00040889300
0.12646235	0.023905018	0.00040981385
0.12659384	0.023669048	0.00040390686
0.12672533	0.023610904	0.00041047758
0.12685682	0.023308498	0.00040441504
0.12698831	0.023083735	0.00040475512
0.12711980	0.023709642	0.00040560429
0.12725129	0.024174022	0.00040870982
0.12738277	0.023501372	0.00040601900
0.12751426	0.023923209	0.00040735600
0.12764575	0.024293121	0.00041000951
0.12777724	0.023771758	0.00040462118
0.12790873	0.023579548	0.00040514252
0.12804022	0.023918760	0.00040927547
0.12817171	0.022957731	0.00040133685
0.12830320	0.023144963	0.00040171413
0.12843468	0.023119309	0.00040156065
0.12856617	0.023357537	0.00040264551
0.12869766	0.023298050	0.00040208251
0.12882915	0.023132403	0.00040282475
0.12896064	0.023714393	0.00040329575
0.12909213	0.023311889	0.00040138721
0.12922362	0.023457766	0.00040269838
0.12935511	0.024021851	0.00040680022
0.12948659	0.023474054	0.00040330733
0.12961808	0.023087064	0.00039823055
0.12974957	0.023190338	0.00040068879
0.12988106	0.023404143	0.00040209493
0.13001255	0.023624638	0.00040194282
0.13014404	0.023690739	0.00040371560
0.13027553	0.023393948	0.00039885394
0.13040701	0.023419198	0.00039980033
0.13053850	0.023182708	0.00039951690
0.13066999	0.024416043	0.00040728266
0.13080148	0.024558871	0.00040948823
0.13093297	0.023270241	0.00039674719
0.13106446	0.023508254	0.00040074728
0.13119595	0.023688481	0.00040158176
0.13132744	0.023989730	0.00040453176
0.13145892	0.023850641	0.00040456957
0.13159041	0.024277478	0.00040449339
0.13172190	0.023493368	0.00039921150
0.13185339	0.024101825	0.00040360965
0.13198488	0.024054581	0.00040321316
0.13211637	0.023450624	0.00039812346
0.13224786	0.023118396	0.00039452657
0.13237935	0.024017131	0.00040258319
0.13251083	0.023363499	0.00039818275
0.13264232	0.024510533	0.00040593824
0.13277381	0.023448365	0.00039877360
0.13290530	0.023591903	0.00039687061
0.13303679	0.023530225	0.00039990193
0.13316828	0.022513524	0.00039240538
0.13329977	0.023297822	0.00039466636
0.13343125	0.023466426	0.00040244595
0.13356274	0.023675379	0.00039690575
0.13369423	0.023643318	0.00039827221
0.13382572	0.023914782	0.00040276195
0.13395721	0.024035113	0.00040127413
0.13408870	0.024414596	0.00040444557
0.13422019	0.023007279	0.00039147829
0.13435168	0.023656034	0.00039925075
0.13448316	0.023537000	0.00040004185
0.13461465	0.023553741	0.00039491101
0.13474614	0.023865497	0.00040115277
0.13487763	0.023268386	0.00039500477
0.13500912	0.023869888	0.00039829441
0.13514061	0.023909641	0.00039971624
0.13527210	0.023635618	0.00039755043
0.13540359	0.023423148	0.00039582007
0.13553507	0.023504253	0.00039458063
0.13566656	0.022850869	0.00039123467
0.13579805	0.023901096	0.00039917759
0.13592954	0.023010782	0.00039060083
0.13606103	0.023160214	0.00039490200
0.13619252	0.023639701	0.00039490728
0.13632401	0.023157991	0.00039077164
0.13645549	0.023546031	0.00039688077
0.13658698	0.023576276	0.00039523059
0.13671847	0.023219091	0.00039106581
0.13684996	0.023241634	0.00039183777
0.13698145	0.023823475	0.00039433502
0.13711294	0.024188396	0.00039790888
0.13724443	0.023108623	0.00039131883
0.13737592	0.023380346	0.00039162373
0.13750740	0.023363979	0.00039544070
0.13763889	0.023293691	0.00038908075
0.13777038	0.024000299	0.00039669303
0.13790187	0.023931795	0.00039515938
0.13803336	0.022945656	0.00038851449
0.13816485	0.023627854	0.00039420204
0.13829634	0.023366665	0.00039001105
0.13842783	0.023276642	0.00039086834
0.13855931	0.023343183	0.00039051132
0.13869080	0.023810309	0.00039338859
0.13882229	0.024440016	0.00039666893
0.13895378	0.024338970	0.00039577524
0.13908527	0.023267803	0.00039167756
0.13921676	0.024102881	0.00039530597
0.13934825	0.023193033	0.00038936624
0.13947973	0.023890054	0.00039346001
0.13961122	0.024130730	0.00039365099
0.13974271	0.023436018	0.00039066034
0.13987420	0.024208999	0.00039711090
0.14000569	0.023794651	0.00038926948
0.14013718	0.023343976	0.00038836981
0.14026867	0.023708718	0.00039110818
0.14040016	0.023896266	0.00039428598
0.14053164	0.023493068	0.00039182119
0.14066313	0.022744610	0.00038234861
0.14079462	0.024038739	0.00039273316
0.14092611	0.023514429	0.00038882715
0.14105760	0.024133522	0.00039350472
0.14118909	0.023717671	0.00039116345
0.14132058	0.023098150	0.00038280559
0.14145207	0.023358405	0.00038657788
0.14158355	0.023205518	0.00038523736
0.14171504	0.023910142	0.00039069681
0.14184653	0.023128271	0.00038558151
0.14197802	0.023008886	0.00038314923
0.14210951	0.023479459	0.00038595640
0.14224100	0.023298687	0.00038501447
0.14237249	0.024140405	0.00038943688
0.14250398	0.023097804	0.00038617061
0.14263546	0.024158514	0.00038943639
0.14276695	0.024032106	0.00038989621
0.14289844	0.023938399	0.00038958848
0.14302993	0.023489976	0.00038484910
0.14316142	0.023846169	0.00038733350
0.14329291	0.023426439	0.00038445458
0.14342440	0.023310638	0.00038498497
0.14355588	0.023131567	0.00038240856
0.14368737	0.023269857	0.00038352791
0.14381886	0.023998510	0.00038857239
0.14395035	0.023644982	0.00038466087
0.14408184	0.023631254	0.00038546795
0.14421333	0.023784284	0.00038843373
0.14434482	0.023393744	0.00038327753
0.14447631	0.023609787	0.00038578172
0.14460779	0.023173710	0.00038187554
0.14473928	0.023138989	0.00038213949
0.14487077	0.023439051	0.00038596693
0.14500226	0.023946147	0.00038641034
0.14513375	0.023875194	0.00038875655
0.14526524	0.023860740	0.00038577934
0.14539673	0.023339854	0.00038315151
0.14552822	0.023383376	0.00038623581
0.14565970	0.022999620	0.00038054022
0.14579119	0.023831390	0.00038621269
0.14592268	0.023228327	0.00038158573
0.14605417	0.023427635	0.00038118803
0.14618566	0.023468163	0.00038398385
0.14631715	0.023707849	0.00038323758
0.14644864	0.023797686	0.00038470818
0.14658012	0.023983920	0.00038487436
0.14671161	0.023609402	0.00038393810
0.14684310	0.023919018	0.00038798264
0.14697459	0.023338943	0.00038151324
0.14710608	0.023037050	0.00037861818
0.14723757	0.023240335	0.00038194402
0.14736906	0.023214039	0.00038044186
0.14750055	0.023415190	0.00038272510
0.14763203	0.023102841	0.00037937142
0.14776352	0.023542654	0.00038147277
0.14789501	0.023475980	0.00038268047
0.14802650	0.023213129	0.00037828625
0.14815799	0.024136666	0.00038725719
0.14828948	0.024000985	0.00038222693
0.14842097	0.024417897	0.00038751122
0.14855246	0.023036659	0.00037739847
0.14868394	0.023122123	0.00037757464
0.14881543	0.023869855	0.00038275415
0.14894692	0.023541254	0.00038156375
0.14907841	0.023635737	0.00038213533
0.14920990	0.023992393	0.00038352526
0.14934139	0.023695581	0.00037926515
0.14947288	0.023870016	0.00038364900
0.14960436	0.023381588	0.00037892671
0.14973585	0.024198937	0.00038380587
0.14986734	0.024065102	0.00038466775
0.14999883	0.023488364	0.00037955827
0.15013032	0.022983005	0.00037699825
0.15026181	0.023765719	0.00038180512
0.15039330	0.023568934	0.00037872120
0.15052479	0.023800643	0.00038270550
0.15065627	0.023613364	0.00038106315
0.15078776	0.023536597	0.00038041066
0.15091925	0.023594906	0.00038052553
0.15105074	0.024085355	0.00038265884
0.15118223	0.023213132	0.00037775349
0.15131372	0.023529827	0.00037851504
0.15144521	0.023804541	0.00038009470
0.15157670	0.023742033	0.00038005557
0.15170818	0.023366928	0.00037631020
0.15183967	0.023396035	0.00037701492
0.15197116	0.023531660	0.00037818237
0.15210265	0.023628002	0.00037809254
0.15223414	0.023649621	0.00037887934
0.15236563	0.024164185	0.00038012712
0.15249712	0.022966191	0.00037313530
0.15262860	0.023554773	0.00037656282
0.15276009	0.023748233	0.00037921696
0.15289158	0.023375698	0.00037730965
0.15302307	0.023762159	0.00037750187
0.15315456	0.023831628	0.00037840905
0.15328605	0.023593171	0.00037825605
0.15341754	0.023934539	0.00038012341
0.15354903	0.023689814	0.00037610802
0.15368051	0.023927006	0.00038032529
0.15381200	0.023833153	0.00037687072
0.15394349	0.023759492	0.00037788001
0.15407498	0.023582271	0.00037673110
0.15420647	0.023444328	0.00037346650
0.15433796	0.023279348	0.00037427521
0.15446945	0.023755562	0.00037629481
0.15460094	0.023498135	0.00037636382
0.15473242	0.023835470	0.00037814029
0.15486391	0.023446579	0.00037500684
0.15499540	0.023961240	0.00037801329
0.15512689	0.023718287	0.00037586259
0.15525838	0.023320081	0.00037358675
0.15538987	0.024368117	0.00037945099
0.15552136	0.023536678	0.00037475900
0.15565284	0.024299628	0.00037942181
0.15578433	0.023748503	0.00037484377
0.15591582	0.023970592	0.00037882819
0.15604731	0.023713743	0.00037513582
0.15617880	0.024476839	0.00037940254
0.15631029	0.023497334	0.00037456727
0.15644178	0.023993509	0.00037543546
0.15657327	0.023325864	0.00037383946
0.15670475	0.024173573	0.00037641595
0.15683624	0.023544291	0.00037479081
0.15696773	0.023524911	0.00037323303
0.15709922	0.023865155	0.00037318245
0.15723071	0.023178953	0.00037134472
0.15736220	0.024168753	0.00037516345
0.15749369	0.024099727	0.00037636311
0.15762518	0.024258826	0.00037685818
0.15775666	0.023717953	0.00037381886
0.15788815	0.024123191	0.00037658646
0.15801964	0.023458475	0.00037167888
0.15815113	0.024028963	0.00037511534
0.15828262	0.023703687	0.00037309369
0.15841411	0.023153395	0.00036906425
0.15854560	0.023499988	0.00037223955
0.15867708	0.023476028	0.00036971234
0.15880857	0.023803185	0.00037357703
0.15894006	0.023421887	0.00037006640
0.15907155	0.023003597	0.00036761123
0.15920304	0.023611970	0.00037192333
0.15933453	0.024187957	0.00037395223
0.15946602	0.023458874	0.00037014700
0.15959751	0.023476710	0.00036889346
0.15972899	0.023735739	0.00037065504
0.15986048	0.023347875	0.00037026511
0.15999197	0.023997627	0.00037248262
0.16012346	0.023938716	0.00037282119
0.16025495	0.023573046	0.00036975771
0.16038644	0.023353628	0.00036843610
0.16051793	0.023254379	0.00037003274
0.16064942	0.023330442	0.00036728111
0.16078090	0.023122848	0.00036803539
0.16091239	0.023497263	0.00036972171
0.16104388	0.023414472	0.00036716826
0.16117537	0.023255700	0.00036733657
0.16130686	0.023833614	0.00036955100
0.16143835	0.023546688	0.00036894452
0.16156984	0.023388547	0.00036909549
0.16170133	0.023037349	0.00036261775
0.16183281	0.023827742	0.00037057800
0.16196430	0.023690807	0.00036901569
0.16209579	0.023012879	0.00036478040
0.16222728	0.023562950	0.00036929690
0.16235877	0.023431738	0.00036640959
0.16249026	0.023170507	0.00036593838
0.16262175	0.023600549	0.00036801678
0.16275323	0.023759724	0.00036859035
0.16288472	0.024170828	0.00037051803
0.16301621	0.023561569	0.00036641091
0.16314770	0.023827448	0.00037021346
0.16327919	0.023468087	0.00036656548
0.16341068	0.023158709	0.00036359652
0.16354217	0.023810365	0.00036980400
0.16367366	0.023877016	0.00036792537
0.16380514	0.024020523	0.00037121593
0.16393663	0.022713431	0.00036223467
0.16406812	0.023926991	0.00036765669
0.16419961	0.023823160	0.00036789298
0.16433110	0.023024562	0.00036201671
0.16446259	0.023552197	0.00036622736
0.16459408	0.023227366	0.00036416353
0.16472557	0.023371613	0.00036274133
0.16485705	0.023629766	0.00036808110
0.16498854	0.023399227	0.00036389155
0.16512003	0.023405584	0.00036547317
0.16525152	0.023219716	0.00036520326
0.16538301	0.023330183	0.00036330283
0.16551450	0.023582600	0.00036690638
0.16564599	0.023385368	0.00036363230
0.16577747	0.023999949	0.00036813645
0.16590896	0.023954003	0.00036891400
0.16604045	0.022953582	0.00035999916
0.16617194	0.023264266	0.00036412310
0.16630343	0.023603840	0.00036475126
0.16643492	0.023117233	0.00036211407
0.16656641	0.023066026	0.00036232510
0.16669790	0.023489136	0.00036168692
0.16682938	0.023348941	0.00036424046
0.16696087	0.023595815	0.00036528505
0.16709236	0.023937491	0.00036552147
0.16722385	0.023588464	0.00036491056
0.16735534	0.023736312	0.00036510529
0.16748683	0.023075506	0.00036119274
0.16761832	0.023692715	0.00036558035
0.16774981	0.023727456	0.00036212743
0.16788129	0.024032962	0.00036716422
0.16801278	0.024099077	0.00036587845
0.16814427	0.023994349	0.00036681984
0.16827576	0.023516107	0.00036372331
0.16840725	0.023506890	0.00036052557
0.16853874	0.023236284	0.00036055405
0.16867023	0.023405424	0.00036027609
0.16880171	0.024138338	0.00036727526
0.16893320	0.023231061	0.00036080669
0.16906469	0.023553718	0.00036009626
0.16919618	0.023691948	0.00036435058
0.16932767	0.023662258	0.00036200768
0.16945916	0.024139613	0.00036505657
0.16959065	0.023662968	0.00036334993
0.16972214	0.023791194	0.00036150354
0.16985362	0.022991195	0.00035941967
0.16998511	0.023832045	0.00036181411
0.17011660	0.023634981	0.00036268395
0.17024809	0.023519724	0.00036170199
0.17037958	0.023340276	0.00035923722
0.17051107	0.023676883	0.00036341046
0.17064256	0.023098736	0.00035817894
0.17077405	0.023390685	0.00036028495
0.17090553	0.022950706	0.00035814364
0.17103702	0.022557650	0.00035430511
0.17116851	0.022963620	0.00035639254
0.17130000	0.024077054	0.00036394517
0.17143149	0.023308318	0.00035873912
0.17156298	0.023355998	0.00035989052
0.17169447	0.023824974	0.00036075222
0.17182595	0.023366128	0.00036010795
0.17195744	0.023467194	0.00035964032
0.17208893	0.023022740	0.00035514501
0.17222042	0.023688804	0.00035988967
0.17235191	0.024097116	0.00036212046
0.17248340	0.023301842	0.00035753001
0.17261489	0.023320491	0.00035831358
0.17274638	0.023264283	0.00035563048
0.17287786	0.023907857	0.00036279356
0.17300935	0.023419468	0.00035828370
0.17314084	0.022818238	0.00035507052
0.17327233	0.023766909	0.00036127866
0.17340382	0.023605852	0.00035831627
0.17353531	0.023550350	0.00035889164
0.17366680	0.024056683	0.00036133569
0.17379829	0.022828825	0.00035450135
0.17392977	0.023742004	0.00036025087
0.17406126	0.023603162	0.00035881559
0.17419275	0.023880981	0.00036056865
0.17432424	0.023230622	0.00035515110
0.17445573	0.023659694	0.00035774900
0.17458722	0.024104064	0.00036083047
0.17471871	0.023136006	0.00035494864
0.17485019	0.023419442	0.00035656169
0.17498168	0.023468428	0.00035712358
0.17511317	0.023483889	0.00035698507
0.17524466	0.023292549	0.00035747833
0.17537615	0.023116654	0.00035376582
0.17550764	0.023055965	0.00035320222
0.17563913	0.023149301	0.00035450631
0.17577062	0.023761124	0.00035731583
0.17590210	0.023406060	0.00035621665
0.17603359	0.023976899	0.00035768796
0.17616508	0.023337027	0.00035499104
0.17629657	0.023242907	0.00035583083
0.17642806	0.023284941	0.00035389921
0.17655955	0.024379849	0.00036199044
0.17669104	0.023456359	0.00035507041
0.17682253	0.023173995	0.00035290124
0.17695401	0.023363025	0.00035625628
0.17708550	0.023094699	0.00035197758
0.17721699	0.023511378	0.00035638604
0.17734848	0.023601355	0.00035465963
0.17747997	0.023850306	0.00035689897
0.17761146	0.023891063	0.00035904949
0.17774295	0.023530417	0.00035399154
0.17787443	0.023567532	0.00035587012
0.17800592	0.023200976	0.00035164174
0.17813741	0.023624145	0.00035521037
0.17826890	0.023042710	0.00035265278
0.17840039	0.023542361	0.00035349232
0.17853188	0.023629248	0.00035552640
0.17866337	0.023215068	0.00035298362
0.17879486	0.023451767	0.00035295285
0.17892634	0.023386005	0.00035356479
0.17905783	0.023356638	0.00035129538
0.17918932	0.023229627	0.00035345951
0.17932081	0.023353643	0.00035281970
0.17945230	0.023352190	0.00035298931
0.17958379	0.022926889	0.00035099614
0.17971528	0.022852456	0.00034872239
0.17984677	0.023682764	0.00035520278
0.17997825	0.024004070	0.00035595115
0.18010974	0.023665620	0.00035369413
0.18024123	0.023510144	0.00035184058
0.18037272	0.023666068	0.00035177281
0.18050421	0.022903272	0.00035656022
0.18063570	0.023211199	0.00035978921
0.18076719	0.023724953	0.00036303649
0.18089867	0.023369470	0.00036717756
0.18103016	0.023236853	0.00036521230
0.18116165	0.023005949	0.00036760426
0.18129314	0.023352880	0.00037110854
0.18142463	0.023396443	0.00037031460
0.18155612	0.022995607	0.00037093134
0.18168761	0.023170028	0.00037141764
0.18181910	0.023507762	0.00037640050
0.18195058	0.023817087	0.00038077229
0.18208207	0.023400121	0.00037685619
0.18221356	0.023519881	0.00037953414
0.18234505	0.023665845	0.00038135611
0.18247654	0.023999498	0.00038428179
0.18260803	0.024290804	0.00038851811
0.18273952	0.023134098	0.00038139554
0.18287101	0.022852050	0.00038316130
0.18300249	0.023392132	0.00038480187
0.18313398	0.023896259	0.00038793704
0.18326547	0.023572190	0.00038819664
0.18339696	0.023210245	0.00038482358
0.18352845	0.023367846	0.00038856292
0.18365994	0.024239635	0.00039496612
0.18379143	0.023435182	0.00038984101
0.18392292	0.023234794	0.00039073778
0.18405440	0.023533996	0.00039131585
0.18418589	0.023139433	0.00039106136
0.18431738	0.023655978	0.00039574302
0.18444887	0.023521824	0.00039454922
0.18458036	0.023550794	0.00039613167
0.18471185	0.023585956	0.00039685042
0.18484334	0.023383265	0.00039671338
0.18497482	0.023466150	0.00039792531
0.18510631	0.023069366	0.00039507753
0.18523780	0.023723019	0.00040289569
0.18536929	0.022994052	0.00039081767
0.18550078	0.023141328	0.00038621796
0.18563227	0.023463873	0.00038694689
0.18576376	0.023499620	0.00038027247
0.18589525	0.023408494	0.00038276106
0.18602673	0.023537580	0.00038108431
0.18615822	0.023453473	0.00037930000
0.18628971	0.023768504	0.00038050023
0.18642120	0.023098073	0.00037337148
0.18655269	0.023494631	0.00037716741
0.18668418	0.023428068	0.00037328740
0.18681567	0.023732302	0.00037404742
0.18694716	0.023895073	0.00037480989
0.18707864	0.023523169	0.00036964223
0.18721013	0.023872788	0.00037199728
0.18734162	0.023221465	0.00036802414
0.18747311	0.024002030	0.00037206781
0.18760460	0.023478768	0.00036987901
0.18773609	0.023731534	0.00036636514
0.18786758	0.023685458	0.00036769980
0.18799906	0.023753157	0.00036919400
0.18813055	0.023354066	0.00036347680
0.18826204	0.023378650	0.00036399796
0.18839353	0.023326966	0.00036050382
0.18852502	0.023097040	0.00036299775
0.18865651	0.023121636	0.00036213518
0.18878800	0.023572605	0.00035953596
0.18891949	0.023324501	0.00035974669
0.18905097	0.023100842	0.00035766494
0.18918246	0.023566154	0.00035910548
0.18931395	0.023241458	0.00035827731
0.18944544	0.023813359	0.00035908664
0.18957693	0.023352283	0.00035825267
0.18970842	0.023220505	0.00035481115
0.18983991	0.023561094	0.00035850007
0.18997140	0.023147880	0.00035598944
0.19010288	0.023332522	0.00035420070
0.19023437	0.023026952	0.00035359666
0.19036586	0.023281553	0.00035337047
0.19049735	0.023540514	0.00035409951
0.19062884	0.023198399	0.00035264526
0.19076033	0.023148078	0.00035057142
0.19089182	0.022907518	0.00034923865
0.19102330	0.022829292	0.00034913026
0.19115479	0.023674682	0.00035425668
0.19128628	0.023462339	0.00035256817
0.19141777	0.022741534	0.00034802403
0.19154926	0.023361042	0.00035148966
0.19168075	0.022894912	0.00034747804
0.19181224	0.022763169	0.00034842126
0.19194373	0.023958544	0.00035584916
0.19207521	0.023763229	0.00035297559
0.19220670	0.022923033	0.00034751679
0.19233819	0.022987159	0.00034864200
0.19246968	0.023203795	0.00035002310
0.19260117	0.023452411	0.00035062426
0.19273266	0.023520058	0.00035098904
0.19286415	0.023246238	0.00034956460
0.19299564	0.023474904	0.00035293982
0.19312712	0.023337566	0.00034818397
0.19325861	0.023358862	0.00034979263
0.19339010	0.023214848	0.00034808759
0.19352159	0.023175467	0.00034771966
0.19365308	0.023761827	0.00035215992
0.19378457	0.023717252	0.00035080699
0.19391606	0.022862863	0.00034602791
0.19404754	0.023387264	0.00034881303
0.19417903	0.023460880	0.00034966772
0.19431052	0.024189719	0.00035354825
0.19444201	0.023068317	0.00034668606
0.19457350	0.023275862	0.00034842233
0.19470499	0.023544278	0.00034855212
0.19483648	0.023727833	0.00035000725
0.19496797	0.023530845	0.00035013283
0.19509945	0.023169353	0.00034699299
0.19523094	0.023237363	0.00034601200
0.19536243	0.023432165	0.00034715721
0.19549392	0.023039769	0.00034482631
0.19562541	0.023319953	0.00034715405
0.19575690	0.023531468	0.00034770801
0.19588839	0.023676356	0.00034854926
0.19601988	0.023169432	0.00034401976
0.19615136	0.023233594	0.00034458600
0.19628285	0.023221770	0.00034578482
0.19641434	0.023674246	0.00034770556
0.19654583	0.023408591	0.00034713074
0.19667732	0.023574590	0.00034734941
0.19680881	0.023478610	0.00034564742
0.19694030	0.023045548	0.00034374011
0.19707178	0.023727075	0.00034651440
0.19720327	0.023020379	0.00034350911
0.19733476	0.023018156	0.00034320144
0.19746625	0.023186863	0.00034256187
0.19759774	0.023311057	0.00034478833
0.19772923	0.023757304	0.00034714888
0.19786072	0.023322059	0.00034406978
0.19799221	0.023593231	0.00034668078
0.19812369	0.023950886	0.00034610128
0.19825518	0.023580493	0.00034757936
0.19838667	0.023423880	0.00034388662
0.19851816	0.023042267	0.00034245798
0.19864965	0.023414874	0.00034464532
0.19878114	0.022869798	0.00033909516
0.19891263	0.023223990	0.00034458076
0.19904412	0.023229633	0.00034244823
0.19917560	0.023167636	0.00034284112
0.19930709	0.023022475	0.00034177768
0.19943858	0.023377817	0.00034245473
0.19957007	0.023507397	0.00034518381
0.19970156	0.023597406	0.00034482552
0.19983305	0.022939648	0.00034059961
0.19996454	0.023023951	0.00034126255
0.20009602	0.022902647	0.00033938359
0.20022751	0.023741505	0.00034539753
0.20035900	0.023122589	0.00034144746
0.20049049	0.023649832	0.00034320580
0.20062198	0.023099102	0.00034120422
0.20075347	0.023291368	0.00034115838
0.20088496	0.023406181	0.00034286596
0.20101645	0.023648708	0.00034311565
0.20114793	0.023578473	0.00034098203
0.20127942	0.023338391	0.00034193516
0.20141091	0.023367252	0.00034030600
0.20154240	0.023223168	0.00034043997
0.20167389	0.023382412	0.00034234065
0.20180538	0.023089861	0.00033810835
0.20193687	0.023441963	0.00034113562
0.20206836	0.023742958	0.00034233642
0.20219984	0.023500418	0.00034249793
0.20233133	0.023246485	0.00033994342
0.20246282	0.023019277	0.00033752040
0.20259431	0.023333272	0.00034006744
0.20272580	0.023425041	0.00033958579
0.20285729	0.023481815	0.00033992258
0.20298878	0.023491790	0.00034071055
0.20312027	0.023270919	0.00033739899
0.20325175	0.023398806	0.00034044183
0.20338324	0.023502821	0.00033953006
0.20351473	0.023190149	0.00033888873
0.20364622	0.023281117	0.00033869894
0.20377771	0.023870161	0.00034074961
0.20390920	0.023052932	0.00033806344
0.20404069	0.023429995	0.00033962383
0.20417217	0.023020293	0.00033781774
0.20430366	0.023466537	0.00034065991
0.20443515	0.023591281	0.00033814797
0.20456664	0.023716906	0.00034085473
0.20469813	0.023772728	0.00034119185
0.20482962	0.023008186	0.00033629327
0.20496111	0.023327034	0.00033802947
0.20509260	0.023355416	0.00033672258
0.20522408	0.023501259	0.00033752542
0.20535557	0.023416863	0.00033809108
0.20548706	0.023570354	0.00033833659
0.20561855	0.023189500	0.00033658361
0.20575004	0.023799833	0.00033808496
0.20588153	0.023405771	0.00033777200
0.20601302	0.022569921	0.00033411908
0.20614451	0.023622478	0.00033682068
0.20627599	0.023189453	0.00033744290
0.20640748	0.023007462	0.00033383898
0.20653897	0.022790468	0.00033391868
0.20667046	0.022779678	0.00033370317
0.20680195	0.023530568	0.00033650275
0.20693344	0.022524163	0.00033279934
0.20706493	0.023834220	0.00033847615
0.20719641	0.023638235	0.00033840119
0.20732790	0.023289473	0.00033774534
0.20745939	0.023471620	0.00033647314
0.20759088	0.023017198	0.00033489843
0.20772237	0.023162949	0.00033579895
0.20785386	0.023777891	0.00033808652
0.20798535	0.023168016	0.00033548608
0.20811684	0.023657949	0.00033691369
0.20824832	0.023016127	0.00033390529
0.20837981	0.023750242	0.00033785787
0.20851130	0.023809578	0.00033919501
0.20864279	0.023448902	0.00033629977
0.20877428	0.023057437	0.00033286434
0.20890577	0.023339171	0.00033572065
0.20903726	0.023112414	0.00033284100
0.20916875	0.023447546	0.00033721843
0.20930023	0.023389222	0.00033660326
0.20943172	0.023536508	0.00033586635
0.20956321	0.023376151	0.00033461560
0.20969470	0.023067480	0.00033322586
0.20982619	0.023595270	0.00033717860
0.20995768	0.023034853	0.00033437370
0.21008917	0.023394929	0.00033355253
0.21022065	0.023683718	0.00033540495
0.21035214	0.023163352	0.00033504759
0.21048363	0.023159978	0.00033165589
0.21061512	0.023287200	0.00033619766
0.21074661	0.023018971	0.00033105706
0.21087810	0.023134269	0.00033147652
0.21100959	0.023092075	0.00033364022
0.21114108	0.023294486	0.00033250131
0.21127256	0.023041662	0.00033357892
0.21140405	0.023403612	0.00033295994
0.21153554	0.023429379	0.00033372935
0.21166703	0.023948708	0.00033771032
0.21179852	0.023429001	0.00033356201
0.21193001	0.023191097	0.00033329486
0.21206150	0.023392697	0.00033199558
0.21219299	0.022939849	0.00032957086
0.21232447	0.023001090	0.00033116520
0.21245596	0.022949423	0.00033059212
0.21258745	0.023191580	0.00033289730
0.21271894	0.023014015	0.00033056311
0.21285043	0.023780904	0.00033402016
0.21298192	0.023600235	0.00033631120
0.21311341	0.023382822	0.00033222903
0.21324489	0.023582979	0.00033417080
0.21337638	0.023382779	0.00033194737
0.21350787	0.023242201	0.00033188206
0.21363936	0.023324466	0.00033368461
0.21377085	0.023709683	0.00033369471
0.21390234	0.023228883	0.00033241967
0.21403383	0.022414597	0.00032661100
0.21416532	0.022574543	0.00032751521
0.21429680	0.023253445	0.00033180245
0.21442829	0.023188136	0.00033022261
0.21455978	0.023804085	0.00033518797
0.21469127	0.022797645	0.00032824919
0.21482276	0.023296693	0.00033108129
0.21495425	0.023738087	0.00033376161
0.21508574	0.023107614	0.00032988728
0.21521723	0.023188672	0.00032977970
0.21534871	0.023151889	0.00033081592
0.21548020	0.022807722	0.00032589400
0.21561169	0.023366119	0.00033150685
0.21574318	0.023748762	0.00033390234
0.21587467	0.023258577	0.00032820863
0.21600616	0.023308606	0.00033046642
0.21613765	0.022811933	0.00032598464
0.21626913	0.023045249	0.00032885518
0.21640062	0.022897574	0.00032746921
0.21653211	0.023166116	0.00032940791
0.21666360	0.023343182	0.00032911134
0.21679509	0.023220137	0.00032803791
0.21692658	0.023304636	0.00033058670
0.21705807	0.023691664	0.00033175650
0.21718956	0.023554231	0.00032961627
0.21732104	0.023571485	0.00033179121
0.21745253	0.023444004	0.00033028368
0.21758402	0.023213485	0.00032858355
0.21771551	0.023161954	0.00032809409
0.21784700	0.023033974	0.00032672828
0.21797849	0.023079622	0.00032808726
0.21810998	0.023660432	0.00033049607
0.21824147	0.022992936	0.00032600982
0.21837295	0.023113963	0.00032832573
0.21850444	0.023469253	0.00032718718
0.21863593	0.023052557	0.00032778001
0.21876742	0.023330198	0.00032775898
0.21889891	0.023315415	0.00032882139
0.21903040	0.022966891	0.00032787309
0.21916189	0.023512937	0.00032776035
0.21929337	0.022978565	0.00032597704
0.21942486	0.022600280	0.00032368192
0.21955635	0.023297837	0.00032960090
0.21968784	0.022489468	0.00032305882
0.21981933	0.023330480	0.00032552260
0.21995082	0.023234379	0.00032753865
0.22008231	0.023549318	0.00032795541
0.22021380	0.023040891	0.00032598766
0.22034528	0.023554879	0.00032960252
0.22047677	0.023070208	0.00032432188
0.22060826	0.023668434	0.00032899647
0.22073975	0.023257606	0.00032714057
0.22087124	0.023086476	0.00032603461
0.22100273	0.022958289	0.00032511506
0.22113422	0.023599922	0.00032639173
0.22126571	0.022827448	0.00032413773
0.22139719	0.023411239	0.00032682079
0.22152868	0.023700382	0.00032882535
0.22166017	0.022465458	0.00032208042
0.22179166	0.023520315	0.00032551182
0.22192315	0.023624112	0.00032867133
0.22205464	0.023318692	0.00032633810
0.22218613	0.023271099	0.00032634083
0.22231761	0.022871925	0.00032376050
0.22244910	0.023293029	0.00032518868
0.22258059	0.023733384	0.00032731376
0.22271208	0.022893798	0.00032339640
0.22284357	0.023726786	0.00032758164
0.22297506	0.023079096	0.00032509161
0.22310655	0.023249803	0.00032378853
0.22323804	0.023316312	0.00032675153
0.22336952	0.023222350	0.00032577412
0.22350101	0.023481453	0.00032480232
0.22363250	0.022832273	0.00032268898
0.22376399	0.022911645	0.00032232631
0.22389548	0.022989756	0.00032457212
0.22402697	0.023095977	0.00032570050
0.22415846	0.022845253	0.00032151264
0.22428995	0.022818625	0.00032234242
0.22442143	0.023555896	0.00032475434
0.22455292	0.023406294	0.00032472728
0.22468441	0.023640619	0.00032723657
0.22481590	0.023480649	0.00032600621
0.22494739	0.023501363	0.00032373060
0.22507888	0.023091141	0.00032279562
0.22521037	0.023563705	0.00032502395
0.22534186	0.023024961	0.00032324763
0.22547334	0.023788866	0.00032536285
0.22560483	0.023497081	0.00032344567
0.22573632	0.022783601	0.00032153254
0.22586781	0.023030604	0.00032280757
0.22599930	0.023243248	0.00032433685
0.22613079	0.023244915	0.00032185512
0.22626228	0.022482257	0.00031978029
0.22639376	0.023402675	0.00032347631
0.22652525	0.023421164	0.00032300575
0.22665674	0.023421991	0.00032442234
0.22678823	0.022962523	0.00032084390
0.22691972	0.022976835	0.00032103536
0.22705121	0.023021170	0.00032070014
0.22718270	0.023005123	0.00032126436
0.22731419	0.023005519	0.00032156554
0.22744567	0.022662826	0.00031911509
0.22757716	0.022862955	0.00031909240
0.22770865	0.023331057	0.00032264447
0.22784014	0.023055119	0.00032044184
0.22797163	0.023197761	0.00032232302
0.22810312	0.022889284	0.00031809345
0.22823461	0.023329854	0.00032105677
0.22836610	0.023031290	0.00032203173
0.22849758	0.023028860	0.00031977950
0.22862907	0.023285425	0.00032249089
0.22876056	0.022915517	0.00031783880
0.22889205	0.022882166	0.00031976491
0.22902354	0.023247952	0.00032170943
0.22915503	0.022831305	0.00031833411
0.22928652	0.022906060	0.00031995531
0.22941800	0.022917396	0.00031889701
0.22954949	0.023045019	0.00032001007
0.22968098	0.023159454	0.00032068800
0.22981247	0.023371656	0.00032018815
0.22994396	0.022875153	0.00031905358
0.23007545	0.023304321	0.00032291955
0.23020694	0.023162999	0.00032655844
0.23033843	0.023171815	0.00033049502
0.23046991	0.022808510	0.00032913224
0.23060140	0.023214322	0.00033349922
0.23073289	0.022477197	0.00033027081
0.23086438	0.023295132	0.00033541774
0.23099587	0.023001358	0.00033782905
0.23112736	0.023020285	0.00033753328
0.23125885	0.023376286	0.00034162662
0.23139034	0.022767924	0.00033568260
0.23152182	0.023098899	0.00034134082
0.23165331	0.022499417	0.00034062713
0.23178480	0.022266989	0.00033879401
0.23191629	0.023104730	0.00034414517
0.23204778	0.023179872	0.00034509124
0.23217927	0.022665320	0.00034203097
0.23231076	0.023290261	0.00034775349
0.23244224	0.023242706	0.00034769965
0.23257373	0.023257604	0.00034901028
0.23270522	0.023383379	0.00035036487
0.23283671	0.023351844	0.00034724682
0.23296820	0.022738217	0.00034566905
0.23309969	0.023267392	0.00034749449
0.23323118	0.022884800	0.00034595095
0.23336267	0.023765044	0.00035143131
0.23349415	0.022871618	0.00034495523
0.23362564	0.023157127	0.00034865324
0.23375713	0.023070194	0.00034783583
0.23388862	0.023485690	0.00034944419
0.23402011	0.023077698	0.00035018754
0.23415160	0.023574559	0.00034977728
0.23428309	0.023536136	0.00035272260
0.23441458	0.023107277	0.00034843859
0.23454606	0.023454769	0.00035116839
0.23467755	0.023110744	0.00034880923
0.23480904	0.023474727	0.00035201361
0.23494053	0.023254747	0.00035164062
0.23507202	0.022462991	0.00034655407
0.23520351	0.023261414	0.00035160974
0.23533500	0.022882266	0.00034903163
0.23546648	0.022663917	0.00034783415
0.23559797	0.023159188	0.00035137507
0.23572946	0.023512085	0.00035361552
0.23586095	0.022656681	0.00034971423
0.23599244	0.023092002	0.00035184280
0.23612393	0.022955219	0.00035087779
0.23625542	0.023250665	0.00035512757
0.23638691	0.023234477	0.00035436928
0.23651839	0.023304922	0.00035200634
0.23664988	0.023351188	0.00035506071
0.23678137	0.022950059	0.00035241923
0.23691286	0.023409404	0.00035589800
0.23704435	0.023138282	0.00035352739
0.23717584	0.023616602	0.00035472188
0.23730733	0.022824425	0.00035355346
0.23743882	0.023590950	0.00035746957
0.23757030	0.023434810	0.00035785526
0.23770179	0.022791969	0.00035416244
0.23783328	0.023123659	0.00035346198
0.23796477	0.023743055	0.00035997979
0.23809626	0.023247062	0.00035548463
0.23822775	0.023468345	0.00035727096
0.23835924	0.022996758	0.00035712052
0.23849072	0.023017556	0.00035321662
0.23862221	0.023931271	0.00036111741
0.23875370	0.023143995	0.00035565008
0.23888519	0.023606887	0.00035869191
0.23901668	0.023852072	0.00036185281
0.23914817	0.023269257	0.00035507635
0.23927966	0.023311267	0.00035851277
0.23941115	0.023228845	0.00035701823
0.23954263	0.023209904	0.00035739986
0.23967412	0.022481280	0.00035400502
0.23980561	0.023157643	0.00035533436
0.23993710	0.022849538	0.00035616793
0.24006859	0.022929069	0.00035714727
0.24020008	0.022973262	0.00035740054
0.24033157	0.022709365	0.00035491762
0.24046306	0.023497472	0.00035920103
0.24059454	0.022958963	0.00035665278
0.24072603	0.022721513	0.00035668796
0.24085752	0.023432532	0.00035992051
0.24098901	0.022854357	0.00036016859
0.24112050	0.022456364	0.00035256620
0.24125199	0.023241264	0.00035879627
0.24138348	0.022946403	0.00035872249
0.24151496	0.022863533	0.00035605712
0.24164645	0.022972380	0.00035845063
0.24177794	0.022763236	0.00035444424
0.24190943	0.022894117	0.00035818299
0.24204092	0.024205612	0.00036569255
0.24217241	0.023495074	0.00036159591
0.24230390	0.023119375	0.00036133472
0.24243539	0.023307268	0.00035905656
0.24256687	0.022619141	0.00035720047
0.24269836	0.023359695	0.00036185147
0.24282985	0.022353342	0.00035400306
0.24296134	0.023602057	0.00036439425
0.24309283	0.023589731	0.00036350311
0.24322432	0.023272141	0.00036005219
0.24335581	0.023503638	0.00036590003
0.24348730	0.023343600	0.00036307111
0.24361878	0.023817574	0.00036414415
0.24375027	0.023260421	0.00036050379
0.24388176	0.022925797	0.00035953630
0.24401325	0.022685382	0.00036082400
0.24414474	0.023398784	0.00036168089
0.24427623	0.023370967	0.00036393137
0.24440772	0.023190658	0.00036215771
0.24453920	0.023278327	0.00036293034
0.24467069	0.022788989	0.00036126376
0.24480218	0.023533206	0.00036363547
0.24493367	0.022721635	0.00035983193
0.24506516	0.023119868	0.00036125141
0.24519665	0.023053601	0.00036075489
0.24532814	0.023153203	0.00036302040
0.24545963	0.022924519	0.00036053370
0.24559111	0.023536325	0.00036565909
0.24572260	0.023433474	0.00036382543
0.24585409	0.023701887	0.00036531433
0.24598558	0.023246020	0.00036468547
0.24611707	0.023027678	0.00036253271
0.24624856	0.023032915	0.00036058692
0.24638005	0.023649537	0.00036653834
0.24651154	0.023445059	0.00036457955
0.24664302	0.023571874	0.00036711273
0.24677451	0.023685359	0.00036536558
0.24690600	0.023142876	0.00036377797
0.24703749	0.023114616	0.00036417405
0.24716898	0.023076181	0.00036114521
0.24730047	0.023616709	0.00036757565
0.24743196	0.022852066	0.00036163567
0.24756345	0.022709861	0.00036118293
0.24769493	0.022937419	0.00036268914
0.24782642	0.023141312	0.00036334319
0.24795791	0.022659992	0.00036289543
0.24808940	0.023124181	0.00036407394
0.24822089	0.023807722	0.00036827076
0.24835238	0.023226522	0.00036662306
0.24848387	0.022982752	0.00036263874
0.24861535	0.022601914	0.00036282594
0.24874684	0.023532784	0.00036731540
0.24887833	0.023728809	0.00036765018
0.24900982	0.023412157	0.00036816235
0.24914131	0.023676368	0.00036815210
0.24927280	0.023425250	0.00036747263
0.24940429	0.023568479	0.00036747265
0.24953578	0.023054487	0.00036475908
0.24966726	0.022979160	0.00036586129
0.24979875	0.023209276	0.00036473392
0.24993024	0.023558020	0.00036905828
0.25006173	0.022842087	0.00036315913
0.25019322	0.023310415	0.00036721003
0.25032471	0.022894822	0.00036662626
0.25045620	0.023271802	0.00036564654
0.25058769	0.023308729	0.00036836609
0.25071917	0.022945037	0.00036428281
0.25085066	0.023049015	0.00036475505
0.25098215	0.023539184	0.00036902583
0.25111364	0.023519964	0.00036748432
0.25124513	0.022195460	0.00036147261
0.25137662	0.023232298	0.00036817478
0.25150811	0.023410200	0.00036775608
0.25163959	0.023210702	0.00036871757
0.25177108	0.022955876	0.00036377656
0.25190257	0.023572319	0.00037039515
0.25203406	0.022458786	0.00036257893
0.25216555	0.023077765	0.00036536174
0.25229704	0.022968716	0.00036730292
0.25242853	0.023419732	0.00036795237
0.25256002	0.023108046	0.00036878993
0.25269150	0.022942902	0.00036677958
0.25282299	0.023232451	0.00036764815
0.25295448	0.023384252	0.00037095381
0.25308597	0.023133823	0.00036565385
0.25321746	0.023588702	0.00037217428
0.25334895	0.023702783	0.00037208632
0.25348044	0.023294717	0.00036710301
0.25361193	0.023208986	0.00036934586
0.25374341	0.022827623	0.00036580030
0.25387490	0.023357359	0.00036864965
0.25400639	0.023369576	0.00037518999
0.25413788	0.022703165	0.00037573737
0.25426937	0.023011055	0.00038286113
0.25440086	0.023068091	0.00038526470
0.25453235	0.022634183	0.00038540803
0.25466383	0.023680879	0.00039440472
0.25479532	0.023898906	0.00039630272
0.25492681	0.022887349	0.00039351922
0.25505830	0.023183267	0.00039779902
0.25518979	0.022830185	0.00039700441
0.25532128	0.023238147	0.00040144671
0.25545277	0.022917724	0.00040029661
0.25558426	0.023100654	0.00040317680
0.25571574	0.023036851	0.00040401709
0.25584723	0.022931246	0.00040512066
0.25597872	0.022597898	0.00040650701
0.25611021	0.023550325	0.00041346350
0.25624170	0.022990030	0.00041069866
0.25637319	0.022790988	0.00041268543
0.25650468	0.023412175	0.00041779357
0.25663617	0.023035332	0.00041742460
0.25676765	0.022900849	0.00041574513
0.25689914	0.023398085	0.00042236753
0.25703063	0.022853588	0.00042229219
0.25716212	0.023354913	0.00042424543
0.25729361	0.022750793	0.00042299917
0.25742510	0.022709558	0.00042288368
0.25755659	0.022403376	0.00042407986
0.25768807	0.022894839	0.00043016136
0.25781956	0.023492536	0.00043274898
0.25795105	0.023035866	0.00043107751
0.25808254	0.022336137	0.00043303652
0.25821403	0.022627807	0.00042999856
0.25834552	0.022653183	0.00043479091
0.25847701	0.023038328	0.00043312875
0.25860850	0.022812476	0.00043642642
0.25873998	0.022501876	0.00043507557
0.25887147	0.023219570	0.00044271834
0.25900296	0.022883793	0.00043938280
0.25913445	0.022843927	0.00044050772
0.25926594	0.022364648	0.00043434853
0.25939743	0.023621930	0.00044659441
0.25952892	0.023799829	0.00044766410
0.25966041	0.023032756	0.00044641110
0.25979189	0.022489319	0.00043842766
0.25992338	0.023886909	0.00045195166
0.26005487	0.023156502	0.00044744512
0.26018636	0.023038298	0.00044652435
0.26031785	0.023357554	0.00045085416
0.26044934	0.023230322	0.00044761502
0.26058083	0.023106476	0.00044935142
0.26071231	0.023160694	0.00045094617
0.26084380	0.023548510	0.00045470833
0.26097529	0.023698730	0.00045719577
0.26110678	0.023214788	0.00045174406
0.26123827	0.022687545	0.00045141992
0.26136976	0.023276648	0.00045706955
0.26150125	0.023332696	0.00045558317
0.26163274	0.022313874	0.00044786911
0.26176422	0.023660872	0.00045780829
0.26189571	0.022647052	0.00045538148
0.26202720	0.023390980	0.00045870135
0.26215869	0.024008637	0.00046350358
0.26229018	0.022747030	0.00045634602
0.26242167	0.023319059	0.00045950230
0.26255316	0.023695285	0.00046339055
0.26268465	0.023972943	0.00047084720
0.26281613	0.023259928	0.00046138988
0.26294762	0.022795121	0.00045750387
0.26307911	0.023296559	0.00046355134
0.26321060	0.023699556	0.00046799898
0.26334209	0.023337660	0.00047062550
0.26347358	0.022857231	0.00046122164
0.26360507	0.022755397	0.00046243037
0.26373655	0.023520864	0.00046935422
0.26386804	0.023094606	0.00046765957
0.26399953	0.023040543	0.00046979109
0.26413102	0.023068118	0.00046445953
0.26426251	0.022804049	0.00046567180
0.26439400	0.023214439	0.00047104343
0.26452549	0.022869720	0.00047052492
0.26465698	0.022394042	0.00046602007
0.26478846	0.022957989	0.00046746188
0.26491995	0.023871781	0.00048261957
0.26505144	0.023612261	0.00047463745
0.26518293	0.023488541	0.00047579694
0.26531442	0.023163161	0.00047691112
0.26544591	0.023372921	0.00047654733
[truncated: 567 more rows]
