# Supplementary material for: Invariant surface glycoprotein 65 of Trypanosoma brucei is a complement C3 receptor
Source: Nat Commun. 2022 Aug 29;13:5085. doi: 10.1038/s41467-022-32728-9 (PMC9424271; doi:10.1038/s41467-022-32728-9)
Supplement: Supplementary file 4 — supplementary data 2 [file 41467_2022_32728_MOESM4_ESM.zip › b21-414646_00122.dat]

0.0026000000	40.166356	0.13748508
0.0027314887	29.058867	0.10741640
0.0028629774	22.405587	0.090188341
0.0029944661	17.310400	0.076079564
0.0031259548	12.459045	0.059311976
0.0032574435	11.017709	0.057733419
0.0033889322	8.9048195	0.049064787
0.0035204209	11.625065	0.048809926
0.0036519096	12.316456	0.046621144
0.0037833983	9.9604922	0.039527941
0.0039148870	8.2756212	0.034765381
0.0040463757	6.7534331	0.030213755
0.0041778644	5.5644456	0.025705461
0.0043093531	4.6075109	0.022965613
0.0044408418	3.8673171	0.020235811
0.0045723305	3.1719752	0.018326546
0.0047038192	2.9342393	0.016870132
0.0048353079	2.5128854	0.015156025
0.0049667966	2.2087765	0.014158533
0.0050982853	1.8918265	0.012413228
0.0052297740	1.7401527	0.012060860
0.0053612627	1.5152239	0.010868035
0.0054927514	1.3974512	0.010160394
0.0056242401	1.2534989	0.0095950084
0.0057557288	1.1834742	0.0090648434
0.0058872175	1.0850890	0.0085636759
0.0060187062	1.0294646	0.0083191945
0.0061501949	0.91052305	0.0074940803
0.0062816836	0.88762252	0.0075663693
0.0064131723	0.84542195	0.0072387959
0.0065446610	0.78952593	0.0068952257
0.0066761496	0.74685757	0.0066747595
0.0068076383	0.72567352	0.0064302040
0.0069391270	0.69442501	0.0063913464
0.0070706157	0.67735615	0.0062124467
0.0072021044	0.64277395	0.0059850571
0.0073335931	0.62282121	0.0058657612
0.0074650818	0.58250307	0.0055075799
0.0075965705	0.57341701	0.0055098058
0.0077280592	0.55045895	0.0053760268
0.0078595479	0.51559878	0.0050786203
0.0079910366	0.49660220	0.0050138823
0.0081225253	0.46917156	0.0047340377
0.0082540140	0.45983642	0.0047133590
0.0083855027	0.45080002	0.0046846639
0.0085169914	0.41818134	0.0044200672
0.0086484801	0.40793143	0.0043335698
0.0087799688	0.38416074	0.0041312383
0.0089114575	0.37705354	0.0041144812
0.0090429462	0.35466510	0.0039625530
0.0091744349	0.35346568	0.0039218324
0.0093059236	0.32173311	0.0036975932
0.0094374123	0.31694068	0.0036456464
0.0095689010	0.30109095	0.0034960978
0.0097003897	0.30230724	0.0035314724
0.0098318784	0.28177983	0.0033607193
0.0099633671	0.27090761	0.0032594554
0.010094856	0.26538701	0.0032161625
0.010226345	0.24130538	0.0029941768
0.010357833	0.24200330	0.0030759266
0.010489322	0.22550658	0.0028818879
0.010620811	0.21996166	0.0028258332
0.010752299	0.21496078	0.0027816298
0.010883788	0.19673825	0.0026063190
0.011015277	0.18948280	0.0026042210
0.011146765	0.18104595	0.0024673812
0.011278254	0.17061604	0.0023853636
0.011409743	0.16815248	0.0023436028
0.011541231	0.15614954	0.0022243615
0.011672720	0.14788828	0.0021706067
0.011804209	0.13903080	0.0020251734
0.011935698	0.13742027	0.0020081156
0.012067186	0.13260249	0.0019619528
0.012198675	0.12217470	0.0018212729
0.012330164	0.11724578	0.0017892284
0.012461652	0.11550097	0.0017548549
0.012593141	0.11188562	0.0016882745
0.012724630	0.10399202	0.0016280574
0.012856118	0.10291525	0.0015688941
0.012987607	0.097959743	0.0015479116
0.013119096	0.093567930	0.0014792528
0.013250585	0.091411372	0.0014466048
0.013382073	0.090600604	0.0014446711
0.013513562	0.087672668	0.0013992277
0.013645051	0.083991955	0.0013789558
0.013776539	0.080442690	0.0013433209
0.013908028	0.080061953	0.0013170958
0.014039517	0.077969803	0.0012928667
0.014171005	0.076004977	0.0012674527
0.014302494	0.073399444	0.0012481855
0.014433983	0.073797750	0.0012526065
0.014565472	0.072633018	0.0012175001
0.014696960	0.070500897	0.0012055357
0.014828449	0.070572270	0.0011881412
0.014959938	0.069642087	0.0011861797
0.015091426	0.065213019	0.0011520835
0.015222915	0.062335601	0.0011000336
0.015354404	0.063686700	0.0011157545
0.015485892	0.061985694	0.0010913107
0.015617381	0.063127985	0.0011030935
0.015748870	0.060445541	0.0010788565
0.015880359	0.062305032	0.0010779078
0.016011847	0.060852170	0.0010667470
0.016143336	0.054379695	0.00099915642
0.016274825	0.053171771	0.00099077388
0.016406313	0.054159143	0.00099192068
0.016537802	0.054533833	0.00098742460
0.016669291	0.053489679	0.00097397769
0.016800779	0.053970711	0.00097786477
0.016932268	0.059046595	0.0010163630
0.017063757	0.059814367	0.0010218587
0.017195246	0.059159677	0.0010061626
0.017326734	0.059516890	0.0010097509
0.017458223	0.058076064	0.00099145170
0.017589712	0.057327757	0.00098081807
0.017721200	0.055927603	0.00097295075
0.017852689	0.055365209	0.00094668690
0.017984178	0.053454993	0.00094269169
0.018115666	0.054330161	0.00094329958
0.018247155	0.052249250	0.00091943205
0.018378644	0.050101233	0.00090342071
0.018510133	0.050887917	0.00089993640
0.018641621	0.051434549	0.00090174543
0.018773110	0.051057748	0.00089540824
0.018904599	0.050112251	0.00088730842
0.019036087	0.049551354	0.00087726037
0.019167576	0.047554288	0.00085197285
0.019299065	0.048006424	0.00085006715
0.019430553	0.048810853	0.00086469886
0.019562042	0.046836769	0.00083844877
0.019693531	0.046604479	0.00083707881
0.019825019	0.047196821	0.00083465099
0.019956508	0.046594483	0.00082437905
0.020087997	0.045558799	0.00082148267
0.020219486	0.045395953	0.00081085118
0.020350974	0.043131826	0.00079672767
0.020482463	0.043730340	0.00078900198
0.020613952	0.043914721	0.00078776238
0.020745440	0.042966773	0.00078592100
0.020876929	0.041715785	0.00076519965
0.021008418	0.041541416	0.00076524339
0.021139906	0.041453273	0.00075979106
0.021271395	0.039087005	0.00073325975
0.021402884	0.041159738	0.00075363268
0.021534373	0.039097360	0.00073192203
0.021665861	0.039976107	0.00073752226
0.021797350	0.038331150	0.00072197112
0.021928839	0.038583808	0.00071384048
0.022060327	0.039429290	0.00073048853
0.022191816	0.038816256	0.00071593996
0.022323305	0.038896904	0.00071816041
0.022454793	0.038144617	0.00070740580
0.022586282	0.036477011	0.00068450090
0.022717771	0.036204689	0.00068923802
0.022849260	0.036325310	0.00068288861
0.022980748	0.035693939	0.00067935463
0.023112237	0.036075596	0.00067582675
0.023243726	0.036319568	0.00067570846
0.023375214	0.037137796	0.00068696511
0.023506703	0.037349326	0.00068407875
0.023638192	0.036584050	0.00067697885
0.023769680	0.037305167	0.00068134728
0.023901169	0.036797985	0.00067265525
0.024032658	0.036972722	0.00067789303
0.024164147	0.037001774	0.00067249068
0.024295635	0.035838759	0.00065718860
0.024427124	0.036325669	0.00066007026
0.024558613	0.038488408	0.00067382575
0.024690101	0.036133372	0.00066180772
0.024821590	0.036431104	0.00065688703
0.024953079	0.037148741	0.00065938577
0.025084567	0.036467767	0.00065587689
0.025216056	0.036305558	0.00064699954
0.025347545	0.038348305	0.00066896588
0.025479034	0.036523844	0.00064869762
0.025610522	0.035083328	0.00063166415
0.025742011	0.035977405	0.00063922687
0.025873500	0.035723002	0.00063619022
0.026004988	0.035114458	0.00063374197
0.026136477	0.035057821	0.00062784639
0.026267966	0.035368680	0.00062551952
0.026399454	0.034341057	0.00061976134
0.026530943	0.034272046	0.00061399359
0.026662432	0.035066685	0.00062440297
0.026793920	0.036197275	0.00062934834
0.026925409	0.035174836	0.00061870913
0.027056898	0.035313404	0.00062217837
0.027188387	0.035482491	0.00061572950
0.027319875	0.034747119	0.00061485131
0.027451364	0.035002433	0.00061051383
0.027582853	0.035176767	0.00061041916
0.027714341	0.035236174	0.00060969789
0.027845830	0.034426425	0.00060151613
0.027977319	0.035407535	0.00061116158
0.028108807	0.034210450	0.00059558799
0.028240296	0.034494697	0.00059676598
0.028371785	0.033478750	0.00058904708
0.028503274	0.032825021	0.00058230314
0.028634762	0.034215057	0.00059042464
0.028766251	0.033661688	0.00058782304
0.028897740	0.034104281	0.00058339254
0.029029228	0.034106848	0.00058844247
0.029160717	0.034005044	0.00058654762
0.029292206	0.033153242	0.00057677984
0.029423694	0.033430385	0.00057980300
0.029555183	0.032588734	0.00056488535
0.029686672	0.033379823	0.00057776471
0.029818161	0.033499810	0.00057521679
0.029949649	0.032428038	0.00056322193
0.030081138	0.033820736	0.00057456821
0.030212627	0.033433754	0.00056710620
0.030344115	0.033238876	0.00056595833
0.030475604	0.032997600	0.00056400128
0.030607093	0.032345539	0.00055484665
0.030738581	0.032212137	0.00055427646
0.030870070	0.031848575	0.00054886369
0.031001559	0.032878927	0.00055530134
0.031133048	0.032528345	0.00055588768
0.031264536	0.031540396	0.00054389608
0.031396025	0.032599778	0.00055398131
0.031527514	0.032673958	0.00055102562
0.031659002	0.031222046	0.00053798432
0.031790491	0.032261309	0.00054893720
0.031921980	0.033495067	0.00055270397
0.032053468	0.031168534	0.00053687363
0.032184957	0.031718362	0.00053464400
0.032316446	0.031709949	0.00053398567
0.032447935	0.032384092	0.00054366174
0.032579423	0.031419247	0.00053114503
0.032710912	0.032132464	0.00053765697
0.032842401	0.032605229	0.00053801199
0.032973889	0.031352012	0.00052557642
0.033105378	0.031184182	0.00052902686
0.033236867	0.031485048	0.00052700835
0.033368355	0.030499339	0.00052731433
0.033499844	0.030881408	0.00053044325
0.033631333	0.031678866	0.00053627461
0.033762822	0.030571332	0.00053300093
0.033894310	0.030002951	0.00052910286
0.034025799	0.030059802	0.00052819171
0.034157288	0.030142517	0.00052858101
0.034288776	0.030374529	0.00053046078
0.034420265	0.030701603	0.00053833748
0.034551754	0.030105482	0.00052839932
0.034683242	0.029477215	0.00052767688
0.034814731	0.030269592	0.00052941759
0.034946220	0.030856417	0.00053368514
0.035077708	0.030862901	0.00054096458
0.035209197	0.029270668	0.00052485103
0.035340686	0.029377419	0.00052376494
0.035472175	0.029474968	0.00053458003
0.035603663	0.030180661	0.00054178922
0.035735152	0.028968109	0.00053913508
0.035866641	0.028966975	0.00053956069
0.035998129	0.029658418	0.00054261552
0.036129618	0.027798266	0.00052973576
0.036261107	0.028694964	0.00053412958
0.036392595	0.028784730	0.00054307355
0.036524084	0.028714575	0.00054186285
0.036655573	0.029732313	0.00054633858
0.036787062	0.028626919	0.00054228523
0.036918550	0.029629628	0.00054566232
0.037050039	0.028083301	0.00054062083
0.037181528	0.029655489	0.00054992344
0.037313016	0.028874438	0.00054404282
0.037444505	0.028825700	0.00054736611
0.037575994	0.030405722	0.00055652475
0.037707482	0.029896410	0.00055857046
0.037838971	0.029303071	0.00055495139
0.037970460	0.029235418	0.00055102317
0.038101949	0.029099940	0.00055146154
0.038233437	0.030069018	0.00055529832
0.038364926	0.029309845	0.00054381239
0.038496415	0.029230363	0.00054215840
0.038627903	0.029954339	0.00054206223
0.038759392	0.030484789	0.00054958547
0.038890881	0.030447761	0.00054167700
0.039022369	0.030111764	0.00054098790
0.039153858	0.028912786	0.00052938780
0.039285347	0.029756035	0.00053246230
0.039416836	0.030300793	0.00054088411
0.039548324	0.029302848	0.00053002083
0.039679813	0.028785704	0.00052245491
0.039811302	0.029251343	0.00052989198
0.039942790	0.029721764	0.00053095192
0.040074279	0.029820599	0.00053417023
0.040205768	0.029004089	0.00052423970
0.040337256	0.029553653	0.00052626819
0.040468745	0.029547186	0.00052788154
0.040600234	0.028539013	0.00051652951
0.040731723	0.029332422	0.00052426807
0.040863211	0.028855479	0.00051942903
0.040994700	0.028721182	0.00051560123
0.041126189	0.029347613	0.00052359229
0.041257677	0.029349292	0.00051965478
0.041389166	0.029960682	0.00052377480
0.041520655	0.029681805	0.00052356670
0.041652143	0.029280269	0.00051824469
0.041783632	0.028500319	0.00051200067
0.041915121	0.029521459	0.00051830988
0.042046610	0.029488387	0.00051981927
0.042178098	0.029212731	0.00051466949
0.042309587	0.029852901	0.00052269435
0.042441076	0.029452948	0.00051694855
0.042572564	0.029074075	0.00051218620
0.042704053	0.028797755	0.00050749464
0.042835542	0.029432905	0.00051485101
0.042967030	0.029767039	0.00051576109
0.043098519	0.029574506	0.00051618383
0.043230008	0.029466322	0.00051256330
0.043361496	0.029379496	0.00050800686
0.043492985	0.029801808	0.00051702727
0.043624474	0.028868600	0.00050546193
0.043755963	0.028592762	0.00050742024
0.043887451	0.028662351	0.00050314960
0.044018940	0.027738757	0.00049433081
0.044150429	0.029102200	0.00051167173
0.044281917	0.029246982	0.00050652047
0.044413406	0.030034651	0.00051470889
0.044544895	0.029424035	0.00050549021
0.044676383	0.029158200	0.00050383806
0.044807872	0.028531883	0.00050115439
0.044939361	0.029330228	0.00050409609
0.045070850	0.029171924	0.00050340717
0.045202338	0.029497202	0.00050468510
0.045333827	0.029395699	0.00050136877
0.045465316	0.029476232	0.00050803683
0.045596804	0.028915701	0.00049951148
0.045728293	0.030195717	0.00050943250
0.045859782	0.028310261	0.00049562867
0.045991270	0.028919448	0.00049470760
0.046122759	0.029076541	0.00050220792
0.046254248	0.028766975	0.00050532348
0.046385737	0.029814986	0.00051577848
0.046517225	0.029279595	0.00051171748
0.046648714	0.029438738	0.00051585171
0.046780203	0.029082877	0.00051976526
0.046911691	0.029192629	0.00051960644
0.047043180	0.028831545	0.00051573379
0.047174669	0.028415549	0.00051388229
0.047306157	0.028908169	0.00051959969
0.047437646	0.029394169	0.00052530934
0.047569135	0.029063032	0.00052545236
0.047700624	0.028834998	0.00051977402
0.047832112	0.029036972	0.00052839344
0.047963601	0.029649926	0.00052808312
0.048095090	0.029232810	0.00052929980
0.048226578	0.028699772	0.00052533876
0.048358067	0.029893222	0.00053206347
0.048489556	0.029257669	0.00052955648
0.048621044	0.029213510	0.00052900833
0.048752533	0.028701430	0.00053128208
0.048884022	0.029064820	0.00053027878
0.049015511	0.030274567	0.00053980312
0.049146999	0.029957926	0.00053975826
0.049278488	0.029273202	0.00053380780
0.049409977	0.030154698	0.00054452533
0.049541465	0.029409382	0.00053561387
0.049672954	0.029081353	0.00053300435
0.049804443	0.029114774	0.00053277612
0.049935931	0.027993763	0.00052730837
0.050067420	0.030042980	0.00054490195
0.050198909	0.029742300	0.00054320168
0.050330398	0.030221027	0.00054419814
0.050461886	0.029883743	0.00054245946
0.050593375	0.029621571	0.00054168150
0.050724864	0.028430387	0.00053494849
0.050856352	0.030449234	0.00055057622
0.050987841	0.030192788	0.00054572003
0.051119330	0.029500674	0.00054091120
0.051250818	0.028880123	0.00053909563
0.051382307	0.029437032	0.00054469738
0.051513796	0.030330060	0.00055041294
0.051645284	0.029253599	0.00054105484
0.051776773	0.029197859	0.00054209664
0.051908262	0.029076971	0.00054019678
0.052039751	0.029452954	0.00054509886
0.052171239	0.029482476	0.00054600454
0.052302728	0.028817643	0.00054255255
0.052434217	0.028912749	0.00054002491
0.052565705	0.029653662	0.00055024218
0.052697194	0.028988269	0.00054346612
0.052828683	0.029254346	0.00054764622
0.052960171	0.030622427	0.00055648334
0.053091660	0.029682716	0.00054636251
0.053223149	0.029326153	0.00054851095
0.053354638	0.029499207	0.00054957888
0.053486126	0.028722378	0.00054457322
0.053617615	0.028606251	0.00054075662
0.053749104	0.029709358	0.00055126813
0.053880592	0.028412790	0.00053966427
0.054012081	0.028449807	0.00054421859
0.054143570	0.029782940	0.00055452816
0.054275058	0.028559597	0.00054283542
0.054406547	0.029343611	0.00054567949
0.054538036	0.030227618	0.00055970087
0.054669525	0.029627663	0.00055094861
0.054801013	0.029496858	0.00055371746
0.054932502	0.029498316	0.00055157343
0.055063991	0.029041346	0.00054569003
0.055195479	0.029334086	0.00055288040
0.055326968	0.029435604	0.00055159023
0.055458457	0.029479676	0.00055665581
0.055589945	0.028815501	0.00054687805
0.055721434	0.029054107	0.00054658959
0.055852923	0.028594339	0.00055153635
0.055984412	0.028958191	0.00055005140
0.056115900	0.029128386	0.00055138156
0.056247389	0.029691054	0.00055820113
0.056378878	0.030523782	0.00056063254
0.056510366	0.028937577	0.00055255796
0.056641855	0.029087188	0.00055295682
0.056773344	0.029197029	0.00055505975
0.056904832	0.029220235	0.00055338786
0.057036321	0.030215236	0.00055823043
0.057167810	0.028435383	0.00054929588
0.057299299	0.029178045	0.00055328524
0.057430787	0.029139723	0.00055278588
0.057562276	0.029451984	0.00055701299
0.057693765	0.029719773	0.00055185589
0.057825253	0.028350745	0.00054632000
0.057956742	0.028298212	0.00054524102
0.058088231	0.029710824	0.00055519252
0.058219719	0.028997046	0.00055053594
0.058351208	0.029029096	0.00054624722
0.058482697	0.029173790	0.00054931948
0.058614186	0.028811905	0.00054873715
0.058745674	0.028929894	0.00054377213
0.058877163	0.028666031	0.00054367520
0.059008652	0.029476658	0.00054497185
0.059140140	0.029075623	0.00054834999
0.059271629	0.028938098	0.00054538623
0.059403118	0.028887175	0.00054088286
0.059534606	0.029412786	0.00054814776
0.059666095	0.028608975	0.00053452216
0.059797584	0.028570547	0.00053740418
0.059929072	0.029206217	0.00054459614
0.060060561	0.028613835	0.00053532864
0.060192050	0.029832493	0.00054933548
0.060323539	0.029654469	0.00054223000
0.060455027	0.028329400	0.00053506173
0.060586516	0.028735107	0.00053747689
0.060718005	0.028439721	0.00053289378
0.060849493	0.028826472	0.00053608486
0.060980982	0.029405213	0.00054194054
0.061112471	0.029195509	0.00053768288
0.061243959	0.029418239	0.00054570820
0.061375448	0.029371338	0.00053573702
0.061506937	0.029225930	0.00054133097
0.061638426	0.028386059	0.00053112845
0.061769914	0.029099377	0.00053720861
0.061901403	0.029006475	0.00053980524
0.062032892	0.028470335	0.00052845201
0.062164380	0.029442577	0.00054119687
0.062295869	0.028768791	0.00053532894
0.062427358	0.028724947	0.00053294215
0.062558846	0.029709338	0.00054476314
0.062690335	0.029508000	0.00053624356
0.062821824	0.028117850	0.00052833956
0.062953313	0.028219712	0.00052836925
0.063084801	0.027889538	0.00052498349
0.063216290	0.028359282	0.00053124711
0.063347779	0.029469822	0.00053772242
0.063479267	0.029620683	0.00053514368
0.063610756	0.028753940	0.00053504029
0.063742245	0.028545879	0.00052964025
0.063873733	0.029293731	0.00053817537
0.064005222	0.028251211	0.00052587196
0.064136711	0.029339622	0.00053575610
0.064268200	0.028104936	0.00052487953
0.064399688	0.029397531	0.00053393154
0.064531177	0.028696537	0.00053236819
0.064662666	0.028283302	0.00052474818
0.064794154	0.028835104	0.00052859294
0.064925643	0.028609324	0.00053081741
0.065057132	0.028831529	0.00053167072
0.065188620	0.028892814	0.00053237273
0.065320109	0.028782540	0.00052815930
0.065451598	0.029152513	0.00052993820
0.065583087	0.028779306	0.00053015252
0.065714575	0.028514601	0.00052476667
0.065846064	0.029506044	0.00053528576
0.065977553	0.029094412	0.00052842374
0.066109041	0.029112579	0.00052887437
0.066240530	0.029862929	0.00053797304
0.066372019	0.028222692	0.00052062797
0.066503507	0.027883752	0.00052126400
0.066634996	0.029548498	0.00053018507
0.066766485	0.029572090	0.00053302552
0.066897973	0.028243211	0.00052108787
0.067029462	0.028160350	0.00052165746
0.067160951	0.029333477	0.00053309154
0.067292440	0.029097956	0.00052593164
0.067423928	0.029224095	0.00052421461
0.067555417	0.029272710	0.00052891125
0.067686906	0.028415480	0.00052018808
0.067818394	0.029149074	0.00052780154
0.067949883	0.028745653	0.00052320014
0.068081372	0.029727956	0.00053061098
0.068212860	0.028593319	0.00052143448
0.068344349	0.027852104	0.00051582515
0.068475838	0.028822719	0.00052205848
0.068607327	0.029938031	0.00053250610
0.068738815	0.029029367	0.00052008682
0.068870304	0.029154062	0.00052733135
0.069001793	0.028972505	0.00052232232
0.069133281	0.028288609	0.00051680794
0.069264770	0.028757791	0.00052468574
0.069396259	0.028336120	0.00051433546
0.069527747	0.029105633	0.00052385366
0.069659236	0.029444351	0.00052778541
0.069790725	0.029460821	0.00052582272
0.069922214	0.028568713	0.00052097620
0.070053702	0.028473597	0.00051421240
0.070185191	0.028301886	0.00051635928
0.070316680	0.028457986	0.00051488020
0.070448168	0.028934665	0.00052130990
0.070579657	0.028474136	0.00051867232
0.070711146	0.028248519	0.00051275331
0.070842634	0.028085886	0.00051362506
0.070974123	0.029228223	0.00052012136
0.071105612	0.028134139	0.00051239555
0.071237101	0.027854357	0.00051170649
0.071368589	0.028703308	0.00051269684
0.071500078	0.027637735	0.00050914585
0.071631567	0.027662498	0.00050992819
0.071763055	0.027956614	0.00050985121
0.071894544	0.027817896	0.00050831404
0.072026033	0.027207279	0.00050068069
0.072157521	0.028156568	0.00051142496
0.072289010	0.027175179	0.00050401835
0.072420499	0.028404422	0.00051161185
0.072551988	0.028552203	0.00051105323
0.072683476	0.028058571	0.00050941699
0.072814965	0.028930254	0.00051709350
0.072946454	0.026988772	0.00050386351
0.073077942	0.027388133	0.00050189443
0.073209431	0.027652812	0.00050806523
0.073340920	0.027296093	0.00050034173
0.073472408	0.027757047	0.00050599108
0.073603897	0.027103763	0.00050238534
0.073735386	0.026713044	0.00049527918
0.073866875	0.027698223	0.00050460009
0.073998363	0.027577362	0.00050464462
0.074129852	0.027913179	0.00050594737
0.074261341	0.027140823	0.00050207579
0.074392829	0.027156298	0.00049767648
0.074524318	0.026458612	0.00049402827
0.074655807	0.027905235	0.00050227493
0.074787295	0.027201527	0.00049897300
0.074918784	0.026904574	0.00049695981
0.075050273	0.027625827	0.00049980999
0.075181761	0.027238837	0.00049656024
0.075313250	0.027164390	0.00049882222
0.075444739	0.026947412	0.00049663489
0.075576228	0.027082775	0.00049810367
0.075707716	0.026210439	0.00048947539
0.075839205	0.027367109	0.00049794693
0.075970694	0.027294283	0.00049842480
0.076102182	0.027352131	0.00049605410
0.076233671	0.026937472	0.00049757457
0.076365160	0.027539670	0.00049581396
0.076496648	0.027128446	0.00049685969
0.076628137	0.027354649	0.00049798011
0.076759626	0.027568069	0.00049676930
0.076891115	0.027109016	0.00049544571
0.077022603	0.026895555	0.00049051512
0.077154092	0.026964570	0.00049172612
0.077285581	0.026920160	0.00049388160
0.077417069	0.027823190	0.00049822359
0.077548558	0.026555699	0.00049050524
0.077680047	0.026853987	0.00048915005
0.077811535	0.027545528	0.00049406630
0.077943024	0.026754846	0.00049094668
0.078074513	0.026419100	0.00048494863
0.078206002	0.026543444	0.00048960449
0.078337490	0.027656350	0.00049506857
0.078468979	0.026274941	0.00048248130
0.078600468	0.026634058	0.00049029120
0.078731956	0.027542774	0.00049308739
0.078863445	0.026469655	0.00048780372
0.078994934	0.026701140	0.00048538449
0.079126422	0.026686896	0.00048663835
0.079257911	0.026327290	0.00048498070
0.079389400	0.026445467	0.00048332638
0.079520889	0.025602665	0.00047910436
0.079652377	0.026182652	0.00048350833
0.079783866	0.026609503	0.00048443101
0.079915355	0.027048665	0.00049184908
0.080046843	0.026953515	0.00048580660
0.080178332	0.026510272	0.00048646840
0.080309821	0.026123442	0.00048289838
0.080441309	0.027438819	0.00048782056
0.080572798	0.026725676	0.00048759740
0.080704287	0.026019125	0.00048156661
0.080835776	0.027055385	0.00048878202
0.080967264	0.026795526	0.00048842084
0.081098753	0.025712955	0.00047341522
0.081230242	0.027030509	0.00048793427
0.081361730	0.026220593	0.00048089481
0.081493219	0.026368927	0.00048122207
0.081624708	0.026600666	0.00048440498
0.081756196	0.026246913	0.00047403093
0.081887685	0.026595305	0.00048190865
0.082019174	0.026393812	0.00048172052
0.082150663	0.026832075	0.00048504484
0.082282151	0.026386843	0.00048121060
0.082413640	0.026774882	0.00048054423
0.082545129	0.027030462	0.00048547027
0.082676617	0.027024335	0.00048393183
0.082808106	0.026427395	0.00048051913
0.082939595	0.026254468	0.00048071355
0.083071083	0.026398995	0.00047511223
0.083202572	0.026080291	0.00047516449
0.083334061	0.027129932	0.00048743856
0.083465549	0.026363619	0.00047648885
0.083597038	0.025821926	0.00047537725
0.083728527	0.026504947	0.00047426935
0.083860016	0.025917570	0.00047577822
0.083991504	0.026308684	0.00047773267
0.084122993	0.026407260	0.00047622003
0.084254482	0.025475601	0.00047190245
0.084385970	0.026106086	0.00047206452
0.084517459	0.025993580	0.00047238891
0.084648948	0.026495262	0.00047851388
0.084780436	0.025907938	0.00047216202
0.084911925	0.026437853	0.00047510624
0.085043414	0.025570990	0.00046702183
0.085174903	0.026432088	0.00047472340
0.085306391	0.025638410	0.00047053470
0.085437880	0.025683045	0.00046767139
0.085569369	0.025313985	0.00046690917
0.085700857	0.025905925	0.00047029075
0.085832346	0.026211993	0.00047081998
0.085963835	0.026042402	0.00047190653
0.086095323	0.025243289	0.00046382079
0.086226812	0.026721630	0.00047565222
0.086358301	0.026455264	0.00047271391
0.086489790	0.026472553	0.00047458563
0.086621278	0.026074646	0.00047061346
0.086752767	0.025999392	0.00047072617
0.086884256	0.025847495	0.00046681689
0.087015744	0.026311289	0.00047141031
0.087147233	0.024672648	0.00045802760
0.087278722	0.026510095	0.00047637702
0.087410210	0.026266197	0.00046974413
0.087541699	0.025592915	0.00046500854
0.087673188	0.026024154	0.00047091485
0.087804677	0.026645108	0.00047100497
0.087936165	0.025871757	0.00046751668
0.088067654	0.025490270	0.00046376772
0.088199143	0.025911760	0.00046449197
0.088330631	0.025745132	0.00046600365
0.088462120	0.025959061	0.00046464693
0.088593609	0.025737220	0.00046641145
0.088725097	0.026184645	0.00046536711
0.088856586	0.026388962	0.00046797078
0.088988075	0.025442916	0.00046426236
0.089119564	0.025645982	0.00046119041
0.089251052	0.026349540	0.00046930175
0.089382541	0.024439736	0.00045318883
0.089514030	0.026042629	0.00046370454
0.089645518	0.026183854	0.00046708467
0.089777007	0.025403721	0.00045942496
0.089908496	0.026066211	0.00046773571
0.090039984	0.025380275	0.00046001206
0.090171473	0.025843758	0.00046023797
0.090302962	0.026054835	0.00046692135
0.090434451	0.025543369	0.00045940091
0.090565939	0.026586211	0.00046868327
0.090697428	0.025848532	0.00046388375
0.090828917	0.025549282	0.00045656128
0.090960405	0.025395992	0.00046059841
0.091091894	0.025620360	0.00045878780
0.091223383	0.025787329	0.00046280576
0.091354871	0.025388175	0.00046025235
0.091486360	0.024871843	0.00046317785
0.091617849	0.025444256	0.00047287649
0.091749337	0.025311023	0.00047599086
0.091880826	0.025445039	0.00048105820
0.092012315	0.025110466	0.00048006763
0.092143804	0.025095066	0.00047878402
0.092275292	0.025585182	0.00048674445
0.092406781	0.024525616	0.00048042122
0.092538270	0.025508714	0.00049331348
0.092669758	0.024591609	0.00048673764
0.092801247	0.025655588	0.00047765034
0.092932736	0.024823864	0.00047489944
0.093064224	0.025286182	0.00047474791
0.093195713	0.024582438	0.00046672533
0.093327202	0.025337198	0.00047212991
0.093458691	0.024495354	0.00045978155
0.093590179	0.024499704	0.00046512236
0.093721668	0.024962768	0.00046544005
0.093853157	0.025192960	0.00046564523
0.093984645	0.025605198	0.00046875424
0.094116134	0.024987218	0.00046272674
0.094247623	0.024156983	0.00045599177
0.094379111	0.025524257	0.00046558163
0.094510600	0.024509321	0.00045912423
0.094642089	0.024845590	0.00045854819
0.094773578	0.024808111	0.00045599665
0.094905066	0.024902458	0.00046079426
0.095036555	0.024696587	0.00046055872
0.095168044	0.024740500	0.00045477460
0.095299532	0.025025440	0.00045883051
0.095431021	0.024416757	0.00045122090
0.095562510	0.024979213	0.00045951969
0.095693998	0.024296421	0.00045600854
0.095825487	0.024947209	0.00045430188
0.095956976	0.025357313	0.00046205997
0.096088465	0.025451202	0.00045756478
0.096219953	0.025052475	0.00045910001
0.096351442	0.024574040	0.00045510194
0.096482931	0.024590088	0.00045272307
0.096614419	0.024330940	0.00045006802
0.096745908	0.024621170	0.00045272386
0.096877397	0.023726761	0.00044344933
0.097008885	0.024681937	0.00045388833
0.097140374	0.024359365	0.00044703255
0.097271863	0.024419690	0.00044843437
0.097403352	0.024601736	0.00044913758
0.097534840	0.024756002	0.00045111755
0.097666329	0.024802059	0.00045424354
0.097797818	0.023884508	0.00044079857
0.097929306	0.024227118	0.00044624907
0.098060795	0.024497071	0.00044721705
0.098192284	0.024764637	0.00044504220
0.098323772	0.024142838	0.00044289396
0.098455261	0.024162323	0.00043899934
0.098586750	0.024546700	0.00044231460
0.098718239	0.025087236	0.00044517156
0.098849727	0.024110722	0.00043727403
0.098981216	0.024519239	0.00044072993
0.099112705	0.024361613	0.00043893650
0.099244193	0.023902627	0.00043539078
0.099375682	0.024563644	0.00044190665
0.099507171	0.024921858	0.00044110981
0.099638659	0.024698212	0.00044459848
0.099770148	0.024521463	0.00044100581
0.099901637	0.023998902	0.00043594353
0.10003313	0.023745029	0.00043695954
0.10016461	0.024380242	0.00043829911
0.10029610	0.024294016	0.00044111073
0.10042759	0.024332410	0.00043863220
0.10055908	0.024448434	0.00043877718
0.10069057	0.024360642	0.00044103279
0.10082206	0.024347188	0.00043955755
0.10095355	0.025100388	0.00044885868
0.10108504	0.025011612	0.00044280428
0.10121652	0.023982936	0.00043535933
0.10134801	0.024124356	0.00043698169
0.10147950	0.024333218	0.00043893612
0.10161099	0.024296483	0.00043961319
0.10174248	0.023543400	0.00043267514
0.10187397	0.024065400	0.00043432222
0.10200546	0.023973924	0.00043578268
0.10213694	0.024632807	0.00043783981
0.10226843	0.024044867	0.00043477082
0.10239992	0.024551098	0.00043856041
0.10253141	0.024335398	0.00043325205
0.10266290	0.023916996	0.00043515774
0.10279439	0.024120764	0.00043350654
0.10292588	0.024605669	0.00043892333
0.10305737	0.023771803	0.00043227536
0.10318885	0.022746723	0.00042372164
0.10332034	0.023548698	0.00043129398
0.10345183	0.024119572	0.00043166577
0.10358332	0.023719591	0.00043134670
0.10371481	0.023553450	0.00042853620
0.10384630	0.023429069	0.00042745080
0.10397779	0.025039777	0.00044025536
0.10410928	0.023350305	0.00042743912
0.10424076	0.022992027	0.00042549991
0.10437225	0.023766314	0.00043155307
0.10450374	0.023847100	0.00042829816
0.10463523	0.024631410	0.00043653642
0.10476672	0.023928112	0.00043153615
0.10489821	0.023795365	0.00042930972
0.10502970	0.024431502	0.00043374590
0.10516118	0.024527658	0.00043210933
0.10529267	0.023829447	0.00043228553
0.10542416	0.024036591	0.00043071511
0.10555565	0.023914850	0.00042666157
0.10568714	0.024082493	0.00043134199
0.10581863	0.024345054	0.00043051514
0.10595012	0.023277501	0.00042339645
0.10608161	0.023488557	0.00042787470
0.10621309	0.023650763	0.00042641557
0.10634458	0.023490429	0.00042463873
0.10647607	0.023656911	0.00042523833
0.10660756	0.024241547	0.00042996689
0.10673905	0.023724033	0.00042805799
0.10687054	0.023620753	0.00042933763
0.10700203	0.024235669	0.00043980398
0.10713352	0.023045019	0.00043313924
0.10726500	0.023730021	0.00044194056
0.10739649	0.022990271	0.00044328100
0.10752798	0.023443492	0.00044375724
0.10765947	0.024656057	0.00045636041
0.10779096	0.024320169	0.00045372441
0.10792245	0.024435291	0.00046133781
0.10805394	0.024035316	0.00045959013
0.10818542	0.023757799	0.00045569309
0.10831691	0.023613642	0.00045770887
0.10844840	0.023216154	0.00045496258
0.10857989	0.023983368	0.00046548647
0.10871138	0.023566714	0.00046476880
0.10884287	0.023838912	0.00046563198
0.10897436	0.023168058	0.00046008059
0.10910585	0.023734080	0.00046915932
0.10923733	0.023593511	0.00046437521
0.10936882	0.024088781	0.00047640777
0.10950031	0.024477310	0.00047496130
0.10963180	0.023726148	0.00047111191
0.10976329	0.023690184	0.00047167618
0.10989478	0.024261609	0.00047859834
0.11002627	0.023699232	0.00047982787
0.11015776	0.024301500	0.00047958987
0.11028924	0.024338392	0.00048239310
0.11042073	0.024297018	0.00048709342
0.11055222	0.022540821	0.00046859172
0.11068371	0.024004532	0.00048340635
0.11081520	0.023169157	0.00047661533
0.11094669	0.024589451	0.00048715036
0.11107818	0.024631997	0.00049352582
0.11120966	0.023669729	0.00048441807
0.11134115	0.023878071	0.00048901754
0.11147264	0.023522302	0.00048476730
0.11160413	0.024509880	0.00049211554
0.11173562	0.023182142	0.00048681617
0.11186711	0.024582156	0.00048039561
0.11199860	0.023410527	0.00047167269
0.11213009	0.023856621	0.00046835511
0.11226157	0.023329866	0.00045978782
0.11239306	0.023568970	0.00046163111
0.11252455	0.023996993	0.00046418123
0.11265604	0.023950836	0.00046393722
0.11278753	0.023289867	0.00045333559
0.11291902	0.023718746	0.00045471364
0.11305051	0.022756327	0.00045321285
0.11318200	0.023582313	0.00045218595
0.11331348	0.024415229	0.00046038793
0.11344497	0.024414869	0.00045761007
0.11357646	0.024071362	0.00045084516
0.11370795	0.024278761	0.00045557413
0.11383944	0.024241993	0.00045519825
0.11397093	0.023810017	0.00044961714
0.11410242	0.023790253	0.00044983519
0.11423390	0.022927501	0.00043791748
0.11436539	0.023621243	0.00044879943
0.11449688	0.022491371	0.00043369034
0.11462837	0.023808270	0.00044802387
0.11475986	0.024815117	0.00045199230
0.11489135	0.024518497	0.00044870485
0.11502284	0.023726296	0.00044587692
0.11515433	0.023205382	0.00043969718
0.11528581	0.023791760	0.00044441935
0.11541730	0.023783628	0.00044148373
0.11554879	0.023358025	0.00043639232
0.11568028	0.023034695	0.00043837205
0.11581177	0.024545704	0.00044637757
0.11594326	0.023983748	0.00044297164
0.11607475	0.023555264	0.00043782467
0.11620624	0.023762386	0.00043785853
0.11633772	0.023797407	0.00043847255
0.11646921	0.023737186	0.00043931294
0.11660070	0.023967685	0.00043939708
0.11673219	0.023891590	0.00043681556
0.11686368	0.024499792	0.00044185022
0.11699517	0.024801929	0.00044342831
0.11712666	0.024462869	0.00044017711
0.11725814	0.023700080	0.00043178571
0.11738963	0.023283749	0.00043061023
0.11752112	0.023101826	0.00042626011
0.11765261	0.023654102	0.00043178073
0.11778410	0.023496725	0.00043085951
0.11791559	0.023524039	0.00042852553
0.11804708	0.023925910	0.00042929600
0.11817857	0.023900422	0.00043264831
0.11831005	0.024454833	0.00043303691
0.11844154	0.023235969	0.00042883407
0.11857303	0.023105492	0.00042244218
0.11870452	0.023533646	0.00042439140
0.11883601	0.024055455	0.00042963579
0.11896750	0.023484122	0.00042480575
0.11909899	0.024156964	0.00043190911
0.11923048	0.023125918	0.00041762247
0.11936196	0.023005969	0.00042028486
0.11949345	0.024147267	0.00042448348
0.11962494	0.024829285	0.00042861432
0.11975643	0.023377093	0.00042071546
0.11988792	0.024149446	0.00042195436
0.12001941	0.023394421	0.00041656194
0.12015090	0.023821239	0.00041949465
0.12028239	0.023114787	0.00041734364
0.12041387	0.023045172	0.00041398732
0.12054536	0.023693879	0.00041606614
0.12067685	0.023324406	0.00041568456
0.12080834	0.024140075	0.00042253556
0.12093983	0.024374014	0.00041811366
0.12107132	0.023118038	0.00041539552
0.12120281	0.023548240	0.00041540554
0.12133429	0.024287171	0.00041974177
0.12146578	0.023720202	0.00041673035
0.12159727	0.024477060	0.00041962885
0.12172876	0.023845399	0.00041595562
0.12186025	0.024454534	0.00041934766
0.12199174	0.024538788	0.00042030189
0.12212323	0.024250044	0.00041782712
0.12225472	0.023577766	0.00041385062
0.12238620	0.024374920	0.00042033914
0.12251769	0.022914705	0.00040678853
0.12264918	0.023211868	0.00041098783
0.12278067	0.024350913	0.00041917650
0.12291216	0.023912183	0.00041444090
0.12304365	0.024006283	0.00041588201
0.12317514	0.023688931	0.00041344861
0.12330663	0.023919719	0.00041460001
0.12343811	0.023963321	0.00041563240
0.12356960	0.023400248	0.00040918561
0.12370109	0.023872196	0.00041415137
0.12383258	0.024539318	0.00041717758
0.12396407	0.023627303	0.00040839319
0.12409556	0.023164893	0.00041223960
0.12422705	0.023323343	0.00040696621
0.12435853	0.023047476	0.00040740814
0.12449002	0.023482080	0.00040966179
0.12462151	0.023753762	0.00041372571
0.12475300	0.023434109	0.00040992828
0.12488449	0.024788254	0.00041874094
0.12501598	0.023892149	0.00041238009
0.12514747	0.023530424	0.00040944140
0.12527896	0.022961597	0.00040289100
0.12541044	0.023719457	0.00041148115
0.12554193	0.024400353	0.00041405346
0.12567342	0.023886654	0.00040969484
0.12580491	0.023628737	0.00041009353
0.12593640	0.024481521	0.00041300097
0.12606789	0.024197532	0.00041333982
0.12619938	0.023422258	0.00040610256
0.12633087	0.024141113	0.00041269645
0.12646235	0.023606334	0.00040771967
0.12659384	0.023676913	0.00040648041
0.12672533	0.023874934	0.00041119825
0.12685682	0.023452014	0.00040703349
0.12698831	0.023436847	0.00040552414
0.12711980	0.023898712	0.00040872945
0.12725129	0.024040322	0.00040921027
0.12738277	0.024327992	0.00041281398
0.12751426	0.024248344	0.00041026572
0.12764575	0.023370119	0.00040466359
0.12777724	0.023414435	0.00040298454
0.12790873	0.023354989	0.00040327528
0.12804022	0.023725407	0.00040694045
0.12817171	0.023345306	0.00040384710
0.12830320	0.023859147	0.00040705753
0.12843468	0.024019778	0.00040741270
0.12856617	0.023352474	0.00040278719
0.12869766	0.023536376	0.00040344607
0.12882915	0.023353073	0.00040394676
0.12896064	0.024002167	0.00040603703
0.12909213	0.024459138	0.00040818546
0.12922362	0.024264104	0.00040937260
0.12935511	0.023401946	0.00040349932
0.12948659	0.023884905	0.00040562482
0.12961808	0.024761468	0.00041068223
0.12974957	0.023318629	0.00040093040
0.12988106	0.023748807	0.00040218671
0.13001255	0.024000315	0.00040417967
0.13014404	0.023423356	0.00040243447
0.13027553	0.024221973	0.00040478936
0.13040701	0.024032718	0.00040385448
0.13053850	0.023999650	0.00040630752
0.13066999	0.023257787	0.00039969470
0.13080148	0.023427163	0.00040329794
0.13093297	0.023848209	0.00040048201
0.13106446	0.023876816	0.00040327946
0.13119595	0.024363623	0.00040633343
0.13132744	0.024060868	0.00040408937
0.13145892	0.024263511	0.00040683452
0.13159041	0.023890698	0.00040278862
0.13172190	0.024301750	0.00040407594
0.13185339	0.023095226	0.00039945109
0.13198488	0.024131684	0.00040379609
0.13211637	0.024465006	0.00040710901
0.13224786	0.023107456	0.00039603648
0.13237935	0.023868857	0.00040121765
0.13251083	0.023816427	0.00040117537
0.13264232	0.023817249	0.00040220025
0.13277381	0.024033842	0.00040343514
0.13290530	0.023420886	0.00039590795
0.13303679	0.023275369	0.00039768968
0.13316828	0.024021372	0.00040289884
0.13329977	0.024166845	0.00040113044
0.13343125	0.023537476	0.00040144598
0.13356274	0.024352991	0.00040116176
0.13369423	0.022914794	0.00039187124
0.13382572	0.023373436	0.00039740218
0.13395721	0.023542778	0.00039644129
0.13408870	0.023212222	0.00039666826
0.13422019	0.023113016	0.00039257515
0.13435168	0.024421834	0.00040438634
0.13448316	0.023457661	0.00039892090
0.13461465	0.024476528	0.00040195766
0.13474614	0.024096640	0.00040134689
0.13487763	0.023461228	0.00039625166
0.13500912	0.023921187	0.00039867695
0.13514061	0.023373155	0.00039601007
0.13527210	0.023989489	0.00039898652
0.13540359	0.024340596	0.00040197358
0.13553507	0.024228509	0.00039962957
0.13566656	0.023545436	0.00039624596
0.13579805	0.023792009	0.00039788795
0.13592954	0.022890438	0.00039069348
0.13606103	0.023849215	0.00039866715
0.13619252	0.024275947	0.00039870535
0.13632401	0.023863475	0.00039549853
0.13645549	0.024324812	0.00040135780
0.13658698	0.023949584	0.00039747768
0.13671847	0.023343172	0.00039335120
0.13684996	0.023902656	0.00039660903
0.13698145	0.023661758	0.00039559925
0.13711294	0.023696847	0.00039467802
0.13724443	0.024147515	0.00039904056
0.13737592	0.023303627	0.00039218714
0.13750740	0.023812695	0.00039705001
0.13763889	0.023469971	0.00039153475
0.13777038	0.023917249	0.00039725968
0.13790187	0.022996123	0.00038928374
0.13803336	0.023459397	0.00039051771
0.13816485	0.023435461	0.00039246823
0.13829634	0.023919758	0.00039281125
0.13842783	0.023673389	0.00039406503
0.13855931	0.023719668	0.00039390853
0.13869080	0.023685941	0.00039265417
0.13882229	0.023877366	0.00039430212
0.13895378	0.023176593	0.00038905656
0.13908527	0.024122617	0.00039590775
0.13921676	0.023678150	0.00039209656
0.13934825	0.024161965	0.00039543652
0.13947973	0.023766388	0.00039213806
0.13961122	0.024246807	0.00039447649
0.13974271	0.023744026	0.00039190681
0.13987420	0.024072877	0.00039588411
0.14000569	0.023879965	0.00039111706
0.14013718	0.023871416	0.00039261785
0.14026867	0.024254037	0.00039478566
0.14040016	0.023058223	0.00038872634
0.14053164	0.024049570	0.00039679868
0.14066313	0.024105702	0.00039121373
0.14079462	0.023671910	0.00039115904
0.14092611	0.023475309	0.00038847524
0.14105760	0.023720885	0.00039136558
0.14118909	0.023791750	0.00039249338
0.14132058	0.023258025	0.00038428005
0.14145207	0.023867645	0.00039025414
0.14158355	0.023466402	0.00038640977
0.14171504	0.023959977	0.00039155582
0.14184653	0.023561910	0.00038915055
0.14197802	0.023696283	0.00038778376
0.14210951	0.024426555	0.00039180913
0.14224100	0.023983183	0.00039028625
0.14237249	0.024195903	0.00039024189
0.14250398	0.023448828	0.00038834465
0.14263546	0.023562062	0.00038543339
0.14276695	0.023700730	0.00038854254
0.14289844	0.023132130	0.00038378202
0.14302993	0.023662201	0.00038796272
0.14316142	0.023708272	0.00038792093
0.14329291	0.023666792	0.00038503612
0.14342440	0.023412425	0.00038508390
0.14355588	0.023799971	0.00038663387
0.14368737	0.023872985	0.00038728888
0.14381886	0.023444869	0.00038615088
0.14395035	0.023659240	0.00038420041
0.14408184	0.023651317	0.00038635712
0.14421333	0.023213750	0.00038442009
0.14434482	0.023529555	0.00038346485
0.14447631	0.023892081	0.00038671746
0.14460779	0.023674504	0.00038569291
0.14473928	0.023883172	0.00038769117
0.14487077	0.023476655	0.00038677871
0.14500226	0.023127174	0.00038136603
0.14513375	0.023573172	0.00038615610
0.14526524	0.022982115	0.00038068680
0.14539673	0.024088619	0.00038815387
0.14552822	0.023450213	0.00038571280
0.14565970	0.023786566	0.00038554740
0.14579119	0.024966343	0.00039460307
0.14592268	0.023837106	0.00038546632
0.14605417	0.023719316	0.00038534249
0.14618566	0.023191476	0.00038262699
0.14631715	0.023658855	0.00038359814
0.14644864	0.023858128	0.00038463823
0.14658012	0.023727961	0.00038403042
0.14671161	0.023485049	0.00038338763
0.14684310	0.024119921	0.00038821659
0.14697459	0.024013192	0.00038496698
0.14710608	0.024490549	0.00038832286
0.14723757	0.023329214	0.00038091396
0.14736906	0.023605729	0.00038230229
0.14750055	0.024017783	0.00038732032
0.14763203	0.024265467	0.00038595679
0.14776352	0.023899745	0.00038511017
0.14789501	0.023760071	0.00038428707
0.14802650	0.023544452	0.00037991148
0.14815799	0.023776381	0.00038356588
0.14828948	0.023765238	0.00038228826
0.14842097	0.023410768	0.00038148984
0.14855246	0.023387429	0.00038025011
0.14868394	0.023797581	0.00038159096
0.14881543	0.023438881	0.00038085084
0.14894692	0.023915817	0.00038256435
0.14907841	0.023661338	0.00037970410
0.14920990	0.022956666	0.00037706430
0.14934139	0.023443657	0.00037995852
0.14947288	0.023010799	0.00037775909
0.14960436	0.024461963	0.00038696500
0.14973585	0.023289867	0.00037737402
0.14986734	0.023818249	0.00038241741
0.14999883	0.024015905	0.00038204308
0.15013032	0.024214411	0.00038629826
0.15026181	0.023774372	0.00038283587
0.15039330	0.023741460	0.00038176521
0.15052479	0.023481404	0.00038000314
0.15065627	0.024039253	0.00038245871
0.15078776	0.022938786	0.00037669680
0.15091925	0.023823608	0.00038021078
0.15105074	0.022930582	0.00037479798
0.15118223	0.023775579	0.00038214498
0.15131372	0.023358008	0.00037916248
0.15144521	0.023307326	0.00037610420
0.15157670	0.023896952	0.00037999351
0.15170818	0.024107657	0.00038185145
0.15183967	0.023735050	0.00037993614
0.15197116	0.023602166	0.00037941483
0.15210265	0.023787706	0.00037918819
0.15223414	0.023624703	0.00037885983
0.15236563	0.023593651	0.00037740589
0.15249712	0.023663169	0.00037989528
0.15262860	0.023423903	0.00037633515
0.15276009	0.023572004	0.00037728731
0.15289158	0.023367405	0.00037599899
0.15302307	0.024171095	0.00038041858
0.15315456	0.023511944	0.00037642032
0.15328605	0.024238194	0.00038119144
0.15341754	0.023909775	0.00038068222
0.15354903	0.023920195	0.00037865274
0.15368051	0.024052738	0.00037925024
0.15381200	0.023593416	0.00037531346
0.15394349	0.023489869	0.00037683499
0.15407498	0.023468491	0.00037613575
0.15420647	0.023744477	0.00037575041
0.15433796	0.023464782	0.00037560123
0.15446945	0.023081463	0.00037218698
0.15460094	0.023890907	0.00037888857
0.15473242	0.023667149	0.00037711066
0.15486391	0.023818854	0.00037616222
0.15499540	0.023920685	0.00037740047
0.15512689	0.023616632	0.00037572423
0.15525838	0.023273376	0.00037352618
0.15538987	0.023964788	0.00037708128
0.15552136	0.023056911	0.00037082485
0.15565284	0.023732756	0.00037594621
0.15578433	0.024400309	0.00037923381
0.15591582	0.023792284	0.00037600355
0.15604731	0.023871548	0.00037746627
0.15617880	0.024086326	0.00037832544
0.15631029	0.024210955	0.00037885812
0.15644178	0.024171223	0.00037550417
0.15657327	0.023626444	0.00037596730
0.15670475	0.023693181	0.00037408136
0.15683624	0.023350732	0.00037209617
0.15696773	0.023681062	0.00037393678
0.15709922	0.023727377	0.00037265532
0.15723071	0.023357302	0.00037386415
0.15736220	0.023869328	0.00037449072
0.15749369	0.023192660	0.00037058014
0.15762518	0.023698614	0.00037202101
0.15775666	0.023172249	0.00037043099
0.15788815	0.023908011	0.00037558089
0.15801964	0.023700194	0.00037280974
0.15815113	0.023489356	0.00037273798
0.15828262	0.024161914	0.00037500284
0.15841411	0.023953702	0.00037356256
0.15854560	0.023416250	0.00037150958
0.15867708	0.023656666	0.00037172410
0.15880857	0.023795836	0.00037431379
0.15894006	0.024238577	0.00037472898
0.15907155	0.024028571	0.00037483987
0.15920304	0.022931160	0.00036920442
0.15933453	0.023395611	0.00037017321
0.15946602	0.024006497	0.00037364857
0.15959751	0.022936303	0.00036714727
0.15972899	0.022668302	0.00036580667
0.15986048	0.023805707	0.00037261651
0.15999197	0.024012098	0.00037163137
0.16012346	0.023590880	0.00037277161
0.16025495	0.023528185	0.00037013655
0.16038644	0.024323783	0.00037491204
0.16051793	0.024040953	0.00037421552
0.16064942	0.023514714	0.00036857873
0.16078090	0.024853617	0.00037819102
0.16091239	0.023613516	0.00037029562
0.16104388	0.023667442	0.00036800262
0.16117537	0.023081675	0.00036673250
0.16130686	0.023400636	0.00036707949
0.16143835	0.024123135	0.00037249184
0.16156984	0.023909411	0.00037315421
0.16170133	0.023537531	0.00036586537
0.16183281	0.023418370	0.00036850546
0.16196430	0.023758326	0.00036885427
0.16209579	0.023675397	0.00036892894
0.16222728	0.022886390	0.00036628514
0.16235877	0.023155630	0.00036522268
0.16249026	0.023487786	0.00036835635
0.16262175	0.024092490	0.00037075491
0.16275323	0.023572351	0.00036831574
0.16288472	0.023570969	0.00036735839
0.16301621	0.023449337	0.00036598781
0.16314770	0.023644600	0.00036932294
0.16327919	0.023355536	0.00036465269
0.16341068	0.023541918	0.00036671050
0.16354217	0.023575666	0.00036732312
0.16367366	0.023554098	0.00036606632
0.16380514	0.023493822	0.00036789873
0.16393663	0.023705833	0.00036892018
0.16406812	0.023852592	0.00036776704
0.16419961	0.023784775	0.00036875676
0.16433110	0.023359154	0.00036504749
0.16446259	0.023892906	0.00036908753
0.16459408	0.023606254	0.00036861783
0.16472557	0.022917367	0.00036078999
0.16485705	0.022943022	0.00036237210
0.16498854	0.022475336	0.00035917546
0.16512003	0.023466957	0.00036516536
0.16525152	0.023952013	0.00036910724
0.16538301	0.023843816	0.00036623077
0.16551450	0.024006743	0.00036851677
0.16564599	0.023231919	0.00036400223
0.16577747	0.023977693	0.00036988728
0.16590896	0.023512354	0.00036494329
0.16604045	0.023781761	0.00036503863
0.16617194	0.022895910	0.00036181103
0.16630343	0.023784324	0.00036637367
0.16643492	0.023714006	0.00036549501
0.16656641	0.023680839	0.00036591685
0.16669790	0.023446591	0.00036161114
0.16682938	0.023786093	0.00036628940
0.16696087	0.023766609	0.00036584049
0.16709236	0.022853828	0.00035806747
0.16722385	0.023321331	0.00036308023
0.16735534	0.023781658	0.00036371090
0.16748683	0.023754163	0.00036493802
0.16761832	0.023748684	0.00036676431
0.16774981	0.024373576	0.00036780251
0.16788129	0.023558283	0.00036427652
0.16801278	0.023464812	0.00036198403
0.16814427	0.023556997	0.00036360808
0.16827576	0.023244536	0.00036223275
0.16840725	0.023007393	0.00035861554
0.16853874	0.022925369	0.00035896048
0.16867023	0.023771980	0.00036265805
0.16880171	0.023370928	0.00036231554
0.16893320	0.023157176	0.00035913125
0.16906469	0.022630705	0.00035531031
0.16919618	0.023638858	0.00036434917
0.16932767	0.023370298	0.00035879384
0.16945916	0.023535757	0.00036184336
0.16959065	0.023367528	0.00036158491
0.16972214	0.023688246	0.00036186529
0.16985362	0.023582246	0.00036396731
0.16998511	0.023561743	0.00035984865
0.17011660	0.023746872	0.00036326631
0.17024809	0.023734567	0.00036341647
0.17037958	0.023619220	0.00036182792
0.17051107	0.023311033	0.00036148255
0.17064256	0.024104011	0.00036489334
0.17077405	0.023946236	0.00036317023
0.17090553	0.023501100	0.00035974141
0.17103702	0.023930720	0.00036272370
0.17116851	0.024146675	0.00036374640
0.17130000	0.023479593	0.00036072023
0.17143149	0.023078266	0.00035736681
0.17156298	0.023559003	0.00036014373
0.17169447	0.023471185	0.00035892058
0.17182595	0.023701122	0.00036154715
0.17195744	0.023124640	0.00035764956
0.17208893	0.023621872	0.00035920639
0.17222042	0.023424049	0.00035860250
0.17235191	0.023250878	0.00035799672
0.17248340	0.023422266	0.00035964119
0.17261489	0.023197351	0.00035809724
0.17274638	0.023695252	0.00035835352
0.17287786	0.024029115	0.00036343990
0.17300935	0.024012881	0.00036117936
0.17314084	0.023266411	0.00035761111
0.17327233	0.023000454	0.00035597931
0.17340382	0.023951632	0.00036011247
0.17353531	0.023716091	0.00036095073
0.17366680	0.023362326	0.00035726387
0.17379829	0.023073578	0.00035499934
0.17392977	0.023411732	0.00035843204
0.17406126	0.023496641	0.00035829084
0.17419275	0.023774722	0.00035962829
0.17432424	0.023154456	0.00035508266
0.17445573	0.024008945	0.00035963681
0.17458722	0.023735603	0.00035960321
0.17471871	0.023864646	0.00035907951
0.17485019	0.023558904	0.00035804262
0.17498168	0.023402519	0.00035589967
0.17511317	0.023026584	0.00035469140
0.17524466	0.023987189	0.00036136989
0.17537615	0.022841398	0.00035232477
0.17550764	0.023433997	0.00035663896
0.17563913	0.023486978	0.00035702008
0.17577062	0.023522151	0.00035517772
0.17590210	0.023465155	0.00035741123
0.17603359	0.023639272	0.00035614727
0.17616508	0.022931438	0.00035326744
0.17629657	0.023787537	0.00035912871
0.17642806	0.023940148	0.00035681567
0.17655955	0.023504566	0.00035699481
0.17669104	0.024019665	0.00035826885
0.17682253	0.023469424	0.00035428592
0.17695401	0.023047506	0.00035510416
0.17708550	0.023522599	0.00035373806
0.17721699	0.023188342	0.00035390121
0.17734848	0.023467278	0.00035470128
0.17747997	0.023245533	0.00035338478
0.17761146	0.022895871	0.00035316501
0.17774295	0.023402948	0.00035143218
0.17787443	0.023462819	0.00035470292
0.17800592	0.023466019	0.00035360559
0.17813741	0.023248448	0.00035308622
0.17826890	0.023423290	0.00035532710
0.17840039	0.022578092	0.00034694158
0.17853188	0.023262389	0.00035269784
0.17866337	0.023760917	0.00035466963
0.17879486	0.023141766	0.00035183136
0.17892634	0.023765657	0.00035604692
0.17905783	0.023380484	0.00035299522
0.17918932	0.023683967	0.00035577735
0.17932081	0.023656821	0.00035371188
0.17945230	0.022968150	0.00035069679
0.17958379	0.023939634	0.00035654497
0.17971528	0.023753582	0.00035427361
0.17984677	0.023264850	0.00035217855
0.17997825	0.023265980	0.00035123709
0.18010974	0.024382240	0.00035665273
0.18024123	0.023255443	0.00035018092
0.18037272	0.023306923	0.00035047835
0.18050421	0.022952771	0.00035648368
0.18063570	0.023292335	0.00036222206
0.18076719	0.023386490	0.00036203088
0.18089867	0.023717613	0.00036877385
0.18103016	0.023665489	0.00036912540
0.18116165	0.023100706	0.00036814199
0.18129314	0.024000550	0.00037365477
0.18142463	0.023600571	0.00037228385
0.18155612	0.023307223	0.00037417357
0.18168761	0.023929022	0.00037818101
0.18181910	0.023694892	0.00037823567
0.18195058	0.023803306	0.00038054429
0.18208207	0.023955891	0.00037943288
0.18221356	0.023556768	0.00038124489
0.18234505	0.022947213	0.00037639070
0.18247654	0.023543895	0.00038151046
0.18260803	0.023521219	0.00038310893
0.18273952	0.023205817	0.00037974071
0.18287101	0.023262988	0.00038441420
0.18300249	0.023529059	0.00038569964
0.18313398	0.023507482	0.00038636355
0.18326547	0.023887733	0.00039187556
0.18339696	0.024380145	0.00039314507
0.18352845	0.024325762	0.00039446551
0.18365994	0.023120707	0.00038803986
0.18379143	0.023586933	0.00039163328
0.18392292	0.024384819	0.00039984014
0.18405440	0.023415927	0.00039048887
0.18418589	0.023195992	0.00039177026
0.18431738	0.023333060	0.00039422182
0.18444887	0.023950095	0.00039675476
0.18458036	0.022758776	0.00039083738
0.18471185	0.023661782	0.00039699415
0.18484334	0.023019389	0.00039399149
0.18497482	0.023592766	0.00039934008
0.18510631	0.023422918	0.00039584596
0.18523780	0.023309511	0.00039814953
0.18536929	0.023776678	0.00039474841
0.18550078	0.022645723	0.00038298321
0.18563227	0.023513523	0.00038794804
0.18576376	0.023212258	0.00037909557
0.18589525	0.023295281	0.00038229153
0.18602673	0.023243310	0.00037968473
0.18615822	0.023541181	0.00037986608
0.18628971	0.023473383	0.00037835256
0.18642120	0.023162064	0.00037504315
0.18655269	0.023749140	0.00037892318
0.18668418	0.023486042	0.00037230409
0.18681567	0.023921703	0.00037515183
0.18694716	0.023860195	0.00037547545
0.18707864	0.023440734	0.00036920238
0.18721013	0.022920244	0.00036665305
0.18734162	0.023078945	0.00036824606
0.18747311	0.023819559	0.00036915879
0.18760460	0.023611115	0.00037088105
0.18773609	0.023425310	0.00036568109
0.18786758	0.023398607	0.00036613447
0.18799906	0.022786449	0.00036265609
0.18813055	0.023336866	0.00036306011
0.18826204	0.023366593	0.00036417989
0.18839353	0.024127462	0.00036534252
0.18852502	0.023874580	0.00036617628
0.18865651	0.023401265	0.00036414665
0.18878800	0.023276534	0.00035881656
0.18891949	0.022729110	0.00035674306
0.18905097	0.023460527	0.00035925057
0.18918246	0.023056017	0.00035765931
0.18931395	0.023545529	0.00036007896
0.18944544	0.024083661	0.00036080705
0.18957693	0.023573593	0.00035942950
0.18970842	0.022925312	0.00035305818
0.18983991	0.023630701	0.00035896364
0.18997140	0.023493583	0.00035829038
0.19010288	0.023173873	0.00035241601
0.19023437	0.023289605	0.00035485779
0.19036586	0.023800511	0.00035785454
0.19049735	0.024309446	0.00035915611
0.19062884	0.023632992	0.00035607001
0.19076033	0.023103522	0.00034986653
0.19089182	0.022597390	0.00034817154
0.19102330	0.023209760	0.00035128565
0.19115479	0.023292919	0.00035244125
0.19128628	0.023319846	0.00035152199
0.19141777	0.023090169	0.00034944961
0.19154926	0.023550406	0.00035193743
0.19168075	0.023690800	0.00035274094
0.19181224	0.023192175	0.00035078142
0.19194373	0.023164145	0.00035106103
0.19207521	0.023540797	0.00035123298
0.19220670	0.023463528	0.00035053495
0.19233819	0.023505259	0.00035157074
0.19246968	0.023542139	0.00035170322
0.19260117	0.023161100	0.00034962753
0.19273266	0.023765820	0.00035139946
0.19286415	0.023558588	0.00035106382
0.19299564	0.023776104	0.00035254890
0.19312712	0.023581562	0.00034934757
0.19325861	0.023358423	0.00035040509
0.19339010	0.023965966	0.00035166876
0.19352159	0.023654958	0.00035066573
0.19365308	0.023190822	0.00034967232
0.19378457	0.023961306	0.00035196366
0.19391606	0.023193514	0.00034836033
0.19404754	0.023162039	0.00034770803
0.19417903	0.022799107	0.00034511719
0.19431052	0.022761283	0.00034552291
0.19444201	0.023669427	0.00034908912
0.19457350	0.024217096	0.00035302733
0.19470499	0.022762709	0.00034404287
0.19483648	0.023432875	0.00034755796
0.19496797	0.023180292	0.00034757179
0.19509945	0.023492244	0.00034794956
0.19523094	0.023708311	0.00034837333
0.19536243	0.022866905	0.00034456331
0.19549392	0.023266814	0.00034707655
0.19562541	0.023648631	0.00034876701
0.19575690	0.023379810	0.00034535907
0.19588839	0.023453442	0.00034730458
0.19601988	0.023779791	0.00034791719
0.19615136	0.023860872	0.00034845337
0.19628285	0.023602553	0.00034889937
0.19641434	0.023008197	0.00034264666
0.19654583	0.023498523	0.00034662824
0.19667732	0.023409673	0.00034589251
0.19680881	0.023530606	0.00034763005
0.19694030	0.023049992	0.00034495255
0.19707178	0.023638057	0.00034525702
0.19720327	0.022799169	0.00034216913
0.19733476	0.023182051	0.00034292807
0.19746625	0.023257101	0.00034398450
0.19759774	0.023645669	0.00034829771
0.19772923	0.023607429	0.00034637469
0.19786072	0.023963160	0.00034841827
0.19799221	0.023527496	0.00034602774
0.19812369	0.023445251	0.00034377906
0.19825518	0.023307259	0.00034454946
0.19838667	0.023363435	0.00034396771
0.19851816	0.023504398	0.00034475759
0.19864965	0.023186109	0.00034336322
0.19878114	0.023686928	0.00034515929
0.19891263	0.023280202	0.00034485233
0.19904412	0.023410628	0.00034278029
0.19917560	0.023433833	0.00034403221
0.19930709	0.023050319	0.00034100073
0.19943858	0.022879278	0.00033981726
0.19957007	0.023302441	0.00034343540
0.19970156	0.023736785	0.00034462847
0.19983305	0.023203781	0.00034156065
0.19996454	0.023149039	0.00034159406
0.20009602	0.023554953	0.00034431475
0.20022751	0.023490938	0.00034366330
0.20035900	0.023776893	0.00034466522
0.20049049	0.023446948	0.00034241681
0.20062198	0.023576217	0.00034400794
0.20075347	0.022771033	0.00033742478
0.20088496	0.022864873	0.00033940002
0.20101645	0.023353195	0.00034257457
0.20114793	0.023143829	0.00033958523
0.20127942	0.023315543	0.00034204795
0.20141091	0.023582945	0.00034232514
0.20154240	0.023214095	0.00034204920
0.20167389	0.023248666	0.00034151734
0.20180538	0.023295327	0.00033892644
0.20193687	0.023497500	0.00034208444
0.20206836	0.023115805	0.00033850463
0.20219984	0.023003601	0.00034009735
0.20233133	0.023302039	0.00034223972
0.20246282	0.023005921	0.00033766290
0.20259431	0.023205454	0.00033947120
0.20272580	0.023229603	0.00033881186
0.20285729	0.023336695	0.00033887702
0.20298878	0.023138603	0.00034029694
0.20312027	0.023667261	0.00033993138
0.20325175	0.023020418	0.00033797678
0.20338324	0.023340582	0.00033855835
0.20351473	0.023504598	0.00033939854
0.20364622	0.023418338	0.00034052686
0.20377771	0.023519458	0.00033826305
0.20390920	0.023932124	0.00034325819
0.20404069	0.023733724	0.00034006955
0.20417217	0.023275632	0.00033982799
0.20430366	0.023699366	0.00034174710
0.20443515	0.022818059	0.00033355526
0.20456664	0.022668953	0.00033486332
0.20469813	0.023999892	0.00034277625
0.20482962	0.023562378	0.00033919647
0.20496111	0.023567274	0.00034022382
0.20509260	0.022812548	0.00033488363
0.20522408	0.023249490	0.00033715696
0.20535557	0.023390256	0.00033865792
0.20548706	0.023274539	0.00033719619
0.20561855	0.023759282	0.00034052474
0.20575004	0.023226069	0.00033534200
0.20588153	0.023114564	0.00033603147
0.20601302	0.023903465	0.00034232304
0.20614451	0.023743353	0.00033737502
0.20627599	0.023581533	0.00033929249
0.20640748	0.022901038	0.00033353477
0.20653897	0.023283969	0.00033630904
0.20667046	0.023031219	0.00033612784
0.20680195	0.022601187	0.00033085978
0.20693344	0.023300520	0.00033672752
0.20706493	0.023460556	0.00033756240
0.20719641	0.022850178	0.00033460642
0.20732790	0.023186277	0.00033677373
0.20745939	0.023073431	0.00033389100
0.20759088	0.023706227	0.00033874949
0.20772237	0.022802520	0.00033234542
0.20785386	0.023441102	0.00033682731
0.20798535	0.023659966	0.00033960272
0.20811684	0.023534766	0.00033580221
0.20824832	0.023252862	0.00033588570
0.20837981	0.023164111	0.00033459119
0.20851130	0.023582657	0.00033889919
0.20864279	0.023333239	0.00033614515
0.20877428	0.023653973	0.00033612196
0.20890577	0.023441922	0.00033583529
0.20903726	0.023325945	0.00033495600
0.20916875	0.023257012	0.00033583390
0.20930023	0.023737850	0.00033827970
0.20943172	0.022932108	0.00033174213
0.20956321	0.023690916	0.00033615769
0.20969470	0.023596084	0.00033636609
0.20982619	0.023667038	0.00033598536
0.20995768	0.023306271	0.00033522288
0.21008917	0.023281694	0.00033305966
0.21022065	0.023084244	0.00033301200
0.21035214	0.023390895	0.00033613427
0.21048363	0.023655639	0.00033510479
0.21061512	0.023488186	0.00033634149
0.21074661	0.023352084	0.00033209272
0.21087810	0.023538628	0.00033381609
0.21100959	0.022959422	0.00033407771
0.21114108	0.023190702	0.00033144004
0.21127256	0.022984438	0.00033327656
0.21140405	0.023326078	0.00033235944
0.21153554	0.023412683	0.00033419178
0.21166703	0.023368694	0.00033404734
0.21179852	0.023333500	0.00033324422
0.21193001	0.023310799	0.00033314656
0.21206150	0.022828159	0.00032873039
0.21219299	0.023333622	0.00033279202
0.21232447	0.024385369	0.00034046883
0.21245596	0.022444637	0.00032750223
0.21258745	0.023166002	0.00033306903
0.21271894	0.023267675	0.00033211009
0.21285043	0.023088972	0.00033116508
0.21298192	0.022979929	0.00033204127
0.21311341	0.023110163	0.00033029300
0.21324489	0.022905995	0.00033013866
0.21337638	0.023761099	0.00033361597
0.21350787	0.023295508	0.00033173764
0.21363936	0.023527488	0.00033457913
0.21377085	0.023788953	0.00033378353
0.21390234	0.023418242	0.00033357207
0.21403383	0.023374008	0.00033181032
0.21416532	0.023192302	0.00033115335
0.21429680	0.023446279	0.00033371684
0.21442829	0.023579354	0.00033353659
0.21455978	0.023484677	0.00033215334
0.21469127	0.023468457	0.00033187134
0.21482276	0.023332334	0.00033046369
0.21495425	0.022858867	0.00032816623
0.21508574	0.022839895	0.00032834672
0.21521723	0.023059855	0.00033023381
0.21534871	0.023404986	0.00033261066
0.21548020	0.023388707	0.00032881238
0.21561169	0.022830646	0.00032827369
0.21574318	0.023195438	0.00033037372
0.21587467	0.023272602	0.00032961047
0.21600616	0.022981269	0.00032899543
0.21613765	0.023168031	0.00032749787
0.21626913	0.023659824	0.00033204776
0.21640062	0.023324276	0.00033028141
0.21653211	0.022822739	0.00032709441
0.21666360	0.023391550	0.00032956079
0.21679509	0.023528620	0.00032945428
0.21692658	0.022197390	0.00032416936
0.21705807	0.023134877	0.00032953174
0.21718956	0.023077958	0.00032776801
0.21732104	0.023525444	0.00033034117
0.21745253	0.023004223	0.00032722073
0.21758402	0.023553482	0.00033192853
0.21771551	0.023073353	0.00032720528
0.21784700	0.023213645	0.00032769817
0.21797849	0.023286306	0.00032912248
0.21810998	0.023419308	0.00032871710
0.21824147	0.023348465	0.00032882389
0.21837295	0.023807248	0.00033255071
0.21850444	0.023394789	0.00032803653
0.21863593	0.023040738	0.00032755720
0.21876742	0.023124396	0.00032637187
0.21889891	0.023667210	0.00033093058
0.21903040	0.023455761	0.00032988005
0.21916189	0.023316261	0.00032803932
0.21929337	0.023030756	0.00032670159
0.21942486	0.023406709	0.00032864248
0.21955635	0.022862840	0.00032637126
0.21968784	0.022955137	0.00032574832
0.21981933	0.022929254	0.00032278833
0.21995082	0.023142116	0.00032596699
0.22008231	0.023204704	0.00032613776
0.22021380	0.023373926	0.00032859010
0.22034528	0.023224294	0.00032845250
0.22047677	0.023017221	0.00032395131
0.22060826	0.022716065	0.00032385517
0.22073975	0.023385873	0.00032709162
0.22087124	0.022888273	0.00032565139
0.22100273	0.023268219	0.00032709364
0.22113422	0.023045136	0.00032511118
0.22126571	0.022608958	0.00032279004
0.22139719	0.023222795	0.00032619998
0.22152868	0.023246871	0.00032661258
0.22166017	0.023233676	0.00032739329
0.22179166	0.022983300	0.00032331701
0.22192315	0.023456654	0.00032797241
0.22205464	0.023134803	0.00032610001
0.22218613	0.022872931	0.00032441775
0.22231761	0.023463300	0.00032589657
0.22244910	0.023085102	0.00032403428
0.22258059	0.022916799	0.00032375257
0.22271208	0.022629629	0.00032271313
0.22284357	0.023024208	0.00032389553
0.22297506	0.023299388	0.00032667527
0.22310655	0.023089125	0.00032294077
0.22323804	0.023284072	0.00032632484
0.22336952	0.023505906	0.00032797789
0.22350101	0.023374909	0.00032406401
0.22363250	0.022712193	0.00032185241
0.22376399	0.023332692	0.00032390971
0.22389548	0.023041350	0.00032411775
0.22402697	0.022769310	0.00032361026
0.22415846	0.022938111	0.00032323762
0.22428995	0.022578322	0.00032083816
0.22442143	0.023611466	0.00032531856
0.22455292	0.023241372	0.00032420202
0.22468441	0.022722725	0.00032235167
0.22481590	0.023444827	0.00032577708
0.22494739	0.023139715	0.00032231587
0.22507888	0.023134096	0.00032301689
0.22521037	0.023129996	0.00032384188
0.22534186	0.022913566	0.00032395435
0.22547334	0.022629173	0.00031965254
0.22560483	0.023137729	0.00032155166
0.22573632	0.022955250	0.00032287837
0.22586781	0.023098285	0.00032392860
0.22599930	0.023427754	0.00032578212
0.22613079	0.023217845	0.00032215401
0.22626228	0.022848348	0.00032174227
0.22639376	0.023396177	0.00032314601
0.22652525	0.023007020	0.00032178078
0.22665674	0.023245206	0.00032403379
0.22678823	0.023562773	0.00032367175
0.22691972	0.022793027	0.00032101771
0.22705121	0.022858207	0.00032031319
0.22718270	0.022301070	0.00031794361
0.22731419	0.023023531	0.00032162628
0.22744567	0.023980636	0.00032599571
0.22757716	0.023354531	0.00032217055
0.22770865	0.023336889	0.00032265512
0.22784014	0.023236721	0.00032162492
0.22797163	0.023133303	0.00032283436
0.22810312	0.023041621	0.00031984626
0.22823461	0.023360341	0.00032255893
0.22836610	0.023247618	0.00032346835
0.22849758	0.023132502	0.00031986827
0.22862907	0.023736125	0.00032486045
0.22876056	0.023359591	0.00032138014
0.22889205	0.022891870	0.00031980061
0.22902354	0.022583359	0.00031923877
0.22915503	0.023189979	0.00031997017
0.22928652	0.023264902	0.00032209222
0.22941800	0.023244061	0.00032074049
0.22954949	0.022780949	0.00031837134
0.22968098	0.023291964	0.00032150566
0.22981247	0.023434520	0.00032097358
0.22994396	0.022831570	0.00031924596
0.23007545	0.022545389	0.00032013397
0.23020694	0.023600290	0.00032907793
0.23033843	0.022499123	0.00032687410
0.23046991	0.023183969	0.00033137153
0.23060140	0.023197402	0.00033361261
0.23073289	0.023594970	0.00033565378
0.23086438	0.023028774	0.00033390386
0.23099587	0.023639849	0.00034091073
0.23112736	0.023585072	0.00033948317
0.23125885	0.023519102	0.00034238859
0.23139034	0.022968987	0.00033783722
0.23152182	0.022937310	0.00033916476
0.23165331	0.023264827	0.00034498584
0.23178480	0.022683046	0.00034064308
0.23191629	0.023137577	0.00034496902
0.23204778	0.023146650	0.00034452425
0.23217927	0.023213334	0.00034513248
0.23231076	0.022857900	0.00034540447
0.23244224	0.023094254	0.00034633059
0.23257373	0.023094092	0.00034796585
0.23270522	0.022987926	0.00034688138
0.23283671	0.023194222	0.00034670248
0.23296820	0.023185573	0.00034735102
0.23309969	0.023415775	0.00034889389
0.23323118	0.022994349	0.00034609334
0.23336267	0.023378545	0.00034908046
0.23349415	0.022837732	0.00034519617
0.23362564	0.022952861	0.00034798600
0.23375713	0.023030983	0.00034831351
0.23388862	0.022445032	0.00034383416
0.23402011	0.022779697	0.00034825682
0.23415160	0.023184643	0.00034876255
0.23428309	0.023691991	0.00035323941
0.23441458	0.023106711	0.00034777665
0.23454606	0.023488437	0.00035195603
0.23467755	0.023314465	0.00035098168
0.23480904	0.022383178	0.00034643584
0.23494053	0.023180704	0.00035093304
0.23507202	0.023059643	0.00035126911
0.23520351	0.023495436	0.00035304243
0.23533500	0.023048083	0.00035130172
0.23546648	0.022677584	0.00034928346
0.23559797	0.023375301	0.00035289820
0.23572946	0.022832142	0.00035042200
0.23586095	0.022783744	0.00035089635
0.23599244	0.022685369	0.00035024239
0.23612393	0.023214825	0.00035256577
0.23625542	0.022652063	0.00035080996
0.23638691	0.023134379	0.00035374899
0.23651839	0.023299275	0.00035201195
0.23664988	0.023245778	0.00035380658
0.23678137	0.023281668	0.00035378339
0.23691286	0.023224213	0.00035362900
0.23704435	0.022938231	0.00035279404
0.23717584	0.023304286	0.00035445265
0.23730733	0.023410020	0.00035645908
0.23743882	0.023919578	0.00035893625
0.23757030	0.023099330	0.00035414840
0.23770179	0.022533556	0.00035225515
0.23783328	0.023495939	0.00035670861
0.23796477	0.023626644	0.00035917771
0.23809626	0.022492531	0.00035033709
0.23822775	0.022623381	0.00035283129
0.23835924	0.023326607	0.00035925694
0.23849072	0.023136034	0.00035430595
0.23862221	0.023215189	0.00035645538
0.23875370	0.022781440	0.00035384044
0.23888519	0.023550310	0.00035951360
0.23901668	0.023764483	0.00036120841
0.23914817	0.022273351	0.00034896431
0.23927966	0.023162884	0.00035757779
0.23941115	0.023637227	0.00035919606
0.23954263	0.023315272	0.00035822733
0.23967412	0.022718817	0.00035494929
0.23980561	0.023513253	0.00035813062
0.23993710	0.022873530	0.00035682150
0.24006859	0.022795565	0.00035533461
0.24020008	0.023094531	0.00035823738
0.24033157	0.022616115	0.00035509512
0.24046306	0.022655105	0.00035434324
0.24059454	0.023697405	0.00036020856
0.24072603	0.023073627	0.00035851999
0.24085752	0.023946939	0.00036355841
0.24098901	0.023013168	0.00036068343
0.24112050	0.023486208	0.00035899264
0.24125199	0.023500609	0.00036024747
0.24138348	0.023634935	0.00036301715
0.24151496	0.023961626	0.00036254482
0.24164645	0.022454669	0.00035669350
0.24177794	0.023228946	0.00035802350
0.24190943	0.023072469	0.00035891502
0.24204092	0.022838105	0.00035807363
0.24217241	0.023083480	0.00035918626
0.24230390	0.023205656	0.00036177408
0.24243539	0.023091228	0.00035763196
0.24256687	0.023370189	0.00036276973
0.24269836	0.024129109	0.00036691608
0.24282985	0.023166734	0.00035845923
0.24296134	0.023078025	0.00036069923
0.24309283	0.023423615	0.00036357629
0.24322432	0.022832011	0.00035797007
0.24335581	0.023643043	0.00036545072
0.24348730	0.022949795	0.00035863750
0.24361878	0.023318920	0.00036251660
0.24375027	0.023052884	0.00035902435
0.24388176	0.022800218	0.00035830525
0.24401325	0.022756673	0.00036092758
0.24414474	0.023387119	0.00036079597
0.24427623	0.022691899	0.00035976082
0.24440772	0.023649392	0.00036428993
0.24453920	0.023172836	0.00036121040
0.24467069	0.023401282	0.00036501055
0.24480218	0.023252017	0.00036163383
0.24493367	0.023307229	0.00036322548
0.24506516	0.023175435	0.00036225484
0.24519665	0.023166527	0.00036251175
0.24532814	0.022962563	0.00036240488
0.24545963	0.022849778	0.00036116465
0.24559111	0.023053560	0.00036204513
0.24572260	0.022710620	0.00036084129
0.24585409	0.023622481	0.00036427223
0.24598558	0.022997509	0.00036320152
0.24611707	0.022784498	0.00036115446
0.24624856	0.023301666	0.00036222617
0.24638005	0.022921011	0.00036276508
0.24651154	0.023276329	0.00036322453
0.24664302	0.023030187	0.00036392267
0.24677451	0.023239860	0.00036326374
0.24690600	0.022878086	0.00036201617
0.24703749	0.022932909	0.00036270165
0.24716898	0.023381847	0.00036360934
0.24730047	0.023562008	0.00036768258
0.24743196	0.022823910	0.00036147384
0.24756345	0.023392050	0.00036559301
0.24769493	0.023168772	0.00036518872
0.24782642	0.023108107	0.00036291978
0.24795791	0.023505570	0.00036844909
0.24808940	0.022504638	0.00036071868
0.24822089	0.022535109	0.00035989342
0.24835238	0.023399891	0.00036803451
0.24848387	0.022922886	0.00036430655
0.24861535	0.023025091	0.00036514258
0.24874684	0.023441216	0.00036776505
0.24887833	0.023068507	0.00036487714
0.24900982	0.023212629	0.00036733742
0.24914131	0.022977071	0.00036448553
0.24927280	0.022816808	0.00036401815
0.24940429	0.023037579	0.00036459611
0.24953578	0.023068389	0.00036397920
0.24966726	0.023357135	0.00036865751
0.24979875	0.023212713	0.00036529734
0.24993024	0.022844291	0.00036526360
0.25006173	0.023315727	0.00036426126
0.25019322	0.023494607	0.00036823837
0.25032471	0.023698765	0.00037084215
0.25045620	0.023058165	0.00036533028
0.25058769	0.023088062	0.00036665294
0.25071917	0.023240545	0.00036635746
0.25085066	0.023094760	0.00036489779
0.25098215	0.023108368	0.00036698372
0.25111364	0.023232223	0.00036521763
0.25124513	0.023176784	0.00036897261
0.25137662	0.023406885	0.00036851342
0.25150811	0.022397307	0.00036188680
0.25163959	0.022827603	0.00036596201
0.25177108	0.022964426	0.00036330267
0.25190257	0.022554488	0.00036381252
0.25203406	0.022740751	0.00036564618
0.25216555	0.023320786	0.00036732505
0.25229704	0.022643638	0.00036436080
0.25242853	0.023209607	0.00036755429
0.25256002	0.023100406	0.00036853902
0.25269150	0.023369069	0.00036910436
0.25282299	0.023667379	0.00036867924
0.25295448	0.023382096	0.00037054409
0.25308597	0.023673496	0.00036951725
0.25321746	0.023451522	0.00037086450
0.25334895	0.023318288	0.00036964905
0.25348044	0.023827330	0.00037127129
0.25361193	0.022958470	0.00036699702
0.25374341	0.023039775	0.00036649184
0.25387490	0.023312288	0.00036777270
0.25400639	0.023009127	0.00037416554
0.25413788	0.022802321	0.00037605027
0.25426937	0.023100940	0.00038206439
0.25440086	0.023419612	0.00038704101
0.25453235	0.023032815	0.00038844513
0.25466383	0.023420838	0.00039294392
0.25479532	0.023239530	0.00039331154
0.25492681	0.023454558	0.00039810215
0.25505830	0.023190970	0.00039808837
0.25518979	0.023191893	0.00039935388
0.25532128	0.022568460	0.00039791026
0.25545277	0.022828219	0.00040043386
0.25558426	0.022563154	0.00039896151
0.25571574	0.023344923	0.00040589602
0.25584723	0.023268059	0.00040744966
0.25597872	0.023132404	0.00040932048
0.25611021	0.022662055	0.00040613612
0.25624170	0.022558003	0.00040949991
0.25637319	0.022948978	0.00041498586
0.25650468	0.023220559	0.00041590254
0.25663617	0.023472335	0.00042077492
0.25676765	0.023647759	0.00042181423
0.25689914	0.023665908	0.00042473242
0.25703063	0.022695756	0.00042109227
0.25716212	0.023191528	0.00042527216
0.25729361	0.022396527	0.00041942379
0.25742510	0.023469821	0.00043070686
0.25755659	0.022512307	0.00042566669
0.25768807	0.022672396	0.00042666876
0.25781956	0.023137564	0.00043048507
0.25795105	0.022225490	0.00042561048
0.25808254	0.022806342	0.00043563169
0.25821403	0.022716497	0.00043202133
0.25834552	0.021990561	0.00042937548
0.25847701	0.023445241	0.00043869573
0.25860850	0.023291140	0.00043815032
0.25873998	0.022645948	0.00043743107
0.25887147	0.022219377	0.00043534234
0.25900296	0.022502271	0.00043663079
0.25913445	0.022896248	0.00043867844
0.25926594	0.023514825	0.00044373246
0.25939743	0.023855754	0.00044912875
0.25952892	0.022623860	0.00043726741
0.25966041	0.022831999	0.00044505019
0.25979189	0.023505445	0.00044707257
0.25992338	0.023782361	0.00045083143
0.26005487	0.022962731	0.00044685862
0.26018636	0.022628994	0.00044313981
0.26031785	0.021998245	0.00043974675
0.26044934	0.023968230	0.00045475538
0.26058083	0.022895705	0.00044624359
0.26071231	0.022874324	0.00044894900
0.26084380	0.022080474	0.00044048889
0.26097529	0.023892171	0.00045841269
0.26110678	0.023188148	0.00045289246
0.26123827	0.023030109	0.00045452687
0.26136976	0.023052856	0.00045395025
0.26150125	0.023091385	0.00045503833
0.26163274	0.023603412	0.00045978497
0.26176422	0.022821685	0.00045104730
0.26189571	0.023246472	0.00046039545
0.26202720	0.023546229	0.00046130000
0.26215869	0.023165146	0.00045836556
0.26229018	0.023440798	0.00046115257
0.26242167	0.022116542	0.00045252616
0.26255316	0.022676898	0.00045530935
0.26268465	0.023338630	0.00046552963
0.26281613	0.022631213	0.00045762239
0.26294762	0.023248638	0.00046221111
0.26307911	0.023454762	0.00046429570
0.26321060	0.022937757	0.00046469459
0.26334209	0.022581135	0.00046271894
0.26347358	0.022494395	0.00045911226
0.26360507	0.023785289	0.00047081220
0.26373655	0.023863845	0.00047202242
0.26386804	0.023065062	0.00046672855
0.26399953	0.022948882	0.00046859070
0.26413102	0.023090693	0.00046803937
0.26426251	0.022442163	0.00046250044
0.26439400	0.023272116	0.00046840397
0.26452549	0.022482983	0.00046937621
0.26465698	0.023824729	0.00048048166
0.26478846	0.022359483	0.00046421293
0.26491995	0.023804991	0.00048029179
0.26505144	0.022998934	0.00046996261
0.26518293	0.023386752	0.00047658489
0.26531442	0.023939712	0.00048465336
0.26544591	0.023198915	0.00047464233
[truncated: 567 more rows]
