# Supplementary material for: Invariant surface glycoprotein 65 of Trypanosoma brucei is a complement C3 receptor
Source: Nat Commun. 2022 Aug 29;13:5085. doi: 10.1038/s41467-022-32728-9 (PMC9424271; doi:10.1038/s41467-022-32728-9)
Supplement: Supplementary file 4 — supplementary data 2 [file 41467_2022_32728_MOESM4_ESM.zip › b21-414646_00123.dat]

0.0026000000	40.002142	0.13719411
0.0027314887	28.947192	0.10720227
0.0028629774	22.430024	0.090231168
0.0029944661	17.281555	0.076010808
0.0031259548	12.422286	0.059220252
0.0032574435	10.968670	0.057600744
0.0033889322	8.7578736	0.048654853
0.0035204209	11.579171	0.048710059
0.0036519096	12.441944	0.046854752
0.0037833983	10.054296	0.039710843
0.0039148870	8.3276117	0.034871963
0.0040463757	6.7353195	0.030171088
0.0041778644	5.4709337	0.025486761
0.0043093531	4.6327297	0.023026758
0.0044408418	3.8736550	0.020250962
0.0045723305	3.1559665	0.018278957
0.0047038192	2.8743783	0.016695989
0.0048353079	2.5001935	0.015116639
0.0049667966	2.2541109	0.014302089
0.0050982853	1.9081739	0.012465869
0.0052297740	1.7528632	0.012103977
0.0053612627	1.5329372	0.010930607
0.0054927514	1.3981412	0.010162187
0.0056242401	1.2845328	0.0097123752
0.0057557288	1.2010801	0.0091313787
0.0058872175	1.0803413	0.0085443200
0.0060187062	1.0236735	0.0082951793
0.0061501949	0.90650975	0.0074770208
0.0062816836	0.87788889	0.0075242399
0.0064131723	0.82906635	0.0071679290
0.0065446610	0.78369499	0.0068692338
0.0066761496	0.76500389	0.0067548860
0.0068076383	0.72961639	0.0064471961
0.0069391270	0.68744588	0.0063587011
0.0070706157	0.67315908	0.0061927346
0.0072021044	0.65327055	0.0060333036
0.0073335931	0.62085563	0.0058560863
0.0074650818	0.57648555	0.0054786731
0.0075965705	0.56640195	0.0054756144
0.0077280592	0.54975160	0.0053721940
0.0078595479	0.51362565	0.0050685371
0.0079910366	0.50184696	0.0050399350
0.0081225253	0.46733846	0.0047244484
0.0082540140	0.46450572	0.0047368959
0.0083855027	0.45039592	0.0046822346
0.0085169914	0.42340047	0.0044470031
0.0086484801	0.40617097	0.0043239049
0.0087799688	0.39223574	0.0041741381
0.0089114575	0.37807794	0.0041197771
0.0090429462	0.36842625	0.0040384120
0.0091744349	0.34227794	0.0038592413
0.0093059236	0.32882611	0.0037378673
0.0094374123	0.31916027	0.0036581326
0.0095689010	0.30336221	0.0035090126
0.0097003897	0.29488137	0.0034875841
0.0098318784	0.28715060	0.0033923576
0.0099633671	0.27769224	0.0032997861
0.010094856	0.26437544	0.0032098016
0.010226345	0.24636064	0.0030253931
0.010357833	0.24411925	0.0030893747
0.010489322	0.23184547	0.0029219061
0.010620811	0.21379635	0.0027857532
0.010752299	0.21039586	0.0027517424
0.010883788	0.20026644	0.0026294005
0.011015277	0.18616377	0.0025811306
0.011146765	0.17446666	0.0024215137
0.011278254	0.16932496	0.0023763882
0.011409743	0.16319733	0.0023086515
0.011541231	0.15134365	0.0021899391
0.011672720	0.15270725	0.0022052882
0.011804209	0.13815643	0.0020184420
0.011935698	0.13153288	0.0019658048
0.012067186	0.12753691	0.0019240030
0.012198675	0.12302620	0.0018280849
0.012330164	0.11772003	0.0017916753
0.012461652	0.11575107	0.0017562246
0.012593141	0.11054599	0.0016778305
0.012724630	0.10619240	0.0016450590
0.012856118	0.10017841	0.0015474447
0.012987607	0.098385741	0.0015507763
0.013119096	0.092457155	0.0014699828
0.013250585	0.092381057	0.0014530640
0.013382073	0.089713290	0.0014376679
0.013513562	0.083759871	0.0013672450
0.013645051	0.083415006	0.0013737493
0.013776539	0.081751030	0.0013531514
0.013908028	0.077998117	0.0012996045
0.014039517	0.077103328	0.0012857660
0.014171005	0.077197203	0.0012772512
0.014302494	0.074490175	0.0012571373
0.014433983	0.072790537	0.0012445036
0.014565472	0.070912600	0.0012029425
0.014696960	0.069956497	0.0012011517
0.014828449	0.068627769	0.0011721316
0.014959938	0.068341690	0.0011753357
0.015091426	0.064008381	0.0011415388
0.015222915	0.063464261	0.0011087973
0.015354404	0.062490965	0.0011052008
0.015485892	0.062263116	0.0010931563
0.015617381	0.061430306	0.0010891617
0.015748870	0.060647826	0.0010814246
0.015880359	0.060958966	0.0010674642
0.016011847	0.060639006	0.0010651363
0.016143336	0.056358828	0.0010173057
0.016274825	0.054520903	0.0010026060
0.016406313	0.052331462	0.00097493939
0.016537802	0.053798679	0.00098056623
0.016669291	0.051082433	0.00095576927
0.016800779	0.054736286	0.00098308131
0.016932268	0.058569047	0.0010129454
0.017063757	0.059321981	0.0010164379
0.017195246	0.058675157	0.0010035743
0.017326734	0.058113926	0.00099793843
0.017458223	0.056439986	0.00097628183
0.017589712	0.056454998	0.00097303732
0.017721200	0.055902959	0.00097194501
0.017852689	0.056255722	0.00095440469
0.017984178	0.054828042	0.00095381189
0.018115666	0.053511256	0.00093560023
0.018247155	0.053297944	0.00092844757
0.018378644	0.053069287	0.00092870382
0.018510133	0.051949952	0.00090828725
0.018641621	0.050567853	0.00089372987
0.018773110	0.051857204	0.00090104246
0.018904599	0.050120700	0.00088758945
0.019036087	0.049436984	0.00087646579
0.019167576	0.049642411	0.00087149000
0.019299065	0.048089144	0.00085177691
0.019430553	0.046911190	0.00084932596
0.019562042	0.046370630	0.00083596831
0.019693531	0.046834842	0.00083800833
0.019825019	0.045791527	0.00082249218
0.019956508	0.047221000	0.00082989473
0.020087997	0.045873289	0.00082343679
0.020219486	0.044429931	0.00080540585
0.020350974	0.043183708	0.00079793174
0.020482463	0.044507730	0.00079433177
0.020613952	0.042752327	0.00077997672
0.020745440	0.042423724	0.00077955915
0.020876929	0.041544570	0.00076310419
0.021008418	0.041729539	0.00076876475
0.021139906	0.040308705	0.00075146313
0.021271395	0.042200503	0.00075990927
0.021402884	0.040108816	0.00074553839
0.021534373	0.039627920	0.00073671105
0.021665861	0.040184233	0.00074019653
0.021797350	0.040792402	0.00074240766
0.021928839	0.039198118	0.00071839603
0.022060327	0.038960561	0.00072509138
0.022191816	0.039882422	0.00072359839
0.022323305	0.038489558	0.00071395187
0.022454793	0.037652099	0.00070252682
0.022586282	0.035764672	0.00068019724
0.022717771	0.036841892	0.00069545765
0.022849260	0.036934737	0.00068921257
0.022980748	0.035335316	0.00067513774
0.023112237	0.035872404	0.00067414153
0.023243726	0.035824885	0.00067116422
0.023375214	0.037231928	0.00068888645
0.023506703	0.037515099	0.00068496369
0.023638192	0.037285394	0.00068070885
0.023769680	0.037154173	0.00068070993
0.023901169	0.036072327	0.00066674688
0.024032658	0.037051981	0.00067726061
0.024164147	0.036319154	0.00066500347
0.024295635	0.036362589	0.00066201758
0.024427124	0.037211290	0.00066639825
0.024558613	0.037329084	0.00066377583
0.024690101	0.036601022	0.00066497828
0.024821590	0.037836319	0.00066759149
0.024953079	0.036355903	0.00065123989
0.025084567	0.035270152	0.00064354109
0.025216056	0.035410683	0.00064060291
0.025347545	0.037243148	0.00066137393
0.025479034	0.037451055	0.00065605359
0.025610522	0.035232927	0.00063128593
0.025742011	0.035595093	0.00063585392
0.025873500	0.034948670	0.00062701658
0.026004988	0.035264726	0.00063471875
0.026136477	0.036402348	0.00063934733
0.026267966	0.035406848	0.00062710313
0.026399454	0.035022084	0.00062633246
0.026530943	0.034587783	0.00061752318
0.026662432	0.035568647	0.00062747443
0.026793920	0.035306066	0.00062307088
0.026925409	0.034610634	0.00061328951
0.027056898	0.035159100	0.00061961665
0.027188387	0.035238772	0.00061318808
0.027319875	0.034277173	0.00061148514
0.027451364	0.034623541	0.00060883490
0.027582853	0.034204829	0.00060124947
0.027714341	0.034706150	0.00060542476
0.027845830	0.033465430	0.00059198147
0.027977319	0.033851706	0.00059869420
0.028108807	0.033761280	0.00059421836
0.028240296	0.034077098	0.00059404359
0.028371785	0.033825557	0.00059144234
0.028503274	0.033229912	0.00058580843
0.028634762	0.032650721	0.00057946079
0.028766251	0.033587314	0.00058681344
0.028897740	0.033953680	0.00058282438
0.029029228	0.033797220	0.00058431940
0.029160717	0.033185357	0.00058101570
0.029292206	0.034351164	0.00058584109
0.029423694	0.033347382	0.00058005192
0.029555183	0.032829928	0.00056693775
0.029686672	0.032614198	0.00056935245
0.029818161	0.032966938	0.00057159759
0.029949649	0.032584179	0.00056456904
0.030081138	0.032421216	0.00056349108
0.030212627	0.032618710	0.00056002162
0.030344115	0.031962797	0.00055606375
0.030475604	0.032843164	0.00056345550
0.030607093	0.031312382	0.00054807225
0.030738581	0.032569805	0.00055768922
0.030870070	0.031615596	0.00054688036
0.031001559	0.031593842	0.00054480231
0.031133048	0.032147404	0.00055177719
0.031264536	0.032313066	0.00054971831
0.031396025	0.031493207	0.00054492083
0.031527514	0.032399816	0.00054992150
0.031659002	0.032591626	0.00054744293
0.031790491	0.031527960	0.00054143464
0.031921980	0.031996201	0.00054061434
0.032053468	0.031297981	0.00053901788
0.032184957	0.031801221	0.00053592210
0.032316446	0.031670755	0.00053391061
0.032447935	0.031179644	0.00053543342
0.032579423	0.032482241	0.00053979085
0.032710912	0.031247849	0.00053090134
0.032842401	0.030777074	0.00052343632
0.032973889	0.030672636	0.00052152854
0.033105378	0.031602429	0.00053133802
0.033236867	0.031992225	0.00053139960
0.033368355	0.030890977	0.00053067932
0.033499844	0.030684304	0.00052790218
0.033631333	0.031551746	0.00053519605
0.033762822	0.031142076	0.00053760155
0.033894310	0.029748744	0.00052555148
0.034025799	0.030689925	0.00053420396
0.034157288	0.030432704	0.00053263251
0.034288776	0.029638661	0.00052495549
0.034420265	0.030360555	0.00053602594
0.034551754	0.029993809	0.00052946180
0.034683242	0.031080366	0.00053967336
0.034814731	0.030398978	0.00053121431
0.034946220	0.029076808	0.00052226594
0.035077708	0.029827206	0.00053321048
0.035209197	0.029075981	0.00052485571
0.035340686	0.029274871	0.00052239041
0.035472175	0.028939902	0.00053018607
0.035603663	0.028806469	0.00053212012
0.035735152	0.029243371	0.00054223405
0.035866641	0.029058934	0.00053922838
0.035998129	0.028559820	0.00053438156
0.036129618	0.029116980	0.00054201100
0.036261107	0.029711519	0.00054300811
0.036392595	0.028711689	0.00054290775
0.036524084	0.028778898	0.00054152259
0.036655573	0.028420134	0.00053384415
0.036787062	0.029006106	0.00054531624
0.036918550	0.029567449	0.00054567129
0.037050039	0.029414112	0.00055075653
0.037181528	0.028305750	0.00053866640
0.037313016	0.029615421	0.00054880326
0.037444505	0.028910910	0.00054755870
0.037575994	0.029124076	0.00054602509
0.037707482	0.029049891	0.00055096951
0.037838971	0.029218350	0.00055386627
0.037970460	0.029122125	0.00054987174
0.038101949	0.028001115	0.00054225283
0.038233437	0.029021627	0.00054554209
0.038364926	0.030536488	0.00055289948
0.038496415	0.028153820	0.00053375265
0.038627903	0.029195004	0.00053528693
0.038759392	0.029374895	0.00053932971
0.038890881	0.028644463	0.00052778846
0.039022369	0.029666842	0.00053756959
0.039153858	0.029270661	0.00053263861
0.039285347	0.029385450	0.00053001811
0.039416836	0.029300611	0.00053208740
0.039548324	0.029114865	0.00052882880
0.039679813	0.030126680	0.00053356629
0.039811302	0.029394110	0.00052989702
0.039942790	0.030089396	0.00053226965
0.040074279	0.030688501	0.00054036961
0.040205768	0.028855329	0.00052142883
0.040337256	0.028160726	0.00051470269
0.040468745	0.028705635	0.00052069329
0.040600234	0.029561761	0.00052373724
0.040731723	0.029480724	0.00052419438
0.040863211	0.029660089	0.00052507614
0.040994700	0.029302304	0.00052166757
0.041126189	0.030185713	0.00052999577
0.041257677	0.029265760	0.00051868203
0.041389166	0.030062199	0.00052577231
0.041520655	0.030182294	0.00052670268
0.041652143	0.029443094	0.00051861861
0.041783632	0.028768878	0.00051509018
0.041915121	0.029369069	0.00051669410
0.042046610	0.029036447	0.00051594994
0.042178098	0.028553722	0.00051207205
0.042309587	0.029185981	0.00051522095
0.042441076	0.030046797	0.00052100082
0.042572564	0.029009281	0.00051240785
0.042704053	0.028887692	0.00050807029
0.042835542	0.028978415	0.00051229565
0.042967030	0.029659631	0.00051568859
0.043098519	0.029734677	0.00051640106
0.043230008	0.029161721	0.00051191574
0.043361496	0.028776385	0.00050357299
0.043492985	0.028547791	0.00050760013
0.043624474	0.029467124	0.00051021369
0.043755963	0.029813853	0.00051609819
0.043887451	0.029088576	0.00050660336
0.044018940	0.028263540	0.00049901156
0.044150429	0.028470587	0.00050513142
0.044281917	0.029704115	0.00050921904
0.044413406	0.028858427	0.00050565860
0.044544895	0.029520138	0.00050727947
0.044676383	0.029840869	0.00050930636
0.044807872	0.028939615	0.00050389430
0.044939361	0.029401087	0.00050457577
0.045070850	0.028751259	0.00050050146
0.045202338	0.029177088	0.00050337955
0.045333827	0.028670704	0.00049428866
0.045465316	0.029094457	0.00050455738
0.045596804	0.029780724	0.00050740235
0.045728293	0.029629001	0.00050497645
0.045859782	0.029411802	0.00050244731
0.045991270	0.029158778	0.00049636502
0.046122759	0.028345023	0.00049411249
0.046254248	0.028830828	0.00050639169
0.046385737	0.029187066	0.00051008368
0.046517225	0.028586847	0.00050581962
0.046648714	0.029079025	0.00051351396
0.046780203	0.029630805	0.00052371882
0.046911691	0.028365691	0.00051293709
0.047043180	0.029233638	0.00051897651
0.047174669	0.029450352	0.00052172700
0.047306157	0.029860130	0.00052647179
0.047437646	0.029534415	0.00052786440
0.047569135	0.029405538	0.00052845714
0.047700624	0.028669778	0.00051800132
0.047832112	0.028996302	0.00052760603
0.047963601	0.029365826	0.00052576483
0.048095090	0.028952698	0.00052778402
0.048226578	0.029343497	0.00053158485
0.048358067	0.029715724	0.00053198868
0.048489556	0.029814357	0.00053448663
0.048621044	0.028563994	0.00052498152
0.048752533	0.029251435	0.00053583531
0.048884022	0.029255773	0.00053344810
0.049015511	0.028155841	0.00052338522
0.049146999	0.029039525	0.00053213174
0.049278488	0.029689486	0.00053683067
0.049409977	0.028930061	0.00053449459
0.049541465	0.029236467	0.00053537438
0.049672954	0.028097026	0.00052815721
0.049804443	0.029514475	0.00053805432
0.049935931	0.029506892	0.00053995473
0.050067420	0.029192996	0.00053974626
0.050198909	0.028975604	0.00053656215
0.050330398	0.029753215	0.00054098737
0.050461886	0.029131607	0.00053673496
0.050593375	0.029531560	0.00054194124
0.050724864	0.029838107	0.00054605057
0.050856352	0.029338040	0.00054210413
0.050987841	0.029436686	0.00054164466
0.051119330	0.029095603	0.00053804799
0.051250818	0.028953066	0.00054056457
0.051382307	0.030276049	0.00055181650
0.051513796	0.029989164	0.00054772394
0.051645284	0.028827250	0.00053782038
0.051776773	0.029675023	0.00054508851
0.051908262	0.028396546	0.00053456139
0.052039751	0.029031445	0.00054233631
0.052171239	0.028810130	0.00053918661
0.052302728	0.028941434	0.00054558709
0.052434217	0.029845898	0.00054997032
0.052565705	0.030364058	0.00055553750
0.052697194	0.029334692	0.00054652068
0.052828683	0.028179984	0.00053806719
0.052960171	0.028336390	0.00053807469
0.053091660	0.028943112	0.00054007968
0.053223149	0.027287962	0.00053117219
0.053354638	0.028715759	0.00054353683
0.053486126	0.029932626	0.00055451756
0.053617615	0.029385317	0.00054824786
0.053749104	0.028705206	0.00054266770
0.053880592	0.030240673	0.00055415316
0.054012081	0.029420865	0.00055253692
0.054143570	0.030066615	0.00055622446
0.054275058	0.030349547	0.00055663407
0.054406547	0.029986033	0.00055189841
0.054538036	0.029292957	0.00055215003
0.054669525	0.029308564	0.00054743177
0.054801013	0.030074343	0.00055924213
0.054932502	0.028967665	0.00054862537
0.055063991	0.029322232	0.00054870165
0.055195479	0.029379945	0.00055117333
0.055326968	0.029133677	0.00055043971
0.055458457	0.029193855	0.00055311204
0.055589945	0.029437787	0.00055371673
0.055721434	0.028990697	0.00054660219
0.055852923	0.027557666	0.00054057123
0.055984412	0.028863795	0.00054942438
0.056115900	0.028864788	0.00054831446
0.056247389	0.029012865	0.00055173975
0.056378878	0.029170564	0.00054840009
0.056510366	0.029317002	0.00055633805
0.056641855	0.029273185	0.00055233572
0.056773344	0.030050058	0.00056144846
0.056904832	0.028610612	0.00054961637
0.057036321	0.028777112	0.00054657395
0.057167810	0.029239382	0.00055375048
0.057299299	0.028530105	0.00054759940
0.057430787	0.029653416	0.00055432036
0.057562276	0.028891461	0.00055389458
0.057693765	0.028654324	0.00054224592
0.057825253	0.028849363	0.00054901088
0.057956742	0.028404720	0.00054525690
0.058088231	0.028650323	0.00054646000
0.058219719	0.029284711	0.00055412344
0.058351208	0.028779540	0.00054351610
0.058482697	0.029517657	0.00055211414
0.058614186	0.029547030	0.00055363848
0.058745674	0.029297801	0.00054712155
0.058877163	0.029321917	0.00054706774
0.059008652	0.029075154	0.00054143666
0.059140140	0.028834781	0.00054506869
0.059271629	0.028904596	0.00054416089
0.059403118	0.028631704	0.00053907514
0.059534606	0.029104965	0.00054490975
0.059666095	0.028509348	0.00053410487
0.059797584	0.028875254	0.00053836696
0.059929072	0.028627229	0.00053899933
0.060060561	0.028906635	0.00053875321
0.060192050	0.028605271	0.00053904263
0.060323539	0.028602587	0.00053346662
0.060455027	0.028470132	0.00053550820
0.060586516	0.028750422	0.00053879358
0.060718005	0.029427778	0.00054103808
0.060849493	0.028306540	0.00053164989
0.060980982	0.028164048	0.00053391482
0.061112471	0.029229390	0.00053584313
0.061243959	0.029064398	0.00054303117
0.061375448	0.029980797	0.00054153510
0.061506937	0.029164242	0.00054023300
0.061638426	0.028476961	0.00053164692
0.061769914	0.027829446	0.00052708916
0.061901403	0.028925392	0.00053955766
0.062032892	0.028475731	0.00052745758
0.062164380	0.029172543	0.00053861521
0.062295869	0.028526628	0.00053193834
0.062427358	0.029628483	0.00054069293
0.062558846	0.029281627	0.00054135929
0.062690335	0.029260406	0.00053379193
0.062821824	0.029313651	0.00053838896
0.062953313	0.029018134	0.00053341481
0.063084801	0.029042424	0.00053368317
0.063216290	0.029841162	0.00054408139
0.063347779	0.028948408	0.00053252233
0.063479267	0.029607218	0.00053474496
0.063610756	0.028541291	0.00053260691
0.063742245	0.028776124	0.00053022859
0.063873733	0.028377283	0.00053261694
0.064005222	0.028658925	0.00053043948
0.064136711	0.029504039	0.00053559896
0.064268200	0.028838519	0.00053132533
0.064399688	0.028165574	0.00052428971
0.064531177	0.028843318	0.00053329391
0.064662666	0.029880394	0.00053764338
0.064794154	0.029427234	0.00053309606
0.064925643	0.029131205	0.00053438600
0.065057132	0.029285947	0.00053520674
0.065188620	0.028270310	0.00052674304
0.065320109	0.028593543	0.00052540626
0.065451598	0.028473341	0.00052516236
0.065583087	0.028523745	0.00052860260
0.065714575	0.029331241	0.00053009353
0.065846064	0.029352850	0.00053350537
0.065977553	0.029829593	0.00053517441
0.066109041	0.030248554	0.00053720554
0.066240530	0.028854139	0.00053109856
0.066372019	0.029654043	0.00053062136
0.066503507	0.029071910	0.00052843153
0.066634996	0.028675931	0.00052344821
0.066766485	0.028413657	0.00052407688
0.066897973	0.029427002	0.00053124658
0.067029462	0.028929817	0.00052788505
0.067160951	0.028698216	0.00052708453
0.067292440	0.029788099	0.00053185328
0.067423928	0.029427991	0.00052476472
0.067555417	0.029874532	0.00053430737
0.067686906	0.029168032	0.00052709669
0.067818394	0.028275933	0.00052110506
0.067949883	0.028332318	0.00051899867
0.068081372	0.028634661	0.00052082108
0.068212860	0.028762237	0.00052278936
0.068344349	0.029490073	0.00052936617
0.068475838	0.029708749	0.00052982786
0.068607327	0.029341344	0.00052827983
0.068738815	0.029570740	0.00052536773
0.068870304	0.029031469	0.00052575810
0.069001793	0.028282575	0.00051723469
0.069133281	0.028943885	0.00052269842
0.069264770	0.028972825	0.00052572261
0.069396259	0.028758051	0.00051594452
0.069527747	0.027896152	0.00051492320
0.069659236	0.027992185	0.00051593923
0.069790725	0.027587556	0.00051102818
0.069922214	0.027652578	0.00051174144
0.070053702	0.028434052	0.00051544378
0.070185191	0.028713920	0.00052164513
0.070316680	0.028765201	0.00051641791
0.070448168	0.028643446	0.00051813769
0.070579657	0.028776749	0.00051969598
0.070711146	0.028200306	0.00050907967
0.070842634	0.028459360	0.00051785896
0.070974123	0.028271347	0.00051375927
0.071105612	0.028396568	0.00051416697
0.071237101	0.027465124	0.00050817009
0.071368589	0.027665223	0.00050515512
0.071500078	0.028484536	0.00051580277
0.071631567	0.029004115	0.00051881017
0.071763055	0.028023721	0.00050985687
0.071894544	0.028098528	0.00051134450
0.072026033	0.027823501	0.00050591434
0.072157521	0.027028290	0.00050516507
0.072289010	0.028370096	0.00051455320
0.072420499	0.028171322	0.00051062837
0.072551988	0.026914858	0.00049853053
0.072683476	0.027686065	0.00050433157
0.072814965	0.026935245	0.00050164815
0.072946454	0.027073774	0.00050308791
0.073077942	0.028413374	0.00050904690
0.073209431	0.027118744	0.00050227454
0.073340920	0.027606864	0.00050377038
0.073472408	0.028699574	0.00051203059
0.073603897	0.027753389	0.00050702704
0.073735386	0.027213730	0.00049931673
0.073866875	0.026951503	0.00049912646
0.073998363	0.027652192	0.00050578478
0.074129852	0.026727031	0.00049762274
0.074261341	0.027761353	0.00050683414
0.074392829	0.027195525	0.00049715951
0.074524318	0.027505038	0.00050515000
0.074655807	0.028099990	0.00050442812
0.074787295	0.028233392	0.00050718459
0.074918784	0.027570485	0.00050271678
0.075050273	0.026517756	0.00049284231
0.075181761	0.027235008	0.00049925935
0.075313250	0.028377365	0.00050879863
0.075444739	0.027107862	0.00049806755
0.075576228	0.027131010	0.00049803366
0.075707716	0.026913647	0.00049529326
0.075839205	0.027113094	0.00049623007
0.075970694	0.026532857	0.00049040933
0.076102182	0.027126704	0.00049444438
0.076233671	0.027367959	0.00049977393
0.076365160	0.027340570	0.00049450735
0.076496648	0.027451332	0.00049701298
0.076628137	0.026386596	0.00049041103
0.076759626	0.027071217	0.00049370882
0.076891115	0.027354193	0.00049738090
0.077022603	0.027894058	0.00049854362
0.077154092	0.027181769	0.00049283111
0.077285581	0.027070920	0.00049485602
0.077417069	0.026450839	0.00048760012
0.077548558	0.026269589	0.00048924047
0.077680047	0.026377081	0.00048608008
0.077811535	0.027406025	0.00049465101
0.077943024	0.026401898	0.00048769036
0.078074513	0.027307400	0.00049198479
0.078206002	0.027554567	0.00049602964
0.078337490	0.027080227	0.00049076047
0.078468979	0.027061234	0.00049068776
0.078600468	0.027081099	0.00049375122
0.078731956	0.026455487	0.00048573933
0.078863445	0.026219937	0.00048544305
0.078994934	0.026932237	0.00048849491
0.079126422	0.027061331	0.00048932018
0.079257911	0.026374115	0.00048513183
0.079389400	0.026283016	0.00048282496
0.079520889	0.027330322	0.00049234310
0.079652377	0.026607584	0.00048519038
0.079783866	0.027155709	0.00048864434
0.079915355	0.026335157	0.00048535117
0.080046843	0.026792029	0.00048403346
0.080178332	0.026081307	0.00048006979
0.080309821	0.026968033	0.00049051221
0.080441309	0.026720339	0.00048134675
0.080572798	0.026797357	0.00048702420
0.080704287	0.025906931	0.00047903154
0.080835776	0.027226108	0.00048956055
0.080967264	0.026405421	0.00048509140
0.081098753	0.026856348	0.00048310368
0.081230242	0.026694277	0.00048445598
0.081361730	0.026018357	0.00047775709
0.081493219	0.025819562	0.00047665856
0.081624708	0.026738488	0.00048562369
0.081756196	0.026787587	0.00048094643
0.081887685	0.026450652	0.00048319370
0.082019174	0.027001902	0.00048561012
0.082150663	0.026679487	0.00048292870
0.082282151	0.026606649	0.00048263620
0.082413640	0.025733288	0.00047305304
0.082545129	0.026483826	0.00048028835
0.082676617	0.026493467	0.00048119322
0.082808106	0.026604158	0.00047947007
0.082939595	0.026598470	0.00048256700
0.083071083	0.026581680	0.00047807739
0.083202572	0.024679225	0.00046501076
0.083334061	0.026580455	0.00048271960
0.083465549	0.026222580	0.00047257082
0.083597038	0.026197129	0.00047907687
0.083728527	0.026066643	0.00047173786
0.083860016	0.026200313	0.00047592241
0.083991504	0.026027318	0.00047430262
0.084122993	0.025333791	0.00046794414
0.084254482	0.026231526	0.00047682774
0.084385970	0.025625180	0.00046845004
0.084517459	0.025989926	0.00047433196
0.084648948	0.025414911	0.00047066647
0.084780436	0.025398886	0.00046550603
0.084911925	0.026571646	0.00047675800
0.085043414	0.025808068	0.00047004705
0.085174903	0.025792997	0.00046806962
0.085306391	0.026864039	0.00048167425
0.085437880	0.025815644	0.00046945539
0.085569369	0.026187640	0.00047427607
0.085700857	0.025774490	0.00046838955
0.085832346	0.025871791	0.00047000316
0.085963835	0.026338410	0.00047468159
0.086095323	0.025829678	0.00046778091
0.086226812	0.025582983	0.00046560907
0.086358301	0.026268186	0.00047103111
0.086489790	0.026149546	0.00047074427
0.086621278	0.026422859	0.00047176898
0.086752767	0.025916216	0.00046722129
0.086884256	0.025796238	0.00046756043
0.087015744	0.026705949	0.00047322567
0.087147233	0.026383640	0.00047138573
0.087278722	0.025784343	0.00046991635
0.087410210	0.025177801	0.00046221121
0.087541699	0.025620948	0.00046494317
0.087673188	0.025765705	0.00046672396
0.087804677	0.025973364	0.00046566345
0.087936165	0.025939601	0.00046704595
0.088067654	0.026151764	0.00046961323
0.088199143	0.025876837	0.00046416325
0.088330631	0.025900558	0.00046763161
0.088462120	0.025298115	0.00045994562
0.088593609	0.026330023	0.00047120238
0.088725097	0.025946648	0.00046359416
0.088856586	0.025955143	0.00046423098
0.088988075	0.026500963	0.00047170844
0.089119564	0.026698102	0.00047122681
0.089251052	0.026211821	0.00046564617
0.089382541	0.025736854	0.00046337222
0.089514030	0.024893628	0.00045591534
0.089645518	0.025509287	0.00046045759
0.089777007	0.026068575	0.00046433083
0.089908496	0.026236087	0.00046840116
0.090039984	0.025033252	0.00045709034
0.090171473	0.026210482	0.00046281779
0.090302962	0.025957040	0.00046546970
0.090434451	0.025625015	0.00045966301
0.090565939	0.024844238	0.00045736204
0.090697428	0.025252018	0.00045847384
0.090828917	0.025675519	0.00045630542
0.090960405	0.025728693	0.00046271959
0.091091894	0.025191873	0.00045591764
0.091223383	0.024797742	0.00045587503
0.091354871	0.025055546	0.00045858421
0.091486360	0.025182423	0.00046513889
0.091617849	0.025695827	0.00047488297
0.091749337	0.026092322	0.00047993533
0.091880826	0.025229522	0.00047836855
0.092012315	0.025914068	0.00048618115
0.092143804	0.024784087	0.00047696136
0.092275292	0.025433514	0.00048527103
0.092406781	0.025538813	0.00048812614
0.092538270	0.025709810	0.00049292291
0.092669758	0.024741153	0.00048750071
0.092801247	0.025491972	0.00047654254
0.092932736	0.024641627	0.00047307475
0.093064224	0.024597959	0.00047077306
0.093195713	0.024960309	0.00047091083
0.093327202	0.025812877	0.00047688394
0.093458691	0.024861661	0.00046293813
0.093590179	0.025071290	0.00046838247
0.093721668	0.025416329	0.00047035813
0.093853157	0.025829690	0.00047132876
0.093984645	0.024973438	0.00046570371
0.094116134	0.024951655	0.00046280045
0.094247623	0.024657121	0.00046025069
0.094379111	0.024446283	0.00045890983
0.094510600	0.024010646	0.00045508145
0.094642089	0.024243781	0.00045555944
0.094773578	0.024655577	0.00045566254
0.094905066	0.024779519	0.00045921325
0.095036555	0.024210828	0.00045732614
0.095168044	0.025119755	0.00045785287
0.095299532	0.024090507	0.00045240678
0.095431021	0.024685535	0.00045443040
0.095562510	0.025172547	0.00046093700
0.095693998	0.024166398	0.00045298217
0.095825487	0.024439711	0.00045158320
0.095956976	0.024739971	0.00045633112
0.096088465	0.025571232	0.00045867304
0.096219953	0.025080255	0.00045803387
0.096351442	0.023755745	0.00044789941
0.096482931	0.024555598	0.00045079388
0.096614419	0.024157559	0.00044754442
0.096745908	0.024982358	0.00045551030
0.096877397	0.023808097	0.00044472130
0.097008885	0.024476377	0.00045289169
0.097140374	0.024840292	0.00045177067
0.097271863	0.024239216	0.00044843740
0.097403352	0.024804858	0.00045109044
0.097534840	0.024347745	0.00044754899
0.097666329	0.024883605	0.00045352137
0.097797818	0.024852358	0.00044667681
0.097929306	0.024732965	0.00044857531
0.098060795	0.023918375	0.00044089637
0.098192284	0.024373564	0.00044134402
0.098323772	0.024903016	0.00045019194
0.098455261	0.025335232	0.00044904956
0.098586750	0.024624715	0.00044281016
0.098718239	0.023416403	0.00043392717
0.098849727	0.024673959	0.00044091259
0.098981216	0.024493627	0.00044066798
0.099112705	0.023519772	0.00043291863
0.099244193	0.024823265	0.00044249724
0.099375682	0.023008555	0.00042899290
0.099507171	0.023957134	0.00043459175
0.099638659	0.023473040	0.00043590095
0.099770148	0.024230523	0.00043896759
0.099901637	0.024288694	0.00043729715
0.10003313	0.023066958	0.00043024108
0.10016461	0.024273492	0.00043923068
0.10029610	0.024342839	0.00044293867
0.10042759	0.023630304	0.00043367155
0.10055908	0.024238711	0.00044056741
0.10069057	0.023660237	0.00043507167
0.10082206	0.024262865	0.00043813986
0.10095355	0.024283915	0.00044066569
0.10108504	0.024401175	0.00043910400
0.10121652	0.024826332	0.00044101398
0.10134801	0.024275681	0.00043859417
0.10147950	0.024072534	0.00043646725
0.10161099	0.023161106	0.00043192584
0.10174248	0.024372130	0.00043858857
0.10187397	0.023496534	0.00043116382
0.10200546	0.023838323	0.00043466738
0.10213694	0.024694444	0.00043819636
0.10226843	0.024546622	0.00043882038
0.10239992	0.024320964	0.00043648211
0.10253141	0.024153381	0.00043118372
0.10266290	0.024067727	0.00043713364
0.10279439	0.023929521	0.00043254140
0.10292588	0.024245340	0.00043546426
0.10305737	0.023732129	0.00043300794
0.10318885	0.024423158	0.00043420224
0.10332034	0.023886520	0.00043421602
0.10345183	0.023965141	0.00043100539
0.10358332	0.024056612	0.00043467730
0.10371481	0.023665088	0.00042943856
0.10384630	0.024468680	0.00043465193
0.10397779	0.023436819	0.00042799671
0.10410928	0.023361506	0.00042854314
0.10424076	0.023082509	0.00042482893
0.10437225	0.023561470	0.00042745264
0.10450374	0.023914670	0.00042717956
0.10463523	0.023571848	0.00042902053
0.10476672	0.023917568	0.00043111687
0.10489821	0.024143062	0.00043175300
0.10502970	0.024499307	0.00043221968
0.10516118	0.023601714	0.00042535341
0.10529267	0.024143107	0.00043312455
0.10542416	0.023440593	0.00042601287
0.10555565	0.024387728	0.00043353293
0.10568714	0.024349820	0.00043039789
0.10581863	0.024377053	0.00043121180
0.10595012	0.023678936	0.00042600785
0.10608161	0.023528216	0.00042685479
0.10621309	0.023966233	0.00042911296
0.10634458	0.024586765	0.00043240631
0.10647607	0.024064705	0.00042859181
0.10660756	0.023764545	0.00042523214
0.10673905	0.023548757	0.00042631562
0.10687054	0.024330711	0.00043396766
0.10700203	0.024603013	0.00044322927
0.10713352	0.023859077	0.00043984109
0.10726500	0.023833873	0.00044399587
0.10739649	0.023474953	0.00044676756
0.10752798	0.023665211	0.00044565798
0.10765947	0.024778974	0.00045847886
0.10779096	0.024316750	0.00045566539
0.10792245	0.023323523	0.00045260743
0.10805394	0.023958941	0.00045730125
0.10818542	0.024174606	0.00045955233
0.10831691	0.023585660	0.00045875076
0.10844840	0.024332377	0.00046557240
0.10857989	0.024329341	0.00046823686
0.10871138	0.024478485	0.00047251673
0.10884287	0.024195817	0.00046752238
0.10897436	0.024199395	0.00046688562
0.10910585	0.023636472	0.00046776061
0.10923733	0.024483571	0.00047046504
0.10936882	0.022629636	0.00046381290
0.10950031	0.024344969	0.00047372686
0.10963180	0.024436150	0.00047877414
0.10976329	0.023817432	0.00047353417
0.10989478	0.023853602	0.00047626236
0.11002627	0.023471508	0.00047715050
0.11015776	0.024166696	0.00047598942
0.11028924	0.023428409	0.00047473174
0.11042073	0.023285909	0.00047805819
0.11055222	0.023658309	0.00047705889
0.11068371	0.023721129	0.00048164722
0.11081520	0.023850962	0.00048281564
0.11094669	0.022701733	0.00047367143
0.11107818	0.024187097	0.00048828742
0.11120966	0.022963349	0.00047689133
0.11134115	0.023893215	0.00048702000
0.11147264	0.023153510	0.00047784703
0.11160413	0.022532638	0.00047614276
0.11173562	0.024054447	0.00049478475
0.11186711	0.023273560	0.00047040171
0.11199860	0.024078032	0.00047727128
0.11213009	0.023589366	0.00046495013
0.11226157	0.023973847	0.00046309229
0.11239306	0.024018681	0.00046460587
0.11252455	0.024102038	0.00046516381
0.11265604	0.023972424	0.00046379743
0.11278753	0.024008470	0.00045839538
0.11291902	0.023755993	0.00045595182
0.11305051	0.023425958	0.00045633229
0.11318200	0.023651032	0.00045070329
0.11331348	0.023484359	0.00045306012
0.11344497	0.023739122	0.00045268971
0.11357646	0.023651387	0.00044844576
0.11370795	0.024044836	0.00045244828
0.11383944	0.024064150	0.00045354300
0.11397093	0.023877499	0.00044996706
0.11410242	0.024039374	0.00045314987
0.11423390	0.023517413	0.00044183559
0.11436539	0.024179125	0.00045378977
0.11449688	0.024360948	0.00044943925
0.11462837	0.024314581	0.00045301042
0.11475986	0.024380256	0.00044803872
0.11489135	0.024697602	0.00044844830
0.11502284	0.024443717	0.00045157038
0.11515433	0.023593555	0.00044217394
0.11528581	0.023160187	0.00043910826
0.11541730	0.023438614	0.00043847337
0.11554879	0.023595978	0.00043873395
0.11568028	0.023475548	0.00044170798
0.11581177	0.023823094	0.00044160340
0.11594326	0.023950060	0.00044193559
0.11607475	0.024335512	0.00044375178
0.11620624	0.025025599	0.00044683244
0.11633772	0.024441622	0.00044572148
0.11646921	0.024004921	0.00044150427
0.11660070	0.024688697	0.00044444660
0.11673219	0.023725374	0.00043650315
0.11686368	0.023934404	0.00043756037
0.11699517	0.024628083	0.00044330411
0.11712666	0.023135900	0.00043221847
0.11725814	0.024931259	0.00044210597
0.11738963	0.024066683	0.00043532354
0.11752112	0.023431348	0.00042864894
0.11765261	0.023803739	0.00043221133
0.11778410	0.024216185	0.00043785516
0.11791559	0.023412773	0.00042737581
0.11804708	0.024080263	0.00043078935
0.11817857	0.024258154	0.00043403187
0.11831005	0.023567439	0.00042665057
0.11844154	0.023550464	0.00042901700
0.11857303	0.023278975	0.00042208691
0.11870452	0.023941039	0.00042786202
0.11883601	0.023179645	0.00042296615
0.11896750	0.024103955	0.00042821437
0.11909899	0.023968429	0.00042842987
0.11923048	0.023697273	0.00042230022
0.11936196	0.024394710	0.00042999167
0.11949345	0.024143872	0.00042565744
0.11962494	0.024694258	0.00042827440
0.11975643	0.023897883	0.00042498685
0.11988792	0.023858109	0.00042027655
0.12001941	0.024237590	0.00042338261
0.12015090	0.023194350	0.00041549935
0.12028239	0.023478059	0.00042048174
0.12041387	0.023828230	0.00041870161
0.12054536	0.024069165	0.00041830879
0.12067685	0.023798460	0.00041718948
0.12080834	0.023596818	0.00041719257
0.12093983	0.023446902	0.00041162912
0.12107132	0.023593923	0.00041865157
0.12120281	0.023848692	0.00041605963
0.12133429	0.023846151	0.00041626690
0.12146578	0.023940102	0.00041831589
0.12159727	0.023659167	0.00041217551
0.12172876	0.023619287	0.00041584236
0.12186025	0.023547484	0.00041353261
0.12199174	0.023561714	0.00041495245
0.12212323	0.023857185	0.00041576703
0.12225472	0.023701160	0.00041416844
0.12238620	0.023954081	0.00041643388
0.12251769	0.024266250	0.00041748664
0.12264918	0.024151392	0.00041746045
0.12278067	0.024387779	0.00042029925
0.12291216	0.023548890	0.00041201718
0.12304365	0.023789727	0.00041416592
0.12317514	0.024030215	0.00041492815
0.12330663	0.023529965	0.00041352340
0.12343811	0.024387213	0.00041776672
0.12356960	0.023040760	0.00040742294
0.12370109	0.023716175	0.00041313448
0.12383258	0.023563692	0.00040981998
0.12396407	0.024042452	0.00041177643
0.12409556	0.023825697	0.00041544350
0.12422705	0.024154332	0.00041290953
0.12435853	0.023971569	0.00041317925
0.12449002	0.024391405	0.00041405286
0.12462151	0.023916279	0.00041441166
0.12475300	0.023141627	0.00040770439
0.12488449	0.023772610	0.00041023983
0.12501598	0.023763200	0.00041211014
0.12514747	0.023239563	0.00040497836
0.12527896	0.023799264	0.00041020342
0.12541044	0.023868234	0.00041275005
0.12554193	0.023306083	0.00040692678
0.12567342	0.023505025	0.00040760740
0.12580491	0.022914481	0.00040567989
0.12593640	0.023404252	0.00040599361
0.12606789	0.023819689	0.00041145036
0.12619938	0.023958902	0.00041106912
0.12633087	0.023980385	0.00041341882
0.12646235	0.023368225	0.00040703583
0.12659384	0.023103369	0.00040021487
0.12672533	0.024239642	0.00041381107
0.12685682	0.023571689	0.00040661588
0.12698831	0.023322678	0.00040473212
0.12711980	0.023422883	0.00040537869
0.12725129	0.023946699	0.00040726971
0.12738277	0.024097119	0.00041106422
0.12751426	0.023986047	0.00040923678
0.12764575	0.023360369	0.00040367574
0.12777724	0.024288901	0.00040939617
0.12790873	0.024171177	0.00041048438
0.12804022	0.023806469	0.00040894971
0.12817171	0.023915427	0.00040650535
0.12830320	0.023830101	0.00040512063
0.12843468	0.023682395	0.00040573168
0.12856617	0.023795883	0.00040384128
0.12869766	0.024231435	0.00040919891
0.12882915	0.024053837	0.00040840974
0.12896064	0.023312023	0.00040036336
0.12909213	0.023749146	0.00040318392
0.12922362	0.023717734	0.00040308708
0.12935511	0.023840745	0.00040698830
0.12948659	0.023971111	0.00040627358
0.12961808	0.023807463	0.00040302425
0.12974957	0.023670923	0.00040263018
0.12988106	0.024126820	0.00040597936
0.13001255	0.022906459	0.00039795880
0.13014404	0.024213746	0.00040954306
0.13027553	0.023297518	0.00039888871
0.13040701	0.024773751	0.00040913394
0.13053850	0.023524761	0.00040309005
0.13066999	0.023563485	0.00040078098
0.13080148	0.023347446	0.00040193153
0.13093297	0.023638109	0.00039944428
0.13106446	0.023873460	0.00040267630
0.13119595	0.023479178	0.00039993975
0.13132744	0.023975637	0.00040300106
0.13145892	0.023532803	0.00040163181
0.13159041	0.024207176	0.00040419419
0.13172190	0.023829375	0.00040022728
0.13185339	0.024037339	0.00040428779
0.13198488	0.023677647	0.00040072013
0.13211637	0.023373408	0.00039920048
0.13224786	0.024117933	0.00040175054
0.13237935	0.023765358	0.00040042818
0.13251083	0.023606227	0.00040013825
0.13264232	0.023613416	0.00040048095
0.13277381	0.024112072	0.00040459776
0.13290530	0.023794201	0.00039796505
0.13303679	0.024104138	0.00040349603
0.13316828	0.023735505	0.00040093009
0.13329977	0.023093343	0.00039345742
0.13343125	0.023072713	0.00039844198
0.13356274	0.023029225	0.00039250399
0.13369423	0.023889430	0.00039927262
0.13382572	0.023264007	0.00039729726
0.13395721	0.023069792	0.00039527598
0.13408870	0.023808061	0.00040149227
0.13422019	0.023042410	0.00039180287
0.13435168	0.023977479	0.00039977313
0.13448316	0.023597758	0.00039954640
0.13461465	0.023705809	0.00039704374
0.13474614	0.023430704	0.00039527378
0.13487763	0.023766181	0.00039600405
0.13500912	0.024046977	0.00039937929
0.13514061	0.024310606	0.00040238375
0.13527210	0.023844115	0.00039959874
0.13540359	0.023851783	0.00039842659
0.13553507	0.023631411	0.00039608937
0.13566656	0.023677038	0.00039595289
0.13579805	0.023239173	0.00039412580
0.13592954	0.023887622	0.00039593688
0.13606103	0.023356685	0.00039634420
0.13619252	0.022992145	0.00039054736
0.13632401	0.023417368	0.00039222050
0.13645549	0.023439780	0.00039701640
0.13658698	0.023660201	0.00039466337
0.13671847	0.023199253	0.00039267748
0.13684996	0.024100695	0.00039622440
0.13698145	0.023567368	0.00039428372
0.13711294	0.023516699	0.00039410409
0.13724443	0.023528012	0.00039467100
0.13737592	0.023705943	0.00039329845
0.13750740	0.023784865	0.00039685262
0.13763889	0.023388571	0.00038977030
0.13777038	0.023529949	0.00039349311
0.13790187	0.023936809	0.00039552726
0.13803336	0.022938199	0.00038804046
0.13816485	0.022939946	0.00039010071
0.13829634	0.023682860	0.00039165895
0.13842783	0.023718653	0.00039489815
0.13855931	0.023655941	0.00039269388
0.13869080	0.024165068	0.00039665410
0.13882229	0.024559560	0.00039785345
0.13895378	0.023914117	0.00039374375
0.13908527	0.023949884	0.00039631384
0.13921676	0.023686855	0.00039310183
0.13934825	0.023780247	0.00039314002
0.13947973	0.023871088	0.00039400785
0.13961122	0.024016490	0.00039347068
0.13974271	0.023254962	0.00038718968
0.13987420	0.023768098	0.00039467934
0.14000569	0.023770175	0.00039039096
0.14013718	0.023342832	0.00038854937
0.14026867	0.023558605	0.00039037839
0.14040016	0.024633597	0.00039787854
0.14053164	0.023419579	0.00039186341
0.14066313	0.023437544	0.00038608259
0.14079462	0.023829431	0.00039151219
0.14092611	0.023501615	0.00038801421
0.14105760	0.023438730	0.00038833135
0.14118909	0.022957605	0.00038656827
0.14132058	0.024241215	0.00039129922
0.14145207	0.023746412	0.00038841469
0.14158355	0.023674694	0.00038733776
0.14171504	0.023437225	0.00038707134
0.14184653	0.023664984	0.00038837696
0.14197802	0.023815926	0.00038900954
0.14210951	0.023173512	0.00038398963
0.14224100	0.023979812	0.00039005413
0.14237249	0.023256847	0.00038467034
0.14250398	0.022960656	0.00038503466
0.14263546	0.023820579	0.00038625668
0.14276695	0.023345718	0.00038520199
0.14289844	0.023351610	0.00038489021
0.14302993	0.023664729	0.00038711248
0.14316142	0.023675659	0.00038693695
0.14329291	0.023738863	0.00038629043
0.14342440	0.023473461	0.00038556231
0.14355588	0.024299083	0.00039184174
0.14368737	0.022924875	0.00038148290
0.14381886	0.024337541	0.00039235209
0.14395035	0.023967404	0.00038763853
0.14408184	0.023834014	0.00038726388
0.14421333	0.023181247	0.00038378729
0.14434482	0.023995614	0.00038750520
0.14447631	0.023970294	0.00038802159
0.14460779	0.023931935	0.00038767947
0.14473928	0.023839252	0.00038746339
0.14487077	0.023631761	0.00038685783
0.14500226	0.023708387	0.00038520056
0.14513375	0.023815927	0.00038805274
0.14526524	0.024096434	0.00038643029
0.14539673	0.023315940	0.00038267351
0.14552822	0.023640257	0.00038694700
0.14565970	0.023667854	0.00038536371
0.14579119	0.023424426	0.00038385349
0.14592268	0.023002346	0.00038036247
0.14605417	0.023132044	0.00038092576
0.14618566	0.023298719	0.00038319161
0.14631715	0.023327619	0.00037977220
0.14644864	0.023607067	0.00038354731
0.14658012	0.023960492	0.00038633939
0.14671161	0.023493296	0.00038415900
0.14684310	0.023405678	0.00038508864
0.14697459	0.023751524	0.00038306819
0.14710608	0.023540884	0.00038233626
0.14723757	0.023682935	0.00038389521
0.14736906	0.023379260	0.00038044568
0.14750055	0.024239380	0.00038795267
0.14763203	0.023610649	0.00038233244
0.14776352	0.022862132	0.00037609054
0.14789501	0.023303074	0.00038069801
0.14802650	0.023813098	0.00038137617
0.14815799	0.023623124	0.00038390187
0.14828948	0.024046198	0.00038371188
0.14842097	0.023177880	0.00038022503
0.14855246	0.022807531	0.00037765927
0.14868394	0.023969484	0.00038178853
0.14881543	0.023532640	0.00037998331
0.14894692	0.023369120	0.00038019465
0.14907841	0.023204141	0.00037773833
0.14920990	0.023174800	0.00037777958
0.14934139	0.023310106	0.00037842482
0.14947288	0.023829671	0.00038327401
0.14960436	0.023573866	0.00038066801
0.14973585	0.022912648	0.00037715078
0.14986734	0.023769452	0.00038312256
0.14999883	0.023696649	0.00038031983
0.15013032	0.023198423	0.00037772983
0.15026181	0.023390740	0.00037957031
0.15039330	0.024179078	0.00038367408
0.15052479	0.023381998	0.00037851706
0.15065627	0.023720132	0.00038007014
0.15078776	0.022986555	0.00037736763
0.15091925	0.023171283	0.00037788872
0.15105074	0.023714274	0.00037985323
0.15118223	0.024037943	0.00038242569
0.15131372	0.023861946	0.00038140620
0.15144521	0.023461434	0.00037852167
0.15157670	0.023702400	0.00038035601
0.15170818	0.022891510	0.00037310908
0.15183967	0.023983762	0.00038083126
0.15197116	0.023277891	0.00037781213
0.15210265	0.023666895	0.00037760503
0.15223414	0.023397536	0.00037656779
0.15236563	0.023523475	0.00037718827
0.15249712	0.023419101	0.00037644333
0.15262860	0.023437347	0.00037590984
0.15276009	0.023170836	0.00037644268
0.15289158	0.023291370	0.00037586283
0.15302307	0.023806488	0.00037722642
0.15315456	0.022896289	0.00037247741
0.15328605	0.023922224	0.00037990983
0.15341754	0.023576092	0.00037819153
0.15354903	0.023800489	0.00037803160
0.15368051	0.023682106	0.00037657497
0.15381200	0.024186618	0.00037825669
0.15394349	0.024059954	0.00037997618
0.15407498	0.023732285	0.00037735684
0.15420647	0.023812632	0.00037642140
0.15433796	0.023328808	0.00037420333
0.15446945	0.022571610	0.00036853196
0.15460094	0.023213954	0.00037517736
0.15473242	0.024067906	0.00037972984
0.15486391	0.023815506	0.00037619003
0.15499540	0.024406778	0.00038022188
0.15512689	0.023177153	0.00037306595
0.15525838	0.023314293	0.00037437116
0.15538987	0.023169489	0.00037238713
0.15552136	0.023810968	0.00037621519
0.15565284	0.023696508	0.00037465060
0.15578433	0.023006697	0.00037141709
0.15591582	0.023364924	0.00037279173
0.15604731	0.023354957	0.00037335663
0.15617880	0.023732484	0.00037480820
0.15631029	0.023431103	0.00037319979
0.15644178	0.023961076	0.00037600288
0.15657327	0.022884901	0.00037112036
0.15670475	0.023907388	0.00037513421
0.15683624	0.023538777	0.00037372678
0.15696773	0.022924326	0.00036939295
0.15709922	0.023207830	0.00037089529
0.15723071	0.023748457	0.00037473376
0.15736220	0.023579083	0.00037168915
0.15749369	0.023794626	0.00037376347
0.15762518	0.023711549	0.00037185013
0.15775666	0.023163556	0.00037065808
0.15788815	0.023598390	0.00037309100
0.15801964	0.023751039	0.00037263921
0.15815113	0.023996620	0.00037568163
0.15828262	0.023817494	0.00037377609
0.15841411	0.023532816	0.00037272205
0.15854560	0.023298749	0.00037157678
0.15867708	0.023111005	0.00036761570
0.15880857	0.023825040	0.00037307992
0.15894006	0.023761237	0.00037215189
0.15907155	0.023089919	0.00036782093
0.15920304	0.024144100	0.00037615299
0.15933453	0.023623610	0.00037148658
0.15946602	0.023308083	0.00036988674
0.15959751	0.023880549	0.00037215280
0.15972899	0.023892002	0.00037242372
0.15986048	0.023721198	0.00037311381
0.15999197	0.022928597	0.00036447044
0.16012346	0.023879502	0.00037334603
0.16025495	0.023696709	0.00037160071
0.16038644	0.023631448	0.00036934076
0.16051793	0.023686463	0.00037220823
0.16064942	0.023591180	0.00036783556
0.16078090	0.023504838	0.00037133794
0.16091239	0.023706893	0.00037125548
0.16104388	0.023085647	0.00036576286
0.16117537	0.023809032	0.00037110107
0.16130686	0.023924506	0.00037052622
0.16143835	0.023370185	0.00036767559
0.16156984	0.024197128	0.00037407394
0.16170133	0.023322822	0.00036581394
0.16183281	0.023270275	0.00036775042
0.16196430	0.024058378	0.00037136690
0.16209579	0.023310582	0.00036591570
0.16222728	0.024136018	0.00037174941
0.16235877	0.024154871	0.00037061970
0.16249026	0.023186540	0.00036676419
0.16262175	0.023367332	0.00036692254
0.16275323	0.023829088	0.00036959999
0.16288472	0.023212817	0.00036558454
0.16301621	0.023409167	0.00036510133
0.16314770	0.022948453	0.00036497726
0.16327919	0.023880106	0.00036927138
0.16341068	0.023390932	0.00036529082
0.16354217	0.023699512	0.00036769163
0.16367366	0.023361074	0.00036540737
0.16380514	0.023235879	0.00036592933
0.16393663	0.023385127	0.00036643301
0.16406812	0.023561899	0.00036540710
0.16419961	0.023575738	0.00036662429
0.16433110	0.023839495	0.00036894953
0.16446259	0.023278750	0.00036461409
0.16459408	0.023497188	0.00036578693
0.16472557	0.023241937	0.00036305820
0.16485705	0.023414086	0.00036468955
0.16498854	0.023357651	0.00036387123
0.16512003	0.023458408	0.00036526500
0.16525152	0.023700447	0.00036799594
0.16538301	0.023835261	0.00036536515
0.16551450	0.023682833	0.00036681265
0.16564599	0.023919702	0.00036888775
0.16577747	0.023187420	0.00036390914
0.16590896	0.023718718	0.00036691939
0.16604045	0.023399830	0.00036262157
0.16617194	0.023720201	0.00036680526
0.16630343	0.023479692	0.00036440192
0.16643492	0.023700266	0.00036481340
0.16656641	0.023625265	0.00036541750
0.16669790	0.023237110	0.00036012445
0.16682938	0.022612935	0.00035840949
0.16696087	0.023784140	0.00036753420
0.16709236	0.023402164	0.00036170890
0.16722385	0.023443083	0.00036358945
0.16735534	0.023902430	0.00036479788
0.16748683	0.023236759	0.00036113582
0.16761832	0.023589058	0.00036478345
0.16774981	0.023553531	0.00036207636
0.16788129	0.023107495	0.00036202589
0.16801278	0.023358544	0.00036086966
0.16814427	0.023455025	0.00036340861
0.16827576	0.023126984	0.00036139866
0.16840725	0.023353407	0.00035981359
0.16853874	0.024041181	0.00036584489
0.16867023	0.023589888	0.00036210320
0.16880171	0.023543690	0.00036344680
0.16893320	0.023334851	0.00036200846
0.16906469	0.022917816	0.00035748020
0.16919618	0.023666628	0.00036400298
0.16932767	0.023907939	0.00036325199
0.16945916	0.023233591	0.00036043230
0.16959065	0.023250699	0.00036146040
0.16972214	0.023297392	0.00035914577
0.16985362	0.023264614	0.00036139032
0.16998511	0.023588928	0.00035990575
0.17011660	0.023615080	0.00036164911
0.17024809	0.022938989	0.00035863687
0.17037958	0.023458019	0.00036023230
0.17051107	0.024155217	0.00036553224
0.17064256	0.023513051	0.00036041476
0.17077405	0.023702828	0.00036214812
0.17090553	0.023257658	0.00036019852
0.17103702	0.023209536	0.00035828698
0.17116851	0.024138197	0.00036351763
0.17130000	0.023690455	0.00036192891
0.17143149	0.023563167	0.00036088066
0.17156298	0.023244270	0.00035886053
0.17169447	0.023457801	0.00035833834
0.17182595	0.022826885	0.00035658368
0.17195744	0.023427093	0.00036059937
0.17208893	0.023674042	0.00035858862
0.17222042	0.023344666	0.00035908995
0.17235191	0.023900689	0.00036133156
0.17248340	0.023555719	0.00035962630
0.17261489	0.023829197	0.00036188368
0.17274638	0.023521150	0.00035728078
0.17287786	0.022748908	0.00035546933
0.17300935	0.023163356	0.00035653344
0.17314084	0.022944952	0.00035523469
0.17327233	0.023732567	0.00035989834
0.17340382	0.023626811	0.00035795374
0.17353531	0.023692555	0.00036051103
0.17366680	0.023871764	0.00036045279
0.17379829	0.023426807	0.00035657912
0.17392977	0.023013234	0.00035611806
0.17406126	0.023689535	0.00035859353
0.17419275	0.023107853	0.00035597587
0.17432424	0.023476781	0.00035665439
0.17445573	0.023325696	0.00035535672
0.17458722	0.022815224	0.00035360748
0.17471871	0.023366576	0.00035623608
0.17485019	0.023445308	0.00035669132
0.17498168	0.023249138	0.00035637680
0.17511317	0.023574985	0.00035693881
0.17524466	0.023792269	0.00035976866
0.17537615	0.022977779	0.00035301528
0.17550764	0.023286069	0.00035592553
0.17563913	0.022776576	0.00035246107
0.17577062	0.023548641	0.00035519723
0.17590210	0.023896613	0.00035997192
0.17603359	0.023229373	0.00035460978
0.17616508	0.023043106	0.00035434628
0.17629657	0.023343745	0.00035641731
0.17642806	0.023867743	0.00035676551
0.17655955	0.023036336	0.00035399171
0.17669104	0.023585925	0.00035554441
0.17682253	0.022932917	0.00035036155
0.17695401	0.023383814	0.00035589595
0.17708550	0.023888860	0.00035649191
0.17721699	0.023457790	0.00035454556
0.17734848	0.023162462	0.00035327091
0.17747997	0.023653326	0.00035702963
0.17761146	0.023457348	0.00035687894
0.17774295	0.022974743	0.00034974970
0.17787443	0.023310886	0.00035330081
0.17800592	0.023428267	0.00035290435
0.17813741	0.023151409	0.00035151546
0.17826890	0.023410089	0.00035513895
0.17840039	0.023655971	0.00035355425
0.17853188	0.023585737	0.00035565635
0.17866337	0.023447375	0.00035307817
0.17879486	0.023246546	0.00035181618
0.17892634	0.023554871	0.00035496748
0.17905783	0.022845232	0.00034863398
0.17918932	0.022795149	0.00035119251
0.17932081	0.023325246	0.00035274475
0.17945230	0.023028808	0.00035075079
0.17958379	0.023336018	0.00035222531
0.17971528	0.023940363	0.00035496101
0.17984677	0.023472736	0.00035424560
0.17997825	0.023907675	0.00035497422
0.18010974	0.023461986	0.00035227469
0.18024123	0.023706757	0.00035372984
0.18037272	0.022969075	0.00034763355
0.18050421	0.023173841	0.00035796131
0.18063570	0.023536926	0.00036217114
0.18076719	0.023320958	0.00036309321
0.18089867	0.023210622	0.00036566012
0.18103016	0.023369840	0.00036715504
0.18116165	0.023000411	0.00036706217
0.18129314	0.023309532	0.00036922140
0.18142463	0.022902419	0.00036704976
0.18155612	0.023094449	0.00037249258
0.18168761	0.023136597	0.00037273473
0.18181910	0.023964904	0.00037961976
0.18195058	0.023085230	0.00037714649
0.18208207	0.022953106	0.00037354164
0.18221356	0.022582941	0.00037355176
0.18234505	0.023074642	0.00037821950
0.18247654	0.024096572	0.00038595201
0.18260803	0.023114320	0.00038013678
0.18273952	0.023185227	0.00038179040
0.18287101	0.023645141	0.00038608643
0.18300249	0.022736296	0.00038078198
0.18313398	0.023363958	0.00038493723
0.18326547	0.023476752	0.00038594227
0.18339696	0.023427358	0.00038819434
0.18352845	0.024399500	0.00039449936
0.18365994	0.022589743	0.00038435355
0.18379143	0.023278502	0.00038988357
0.18392292	0.023288055	0.00039157854
0.18405440	0.023737227	0.00039209620
0.18418589	0.023539618	0.00039322506
0.18431738	0.023017164	0.00039182401
0.18444887	0.023575320	0.00039496636
0.18458036	0.022743269	0.00039165354
0.18471185	0.023455194	0.00039531016
0.18484334	0.023158649	0.00039486067
0.18497482	0.023039695	0.00039540421
0.18510631	0.023222043	0.00039453614
0.18523780	0.023815763	0.00040185298
0.18536929	0.023431713	0.00039384341
0.18550078	0.022755101	0.00038283771
0.18563227	0.023267661	0.00038631127
0.18576376	0.022901817	0.00037582728
0.18589525	0.023500333	0.00038368062
0.18602673	0.023188639	0.00037963136
0.18615822	0.023747223	0.00038044433
0.18628971	0.022840015	0.00037375457
0.18642120	0.022975273	0.00037362691
0.18655269	0.023801688	0.00037886992
0.18668418	0.023592346	0.00037370116
0.18681567	0.023901928	0.00037529852
0.18694716	0.023594016	0.00037326022
0.18707864	0.023410605	0.00036860388
0.18721013	0.023370717	0.00037000741
0.18734162	0.023777254	0.00037244101
0.18747311	0.022650680	0.00036330601
0.18760460	0.023688369	0.00037051755
0.18773609	0.023038479	0.00036309174
0.18786758	0.023416447	0.00036619731
0.18799906	0.023811858	0.00036936469
0.18813055	0.023505615	0.00036405565
0.18826204	0.023039036	0.00036273623
0.18839353	0.023204128	0.00036023084
0.18852502	0.023959520	0.00036560868
0.18865651	0.023476107	0.00036342417
0.18878800	0.022774840	0.00035507002
0.18891949	0.023217508	0.00035845293
0.18905097	0.023050515	0.00035775807
0.18918246	0.023490519	0.00036103397
0.18931395	0.023593099	0.00035905632
0.18944544	0.023648747	0.00035823500
0.18957693	0.023484367	0.00035881000
0.18970842	0.023884448	0.00035811323
0.18983991	0.023365525	0.00035756828
0.18997140	0.023761671	0.00035873322
0.19010288	0.023590016	0.00035433010
0.19023437	0.023669379	0.00035692888
0.19036586	0.023485347	0.00035550322
0.19049735	0.023822670	0.00035635147
0.19062884	0.023327866	0.00035519392
0.19076033	0.023251415	0.00035046230
0.19089182	0.023192930	0.00035163317
0.19102330	0.023372712	0.00035089590
0.19115479	0.022932772	0.00034932649
0.19128628	0.023443821	0.00035222148
0.19141777	0.023654753	0.00035262145
0.19154926	0.023493546	0.00035188796
0.19168075	0.023162917	0.00034953356
0.19181224	0.023154721	0.00035141183
0.19194373	0.023058580	0.00034955485
0.19207521	0.023551981	0.00035065151
0.19220670	0.023832231	0.00035181504
0.19233819	0.023584367	0.00035162158
0.19246968	0.023814732	0.00035318286
0.19260117	0.023788056	0.00035382152
0.19273266	0.022821821	0.00034678364
0.19286415	0.023151142	0.00034849963
0.19299564	0.024118141	0.00035560719
0.19312712	0.023712351	0.00035136098
0.19325861	0.022837212	0.00034682715
0.19339010	0.022904932	0.00034547517
0.19352159	0.023526873	0.00034903679
0.19365308	0.023550321	0.00035142519
0.19378457	0.022842836	0.00034640391
0.19391606	0.022859033	0.00034645404
0.19404754	0.023398076	0.00034802131
0.19417903	0.023011591	0.00034676224
0.19431052	0.022849462	0.00034631023
0.19444201	0.023036022	0.00034572781
0.19457350	0.023922191	0.00035070607
0.19470499	0.023493226	0.00034796388
0.19483648	0.023662687	0.00034906862
0.19496797	0.023527328	0.00034943913
0.19509945	0.023612493	0.00034806288
0.19523094	0.023148167	0.00034676032
0.19536243	0.023205578	0.00034565831
0.19549392	0.022984116	0.00034440008
0.19562541	0.023850255	0.00035021310
0.19575690	0.023902424	0.00034951035
0.19588839	0.024114186	0.00035092916
0.19601988	0.023639204	0.00034748176
0.19615136	0.023749032	0.00034776523
0.19628285	0.022856252	0.00034449914
0.19641434	0.023718259	0.00034690279
0.19654583	0.023561551	0.00034751739
0.19667732	0.023170717	0.00034520094
0.19680881	0.023456362	0.00034651790
0.19694030	0.024199798	0.00035135083
0.19707178	0.023343585	0.00034456909
0.19720327	0.023501139	0.00034447086
0.19733476	0.023310037	0.00034479684
0.19746625	0.023460074	0.00034489303
0.19759774	0.023171006	0.00034365725
0.19772923	0.023130339	0.00034361517
0.19786072	0.023426416	0.00034473722
0.19799221	0.023740525	0.00034661779
0.19812369	0.023497670	0.00034398150
0.19825518	0.023247443	0.00034488746
0.19838667	0.023430050	0.00034369831
0.19851816	0.023108942	0.00034264812
0.19864965	0.023355647	0.00034461486
0.19878114	0.023497882	0.00034473579
0.19891263	0.023234727	0.00034486762
0.19904412	0.023152253	0.00034156907
0.19917560	0.023201698	0.00034306321
0.19930709	0.023242511	0.00034231541
0.19943858	0.024016632	0.00034654256
0.19957007	0.022739761	0.00033982465
0.19970156	0.022922405	0.00034050424
0.19983305	0.023371998	0.00034314398
0.19996454	0.023122620	0.00034186010
0.20009602	0.023297205	0.00034195853
0.20022751	0.023780360	0.00034574460
0.20035900	0.023258549	0.00034119547
0.20049049	0.023346644	0.00034177605
0.20062198	0.022915270	0.00034003996
0.20075347	0.022454619	0.00033516916
0.20088496	0.023528071	0.00034355478
0.20101645	0.023132640	0.00034152670
0.20114793	0.023745080	0.00034362050
0.20127942	0.023210748	0.00034128312
0.20141091	0.023236038	0.00034061741
0.20154240	0.023672281	0.00034339914
0.20167389	0.023721208	0.00034423910
0.20180538	0.023273813	0.00033955307
0.20193687	0.023949546	0.00034407139
0.20206836	0.023107974	0.00033972590
0.20219984	0.023083219	0.00034042316
0.20233133	0.023649467	0.00034439362
0.20246282	0.023787901	0.00034110596
0.20259431	0.023215922	0.00033954687
0.20272580	0.023403986	0.00034023102
0.20285729	0.023651929	0.00034184072
0.20298878	0.023231767	0.00034058968
0.20312027	0.023713403	0.00034032958
0.20325175	0.023386808	0.00034062980
0.20338324	0.023504642	0.00033908433
0.20351473	0.023319219	0.00033983893
0.20364622	0.022885892	0.00033811783
0.20377771	0.023074492	0.00033646947
0.20390920	0.023004394	0.00033818909
0.20404069	0.023151267	0.00033681592
0.20417217	0.023208588	0.00033910781
0.20430366	0.023468276	0.00034072608
0.20443515	0.023539559	0.00033788997
0.20456664	0.023718833	0.00033993241
0.20469813	0.022715195	0.00033513749
0.20482962	0.023446515	0.00033873019
0.20496111	0.023279022	0.00033785291
0.20509260	0.023123705	0.00033612908
0.20522408	0.023714932	0.00034052661
0.20535557	0.023943478	0.00034146987
0.20548706	0.024142817	0.00034187477
0.20561855	0.023909557	0.00034161410
0.20575004	0.023806382	0.00033832927
0.20588153	0.023528827	0.00033864311
0.20601302	0.023407459	0.00033963877
0.20614451	0.023095873	0.00033359199
0.20627599	0.023303686	0.00033801863
0.20640748	0.023058193	0.00033535718
0.20653897	0.023491401	0.00033846601
0.20667046	0.023122193	0.00033626021
0.20680195	0.023203234	0.00033480020
0.20693344	0.022812726	0.00033530243
0.20706493	0.023956728	0.00033986372
0.20719641	0.023192046	0.00033563823
0.20732790	0.023458040	0.00033964157
0.20745939	0.023540102	0.00033601514
0.20759088	0.023488307	0.00033799304
0.20772237	0.023187028	0.00033491808
0.20785386	0.022744538	0.00033270908
0.20798535	0.023449244	0.00033838560
0.20811684	0.023447227	0.00033604755
0.20824832	0.023508071	0.00033654738
0.20837981	0.022858447	0.00033318169
0.20851130	0.023087920	0.00033580451
0.20864279	0.023576102	0.00033826601
0.20877428	0.023557969	0.00033613266
0.20890577	0.023850920	0.00033835362
0.20903726	0.023069882	0.00033334907
0.20916875	0.022924534	0.00033315349
0.20930023	0.023070018	0.00033480424
0.20943172	0.023269062	0.00033357314
0.20956321	0.023470958	0.00033479950
0.20969470	0.023486294	0.00033658205
0.20982619	0.023070681	0.00033406725
0.20995768	0.023538289	0.00033684747
0.21008917	0.022900839	0.00033103891
0.21022065	0.023019191	0.00033340394
0.21035214	0.022889335	0.00033280256
0.21048363	0.022855439	0.00032934458
0.21061512	0.023226760	0.00033499600
0.21074661	0.023436250	0.00033365430
0.21087810	0.023109877	0.00033223831
0.21100959	0.023209338	0.00033482694
0.21114108	0.023261621	0.00033256917
0.21127256	0.023470075	0.00033570993
0.21140405	0.022864634	0.00033009947
0.21153554	0.022916285	0.00033126080
0.21166703	0.023783670	0.00033625619
0.21179852	0.023764291	0.00033543999
0.21193001	0.022977200	0.00033254605
0.21206150	0.023107707	0.00032997703
0.21219299	0.023243013	0.00033237259
0.21232447	0.023879676	0.00033718384
0.21245596	0.023278136	0.00033197701
0.21258745	0.023035284	0.00033241257
0.21271894	0.023055169	0.00033011210
0.21285043	0.023735231	0.00033425987
0.21298192	0.023382041	0.00033455740
0.21311341	0.023093882	0.00032993212
0.21324489	0.022789048	0.00032962823
0.21337638	0.022960054	0.00032877335
0.21350787	0.023165645	0.00033186330
0.21363936	0.022865118	0.00033128470
0.21377085	0.023595047	0.00033227211
0.21390234	0.023160725	0.00033274662
0.21403383	0.023886987	0.00033456009
0.21416532	0.023176005	0.00033124937
0.21429680	0.023377573	0.00033312810
0.21442829	0.023337591	0.00033060278
0.21455978	0.022961301	0.00032906690
0.21469127	0.023689912	0.00033249960
0.21482276	0.022966359	0.00032894695
0.21495425	0.022933719	0.00032952154
0.21508574	0.023560214	0.00033256106
0.21521723	0.023156126	0.00033072555
0.21534871	0.023171288	0.00033111160
0.21548020	0.023457912	0.00032951200
0.21561169	0.023463455	0.00033180120
0.21574318	0.023664426	0.00033307192
0.21587467	0.023840120	0.00033220815
0.21600616	0.022926190	0.00032849484
0.21613765	0.023755232	0.00033159081
0.21626913	0.023721310	0.00033351593
0.21640062	0.022933963	0.00032824095
0.21653211	0.023521206	0.00033146649
0.21666360	0.022848236	0.00032663092
0.21679509	0.023192467	0.00032816183
0.21692658	0.023574135	0.00033219803
0.21705807	0.023663979	0.00033177102
0.21718956	0.023454246	0.00032965835
0.21732104	0.022962701	0.00032779023
0.21745253	0.023805939	0.00033215180
0.21758402	0.023314284	0.00032982479
0.21771551	0.023245305	0.00032891261
0.21784700	0.023133878	0.00032701747
0.21797849	0.023120275	0.00032809919
0.21810998	0.023096823	0.00032709651
0.21824147	0.023264049	0.00032874994
0.21837295	0.023434183	0.00033035705
0.21850444	0.023847179	0.00032918232
0.21863593	0.023196083	0.00032910584
0.21876742	0.023201472	0.00032635339
0.21889891	0.023317646	0.00032966696
0.21903040	0.023392560	0.00032961157
0.21916189	0.023384664	0.00032701606
0.21929337	0.022844389	0.00032571037
0.21942486	0.022826917	0.00032441368
0.21955635	0.022975079	0.00032694114
0.21968784	0.022986027	0.00032570253
0.21981933	0.022955391	0.00032366827
0.21995082	0.023219620	0.00032719354
0.22008231	0.022589434	0.00032323863
0.22021380	0.023328094	0.00032846126
0.22034528	0.023480649	0.00032870956
0.22047677	0.023519834	0.00032616411
0.22060826	0.023531010	0.00032852015
0.22073975	0.023154133	0.00032627857
0.22087124	0.023046247	0.00032629566
0.22100273	0.023531389	0.00032794880
0.22113422	0.022740696	0.00032236241
0.22126571	0.023348892	0.00032702471
0.22139719	0.023008559	0.00032473177
0.22152868	0.023193036	0.00032580455
0.22166017	0.023285518	0.00032715507
0.22179166	0.023372534	0.00032480475
0.22192315	0.023259003	0.00032686307
0.22205464	0.022979952	0.00032474624
0.22218613	0.023429052	0.00032687069
0.22231761	0.022928532	0.00032293553
0.22244910	0.023529927	0.00032617340
0.22258059	0.022712176	0.00032310826
0.22271208	0.023161263	0.00032635646
0.22284357	0.023532361	0.00032749175
0.22297506	0.022626539	0.00032266906
0.22310655	0.022961114	0.00032246656
0.22323804	0.023184007	0.00032576290
0.22336952	0.023292042	0.00032679416
0.22350101	0.023167704	0.00032377784
0.22363250	0.023043571	0.00032343356
0.22376399	0.022398728	0.00032021911
0.22389548	0.023033919	0.00032455980
0.22402697	0.022694637	0.00032282644
0.22415846	0.023700631	0.00032652429
0.22428995	0.022745888	0.00032198019
0.22442143	0.023380669	0.00032392900
0.22455292	0.023059094	0.00032308538
0.22468441	0.023250322	0.00032417074
0.22481590	0.023141693	0.00032324608
0.22494739	0.023210790	0.00032234992
0.22507888	0.022944238	0.00032171784
0.22521037	0.023292617	0.00032430049
0.22534186	0.023281954	0.00032484935
0.22547334	0.022964927	0.00032126044
0.22560483	0.023035980	0.00032058836
0.22573632	0.022777515	0.00032135903
0.22586781	0.023504643	0.00032483303
0.22599930	0.023320518	0.00032459334
0.22613079	0.023880086	0.00032528896
0.22626228	0.023931617	0.00032760315
0.22639376	0.023108515	0.00032207383
0.22652525	0.022694982	0.00031914321
0.22665674	0.023316631	0.00032374898
0.22678823	0.023276550	0.00032240320
0.22691972	0.023032749	0.00032118379
0.22705121	0.022727520	0.00031921048
0.22718270	0.022801238	0.00032035213
0.22731419	0.023264487	0.00032344009
0.22744567	0.023175144	0.00032205929
0.22757716	0.023477824	0.00032235808
0.22770865	0.023345961	0.00032274112
0.22784014	0.023352056	0.00032181367
0.22797163	0.023262152	0.00032292094
0.22810312	0.023034308	0.00031980130
0.22823461	0.022166836	0.00031597084
0.22836610	0.023248481	0.00032241887
0.22849758	0.023639154	0.00032298149
0.22862907	0.023448588	0.00032342775
0.22876056	0.023084392	0.00031963898
0.22889205	0.023113733	0.00032040970
0.22902354	0.022588409	0.00031853097
0.22915503	0.023624894	0.00032261509
0.22928652	0.023610720	0.00032449918
0.22941800	0.024158889	0.00032539524
0.22954949	0.023047499	0.00032057516
0.22968098	0.022969890	0.00032013259
0.22981247	0.023240232	0.00032025885
0.22994396	0.023406139	0.00032281036
0.23007545	0.022986831	0.00032240011
0.23020694	0.023571576	0.00032837764
0.23033843	0.023512776	0.00033204398
0.23046991	0.023267855	0.00033115300
0.23060140	0.022708354	0.00033195393
0.23073289	0.023251602	0.00033394625
0.23086438	0.023270301	0.00033462721
0.23099587	0.023144193	0.00033853817
0.23112736	0.023545637	0.00033865383
0.23125885	0.023207830	0.00034063904
0.23139034	0.023212456	0.00033930014
0.23152182	0.023423618	0.00034162352
0.23165331	0.023228668	0.00034445705
0.23178480	0.023302442	0.00034443373
0.23191629	0.023053948	0.00034423934
0.23204778	0.022879116	0.00034214036
0.23217927	0.023162790	0.00034443556
0.23231076	0.022273960	0.00034267766
0.23244224	0.022780452	0.00034479549
0.23257373	0.022371206	0.00034271788
0.23270522	0.023206304	0.00034933301
0.23283671	0.022628237	0.00034378811
0.23296820	0.022637925	0.00034562747
0.23309969	0.023115029	0.00034702561
0.23323118	0.023565536	0.00035028958
0.23336267	0.022819969	0.00034678635
0.23349415	0.023597261	0.00034940121
0.23362564	0.023080554	0.00034830854
0.23375713	0.023578209	0.00035146337
0.23388862	0.022523746	0.00034425774
0.23402011	0.023200447	0.00035092510
0.23415160	0.023138089	0.00034834836
0.23428309	0.022975559	0.00034884013
0.23441458	0.023175949	0.00034956964
0.23454606	0.022469984	0.00034699884
0.23467755	0.023043578	0.00035035846
0.23480904	0.023382853	0.00035258382
0.23494053	0.023275282	0.00035322874
0.23507202	0.023458149	0.00035265203
0.23520351	0.023565454	0.00035322962
0.23533500	0.022902652	0.00034984644
0.23546648	0.023007554	0.00035036663
0.23559797	0.022775514	0.00035053368
0.23572946	0.023394980	0.00035350498
0.23586095	0.022923505	0.00035088165
0.23599244	0.022835538	0.00035148365
0.23612393	0.022774163	0.00034952304
0.23625542	0.023734511	0.00035748376
0.23638691	0.022739242	0.00035125583
0.23651839	0.023246759	0.00035237557
0.23664988	0.023431676	0.00035518998
0.23678137	0.022886202	0.00035156714
0.23691286	0.022827373	0.00035270075
0.23704435	0.023039505	0.00035313032
0.23717584	0.023231750	0.00035253333
0.23730733	0.023130885	0.00035665590
0.23743882	0.023402264	0.00035585512
0.23757030	0.023175983	0.00035434502
0.23770179	0.022948645	0.00035518516
0.23783328	0.023726518	0.00035638064
0.23796477	0.023552940	0.00035870471
0.23809626	0.022609126	0.00035128157
0.23822775	0.023283285	0.00035651720
0.23835924	0.023257084	0.00035808420
0.23849072	0.023431591	0.00035568848
0.23862221	0.023504089	0.00035803902
0.23875370	0.023420726	0.00035754512
0.23888519	0.022545645	0.00035292878
0.23901668	0.022542753	0.00035498851
0.23914817	0.023105912	0.00035303957
0.23927966	0.022834794	0.00035593883
0.23941115	0.023431689	0.00035850455
0.23954263	0.023306920	0.00035814101
0.23967412	0.022542571	0.00035453423
0.23980561	0.023108068	0.00035482365
0.23993710	0.023406458	0.00036037060
0.24006859	0.023559386	0.00036040419
0.24020008	0.023081056	0.00035880720
0.24033157	0.023575297	0.00036091173
0.24046306	0.022859690	0.00035624508
0.24059454	0.023280805	0.00036004949
0.24072603	0.023301088	0.00036015204
0.24085752	0.023111596	0.00035809176
0.24098901	0.023222268	0.00036208008
0.24112050	0.023255409	0.00035819375
0.24125199	0.023211127	0.00035921670
0.24138348	0.022848870	0.00035848171
0.24151496	0.023301658	0.00035846922
0.24164645	0.023504169	0.00036157406
0.24177794	0.022966715	0.00035642124
0.24190943	0.023367424	0.00036157967
0.24204092	0.023369163	0.00036026452
0.24217241	0.022495536	0.00035530645
0.24230390	0.023409051	0.00036187078
0.24243539	0.022939720	0.00035674011
0.24256687	0.022990517	0.00035959036
0.24269836	0.022796320	0.00035822945
0.24282985	0.023542871	0.00036122137
0.24296134	0.022784988	0.00035856341
0.24309283	0.022899985	0.00035878502
0.24322432	0.023556392	0.00036331008
0.24335581	0.023170161	0.00036214431
0.24348730	0.023421503	0.00036195279
0.24361878	0.023745686	0.00036497510
0.24375027	0.022900238	0.00035775180
0.24388176	0.023509419	0.00036213921
0.24401325	0.022549243	0.00035847518
0.24414474	0.023218903	0.00036034002
0.24427623	0.023402616	0.00036324095
0.24440772	0.024700911	0.00037085848
0.24453920	0.022992910	0.00035988648
0.24467069	0.023198504	0.00036348374
0.24480218	0.023316106	0.00036184277
0.24493367	0.022898486	0.00036078559
0.24506516	0.022521858	0.00035844808
0.24519665	0.023340447	0.00036391880
0.24532814	0.022555436	0.00035995409
0.24545963	0.022679879	0.00035938155
0.24559111	0.023165388	0.00036176744
0.24572260	0.023522700	0.00036522961
0.24585409	0.023572317	0.00036377449
0.24598558	0.023073024	0.00036299865
0.24611707	0.023043571	0.00036413886
0.24624856	0.022965556	0.00036116573
0.24638005	0.023402376	0.00036598836
0.24651154	0.023142457	0.00036215761
0.24664302	0.022979308	0.00036394852
0.24677451	0.023503020	0.00036527310
0.24690600	0.022885388	0.00036288088
0.24703749	0.023622281	0.00036846201
0.24716898	0.022972249	0.00036127462
0.24730047	0.023023151	0.00036475168
0.24743196	0.022469533	0.00035963238
0.24756345	0.023125612	0.00036425115
0.24769493	0.023595194	0.00036816890
0.24782642	0.022654287	0.00036043999
0.24795791	0.023290343	0.00036587426
0.24808940	0.023382954	0.00036649176
0.24822089	0.023219979	0.00036467826
0.24835238	0.022907955	0.00036443921
0.24848387	0.022961787	0.00036227113
0.24861535	0.022750634	0.00036349976
0.24874684	0.022993801	0.00036327738
0.24887833	0.023381444	0.00036494001
0.24900982	0.022627262	0.00036404903
0.24914131	0.022662027	0.00036193485
0.24927280	0.023021094	0.00036466625
0.24940429	0.023044924	0.00036473684
0.24953578	0.023329837	0.00036611611
0.24966726	0.023198587	0.00036802198
0.24979875	0.023420589	0.00036654051
0.24993024	0.022958818	0.00036599564
0.25006173	0.023513283	0.00036673217
0.25019322	0.023369037	0.00036610840
0.25032471	0.023647065	0.00037059523
0.25045620	0.023023161	0.00036451089
0.25058769	0.023250166	0.00036671779
0.25071917	0.023295730	0.00036638304
0.25085066	0.023654075	0.00036868629
0.25098215	0.023233779	0.00036806603
0.25111364	0.022551049	0.00036091688
0.25124513	0.023017602	0.00036695651
0.25137662	0.022756022	0.00036506452
0.25150811	0.022420761	0.00036148370
0.25163959	0.022979991	0.00036751983
0.25177108	0.023347501	0.00036697145
0.25190257	0.022685679	0.00036475261
0.25203406	0.022469170	0.00036234921
0.25216555	0.023850236	0.00037035139
0.25229704	0.023183740	0.00036727583
0.25242853	0.022587082	0.00036348694
0.25256002	0.023140301	0.00036773669
0.25269150	0.023729870	0.00037102801
0.25282299	0.023237865	0.00036696840
0.25295448	0.022777408	0.00036666912
0.25308597	0.023149828	0.00036555308
0.25321746	0.022912976	0.00036832087
0.25334895	0.022959386	0.00036727243
0.25348044	0.023006151	0.00036610395
0.25361193	0.023306076	0.00036955605
0.25374341	0.023283146	0.00036726295
0.25387490	0.023959620	0.00037229205
0.25400639	0.023525705	0.00037640239
0.25413788	0.022981418	0.00037703180
0.25426937	0.023495223	0.00038570556
0.25440086	0.022901091	0.00038471421
0.25453235	0.023486680	0.00039043421
0.25466383	0.022710509	0.00038999400
0.25479532	0.022391086	0.00038676445
0.25492681	0.023407741	0.00039634316
0.25505830	0.022880214	0.00039450443
0.25518979	0.023365742	0.00040024851
0.25532128	0.023498054	0.00040269799
0.25545277	0.023018717	0.00040359268
0.25558426	0.022955658	0.00040231876
0.25571574	0.022563804	0.00040219054
0.25584723	0.023673404	0.00041142397
0.25597872	0.023142506	0.00040986163
0.25611021	0.023460953	0.00041230241
0.25624170	0.023574832	0.00041481213
0.25637319	0.022375713	0.00040983760
0.25650468	0.023306433	0.00041623959
0.25663617	0.023045983	0.00041559718
0.25676765	0.023302369	0.00041926327
0.25689914	0.022993152	0.00041914120
0.25703063	0.023757844	0.00042986377
0.25716212	0.024267122	0.00043074478
0.25729361	0.023576535	0.00042942122
0.25742510	0.023125902	0.00042592492
0.25755659	0.022971508	0.00042894747
0.25768807	0.022809462	0.00042756566
0.25781956	0.023053112	0.00043093064
0.25795105	0.023543976	0.00043629663
0.25808254	0.023328309	0.00043868480
0.25821403	0.022593247	0.00042973904
0.25834552	0.023453808	0.00044013683
0.25847701	0.023207678	0.00043739546
0.25860850	0.023722228	0.00044073182
0.25873998	0.023487071	0.00044219217
0.25887147	0.023137415	0.00044061718
0.25900296	0.023878661	0.00044764249
0.25913445	0.023085732	0.00043956397
0.25926594	0.023650687	0.00044494819
0.25939743	0.023530918	0.00044611233
0.25952892	0.023577469	0.00044522875
0.25966041	0.022836738	0.00044470357
0.25979189	0.023204546	0.00044494691
0.25992338	0.022668962	0.00044317268
0.26005487	0.022951514	0.00044658150
0.26018636	0.023759500	0.00045338717
0.26031785	0.022961183	0.00044701712
0.26044934	0.023487630	0.00045063848
0.26058083	0.023004824	0.00044826837
0.26071231	0.022757482	0.00044961900
0.26084380	0.023366090	0.00045205740
0.26097529	0.023644551	0.00045573739
0.26110678	0.023209268	0.00045297461
0.26123827	0.022155452	0.00044809817
0.26136976	0.023016816	0.00045440462
0.26150125	0.022931637	0.00045168175
0.26163274	0.023320218	0.00045572334
0.26176422	0.023220529	0.00045344038
0.26189571	0.022766292	0.00045551519
0.26202720	0.023061435	0.00045657988
0.26215869	0.022953674	0.00045427253
0.26229018	0.023034566	0.00045802096
0.26242167	0.022239269	0.00045277352
0.26255316	0.022564581	0.00045725323
0.26268465	0.023249996	0.00046381791
0.26281613	0.022501193	0.00045583585
0.26294762	0.023194634	0.00046345938
0.26307911	0.022739273	0.00045924862
0.26321060	0.022399969	0.00045850912
0.26334209	0.023036792	0.00046668616
0.26347358	0.023261481	0.00046601538
0.26360507	0.022757307	0.00046288449
0.26373655	0.022718509	0.00046274746
0.26386804	0.023644233	0.00047189611
0.26399953	0.022831325	0.00046794666
0.26413102	0.022481022	0.00046004810
0.26426251	0.023417275	0.00046858128
0.26439400	0.023548350	0.00047126122
0.26452549	0.023173973	0.00047267330
0.26465698	0.023099520	0.00047165507
0.26478846	0.023274735	0.00047036934
0.26491995	0.023170302	0.00047673912
0.26505144	0.022350548	0.00046630918
0.26518293	0.022295446	0.00046656651
0.26531442	0.022493086	0.00047183529
0.26544591	0.022801597	0.00047288251
[truncated: 567 more rows]
