# Supplementary material for: Invariant surface glycoprotein 65 of Trypanosoma brucei is a complement C3 receptor
Source: Nat Commun. 2022 Aug 29;13:5085. doi: 10.1038/s41467-022-32728-9 (PMC9424271; doi:10.1038/s41467-022-32728-9)
Supplement: Supplementary file 4 — supplementary data 2 [file 41467_2022_32728_MOESM4_ESM.zip › b21-414646_00124.dat]

0.0026000000	40.099861	0.13736616
0.0027314887	28.783160	0.10690166
0.0028629774	22.314631	0.090001767
0.0029944661	17.248603	0.075940837
0.0031259548	12.437795	0.059259184
0.0032574435	10.857777	0.057310743
0.0033889322	8.8517185	0.048916469
0.0035204209	11.557606	0.048666301
0.0036519096	12.493064	0.046952475
0.0037833983	9.9989693	0.039602751
0.0039148870	8.2459481	0.034701714
0.0040463757	6.7673961	0.030243854
0.0041778644	5.5005083	0.025556407
0.0043093531	4.6260563	0.023010934
0.0044408418	3.8161046	0.020100636
0.0045723305	3.1499301	0.018262076
0.0047038192	2.8832986	0.016722433
0.0048353079	2.4911283	0.015089712
0.0049667966	2.2367461	0.014247368
0.0050982853	1.9145723	0.012487167
0.0052297740	1.7626760	0.012138214
0.0053612627	1.5332732	0.010932169
0.0054927514	1.3921033	0.010140559
0.0056242401	1.2559766	0.0096041317
0.0057557288	1.2013684	0.0091327789
0.0058872175	1.0959569	0.0086061362
0.0060187062	1.0351025	0.0083416350
0.0061501949	0.91113416	0.0074963176
0.0062816836	0.89523160	0.0075984503
0.0064131723	0.83519530	0.0071946147
0.0065446610	0.79356212	0.0069125725
0.0066761496	0.75736018	0.0067212788
0.0068076383	0.71359837	0.0063762448
0.0069391270	0.69002097	0.0063708117
0.0070706157	0.66294864	0.0061457944
0.0072021044	0.64423099	0.0059916152
0.0073335931	0.62189132	0.0058611640
0.0074650818	0.57865886	0.0054891734
0.0075965705	0.58057422	0.0055438801
0.0077280592	0.54443316	0.0053463230
0.0078595479	0.51105882	0.0050560247
0.0079910366	0.49393333	0.0050002063
0.0081225253	0.46951898	0.0047356151
0.0082540140	0.46729028	0.0047512310
0.0083855027	0.44137166	0.0046352444
0.0085169914	0.41189125	0.0043862917
0.0086484801	0.39989147	0.0042904934
0.0087799688	0.38795278	0.0041514244
0.0089114575	0.38358029	0.0041497856
0.0090429462	0.36158911	0.0040008980
0.0091744349	0.34134350	0.0038538532
0.0093059236	0.32986784	0.0037439082
0.0094374123	0.32014596	0.0036638992
0.0095689010	0.30196171	0.0035010201
0.0097003897	0.29886108	0.0035113987
0.0098318784	0.28652846	0.0033887936
0.0099633671	0.26284879	0.0032104904
0.010094856	0.25932657	0.0031791104
0.010226345	0.24180764	0.0029971804
0.010357833	0.24151629	0.0030732138
0.010489322	0.23646426	0.0029509658
0.010620811	0.21591603	0.0027996221
0.010752299	0.20551495	0.0027199655
0.010883788	0.19510102	0.0025953558
0.011015277	0.18699933	0.0025870028
0.011146765	0.17669665	0.0024370214
0.011278254	0.17026996	0.0023828550
0.011409743	0.16660497	0.0023329362
0.011541231	0.15772219	0.0022354520
0.011672720	0.15147557	0.0021966825
0.011804209	0.14220419	0.0020476407
0.011935698	0.13993355	0.0020267456
0.012067186	0.13096828	0.0019491140
0.012198675	0.12319729	0.0018290128
0.012330164	0.11827316	0.0017957316
0.012461652	0.11743683	0.0017688195
0.012593141	0.10900021	0.0016663114
0.012724630	0.10530832	0.0016376645
0.012856118	0.10154637	0.0015576500
0.012987607	0.097024041	0.0015398701
0.013119096	0.095055746	0.0014903486
0.013250585	0.089210903	0.0014279686
0.013382073	0.087854913	0.0014238791
0.013513562	0.085035978	0.0013781939
0.013645051	0.083827495	0.0013779269
0.013776539	0.081174900	0.0013480553
0.013908028	0.081849462	0.0013304016
0.014039517	0.077857092	0.0012913547
0.014171005	0.076231514	0.0012699922
0.014302494	0.073245789	0.0012475542
0.014433983	0.073113549	0.0012478356
0.014565472	0.070672994	0.0012014709
0.014696960	0.070536802	0.0012070234
0.014828449	0.066637796	0.0011556327
0.014959938	0.067438726	0.0011679510
0.015091426	0.067518245	0.0011712629
0.015222915	0.063680566	0.0011120511
0.015354404	0.063876559	0.0011168590
0.015485892	0.062000188	0.0010902290
0.015617381	0.061530361	0.0010900794
0.015748870	0.059789519	0.0010738294
0.015880359	0.059811381	0.0010574686
0.016011847	0.060847671	0.0010676409
0.016143336	0.054594417	0.0010004120
0.016274825	0.054781208	0.0010056853
0.016406313	0.053326142	0.00098346191
0.016537802	0.055079891	0.00099212374
0.016669291	0.053573956	0.00097566262
0.016800779	0.054458765	0.00098204685
0.016932268	0.057860342	0.0010088293
0.017063757	0.061175548	0.0010325468
0.017195246	0.060720078	0.0010189452
0.017326734	0.060209835	0.0010166716
0.017458223	0.057064746	0.00098253045
0.017589712	0.054180454	0.00095502971
0.017721200	0.054580768	0.00096283761
0.017852689	0.054382551	0.00093828854
0.017984178	0.055439841	0.00095811430
0.018115666	0.053758219	0.00093959395
0.018247155	0.052101373	0.00091769149
0.018378644	0.051561052	0.00091515925
0.018510133	0.051528855	0.00090411876
0.018641621	0.051633906	0.00090357276
0.018773110	0.049254441	0.00087947722
0.018904599	0.049752177	0.00088290287
0.019036087	0.049286833	0.00087477639
0.019167576	0.048530424	0.00086039998
0.019299065	0.047674803	0.00084948090
0.019430553	0.047944069	0.00085851308
0.019562042	0.047426321	0.00084439493
0.019693531	0.046378912	0.00083347272
0.019825019	0.045138913	0.00081749866
0.019956508	0.045094600	0.00081179031
0.020087997	0.045103232	0.00081674587
0.020219486	0.044748019	0.00080609610
0.020350974	0.045185831	0.00081605970
0.020482463	0.042761612	0.00077920477
0.020613952	0.042769107	0.00077691231
0.020745440	0.042030834	0.00077717341
0.020876929	0.042291470	0.00076959738
0.021008418	0.043200987	0.00077898628
0.021139906	0.040709291	0.00075413892
0.021271395	0.040294150	0.00074178420
0.021402884	0.041618215	0.00075893710
0.021534373	0.039335710	0.00073235861
0.021665861	0.041242352	0.00074911426
0.021797350	0.039946328	0.00073519606
0.021928839	0.039691385	0.00072180087
0.022060327	0.038023489	0.00071626879
0.022191816	0.038064492	0.00071004105
0.022323305	0.039153322	0.00071951033
0.022454793	0.037231522	0.00069976051
0.022586282	0.037093165	0.00069359445
0.022717771	0.036741574	0.00069526667
0.022849260	0.036071777	0.00068053045
0.022980748	0.036423818	0.00068526589
0.023112237	0.035850027	0.00067350373
0.023243726	0.036023117	0.00067288098
0.023375214	0.036352607	0.00068025769
0.023506703	0.037823017	0.00068837816
0.023638192	0.036837159	0.00067878955
0.023769680	0.038249849	0.00069011874
0.023901169	0.038692670	0.00068891733
0.024032658	0.038236911	0.00068638031
0.024164147	0.036202721	0.00066334635
0.024295635	0.037528598	0.00067138551
0.024427124	0.036826981	0.00066551439
0.024558613	0.036858436	0.00065999746
0.024690101	0.037206230	0.00067108644
0.024821590	0.036093144	0.00065316553
0.024953079	0.037009009	0.00065745673
0.025084567	0.036465071	0.00065462430
0.025216056	0.036325401	0.00064557751
0.025347545	0.037027953	0.00066032565
0.025479034	0.035532567	0.00063914404
0.025610522	0.035599549	0.00063527234
0.025742011	0.036096807	0.00064091102
0.025873500	0.035192798	0.00063003729
0.026004988	0.034745997	0.00062999893
0.026136477	0.035998813	0.00063599191
0.026267966	0.033629579	0.00061203077
0.026399454	0.034632475	0.00062352918
0.026530943	0.035477013	0.00062409374
0.026662432	0.035786730	0.00062890507
0.026793920	0.035532633	0.00062503038
0.026925409	0.034370228	0.00061123880
0.027056898	0.034382685	0.00061366007
0.027188387	0.034701345	0.00060855481
0.027319875	0.034818542	0.00061489671
0.027451364	0.035228398	0.00061276270
0.027582853	0.034155669	0.00060128954
0.027714341	0.033668547	0.00059788879
0.027845830	0.033915252	0.00059602758
0.027977319	0.034881085	0.00060591531
0.028108807	0.035248196	0.00060463805
0.028240296	0.033716930	0.00059228900
0.028371785	0.034400312	0.00059573035
0.028503274	0.034460727	0.00059514051
0.028634762	0.034411207	0.00059371462
0.028766251	0.034077078	0.00059063575
0.028897740	0.033829567	0.00058302532
0.029029228	0.033592958	0.00058411005
0.029160717	0.033226844	0.00057989182
0.029292206	0.033422360	0.00057812192
0.029423694	0.032987428	0.00057710979
0.029555183	0.032520150	0.00056389347
0.029686672	0.033386988	0.00057667707
0.029818161	0.033679801	0.00057597545
0.029949649	0.031433019	0.00055599352
0.030081138	0.032328488	0.00056312905
0.030212627	0.032443900	0.00055656218
0.030344115	0.032722212	0.00056048456
0.030475604	0.032424018	0.00055951182
0.030607093	0.031666629	0.00055170093
0.030738581	0.030194323	0.00053924697
0.030870070	0.032065598	0.00055011562
0.031001559	0.032594957	0.00055265463
0.031133048	0.032323973	0.00055463228
0.031264536	0.032107375	0.00054662665
0.031396025	0.032588260	0.00055326605
0.031527514	0.032482845	0.00054892950
0.031659002	0.031273272	0.00053735226
0.031790491	0.031413083	0.00054169498
0.031921980	0.032493472	0.00054439693
0.032053468	0.030961012	0.00053646307
0.032184957	0.032039115	0.00053744965
0.032316446	0.031490488	0.00053260257
0.032447935	0.031411129	0.00053488723
0.032579423	0.032284795	0.00053765982
0.032710912	0.030866496	0.00052756475
0.032842401	0.031630756	0.00053181585
0.032973889	0.031614573	0.00053003326
0.033105378	0.031457899	0.00053011176
0.033236867	0.031730011	0.00052793440
0.033368355	0.030373899	0.00052756892
0.033499844	0.029731234	0.00052142524
0.033631333	0.030677596	0.00052808294
0.033762822	0.030506172	0.00053341582
0.033894310	0.030348955	0.00053049334
0.034025799	0.029959294	0.00052845489
0.034157288	0.030104598	0.00052891836
0.034288776	0.029453263	0.00052423171
0.034420265	0.030226056	0.00053613893
0.034551754	0.031016561	0.00053484530
0.034683242	0.030630920	0.00053758984
0.034814731	0.030686125	0.00053244387
0.034946220	0.031257634	0.00053881846
0.035077708	0.031280492	0.00054384313
0.035209197	0.029676902	0.00053043203
0.035340686	0.029303665	0.00052242522
0.035472175	0.029081557	0.00053283335
0.035603663	0.028648864	0.00052925191
0.035735152	0.029707696	0.00054644647
0.035866641	0.029214530	0.00054224912
0.035998129	0.028609311	0.00053382361
0.036129618	0.029476149	0.00054410684
0.036261107	0.029742115	0.00054321183
0.036392595	0.029255740	0.00054802037
0.036524084	0.029054267	0.00054471955
0.036655573	0.029008743	0.00054110860
0.036787062	0.029234050	0.00054791398
0.036918550	0.029414707	0.00054442111
0.037050039	0.028981011	0.00054687421
0.037181528	0.028629424	0.00054116777
0.037313016	0.028235054	0.00053760443
0.037444505	0.029051698	0.00054831335
0.037575994	0.028467635	0.00054188996
0.037707482	0.029031771	0.00055045842
0.037838971	0.028998626	0.00055169932
0.037970460	0.028538408	0.00054495861
0.038101949	0.028374613	0.00054525739
0.038233437	0.028718464	0.00054290883
0.038364926	0.028638952	0.00053952356
0.038496415	0.029112255	0.00054091150
0.038627903	0.029225269	0.00053681862
0.038759392	0.029777186	0.00054489604
0.038890881	0.029839583	0.00053809576
0.039022369	0.030025145	0.00054029734
0.039153858	0.028641497	0.00052690211
0.039285347	0.029607264	0.00053052818
0.039416836	0.030549877	0.00054467541
0.039548324	0.029852310	0.00053482393
0.039679813	0.030410434	0.00053530196
0.039811302	0.030470191	0.00053860869
0.039942790	0.029846535	0.00053238238
0.040074279	0.029083951	0.00052674224
0.040205768	0.029824887	0.00053032762
0.040337256	0.030635679	0.00053402906
0.040468745	0.029779128	0.00052822643
0.040600234	0.029599447	0.00052453267
0.040731723	0.029097118	0.00052138419
0.040863211	0.028799431	0.00051993445
0.040994700	0.028763392	0.00051708575
0.041126189	0.029578415	0.00052653551
0.041257677	0.029832417	0.00052431482
0.041389166	0.029465033	0.00052091188
0.041520655	0.028749909	0.00051575818
0.041652143	0.029524139	0.00051924830
0.041783632	0.028797174	0.00051482423
0.041915121	0.029423350	0.00051724339
0.042046610	0.029293028	0.00051725293
0.042178098	0.028861267	0.00051344463
0.042309587	0.029161764	0.00051540286
0.042441076	0.030568824	0.00052419772
0.042572564	0.029479557	0.00051631727
0.042704053	0.029069056	0.00050932409
0.042835542	0.029075620	0.00051247619
0.042967030	0.029962697	0.00051744204
0.043098519	0.029702061	0.00051708694
0.043230008	0.029275271	0.00051202183
0.043361496	0.029309828	0.00050698745
0.043492985	0.028722095	0.00050785347
0.043624474	0.028484521	0.00050249412
0.043755963	0.030664049	0.00052207184
0.043887451	0.028196201	0.00049934903
0.044018940	0.029893539	0.00051034853
0.044150429	0.029667434	0.00051580587
0.044281917	0.029496424	0.00050759281
0.044413406	0.029098163	0.00050768546
0.044544895	0.028269044	0.00049899156
0.044676383	0.028494359	0.00050037760
0.044807872	0.028252459	0.00050027109
0.044939361	0.028928132	0.00050164291
0.045070850	0.029511372	0.00050680596
0.045202338	0.029203979	0.00050348177
0.045333827	0.028451426	0.00049418582
0.045465316	0.029004080	0.00050487010
0.045596804	0.028176859	0.00049409555
0.045728293	0.028721035	0.00049777678
0.045859782	0.028473182	0.00049723761
0.045991270	0.028341235	0.00049119867
0.046122759	0.028404779	0.00049573331
0.046254248	0.029723959	0.00051208400
0.046385737	0.029590617	0.00051297230
0.046517225	0.029544293	0.00051499993
0.046648714	0.029419215	0.00051522991
0.046780203	0.029267712	0.00052163018
0.046911691	0.028889630	0.00051700000
0.047043180	0.029270905	0.00051968665
0.047174669	0.029585503	0.00052266761
0.047306157	0.028334166	0.00051562778
0.047437646	0.029743942	0.00052890136
0.047569135	0.029744991	0.00053178811
0.047700624	0.030041698	0.00052898659
0.047832112	0.029501358	0.00052961990
0.047963601	0.029421967	0.00052696186
0.048095090	0.029534272	0.00053141554
0.048226578	0.029447250	0.00053186186
0.048358067	0.029179538	0.00052810001
0.048489556	0.029347447	0.00053071326
0.048621044	0.028943948	0.00052864765
0.048752533	0.029948328	0.00054062275
0.048884022	0.029517791	0.00053517892
0.049015511	0.029270671	0.00053213962
0.049146999	0.030058332	0.00053931507
0.049278488	0.030205319	0.00054180270
0.049409977	0.030161930	0.00054530644
0.049541465	0.029819808	0.00053860315
0.049672954	0.029710744	0.00053992127
0.049804443	0.029131404	0.00053372910
0.049935931	0.029139049	0.00053648261
0.050067420	0.029023878	0.00053634115
0.050198909	0.029463671	0.00054047840
0.050330398	0.029887653	0.00054176744
0.050461886	0.028574926	0.00053123080
0.050593375	0.029667077	0.00054231305
0.050724864	0.029561575	0.00054252825
0.050856352	0.029128223	0.00053957045
0.050987841	0.029000827	0.00053545724
0.051119330	0.028992532	0.00053816852
0.051250818	0.029186020	0.00053991455
0.051382307	0.028504415	0.00053710231
0.051513796	0.029471752	0.00054403183
0.051645284	0.029769670	0.00054550747
0.051776773	0.030475960	0.00055230172
0.051908262	0.029393688	0.00054360285
0.052039751	0.029450777	0.00054661217
0.052171239	0.029664306	0.00054759379
0.052302728	0.029120386	0.00054606644
0.052434217	0.028842973	0.00054015786
0.052565705	0.029886411	0.00055246106
0.052697194	0.029979268	0.00055087642
0.052828683	0.030067199	0.00055425634
0.052960171	0.029830280	0.00054913102
0.053091660	0.029157943	0.00054374471
0.053223149	0.028980037	0.00054449432
0.053354638	0.028984034	0.00054625209
0.053486126	0.030062968	0.00055411491
0.053617615	0.029260015	0.00054627073
0.053749104	0.029089488	0.00054526609
0.053880592	0.029116058	0.00054598976
0.054012081	0.029751184	0.00055632368
0.054143570	0.029334027	0.00055118953
0.054275058	0.028833498	0.00054725253
0.054406547	0.029125912	0.00054546321
0.054538036	0.029044782	0.00055227746
0.054669525	0.029763265	0.00055108369
0.054801013	0.029705282	0.00055729773
0.054932502	0.029913392	0.00055394325
0.055063991	0.028538015	0.00054183111
0.055195479	0.028862047	0.00054848353
0.055326968	0.028996641	0.00054859350
0.055458457	0.028904044	0.00055039735
0.055589945	0.029916989	0.00055731250
0.055721434	0.028656425	0.00054439810
0.055852923	0.029209833	0.00055520066
0.055984412	0.028062778	0.00054282074
0.056115900	0.028587227	0.00054634871
0.056247389	0.029548010	0.00055579746
0.056378878	0.028934446	0.00054582908
0.056510366	0.029036363	0.00055334609
0.056641855	0.028974980	0.00055101167
0.056773344	0.028559542	0.00054912389
0.056904832	0.028854741	0.00055205687
0.057036321	0.029954091	0.00055721120
0.057167810	0.029736262	0.00055837407
0.057299299	0.028371036	0.00054782069
0.057430787	0.029028029	0.00054851281
0.057562276	0.028913620	0.00055300689
0.057693765	0.030041874	0.00055347521
0.057825253	0.030208401	0.00056061338
0.057956742	0.029561761	0.00055555848
0.058088231	0.028721994	0.00054876349
0.058219719	0.028813810	0.00055233084
0.058351208	0.029812524	0.00055243837
0.058482697	0.029062264	0.00054963870
0.058614186	0.029209355	0.00054996819
0.058745674	0.028712388	0.00054134732
0.058877163	0.029018516	0.00054621676
0.059008652	0.028330780	0.00053807899
0.059140140	0.029537149	0.00055131876
0.059271629	0.029524686	0.00054912850
0.059403118	0.030093821	0.00055052527
0.059534606	0.029332235	0.00054679230
0.059666095	0.029285699	0.00054170284
0.059797584	0.028819289	0.00053753765
0.059929072	0.029496391	0.00054594905
0.060060561	0.029636302	0.00054328016
0.060192050	0.028655713	0.00053899115
0.060323539	0.030500029	0.00054876013
0.060455027	0.029050926	0.00053944070
0.060586516	0.028365231	0.00053630323
0.060718005	0.028141890	0.00053148633
0.060849493	0.029474011	0.00054188808
0.060980982	0.029057798	0.00053849548
0.061112471	0.029601716	0.00054015353
0.061243959	0.027881144	0.00053360064
0.061375448	0.029284203	0.00053603004
0.061506937	0.028743904	0.00053779128
0.061638426	0.029617633	0.00054041831
0.061769914	0.029506509	0.00054103407
0.061901403	0.027916548	0.00053015141
0.062032892	0.029558463	0.00053802124
0.062164380	0.029449897	0.00054082342
0.062295869	0.028509478	0.00053222957
0.062427358	0.028505369	0.00053223138
0.062558846	0.028648235	0.00053511137
0.062690335	0.028737975	0.00053226480
0.062821824	0.029419527	0.00053925306
0.062953313	0.029992438	0.00054231488
0.063084801	0.029176037	0.00053520842
0.063216290	0.028481015	0.00053265771
0.063347779	0.028263730	0.00052855608
0.063479267	0.028511521	0.00052621703
0.063610756	0.028704401	0.00053323297
0.063742245	0.028309496	0.00052602407
0.063873733	0.028455207	0.00053061357
0.064005222	0.029877259	0.00053955741
0.064136711	0.029637101	0.00053792160
0.064268200	0.028551010	0.00052815206
0.064399688	0.028911637	0.00052802494
0.064531177	0.029260008	0.00053565696
0.064662666	0.029696202	0.00053541801
0.064794154	0.028628021	0.00052797886
0.064925643	0.028926528	0.00053135947
0.065057132	0.029175613	0.00053360408
0.065188620	0.028187855	0.00052661141
0.065320109	0.028318002	0.00052217560
0.065451598	0.028299522	0.00052364798
0.065583087	0.028749230	0.00052986769
0.065714575	0.029019669	0.00052892447
0.065846064	0.029801976	0.00053694602
0.065977553	0.028214318	0.00052212464
0.066109041	0.029303516	0.00053106867
0.066240530	0.030483983	0.00054425035
0.066372019	0.028919909	0.00052729557
0.066503507	0.028704186	0.00052628048
0.066634996	0.028888103	0.00052396181
0.066766485	0.029108162	0.00053009815
0.066897973	0.029281634	0.00053032356
0.067029462	0.028277973	0.00052161889
0.067160951	0.030027463	0.00053787914
0.067292440	0.029086669	0.00052668559
0.067423928	0.028588838	0.00051868531
0.067555417	0.028315672	0.00052156927
0.067686906	0.029625757	0.00052941259
0.067818394	0.029055435	0.00052593566
0.067949883	0.028443359	0.00051998883
0.068081372	0.028627493	0.00052148809
0.068212860	0.028299922	0.00051996373
0.068344349	0.027923022	0.00051651251
0.068475838	0.028856920	0.00052320387
0.068607327	0.028377040	0.00052198579
0.068738815	0.027498060	0.00050909221
0.068870304	0.028805512	0.00052421038
0.069001793	0.030125567	0.00053048478
0.069133281	0.028837437	0.00052195248
0.069264770	0.029869377	0.00053260795
0.069396259	0.029088297	0.00051826301
0.069527747	0.029076290	0.00052538089
0.069659236	0.028627604	0.00052173622
0.069790725	0.028371243	0.00051804676
0.069922214	0.029036238	0.00052226691
0.070053702	0.029333456	0.00052187237
0.070185191	0.028254571	0.00051782400
0.070316680	0.028455882	0.00051476533
0.070448168	0.028519717	0.00051669361
0.070579657	0.028598293	0.00051894753
0.070711146	0.028795077	0.00051515329
0.070842634	0.029063373	0.00052208702
0.070974123	0.028549285	0.00051525764
0.071105612	0.028460621	0.00051389443
0.071237101	0.028013605	0.00051315756
0.071368589	0.027483028	0.00050313222
0.071500078	0.027393902	0.00050958055
0.071631567	0.027197069	0.00050653102
0.071763055	0.028442953	0.00051473936
0.071894544	0.028180434	0.00051353890
0.072026033	0.027703085	0.00050406004
0.072157521	0.027271033	0.00050622228
0.072289010	0.027963501	0.00050973750
0.072420499	0.028340635	0.00051180168
0.072551988	0.027654334	0.00050448414
0.072683476	0.027319323	0.00050153229
0.072814965	0.027954700	0.00050911889
0.072946454	0.028016874	0.00051082094
0.073077942	0.027473325	0.00050238755
0.073209431	0.027058693	0.00050261885
0.073340920	0.027722320	0.00050410708
0.073472408	0.027965327	0.00050746941
0.073603897	0.026854496	0.00049993622
0.073735386	0.027058983	0.00049828836
0.073866875	0.027451463	0.00050205873
0.073998363	0.027601560	0.00050354513
0.074129852	0.028427826	0.00051141365
0.074261341	0.027464201	0.00050533982
0.074392829	0.026784083	0.00049427696
0.074524318	0.027113040	0.00049946572
0.074655807	0.027419401	0.00049895808
0.074787295	0.027695635	0.00050474797
0.074918784	0.027372271	0.00049973164
0.075050273	0.027994747	0.00050318653
0.075181761	0.026649785	0.00049358795
0.075313250	0.027623055	0.00050300858
0.075444739	0.026573699	0.00049403332
0.075576228	0.027254256	0.00049829339
0.075707716	0.026743016	0.00049412438
0.075839205	0.027874083	0.00050326254
0.075970694	0.026999541	0.00049405601
0.076102182	0.026813163	0.00049101297
0.076233671	0.027039713	0.00049685492
0.076365160	0.026408625	0.00048764384
0.076496648	0.027556336	0.00049934605
0.076628137	0.026612203	0.00049278079
0.076759626	0.027829536	0.00049890965
0.076891115	0.027476224	0.00049926331
0.077022603	0.027675060	0.00049625585
0.077154092	0.026945575	0.00049220382
0.077285581	0.026660579	0.00049302331
0.077417069	0.027668130	0.00049825927
0.077548558	0.026057404	0.00048687245
0.077680047	0.027274469	0.00049340093
0.077811535	0.027568924	0.00049475661
0.077943024	0.027221319	0.00049400392
0.078074513	0.027056746	0.00049043158
0.078206002	0.027650219	0.00049927822
0.078337490	0.026829558	0.00048913081
0.078468979	0.025768718	0.00047862364
0.078600468	0.026921291	0.00049091860
0.078731956	0.026885606	0.00048772827
0.078863445	0.026306516	0.00048651194
0.078994934	0.026598510	0.00048585573
0.079126422	0.026802588	0.00048674752
0.079257911	0.027100114	0.00049090422
0.079389400	0.026610612	0.00048530857
0.079520889	0.026172292	0.00048354528
0.079652377	0.027138854	0.00049180206
0.079783866	0.026882527	0.00048511144
0.079915355	0.026734036	0.00048970332
0.080046843	0.027200535	0.00048866956
0.080178332	0.026591698	0.00048442711
0.080309821	0.026297894	0.00048446712
0.080441309	0.025588504	0.00047324983
0.080572798	0.026019562	0.00048117823
0.080704287	0.026635069	0.00048492135
0.080835776	0.026355233	0.00048148371
0.080967264	0.025945223	0.00047905075
0.081098753	0.026694268	0.00048188368
0.081230242	0.026230621	0.00048069503
0.081361730	0.026632328	0.00048334397
0.081493219	0.025994913	0.00047740683
0.081624708	0.026132348	0.00047991014
0.081756196	0.025440560	0.00046930655
0.081887685	0.026170565	0.00047929920
0.082019174	0.026565491	0.00048125895
0.082150663	0.026259590	0.00047962297
0.082282151	0.026045456	0.00047867577
0.082413640	0.026307073	0.00047841921
0.082545129	0.026337535	0.00047883908
0.082676617	0.025737520	0.00047441113
0.082808106	0.027393526	0.00048716117
0.082939595	0.027130095	0.00048712274
0.083071083	0.026315996	0.00047562984
0.083202572	0.026862920	0.00048189882
0.083334061	0.026532617	0.00048126255
0.083465549	0.026604039	0.00047727486
0.083597038	0.026355360	0.00048024011
0.083728527	0.026470794	0.00047512129
0.083860016	0.026267524	0.00047742909
0.083991504	0.026012718	0.00047412324
0.084122993	0.026607927	0.00047783729
0.084254482	0.026429288	0.00047734886
0.084385970	0.026670407	0.00047733697
0.084517459	0.026380440	0.00047519263
0.084648948	0.026289383	0.00047687671
0.084780436	0.026844705	0.00047700991
0.084911925	0.026516792	0.00047534652
0.085043414	0.026612081	0.00047477893
0.085174903	0.026140576	0.00047154328
0.085306391	0.025766773	0.00047211712
0.085437880	0.026891085	0.00047836040
0.085569369	0.026076708	0.00047246038
0.085700857	0.026487110	0.00047477940
0.085832346	0.026426402	0.00047282646
0.085963835	0.025692191	0.00047082776
0.086095323	0.025950989	0.00046950743
0.086226812	0.025225016	0.00046357761
0.086358301	0.026038729	0.00046930505
0.086489790	0.025752154	0.00046765204
0.086621278	0.025824787	0.00046928559
0.086752767	0.026403059	0.00047317065
0.086884256	0.026528238	0.00047261780
0.087015744	0.026126086	0.00047022929
0.087147233	0.025917065	0.00046907227
0.087278722	0.026796965	0.00047640937
0.087410210	0.026414699	0.00047024302
0.087541699	0.025337959	0.00046308730
0.087673188	0.026221298	0.00047101467
0.087804677	0.027405493	0.00047683550
0.087936165	0.026370244	0.00047084389
0.088067654	0.026058489	0.00046803982
0.088199143	0.025675225	0.00046241198
0.088330631	0.025393305	0.00046311005
0.088462120	0.025597170	0.00046170377
0.088593609	0.026657843	0.00047397723
0.088725097	0.026495152	0.00046768685
0.088856586	0.025800459	0.00046360274
0.088988075	0.026597806	0.00047227186
0.089119564	0.025800501	0.00046314150
0.089251052	0.025598633	0.00046434058
0.089382541	0.025464338	0.00046280657
0.089514030	0.025838113	0.00046203056
0.089645518	0.025042895	0.00045637254
0.089777007	0.026311273	0.00046501187
0.089908496	0.025456853	0.00046153985
0.090039984	0.026432254	0.00046772919
0.090171473	0.025517763	0.00045897319
0.090302962	0.025731268	0.00046344698
0.090434451	0.025742961	0.00046138874
0.090565939	0.026278859	0.00046845232
0.090697428	0.025433137	0.00045923392
0.090828917	0.024852381	0.00045093521
0.090960405	0.025683483	0.00046301471
0.091091894	0.025680272	0.00046005310
0.091223383	0.024861999	0.00045556947
0.091354871	0.025895591	0.00046433521
0.091486360	0.025135778	0.00046537900
0.091617849	0.025705770	0.00047398642
0.091749337	0.025818507	0.00047880376
0.091880826	0.025239681	0.00047809982
0.092012315	0.025125784	0.00047857062
0.092143804	0.025110293	0.00047996604
0.092275292	0.025417787	0.00048717593
0.092406781	0.025356455	0.00048792255
0.092538270	0.024955040	0.00048794936
0.092669758	0.024814807	0.00048728388
0.092801247	0.025047300	0.00047456076
0.092932736	0.025051863	0.00047646385
0.093064224	0.024649700	0.00047043404
0.093195713	0.024763006	0.00047028504
0.093327202	0.024789946	0.00046861085
0.093458691	0.024758816	0.00046241035
0.093590179	0.025672674	0.00047314453
0.093721668	0.025409860	0.00046989347
0.093853157	0.025409939	0.00046765219
0.093984645	0.024403276	0.00046013003
0.094116134	0.024328283	0.00045703739
0.094247623	0.024003328	0.00045392174
0.094379111	0.024496023	0.00045998990
0.094510600	0.025186498	0.00046268996
0.094642089	0.025466043	0.00046451360
0.094773578	0.024633684	0.00045488182
0.094905066	0.025227104	0.00046391471
0.095036555	0.024300867	0.00045869691
0.095168044	0.024605878	0.00045474098
0.095299532	0.025331452	0.00046096458
0.095431021	0.024516065	0.00045132160
0.095562510	0.024560027	0.00045501076
0.095693998	0.024856488	0.00045837201
0.095825487	0.024914347	0.00045545800
0.095956976	0.025048529	0.00045920240
0.096088465	0.024668998	0.00045234834
0.096219953	0.024643677	0.00045598729
0.096351442	0.025410626	0.00046203061
0.096482931	0.024821040	0.00045468003
0.096614419	0.024120539	0.00044857337
0.096745908	0.024270194	0.00045055756
0.096877397	0.024564080	0.00045044377
0.097008885	0.024299222	0.00044970867
0.097140374	0.024411385	0.00044858367
0.097271863	0.024186946	0.00044807071
0.097403352	0.024492795	0.00044760268
0.097534840	0.024547951	0.00044836015
0.097666329	0.024576033	0.00045276028
0.097797818	0.025162713	0.00045093787
0.097929306	0.024255732	0.00044563300
0.098060795	0.024464981	0.00044718399
0.098192284	0.025016249	0.00044749957
0.098323772	0.023952038	0.00044118003
0.098455261	0.024726392	0.00044455105
0.098586750	0.024411569	0.00043904534
0.098718239	0.023247516	0.00043294247
0.098849727	0.024153095	0.00043804608
0.098981216	0.024207079	0.00043858606
0.099112705	0.024801113	0.00044087168
0.099244193	0.024186878	0.00043702321
0.099375682	0.024081527	0.00043802667
0.099507171	0.024582465	0.00044009947
0.099638659	0.024763435	0.00044481523
0.099770148	0.024504906	0.00044035654
0.099901637	0.024348949	0.00043738772
0.10003313	0.024514448	0.00044112284
0.10016461	0.024016785	0.00043764479
0.10029610	0.024695225	0.00044497542
0.10042759	0.023859886	0.00043507036
0.10055908	0.023989818	0.00043588967
0.10069057	0.023958421	0.00043824859
0.10082206	0.024352743	0.00043878594
0.10095355	0.023875305	0.00043708248
0.10108504	0.024205355	0.00043620078
0.10121652	0.023652654	0.00043237907
0.10134801	0.023732072	0.00043414499
0.10147950	0.023934472	0.00043680571
0.10161099	0.024066809	0.00043674425
0.10174248	0.023350204	0.00043176494
0.10187397	0.024237627	0.00043477400
0.10200546	0.024721510	0.00044024825
0.10213694	0.024124622	0.00043414673
0.10226843	0.024065053	0.00043547782
0.10239992	0.025024619	0.00044283601
0.10253141	0.024383609	0.00043227644
0.10266290	0.024803152	0.00044151398
0.10279439	0.023201333	0.00042618665
0.10292588	0.024283374	0.00043677048
0.10305737	0.023435768	0.00042973159
0.10318885	0.024208510	0.00043321263
0.10332034	0.024338146	0.00043557756
0.10345183	0.023607093	0.00042959132
0.10358332	0.024065457	0.00043380045
0.10371481	0.024406698	0.00043311770
0.10384630	0.024434346	0.00043432367
0.10397779	0.024187717	0.00043374815
0.10410928	0.023558600	0.00042961066
0.10424076	0.023487766	0.00042863274
0.10437225	0.023318342	0.00042766284
0.10450374	0.024774468	0.00043293948
0.10463523	0.024155390	0.00043240486
0.10476672	0.024809578	0.00043785067
0.10489821	0.024058696	0.00042993515
0.10502970	0.024593557	0.00043453227
0.10516118	0.024589714	0.00043353191
0.10529267	0.024447335	0.00043530544
0.10542416	0.024870249	0.00043556853
0.10555565	0.024837190	0.00043524849
0.10568714	0.023525004	0.00042556418
0.10581863	0.023471827	0.00042567591
0.10595012	0.023900633	0.00042780771
0.10608161	0.024303130	0.00043355741
0.10621309	0.023634845	0.00042632518
0.10634458	0.023368852	0.00042278938
0.10647607	0.023945800	0.00042908906
0.10660756	0.024642690	0.00043265788
0.10673905	0.023249409	0.00042658476
0.10687054	0.023719881	0.00043111604
0.10700203	0.024048490	0.00043757776
0.10713352	0.023703195	0.00043685601
0.10726500	0.024670047	0.00045181310
0.10739649	0.023846412	0.00045024969
0.10752798	0.023449518	0.00044447013
0.10765947	0.023903785	0.00045179146
0.10779096	0.023136943	0.00044614512
0.10792245	0.023454527	0.00045429760
0.10805394	0.024106539	0.00045869636
0.10818542	0.024499429	0.00046156759
0.10831691	0.024179174	0.00046274211
0.10844840	0.022103108	0.00044650917
0.10857989	0.023890094	0.00046373932
0.10871138	0.023929335	0.00046704618
0.10884287	0.024432031	0.00046890290
0.10897436	0.024007534	0.00046661354
0.10910585	0.023295218	0.00046424516
0.10923733	0.023869912	0.00046541062
0.10936882	0.023694703	0.00047325138
0.10950031	0.024174713	0.00047149256
0.10963180	0.023611297	0.00047059483
0.10976329	0.023549140	0.00047196259
0.10989478	0.024119076	0.00047742988
0.11002627	0.024182201	0.00048397258
0.11015776	0.023677757	0.00047311066
0.11028924	0.023963277	0.00047824519
0.11042073	0.024013775	0.00048331991
0.11055222	0.023562044	0.00047700776
0.11068371	0.023216818	0.00047699734
0.11081520	0.023987769	0.00048234265
0.11094669	0.023545784	0.00048049817
0.11107818	0.024078342	0.00049048049
0.11120966	0.023978439	0.00048584319
0.11134115	0.023469271	0.00048573289
0.11147264	0.023840384	0.00048309225
0.11160413	0.023447312	0.00048423606
0.11173562	0.023641777	0.00049113137
0.11186711	0.023310151	0.00047124794
0.11199860	0.024750477	0.00048306323
0.11213009	0.023335533	0.00046396681
0.11226157	0.023639183	0.00046319944
0.11239306	0.023927993	0.00046539370
0.11252455	0.024470620	0.00046854721
0.11265604	0.023217035	0.00045615625
0.11278753	0.023377372	0.00045402724
0.11291902	0.023570892	0.00045533158
0.11305051	0.024256303	0.00046157090
0.11318200	0.025141402	0.00046438545
0.11331348	0.023260098	0.00045294672
0.11344497	0.023620639	0.00045208259
0.11357646	0.024061721	0.00045211209
0.11370795	0.024117981	0.00045422075
0.11383944	0.024565306	0.00045730072
0.11397093	0.023532789	0.00044688906
0.11410242	0.023228301	0.00044577025
0.11423390	0.024497333	0.00045018087
0.11436539	0.023896164	0.00044960091
0.11449688	0.023963437	0.00044657616
0.11462837	0.023445805	0.00044530629
0.11475986	0.023418931	0.00044280601
0.11489135	0.024250447	0.00044498097
0.11502284	0.023399017	0.00044259846
0.11515433	0.024255238	0.00044657849
0.11528581	0.023521837	0.00044273216
0.11541730	0.024161529	0.00044496350
0.11554879	0.023982047	0.00044173264
0.11568028	0.023147851	0.00043880756
0.11581177	0.023453723	0.00043726367
0.11594326	0.023822802	0.00044085874
0.11607475	0.024028210	0.00044198673
0.11620624	0.023104957	0.00043400560
0.11633772	0.023750467	0.00043869873
0.11646921	0.023697780	0.00043908679
0.11660070	0.024063001	0.00044063223
0.11673219	0.023882420	0.00043634387
0.11686368	0.023876843	0.00043690174
0.11699517	0.024296390	0.00044010394
0.11712666	0.023144836	0.00043193091
0.11725814	0.024019760	0.00043471019
0.11738963	0.023624196	0.00043321681
0.11752112	0.022883079	0.00042469086
0.11765261	0.023382832	0.00042903648
0.11778410	0.024305412	0.00043635998
0.11791559	0.023572684	0.00042849384
0.11804708	0.023601520	0.00042818525
0.11817857	0.025010892	0.00043990981
0.11831005	0.024003888	0.00042923238
0.11844154	0.024072042	0.00043364092
0.11857303	0.023457269	0.00042477081
0.11870452	0.023538987	0.00042483245
0.11883601	0.023401085	0.00042418219
0.11896750	0.023574446	0.00042477434
0.11909899	0.023485783	0.00042578702
0.11923048	0.023082668	0.00041603910
0.11936196	0.023622965	0.00042289194
0.11949345	0.023413591	0.00041862772
0.11962494	0.023747393	0.00042085166
0.11975643	0.023340423	0.00041911431
0.11988792	0.023969399	0.00041991293
0.12001941	0.024583316	0.00042636496
0.12015090	0.024696605	0.00042557616
0.12028239	0.023590279	0.00042079402
0.12041387	0.024499925	0.00042416563
0.12054536	0.023638036	0.00041543056
0.12067685	0.023643198	0.00041738445
0.12080834	0.023830752	0.00041878467
0.12093983	0.023689442	0.00041426062
0.12107132	0.024129423	0.00042280010
0.12120281	0.024336333	0.00042028293
0.12133429	0.024568155	0.00042100481
0.12146578	0.023745509	0.00041664463
0.12159727	0.024321696	0.00041752125
0.12172876	0.023992152	0.00041707375
0.12186025	0.023997543	0.00041631385
0.12199174	0.023267820	0.00041236397
0.12212323	0.023946071	0.00041741831
0.12225472	0.023155856	0.00041014922
0.12238620	0.023470909	0.00041356704
0.12251769	0.024008850	0.00041491806
0.12264918	0.024333547	0.00041775594
0.12278067	0.023979780	0.00041628478
0.12291216	0.024297035	0.00041819929
0.12304365	0.024370939	0.00041819291
0.12317514	0.024296922	0.00041669876
0.12330663	0.024470929	0.00041819384
0.12343811	0.023380704	0.00041253367
0.12356960	0.023866884	0.00041180570
0.12370109	0.024321818	0.00041730063
0.12383258	0.023644629	0.00041064700
0.12396407	0.024220609	0.00041372033
0.12409556	0.023552252	0.00041373462
0.12422705	0.023604106	0.00040984228
0.12435853	0.024012912	0.00041521959
0.12449002	0.023309625	0.00040677984
0.12462151	0.023088543	0.00040823250
0.12475300	0.023767594	0.00041110828
0.12488449	0.024221151	0.00041482263
0.12501598	0.023791225	0.00041128849
0.12514747	0.023326076	0.00040779072
0.12527896	0.022966418	0.00040370424
0.12541044	0.023711090	0.00041187578
0.12554193	0.023679984	0.00040914999
0.12567342	0.023369622	0.00040773891
0.12580491	0.023396579	0.00040863395
0.12593640	0.024098024	0.00041058198
0.12606789	0.023840985	0.00041158266
0.12619938	0.023758822	0.00040934255
0.12633087	0.023916423	0.00041120517
0.12646235	0.025046041	0.00041840106
0.12659384	0.023309944	0.00040147053
0.12672533	0.023419631	0.00040832090
0.12685682	0.024582988	0.00041293045
0.12698831	0.023656876	0.00040769140
0.12711980	0.024252940	0.00041130488
0.12725129	0.024212596	0.00040999168
0.12738277	0.024033734	0.00040949593
0.12751426	0.023793466	0.00040880314
0.12764575	0.022734716	0.00039990460
0.12777724	0.023105148	0.00040173027
0.12790873	0.023746893	0.00040776377
0.12804022	0.023463952	0.00040597697
0.12817171	0.024103873	0.00040978719
0.12830320	0.024210683	0.00040839373
0.12843468	0.023549076	0.00040479148
0.12856617	0.023561345	0.00040406982
0.12869766	0.023822972	0.00040610419
0.12882915	0.023467619	0.00040453624
0.12896064	0.023752375	0.00040360931
0.12909213	0.023362416	0.00040159955
0.12922362	0.023744867	0.00040538530
0.12935511	0.024162709	0.00040676317
0.12948659	0.023691203	0.00040508992
0.12961808	0.023821724	0.00040359877
0.12974957	0.024428140	0.00040758372
0.12988106	0.023867820	0.00040446105
0.13001255	0.023630796	0.00040215546
0.13014404	0.023338409	0.00040306602
0.13027553	0.023778554	0.00040254075
0.13040701	0.023646093	0.00040160076
0.13053850	0.023271439	0.00040296579
0.13066999	0.023325432	0.00039991381
0.13080148	0.023444538	0.00040185739
0.13093297	0.024422871	0.00040498514
0.13106446	0.023311871	0.00040065958
0.13119595	0.024154139	0.00040518080
0.13132744	0.024210207	0.00040484371
0.13145892	0.024868892	0.00041018291
0.13159041	0.024497287	0.00040621105
0.13172190	0.024362485	0.00040481955
0.13185339	0.024020033	0.00040460939
0.13198488	0.023322440	0.00039996393
0.13211637	0.023972549	0.00040473936
0.13224786	0.024038685	0.00040139200
0.13237935	0.023817017	0.00040084603
0.13251083	0.023457352	0.00039923092
0.13264232	0.023790426	0.00040251202
0.13277381	0.024101123	0.00040472211
0.13290530	0.024283558	0.00040137759
0.13303679	0.023905541	0.00040235722
0.13316828	0.023372963	0.00039972619
0.13329977	0.023882138	0.00039939958
0.13343125	0.023750674	0.00040365013
0.13356274	0.023951990	0.00039957759
0.13369423	0.023519659	0.00039771308
0.13382572	0.023103211	0.00039658709
0.13395721	0.023126953	0.00039452855
0.13408870	0.023722272	0.00039957414
0.13422019	0.023644081	0.00039634904
0.13435168	0.023916971	0.00040066712
0.13448316	0.023499572	0.00039884267
0.13461465	0.024118678	0.00039910538
0.13474614	0.024262054	0.00040289073
0.13487763	0.023749269	0.00039861359
0.13500912	0.023882516	0.00039874236
0.13514061	0.023984184	0.00040083669
0.13527210	0.023228259	0.00039444019
0.13540359	0.023834939	0.00039826359
0.13553507	0.023498325	0.00039531098
0.13566656	0.023684749	0.00039583678
0.13579805	0.023512399	0.00039694717
0.13592954	0.023791607	0.00039619816
0.13606103	0.023531633	0.00039781917
0.13619252	0.023359527	0.00039138169
0.13632401	0.023334011	0.00039158953
0.13645549	0.024199702	0.00040056965
0.13658698	0.024057358	0.00039758805
0.13671847	0.023671664	0.00039611688
0.13684996	0.023577409	0.00039573342
0.13698145	0.023526440	0.00039393589
0.13711294	0.024201192	0.00039825944
0.13724443	0.023431972	0.00039394226
0.13737592	0.023090014	0.00039000265
0.13750740	0.023419187	0.00039375138
0.13763889	0.024008979	0.00039444536
0.13777038	0.024372581	0.00040104589
0.13790187	0.024011018	0.00039536843
0.13803336	0.023819013	0.00039423274
0.13816485	0.023652508	0.00039417641
0.13829634	0.024025782	0.00039387631
0.13842783	0.023610895	0.00039356741
0.13855931	0.023295135	0.00039067123
0.13869080	0.023810843	0.00039359670
0.13882229	0.024176301	0.00039518925
0.13895378	0.023634912	0.00039167956
0.13908527	0.023249871	0.00039066933
0.13921676	0.022822004	0.00038630019
0.13934825	0.023055164	0.00038850610
0.13947973	0.023494510	0.00039118906
0.13961122	0.023331348	0.00038953474
0.13974271	0.023376452	0.00039008412
0.13987420	0.023124651	0.00038876849
0.14000569	0.023771759	0.00039001372
0.14013718	0.023195165	0.00038811655
0.14026867	0.023070954	0.00038706227
0.14040016	0.024052973	0.00039568020
0.14053164	0.023879078	0.00039539438
0.14066313	0.023756805	0.00038776323
0.14079462	0.023759526	0.00039162892
0.14092611	0.023692675	0.00038943825
0.14105760	0.024395464	0.00039371289
0.14118909	0.023813901	0.00039205448
0.14132058	0.023752486	0.00038690290
0.14145207	0.023842303	0.00039004719
0.14158355	0.023611615	0.00038829897
0.14171504	0.023704399	0.00038813078
0.14184653	0.023902990	0.00039118135
0.14197802	0.023518842	0.00038567096
0.14210951	0.023796969	0.00038957740
0.14224100	0.023287490	0.00038512837
0.14237249	0.023737952	0.00038788338
0.14250398	0.023204640	0.00038565017
0.14263546	0.023955998	0.00038829318
0.14276695	0.023517264	0.00038616306
0.14289844	0.024097606	0.00039133414
0.14302993	0.023443867	0.00038642956
0.14316142	0.023319999	0.00038527507
0.14329291	0.023206822	0.00038154043
0.14342440	0.023293728	0.00038456658
0.14355588	0.024277331	0.00038898225
0.14368737	0.024658568	0.00039279811
0.14381886	0.024380158	0.00039316413
0.14395035	0.024413192	0.00038971913
0.14408184	0.023794908	0.00038672204
0.14421333	0.023346545	0.00038598998
0.14434482	0.022977288	0.00038040290
0.14447631	0.023773777	0.00038664497
0.14460779	0.024061021	0.00038787851
0.14473928	0.022988968	0.00038066915
0.14487077	0.023750681	0.00038790552
0.14500226	0.023229633	0.00038155733
0.14513375	0.024145627	0.00038988783
0.14526524	0.023389443	0.00038265871
0.14539673	0.023757119	0.00038500905
0.14552822	0.024087131	0.00038834543
0.14565970	0.024575135	0.00039023778
0.14579119	0.023820775	0.00038707065
0.14592268	0.023667896	0.00038478853
0.14605417	0.024128081	0.00038730440
0.14618566	0.023201394	0.00038259870
0.14631715	0.023306161	0.00038097221
0.14644864	0.023366678	0.00038149058
0.14658012	0.023680181	0.00038335501
0.14671161	0.023229252	0.00038152856
0.14684310	0.023582049	0.00038555489
0.14697459	0.023844950	0.00038416736
0.14710608	0.023525248	0.00038085340
0.14723757	0.023863025	0.00038504198
0.14736906	0.023563928	0.00038150236
0.14750055	0.023704485	0.00038405574
0.14763203	0.023137920	0.00037840890
0.14776352	0.024337993	0.00038668956
0.14789501	0.023804258	0.00038460182
0.14802650	0.023814685	0.00038257823
0.14815799	0.023855352	0.00038582810
0.14828948	0.023570142	0.00038128597
0.14842097	0.024178241	0.00038660979
0.14855246	0.023745392	0.00038287047
0.14868394	0.023490529	0.00037946277
0.14881543	0.023225900	0.00037953655
0.14894692	0.023576587	0.00038137979
0.14907841	0.024147532	0.00038498055
0.14920990	0.022920911	0.00037690822
0.14934139	0.023776080	0.00038098433
0.14947288	0.023808421	0.00038236291
0.14960436	0.023830644	0.00038212695
0.14973585	0.023526126	0.00037887454
0.14986734	0.024100558	0.00038373736
0.14999883	0.022931040	0.00037431527
0.15013032	0.023990748	0.00038378995
0.15026181	0.022972247	0.00037639904
0.15039330	0.023434407	0.00037841508
0.15052479	0.023768005	0.00038089925
0.15065627	0.023180404	0.00037745136
0.15078776	0.023719036	0.00038174900
0.15091925	0.024205615	0.00038372670
0.15105074	0.023080659	0.00037569657
0.15118223	0.023598557	0.00037980936
0.15131372	0.023452096	0.00037850552
0.15144521	0.023963286	0.00038054496
0.15157670	0.024615022	0.00038652592
0.15170818	0.023150135	0.00037526269
0.15183967	0.023834121	0.00038044449
0.15197116	0.023639840	0.00037972096
0.15210265	0.023489462	0.00037696666
0.15223414	0.023600571	0.00037932756
0.15236563	0.023235298	0.00037543963
0.15249712	0.023583033	0.00037817162
0.15262860	0.023450068	0.00037663808
0.15276009	0.023856064	0.00037991387
0.15289158	0.024568940	0.00038380391
0.15302307	0.023046705	0.00037234851
0.15315456	0.023977848	0.00037967194
0.15328605	0.023789854	0.00037919637
0.15341754	0.023230520	0.00037651370
0.15354903	0.023153834	0.00037401590
0.15368051	0.023099383	0.00037296452
0.15381200	0.023696621	0.00037783802
0.15394349	0.023476998	0.00037730033
0.15407498	0.024034366	0.00037991725
0.15420647	0.022703255	0.00036947164
0.15433796	0.023153451	0.00037324690
0.15446945	0.023233952	0.00037313605
0.15460094	0.024234310	0.00038024877
0.15473242	0.023848079	0.00037809726
0.15486391	0.023657320	0.00037564990
0.15499540	0.023071937	0.00037184137
0.15512689	0.023631450	0.00037561530
0.15525838	0.023437369	0.00037573840
0.15538987	0.023572525	0.00037383066
0.15552136	0.023263752	0.00037318592
0.15565284	0.023637745	0.00037435417
0.15578433	0.023662154	0.00037556506
0.15591582	0.023900666	0.00037702292
0.15604731	0.024134696	0.00037872737
0.15617880	0.023580730	0.00037403225
0.15631029	0.023228903	0.00037289949
0.15644178	0.023505619	0.00037278591
0.15657327	0.023040692	0.00037236987
0.15670475	0.023321591	0.00037059771
0.15683624	0.023119396	0.00037078121
0.15696773	0.023652012	0.00037422789
0.15709922	0.023725623	0.00037353801
0.15723071	0.023678817	0.00037499893
0.15736220	0.022952703	0.00036739221
0.15749369	0.023038266	0.00037047249
0.15762518	0.023447421	0.00037179583
0.15775666	0.023355379	0.00037116087
0.15788815	0.022779571	0.00036811171
0.15801964	0.023801384	0.00037360809
0.15815113	0.022966155	0.00036861086
0.15828262	0.023797427	0.00037325180
0.15841411	0.023707910	0.00037251015
0.15854560	0.024279306	0.00037575763
0.15867708	0.022892375	0.00036547679
0.15880857	0.023788652	0.00037274965
0.15894006	0.023644330	0.00037041883
0.15907155	0.023156337	0.00036931262
0.15920304	0.024020827	0.00037555057
0.15933453	0.023189474	0.00036791118
0.15946602	0.024042440	0.00037400928
0.15959751	0.024038268	0.00037404199
0.15972899	0.023597615	0.00037100728
0.15986048	0.023500919	0.00037239244
0.15999197	0.023507656	0.00037006164
0.16012346	0.023421530	0.00036979150
0.16025495	0.023864762	0.00037271029
0.16038644	0.024316644	0.00037335946
0.16051793	0.023590804	0.00037148751
0.16064942	0.023044950	0.00036523634
0.16078090	0.022892913	0.00036693010
0.16091239	0.024191991	0.00037441541
0.16104388	0.023655077	0.00036874012
0.16117537	0.023509762	0.00036909820
0.16130686	0.023201874	0.00036612409
0.16143835	0.022954103	0.00036464664
0.16156984	0.023632719	0.00037042999
0.16170133	0.023456510	0.00036614363
0.16183281	0.023979796	0.00037263141
0.16196430	0.024155795	0.00037200149
0.16209579	0.023359983	0.00036621031
0.16222728	0.023714629	0.00037046090
0.16235877	0.023934861	0.00036891258
0.16249026	0.024225642	0.00037226654
0.16262175	0.023947406	0.00037110722
0.16275323	0.023586531	0.00036786758
0.16288472	0.023765195	0.00036786542
0.16301621	0.023231617	0.00036489757
0.16314770	0.023243119	0.00036643852
0.16327919	0.024124527	0.00037001215
0.16341068	0.023967413	0.00036883936
0.16354217	0.024686650	0.00037414986
0.16367366	0.023552357	0.00036778033
0.16380514	0.023683077	0.00036790978
0.16393663	0.023513643	0.00036748686
0.16406812	0.024415098	0.00037043937
0.16419961	0.023245011	0.00036394503
0.16433110	0.023352170	0.00036483117
0.16446259	0.023038072	0.00036303791
0.16459408	0.023620372	0.00036771718
0.16472557	0.023482841	0.00036416206
0.16485705	0.023831995	0.00036793627
0.16498854	0.023511162	0.00036573934
0.16512003	0.022824641	0.00036183903
0.16525152	0.022962658	0.00036375165
0.16538301	0.022364283	0.00035737280
0.16551450	0.022654426	0.00036129990
0.16564599	0.023654282	0.00036577831
0.16577747	0.023482762	0.00036555583
0.16590896	0.023625941	0.00036638176
0.16604045	0.023313219	0.00036334972
0.16617194	0.023088014	0.00036303332
0.16630343	0.023663081	0.00036479629
0.16643492	0.023186701	0.00036226826
0.16656641	0.023908981	0.00036737897
0.16669790	0.023651057	0.00036305129
0.16682938	0.023533644	0.00036536755
0.16696087	0.023931842	0.00036752164
0.16709236	0.023609924	0.00036312613
0.16722385	0.023856229	0.00036669852
0.16735534	0.023826446	0.00036555461
0.16748683	0.023721249	0.00036428236
0.16761832	0.023757349	0.00036621873
0.16774981	0.023971142	0.00036540046
0.16788129	0.023275548	0.00036253581
0.16801278	0.022706203	0.00035690500
0.16814427	0.023269642	0.00036276441
0.16827576	0.023222037	0.00036261556
0.16840725	0.024027824	0.00036442724
0.16853874	0.023444549	0.00036239985
0.16867023	0.023213506	0.00035905272
0.16880171	0.023198319	0.00036069399
0.16893320	0.023382934	0.00036177410
0.16906469	0.023321705	0.00035877158
0.16919618	0.024098347	0.00036638057
0.16932767	0.023455328	0.00036039701
0.16945916	0.023271210	0.00036159637
0.16959065	0.024088401	0.00036638893
0.16972214	0.024293318	0.00036441648
0.16985362	0.023884534	0.00036506957
0.16998511	0.023331263	0.00035867130
0.17011660	0.024063705	0.00036469038
0.17024809	0.023382968	0.00036068452
0.17037958	0.023245665	0.00035892168
0.17051107	0.023483949	0.00036203929
0.17064256	0.023468632	0.00036090930
0.17077405	0.023535857	0.00035996860
0.17090553	0.023836600	0.00036285837
0.17103702	0.023654023	0.00036151575
0.17116851	0.023082514	0.00035748569
0.17130000	0.023477857	0.00036015244
0.17143149	0.023722378	0.00036058213
0.17156298	0.023884020	0.00036307278
0.17169447	0.023202179	0.00035669070
0.17182595	0.023011767	0.00035678926
0.17195744	0.024284682	0.00036555731
0.17208893	0.023408241	0.00035825749
0.17222042	0.022996181	0.00035612736
0.17235191	0.023482055	0.00035843540
0.17248340	0.023385079	0.00035825662
0.17261489	0.023597050	0.00036044236
0.17274638	0.023236407	0.00035677460
0.17287786	0.023549131	0.00036026592
0.17300935	0.023653483	0.00035868550
0.17314084	0.023628359	0.00035961226
0.17327233	0.023175046	0.00035620237
0.17340382	0.023342073	0.00035698949
0.17353531	0.023199138	0.00035633561
0.17366680	0.023833139	0.00036019628
0.17379829	0.023523769	0.00035752078
0.17392977	0.023648155	0.00035958562
0.17406126	0.023686083	0.00035858214
0.17419275	0.023672423	0.00035872218
0.17432424	0.023738827	0.00035843261
0.17445573	0.023697207	0.00035720431
0.17458722	0.023371038	0.00035777139
0.17471871	0.023508062	0.00035647006
0.17485019	0.023201223	0.00035530319
0.17498168	0.022940479	0.00035251615
0.17511317	0.023365917	0.00035675115
0.17524466	0.023582130	0.00035897947
0.17537615	0.024106089	0.00035976927
0.17550764	0.023631773	0.00035685667
0.17563913	0.024142589	0.00036010616
0.17577062	0.023634637	0.00035664144
0.17590210	0.023618344	0.00035850120
0.17603359	0.023409430	0.00035629350
0.17616508	0.023988807	0.00035902250
0.17629657	0.023029958	0.00035520885
0.17642806	0.023247942	0.00035250306
0.17655955	0.023257851	0.00035531910
0.17669104	0.023122474	0.00035304693
0.17682253	0.023294879	0.00035401880
0.17695401	0.023490239	0.00035717857
0.17708550	0.023594778	0.00035432927
0.17721699	0.023275884	0.00035453452
0.17734848	0.023035482	0.00035218608
0.17747997	0.023115040	0.00035255940
0.17761146	0.023139063	0.00035409242
0.17774295	0.023196072	0.00035171158
0.17787443	0.023911973	0.00035791519
0.17800592	0.023769462	0.00035607175
0.17813741	0.023745226	0.00035601464
0.17826890	0.022777429	0.00035050067
0.17840039	0.023241730	0.00035106460
0.17853188	0.023438836	0.00035426554
0.17866337	0.023621283	0.00035559932
0.17879486	0.023493638	0.00035348086
0.17892634	0.023185979	0.00035281949
0.17905783	0.023710646	0.00035468593
0.17918932	0.023682216	0.00035650701
0.17932081	0.023503185	0.00035365180
0.17945230	0.024062433	0.00035637597
0.17958379	0.023317891	0.00035307259
0.17971528	0.023508068	0.00035387822
0.17984677	0.023047048	0.00035187846
0.17997825	0.023230055	0.00035155088
0.18010974	0.023541582	0.00035287159
0.18024123	0.023459033	0.00035192487
0.18037272	0.023421581	0.00035021752
0.18050421	0.023715770	0.00036098544
0.18063570	0.023461032	0.00036201115
0.18076719	0.023249889	0.00036099922
0.18089867	0.023403041	0.00036756305
0.18103016	0.023865721	0.00037051148
0.18116165	0.023708286	0.00037247224
0.18129314	0.023646808	0.00037264489
0.18142463	0.023126525	0.00036879636
0.18155612	0.023222798	0.00037272136
0.18168761	0.023480272	0.00037483692
0.18181910	0.023408622	0.00037560660
0.18195058	0.023064255	0.00037658328
0.18208207	0.023546509	0.00037755136
0.18221356	0.022743371	0.00037499685
0.18234505	0.024007862	0.00038328791
0.18247654	0.023416046	0.00038118067
0.18260803	0.023496416	0.00038247261
0.18273952	0.023186772	0.00038207793
0.18287101	0.023086064	0.00038251787
0.18300249	0.023305087	0.00038491660
0.18313398	0.023792043	0.00038809828
0.18326547	0.023726452	0.00038916513
0.18339696	0.023735565	0.00038924897
0.18352845	0.023884731	0.00039161266
0.18365994	0.023292915	0.00038995286
0.18379143	0.023656986	0.00039091814
0.18392292	0.024291898	0.00039860896
0.18405440	0.023245878	0.00038962618
0.18418589	0.023614220	0.00039428601
0.18431738	0.022914485	0.00039103411
0.18444887	0.022651352	0.00038831867
0.18458036	0.023237097	0.00039307911
0.18471185	0.023315080	0.00039423121
0.18484334	0.022664522	0.00039240017
0.18497482	0.023559783	0.00039999422
0.18510631	0.023964572	0.00039984205
0.18523780	0.023232297	0.00039881533
0.18536929	0.022810990	0.00039007140
0.18550078	0.023627543	0.00038931822
0.18563227	0.022807732	0.00038260420
0.18576376	0.023125209	0.00037752766
0.18589525	0.023814409	0.00038553482
0.18602673	0.023527184	0.00038154252
0.18615822	0.024093976	0.00038252596
0.18628971	0.023567290	0.00037941065
0.18642120	0.023076920	0.00037390011
0.18655269	0.022869922	0.00037282847
0.18668418	0.023659685	0.00037384660
0.18681567	0.024133310	0.00037818378
0.18694716	0.022828964	0.00036936863
0.18707864	0.023036454	0.00036670880
0.18721013	0.022767307	0.00036602861
0.18734162	0.023967731	0.00037355903
0.18747311	0.023461197	0.00036847861
0.18760460	0.023405239	0.00036839438
0.18773609	0.022882386	0.00036208809
0.18786758	0.023666292	0.00036656446
0.18799906	0.022784764	0.00036270680
0.18813055	0.023423768	0.00036389323
0.18826204	0.022962113	0.00036113527
0.18839353	0.023138859	0.00036036482
0.18852502	0.023374166	0.00036248337
0.18865651	0.023482881	0.00036393337
0.18878800	0.023457919	0.00035933041
0.18891949	0.023388051	0.00036033753
0.18905097	0.023214748	0.00035749279
0.18918246	0.023247747	0.00035813969
0.18931395	0.023925414	0.00036216747
0.18944544	0.023474690	0.00035727349
0.18957693	0.023455608	0.00035862030
0.18970842	0.023452201	0.00035639703
0.18983991	0.023578594	0.00035833602
0.18997140	0.023180230	0.00035635503
0.19010288	0.022816880	0.00035058885
0.19023437	0.022581435	0.00035097419
0.19036586	0.023536411	0.00035500968
0.19049735	0.023755202	0.00035596536
0.19062884	0.023309629	0.00035272772
0.19076033	0.023374861	0.00035163690
0.19089182	0.023572380	0.00035346708
0.19102330	0.023960949	0.00035555442
0.19115479	0.023858321	0.00035531967
0.19128628	0.022471347	0.00034779594
0.19141777	0.023044779	0.00034868138
0.19154926	0.023295506	0.00035147335
0.19168075	0.022887595	0.00034786539
0.19181224	0.023732727	0.00035353419
0.19194373	0.022860357	0.00034910248
0.19207521	0.023640518	0.00035124024
0.19220670	0.023761347	0.00035260065
0.19233819	0.022994472	0.00034909586
0.19246968	0.023685620	0.00035134390
0.19260117	0.023367856	0.00035101069
0.19273266	0.023667579	0.00035190296
0.19286415	0.023835910	0.00035228864
0.19299564	0.023258676	0.00035057053
0.19312712	0.023440917	0.00034899322
0.19325861	0.024000518	0.00035380669
0.19339010	0.023619593	0.00034994494
0.19352159	0.022290355	0.00034317182
0.19365308	0.023832443	0.00035314219
0.19378457	0.023428271	0.00034787870
0.19391606	0.023033378	0.00034773862
0.19404754	0.023729882	0.00035096117
0.19417903	0.023645853	0.00035011530
0.19431052	0.022995276	0.00034723387
0.19444201	0.023495826	0.00034899802
0.19457350	0.023058782	0.00034689907
0.19470499	0.023590086	0.00034873651
0.19483648	0.023302687	0.00034743456
0.19496797	0.023092199	0.00034807579
0.19509945	0.023072307	0.00034541572
0.19523094	0.022840349	0.00034340298
0.19536243	0.023249863	0.00034688610
0.19549392	0.023445077	0.00034708321
0.19562541	0.023441921	0.00034831750
0.19575690	0.022747906	0.00034301791
0.19588839	0.023489655	0.00034688994
0.19601988	0.022935578	0.00034361554
0.19615136	0.023873259	0.00034785238
0.19628285	0.023338841	0.00034832040
0.19641434	0.022850600	0.00034301192
0.19654583	0.023842675	0.00034883013
0.19667732	0.023558779	0.00034663696
0.19680881	0.024266656	0.00035122116
0.19694030	0.023152258	0.00034450592
0.19707178	0.023725538	0.00034669772
0.19720327	0.023201811	0.00034349784
0.19733476	0.023250652	0.00034280658
0.19746625	0.023344446	0.00034517075
0.19759774	0.023455373	0.00034603184
0.19772923	0.023263232	0.00034418198
0.19786072	0.022983468	0.00034163436
0.19799221	0.023845579	0.00034750132
0.19812369	0.023522451	0.00034375363
0.19825518	0.023154752	0.00034416935
0.19838667	0.022853743	0.00034134359
0.19851816	0.023222533	0.00034314770
0.19864965	0.023240441	0.00034349663
0.19878114	0.023360150	0.00034338022
0.19891263	0.023287860	0.00034466736
0.19904412	0.022903335	0.00034039315
0.19917560	0.023717004	0.00034599847
0.19930709	0.023346437	0.00034312801
0.19943858	0.023639557	0.00034344408
0.19957007	0.024293726	0.00034996129
0.19970156	0.022872950	0.00034024293
0.19983305	0.023299398	0.00034206962
0.19996454	0.023392885	0.00034332398
0.20009602	0.022840740	0.00033956313
0.20022751	0.023210397	0.00034177927
0.20035900	0.023269379	0.00034269774
0.20049049	0.023043297	0.00034061039
0.20062198	0.023097427	0.00034075579
0.20075347	0.023534009	0.00034298223
0.20088496	0.022812273	0.00033934337
0.20101645	0.023406946	0.00034195597
0.20114793	0.023458130	0.00034217536
0.20127942	0.022884646	0.00033958564
0.20141091	0.023746137	0.00034334072
0.20154240	0.023129314	0.00034087006
0.20167389	0.023427120	0.00034270864
0.20180538	0.023786109	0.00034198612
0.20193687	0.022824192	0.00033820239
0.20206836	0.023673049	0.00034260944
0.20219984	0.023107773	0.00034019680
0.20233133	0.023784874	0.00034379768
0.20246282	0.023281106	0.00033876498
0.20259431	0.023139665	0.00033913743
0.20272580	0.023214220	0.00033863365
0.20285729	0.023298567	0.00033863802
0.20298878	0.023334330	0.00034153955
0.20312027	0.023067352	0.00033604610
0.20325175	0.022699266	0.00033594301
0.20338324	0.023081043	0.00033647240
0.20351473	0.023225178	0.00033897632
0.20364622	0.023945795	0.00034366525
0.20377771	0.023432086	0.00033853819
0.20390920	0.023270049	0.00033949679
0.20404069	0.023442390	0.00033844518
0.20417217	0.023055248	0.00033799644
0.20430366	0.023620171	0.00034084013
0.20443515	0.023773765	0.00033829727
0.20456664	0.023358821	0.00033878119
0.20469813	0.023038193	0.00033787101
0.20482962	0.023304004	0.00033842349
0.20496111	0.023199157	0.00033802677
0.20509260	0.022869247	0.00033455755
0.20522408	0.023193685	0.00033734286
0.20535557	0.023515220	0.00034026137
0.20548706	0.023156005	0.00033627205
0.20561855	0.022984887	0.00033657976
0.20575004	0.023179801	0.00033549473
0.20588153	0.023382235	0.00033753291
0.20601302	0.023720898	0.00034104203
0.20614451	0.022577620	0.00033177513
0.20627599	0.022846156	0.00033503147
0.20640748	0.023380499	0.00033552745
0.20653897	0.023291214	0.00033610481
0.20667046	0.023150653	0.00033616288
0.20680195	0.023614224	0.00033659251
0.20693344	0.022993710	0.00033493436
0.20706493	0.023155552	0.00033490490
0.20719641	0.023121882	0.00033575035
0.20732790	0.023387462	0.00033813451
0.20745939	0.023838713	0.00033772955
0.20759088	0.023471989	0.00033724594
0.20772237	0.023674361	0.00033753963
0.20785386	0.023297150	0.00033518577
0.20798535	0.023473351	0.00033945785
0.20811684	0.023528593	0.00033633304
0.20824832	0.023451699	0.00033662882
0.20837981	0.023229110	0.00033427072
0.20851130	0.023196685	0.00033517243
0.20864279	0.023573198	0.00033793308
0.20877428	0.023087289	0.00033304042
0.20890577	0.022163326	0.00032901018
0.20903726	0.023231083	0.00033519541
0.20916875	0.023722445	0.00033815865
0.20930023	0.023120615	0.00033503441
0.20943172	0.023354558	0.00033406317
0.20956321	0.023264722	0.00033426672
0.20969470	0.023266024	0.00033449261
0.20982619	0.023222699	0.00033406020
0.20995768	0.022993762	0.00033401989
0.21008917	0.023047261	0.00033225262
0.21022065	0.023175257	0.00033345539
0.21035214	0.022993191	0.00033410101
0.21048363	0.023089034	0.00033186023
0.21061512	0.023241660	0.00033492962
0.21074661	0.023599603	0.00033410603
0.21087810	0.023646546	0.00033565947
0.21100959	0.023637262	0.00033640677
0.21114108	0.022966436	0.00032939838
0.21127256	0.023178299	0.00033390333
0.21140405	0.022905432	0.00033012148
0.21153554	0.023670731	0.00033598958
0.21166703	0.023349354	0.00033352894
0.21179852	0.023165151	0.00033287320
0.21193001	0.022978732	0.00033139946
0.21206150	0.023191904	0.00033111548
0.21219299	0.023318797	0.00033167685
0.21232447	0.023594868	0.00033561931
0.21245596	0.023040004	0.00033042234
0.21258745	0.023617026	0.00033529922
0.21271894	0.023231080	0.00033211415
0.21285043	0.023008797	0.00033022108
0.21298192	0.023132446	0.00033292184
0.21311341	0.023286580	0.00033146656
0.21324489	0.023332991	0.00033305737
0.21337638	0.023286757	0.00033107423
0.21350787	0.023594998	0.00033445932
0.21363936	0.022853459	0.00033194721
0.21377085	0.023449357	0.00033121986
0.21390234	0.023254322	0.00033233545
0.21403383	0.023446037	0.00033246591
0.21416532	0.023108013	0.00033021494
0.21429680	0.023745453	0.00033403395
0.21442829	0.023785725	0.00033382179
0.21455978	0.023795007	0.00033334263
0.21469127	0.021910630	0.00032334893
0.21482276	0.022764939	0.00032817439
0.21495425	0.022809467	0.00032897217
0.21508574	0.022907531	0.00032983421
0.21521723	0.022924016	0.00032850405
0.21534871	0.023664113	0.00033383405
0.21548020	0.023864611	0.00033255551
0.21561169	0.023140497	0.00032938818
0.21574318	0.023206721	0.00033029246
0.21587467	0.022833104	0.00032751162
0.21600616	0.023861073	0.00033286439
0.21613765	0.023226223	0.00032814391
0.21626913	0.023256211	0.00033004905
0.21640062	0.023120420	0.00032865700
0.21653211	0.022967423	0.00032822980
0.21666360	0.023445541	0.00033009344
0.21679509	0.023125733	0.00032765610
0.21692658	0.023183281	0.00032966340
0.21705807	0.022991483	0.00032802153
0.21718956	0.022760665	0.00032548854
0.21732104	0.022852336	0.00032710506
0.21745253	0.022993959	0.00032772845
0.21758402	0.023363018	0.00032981888
0.21771551	0.023345140	0.00032851789
0.21784700	0.023058910	0.00032676293
0.21797849	0.023447354	0.00033068323
0.21810998	0.022996214	0.00032689673
0.21824147	0.022360257	0.00032323365
0.21837295	0.022851033	0.00032827427
0.21850444	0.022869838	0.00032476657
0.21863593	0.023411945	0.00032971339
0.21876742	0.023376364	0.00032662150
0.21889891	0.023203779	0.00032896757
0.21903040	0.023616635	0.00033132348
0.21916189	0.023103699	0.00032556655
0.21929337	0.023109977	0.00032676072
0.21942486	0.023498242	0.00032790647
0.21955635	0.023494043	0.00033027396
0.21968784	0.022428863	0.00032359529
0.21981933	0.023133093	0.00032382571
0.21995082	0.023123403	0.00032718774
0.22008231	0.022890632	0.00032416832
0.22021380	0.023197747	0.00032768300
0.22034528	0.023231090	0.00032710168
0.22047677	0.022906817	0.00032254842
0.22060826	0.023477467	0.00032821367
0.22073975	0.023388375	0.00032786007
0.22087124	0.022929002	0.00032504651
0.22100273	0.023004270	0.00032572670
0.22113422	0.023273532	0.00032610851
0.22126571	0.022590397	0.00032246222
0.22139719	0.023309692	0.00032740183
0.22152868	0.022714171	0.00032306207
0.22166017	0.023142930	0.00032701203
0.22179166	0.023298934	0.00032576431
0.22192315	0.023357737	0.00032685755
0.22205464	0.023448946	0.00032708059
0.22218613	0.023750256	0.00032867333
0.22231761	0.023210460	0.00032554982
0.22244910	0.023221595	0.00032549544
0.22258059	0.022818593	0.00032285722
0.22271208	0.023343897	0.00032621513
0.22284357	0.023378825	0.00032673464
0.22297506	0.023478757	0.00032708520
0.22310655	0.022738050	0.00032165554
0.22323804	0.023324438	0.00032616498
0.22336952	0.022687144	0.00032321426
0.22350101	0.022827973	0.00032219059
0.22363250	0.022748156	0.00032180144
0.22376399	0.023206313	0.00032409891
0.22389548	0.023224097	0.00032520347
0.22402697	0.023045127	0.00032432303
0.22415846	0.022686699	0.00032240884
0.22428995	0.022889002	0.00032240537
0.22442143	0.023121643	0.00032321036
0.22455292	0.023243817	0.00032433842
0.22468441	0.022980188	0.00032286938
0.22481590	0.022851707	0.00032192347
0.22494739	0.023266021	0.00032268864
0.22507888	0.023480740	0.00032479834
0.22521037	0.022908491	0.00032208720
0.22534186	0.023062196	0.00032328383
0.22547334	0.023264079	0.00032308503
0.22560483	0.022992367	0.00032079356
0.22573632	0.022575426	0.00032035806
0.22586781	0.022765563	0.00032055740
0.22599930	0.023105858	0.00032317378
0.22613079	0.023536578	0.00032307194
0.22626228	0.022859100	0.00032158481
0.22639376	0.022578362	0.00031891507
0.22652525	0.022894142	0.00032133515
0.22665674	0.023226887	0.00032361095
0.22678823	0.022486720	0.00031698153
0.22691972	0.022848989	0.00032004179
0.22705121	0.023432248	0.00032304966
0.22718270	0.023343224	0.00032333506
0.22731419	0.022905933	0.00032173566
0.22744567	0.023464649	0.00032373159
0.22757716	0.023234387	0.00032155096
0.22770865	0.022680445	0.00031975423
0.22784014	0.023165474	0.00032108058
0.22797163	0.023428840	0.00032386474
0.22810312	0.023312893	0.00032088484
0.22823461	0.023276524	0.00032198618
0.22836610	0.022543606	0.00031954273
0.22849758	0.022596377	0.00031725855
0.22862907	0.022861117	0.00032108006
0.22876056	0.022992580	0.00031857624
0.22889205	0.022714194	0.00031849109
0.22902354	0.022548790	0.00031871144
0.22915503	0.022969164	0.00031891576
0.22928652	0.023201574	0.00032115049
0.22941800	0.023319533	0.00032051086
0.22954949	0.023633538	0.00032414658
0.22968098	0.022852886	0.00031973618
0.22981247	0.023302740	0.00032174648
0.22994396	0.022874960	0.00031888023
0.23007545	0.023054851	0.00032338421
0.23020694	0.023094827	0.00032629219
0.23033843	0.023201456	0.00033046990
0.23046991	0.023060242	0.00033143297
0.23060140	0.022904195	0.00033229905
0.23073289	0.023562310	0.00033632565
0.23086438	0.022599821	0.00033158731
0.23099587	0.023774869	0.00034283103
0.23112736	0.023632996	0.00033951813
0.23125885	0.023466799	0.00034239414
0.23139034	0.023766827	0.00034259805
0.23152182	0.023106500	0.00034055192
0.23165331	0.022971789	0.00034251970
0.23178480	0.023013749	0.00034215858
0.23191629	0.023377013	0.00034665685
0.23204778	0.023498909	0.00034701128
0.23217927	0.022998840	0.00034458830
0.23231076	0.022429036	0.00034353975
0.23244224	0.022681630	0.00034458666
0.23257373	0.023236322	0.00034764227
0.23270522	0.022600795	0.00034507775
0.23283671	0.022672668	0.00034265134
0.23296820	0.023540386	0.00035094878
0.23309969	0.023039802	0.00034708190
0.23323118	0.022978288	0.00034643177
0.23336267	0.022908410	0.00034761537
0.23349415	0.023775229	0.00035072299
0.23362564	0.023324551	0.00035011610
0.23375713	0.022980991	0.00034697973
0.23388862	0.023011681	0.00034749958
0.23402011	0.022963199	0.00034962638
0.23415160	0.023615895	0.00035059000
0.23428309	0.022928245	0.00034858971
0.23441458	0.023588270	0.00035079338
0.23454606	0.022246962	0.00034557733
0.23467755	0.022616911	0.00034705478
0.23480904	0.023178941	0.00035104273
0.23494053	0.022498982	0.00034665269
0.23507202	0.023376418	0.00035209646
0.23520351	0.022843540	0.00034934181
0.23533500	0.022963020	0.00035031616
0.23546648	0.023209977	0.00035189410
0.23559797	0.023289761	0.00035269986
0.23572946	0.022997818	0.00035094888
0.23586095	0.023620179	0.00035442003
0.23599244	0.022842007	0.00035168111
0.23612393	0.023109895	0.00035185382
0.23625542	0.023093634	0.00035381142
0.23638691	0.023271573	0.00035389672
0.23651839	0.022923295	0.00035108915
0.23664988	0.022502281	0.00034958727
0.23678137	0.022818220	0.00035218598
0.23691286	0.023008257	0.00035311111
0.23704435	0.023050993	0.00035259240
0.23717584	0.022867186	0.00035161829
0.23730733	0.022555620	0.00035238666
0.23743882	0.023119385	0.00035384382
0.23757030	0.023117598	0.00035384038
0.23770179	0.022965293	0.00035606579
0.23783328	0.022837300	0.00035178829
0.23796477	0.023931583	0.00036059106
0.23809626	0.022930006	0.00035307265
0.23822775	0.023536021	0.00035753057
0.23835924	0.023243345	0.00035832556
0.23849072	0.022422115	0.00035040773
0.23862221	0.023178208	0.00035528798
0.23875370	0.022558885	0.00035181451
0.23888519	0.023442358	0.00035877474
0.23901668	0.022788969	0.00035676497
0.23914817	0.023445731	0.00035564711
0.23927966	0.022816012	0.00035675784
0.23941115	0.022856899	0.00035559345
0.23954263	0.022496331	0.00035349462
0.23967412	0.022844390	0.00035557943
0.23980561	0.023365823	0.00035701004
0.23993710	0.023484614	0.00036043078
0.24006859	0.022788800	0.00035581639
0.24020008	0.023767963	0.00036202466
0.24033157	0.024050442	0.00036247710
0.24046306	0.022516597	0.00035333711
0.24059454	0.023017031	0.00035673200
0.24072603	0.022943744	0.00035761249
0.24085752	0.022551643	0.00035559661
0.24098901	0.023182382	0.00036139977
0.24112050	0.023216511	0.00035650091
0.24125199	0.023064464	0.00035774706
0.24138348	0.023113041	0.00036027674
0.24151496	0.023832597	0.00036137261
0.24164645	0.023325120	0.00036163498
0.24177794	0.023633477	0.00035993663
0.24190943	0.022859953	0.00035763401
0.24204092	0.022579538	0.00035579165
0.24217241	0.023199747	0.00036040285
0.24230390	0.023539780	0.00036340394
0.24243539	0.022690721	0.00035617722
0.24256687	0.023002362	0.00035928147
0.24269836	0.022492626	0.00035679373
0.24282985	0.023134258	0.00036000618
0.24296134	0.022719229	0.00035810149
0.24309283	0.023117904	0.00035976941
0.24322432	0.023041906	0.00036020569
0.24335581	0.024053492	0.00036850249
0.24348730	0.023660547	0.00036333655
0.24361878	0.023244653	0.00036193385
0.24375027	0.023715820	0.00036326123
0.24388176	0.022819182	0.00035965239
0.24401325	0.022451242	0.00035926329
0.24414474	0.022725631	0.00035788575
0.24427623	0.022997690	0.00036056370
0.24440772	0.024294037	0.00036791521
0.24453920	0.023212695	0.00036260141
0.24467069	0.023362801	0.00036445455
0.24480218	0.022664766	0.00035847495
0.24493367	0.023206732	0.00036185676
0.24506516	0.023220548	0.00036252687
0.24519665	0.023164814	0.00036315865
0.24532814	0.023396267	0.00036427159
0.24545963	0.022483436	0.00035819538
0.24559111	0.022999548	0.00036190497
0.24572260	0.023409286	0.00036386778
0.24585409	0.022860790	0.00036043189
0.24598558	0.023043061	0.00036328850
0.24611707	0.022305438	0.00035875767
0.24624856	0.022930681	0.00036145182
0.24638005	0.023330189	0.00036578525
0.24651154	0.023112652	0.00036285935
0.24664302	0.023716691	0.00036841162
0.24677451	0.023441893	0.00036424989
0.24690600	0.022371537	0.00035911293
0.24703749	0.023142707	0.00036494169
0.24716898	0.023609335	0.00036503509
0.24730047	0.022934538	0.00036473745
0.24743196	0.022790772	0.00036057189
0.24756345	0.023385057	0.00036575538
0.24769493	0.023092789	0.00036473759
0.24782642	0.023499364	0.00036601895
0.24795791	0.022481236	0.00036076040
0.24808940	0.023843757	0.00036894096
0.24822089	0.023074456	0.00036318645
0.24835238	0.023812476	0.00036923195
0.24848387	0.022473615	0.00035964526
0.24861535	0.023347811	0.00036797081
0.24874684	0.022688658	0.00036276251
0.24887833	0.023319762	0.00036439315
0.24900982	0.023253638	0.00036699951
0.24914131	0.023334775	0.00036614094
0.24927280	0.023278021	0.00036554345
0.24940429	0.022924745	0.00036364620
0.24953578	0.022854917	0.00036391378
0.24966726	0.023232260	0.00036742284
0.24979875	0.023395756	0.00036565158
0.24993024	0.023318936	0.00036894309
0.25006173	0.022431338	0.00036041784
0.25019322	0.023429074	0.00036744276
0.25032471	0.023482025	0.00037030802
0.25045620	0.023691770	0.00036957508
0.25058769	0.022830314	0.00036429012
0.25071917	0.023568305	0.00036886557
0.25085066	0.024090868	0.00037217087
0.25098215	0.023154910	0.00036805152
0.25111364	0.023659523	0.00036863121
0.25124513	0.023008382	0.00036784658
0.25137662	0.022998387	0.00036595091
0.25150811	0.023113972	0.00036598327
0.25163959	0.023362491	0.00036875651
0.25177108	0.022878053	0.00036366108
0.25190257	0.023316048	0.00036867628
0.25203406	0.023189987	0.00036644577
0.25216555	0.022610486	0.00036274902
0.25229704	0.023034661	0.00036682730
0.25242853	0.022940950	0.00036577800
0.25256002	0.023896878	0.00037271046
0.25269150	0.023774288	0.00037012433
0.25282299	0.023228758	0.00036768829
0.25295448	0.023504990	0.00037213752
0.25308597	0.022673476	0.00036282914
0.25321746	0.022860434	0.00036679448
0.25334895	0.022804646	0.00036678268
0.25348044	0.023884370	0.00037235829
0.25361193	0.023383197	0.00037001401
0.25374341	0.023064879	0.00036603308
0.25387490	0.023181510	0.00036750955
0.25400639	0.022655271	0.00037149790
0.25413788	0.023159565	0.00037877473
0.25426937	0.022526283	0.00037974781
0.25440086	0.023169133	0.00038501326
0.25453235	0.023181485	0.00038855610
0.25466383	0.023217953	0.00039177846
0.25479532	0.023329686	0.00039414001
0.25492681	0.023340907	0.00039495282
0.25505830	0.023239463	0.00039786100
0.25518979	0.023044687	0.00039796926
0.25532128	0.022841529	0.00039849596
0.25545277	0.023485176	0.00040496034
0.25558426	0.023223152	0.00040505570
0.25571574	0.022290760	0.00040051393
0.25584723	0.022112908	0.00040059154
0.25597872	0.022957080	0.00040803547
0.25611021	0.022867598	0.00040884749
0.25624170	0.023083258	0.00041119349
0.25637319	0.022768703	0.00041353166
0.25650468	0.023095410	0.00041439926
0.25663617	0.023234784	0.00041862332
0.25676765	0.022319544	0.00041396832
0.25689914	0.023001731	0.00042047035
0.25703063	0.022651178	0.00041954073
0.25716212	0.023338875	0.00042393538
0.25729361	0.023130786	0.00042720155
0.25742510	0.023279645	0.00042730769
0.25755659	0.022965700	0.00042734042
0.25768807	0.023925694	0.00043536178
0.25781956	0.022715067	0.00042893131
0.25795105	0.022721341	0.00043130556
0.25808254	0.022743762	0.00043500054
0.25821403	0.023712859	0.00043807313
0.25834552	0.023782090	0.00044180259
0.25847701	0.023405721	0.00043820736
0.25860850	0.023243692	0.00043884640
0.25873998	0.022851525	0.00043867658
0.25887147	0.023471836	0.00044504466
0.25900296	0.022787388	0.00043797233
0.25913445	0.023457283	0.00044295978
0.25926594	0.023196074	0.00044248534
0.25939743	0.023320765	0.00044448508
0.25952892	0.023882433	0.00044742777
0.25966041	0.022822361	0.00044508828
0.25979189	0.022924143	0.00044318091
0.25992338	0.023074877	0.00044567803
0.26005487	0.022953043	0.00044682558
0.26018636	0.023848909	0.00045355794
0.26031785	0.023673312	0.00045229229
0.26044934	0.023059661	0.00044565662
0.26058083	0.022974258	0.00044844185
0.26071231	0.022539850	0.00044840187
0.26084380	0.022247997	0.00044266045
0.26097529	0.022017606	0.00044293081
0.26110678	0.023495261	0.00045511402
0.26123827	0.023447703	0.00045657063
0.26136976	0.022813342	0.00045183790
0.26150125	0.022710753	0.00045298692
0.26163274	0.023132432	0.00045471164
0.26176422	0.022762558	0.00045205779
0.26189571	0.022993730	0.00045730960
0.26202720	0.023220710	0.00045743976
0.26215869	0.023829767	0.00046307511
0.26229018	0.023086472	0.00045928074
0.26242167	0.023474018	0.00046355697
0.26255316	0.022608060	0.00045388032
0.26268465	0.023746624	0.00046736970
0.26281613	0.022688736	0.00045797909
0.26294762	0.022790268	0.00045837039
0.26307911	0.022927327	0.00045974859
0.26321060	0.023634491	0.00046896053
0.26334209	0.022709332	0.00046317049
0.26347358	0.022809411	0.00046154500
0.26360507	0.023387425	0.00046737881
0.26373655	0.022806543	0.00046374779
0.26386804	0.021794133	0.00045926694
0.26399953	0.022586575	0.00046515918
0.26413102	0.022768425	0.00046341123
0.26426251	0.023305280	0.00046991332
0.26439400	0.023034546	0.00046861365
0.26452549	0.023255618	0.00047354189
0.26465698	0.022307852	0.00046864552
0.26478846	0.023871095	0.00047750392
0.26491995	0.022756936	0.00047454737
0.26505144	0.023430309	0.00047332328
0.26518293	0.022671520	0.00047143118
0.26531442	0.022049777	0.00046853690
0.26544591	0.023035984	0.00047189518
[truncated: 567 more rows]
