# Supplementary material for: Invariant surface glycoprotein 65 of Trypanosoma brucei is a complement C3 receptor
Source: Nat Commun. 2022 Aug 29;13:5085. doi: 10.1038/s41467-022-32728-9 (PMC9424271; doi:10.1038/s41467-022-32728-9)
Supplement: Supplementary file 4 — supplementary data 2 [file 41467_2022_32728_MOESM4_ESM.zip › b21-414646_00125.dat]

0.0026000000	40.113069	0.13740656
0.0027314887	29.033663	0.10737974
0.0028629774	22.453304	0.090292677
0.0029944661	17.208925	0.075863260
0.0031259548	12.408257	0.059196437
0.0032574435	10.945917	0.057550337
0.0033889322	8.7563989	0.048658677
0.0035204209	11.536617	0.048628386
0.0036519096	12.375393	0.046736880
0.0037833983	10.073259	0.039754745
0.0039148870	8.3130864	0.034847209
0.0040463757	6.7407573	0.030188178
0.0041778644	5.5331693	0.025635488
0.0043093531	4.6542740	0.023083996
0.0044408418	3.8401798	0.020166553
0.0045723305	3.1307300	0.018208690
0.0047038192	2.8737621	0.016696917
0.0048353079	2.5277045	0.015202055
0.0049667966	2.2520308	0.014297816
0.0050982853	1.9082250	0.012468065
0.0052297740	1.7407255	0.012063961
0.0053612627	1.5120737	0.010857735
0.0054927514	1.4143342	0.010222530
0.0056242401	1.2859794	0.0097194248
0.0057557288	1.2050128	0.0091478052
0.0058872175	1.0844110	0.0085617917
0.0060187062	1.0095501	0.0082390982
0.0061501949	0.91871140	0.0075283984
0.0062816836	0.88314201	0.0075479466
0.0064131723	0.81786768	0.0071205127
0.0065446610	0.79220164	0.0069075387
0.0066761496	0.75755630	0.0067230192
0.0068076383	0.73338726	0.0064648873
0.0069391270	0.68478678	0.0063474244
0.0070706157	0.67269441	0.0061916046
0.0072021044	0.64406338	0.0059916113
0.0073335931	0.61033846	0.0058072192
0.0074650818	0.57589200	0.0054767434
0.0075965705	0.57368195	0.0055115883
0.0077280592	0.55056078	0.0053770214
0.0078595479	0.50928989	0.0050479204
0.0079910366	0.49046640	0.0049832723
0.0081225253	0.46839838	0.0047305728
0.0082540140	0.45639404	0.0046961178
0.0083855027	0.44917921	0.0046766672
0.0085169914	0.42858435	0.0044748719
0.0086484801	0.40413910	0.0043137783
0.0087799688	0.38592035	0.0041410718
0.0089114575	0.38758646	0.0041719399
0.0090429462	0.36407389	0.0040151410
0.0091744349	0.34413027	0.0038700539
0.0093059236	0.32978325	0.0037439127
0.0094374123	0.31238567	0.0036199321
0.0095689010	0.30285195	0.0035066310
0.0097003897	0.29068621	0.0034632506
0.0098318784	0.28235313	0.0033644475
0.0099633671	0.26299530	0.0032118008
0.010094856	0.26411068	0.0032087162
0.010226345	0.24302220	0.0030050871
0.010357833	0.24052305	0.0030667886
0.010489322	0.22521677	0.0028803019
0.010620811	0.21422906	0.0027890249
0.010752299	0.20909631	0.0027436775
0.010883788	0.19736172	0.0026109154
0.011015277	0.19001904	0.0026081445
0.011146765	0.17667517	0.0024376524
0.011278254	0.17428337	0.0024113173
0.011409743	0.16550468	0.0023252930
0.011541231	0.15941102	0.0022476793
0.011672720	0.14794749	0.0021707746
0.011804209	0.14513066	0.0020690766
0.011935698	0.13374760	0.0019817176
0.012067186	0.12807169	0.0019279073
0.012198675	0.12130119	0.0018151215
0.012330164	0.11917647	0.0018028094
0.012461652	0.11490955	0.0017507253
0.012593141	0.10811159	0.0016599187
0.012724630	0.10500451	0.0016361075
0.012856118	0.099757158	0.0015444424
0.012987607	0.098784368	0.0015543585
0.013119096	0.095360696	0.0014927466
0.013250585	0.093073992	0.0014594557
0.013382073	0.089397161	0.0014355538
0.013513562	0.085637685	0.0013837695
0.013645051	0.085409502	0.0013910245
0.013776539	0.080793185	0.0013452450
0.013908028	0.079558048	0.0013128995
0.014039517	0.074903369	0.0012675433
0.014171005	0.076356807	0.0012710225
0.014302494	0.073180032	0.0012471580
0.014433983	0.072962752	0.0012461737
0.014565472	0.071118986	0.0012055726
0.014696960	0.068231336	0.0011864908
0.014828449	0.067492978	0.0011627982
0.014959938	0.065660854	0.0011521195
0.015091426	0.064698094	0.0011471153
0.015222915	0.061247911	0.0010898789
0.015354404	0.064476954	0.0011223911
0.015485892	0.062149816	0.0010911789
0.015617381	0.062678931	0.0010989467
0.015748870	0.061530146	0.0010892233
0.015880359	0.061629107	0.0010728110
0.016011847	0.062128702	0.0010782419
0.016143336	0.055283184	0.0010081185
0.016274825	0.052558099	0.00098482959
0.016406313	0.054565742	0.00099570055
0.016537802	0.054401927	0.00098569144
0.016669291	0.054805734	0.00098686758
0.016800779	0.052152629	0.00096179952
0.016932268	0.057597161	0.0010051892
0.017063757	0.059272134	0.0010157392
0.017195246	0.060361520	0.0010160805
0.017326734	0.057571425	0.00099419592
0.017458223	0.057113099	0.00098479028
0.017589712	0.056972409	0.00097859908
0.017721200	0.055786857	0.00097211653
0.017852689	0.056931933	0.00095955766
0.017984178	0.053711492	0.00094358250
0.018115666	0.053707217	0.00093871540
0.018247155	0.053267281	0.00092819804
0.018378644	0.053681779	0.00093456085
0.018510133	0.051652298	0.00090517315
0.018641621	0.050224788	0.00089183166
0.018773110	0.050756849	0.00089395927
0.018904599	0.051934823	0.00090037021
0.019036087	0.050113070	0.00088264267
0.019167576	0.048754047	0.00086391742
0.019299065	0.048388210	0.00085492182
0.019430553	0.047274854	0.00085189491
0.019562042	0.048061428	0.00085083932
0.019693531	0.047723995	0.00084687383
0.019825019	0.044480193	0.00081249863
0.019956508	0.044976744	0.00081123485
0.020087997	0.045844454	0.00082460901
0.020219486	0.044616330	0.00080617753
0.020350974	0.044429507	0.00080708679
0.020482463	0.042800678	0.00078053676
0.020613952	0.041595715	0.00076932835
0.020745440	0.045363776	0.00080738646
0.020876929	0.042095665	0.00076744840
0.021008418	0.041396653	0.00076450615
0.021139906	0.041406045	0.00075980768
0.021271395	0.040479412	0.00074538098
0.021402884	0.038899890	0.00073482416
0.021534373	0.041128862	0.00074892482
0.021665861	0.040344316	0.00074019632
0.021797350	0.038563760	0.00072393018
0.021928839	0.039404611	0.00072083167
0.022060327	0.038417243	0.00072011402
0.022191816	0.038707200	0.00071408963
0.022323305	0.039500630	0.00072330942
0.022454793	0.038510748	0.00070858186
0.022586282	0.037292263	0.00069411902
0.022717771	0.036661138	0.00069437743
0.022849260	0.037247858	0.00068977933
0.022980748	0.035675277	0.00067936286
0.023112237	0.034595874	0.00066358157
0.023243726	0.036816025	0.00067826891
0.023375214	0.037231628	0.00068866270
0.023506703	0.037881691	0.00068877325
0.023638192	0.038771889	0.00069421029
0.023769680	0.037883109	0.00068589958
0.023901169	0.036024012	0.00066718028
0.024032658	0.037776119	0.00068390087
0.024164147	0.036949178	0.00067082663
0.024295635	0.037714663	0.00067422959
0.024427124	0.038841305	0.00068260935
0.024558613	0.037133467	0.00066328928
0.024690101	0.036612939	0.00066634938
0.024821590	0.037467030	0.00066630535
0.024953079	0.035762563	0.00064804065
0.025084567	0.035866605	0.00064954893
0.025216056	0.035974276	0.00064436719
0.025347545	0.035146702	0.00064235320
0.025479034	0.036620495	0.00064910947
0.025610522	0.034891072	0.00062839497
0.025742011	0.036117253	0.00064126913
0.025873500	0.034718188	0.00062827967
0.026004988	0.035908320	0.00063936483
0.026136477	0.035327701	0.00063178695
0.026267966	0.034878956	0.00062162263
0.026399454	0.035621553	0.00063125081
0.026530943	0.035539643	0.00062370607
0.026662432	0.035990189	0.00062953031
0.026793920	0.035157367	0.00062052279
0.026925409	0.035096899	0.00061566470
0.027056898	0.033996773	0.00061186813
0.027188387	0.033796628	0.00060158646
0.027319875	0.034594952	0.00061131862
0.027451364	0.034447768	0.00060699074
0.027582853	0.034154224	0.00060153327
0.027714341	0.034532071	0.00060378016
0.027845830	0.034035962	0.00059652915
0.027977319	0.034376423	0.00060397869
0.028108807	0.033853092	0.00059424012
0.028240296	0.034944175	0.00060110900
0.028371785	0.034459453	0.00059833561
0.028503274	0.033600416	0.00058693534
0.028634762	0.033168115	0.00058439938
0.028766251	0.033578346	0.00058759476
0.028897740	0.033974459	0.00058341944
0.029029228	0.033837734	0.00058558466
0.029160717	0.033706873	0.00058484469
0.029292206	0.032839229	0.00057312189
0.029423694	0.033955497	0.00058534009
0.029555183	0.033701112	0.00057245787
0.029686672	0.033424539	0.00057650442
0.029818161	0.032766339	0.00056919570
0.029949649	0.033417460	0.00056971835
0.030081138	0.032868372	0.00056797322
0.030212627	0.032573427	0.00055919578
0.030344115	0.033871584	0.00057090882
0.030475604	0.032451145	0.00056043977
0.030607093	0.032759393	0.00055888379
0.030738581	0.032849823	0.00056141778
0.030870070	0.032595056	0.00055539937
0.031001559	0.030986400	0.00054156192
0.031133048	0.032571094	0.00055561123
0.031264536	0.033128062	0.00055639645
0.031396025	0.032168514	0.00055160667
0.031527514	0.032356438	0.00054789338
0.031659002	0.032843208	0.00054914629
0.031790491	0.031727239	0.00054332833
0.031921980	0.032148124	0.00054165749
0.032053468	0.031165375	0.00053726954
0.032184957	0.031435986	0.00053281333
0.032316446	0.031559451	0.00053167706
0.032447935	0.032398909	0.00054333240
0.032579423	0.031746255	0.00053294282
0.032710912	0.032417342	0.00053980128
0.032842401	0.030907559	0.00052487782
0.032973889	0.031537292	0.00052747700
0.033105378	0.031293486	0.00052778651
0.033236867	0.030509981	0.00051833753
0.033368355	0.030267349	0.00052557279
0.033499844	0.030440117	0.00052669024
0.033631333	0.030615422	0.00052698204
0.033762822	0.030064675	0.00052952649
0.033894310	0.030204986	0.00053010433
0.034025799	0.030306673	0.00053002536
0.034157288	0.030371214	0.00053018329
0.034288776	0.030094554	0.00052890491
0.034420265	0.029869729	0.00053091912
0.034551754	0.029931925	0.00052834528
0.034683242	0.030503361	0.00053468585
0.034814731	0.030105857	0.00052861474
0.034946220	0.029732039	0.00052825463
0.035077708	0.030174729	0.00053400885
0.035209197	0.029829832	0.00053025865
0.035340686	0.029409703	0.00052340291
0.035472175	0.029387246	0.00053476010
0.035603663	0.029069278	0.00053328554
0.035735152	0.030351322	0.00055157589
0.035866641	0.029193277	0.00054102674
0.035998129	0.029102232	0.00053624826
0.036129618	0.028817427	0.00053977392
0.036261107	0.028223207	0.00053217957
0.036392595	0.029440789	0.00055002121
0.036524084	0.028798037	0.00054231513
0.036655573	0.028920048	0.00054013601
0.036787062	0.028946747	0.00054549380
0.036918550	0.029083803	0.00054266915
0.037050039	0.028672025	0.00054324759
0.037181528	0.028246690	0.00053583198
0.037313016	0.028703265	0.00054308206
0.037444505	0.029009615	0.00054746737
0.037575994	0.029792111	0.00055148373
0.037707482	0.029049319	0.00054904546
0.037838971	0.029338728	0.00055441317
0.037970460	0.029211039	0.00054969221
0.038101949	0.027779158	0.00054317322
0.038233437	0.029424852	0.00054855373
0.038364926	0.028248905	0.00053695730
0.038496415	0.029458059	0.00054483640
0.038627903	0.028883478	0.00053337593
0.038759392	0.029317720	0.00053967379
0.038890881	0.029231901	0.00053230641
0.039022369	0.029245048	0.00053495625
0.039153858	0.029447295	0.00053297377
0.039285347	0.029422507	0.00052955687
0.039416836	0.029943281	0.00053801149
0.039548324	0.030135926	0.00053646214
0.039679813	0.029345577	0.00052735330
0.039811302	0.029550607	0.00053245048
0.039942790	0.029119473	0.00052426603
0.040074279	0.029201678	0.00052919425
0.040205768	0.028819496	0.00052253900
0.040337256	0.029344015	0.00052468411
0.040468745	0.028841083	0.00052156328
0.040600234	0.028776505	0.00051855149
0.040731723	0.029696612	0.00052650846
0.040863211	0.030011295	0.00052854359
0.040994700	0.029950409	0.00052529285
0.041126189	0.028922830	0.00051953099
0.041257677	0.028975211	0.00051742271
0.041389166	0.028688253	0.00051429425
0.041520655	0.028828207	0.00051786455
0.041652143	0.029259318	0.00051722160
0.041783632	0.029068491	0.00051578310
0.041915121	0.029631595	0.00051855252
0.042046610	0.028624310	0.00051244285
0.042178098	0.028781391	0.00051328037
0.042309587	0.029361219	0.00051597890
0.042441076	0.028556785	0.00050891278
0.042572564	0.029860227	0.00051986423
0.042704053	0.029358631	0.00051038715
0.042835542	0.029169783	0.00051458174
0.042967030	0.028851834	0.00050964723
0.043098519	0.029251215	0.00051504550
0.043230008	0.029368725	0.00051459634
0.043361496	0.030828016	0.00051960437
0.043492985	0.029307227	0.00051293679
0.043624474	0.028551326	0.00050412772
0.043755963	0.029206521	0.00051083171
0.043887451	0.029038974	0.00050697907
0.044018940	0.029112195	0.00050534731
0.044150429	0.029262365	0.00051335326
0.044281917	0.029697009	0.00050883192
0.044413406	0.029793837	0.00051382179
0.044544895	0.029270717	0.00050447771
0.044676383	0.029029548	0.00050462721
0.044807872	0.029444971	0.00050755058
0.044939361	0.029418995	0.00050570240
0.045070850	0.029218991	0.00050446499
0.045202338	0.029436118	0.00050601048
0.045333827	0.029106143	0.00049870898
0.045465316	0.028852094	0.00050234255
0.045596804	0.029840099	0.00050736493
0.045728293	0.029638649	0.00050514088
0.045859782	0.029421379	0.00050254315
0.045991270	0.028616397	0.00049433299
0.046122759	0.028594052	0.00049792578
0.046254248	0.029281691	0.00050833210
0.046385737	0.029564091	0.00051282031
0.046517225	0.029448615	0.00051369195
0.046648714	0.028585323	0.00050941451
0.046780203	0.028794346	0.00051772080
0.046911691	0.028675846	0.00051569286
0.047043180	0.030320675	0.00052712307
0.047174669	0.029610927	0.00052287839
0.047306157	0.029726849	0.00052550436
0.047437646	0.029688458	0.00052795912
0.047569135	0.028484486	0.00052117554
0.047700624	0.028974682	0.00052094922
0.047832112	0.028868492	0.00052459553
0.047963601	0.028842439	0.00052126094
0.048095090	0.029698372	0.00053433430
0.048226578	0.028992039	0.00052884948
0.048358067	0.028876884	0.00052428225
0.048489556	0.027920401	0.00051835643
0.048621044	0.029366485	0.00053135226
0.048752533	0.029298534	0.00053592746
0.048884022	0.028633540	0.00052752121
0.049015511	0.028730907	0.00052683302
0.049146999	0.029356921	0.00053450885
0.049278488	0.029344034	0.00053464213
0.049409977	0.029649246	0.00054016794
0.049541465	0.029283506	0.00053423286
0.049672954	0.029586440	0.00054039020
0.049804443	0.027974141	0.00052587383
0.049935931	0.029165564	0.00053653771
0.050067420	0.030086562	0.00054682358
0.050198909	0.029614319	0.00054120658
0.050330398	0.029990028	0.00054347549
0.050461886	0.029339975	0.00053824449
0.050593375	0.028920964	0.00053714055
0.050724864	0.029453951	0.00054249865
0.050856352	0.029203165	0.00054219516
0.050987841	0.029522433	0.00054115149
0.051119330	0.029257860	0.00053999908
0.051250818	0.028846952	0.00053859324
0.051382307	0.029171029	0.00054358921
0.051513796	0.027997717	0.00053152280
0.051645284	0.028855835	0.00053730993
0.051776773	0.028981805	0.00054082731
0.051908262	0.029333644	0.00054614351
0.052039751	0.030701210	0.00055488338
0.052171239	0.028906696	0.00053979697
0.052302728	0.029167276	0.00054567608
0.052434217	0.029749300	0.00054699909
0.052565705	0.030129151	0.00055373074
0.052697194	0.030084424	0.00055162123
0.052828683	0.029308868	0.00054836362
0.052960171	0.029203984	0.00054527466
0.053091660	0.029513970	0.00054569145
0.053223149	0.028908905	0.00054445789
0.053354638	0.030195408	0.00055514488
0.053486126	0.029063457	0.00054806538
0.053617615	0.029708221	0.00054991038
0.053749104	0.029234317	0.00054716781
0.053880592	0.029574366	0.00054954915
0.054012081	0.028853183	0.00054894030
0.054143570	0.029391270	0.00055177916
0.054275058	0.028801524	0.00054409854
0.054406547	0.030054592	0.00055433469
0.054538036	0.030103110	0.00055935696
0.054669525	0.028215478	0.00053994577
0.054801013	0.029271593	0.00055300164
0.054932502	0.029523647	0.00055248038
0.055063991	0.029017230	0.00054534822
0.055195479	0.029779505	0.00055523847
0.055326968	0.028875066	0.00054801637
0.055458457	0.028649885	0.00054925077
0.055589945	0.029009789	0.00054842387
0.055721434	0.028871555	0.00054660122
0.055852923	0.029845293	0.00055930104
0.055984412	0.029224571	0.00055371406
0.056115900	0.027785913	0.00054006823
0.056247389	0.028277633	0.00054666509
0.056378878	0.030350836	0.00055862557
0.056510366	0.029407309	0.00055642763
0.056641855	0.029943229	0.00055819641
0.056773344	0.028113014	0.00054657336
0.056904832	0.029215546	0.00055486948
0.057036321	0.029264597	0.00054982816
0.057167810	0.030350157	0.00056252504
0.057299299	0.029706732	0.00055676278
0.057430787	0.028208804	0.00054128146
0.057562276	0.030155668	0.00056351253
0.057693765	0.029233782	0.00054835755
0.057825253	0.029230803	0.00055340789
0.057956742	0.028574726	0.00054700536
0.058088231	0.029297640	0.00055116391
0.058219719	0.028267790	0.00054583509
0.058351208	0.028720156	0.00054413651
0.058482697	0.028781379	0.00054644270
0.058614186	0.028877187	0.00055047347
0.058745674	0.029493388	0.00054782502
0.058877163	0.028582659	0.00054359723
0.059008652	0.028764690	0.00054004885
0.059140140	0.029081002	0.00054578169
0.059271629	0.030258617	0.00055320253
0.059403118	0.029385830	0.00054451683
0.059534606	0.029839608	0.00055208923
0.059666095	0.029149828	0.00054091392
0.059797584	0.029241733	0.00054327736
0.059929072	0.028967946	0.00054154832
0.060060561	0.028810689	0.00053747979
0.060192050	0.028886458	0.00054287746
0.060323539	0.030079178	0.00054541816
0.060455027	0.029193559	0.00054190562
0.060586516	0.028866265	0.00053931663
0.060718005	0.028254141	0.00053256512
0.060849493	0.029472087	0.00054169132
0.060980982	0.030024574	0.00054853759
0.061112471	0.029010924	0.00053635420
0.061243959	0.028442244	0.00053726538
0.061375448	0.028980171	0.00053333416
0.061506937	0.030018519	0.00054735597
0.061638426	0.029530380	0.00054130782
0.061769914	0.028581122	0.00053434760
0.061901403	0.028703717	0.00053801280
0.062032892	0.029396899	0.00053840684
0.062164380	0.028431592	0.00053137027
0.062295869	0.029803120	0.00054317112
0.062427358	0.029590845	0.00053904703
0.062558846	0.029926670	0.00054800290
0.062690335	0.029026408	0.00053347262
0.062821824	0.029360996	0.00053798360
0.062953313	0.029235327	0.00053799874
0.063084801	0.029569320	0.00053782128
0.063216290	0.029803239	0.00054334040
0.063347779	0.029202442	0.00053468588
0.063479267	0.027821052	0.00052114625
0.063610756	0.030020797	0.00054356324
0.063742245	0.029807186	0.00053714982
0.063873733	0.029612866	0.00054078751
0.064005222	0.028396830	0.00052904147
0.064136711	0.028801797	0.00053116871
0.064268200	0.029800479	0.00053883195
0.064399688	0.028686505	0.00052725933
0.064531177	0.029616458	0.00053984571
0.064662666	0.029377987	0.00053442217
0.064794154	0.029679094	0.00053724418
0.064925643	0.028999777	0.00053298934
0.065057132	0.029024055	0.00053349601
0.065188620	0.028748185	0.00053065305
0.065320109	0.029102385	0.00052971293
0.065451598	0.029601935	0.00053405721
0.065583087	0.028812585	0.00053033247
0.065714575	0.028621338	0.00052567360
0.065846064	0.028644888	0.00052967776
0.065977553	0.028193892	0.00052291390
0.066109041	0.029458257	0.00052985097
0.066240530	0.028435513	0.00052635979
0.066372019	0.029175900	0.00052951588
0.066503507	0.030347793	0.00053932557
0.066634996	0.029005314	0.00052696144
0.066766485	0.028875532	0.00052692621
0.066897973	0.027953702	0.00051906397
0.067029462	0.028810291	0.00052765516
0.067160951	0.028781836	0.00052905149
0.067292440	0.029368330	0.00052848351
0.067423928	0.028804312	0.00052243513
0.067555417	0.030113856	0.00053637165
0.067686906	0.029314299	0.00052923559
0.067818394	0.028431553	0.00052119441
0.067949883	0.028696381	0.00052218842
0.068081372	0.028507801	0.00052114885
0.068212860	0.028443824	0.00052049671
0.068344349	0.028185740	0.00052049949
0.068475838	0.027955850	0.00051715141
0.068607327	0.029323544	0.00052774341
0.068738815	0.029097351	0.00052156548
0.068870304	0.029277990	0.00052735008
0.069001793	0.029645890	0.00052746434
0.069133281	0.028736498	0.00052193130
0.069264770	0.028626144	0.00052239416
0.069396259	0.028474504	0.00051450718
0.069527747	0.029038489	0.00052347974
0.069659236	0.029151045	0.00052469057
0.069790725	0.028513427	0.00051927132
0.069922214	0.028221679	0.00051706336
0.070053702	0.029029953	0.00051942818
0.070185191	0.028994671	0.00052291173
0.070316680	0.028747883	0.00051635629
0.070448168	0.028760490	0.00051962613
0.070579657	0.027685553	0.00051205791
0.070711146	0.028891048	0.00051650163
0.070842634	0.029025954	0.00052229957
0.070974123	0.026810855	0.00050276733
0.071105612	0.027979461	0.00051102575
0.071237101	0.027142406	0.00050619719
0.071368589	0.028515766	0.00051249190
0.071500078	0.027929488	0.00051363283
0.071631567	0.028024157	0.00051157795
0.071763055	0.028077258	0.00051272287
0.071894544	0.027742989	0.00051019456
0.072026033	0.027020123	0.00049894121
0.072157521	0.028670563	0.00051909577
0.072289010	0.027606563	0.00050769852
0.072420499	0.027069847	0.00050212672
0.072551988	0.028408154	0.00051175125
0.072683476	0.028608008	0.00051200053
0.072814965	0.028758576	0.00051468350
0.072946454	0.027873127	0.00050925184
0.073077942	0.027646195	0.00050251764
0.073209431	0.028276673	0.00051183603
0.073340920	0.027379821	0.00050195908
0.073472408	0.027937504	0.00050828160
0.073603897	0.027956754	0.00050811430
0.073735386	0.027892499	0.00050430531
0.073866875	0.027598443	0.00050302503
0.073998363	0.028439768	0.00051016704
0.074129852	0.028303786	0.00050966747
0.074261341	0.027374552	0.00050378398
0.074392829	0.027703860	0.00050073944
0.074524318	0.027864156	0.00050637495
0.074655807	0.027944961	0.00050236785
0.074787295	0.028155524	0.00050742443
0.074918784	0.027709965	0.00050182574
0.075050273	0.027078664	0.00049526324
0.075181761	0.026596240	0.00049288440
0.075313250	0.027152026	0.00049838394
0.075444739	0.027549034	0.00050129671
0.075576228	0.027643076	0.00050098347
0.075707716	0.027379453	0.00049882017
0.075839205	0.027354913	0.00049833799
0.075970694	0.026291755	0.00049003961
0.076102182	0.026939459	0.00049121410
0.076233671	0.026360338	0.00049194569
0.076365160	0.026958887	0.00049086430
0.076496648	0.027761276	0.00050043695
0.076628137	0.026946343	0.00049628221
0.076759626	0.026875975	0.00049313716
0.076891115	0.026744724	0.00049262615
0.077022603	0.027656737	0.00049740139
0.077154092	0.027037577	0.00049262485
0.077285581	0.027105500	0.00049687630
0.077417069	0.027496744	0.00049577053
0.077548558	0.026038473	0.00048617036
0.077680047	0.027104049	0.00049171625
0.077811535	0.026795929	0.00049065300
0.077943024	0.027449876	0.00049611087
0.078074513	0.026785959	0.00048925678
0.078206002	0.027102867	0.00049383882
0.078337490	0.026769162	0.00048860528
0.078468979	0.027465167	0.00049364727
0.078600468	0.026587937	0.00048971717
0.078731956	0.025976826	0.00048254492
0.078863445	0.026822454	0.00049149633
0.078994934	0.025992911	0.00048161635
0.079126422	0.026397592	0.00048439952
0.079257911	0.025068621	0.00047524313
0.079389400	0.027436502	0.00049229180
0.079520889	0.027532580	0.00049286204
0.079652377	0.027322427	0.00049300577
0.079783866	0.026422715	0.00048430549
0.079915355	0.026512765	0.00048617081
0.080046843	0.027149461	0.00048653446
0.080178332	0.027074005	0.00048819989
0.080309821	0.026766780	0.00048793112
0.080441309	0.026375719	0.00047953643
0.080572798	0.026361690	0.00048465082
0.080704287	0.026967682	0.00048820033
0.080835776	0.026403625	0.00048289822
0.080967264	0.027405384	0.00049389975
0.081098753	0.026250424	0.00047724708
0.081230242	0.026478505	0.00048189638
0.081361730	0.026101310	0.00047941496
0.081493219	0.026572291	0.00048202110
0.081624708	0.026139115	0.00047945588
0.081756196	0.026633760	0.00047772731
0.081887685	0.025339866	0.00047423241
0.082019174	0.026737775	0.00048379299
0.082150663	0.026117525	0.00047924792
0.082282151	0.026640156	0.00048286437
0.082413640	0.025831587	0.00047355997
0.082545129	0.027257604	0.00048625663
0.082676617	0.026386760	0.00048022063
0.082808106	0.025521391	0.00047169794
0.082939595	0.026159952	0.00048094509
0.083071083	0.026266063	0.00047547665
0.083202572	0.026281306	0.00047707679
0.083334061	0.026431973	0.00048074736
0.083465549	0.025463418	0.00046849239
0.083597038	0.026032657	0.00047824052
0.083728527	0.025535756	0.00046803022
0.083860016	0.026568991	0.00048048981
0.083991504	0.026231857	0.00047733194
0.084122993	0.025544712	0.00046998810
0.084254482	0.026632197	0.00047907718
0.084385970	0.027219436	0.00048121668
0.084517459	0.027286560	0.00048325870
0.084648948	0.026026946	0.00047525256
0.084780436	0.026755356	0.00047780783
0.084911925	0.025973442	0.00047132058
0.085043414	0.026161546	0.00047122621
0.085174903	0.025986439	0.00047070378
0.085306391	0.025797875	0.00047146642
0.085437880	0.026946138	0.00047747629
0.085569369	0.025825847	0.00047162177
0.085700857	0.025814841	0.00046772388
0.085832346	0.026329051	0.00047349189
0.085963835	0.025520605	0.00046787337
0.086095323	0.026635560	0.00047360699
0.086226812	0.025759204	0.00046836081
0.086358301	0.026021548	0.00046908776
0.086489790	0.026373649	0.00047440472
0.086621278	0.025815475	0.00046933894
0.086752767	0.025900790	0.00046784705
0.086884256	0.025836397	0.00046656558
0.087015744	0.025519180	0.00046587336
0.087147233	0.025764979	0.00046751119
0.087278722	0.026057568	0.00047232456
0.087410210	0.025336482	0.00046270076
0.087541699	0.025202136	0.00046158335
0.087673188	0.026052863	0.00046918016
0.087804677	0.025934653	0.00046402053
0.087936165	0.025940103	0.00046868184
0.088067654	0.025399944	0.00046324456
0.088199143	0.025807036	0.00046259787
0.088330631	0.025686255	0.00046697152
0.088462120	0.026566583	0.00046912872
0.088593609	0.025113545	0.00046241035
0.088725097	0.026627023	0.00046937122
0.088856586	0.025760204	0.00046319463
0.088988075	0.025384222	0.00046482142
0.089119564	0.025713309	0.00046193858
0.089251052	0.025360802	0.00046338847
0.089382541	0.025643351	0.00046305908
0.089514030	0.025634367	0.00046182148
0.089645518	0.025174237	0.00045954865
0.089777007	0.025991539	0.00046324400
0.089908496	0.024895311	0.00045868263
0.090039984	0.024893044	0.00045797199
0.090171473	0.026149552	0.00046283980
0.090302962	0.025282809	0.00046143686
0.090434451	0.025920154	0.00046209367
0.090565939	0.025972366	0.00046575028
0.090697428	0.025283652	0.00045968415
0.090828917	0.025217872	0.00045459627
0.090960405	0.025252056	0.00045915343
0.091091894	0.026320594	0.00046527000
0.091223383	0.026034757	0.00046500445
0.091354871	0.024452395	0.00045409057
0.091486360	0.025400074	0.00046744722
0.091617849	0.025407797	0.00047332214
0.091749337	0.024522240	0.00046884393
0.091880826	0.026128181	0.00048516613
0.092012315	0.024539629	0.00047575726
0.092143804	0.025415805	0.00048016633
0.092275292	0.025441795	0.00048480309
0.092406781	0.024915903	0.00048385753
0.092538270	0.024827971	0.00048661222
0.092669758	0.025370415	0.00049319604
0.092801247	0.025255969	0.00047520663
0.092932736	0.025194583	0.00047749907
0.093064224	0.025148870	0.00047196216
0.093195713	0.025233793	0.00047150189
0.093327202	0.025250965	0.00047373389
0.093458691	0.025231586	0.00046510882
0.093590179	0.024643932	0.00046629576
0.093721668	0.024542826	0.00046394834
0.093853157	0.024694965	0.00046360958
0.093984645	0.024941290	0.00046292058
0.094116134	0.024775427	0.00046072541
0.094247623	0.025136865	0.00046296200
0.094379111	0.025336489	0.00046511488
0.094510600	0.025416745	0.00046610873
0.094642089	0.025336975	0.00046579745
0.094773578	0.025220753	0.00045857200
0.094905066	0.025018577	0.00046225404
0.095036555	0.024049856	0.00045768699
0.095168044	0.024651317	0.00045479162
0.095299532	0.024935319	0.00045871157
0.095431021	0.024467954	0.00045204141
0.095562510	0.024495499	0.00045437828
0.095693998	0.023928883	0.00045174479
0.095825487	0.024370106	0.00045059682
0.095956976	0.024999915	0.00045830848
0.096088465	0.024698570	0.00045120982
0.096219953	0.024203868	0.00045124299
0.096351442	0.024821551	0.00045532106
0.096482931	0.024571354	0.00045167472
0.096614419	0.024598192	0.00045233504
0.096745908	0.024672290	0.00045459986
0.096877397	0.024531942	0.00045016547
0.097008885	0.025067492	0.00045636304
0.097140374	0.025071409	0.00045387668
0.097271863	0.023900611	0.00044633088
0.097403352	0.024215955	0.00044680180
0.097534840	0.024416791	0.00044775989
0.097666329	0.024435475	0.00045042827
0.097797818	0.025093917	0.00044979541
0.097929306	0.023760197	0.00044157877
0.098060795	0.024085166	0.00044298542
0.098192284	0.024687202	0.00044356060
0.098323772	0.024306118	0.00044465116
0.098455261	0.024777479	0.00044622258
0.098586750	0.024136374	0.00043903404
0.098718239	0.025010339	0.00044543900
0.098849727	0.024770327	0.00044222176
0.098981216	0.024375953	0.00043907304
0.099112705	0.024527972	0.00043957213
0.099244193	0.023789678	0.00043485302
0.099375682	0.024494277	0.00044037869
0.099507171	0.024405332	0.00043886514
0.099638659	0.023860726	0.00043801234
0.099770148	0.024533374	0.00043991470
0.099901637	0.024237950	0.00043725519
0.10003313	0.024305701	0.00044036346
0.10016461	0.024458578	0.00044011734
0.10029610	0.024462740	0.00044251658
0.10042759	0.023579142	0.00043218774
0.10055908	0.024357150	0.00043935312
0.10069057	0.023653107	0.00043375724
0.10082206	0.023432067	0.00043293969
0.10095355	0.024433574	0.00044408006
0.10108504	0.024365232	0.00043869848
0.10121652	0.024374384	0.00043830805
0.10134801	0.024504680	0.00043898451
0.10147950	0.023727438	0.00043437478
0.10161099	0.023631874	0.00043381474
0.10174248	0.023790820	0.00043544216
0.10187397	0.024077104	0.00043458413
0.10200546	0.023816690	0.00043487101
0.10213694	0.023957213	0.00043377664
0.10226843	0.024430121	0.00043798480
0.10239992	0.024021663	0.00043441283
0.10253141	0.023668159	0.00042704051
0.10266290	0.024259066	0.00043776854
0.10279439	0.023966223	0.00043201774
0.10292588	0.023349840	0.00042947045
0.10305737	0.023645362	0.00043100900
0.10318885	0.023551360	0.00043043514
0.10332034	0.023901558	0.00043192333
0.10345183	0.024239151	0.00043360003
0.10358332	0.024071689	0.00043379183
0.10371481	0.024247725	0.00043281240
0.10384630	0.023872285	0.00043144700
0.10397779	0.023768766	0.00043061594
0.10410928	0.024136976	0.00043457905
0.10424076	0.024755795	0.00043685379
0.10437225	0.023871495	0.00042964727
0.10450374	0.023894079	0.00042773069
0.10463523	0.024111338	0.00043185956
0.10476672	0.024169565	0.00043388107
0.10489821	0.024953565	0.00043715321
0.10502970	0.024428895	0.00043241913
0.10516118	0.024113388	0.00042932338
0.10529267	0.024165382	0.00043326558
0.10542416	0.023483937	0.00042567249
0.10555565	0.024587649	0.00043344087
0.10568714	0.023744886	0.00042746018
0.10581863	0.024037747	0.00042772782
0.10595012	0.025291799	0.00043862975
0.10608161	0.024424024	0.00043325545
0.10621309	0.023513406	0.00042490184
0.10634458	0.024016568	0.00042792451
0.10647607	0.024441251	0.00043142009
0.10660756	0.023751070	0.00042613391
0.10673905	0.023699755	0.00042747689
0.10687054	0.023826924	0.00042990064
0.10700203	0.023706098	0.00043750248
0.10713352	0.023941851	0.00044068700
0.10726500	0.024216911	0.00044742993
0.10739649	0.023435364	0.00044760581
0.10752798	0.024053235	0.00044863190
0.10765947	0.023957384	0.00045218468
0.10779096	0.023943975	0.00045318417
0.10792245	0.023298747	0.00045311629
0.10805394	0.024632034	0.00046131903
0.10818542	0.024190560	0.00045856373
0.10831691	0.023897611	0.00046000405
0.10844840	0.024570857	0.00046550557
0.10857989	0.023879639	0.00046191512
0.10871138	0.024198280	0.00046816559
0.10884287	0.023960652	0.00046488789
0.10897436	0.023534149	0.00046223801
0.10910585	0.024407160	0.00047415411
0.10923733	0.023420829	0.00046223679
0.10936882	0.023988598	0.00047513756
0.10950031	0.023226801	0.00046570200
0.10963180	0.022973458	0.00046724510
0.10976329	0.024391209	0.00047767369
0.10989478	0.024142919	0.00047901020
0.11002627	0.023999912	0.00048268034
0.11015776	0.023876654	0.00047509518
0.11028924	0.024342895	0.00048321902
0.11042073	0.024092644	0.00048557273
0.11055222	0.024297699	0.00048404898
0.11068371	0.023945720	0.00048273524
0.11081520	0.023065240	0.00047362355
0.11094669	0.023751243	0.00048164665
0.11107818	0.023394607	0.00048190501
0.11120966	0.024295188	0.00048939015
0.11134115	0.023873235	0.00048928303
0.11147264	0.023746016	0.00048425355
0.11160413	0.024717394	0.00049582516
0.11173562	0.024749773	0.00050055877
0.11186711	0.022790455	0.00046621107
0.11199860	0.023971093	0.00047701832
0.11213009	0.024048380	0.00046836434
0.11226157	0.024654350	0.00047081291
0.11239306	0.024370577	0.00046845504
0.11252455	0.023834582	0.00046216361
0.11265604	0.024737412	0.00046855166
0.11278753	0.024032515	0.00045840105
0.11291902	0.023739371	0.00045573885
0.11305051	0.023876813	0.00045920309
0.11318200	0.023106295	0.00044935468
0.11331348	0.023838900	0.00045557091
0.11344497	0.024755652	0.00046090470
0.11357646	0.023556872	0.00044721149
0.11370795	0.023837980	0.00045196656
0.11383944	0.024254409	0.00045431421
0.11397093	0.023712078	0.00044949354
0.11410242	0.023873575	0.00045033353
0.11423390	0.024187749	0.00044831521
0.11436539	0.024179091	0.00045366200
0.11449688	0.023025290	0.00043850104
0.11462837	0.023820518	0.00044899824
0.11475986	0.023055127	0.00043806808
0.11489135	0.023746940	0.00044229087
0.11502284	0.023823716	0.00044649816
0.11515433	0.023708725	0.00044318332
0.11528581	0.023581575	0.00044171802
0.11541730	0.024076644	0.00044358571
0.11554879	0.023905306	0.00043952422
0.11568028	0.023161504	0.00044038893
0.11581177	0.023755126	0.00044070748
0.11594326	0.023904787	0.00044337782
0.11607475	0.024607219	0.00044549291
0.11620624	0.024720732	0.00044454817
0.11633772	0.024223614	0.00044305837
0.11646921	0.023877157	0.00044087659
0.11660070	0.023479080	0.00043558825
0.11673219	0.023607214	0.00043519870
0.11686368	0.023091609	0.00043090072
0.11699517	0.024280454	0.00043978122
0.11712666	0.023528047	0.00043431602
0.11725814	0.023404871	0.00042982073
0.11738963	0.023841493	0.00043271668
0.11752112	0.022802167	0.00042412228
0.11765261	0.023738627	0.00043370067
0.11778410	0.023479164	0.00043044389
0.11791559	0.024709130	0.00043621678
0.11804708	0.024052247	0.00043265656
0.11817857	0.023095734	0.00042585970
0.11831005	0.024045759	0.00042881023
0.11844154	0.023312510	0.00042848732
0.11857303	0.023661346	0.00042670119
0.11870452	0.023948834	0.00042606268
0.11883601	0.024088286	0.00043018363
0.11896750	0.024118887	0.00042876357
0.11909899	0.023634326	0.00042756188
0.11923048	0.023531858	0.00042107318
0.11936196	0.023657212	0.00042504255
0.11949345	0.023640659	0.00042038459
0.11962494	0.023871271	0.00042243909
0.11975643	0.023612086	0.00042247358
0.11988792	0.023509261	0.00041828244
0.12001941	0.023419401	0.00041817171
0.12015090	0.024353430	0.00042258479
0.12028239	0.024779320	0.00042856459
0.12041387	0.022974200	0.00041378137
0.12054536	0.023319523	0.00041421511
0.12067685	0.023560644	0.00041804941
0.12080834	0.023331064	0.00041587020
0.12093983	0.024284786	0.00041861960
0.12107132	0.022978528	0.00041405948
0.12120281	0.024113051	0.00042006625
0.12133429	0.023732693	0.00041602105
0.12146578	0.024049399	0.00041899888
0.12159727	0.023860533	0.00041516609
0.12172876	0.023728265	0.00041652547
0.12186025	0.022329855	0.00040490445
0.12199174	0.023999263	0.00041660645
0.12212323	0.024234380	0.00041925172
0.12225472	0.023448707	0.00041290453
0.12238620	0.024291879	0.00041976911
0.12251769	0.023616477	0.00041278642
0.12264918	0.024105747	0.00041689945
0.12278067	0.023502374	0.00041280152
0.12291216	0.024169975	0.00041628342
0.12304365	0.024110686	0.00041697199
0.12317514	0.023878936	0.00041294016
0.12330663	0.023777535	0.00041376539
0.12343811	0.024041213	0.00041560200
0.12356960	0.023734497	0.00041196518
0.12370109	0.023617661	0.00041086175
0.12383258	0.023452284	0.00040941928
0.12396407	0.023919466	0.00041113082
0.12409556	0.023303376	0.00041204279
0.12422705	0.024129341	0.00041387947
0.12435853	0.023469175	0.00041198385
0.12449002	0.023302526	0.00040820821
0.12462151	0.023426339	0.00041075778
0.12475300	0.023852644	0.00041173998
0.12488449	0.023971014	0.00041383477
0.12501598	0.023638693	0.00041155437
0.12514747	0.023534777	0.00040737209
0.12527896	0.024133047	0.00041204318
0.12541044	0.023829696	0.00041325529
0.12554193	0.024274185	0.00041438771
0.12567342	0.023675780	0.00040904289
0.12580491	0.023698957	0.00041101423
0.12593640	0.023884252	0.00040849032
0.12606789	0.024379432	0.00041445947
0.12619938	0.023758467	0.00040877576
0.12633087	0.023358651	0.00040700240
0.12646235	0.023780327	0.00040904569
0.12659384	0.024296558	0.00040972578
0.12672533	0.024116040	0.00041305723
0.12685682	0.024298011	0.00041263125
0.12698831	0.023278079	0.00040612352
0.12711980	0.024239798	0.00041003363
0.12725129	0.024012529	0.00040745334
0.12738277	0.022960825	0.00040257747
0.12751426	0.024103921	0.00040906274
0.12764575	0.023400314	0.00040422135
0.12777724	0.024142992	0.00040832409
0.12790873	0.023804679	0.00040638554
0.12804022	0.023431063	0.00040540646
0.12817171	0.024367908	0.00040989331
0.12830320	0.023966366	0.00040753825
0.12843468	0.023863589	0.00040672750
0.12856617	0.024569637	0.00040958238
0.12869766	0.023745823	0.00040494335
0.12882915	0.024223200	0.00041037796
0.12896064	0.023879386	0.00040451485
0.12909213	0.023635898	0.00040240944
0.12922362	0.023418745	0.00040306640
0.12935511	0.023438321	0.00040347217
0.12948659	0.024247695	0.00040911761
0.12961808	0.024373037	0.00040771442
0.12974957	0.023354700	0.00040070264
0.12988106	0.024255476	0.00040765146
0.13001255	0.023383232	0.00040145888
0.13014404	0.022857843	0.00039980079
0.13027553	0.023601703	0.00040210063
0.13040701	0.023690080	0.00040264546
0.13053850	0.023424065	0.00040135301
0.13066999	0.023545927	0.00040140735
0.13080148	0.023546170	0.00040231469
0.13093297	0.023840086	0.00040236603
0.13106446	0.024134413	0.00040528625
0.13119595	0.023436463	0.00040031753
0.13132744	0.023485888	0.00040021905
0.13145892	0.023584750	0.00040191198
0.13159041	0.023738284	0.00040124805
0.13172190	0.023855899	0.00040230725
0.13185339	0.023887555	0.00040309048
0.13198488	0.023603963	0.00040006750
0.13211637	0.023437646	0.00040032063
0.13224786	0.023385464	0.00039747531
0.13237935	0.023203343	0.00039682230
0.13251083	0.023475967	0.00039967875
0.13264232	0.023220004	0.00039716496
0.13277381	0.023221941	0.00039859353
0.13290530	0.023962523	0.00039972011
0.13303679	0.023736508	0.00040275323
0.13316828	0.023818589	0.00040145373
0.13329977	0.023420768	0.00039425809
0.13343125	0.023997111	0.00040395267
0.13356274	0.023300878	0.00039440593
0.13369423	0.023872445	0.00039945060
0.13382572	0.022721959	0.00039318334
0.13395721	0.023040212	0.00039288369
0.13408870	0.023347612	0.00039801656
0.13422019	0.023748210	0.00039654630
0.13435168	0.023916953	0.00039999979
0.13448316	0.023686517	0.00039996833
0.13461465	0.023725809	0.00039641289
0.13474614	0.023704677	0.00039926487
0.13487763	0.023891093	0.00039843055
0.13500912	0.023728744	0.00039689549
0.13514061	0.023736561	0.00039950393
0.13527210	0.023481316	0.00039613431
0.13540359	0.023718187	0.00039579811
0.13553507	0.023981967	0.00039895253
0.13566656	0.024230705	0.00039991107
0.13579805	0.023506135	0.00039613625
0.13592954	0.023730646	0.00039559547
0.13606103	0.023104137	0.00039463031
0.13619252	0.024042574	0.00039854584
0.13632401	0.023801151	0.00039459342
0.13645549	0.024119629	0.00040015096
0.13658698	0.023448758	0.00039380507
0.13671847	0.023586043	0.00039541600
0.13684996	0.023943708	0.00039832324
0.13698145	0.023611480	0.00039319464
0.13711294	0.023902502	0.00039649056
0.13724443	0.023499061	0.00039342957
0.13737592	0.023731829	0.00039449694
0.13750740	0.024184459	0.00039961712
0.13763889	0.023269980	0.00038910902
0.13777038	0.024116754	0.00039742669
0.13790187	0.023387752	0.00039249521
0.13803336	0.024252890	0.00039681177
0.13816485	0.023324300	0.00039258790
0.13829634	0.022923848	0.00038657748
0.13842783	0.023100558	0.00038994760
0.13855931	0.023778427	0.00039541466
0.13869080	0.024299623	0.00039627846
0.13882229	0.024621698	0.00039830111
0.13895378	0.023951784	0.00039260052
0.13908527	0.023709635	0.00039361691
0.13921676	0.023176982	0.00038980675
0.13934825	0.024100357	0.00039519021
0.13947973	0.023566640	0.00039105995
0.13961122	0.023892899	0.00039237313
0.13974271	0.024252301	0.00039627035
0.13987420	0.022256306	0.00038345518
0.14000569	0.022630423	0.00038273589
0.14013718	0.023571340	0.00039004915
0.14026867	0.023041122	0.00038633375
0.14040016	0.023602876	0.00039161617
0.14053164	0.023915396	0.00039471528
0.14066313	0.024180780	0.00039110905
0.14079462	0.024290097	0.00039516030
0.14092611	0.023799505	0.00038994419
0.14105760	0.023493836	0.00038918236
0.14118909	0.024113035	0.00039356639
0.14132058	0.023653536	0.00038788304
0.14145207	0.023636228	0.00038863062
0.14158355	0.024576079	0.00039418596
0.14171504	0.023385816	0.00038706232
0.14184653	0.023684514	0.00038899796
0.14197802	0.023114886	0.00038434501
0.14210951	0.023310167	0.00038442835
0.14224100	0.023752331	0.00038951548
0.14237249	0.023662202	0.00038710084
0.14250398	0.024204377	0.00039289458
0.14263546	0.023764312	0.00038651393
0.14276695	0.023705114	0.00038777312
0.14289844	0.023464752	0.00038577375
0.14302993	0.023684144	0.00038834360
0.14316142	0.023607216	0.00038684124
0.14329291	0.022922744	0.00038022542
0.14342440	0.023065768	0.00038332943
0.14355588	0.023330975	0.00038511219
0.14368737	0.023609050	0.00038520202
0.14381886	0.023636659	0.00038724273
0.14395035	0.023946357	0.00038724922
0.14408184	0.023446350	0.00038524545
0.14421333	0.023797179	0.00038777032
0.14434482	0.024206306	0.00038875658
0.14447631	0.023587596	0.00038608576
0.14460779	0.023562953	0.00038441185
0.14473928	0.024049894	0.00038780621
0.14487077	0.023416442	0.00038689478
0.14500226	0.023976596	0.00038818511
0.14513375	0.023683025	0.00038782500
0.14526524	0.023752771	0.00038492054
0.14539673	0.023780629	0.00038497832
0.14552822	0.023993736	0.00039060637
0.14565970	0.023473600	0.00038354084
0.14579119	0.023025549	0.00038164397
0.14592268	0.024303561	0.00038902595
0.14605417	0.024371450	0.00038774990
0.14618566	0.023347030	0.00038287462
0.14631715	0.024123606	0.00038654984
0.14644864	0.024254392	0.00038647481
0.14658012	0.024267537	0.00038830317
0.14671161	0.023656887	0.00038324101
0.14684310	0.023978669	0.00038890037
0.14697459	0.023506621	0.00038271945
0.14710608	0.023709172	0.00038314847
0.14723757	0.023310490	0.00038289544
0.14736906	0.023083519	0.00038005272
0.14750055	0.023589445	0.00038393844
0.14763203	0.023709792	0.00038335287
0.14776352	0.023458321	0.00038070216
0.14789501	0.023695535	0.00038345566
0.14802650	0.024291261	0.00038477005
0.14815799	0.023861529	0.00038467604
0.14828948	0.023570558	0.00038079045
0.14842097	0.024058182	0.00038628341
0.14855246	0.023671589	0.00038271405
0.14868394	0.023372202	0.00037884420
0.14881543	0.024111392	0.00038496674
0.14894692	0.024006059	0.00038485283
0.14907841	0.023648689	0.00038057917
0.14920990	0.023761479	0.00038100351
0.14934139	0.023368682	0.00037960633
0.14947288	0.023134986	0.00037748353
0.14960436	0.023643942	0.00038015763
0.14973585	0.023940292	0.00038297769
0.14986734	0.023879484	0.00038320518
0.14999883	0.024663599	0.00038625738
0.15013032	0.023843316	0.00038262195
0.15026181	0.023727670	0.00038307504
0.15039330	0.023881575	0.00038246347
0.15052479	0.023661057	0.00038015757
0.15065627	0.023434571	0.00037809637
0.15078776	0.022761662	0.00037497174
0.15091925	0.023551405	0.00037940021
0.15105074	0.023457731	0.00037759825
0.15118223	0.023553771	0.00038074859
0.15131372	0.024219249	0.00038335869
0.15144521	0.023755830	0.00038039425
0.15157670	0.023726993	0.00038014705
0.15170818	0.023480383	0.00037681419
0.15183967	0.023666603	0.00037806010
0.15197116	0.023668492	0.00038019500
0.15210265	0.023322084	0.00037664887
0.15223414	0.023455537	0.00037706458
0.15236563	0.023770793	0.00037821562
0.15249712	0.023292316	0.00037581553
0.15262860	0.023517529	0.00037690091
0.15276009	0.023071878	0.00037485083
0.15289158	0.023147808	0.00037427267
0.15302307	0.023419559	0.00037554335
0.15315456	0.023883822	0.00037883008
0.15328605	0.023773680	0.00037855415
0.15341754	0.023376549	0.00037723532
0.15354903	0.022827313	0.00037155905
0.15368051	0.023094232	0.00037339315
0.15381200	0.023487278	0.00037509816
0.15394349	0.024090062	0.00038030381
0.15407498	0.024107384	0.00038050450
0.15420647	0.023946914	0.00037682516
0.15433796	0.023552073	0.00037611817
0.15446945	0.023416237	0.00037436909
0.15460094	0.023873051	0.00037834443
0.15473242	0.024081280	0.00037904546
0.15486391	0.023398927	0.00037412722
0.15499540	0.023683054	0.00037554113
0.15512689	0.023891618	0.00037801919
0.15525838	0.023598144	0.00037579508
0.15538987	0.024211280	0.00037903210
0.15552136	0.023368586	0.00037279788
0.15565284	0.023374999	0.00037380731
0.15578433	0.023866158	0.00037578293
0.15591582	0.023758126	0.00037562908
0.15604731	0.023461930	0.00037547205
0.15617880	0.022639200	0.00036782038
0.15631029	0.023510343	0.00037474102
0.15644178	0.023566132	0.00037288245
0.15657327	0.023437933	0.00037478292
0.15670475	0.023430994	0.00037192913
0.15683624	0.023267559	0.00037184348
0.15696773	0.023390536	0.00037164602
0.15709922	0.023894835	0.00037367428
0.15723071	0.023531506	0.00037316957
0.15736220	0.023646323	0.00037196786
0.15749369	0.023960546	0.00037499745
0.15762518	0.023377556	0.00037018736
0.15775666	0.023731207	0.00037363890
0.15788815	0.023682664	0.00037341290
0.15801964	0.023601609	0.00037346899
0.15815113	0.023504568	0.00037245043
0.15828262	0.023749442	0.00037307349
0.15841411	0.023822531	0.00037264609
0.15854560	0.023094163	0.00037018177
0.15867708	0.023467672	0.00036930124
0.15880857	0.023360699	0.00037090621
0.15894006	0.023359535	0.00037016208
0.15907155	0.023649050	0.00037165775
0.15920304	0.024065065	0.00037494045
0.15933453	0.023604399	0.00037133477
0.15946602	0.023930093	0.00037414495
0.15959751	0.023177491	0.00036871259
0.15972899	0.023862102	0.00037262275
0.15986048	0.023577368	0.00037229219
0.15999197	0.023283741	0.00036790913
0.16012346	0.023692588	0.00037268365
0.16025495	0.024032087	0.00037241963
0.16038644	0.023719275	0.00037154078
0.16051793	0.023472634	0.00037012721
0.16064942	0.023588222	0.00036910724
0.16078090	0.022990350	0.00036611610
0.16091239	0.023585641	0.00037052003
0.16104388	0.023289589	0.00036626689
0.16117537	0.023150431	0.00036821475
0.16130686	0.023101351	0.00036544334
0.16143835	0.023383150	0.00036775631
0.16156984	0.023946187	0.00037224820
0.16170133	0.023055505	0.00036371131
0.16183281	0.023825062	0.00037195493
0.16196430	0.023256905	0.00036688052
0.16209579	0.023451115	0.00036684513
0.16222728	0.023608298	0.00037016958
0.16235877	0.023265474	0.00036429750
0.16249026	0.023428265	0.00036753928
0.16262175	0.023512971	0.00036784739
0.16275323	0.024054511	0.00037051990
0.16288472	0.023098525	0.00036404977
0.16301621	0.023574869	0.00036651034
0.16314770	0.023659636	0.00036992946
0.16327919	0.022905754	0.00036326479
0.16341068	0.024084413	0.00036946262
0.16354217	0.023283223	0.00036539769
0.16367366	0.023674429	0.00036711940
0.16380514	0.023641449	0.00036834925
0.16393663	0.023498567	0.00036716287
0.16406812	0.024029466	0.00036879907
0.16419961	0.023863039	0.00036878724
0.16433110	0.023226755	0.00036405320
0.16446259	0.023312666	0.00036473281
0.16459408	0.023615910	0.00036800250
0.16472557	0.023738749	0.00036585179
0.16485705	0.023964684	0.00036938821
0.16498854	0.023800275	0.00036695865
0.16512003	0.023245461	0.00036496848
0.16525152	0.023058408	0.00036380749
0.16538301	0.023395412	0.00036463074
0.16551450	0.023538109	0.00036636691
0.16564599	0.023278112	0.00036418255
0.16577747	0.023583302	0.00036610209
0.16590896	0.023322698	0.00036350123
0.16604045	0.023500830	0.00036425746
0.16617194	0.023188296	0.00036316512
0.16630343	0.023102811	0.00036120921
0.16643492	0.023869333	0.00036619198
0.16656641	0.023883816	0.00036754842
0.16669790	0.023229207	0.00036016789
0.16682938	0.023121811	0.00036257575
0.16696087	0.023254245	0.00036407927
0.16709236	0.023151968	0.00035991107
0.16722385	0.023544519	0.00036534684
0.16735534	0.023558440	0.00036344699
0.16748683	0.023846860	0.00036592834
0.16761832	0.023601950	0.00036501385
0.16774981	0.023407072	0.00036098980
0.16788129	0.023401289	0.00036274173
0.16801278	0.023989316	0.00036533283
0.16814427	0.023576938	0.00036430541
0.16827576	0.023280015	0.00036315587
0.16840725	0.024100836	0.00036618329
0.16853874	0.023435145	0.00036256709
0.16867023	0.023408543	0.00035990795
0.16880171	0.023924282	0.00036536853
0.16893320	0.024092262	0.00036729537
0.16906469	0.023062830	0.00035719720
0.16919618	0.023425512	0.00036264253
0.16932767	0.023221479	0.00035940441
0.16945916	0.023833911	0.00036381395
0.16959065	0.023655803	0.00036436854
0.16972214	0.023131554	0.00035882794
0.16985362	0.023468057	0.00036205876
0.16998511	0.023860996	0.00036181358
0.17011660	0.023278399	0.00036066982
0.17024809	0.023687496	0.00036352013
0.17037958	0.023847751	0.00036185899
0.17051107	0.023551684	0.00036318845
0.17064256	0.023525818	0.00036201437
0.17077405	0.023056603	0.00035820853
0.17090553	0.023367451	0.00036060568
0.17103702	0.023629592	0.00036125059
0.17116851	0.023220687	0.00035858898
0.17130000	0.023774680	0.00036204676
0.17143149	0.023230044	0.00035934599
0.17156298	0.023818708	0.00036165554
0.17169447	0.023162790	0.00035592627
0.17182595	0.023394732	0.00036067972
0.17195744	0.023602913	0.00035988767
0.17208893	0.023535411	0.00035902469
0.17222042	0.023590763	0.00035942186
0.17235191	0.023690708	0.00035984916
0.17248340	0.023421532	0.00035927933
0.17261489	0.023404943	0.00035945936
0.17274638	0.022991209	0.00035583982
0.17287786	0.023646825	0.00036068242
0.17300935	0.022651959	0.00035339631
0.17314084	0.023700158	0.00036034348
0.17327233	0.023674798	0.00035892099
0.17340382	0.023810357	0.00036105413
0.17353531	0.023053577	0.00035596208
0.17366680	0.023658291	0.00035905935
0.17379829	0.022967354	0.00035396216
0.17392977	0.023187985	0.00035673844
0.17406126	0.023344986	0.00035832179
0.17419275	0.023668497	0.00035870936
0.17432424	0.023319077	0.00035684088
0.17445573	0.023693342	0.00035782135
0.17458722	0.024007133	0.00036171234
0.17471871	0.023674109	0.00035806590
0.17485019	0.023262390	0.00035497042
0.17498168	0.023572003	0.00035789525
0.17511317	0.023728141	0.00035874258
0.17524466	0.023381499	0.00035793769
0.17537615	0.023144846	0.00035362288
0.17550764	0.023543102	0.00035576169
0.17563913	0.023247244	0.00035513521
0.17577062	0.023203610	0.00035409540
0.17590210	0.023974378	0.00036029725
0.17603359	0.023544448	0.00035472525
0.17616508	0.023605262	0.00035716335
0.17629657	0.023566635	0.00035691985
0.17642806	0.023273694	0.00035283581
0.17655955	0.023583927	0.00035642994
0.17669104	0.023643088	0.00035638234
0.17682253	0.022925567	0.00035148329
0.17695401	0.023271548	0.00035499420
0.17708550	0.023068537	0.00035125341
0.17721699	0.023663826	0.00035618376
0.17734848	0.022917834	0.00035144349
0.17747997	0.023096254	0.00035212832
0.17761146	0.023444991	0.00035741489
0.17774295	0.023514762	0.00035275127
0.17787443	0.023229266	0.00035435287
0.17800592	0.022845075	0.00034995022
0.17813741	0.023371234	0.00035363432
0.17826890	0.023422668	0.00035622127
0.17840039	0.023697926	0.00035451462
0.17853188	0.023078579	0.00035349176
0.17866337	0.023435308	0.00035367362
0.17879486	0.023214817	0.00035107265
0.17892634	0.023300680	0.00035253021
0.17905783	0.023438511	0.00035211416
0.17918932	0.023074738	0.00035102793
0.17932081	0.023754313	0.00035496342
0.17945230	0.023709797	0.00035623090
0.17958379	0.023255025	0.00035347253
0.17971528	0.023138670	0.00035086598
0.17984677	0.023799673	0.00035612698
0.17997825	0.023534219	0.00035330245
0.18010974	0.023220831	0.00034974568
0.18024123	0.023616685	0.00035296556
0.18037272	0.022806789	0.00034710343
0.18050421	0.023497542	0.00035992485
0.18063570	0.023244988	0.00036169938
0.18076719	0.023510158	0.00036317437
0.18089867	0.023207573	0.00036535603
0.18103016	0.023228583	0.00036669691
0.18116165	0.023622739	0.00037096472
0.18129314	0.023246709	0.00037053113
0.18142463	0.023936178	0.00037499621
0.18155612	0.023184692	0.00037342922
0.18168761	0.022669436	0.00037043772
0.18181910	0.023939226	0.00037904572
0.18195058	0.023419265	0.00037802459
0.18208207	0.023809523	0.00037917415
0.18221356	0.023362418	0.00037953613
0.18234505	0.023434467	0.00038000327
0.18247654	0.022911811	0.00037855360
0.18260803	0.023848550	0.00038525762
0.18273952	0.023828353	0.00038461502
0.18287101	0.023465908	0.00038603539
0.18300249	0.023369619	0.00038519398
0.18313398	0.023605340	0.00038696500
0.18326547	0.023100278	0.00038525297
0.18339696	0.022573796	0.00038113109
0.18352845	0.022323521	0.00038057733
0.18365994	0.022471126	0.00038438509
0.18379143	0.023651142	0.00039019413
0.18392292	0.022973606	0.00039014780
0.18405440	0.023137652	0.00038856571
0.18418589	0.022847196	0.00039065871
0.18431738	0.023116634	0.00039324445
0.18444887	0.023552543	0.00039340129
0.18458036	0.023513955	0.00039591785
0.18471185	0.023992716	0.00039921301
0.18484334	0.023507050	0.00039871540
0.18497482	0.023459647	0.00039828795
0.18510631	0.023019606	0.00039326053
0.18523780	0.023552939	0.00039986044
0.18536929	0.022707053	0.00038801899
0.18550078	0.022673618	0.00038309990
0.18563227	0.023287073	0.00038684467
0.18576376	0.022767016	0.00037607882
0.18589525	0.023021732	0.00038016500
0.18602673	0.022859102	0.00037690774
0.18615822	0.023081417	0.00037671864
0.18628971	0.023759099	0.00038000924
0.18642120	0.023489031	0.00037577208
0.18655269	0.023060327	0.00037476415
0.18668418	0.023210805	0.00037148415
0.18681567	0.023614191	0.00037326058
0.18694716	0.022845830	0.00036922060
0.18707864	0.023058525	0.00036703943
0.18721013	0.023697098	0.00037150552
0.18734162	0.024470583	0.00037668514
0.18747311	0.023483243	0.00036911193
0.18760460	0.024093704	0.00037312261
0.18773609	0.023298252	0.00036540874
0.18786758	0.023994746	0.00037056032
0.18799906	0.022870222	0.00036283949
0.18813055	0.023200385	0.00036249018
0.18826204	0.023428467	0.00036432240
0.18839353	0.024167913	0.00036483102
0.18852502	0.024117995	0.00036844857
0.18865651	0.023869329	0.00036607283
0.18878800	0.023392767	0.00036021474
0.18891949	0.023604127	0.00036264443
0.18905097	0.023007165	0.00035711493
0.18918246	0.023477801	0.00035978502
0.18931395	0.022806794	0.00035605843
0.18944544	0.022803149	0.00035282513
0.18957693	0.022905599	0.00035473710
0.18970842	0.023248781	0.00035558089
0.18983991	0.023766043	0.00035994766
0.18997140	0.023070603	0.00035506194
0.19010288	0.023370653	0.00035379193
0.19023437	0.023458130	0.00035485366
0.19036586	0.023215733	0.00035330222
0.19049735	0.023845229	0.00035574975
0.19062884	0.022919730	0.00035226322
0.19076033	0.023093164	0.00034948914
0.19089182	0.023652121	0.00035536033
0.19102330	0.023311859	0.00035179278
0.19115479	0.023502620	0.00035304878
0.19128628	0.023657083	0.00035413441
0.19141777	0.023138133	0.00034937935
0.19154926	0.023622939	0.00035210358
0.19168075	0.023311357	0.00035072591
0.19181224	0.022873953	0.00034920907
0.19194373	0.023753246	0.00035402261
0.19207521	0.023675636	0.00035139767
0.19220670	0.023540360	0.00035222811
0.19233819	0.023155605	0.00035026213
0.19246968	0.023735331	0.00035283305
0.19260117	0.023660019	0.00035260538
0.19273266	0.023948759	0.00035426897
0.19286415	0.023254933	0.00034874596
0.19299564	0.023512869	0.00035211012
0.19312712	0.023408659	0.00034914934
0.19325861	0.023416007	0.00035043647
0.19339010	0.023027287	0.00034753856
0.19352159	0.022574528	0.00034530183
0.19365308	0.023287041	0.00034977047
0.19378457	0.023486998	0.00034938202
0.19391606	0.023802839	0.00035181641
0.19404754	0.023702515	0.00035072547
0.19417903	0.023301968	0.00034760339
0.19431052	0.023333188	0.00034915157
0.19444201	0.023611732	0.00034840195
0.19457350	0.023079094	0.00034626374
0.19470499	0.023729641	0.00034970478
0.19483648	0.023751292	0.00035073536
0.19496797	0.023390985	0.00034833133
0.19509945	0.023201873	0.00034651737
0.19523094	0.023427060	0.00034817751
0.19536243	0.023327133	0.00034632506
0.19549392	0.023176367	0.00034578031
0.19562541	0.022995051	0.00034529465
0.19575690	0.023422050	0.00034668867
0.19588839	0.023628589	0.00034749842
0.19601988	0.023443334	0.00034646472
0.19615136	0.023256623	0.00034556696
0.19628285	0.023625976	0.00034860599
0.19641434	0.022936848	0.00034365348
0.19654583	0.023773019	0.00034879169
0.19667732	0.023036815	0.00034295556
0.19680881	0.023374117	0.00034517503
0.19694030	0.023120436	0.00034478961
0.19707178	0.023200867	0.00034246549
0.19720327	0.023447657	0.00034493583
0.19733476	0.023223851	0.00034372786
0.19746625	0.023589623	0.00034595988
0.19759774	0.023343574	0.00034573586
0.19772923	0.022743715	0.00034150996
0.19786072	0.023476166	0.00034513520
0.19799221	0.023075514	0.00034436081
0.19812369	0.023078036	0.00034220770
0.19825518	0.022877955	0.00034251178
0.19838667	0.023423694	0.00034339917
0.19851816	0.023153826	0.00034218656
0.19864965	0.023526762	0.00034431530
0.19878114	0.023603066	0.00034431594
0.19891263	0.023983419	0.00034821744
0.19904412	0.023336089	0.00034353359
0.19917560	0.023382107	0.00034472955
0.19930709	0.023561942	0.00034548193
0.19943858	0.023225331	0.00034135222
0.19957007	0.023549239	0.00034520396
0.19970156	0.022943778	0.00034029946
0.19983305	0.023245163	0.00034222101
0.19996454	0.023463824	0.00034306873
0.20009602	0.023165962	0.00034103534
0.20022751	0.023193168	0.00034218358
0.20035900	0.023363587	0.00034388440
0.20049049	0.023003054	0.00033960001
0.20062198	0.023219226	0.00034228922
0.20075347	0.023756659	0.00034375107
0.20088496	0.023767201	0.00034466297
0.20101645	0.023047685	0.00034098003
0.20114793	0.023697839	0.00034266229
0.20127942	0.023444487	0.00034251582
0.20141091	0.023518567	0.00034220440
0.20154240	0.023093758	0.00034083332
0.20167389	0.023525607	0.00034345083
0.20180538	0.023655427	0.00034131353
0.20193687	0.023451236	0.00034152846
0.20206836	0.023527948	0.00034162401
0.20219984	0.023408434	0.00034159070
0.20233133	0.023130940	0.00034071201
0.20246282	0.023432424	0.00034006723
0.20259431	0.023443218	0.00034101212
0.20272580	0.023138213	0.00033862938
0.20285729	0.022325988	0.00033398288
0.20298878	0.023280667	0.00034066962
0.20312027	0.023167796	0.00033712507
0.20325175	0.023015548	0.00033880894
0.20338324	0.023467053	0.00033973740
0.20351473	0.023240298	0.00033906410
0.20364622	0.023500243	0.00034156664
0.20377771	0.023911514	0.00034149460
0.20390920	0.023594926	0.00034086536
0.20404069	0.022529711	0.00033399469
0.20417217	0.023020209	0.00033759230
0.20430366	0.023886017	0.00034311385
0.20443515	0.023332426	0.00033624768
0.20456664	0.023939046	0.00034157246
0.20469813	0.023347610	0.00033856492
0.20482962	0.024026093	0.00034167178
0.20496111	0.023815946	0.00034145773
0.20509260	0.022848215	0.00033548742
0.20522408	0.023181658	0.00033755067
0.20535557	0.023095872	0.00033717493
0.20548706	0.023579942	0.00033887154
0.20561855	0.023415674	0.00033860284
0.20575004	0.022856042	0.00033359336
0.20588153	0.022714665	0.00033320090
0.20601302	0.023085037	0.00033736449
0.20614451	0.022814546	0.00033304903
0.20627599	0.022834064	0.00033460375
0.20640748	0.023413291	0.00033703143
0.20653897	0.023185131	0.00033675966
0.20667046	0.023416936	0.00033848853
0.20680195	0.022894723	0.00033410944
0.20693344	0.023138784	0.00033565170
0.20706493	0.023424747	0.00033659176
0.20719641	0.023450646	0.00033825224
0.20732790	0.023217627	0.00033792124
0.20745939	0.023064395	0.00033286156
0.20759088	0.023428875	0.00033673989
0.20772237	0.023484342	0.00033703791
0.20785386	0.023485447	0.00033668425
0.20798535	0.023145684	0.00033692977
0.20811684	0.023570163	0.00033662467
0.20824832	0.023471146	0.00033709941
0.20837981	0.023390827	0.00033665773
0.20851130	0.024038382	0.00034057831
0.20864279	0.023355462	0.00033751623
0.20877428	0.023945304	0.00033858147
0.20890577	0.023033832	0.00033393026
0.20903726	0.023268153	0.00033519415
0.20916875	0.023305817	0.00033601393
0.20930023	0.023184597	0.00033434825
0.20943172	0.022671190	0.00033150907
0.20956321	0.023350350	0.00033449948
0.20969470	0.023032406	0.00033331127
0.20982619	0.022847986	0.00033267714
0.20995768	0.023630331	0.00033777557
0.21008917	0.023444110	0.00033476747
0.21022065	0.023543396	0.00033587259
0.21035214	0.023283964	0.00033554782
0.21048363	0.022954858	0.00033113612
0.21061512	0.022615513	0.00033210492
0.21074661	0.022840289	0.00032981329
0.21087810	0.023512271	0.00033306970
0.21100959	0.023221339	0.00033523047
0.21114108	0.023055316	0.00033101248
0.21127256	0.023877829	0.00033889497
0.21140405	0.023155797	0.00033170372
0.21153554	0.023003022	0.00033198272
0.21166703	0.023051512	0.00033253795
0.21179852	0.024022029	0.00033717914
0.21193001	0.023676381	0.00033538557
0.21206150	0.023476406	0.00033202919
0.21219299	0.023464610	0.00033302550
0.21232447	0.023032439	0.00033212874
0.21245596	0.023346741	0.00033242823
0.21258745	0.023267014	0.00033315966
0.21271894	0.023245817	0.00033134049
0.21285043	0.023027836	0.00033099664
0.21298192	0.023257434	0.00033359084
0.21311341	0.023714137	0.00033320008
0.21324489	0.023107130	0.00033193459
0.21337638	0.022924162	0.00032948031
0.21350787	0.023422080	0.00033394697
0.21363936	0.022850586	0.00033124680
0.21377085	0.022957207	0.00032908876
0.21390234	0.023571651	0.00033403689
0.21403383	0.023235120	0.00033053540
0.21416532	0.023474814	0.00033317727
0.21429680	0.023459341	0.00033263647
0.21442829	0.023475295	0.00033238392
0.21455978	0.023757815	0.00033373884
0.21469127	0.023732214	0.00033311330
0.21482276	0.023721059	0.00033308303
0.21495425	0.022737284	0.00032828428
0.21508574	0.022844120	0.00032840746
0.21521723	0.022903984	0.00032913024
0.21534871	0.023178832	0.00033139065
0.21548020	0.023115764	0.00032793127
0.21561169	0.023510047	0.00033216310
0.21574318	0.023429429	0.00033213578
0.21587467	0.023774901	0.00033259350
0.21600616	0.023020099	0.00033027466
0.21613765	0.023026794	0.00032761438
0.21626913	0.022955356	0.00032959650
0.21640062	0.023315686	0.00033009034
0.21653211	0.023201597	0.00033034180
0.21666360	0.023948941	0.00033317154
0.21679509	0.023323810	0.00032874016
0.21692658	0.023521422	0.00033154946
0.21705807	0.023237932	0.00032995623
0.21718956	0.023201670	0.00032774537
0.21732104	0.023228463	0.00032992521
0.21745253	0.023132687	0.00032800911
0.21758402	0.023454874	0.00033101827
0.21771551	0.022940841	0.00032681888
0.21784700	0.022890566	0.00032601693
0.21797849	0.023397727	0.00032893233
0.21810998	0.023274636	0.00032800522
0.21824147	0.023122119	0.00032799584
0.21837295	0.022968762	0.00032773914
0.21850444	0.023715663	0.00032920835
0.21863593	0.023156473	0.00032831840
0.21876742	0.023640389	0.00032883413
0.21889891	0.023838351	0.00033242492
0.21903040	0.023087718	0.00032765656
0.21916189	0.023278396	0.00032682329
0.21929337	0.022817746	0.00032503563
0.21942486	0.023118454	0.00032628753
0.21955635	0.023333308	0.00032858245
0.21968784	0.023061766	0.00032689596
0.21981933	0.022799235	0.00032276625
0.21995082	0.023078370	0.00032674730
0.22008231	0.022943003	0.00032425226
0.22021380	0.023050538	0.00032691016
0.22034528	0.023645819	0.00033098683
0.22047677	0.023665495	0.00032685939
0.22060826	0.022983175	0.00032607288
0.22073975	0.022793489	0.00032470687
0.22087124	0.023554459	0.00032865582
0.22100273	0.023395211	0.00032764615
0.22113422	0.023346514	0.00032560187
0.22126571	0.023546556	0.00032797533
0.22139719	0.023395923	0.00032748662
0.22152868	0.022909738	0.00032438052
0.22166017	0.023271898	0.00032737147
0.22179166	0.022891492	0.00032291800
0.22192315	0.023541296	0.00032797863
0.22205464	0.023248607	0.00032539777
0.22218613	0.023579716	0.00032803089
0.22231761	0.022915067	0.00032309492
0.22244910	0.023328142	0.00032539104
0.22258059	0.023156082	0.00032533220
0.22271208	0.023320455	0.00032662575
0.22284357	0.022701405	0.00032256851
0.22297506	0.023244723	0.00032624654
0.22310655	0.023309728	0.00032433733
0.22323804	0.023191555	0.00032532468
0.22336952	0.023156401	0.00032540433
0.22350101	0.022879677	0.00032222025
0.22363250	0.023281167	0.00032566860
0.22376399	0.023503256	0.00032620136
0.22389548	0.023016260	0.00032355338
0.22402697	0.023059506	0.00032495178
0.22415846	0.022342881	0.00031963143
0.22428995	0.023523957	0.00032586132
0.22442143	0.023098669	0.00032284370
0.22455292	0.022829232	0.00032241159
0.22468441	0.023186818	0.00032462648
0.22481590	0.023361683	0.00032533100
0.22494739	0.023201825	0.00032219020
0.22507888	0.023466079	0.00032443194
0.22521037	0.023150867	0.00032326366
0.22534186	0.023055638	0.00032396044
0.22547334	0.023782806	0.00032653677
0.22560483	0.023671603	0.00032375264
0.22573632	0.023408379	0.00032477837
0.22586781	0.023570239	0.00032564968
0.22599930	0.023261566	0.00032400574
0.22613079	0.023390626	0.00032365166
0.22626228	0.023068282	0.00032246951
0.22639376	0.023763304	0.00032574632
0.22652525	0.023460216	0.00032357502
0.22665674	0.023394789	0.00032438601
0.22678823	0.023111867	0.00032154176
0.22691972	0.023287374	0.00032242157
0.22705121	0.022907684	0.00032008184
0.22718270	0.022771521	0.00032032355
0.22731419	0.023553595	0.00032571032
0.22744567	0.022614850	0.00031880943
0.22757716	0.022354082	0.00031540153
0.22770865	0.023201167	0.00032187263
0.22784014	0.022983287	0.00031991060
0.22797163	0.023100418	0.00032233908
0.22810312	0.022809516	0.00031870913
0.22823461	0.023376979	0.00032259248
0.22836610	0.023446133	0.00032360735
0.22849758	0.023181668	0.00032140733
0.22862907	0.023044205	0.00032208689
0.22876056	0.022629096	0.00031741499
0.22889205	0.023125354	0.00032017399
0.22902354	0.022793215	0.00032003890
0.22915503	0.022975112	0.00031969465
0.22928652	0.023224015	0.00032228275
0.22941800	0.023345890	0.00032149400
0.22954949	0.023026384	0.00032013175
0.22968098	0.023136821	0.00032008020
0.22981247	0.023186824	0.00031935573
0.22994396	0.023159619	0.00032085359
0.23007545	0.022836365	0.00032145873
0.23020694	0.023329445	0.00032706255
0.23033843	0.023829054	0.00033422196
0.23046991	0.023297225	0.00033223436
0.23060140	0.022857114	0.00033179743
0.23073289	0.022923428	0.00033200393
0.23086438	0.023291233	0.00033529813
0.23099587	0.022832521	0.00033655415
0.23112736	0.023738478	0.00034101464
0.23125885	0.023247572	0.00034152463
0.23139034	0.023137755	0.00033891800
0.23152182	0.024008710	0.00034570855
0.23165331	0.023372528	0.00034543355
0.23178480	0.023127408	0.00034352613
0.23191629	0.022829705	0.00034275623
0.23204778	0.023547481	0.00034758235
0.23217927	0.023837206	0.00034890251
0.23231076	0.023735901	0.00035053518
0.23244224	0.023820206	0.00035088263
0.23257373	0.023871029	0.00035158567
0.23270522	0.023628308	0.00035037596
0.23283671	0.023298692	0.00034801127
0.23296820	0.022799510	0.00034597504
0.23309969	0.023410508	0.00034932126
0.23323118	0.023668976	0.00035076334
0.23336267	0.023271775	0.00034967920
0.23349415	0.022460462	0.00034251575
0.23362564	0.023170527	0.00034929866
0.23375713	0.024078568	0.00035319991
0.23388862	0.023639087	0.00035117648
0.23402011	0.023622343	0.00035407230
0.23415160	0.023208179	0.00034802959
0.23428309	0.023300620	0.00035195083
0.23441458	0.023512202	0.00035201450
0.23454606	0.023268205	0.00035208885
0.23467755	0.022934268	0.00034854079
0.23480904	0.023194730	0.00035106543
0.23494053	0.022548849	0.00034763906
0.23507202	0.023563806	0.00035324316
0.23520351	0.022688096	0.00034819849
0.23533500	0.023959727	0.00035622839
0.23546648	0.023426730	0.00035310940
0.23559797	0.022664577	0.00034950161
0.23572946	0.023860507	0.00035730301
0.23586095	0.023266304	0.00035268929
0.23599244	0.023026074	0.00035232867
0.23612393	0.023607497	0.00035447671
0.23625542	0.023239099	0.00035516298
0.23638691	0.023084074	0.00035259443
0.23651839	0.022904602	0.00035066151
0.23664988	0.022423453	0.00035073989
0.23678137	0.022744672	0.00035133081
0.23691286	0.023293296	0.00035558529
0.23704435	0.023544782	0.00035694358
0.23717584	0.023724292	0.00035665326
0.23730733	0.023193603	0.00035592443
0.23743882	0.022736039	0.00035231269
0.23757030	0.023423307	0.00035639112
0.23770179	0.023283774	0.00035751099
0.23783328	0.023236461	0.00035489444
0.23796477	0.023449973	0.00035733834
0.23809626	0.022990851	0.00035305825
0.23822775	0.023160216	0.00035620821
0.23835924	0.023381897	0.00035925108
0.23849072	0.023165223	0.00035331943
0.23862221	0.023118704	0.00035609375
0.23875370	0.023307847	0.00035660264
0.23888519	0.023170183	0.00035761741
0.23901668	0.023575097	0.00036120325
0.23914817	0.023352283	0.00035573921
0.23927966	0.022649297	0.00035434928
0.23941115	0.022883046	0.00035608076
0.23954263	0.022720475	0.00035558537
0.23967412	0.022687380	0.00035483236
0.23980561	0.023472376	0.00035745588
0.23993710	0.022816468	0.00035644863
0.24006859	0.023130066	0.00035818642
0.24020008	0.023149964	0.00035866871
0.24033157	0.022859693	0.00035701868
0.24046306	0.023368983	0.00035898339
0.24059454	0.022701455	0.00035514141
0.24072603	0.022518898	0.00035586219
0.24085752	0.022807667	0.00035733397
0.24098901	0.022737673	0.00035719882
0.24112050	0.023273095	0.00035813189
0.24125199	0.023152229	0.00035820466
0.24138348	0.023062362	0.00035948533
0.24151496	0.023095399	0.00035702820
0.24164645	0.023429234	0.00036198633
0.24177794	0.022837049	0.00035581292
0.24190943	0.022881302	0.00035761569
0.24204092	0.022451774	0.00035595799
0.24217241	0.023467415	0.00036191725
0.24230390	0.022662130	0.00035757145
0.24243539	0.023473947	0.00036104594
0.24256687	0.023240413	0.00036096247
0.24269836	0.022964150	0.00035961405
0.24282985	0.023714652	0.00036210250
0.24296134	0.023071941	0.00036028284
0.24309283	0.022871367	0.00035860572
0.24322432	0.023058197	0.00036029897
0.24335581	0.022968944	0.00036181081
0.24348730	0.023630526	0.00036262260
0.24361878	0.023950369	0.00036626929
0.24375027	0.022577865	0.00035652991
0.24388176	0.023351824	0.00036236753
0.24401325	0.023651412	0.00036676339
0.24414474	0.022937744	0.00035923853
0.24427623	0.023305982	0.00036324704
0.24440772	0.024041704	0.00036720991
0.24453920	0.022870451	0.00035970334
0.24467069	0.023111532	0.00036371584
0.24480218	0.023240770	0.00036151501
0.24493367	0.022775942	0.00035958952
0.24506516	0.022883081	0.00036018513
0.24519665	0.022373257	0.00035794009
0.24532814	0.023864075	0.00036737602
0.24545963	0.023046800	0.00036269418
0.24559111	0.023586267	0.00036587246
0.24572260	0.023755155	0.00036639432
0.24585409	0.023814283	0.00036649088
0.24598558	0.023469151	0.00036561460
0.24611707	0.023360660	0.00036576607
0.24624856	0.022884596	0.00035985726
0.24638005	0.023157086	0.00036332919
0.24651154	0.023635985	0.00036595051
0.24664302	0.023087400	0.00036502849
0.24677451	0.023406157	0.00036411928
0.24690600	0.022529878	0.00036166258
0.24703749	0.023529487	0.00036683244
0.24716898	0.022953675	0.00036045187
0.24730047	0.023561063	0.00036801826
0.24743196	0.022938235	0.00036154071
0.24756345	0.023559583	0.00036690921
0.24769493	0.022828142	0.00036483203
0.24782642	0.022855577	0.00036070968
0.24795791	0.023038236	0.00036472492
0.24808940	0.023374728	0.00036607839
0.24822089	0.023569044	0.00036581710
0.24835238	0.023351088	0.00036668111
0.24848387	0.022753317	0.00036150768
0.24861535	0.023460253	0.00036860393
0.24874684	0.022895511	0.00036381878
0.24887833	0.022988433	0.00036257658
0.24900982	0.023558819	0.00037046085
0.24914131	0.023330245	0.00036722651
0.24927280	0.022592180	0.00036221358
0.24940429	0.023041841	0.00036497079
0.24953578	0.023358615	0.00036692380
0.24966726	0.022547393	0.00036268640
0.24979875	0.023016360	0.00036356724
0.24993024	0.022548725	0.00036375884
0.25006173	0.023721837	0.00036863768
0.25019322	0.023812698	0.00037033554
0.25032471	0.023412841	0.00036966190
0.25045620	0.022951223	0.00036389820
0.25058769	0.022990957	0.00036668195
0.25071917	0.022989698	0.00036561469
0.25085066	0.022440729	0.00036077105
0.25098215	0.022919590	0.00036556000
0.25111364	0.023231223	0.00036597608
0.25124513	0.023326289	0.00036986300
0.25137662	0.022677774	0.00036392548
0.25150811	0.023508483	0.00036873794
0.25163959	0.022858662	0.00036614773
0.25177108	0.023408038	0.00036628855
0.25190257	0.023811323	0.00037169934
0.25203406	0.022707372	0.00036598965
0.25216555	0.022584367	0.00036350761
0.25229704	0.023406521	0.00036912509
0.25242853	0.023374107	0.00036777740
0.25256002	0.022112089	0.00036203541
0.25269150	0.023362680	0.00036847265
0.25282299	0.023053585	0.00036608079
0.25295448	0.023511077	0.00037144393
0.25308597	0.022790884	0.00036350560
0.25321746	0.023136769	0.00036903573
0.25334895	0.023177072	0.00036908826
0.25348044	0.022559144	0.00036332311
0.25361193	0.022681960	0.00036611067
0.25374341	0.023810921	0.00036984022
0.25387490	0.022568964	0.00036384729
0.25400639	0.023326491	0.00037623424
0.25413788	0.023604370	0.00038118017
0.25426937	0.023187085	0.00038427690
0.25440086	0.023412097	0.00038742979
0.25453235	0.022940812	0.00038791092
0.25466383	0.023120314	0.00039126282
0.25479532	0.023776832	0.00039699340
0.25492681	0.022830755	0.00039171211
0.25505830	0.022812335	0.00039587913
0.25518979	0.022917779	0.00039706530
0.25532128	0.022924134	0.00039992901
0.25545277	0.023013294	0.00040175596
0.25558426	0.023326495	0.00040484874
0.25571574	0.022263839	0.00039970951
0.25584723	0.022817464	0.00040468883
0.25597872	0.023243550	0.00041010388
0.25611021	0.023408417	0.00041281587
0.25624170	0.022731105	0.00040963140
0.25637319	0.023344822	0.00041665161
0.25650468	0.023492358	0.00041733445
0.25663617	0.023934556	0.00042381575
0.25676765	0.023470570	0.00042229662
0.25689914	0.023684385	0.00042562895
0.25703063	0.023493809	0.00042636032
0.25716212	0.023167417	0.00042249689
0.25729361	0.022718206	0.00042271695
0.25742510	0.023372668	0.00042833956
0.25755659	0.023595677	0.00043252765
0.25768807	0.022226161	0.00042328388
0.25781956	0.023163996	0.00043069132
0.25795105	0.023841304	0.00043580627
0.25808254	0.021934989	0.00042921126
0.25821403	0.023493818	0.00043722119
0.25834552	0.023210642	0.00043764844
0.25847701	0.023147199	0.00043721123
0.25860850	0.023729951	0.00044422354
0.25873998	0.023095462	0.00043932726
0.25887147	0.022223487	0.00043286784
0.25900296	0.023413514	0.00044320096
0.25913445	0.023355409	0.00044119192
0.25926594	0.023503708	0.00044408402
0.25939743	0.023271899	0.00044480769
0.25952892	0.023950868	0.00044909680
0.25966041	0.024323122	0.00045704594
0.25979189	0.022381700	0.00043954180
0.25992338	0.022890495	0.00044480451
0.26005487	0.024045803	0.00045592414
0.26018636	0.023112359	0.00044794543
0.26031785	0.022249890	0.00044293493
0.26044934	0.023041763	0.00044782645
0.26058083	0.023036393	0.00044848615
0.26071231	0.023138354	0.00045130157
0.26084380	0.022567987	0.00044533345
0.26097529	0.022943660	0.00045061694
0.26110678	0.022818497	0.00044997564
0.26123827	0.022647860	0.00044944945
0.26136976	0.022499353	0.00044949192
0.26150125	0.022980302	0.00045362835
0.26163274	0.022693769	0.00045101195
0.26176422	0.023104972	0.00045566259
0.26189571	0.023284251	0.00045987172
0.26202720	0.022786603	0.00045544338
0.26215869	0.023086118	0.00045678189
0.26229018	0.023529108	0.00046253554
0.26242167	0.023060509	0.00045955807
0.26255316	0.022916217	0.00045840307
0.26268465	0.023120959	0.00046207968
0.26281613	0.023176755	0.00046175350
0.26294762	0.023608204	0.00046607305
0.26307911	0.022882377	0.00046096126
0.26321060	0.023079998	0.00046669720
0.26334209	0.023156873	0.00046619510
0.26347358	0.022541362	0.00045959604
0.26360507	0.023359028	0.00046718234
0.26373655	0.023288429	0.00046820695
0.26386804	0.023225849	0.00046802813
0.26399953	0.022108552	0.00046344617
0.26413102	0.022886980	0.00046369323
0.26426251	0.023634597	0.00047270729
0.26439400	0.023276421	0.00046930469
0.26452549	0.023555415	0.00047691597
0.26465698	0.023686501	0.00047841589
0.26478846	0.023483551	0.00047279479
0.26491995	0.022871094	0.00047355430
0.26505144	0.022844058	0.00047029889
0.26518293	0.023899580	0.00047858927
0.26531442	0.023045214	0.00047702779
0.26544591	0.023445093	0.00047683874
[truncated: 567 more rows]
