# Supplementary material for: Invariant surface glycoprotein 65 of Trypanosoma brucei is a complement C3 receptor
Source: Nat Commun. 2022 Aug 29;13:5085. doi: 10.1038/s41467-022-32728-9 (PMC9424271; doi:10.1038/s41467-022-32728-9)
Supplement: Supplementary file 4 — supplementary data 2 [file 41467_2022_32728_MOESM4_ESM.zip › b21-414646_00126.dat]

0.0026000000	40.269354	0.13770379
0.0027314887	29.115370	0.10755401
0.0028629774	22.519333	0.090444924
0.0029944661	17.245152	0.075959514
0.0031259548	12.461944	0.059337208
0.0032574435	11.050553	0.057837277
0.0033889322	8.8351227	0.048887502
0.0035204209	11.582216	0.048734945
0.0036519096	12.489881	0.046962737
0.0037833983	10.016564	0.039651295
0.0039148870	8.4391502	0.035118038
0.0040463757	6.7298808	0.030170345
0.0041778644	5.5467351	0.025672452
0.0043093531	4.6110465	0.022981523
0.0044408418	3.8193817	0.020116224
0.0045723305	3.1482963	0.018263656
0.0047038192	2.9072284	0.016797494
0.0048353079	2.4991638	0.015119260
0.0049667966	2.2347526	0.014245946
0.0050982853	1.9106815	0.012478789
0.0052297740	1.7485892	0.012093798
0.0053612627	1.5370645	0.010949464
0.0054927514	1.4102160	0.010209847
0.0056242401	1.2741899	0.0096768646
0.0057557288	1.1801763	0.0090550018
0.0058872175	1.0773740	0.0085358147
0.0060187062	1.0340027	0.0083400872
0.0061501949	0.90250708	0.0074633254
0.0062816836	0.87997493	0.0075360319
0.0064131723	0.81946230	0.0071289942
0.0065446610	0.79387038	0.0069163074
0.0066761496	0.76277899	0.0067476149
0.0068076383	0.73056917	0.0064538517
0.0069391270	0.69779735	0.0064088269
0.0070706157	0.67680566	0.0062118410
0.0072021044	0.63257633	0.0059392257
0.0073335931	0.61386422	0.0058252295
0.0074650818	0.57634986	0.0054801064
0.0075965705	0.56328246	0.0054625864
0.0077280592	0.54039689	0.0053283112
0.0078595479	0.52222446	0.0051127270
0.0079910366	0.49787161	0.0050218379
0.0081225253	0.47448028	0.0047622167
0.0082540140	0.46084582	0.0047199876
0.0083855027	0.44708427	0.0046667589
0.0085169914	0.42909717	0.0044785179
0.0086484801	0.40219514	0.0043043227
0.0087799688	0.39244449	0.0041768326
0.0089114575	0.38685582	0.0041689083
0.0090429462	0.36804134	0.0040378331
0.0091744349	0.33683380	0.0038296354
0.0093059236	0.33477356	0.0037729498
0.0094374123	0.31579388	0.0036401695
0.0095689010	0.30574527	0.0035241045
0.0097003897	0.30237029	0.0035329322
0.0098318784	0.28311714	0.0033697258
0.0099633671	0.27005482	0.0032553269
0.010094856	0.26500507	0.0032148406
0.010226345	0.24320180	0.0030068483
0.010357833	0.24270059	0.0030813067
0.010489322	0.22262410	0.0028642951
0.010620811	0.21646507	0.0028041493
0.010752299	0.20814238	0.0027380046
0.010883788	0.19305949	0.0025828656
0.011015277	0.19712090	0.0026574944
0.011146765	0.18068698	0.0024654675
0.011278254	0.17269035	0.0024005619
0.011409743	0.16420364	0.0023170979
0.011541231	0.15738748	0.0022338515
0.011672720	0.15269568	0.0022060414
0.011804209	0.14351208	0.0020577455
0.011935698	0.13876781	0.0020185611
0.012067186	0.13323599	0.0019665963
0.012198675	0.12311956	0.0018292705
0.012330164	0.11930994	0.0018048280
0.012461652	0.11559902	0.0017557374
0.012593141	0.11096111	0.0016816149
0.012724630	0.10466780	0.0016346334
0.012856118	0.10221412	0.0015634843
0.012987607	0.096235447	0.0015347162
0.013119096	0.096593939	0.0015028728
0.013250585	0.091788019	0.0014493042
0.013382073	0.090979070	0.0014484971
0.013513562	0.087793783	0.0014000927
0.013645051	0.085559609	0.0013921785
0.013776539	0.080962481	0.0013476878
0.013908028	0.080738500	0.0013233973
0.014039517	0.078660127	0.0012979086
0.014171005	0.075650690	0.0012659481
0.014302494	0.074016951	0.0012541592
0.014433983	0.073737245	0.0012526618
0.014565472	0.070701537	0.0012019572
0.014696960	0.069639272	0.0011981839
0.014828449	0.067701844	0.0011644998
0.014959938	0.069120070	0.0011822715
0.015091426	0.066368601	0.0011623862
0.015222915	0.067351720	0.0011418759
0.015354404	0.062888851	0.0011089490
0.015485892	0.063131244	0.0011009593
0.015617381	0.061899445	0.0010931983
0.015748870	0.061019852	0.0010844517
0.015880359	0.061878853	0.0010753660
0.016011847	0.057892768	0.0010414444
0.016143336	0.056328632	0.0010177508
0.016274825	0.052397398	0.00098474356
0.016406313	0.054535273	0.00099400733
0.016537802	0.053413335	0.00097760819
0.016669291	0.054723521	0.00098650511
0.016800779	0.055938445	0.00099569993
0.016932268	0.057117719	0.00099959021
0.017063757	0.061131402	0.0010319575
0.017195246	0.059026048	0.0010060651
0.017326734	0.058294188	0.0010001450
0.017458223	0.058632623	0.00099518745
0.017589712	0.057246707	0.00097888148
0.017721200	0.056264494	0.00097774453
0.017852689	0.053296472	0.00093080613
0.017984178	0.054935440	0.00095538557
0.018115666	0.054185134	0.00094276471
0.018247155	0.054363205	0.00093671026
0.018378644	0.053383154	0.00093260793
0.018510133	0.051894964	0.00090788629
0.018641621	0.051935501	0.00090595458
0.018773110	0.050918548	0.00089286319
0.018904599	0.050964996	0.00089285215
0.019036087	0.050656852	0.00088609033
0.019167576	0.048564016	0.00086218357
0.019299065	0.046409529	0.00083793197
0.019430553	0.048447026	0.00086270835
0.019562042	0.046242627	0.00083304351
0.019693531	0.047166750	0.00084112798
0.019825019	0.045272221	0.00081897355
0.019956508	0.045212206	0.00081375470
0.020087997	0.045207437	0.00081757187
0.020219486	0.045467018	0.00081362833
0.020350974	0.044448750	0.00080769660
0.020482463	0.043043253	0.00078363189
0.020613952	0.042380483	0.00077419347
0.020745440	0.043120617	0.00078818519
0.020876929	0.042996441	0.00077774680
0.021008418	0.042537643	0.00077470171
0.021139906	0.040710009	0.00075441107
0.021271395	0.041573275	0.00075415193
0.021402884	0.041212350	0.00075519883
0.021534373	0.040771152	0.00074780740
0.021665861	0.039265511	0.00073275243
0.021797350	0.039429843	0.00072981585
0.021928839	0.038943604	0.00071696464
0.022060327	0.038791468	0.00072455308
0.022191816	0.039279563	0.00071952179
0.022323305	0.038700398	0.00071637577
0.022454793	0.038104050	0.00070807561
0.022586282	0.036398454	0.00068667087
0.022717771	0.036368482	0.00069145902
0.022849260	0.036109296	0.00067972805
0.022980748	0.035930857	0.00068282241
0.023112237	0.035602218	0.00067351407
0.023243726	0.036280777	0.00067434866
0.023375214	0.037048900	0.00068558975
0.023506703	0.038497133	0.00069188544
0.023638192	0.038032900	0.00068752213
0.023769680	0.036659700	0.00067654747
0.023901169	0.037517732	0.00067883946
0.024032658	0.037671738	0.00068120744
0.024164147	0.037107904	0.00067227546
0.024295635	0.036296091	0.00066231113
0.024427124	0.037028407	0.00066824343
0.024558613	0.036248815	0.00065497999
0.024690101	0.036652451	0.00066663799
0.024821590	0.037136191	0.00066337366
0.024953079	0.036783311	0.00065672066
0.025084567	0.036237863	0.00065407162
0.025216056	0.036722504	0.00065160504
0.025347545	0.036251061	0.00065277779
0.025479034	0.035545921	0.00064126373
0.025610522	0.035679422	0.00063676687
0.025742011	0.035977438	0.00063904345
0.025873500	0.034942196	0.00062941724
0.026004988	0.036500784	0.00064433907
0.026136477	0.035935895	0.00063671619
0.026267966	0.035207062	0.00062366883
0.026399454	0.034449445	0.00062024016
0.026530943	0.033951049	0.00061138803
0.026662432	0.034883295	0.00062179864
0.026793920	0.035888440	0.00062683034
0.026925409	0.035333861	0.00061873126
0.027056898	0.035740896	0.00062594032
0.027188387	0.034870790	0.00060879883
0.027319875	0.036683147	0.00062916769
0.027451364	0.035533474	0.00061503473
0.027582853	0.034488160	0.00060425442
0.027714341	0.033444572	0.00059599155
0.027845830	0.034223756	0.00059921349
0.027977319	0.033939065	0.00059994146
0.028108807	0.033706047	0.00059269064
0.028240296	0.034405200	0.00059577351
0.028371785	0.033630107	0.00059103719
0.028503274	0.034414611	0.00059504896
0.028634762	0.034942007	0.00059603528
0.028766251	0.034668181	0.00059480630
0.028897740	0.033434685	0.00057821523
0.029029228	0.034009843	0.00058790096
0.029160717	0.033927810	0.00058600481
0.029292206	0.032940803	0.00057419098
0.029423694	0.033353098	0.00058032679
0.029555183	0.033072424	0.00056965052
0.029686672	0.033564328	0.00057868414
0.029818161	0.033068838	0.00057178912
0.029949649	0.033886018	0.00057496763
0.030081138	0.032673709	0.00056607304
0.030212627	0.033240031	0.00056600029
0.030344115	0.032333212	0.00055899668
0.030475604	0.032765023	0.00056357164
0.030607093	0.033636044	0.00056630912
0.030738581	0.033291581	0.00056465199
0.030870070	0.032682350	0.00055458486
0.031001559	0.031245202	0.00054301468
0.031133048	0.032327973	0.00055303588
0.031264536	0.031858311	0.00054625703
0.031396025	0.033030073	0.00055626851
0.031527514	0.032046748	0.00054576549
0.031659002	0.031589564	0.00054001728
0.031790491	0.032722475	0.00055038255
0.031921980	0.032374397	0.00054419864
0.032053468	0.031678878	0.00054023914
0.032184957	0.031659324	0.00053497452
0.032316446	0.032111940	0.00053600934
0.032447935	0.030691197	0.00053123704
0.032579423	0.031377878	0.00053189895
0.032710912	0.031559337	0.00053366067
0.032842401	0.031239452	0.00052827079
0.032973889	0.031593704	0.00052867436
0.033105378	0.032429156	0.00053752461
0.033236867	0.031495978	0.00052761023
0.033368355	0.030403728	0.00052844783
0.033499844	0.030356846	0.00052662644
0.033631333	0.029558914	0.00052127031
0.033762822	0.030590231	0.00053355778
0.033894310	0.030861386	0.00053468161
0.034025799	0.031035099	0.00053558048
0.034157288	0.029893290	0.00052633915
0.034288776	0.029321862	0.00052208108
0.034420265	0.030939170	0.00054135846
0.034551754	0.029944889	0.00052811825
0.034683242	0.030715378	0.00053659405
0.034814731	0.029726584	0.00052537484
0.034946220	0.030364042	0.00053258085
0.035077708	0.030735837	0.00054006457
0.035209197	0.030097042	0.00053343421
0.035340686	0.030783430	0.00053543887
0.035472175	0.028905935	0.00052976897
0.035603663	0.029654679	0.00053927021
0.035735152	0.029998166	0.00054724936
0.035866641	0.029205921	0.00054015079
0.035998129	0.029771992	0.00054570052
0.036129618	0.029148738	0.00054319616
0.036261107	0.028407249	0.00053326507
0.036392595	0.028624974	0.00054314064
0.036524084	0.028908239	0.00054263803
0.036655573	0.029048073	0.00053968377
0.036787062	0.029165785	0.00054741074
0.036918550	0.028341655	0.00053613606
0.037050039	0.028981281	0.00054787854
0.037181528	0.028893189	0.00054233299
0.037313016	0.029873350	0.00055149321
0.037444505	0.028168586	0.00054018830
0.037575994	0.029411679	0.00054891125
0.037707482	0.028419649	0.00054744680
0.037838971	0.028746459	0.00054986695
0.037970460	0.028677361	0.00054578797
0.038101949	0.029087777	0.00055344771
0.038233437	0.028255759	0.00054113795
0.038364926	0.028329029	0.00053683956
0.038496415	0.028948697	0.00053868897
0.038627903	0.028725956	0.00053126067
0.038759392	0.029196881	0.00053948609
0.038890881	0.029580385	0.00053717382
0.039022369	0.028966827	0.00053354019
0.039153858	0.030602416	0.00054409399
0.039285347	0.029921102	0.00053483794
0.039416836	0.029173810	0.00053167586
0.039548324	0.028870154	0.00052586072
0.039679813	0.028949017	0.00052388430
0.039811302	0.029636901	0.00053220556
0.039942790	0.029204689	0.00052566953
0.040074279	0.029701231	0.00053450045
0.040205768	0.029103466	0.00052323508
0.040337256	0.029159458	0.00052137656
0.040468745	0.030259308	0.00053234234
0.040600234	0.029655675	0.00052466754
0.040731723	0.029969690	0.00053046822
0.040863211	0.030285062	0.00053189799
0.040994700	0.029537488	0.00052514572
0.041126189	0.028657391	0.00051929173
0.041257677	0.028970101	0.00051711941
0.041389166	0.028656592	0.00051512108
0.041520655	0.028193882	0.00051022526
0.041652143	0.030072157	0.00052508443
0.041783632	0.030004988	0.00052426788
0.041915121	0.029487349	0.00051818960
0.042046610	0.029858095	0.00052214074
0.042178098	0.029265744	0.00051683787
0.042309587	0.028832883	0.00051264947
0.042441076	0.030121637	0.00052254909
0.042572564	0.029256950	0.00051484907
0.042704053	0.028730051	0.00050636654
0.042835542	0.028783727	0.00051143745
0.042967030	0.028339211	0.00050548883
0.043098519	0.028277170	0.00050550757
0.043230008	0.028591067	0.00050774580
0.043361496	0.029498971	0.00050958138
0.043492985	0.029423433	0.00051431765
0.043624474	0.028945901	0.00050762524
0.043755963	0.028790486	0.00050831271
0.043887451	0.028874253	0.00050494505
0.044018940	0.029166795	0.00050626323
0.044150429	0.029601942	0.00051580433
0.044281917	0.028635616	0.00050152483
0.044413406	0.029118305	0.00050874732
0.044544895	0.028831980	0.00050212812
0.044676383	0.028857726	0.00050401017
0.044807872	0.029028851	0.00050406630
0.044939361	0.029631839	0.00050715655
0.045070850	0.028973180	0.00050358034
0.045202338	0.028325499	0.00049795510
0.045333827	0.029790973	0.00050395088
0.045465316	0.028763812	0.00050213892
0.045596804	0.029902723	0.00050792251
0.045728293	0.028691248	0.00049805254
0.045859782	0.030201969	0.00050781991
0.045991270	0.029310815	0.00049806704
0.046122759	0.028920793	0.00049923927
0.046254248	0.027578669	0.00049554808
0.046385737	0.029397331	0.00051190106
0.046517225	0.028806672	0.00050854363
0.046648714	0.029231280	0.00051419672
0.046780203	0.029225599	0.00052069683
0.046911691	0.029998718	0.00052510418
0.047043180	0.029803651	0.00052378614
0.047174669	0.030156873	0.00052708918
0.047306157	0.029498302	0.00052375123
0.047437646	0.029520706	0.00052872790
0.047569135	0.029309193	0.00052783317
0.047700624	0.029892243	0.00052790985
0.047832112	0.029292927	0.00052974927
0.047963601	0.029288704	0.00052492066
0.048095090	0.030705599	0.00054282723
0.048226578	0.029597283	0.00053512258
0.048358067	0.029993852	0.00053465673
0.048489556	0.030490212	0.00053985417
0.048621044	0.029508384	0.00053334128
0.048752533	0.029668334	0.00053747572
0.048884022	0.029054904	0.00053174506
0.049015511	0.029318774	0.00053371976
0.049146999	0.029229602	0.00053229002
0.049278488	0.029496983	0.00053552697
0.049409977	0.030599383	0.00054846927
0.049541465	0.029192968	0.00053536963
0.049672954	0.028863518	0.00053316700
0.049804443	0.029057591	0.00053351948
0.049935931	0.030611012	0.00055051655
0.050067420	0.028568460	0.00053426338
0.050198909	0.029627146	0.00054244832
0.050330398	0.029302411	0.00053724283
0.050461886	0.029371633	0.00054014216
0.050593375	0.029448966	0.00054176413
0.050724864	0.029937637	0.00054688736
0.050856352	0.029408467	0.00054354074
0.050987841	0.028373241	0.00053157857
0.051119330	0.029891480	0.00054594632
0.051250818	0.028474139	0.00053589105
0.051382307	0.028718121	0.00053904693
0.051513796	0.028991632	0.00054090844
0.051645284	0.029021990	0.00053968307
0.051776773	0.028657214	0.00053718909
0.051908262	0.028843544	0.00053905848
0.052039751	0.029111758	0.00054396344
0.052171239	0.028706005	0.00053959579
0.052302728	0.028894506	0.00054484688
0.052434217	0.029007978	0.00054191374
0.052565705	0.028555254	0.00053984596
0.052697194	0.029522592	0.00054658816
0.052828683	0.029233126	0.00054666166
0.052960171	0.028982431	0.00054244736
0.053091660	0.029914116	0.00054807088
0.053223149	0.029432787	0.00054876193
0.053354638	0.029201537	0.00054858786
0.053486126	0.030083777	0.00055651914
0.053617615	0.029603536	0.00054910099
0.053749104	0.029413768	0.00054784423
0.053880592	0.029793050	0.00055048597
0.054012081	0.030568346	0.00056167314
0.054143570	0.028519893	0.00054382363
0.054275058	0.029001422	0.00054692012
0.054406547	0.028420607	0.00054097697
0.054538036	0.029215067	0.00055166125
0.054669525	0.029192917	0.00054713847
0.054801013	0.029053449	0.00055214779
0.054932502	0.028959823	0.00054859149
0.055063991	0.029069133	0.00054611592
0.055195479	0.029322208	0.00055258864
0.055326968	0.029135918	0.00054879344
0.055458457	0.029004591	0.00055197317
0.055589945	0.029191493	0.00055091205
0.055721434	0.028765318	0.00054674843
0.055852923	0.029706243	0.00055908445
0.055984412	0.028895743	0.00054984132
0.056115900	0.028377280	0.00054370754
0.056247389	0.028732854	0.00054930584
0.056378878	0.029718784	0.00055364228
0.056510366	0.029157457	0.00055391328
0.056641855	0.029685871	0.00055646013
0.056773344	0.028942607	0.00055375017
0.056904832	0.028561627	0.00054882673
0.057036321	0.029815384	0.00055465064
0.057167810	0.028887589	0.00055223158
0.057299299	0.029316894	0.00055435911
0.057430787	0.028838855	0.00054862104
0.057562276	0.029682790	0.00055855131
0.057693765	0.029295613	0.00054833056
0.057825253	0.028770659	0.00054896685
0.057956742	0.028245344	0.00054548548
0.058088231	0.029410059	0.00055158298
0.058219719	0.029488151	0.00055518329
0.058351208	0.028958604	0.00054631985
0.058482697	0.028196875	0.00054231605
0.058614186	0.028579805	0.00054688809
0.058745674	0.028683281	0.00054083556
0.058877163	0.030241152	0.00055444849
0.059008652	0.029320297	0.00054461827
0.059140140	0.028767812	0.00054405108
0.059271629	0.029132728	0.00054572338
0.059403118	0.028856648	0.00054069792
0.059534606	0.029264304	0.00054743420
0.059666095	0.029459053	0.00054216222
0.059797584	0.029283363	0.00054222481
0.059929072	0.029234023	0.00054467101
0.060060561	0.029925117	0.00054433135
0.060192050	0.029452664	0.00054623096
0.060323539	0.030349567	0.00054814636
0.060455027	0.029534471	0.00054437101
0.060586516	0.028936874	0.00054050540
0.060718005	0.029488295	0.00054237357
0.060849493	0.028825171	0.00053735264
0.060980982	0.028837995	0.00053792740
0.061112471	0.028633848	0.00053210747
0.061243959	0.029416982	0.00054604556
0.061375448	0.028624292	0.00053239304
0.061506937	0.028840632	0.00053670474
0.061638426	0.028944900	0.00053534535
0.061769914	0.028774472	0.00053466388
0.061901403	0.028648718	0.00053884890
0.062032892	0.030011555	0.00054313729
0.062164380	0.029061632	0.00053667305
0.062295869	0.028662659	0.00053515077
0.062427358	0.029291446	0.00053928050
0.062558846	0.029130452	0.00054117028
0.062690335	0.028233122	0.00052866200
0.062821824	0.029818053	0.00054152773
0.062953313	0.028766191	0.00053373600
0.063084801	0.029158584	0.00053491685
0.063216290	0.029234694	0.00053887516
0.063347779	0.029026848	0.00053317573
0.063479267	0.028484713	0.00052542811
0.063610756	0.029398013	0.00053997666
0.063742245	0.029829474	0.00053966853
0.063873733	0.029939544	0.00054510246
0.064005222	0.029476578	0.00053691835
0.064136711	0.029067275	0.00053370705
0.064268200	0.028710917	0.00052893038
0.064399688	0.029164368	0.00053247451
0.064531177	0.028553915	0.00053085666
0.064662666	0.028235577	0.00052457653
0.064794154	0.028349519	0.00052653180
0.064925643	0.028890161	0.00053247425
0.065057132	0.028708898	0.00053100963
0.065188620	0.027804136	0.00052354391
0.065320109	0.028976171	0.00053018473
0.065451598	0.029040970	0.00052889112
0.065583087	0.029458992	0.00053496660
0.065714575	0.028818290	0.00052687188
0.065846064	0.029393770	0.00053317723
0.065977553	0.028640755	0.00052599352
0.066109041	0.028918952	0.00052727811
0.066240530	0.029034286	0.00053133853
0.066372019	0.029584469	0.00053214047
0.066503507	0.027549568	0.00051771863
0.066634996	0.029639950	0.00053051283
0.066766485	0.028878798	0.00052804469
0.066897973	0.027827593	0.00051871620
0.067029462	0.028942557	0.00052892813
0.067160951	0.029091533	0.00052960654
0.067292440	0.029509032	0.00052981767
0.067423928	0.029613232	0.00052889306
0.067555417	0.029437812	0.00052979620
0.067686906	0.029700995	0.00053017155
0.067818394	0.028993154	0.00052534337
0.067949883	0.029455202	0.00052840686
0.068081372	0.029446599	0.00052844705
0.068212860	0.029093765	0.00052666349
0.068344349	0.028316618	0.00052120478
0.068475838	0.029167753	0.00052584908
0.068607327	0.030129855	0.00053447251
0.068738815	0.029217337	0.00052255816
0.068870304	0.028405839	0.00052003275
0.069001793	0.029360698	0.00052544679
0.069133281	0.029011038	0.00052395320
0.069264770	0.029067893	0.00052556613
0.069396259	0.029827707	0.00052556923
0.069527747	0.028352680	0.00051992287
0.069659236	0.028873846	0.00052201879
0.069790725	0.028507790	0.00051785903
0.069922214	0.027809128	0.00051491333
0.070053702	0.030065151	0.00052623083
0.070185191	0.029396405	0.00052641615
0.070316680	0.028982800	0.00051849248
0.070448168	0.029751801	0.00052709202
0.070579657	0.028545888	0.00051969870
0.070711146	0.028699890	0.00051535774
0.070842634	0.028957588	0.00052128610
0.070974123	0.027695757	0.00050793376
0.071105612	0.028195962	0.00051070620
0.071237101	0.028741442	0.00051927487
0.071368589	0.027580979	0.00050439618
0.071500078	0.027977430	0.00051463611
0.071631567	0.028464329	0.00051628568
0.071763055	0.027947238	0.00051155755
0.071894544	0.027630423	0.00050893956
0.072026033	0.027739740	0.00050554338
0.072157521	0.028218624	0.00051415080
0.072289010	0.028596009	0.00051563328
0.072420499	0.027381400	0.00050365833
0.072551988	0.028174393	0.00050902290
0.072683476	0.027724639	0.00050494344
0.072814965	0.028089170	0.00050954825
0.072946454	0.028089584	0.00051024680
0.073077942	0.028827684	0.00051219195
0.073209431	0.028713387	0.00051426733
0.073340920	0.027846458	0.00050604557
0.073472408	0.028379328	0.00051069016
0.073603897	0.027739103	0.00050779641
0.073735386	0.027069009	0.00049870923
0.073866875	0.027942736	0.00050619805
0.073998363	0.027813205	0.00050488074
0.074129852	0.027255617	0.00050061536
0.074261341	0.027342407	0.00050277140
0.074392829	0.027517704	0.00049835663
0.074524318	0.026693915	0.00049688719
0.074655807	0.027524828	0.00050161799
0.074787295	0.027688676	0.00050276398
0.074918784	0.026581754	0.00049589400
0.075050273	0.027694703	0.00050049140
0.075181761	0.027445731	0.00049918991
0.075313250	0.026850659	0.00049746049
0.075444739	0.026851613	0.00049633920
0.075576228	0.027906774	0.00050419810
0.075707716	0.026830545	0.00049536872
0.075839205	0.026814246	0.00049374693
0.075970694	0.027233617	0.00049604673
0.076102182	0.027027886	0.00049342108
0.076233671	0.027597338	0.00050158619
0.076365160	0.027454759	0.00049473679
0.076496648	0.026439699	0.00049185261
0.076628137	0.027207864	0.00049724411
0.076759626	0.028069956	0.00050156837
0.076891115	0.027426504	0.00049997818
0.077022603	0.027787720	0.00049957324
0.077154092	0.026436851	0.00048841409
0.077285581	0.026876656	0.00049485871
0.077417069	0.026581491	0.00048922885
0.077548558	0.027103044	0.00049482606
0.077680047	0.027623100	0.00049359764
0.077811535	0.026849951	0.00049130515
0.077943024	0.026362271	0.00048746471
0.078074513	0.027302857	0.00049365287
0.078206002	0.026261140	0.00048767183
0.078337490	0.027041826	0.00048954182
0.078468979	0.027039718	0.00048896697
0.078600468	0.026922902	0.00049074195
0.078731956	0.027912808	0.00049582027
0.078863445	0.026927452	0.00049053532
0.078994934	0.027070189	0.00048872147
0.079126422	0.026888425	0.00048933025
0.079257911	0.027590798	0.00049520369
0.079389400	0.026746082	0.00048815689
0.079520889	0.026568882	0.00048664962
0.079652377	0.026375459	0.00048570424
0.079783866	0.026884457	0.00048744848
0.079915355	0.026397418	0.00048682214
0.080046843	0.026604706	0.00048297439
0.080178332	0.026368118	0.00048310782
0.080309821	0.026131187	0.00048261174
0.080441309	0.026888581	0.00048423043
0.080572798	0.025827862	0.00047953443
0.080704287	0.027296865	0.00048983905
0.080835776	0.027679258	0.00049169378
0.080967264	0.026417054	0.00048502275
0.081098753	0.026417577	0.00048075121
0.081230242	0.026905828	0.00048617718
0.081361730	0.025458558	0.00047387153
0.081493219	0.026170109	0.00047973919
0.081624708	0.026733779	0.00048620651
0.081756196	0.025791540	0.00047201853
0.081887685	0.026122316	0.00047934392
0.082019174	0.026807273	0.00048336564
0.082150663	0.026327409	0.00047945549
0.082282151	0.026925087	0.00048477547
0.082413640	0.025989981	0.00047447040
0.082545129	0.025845441	0.00047519511
0.082676617	0.026983350	0.00048402053
0.082808106	0.026665396	0.00048109646
0.082939595	0.026179567	0.00047951013
0.083071083	0.025677276	0.00047095761
0.083202572	0.026300867	0.00047728342
0.083334061	0.026534434	0.00048216393
0.083465549	0.026913498	0.00047883528
0.083597038	0.026101624	0.00047866056
0.083728527	0.026046155	0.00047071987
0.083860016	0.025253930	0.00047011944
0.083991504	0.026079761	0.00047374696
0.084122993	0.025815308	0.00047221580
0.084254482	0.026480274	0.00047858733
0.084385970	0.026462210	0.00047560520
0.084517459	0.025596283	0.00047052177
0.084648948	0.026323905	0.00047727660
0.084780436	0.026092552	0.00047190788
0.084911925	0.026956082	0.00047938056
0.085043414	0.026694730	0.00047463249
0.085174903	0.027213066	0.00048151869
0.085306391	0.026550407	0.00047858524
0.085437880	0.025987584	0.00047158736
0.085569369	0.026030327	0.00047120698
0.085700857	0.026009865	0.00047010604
0.085832346	0.025386264	0.00046582713
0.085963835	0.025661342	0.00047080493
0.086095323	0.025035506	0.00046348995
0.086226812	0.025794356	0.00046835882
0.086358301	0.025689756	0.00046752437
0.086489790	0.025466427	0.00046558339
0.086621278	0.024714197	0.00046197844
0.086752767	0.025561846	0.00046472267
0.086884256	0.025863474	0.00046629429
0.087015744	0.026192010	0.00047102739
0.087147233	0.026848489	0.00047514188
0.087278722	0.026422112	0.00047389128
0.087410210	0.025846640	0.00046735548
0.087541699	0.026178522	0.00047018306
0.087673188	0.026247417	0.00047093640
0.087804677	0.026095316	0.00046634853
0.087936165	0.025466489	0.00046516481
0.088067654	0.025997290	0.00046849781
0.088199143	0.025912127	0.00046471322
0.088330631	0.026031630	0.00046893287
0.088462120	0.026084742	0.00046598815
0.088593609	0.025991880	0.00046866342
0.088725097	0.026036686	0.00046644137
0.088856586	0.025818317	0.00046464918
0.088988075	0.025109787	0.00046081307
0.089119564	0.025716619	0.00046352815
0.089251052	0.025182444	0.00046062605
0.089382541	0.025772066	0.00046425382
0.089514030	0.026160094	0.00046549565
0.089645518	0.025294437	0.00045881877
0.089777007	0.025201634	0.00045885272
0.089908496	0.025166602	0.00045962761
0.090039984	0.025091307	0.00045743722
0.090171473	0.024670603	0.00045281937
0.090302962	0.025081801	0.00045895899
0.090434451	0.025512632	0.00045935776
0.090565939	0.025051151	0.00045898175
0.090697428	0.025458549	0.00046041306
0.090828917	0.026115356	0.00046053654
0.090960405	0.025630825	0.00046128166
0.091091894	0.025002252	0.00045403120
0.091223383	0.025607495	0.00046209761
0.091354871	0.025223534	0.00045853017
0.091486360	0.025056465	0.00046451409
0.091617849	0.025896536	0.00047681110
0.091749337	0.024883808	0.00047157076
0.091880826	0.025308056	0.00047895704
0.092012315	0.025418152	0.00048166922
0.092143804	0.026290043	0.00048761882
0.092275292	0.025435381	0.00048485638
0.092406781	0.025979194	0.00049155779
0.092538270	0.025355270	0.00049313615
0.092669758	0.025669624	0.00049488718
0.092801247	0.025309047	0.00047660620
0.092932736	0.025009575	0.00047778182
0.093064224	0.025017711	0.00047231443
0.093195713	0.025029026	0.00046980553
0.093327202	0.025286709	0.00047220462
0.093458691	0.025652765	0.00046953258
0.093590179	0.025279397	0.00046981804
0.093721668	0.025239581	0.00046851296
0.093853157	0.025094982	0.00046628593
0.093984645	0.024541060	0.00046002513
0.094116134	0.025171061	0.00046335986
0.094247623	0.024851802	0.00046219457
0.094379111	0.024906149	0.00046261038
0.094510600	0.025347817	0.00046569357
0.094642089	0.023990736	0.00045485540
0.094773578	0.025404388	0.00046084817
0.094905066	0.025252535	0.00046396218
0.095036555	0.025540409	0.00046774237
0.095168044	0.025615643	0.00046317406
0.095299532	0.024977716	0.00046080994
0.095431021	0.024774318	0.00045397530
0.095562510	0.025041933	0.00045912808
0.095693998	0.024303522	0.00045450025
0.095825487	0.024776400	0.00045378731
0.095956976	0.024498873	0.00045511310
0.096088465	0.024098494	0.00044821600
0.096219953	0.024277002	0.00045238840
0.096351442	0.024495141	0.00045362478
0.096482931	0.024877043	0.00045419908
0.096614419	0.023889832	0.00044601172
0.096745908	0.024403459	0.00045147072
0.096877397	0.024758258	0.00045161044
0.097008885	0.024183805	0.00044961640
0.097140374	0.024220545	0.00044994792
0.097271863	0.024519522	0.00045101996
0.097403352	0.024157531	0.00044712646
0.097534840	0.025359825	0.00045352673
0.097666329	0.025242877	0.00045570785
0.097797818	0.024140376	0.00044274108
0.097929306	0.024417045	0.00044633053
0.098060795	0.024292544	0.00044505064
0.098192284	0.024690435	0.00044462957
0.098323772	0.024800860	0.00044811305
0.098455261	0.024929772	0.00044641584
0.098586750	0.024799044	0.00044413674
0.098718239	0.024027443	0.00043854116
0.098849727	0.024685318	0.00044198403
0.098981216	0.024430876	0.00044013366
0.099112705	0.025075883	0.00044545370
0.099244193	0.024519191	0.00044021035
0.099375682	0.023868971	0.00043664265
0.099507171	0.023953285	0.00043485955
0.099638659	0.024094712	0.00043959498
0.099770148	0.024684167	0.00044287883
0.099901637	0.023375621	0.00043231072
0.10003313	0.023841331	0.00043829877
0.10016461	0.024868005	0.00044456166
0.10029610	0.024114862	0.00043961079
0.10042759	0.024170808	0.00043779111
0.10055908	0.023814726	0.00043556781
0.10069057	0.024286657	0.00044130543
0.10082206	0.024538884	0.00044001399
0.10095355	0.024093355	0.00044011493
0.10108504	0.024346513	0.00043742186
0.10121652	0.024114646	0.00043648516
0.10134801	0.024581651	0.00044041071
0.10147950	0.024304125	0.00043809727
0.10161099	0.024451267	0.00044013090
0.10174248	0.024545370	0.00044089631
0.10187397	0.024022235	0.00043343851
0.10200546	0.024510718	0.00043993914
0.10213694	0.024068933	0.00043317895
0.10226843	0.023693414	0.00043355650
0.10239992	0.023856437	0.00043423117
0.10253141	0.024729354	0.00043522608
0.10266290	0.025092022	0.00044309925
0.10279439	0.023933219	0.00043353341
0.10292588	0.023615054	0.00043076780
0.10305737	0.024339165	0.00043613424
0.10318885	0.024088197	0.00043231029
0.10332034	0.024616483	0.00043751010
0.10345183	0.023824974	0.00043151260
0.10358332	0.023958914	0.00043301046
0.10371481	0.023402647	0.00042711007
0.10384630	0.024544831	0.00043605242
0.10397779	0.023072467	0.00042423606
0.10410928	0.024299620	0.00043651539
0.10424076	0.023179383	0.00042521252
0.10437225	0.024515611	0.00043612263
0.10450374	0.024344474	0.00043038099
0.10463523	0.023949226	0.00043042834
0.10476672	0.023806375	0.00043000548
0.10489821	0.024111196	0.00043219959
0.10502970	0.024161431	0.00043072245
0.10516118	0.023917889	0.00042833356
0.10529267	0.023865809	0.00043014231
0.10542416	0.023922833	0.00042860550
0.10555565	0.024086130	0.00042952495
0.10568714	0.023320276	0.00042448394
0.10581863	0.023707854	0.00042673685
0.10595012	0.023824805	0.00042674542
0.10608161	0.024176642	0.00043314685
0.10621309	0.023091119	0.00042110608
0.10634458	0.024548988	0.00043158294
0.10647607	0.023990750	0.00042738919
0.10660756	0.024341420	0.00043104609
0.10673905	0.024348118	0.00043345240
0.10687054	0.023527200	0.00042711503
0.10700203	0.023486326	0.00043478872
0.10713352	0.023907198	0.00044030277
0.10726500	0.023874946	0.00044459697
0.10739649	0.023555772	0.00044856083
0.10752798	0.024646026	0.00045183873
0.10765947	0.025058641	0.00046100068
0.10779096	0.024549435	0.00045697657
0.10792245	0.024223704	0.00046098359
0.10805394	0.023676800	0.00045642299
0.10818542	0.024176780	0.00045947438
0.10831691	0.023710511	0.00046101150
0.10844840	0.023362310	0.00045784504
0.10857989	0.024073111	0.00046458261
0.10871138	0.024013734	0.00046875198
0.10884287	0.022746906	0.00045777654
0.10897436	0.023712696	0.00046396795
0.10910585	0.023800212	0.00046905746
0.10923733	0.023928607	0.00046619079
0.10936882	0.024243252	0.00047757952
0.10950031	0.023623855	0.00046914659
0.10963180	0.023836580	0.00047388866
0.10976329	0.023582864	0.00047228927
0.10989478	0.023968528	0.00047946013
0.11002627	0.024055219	0.00048313997
0.11015776	0.023457468	0.00047327581
0.11028924	0.023819761	0.00047874151
0.11042073	0.023839607	0.00048339839
0.11055222	0.023747470	0.00047766977
0.11068371	0.025239776	0.00049348984
0.11081520	0.023841999	0.00048115681
0.11094669	0.023371699	0.00047954706
0.11107818	0.024260673	0.00048961043
0.11120966	0.023145250	0.00047978324
0.11134115	0.023791003	0.00048826792
0.11147264	0.023884318	0.00048670181
0.11160413	0.024257352	0.00049094687
0.11173562	0.024393042	0.00049694975
0.11186711	0.023037008	0.00046920542
0.11199860	0.023239507	0.00047105418
0.11213009	0.023539112	0.00046514695
0.11226157	0.024387421	0.00046868225
0.11239306	0.024313967	0.00046798064
0.11252455	0.023936713	0.00046439319
0.11265604	0.024140453	0.00046616047
0.11278753	0.024253969	0.00046074962
0.11291902	0.023384149	0.00045310588
0.11305051	0.024166344	0.00046312958
0.11318200	0.024638167	0.00046026780
0.11331348	0.024147845	0.00045826248
0.11344497	0.024662247	0.00046019904
0.11357646	0.024149172	0.00045221983
0.11370795	0.023156242	0.00044808553
0.11383944	0.023780885	0.00045214987
0.11397093	0.023265544	0.00044622637
0.11410242	0.023883915	0.00045087437
0.11423390	0.024498872	0.00044976636
0.11436539	0.023121678	0.00044557989
0.11449688	0.023734232	0.00044330642
0.11462837	0.023783754	0.00044994598
0.11475986	0.024599190	0.00045088993
0.11489135	0.024655448	0.00044846572
0.11502284	0.023531552	0.00044412550
0.11515433	0.024394923	0.00044846904
0.11528581	0.024205159	0.00044640928
0.11541730	0.024246639	0.00044299654
0.11554879	0.023976014	0.00044023205
0.11568028	0.024520144	0.00044843894
0.11581177	0.023553291	0.00043965996
0.11594326	0.024021329	0.00044155494
0.11607475	0.023909123	0.00044029585
0.11620624	0.023680148	0.00043673126
0.11633772	0.023864867	0.00044074510
0.11646921	0.023593615	0.00043926147
0.11660070	0.024109551	0.00044017656
0.11673219	0.024454569	0.00044257589
0.11686368	0.023937767	0.00043632661
0.11699517	0.023890691	0.00043752965
0.11712666	0.024352198	0.00044075991
0.11725814	0.023605076	0.00043205264
0.11738963	0.023582266	0.00043069163
0.11752112	0.023470849	0.00042964569
0.11765261	0.023770777	0.00043229355
0.11778410	0.024351460	0.00043647862
0.11791559	0.023747461	0.00043030016
0.11804708	0.023840261	0.00042944155
0.11817857	0.024594565	0.00043807328
0.11831005	0.024348672	0.00043259929
0.11844154	0.024739164	0.00043849135
0.11857303	0.023834310	0.00042712042
0.11870452	0.024072590	0.00042947485
0.11883601	0.024077425	0.00042960828
0.11896750	0.023888394	0.00042871507
0.11909899	0.023544796	0.00042685573
0.11923048	0.023354989	0.00041839723
0.11936196	0.024511720	0.00042968486
0.11949345	0.023588714	0.00042085035
0.11962494	0.023964749	0.00042216751
0.11975643	0.024244689	0.00042668688
0.11988792	0.023601775	0.00041919415
0.12001941	0.023436431	0.00041784233
0.12015090	0.023294239	0.00041609728
0.12028239	0.024021851	0.00042278803
0.12041387	0.024222653	0.00042191455
0.12054536	0.023640865	0.00041692772
0.12067685	0.023263759	0.00041532529
0.12080834	0.023990865	0.00042130073
0.12093983	0.023846507	0.00041632945
0.12107132	0.023618677	0.00041857710
0.12120281	0.023907322	0.00041779775
0.12133429	0.023796872	0.00041532778
0.12146578	0.023342218	0.00041450768
0.12159727	0.024198232	0.00041684768
0.12172876	0.023893917	0.00041812714
0.12186025	0.023940470	0.00041730150
0.12199174	0.024594276	0.00042152693
0.12212323	0.024043283	0.00041700398
0.12225472	0.024840367	0.00042114560
0.12238620	0.024127223	0.00041843485
0.12251769	0.023945716	0.00041531162
0.12264918	0.024417305	0.00041996864
0.12278067	0.024023257	0.00041787168
0.12291216	0.023319953	0.00041124932
0.12304365	0.023621105	0.00041319134
0.12317514	0.023471448	0.00041076990
0.12330663	0.023601157	0.00041211512
0.12343811	0.023196457	0.00041010720
0.12356960	0.023916410	0.00041214362
0.12370109	0.024272227	0.00041658445
0.12383258	0.023879404	0.00041369347
0.12396407	0.023668083	0.00040953532
0.12409556	0.023152362	0.00041096223
0.12422705	0.022936746	0.00040551617
0.12435853	0.023094868	0.00040695876
0.12449002	0.023752851	0.00041159675
0.12462151	0.023502878	0.00041227433
0.12475300	0.024112918	0.00041369993
0.12488449	0.024086635	0.00041328188
0.12501598	0.023939995	0.00041385279
0.12514747	0.022949806	0.00040470477
0.12527896	0.024489245	0.00041397293
0.12541044	0.023628223	0.00041210772
0.12554193	0.023428360	0.00040602709
0.12567342	0.023594658	0.00040728963
0.12580491	0.024400932	0.00041486978
0.12593640	0.023784543	0.00040810282
0.12606789	0.024291380	0.00041505571
0.12619938	0.023508349	0.00040858991
0.12633087	0.023768963	0.00041086173
0.12646235	0.024025597	0.00041145495
0.12659384	0.023736433	0.00040551697
0.12672533	0.024580337	0.00041652101
0.12685682	0.023894000	0.00040867333
0.12698831	0.023653671	0.00040745116
0.12711980	0.023868147	0.00040908469
0.12725129	0.023545567	0.00040445276
0.12738277	0.023946312	0.00040977938
0.12751426	0.024295720	0.00041097897
0.12764575	0.023669271	0.00040671922
0.12777724	0.024390688	0.00040970685
0.12790873	0.024273467	0.00041064359
0.12804022	0.024097409	0.00041234264
0.12817171	0.022998671	0.00040260229
0.12830320	0.023276085	0.00040199933
0.12843468	0.023655370	0.00040542854
0.12856617	0.023839486	0.00040555803
0.12869766	0.024262648	0.00040855458
0.12882915	0.024311261	0.00041187664
0.12896064	0.023501537	0.00040162627
0.12909213	0.024066567	0.00040489543
0.12922362	0.023332999	0.00040258171
0.12935511	0.023076581	0.00040221844
0.12948659	0.023874061	0.00040627933
0.12961808	0.023457715	0.00040253162
0.12974957	0.023688886	0.00040393655
0.12988106	0.022917518	0.00039874899
0.13001255	0.023983428	0.00040487721
0.13014404	0.023706868	0.00040608233
0.13027553	0.023119484	0.00039864188
0.13040701	0.023997068	0.00040415345
0.13053850	0.023389574	0.00040203286
0.13066999	0.024161908	0.00040523336
0.13080148	0.023760320	0.00040540520
0.13093297	0.023963269	0.00040283317
0.13106446	0.023460984	0.00040178608
0.13119595	0.023295467	0.00039905234
0.13132744	0.022702146	0.00039530308
0.13145892	0.023563320	0.00040163750
0.13159041	0.024194165	0.00040420868
0.13172190	0.023966351	0.00040155619
0.13185339	0.024061888	0.00040469290
0.13198488	0.023632978	0.00039950491
0.13211637	0.023491861	0.00040059294
0.13224786	0.024372743	0.00040378593
0.13237935	0.023219657	0.00039817834
0.13251083	0.024332991	0.00040445082
0.13264232	0.023838243	0.00040103000
0.13277381	0.023803689	0.00040201904
0.13290530	0.023911116	0.00039821913
0.13303679	0.023440015	0.00039945935
0.13316828	0.023075024	0.00039807418
0.13329977	0.023621708	0.00039653606
0.13343125	0.024127701	0.00040595549
0.13356274	0.023790341	0.00039909777
0.13369423	0.024173887	0.00040082174
0.13382572	0.024118952	0.00040272109
0.13395721	0.023198622	0.00039475318
0.13408870	0.023632521	0.00039838481
0.13422019	0.024401942	0.00040062717
0.13435168	0.023747080	0.00039881946
0.13448316	0.023890194	0.00040101619
0.13461465	0.023711513	0.00039601327
0.13474614	0.023832682	0.00039938973
0.13487763	0.024055684	0.00040003300
0.13500912	0.023597462	0.00039644678
0.13514061	0.023133661	0.00039397321
0.13527210	0.023627418	0.00039837161
0.13540359	0.023236550	0.00039434298
0.13553507	0.023875976	0.00039709918
0.13566656	0.023087442	0.00039161643
0.13579805	0.023794360	0.00039909166
0.13592954	0.023447902	0.00039501279
0.13606103	0.023417788	0.00039611214
0.13619252	0.023680782	0.00039553090
0.13632401	0.023404790	0.00039308089
0.13645549	0.023500757	0.00039712602
0.13658698	0.023026520	0.00039023939
0.13671847	0.023473871	0.00039516106
0.13684996	0.023954078	0.00039661915
0.13698145	0.023913332	0.00039635635
0.13711294	0.023662682	0.00039600471
0.13724443	0.023448192	0.00039355263
0.13737592	0.023845097	0.00039392314
0.13750740	0.023625281	0.00039663385
0.13763889	0.024181921	0.00039554177
0.13777038	0.023602695	0.00039454664
0.13790187	0.023070892	0.00038947732
0.13803336	0.023931927	0.00039487371
0.13816485	0.023340483	0.00039271085
0.13829634	0.024162264	0.00039533162
0.13842783	0.024004107	0.00039669090
0.13855931	0.024501904	0.00039921670
0.13869080	0.023223795	0.00038996566
0.13882229	0.023621309	0.00039270563
0.13895378	0.024649695	0.00039751953
0.13908527	0.023641221	0.00039429871
0.13921676	0.023187021	0.00038909144
0.13934825	0.023467761	0.00039104438
0.13947973	0.023534799	0.00039145983
0.13961122	0.023921175	0.00039245209
0.13974271	0.023710696	0.00039132167
0.13987420	0.024196344	0.00039553126
0.14000569	0.023776378	0.00039001443
0.14013718	0.023360546	0.00038787963
0.14026867	0.023809322	0.00039144938
0.14040016	0.024189760	0.00039545256
0.14053164	0.023618241	0.00039276294
0.14066313	0.023573078	0.00038789762
0.14079462	0.023704429	0.00039012741
0.14092611	0.023590559	0.00038921191
0.14105760	0.023545569	0.00038975808
0.14118909	0.023884218	0.00039332772
0.14132058	0.023570317	0.00038531546
0.14145207	0.024130130	0.00039111855
0.14158355	0.023845592	0.00038990104
0.14171504	0.024075201	0.00039202043
0.14184653	0.023647453	0.00038885167
0.14197802	0.023201082	0.00038540362
0.14210951	0.023960220	0.00039068615
0.14224100	0.023527229	0.00038785813
0.14237249	0.023801201	0.00038806362
0.14250398	0.023410065	0.00038777282
0.14263546	0.024123974	0.00038917228
0.14276695	0.023627394	0.00038723088
0.14289844	0.023662620	0.00038740905
0.14302993	0.022997336	0.00038393647
0.14316142	0.023336141	0.00038540810
0.14329291	0.023553729	0.00038448636
0.14342440	0.023385932	0.00038603239
0.14355588	0.022990262	0.00038229487
0.14368737	0.023543405	0.00038620763
0.14381886	0.024104011	0.00039067682
0.14395035	0.023500685	0.00038313548
0.14408184	0.023584492	0.00038545621
0.14421333	0.024199596	0.00039079710
0.14434482	0.023126570	0.00038154861
0.14447631	0.023556995	0.00038590071
0.14460779	0.023051243	0.00038141737
0.14473928	0.024199487	0.00038931538
0.14487077	0.023943260	0.00038883951
0.14500226	0.024508185	0.00039097830
0.14513375	0.023458754	0.00038590518
0.14526524	0.024091660	0.00038702421
0.14539673	0.024335052	0.00038955675
0.14552822	0.023746145	0.00038759558
0.14565970	0.023651178	0.00038461781
0.14579119	0.023285340	0.00038317706
0.14592268	0.023100694	0.00038139590
0.14605417	0.023624046	0.00038492898
0.14618566	0.023421166	0.00038445291
0.14631715	0.023195636	0.00038136631
0.14644864	0.023746047	0.00038344854
0.14658012	0.023748387	0.00038413842
0.14671161	0.023696023	0.00038427680
0.14684310	0.023435102	0.00038440914
0.14697459	0.024430132	0.00038827642
0.14710608	0.023633356	0.00038314254
0.14723757	0.023407023	0.00038254082
0.14736906	0.023156504	0.00038008794
0.14750055	0.024402097	0.00038867603
0.14763203	0.023994546	0.00038432806
0.14776352	0.024257626	0.00038628058
0.14789501	0.023619595	0.00038237138
0.14802650	0.023020354	0.00037679098
0.14815799	0.024068055	0.00038773025
0.14828948	0.024001852	0.00038408738
0.14842097	0.023522893	0.00038237343
0.14855246	0.023201920	0.00037936825
0.14868394	0.023636911	0.00038010454
0.14881543	0.023121996	0.00038035750
0.14894692	0.023867641	0.00038339945
0.14907841	0.023516990	0.00038125167
0.14920990	0.024231869	0.00038575425
0.14934139	0.023883219	0.00038280356
0.14947288	0.023527804	0.00038117450
0.14960436	0.023353398	0.00037870984
0.14973585	0.023944990	0.00038289174
0.14986734	0.023736322	0.00038168116
0.14999883	0.023246097	0.00037745575
0.15013032	0.023261571	0.00037942851
0.15026181	0.023641382	0.00038134193
0.15039330	0.022969734	0.00037723733
0.15052479	0.023286590	0.00037859300
0.15065627	0.024511159	0.00038435543
0.15078776	0.023758135	0.00038163432
0.15091925	0.023426064	0.00037855483
0.15105074	0.023653519	0.00037872382
0.15118223	0.023230173	0.00037834186
0.15131372	0.023536010	0.00037901939
0.15144521	0.023597365	0.00037980995
0.15157670	0.023849822	0.00038085260
0.15170818	0.023395472	0.00037681140
0.15183967	0.023312508	0.00037735059
0.15197116	0.023611122	0.00038006736
0.15210265	0.023740834	0.00038004153
0.15223414	0.023628107	0.00037843157
0.15236563	0.023056225	0.00037453917
0.15249712	0.024109219	0.00038149031
0.15262860	0.023125722	0.00037528251
0.15276009	0.022790263	0.00037375320
0.15289158	0.023622670	0.00037888976
0.15302307	0.023574296	0.00037734881
0.15315456	0.023827314	0.00037850249
0.15328605	0.022678006	0.00037227863
0.15341754	0.023184968	0.00037594019
0.15354903	0.024195567	0.00038034439
0.15368051	0.024056470	0.00037972975
0.15381200	0.023187910	0.00037248209
0.15394349	0.023231407	0.00037545944
0.15407498	0.023683471	0.00037731460
0.15420647	0.023561025	0.00037586183
0.15433796	0.023938473	0.00037794487
0.15446945	0.023139818	0.00037245783
0.15460094	0.024061667	0.00038075660
0.15473242	0.023498973	0.00037604036
0.15486391	0.023668182	0.00037514098
0.15499540	0.023990509	0.00037699154
0.15512689	0.023167116	0.00037441053
0.15525838	0.023801831	0.00037798415
0.15538987	0.023687907	0.00037522131
0.15552136	0.023181002	0.00037247383
0.15565284	0.023725470	0.00037461329
0.15578433	0.023293605	0.00037283614
0.15591582	0.023547981	0.00037453704
0.15604731	0.023521797	0.00037453686
0.15617880	0.022824366	0.00037062252
0.15631029	0.023768517	0.00037603573
0.15644178	0.023745130	0.00037336171
0.15657327	0.023867096	0.00037696653
0.15670475	0.023125473	0.00037025469
0.15683624	0.023955998	0.00037488957
0.15696773	0.024225673	0.00037833320
0.15709922	0.023780111	0.00037320277
0.15723071	0.023486873	0.00037280751
0.15736220	0.024084517	0.00037464391
0.15749369	0.023452545	0.00037285117
0.15762518	0.024738849	0.00037961370
0.15775666	0.023181134	0.00037117865
0.15788815	0.023287914	0.00037265139
0.15801964	0.023389539	0.00037122338
0.15815113	0.023335371	0.00037157947
0.15828262	0.023575544	0.00037205382
0.15841411	0.022861519	0.00036751748
0.15854560	0.023147707	0.00036974171
0.15867708	0.024488098	0.00037608448
0.15880857	0.023691114	0.00037379692
0.15894006	0.024059532	0.00037313562
0.15907155	0.023085800	0.00036813981
0.15920304	0.023765783	0.00037360448
0.15933453	0.023609240	0.00037157359
0.15946602	0.023347339	0.00037001031
0.15959751	0.023473064	0.00037067761
0.15972899	0.023447009	0.00037087331
0.15986048	0.023993702	0.00037476866
0.15999197	0.023780786	0.00037012442
0.16012346	0.024211425	0.00037569976
0.16025495	0.023843664	0.00037230956
0.16038644	0.023943328	0.00037131727
0.16051793	0.023515235	0.00037087893
0.16064942	0.023284432	0.00036780679
0.16078090	0.023501134	0.00036923188
0.16091239	0.024106589	0.00037401830
0.16104388	0.024101648	0.00037093955
0.16117537	0.024429229	0.00037575409
0.16130686	0.023995950	0.00037164885
0.16143835	0.024572051	0.00037567586
0.16156984	0.023724599	0.00037182293
0.16170133	0.022843351	0.00036209630
0.16183281	0.023363074	0.00037025349
0.16196430	0.023538639	0.00036846677
0.16209579	0.024190114	0.00037144992
0.16222728	0.023468497	0.00036877617
0.16235877	0.023534285	0.00036719903
0.16249026	0.023358545	0.00036700390
0.16262175	0.023693112	0.00037045146
0.16275323	0.023900283	0.00036953712
0.16288472	0.023495438	0.00036754728
0.16301621	0.023643067	0.00036708569
0.16314770	0.023749886	0.00037024338
0.16327919	0.023396387	0.00036720330
0.16341068	0.023239781	0.00036457598
0.16354217	0.024035639	0.00037017980
0.16367366	0.023885088	0.00036927973
0.16380514	0.023556127	0.00036751313
0.16393663	0.024345129	0.00037175790
0.16406812	0.022842585	0.00036188976
0.16419961	0.023387778	0.00036595213
0.16433110	0.023299944	0.00036478035
0.16446259	0.023159409	0.00036363299
0.16459408	0.022980587	0.00036449317
0.16472557	0.023795893	0.00036567675
0.16485705	0.023263090	0.00036443244
0.16498854	0.023925940	0.00036898512
0.16512003	0.023245021	0.00036433178
0.16525152	0.023517608	0.00036789580
0.16538301	0.023192057	0.00036266421
0.16551450	0.024032101	0.00037001728
0.16564599	0.023094344	0.00036335956
0.16577747	0.023462266	0.00036599718
0.16590896	0.023500661	0.00036550783
0.16604045	0.023360497	0.00036267400
0.16617194	0.023806339	0.00036779389
0.16630343	0.024058956	0.00036752048
0.16643492	0.023838014	0.00036642458
0.16656641	0.022764808	0.00035985477
0.16669790	0.024332881	0.00036777966
0.16682938	0.024375696	0.00037003887
0.16696087	0.023274761	0.00036374998
0.16709236	0.023554047	0.00036330424
0.16722385	0.023429592	0.00036457433
0.16735534	0.023382330	0.00036149889
0.16748683	0.023088105	0.00036103609
0.16761832	0.023570464	0.00036528357
0.16774981	0.023072839	0.00035901851
0.16788129	0.023572846	0.00036439011
0.16801278	0.023623584	0.00036264729
0.16814427	0.023623525	0.00036494448
0.16827576	0.023971125	0.00036679275
0.16840725	0.023844000	0.00036402692
0.16853874	0.023414331	0.00036232006
0.16867023	0.023756009	0.00036248610
0.16880171	0.022960469	0.00035986337
0.16893320	0.023994056	0.00036573882
0.16906469	0.022675275	0.00035596808
0.16919618	0.023534192	0.00036438994
0.16932767	0.023466457	0.00036010368
0.16945916	0.023173873	0.00036089008
0.16959065	0.024451129	0.00036946932
0.16972214	0.023233425	0.00035959939
0.16985362	0.023344149	0.00036148071
0.16998511	0.024064620	0.00036318339
0.17011660	0.023360470	0.00036053280
0.17024809	0.023780129	0.00036385973
0.17037958	0.023878467	0.00036212334
0.17051107	0.023608145	0.00036320030
0.17064256	0.023311027	0.00035992636
0.17077405	0.023301702	0.00035850944
0.17090553	0.023571873	0.00036141351
0.17103702	0.023970988	0.00036362671
0.17116851	0.023576637	0.00035939282
0.17130000	0.023749257	0.00036205975
0.17143149	0.024013588	0.00036279987
0.17156298	0.023558240	0.00036025770
0.17169447	0.023864171	0.00036059312
0.17182595	0.023787130	0.00036270296
0.17195744	0.023414278	0.00035950156
0.17208893	0.023974716	0.00036183126
0.17222042	0.023519755	0.00035943416
0.17235191	0.023229786	0.00035785956
0.17248340	0.023431677	0.00035886270
0.17261489	0.023832026	0.00036276461
0.17274638	0.024589533	0.00036416829
0.17287786	0.023244709	0.00035925505
0.17300935	0.023634573	0.00036027612
0.17314084	0.023073562	0.00035543239
0.17327233	0.024148772	0.00036189553
0.17340382	0.023262726	0.00035635142
0.17353531	0.023265741	0.00035686873
0.17366680	0.023351616	0.00035705974
0.17379829	0.023123013	0.00035539644
0.17392977	0.022777168	0.00035552153
0.17406126	0.022675438	0.00035395871
0.17419275	0.023402068	0.00035780539
0.17432424	0.023374292	0.00035745265
0.17445573	0.022863122	0.00035375642
0.17458722	0.023079621	0.00035559611
0.17471871	0.023599348	0.00035769699
0.17485019	0.023864436	0.00036005082
0.17498168	0.024238108	0.00036239971
0.17511317	0.023743437	0.00035956405
0.17524466	0.023129309	0.00035638309
0.17537615	0.023873315	0.00035835506
0.17550764	0.023298749	0.00035542548
0.17563913	0.022973262	0.00035308039
0.17577062	0.023084446	0.00035414417
0.17590210	0.023649695	0.00035798167
0.17603359	0.023460367	0.00035629834
0.17616508	0.023480512	0.00035658294
0.17629657	0.023421566	0.00035721494
0.17642806	0.023915467	0.00035655842
0.17655955	0.024049415	0.00036038958
0.17669104	0.022900857	0.00035102960
0.17682253	0.023320885	0.00035319412
0.17695401	0.023931255	0.00035798428
0.17708550	0.023818225	0.00035693281
0.17721699	0.023435895	0.00035581941
0.17734848	0.023669759	0.00035595321
0.17747997	0.023681188	0.00035668127
0.17761146	0.023425138	0.00035697465
0.17774295	0.023168138	0.00034987857
0.17787443	0.023576488	0.00035633933
0.17800592	0.023716956	0.00035570488
0.17813741	0.023811052	0.00035701347
0.17826890	0.023655935	0.00035627206
0.17840039	0.023928481	0.00035571394
0.17853188	0.023152957	0.00035385287
0.17866337	0.023524299	0.00035444388
0.17879486	0.023244529	0.00035235742
0.17892634	0.023464002	0.00035430714
0.17905783	0.024073830	0.00035610565
0.17918932	0.023876831	0.00035764575
0.17932081	0.023617513	0.00035396451
0.17945230	0.023675803	0.00035509331
0.17958379	0.023329107	0.00035369418
0.17971528	0.023963409	0.00035506285
0.17984677	0.023839467	0.00035749929
0.17997825	0.022903848	0.00034957833
0.18010974	0.023806780	0.00035442873
0.18024123	0.024125867	0.00035625554
0.18037272	0.023816291	0.00035297054
0.18050421	0.023140412	0.00035765129
0.18063570	0.023358412	0.00036163456
0.18076719	0.023821417	0.00036521797
0.18089867	0.023652689	0.00036884922
0.18103016	0.023212049	0.00036770306
0.18116165	0.023605992	0.00037053659
0.18129314	0.023424756	0.00037171989
0.18142463	0.023973708	0.00037527661
0.18155612	0.023040250	0.00037203960
0.18168761	0.023043713	0.00037199433
0.18181910	0.023391329	0.00037520266
0.18195058	0.023846182	0.00037990385
0.18208207	0.023506931	0.00037756470
0.18221356	0.022991988	0.00037697189
0.18234505	0.022876125	0.00037675208
0.18247654	0.024235318	0.00038633008
0.18260803	0.023414590	0.00038295476
0.18273952	0.023520747	0.00038512880
0.18287101	0.023540357	0.00038558304
0.18300249	0.023689910	0.00038735533
0.18313398	0.023615564	0.00038651396
0.18326547	0.023813819	0.00039051003
0.18339696	0.023834610	0.00038996515
0.18352845	0.022754906	0.00038433893
0.18365994	0.023008973	0.00038744404
0.18379143	0.023152475	0.00038792205
0.18392292	0.022479025	0.00038737095
0.18405440	0.023490558	0.00039193238
0.18418589	0.023691469	0.00039460594
0.18431738	0.023028496	0.00039096804
0.18444887	0.022794990	0.00039025594
0.18458036	0.023185441	0.00039354396
0.18471185	0.024243509	0.00040156811
0.18484334	0.023591634	0.00039845418
0.18497482	0.023457304	0.00040007574
0.18510631	0.022695903	0.00039099714
0.18523780	0.023153949	0.00039715029
0.18536929	0.023797481	0.00039607609
0.18550078	0.023169597	0.00038605292
0.18563227	0.023889209	0.00038904474
0.18576376	0.022867962	0.00037710208
0.18589525	0.022921670	0.00037940262
0.18602673	0.023143361	0.00037888611
0.18615822	0.024082341	0.00038341843
0.18628971	0.022964315	0.00037441933
0.18642120	0.023577127	0.00037729207
0.18655269	0.023528924	0.00037708936
0.18668418	0.023297640	0.00037309901
0.18681567	0.023044074	0.00037035938
0.18694716	0.023814669	0.00037526775
0.18707864	0.023251127	0.00036884451
0.18721013	0.023507368	0.00037095826
0.18734162	0.023552269	0.00037162648
0.18747311	0.023482762	0.00036846431
0.18760460	0.024071886	0.00037382571
0.18773609	0.022798325	0.00036214793
0.18786758	0.023672101	0.00036841454
0.18799906	0.023209109	0.00036639354
0.18813055	0.023111310	0.00036174544
0.18826204	0.023250184	0.00036274725
0.18839353	0.023381177	0.00036149344
0.18852502	0.023457917	0.00036396118
0.18865651	0.023410518	0.00036325141
0.18878800	0.023575952	0.00036087362
0.18891949	0.023880832	0.00036384958
0.18905097	0.023866789	0.00036162649
0.18918246	0.023640787	0.00036198956
0.18931395	0.023595728	0.00036076900
0.18944544	0.023189643	0.00035536308
0.18957693	0.023476901	0.00035801221
0.18970842	0.024062257	0.00036056702
0.18983991	0.023685626	0.00035929160
0.18997140	0.024041239	0.00036027155
0.19010288	0.023978257	0.00035788429
0.19023437	0.024060722	0.00035996449
0.19036586	0.023696347	0.00035670277
0.19049735	0.023361959	0.00035339634
0.19062884	0.023013829	0.00035119629
0.19076033	0.023342249	0.00035160957
0.19089182	0.023480649	0.00035337062
0.19102330	0.023576359	0.00035411474
0.19115479	0.022925713	0.00034911199
0.19128628	0.022908133	0.00034975573
0.19141777	0.023560994	0.00035168372
0.19154926	0.023603939	0.00035249183
0.19168075	0.023209658	0.00034902121
0.19181224	0.023294508	0.00035082801
0.19194373	0.023246723	0.00035097340
0.19207521	0.023434479	0.00035105081
0.19220670	0.023826143	0.00035324199
0.19233819	0.023306326	0.00035051457
0.19246968	0.022767110	0.00034793075
0.19260117	0.023529575	0.00035155505
0.19273266	0.023510169	0.00035028858
0.19286415	0.023106118	0.00034836505
0.19299564	0.022403371	0.00034680454
0.19312712	0.023447556	0.00034933344
0.19325861	0.023019243	0.00034833882
0.19339010	0.023616784	0.00035035089
0.19352159	0.023150954	0.00034784623
0.19365308	0.023268084	0.00035065773
0.19378457	0.023616908	0.00035058182
0.19391606	0.023400009	0.00034966638
0.19404754	0.024043256	0.00035302822
0.19417903	0.023556693	0.00034996339
0.19431052	0.022967876	0.00034674010
0.19444201	0.023354451	0.00034832364
0.19457350	0.023332988	0.00034789603
0.19470499	0.023716079	0.00034962874
0.19483648	0.023671122	0.00034981980
0.19496797	0.022978523	0.00034682386
0.19509945	0.023430678	0.00034757957
0.19523094	0.023603900	0.00034888139
0.19536243	0.023508309	0.00034797087
0.19549392	0.023229062	0.00034599500
0.19562541	0.023176725	0.00034537834
0.19575690	0.023512799	0.00034755108
0.19588839	0.023221109	0.00034416405
0.19601988	0.023259305	0.00034599944
0.19615136	0.023361103	0.00034568440
0.19628285	0.023293034	0.00034610877
0.19641434	0.022719867	0.00034217338
0.19654583	0.023745383	0.00034810418
0.19667732	0.023759046	0.00034806149
0.19680881	0.023105012	0.00034477277
0.19694030	0.023749973	0.00034794085
0.19707178	0.023356600	0.00034492663
0.19720327	0.022737987	0.00034215431
0.19733476	0.023585725	0.00034528162
0.19746625	0.023327768	0.00034470820
0.19759774	0.023202741	0.00034559602
0.19772923	0.023110337	0.00034361950
0.19786072	0.024137171	0.00034882226
0.19799221	0.023659704	0.00034681697
0.19812369	0.023301767	0.00034292299
0.19825518	0.023609298	0.00034685204
0.19838667	0.023168023	0.00034275569
0.19851816	0.023355408	0.00034449584
0.19864965	0.023027514	0.00034172675
0.19878114	0.022893088	0.00034033505
0.19891263	0.023548000	0.00034614872
0.19904412	0.022863491	0.00034100801
0.19917560	0.023452994	0.00034446691
0.19930709	0.023260150	0.00034285991
0.19943858	0.023489556	0.00034246798
0.19957007	0.023941988	0.00034720761
0.19970156	0.023760736	0.00034468553
0.19983305	0.022745044	0.00033924481
0.19996454	0.023840260	0.00034552690
0.20009602	0.023111180	0.00034105739
0.20022751	0.022631270	0.00034014576
0.20035900	0.023508358	0.00034371988
0.20049049	0.023447574	0.00034346953
0.20062198	0.023354420	0.00034309549
0.20075347	0.023379744	0.00034166842
0.20088496	0.023527401	0.00034290969
0.20101645	0.023413896	0.00034306720
0.20114793	0.023538530	0.00034222813
0.20127942	0.023339193	0.00034250855
0.20141091	0.023547092	0.00034244470
0.20154240	0.023140705	0.00034082455
0.20167389	0.023022641	0.00034047532
0.20180538	0.023487700	0.00034143086
0.20193687	0.023452187	0.00034245063
0.20206836	0.023418934	0.00034137196
0.20219984	0.023593613	0.00034279253
0.20233133	0.022402074	0.00033762205
0.20246282	0.023706024	0.00034127415
0.20259431	0.023714423	0.00034205013
0.20272580	0.023326017	0.00033951132
0.20285729	0.023168976	0.00033862756
0.20298878	0.022532617	0.00033664133
0.20312027	0.023366854	0.00033829048
0.20325175	0.023354322	0.00033957041
0.20338324	0.023427430	0.00033961321
0.20351473	0.023022598	0.00033816940
0.20364622	0.023409989	0.00033957330
0.20377771	0.023579099	0.00033877252
0.20390920	0.023026409	0.00033816951
0.20404069	0.023137141	0.00033755774
0.20417217	0.023230759	0.00034034350
0.20430366	0.023034780	0.00033724654
0.20443515	0.023575330	0.00033773123
0.20456664	0.022967917	0.00033568033
0.20469813	0.023344129	0.00033895392
0.20482962	0.023667053	0.00034015293
0.20496111	0.022961744	0.00033689525
0.20509260	0.023392935	0.00033716386
0.20522408	0.023124045	0.00033630853
0.20535557	0.022970038	0.00033713859
0.20548706	0.022807863	0.00033376050
0.20561855	0.022494390	0.00033397835
0.20575004	0.023285009	0.00033560853
0.20588153	0.023142332	0.00033680902
0.20601302	0.023465930	0.00033986641
0.20614451	0.022802198	0.00033310428
0.20627599	0.022866474	0.00033644117
0.20640748	0.023240645	0.00033578929
0.20653897	0.023468849	0.00033747262
0.20667046	0.023516871	0.00033780076
0.20680195	0.023746362	0.00033838236
0.20693344	0.023701037	0.00033911228
0.20706493	0.022885951	0.00033355804
0.20719641	0.023097521	0.00033565331
0.20732790	0.022975012	0.00033586243
0.20745939	0.023163115	0.00033474482
0.20759088	0.022772404	0.00033408154
0.20772237	0.023110966	0.00033478629
0.20785386	0.023535646	0.00033700619
0.20798535	0.023543743	0.00033873255
0.20811684	0.023154461	0.00033471858
0.20824832	0.023418874	0.00033733388
0.20837981	0.023792606	0.00033911857
0.20851130	0.023181445	0.00033653484
0.20864279	0.023217780	0.00033617399
0.20877428	0.023597930	0.00033545866
0.20890577	0.023034935	0.00033321946
0.20903726	0.023069637	0.00033454542
0.20916875	0.023387145	0.00033615946
0.20930023	0.023172324	0.00033523661
0.20943172	0.023494519	0.00033665426
0.20956321	0.023086155	0.00033400030
0.20969470	0.023366484	0.00033610518
0.20982619	0.023136906	0.00033382166
0.20995768	0.023645009	0.00033722017
0.21008917	0.023731076	0.00033663735
0.21022065	0.023323845	0.00033465006
0.21035214	0.023334119	0.00033607675
0.21048363	0.023639591	0.00033514013
0.21061512	0.023239932	0.00033560504
0.21074661	0.023830350	0.00033662027
0.21087810	0.022969398	0.00033211357
0.21100959	0.022920281	0.00033336705
0.21114108	0.023174471	0.00033227680
0.21127256	0.024021600	0.00034000308
0.21140405	0.023152726	0.00033164620
0.21153554	0.023308192	0.00033343909
0.21166703	0.023378734	0.00033407956
0.21179852	0.023378640	0.00033388299
0.21193001	0.022703733	0.00033089576
0.21206150	0.023321145	0.00033200179
0.21219299	0.023662676	0.00033502729
0.21232447	0.023584745	0.00033602523
0.21245596	0.023291440	0.00033211443
0.21258745	0.022502948	0.00032939187
0.21271894	0.023495816	0.00033331605
0.21285043	0.023068347	0.00033019039
0.21298192	0.023174914	0.00033347308
0.21311341	0.023137493	0.00033066872
0.21324489	0.023248461	0.00033274128
0.21337638	0.023420019	0.00033158736
0.21350787	0.023178856	0.00033214387
0.21363936	0.023177074	0.00033328104
0.21377085	0.022711430	0.00032788766
0.21390234	0.023516062	0.00033444057
0.21403383	0.023332016	0.00033156094
0.21416532	0.023358857	0.00033201386
0.21429680	0.023456409	0.00033303797
0.21442829	0.023064607	0.00032919953
0.21455978	0.022657770	0.00032788542
0.21469127	0.023309946	0.00033060838
0.21482276	0.023631948	0.00033275068
0.21495425	0.023107370	0.00033019975
0.21508574	0.023339624	0.00033165346
0.21521723	0.022463593	0.00032626985
0.21534871	0.023441208	0.00033284471
0.21548020	0.023095903	0.00032771228
0.21561169	0.023424971	0.00033236338
0.21574318	0.023374539	0.00033140153
0.21587467	0.023394362	0.00033017757
0.21600616	0.023453829	0.00033112430
0.21613765	0.023113842	0.00032859431
0.21626913	0.023103669	0.00033024919
0.21640062	0.023558181	0.00033101757
0.21653211	0.023526132	0.00033143817
0.21666360	0.022788370	0.00032679436
0.21679509	0.023308288	0.00032910427
0.21692658	0.023583394	0.00033275807
0.21705807	0.023321036	0.00032981942
0.21718956	0.022989801	0.00032694168
0.21732104	0.023673492	0.00033269862
0.21745253	0.023459788	0.00033010365
0.21758402	0.023027236	0.00032814390
0.21771551	0.023271497	0.00032860619
0.21784700	0.022964282	0.00032654619
0.21797849	0.022674892	0.00032584863
0.21810998	0.023842663	0.00033172108
0.21824147	0.022884273	0.00032531521
0.21837295	0.023150803	0.00032959842
0.21850444	0.023134793	0.00032616873
0.21863593	0.023342364	0.00032938352
0.21876742	0.022525213	0.00032310198
0.21889891	0.023621953	0.00033146657
0.21903040	0.023346080	0.00032963927
0.21916189	0.023237842	0.00032644709
0.21929337	0.023053518	0.00032720904
0.21942486	0.023353303	0.00032750213
0.21955635	0.023317738	0.00032872477
0.21968784	0.023233931	0.00032834375
0.21981933	0.022448127	0.00032071609
0.21995082	0.023024562	0.00032658426
0.22008231	0.023426023	0.00032658532
0.22021380	0.023034974	0.00032685767
0.22034528	0.023051242	0.00032671787
0.22047677	0.023207167	0.00032498746
0.22060826	0.023828858	0.00033065260
0.22073975	0.023768673	0.00032928680
0.22087124	0.023441552	0.00032849659
0.22100273	0.022859361	0.00032482358
0.22113422	0.022937974	0.00032363765
0.22126571	0.023662390	0.00032893259
0.22139719	0.023245596	0.00032577281
0.22152868	0.023265458	0.00032596996
0.22166017	0.023320158	0.00032795258
0.22179166	0.023269099	0.00032475569
0.22192315	0.023657198	0.00032890979
0.22205464	0.023052176	0.00032471932
0.22218613	0.023240604	0.00032576219
0.22231761	0.023234902	0.00032531722
0.22244910	0.022797640	0.00032320381
0.22258059	0.023703589	0.00032841229
0.22271208	0.023351626	0.00032693023
0.22284357	0.023415982	0.00032733733
0.22297506	0.023216862	0.00032565239
0.22310655	0.023398902	0.00032405044
0.22323804	0.023555373	0.00032782770
0.22336952	0.023377148	0.00032628096
0.22350101	0.023101990	0.00032388969
0.22363250	0.022977352	0.00032419272
0.22376399	0.023230692	0.00032384312
0.22389548	0.022820675	0.00032252253
0.22402697	0.023056871	0.00032536468
0.22415846	0.023168861	0.00032405359
0.22428995	0.024300974	0.00033047371
0.22442143	0.022967943	0.00032146822
0.22455292	0.023726521	0.00032696061
0.22468441	0.023171765	0.00032390405
0.22481590	0.022925870	0.00032311532
0.22494739	0.023079636	0.00032301775
0.22507888	0.023239697	0.00032318994
0.22521037	0.022936797	0.00032204287
0.22534186	0.022856696	0.00032256171
0.22547334	0.023015447	0.00032208913
0.22560483	0.022963104	0.00032077907
0.22573632	0.023406043	0.00032531789
0.22586781	0.023228501	0.00032312232
0.22599930	0.023101047	0.00032299572
0.22613079	0.022952640	0.00032064459
0.22626228	0.023489126	0.00032457844
0.22639376	0.023336400	0.00032318791
0.22652525	0.023420931	0.00032350530
0.22665674	0.022470552	0.00031946530
0.22678823	0.023343453	0.00032162868
0.22691972	0.023758959	0.00032468603
0.22705121	0.023316781	0.00032256528
0.22718270	0.023041483	0.00032205399
0.22731419	0.023402259	0.00032402987
0.22744567	0.022344718	0.00031769647
0.22757716	0.022911314	0.00031935150
0.22770865	0.023553224	0.00032437614
0.22784014	0.022948221	0.00032028460
0.22797163	0.023275674	0.00032266387
0.22810312	0.023337184	0.00032136568
0.22823461	0.023025659	0.00032123897
0.22836610	0.023352938	0.00032395859
0.22849758	0.022701829	0.00031802885
0.22862907	0.023672481	0.00032527029
0.22876056	0.023231878	0.00031949454
0.22889205	0.023164037	0.00032161910
0.22902354	0.022823663	0.00032028329
0.22915503	0.023025665	0.00031931725
0.22928652	0.023283394	0.00032197670
0.22941800	0.023038896	0.00031946769
0.22954949	0.022590519	0.00031746338
0.22968098	0.023711300	0.00032411363
0.22981247	0.022895926	0.00031869069
0.22994396	0.022648845	0.00031886371
0.23007545	0.023590610	0.00032682494
0.23020694	0.022649105	0.00032442319
0.23033843	0.023295792	0.00033184037
0.23046991	0.022827651	0.00032985151
0.23060140	0.022743265	0.00033061449
0.23073289	0.023079203	0.00033270594
0.23086438	0.023697693	0.00033694779
0.23099587	0.023252998	0.00034002148
0.23112736	0.023134256	0.00033752245
0.23125885	0.023289842	0.00034012076
0.23139034	0.023243788	0.00034041835
0.23152182	0.022535535	0.00033710096
0.23165331	0.023434372	0.00034631807
0.23178480	0.023128056	0.00034329157
0.23191629	0.023057248	0.00034508497
0.23204778	0.023444331	0.00034702658
0.23217927	0.023085735	0.00034443704
0.23231076	0.023054546	0.00034698362
0.23244224	0.022510856	0.00034376275
0.23257373	0.023007543	0.00034705362
0.23270522	0.022597153	0.00034521562
0.23283671	0.022960392	0.00034635830
0.23296820	0.022963665	0.00034612489
0.23309969	0.023151776	0.00034858092
0.23323118	0.023382220	0.00034759708
0.23336267	0.023475145	0.00035109659
0.23349415	0.022575147	0.00034329452
0.23362564	0.023364958	0.00035176699
0.23375713	0.023054885	0.00034829426
0.23388862	0.023143278	0.00034917327
0.23402011	0.023320464	0.00035152984
0.23415160	0.023141206	0.00034857947
0.23428309	0.023628430	0.00035376183
0.23441458	0.022995259	0.00034906528
0.23454606	0.022931502	0.00034880443
0.23467755	0.023080543	0.00035015065
0.23480904	0.023288000	0.00035200134
0.23494053	0.022426436	0.00034765177
0.23507202	0.023299439	0.00035189639
0.23520351	0.023240912	0.00035118854
0.23533500	0.022753198	0.00034887186
0.23546648	0.023069142	0.00035059823
0.23559797	0.023241747	0.00035349526
0.23572946	0.023501399	0.00035466375
0.23586095	0.023256647	0.00035287654
0.23599244	0.023451913	0.00035369607
0.23612393	0.023593131	0.00035374238
0.23625542	0.023573107	0.00035622438
0.23638691	0.023615328	0.00035615406
0.23651839	0.023702979	0.00035559172
0.23664988	0.023165493	0.00035381492
0.23678137	0.023271219	0.00035553277
0.23691286	0.023567629	0.00035737762
0.23704435	0.022977310	0.00035259037
0.23717584	0.023086001	0.00035304395
0.23730733	0.023359244	0.00035699714
0.23743882	0.023864454	0.00035783656
0.23757030	0.023323506	0.00035640536
0.23770179	0.022981189	0.00035559777
0.23783328	0.023151906	0.00035371851
0.23796477	0.023208573	0.00035497064
0.23809626	0.023165599	0.00035426857
0.23822775	0.023356253	0.00035692939
0.23835924	0.023488917	0.00036031003
0.23849072	0.022985867	0.00035403419
0.23862221	0.022715344	0.00035345496
0.23875370	0.023086872	0.00035452212
0.23888519	0.023230830	0.00035755745
0.23901668	0.022488436	0.00035345838
0.23914817	0.022745108	0.00035169050
0.23927966	0.023593712	0.00036017054
0.23941115	0.023525359	0.00035924003
0.23954263	0.023771593	0.00036156626
0.23967412	0.024159078	0.00036329389
0.23980561	0.023301559	0.00035715103
0.23993710	0.023930109	0.00036291763
0.24006859	0.022926577	0.00035646163
0.24020008	0.023523385	0.00036118896
0.24033157	0.023603379	0.00036176029
0.24046306	0.023054536	0.00035770375
0.24059454	0.023660995	0.00036191101
0.24072603	0.023200766	0.00035973086
0.24085752	0.023032083	0.00035850910
0.24098901	0.023208794	0.00036224364
0.24112050	0.023419778	0.00035885810
0.24125199	0.023336139	0.00036003456
0.24138348	0.022057105	0.00035345848
0.24151496	0.022631680	0.00035470439
0.24164645	0.023346430	0.00036188529
0.24177794	0.023126429	0.00035719812
0.24190943	0.023724743	0.00036371488
0.24204092	0.023016738	0.00035903192
0.24217241	0.022456145	0.00035501994
0.24230390	0.023209660	0.00036077719
0.24243539	0.023085038	0.00035840126
0.24256687	0.022801568	0.00035915971
0.24269836	0.023496941	0.00036384350
0.24282985	0.023432467	0.00036113119
0.24296134	0.023516954	0.00036318159
0.24309283	0.022912207	0.00035846454
0.24322432	0.023135316	0.00036152621
0.24335581	0.023673324	0.00036556481
0.24348730	0.022716002	0.00035714448
0.24361878	0.023084446	0.00036095745
0.24375027	0.023634275	0.00036289057
0.24388176	0.023057127	0.00036038306
0.24401325	0.022314802	0.00035878548
0.24414474	0.022875467	0.00035813347
0.24427623	0.023258712	0.00036314235
0.24440772	0.023544994	0.00036282159
0.24453920	0.022698354	0.00035808893
0.24467069	0.023242377	0.00036413877
0.24480218	0.022696010	0.00035879802
0.24493367	0.023285222	0.00036292842
0.24506516	0.023595870	0.00036464108
0.24519665	0.022935742	0.00036138377
0.24532814	0.022976758	0.00036171587
0.24545963	0.022707516	0.00035961650
0.24559111	0.023334764	0.00036366541
0.24572260	0.022745580	0.00035981218
0.24585409	0.023147466	0.00036278143
0.24598558	0.022864619	0.00036258963
0.24611707	0.022898323	0.00036213947
0.24624856	0.022795623	0.00035959907
0.24638005	0.023293625	0.00036554469
0.24651154	0.023165247	0.00036359945
0.24664302	0.023176863	0.00036449429
0.24677451	0.022710513	0.00035967096
0.24690600	0.023265873	0.00036372777
0.24703749	0.022825392	0.00036419639
0.24716898	0.022442309	0.00035761880
0.24730047	0.022876122	0.00036359858
0.24743196	0.022963906	0.00036241921
0.24756345	0.023058889	0.00036315516
0.24769493	0.022694694	0.00036352002
0.24782642	0.022813045	0.00036094209
0.24795791	0.023133048	0.00036495993
0.24808940	0.023157712	0.00036482474
0.24822089	0.022149569	0.00035803851
0.24835238	0.023180479	0.00036668587
0.24848387	0.022947596	0.00036334927
0.24861535	0.023842960	0.00037056421
0.24874684	0.023603860	0.00036753564
0.24887833	0.022819086	0.00036235006
0.24900982	0.022938378	0.00036628006
0.24914131	0.023774047	0.00036901898
0.24927280	0.022878833	0.00036482645
0.24940429	0.023422514	0.00036784531
0.24953578	0.023628326	0.00036826594
0.24966726	0.022653603	0.00036422545
0.24979875	0.023549295	0.00036636196
0.24993024	0.022885192	0.00036533241
0.25006173	0.023197914	0.00036429453
0.25019322	0.023791092	0.00037057232
0.25032471	0.023595090	0.00037103242
0.25045620	0.022505542	0.00035998542
0.25058769	0.023102335	0.00036629667
0.25071917	0.024164262	0.00037213479
0.25085066	0.023730448	0.00036972982
0.25098215	0.023042180	0.00036677924
0.25111364	0.022690067	0.00036316864
0.25124513	0.023126542	0.00036853353
0.25137662	0.022987527	0.00036612588
0.25150811	0.023225814	0.00036569432
0.25163959	0.023056494	0.00036764192
0.25177108	0.022962734	0.00036372007
0.25190257	0.023138558	0.00036732049
0.25203406	0.023361820	0.00036881795
0.25216555	0.023777703	0.00037047904
0.25229704	0.022889111	0.00036664676
0.25242853	0.022903403	0.00036474226
0.25256002	0.023443894	0.00037073614
0.25269150	0.023501398	0.00036925480
0.25282299	0.023356795	0.00036759500
0.25295448	0.023629703	0.00037302616
0.25308597	0.023061123	0.00036490315
0.25321746	0.023108915	0.00036919557
0.25334895	0.023807231	0.00037195499
0.25348044	0.023264330	0.00036704505
0.25361193	0.022951057	0.00036809682
0.25374341	0.022952080	0.00036605059
0.25387490	0.023730275	0.00037109501
0.25400639	0.023375750	0.00037685412
0.25413788	0.024025083	0.00038296133
0.25426937	0.023998643	0.00038917744
0.25440086	0.023297777	0.00038555316
0.25453235	0.022848424	0.00038686340
0.25466383	0.023703706	0.00039507490
0.25479532	0.023002603	0.00039068058
0.25492681	0.022921529	0.00039449090
0.25505830	0.023123664	0.00039734309
0.25518979	0.022522577	0.00039521467
0.25532128	0.022697498	0.00039800221
0.25545277	0.022842332	0.00040156620
0.25558426	0.022836759	0.00040330377
0.25571574	0.023064991	0.00040503919
0.25584723	0.024060723	0.00041468397
0.25597872	0.022471814	0.00040683898
0.25611021	0.022736267	0.00040655232
0.25624170	0.023018114	0.00041136702
0.25637319	0.022592015	0.00041261750
0.25650468	0.022782017	0.00041115097
0.25663617	0.022681741	0.00041364790
0.25676765	0.023536626	0.00042149642
0.25689914	0.022763782	0.00041939999
0.25703063	0.023260717	0.00042600456
0.25716212	0.022680235	0.00041908357
0.25729361	0.022987960	0.00042554185
0.25742510	0.024028284	0.00043395314
0.25755659	0.023444313	0.00043109128
0.25768807	0.023144426	0.00043017970
0.25781956	0.022959797	0.00043106780
0.25795105	0.023019423	0.00043109211
0.25808254	0.023018482	0.00043795920
0.25821403	0.022963327	0.00043307035
0.25834552	0.022901354	0.00043598554
0.25847701	0.023285791	0.00043838021
0.25860850	0.023305539	0.00043862012
0.25873998	0.023458806	0.00044226098
0.25887147	0.023031025	0.00044061118
0.25900296	0.023586535	0.00044562596
0.25913445	0.022794693	0.00043772787
0.25926594	0.023684110	0.00044494961
0.25939743	0.023062263	0.00044396135
0.25952892	0.023400745	0.00044563462
0.25966041	0.023546133	0.00045104344
0.25979189	0.023245668	0.00044514660
0.25992338	0.023225744	0.00044648036
0.26005487	0.022912968	0.00044606148
0.26018636	0.022898655	0.00044477932
0.26031785	0.023481964	0.00045027214
0.26044934	0.023043783	0.00044575193
0.26058083	0.023383635	0.00045168835
0.26071231	0.023400166	0.00045339256
0.26084380	0.023794912	0.00045290285
0.26097529	0.022513592	0.00044756031
0.26110678	0.023340738	0.00045412011
0.26123827	0.022838667	0.00045271953
0.26136976	0.022878369	0.00045252283
0.26150125	0.022973769	0.00045509573
0.26163274	0.023321439	0.00045584591
0.26176422	0.023615872	0.00045829396
0.26189571	0.023687878	0.00046326008
0.26202720	0.023469400	0.00045790715
0.26215869	0.022712709	0.00045369946
0.26229018	0.023404883	0.00046365006
0.26242167	0.023322358	0.00046205094
0.26255316	0.023489005	0.00046159278
0.26268465	0.023276182	0.00046338329
0.26281613	0.022831375	0.00045946652
0.26294762	0.022442162	0.00045821906
0.26307911	0.022535921	0.00045708392
0.26321060	0.022546396	0.00046233238
0.26334209	0.023140912	0.00046607503
0.26347358	0.022790939	0.00046154670
0.26360507	0.022429899	0.00045993808
0.26373655	0.023289858	0.00046752874
0.26386804	0.022966230	0.00046677394
0.26399953	0.022971871	0.00047126992
0.26413102	0.023642493	0.00047112903
0.26426251	0.023111623	0.00046861088
0.26439400	0.023172867	0.00046999592
0.26452549	0.023556711	0.00047662353
0.26465698	0.022956515	0.00047243411
0.26478846	0.024045177	0.00047879555
0.26491995	0.023494770	0.00048126632
0.26505144	0.023225417	0.00047414609
0.26518293	0.022972812	0.00047125069
0.26531442	0.022946187	0.00047662882
0.26544591	0.022863714	0.00047366553
[truncated: 567 more rows]
