# Supplementary material for: Invariant surface glycoprotein 65 of Trypanosoma brucei is a complement C3 receptor
Source: Nat Commun. 2022 Aug 29;13:5085. doi: 10.1038/s41467-022-32728-9 (PMC9424271; doi:10.1038/s41467-022-32728-9)
Supplement: Supplementary file 4 — supplementary data 2 [file 41467_2022_32728_MOESM4_ESM.zip › b21-414646_00127.dat]

0.0026000000	40.269421	0.13768148
0.0027314887	29.153153	0.10760625
0.0028629774	22.527615	0.090446823
0.0029944661	17.185687	0.075816090
0.0031259548	12.483305	0.059378372
0.0032574435	10.969485	0.057615353
0.0033889322	8.8281893	0.048860358
0.0035204209	11.578855	0.048719937
0.0036519096	12.389784	0.046766556
0.0037833983	10.116550	0.039842216
0.0039148870	8.2743883	0.034767872
0.0040463757	6.7633849	0.030240427
0.0041778644	5.5514620	0.025679206
0.0043093531	4.6029038	0.022957483
0.0044408418	3.8240692	0.020125286
0.0045723305	3.1407043	0.018238652
0.0047038192	2.8870714	0.016736435
0.0048353079	2.5149002	0.015164316
0.0049667966	2.2203164	0.014197546
0.0050982853	1.9204064	0.012508469
0.0052297740	1.7392399	0.012059459
0.0053612627	1.5296243	0.010921152
0.0054927514	1.4036236	0.010184296
0.0056242401	1.2661344	0.0096446564
0.0057557288	1.1954188	0.0091118050
0.0058872175	1.0813499	0.0085501579
0.0060187062	1.0110707	0.0082457431
0.0061501949	0.90529810	0.0074736396
0.0062816836	0.89084980	0.0075812200
0.0064131723	0.83773321	0.0072068572
0.0065446610	0.80397249	0.0069590404
0.0066761496	0.75739893	0.0067226816
0.0068076383	0.73067323	0.0064532603
0.0069391270	0.69080331	0.0063755897
0.0070706157	0.66683915	0.0061649301
0.0072021044	0.64441124	0.0059935508
0.0073335931	0.62283751	0.0058666953
0.0074650818	0.58340262	0.0055126366
0.0075965705	0.56738860	0.0054815677
0.0077280592	0.54720607	0.0053609022
0.0078595479	0.50338994	0.0050188653
0.0079910366	0.50495055	0.0050565896
0.0081225253	0.46309714	0.0047039792
0.0082540140	0.45765119	0.0047028335
0.0083855027	0.44801001	0.0046708272
0.0085169914	0.42764907	0.0044702265
0.0086484801	0.39653814	0.0042732488
0.0087799688	0.38898369	0.0041576979
0.0089114575	0.38363097	0.0041508198
0.0090429462	0.36592866	0.0040255715
0.0091744349	0.34986923	0.0039023997
0.0093059236	0.32565287	0.0037205932
0.0094374123	0.31778838	0.0036510521
0.0095689010	0.31047788	0.0035506963
0.0097003897	0.29674221	0.0034995715
0.0098318784	0.27977731	0.0033492457
0.0099633671	0.27126140	0.0032620598
0.010094856	0.25996738	0.0031836188
0.010226345	0.24576120	0.0030221364
0.010357833	0.24406852	0.0030894750
0.010489322	0.22715663	0.0028933041
0.010620811	0.21421574	0.0027893242
0.010752299	0.20980285	0.0027486924
0.010883788	0.19686484	0.0026077672
0.011015277	0.19157894	0.0026194580
0.011146765	0.17726574	0.0024423157
0.011278254	0.17363489	0.0024071883
0.011409743	0.16699273	0.0023358483
0.011541231	0.15454703	0.0022132416
0.011672720	0.15404755	0.0022154224
0.011804209	0.14293454	0.0020536907
0.011935698	0.13299878	0.0019760528
0.012067186	0.12904303	0.0019353067
0.012198675	0.12313379	0.0018290781
0.012330164	0.11758007	0.0017912056
0.012461652	0.11598771	0.0017586006
0.012593141	0.10977879	0.0016725556
0.012724630	0.10549972	0.0016394519
0.012856118	0.099767865	0.0015459010
0.012987607	0.098648318	0.0015535642
0.013119096	0.092216822	0.0014689480
0.013250585	0.092581072	0.0014556689
0.013382073	0.090673141	0.0014456437
0.013513562	0.086806377	0.0013919782
0.013645051	0.086300673	0.0013983245
0.013776539	0.079705404	0.0013366148
0.013908028	0.078053504	0.0013001672
0.014039517	0.078677306	0.0012990729
0.014171005	0.076808371	0.0012751852
0.014302494	0.074903725	0.0012621336
0.014433983	0.072885709	0.0012450424
0.014565472	0.070352618	0.0011994923
0.014696960	0.069205271	0.0011951423
0.014828449	0.068717341	0.0011738268
0.014959938	0.070025587	0.0011906357
0.015091426	0.065901027	0.0011582887
0.015222915	0.065053960	0.0011217818
0.015354404	0.064581194	0.0011236922
0.015485892	0.064160304	0.0011088427
0.015617381	0.062858452	0.0011000703
0.015748870	0.060942470	0.0010835899
0.015880359	0.061877285	0.0010756580
0.016011847	0.059288197	0.0010536691
0.016143336	0.055708528	0.0010113550
0.016274825	0.052673783	0.00098664140
0.016406313	0.054066807	0.00099089952
0.016537802	0.052046842	0.00096544936
0.016669291	0.055358850	0.00099185525
0.016800779	0.055181892	0.00098914674
0.016932268	0.058803051	0.0010157677
0.017063757	0.058638675	0.0010106838
0.017195246	0.058224152	0.0010006874
0.017326734	0.058088044	0.00099822552
0.017458223	0.058529580	0.00099528831
0.017589712	0.057194792	0.00097969335
0.017721200	0.055692105	0.00097106036
0.017852689	0.054996245	0.00094314855
0.017984178	0.055986305	0.00096437049
0.018115666	0.053745446	0.00093937731
0.018247155	0.053945314	0.00093421352
0.018378644	0.051949976	0.00091916268
0.018510133	0.050981445	0.00090006205
0.018641621	0.050230179	0.00089220136
0.018773110	0.051196826	0.00089661063
0.018904599	0.050839900	0.00089296506
0.019036087	0.050195199	0.00088193625
0.019167576	0.049392518	0.00086886381
0.019299065	0.048065212	0.00085175389
0.019430553	0.048264611	0.00085962883
0.019562042	0.044952121	0.00082240703
0.019693531	0.046855120	0.00083876369
0.019825019	0.045651021	0.00082181489
0.019956508	0.046133100	0.00082071636
0.020087997	0.045134346	0.00081834712
0.020219486	0.045136970	0.00080956791
0.020350974	0.044115439	0.00080613190
0.020482463	0.042721285	0.00078062054
0.020613952	0.042283063	0.00077569604
0.020745440	0.042371403	0.00078156081
0.020876929	0.041135215	0.00076106619
0.021008418	0.040929842	0.00075967281
0.021139906	0.041396763	0.00076125159
0.021271395	0.040403058	0.00074412514
0.021402884	0.040519975	0.00074795960
0.021534373	0.039081976	0.00073274955
0.021665861	0.041524758	0.00075236221
0.021797350	0.040557987	0.00074166188
0.021928839	0.039215090	0.00071998272
0.022060327	0.039003910	0.00072504278
0.022191816	0.038995521	0.00071696420
0.022323305	0.037844783	0.00070763637
0.022454793	0.037886434	0.00070353277
0.022586282	0.037119387	0.00069246681
0.022717771	0.036510856	0.00069206961
0.022849260	0.035244346	0.00067240345
0.022980748	0.036070767	0.00068365156
0.023112237	0.037956726	0.00069173227
0.023243726	0.037175074	0.00068307733
0.023375214	0.036502590	0.00068175333
0.023506703	0.038154624	0.00068960564
0.023638192	0.038776051	0.00069513983
0.023769680	0.037644153	0.00068511169
0.023901169	0.034922655	0.00065623839
0.024032658	0.037816385	0.00068248158
0.024164147	0.037809201	0.00067844177
0.024295635	0.036343060	0.00066042296
0.024427124	0.036582517	0.00066203073
0.024558613	0.036617967	0.00065781261
0.024690101	0.036758749	0.00066736417
0.024821590	0.036395494	0.00065585660
0.024953079	0.036211769	0.00065112142
0.025084567	0.036203120	0.00065234751
0.025216056	0.036237298	0.00064571568
0.025347545	0.037052978	0.00065957256
0.025479034	0.035332063	0.00063868647
0.025610522	0.035513206	0.00063406431
0.025742011	0.035976823	0.00063979905
0.025873500	0.035205690	0.00063017217
0.026004988	0.036322535	0.00064183356
0.026136477	0.035353445	0.00063195008
0.026267966	0.035411389	0.00062644617
0.026399454	0.035385768	0.00063028431
0.026530943	0.034634828	0.00061816037
0.026662432	0.035325098	0.00062746788
0.026793920	0.034552336	0.00061579142
0.026925409	0.033443281	0.00060339023
0.027056898	0.034640732	0.00061619950
0.027188387	0.035378639	0.00061520882
0.027319875	0.034154550	0.00060991940
0.027451364	0.035501118	0.00061562444
0.027582853	0.034631304	0.00060537129
0.027714341	0.033969279	0.00059987892
0.027845830	0.034477194	0.00060057223
0.027977319	0.033763614	0.00059860078
0.028108807	0.034301279	0.00059815611
0.028240296	0.033850138	0.00059378854
0.028371785	0.033508633	0.00059050290
0.028503274	0.033334231	0.00058512430
0.028634762	0.035208881	0.00059964113
0.028766251	0.034945533	0.00059826668
0.028897740	0.033365449	0.00057819052
0.029029228	0.032808418	0.00057799601
0.029160717	0.032895231	0.00057668471
0.029292206	0.032571086	0.00057170337
0.029423694	0.033087641	0.00057839975
0.029555183	0.033591246	0.00057142478
0.029686672	0.032493411	0.00056951745
0.029818161	0.032270286	0.00056657525
0.029949649	0.032759057	0.00056647366
0.030081138	0.032463730	0.00056517173
0.030212627	0.032548968	0.00055987650
0.030344115	0.032715494	0.00056185870
0.030475604	0.032688789	0.00056315449
0.030607093	0.032466245	0.00055616907
0.030738581	0.032277300	0.00055544961
0.030870070	0.031172082	0.00054305215
0.031001559	0.031707459	0.00054745590
0.031133048	0.032390916	0.00055430315
0.031264536	0.032489777	0.00055129207
0.031396025	0.032472639	0.00055181634
0.031527514	0.031649790	0.00054269220
0.031659002	0.031954159	0.00054256476
0.031790491	0.031469598	0.00054219239
0.031921980	0.032310784	0.00054373373
0.032053468	0.032409399	0.00054512883
0.032184957	0.030635687	0.00052682152
0.032316446	0.031762658	0.00053442432
0.032447935	0.032234681	0.00054260159
0.032579423	0.031445797	0.00053243405
0.032710912	0.031017285	0.00052941140
0.032842401	0.031349756	0.00052914943
0.032973889	0.031232963	0.00052524345
0.033105378	0.029665992	0.00051585813
0.033236867	0.030359709	0.00051972498
0.033368355	0.029856896	0.00052222799
0.033499844	0.031845901	0.00053600134
0.033631333	0.030022638	0.00052249950
0.033762822	0.030742070	0.00053489675
0.033894310	0.029958130	0.00052857876
0.034025799	0.030247357	0.00052985612
0.034157288	0.029696114	0.00052662180
0.034288776	0.029928194	0.00052775538
0.034420265	0.030974619	0.00054156498
0.034551754	0.031207068	0.00053728584
0.034683242	0.030560837	0.00053520087
0.034814731	0.030180395	0.00052867148
0.034946220	0.029493043	0.00052495015
0.035077708	0.029830990	0.00053242444
0.035209197	0.030050926	0.00053217742
0.035340686	0.030361662	0.00053075504
0.035472175	0.029204031	0.00053253959
0.035603663	0.030001739	0.00054040070
0.035735152	0.029487306	0.00054349493
0.035866641	0.029484627	0.00054346771
0.035998129	0.028819729	0.00053486721
0.036129618	0.028946079	0.00054095390
0.036261107	0.028751065	0.00053632694
0.036392595	0.028704399	0.00054341128
0.036524084	0.028146557	0.00053831056
0.036655573	0.028143785	0.00053338146
0.036787062	0.029706777	0.00055119129
0.036918550	0.028883790	0.00054056805
0.037050039	0.028981735	0.00054689567
0.037181528	0.028435062	0.00053907618
0.037313016	0.028873072	0.00054393668
0.037444505	0.028834127	0.00054608574
0.037575994	0.027917742	0.00053698402
0.037707482	0.028570905	0.00054772808
0.037838971	0.028878213	0.00055180936
0.037970460	0.028727603	0.00054570059
0.038101949	0.029208926	0.00055399691
0.038233437	0.029910437	0.00055397535
0.038364926	0.029134204	0.00054293359
0.038496415	0.029577210	0.00054472339
0.038627903	0.029302076	0.00053743023
0.038759392	0.029111091	0.00053863564
0.038890881	0.029085833	0.00053260852
0.039022369	0.029257568	0.00053460234
0.039153858	0.028837679	0.00052832026
0.039285347	0.028875824	0.00052563459
0.039416836	0.029741637	0.00053806923
0.039548324	0.029348203	0.00053025555
0.039679813	0.030039713	0.00053457105
0.039811302	0.029112952	0.00052757469
0.039942790	0.030011700	0.00053180409
0.040074279	0.029057869	0.00052725523
0.040205768	0.029464900	0.00052649568
0.040337256	0.029625039	0.00052611669
0.040468745	0.029483759	0.00052595713
0.040600234	0.029878256	0.00052790821
0.040731723	0.029610099	0.00052511132
0.040863211	0.029834735	0.00052814153
0.040994700	0.029040025	0.00051917287
0.041126189	0.028755624	0.00051842566
0.041257677	0.028978321	0.00051823050
0.041389166	0.029352423	0.00051871161
0.041520655	0.029672768	0.00052334511
0.041652143	0.030255747	0.00052498703
0.041783632	0.029001241	0.00051561341
0.041915121	0.029355613	0.00051625487
0.042046610	0.029101724	0.00051647222
0.042178098	0.029247478	0.00051689108
0.042309587	0.029844181	0.00052102450
0.042441076	0.029990444	0.00052014360
0.042572564	0.029759318	0.00051934057
0.042704053	0.029088252	0.00050886494
0.042835542	0.029302880	0.00051522013
0.042967030	0.030266266	0.00052012930
0.043098519	0.028449665	0.00050689615
0.043230008	0.029492113	0.00051371917
0.043361496	0.030493725	0.00051629083
0.043492985	0.029482837	0.00051415017
0.043624474	0.028911002	0.00050724679
0.043755963	0.029826761	0.00051632165
0.043887451	0.029700412	0.00051095211
0.044018940	0.028997784	0.00050400502
0.044150429	0.029145107	0.00051145994
0.044281917	0.028936717	0.00050409184
0.044413406	0.030196367	0.00051695827
0.044544895	0.029340713	0.00050632809
0.044676383	0.029677834	0.00050897544
0.044807872	0.028699949	0.00050249774
0.044939361	0.029663864	0.00050712841
0.045070850	0.029055429	0.00050341636
0.045202338	0.029564055	0.00050647483
0.045333827	0.028281554	0.00049361909
0.045465316	0.029081868	0.00050526432
0.045596804	0.029636287	0.00050450569
0.045728293	0.029592179	0.00050444902
0.045859782	0.029795955	0.00050577234
0.045991270	0.029966839	0.00050316965
0.046122759	0.029060232	0.00050065010
0.046254248	0.029038600	0.00050646862
0.046385737	0.029413402	0.00051173437
0.046517225	0.029692901	0.00051518858
0.046648714	0.028770593	0.00051116558
0.046780203	0.029518931	0.00052273274
0.046911691	0.029811919	0.00052306416
0.047043180	0.028981303	0.00051747017
0.047174669	0.029649635	0.00052300994
0.047306157	0.029229474	0.00052082657
0.047437646	0.029809003	0.00052770701
0.047569135	0.029272274	0.00052718770
0.047700624	0.029989999	0.00052872528
0.047832112	0.028761778	0.00052401299
0.047963601	0.030019954	0.00053277578
0.048095090	0.029784396	0.00053447091
0.048226578	0.029994984	0.00053718661
0.048358067	0.028834360	0.00052576573
0.048489556	0.029413381	0.00052971129
0.048621044	0.029332740	0.00053052794
0.048752533	0.029367441	0.00053672546
0.048884022	0.029853808	0.00053634164
0.049015511	0.029485509	0.00053265786
0.049146999	0.029556054	0.00053668010
0.049278488	0.029618225	0.00053706311
0.049409977	0.030097262	0.00054435551
0.049541465	0.030205961	0.00054270602
0.049672954	0.028580664	0.00053090402
0.049804443	0.028935393	0.00053475048
0.049935931	0.029329952	0.00053885430
0.050067420	0.029538382	0.00054014731
0.050198909	0.030017992	0.00054619790
0.050330398	0.030040570	0.00054303917
0.050461886	0.030356589	0.00054837412
0.050593375	0.028895440	0.00053618014
0.050724864	0.029428289	0.00054170554
0.050856352	0.029889995	0.00054693574
0.050987841	0.029782677	0.00054413302
0.051119330	0.029557048	0.00054275229
0.051250818	0.028792271	0.00053813436
0.051382307	0.029096595	0.00054252244
0.051513796	0.029463303	0.00054431617
0.051645284	0.030001385	0.00054722526
0.051776773	0.029264172	0.00054199856
0.051908262	0.028689159	0.00053818894
0.052039751	0.027296130	0.00052768161
0.052171239	0.029549225	0.00054753730
0.052302728	0.029465554	0.00054882966
0.052434217	0.029568836	0.00054603207
0.052565705	0.029740674	0.00055057725
0.052697194	0.028480510	0.00053968406
0.052828683	0.029626352	0.00055096778
0.052960171	0.028348659	0.00053635951
0.053091660	0.029575223	0.00054635073
0.053223149	0.028617087	0.00054416124
0.053354638	0.028826881	0.00054707564
0.053486126	0.029155465	0.00054616311
0.053617615	0.029544932	0.00054857265
0.053749104	0.029306110	0.00054731442
0.053880592	0.029028720	0.00054557394
0.054012081	0.029503281	0.00055465498
0.054143570	0.030427202	0.00055955801
0.054275058	0.028903227	0.00054442493
0.054406547	0.028597559	0.00054133335
0.054538036	0.029225571	0.00055184478
0.054669525	0.029252332	0.00054775729
0.054801013	0.029716163	0.00055750187
0.054932502	0.029069652	0.00054850289
0.055063991	0.028489484	0.00054238608
0.055195479	0.029052636	0.00055195586
0.055326968	0.030715325	0.00056219789
0.055458457	0.029317202	0.00055536139
0.055589945	0.028983064	0.00054748984
0.055721434	0.028815302	0.00054665989
0.055852923	0.029261047	0.00055641898
0.055984412	0.029277910	0.00055286253
0.056115900	0.029426473	0.00055406781
0.056247389	0.029609156	0.00055663831
0.056378878	0.030483091	0.00056062084
0.056510366	0.029036903	0.00055345671
0.056641855	0.029335903	0.00055302791
0.056773344	0.028832299	0.00055080520
0.056904832	0.029127815	0.00055446962
0.057036321	0.028560451	0.00054608419
0.057167810	0.029504651	0.00055665610
0.057299299	0.029277154	0.00055225609
0.057430787	0.029078509	0.00054934636
0.057562276	0.029076018	0.00055431921
0.057693765	0.028804362	0.00054265883
0.057825253	0.030299918	0.00056396564
0.057956742	0.028758665	0.00054918253
0.058088231	0.029709540	0.00055454886
0.058219719	0.028451983	0.00054663538
0.058351208	0.028379424	0.00053920709
0.058482697	0.028585543	0.00054405209
0.058614186	0.029569816	0.00055423867
0.058745674	0.029300693	0.00054639393
0.058877163	0.029452857	0.00054881051
0.059008652	0.030154294	0.00055079280
0.059140140	0.029784826	0.00055337190
0.059271629	0.029407897	0.00054827628
0.059403118	0.029930716	0.00054868404
0.059534606	0.029146968	0.00054637765
0.059666095	0.028502563	0.00053450730
0.059797584	0.029399300	0.00054427784
0.059929072	0.028951560	0.00054257055
0.060060561	0.028765886	0.00053599897
0.060192050	0.029889768	0.00054829349
0.060323539	0.028491097	0.00053352743
0.060455027	0.029148434	0.00054127579
0.060586516	0.028850001	0.00054067620
0.060718005	0.029488235	0.00054144056
0.060849493	0.029551710	0.00054132777
0.060980982	0.029432997	0.00054158941
0.061112471	0.029270547	0.00053859470
0.061243959	0.028212059	0.00053785009
0.061375448	0.028718853	0.00053263844
0.061506937	0.029138466	0.00053901530
0.061638426	0.028954461	0.00053517102
0.061769914	0.029898186	0.00054390585
0.061901403	0.028514199	0.00053400501
0.062032892	0.028741914	0.00053127541
0.062164380	0.029280178	0.00053876465
0.062295869	0.029367991	0.00053937133
0.062427358	0.029688601	0.00053918785
0.062558846	0.028360200	0.00053548059
0.062690335	0.029254340	0.00053500803
0.062821824	0.028532462	0.00053186348
0.062953313	0.029314016	0.00053656257
0.063084801	0.029120862	0.00053540447
0.063216290	0.029025067	0.00053726506
0.063347779	0.029007987	0.00053523970
0.063479267	0.029033779	0.00053156638
0.063610756	0.029710973	0.00053963409
0.063742245	0.029285423	0.00053573321
0.063873733	0.029701613	0.00054259762
0.064005222	0.030187741	0.00054226537
0.064136711	0.029095279	0.00053328650
0.064268200	0.029486120	0.00053629348
0.064399688	0.028503469	0.00052690520
0.064531177	0.029261296	0.00053668229
0.064662666	0.028636135	0.00052819564
0.064794154	0.028899451	0.00053005991
0.064925643	0.029265955	0.00053535984
0.065057132	0.029467117	0.00053609265
0.065188620	0.029819952	0.00053802823
0.065320109	0.028448646	0.00052677237
0.065451598	0.028559682	0.00052555263
0.065583087	0.028880914	0.00053088042
0.065714575	0.029371615	0.00053144508
0.065846064	0.029412157	0.00053503658
0.065977553	0.029611387	0.00053444747
0.066109041	0.028348452	0.00052283566
0.066240530	0.029527345	0.00053498309
0.066372019	0.029786544	0.00053363691
0.066503507	0.029787111	0.00053524775
0.066634996	0.028670057	0.00052375470
0.066766485	0.029423686	0.00053149800
0.066897973	0.028269891	0.00052270323
0.067029462	0.028923920	0.00052779218
0.067160951	0.029304911	0.00053348986
0.067292440	0.028695225	0.00052385823
0.067423928	0.029069783	0.00052428980
0.067555417	0.028886320	0.00052650845
0.067686906	0.029144185	0.00052874224
0.067818394	0.028791524	0.00052620790
0.067949883	0.029081635	0.00052595706
0.068081372	0.028928536	0.00052435886
0.068212860	0.029193562	0.00052759327
0.068344349	0.029630599	0.00053202707
0.068475838	0.029476279	0.00052708948
0.068607327	0.028378316	0.00052074178
0.068738815	0.028957342	0.00051885259
0.068870304	0.028524255	0.00052154026
0.069001793	0.028159396	0.00051524862
0.069133281	0.027989697	0.00051395021
0.069264770	0.029359787	0.00052942711
0.069396259	0.028477560	0.00051471553
0.069527747	0.028597323	0.00052101740
0.069659236	0.029054579	0.00052341733
0.069790725	0.029145792	0.00052436054
0.069922214	0.027818142	0.00051387273
0.070053702	0.028624153	0.00051872279
0.070185191	0.028635876	0.00052092899
0.070316680	0.028297287	0.00051364602
0.070448168	0.028198001	0.00051508665
0.070579657	0.028689966	0.00052031224
0.070711146	0.028035468	0.00051060628
0.070842634	0.028444712	0.00051808319
0.070974123	0.028461752	0.00051452182
0.071105612	0.028124597	0.00051239136
0.071237101	0.028525893	0.00051910577
0.071368589	0.028764301	0.00051239693
0.071500078	0.028443118	0.00051602610
0.071631567	0.028169797	0.00051264146
0.071763055	0.028284588	0.00051408434
0.071894544	0.028119590	0.00051156590
0.072026033	0.027687022	0.00050462298
0.072157521	0.027718447	0.00051009244
0.072289010	0.027520692	0.00050635230
0.072420499	0.028271676	0.00051092552
0.072551988	0.027515117	0.00050375053
0.072683476	0.026556770	0.00049483279
0.072814965	0.026291824	0.00049692228
0.072946454	0.027307581	0.00050463672
0.073077942	0.027518289	0.00050143428
0.073209431	0.027678577	0.00050736731
0.073340920	0.027330302	0.00050262164
0.073472408	0.028256115	0.00051029798
0.073603897	0.027359040	0.00050392792
0.073735386	0.026886173	0.00049702593
0.073866875	0.027444033	0.00050224264
0.073998363	0.028311587	0.00050992167
0.074129852	0.027281786	0.00050213660
0.074261341	0.027456667	0.00050575452
0.074392829	0.027181463	0.00049730019
0.074524318	0.027017912	0.00049980206
0.074655807	0.027109694	0.00049613938
0.074787295	0.027897335	0.00050613259
0.074918784	0.027103863	0.00050089811
0.075050273	0.028427882	0.00050676258
0.075181761	0.027479974	0.00049932617
0.075313250	0.027189721	0.00049927101
0.075444739	0.027379034	0.00050015576
0.075576228	0.027029951	0.00049772008
0.075707716	0.027140909	0.00049670712
0.075839205	0.026788254	0.00049403863
0.075970694	0.026552958	0.00049175431
0.076102182	0.027974003	0.00050064746
0.076233671	0.027266849	0.00049961266
0.076365160	0.027131618	0.00049311546
0.076496648	0.026783733	0.00049364450
0.076628137	0.027138715	0.00049626074
0.076759626	0.027167971	0.00049355647
0.076891115	0.027048226	0.00049559056
0.077022603	0.026699476	0.00048933222
0.077154092	0.027134015	0.00049267773
0.077285581	0.026824956	0.00049499576
0.077417069	0.027066027	0.00049165001
0.077548558	0.028070124	0.00050150648
0.077680047	0.027453508	0.00049394340
0.077811535	0.027884326	0.00049819667
0.077943024	0.025902104	0.00048566445
0.078074513	0.026586782	0.00048705892
0.078206002	0.027233754	0.00049470179
0.078337490	0.027243492	0.00049327733
0.078468979	0.026543263	0.00048547014
0.078600468	0.027160897	0.00049433131
0.078731956	0.027206336	0.00049208516
0.078863445	0.026384043	0.00048757720
0.078994934	0.026482386	0.00048523627
0.079126422	0.026476095	0.00048467034
0.079257911	0.026773061	0.00048869362
0.079389400	0.026846026	0.00048699485
0.079520889	0.026400482	0.00048518161
0.079652377	0.025996927	0.00048093809
0.079783866	0.027600946	0.00049119580
0.079915355	0.026701566	0.00048761692
0.080046843	0.026380151	0.00048267429
0.080178332	0.026860029	0.00048568027
0.080309821	0.026156287	0.00048325874
0.080441309	0.026205981	0.00047789523
0.080572798	0.025769138	0.00048047718
0.080704287	0.027204450	0.00049131524
0.080835776	0.026797235	0.00048373667
0.080967264	0.027005015	0.00049043857
0.081098753	0.026966333	0.00048331285
0.081230242	0.026747407	0.00048487964
0.081361730	0.026145494	0.00047910912
0.081493219	0.027104496	0.00048659281
0.081624708	0.026708412	0.00048390163
0.081756196	0.026539078	0.00047833141
0.081887685	0.026171859	0.00048069235
0.082019174	0.026732374	0.00048370351
0.082150663	0.025715041	0.00047499805
0.082282151	0.026237200	0.00048056692
0.082413640	0.025490992	0.00047028270
0.082545129	0.026388325	0.00047993234
0.082676617	0.026430787	0.00048097835
0.082808106	0.026394085	0.00047862336
0.082939595	0.026833600	0.00048553853
0.083071083	0.025506760	0.00046940595
0.083202572	0.025491107	0.00047163305
0.083334061	0.026128775	0.00047901703
0.083465549	0.026136951	0.00047332774
0.083597038	0.026686337	0.00048288242
0.083728527	0.025232550	0.00046634617
0.083860016	0.025745054	0.00047493067
0.083991504	0.025752628	0.00047373362
0.084122993	0.026179857	0.00047421551
0.084254482	0.025989605	0.00047422726
0.084385970	0.026008519	0.00047227186
0.084517459	0.026228051	0.00047536670
0.084648948	0.026029740	0.00047411136
0.084780436	0.024623348	0.00046049155
0.084911925	0.025846753	0.00047234264
0.085043414	0.025931604	0.00047025057
0.085174903	0.026343260	0.00047458943
0.085306391	0.026509184	0.00047836007
0.085437880	0.025850869	0.00046979544
0.085569369	0.025989644	0.00047160367
0.085700857	0.025569903	0.00046613325
0.085832346	0.025570376	0.00046774052
0.085963835	0.026058118	0.00047294766
0.086095323	0.025904666	0.00046852683
0.086226812	0.025322208	0.00046546743
0.086358301	0.026718217	0.00047620333
0.086489790	0.025066839	0.00046240767
0.086621278	0.026730325	0.00047582285
0.086752767	0.026508199	0.00047254102
0.086884256	0.025966222	0.00046735829
0.087015744	0.025808861	0.00046904903
0.087147233	0.026037730	0.00046978130
0.087278722	0.026469690	0.00047468783
0.087410210	0.025759013	0.00046430703
0.087541699	0.026794977	0.00047413973
0.087673188	0.026860190	0.00047514317
0.087804677	0.024883900	0.00045776710
0.087936165	0.025537654	0.00046636906
0.088067654	0.024784831	0.00045982794
0.088199143	0.025090042	0.00045819409
0.088330631	0.025935640	0.00046844250
0.088462120	0.026264128	0.00046760902
0.088593609	0.025084418	0.00046184369
0.088725097	0.025660953	0.00046241051
0.088856586	0.024964966	0.00045719295
0.088988075	0.025180870	0.00046182072
0.089119564	0.026122894	0.00046686450
0.089251052	0.026041777	0.00046784628
0.089382541	0.026038005	0.00046522646
0.089514030	0.026143780	0.00046397107
0.089645518	0.025317418	0.00045959797
0.089777007	0.025348942	0.00045824173
0.089908496	0.025844975	0.00046513575
0.090039984	0.025606352	0.00046133777
0.090171473	0.025797279	0.00046017834
0.090302962	0.025787780	0.00046401510
0.090434451	0.025682622	0.00045894636
0.090565939	0.025465991	0.00046103357
0.090697428	0.025465867	0.00046092433
0.090828917	0.024632276	0.00044980450
0.090960405	0.025732010	0.00046404249
0.091091894	0.024800896	0.00045302715
0.091223383	0.025771382	0.00046148256
0.091354871	0.024517724	0.00045454496
0.091486360	0.025717012	0.00046929893
0.091617849	0.025575207	0.00047380243
0.091749337	0.025468779	0.00047598344
0.091880826	0.025096262	0.00047797406
0.092012315	0.024215834	0.00047269640
0.092143804	0.025871367	0.00048520846
0.092275292	0.025610090	0.00048813279
0.092406781	0.025129008	0.00048549553
0.092538270	0.025587396	0.00049265389
0.092669758	0.024868917	0.00048937123
0.092801247	0.025191278	0.00047518295
0.092932736	0.025205802	0.00047876353
0.093064224	0.024633669	0.00047112502
0.093195713	0.025178449	0.00047184412
0.093327202	0.025228877	0.00047096392
0.093458691	0.025427290	0.00046599211
0.093590179	0.024695887	0.00046605607
0.093721668	0.024659778	0.00046406998
0.093853157	0.025151676	0.00046704994
0.093984645	0.024371931	0.00045916901
0.094116134	0.024986507	0.00046209782
0.094247623	0.025043610	0.00046252813
0.094379111	0.024793761	0.00046064752
0.094510600	0.025115814	0.00046354874
0.094642089	0.025267865	0.00046255422
0.094773578	0.025325484	0.00045949331
0.094905066	0.025411597	0.00046517726
0.095036555	0.024687723	0.00046104416
0.095168044	0.025099375	0.00045751756
0.095299532	0.024724783	0.00045712675
0.095431021	0.025419836	0.00045840666
0.095562510	0.024655673	0.00045735338
0.095693998	0.024216443	0.00045310915
0.095825487	0.025241514	0.00045825853
0.095956976	0.024546002	0.00045693577
0.096088465	0.024569832	0.00045165520
0.096219953	0.024817108	0.00045521283
0.096351442	0.025333711	0.00046026833
0.096482931	0.024558468	0.00045298844
0.096614419	0.024917714	0.00045468850
0.096745908	0.025055270	0.00045524457
0.096877397	0.024395961	0.00044942278
0.097008885	0.024813571	0.00045541730
0.097140374	0.024551082	0.00045124581
0.097271863	0.024234309	0.00044843325
0.097403352	0.024494113	0.00044789747
0.097534840	0.025496739	0.00045620306
0.097666329	0.024538635	0.00045147127
0.097797818	0.024441327	0.00044483435
0.097929306	0.025344396	0.00045357551
0.098060795	0.024996437	0.00044958535
0.098192284	0.024771877	0.00044573404
0.098323772	0.024618826	0.00044796712
0.098455261	0.024847172	0.00044546173
0.098586750	0.024383466	0.00044039195
0.098718239	0.024353225	0.00044052440
0.098849727	0.025435562	0.00044781036
0.098981216	0.024674246	0.00044160180
0.099112705	0.024545320	0.00044084902
0.099244193	0.024958733	0.00044183692
0.099375682	0.024156876	0.00043856105
0.099507171	0.023739944	0.00043248095
0.099638659	0.024064508	0.00044027259
0.099770148	0.024226265	0.00043928148
0.099901637	0.024291878	0.00043773220
0.10003313	0.024612442	0.00044234304
0.10016461	0.024062500	0.00043855157
0.10029610	0.024084611	0.00043927735
0.10042759	0.024751560	0.00044256887
0.10055908	0.023976494	0.00043772802
0.10069057	0.024768329	0.00044383527
0.10082206	0.024876710	0.00044250892
0.10095355	0.023884051	0.00043889472
0.10108504	0.024594627	0.00043990281
0.10121652	0.023989948	0.00043530287
0.10134801	0.024470457	0.00043995870
0.10147950	0.023906471	0.00043659430
0.10161099	0.024156515	0.00043776976
0.10174248	0.023925968	0.00043623588
0.10187397	0.024449587	0.00043728541
0.10200546	0.023642862	0.00043361171
0.10213694	0.023872948	0.00043182693
0.10226843	0.023905417	0.00043551419
0.10239992	0.024031557	0.00043544380
0.10253141	0.024128104	0.00043142961
0.10266290	0.024327738	0.00043830759
0.10279439	0.023730263	0.00043097441
0.10292588	0.024642008	0.00043929342
0.10305737	0.024549326	0.00043834944
0.10318885	0.024094776	0.00043241014
0.10332034	0.023904123	0.00043215274
0.10345183	0.024090646	0.00043215154
0.10358332	0.023545407	0.00042866585
0.10371481	0.024135329	0.00043256040
0.10384630	0.023270421	0.00042721234
0.10397779	0.024456058	0.00043528178
0.10410928	0.023857020	0.00043365851
0.10424076	0.024354586	0.00043487218
0.10437225	0.024054049	0.00043167923
0.10450374	0.023839882	0.00042724670
0.10463523	0.024135489	0.00043094798
0.10476672	0.023281417	0.00042552205
0.10489821	0.023873994	0.00042997318
0.10502970	0.024438644	0.00043246555
0.10516118	0.023761017	0.00042701545
0.10529267	0.023908492	0.00043090744
0.10542416	0.023757895	0.00042787010
0.10555565	0.024398287	0.00043079599
0.10568714	0.024182186	0.00043052525
0.10581863	0.023990716	0.00042871209
0.10595012	0.024037246	0.00042808230
0.10608161	0.024806297	0.00043607597
0.10621309	0.023728551	0.00042512472
0.10634458	0.023701805	0.00042599043
0.10647607	0.023720557	0.00042660217
0.10660756	0.024142559	0.00042939438
0.10673905	0.023480112	0.00042637974
0.10687054	0.023663698	0.00042873669
0.10700203	0.024042463	0.00043836618
0.10713352	0.024116953	0.00044067046
0.10726500	0.024456957	0.00044911383
0.10739649	0.023878767	0.00045117087
0.10752798	0.024537088	0.00045328956
0.10765947	0.023430497	0.00044890691
0.10779096	0.024739740	0.00045785952
0.10792245	0.024369593	0.00046118870
0.10805394	0.024082913	0.00045872088
0.10818542	0.023223167	0.00045179491
0.10831691	0.023768585	0.00046108148
0.10844840	0.023848808	0.00045976564
0.10857989	0.024905725	0.00047094582
0.10871138	0.024048297	0.00046714036
0.10884287	0.023837499	0.00046319687
0.10897436	0.023805954	0.00046534107
0.10910585	0.023372343	0.00046733437
0.10923733	0.023769043	0.00046428134
0.10936882	0.023938847	0.00047430747
0.10950031	0.024028822	0.00047174362
0.10963180	0.024194343	0.00047620609
0.10976329	0.024480917	0.00047796305
0.10989478	0.024427090	0.00048131907
0.11002627	0.023158405	0.00047473167
0.11015776	0.023844165	0.00047449928
0.11028924	0.023927597	0.00047858561
0.11042073	0.023968078	0.00048562484
0.11055222	0.023357124	0.00047418655
0.11068371	0.023885030	0.00048194050
0.11081520	0.024041646	0.00048369766
0.11094669	0.024442571	0.00048863936
0.11107818	0.023249908	0.00048248336
0.11120966	0.023850205	0.00048464579
0.11134115	0.023940577	0.00048933555
0.11147264	0.024214761	0.00048757267
0.11160413	0.023621993	0.00048494045
0.11173562	0.023518575	0.00049122099
0.11186711	0.023143427	0.00046716608
0.11199860	0.023231939	0.00047238862
0.11213009	0.023250398	0.00046202223
0.11226157	0.023084398	0.00045999912
0.11239306	0.023676576	0.00046306092
0.11252455	0.024379463	0.00046723132
0.11265604	0.024240772	0.00046526508
0.11278753	0.023962064	0.00045823476
0.11291902	0.024180382	0.00045874348
0.11305051	0.023920420	0.00045881199
0.11318200	0.024189747	0.00045563705
0.11331348	0.023841459	0.00045576266
0.11344497	0.023941573	0.00045676233
0.11357646	0.023614446	0.00044870884
0.11370795	0.023498596	0.00044956016
0.11383944	0.024034907	0.00045297603
0.11397093	0.023950825	0.00045091864
0.11410242	0.024144498	0.00045258963
0.11423390	0.023412000	0.00044310043
0.11436539	0.023398826	0.00044725604
0.11449688	0.023427043	0.00044229645
0.11462837	0.024050559	0.00045102898
0.11475986	0.024167326	0.00044863002
0.11489135	0.023992995	0.00044351496
0.11502284	0.022926876	0.00043914782
0.11515433	0.024095196	0.00044680806
0.11528581	0.024281588	0.00044632973
0.11541730	0.024041249	0.00044441300
0.11554879	0.023395021	0.00043678043
0.11568028	0.024098516	0.00044546992
0.11581177	0.023462314	0.00043905981
0.11594326	0.023657133	0.00043958390
0.11607475	0.023969174	0.00044169868
0.11620624	0.023836414	0.00043836690
0.11633772	0.024384408	0.00044444858
0.11646921	0.023729059	0.00044002209
0.11660070	0.023272410	0.00043512219
0.11673219	0.023476443	0.00043606372
0.11686368	0.024506955	0.00044049124
0.11699517	0.023727299	0.00043682187
0.11712666	0.024203720	0.00043881197
0.11725814	0.023970095	0.00043499222
0.11738963	0.024135366	0.00043581638
0.11752112	0.024295491	0.00043411513
0.11765261	0.023930638	0.00043325725
0.11778410	0.023897999	0.00043271486
0.11791559	0.023278902	0.00042652890
0.11804708	0.023775122	0.00042942151
0.11817857	0.023806260	0.00043090118
0.11831005	0.023891441	0.00042974483
0.11844154	0.024160335	0.00043271541
0.11857303	0.023897271	0.00042809273
0.11870452	0.024489798	0.00043305930
0.11883601	0.023892184	0.00042717599
0.11896750	0.023724764	0.00042658016
0.11909899	0.023793587	0.00042671673
0.11923048	0.023735237	0.00042231272
0.11936196	0.023336223	0.00042216898
0.11949345	0.024188862	0.00042623368
0.11962494	0.023035791	0.00041711389
0.11975643	0.023705500	0.00042390461
0.11988792	0.023744981	0.00041984271
0.12001941	0.024124159	0.00042294999
0.12015090	0.023931029	0.00042084735
0.12028239	0.023737290	0.00042180011
0.12041387	0.024741471	0.00042657556
0.12054536	0.023484360	0.00041585786
0.12067685	0.023679147	0.00041759307
0.12080834	0.023333568	0.00041681290
0.12093983	0.023517320	0.00041332894
0.12107132	0.023617834	0.00041788011
0.12120281	0.024392520	0.00042027414
0.12133429	0.023095386	0.00041101964
0.12146578	0.024390360	0.00042106099
0.12159727	0.024257139	0.00041895377
0.12172876	0.023440424	0.00041448484
0.12186025	0.024059904	0.00041743424
0.12199174	0.023531610	0.00041355294
0.12212323	0.023632400	0.00041437097
0.12225472	0.023838186	0.00041445519
0.12238620	0.023695038	0.00041530545
0.12251769	0.023452915	0.00041100902
0.12264918	0.023961169	0.00041538511
0.12278067	0.023249627	0.00041131270
0.12291216	0.023319028	0.00041138571
0.12304365	0.023653402	0.00041434525
0.12317514	0.022886989	0.00040681818
0.12330663	0.023293554	0.00041144146
0.12343811	0.022981860	0.00040877505
0.12356960	0.023440084	0.00040941162
0.12370109	0.023115519	0.00040853811
0.12383258	0.024361235	0.00041672218
0.12396407	0.023784663	0.00041044582
0.12409556	0.023326009	0.00041175905
0.12422705	0.023054143	0.00040655437
0.12435853	0.023504828	0.00041112117
0.12449002	0.023515219	0.00040835769
0.12462151	0.023727522	0.00041219351
0.12475300	0.023480412	0.00041057497
0.12488449	0.024249750	0.00041460977
0.12501598	0.024143813	0.00041445727
0.12514747	0.023602684	0.00040809725
0.12527896	0.024122595	0.00041157107
0.12541044	0.023025054	0.00040893387
0.12554193	0.023950050	0.00041138124
0.12567342	0.023808816	0.00040835768
0.12580491	0.024241518	0.00041452548
0.12593640	0.023802684	0.00040858541
0.12606789	0.024138886	0.00041304260
0.12619938	0.023279419	0.00040679434
0.12633087	0.023531677	0.00040978433
0.12646235	0.023919901	0.00040862102
0.12659384	0.024504276	0.00041097114
0.12672533	0.023349305	0.00040894652
0.12685682	0.023691970	0.00040751273
0.12698831	0.024220152	0.00041184004
0.12711980	0.023342374	0.00040384486
0.12725129	0.024028004	0.00040795605
0.12738277	0.023112823	0.00040361682
0.12751426	0.023866932	0.00040694884
0.12764575	0.023603347	0.00040658678
0.12777724	0.023837915	0.00040645187
0.12790873	0.024097724	0.00040872958
0.12804022	0.023985644	0.00040979642
0.12817171	0.023442368	0.00040606796
0.12830320	0.023673343	0.00040565248
0.12843468	0.023923984	0.00040743046
0.12856617	0.023672121	0.00040416742
0.12869766	0.023799650	0.00040696027
0.12882915	0.023443906	0.00040370300
0.12896064	0.023652927	0.00040290423
0.12909213	0.023670275	0.00040295614
0.12922362	0.024475694	0.00040959199
0.12935511	0.023613903	0.00040453240
0.12948659	0.023840686	0.00040503610
0.12961808	0.023297926	0.00040064889
0.12974957	0.023878091	0.00040589806
0.12988106	0.023463254	0.00040185178
0.13001255	0.023315971	0.00040064936
0.13014404	0.023673534	0.00040478684
0.13027553	0.023503256	0.00039985915
0.13040701	0.024266951	0.00040628309
0.13053850	0.023279964	0.00040007786
0.13066999	0.023434907	0.00039986131
0.13080148	0.023535954	0.00040351646
0.13093297	0.023692218	0.00039932220
0.13106446	0.024016730	0.00040621853
0.13119595	0.022991982	0.00039658061
0.13132744	0.023967121	0.00040420751
0.13145892	0.023220312	0.00039945755
0.13159041	0.023816120	0.00040119302
0.13172190	0.024096168	0.00040322479
0.13185339	0.023417234	0.00039991594
0.13198488	0.024000982	0.00040269892
0.13211637	0.023144407	0.00039872834
0.13224786	0.023904388	0.00040115322
0.13237935	0.023838265	0.00040221325
0.13251083	0.023246461	0.00039745244
0.13264232	0.023673783	0.00040085041
0.13277381	0.023362599	0.00039932830
0.13290530	0.023081845	0.00039414072
0.13303679	0.023432382	0.00040045573
0.13316828	0.023802304	0.00040184051
0.13329977	0.023484809	0.00039635917
0.13343125	0.024214704	0.00040700416
0.13356274	0.023592137	0.00039635751
0.13369423	0.023967882	0.00039987714
0.13382572	0.023705082	0.00040006219
0.13395721	0.023982446	0.00039915130
0.13408870	0.024374027	0.00040500029
0.13422019	0.023021757	0.00039221179
0.13435168	0.023770411	0.00039941505
0.13448316	0.023027912	0.00039541384
0.13461465	0.023550270	0.00039593193
0.13474614	0.023719611	0.00039742930
0.13487763	0.023523596	0.00039689501
0.13500912	0.022839138	0.00039339350
0.13514061	0.023801026	0.00040002628
0.13527210	0.023434422	0.00039564682
0.13540359	0.023431830	0.00039498059
0.13553507	0.024333563	0.00040077680
0.13566656	0.024454167	0.00040197220
0.13579805	0.023687784	0.00039704453
0.13592954	0.023818630	0.00039516699
0.13606103	0.024184512	0.00040218541
0.13619252	0.024283044	0.00039928810
0.13632401	0.024125295	0.00039774886
0.13645549	0.023560949	0.00039656525
0.13658698	0.023402570	0.00039370614
0.13671847	0.023074716	0.00039232323
0.13684996	0.024636214	0.00040269390
0.13698145	0.023474322	0.00039361188
0.13711294	0.024301554	0.00039882537
0.13724443	0.024276629	0.00040018226
0.13737592	0.024346056	0.00039805624
0.13750740	0.023507368	0.00039536830
0.13763889	0.023993732	0.00039307634
0.13777038	0.023247485	0.00039096306
0.13790187	0.023922959	0.00039611501
0.13803336	0.024207295	0.00039593869
0.13816485	0.023162659	0.00039102650
0.13829634	0.023549338	0.00039081972
0.13842783	0.023637774	0.00039497565
0.13855931	0.023823273	0.00039304971
0.13869080	0.023686832	0.00039411050
0.13882229	0.023854265	0.00039294636
0.13895378	0.023972285	0.00039341518
0.13908527	0.024407996	0.00039786805
0.13921676	0.022896574	0.00038737807
0.13934825	0.023934728	0.00039381463
0.13947973	0.023443067	0.00039013265
0.13961122	0.023823777	0.00039155034
0.13974271	0.023271030	0.00038925739
0.13987420	0.023947244	0.00039531048
0.14000569	0.023863284	0.00039011174
0.14013718	0.023830627	0.00039273263
0.14026867	0.024094016	0.00039282097
0.14040016	0.024602228	0.00039836774
0.14053164	0.023761243	0.00039295878
0.14066313	0.023630142	0.00038884176
0.14079462	0.024197345	0.00039385220
0.14092611	0.024453684	0.00039370263
0.14105760	0.023615056	0.00039012805
0.14118909	0.023667155	0.00039165071
0.14132058	0.024023968	0.00038783676
0.14145207	0.023815658	0.00038920868
0.14158355	0.023702585	0.00038884154
0.14171504	0.023535942	0.00038984120
0.14184653	0.024384778	0.00039372953
0.14197802	0.023269686	0.00038545624
0.14210951	0.023905464	0.00038923364
0.14224100	0.023090120	0.00038526944
0.14237249	0.022927596	0.00038278584
0.14250398	0.023934853	0.00039034543
0.14263546	0.023394323	0.00038484236
0.14276695	0.023355826	0.00038639352
0.14289844	0.024165072	0.00039033398
0.14302993	0.024324968	0.00039163836
0.14316142	0.024400647	0.00039238823
0.14329291	0.023824573	0.00038589100
0.14342440	0.023384167	0.00038532974
0.14355588	0.023415310	0.00038555248
0.14368737	0.023856627	0.00038884920
0.14381886	0.023375562	0.00038461640
0.14395035	0.023648844	0.00038513507
0.14408184	0.023908306	0.00038668880
0.14421333	0.023542313	0.00038622000
0.14434482	0.024168323	0.00038961859
0.14447631	0.023473546	0.00038586311
0.14460779	0.023606062	0.00038462790
0.14473928	0.023965517	0.00038663283
0.14487077	0.023571560	0.00038760347
0.14500226	0.023736020	0.00038493225
0.14513375	0.023914158	0.00038945769
0.14526524	0.023928212	0.00038603879
0.14539673	0.023939421	0.00038675515
0.14552822	0.024107677	0.00039091204
0.14565970	0.023822375	0.00038617790
0.14579119	0.023655266	0.00038647128
0.14592268	0.023514833	0.00038397486
0.14605417	0.023130491	0.00038113459
0.14618566	0.023425176	0.00038393112
0.14631715	0.023884473	0.00038547587
0.14644864	0.023381000	0.00038228249
0.14658012	0.023475909	0.00038280383
0.14671161	0.023595887	0.00038380409
0.14684310	0.023794709	0.00038675186
0.14697459	0.023618249	0.00038319103
0.14710608	0.023155212	0.00037939128
0.14723757	0.023462766	0.00038258975
0.14736906	0.023418004	0.00038164211
0.14750055	0.023159150	0.00038062567
0.14763203	0.023363626	0.00037979721
0.14776352	0.023117844	0.00037971166
0.14789501	0.023617648	0.00038302317
0.14802650	0.023834745	0.00038242444
0.14815799	0.023904469	0.00038622797
0.14828948	0.024050921	0.00038324529
0.14842097	0.023578400	0.00038306758
0.14855246	0.023674129	0.00038262726
0.14868394	0.023504790	0.00037871598
0.14881543	0.024233921	0.00038623467
0.14894692	0.023751155	0.00038301825
0.14907841	0.023316353	0.00037883845
0.14920990	0.022855488	0.00037601868
0.14934139	0.023592154	0.00037947792
0.14947288	0.023777162	0.00038263089
0.14960436	0.023169920	0.00037871402
0.14973585	0.023772813	0.00038087373
0.14986734	0.023757010	0.00038274026
0.14999883	0.023701266	0.00038048451
0.15013032	0.024096285	0.00038426783
0.15026181	0.023349761	0.00037969220
0.15039330	0.023409057	0.00037880711
0.15052479	0.023821957	0.00038175166
0.15065627	0.023668355	0.00037985796
0.15078776	0.023274257	0.00037872063
0.15091925	0.023830573	0.00038124271
0.15105074	0.024376840	0.00038415564
0.15118223	0.024223681	0.00038413492
0.15131372	0.022908140	0.00037556726
0.15144521	0.023555941	0.00037893599
0.15157670	0.024022080	0.00038172481
0.15170818	0.023935787	0.00037879901
0.15183967	0.023741989	0.00037934430
0.15197116	0.023766798	0.00038077790
0.15210265	0.023632373	0.00037913388
0.15223414	0.023390871	0.00037610632
0.15236563	0.022998551	0.00037470753
0.15249712	0.023081975	0.00037430852
0.15262860	0.024100520	0.00038084675
0.15276009	0.023954498	0.00037997033
0.15289158	0.022859164	0.00037351647
0.15302307	0.023777879	0.00037820785
0.15315456	0.024448877	0.00038237473
0.15328605	0.023753897	0.00037863596
0.15341754	0.023793541	0.00037955569
0.15354903	0.023505954	0.00037566878
0.15368051	0.023436287	0.00037624415
0.15381200	0.023638993	0.00037656010
0.15394349	0.023301812	0.00037405411
0.15407498	0.023241545	0.00037649273
0.15420647	0.023877961	0.00037666475
0.15433796	0.023958331	0.00037826679
0.15446945	0.023391206	0.00037367904
0.15460094	0.023948015	0.00037904025
0.15473242	0.023674068	0.00037701762
0.15486391	0.023406950	0.00037449197
0.15499540	0.023019868	0.00037071408
0.15512689	0.023369460	0.00037461449
0.15525838	0.024202989	0.00037955424
0.15538987	0.023350079	0.00037331947
0.15552136	0.023178943	0.00037154219
0.15565284	0.023174464	0.00037134188
0.15578433	0.023896205	0.00037658636
0.15591582	0.024052657	0.00037639579
0.15604731	0.023050369	0.00037180057
0.15617880	0.023874237	0.00037533047
0.15631029	0.024168451	0.00037940910
0.15644178	0.022839284	0.00036836618
0.15657327	0.023517610	0.00037478263
0.15670475	0.023368219	0.00037216795
0.15683624	0.023029426	0.00036974599
0.15696773	0.023829993	0.00037547893
0.15709922	0.024044176	0.00037513506
0.15723071	0.023046251	0.00037001681
0.15736220	0.023383508	0.00037129762
0.15749369	0.023586734	0.00037364668
0.15762518	0.023814034	0.00037437664
0.15775666	0.023695684	0.00037344147
0.15788815	0.024292519	0.00037819228
0.15801964	0.023300622	0.00037007198
0.15815113	0.024034180	0.00037517591
0.15828262	0.023795314	0.00037287766
0.15841411	0.023928156	0.00037453703
0.15854560	0.023852928	0.00037498850
0.15867708	0.024318965	0.00037507826
0.15880857	0.023927614	0.00037458051
0.15894006	0.023286612	0.00036953468
0.15907155	0.023619138	0.00037224814
0.15920304	0.024116532	0.00037568813
0.15933453	0.023913656	0.00037215352
0.15946602	0.023609247	0.00036996836
0.15959751	0.023675462	0.00037102625
0.15972899	0.023089452	0.00036709972
0.15986048	0.023022339	0.00036897222
0.15999197	0.024008419	0.00037220161
0.16012346	0.024419885	0.00037670510
0.16025495	0.023728458	0.00037043957
0.16038644	0.023593595	0.00037011819
0.16051793	0.023518386	0.00037063999
0.16064942	0.023697163	0.00036918520
0.16078090	0.023606534	0.00037103034
0.16091239	0.023641916	0.00037118285
0.16104388	0.023700908	0.00036768879
0.16117537	0.024071938	0.00037265952
0.16130686	0.023822995	0.00036919078
0.16143835	0.023208902	0.00036740555
0.16156984	0.022401067	0.00036383404
0.16170133	0.023761192	0.00036859827
0.16183281	0.024128080	0.00037342375
0.16196430	0.023658773	0.00036869302
0.16209579	0.024012052	0.00037029924
0.16222728	0.023450142	0.00036873390
0.16235877	0.023384100	0.00036490973
0.16249026	0.023792728	0.00036988380
0.16262175	0.023255332	0.00036542658
0.16275323	0.023765073	0.00036869112
0.16288472	0.023275851	0.00036620308
0.16301621	0.023071492	0.00036415527
0.16314770	0.022718461	0.00036334023
0.16327919	0.023869323	0.00036882688
0.16341068	0.023791517	0.00036780307
0.16354217	0.023423539	0.00036635838
0.16367366	0.023423910	0.00036621129
0.16380514	0.023399852	0.00036739345
0.16393663	0.023194162	0.00036548235
0.16406812	0.023598234	0.00036522888
0.16419961	0.023422374	0.00036549033
0.16433110	0.023124067	0.00036253168
0.16446259	0.023599628	0.00036757589
0.16459408	0.023316933	0.00036602176
0.16472557	0.023715270	0.00036514978
0.16485705	0.023629838	0.00036863699
0.16498854	0.023902423	0.00036838047
0.16512003	0.023137652	0.00036459170
0.16525152	0.023531082	0.00036678807
0.16538301	0.023470798	0.00036355365
0.16551450	0.023188420	0.00036417445
0.16564599	0.023935296	0.00036740857
0.16577747	0.024278608	0.00037070198
0.16590896	0.023613620	0.00036606552
0.16604045	0.023773148	0.00036573465
0.16617194	0.023515645	0.00036572756
0.16630343	0.023765293	0.00036548455
0.16643492	0.023387794	0.00036344621
0.16656641	0.023112816	0.00036302603
0.16669790	0.023649407	0.00036318428
0.16682938	0.023301931	0.00036359197
0.16696087	0.023768337	0.00036576122
0.16709236	0.023056471	0.00035958010
0.16722385	0.023651283	0.00036523734
0.16735534	0.023674790	0.00036429514
0.16748683	0.023589678	0.00036341471
0.16761832	0.023479399	0.00036397249
0.16774981	0.023676770	0.00036267018
0.16788129	0.024012841	0.00036642231
0.16801278	0.023672548	0.00036263895
0.16814427	0.022909331	0.00035964791
0.16827576	0.023183771	0.00036207767
0.16840725	0.023723194	0.00036234520
0.16853874	0.023045571	0.00036069251
0.16867023	0.023140260	0.00035823816
0.16880171	0.023507262	0.00036367795
0.16893320	0.023034654	0.00036031419
0.16906469	0.023737852	0.00036164111
0.16919618	0.023329524	0.00036342177
0.16932767	0.023035075	0.00035798980
0.16945916	0.023857089	0.00036512885
0.16959065	0.023973305	0.00036524802
0.16972214	0.023200353	0.00035803159
0.16985362	0.023176743	0.00036092150
0.16998511	0.023334725	0.00035880269
0.17011660	0.023193511	0.00035931399
0.17024809	0.023695186	0.00036275682
0.17037958	0.023371368	0.00035977546
0.17051107	0.023492552	0.00036286380
0.17064256	0.023298325	0.00035937320
0.17077405	0.023299223	0.00036049898
0.17090553	0.023676651	0.00036180169
0.17103702	0.023657594	0.00036118165
0.17116851	0.023879144	0.00036203604
0.17130000	0.023287506	0.00035963371
0.17143149	0.023390236	0.00035974441
0.17156298	0.022835521	0.00035668319
0.17169447	0.023422555	0.00035771176
0.17182595	0.023081339	0.00035757399
0.17195744	0.023569766	0.00036140311
0.17208893	0.023209900	0.00035717855
0.17222042	0.023258350	0.00035870734
0.17235191	0.023338713	0.00035874551
0.17248340	0.023981400	0.00036244802
0.17261489	0.023331210	0.00035895851
0.17274638	0.023249943	0.00035637431
0.17287786	0.023323656	0.00035780143
0.17300935	0.022901291	0.00035433106
0.17314084	0.023505642	0.00035914025
0.17327233	0.023596718	0.00035878264
0.17340382	0.023576743	0.00035824972
0.17353531	0.023081316	0.00035582095
0.17366680	0.023258521	0.00035641169
0.17379829	0.024135136	0.00036140608
0.17392977	0.023996438	0.00036206684
0.17406126	0.023724957	0.00035931320
0.17419275	0.023313985	0.00035662674
0.17432424	0.023401758	0.00035624536
0.17445573	0.024196009	0.00036081804
0.17458722	0.023198128	0.00035697828
0.17471871	0.023431685	0.00035614479
0.17485019	0.023590866	0.00035905905
0.17498168	0.023419371	0.00035681205
0.17511317	0.023384510	0.00035814911
0.17524466	0.023106648	0.00035644545
0.17537615	0.023446585	0.00035579969
0.17550764	0.024219216	0.00035962766
0.17563913	0.023678168	0.00035771466
0.17577062	0.023434634	0.00035507307
0.17590210	0.023417022	0.00035625513
0.17603359	0.023894202	0.00035896919
0.17616508	0.023912639	0.00035960571
0.17629657	0.023899643	0.00035996579
0.17642806	0.023641270	0.00035555351
0.17655955	0.022926277	0.00035361485
0.17669104	0.023234870	0.00035310690
0.17682253	0.023802277	0.00035562646
0.17695401	0.023673687	0.00035779797
0.17708550	0.023356936	0.00035356666
0.17721699	0.023095913	0.00035240236
0.17734848	0.023226887	0.00035314701
0.17747997	0.023495108	0.00035528914
0.17761146	0.023787471	0.00035905791
0.17774295	0.022818559	0.00034894455
0.17787443	0.023385415	0.00035404411
0.17800592	0.023305462	0.00035257610
0.17813741	0.023526803	0.00035494516
0.17826890	0.023415268	0.00035494680
0.17840039	0.023666213	0.00035448512
0.17853188	0.023100860	0.00035287043
0.17866337	0.023826975	0.00035576369
0.17879486	0.023069929	0.00035107596
0.17892634	0.023224120	0.00035339811
0.17905783	0.023299434	0.00035099925
0.17918932	0.023413747	0.00035467492
0.17932081	0.023737257	0.00035442584
0.17945230	0.023363269	0.00035272340
0.17958379	0.023661144	0.00035525385
0.17971528	0.023453279	0.00035225666
0.17984677	0.024146119	0.00035738287
0.17997825	0.024010902	0.00035573296
0.18010974	0.023340416	0.00035110771
0.18024123	0.023673011	0.00035357879
0.18037272	0.023541732	0.00035151927
0.18050421	0.023290971	0.00035905918
0.18063570	0.023237151	0.00036151680
0.18076719	0.023678738	0.00036495149
0.18089867	0.023077465	0.00036466310
0.18103016	0.023151317	0.00036577132
0.18116165	0.022789220	0.00036626913
0.18129314	0.023660887	0.00037380326
0.18142463	0.022532183	0.00036644488
0.18155612	0.023799402	0.00037643066
0.18168761	0.023488873	0.00037550210
0.18181910	0.023634849	0.00037797562
0.18195058	0.023033292	0.00037528802
0.18208207	0.023270260	0.00037457899
0.18221356	0.022609753	0.00037466124
0.18234505	0.023874579	0.00038097772
0.18247654	0.023275531	0.00038054341
0.18260803	0.023776124	0.00038534215
0.18273952	0.022854329	0.00037949994
0.18287101	0.023462584	0.00038550175
0.18300249	0.023138114	0.00038340966
0.18313398	0.023508509	0.00038568010
0.18326547	0.023658311	0.00038858923
0.18339696	0.023443401	0.00038755511
0.18352845	0.022509986	0.00038112729
0.18365994	0.023553420	0.00039055675
0.18379143	0.023019246	0.00038798044
0.18392292	0.022502088	0.00038738782
0.18405440	0.023272434	0.00038828159
0.18418589	0.023781168	0.00039597807
0.18431738	0.023621971	0.00039552735
0.18444887	0.023695171	0.00039687075
0.18458036	0.023399512	0.00039423376
0.18471185	0.023379079	0.00039596109
0.18484334	0.023521970	0.00039726209
0.18497482	0.023374666	0.00039926120
0.18510631	0.023343286	0.00039572071
0.18523780	0.023517708	0.00040039822
0.18536929	0.023356415	0.00039320958
0.18550078	0.023778442	0.00039063160
0.18563227	0.023514478	0.00038742906
0.18576376	0.023537737	0.00038027249
0.18589525	0.023695766	0.00038519778
0.18602673	0.023707221	0.00038245138
0.18615822	0.024170728	0.00038366958
0.18628971	0.024110588	0.00038324535
0.18642120	0.023619526	0.00037741538
0.18655269	0.024080361	0.00038166389
0.18668418	0.023635456	0.00037410409
0.18681567	0.023649565	0.00037414227
0.18694716	0.023593276	0.00037438488
0.18707864	0.023243555	0.00036864620
0.18721013	0.023380837	0.00037056179
0.18734162	0.023636380	0.00037166235
0.18747311	0.023709387	0.00037083718
0.18760460	0.023752363	0.00037153395
0.18773609	0.023516257	0.00036567469
0.18786758	0.023389593	0.00036517241
0.18799906	0.023047723	0.00036419420
0.18813055	0.023552300	0.00036406388
0.18826204	0.023446679	0.00036409841
0.18839353	0.023424980	0.00036228899
0.18852502	0.022779973	0.00035902432
0.18865651	0.023642604	0.00036447669
0.18878800	0.023369837	0.00035924590
0.18891949	0.022940674	0.00035794885
0.18905097	0.023202907	0.00035751523
0.18918246	0.022436412	0.00035386492
0.18931395	0.023353894	0.00035899533
0.18944544	0.023126873	0.00035652192
0.18957693	0.023120403	0.00035714491
0.18970842	0.023565550	0.00035589885
0.18983991	0.022927272	0.00035473073
0.18997140	0.023334531	0.00035683996
0.19010288	0.023081923	0.00035282995
0.19023437	0.022773849	0.00035166667
0.19036586	0.022935981	0.00035257601
0.19049735	0.023235927	0.00035303996
0.19062884	0.022768748	0.00035066298
0.19076033	0.023437078	0.00035183333
0.19089182	0.024042521	0.00035654961
0.19102330	0.022712795	0.00034844896
0.19115479	0.023911077	0.00035561803
0.19128628	0.023742862	0.00035474736
0.19141777	0.023830077	0.00035307471
0.19154926	0.023153062	0.00035072402
0.19168075	0.023775472	0.00035437977
0.19181224	0.023130536	0.00035033902
0.19194373	0.023287894	0.00035058819
0.19207521	0.023939174	0.00035391929
0.19220670	0.023794217	0.00035249794
0.19233819	0.023376335	0.00035097054
0.19246968	0.023273000	0.00034953242
0.19260117	0.023109673	0.00034838203
0.19273266	0.023073001	0.00034930882
0.19286415	0.023088967	0.00034791883
0.19299564	0.022975200	0.00034890473
0.19312712	0.022970356	0.00034707651
0.19325861	0.023370095	0.00035067475
0.19339010	0.023479820	0.00034964724
0.19352159	0.023143415	0.00034799794
0.19365308	0.022921786	0.00034792876
0.19378457	0.023561338	0.00035030409
0.19391606	0.023339563	0.00034813109
0.19404754	0.023417783	0.00034919106
0.19417903	0.023002374	0.00034661399
0.19431052	0.023022945	0.00034709438
0.19444201	0.022788125	0.00034515149
0.19457350	0.023134159	0.00034672964
0.19470499	0.023303207	0.00034739590
0.19483648	0.023358817	0.00034792009
0.19496797	0.023719940	0.00035179192
0.19509945	0.023123545	0.00034635886
0.19523094	0.023267695	0.00034635459
0.19536243	0.023296383	0.00034623190
0.19549392	0.023325736	0.00034636878
0.19562541	0.023102421	0.00034579229
0.19575690	0.023543061	0.00034721151
0.19588839	0.023398610	0.00034678983
0.19601988	0.023531073	0.00034695447
0.19615136	0.022900488	0.00034356850
0.19628285	0.023037680	0.00034550359
0.19641434	0.023941191	0.00034993686
0.19654583	0.023021919	0.00034464983
0.19667732	0.023119449	0.00034448014
0.19680881	0.023125875	0.00034582752
0.19694030	0.022654880	0.00034235471
0.19707178	0.023499330	0.00034621963
0.19720327	0.023464283	0.00034564547
0.19733476	0.023667142	0.00034675822
0.19746625	0.023456163	0.00034561547
0.19759774	0.023529980	0.00034712077
0.19772923	0.022854091	0.00034190107
0.19786072	0.023319540	0.00034396411
0.19799221	0.023482620	0.00034584098
0.19812369	0.023159476	0.00034233897
0.19825518	0.023408348	0.00034606560
0.19838667	0.023575390	0.00034463630
0.19851816	0.023249721	0.00034286010
0.19864965	0.023248954	0.00034454238
0.19878114	0.023345483	0.00034265703
0.19891263	0.023362067	0.00034508072
0.19904412	0.023310754	0.00034363312
0.19917560	0.023501423	0.00034479821
0.19930709	0.022782403	0.00034167173
0.19943858	0.023454189	0.00034276141
0.19957007	0.023570421	0.00034539848
0.19970156	0.023697360	0.00034469804
0.19983305	0.022677362	0.00033891240
0.19996454	0.023651737	0.00034379358
0.20009602	0.024107960	0.00034658527
0.20022751	0.023525696	0.00034445450
0.20035900	0.023565686	0.00034420310
0.20049049	0.023292053	0.00034183032
0.20062198	0.022800095	0.00034012408
0.20075347	0.023104863	0.00034043628
0.20088496	0.022640064	0.00033737745
0.20101645	0.023188904	0.00034045167
0.20114793	0.023127688	0.00033962271
0.20127942	0.023299277	0.00034083739
0.20141091	0.023525675	0.00034159606
0.20154240	0.022897729	0.00033993078
0.20167389	0.023477295	0.00034277187
0.20180538	0.022982806	0.00033794960
0.20193687	0.023039619	0.00034016748
0.20206836	0.023292144	0.00034055218
0.20219984	0.023940502	0.00034480910
0.20233133	0.023433498	0.00034258870
0.20246282	0.022517702	0.00033414056
0.20259431	0.023363324	0.00034067975
0.20272580	0.023354878	0.00033955369
0.20285729	0.023448218	0.00034044009
0.20298878	0.023094842	0.00034011740
0.20312027	0.023651685	0.00033949457
0.20325175	0.023018018	0.00033804476
0.20338324	0.023202615	0.00033777962
0.20351473	0.023693623	0.00034147718
0.20364622	0.022553528	0.00033566834
0.20377771	0.022755348	0.00033464672
0.20390920	0.023333239	0.00033937664
0.20404069	0.023926243	0.00034182123
0.20417217	0.023610551	0.00034081205
0.20430366	0.022612578	0.00033522167
0.20443515	0.023518423	0.00033818437
0.20456664	0.023435201	0.00033929717
0.20469813	0.022702382	0.00033558843
0.20482962	0.023244981	0.00033752728
0.20496111	0.023071911	0.00033684633
0.20509260	0.022927046	0.00033531280
0.20522408	0.023477216	0.00033905904
0.20535557	0.023582679	0.00034023550
0.20548706	0.023047631	0.00033624507
0.20561855	0.023531188	0.00033957303
0.20575004	0.023593854	0.00033706446
0.20588153	0.023080899	0.00033588957
0.20601302	0.023390464	0.00033827821
0.20614451	0.023710296	0.00033741513
0.20627599	0.023660467	0.00033924233
0.20640748	0.023393520	0.00033588698
0.20653897	0.023183134	0.00033667633
0.20667046	0.023428426	0.00033754160
0.20680195	0.023573901	0.00033742146
0.20693344	0.023231032	0.00033742349
0.20706493	0.023164034	0.00033556186
0.20719641	0.023309691	0.00033641155
0.20732790	0.023946311	0.00034050636
0.20745939	0.023395067	0.00033498831
0.20759088	0.023722102	0.00033934993
0.20772237	0.023036565	0.00033440989
0.20785386	0.023608009	0.00033727760
0.20798535	0.023436844	0.00033838183
0.20811684	0.023319891	0.00033469775
0.20824832	0.023460290	0.00033675213
0.20837981	0.023046308	0.00033418592
0.20851130	0.022619689	0.00033224292
0.20864279	0.023169924	0.00033555712
0.20877428	0.023347411	0.00033450548
0.20890577	0.023262498	0.00033487781
0.20903726	0.023408189	0.00033593403
0.20916875	0.023570910	0.00033766711
0.20930023	0.023575247	0.00033781927
0.20943172	0.023058147	0.00033254478
0.20956321	0.022839801	0.00033230590
0.20969470	0.024024623	0.00033911781
0.20982619	0.023510139	0.00033544137
0.20995768	0.023464093	0.00033670050
0.21008917	0.023095235	0.00033266443
0.21022065	0.023612175	0.00033616988
0.21035214	0.022974909	0.00033446039
0.21048363	0.022869715	0.00033128751
0.21061512	0.023063175	0.00033440086
0.21074661	0.023630119	0.00033402799
0.21087810	0.023154986	0.00033188941
0.21100959	0.022988349	0.00033287324
0.21114108	0.023219309	0.00033139322
0.21127256	0.023266820	0.00033526617
0.21140405	0.023869838	0.00033528194
0.21153554	0.023194890	0.00033239795
0.21166703	0.023384335	0.00033458018
0.21179852	0.023239433	0.00033313955
0.21193001	0.023374895	0.00033397141
0.21206150	0.023787917	0.00033552600
0.21219299	0.023392865	0.00033308989
0.21232447	0.022849785	0.00033195961
0.21245596	0.023824427	0.00033482780
0.21258745	0.023168378	0.00033212017
0.21271894	0.022825298	0.00032808846
0.21285043	0.022969254	0.00033048594
0.21298192	0.023290785	0.00033420849
0.21311341	0.023425493	0.00033275369
0.21324489	0.023424682	0.00033366755
0.21337638	0.023039390	0.00033059858
0.21350787	0.022516258	0.00032778700
0.21363936	0.023143152	0.00033212699
0.21377085	0.023128652	0.00033003547
0.21390234	0.022960270	0.00033176240
0.21403383	0.023350460	0.00033204919
0.21416532	0.022964309	0.00032921820
0.21429680	0.023112854	0.00033098020
0.21442829	0.023473478	0.00033253276
0.21455978	0.023534902	0.00033292874
0.21469127	0.023380188	0.00033117891
0.21482276	0.023326196	0.00033115247
0.21495425	0.024002319	0.00033482040
0.21508574	0.023336358	0.00033134707
0.21521723	0.023733186	0.00033295734
0.21534871	0.023011701	0.00033045455
0.21548020	0.023096914	0.00032732767
0.21561169	0.022478052	0.00032607934
0.21574318	0.023293242	0.00033038502
0.21587467	0.023648648	0.00033157456
0.21600616	0.023208444	0.00033016865
0.21613765	0.023012143	0.00032742577
0.21626913	0.023230149	0.00032991518
0.21640062	0.022672851	0.00032623417
0.21653211	0.023535697	0.00033188954
0.21666360	0.023535597	0.00033074286
0.21679509	0.023646495	0.00033172787
0.21692658	0.024011423	0.00033490782
0.21705807	0.023021380	0.00032898387
0.21718956	0.023391875	0.00032935929
0.21732104	0.023080273	0.00032908879
0.21745253	0.022732521	0.00032565851
0.21758402	0.022985411	0.00032795285
0.21771551	0.022853530	0.00032657428
0.21784700	0.023262951	0.00032804208
0.21797849	0.023803026	0.00033227197
0.21810998	0.023805095	0.00033081943
0.21824147	0.022962262	0.00032702806
0.21837295	0.023035741	0.00032864790
0.21850444	0.023675998	0.00032891883
0.21863593	0.023501991	0.00033036331
0.21876742	0.022805485	0.00032446112
0.21889891	0.023451757	0.00032953234
0.21903040	0.023000301	0.00032785945
0.21916189	0.023614142	0.00032726642
0.21929337	0.023109921	0.00032729667
0.21942486	0.023273604	0.00032753278
0.21955635	0.022792522	0.00032601792
0.21968784	0.022949048	0.00032609483
0.21981933	0.023204509	0.00032524618
0.21995082	0.022825716	0.00032536839
0.22008231	0.022649886	0.00032357150
0.22021380	0.022703982	0.00032458159
0.22034528	0.023422689	0.00032874160
0.22047677	0.023772595	0.00032737571
0.22060826	0.023850784	0.00033059932
0.22073975	0.023629727	0.00032975046
0.22087124	0.023153832	0.00032676779
0.22100273	0.023875831	0.00033013060
0.22113422	0.023261132	0.00032480203
0.22126571	0.023380121	0.00032760231
0.22139719	0.022988972	0.00032426847
0.22152868	0.023135628	0.00032518138
0.22166017	0.023257432	0.00032707684
0.22179166	0.023403539	0.00032529419
0.22192315	0.023336705	0.00032697728
0.22205464	0.023171057	0.00032616813
0.22218613	0.023725297	0.00032879373
0.22231761	0.023759036	0.00032776136
0.22244910	0.023347404	0.00032574940
0.22258059	0.022944486	0.00032368395
0.22271208	0.023419856	0.00032747481
0.22284357	0.023437712	0.00032658521
0.22297506	0.023301986	0.00032701511
0.22310655	0.023449532	0.00032493203
0.22323804	0.023379294	0.00032731503
0.22336952	0.023255785	0.00032612029
0.22350101	0.022977891	0.00032233551
0.22363250	0.022547291	0.00032132060
0.22376399	0.022886440	0.00032194483
0.22389548	0.023220024	0.00032488984
0.22402697	0.022746524	0.00032269222
0.22415846	0.023065557	0.00032333212
0.22428995	0.022893220	0.00032287309
0.22442143	0.022968739	0.00032237420
0.22455292	0.023268991	0.00032517815
0.22468441	0.023210213	0.00032474208
0.22481590	0.023497510	0.00032589895
0.22494739	0.023034941	0.00032182732
0.22507888	0.023456152	0.00032475837
0.22521037	0.022779978	0.00032084019
0.22534186	0.023162542	0.00032418365
0.22547334	0.022788789	0.00032078712
0.22560483	0.023021319	0.00032009581
0.22573632	0.024142482	0.00032919887
0.22586781	0.022802877	0.00032139529
0.22599930	0.023442921	0.00032465395
0.22613079	0.023134217	0.00032195978
0.22626228	0.023473180	0.00032479085
0.22639376	0.023633913	0.00032444788
0.22652525	0.023096129	0.00032132087
0.22665674	0.022749682	0.00032084186
0.22678823	0.023467113	0.00032322024
0.22691972	0.023314589	0.00032316577
0.22705121	0.023165202	0.00032111911
0.22718270	0.023021598	0.00032147259
0.22731419	0.022777683	0.00032137373
0.22744567	0.022823038	0.00032022163
0.22757716	0.023594196	0.00032324702
0.22770865	0.023417858	0.00032293341
0.22784014	0.023092131	0.00032070270
0.22797163	0.022739462	0.00031977063
0.22810312	0.022958691	0.00031970603
0.22823461	0.023551939	0.00032411297
0.22836610	0.023266813	0.00032358930
0.22849758	0.022910729	0.00031925831
0.22862907	0.023326881	0.00032293746
0.22876056	0.023500406	0.00032147409
0.22889205	0.022456395	0.00031699908
0.22902354	0.022454200	0.00031784460
0.22915503	0.022912634	0.00031931647
0.22928652	0.023193638	0.00032155700
0.22941800	0.023202087	0.00032057675
0.22954949	0.023609483	0.00032444573
0.22968098	0.022898057	0.00031896343
0.22981247	0.023616185	0.00032235180
0.22994396	0.022899738	0.00031952343
0.23007545	0.023229578	0.00032400974
0.23020694	0.022578213	0.00032351488
0.23033843	0.022905648	0.00032815241
0.23046991	0.023312803	0.00033238438
0.23060140	0.022696095	0.00033077249
0.23073289	0.023213069	0.00033400319
0.23086438	0.022973177	0.00033367492
0.23099587	0.023199820	0.00033935960
0.23112736	0.022300122	0.00033269325
0.23125885	0.022854596	0.00033798268
0.23139034	0.023780103	0.00034284543
0.23152182	0.023114964	0.00034105241
0.23165331	0.023384437	0.00034524672
0.23178480	0.023008129	0.00034183509
0.23191629	0.023300434	0.00034594408
0.23204778	0.022728497	0.00034241872
0.23217927	0.023376214	0.00034630106
0.23231076	0.023368736	0.00034905702
0.23244224	0.023139245	0.00034603592
0.23257373	0.023048048	0.00034710657
0.23270522	0.023385041	0.00034948426
0.23283671	0.023515884	0.00034941929
0.23296820	0.022507956	0.00034443090
0.23309969	0.022832255	0.00034657814
0.23323118	0.022962761	0.00034563098
0.23336267	0.023472332	0.00035051654
0.23349415	0.023488248	0.00034880339
0.23362564	0.023279735	0.00035064724
0.23375713	0.022791349	0.00034623174
0.23388862	0.023212828	0.00034876019
0.23402011	0.022839983	0.00034914234
0.23415160	0.023027796	0.00034753422
0.23428309	0.022912212	0.00034905958
0.23441458	0.023176315	0.00034858304
0.23454606	0.023153519	0.00034961263
0.23467755	0.023350487	0.00035121924
0.23480904	0.023216796	0.00035096666
0.23494053	0.023300042	0.00035113796
0.23507202	0.023522222	0.00035362092
0.23520351	0.023336038	0.00035246781
0.23533500	0.023854382	0.00035565826
0.23546648	0.023022418	0.00035157912
0.23559797	0.023594207	0.00035540487
0.23572946	0.023277078	0.00035235289
0.23586095	0.023081388	0.00035169124
0.23599244	0.022271320	0.00034792435
0.23612393	0.023398612	0.00035349043
0.23625542	0.023161879	0.00035348489
0.23638691	0.022843379	0.00035175816
0.23651839	0.023325791	0.00035232156
0.23664988	0.022749573	0.00035148390
0.23678137	0.022672613	0.00035045468
0.23691286	0.022543194	0.00035016798
0.23704435	0.022750783	0.00035134876
0.23717584	0.023380388	0.00035410691
0.23730733	0.022794689	0.00035244432
0.23743882	0.023232686	0.00035400863
0.23757030	0.023206001	0.00035492063
0.23770179	0.023084617	0.00035644587
0.23783328	0.023054756	0.00035349817
0.23796477	0.023316693	0.00035670363
0.23809626	0.023447594	0.00035646773
0.23822775	0.023032038	0.00035532362
0.23835924	0.023328329	0.00035947043
0.23849072	0.023307214	0.00035486451
0.23862221	0.022778500	0.00035441635
0.23875370	0.023240046	0.00035596857
0.23888519	0.023137253	0.00035632922
0.23901668	0.023133921	0.00035842287
0.23914817	0.023857418	0.00035810174
0.23927966	0.022788826	0.00035500519
0.23941115	0.023305280	0.00035798161
0.23954263	0.022753381	0.00035591343
0.23967412	0.023041161	0.00035661966
0.23980561	0.023158279	0.00035533286
0.23993710	0.023483000	0.00036081603
0.24006859	0.022842884	0.00035569270
0.24020008	0.022768706	0.00035647430
0.24033157	0.023116851	0.00035821793
0.24046306	0.023224469	0.00035869962
0.24059454	0.022698788	0.00035602210
0.24072603	0.023044470	0.00035917453
0.24085752	0.023315645	0.00035933692
0.24098901	0.023626092	0.00036423226
0.24112050	0.023139035	0.00035677493
0.24125199	0.023548380	0.00036100501
0.24138348	0.023940652	0.00036498238
0.24151496	0.022283138	0.00035378358
0.24164645	0.022770972	0.00035884590
0.24177794	0.023433856	0.00035891994
0.24190943	0.023038065	0.00035924095
0.24204092	0.023019522	0.00035913571
0.24217241	0.022946555	0.00035793302
0.24230390	0.022649056	0.00035682457
0.24243539	0.023312797	0.00036006897
0.24256687	0.022990155	0.00035811523
0.24269836	0.022878640	0.00036017350
0.24282985	0.022999116	0.00035823370
0.24296134	0.023286680	0.00036169501
0.24309283	0.023863406	0.00036430292
0.24322432	0.023215545	0.00036011569
0.24335581	0.023263706	0.00036297726
0.24348730	0.023410985	0.00036229360
0.24361878	0.023496792	0.00036336277
0.24375027	0.023106011	0.00035997897
0.24388176	0.023674536	0.00036347205
0.24401325	0.023245311	0.00036424975
0.24414474	0.023435207	0.00036134319
0.24427623	0.023308484	0.00036279942
0.24440772	0.023464904	0.00036417605
0.24453920	0.022545407	0.00035755688
0.24467069	0.023045736	0.00036193039
0.24480218	0.023056655	0.00036032548
0.24493367	0.023475260	0.00036411243
0.24506516	0.022833489	0.00036022379
0.24519665	0.023293206	0.00036332908
0.24532814	0.022664908	0.00036037749
0.24545963	0.023434904	0.00036374241
0.24559111	0.023452749	0.00036448721
0.24572260	0.023098930	0.00036257140
0.24585409	0.023353415	0.00036292485
0.24598558	0.023939108	0.00036910774
0.24611707	0.023908938	0.00036786981
0.24624856	0.023459359	0.00036296653
0.24638005	0.022448186	0.00035813406
0.24651154	0.023126345	0.00036246516
0.24664302	0.022830382	0.00036352793
0.24677451	0.022886038	0.00036171243
0.24690600	0.023679166	0.00036735777
0.24703749	0.022950192	0.00036423145
0.24716898	0.023435586	0.00036326736
0.24730047	0.023330184	0.00036694748
0.24743196	0.023606633	0.00036573791
0.24756345	0.023430480	0.00036577569
0.24769493	0.023005723	0.00036591176
0.24782642	0.023072931	0.00036245785
0.24795791	0.023300427	0.00036607105
0.24808940	0.024248536	0.00037167354
0.24822089	0.023498011	0.00036547884
0.24835238	0.023528947	0.00036806540
0.24848387	0.022629339	0.00036085512
0.24861535	0.022845610	0.00036505554
0.24874684	0.023003756	0.00036370401
0.24887833	0.023407383	0.00036650363
0.24900982	0.023085847	0.00036619976
0.24914131	0.024406066	0.00037251851
0.24927280	0.022722348	0.00036381322
0.24940429	0.023324891	0.00036577695
0.24953578	0.022444896	0.00035997939
0.24966726	0.023149713	0.00036704972
0.24979875	0.023193096	0.00036486953
0.24993024	0.023530931	0.00037000909
0.25006173	0.023925303	0.00036985072
0.25019322	0.023671660	0.00036826923
0.25032471	0.022345399	0.00036363079
0.25045620	0.022582953	0.00036188907
0.25058769	0.023302922	0.00036730320
0.25071917	0.024246767	0.00037224144
0.25085066	0.023064346	0.00036550614
0.25098215	0.023147303	0.00036818634
0.25111364	0.022290592	0.00036002199
0.25124513	0.022726343	0.00036620791
0.25137662	0.023558290	0.00037114002
0.25150811	0.022978722	0.00036553648
0.25163959	0.023193914	0.00036834444
0.25177108	0.023902903	0.00036983056
0.25190257	0.023577299	0.00037084380
0.25203406	0.023069601	0.00036689453
0.25216555	0.022970522	0.00036389805
0.25229704	0.022574918	0.00036526102
0.25242853	0.023723767	0.00036928738
0.25256002	0.023781545	0.00037253459
0.25269150	0.022706334	0.00036436224
0.25282299	0.023205289	0.00036782297
0.25295448	0.024033957	0.00037498677
0.25308597	0.023420134	0.00036652058
0.25321746	0.023220386	0.00036911497
0.25334895	0.022845343	0.00036703581
0.25348044	0.023331620	0.00036797616
0.25361193	0.023429561	0.00037062189
0.25374341	0.022998240	0.00036522322
0.25387490	0.023313724	0.00036870520
0.25400639	0.023295444	0.00037548435
0.25413788	0.022997068	0.00037749634
0.25426937	0.023183725	0.00038275741
0.25440086	0.023183545	0.00038633728
0.25453235	0.023599141	0.00039199117
0.25466383	0.023531348	0.00039409802
0.25479532	0.023485282	0.00039376036
0.25492681	0.023243718	0.00039617312
0.25505830	0.022525988	0.00039312426
0.25518979	0.022977192	0.00039927010
0.25532128	0.023233391	0.00040206031
0.25545277	0.023216013	0.00040273265
0.25558426	0.022978576	0.00040285898
0.25571574	0.023273277	0.00040690893
0.25584723	0.023960579	0.00041302552
0.25597872	0.023212645	0.00041036543
0.25611021	0.023143452	0.00040992549
0.25624170	0.022963313	0.00041006534
0.25637319	0.022605270	0.00041122225
0.25650468	0.022143495	0.00040756792
0.25663617	0.022389884	0.00041176323
0.25676765	0.023193731	0.00041868825
0.25689914	0.023672827	0.00042561625
0.25703063	0.022716696	0.00042018171
0.25716212	0.022786462	0.00041978872
0.25729361	0.022800036	0.00042368545
0.25742510	0.022534135	0.00042382090
0.25755659	0.022717131	0.00042648691
0.25768807	0.022915342	0.00042927803
0.25781956	0.023203407	0.00043143336
0.25795105	0.022699952	0.00042870534
0.25808254	0.023559229	0.00044118063
0.25821403	0.022880782	0.00043279915
0.25834552	0.022415039	0.00043298423
0.25847701	0.023701586	0.00043992976
0.25860850	0.024136553	0.00044505545
0.25873998	0.023504918	0.00044164993
0.25887147	0.023867644	0.00044682125
0.25900296	0.022881025	0.00043943439
0.25913445	0.022764136	0.00043690532
0.25926594	0.023049874	0.00044007190
0.25939743	0.022874331	0.00044152314
0.25952892	0.022863939	0.00043974277
0.25966041	0.021757176	0.00043606693
0.25979189	0.022783678	0.00044209537
0.25992338	0.024178003	0.00045499163
0.26005487	0.023920510	0.00045393732
0.26018636	0.022979058	0.00044513637
0.26031785	0.023098920	0.00044713933
0.26044934	0.023513715	0.00044970863
0.26058083	0.023769367	0.00045537818
0.26071231	0.023213913	0.00045339033
0.26084380	0.022981366	0.00044734505
0.26097529	0.022424805	0.00044622660
0.26110678	0.022804687	0.00044958311
0.26123827	0.022790107	0.00045331880
0.26136976	0.022920139	0.00045297011
0.26150125	0.022677870	0.00045217777
0.26163274	0.023445608	0.00045829449
0.26176422	0.023033574	0.00045304216
0.26189571	0.023110969	0.00045770679
0.26202720	0.023312266	0.00045836033
0.26215869	0.023338562	0.00045880230
0.26229018	0.023489642	0.00046250895
0.26242167	0.022542640	0.00045359113
0.26255316	0.022994261	0.00045906725
0.26268465	0.023029512	0.00046275994
0.26281613	0.023246919	0.00046180305
0.26294762	0.023822227	0.00046589271
0.26307911	0.023622780	0.00046644097
0.26321060	0.021926626	0.00045691993
0.26334209	0.022925513	0.00046535942
0.26347358	0.023066064	0.00046314081
0.26360507	0.023318464	0.00046580096
0.26373655	0.022884138	0.00046464374
0.26386804	0.022837000	0.00046645983
0.26399953	0.023263544	0.00047193736
0.26413102	0.022984772	0.00046689088
0.26426251	0.022754565	0.00046452985
0.26439400	0.022710927	0.00046608993
0.26452549	0.022596394	0.00047052531
0.26465698	0.023145185	0.00047396038
0.26478846	0.023206058	0.00047024746
0.26491995	0.023496142	0.00047949925
0.26505144	0.022130346	0.00046314758
0.26518293	0.022358632	0.00046779065
0.26531442	0.022875148	0.00047673315
0.26544591	0.022766671	0.00047189795
[truncated: 567 more rows]
