# Supplementary material for: Invariant surface glycoprotein 65 of Trypanosoma brucei is a complement C3 receptor
Source: Nat Commun. 2022 Aug 29;13:5085. doi: 10.1038/s41467-022-32728-9 (PMC9424271; doi:10.1038/s41467-022-32728-9)
Supplement: Supplementary file 4 — supplementary data 2 [file 41467_2022_32728_MOESM4_ESM.zip › b21-414646_00128.dat]

0.0026000000	40.060086	0.13732824
0.0027314887	29.194239	0.10768604
0.0028629774	22.545625	0.090486321
0.0029944661	17.264896	0.075993422
0.0031259548	12.420676	0.059231425
0.0032574435	10.952442	0.057572708
0.0033889322	8.7363518	0.048607352
0.0035204209	11.513493	0.048584031
0.0036519096	12.331914	0.046658937
0.0037833983	10.009963	0.039633241
0.0039148870	8.2491412	0.034716074
0.0040463757	6.7891720	0.030299144
0.0041778644	5.5570999	0.025693194
0.0043093531	4.6201923	0.023001408
0.0044408418	3.8570826	0.020212719
0.0045723305	3.1449619	0.018251686
0.0047038192	2.8986375	0.016770547
0.0048353079	2.5013697	0.015124028
0.0049667966	2.2161228	0.014184657
0.0050982853	1.9127266	0.012483895
0.0052297740	1.7366928	0.012051071
0.0053612627	1.4971418	0.010804972
0.0054927514	1.4002542	0.010172441
0.0056242401	1.2687262	0.0096548802
0.0057557288	1.2009250	0.0091331040
0.0058872175	1.0677727	0.0084966257
0.0060187062	1.0199557	0.0082822009
0.0061501949	0.89610971	0.0074358910
0.0062816836	0.88368933	0.0075509699
0.0064131723	0.82223229	0.0071401345
0.0065446610	0.79108028	0.0069032741
0.0066761496	0.75566476	0.0067152296
0.0068076383	0.72468544	0.0064270019
0.0069391270	0.69409100	0.0063909797
0.0070706157	0.67503938	0.0062029495
0.0072021044	0.63682133	0.0059583706
0.0073335931	0.61846249	0.0058462706
0.0074650818	0.57104759	0.0054541541
0.0075965705	0.56499438	0.0054701927
0.0077280592	0.54892735	0.0053695260
0.0078595479	0.51153409	0.0050594889
0.0079910366	0.49825274	0.0050231276
0.0081225253	0.47956944	0.0047870854
0.0082540140	0.46193811	0.0047249834
0.0083855027	0.45408202	0.0047025473
0.0085169914	0.43029767	0.0044842141
0.0086484801	0.41374550	0.0043651423
0.0087799688	0.38483482	0.0041356187
0.0089114575	0.37894336	0.0041255350
0.0090429462	0.36276698	0.0040082914
0.0091744349	0.34236443	0.0038604619
0.0093059236	0.33065078	0.0037491738
0.0094374123	0.31437203	0.0036315084
0.0095689010	0.30538407	0.0035218133
0.0097003897	0.29300872	0.0034773737
0.0098318784	0.28300580	0.0033686393
0.0099633671	0.27316457	0.0032736042
0.010094856	0.25694540	0.0031651780
0.010226345	0.24700588	0.0030298919
0.010357833	0.24349994	0.0030862363
0.010489322	0.22709976	0.0028928146
0.010620811	0.21804485	0.0028140090
0.010752299	0.20646965	0.0027268750
0.010883788	0.19418528	0.0025898277
0.011015277	0.19223761	0.0026235640
0.011146765	0.17095708	0.0023978778
0.011278254	0.17408145	0.0024099080
0.011409743	0.16707045	0.0023367067
0.011541231	0.15950333	0.0022485339
0.011672720	0.15109628	0.0021944150
0.011804209	0.14270919	0.0020515123
0.011935698	0.13339024	0.0019792491
0.012067186	0.12902356	0.0019354500
0.012198675	0.12308858	0.0018286085
0.012330164	0.12165297	0.0018218137
0.012461652	0.11325161	0.0017376091
0.012593141	0.10958314	0.0016715152
0.012724630	0.10425938	0.0016302468
0.012856118	0.10027700	0.0015485980
0.012987607	0.099511159	0.0015603948
0.013119096	0.092644229	0.0014723977
0.013250585	0.092702233	0.0014572120
0.013382073	0.089390350	0.0014352601
0.013513562	0.088552182	0.0014064742
0.013645051	0.084588160	0.0013840886
0.013776539	0.077965802	0.0013222115
0.013908028	0.079788650	0.0013156263
0.014039517	0.079260897	0.0013042697
0.014171005	0.077109660	0.0012772009
0.014302494	0.074803347	0.0012602700
0.014433983	0.073273068	0.0012491064
0.014565472	0.072944812	0.0012213483
0.014696960	0.068552228	0.0011883091
0.014828449	0.067984122	0.0011664278
0.014959938	0.068477223	0.0011781796
0.015091426	0.065986996	0.0011587292
0.015222915	0.064653727	0.0011192088
0.015354404	0.062074948	0.0011023292
0.015485892	0.065214751	0.0011180842
0.015617381	0.060827831	0.0010824158
0.015748870	0.062327348	0.0010943021
0.015880359	0.062216363	0.0010776621
0.016011847	0.060855857	0.0010679490
0.016143336	0.055293212	0.0010069811
0.016274825	0.054328446	0.0010009320
0.016406313	0.054611698	0.00099539141
0.016537802	0.053577421	0.00098058145
0.016669291	0.052273499	0.00096517512
0.016800779	0.053463064	0.00097251910
0.016932268	0.056494754	0.00099509390
0.017063757	0.059594172	0.0010194500
0.017195246	0.059674816	0.0010106938
0.017326734	0.057769042	0.00099554029
0.017458223	0.057492863	0.00098697058
0.017589712	0.056916193	0.00097651155
0.017721200	0.055561900	0.00097214786
0.017852689	0.056717572	0.00095785120
0.017984178	0.052570182	0.00093396162
0.018115666	0.054577339	0.00094587673
0.018247155	0.053533082	0.00093002125
0.018378644	0.052420426	0.00092316510
0.018510133	0.051048145	0.00090026615
0.018641621	0.051547203	0.00090112693
0.018773110	0.050859175	0.00089385199
0.018904599	0.048022461	0.00086833932
0.019036087	0.048387457	0.00086813210
0.019167576	0.048461327	0.00086091094
0.019299065	0.047800230	0.00084972404
0.019430553	0.048253034	0.00086035968
0.019562042	0.046794603	0.00084006635
0.019693531	0.045969713	0.00083120353
0.019825019	0.045566941	0.00082109978
0.019956508	0.045719056	0.00081786858
0.020087997	0.044831224	0.00081449498
0.020219486	0.045770843	0.00081569257
0.020350974	0.044452059	0.00080944211
0.020482463	0.043242405	0.00078468441
0.020613952	0.042049258	0.00077186245
0.020745440	0.042035204	0.00077725850
0.020876929	0.041648353	0.00076386444
0.021008418	0.041653668	0.00076564928
0.021139906	0.042017531	0.00076624196
0.021271395	0.040419500	0.00074442331
0.021402884	0.040319274	0.00074678125
0.021534373	0.040814526	0.00074665674
0.021665861	0.039429387	0.00073366462
0.021797350	0.039472995	0.00073131922
0.021928839	0.038843382	0.00071655140
0.022060327	0.038755226	0.00072243199
0.022191816	0.038417114	0.00071258184
0.022323305	0.038742542	0.00071549048
0.022454793	0.038966658	0.00071356858
0.022586282	0.037463285	0.00069504931
0.022717771	0.038017286	0.00070617850
0.022849260	0.038772906	0.00070324044
0.022980748	0.036161884	0.00068288442
0.023112237	0.036348981	0.00067777492
0.023243726	0.036296139	0.00067384525
0.023375214	0.037064428	0.00068687976
0.023506703	0.037179680	0.00068356498
0.023638192	0.037816152	0.00068626789
0.023769680	0.037282380	0.00068192185
0.023901169	0.038601582	0.00068827766
0.024032658	0.038603816	0.00068954134
0.024164147	0.036064087	0.00066278575
0.024295635	0.037815572	0.00067383911
0.024427124	0.036444514	0.00066197590
0.024558613	0.036366689	0.00065674604
0.024690101	0.036028370	0.00066194462
0.024821590	0.036398189	0.00065651673
0.024953079	0.036077404	0.00065026767
0.025084567	0.036079608	0.00065098217
0.025216056	0.036758338	0.00065144108
0.025347545	0.035462543	0.00064644474
0.025479034	0.035581932	0.00064179157
0.025610522	0.036587053	0.00064356117
0.025742011	0.035302304	0.00063578877
0.025873500	0.036670727	0.00064275605
0.026004988	0.036369591	0.00064293437
0.026136477	0.036168341	0.00063693443
0.026267966	0.034658684	0.00062107959
0.026399454	0.034789324	0.00062446906
0.026530943	0.035514018	0.00062464309
0.026662432	0.034453692	0.00061750788
0.026793920	0.034394671	0.00061426021
0.026925409	0.034216446	0.00061077847
0.027056898	0.034750023	0.00061799857
0.027188387	0.033833913	0.00059981064
0.027319875	0.034432028	0.00061170379
0.027451364	0.033352319	0.00059840896
0.027582853	0.032945917	0.00059143152
0.027714341	0.033683374	0.00059682019
0.027845830	0.033380629	0.00059359170
0.027977319	0.034053834	0.00060102156
0.028108807	0.034182568	0.00059649125
0.028240296	0.033751922	0.00059083528
0.028371785	0.035430341	0.00060448749
0.028503274	0.033806371	0.00059009580
0.028634762	0.032836229	0.00058052074
0.028766251	0.034997890	0.00059880757
0.028897740	0.032862198	0.00057412942
0.029029228	0.032919069	0.00057845728
0.029160717	0.033860334	0.00058511571
0.029292206	0.033029546	0.00057502974
0.029423694	0.032727755	0.00057470019
0.029555183	0.033886921	0.00057443334
0.029686672	0.033305322	0.00057467297
0.029818161	0.033752280	0.00057742933
0.029949649	0.033442437	0.00057170229
0.030081138	0.033719213	0.00057383725
0.030212627	0.032458188	0.00056030558
0.030344115	0.033307175	0.00056647466
0.030475604	0.031801334	0.00055535185
0.030607093	0.034424926	0.00057250788
0.030738581	0.032307566	0.00055665521
0.030870070	0.031695640	0.00054776866
0.031001559	0.032155016	0.00054877660
0.031133048	0.032292286	0.00055449634
0.031264536	0.032121515	0.00054940229
0.031396025	0.031399832	0.00054413006
0.031527514	0.031751019	0.00054317889
0.031659002	0.032170758	0.00054546096
0.031790491	0.031030817	0.00053818205
0.031921980	0.031216316	0.00053572838
0.032053468	0.032554622	0.00054728438
0.032184957	0.030952460	0.00052910111
0.032316446	0.031365341	0.00053049435
0.032447935	0.031548544	0.00053766495
0.032579423	0.030692745	0.00052592058
0.032710912	0.030679569	0.00052599387
0.032842401	0.031179955	0.00052736599
0.032973889	0.031089956	0.00052556049
0.033105378	0.031635712	0.00053125712
0.033236867	0.030609357	0.00052178984
0.033368355	0.030994669	0.00052970642
0.033499844	0.030068684	0.00052312597
0.033631333	0.029989795	0.00052297921
0.033762822	0.030762325	0.00053493636
0.033894310	0.029915684	0.00052824040
0.034025799	0.031635143	0.00054123449
0.034157288	0.030671296	0.00053327626
0.034288776	0.030403512	0.00053110543
0.034420265	0.030020835	0.00053257448
0.034551754	0.030277755	0.00052957877
0.034683242	0.030364345	0.00053333096
0.034814731	0.029754760	0.00052622504
0.034946220	0.029710520	0.00052636674
0.035077708	0.029477063	0.00052774474
0.035209197	0.029136121	0.00052574941
0.035340686	0.029585119	0.00052533147
0.035472175	0.029588278	0.00053436976
0.035603663	0.029581501	0.00053626610
0.035735152	0.029171465	0.00054130932
0.035866641	0.029477203	0.00054461083
0.035998129	0.029059903	0.00053870681
0.036129618	0.029460152	0.00054417503
0.036261107	0.029239889	0.00054084737
0.036392595	0.029258762	0.00054923639
0.036524084	0.029633748	0.00054784215
0.036655573	0.029348684	0.00054501189
0.036787062	0.028765210	0.00054408497
0.036918550	0.028440935	0.00053652468
0.037050039	0.028657442	0.00054532357
0.037181528	0.029529779	0.00054977885
0.037313016	0.029650054	0.00055004429
0.037444505	0.029153799	0.00054963077
0.037575994	0.028322877	0.00054070054
0.037707482	0.028954262	0.00055106626
0.037838971	0.028265447	0.00054555373
0.037970460	0.028521184	0.00054610230
0.038101949	0.028809147	0.00055056430
0.038233437	0.028888650	0.00054546336
0.038364926	0.029039402	0.00054080519
0.038496415	0.028757750	0.00053829310
0.038627903	0.028832054	0.00053422445
0.038759392	0.029122783	0.00053833779
0.038890881	0.029694180	0.00053663362
0.039022369	0.029822602	0.00054061667
0.039153858	0.028672680	0.00052647953
0.039285347	0.030399302	0.00053697621
0.039416836	0.029846275	0.00053770603
0.039548324	0.029975831	0.00053458491
0.039679813	0.029850993	0.00053321700
0.039811302	0.030511163	0.00053931533
0.039942790	0.030249823	0.00053362053
0.040074279	0.029565173	0.00053223054
0.040205768	0.029132332	0.00052458785
0.040337256	0.029026620	0.00052139952
0.040468745	0.029395854	0.00052615035
0.040600234	0.029201570	0.00052194295
0.040731723	0.029352141	0.00052392286
0.040863211	0.028893021	0.00052047406
0.040994700	0.028855893	0.00051678081
0.041126189	0.029492832	0.00052546908
0.041257677	0.029969139	0.00052476850
0.041389166	0.030623985	0.00053023228
0.041520655	0.030055867	0.00052570255
0.041652143	0.029115182	0.00051701656
0.041783632	0.029856688	0.00052236123
0.041915121	0.029130951	0.00051577684
0.042046610	0.029850582	0.00052186150
0.042178098	0.028926395	0.00051315041
0.042309587	0.028686037	0.00051281742
0.042441076	0.030235450	0.00052256150
0.042572564	0.029926381	0.00051952396
0.042704053	0.029269923	0.00051198061
0.042835542	0.029824950	0.00051758452
0.042967030	0.029898435	0.00051623711
0.043098519	0.029602649	0.00051630045
0.043230008	0.030645210	0.00052180686
0.043361496	0.029213008	0.00050643758
0.043492985	0.029036579	0.00051273981
0.043624474	0.028276289	0.00050171041
0.043755963	0.029383249	0.00051257541
0.043887451	0.028731937	0.00050290915
0.044018940	0.028613713	0.00050088569
0.044150429	0.028863447	0.00051019462
0.044281917	0.029064717	0.00050545408
0.044413406	0.028210288	0.00050067890
0.044544895	0.028966802	0.00050297478
0.044676383	0.029261058	0.00050583046
0.044807872	0.029139247	0.00050582938
0.044939361	0.029816099	0.00050894381
0.045070850	0.029032574	0.00050130994
0.045202338	0.030206818	0.00051100145
0.045333827	0.029652344	0.00050462337
0.045465316	0.029142794	0.00050565039
0.045596804	0.030218166	0.00051015263
0.045728293	0.030099195	0.00050746431
0.045859782	0.029005744	0.00050005214
0.045991270	0.028962514	0.00049575354
0.046122759	0.028160904	0.00049415544
0.046254248	0.028352943	0.00050149888
0.046385737	0.029441225	0.00051234311
0.046517225	0.028894159	0.00051038134
0.046648714	0.030091618	0.00052068853
0.046780203	0.029913069	0.00052617568
0.046911691	0.029203326	0.00052115184
0.047043180	0.028550596	0.00051334503
0.047174669	0.029465285	0.00052259587
0.047306157	0.028346644	0.00051461407
0.047437646	0.030127198	0.00053120978
0.047569135	0.028480527	0.00052262620
0.047700624	0.029150144	0.00052058146
0.047832112	0.029294708	0.00052906219
0.047963601	0.029579478	0.00052812208
0.048095090	0.029630121	0.00053188857
0.048226578	0.030052755	0.00053610833
0.048358067	0.030378700	0.00053638844
0.048489556	0.029158012	0.00052975051
0.048621044	0.029657780	0.00053256832
0.048752533	0.030121237	0.00054314089
0.048884022	0.029716635	0.00053613982
0.049015511	0.029097987	0.00053156476
0.049146999	0.028680922	0.00052953057
0.049278488	0.030919641	0.00054725451
0.049409977	0.029285479	0.00053693912
0.049541465	0.029870466	0.00053949328
0.049672954	0.029827560	0.00054147451
0.049804443	0.029388510	0.00053881883
0.049935931	0.029379556	0.00053939495
0.050067420	0.028970105	0.00053624030
0.050198909	0.030392130	0.00054889565
0.050330398	0.029474878	0.00054051631
0.050461886	0.029136906	0.00053658924
0.050593375	0.028754427	0.00053571005
0.050724864	0.028652189	0.00053746842
0.050856352	0.029584041	0.00054485271
0.050987841	0.029165951	0.00053915161
0.051119330	0.029587889	0.00054304449
0.051250818	0.029612973	0.00054527884
0.051382307	0.029602960	0.00054713545
0.051513796	0.028830370	0.00053905723
0.051645284	0.029139503	0.00054048614
0.051776773	0.029507095	0.00054476937
0.051908262	0.029445300	0.00054598589
0.052039751	0.029386057	0.00054581719
0.052171239	0.029338255	0.00054474174
0.052302728	0.030077752	0.00055570624
0.052434217	0.031088727	0.00055658137
0.052565705	0.028420753	0.00054006543
0.052697194	0.029437235	0.00054688456
0.052828683	0.028754229	0.00054431235
0.052960171	0.029131233	0.00054362556
0.053091660	0.030545577	0.00055456452
0.053223149	0.029386055	0.00054906412
0.053354638	0.029322494	0.00054889365
0.053486126	0.029098360	0.00054763060
0.053617615	0.029331662	0.00054773843
0.053749104	0.029661392	0.00054963524
0.053880592	0.029364106	0.00054605431
0.054012081	0.029017690	0.00054940072
0.054143570	0.029049006	0.00054784334
0.054275058	0.028698267	0.00054375025
0.054406547	0.029511181	0.00054833757
0.054538036	0.028687222	0.00054933818
0.054669525	0.029106798	0.00054682351
0.054801013	0.029046139	0.00055164402
0.054932502	0.029697967	0.00055472169
0.055063991	0.029346931	0.00054748124
0.055195479	0.029564871	0.00055578933
0.055326968	0.029654947	0.00055473383
0.055458457	0.028886577	0.00055082368
0.055589945	0.029601916	0.00055283541
0.055721434	0.029490139	0.00055035786
0.055852923	0.028908692	0.00055387283
0.055984412	0.029039090	0.00055107688
0.056115900	0.029009241	0.00055149319
0.056247389	0.029903234	0.00056112034
0.056378878	0.029473139	0.00055296896
0.056510366	0.029604487	0.00055790079
0.056641855	0.028927683	0.00055034482
0.056773344	0.028713365	0.00055029135
0.056904832	0.029180457	0.00055487826
0.057036321	0.029538893	0.00055334642
0.057167810	0.027698026	0.00054267199
0.057299299	0.027920536	0.00054146022
0.057430787	0.029608677	0.00055478036
0.057562276	0.029068050	0.00055232386
0.057693765	0.029062116	0.00054562990
0.057825253	0.029960219	0.00055878250
0.057956742	0.028529663	0.00054738139
0.058088231	0.029253103	0.00054981937
0.058219719	0.028896955	0.00055082964
0.058351208	0.028745013	0.00054201401
0.058482697	0.029234214	0.00054952076
0.058614186	0.028812468	0.00054848316
0.058745674	0.028822970	0.00054344214
0.058877163	0.029011587	0.00054663498
0.059008652	0.028430526	0.00053595279
0.059140140	0.029737682	0.00055226755
0.059271629	0.028340082	0.00053999381
0.059403118	0.030087724	0.00054923614
0.059534606	0.029521576	0.00054939875
0.059666095	0.029241204	0.00054101204
0.059797584	0.028735455	0.00053933139
0.059929072	0.029801842	0.00055009057
0.060060561	0.028988350	0.00053808917
0.060192050	0.029950250	0.00054970836
0.060323539	0.029455686	0.00054150711
0.060455027	0.029179549	0.00054260523
0.060586516	0.029520190	0.00054589232
0.060718005	0.029633576	0.00054357927
0.060849493	0.029142896	0.00054026983
0.060980982	0.028590882	0.00053727832
0.061112471	0.028693151	0.00053366777
0.061243959	0.028379370	0.00053903016
0.061375448	0.029589881	0.00053809268
0.061506937	0.028478118	0.00053579598
0.061638426	0.029004074	0.00053647224
0.061769914	0.029014815	0.00053689902
0.061901403	0.029662356	0.00054453556
0.062032892	0.028612405	0.00053014867
0.062164380	0.028721782	0.00053569612
0.062295869	0.028893687	0.00053654159
0.062427358	0.029142195	0.00053739959
0.062558846	0.029739485	0.00054640749
0.062690335	0.028572637	0.00052877799
0.062821824	0.028071443	0.00052785663
0.062953313	0.028740063	0.00053251400
0.063084801	0.027749202	0.00052466982
0.063216290	0.027959899	0.00052835695
0.063347779	0.029179509	0.00053527934
0.063479267	0.028626447	0.00052833730
0.063610756	0.029248311	0.00053850537
0.063742245	0.028996966	0.00053404762
0.063873733	0.028714953	0.00053474996
0.064005222	0.027493941	0.00052104323
0.064136711	0.028778917	0.00053060386
0.064268200	0.028825120	0.00053118428
0.064399688	0.028356677	0.00052472064
0.064531177	0.029254032	0.00053680487
0.064662666	0.028526496	0.00052848100
0.064794154	0.028901590	0.00053009916
0.064925643	0.028403702	0.00052943015
0.065057132	0.029853111	0.00053955398
0.065188620	0.029231529	0.00053462675
0.065320109	0.029237196	0.00053174439
0.065451598	0.028765347	0.00052794793
0.065583087	0.028966934	0.00053018296
0.065714575	0.028930969	0.00052875515
0.065846064	0.028361159	0.00052623676
0.065977553	0.028578075	0.00052569859
0.066109041	0.028939271	0.00052698489
0.066240530	0.029557451	0.00053486080
0.066372019	0.028196211	0.00052260542
0.066503507	0.028772301	0.00052748547
0.066634996	0.029147763	0.00052800839
0.066766485	0.029518253	0.00053258013
0.066897973	0.029082651	0.00052911559
0.067029462	0.028410183	0.00052468674
0.067160951	0.028294891	0.00052324783
0.067292440	0.028085018	0.00052013685
0.067423928	0.028619524	0.00052229482
0.067555417	0.028842531	0.00052670765
0.067686906	0.028398534	0.00052077809
0.067818394	0.029113993	0.00052854993
0.067949883	0.028683386	0.00052299615
0.068081372	0.028749067	0.00052242848
0.068212860	0.028239532	0.00051939500
0.068344349	0.028409882	0.00051955295
0.068475838	0.029078631	0.00052414370
0.068607327	0.028672246	0.00052340875
0.068738815	0.029397859	0.00052296261
0.068870304	0.028571966	0.00052325048
0.069001793	0.028892831	0.00052266971
0.069133281	0.029310943	0.00052514444
0.069264770	0.029517219	0.00052915116
0.069396259	0.029314172	0.00052084200
0.069527747	0.028635711	0.00052010832
0.069659236	0.028332349	0.00051920986
0.069790725	0.028878228	0.00052223688
0.069922214	0.028253904	0.00051731499
0.070053702	0.028430689	0.00051539853
0.070185191	0.028981833	0.00052198806
0.070316680	0.029242398	0.00052117902
0.070448168	0.028505343	0.00051738874
0.070579657	0.029188338	0.00052486819
0.070711146	0.028701521	0.00051621588
0.070842634	0.027637648	0.00050970647
0.070974123	0.027635334	0.00051014500
0.071105612	0.028100027	0.00051181284
0.071237101	0.029119724	0.00052253936
0.071368589	0.027977348	0.00050647481
0.071500078	0.028606488	0.00051777236
0.071631567	0.027280367	0.00050644031
0.071763055	0.028251146	0.00051412240
0.071894544	0.028059397	0.00051067471
0.072026033	0.028047309	0.00050715028
0.072157521	0.027881198	0.00051083282
0.072289010	0.026438878	0.00049790221
0.072420499	0.027894670	0.00050905832
0.072551988	0.027666513	0.00050447685
0.072683476	0.027744002	0.00050412878
0.072814965	0.026736427	0.00049908369
0.072946454	0.027043081	0.00050373486
0.073077942	0.027642484	0.00050397026
0.073209431	0.027627581	0.00050555303
0.073340920	0.026676559	0.00049615291
0.073472408	0.026811542	0.00049837102
0.073603897	0.027944156	0.00050889712
0.073735386	0.027854050	0.00050409646
0.073866875	0.027183758	0.00050075546
0.073998363	0.027526220	0.00050407073
0.074129852	0.026144790	0.00049353889
0.074261341	0.028488071	0.00051300980
0.074392829	0.027950056	0.00050267849
0.074524318	0.027650319	0.00050396310
0.074655807	0.027768536	0.00050231029
0.074787295	0.026506172	0.00049465437
0.074918784	0.027297308	0.00049980024
0.075050273	0.027023160	0.00049535307
0.075181761	0.027602923	0.00049988569
0.075313250	0.027287388	0.00049991338
0.075444739	0.027381061	0.00049914495
0.075576228	0.027318327	0.00049949379
0.075707716	0.026763419	0.00049336286
0.075839205	0.026514049	0.00049332078
0.075970694	0.026839164	0.00049479864
0.076102182	0.027225726	0.00049484204
0.076233671	0.027685982	0.00050100801
0.076365160	0.027269508	0.00049424762
0.076496648	0.026433046	0.00049052362
0.076628137	0.026563629	0.00049186785
0.076759626	0.026965889	0.00049124326
0.076891115	0.026792526	0.00049346375
0.077022603	0.027483290	0.00049560083
0.077154092	0.026642796	0.00048962229
0.077285581	0.027514152	0.00049844903
0.077417069	0.026974487	0.00049198048
0.077548558	0.027849611	0.00049978689
0.077680047	0.027007529	0.00049144208
0.077811535	0.026614201	0.00048713760
0.077943024	0.027523023	0.00049612769
0.078074513	0.027430699	0.00049338500
0.078206002	0.027491746	0.00049650115
0.078337490	0.027498094	0.00049281066
0.078468979	0.026595678	0.00048725042
0.078600468	0.027248005	0.00049429466
0.078731956	0.026998279	0.00048974852
0.078863445	0.026997059	0.00049129235
0.078994934	0.026694141	0.00048614213
0.079126422	0.026974151	0.00048891799
0.079257911	0.027053072	0.00049046958
0.079389400	0.026137528	0.00048292512
0.079520889	0.026217452	0.00048456139
0.079652377	0.026940595	0.00048906398
0.079783866	0.026785988	0.00048539667
0.079915355	0.026356963	0.00048603852
0.080046843	0.025950292	0.00047941308
0.080178332	0.026419879	0.00048392193
0.080309821	0.026368296	0.00048438902
0.080441309	0.026503777	0.00047983459
0.080572798	0.026332927	0.00048394009
0.080704287	0.025970186	0.00048051033
0.080835776	0.026790904	0.00048619600
0.080967264	0.026763330	0.00048599160
0.081098753	0.026427324	0.00047838822
0.081230242	0.025294261	0.00047475723
0.081361730	0.026221924	0.00047943048
0.081493219	0.026469578	0.00048104294
0.081624708	0.026460448	0.00048242908
0.081756196	0.026240272	0.00047712198
0.081887685	0.027094358	0.00048613434
0.082019174	0.026403483	0.00047983384
0.082150663	0.026982527	0.00048627901
0.082282151	0.025874710	0.00047888657
0.082413640	0.025337534	0.00047031752
0.082545129	0.026892245	0.00048285143
0.082676617	0.025888928	0.00047562031
0.082808106	0.026346793	0.00047908083
0.082939595	0.026230958	0.00047938947
0.083071083	0.025760005	0.00047160645
0.083202572	0.026653996	0.00048086151
0.083334061	0.027379756	0.00048887843
0.083465549	0.026462187	0.00047584043
0.083597038	0.025773709	0.00047533724
0.083728527	0.026836731	0.00047710033
0.083860016	0.026066239	0.00047799000
0.083991504	0.025868927	0.00047615829
0.084122993	0.026635861	0.00047832270
0.084254482	0.026236655	0.00047734932
0.084385970	0.027580459	0.00048428840
0.084517459	0.025970691	0.00047332559
0.084648948	0.027133321	0.00048360252
0.084780436	0.026110066	0.00047288030
0.084911925	0.025702995	0.00047133659
0.085043414	0.026920780	0.00047850149
0.085174903	0.025967012	0.00047113288
0.085306391	0.025778120	0.00047183320
0.085437880	0.025796668	0.00046818602
0.085569369	0.025733908	0.00046998612
0.085700857	0.025635726	0.00046705733
0.085832346	0.026021187	0.00047112891
0.085963835	0.025282136	0.00046809853
0.086095323	0.025938489	0.00046923990
0.086226812	0.026275635	0.00047245516
0.086358301	0.025715197	0.00046767887
0.086489790	0.026170791	0.00047145669
0.086621278	0.025972182	0.00047078590
0.086752767	0.026390818	0.00047250903
0.086884256	0.025531371	0.00046489001
0.087015744	0.025452068	0.00046663919
0.087147233	0.025801417	0.00046611005
0.087278722	0.026142560	0.00047193267
0.087410210	0.026521390	0.00047284494
0.087541699	0.026456757	0.00047139450
0.087673188	0.025555715	0.00046532693
0.087804677	0.025428275	0.00046230286
0.087936165	0.024816427	0.00046095635
0.088067654	0.025665964	0.00046515339
0.088199143	0.025889958	0.00046439860
0.088330631	0.025850041	0.00046813925
0.088462120	0.026453967	0.00047032283
0.088593609	0.025667087	0.00046685362
0.088725097	0.025248684	0.00045859927
0.088856586	0.026085665	0.00046512491
0.088988075	0.025103469	0.00046042428
0.089119564	0.025725797	0.00046367564
0.089251052	0.025475823	0.00046387502
0.089382541	0.025640163	0.00046261209
0.089514030	0.027322819	0.00047404649
0.089645518	0.025491001	0.00045989700
0.089777007	0.026478386	0.00046683863
0.089908496	0.025570662	0.00046416485
0.090039984	0.025475482	0.00045905264
0.090171473	0.024926865	0.00045395427
0.090302962	0.024659527	0.00045418850
0.090434451	0.025630255	0.00045904582
0.090565939	0.026141588	0.00046583476
0.090697428	0.026092154	0.00046536462
0.090828917	0.025581566	0.00045628096
0.090960405	0.026320733	0.00046808297
0.091091894	0.025722497	0.00046058007
0.091223383	0.025546248	0.00046085220
0.091354871	0.025083929	0.00045807958
0.091486360	0.024357232	0.00045997260
0.091617849	0.025750030	0.00047483823
0.091749337	0.026397934	0.00048322103
0.091880826	0.025225350	0.00047770834
0.092012315	0.025815527	0.00048475583
0.092143804	0.025762202	0.00048298216
0.092275292	0.024513956	0.00047914034
0.092406781	0.025104563	0.00048529388
0.092538270	0.025055067	0.00048970458
0.092669758	0.025203929	0.00049336768
0.092801247	0.025344808	0.00047737941
0.092932736	0.025301346	0.00048053774
0.093064224	0.025312155	0.00047448083
0.093195713	0.025238370	0.00047282566
0.093327202	0.025024071	0.00047034539
0.093458691	0.025903658	0.00046955220
0.093590179	0.025215504	0.00046969982
0.093721668	0.024931085	0.00046611160
0.093853157	0.025234626	0.00046778786
0.093984645	0.025622638	0.00046954861
0.094116134	0.024691736	0.00046073923
0.094247623	0.025461290	0.00046628001
0.094379111	0.024907903	0.00046305019
0.094510600	0.024845958	0.00046081951
0.094642089	0.025189920	0.00046320778
0.094773578	0.025076204	0.00045852084
0.094905066	0.025349746	0.00046316079
0.095036555	0.024995155	0.00046443265
0.095168044	0.024702677	0.00045406783
0.095299532	0.025366299	0.00046109995
0.095431021	0.024993743	0.00045599063
0.095562510	0.025035632	0.00045867442
0.095693998	0.025215784	0.00046048346
0.095825487	0.024459861	0.00045194535
0.095956976	0.024201410	0.00045390745
0.096088465	0.025159083	0.00045531143
0.096219953	0.023981208	0.00045071324
0.096351442	0.024684952	0.00045499867
0.096482931	0.024335176	0.00045122281
0.096614419	0.024718595	0.00045294500
0.096745908	0.024901876	0.00045461606
0.096877397	0.023758559	0.00044381232
0.097008885	0.024760971	0.00045318806
0.097140374	0.024314447	0.00044891304
0.097271863	0.024074376	0.00044674387
0.097403352	0.024641371	0.00045047442
0.097534840	0.024321885	0.00044705817
0.097666329	0.024524983	0.00045097444
0.097797818	0.023720011	0.00043992950
0.097929306	0.024197972	0.00044485532
0.098060795	0.024331869	0.00044661113
0.098192284	0.024378466	0.00044194549
0.098323772	0.024794620	0.00044889336
0.098455261	0.023687008	0.00043694364
0.098586750	0.024162981	0.00044067381
0.098718239	0.024621932	0.00044273507
0.098849727	0.024855807	0.00044119759
0.098981216	0.024868277	0.00044379469
0.099112705	0.023951119	0.00043500916
0.099244193	0.024894547	0.00044144303
0.099375682	0.024787027	0.00044354954
0.099507171	0.024101425	0.00043623519
0.099638659	0.023544567	0.00043650392
0.099770148	0.023955170	0.00043651916
0.099901637	0.023831708	0.00043468303
0.10003313	0.023286370	0.00043288151
0.10016461	0.024271032	0.00043901893
0.10029610	0.023728010	0.00043816633
0.10042759	0.024797542	0.00044076282
0.10055908	0.024081465	0.00043633075
0.10069057	0.023553540	0.00043440638
0.10082206	0.024517993	0.00044033386
0.10095355	0.023714194	0.00043816542
0.10108504	0.024135539	0.00043541057
0.10121652	0.023831049	0.00043300085
0.10134801	0.023079119	0.00043119742
0.10147950	0.024121511	0.00043761643
0.10161099	0.024334802	0.00043798744
0.10174248	0.023463624	0.00043239461
0.10187397	0.024523932	0.00043701691
0.10200546	0.023490265	0.00043270850
0.10213694	0.023628659	0.00042930458
0.10226843	0.023819293	0.00043560802
0.10239992	0.024128445	0.00043725462
0.10253141	0.023629567	0.00042651951
0.10266290	0.024557124	0.00043969048
0.10279439	0.024172975	0.00043354487
0.10292588	0.024636546	0.00043908416
0.10305737	0.023337036	0.00043035091
0.10318885	0.024334569	0.00043436253
0.10332034	0.023499232	0.00042986016
0.10345183	0.024502606	0.00043600086
0.10358332	0.024641187	0.00043790492
0.10371481	0.023626772	0.00042772797
0.10384630	0.024660989	0.00043600209
0.10397779	0.023614494	0.00042948592
0.10410928	0.024344222	0.00043508037
0.10424076	0.023260099	0.00042730247
0.10437225	0.024113431	0.00043243112
0.10450374	0.023657158	0.00042627554
0.10463523	0.024482299	0.00043527429
0.10476672	0.024360731	0.00043378134
0.10489821	0.023947439	0.00043113857
0.10502970	0.023606528	0.00042706011
0.10516118	0.024046765	0.00042928385
0.10529267	0.024018389	0.00043256407
0.10542416	0.024123978	0.00043081371
0.10555565	0.023304899	0.00042485824
0.10568714	0.024269508	0.00043038011
0.10581863	0.023864910	0.00042698259
0.10595012	0.024195308	0.00043046500
0.10608161	0.023697749	0.00042833111
0.10621309	0.023864979	0.00042739543
0.10634458	0.023886926	0.00042631375
0.10647607	0.024154918	0.00042986343
0.10660756	0.024236285	0.00042802625
0.10673905	0.023911922	0.00043120395
0.10687054	0.024004249	0.00043262912
0.10700203	0.023918124	0.00043858691
0.10713352	0.024223766	0.00044121360
0.10726500	0.024497068	0.00044692066
0.10739649	0.023282143	0.00044539632
0.10752798	0.024228384	0.00044951839
0.10765947	0.024364780	0.00045515749
0.10779096	0.024106969	0.00045430637
0.10792245	0.023294879	0.00045363195
0.10805394	0.023102807	0.00045064491
0.10818542	0.023588660	0.00045442428
0.10831691	0.024304972	0.00046433206
0.10844840	0.023998816	0.00046266725
0.10857989	0.023925580	0.00046454026
0.10871138	0.023660123	0.00046563413
0.10884287	0.024526613	0.00047008196
0.10897436	0.024001276	0.00046742548
0.10910585	0.024557353	0.00047625125
0.10923733	0.024850145	0.00047409026
0.10936882	0.024054000	0.00047490352
0.10950031	0.024116578	0.00047170020
0.10963180	0.023447621	0.00046943240
0.10976329	0.023951443	0.00047409439
0.10989478	0.022968093	0.00047152099
0.11002627	0.023636074	0.00048008769
0.11015776	0.023635603	0.00047348124
0.11028924	0.024222817	0.00047944639
0.11042073	0.024124262	0.00048481070
0.11055222	0.024284309	0.00048225217
0.11068371	0.023669893	0.00048078843
0.11081520	0.024241834	0.00048314463
0.11094669	0.023456454	0.00048079521
0.11107818	0.023766901	0.00048653797
0.11120966	0.023239913	0.00048070526
0.11134115	0.024377328	0.00049312047
0.11147264	0.023274951	0.00048139914
0.11160413	0.023734479	0.00048655410
0.11173562	0.023482639	0.00048890381
0.11186711	0.024547345	0.00047873020
0.11199860	0.023940118	0.00047669604
0.11213009	0.023916466	0.00046891364
0.11226157	0.024213079	0.00046637034
0.11239306	0.023636361	0.00046225771
0.11252455	0.023238135	0.00045861836
0.11265604	0.024167668	0.00046537395
0.11278753	0.024961993	0.00046461947
0.11291902	0.024044127	0.00045920842
0.11305051	0.024217729	0.00046257618
0.11318200	0.024255601	0.00045812687
0.11331348	0.024746927	0.00046253145
0.11344497	0.023871276	0.00045369728
0.11357646	0.023466775	0.00044805243
0.11370795	0.023897973	0.00045218842
0.11383944	0.023267196	0.00044784013
0.11397093	0.024488028	0.00045580662
0.11410242	0.023609526	0.00044909912
0.11423390	0.023752840	0.00044520600
0.11436539	0.024420725	0.00045491435
0.11449688	0.023851125	0.00044432438
0.11462837	0.023087422	0.00044488033
0.11475986	0.023344468	0.00044253149
0.11489135	0.023408791	0.00043869009
0.11502284	0.023766005	0.00044604029
0.11515433	0.024050905	0.00044637901
0.11528581	0.023210257	0.00043899644
0.11541730	0.024650751	0.00044722877
0.11554879	0.023208191	0.00043531248
0.11568028	0.023977731	0.00044714647
0.11581177	0.023782156	0.00044130767
0.11594326	0.024098697	0.00044430027
0.11607475	0.023774960	0.00044057215
0.11620624	0.023793455	0.00043814580
0.11633772	0.024604687	0.00044651982
0.11646921	0.024084895	0.00044243423
0.11660070	0.024626499	0.00044416951
0.11673219	0.023752217	0.00043464707
0.11686368	0.024279439	0.00043896822
0.11699517	0.023966197	0.00043754508
0.11712666	0.023450940	0.00043288034
0.11725814	0.024220359	0.00043716788
0.11738963	0.023809401	0.00043291772
0.11752112	0.024326241	0.00043505130
0.11765261	0.023655482	0.00043156991
0.11778410	0.024294202	0.00043679651
0.11791559	0.024173542	0.00043355375
0.11804708	0.023174391	0.00042517943
0.11817857	0.023475649	0.00042832042
0.11831005	0.023786225	0.00042859138
0.11844154	0.023822524	0.00043159982
0.11857303	0.023764657	0.00042648544
0.11870452	0.022961329	0.00042134274
0.11883601	0.024000401	0.00042762000
0.11896750	0.023868214	0.00042878281
0.11909899	0.023638613	0.00042852867
0.11923048	0.024298038	0.00042635751
0.11936196	0.024266404	0.00042928872
0.11949345	0.024411698	0.00042637716
0.11962494	0.023771704	0.00042143562
0.11975643	0.023658316	0.00042428174
0.11988792	0.024034828	0.00042015384
0.12001941	0.023141353	0.00041511884
0.12015090	0.023521467	0.00041745873
0.12028239	0.024098834	0.00042398211
0.12041387	0.023956606	0.00042141991
0.12054536	0.023215522	0.00041307353
0.12067685	0.023912865	0.00041973630
0.12080834	0.023683992	0.00041841085
0.12093983	0.023619513	0.00041471350
0.12107132	0.024037325	0.00042137554
0.12120281	0.024245745	0.00042041377
0.12133429	0.023427151	0.00041369068
0.12146578	0.023877791	0.00041743209
0.12159727	0.023965049	0.00041572458
0.12172876	0.023786599	0.00041714810
0.12186025	0.023967930	0.00041433803
0.12199174	0.023620687	0.00041603163
0.12212323	0.024352983	0.00041884315
0.12225472	0.023152709	0.00040946096
0.12238620	0.023285904	0.00041336518
0.12251769	0.024663928	0.00041922808
0.12264918	0.023608382	0.00041303896
0.12278067	0.023909723	0.00041684723
0.12291216	0.023520818	0.00041222609
0.12304365	0.023068607	0.00040908879
0.12317514	0.023936311	0.00041221593
0.12330663	0.024355064	0.00041821870
0.12343811	0.023771722	0.00041384880
0.12356960	0.023514415	0.00041039820
0.12370109	0.024126659	0.00041510073
0.12383258	0.024191002	0.00041527966
0.12396407	0.023701379	0.00040948453
0.12409556	0.023066003	0.00041168015
0.12422705	0.023686797	0.00040986471
0.12435853	0.023904198	0.00041386656
0.12449002	0.024384066	0.00041540704
0.12462151	0.024061156	0.00041509967
0.12475300	0.022903481	0.00040477186
0.12488449	0.023863573	0.00041207755
0.12501598	0.023305696	0.00040885708
0.12514747	0.023545584	0.00040844162
0.12527896	0.024150468	0.00041191144
0.12541044	0.023800934	0.00041322431
0.12554193	0.023193730	0.00040592492
0.12567342	0.023105854	0.00040640214
0.12580491	0.023769116	0.00041203733
0.12593640	0.024225134	0.00041004834
0.12606789	0.023963216	0.00041228812
0.12619938	0.023567520	0.00040760467
0.12633087	0.024241783	0.00041420008
0.12646235	0.023288720	0.00040635253
0.12659384	0.023775331	0.00040683140
0.12672533	0.023824499	0.00041050707
0.12685682	0.023907415	0.00040707965
0.12698831	0.023947883	0.00041057624
0.12711980	0.023952798	0.00040928923
0.12725129	0.023423556	0.00040507039
0.12738277	0.022724416	0.00040144125
0.12751426	0.023732714	0.00040672131
0.12764575	0.023831507	0.00040702833
0.12777724	0.023781988	0.00040526707
0.12790873	0.024189889	0.00041013399
0.12804022	0.024045878	0.00041023834
0.12817171	0.023295845	0.00040394364
0.12830320	0.023932155	0.00040766283
0.12843468	0.023687976	0.00040553025
0.12856617	0.023635566	0.00040379375
0.12869766	0.024314235	0.00041000817
0.12882915	0.023342243	0.00040481757
0.12896064	0.023438363	0.00040263258
0.12909213	0.023697502	0.00040273428
0.12922362	0.024241039	0.00040892373
0.12935511	0.024064375	0.00040684131
0.12948659	0.024290497	0.00040959210
0.12961808	0.023451812	0.00040077887
0.12974957	0.023562224	0.00040173081
0.12988106	0.023859254	0.00040583662
0.13001255	0.023533367	0.00040163189
0.13014404	0.023630460	0.00040542419
0.13027553	0.023864766	0.00040355799
0.13040701	0.024319242	0.00040488897
0.13053850	0.023447439	0.00040279026
0.13066999	0.023468186	0.00040008992
0.13080148	0.024162141	0.00040750105
0.13093297	0.024145287	0.00040409535
0.13106446	0.023613347	0.00040153530
0.13119595	0.023912928	0.00040305450
0.13132744	0.023861807	0.00040305776
0.13145892	0.024120541	0.00040555463
0.13159041	0.023039850	0.00039628623
0.13172190	0.023760130	0.00040091860
0.13185339	0.023973860	0.00040400100
0.13198488	0.023032128	0.00039610163
0.13211637	0.023618105	0.00040123311
0.13224786	0.023209258	0.00039559480
0.13237935	0.023783671	0.00040238924
0.13251083	0.023756167	0.00040112631
0.13264232	0.023894928	0.00040317686
0.13277381	0.023728612	0.00040152510
0.13290530	0.023608602	0.00039725543
0.13303679	0.023865995	0.00040190130
0.13316828	0.023464906	0.00040014876
0.13329977	0.023824971	0.00039791384
0.13343125	0.023527127	0.00040214051
0.13356274	0.022788988	0.00039145129
0.13369423	0.022756003	0.00039221040
0.13382572	0.023219582	0.00039686007
0.13395721	0.023959489	0.00039975507
0.13408870	0.024382075	0.00040522274
0.13422019	0.023629986	0.00039623950
0.13435168	0.023921291	0.00040089172
0.13448316	0.023609724	0.00039828631
0.13461465	0.023637992	0.00039472104
0.13474614	0.023306290	0.00039469705
0.13487763	0.023815241	0.00039936115
0.13500912	0.023394621	0.00039572561
0.13514061	0.023134032	0.00039416602
0.13527210	0.023182894	0.00039374268
0.13540359	0.023648721	0.00039591763
0.13553507	0.024702784	0.00040225403
0.13566656	0.023689043	0.00039653357
0.13579805	0.023813081	0.00039970786
0.13592954	0.022520433	0.00038873432
0.13606103	0.023715463	0.00039862070
0.13619252	0.024193339	0.00039852476
0.13632401	0.023593082	0.00039176197
0.13645549	0.023630545	0.00039812662
0.13658698	0.024122750	0.00039892640
0.13671847	0.023761620	0.00039756429
0.13684996	0.023160366	0.00039197998
0.13698145	0.023299914	0.00039213858
0.13711294	0.023498122	0.00039345361
0.13724443	0.023704728	0.00039557797
0.13737592	0.023687680	0.00039363768
0.13750740	0.023288654	0.00039406755
0.13763889	0.023743051	0.00039315139
0.13777038	0.023907721	0.00039754554
0.13790187	0.023979215	0.00039503261
0.13803336	0.023486068	0.00039182066
0.13816485	0.023085335	0.00039034586
0.13829634	0.023239544	0.00038799134
0.13842783	0.023487599	0.00039223718
0.13855931	0.023776698	0.00039414551
0.13869080	0.023477404	0.00039242713
0.13882229	0.023134033	0.00038941277
0.13895378	0.023346466	0.00038970365
0.13908527	0.023568711	0.00039289697
0.13921676	0.023831295	0.00039389954
0.13934825	0.023798313	0.00039370628
0.13947973	0.024051341	0.00039370414
0.13961122	0.023676183	0.00039121456
0.13974271	0.023332749	0.00038900871
0.13987420	0.023822366	0.00039414188
0.14000569	0.023906463	0.00039000605
0.14013718	0.024053338	0.00039362328
0.14026867	0.023612332	0.00039135088
0.14040016	0.023853377	0.00039334106
0.14053164	0.023045651	0.00038927160
0.14066313	0.023361140	0.00038623350
0.14079462	0.023722306	0.00039116616
0.14092611	0.023845293	0.00039100355
0.14105760	0.023361584	0.00038911717
0.14118909	0.023662928	0.00039117723
0.14132058	0.024206786	0.00039110541
0.14145207	0.024218408	0.00039292746
0.14158355	0.023786667	0.00039015762
0.14171504	0.024364397	0.00039387431
0.14184653	0.023730203	0.00038996623
0.14197802	0.023453034	0.00038548478
0.14210951	0.024341590	0.00039226023
0.14224100	0.023839006	0.00038883022
0.14237249	0.023760107	0.00038809830
0.14250398	0.024049032	0.00039211879
0.14263546	0.023349484	0.00038363616
0.14276695	0.023386877	0.00038677795
0.14289844	0.024155133	0.00039075913
0.14302993	0.023460047	0.00038593383
0.14316142	0.024191532	0.00039149771
0.14329291	0.023193831	0.00038338089
0.14342440	0.024374694	0.00039087091
0.14355588	0.023709319	0.00038840649
0.14368737	0.023706689	0.00038725500
0.14381886	0.023541344	0.00038673644
0.14395035	0.023731393	0.00038434119
0.14408184	0.023665800	0.00038606083
0.14421333	0.022935561	0.00038183622
0.14434482	0.023752687	0.00038557179
0.14447631	0.023685145	0.00038545112
0.14460779	0.023799130	0.00038692165
0.14473928	0.024036863	0.00038822303
0.14487077	0.024312906	0.00039191944
0.14500226	0.024131477	0.00038726138
0.14513375	0.024003855	0.00039010357
0.14526524	0.023601465	0.00038373722
0.14539673	0.024033787	0.00038756228
0.14552822	0.023945333	0.00038931160
0.14565970	0.023720255	0.00038460764
0.14579119	0.023854498	0.00038680527
0.14592268	0.023453031	0.00038239230
0.14605417	0.023224756	0.00038177681
0.14618566	0.023298895	0.00038347422
0.14631715	0.023788394	0.00038378186
0.14644864	0.023745835	0.00038417437
0.14658012	0.023552472	0.00038352383
0.14671161	0.023909574	0.00038465754
0.14684310	0.023761493	0.00038660473
0.14697459	0.023763567	0.00038309029
0.14710608	0.023369217	0.00038140972
0.14723757	0.023101562	0.00038061779
0.14736906	0.023494159	0.00038072468
0.14750055	0.023709153	0.00038387794
0.14763203	0.023256733	0.00037961014
0.14776352	0.023502595	0.00038115729
0.14789501	0.023883686	0.00038434200
0.14802650	0.024165289	0.00038429672
0.14815799	0.023363964	0.00038231618
0.14828948	0.023398478	0.00038005140
0.14842097	0.023436575	0.00038193197
0.14855246	0.023944342	0.00038486602
0.14868394	0.022957893	0.00037500912
0.14881543	0.023898712	0.00038499420
0.14894692	0.023266525	0.00038051653
0.14907841	0.023425929	0.00037963111
0.14920990	0.023135442	0.00037869567
0.14934139	0.023820548	0.00038258138
0.14947288	0.023716091	0.00038236068
0.14960436	0.023897876	0.00038242151
0.14973585	0.022986622	0.00037661747
0.14986734	0.023400682	0.00038056778
0.14999883	0.023612724	0.00037954888
0.15013032	0.024411105	0.00038723534
0.15026181	0.024470226	0.00038561956
0.15039330	0.023501289	0.00037929935
0.15052479	0.023699286	0.00038077304
0.15065627	0.023794212	0.00037988609
0.15078776	0.024415403	0.00038455843
0.15091925	0.023809752	0.00038097818
0.15105074	0.023276405	0.00037624047
0.15118223	0.023891758	0.00038232684
0.15131372	0.023845853	0.00038026416
0.15144521	0.023428340	0.00037833762
0.15157670	0.024445824	0.00038554843
0.15170818	0.023663572	0.00037849678
0.15183967	0.023457948	0.00037792099
0.15197116	0.023543210	0.00037947022
0.15210265	0.023930739	0.00038081049
0.15223414	0.024406022	0.00038380696
0.15236563	0.023429488	0.00037651393
0.15249712	0.024002326	0.00038147658
0.15262860	0.023304103	0.00037535413
0.15276009	0.024068401	0.00038057704
0.15289158	0.024059050	0.00038143356
0.15302307	0.023623963	0.00037680291
0.15315456	0.023620812	0.00037676414
0.15328605	0.024073961	0.00038084013
0.15341754	0.023397594	0.00037767778
0.15354903	0.024023190	0.00037923734
0.15368051	0.023276572	0.00037495174
0.15381200	0.023220758	0.00037406570
0.15394349	0.024044305	0.00037955637
0.15407498	0.023388015	0.00037511860
0.15420647	0.022982863	0.00037086088
0.15433796	0.022820727	0.00037205706
0.15446945	0.023205618	0.00037285289
0.15460094	0.023855103	0.00037767453
0.15473242	0.023614901	0.00037643493
0.15486391	0.023430731	0.00037252702
0.15499540	0.023489267	0.00037419603
0.15512689	0.023509286	0.00037537451
0.15525838	0.023132697	0.00037341778
0.15538987	0.023869026	0.00037609414
0.15552136	0.023059869	0.00037136682
0.15565284	0.023428632	0.00037379454
0.15578433	0.024040912	0.00037757601
0.15591582	0.023354733	0.00037371249
0.15604731	0.023201155	0.00037338267
0.15617880	0.022802187	0.00036996178
0.15631029	0.023801103	0.00037727103
0.15644178	0.023613954	0.00037334714
0.15657327	0.023728804	0.00037553919
0.15670475	0.024044658	0.00037595496
0.15683624	0.023206148	0.00037158906
0.15696773	0.024432604	0.00037930142
0.15709922	0.023513172	0.00037318807
0.15723071	0.023760498	0.00037568422
0.15736220	0.023791421	0.00037400107
0.15749369	0.023408458	0.00037111710
0.15762518	0.023468597	0.00037096920
0.15775666	0.024333794	0.00037768301
0.15788815	0.023774507	0.00037531986
0.15801964	0.024207556	0.00037616247
0.15815113	0.023155601	0.00036937331
0.15828262	0.024002877	0.00037435757
0.15841411	0.023197546	0.00037037690
0.15854560	0.023898224	0.00037426548
0.15867708	0.023541770	0.00037046057
0.15880857	0.024010796	0.00037558987
0.15894006	0.023439209	0.00037030764
0.15907155	0.023902152	0.00037298233
0.15920304	0.023520792	0.00037279880
0.15933453	0.023129727	0.00036803386
0.15946602	0.023147401	0.00036964216
0.15959751	0.024086557	0.00037498115
0.15972899	0.023737218	0.00037265145
0.15986048	0.023305551	0.00037054505
0.15999197	0.023844350	0.00037091972
0.16012346	0.023918655	0.00037373109
0.16025495	0.024047191	0.00037275829
0.16038644	0.022729752	0.00036494131
0.16051793	0.024287557	0.00037594870
0.16064942	0.023353064	0.00036671198
0.16078090	0.023339088	0.00036874615
0.16091239	0.023331930	0.00036992405
0.16104388	0.022975229	0.00036475222
0.16117537	0.023041759	0.00036757488
0.16130686	0.023547727	0.00036864113
0.16143835	0.023092773	0.00036661186
0.16156984	0.024058391	0.00037418589
0.16170133	0.023276483	0.00036504326
0.16183281	0.023641581	0.00036961547
0.16196430	0.023197220	0.00036729468
0.16209579	0.023965962	0.00037128028
0.16222728	0.023837565	0.00037166778
0.16235877	0.023750080	0.00036794071
0.16249026	0.024529084	0.00037436559
0.16262175	0.024106627	0.00037092876
0.16275323	0.023835861	0.00036952044
0.16288472	0.023335862	0.00036665162
0.16301621	0.024253738	0.00037053341
0.16314770	0.023690589	0.00036957368
0.16327919	0.023205657	0.00036535930
0.16341068	0.023376408	0.00036513303
0.16354217	0.024448373	0.00037390150
0.16367366	0.023478369	0.00036551661
0.16380514	0.023831507	0.00036967561
0.16393663	0.023354647	0.00036646599
0.16406812	0.023474533	0.00036420720
0.16419961	0.023714337	0.00036775787
0.16433110	0.023036369	0.00036381524
0.16446259	0.023153581	0.00036396113
0.16459408	0.023583163	0.00036719384
0.16472557	0.023493182	0.00036447116
0.16485705	0.023483956	0.00036631922
0.16498854	0.024045731	0.00036840775
0.16512003	0.023932565	0.00036819587
0.16525152	0.023046740	0.00036502243
0.16538301	0.024211746	0.00036780452
0.16551450	0.024252120	0.00037011092
0.16564599	0.023937068	0.00036833069
0.16577747	0.024217421	0.00037072943
0.16590896	0.023489503	0.00036579199
0.16604045	0.023173012	0.00036072161
0.16617194	0.023092941	0.00036243638
0.16630343	0.023855406	0.00036499394
0.16643492	0.023868456	0.00036636937
0.16656641	0.023564063	0.00036560279
0.16669790	0.023315937	0.00036056532
0.16682938	0.023476082	0.00036522957
0.16696087	0.023383761	0.00036369593
0.16709236	0.023558434	0.00036273652
0.16722385	0.022970234	0.00036186442
0.16735534	0.023112569	0.00036066643
0.16748683	0.023160223	0.00036090786
0.16761832	0.023726113	0.00036522885
0.16774981	0.023586029	0.00036174937
0.16788129	0.023457592	0.00036321813
0.16801278	0.023427050	0.00036248285
0.16814427	0.023092861	0.00036188149
0.16827576	0.023564896	0.00036481719
0.16840725	0.023241921	0.00036083856
0.16853874	0.022830580	0.00035760631
0.16867023	0.022891597	0.00035680417
0.16880171	0.023270701	0.00036178128
0.16893320	0.023553566	0.00036300352
0.16906469	0.023627511	0.00036123690
0.16919618	0.023865278	0.00036551374
0.16932767	0.023501397	0.00036120583
0.16945916	0.024400165	0.00036827229
0.16959065	0.023396745	0.00036164368
0.16972214	0.023273493	0.00035936409
0.16985362	0.023812567	0.00036347968
0.16998511	0.023855153	0.00036273572
0.17011660	0.023637335	0.00036259857
0.17024809	0.023362383	0.00036179652
0.17037958	0.022909407	0.00035672200
0.17051107	0.023530262	0.00036296343
0.17064256	0.023448295	0.00036027126
0.17077405	0.023551331	0.00036074288
0.17090553	0.024235603	0.00036552895
0.17103702	0.023679720	0.00036178254
0.17116851	0.023097764	0.00035710038
0.17130000	0.023335146	0.00036059987
0.17143149	0.023147771	0.00035814874
0.17156298	0.023741302	0.00036204557
0.17169447	0.023192216	0.00035666942
0.17182595	0.023322541	0.00035890505
0.17195744	0.023250359	0.00035912177
0.17208893	0.023312560	0.00035688394
0.17222042	0.023823430	0.00036155904
0.17235191	0.023401223	0.00035837855
0.17248340	0.023755150	0.00036109089
0.17261489	0.022819511	0.00035511305
0.17274638	0.023658707	0.00035862568
0.17287786	0.023483158	0.00035970516
0.17300935	0.022832438	0.00035471541
0.17314084	0.023633712	0.00035895350
0.17327233	0.023961286	0.00036117225
0.17340382	0.023126216	0.00035569423
0.17353531	0.023987548	0.00036083539
0.17366680	0.022888079	0.00035419575
0.17379829	0.022710308	0.00035327718
0.17392977	0.023729540	0.00036031500
0.17406126	0.024285404	0.00036274295
0.17419275	0.023270448	0.00035665315
0.17432424	0.023689143	0.00035862548
0.17445573	0.023407546	0.00035613447
0.17458722	0.023734218	0.00036015862
0.17471871	0.023438420	0.00035599566
0.17485019	0.023341841	0.00035704836
0.17498168	0.023155810	0.00035511402
0.17511317	0.023019969	0.00035471492
0.17524466	0.023794246	0.00036055121
0.17537615	0.023637862	0.00035680358
0.17550764	0.023622221	0.00035764096
0.17563913	0.023540423	0.00035596748
0.17577062	0.023813974	0.00035714427
0.17590210	0.023708741	0.00035904220
0.17603359	0.023226269	0.00035402578
0.17616508	0.023589553	0.00035743785
0.17629657	0.023746176	0.00035901591
0.17642806	0.024022927	0.00035769579
0.17655955	0.024163404	0.00036085394
0.17669104	0.023776056	0.00035703061
0.17682253	0.022964304	0.00035147764
0.17695401	0.023180848	0.00035481247
0.17708550	0.023442477	0.00035427956
0.17721699	0.023226604	0.00035382228
0.17734848	0.023831947	0.00035706432
0.17747997	0.023328376	0.00035479682
0.17761146	0.023569239	0.00035733983
0.17774295	0.023548347	0.00035308587
0.17787443	0.023322706	0.00035441715
0.17800592	0.023710988	0.00035459103
0.17813741	0.023879127	0.00035630831
0.17826890	0.022980784	0.00035247226
0.17840039	0.024132907	0.00035693541
0.17853188	0.023028301	0.00035247950
0.17866337	0.023680949	0.00035452587
0.17879486	0.023813506	0.00035581403
0.17892634	0.023156656	0.00035332062
0.17905783	0.023481826	0.00035366430
0.17918932	0.023464974	0.00035404448
0.17932081	0.023631177	0.00035418084
0.17945230	0.022819226	0.00035020454
0.17958379	0.023013114	0.00035157779
0.17971528	0.023884219	0.00035510750
0.17984677	0.023489551	0.00035340214
0.17997825	0.023406497	0.00035319742
0.18010974	0.023200647	0.00035133705
0.18024123	0.023762792	0.00035495512
0.18037272	0.023228140	0.00034986759
0.18050421	0.023583408	0.00036035125
0.18063570	0.023481697	0.00036202314
0.18076719	0.023452146	0.00036249803
0.18089867	0.023248912	0.00036722724
0.18103016	0.022754208	0.00036374410
0.18116165	0.023033651	0.00036708978
0.18129314	0.023603048	0.00037209986
0.18142463	0.023087828	0.00036927842
0.18155612	0.023696362	0.00037722553
0.18168761	0.023358116	0.00037337296
0.18181910	0.023396605	0.00037564765
0.18195058	0.023958425	0.00038280154
0.18208207	0.023149088	0.00037448176
0.18221356	0.022923740	0.00037734730
0.18234505	0.022887419	0.00037601353
0.18247654	0.023323133	0.00038100342
0.18260803	0.023893255	0.00038524113
0.18273952	0.023474376	0.00038355451
0.18287101	0.023476007	0.00038637056
0.18300249	0.023426515	0.00038521942
0.18313398	0.023656385	0.00038628405
0.18326547	0.023961502	0.00039032228
0.18339696	0.023462835	0.00038704462
0.18352845	0.023212359	0.00038666649
0.18365994	0.023051182	0.00038836747
0.18379143	0.023721275	0.00039154809
0.18392292	0.023798191	0.00039604305
0.18405440	0.023677095	0.00039220281
0.18418589	0.023728130	0.00039530462
0.18431738	0.023427469	0.00039374587
0.18444887	0.023952779	0.00039671309
0.18458036	0.023924556	0.00039808991
0.18471185	0.023134308	0.00039382665
0.18484334	0.023387342	0.00039743655
0.18497482	0.023845175	0.00040080444
0.18510631	0.023110267	0.00039367129
0.18523780	0.023324345	0.00039943745
0.18536929	0.023681631	0.00039527022
0.18550078	0.023365294	0.00038781735
0.18563227	0.023202512	0.00038514509
0.18576376	0.022771146	0.00037450730
0.18589525	0.023008539	0.00038027804
0.18602673	0.023223255	0.00037922157
0.18615822	0.023532824	0.00038046881
0.18628971	0.023403186	0.00037815624
0.18642120	0.023315228	0.00037497420
0.18655269	0.022818488	0.00037336964
0.18668418	0.024262268	0.00037908105
0.18681567	0.024417617	0.00037894376
0.18694716	0.023425195	0.00037304745
0.18707864	0.023588935	0.00037031223
0.18721013	0.023436606	0.00037019502
0.18734162	0.022990214	0.00036810390
0.18747311	0.023136069	0.00036508577
0.18760460	0.022899619	0.00036627694
0.18773609	0.022955542	0.00036224755
0.18786758	0.023824694	0.00036926854
0.18799906	0.023224488	0.00036557078
0.18813055	0.023361063	0.00036353004
0.18826204	0.023668195	0.00036618757
0.18839353	0.023771224	0.00036366332
0.18852502	0.023348084	0.00036294074
0.18865651	0.023190959	0.00036271102
0.18878800	0.023549666	0.00036042379
0.18891949	0.023393228	0.00035984030
0.18905097	0.023011338	0.00035768639
0.18918246	0.022850575	0.00035695581
0.18931395	0.023314899	0.00035848015
0.18944544	0.023695880	0.00035827598
0.18957693	0.023855267	0.00036030700
0.18970842	0.023746894	0.00035794733
0.18983991	0.022490644	0.00035181112
0.18997140	0.023648012	0.00035845694
0.19010288	0.023384766	0.00035361497
0.19023437	0.023034348	0.00035355436
0.19036586	0.023304128	0.00035471695
0.19049735	0.023800206	0.00035550617
0.19062884	0.023874305	0.00035654427
0.19076033	0.023277839	0.00035016465
0.19089182	0.023862631	0.00035617012
0.19102330	0.023589991	0.00035436336
0.19115479	0.023492209	0.00035253647
0.19128628	0.023524263	0.00035382611
0.19141777	0.023273434	0.00035055426
0.19154926	0.023257059	0.00035122311
0.19168075	0.022484622	0.00034590874
0.19181224	0.023919127	0.00035503805
0.19194373	0.023830670	0.00035368399
0.19207521	0.023230403	0.00034902658
0.19220670	0.023457625	0.00035026339
0.19233819	0.023198607	0.00035012415
0.19246968	0.023381266	0.00035009464
0.19260117	0.023310244	0.00035015896
0.19273266	0.023726265	0.00035176007
0.19286415	0.023052168	0.00034767812
0.19299564	0.022908764	0.00034930374
0.19312712	0.023571036	0.00034937701
0.19325861	0.022684134	0.00034734080
0.19339010	0.023199052	0.00034694139
0.19352159	0.022717849	0.00034509742
0.19365308	0.023286425	0.00034956605
0.19378457	0.023582236	0.00034921568
0.19391606	0.023365305	0.00034822311
0.19404754	0.024037206	0.00035254940
0.19417903	0.023584334	0.00035079434
0.19431052	0.023351855	0.00034924804
0.19444201	0.023725857	0.00035074848
0.19457350	0.023217151	0.00034823542
0.19470499	0.023304932	0.00034679974
0.19483648	0.023322469	0.00034732676
0.19496797	0.023740900	0.00035135906
0.19509945	0.023229853	0.00034648238
0.19523094	0.022902783	0.00034506868
0.19536243	0.023198341	0.00034596408
0.19549392	0.022901001	0.00034379188
0.19562541	0.023385483	0.00034794845
0.19575690	0.023483182	0.00034691351
0.19588839	0.024178614	0.00035062571
0.19601988	0.023447586	0.00034542593
0.19615136	0.022968252	0.00034294516
0.19628285	0.023077507	0.00034566058
0.19641434	0.023314379	0.00034523963
0.19654583	0.023625641	0.00034795202
0.19667732	0.023413535	0.00034621201
0.19680881	0.023402014	0.00034653213
0.19694030	0.024098597	0.00034955212
0.19707178	0.023167488	0.00034358931
0.19720327	0.023748233	0.00034723555
0.19733476	0.022782541	0.00034215500
0.19746625	0.023120241	0.00034257317
0.19759774	0.023163892	0.00034502598
0.19772923	0.022724375	0.00034128161
0.19786072	0.023410208	0.00034500731
0.19799221	0.022919717	0.00034345768
0.19812369	0.023760428	0.00034497004
0.19825518	0.022877391	0.00034318961
0.19838667	0.023110908	0.00034184381
0.19851816	0.022789030	0.00034036295
0.19864965	0.023783348	0.00034668405
0.19878114	0.023449408	0.00034290272
0.19891263	0.023748502	0.00034695092
0.19904412	0.023539851	0.00034412814
0.19917560	0.022811619	0.00034186682
0.19930709	0.023966590	0.00034723400
0.19943858	0.023492886	0.00034269337
0.19957007	0.023996596	0.00034733951
0.19970156	0.023263247	0.00034174811
0.19983305	0.023926365	0.00034631099
0.19996454	0.024047481	0.00034720803
0.20009602	0.023424730	0.00034253868
0.20022751	0.023731984	0.00034660644
0.20035900	0.023047527	0.00034143160
0.20049049	0.023376969	0.00034282278
0.20062198	0.023811901	0.00034469503
0.20075347	0.023779402	0.00034421469
0.20088496	0.023239038	0.00034251058
0.20101645	0.023222997	0.00034216909
0.20114793	0.023257694	0.00034097419
0.20127942	0.022996294	0.00034023674
0.20141091	0.023229485	0.00034008043
0.20154240	0.022590097	0.00033756496
0.20167389	0.023386597	0.00034232957
0.20180538	0.023294739	0.00034009264
0.20193687	0.022976899	0.00033907032
0.20206836	0.022762170	0.00033869070
0.20219984	0.023624518	0.00034295372
0.20233133	0.023273642	0.00034220944
0.20246282	0.023136960	0.00033809173
0.20259431	0.023648933	0.00034131975
0.20272580	0.023666509	0.00034165205
0.20285729	0.023258749	0.00033952045
0.20298878	0.023362980	0.00034107185
0.20312027	0.023230491	0.00033658528
0.20325175	0.023768480	0.00034317960
0.20338324	0.023439634	0.00033889394
0.20351473	0.022907505	0.00033691669
0.20364622	0.023075492	0.00033844317
0.20377771	0.023749018	0.00034048340
0.20390920	0.023653875	0.00034186952
0.20404069	0.023393866	0.00033913844
0.20417217	0.022764608	0.00033577210
0.20430366	0.023338893	0.00033952517
0.20443515	0.023126297	0.00033520490
0.20456664	0.023061620	0.00033760053
0.20469813	0.022876201	0.00033591885
0.20482962	0.023282736	0.00033689046
0.20496111	0.023182223	0.00033747858
0.20509260	0.023454447	0.00033907951
0.20522408	0.023199390	0.00033715992
0.20535557	0.022828455	0.00033638433
0.20548706	0.022941462	0.00033512650
0.20561855	0.023044732	0.00033660659
0.20575004	0.023283607	0.00033596784
0.20588153	0.023352108	0.00033717334
0.20601302	0.023573076	0.00033990124
0.20614451	0.023156475	0.00033452970
0.20627599	0.022743647	0.00033427042
0.20640748	0.023288282	0.00033635510
0.20653897	0.023045805	0.00033589364
0.20667046	0.023466069	0.00033804372
0.20680195	0.022613920	0.00033226627
0.20693344	0.023376386	0.00033741862
0.20706493	0.023580698	0.00033812795
0.20719641	0.023324869	0.00033655595
0.20732790	0.022937655	0.00033605050
0.20745939	0.023618570	0.00033671177
0.20759088	0.023576255	0.00033733515
0.20772237	0.023011518	0.00033410755
0.20785386	0.023298517	0.00033606950
0.20798535	0.022992002	0.00033593255
0.20811684	0.023738550	0.00033712368
0.20824832	0.023297053	0.00033503110
0.20837981	0.023448463	0.00033683637
0.20851130	0.023314174	0.00033585583
0.20864279	0.022956714	0.00033438495
0.20877428	0.023331478	0.00033403449
0.20890577	0.022319458	0.00032960305
0.20903726	0.023223566	0.00033534303
0.20916875	0.022985119	0.00033406456
0.20930023	0.023666232	0.00033746102
0.20943172	0.023625631	0.00033677266
0.20956321	0.023319200	0.00033453091
0.20969470	0.023338412	0.00033593265
0.20982619	0.023613720	0.00033631257
0.20995768	0.023350345	0.00033499253
0.21008917	0.023698748	0.00033589265
0.21022065	0.023768522	0.00033758473
0.21035214	0.023604216	0.00033763922
0.21048363	0.023480319	0.00033413815
0.21061512	0.023496793	0.00033728868
0.21074661	0.023128784	0.00033186859
0.21087810	0.022660830	0.00032973118
0.21100959	0.023461049	0.00033590899
0.21114108	0.023120617	0.00033256592
0.21127256	0.022926163	0.00033345798
0.21140405	0.023273505	0.00033253853
0.21153554	0.022795755	0.00033054942
0.21166703	0.022571145	0.00033028579
0.21179852	0.023122711	0.00033299089
0.21193001	0.023288494	0.00033376351
0.21206150	0.023006264	0.00033077489
0.21219299	0.023114998	0.00033052621
0.21232447	0.023023392	0.00033163282
0.21245596	0.023643081	0.00033476743
0.21258745	0.023882478	0.00033616670
0.21271894	0.023633827	0.00033417267
0.21285043	0.022848839	0.00033013612
0.21298192	0.022931043	0.00033213368
0.21311341	0.022979546	0.00032995631
0.21324489	0.023548953	0.00033369226
0.21337638	0.023292675	0.00033110640
0.21350787	0.023356451	0.00033303534
0.21363936	0.023281142	0.00033290706
0.21377085	0.023143364	0.00033045787
0.21390234	0.023540843	0.00033438517
0.21403383	0.022952858	0.00032962511
0.21416532	0.023318196	0.00033133176
0.21429680	0.023297806	0.00033255374
0.21442829	0.023011090	0.00033022959
0.21455978	0.023311164	0.00033034551
0.21469127	0.023407866	0.00033213373
0.21482276	0.022723125	0.00032729416
0.21495425	0.023496417	0.00033278649
0.21508574	0.022943628	0.00032960913
0.21521723	0.023068305	0.00032981551
0.21534871	0.023156939	0.00033173602
0.21548020	0.023068759	0.00032648888
0.21561169	0.022769749	0.00032799429
0.21574318	0.022714110	0.00032824134
0.21587467	0.022795927	0.00032728990
0.21600616	0.024001271	0.00033452277
0.21613765	0.023352034	0.00032987550
0.21626913	0.022963842	0.00032945780
0.21640062	0.022717556	0.00032693850
0.21653211	0.023757094	0.00033247252
0.21666360	0.023018481	0.00032794798
0.21679509	0.023413428	0.00032968559
0.21692658	0.023435089	0.00033163766
0.21705807	0.023100401	0.00032819409
0.21718956	0.023769066	0.00033037697
0.21732104	0.022836567	0.00032699411
0.21745253	0.023582400	0.00033004839
0.21758402	0.023656516	0.00033146739
0.21771551	0.022906525	0.00032687816
0.21784700	0.023336964	0.00032798368
0.21797849	0.023072004	0.00032888033
0.21810998	0.023104276	0.00032687432
0.21824147	0.023288662	0.00032908307
0.21837295	0.023532089	0.00033097204
0.21850444	0.022871467	0.00032529329
0.21863593	0.023156386	0.00032865783
0.21876742	0.023530472	0.00032813131
0.21889891	0.023213998	0.00032886226
0.21903040	0.023053376	0.00032721229
0.21916189	0.022907160	0.00032401165
0.21929337	0.023201113	0.00032787512
0.21942486	0.023020860	0.00032546364
0.21955635	0.022935391	0.00032621043
0.21968784	0.023829694	0.00033036185
0.21981933	0.023374084	0.00032637824
0.21995082	0.023635380	0.00032972626
0.22008231	0.023293441	0.00032753922
0.22021380	0.022573703	0.00032404692
0.22034528	0.023241320	0.00032824157
0.22047677	0.022975463	0.00032285307
0.22060826	0.022724389	0.00032433453
0.22073975	0.023178571	0.00032671831
0.22087124	0.022934856	0.00032532809
0.22100273	0.022726668	0.00032405194
0.22113422	0.022915460	0.00032382682
0.22126571	0.022950967	0.00032456201
0.22139719	0.023349508	0.00032599165
0.22152868	0.023335492	0.00032689541
0.22166017	0.022733236	0.00032503226
0.22179166	0.022787035	0.00032211097
0.22192315	0.023101708	0.00032593415
0.22205464	0.023412927	0.00032681751
0.22218613	0.022746667	0.00032286846
0.22231761	0.023053205	0.00032385798
0.22244910	0.023286287	0.00032531519
0.22258059	0.022606148	0.00032294483
0.22271208	0.023206713	0.00032627719
0.22284357	0.023317826	0.00032588158
0.22297506	0.023345845	0.00032614246
0.22310655	0.022768868	0.00032177029
0.22323804	0.023347341	0.00032704125
0.22336952	0.023131107	0.00032508132
0.22350101	0.023774864	0.00032711081
0.22363250	0.023657788	0.00032714896
0.22376399	0.023307985	0.00032522608
0.22389548	0.023750177	0.00032868145
0.22402697	0.023210913	0.00032574484
0.22415846	0.022950679	0.00032190518
0.22428995	0.022894916	0.00032219733
0.22442143	0.023280795	0.00032409324
0.22455292	0.023216567	0.00032472175
0.22468441	0.023400103	0.00032562643
0.22481590	0.023486750	0.00032605621
0.22494739	0.023131668	0.00032264564
0.22507888	0.022848001	0.00032188097
0.22521037	0.022673793	0.00032097122
0.22534186	0.022913607	0.00032294021
0.22547334	0.023224699	0.00032335956
0.22560483	0.023544501	0.00032446156
0.22573632	0.023225557	0.00032385159
0.22586781	0.023566235	0.00032570874
0.22599930	0.023802401	0.00032804482
0.22613079	0.023156481	0.00032179993
0.22626228	0.023113956	0.00032284808
0.22639376	0.023767614	0.00032533538
0.22652525	0.023027808	0.00032152944
0.22665674	0.022875917	0.00032217905
0.22678823	0.023493464	0.00032399817
0.22691972	0.022751945	0.00032031521
0.22705121	0.023146347	0.00032193253
0.22718270	0.023233806	0.00032226385
0.22731419	0.023317693	0.00032402773
0.22744567	0.022989350	0.00032082660
0.22757716	0.023130234	0.00032008032
0.22770865	0.023118865	0.00032164095
0.22784014	0.023208410	0.00032202884
0.22797163	0.023224385	0.00032326942
0.22810312	0.023147889	0.00031967774
0.22823461	0.022330009	0.00031759444
0.22836610	0.022913102	0.00032210543
0.22849758	0.023079759	0.00032014160
0.22862907	0.023448115	0.00032406372
0.22876056	0.022844346	0.00031910429
0.22889205	0.023141831	0.00032143388
0.22902354	0.022809692	0.00032022913
0.22915503	0.023287780	0.00032042184
0.22928652	0.023429569	0.00032370020
0.22941800	0.023528959	0.00032242450
0.22954949	0.023059185	0.00031961484
0.22968098	0.024036562	0.00032547383
0.22981247	0.023158504	0.00032003408
0.22994396	0.022864535	0.00031878347
0.23007545	0.022907025	0.00032154391
0.23020694	0.022872084	0.00032356655
0.23033843	0.022829087	0.00032895332
0.23046991	0.022773952	0.00032962439
0.23060140	0.023002652	0.00033229854
0.23073289	0.022945260	0.00033194655
0.23086438	0.022725538	0.00033247951
0.23099587	0.022923320	0.00033760252
0.23112736	0.022459878	0.00033372831
0.23125885	0.022897678	0.00033910093
0.23139034	0.022808284	0.00033693946
0.23152182	0.022899509	0.00034004328
0.23165331	0.023357964	0.00034568803
0.23178480	0.022756926	0.00034054253
0.23191629	0.023060907	0.00034522508
0.23204778	0.023112636	0.00034445637
0.23217927	0.022781907	0.00034219918
0.23231076	0.023058348	0.00034799131
0.23244224	0.023088376	0.00034721513
0.23257373	0.023438556	0.00034872158
0.23270522	0.022779448	0.00034657303
0.23283671	0.022816248	0.00034558015
0.23296820	0.022871126	0.00034764541
0.23309969	0.023179551	0.00034716839
0.23323118	0.023218291	0.00034859698
0.23336267	0.023174544	0.00034820441
0.23349415	0.023346901	0.00034807845
0.23362564	0.022626531	0.00034611333
0.23375713	0.022913814	0.00034803901
0.23388862	0.023633739	0.00035041299
0.23402011	0.023470612	0.00035242076
0.23415160	0.023116132	0.00034752663
0.23428309	0.023036077	0.00035041684
0.23441458	0.023124848	0.00034914486
0.23454606	0.022842720	0.00034909252
0.23467755	0.023347348	0.00035131272
0.23480904	0.022640989	0.00034721879
0.23494053	0.023556271	0.00035293306
0.23507202	0.023136718	0.00035085036
0.23520351	0.022687321	0.00034833032
0.23533500	0.023404829	0.00035245613
0.23546648	0.023210394	0.00035157098
0.23559797	0.023447986	0.00035288966
0.23572946	0.022973474	0.00035051581
0.23586095	0.022708243	0.00034977522
0.23599244	0.023614297	0.00035598922
0.23612393	0.023862550	0.00035675043
0.23625542	0.023567176	0.00035735255
0.23638691	0.023247080	0.00035387860
0.23651839	0.022691985	0.00034912980
0.23664988	0.023319043	0.00035543988
0.23678137	0.022565019	0.00035055102
0.23691286	0.022873839	0.00035252737
0.23704435	0.023155739	0.00035394023
0.23717584	0.022996047	0.00035337133
0.23730733	0.023132577	0.00035570595
0.23743882	0.022914895	0.00035382359
0.23757030	0.023167749	0.00035487657
0.23770179	0.023666131	0.00035938403
0.23783328	0.023111230	0.00035397981
0.23796477	0.023112196	0.00035530880
0.23809626	0.023439345	0.00035575927
0.23822775	0.022968406	0.00035470959
0.23835924	0.023539089	0.00036043578
0.23849072	0.023358766	0.00035520545
0.23862221	0.023667203	0.00035977713
0.23875370	0.023126261	0.00035493067
0.23888519	0.023255344	0.00035800424
0.23901668	0.023609976	0.00036105267
0.23914817	0.023242051	0.00035475797
0.23927966	0.023669025	0.00036054511
0.23941115	0.023615540	0.00035932767
0.23954263	0.023039441	0.00035724148
0.23967412	0.022762788	0.00035580890
0.23980561	0.023461555	0.00035737938
0.23993710	0.022932998	0.00035782856
0.24006859	0.023052946	0.00035720446
0.24020008	0.023021122	0.00035847822
0.24033157	0.022838368	0.00035584571
0.24046306	0.023094365	0.00035635358
0.24059454	0.022925074	0.00035729045
0.24072603	0.023076953	0.00035828438
0.24085752	0.022530934	0.00035586315
0.24098901	0.023094142	0.00036122461
0.24112050	0.023267200	0.00035655029
0.24125199	0.023672833	0.00036247703
0.24138348	0.023411745	0.00036194204
0.24151496	0.023002830	0.00035665695
0.24164645	0.022648754	0.00035656266
0.24177794	0.022551612	0.00035464240
0.24190943	0.022890596	0.00035775452
0.24204092	0.023581466	0.00036212897
0.24217241	0.023610223	0.00036209200
0.24230390	0.023333046	0.00036153730
0.24243539	0.022337543	0.00035316267
0.24256687	0.023456131	0.00036150674
0.24269836	0.022994193	0.00035908304
0.24282985	0.023098280	0.00035859057
0.24296134	0.023288404	0.00036112844
0.24309283	0.023179629	0.00036055473
0.24322432	0.022127906	0.00035413427
0.24335581	0.022665132	0.00036017828
0.24348730	0.022865234	0.00035947459
0.24361878	0.023322280	0.00036194479
0.24375027	0.023051022	0.00035934079
0.24388176	0.023340565	0.00036147512
0.24401325	0.022848841	0.00036159164
0.24414474	0.022838771	0.00035819186
0.24427623	0.023018246	0.00036045866
0.24440772	0.023544242	0.00036405601
0.24453920	0.023498452	0.00036331945
0.24467069	0.023409857	0.00036567278
0.24480218	0.022519228	0.00035761978
0.24493367	0.023424989	0.00036361903
0.24506516	0.023183927	0.00036186384
0.24519665	0.023362709	0.00036428991
0.24532814	0.023438059	0.00036511158
0.24545963	0.023170848	0.00036201046
0.24559111	0.023281795	0.00036425116
0.24572260	0.022760771	0.00036048087
0.24585409	0.023422841	0.00036421962
0.24598558	0.023384115	0.00036477446
0.24611707	0.023459365	0.00036526730
0.24624856	0.023185328	0.00036288151
0.24638005	0.022650105	0.00036097972
0.24651154	0.023028751	0.00036192634
0.24664302	0.023377585	0.00036716324
0.24677451	0.023650831	0.00036586921
0.24690600	0.022939082	0.00036241624
0.24703749	0.022549876	0.00036090148
0.24716898	0.022733732	0.00035998946
0.24730047	0.023751015	0.00036907767
0.24743196	0.023325206	0.00036561459
0.24756345	0.023200526	0.00036481606
0.24769493	0.022768594	0.00036431879
0.24782642	0.023022221	0.00036335537
0.24795791	0.023461176	0.00036663502
0.24808940	0.023231100	0.00036496227
0.24822089	0.023683671	0.00036693853
0.24835238	0.023286242	0.00036724778
0.24848387	0.023284237	0.00036482058
0.24861535	0.023161226	0.00036620525
0.24874684	0.022624592	0.00036180254
0.24887833	0.023113866	0.00036447737
0.24900982	0.023515005	0.00036906122
0.24914131	0.023857955	0.00037021225
0.24927280	0.023804607	0.00036994127
0.24940429	0.023051314	0.00036457598
0.24953578	0.023193364	0.00036549673
0.24966726	0.023049651	0.00036617686
0.24979875	0.023041660	0.00036409310
0.24993024	0.023077548	0.00036629864
0.25006173	0.023086322	0.00036508466
0.25019322	0.023194732	0.00036563700
0.25032471	0.023207382	0.00036749349
0.25045620	0.022865343	0.00036346285
0.25058769	0.023101859	0.00036624339
0.25071917	0.023169313	0.00036618308
0.25085066	0.022051869	0.00035903484
0.25098215	0.023529828	0.00037008391
0.25111364	0.023087070	0.00036519772
0.25124513	0.022771062	0.00036611648
0.25137662	0.023426171	0.00036853177
0.25150811	0.023214646	0.00036598963
0.25163959	0.022954066	0.00036617481
0.25177108	0.023121086	0.00036474463
0.25190257	0.023014438	0.00036659763
0.25203406	0.023312978	0.00036946748
0.25216555	0.023217402	0.00036699549
0.25229704	0.023351567	0.00036962328
0.25242853	0.023827006	0.00037112557
0.25256002	0.022812118	0.00036542227
0.25269150	0.022600877	0.00036470409
0.25282299	0.023334928	0.00036777297
0.25295448	0.023070838	0.00036841366
0.25308597	0.023559987	0.00036839084
0.25321746	0.023357337	0.00037092150
0.25334895	0.023251359	0.00036891895
0.25348044	0.023258476	0.00036815881
0.25361193	0.022810278	0.00036533991
0.25374341	0.022259740	0.00036256224
0.25387490	0.023116403	0.00036711999
0.25400639	0.022956043	0.00037446969
0.25413788	0.022924673	0.00037786835
0.25426937	0.023144499	0.00038452458
0.25440086	0.023380792	0.00038831461
0.25453235	0.022920903	0.00038760777
0.25466383	0.022941561	0.00038961950
0.25479532	0.023235791	0.00039269148
0.25492681	0.022648286	0.00039183254
0.25505830	0.023312483	0.00039897597
0.25518979	0.022643481	0.00039572294
0.25532128	0.023139230	0.00040188680
0.25545277	0.023669942	0.00040642426
0.25558426	0.022954319	0.00040294107
0.25571574	0.022444450	0.00039994245
0.25584723	0.023283178	0.00040866430
0.25597872	0.023414775	0.00041234854
0.25611021	0.022824169	0.00040858996
0.25624170	0.022600060	0.00040987289
0.25637319	0.023136043	0.00041542215
0.25650468	0.023544641	0.00041921031
0.25663617	0.023994408	0.00042400620
0.25676765	0.023384029	0.00042185316
0.25689914	0.023759182	0.00042447840
0.25703063	0.023662593	0.00042799465
0.25716212	0.023242634	0.00042382472
0.25729361	0.022902777	0.00042316315
0.25742510	0.023289897	0.00042853996
0.25755659	0.023056585	0.00042979268
0.25768807	0.023677740	0.00043379673
0.25781956	0.023168198	0.00043152852
0.25795105	0.022954203	0.00043155944
0.25808254	0.022700473	0.00043305488
0.25821403	0.023430514	0.00043588048
0.25834552	0.023154040	0.00043686894
0.25847701	0.023204323	0.00043630896
0.25860850	0.023604643	0.00044200863
0.25873998	0.023283956	0.00044188287
0.25887147	0.023350511	0.00044416161
0.25900296	0.023347973	0.00044226284
0.25913445	0.022603869	0.00043754977
0.25926594	0.023074787	0.00044132644
0.25939743	0.023142755	0.00044384964
0.25952892	0.022460930	0.00043811944
0.25966041	0.023627689	0.00045219051
0.25979189	0.023482716	0.00044675566
0.25992338	0.023743477	0.00045155444
0.26005487	0.023250890	0.00044873398
0.26018636	0.022773078	0.00044545589
0.26031785	0.023204471	0.00044852589
0.26044934	0.022910660	0.00044592390
0.26058083	0.023377751	0.00045143195
0.26071231	0.023101950	0.00045167549
0.26084380	0.023893686	0.00045586206
0.26097529	0.023004845	0.00045165471
0.26110678	0.022627501	0.00044873334
0.26123827	0.022849370	0.00045103341
0.26136976	0.022757757	0.00045114265
0.26150125	0.023421249	0.00045743757
0.26163274	0.021791946	0.00044473360
0.26176422	0.023289768	0.00045589309
0.26189571	0.022401135	0.00045366565
0.26202720	0.023272464	0.00045877035
0.26215869	0.023523613	0.00046095005
0.26229018	0.023357001	0.00046124509
0.26242167	0.022754142	0.00045579371
0.26255316	0.022777594	0.00045733086
0.26268465	0.022706714	0.00046034534
0.26281613	0.023265560	0.00046214710
0.26294762	0.023553264	0.00046400300
0.26307911	0.023463356	0.00046500775
0.26321060	0.022972041	0.00046462469
0.26334209	0.022849256	0.00046587724
0.26347358	0.023307526	0.00046554350
0.26360507	0.022631009	0.00046054806
0.26373655	0.022816586	0.00046354813
0.26386804	0.023412702	0.00046875893
0.26399953	0.022446935	0.00046519763
0.26413102	0.022908466	0.00046531370
0.26426251	0.023936009	0.00047633340
0.26439400	0.022913606	0.00046669754
0.26452549	0.022170681	0.00046683891
0.26465698	0.023690797	0.00047758798
0.26478846	0.023312789	0.00047133955
0.26491995	0.023200098	0.00047535628
0.26505144	0.023113466	0.00047179489
0.26518293	0.023091949	0.00047323972
0.26531442	0.023185620	0.00047883986
0.26544591	0.021863357	0.00046317514
[truncated: 567 more rows]
