# Supplementary material for: Invariant surface glycoprotein 65 of Trypanosoma brucei is a complement C3 receptor
Source: Nat Commun. 2022 Aug 29;13:5085. doi: 10.1038/s41467-022-32728-9 (PMC9424271; doi:10.1038/s41467-022-32728-9)
Supplement: Supplementary file 4 — supplementary data 2 [file 41467_2022_32728_MOESM4_ESM.zip › b21-414646_00129.dat]

0.0026000000	40.098777	0.13740599
0.0027314887	29.014765	0.10736347
0.0028629774	22.579165	0.090561145
0.0029944661	17.311264	0.076101738
0.0031259548	12.456364	0.059321398
0.0032574435	11.001788	0.057707066
0.0033889322	8.8378873	0.048893070
0.0035204209	11.501468	0.048562698
0.0036519096	12.316135	0.046632961
0.0037833983	10.050868	0.039717446
0.0039148870	8.2743338	0.034771940
0.0040463757	6.7754263	0.030270976
0.0041778644	5.5545801	0.025689508
0.0043093531	4.6580698	0.023097425
0.0044408418	3.8966054	0.020317705
0.0045723305	3.1358452	0.018226730
0.0047038192	2.9136772	0.016815398
0.0048353079	2.5232795	0.015191385
0.0049667966	2.2220312	0.014204736
0.0050982853	1.8888418	0.012406738
0.0052297740	1.7317129	0.012034783
0.0053612627	1.5254687	0.010907620
0.0054927514	1.4162307	0.010231161
0.0056242401	1.2488762	0.0095798519
0.0057557288	1.1908436	0.0090954459
0.0058872175	1.0813397	0.0085511460
0.0060187062	1.0345873	0.0083420899
0.0061501949	0.90514567	0.0074739095
0.0062816836	0.88060992	0.0075384297
0.0064131723	0.82460177	0.0071510107
0.0065446610	0.78850078	0.0068925841
0.0066761496	0.76498212	0.0067570650
0.0068076383	0.72930983	0.0064480125
0.0069391270	0.68402454	0.0063449944
0.0070706157	0.66437723	0.0061542797
0.0072021044	0.63603528	0.0059551882
0.0073335931	0.61110359	0.0058118691
0.0074650818	0.58411613	0.0055166702
0.0075965705	0.57271624	0.0055079055
0.0077280592	0.54523645	0.0053518893
0.0078595479	0.51332103	0.0050687404
0.0079910366	0.51317590	0.0050982211
0.0081225253	0.47592149	0.0047692408
0.0082540140	0.46211174	0.0047262649
0.0083855027	0.46087943	0.0047380087
0.0085169914	0.42064771	0.0044340162
0.0086484801	0.40234517	0.0043049423
0.0087799688	0.38743262	0.0041498994
0.0089114575	0.38080336	0.0041359920
0.0090429462	0.36096699	0.0039986678
0.0091744349	0.34176840	0.0038576670
0.0093059236	0.33096097	0.0037512444
0.0094374123	0.32029835	0.0036658832
0.0095689010	0.30425707	0.0035153678
0.0097003897	0.29338773	0.0034799119
0.0098318784	0.28417585	0.0033758769
0.0099633671	0.26708904	0.0032372646
0.010094856	0.25687121	0.0031649846
0.010226345	0.23972409	0.0029851454
0.010357833	0.23900297	0.0030576142
0.010489322	0.22363694	0.0028706812
0.010620811	0.21579284	0.0028001439
0.010752299	0.20675614	0.0027289933
0.010883788	0.19549583	0.0025989984
0.011015277	0.19273518	0.0026271759
0.011146765	0.18423661	0.0024892294
0.011278254	0.17237536	0.0023987336
0.011409743	0.16435307	0.0023180529
0.011541231	0.15154073	0.0021923316
0.011672720	0.15453068	0.0022193888
0.011804209	0.14347037	0.0020573590
0.011935698	0.13156277	0.0019655949
0.012067186	0.13087363	0.0019490009
0.012198675	0.12204968	0.0018208259
0.012330164	0.11886329	0.0018011656
0.012461652	0.11311056	0.0017368764
0.012593141	0.10853137	0.0016638156
0.012724630	0.10542320	0.0016394506
0.012856118	0.097091566	0.0015239537
0.012987607	0.096056123	0.0015332218
0.013119096	0.092355860	0.0014702305
0.013250585	0.091871670	0.0014509836
0.013382073	0.086480340	0.0014122168
0.013513562	0.088477720	0.0014060011
0.013645051	0.084896323	0.0013865352
0.013776539	0.080687009	0.0013449684
0.013908028	0.078937114	0.0013072917
0.014039517	0.078418009	0.0012970921
0.014171005	0.076805737	0.0012756669
0.014302494	0.074773432	0.0012604799
0.014433983	0.071566158	0.0012342608
0.014565472	0.071265975	0.0012059921
0.014696960	0.069983057	0.0012009043
0.014828449	0.067775914	0.0011638875
0.014959938	0.066410160	0.0011606182
0.015091426	0.065572196	0.0011553694
0.015222915	0.063719223	0.0011113875
0.015354404	0.063545432	0.0011155001
0.015485892	0.061789673	0.0010885502
0.015617381	0.062451092	0.0010984901
0.015748870	0.063162254	0.0011028508
0.015880359	0.061631968	0.0010730233
0.016011847	0.061368558	0.0010713656
0.016143336	0.056652152	0.0010188078
0.016274825	0.051218869	0.00097417981
0.016406313	0.054584731	0.00099572054
0.016537802	0.052911634	0.00097364721
0.016669291	0.054171500	0.00098198638
0.016800779	0.055247922	0.00098750798
0.016932268	0.055530256	0.00098793924
0.017063757	0.059742472	0.0010206462
0.017195246	0.060722901	0.0010206995
0.017326734	0.059888991	0.0010131520
0.017458223	0.056545186	0.00097794948
0.017589712	0.055910631	0.00096841768
0.017721200	0.055302453	0.00096751184
0.017852689	0.055025531	0.00094364859
0.017984178	0.054009771	0.00094591462
0.018115666	0.055170938	0.00094978869
0.018247155	0.053686103	0.00093169078
0.018378644	0.052364789	0.00092303837
0.018510133	0.052803117	0.00091622366
0.018641621	0.050351727	0.00089460537
0.018773110	0.051209146	0.00089722931
0.018904599	0.050836630	0.00089250692
0.019036087	0.049485645	0.00087611502
0.019167576	0.047896333	0.00085548970
0.019299065	0.046539873	0.00083945357
0.019430553	0.048579278	0.00086436328
0.019562042	0.045823331	0.00083165067
0.019693531	0.046125542	0.00083134200
0.019825019	0.045807799	0.00082394969
0.019956508	0.045957033	0.00081952387
0.020087997	0.045685256	0.00082205016
0.020219486	0.044689187	0.00080671277
0.020350974	0.043908614	0.00080593488
0.020482463	0.044621723	0.00079560645
0.020613952	0.043924191	0.00078867523
0.020745440	0.041335140	0.00077067065
0.020876929	0.041641502	0.00076498647
0.021008418	0.041813108	0.00076953250
0.021139906	0.041900970	0.00076600059
0.021271395	0.041273772	0.00075276660
0.021402884	0.040747044	0.00075072427
0.021534373	0.039265716	0.00073317121
0.021665861	0.039943944	0.00073743090
0.021797350	0.039625545	0.00073348469
0.021928839	0.039637960	0.00072142967
0.022060327	0.040668646	0.00073970268
0.022191816	0.039379580	0.00072038801
0.022323305	0.038113341	0.00071112749
0.022454793	0.039306692	0.00071667890
0.022586282	0.037065133	0.00069090201
0.022717771	0.036699605	0.00069545116
0.022849260	0.035855225	0.00067874266
0.022980748	0.036420654	0.00068742647
0.023112237	0.036119609	0.00067607347
0.023243726	0.036718608	0.00067971982
0.023375214	0.037468276	0.00069080525
0.023506703	0.036721355	0.00067841296
0.023638192	0.037005789	0.00067909222
0.023769680	0.037361515	0.00068225200
0.023901169	0.038019220	0.00068207086
0.024032658	0.038115243	0.00068605374
0.024164147	0.037080961	0.00067169206
0.024295635	0.037374972	0.00066993757
0.024427124	0.036732057	0.00066270912
0.024558613	0.035818496	0.00065073744
0.024690101	0.036282722	0.00066384808
0.024821590	0.037792403	0.00066854186
0.024953079	0.036003457	0.00064886968
0.025084567	0.035879087	0.00065088838
0.025216056	0.035885361	0.00064429577
0.025347545	0.036293832	0.00065352709
0.025479034	0.036307260	0.00064650770
0.025610522	0.036118199	0.00063862589
0.025742011	0.035419217	0.00063511873
0.025873500	0.035313140	0.00063262217
0.026004988	0.034622874	0.00063028375
0.026136477	0.035559566	0.00063419616
0.026267966	0.035311989	0.00062641101
0.026399454	0.035535905	0.00063005938
0.026530943	0.035851396	0.00062785037
0.026662432	0.034275965	0.00061713911
0.026793920	0.035223019	0.00062110636
0.026925409	0.035003522	0.00061696420
0.027056898	0.035289531	0.00062086051
0.027188387	0.034493905	0.00060803775
0.027319875	0.034247383	0.00061079921
0.027451364	0.035572032	0.00061664938
0.027582853	0.034999931	0.00061022381
0.027714341	0.033905337	0.00059958088
0.027845830	0.033620300	0.00059377784
0.027977319	0.034336999	0.00060278867
0.028108807	0.034380274	0.00059736047
0.028240296	0.033989244	0.00059358960
0.028371785	0.034702594	0.00059921844
0.028503274	0.033192332	0.00058432561
0.028634762	0.032960978	0.00058087265
0.028766251	0.033420787	0.00058543385
0.028897740	0.033120575	0.00057644518
0.029029228	0.033751110	0.00058537507
0.029160717	0.033099643	0.00057899483
0.029292206	0.033044753	0.00057528926
0.029423694	0.033320877	0.00058143351
0.029555183	0.032927721	0.00056724084
0.029686672	0.033831352	0.00057871518
0.029818161	0.032604772	0.00056850113
0.029949649	0.033145311	0.00056905244
0.030081138	0.032860821	0.00056745645
0.030212627	0.032472915	0.00055884656
0.030344115	0.032433365	0.00056059068
0.030475604	0.032246959	0.00055851727
0.030607093	0.031676579	0.00055133444
0.030738581	0.032842668	0.00056084372
0.030870070	0.033118589	0.00056001676
0.031001559	0.032196723	0.00054977003
0.031133048	0.031911857	0.00054977508
0.031264536	0.032452384	0.00055031157
0.031396025	0.032589815	0.00055405180
0.031527514	0.032232833	0.00054645922
0.031659002	0.032658224	0.00054810268
0.031790491	0.031900348	0.00054470933
0.031921980	0.031531165	0.00053814981
0.032053468	0.030720898	0.00053470583
0.032184957	0.031516828	0.00053371447
0.032316446	0.031735542	0.00053377540
0.032447935	0.032189466	0.00054143806
0.032579423	0.031357840	0.00053050499
0.032710912	0.032010077	0.00053553539
0.032842401	0.030608443	0.00052371824
0.032973889	0.030761698	0.00052201995
0.033105378	0.030890092	0.00052584952
0.033236867	0.031416507	0.00052666759
0.033368355	0.030453967	0.00052964833
0.033499844	0.030380567	0.00052468035
0.033631333	0.031152147	0.00053260587
0.033762822	0.030551664	0.00053351239
0.033894310	0.029974273	0.00052734546
0.034025799	0.030549672	0.00053246635
0.034157288	0.030033594	0.00052758013
0.034288776	0.030283586	0.00052893829
0.034420265	0.030153334	0.00053437320
0.034551754	0.030515744	0.00053208626
0.034683242	0.030251938	0.00053326673
0.034814731	0.030018264	0.00052653918
0.034946220	0.029589861	0.00052568935
0.035077708	0.030632757	0.00053916838
0.035209197	0.029785727	0.00053114231
0.035340686	0.029688531	0.00052701844
0.035472175	0.029239021	0.00053291233
0.035603663	0.030206139	0.00054280942
0.035735152	0.028299203	0.00053596682
0.035866641	0.028838273	0.00053822084
0.035998129	0.028674294	0.00053482638
0.036129618	0.029252525	0.00054220406
0.036261107	0.029483376	0.00054127419
0.036392595	0.028425278	0.00054094071
0.036524084	0.029873214	0.00055088819
0.036655573	0.029623049	0.00054493273
0.036787062	0.029792586	0.00055141160
0.036918550	0.029896983	0.00054962738
0.037050039	0.029374566	0.00055094994
0.037181528	0.029339557	0.00054596104
0.037313016	0.029154694	0.00054618595
0.037444505	0.028086792	0.00053959500
0.037575994	0.028602907	0.00054096935
0.037707482	0.029801969	0.00055787643
0.037838971	0.028481879	0.00054824648
0.037970460	0.028476273	0.00054374944
0.038101949	0.029025000	0.00055267006
0.038233437	0.028834376	0.00054617604
0.038364926	0.028510873	0.00053723169
0.038496415	0.028182456	0.00053507390
0.038627903	0.030102543	0.00054309092
0.038759392	0.029022721	0.00053876526
0.038890881	0.029214091	0.00053322641
0.039022369	0.029405349	0.00053703091
0.039153858	0.029968314	0.00053823055
0.039285347	0.030028551	0.00053432091
0.039416836	0.029385549	0.00053382897
0.039548324	0.030155613	0.00053798760
0.039679813	0.029992377	0.00053175280
0.039811302	0.029505774	0.00053081072
0.039942790	0.029610563	0.00052843732
0.040074279	0.029763007	0.00053374401
0.040205768	0.029028599	0.00052506525
0.040337256	0.030923252	0.00053660505
0.040468745	0.029860278	0.00052885420
0.040600234	0.029179631	0.00052187696
0.040731723	0.030649027	0.00053442976
0.040863211	0.028753975	0.00052040544
0.040994700	0.029100245	0.00051815974
0.041126189	0.029121179	0.00052348764
0.041257677	0.029435568	0.00051970686
0.041389166	0.029394753	0.00051801176
0.041520655	0.028457273	0.00051363192
0.041652143	0.030069598	0.00052386055
0.041783632	0.029254574	0.00051813350
0.041915121	0.029231789	0.00051505032
0.042046610	0.028335540	0.00051065971
0.042178098	0.029202089	0.00051575869
0.042309587	0.029519778	0.00051880696
0.042441076	0.029936955	0.00051925587
0.042572564	0.029358600	0.00051568228
0.042704053	0.029095252	0.00050920278
0.042835542	0.029301265	0.00051424989
0.042967030	0.029765691	0.00051603602
0.043098519	0.029304668	0.00051398753
0.043230008	0.028803393	0.00050944380
0.043361496	0.028120410	0.00049793680
0.043492985	0.029834945	0.00051766229
0.043624474	0.029274657	0.00050963834
0.043755963	0.029851085	0.00051623239
0.043887451	0.028390600	0.00050072078
0.044018940	0.029021557	0.00050426617
0.044150429	0.029771464	0.00051705003
0.044281917	0.029606641	0.00050810888
0.044413406	0.030008169	0.00051428155
0.044544895	0.028394869	0.00049922449
0.044676383	0.028930699	0.00050410664
0.044807872	0.028967521	0.00050514440
0.044939361	0.030071173	0.00051114061
0.045070850	0.028603892	0.00049986629
0.045202338	0.028880565	0.00050027088
0.045333827	0.028312951	0.00049353370
0.045465316	0.029072071	0.00050433834
0.045596804	0.029519179	0.00050591693
0.045728293	0.028730193	0.00049931539
0.045859782	0.029316038	0.00050170018
0.045991270	0.028983576	0.00049517102
0.046122759	0.028422022	0.00049534406
0.046254248	0.028519031	0.00050186994
0.046385737	0.029377730	0.00051128592
0.046517225	0.029157383	0.00051097483
0.046648714	0.029419717	0.00051459223
0.046780203	0.028572720	0.00051575072
0.046911691	0.029500361	0.00052123866
0.047043180	0.029659752	0.00052224901
0.047174669	0.028643927	0.00051476995
0.047306157	0.029755076	0.00052530694
0.047437646	0.028768727	0.00051966089
0.047569135	0.029790428	0.00052999330
0.047700624	0.029002685	0.00052059108
0.047832112	0.027899139	0.00051883732
0.047963601	0.029277176	0.00052580856
0.048095090	0.029091886	0.00052974197
0.048226578	0.028928049	0.00052846593
0.048358067	0.028713521	0.00052199699
0.048489556	0.028666089	0.00052599117
0.048621044	0.029053782	0.00052896856
0.048752533	0.029365111	0.00053627864
0.048884022	0.030093338	0.00053992123
0.049015511	0.028898669	0.00052962456
0.049146999	0.029189776	0.00053265387
0.049278488	0.029690792	0.00053727369
0.049409977	0.028892751	0.00053418403
0.049541465	0.028852696	0.00053119662
0.049672954	0.030275820	0.00054402303
0.049804443	0.029806869	0.00053980903
0.049935931	0.030646359	0.00054965141
0.050067420	0.029136590	0.00053658247
0.050198909	0.028832982	0.00053624550
0.050330398	0.029527122	0.00053936157
0.050461886	0.029804934	0.00054390499
0.050593375	0.029064659	0.00053918939
0.050724864	0.029416151	0.00054328273
0.050856352	0.029454123	0.00054392107
0.050987841	0.029875557	0.00054393057
0.051119330	0.028924161	0.00053798664
0.051250818	0.030032075	0.00054816929
0.051382307	0.028996919	0.00054091705
0.051513796	0.030018993	0.00054859974
0.051645284	0.029883769	0.00054626080
0.051776773	0.029733543	0.00054528563
0.051908262	0.028115954	0.00053387199
0.052039751	0.028273979	0.00053623137
0.052171239	0.029265618	0.00054345186
0.052302728	0.028872367	0.00054480052
0.052434217	0.029517940	0.00054487827
0.052565705	0.029581313	0.00054800268
0.052697194	0.028789385	0.00054034118
0.052828683	0.029554878	0.00054978499
0.052960171	0.029331237	0.00054555168
0.053091660	0.029504874	0.00054459156
0.053223149	0.030138262	0.00055484829
0.053354638	0.029011500	0.00054765228
0.053486126	0.028283260	0.00054090866
0.053617615	0.029356138	0.00054712868
0.053749104	0.029627092	0.00055007683
0.053880592	0.028937678	0.00054429468
0.054012081	0.028684011	0.00054569073
0.054143570	0.028646595	0.00054703355
0.054275058	0.029275136	0.00054829497
0.054406547	0.029408267	0.00054860411
0.054538036	0.029122481	0.00055079610
0.054669525	0.029505579	0.00055000929
0.054801013	0.029793559	0.00055646101
0.054932502	0.028768485	0.00054782376
0.055063991	0.029518983	0.00055003900
0.055195479	0.028499441	0.00054543293
0.055326968	0.028825517	0.00054748671
0.055458457	0.028790723	0.00054805688
0.055589945	0.028940296	0.00054870491
0.055721434	0.029356531	0.00054866815
0.055852923	0.029399790	0.00055581474
0.055984412	0.029847355	0.00055997342
0.056115900	0.028854272	0.00054986432
0.056247389	0.029143145	0.00055247844
0.056378878	0.029358946	0.00055056175
0.056510366	0.027811848	0.00054411342
0.056641855	0.028982558	0.00054979883
0.056773344	0.028052162	0.00054480467
0.056904832	0.029407490	0.00055653051
0.057036321	0.029105390	0.00055001950
0.057167810	0.028379793	0.00054735382
0.057299299	0.028549326	0.00054732067
0.057430787	0.029185149	0.00055029106
0.057562276	0.029872599	0.00055942042
0.057693765	0.029017791	0.00054554358
0.057825253	0.029552798	0.00055569832
0.057956742	0.028454009	0.00054682637
0.058088231	0.029377640	0.00055288664
0.058219719	0.029495709	0.00055422255
0.058351208	0.029349165	0.00054724453
0.058482697	0.028433244	0.00054327285
0.058614186	0.030216649	0.00055939558
0.058745674	0.029307744	0.00054529510
0.058877163	0.029203686	0.00054903105
0.059008652	0.028774701	0.00054084580
0.059140140	0.029110864	0.00054819809
0.059271629	0.029149886	0.00054691212
0.059403118	0.029357351	0.00054307095
0.059534606	0.028399155	0.00054040862
0.059666095	0.029255642	0.00053974729
0.059797584	0.028827129	0.00054002563
0.059929072	0.028753769	0.00054138569
0.060060561	0.029788432	0.00054529610
0.060192050	0.028080609	0.00053483895
0.060323539	0.029517780	0.00053991742
0.060455027	0.028392772	0.00053560803
0.060586516	0.029670361	0.00054555372
0.060718005	0.028750789	0.00053539481
0.060849493	0.028583724	0.00053517661
0.060980982	0.028768370	0.00053753915
0.061112471	0.029439135	0.00053872431
0.061243959	0.028802083	0.00054095712
0.061375448	0.029198072	0.00053818232
0.061506937	0.029500794	0.00054230018
0.061638426	0.028600597	0.00053411943
0.061769914	0.028981552	0.00053749498
0.061901403	0.029397595	0.00054377383
0.062032892	0.029247257	0.00053604297
0.062164380	0.028926123	0.00053494200
0.062295869	0.029108186	0.00053908001
0.062427358	0.029147050	0.00053715599
0.062558846	0.029416942	0.00054300701
0.062690335	0.029476882	0.00053603830
0.062821824	0.029342854	0.00053709041
0.062953313	0.029264393	0.00053694102
0.063084801	0.029664312	0.00053907747
0.063216290	0.029155958	0.00053882932
0.063347779	0.029701991	0.00053883158
0.063479267	0.028817375	0.00052924445
0.063610756	0.028351772	0.00052974640
0.063742245	0.028570473	0.00052967366
0.063873733	0.028215715	0.00053059490
0.064005222	0.028696959	0.00053079684
0.064136711	0.028980474	0.00053234396
0.064268200	0.029054134	0.00053266729
0.064399688	0.029943757	0.00053769169
0.064531177	0.028843886	0.00053398653
0.064662666	0.028391526	0.00052766543
0.064794154	0.029409774	0.00053508161
0.064925643	0.028314460	0.00052793158
0.065057132	0.028987341	0.00053269519
0.065188620	0.029527075	0.00053668531
0.065320109	0.029251320	0.00053126912
0.065451598	0.029482683	0.00053126944
0.065583087	0.029307339	0.00053516469
0.065714575	0.028668206	0.00052545162
0.065846064	0.027843870	0.00052184781
0.065977553	0.028425634	0.00052391257
0.066109041	0.029919323	0.00053480483
0.066240530	0.029245901	0.00053422059
0.066372019	0.028394255	0.00052342177
0.066503507	0.029073002	0.00052870669
0.066634996	0.029161766	0.00052888798
0.066766485	0.029652537	0.00053402965
0.066897973	0.029760092	0.00053486810
0.067029462	0.029409991	0.00053064581
0.067160951	0.029637032	0.00053587661
0.067292440	0.029817309	0.00053299600
0.067423928	0.030017950	0.00053132005
0.067555417	0.029306688	0.00053086522
0.067686906	0.029525166	0.00053091054
0.067818394	0.028825915	0.00052561762
0.067949883	0.028815586	0.00052355816
0.068081372	0.029053565	0.00052369812
0.068212860	0.028854479	0.00052488300
0.068344349	0.029026172	0.00052609292
0.068475838	0.029646967	0.00052956126
0.068607327	0.028412508	0.00052126626
0.068738815	0.030038057	0.00052891020
0.068870304	0.028421665	0.00052134671
0.069001793	0.028897644	0.00052181994
0.069133281	0.028547686	0.00052046799
0.069264770	0.028727450	0.00052448841
0.069396259	0.029176989	0.00051948901
0.069527747	0.028286783	0.00051765895
0.069659236	0.028101606	0.00051747689
0.069790725	0.028361489	0.00051672072
0.069922214	0.028900236	0.00052227130
0.070053702	0.028746632	0.00051563774
0.070185191	0.028896163	0.00052379779
0.070316680	0.029229474	0.00052285819
0.070448168	0.028626826	0.00051926376
0.070579657	0.028155420	0.00051619532
0.070711146	0.028298995	0.00051233848
0.070842634	0.028262719	0.00051656684
0.070974123	0.029671500	0.00052540913
0.071105612	0.028149136	0.00051266868
0.071237101	0.028218915	0.00051487647
0.071368589	0.030156731	0.00052504517
0.071500078	0.027930247	0.00051318611
0.071631567	0.027962576	0.00051152288
0.071763055	0.027296220	0.00050584890
0.071894544	0.027752644	0.00051037211
0.072026033	0.027475211	0.00050444172
0.072157521	0.026903633	0.00050321322
0.072289010	0.028024903	0.00051112934
0.072420499	0.026902912	0.00050059585
0.072551988	0.027020864	0.00049917588
0.072683476	0.028055966	0.00050840097
0.072814965	0.027068501	0.00050307824
0.072946454	0.027367465	0.00050405379
0.073077942	0.027481276	0.00050170677
0.073209431	0.028215775	0.00051079106
0.073340920	0.028123929	0.00050736092
0.073472408	0.027473693	0.00050351930
0.073603897	0.027780924	0.00050590459
0.073735386	0.028293846	0.00050769862
0.073866875	0.027205776	0.00050076252
0.073998363	0.027819590	0.00050559569
0.074129852	0.026894011	0.00049926709
0.074261341	0.027120093	0.00050226635
0.074392829	0.027558436	0.00049980130
0.074524318	0.027812553	0.00050662687
0.074655807	0.027185370	0.00049806226
0.074787295	0.027268282	0.00050037715
0.074918784	0.027510731	0.00050071620
0.075050273	0.026337079	0.00049105446
0.075181761	0.026648687	0.00049358532
0.075313250	0.026648338	0.00049474980
0.075444739	0.027005026	0.00049591993
0.075576228	0.026758714	0.00049434726
0.075707716	0.026405566	0.00049155633
0.075839205	0.027606137	0.00050045086
0.075970694	0.027463899	0.00049958260
0.076102182	0.027511689	0.00049668473
0.076233671	0.026273907	0.00049173299
0.076365160	0.026925799	0.00049294149
0.076496648	0.027770936	0.00050201369
0.076628137	0.027136631	0.00049667910
0.076759626	0.027642302	0.00049754326
0.076891115	0.027716283	0.00049964026
0.077022603	0.026935391	0.00049173249
0.077154092	0.027718908	0.00049805293
0.077285581	0.026530707	0.00049129847
0.077417069	0.026689799	0.00048985224
0.077548558	0.026372914	0.00048807017
0.077680047	0.026741485	0.00048794811
0.077811535	0.026627117	0.00048839882
0.077943024	0.027783282	0.00049861967
0.078074513	0.027157379	0.00049058477
0.078206002	0.027265909	0.00049555619
0.078337490	0.026517429	0.00048601097
0.078468979	0.026759895	0.00048856361
0.078600468	0.026648256	0.00048862910
0.078731956	0.027246499	0.00049019046
0.078863445	0.027502371	0.00049633474
0.078994934	0.027042707	0.00048975985
0.079126422	0.026709531	0.00048631639
0.079257911	0.026627826	0.00048662740
0.079389400	0.027186889	0.00048861625
0.079520889	0.026936654	0.00048965090
0.079652377	0.026507772	0.00048602684
0.079783866	0.027432487	0.00049117248
0.079915355	0.027020811	0.00049036515
0.080046843	0.026594137	0.00048400340
0.080178332	0.025890288	0.00048061055
0.080309821	0.026927372	0.00048940157
0.080441309	0.026080773	0.00047744454
0.080572798	0.026211498	0.00048365719
0.080704287	0.026868457	0.00048600626
0.080835776	0.026421130	0.00048277984
0.080967264	0.026608106	0.00048737863
0.081098753	0.026038202	0.00047614438
0.081230242	0.026105165	0.00048084302
0.081361730	0.027153484	0.00048695605
0.081493219	0.026664270	0.00048339388
0.081624708	0.026339865	0.00048236552
0.081756196	0.026325946	0.00047650835
0.081887685	0.026186451	0.00048066490
0.082019174	0.027078006	0.00048706279
0.082150663	0.026722281	0.00048488011
0.082282151	0.026086119	0.00047946754
0.082413640	0.026298511	0.00047653956
0.082545129	0.025851473	0.00047436995
0.082676617	0.026000374	0.00047705390
0.082808106	0.025809382	0.00047485175
0.082939595	0.025423499	0.00047378216
0.083071083	0.025821064	0.00047182442
0.083202572	0.026764743	0.00047982800
0.083334061	0.025630397	0.00047518758
0.083465549	0.026118989	0.00047364865
0.083597038	0.027434454	0.00048747741
0.083728527	0.026511022	0.00047649978
0.083860016	0.026422665	0.00047891032
0.083991504	0.027319719	0.00048561121
0.084122993	0.026940357	0.00047853983
0.084254482	0.025513698	0.00047222472
0.084385970	0.025642444	0.00047050944
0.084517459	0.026599067	0.00047796117
0.084648948	0.025921739	0.00047324115
0.084780436	0.025825415	0.00046947158
0.084911925	0.026160554	0.00047384100
0.085043414	0.026925265	0.00047831181
0.085174903	0.025271150	0.00046630602
0.085306391	0.025513593	0.00047078553
0.085437880	0.026618772	0.00047521375
0.085569369	0.026390508	0.00047391184
0.085700857	0.025951705	0.00046993013
0.085832346	0.026105699	0.00047243362
0.085963835	0.026088703	0.00047292260
0.086095323	0.025615733	0.00046693901
0.086226812	0.025960110	0.00046988698
0.086358301	0.026684759	0.00047497995
0.086489790	0.026374839	0.00047281887
0.086621278	0.026216587	0.00047167968
0.086752767	0.026347469	0.00047117873
0.086884256	0.025448256	0.00046360870
0.087015744	0.025735347	0.00046685309
0.087147233	0.026099594	0.00046935702
0.087278722	0.025488626	0.00046651780
0.087410210	0.026145510	0.00046952685
0.087541699	0.025867687	0.00046693568
0.087673188	0.025767129	0.00046731018
0.087804677	0.025503288	0.00046284777
0.087936165	0.025901444	0.00046675202
0.088067654	0.026161460	0.00046872587
0.088199143	0.025471699	0.00046083607
0.088330631	0.026650110	0.00047279319
0.088462120	0.026019881	0.00046515831
0.088593609	0.026180652	0.00047064609
0.088725097	0.026417446	0.00046797075
0.088856586	0.025354420	0.00046130278
0.088988075	0.025186930	0.00046329048
0.089119564	0.025432715	0.00046050634
0.089251052	0.026434584	0.00047061096
0.089382541	0.026357869	0.00046797268
0.089514030	0.026586686	0.00046857994
0.089645518	0.025659179	0.00046063554
0.089777007	0.024919496	0.00045543928
0.089908496	0.024927655	0.00045836673
0.090039984	0.026104612	0.00046598806
0.090171473	0.025710835	0.00046054803
0.090302962	0.025903881	0.00046485636
0.090434451	0.025045225	0.00045596858
0.090565939	0.025182218	0.00045840733
0.090697428	0.025674959	0.00046248691
0.090828917	0.024928604	0.00045269500
0.090960405	0.026090351	0.00046553744
0.091091894	0.025301610	0.00045655215
0.091223383	0.025252949	0.00045953009
0.091354871	0.024649065	0.00045485709
0.091486360	0.026134192	0.00047381829
0.091617849	0.024955416	0.00046981942
0.091749337	0.024839915	0.00047212246
0.091880826	0.024661166	0.00047453840
0.092012315	0.024488023	0.00047468021
0.092143804	0.025287912	0.00047972484
0.092275292	0.025633684	0.00048825025
0.092406781	0.025363078	0.00048727259
0.092538270	0.024987999	0.00048792061
0.092669758	0.024289503	0.00048449238
0.092801247	0.024464174	0.00047207389
0.092932736	0.024062002	0.00046931474
0.093064224	0.024865189	0.00046990323
0.093195713	0.024811219	0.00047027797
0.093327202	0.026301562	0.00047942065
0.093458691	0.025079497	0.00046457490
0.093590179	0.024586746	0.00046595074
0.093721668	0.025719313	0.00047300773
0.093853157	0.024727890	0.00046355813
0.093984645	0.024095739	0.00045793420
0.094116134	0.024743958	0.00046234810
0.094247623	0.025129617	0.00046270857
0.094379111	0.025297167	0.00046548422
0.094510600	0.024386506	0.00045769701
0.094642089	0.023940797	0.00045376461
0.094773578	0.024075596	0.00045025778
0.094905066	0.025290226	0.00046310088
0.095036555	0.024838448	0.00046346422
0.095168044	0.025035069	0.00045675911
0.095299532	0.024414786	0.00045401890
0.095431021	0.024920081	0.00045745896
0.095562510	0.024283409	0.00045330552
0.095693998	0.024911168	0.00045926502
0.095825487	0.025247588	0.00045751432
0.095956976	0.025103106	0.00045981839
0.096088465	0.024614398	0.00045189615
0.096219953	0.024345412	0.00045282411
0.096351442	0.024422494	0.00045345064
0.096482931	0.024502268	0.00045022824
0.096614419	0.024212488	0.00044777922
0.096745908	0.024735223	0.00045389572
0.096877397	0.024424940	0.00044933292
0.097008885	0.025107327	0.00045705162
0.097140374	0.024118472	0.00044733701
0.097271863	0.024902567	0.00045373590
0.097403352	0.023627194	0.00044274062
0.097534840	0.023576976	0.00044154614
0.097666329	0.024266064	0.00044978752
0.097797818	0.024040383	0.00044109789
0.097929306	0.024376939	0.00044544921
0.098060795	0.024101122	0.00044313958
0.098192284	0.024061802	0.00043968454
0.098323772	0.025381271	0.00045246013
0.098455261	0.024264602	0.00044068411
0.098586750	0.024900687	0.00044416079
0.098718239	0.025234084	0.00044633379
0.098849727	0.024366578	0.00043917712
0.098981216	0.025463916	0.00044834143
0.099112705	0.024381959	0.00043898545
0.099244193	0.024172208	0.00043691891
0.099375682	0.024502801	0.00044065602
0.099507171	0.024186207	0.00043667839
0.099638659	0.024033026	0.00043803793
0.099770148	0.024224718	0.00043876755
0.099901637	0.025148474	0.00044399812
0.10003313	0.024826115	0.00044499286
0.10016461	0.024326771	0.00044008465
0.10029610	0.023843977	0.00043906565
0.10042759	0.024117235	0.00043626659
0.10055908	0.025043883	0.00044436395
0.10069057	0.024432985	0.00044164200
0.10082206	0.024316010	0.00043880551
0.10095355	0.023927114	0.00044033055
0.10108504	0.023620036	0.00043314078
0.10121652	0.023849628	0.00043381159
0.10134801	0.023510562	0.00043434598
0.10147950	0.024463874	0.00044132065
0.10161099	0.023816626	0.00043471306
0.10174248	0.024565386	0.00044048921
0.10187397	0.024339396	0.00043546114
0.10200546	0.024038161	0.00043688168
0.10213694	0.023994504	0.00043174887
0.10226843	0.023977102	0.00043444706
0.10239992	0.023261706	0.00042960732
0.10253141	0.023833666	0.00042981286
0.10266290	0.024414362	0.00044043751
0.10279439	0.024162542	0.00043421943
0.10292588	0.024677090	0.00043951999
0.10305737	0.024598862	0.00043821368
0.10318885	0.024122215	0.00043461452
0.10332034	0.024519969	0.00043711097
0.10345183	0.024225994	0.00043303379
0.10358332	0.024123545	0.00043442655
0.10371481	0.023709789	0.00042912611
0.10384630	0.023743844	0.00042985331
0.10397779	0.024216819	0.00043365203
0.10410928	0.023362752	0.00042772836
0.10424076	0.024295524	0.00043509645
0.10437225	0.024736768	0.00043673910
0.10450374	0.024065623	0.00042940706
0.10463523	0.023113243	0.00042477097
0.10476672	0.024630640	0.00043510125
0.10489821	0.024367227	0.00043317248
0.10502970	0.023916997	0.00042974080
0.10516118	0.023745432	0.00042776701
0.10529267	0.023467251	0.00042853178
0.10542416	0.025221152	0.00043880953
0.10555565	0.023842244	0.00042801342
0.10568714	0.024188006	0.00043168967
0.10581863	0.023847618	0.00042605228
0.10595012	0.023829883	0.00042765447
0.10608161	0.024095770	0.00043061367
0.10621309	0.023635014	0.00042445813
0.10634458	0.023848583	0.00042580091
0.10647607	0.023704986	0.00042735282
0.10660756	0.024070562	0.00042786375
0.10673905	0.023249184	0.00042630154
0.10687054	0.023611715	0.00042817268
0.10700203	0.023595628	0.00043525799
0.10713352	0.023079813	0.00043473202
0.10726500	0.023849930	0.00044409679
0.10739649	0.024254632	0.00045272003
0.10752798	0.023028952	0.00044120157
0.10765947	0.023665359	0.00044950167
0.10779096	0.023222393	0.00044662741
0.10792245	0.023306855	0.00045247806
0.10805394	0.023406953	0.00045348829
0.10818542	0.023083222	0.00044936504
0.10831691	0.024177399	0.00046214524
0.10844840	0.023788650	0.00046002379
0.10857989	0.023596633	0.00046095004
0.10871138	0.023689500	0.00046571170
0.10884287	0.024656454	0.00047053385
0.10897436	0.023643343	0.00046301132
0.10910585	0.024098345	0.00047206544
0.10923733	0.023774763	0.00046431648
0.10936882	0.023805040	0.00047394021
0.10950031	0.023819625	0.00047020880
0.10963180	0.023625629	0.00047112183
0.10976329	0.023728945	0.00047257034
0.10989478	0.023438399	0.00047258409
0.11002627	0.022831653	0.00047408079
0.11015776	0.022631551	0.00046546028
0.11028924	0.024013399	0.00048067957
0.11042073	0.024473490	0.00048819903
0.11055222	0.023567447	0.00047887134
0.11068371	0.023619600	0.00047984792
0.11081520	0.024236852	0.00048381406
0.11094669	0.023614467	0.00048164368
0.11107818	0.023697238	0.00048478814
0.11120966	0.024833572	0.00049372050
0.11134115	0.024103697	0.00048936577
0.11147264	0.024028579	0.00048691801
0.11160413	0.023221577	0.00048179726
0.11173562	0.022949554	0.00048543292
0.11186711	0.023569727	0.00047259190
0.11199860	0.023829288	0.00047603862
0.11213009	0.024158973	0.00046883700
0.11226157	0.023956352	0.00046697864
0.11239306	0.023304499	0.00046111363
0.11252455	0.023984749	0.00046405361
0.11265604	0.024737697	0.00047063236
0.11278753	0.023253584	0.00045430286
0.11291902	0.023999403	0.00045863819
0.11305051	0.023778382	0.00045914270
0.11318200	0.022817999	0.00044657609
0.11331348	0.024121580	0.00045836560
0.11344497	0.024235664	0.00045743351
0.11357646	0.024359486	0.00045388835
0.11370795	0.023894000	0.00045379993
0.11383944	0.024207309	0.00045509521
0.11397093	0.023712455	0.00044951201
0.11410242	0.024260835	0.00045352388
0.11423390	0.024265540	0.00044939768
0.11436539	0.023404456	0.00044806235
0.11449688	0.024292877	0.00044921712
0.11462837	0.023868039	0.00044997611
0.11475986	0.023379190	0.00044186624
0.11489135	0.024470676	0.00044894404
0.11502284	0.023909560	0.00044746075
0.11515433	0.023778419	0.00044519641
0.11528581	0.023934773	0.00044459016
0.11541730	0.023439210	0.00043916330
0.11554879	0.023347845	0.00043642940
0.11568028	0.024426115	0.00044787680
0.11581177	0.023255855	0.00043726672
0.11594326	0.024398497	0.00044566682
0.11607475	0.024012639	0.00044154759
0.11620624	0.024058355	0.00043973819
0.11633772	0.023478560	0.00043669580
0.11646921	0.024179326	0.00044359715
0.11660070	0.023547034	0.00043695565
0.11673219	0.023356163	0.00043351868
0.11686368	0.024313079	0.00043922834
0.11699517	0.023399471	0.00043497373
0.11712666	0.023565831	0.00043622767
0.11725814	0.023800430	0.00043503550
0.11738963	0.023470991	0.00043108604
0.11752112	0.024033494	0.00043204182
0.11765261	0.023324138	0.00043053267
0.11778410	0.023823389	0.00043263398
0.11791559	0.024011919	0.00043296756
0.11804708	0.024505388	0.00043470541
0.11817857	0.023891482	0.00042979145
0.11831005	0.024460736	0.00043226828
0.11844154	0.023262809	0.00042766060
0.11857303	0.023634210	0.00042638048
0.11870452	0.022958067	0.00042087643
0.11883601	0.023912129	0.00042845619
0.11896750	0.024283169	0.00043136406
0.11909899	0.023336152	0.00042485208
0.11923048	0.023699383	0.00042201651
0.11936196	0.023384048	0.00042303168
0.11949345	0.023745610	0.00042160779
0.11962494	0.023526269	0.00042070806
0.11975643	0.023948946	0.00042487059
0.11988792	0.023558604	0.00041735806
0.12001941	0.023944031	0.00042125441
0.12015090	0.023724230	0.00041971827
0.12028239	0.024019808	0.00042292194
0.12041387	0.024042701	0.00042104562
0.12054536	0.024484548	0.00042120682
0.12067685	0.023630256	0.00041841751
0.12080834	0.023913602	0.00041898310
0.12093983	0.023630146	0.00041402479
0.12107132	0.023390638	0.00041820509
0.12120281	0.024236274	0.00042080922
0.12133429	0.023552318	0.00041436246
0.12146578	0.022866388	0.00041075212
0.12159727	0.023915599	0.00041536430
0.12172876	0.024175587	0.00041945353
0.12186025	0.024695300	0.00042079904
0.12199174	0.024128560	0.00041777931
0.12212323	0.023564176	0.00041343457
0.12225472	0.023944023	0.00041578848
0.12238620	0.023303258	0.00041376325
0.12251769	0.023099702	0.00040852163
0.12264918	0.023786279	0.00041386566
0.12278067	0.024431086	0.00042031397
0.12291216	0.023558086	0.00041137657
0.12304365	0.023372438	0.00041062064
0.12317514	0.023575557	0.00041132344
0.12330663	0.023152498	0.00040959209
0.12343811	0.023708878	0.00041499454
0.12356960	0.023412721	0.00040945694
0.12370109	0.023592670	0.00041277204
0.12383258	0.023989877	0.00041540156
0.12396407	0.024117537	0.00041319514
0.12409556	0.023452442	0.00041463823
0.12422705	0.023263468	0.00040728926
0.12435853	0.023603280	0.00041089946
0.12449002	0.023763970	0.00041040640
0.12462151	0.024184661	0.00041474399
0.12475300	0.024058251	0.00041308922
0.12488449	0.024229278	0.00041512655
0.12501598	0.023508014	0.00041063350
0.12514747	0.023248680	0.00040672599
0.12527896	0.023789206	0.00041032427
0.12541044	0.023679157	0.00041068861
0.12554193	0.024681351	0.00041617771
0.12567342	0.023808019	0.00041038055
0.12580491	0.024115608	0.00041441588
0.12593640	0.023225825	0.00040549286
0.12606789	0.023868605	0.00041062409
0.12619938	0.024137785	0.00041150057
0.12633087	0.023327419	0.00040793600
0.12646235	0.023566707	0.00040851088
0.12659384	0.023035588	0.00040048450
0.12672533	0.023729812	0.00041031197
0.12685682	0.023257266	0.00040378533
0.12698831	0.023658185	0.00040913787
0.12711980	0.023749539	0.00040848551
0.12725129	0.024362751	0.00040937760
0.12738277	0.024340961	0.00041236798
0.12751426	0.023710761	0.00040761315
0.12764575	0.023317878	0.00040632420
0.12777724	0.023311513	0.00040115524
0.12790873	0.024406996	0.00041116672
0.12804022	0.024361714	0.00041128269
0.12817171	0.024008905	0.00040851259
0.12830320	0.023267678	0.00040201651
0.12843468	0.024668909	0.00041246599
0.12856617	0.023409622	0.00040305249
0.12869766	0.023157830	0.00040197740
0.12882915	0.023384913	0.00040467859
0.12896064	0.024345852	0.00040724895
0.12909213	0.024204652	0.00040770705
0.12922362	0.023535559	0.00040406708
0.12935511	0.023869630	0.00040655536
0.12948659	0.024057680	0.00040815699
0.12961808	0.023988371	0.00040543371
0.12974957	0.023045139	0.00040059022
0.12988106	0.023284456	0.00040184784
0.13001255	0.024000420	0.00040548849
0.13014404	0.023858571	0.00040554231
0.13027553	0.023893994	0.00040308182
0.13040701	0.023912960	0.00040367506
0.13053850	0.023706389	0.00040376458
0.13066999	0.024046278	0.00040549354
0.13080148	0.023751925	0.00040391533
0.13093297	0.023453417	0.00039838372
0.13106446	0.024085827	0.00040418934
0.13119595	0.023312377	0.00039991183
0.13132744	0.024735233	0.00040840752
0.13145892	0.023890401	0.00040408882
0.13159041	0.023821852	0.00040251443
0.13172190	0.023895485	0.00040122940
0.13185339	0.024091374	0.00040495323
0.13198488	0.023818863	0.00040196717
0.13211637	0.023634628	0.00039996499
0.13224786	0.023368708	0.00039839213
0.13237935	0.023048575	0.00039691098
0.13251083	0.023459046	0.00040026041
0.13264232	0.023829946	0.00040177928
0.13277381	0.023770255	0.00040193575
0.13290530	0.024014108	0.00039890352
0.13303679	0.023757288	0.00040148049
0.13316828	0.023355742	0.00039947524
0.13329977	0.023133518	0.00039449130
0.13343125	0.023176815	0.00039901136
0.13356274	0.024279938	0.00040081068
0.13369423	0.024289500	0.00040260181
0.13382572	0.023648307	0.00039976806
0.13395721	0.024260318	0.00040239596
0.13408870	0.023436920	0.00039766503
0.13422019	0.023119210	0.00039192315
0.13435168	0.024304352	0.00040196854
0.13448316	0.024237531	0.00040426887
0.13461465	0.023488371	0.00039664597
0.13474614	0.024072307	0.00040151302
0.13487763	0.024133836	0.00040014166
0.13500912	0.023669305	0.00039593505
0.13514061	0.024562327	0.00040393878
0.13527210	0.023613051	0.00039785832
0.13540359	0.023720292	0.00039617447
0.13553507	0.023506465	0.00039531380
0.13566656	0.023699127	0.00039583932
0.13579805	0.023644058	0.00039795620
0.13592954	0.023586301	0.00039540346
0.13606103	0.023130766	0.00039525363
0.13619252	0.022964927	0.00039100094
0.13632401	0.023354245	0.00039328167
0.13645549	0.024226731	0.00040067035
0.13658698	0.023767485	0.00039544536
0.13671847	0.023520825	0.00039398875
0.13684996	0.024245181	0.00039995667
0.13698145	0.024300099	0.00039896775
0.13711294	0.024392819	0.00039934104
0.13724443	0.023415676	0.00039271348
0.13737592	0.024103549	0.00039704451
0.13750740	0.023647770	0.00039650551
0.13763889	0.024233970	0.00039601040
0.13777038	0.023521408	0.00039441880
0.13790187	0.024261732	0.00039713455
0.13803336	0.023405615	0.00039197859
0.13816485	0.023143909	0.00039206488
0.13829634	0.023572981	0.00039123511
0.13842783	0.023600916	0.00039446243
0.13855931	0.023696051	0.00039328361
0.13869080	0.024434809	0.00039756308
0.13882229	0.023649388	0.00039299486
0.13895378	0.023302531	0.00038843680
0.13908527	0.024087060	0.00039621125
0.13921676	0.023889450	0.00039327451
0.13934825	0.023597966	0.00039239392
0.13947973	0.023622892	0.00039280657
0.13961122	0.023405263	0.00039054905
0.13974271	0.023822691	0.00039321614
0.13987420	0.024453661	0.00039724173
0.14000569	0.024229962	0.00039244229
0.14013718	0.023914004	0.00039264549
0.14026867	0.023574477	0.00039123394
0.14040016	0.024151664	0.00039569252
0.14053164	0.023598144	0.00039305334
0.14066313	0.023806547	0.00038929158
0.14079462	0.024221052	0.00039363112
0.14092611	0.024382540	0.00039450996
0.14105760	0.024095647	0.00039305634
0.14118909	0.023535288	0.00039009781
0.14132058	0.023679291	0.00038757815
0.14145207	0.023715228	0.00038773554
0.14158355	0.023972956	0.00038955720
0.14171504	0.024191274	0.00039176455
0.14184653	0.024000301	0.00039106119
0.14197802	0.022818218	0.00038196991
0.14210951	0.024163655	0.00039206194
0.14224100	0.024148958	0.00039133574
0.14237249	0.023664585	0.00038803060
0.14250398	0.024112209	0.00039146926
0.14263546	0.023795871	0.00038752420
0.14276695	0.023267602	0.00038425478
0.14289844	0.023848296	0.00038892711
0.14302993	0.023323382	0.00038484097
0.14316142	0.023240397	0.00038349956
0.14329291	0.023650389	0.00038580929
0.14342440	0.024132978	0.00038997129
0.14355588	0.023952973	0.00038974495
0.14368737	0.023897382	0.00038815393
0.14381886	0.023492526	0.00038568956
0.14395035	0.024312567	0.00038854336
0.14408184	0.023797718	0.00038634417
0.14421333	0.023302199	0.00038382287
0.14434482	0.023431926	0.00038401965
0.14447631	0.024563657	0.00039215962
0.14460779	0.024029239	0.00038794066
0.14473928	0.023385629	0.00038415246
0.14487077	0.024211281	0.00039088408
0.14500226	0.023342176	0.00038336660
0.14513375	0.023908188	0.00038915416
0.14526524	0.024181841	0.00038759187
0.14539673	0.023493714	0.00038485123
0.14552822	0.024347988	0.00039249766
0.14565970	0.024007050	0.00038743359
0.14579119	0.024282544	0.00038965110
0.14592268	0.023254723	0.00038201936
0.14605417	0.022812071	0.00037858315
0.14618566	0.022633491	0.00037940938
0.14631715	0.023458469	0.00038146419
0.14644864	0.023196398	0.00038089427
0.14658012	0.023360668	0.00038194272
0.14671161	0.024046442	0.00038584794
0.14684310	0.023928708	0.00038820467
0.14697459	0.023853681	0.00038452928
0.14710608	0.023344417	0.00038095495
0.14723757	0.023606699	0.00038510334
0.14736906	0.024082090	0.00038523891
0.14750055	0.023678468	0.00038472218
0.14763203	0.023466453	0.00038027570
0.14776352	0.023489356	0.00038113501
0.14789501	0.023336013	0.00038130106
0.14802650	0.023863159	0.00038205401
0.14815799	0.023991000	0.00038593294
0.14828948	0.023334097	0.00037964599
0.14842097	0.022561676	0.00037686557
0.14855246	0.023896915	0.00038352860
0.14868394	0.023346393	0.00037834220
0.14881543	0.023519930	0.00038195211
0.14894692	0.023865610	0.00038409237
0.14907841	0.023815881	0.00038189501
0.14920990	0.024212768	0.00038433898
0.14934139	0.023920857	0.00038226724
0.14947288	0.023788596	0.00038378744
0.14960436	0.023845110	0.00038244312
0.14973585	0.023517729	0.00037948589
0.14986734	0.023762727	0.00038295897
0.14999883	0.023588435	0.00037894008
0.15013032	0.024443634	0.00038600081
0.15026181	0.023667770	0.00038185902
0.15039330	0.024455594	0.00038501466
0.15052479	0.023522207	0.00037961604
0.15065627	0.023425800	0.00037848036
0.15078776	0.023739105	0.00038139120
0.15091925	0.023774190	0.00038074862
0.15105074	0.023735876	0.00038002591
0.15118223	0.023816539	0.00038054485
0.15131372	0.023494531	0.00037928075
0.15144521	0.023578484	0.00037865138
0.15157670	0.024810033	0.00038790507
0.15170818	0.023231299	0.00037603152
0.15183967	0.023646815	0.00037893851
0.15197116	0.023130169	0.00037739426
0.15210265	0.024136234	0.00038058590
0.15223414	0.023670896	0.00037930989
0.15236563	0.023695434	0.00037822397
0.15249712	0.023681385	0.00037864995
0.15262860	0.023441972	0.00037715605
0.15276009	0.022894864	0.00037355309
0.15289158	0.023917459	0.00038038577
0.15302307	0.023917061	0.00037784902
0.15315456	0.024109386	0.00038035141
0.15328605	0.023720516	0.00037905641
0.15341754	0.023866496	0.00038063784
0.15354903	0.024121438	0.00038019080
0.15368051	0.023096701	0.00037306628
0.15381200	0.023473343	0.00037510656
0.15394349	0.023485679	0.00037625316
0.15407498	0.023737138	0.00037798038
0.15420647	0.023795656	0.00037502317
0.15433796	0.024024946	0.00037940780
0.15446945	0.023093767	0.00037275212
0.15460094	0.023480273	0.00037592575
0.15473242	0.023895791	0.00037657912
0.15486391	0.023175535	0.00037283369
0.15499540	0.023784850	0.00037583301
0.15512689	0.024071199	0.00037762573
0.15525838	0.023971147	0.00037831554
0.15538987	0.023658376	0.00037619704
0.15552136	0.024035681	0.00037762831
0.15565284	0.023042816	0.00037041590
0.15578433	0.023253134	0.00037260162
0.15591582	0.023303520	0.00037344965
0.15604731	0.023829049	0.00037710181
0.15617880	0.023271750	0.00037244982
0.15631029	0.023799557	0.00037668954
0.15644178	0.023356556	0.00037149930
0.15657327	0.024030450	0.00037632927
0.15670475	0.023401053	0.00037229729
0.15683624	0.023226424	0.00037092563
0.15696773	0.023660907	0.00037441521
0.15709922	0.023903150	0.00037408105
0.15723071	0.024241391	0.00037754207
0.15736220	0.023632885	0.00037304231
0.15749369	0.023887043	0.00037485009
0.15762518	0.023656987	0.00037265408
0.15775666	0.023821063	0.00037452030
0.15788815	0.023138173	0.00037096833
0.15801964	0.023734513	0.00037269316
0.15815113	0.023556229	0.00037277821
0.15828262	0.023931041	0.00037379250
0.15841411	0.023065761	0.00036904514
0.15854560	0.023700843	0.00037349612
0.15867708	0.024066899	0.00037354891
0.15880857	0.023900802	0.00037400155
0.15894006	0.023620958	0.00037107442
0.15907155	0.023051377	0.00036914061
0.15920304	0.023671400	0.00037297963
0.15933453	0.023424230	0.00037005752
0.15946602	0.023339961	0.00036974305
0.15959751	0.023794286	0.00037220867
0.15972899	0.023428860	0.00037095902
0.15986048	0.023558500	0.00037190972
0.15999197	0.023741307	0.00037044089
0.16012346	0.023906410	0.00037375420
0.16025495	0.024362852	0.00037552119
0.16038644	0.023476359	0.00036928038
0.16051793	0.023037564	0.00036839691
0.16064942	0.023181338	0.00036565173
0.16078090	0.023472210	0.00037002419
0.16091239	0.022981022	0.00036728115
0.16104388	0.023642884	0.00036896395
0.16117537	0.023653051	0.00037072802
0.16130686	0.023908654	0.00037035446
0.16143835	0.023712744	0.00037106950
0.16156984	0.023776520	0.00037124311
0.16170133	0.023629407	0.00036640406
0.16183281	0.023296686	0.00036662600
0.16196430	0.023451417	0.00036758747
0.16209579	0.023879522	0.00037031195
0.16222728	0.022871801	0.00036432010
0.16235877	0.023347488	0.00036602716
0.16249026	0.023468363	0.00036816797
0.16262175	0.023882282	0.00036969590
0.16275323	0.023685821	0.00036835897
0.16288472	0.023933312	0.00037044659
0.16301621	0.023904612	0.00036856528
0.16314770	0.023753198	0.00036986601
0.16327919	0.023214805	0.00036457932
0.16341068	0.023533356	0.00036557502
0.16354217	0.024197954	0.00037177751
0.16367366	0.023566654	0.00036720929
0.16380514	0.023437334	0.00036736681
0.16393663	0.023157399	0.00036491828
0.16406812	0.022840641	0.00036083788
0.16419961	0.023459677	0.00036630141
0.16433110	0.023518895	0.00036524209
0.16446259	0.023315510	0.00036508794
0.16459408	0.023835767	0.00036892817
0.16472557	0.024085435	0.00036764190
0.16485705	0.023540603	0.00036641819
0.16498854	0.023100750	0.00036256541
0.16512003	0.024230768	0.00036967862
0.16525152	0.023415203	0.00036660984
0.16538301	0.024309498	0.00036922656
0.16551450	0.023940667	0.00036818793
0.16564599	0.023055708	0.00036245894
0.16577747	0.023518015	0.00036607897
0.16590896	0.023189193	0.00036305984
0.16604045	0.023882661	0.00036541752
0.16617194	0.023453171	0.00036521439
0.16630343	0.023895767	0.00036667952
0.16643492	0.023393422	0.00036312330
0.16656641	0.023207254	0.00036318866
0.16669790	0.023464248	0.00036261192
0.16682938	0.022884240	0.00036081461
0.16696087	0.022964704	0.00036210375
0.16709236	0.023392140	0.00036106942
0.16722385	0.023844645	0.00036625392
0.16735534	0.023675312	0.00036445629
0.16748683	0.023720061	0.00036576054
0.16761832	0.023547607	0.00036514088
0.16774981	0.023579679	0.00036217447
0.16788129	0.024185234	0.00036850221
0.16801278	0.023060014	0.00036019285
0.16814427	0.023221414	0.00036201636
0.16827576	0.023251729	0.00036343098
0.16840725	0.023071052	0.00035946864
0.16853874	0.023360736	0.00036151664
0.16867023	0.023524012	0.00036133662
0.16880171	0.023217583	0.00036087575
0.16893320	0.023883384	0.00036490193
0.16906469	0.023397018	0.00035909788
0.16919618	0.024081863	0.00036711607
0.16932767	0.023760638	0.00036234710
0.16945916	0.024249544	0.00036771960
0.16959065	0.024035883	0.00036548190
0.16972214	0.023512083	0.00036072543
0.16985362	0.023197789	0.00036122922
0.16998511	0.023808266	0.00036133145
0.17011660	0.023471599	0.00036072205
0.17024809	0.023268465	0.00036105030
0.17037958	0.023463630	0.00036083507
0.17051107	0.023056200	0.00035973458
0.17064256	0.023084083	0.00035862242
0.17077405	0.023366159	0.00035993323
0.17090553	0.023058591	0.00035807642
0.17103702	0.023525740	0.00036062145
0.17116851	0.023254199	0.00035943423
0.17130000	0.022920624	0.00035721447
0.17143149	0.023660454	0.00036090864
0.17156298	0.023515366	0.00036051674
0.17169447	0.022746993	0.00035447341
0.17182595	0.023545574	0.00036001250
0.17195744	0.023029899	0.00035751317
0.17208893	0.022735931	0.00035483118
0.17222042	0.023279175	0.00035832655
0.17235191	0.023739480	0.00036075779
0.17248340	0.022958353	0.00035639013
0.17261489	0.023458846	0.00036008732
0.17274638	0.023567153	0.00035819209
0.17287786	0.023904483	0.00036224142
0.17300935	0.023829122	0.00036105544
0.17314084	0.023546677	0.00035840803
0.17327233	0.023940077	0.00036116209
0.17340382	0.023662834	0.00035840642
0.17353531	0.023647869	0.00036054144
0.17366680	0.023475381	0.00035748970
0.17379829	0.023352156	0.00035752607
0.17392977	0.022967896	0.00035711462
0.17406126	0.023483996	0.00035823433
0.17419275	0.023802486	0.00035953861
0.17432424	0.023898593	0.00035969939
0.17445573	0.023481480	0.00035650981
0.17458722	0.023354973	0.00035756223
0.17471871	0.023797359	0.00035857425
0.17485019	0.023405925	0.00035679061
0.17498168	0.023650296	0.00035801980
0.17511317	0.023159297	0.00035498690
0.17524466	0.023551048	0.00035894938
0.17537615	0.023846340	0.00035835931
0.17550764	0.023516360	0.00035707330
0.17563913	0.023708781	0.00035783544
0.17577062	0.023196777	0.00035512376
0.17590210	0.023832704	0.00035979769
0.17603359	0.023031675	0.00035234237
0.17616508	0.023773433	0.00035906651
0.17629657	0.023008880	0.00035447042
0.17642806	0.023257120	0.00035288960
0.17655955	0.023266967	0.00035500649
0.17669104	0.022730607	0.00035127886
0.17682253	0.023936456	0.00035800334
0.17695401	0.023294637	0.00035589027
0.17708550	0.022741265	0.00035064835
0.17721699	0.023840757	0.00035741147
0.17734848	0.024028820	0.00035777402
0.17747997	0.023520585	0.00035572003
0.17761146	0.023883208	0.00035910950
0.17774295	0.023508283	0.00035226428
0.17787443	0.023817416	0.00035799516
0.17800592	0.023655836	0.00035533343
0.17813741	0.022959586	0.00035178696
0.17826890	0.023336620	0.00035409632
0.17840039	0.023373317	0.00035274116
0.17853188	0.023076706	0.00035198129
0.17866337	0.023660258	0.00035509805
0.17879486	0.024023855	0.00035688960
0.17892634	0.023412580	0.00035444933
0.17905783	0.023773876	0.00035419490
0.17918932	0.023463933	0.00035413806
0.17932081	0.023017394	0.00035079674
0.17945230	0.023560682	0.00035458600
0.17958379	0.023676685	0.00035605489
0.17971528	0.024044298	0.00035479797
0.17984677	0.023424669	0.00035267452
0.17997825	0.023615750	0.00035430365
0.18010974	0.024053635	0.00035527107
0.18024123	0.023478165	0.00035162857
0.18037272	0.023508581	0.00035066518
0.18050421	0.023174150	0.00035769361
0.18063570	0.023129061	0.00036042039
0.18076719	0.023606578	0.00036385652
0.18089867	0.023008745	0.00036436483
0.18103016	0.023422815	0.00036801782
0.18116165	0.023382780	0.00036991537
0.18129314	0.023341490	0.00036919195
0.18142463	0.023596856	0.00037264070
0.18155612	0.023314131	0.00037335544
0.18168761	0.023996994	0.00037769709
0.18181910	0.023076736	0.00037463048
0.18195058	0.023799100	0.00038037212
0.18208207	0.023270273	0.00037682911
0.18221356	0.022848048	0.00037625463
0.18234505	0.023573365	0.00038132370
0.18247654	0.024502833	0.00038854747
0.18260803	0.023308747	0.00038240025
0.18273952	0.023397366	0.00038283381
0.18287101	0.023152671	0.00038408603
0.18300249	0.024120925	0.00038983391
0.18313398	0.023216001	0.00038426373
0.18326547	0.023693562	0.00038949109
0.18339696	0.023218919	0.00038562221
0.18352845	0.023542880	0.00038895913
0.18365994	0.023289052	0.00038963546
0.18379143	0.023809040	0.00039257309
0.18392292	0.023121399	0.00039132345
0.18405440	0.022838940	0.00038781567
0.18418589	0.023616376	0.00039339573
0.18431738	0.022965198	0.00039223190
0.18444887	0.023566832	0.00039504457
0.18458036	0.023515980	0.00039619920
0.18471185	0.023021053	0.00039273318
0.18484334	0.023372640	0.00039643772
0.18497482	0.023917913	0.00040179628
0.18510631	0.023651655	0.00039831565
0.18523780	0.023038674	0.00039761507
0.18536929	0.023185004	0.00039169015
0.18550078	0.023410684	0.00038774603
0.18563227	0.023141257	0.00038520925
0.18576376	0.023241709	0.00037848523
0.18589525	0.023904145	0.00038685389
0.18602673	0.023610051	0.00038160298
0.18615822	0.023678293	0.00038053220
0.18628971	0.023604114	0.00037897258
0.18642120	0.023168845	0.00037358856
0.18655269	0.022844659	0.00037372485
0.18668418	0.023432755	0.00037342983
0.18681567	0.023797592	0.00037487243
0.18694716	0.022738717	0.00036902381
0.18707864	0.023098773	0.00036704930
0.18721013	0.022618985	0.00036577194
0.18734162	0.023895877	0.00037206543
0.18747311	0.023336972	0.00036619370
0.18760460	0.023027062	0.00036681086
0.18773609	0.023469341	0.00036598932
0.18786758	0.023310648	0.00036610075
0.18799906	0.023689953	0.00036927066
0.18813055	0.023244975	0.00036310380
0.18826204	0.023148765	0.00036252755
0.18839353	0.023512901	0.00036179180
0.18852502	0.023617041	0.00036507890
0.18865651	0.023080151	0.00036130812
0.18878800	0.023507784	0.00036026820
0.18891949	0.022787344	0.00035667566
0.18905097	0.023228840	0.00035749268
0.18918246	0.023995318	0.00036292509
0.18931395	0.024046858	0.00036295913
0.18944544	0.023674722	0.00035749036
0.18957693	0.023464790	0.00035808890
0.18970842	0.023411552	0.00035615930
0.18983991	0.023502204	0.00035943768
0.18997140	0.023264709	0.00035717376
0.19010288	0.023793531	0.00035761533
0.19023437	0.024003917	0.00035889967
0.19036586	0.023659661	0.00035577721
0.19049735	0.023587007	0.00035491395
0.19062884	0.023625785	0.00035553666
0.19076033	0.023754962	0.00035387405
0.19089182	0.023783122	0.00035568745
0.19102330	0.023525434	0.00035222109
0.19115479	0.023745613	0.00035462551
0.19128628	0.023346970	0.00035269689
0.19141777	0.023413294	0.00035198900
0.19154926	0.023996514	0.00035477704
0.19168075	0.023314609	0.00035172214
0.19181224	0.023561380	0.00035290344
0.19194373	0.023049739	0.00034982432
0.19207521	0.023896590	0.00035244955
0.19220670	0.023505043	0.00035135431
0.19233819	0.022862900	0.00034748405
0.19246968	0.023457816	0.00035105632
0.19260117	0.023188000	0.00035015009
0.19273266	0.022866160	0.00034775511
0.19286415	0.023094523	0.00034733588
0.19299564	0.023433432	0.00035253525
0.19312712	0.023158003	0.00034669657
0.19325861	0.023031816	0.00034861216
0.19339010	0.022910785	0.00034487766
0.19352159	0.023936463	0.00035242629
0.19365308	0.023353225	0.00035029368
0.19378457	0.023408969	0.00034878102
0.19391606	0.023566142	0.00035046059
0.19404754	0.023073815	0.00034680389
0.19417903	0.022993521	0.00034702901
0.19431052	0.023543438	0.00035029942
0.19444201	0.023720257	0.00035057921
0.19457350	0.022541986	0.00034336739
0.19470499	0.023180089	0.00034620157
0.19483648	0.023364437	0.00034709093
0.19496797	0.023802476	0.00035240040
0.19509945	0.023309806	0.00034637694
0.19523094	0.023401876	0.00034709196
0.19536243	0.023244970	0.00034722674
0.19549392	0.022923773	0.00034362045
0.19562541	0.023270142	0.00034672944
0.19575690	0.023306934	0.00034603069
0.19588839	0.023722246	0.00034839615
0.19601988	0.023508321	0.00034729637
0.19615136	0.023392155	0.00034542934
0.19628285	0.023219563	0.00034686602
0.19641434	0.023417530	0.00034633097
0.19654583	0.023051164	0.00034437396
0.19667732	0.023408003	0.00034678324
0.19680881	0.023074652	0.00034344178
0.19694030	0.023327091	0.00034555732
0.19707178	0.023251233	0.00034444883
0.19720327	0.023921546	0.00034881941
0.19733476	0.022969266	0.00034253330
0.19746625	0.023710404	0.00034693742
0.19759774	0.023521493	0.00034691586
0.19772923	0.022976940	0.00034278774
0.19786072	0.022903782	0.00034293011
0.19799221	0.023125899	0.00034396592
0.19812369	0.023490271	0.00034396232
0.19825518	0.023409266	0.00034528081
0.19838667	0.023249987	0.00034298022
0.19851816	0.023507584	0.00034402275
0.19864965	0.023497563	0.00034465698
0.19878114	0.022668130	0.00033893959
0.19891263	0.022968843	0.00034212035
0.19904412	0.023720130	0.00034484193
0.19917560	0.023105169	0.00034284872
0.19930709	0.023788988	0.00034569625
0.19943858	0.023700115	0.00034461426
0.19957007	0.023095615	0.00034266723
0.19970156	0.022696691	0.00033899334
0.19983305	0.022988905	0.00034029212
0.19996454	0.023003755	0.00034165035
0.20009602	0.023266609	0.00034181296
0.20022751	0.023340726	0.00034287059
0.20035900	0.023292790	0.00034268569
0.20049049	0.023436334	0.00034325360
0.20062198	0.023306090	0.00034316020
0.20075347	0.024069132	0.00034581131
0.20088496	0.023233647	0.00034209779
0.20101645	0.023314759	0.00034278840
0.20114793	0.022908704	0.00033880685
0.20127942	0.023332589	0.00034235487
0.20141091	0.023797227	0.00034293687
0.20154240	0.023087942	0.00034079555
0.20167389	0.023168606	0.00034169938
0.20180538	0.023052218	0.00033784609
0.20193687	0.023556051	0.00034276158
0.20206836	0.023325255	0.00034128135
0.20219984	0.023508699	0.00034279432
0.20233133	0.023212872	0.00034158048
0.20246282	0.022913722	0.00033710939
0.20259431	0.023410162	0.00034137661
0.20272580	0.022877334	0.00033727200
0.20285729	0.022584187	0.00033509050
0.20298878	0.023150938	0.00034038534
0.20312027	0.023099356	0.00033709223
0.20325175	0.023283839	0.00033981775
0.20338324	0.023674354	0.00034045779
0.20351473	0.023444248	0.00034037280
0.20364622	0.023353220	0.00033997370
0.20377771	0.022684158	0.00033436249
0.20390920	0.022714601	0.00033632450
0.20404069	0.023117063	0.00033765046
0.20417217	0.023342738	0.00033961170
0.20430366	0.023370131	0.00033976524
0.20443515	0.022749646	0.00033385314
0.20456664	0.023011190	0.00033656462
0.20469813	0.023514309	0.00033949997
0.20482962	0.023710090	0.00034009415
0.20496111	0.022991472	0.00033720086
0.20509260	0.023431390	0.00033761406
0.20522408	0.022806386	0.00033521980
0.20535557	0.024022995	0.00034214955
0.20548706	0.023259972	0.00033722614
0.20561855	0.023044050	0.00033799575
0.20575004	0.022583155	0.00033215758
0.20588153	0.023378460	0.00033752860
0.20601302	0.023821230	0.00034088921
0.20614451	0.023066980	0.00033485110
0.20627599	0.023769742	0.00033992115
0.20640748	0.023751318	0.00033844296
0.20653897	0.023852658	0.00034061971
0.20667046	0.023025538	0.00033519654
0.20680195	0.023766607	0.00033826564
0.20693344	0.023232133	0.00033702663
0.20706493	0.023330260	0.00033587986
0.20719641	0.023467776	0.00033744744
0.20732790	0.023681378	0.00034002008
0.20745939	0.022899411	0.00033324324
0.20759088	0.023208876	0.00033572638
0.20772237	0.022850351	0.00033344829
0.20785386	0.023120071	0.00033429662
0.20798535	0.023099600	0.00033701683
0.20811684	0.023449715	0.00033524823
0.20824832	0.022850523	0.00033294348
0.20837981	0.024106543	0.00033990638
0.20851130	0.022969360	0.00033460032
0.20864279	0.023229239	0.00033599620
0.20877428	0.023719577	0.00033685162
0.20890577	0.023418928	0.00033604360
0.20903726	0.023116489	0.00033410459
0.20916875	0.023091339	0.00033432774
0.20930023	0.023250681	0.00033529720
0.20943172	0.023417365	0.00033476258
0.20956321	0.023500042	0.00033578363
0.20969470	0.023111451	0.00033372266
0.20982619	0.023741654	0.00033744553
0.20995768	0.023700750	0.00033727927
0.21008917	0.023518171	0.00033531599
0.21022065	0.023282100	0.00033441738
0.21035214	0.023590341	0.00033696106
0.21048363	0.023405366	0.00033359014
0.21061512	0.023389371	0.00033631444
0.21074661	0.022944495	0.00033120215
0.21087810	0.023147391	0.00033167902
0.21100959	0.022887222	0.00033301266
0.21114108	0.023364621	0.00033230591
0.21127256	0.023205710	0.00033584778
0.21140405	0.023495703	0.00033310944
0.21153554	0.023037461	0.00033227354
0.21166703	0.023266602	0.00033361506
0.21179852	0.023245025	0.00033269938
0.21193001	0.023243894	0.00033300349
0.21206150	0.023271278	0.00033200208
0.21219299	0.023608229	0.00033522667
0.21232447	0.024080934	0.00033876209
0.21245596	0.023110678	0.00033042158
0.21258745	0.023037610	0.00033185053
0.21271894	0.023118684	0.00033116865
0.21285043	0.023053298	0.00033116929
0.21298192	0.023124445	0.00033318228
0.21311341	0.022857306	0.00032938077
0.21324489	0.023010123	0.00033179037
0.21337638	0.023044934	0.00033030798
0.21350787	0.023172516	0.00033168446
0.21363936	0.023100358	0.00033261399
0.21377085	0.023160221	0.00033005799
0.21390234	0.023606171	0.00033478585
0.21403383	0.023408174	0.00033235599
0.21416532	0.023200317	0.00033027228
0.21429680	0.023419505	0.00033303823
0.21442829	0.023114705	0.00033022762
0.21455978	0.022907381	0.00032917434
0.21469127	0.023839950	0.00033336954
0.21482276	0.022955907	0.00032865774
0.21495425	0.022710477	0.00032900017
0.21508574	0.022813051	0.00032835006
0.21521723	0.023163068	0.00033063670
0.21534871	0.023300005	0.00033159160
0.21548020	0.022812304	0.00032598517
0.21561169	0.023271443	0.00033061029
0.21574318	0.023203467	0.00033128824
0.21587467	0.023147583	0.00032880604
0.21600616	0.022453055	0.00032643337
0.21613765	0.023227478	0.00032817557
0.21626913	0.023304919	0.00033033430
0.21640062	0.023470111	0.00033056953
0.21653211	0.022834905	0.00032758046
0.21666360	0.023339687	0.00032962487
0.21679509	0.022648707	0.00032503427
0.21692658	0.023033384	0.00033000460
0.21705807	0.023194466	0.00032867019
0.21718956	0.024041864	0.00033312138
0.21732104	0.024067653	0.00033397769
0.21745253	0.023179298	0.00032876601
0.21758402	0.023377200	0.00032971198
0.21771551	0.023697109	0.00033129358
0.21784700	0.023209006	0.00032795559
0.21797849	0.023195855	0.00032879547
0.21810998	0.023108125	0.00032745539
0.21824147	0.023014792	0.00032741362
0.21837295	0.022641203	0.00032570109
0.21850444	0.023394593	0.00032769501
0.21863593	0.023155954	0.00032924378
0.21876742	0.022772898	0.00032387676
0.21889891	0.023367575	0.00032952837
0.21903040	0.023579590	0.00033105422
0.21916189	0.022835029	0.00032346077
0.21929337	0.023060080	0.00032754183
0.21942486	0.023359800	0.00032873558
0.21955635	0.023174551	0.00032794396
0.21968784	0.023590420	0.00032992047
0.21981933	0.023743127	0.00032751012
0.21995082	0.023099161	0.00032594656
0.22008231	0.022955211	0.00032546316
0.22021380	0.023731243	0.00033022308
0.22034528	0.023023728	0.00032685659
0.22047677	0.022703187	0.00032201135
0.22060826	0.022944512	0.00032577236
0.22073975	0.023161265	0.00032633367
0.22087124	0.022573627	0.00032240612
0.22100273	0.022980145	0.00032504399
0.22113422	0.023145331	0.00032407008
0.22126571	0.023174494	0.00032620694
0.22139719	0.022990282	0.00032522475
0.22152868	0.022926144	0.00032454821
0.22166017	0.023220609	0.00032682536
0.22179166	0.023229518	0.00032427083
0.22192315	0.023245078	0.00032675522
0.22205464	0.022932225	0.00032485572
0.22218613	0.023040834	0.00032442696
0.22231761	0.023258051	0.00032507383
0.22244910	0.022845985	0.00032233304
0.22258059	0.022983597	0.00032436024
0.22271208	0.022692259	0.00032354444
0.22284357	0.023095204	0.00032504397
0.22297506	0.023172746	0.00032567922
0.22310655	0.022706075	0.00032182390
0.22323804	0.022833250	0.00032294890
0.22336952	0.023682783	0.00032912535
0.22350101	0.022850159	0.00032206325
0.22363250	0.022962842	0.00032386785
0.22376399	0.023320184	0.00032480164
0.22389548	0.023028465	0.00032437190
0.22402697	0.022878211	0.00032438352
0.22415846	0.023171054	0.00032474777
0.22428995	0.023577982	0.00032538819
0.22442143	0.022788023	0.00032074737
0.22455292	0.023941126	0.00032825716
0.22468441	0.022726473	0.00032208935
0.22481590	0.022748896	0.00032198408
0.22494739	0.023519806	0.00032499284
0.22507888	0.023291664	0.00032390754
0.22521037	0.023100829	0.00032316309
0.22534186	0.022959206	0.00032342610
0.22547334	0.023137572	0.00032259248
0.22560483	0.023273267	0.00032321368
0.22573632	0.023063115	0.00032329120
0.22586781	0.022526830	0.00032045793
0.22599930	0.022849451	0.00032165246
0.22613079	0.023254887	0.00032256158
0.22626228	0.023304542	0.00032444469
0.22639376	0.023350911	0.00032292348
0.22652525	0.023072846	0.00032116043
0.22665674	0.023020910	0.00032343444
0.22678823	0.023099395	0.00032112988
0.22691972	0.022994705	0.00032163778
0.22705121	0.023162547	0.00032188097
0.22718270	0.023576189	0.00032442558
0.22731419	0.023586642	0.00032521768
0.22744567	0.023396568	0.00032314257
0.22757716	0.023207633	0.00032088889
0.22770865	0.023851997	0.00032581075
0.22784014	0.023240923	0.00032119728
0.22797163	0.022914302	0.00032139107
0.22810312	0.023290354	0.00032128661
0.22823461	0.023463146	0.00032377447
0.22836610	0.023239342	0.00032337668
0.22849758	0.023475474	0.00032232146
0.22862907	0.023089319	0.00032230440
0.22876056	0.023067455	0.00031962220
0.22889205	0.022899978	0.00031970893
0.22902354	0.023331980	0.00032281023
0.22915503	0.023084605	0.00031965125
0.22928652	0.023141684	0.00032181812
0.22941800	0.023752395	0.00032299025
0.22954949	0.022944419	0.00031961574
0.22968098	0.023390268	0.00032222259
0.22981247	0.022723188	0.00031728547
0.22994396	0.022921650	0.00031925819
0.23007545	0.022615620	0.00032046651
0.23020694	0.022994488	0.00032583024
0.23033843	0.023437303	0.00033238148
0.23046991	0.023091682	0.00033065819
0.23060140	0.023501437	0.00033562840
0.23073289	0.023576613	0.00033583270
0.23086438	0.023584345	0.00033703682
0.23099587	0.023360501	0.00034042072
0.23112736	0.022996746	0.00033646395
0.23125885	0.022634714	0.00033818915
0.23139034	0.022889800	0.00033792456
0.23152182	0.022949537	0.00034000572
0.23165331	0.023079764	0.00034295329
0.23178480	0.023472721	0.00034612691
0.23191629	0.022601088	0.00034196030
0.23204778	0.022880362	0.00034331408
0.23217927	0.022889789	0.00034401753
0.23231076	0.022485875	0.00034351337
0.23244224	0.023369520	0.00034842294
0.23257373	0.022895166	0.00034579321
0.23270522	0.023535293	0.00035059734
0.23283671	0.023077740	0.00034570360
0.23296820	0.023236499	0.00034920399
0.23309969	0.022952970	0.00034719303
0.23323118	0.022939546	0.00034641032
0.23336267	0.023700245	0.00035193019
0.23349415	0.022649551	0.00034326531
0.23362564	0.023760844	0.00035283974
0.23375713	0.022811329	0.00034692127
0.23388862	0.022640123	0.00034543219
0.23402011	0.023162439	0.00035061940
0.23415160	0.023211442	0.00034825053
0.23428309	0.023103452	0.00034979296
0.23441458	0.023317288	0.00035037288
0.23454606	0.023877012	0.00035480901
0.23467755	0.023117530	0.00035029010
0.23480904	0.023178326	0.00035197139
0.23494053	0.023888167	0.00035583152
0.23507202	0.023733794	0.00035435101
0.23520351	0.022979692	0.00035040840
0.23533500	0.022785608	0.00034866961
0.23546648	0.023057374	0.00035128759
0.23559797	0.023007914	0.00035132441
0.23572946	0.023095512	0.00035174865
0.23586095	0.023570387	0.00035545769
0.23599244	0.023702387	0.00035584198
0.23612393	0.023404243	0.00035412230
0.23625542	0.023446519	0.00035518172
0.23638691	0.023221170	0.00035331044
0.23651839	0.022868226	0.00035040265
0.23664988	0.023029026	0.00035322327
0.23678137	0.023189754	0.00035320422
0.23691286	0.022772958	0.00035244510
0.23704435	0.023468325	0.00035564140
0.23717584	0.022881067	0.00035224943
0.23730733	0.023036056	0.00035495008
0.23743882	0.022639094	0.00035176261
0.23757030	0.022836802	0.00035377295
0.23770179	0.023352388	0.00035816826
0.23783328	0.023488546	0.00035651644
0.23796477	0.023634207	0.00035919307
0.23809626	0.023593046	0.00035725209
0.23822775	0.023500041	0.00035803002
0.23835924	0.022747535	0.00035628784
0.23849072	0.023183252	0.00035487994
0.23862221	0.023091465	0.00035557513
0.23875370	0.022858881	0.00035474097
0.23888519	0.022854358	0.00035497490
0.23901668	0.023353743	0.00035898064
0.23914817	0.022474377	0.00035106117
0.23927966	0.023449494	0.00035960229
0.23941115	0.023351359	0.00036024102
0.23954263	0.022692829	0.00035607153
0.23967412	0.022863351	0.00035692358
0.23980561	0.023234228	0.00035602219
0.23993710	0.023130982	0.00035799758
0.24006859	0.022833132	0.00035519684
0.24020008	0.022835599	0.00035784328
0.24033157	0.023382273	0.00035910029
0.24046306	0.022712820	0.00035525670
0.24059454	0.023459867	0.00036058134
0.24072603	0.022988453	0.00035893115
0.24085752	0.023188458	0.00035906030
0.24098901	0.022766315	0.00035848625
0.24112050	0.023002953	0.00035592725
0.24125199	0.023211423	0.00035891267
0.24138348	0.023194062	0.00036141503
0.24151496	0.023607677	0.00036083788
0.24164645	0.023416733	0.00036262735
0.24177794	0.023124461	0.00035742064
0.24190943	0.022992161	0.00035987945
0.24204092	0.022747465	0.00035837513
0.24217241	0.023870776	0.00036335048
0.24230390	0.023538559	0.00036369804
0.24243539	0.023139349	0.00035899101
0.24256687	0.022675801	0.00035652538
0.24269836	0.023505295	0.00036292771
0.24282985	0.023363778	0.00036062636
0.24296134	0.023048900	0.00036033380
0.24309283	0.023977410	0.00036602798
0.24322432	0.022570506	0.00035696777
0.24335581	0.023331955	0.00036385204
0.24348730	0.023581925	0.00036407056
0.24361878	0.023740945	0.00036522099
0.24375027	0.023302320	0.00036113431
0.24388176	0.022941518	0.00035935127
0.24401325	0.023418593	0.00036493987
0.24414474	0.022873521	0.00035825153
0.24427623	0.023105512	0.00036318633
0.24440772	0.024106988	0.00036792031
0.24453920	0.022816015	0.00035979095
0.24467069	0.022594249	0.00036121619
0.24480218	0.022388173	0.00035647478
0.24493367	0.022877500	0.00036061620
0.24506516	0.022995165	0.00035993418
0.24519665	0.022730420	0.00035980707
0.24532814	0.022770093	0.00036076983
0.24545963	0.023570856	0.00036498562
0.24559111	0.023426989	0.00036476272
0.24572260	0.023256148	0.00036277175
0.24585409	0.023187163	0.00036263838
0.24598558	0.023303957	0.00036392636
0.24611707	0.022791394	0.00036214671
0.24624856	0.023381740	0.00036327759
0.24638005	0.023502476	0.00036695487
0.24651154	0.023048270	0.00036179785
0.24664302	0.023503312	0.00036691863
0.24677451	0.022802677	0.00036172393
0.24690600	0.022306185	0.00036002379
0.24703749	0.022675315	0.00036235468
0.24716898	0.023654943	0.00036499622
0.24730047	0.022948460	0.00036422527
0.24743196	0.023124543	0.00036310879
0.24756345	0.023314988	0.00036548446
0.24769493	0.022942251	0.00036387649
0.24782642	0.022968385	0.00036265877
0.24795791	0.023141683	0.00036623590
0.24808940	0.022955030	0.00036418137
0.24822089	0.023403807	0.00036552901
0.24835238	0.023120042	0.00036623068
0.24848387	0.022871880	0.00036259176
0.24861535	0.023510991	0.00036815573
0.24874684	0.023268537	0.00036601611
0.24887833	0.023223180	0.00036575651
0.24900982	0.022621131	0.00036319514
0.24914131	0.023835487	0.00036891179
0.24927280	0.022504212	0.00036116434
0.24940429	0.023563491	0.00036728001
0.24953578	0.023001225	0.00036363342
0.24966726	0.023808904	0.00037071693
0.24979875	0.024038520	0.00037075939
0.24993024	0.022979641	0.00036659443
0.25006173	0.023322867	0.00036560478
0.25019322	0.023427338	0.00036739633
0.25032471	0.023437122	0.00036998601
0.25045620	0.023425387	0.00036785921
0.25058769	0.023084358	0.00036653764
0.25071917	0.023614515	0.00036924266
0.25085066	0.022889331	0.00036373789
0.25098215	0.023335263	0.00036944519
0.25111364	0.023186311	0.00036618015
0.25124513	0.023194519	0.00036795189
0.25137662	0.023414007	0.00036964213
0.25150811	0.023330320	0.00036701730
0.25163959	0.023210233	0.00036882408
0.25177108	0.023252027	0.00036511273
0.25190257	0.022932222	0.00036669814
0.25203406	0.023161094	0.00036776815
0.25216555	0.023013366	0.00036593229
0.25229704	0.022779510	0.00036594321
0.25242853	0.023558530	0.00036945350
0.25256002	0.023047963	0.00036869598
0.25269150	0.022545706	0.00036306890
0.25282299	0.023104255	0.00036601413
0.25295448	0.023595163	0.00037240290
0.25308597	0.023648922	0.00036845220
0.25321746	0.023707481	0.00037259721
0.25334895	0.023314543	0.00036976748
0.25348044	0.022957464	0.00036572530
0.25361193	0.023883488	0.00037216400
0.25374341	0.023443679	0.00036903427
0.25387490	0.022775898	0.00036583832
0.25400639	0.022909529	0.00037361216
0.25413788	0.022512335	0.00037482283
0.25426937	0.023651452	0.00038662985
0.25440086	0.022448352	0.00038264006
0.25453235	0.023111297	0.00038921100
0.25466383	0.023213750	0.00039258526
0.25479532	0.022773888	0.00038997374
0.25492681	0.022820036	0.00039376986
0.25505830	0.023253570	0.00039830058
0.25518979	0.023349837	0.00039916550
0.25532128	0.023481920	0.00040261415
0.25545277	0.023098837	0.00040231106
0.25558426	0.022867270	0.00040253748
0.25571574	0.023193846	0.00040595433
0.25584723	0.023484908	0.00040926410
0.25597872	0.023331816	0.00041111623
0.25611021	0.022359775	0.00040414477
0.25624170	0.023117549	0.00041299489
0.25637319	0.022933720	0.00041389681
0.25650468	0.023576010	0.00041815578
0.25663617	0.022860250	0.00041674485
0.25676765	0.023499695	0.00042180776
0.25689914	0.022895821	0.00041871169
0.25703063	0.023430442	0.00042626861
0.25716212	0.023622938	0.00042733253
0.25729361	0.023029319	0.00042544439
0.25742510	0.023301029	0.00042713635
0.25755659	0.023119178	0.00043005244
0.25768807	0.023593043	0.00043342860
0.25781956	0.022285654	0.00042574533
0.25795105	0.023173490	0.00043316330
0.25808254	0.022757568	0.00043493129
0.25821403	0.023321787	0.00043556494
0.25834552	0.023401185	0.00043872396
0.25847701	0.022913266	0.00043474050
0.25860850	0.022609634	0.00043371653
0.25873998	0.023164944	0.00044108800
0.25887147	0.023331163	0.00044240844
0.25900296	0.023561261	0.00044484501
0.25913445	0.023093572	0.00043877672
0.25926594	0.023063157	0.00044024578
0.25939743	0.023083840	0.00044343793
0.25952892	0.022581432	0.00043874518
0.25966041	0.023854340	0.00045254553
0.25979189	0.023753076	0.00044840791
0.25992338	0.023795038	0.00045128104
0.26005487	0.023254763	0.00044959119
0.26018636	0.022744915	0.00044603121
0.26031785	0.023991268	0.00045376402
0.26044934	0.023583047	0.00045002805
0.26058083	0.023084557	0.00044878591
0.26071231	0.023349445	0.00045284448
0.26084380	0.023236753	0.00045121165
0.26097529	0.023016825	0.00045084738
0.26110678	0.023810406	0.00045684011
0.26123827	0.022894309	0.00045357711
0.26136976	0.023516436	0.00045670528
0.26150125	0.022963571	0.00045416034
0.26163274	0.023698365	0.00046025125
0.26176422	0.023154066	0.00045478469
0.26189571	0.022589062	0.00045482137
0.26202720	0.022777919	0.00045522306
0.26215869	0.023510863	0.00046102683
0.26229018	0.023344092	0.00046208609
0.26242167	0.023194454	0.00045964134
0.26255316	0.022193372	0.00045306692
0.26268465	0.022257824	0.00045700291
0.26281613	0.023142512	0.00046152652
0.26294762	0.024200272	0.00046845669
0.26307911	0.022881855	0.00046080937
0.26321060	0.023329608	0.00046948310
0.26334209	0.022601835	0.00046328969
0.26347358	0.023516947	0.00046750745
0.26360507	0.023530865	0.00046766252
0.26373655	0.022924273	0.00046459425
0.26386804	0.022999070	0.00046746319
0.26399953	0.023418755	0.00047229698
0.26413102	0.022799585	0.00046328719
0.26426251	0.023870073	0.00047601169
0.26439400	0.022847499	0.00046677528
0.26452549	0.022690885	0.00046911953
0.26465698	0.022312476	0.00046723098
0.26478846	0.023841823	0.00047522151
0.26491995	0.022788801	0.00047534980
0.26505144	0.022427512	0.00046393385
0.26518293	0.023069023	0.00047382307
0.26531442	0.023053234	0.00047857497
0.26544591	0.022942425	0.00047184132
[truncated: 567 more rows]
