# Supplementary material for: Invariant surface glycoprotein 65 of Trypanosoma brucei is a complement C3 receptor
Source: Nat Commun. 2022 Aug 29;13:5085. doi: 10.1038/s41467-022-32728-9 (PMC9424271; doi:10.1038/s41467-022-32728-9)
Supplement: Supplementary file 4 — supplementary data 2 [file 41467_2022_32728_MOESM4_ESM.zip › b21-414646_00130.dat]

0.0026000000	40.255348	0.13767602
0.0027314887	29.046215	0.10742322
0.0028629774	22.226768	0.089852992
0.0029944661	17.329842	0.076143689
0.0031259548	12.431305	0.059262576
0.0032574435	10.922807	0.057500406
0.0033889322	8.8562719	0.048944621
0.0035204209	11.568860	0.048705486
0.0036519096	12.422090	0.046833814
0.0037833983	10.002510	0.039622369
0.0039148870	8.4033185	0.035042432
0.0040463757	6.8282379	0.030389172
0.0041778644	5.5624674	0.025708120
0.0043093531	4.6661104	0.023117693
0.0044408418	3.8555085	0.020210576
0.0045723305	3.1706876	0.018327980
0.0047038192	2.8817376	0.016723227
0.0048353079	2.5149395	0.015166483
0.0049667966	2.2261833	0.014218211
0.0050982853	1.9058487	0.012462652
0.0052297740	1.7434737	0.012075760
0.0053612627	1.5321435	0.010931619
0.0054927514	1.4019332	0.010179537
0.0056242401	1.2748541	0.0096791175
0.0057557288	1.2125539	0.0091781168
0.0058872175	1.0793429	0.0085433737
0.0060187062	1.0297748	0.0083227881
0.0061501949	0.90418500	0.0074700527
0.0062816836	0.89644688	0.0076060260
0.0064131723	0.83467274	0.0071946527
0.0065446610	0.79774273	0.0069329627
0.0066761496	0.75247054	0.0067016790
0.0068076383	0.73514644	0.0064738583
0.0069391270	0.68516306	0.0063503666
0.0070706157	0.65744163	0.0061221630
0.0072021044	0.63889786	0.0059686625
0.0073335931	0.62261889	0.0058664581
0.0074650818	0.57954829	0.0054951387
0.0075965705	0.57686499	0.0055279009
0.0077280592	0.54971798	0.0053739185
0.0078595479	0.51058334	0.0050552806
0.0079910366	0.50321293	0.0050485639
0.0081225253	0.47421497	0.0047607530
0.0082540140	0.45917670	0.0047113015
0.0083855027	0.44744913	0.0046685332
0.0085169914	0.42351129	0.0044491488
0.0086484801	0.40558145	0.0043222850
0.0087799688	0.39233380	0.0041761277
0.0089114575	0.37686138	0.0041145897
0.0090429462	0.36407847	0.0040159242
0.0091744349	0.33951450	0.0038447376
0.0093059236	0.32756921	0.0037322705
0.0094374123	0.31292321	0.0036234859
0.0095689010	0.30377865	0.0035126549
0.0097003897	0.29496493	0.0034893046
0.0098318784	0.28213890	0.0033638059
0.0099633671	0.27121699	0.0032622334
0.010094856	0.25855571	0.0031756317
0.010226345	0.24382025	0.0030105855
0.010357833	0.24436918	0.0030917950
0.010489322	0.23307719	0.0029306875
0.010620811	0.22004910	0.0028271898
0.010752299	0.20607797	0.0027243170
0.010883788	0.19560525	0.0025995344
0.011015277	0.19048472	0.0026118314
0.011146765	0.17593469	0.0024325351
0.011278254	0.17161298	0.0023932281
0.011409743	0.16622081	0.0023309873
0.011541231	0.15592036	0.0022238058
0.011672720	0.15032935	0.0021885920
0.011804209	0.13955148	0.0020291020
0.011935698	0.13092072	0.0019606030
0.012067186	0.12594311	0.0019121838
0.012198675	0.12683436	0.0018569959
0.012330164	0.11763913	0.0017921050
0.012461652	0.11671202	0.0017639151
0.012593141	0.11131163	0.0016844143
0.012724630	0.10672568	0.0016491706
0.012856118	0.10020108	0.0015483486
0.012987607	0.097159156	0.0015418200
0.013119096	0.095513554	0.0014962333
0.013250585	0.089702146	0.0014328970
0.013382073	0.089039383	0.0014342478
0.013513562	0.088324208	0.0014044496
0.013645051	0.084197564	0.0013812144
0.013776539	0.079995534	0.0013401573
0.013908028	0.077707034	0.0012969190
0.014039517	0.075809172	0.0012757653
0.014171005	0.076174453	0.0012690448
0.014302494	0.076237678	0.0012730988
0.014433983	0.075197627	0.0012651167
0.014565472	0.070840230	0.0012030987
0.014696960	0.070375990	0.0012056877
0.014828449	0.070332563	0.0011867976
0.014959938	0.066553384	0.0011611787
0.015091426	0.065817453	0.0011564706
0.015222915	0.060943075	0.0010872139
0.015354404	0.065260597	0.0011300497
0.015485892	0.062535977	0.0010957557
0.015617381	0.064642249	0.0011165051
0.015748870	0.062665559	0.0010987081
0.015880359	0.061429336	0.0010720888
0.016011847	0.062245231	0.0010791308
0.016143336	0.054848056	0.0010028752
0.016274825	0.053917159	0.00099894083
0.016406313	0.052746964	0.00097911868
0.016537802	0.052788906	0.00097319019
0.016669291	0.053555090	0.00097835740
0.016800779	0.054581356	0.00098345838
0.016932268	0.056610187	0.00099650399
0.017063757	0.060920443	0.0010316102
0.017195246	0.058801521	0.0010042802
0.017326734	0.056980470	0.00098799678
0.017458223	0.057386580	0.00098559148
0.017589712	0.056045409	0.00097058843
0.017721200	0.055455238	0.00096943345
0.017852689	0.054754270	0.00094231024
0.017984178	0.054800816	0.00095448273
0.018115666	0.052347370	0.00092734602
0.018247155	0.051157820	0.00091056547
0.018378644	0.053154890	0.00092879949
0.018510133	0.053685806	0.00092432124
0.018641621	0.051995169	0.00090698340
0.018773110	0.051055430	0.00089416209
0.018904599	0.050512547	0.00089159019
0.019036087	0.049441045	0.00087479447
0.019167576	0.048018398	0.00085617938
0.019299065	0.046988906	0.00084463471
0.019430553	0.046913878	0.00084884198
0.019562042	0.048910324	0.00085772838
0.019693531	0.047445664	0.00084485794
0.019825019	0.046275701	0.00082629258
0.019956508	0.046807874	0.00082647488
0.020087997	0.046781335	0.00083109579
0.020219486	0.044719175	0.00080622716
0.020350974	0.044446283	0.00080882181
0.020482463	0.044245000	0.00079452040
0.020613952	0.043995191	0.00078832889
0.020745440	0.040855542	0.00076639985
0.020876929	0.042649330	0.00077279848
0.021008418	0.040566569	0.00075848556
0.021139906	0.040941149	0.00075549279
0.021271395	0.040333256	0.00074602643
0.021402884	0.040517342	0.00074877795
0.021534373	0.040487262	0.00074378678
0.021665861	0.040800711	0.00074456753
0.021797350	0.039560363	0.00073326625
0.021928839	0.038489236	0.00071260423
0.022060327	0.038815802	0.00072439182
0.022191816	0.038153326	0.00070943502
0.022323305	0.038996627	0.00071844737
0.022454793	0.037627264	0.00070290385
0.022586282	0.035840377	0.00067856064
0.022717771	0.036623561	0.00069356828
0.022849260	0.035994339	0.00067945855
0.022980748	0.036560746	0.00068802736
0.023112237	0.034150458	0.00066023724
0.023243726	0.036217523	0.00067453366
0.023375214	0.036127197	0.00067966896
0.023506703	0.037590382	0.00068424529
0.023638192	0.037445700	0.00068282154
0.023769680	0.037338311	0.00068183899
0.023901169	0.037743964	0.00068018308
0.024032658	0.038092223	0.00068532998
0.024164147	0.035571660	0.00065831250
0.024295635	0.037117338	0.00066757889
0.024427124	0.037038080	0.00066717627
0.024558613	0.036316087	0.00065677337
0.024690101	0.036768682	0.00066712533
0.024821590	0.037400200	0.00066545179
0.024953079	0.037386675	0.00065926217
0.025084567	0.036591555	0.00065704793
0.025216056	0.035818797	0.00064372308
0.025347545	0.036122946	0.00065193570
0.025479034	0.035735044	0.00064329392
0.025610522	0.034561831	0.00062727220
0.025742011	0.035187090	0.00063299867
0.025873500	0.036271000	0.00063816125
0.026004988	0.036032817	0.00064008712
0.026136477	0.036197393	0.00063894864
0.026267966	0.035744733	0.00062800804
0.026399454	0.036070773	0.00063467615
0.026530943	0.035734838	0.00062641047
0.026662432	0.035054038	0.00062344786
0.026793920	0.034251847	0.00061345109
0.026925409	0.035500851	0.00062031678
0.027056898	0.033102260	0.00060300274
0.027188387	0.034526086	0.00060849915
0.027319875	0.035813795	0.00062368563
0.027451364	0.034897382	0.00061068041
0.027582853	0.034311241	0.00060307976
0.027714341	0.033174845	0.00059292285
0.027845830	0.034445795	0.00059995788
0.027977319	0.033896071	0.00059876254
0.028108807	0.033421202	0.00058980737
0.028240296	0.032972758	0.00058646899
0.028371785	0.033517688	0.00058963553
0.028503274	0.032973424	0.00058382979
0.028634762	0.034085204	0.00059217684
0.028766251	0.033909612	0.00059034054
0.028897740	0.033948378	0.00058331540
0.029029228	0.033584824	0.00058315505
0.029160717	0.033680300	0.00058349598
0.029292206	0.033967711	0.00058278867
0.029423694	0.032499100	0.00057447902
0.029555183	0.033032750	0.00056796703
0.029686672	0.034285379	0.00058241292
0.029818161	0.032538468	0.00056754250
0.029949649	0.032408446	0.00056306226
0.030081138	0.032519977	0.00056548390
0.030212627	0.032101041	0.00055668246
0.030344115	0.033613074	0.00056843637
0.030475604	0.032116747	0.00055861236
0.030607093	0.032558477	0.00055832524
0.030738581	0.033187503	0.00056247496
0.030870070	0.031592099	0.00054764702
0.031001559	0.032152237	0.00055038682
0.031133048	0.031839311	0.00055063488
0.031264536	0.031160274	0.00054065973
0.031396025	0.031879907	0.00054781159
0.031527514	0.031919091	0.00054395466
0.031659002	0.032069931	0.00054447105
0.031790491	0.032144401	0.00054636014
0.031921980	0.031885994	0.00053976331
0.032053468	0.032739571	0.00054891864
0.032184957	0.031797374	0.00053686820
0.032316446	0.031606128	0.00053237454
0.032447935	0.031819602	0.00053820510
0.032579423	0.030863766	0.00052631041
0.032710912	0.032490622	0.00054077900
0.032842401	0.031582030	0.00052908240
0.032973889	0.031480801	0.00052816081
0.033105378	0.031270777	0.00052742110
0.033236867	0.031477165	0.00052626830
0.033368355	0.031440975	0.00053599269
0.033499844	0.031082914	0.00053211603
0.033631333	0.030285026	0.00052557442
0.033762822	0.031208935	0.00053812991
0.033894310	0.029742864	0.00052728537
0.034025799	0.031292659	0.00053704130
0.034157288	0.031204077	0.00053621287
0.034288776	0.030150558	0.00052865245
0.034420265	0.030372801	0.00053469934
0.034551754	0.031367815	0.00053914604
0.034683242	0.030415482	0.00053389459
0.034814731	0.029733850	0.00052617722
0.034946220	0.029052396	0.00052147674
0.035077708	0.029747716	0.00053225495
0.035209197	0.029768445	0.00053069202
0.035340686	0.029519295	0.00052505298
0.035472175	0.030218588	0.00053965121
0.035603663	0.030545065	0.00054533725
0.035735152	0.029572386	0.00054458095
0.035866641	0.029088982	0.00053986428
0.035998129	0.029322737	0.00053872832
0.036129618	0.029784743	0.00054590842
0.036261107	0.027909337	0.00052972138
0.036392595	0.029156005	0.00054650329
0.036524084	0.029043447	0.00054331145
0.036655573	0.029277446	0.00054341690
0.036787062	0.029803300	0.00055177847
0.036918550	0.029810786	0.00054725387
0.037050039	0.029692044	0.00055318270
0.037181528	0.029789264	0.00054893361
0.037313016	0.028743533	0.00054310996
0.037444505	0.029278617	0.00054875219
0.037575994	0.028692249	0.00054116404
0.037707482	0.028759249	0.00054916110
0.037838971	0.028976758	0.00055269466
0.037970460	0.028298326	0.00054185709
0.038101949	0.028543435	0.00054717594
0.038233437	0.028707203	0.00054307591
0.038364926	0.029859719	0.00054885105
0.038496415	0.030339335	0.00055101209
0.038627903	0.029224983	0.00053674497
0.038759392	0.029529084	0.00054164394
0.038890881	0.029923875	0.00053827671
0.039022369	0.029143495	0.00053375805
0.039153858	0.029281961	0.00053293231
0.039285347	0.029910275	0.00053268303
0.039416836	0.029144248	0.00053327567
0.039548324	0.028261374	0.00052122420
0.039679813	0.029347563	0.00052810085
0.039811302	0.029019769	0.00052811689
0.039942790	0.030155933	0.00053403372
0.040074279	0.029727141	0.00053312700
0.040205768	0.029925317	0.00053035654
0.040337256	0.029964791	0.00052922931
0.040468745	0.029771055	0.00052917679
0.040600234	0.030869139	0.00053428775
0.040731723	0.029465568	0.00052448632
0.040863211	0.029941703	0.00053126010
0.040994700	0.029615699	0.00052173281
0.041126189	0.029444821	0.00052442370
0.041257677	0.027714751	0.00050811830
0.041389166	0.028990044	0.00051705073
0.041520655	0.028971991	0.00051783276
0.041652143	0.028162506	0.00050973989
0.041783632	0.028586743	0.00051191082
0.041915121	0.029014499	0.00051358505
0.042046610	0.029223812	0.00051713456
0.042178098	0.029954435	0.00052122267
0.042309587	0.029538103	0.00051749971
0.042441076	0.029634299	0.00051745749
0.042572564	0.029628503	0.00051824708
0.042704053	0.029686072	0.00051499932
0.042835542	0.028799462	0.00051045350
0.042967030	0.027864197	0.00050215154
0.043098519	0.029651731	0.00051611154
0.043230008	0.028718339	0.00050749955
0.043361496	0.030164274	0.00051567073
0.043492985	0.028800759	0.00051087813
0.043624474	0.029411411	0.00051071379
0.043755963	0.028797461	0.00050712634
0.043887451	0.028433651	0.00050173095
0.044018940	0.028543747	0.00050161699
0.044150429	0.029411050	0.00051477043
0.044281917	0.028273164	0.00049740767
0.044413406	0.029448139	0.00051162141
0.044544895	0.028529454	0.00050000845
0.044676383	0.030482058	0.00051480693
0.044807872	0.028993604	0.00050508935
0.044939361	0.029430103	0.00050623672
0.045070850	0.028563052	0.00050092286
0.045202338	0.028656758	0.00049917732
0.045333827	0.028240012	0.00049327592
0.045465316	0.028678238	0.00050274268
0.045596804	0.029826518	0.00050769166
0.045728293	0.030270649	0.00051032366
0.045859782	0.028838059	0.00049960482
0.045991270	0.028505418	0.00049157843
0.046122759	0.028662753	0.00049728887
0.046254248	0.028451929	0.00050217215
0.046385737	0.028839934	0.00050814572
0.046517225	0.029192702	0.00051091733
0.046648714	0.028908547	0.00051174544
0.046780203	0.029598186	0.00052431432
0.046911691	0.029102808	0.00051808625
0.047043180	0.029333717	0.00051994244
0.047174669	0.029186750	0.00051944120
0.047306157	0.029237373	0.00052181062
0.047437646	0.029573248	0.00052808128
0.047569135	0.030010363	0.00053275251
0.047700624	0.029254423	0.00052160787
0.047832112	0.029565907	0.00053208717
0.047963601	0.029702755	0.00052799375
0.048095090	0.029166399	0.00052903715
0.048226578	0.030123472	0.00053781032
0.048358067	0.029042951	0.00052638281
0.048489556	0.029274131	0.00053041323
0.048621044	0.029635919	0.00053371060
0.048752533	0.029647893	0.00053777439
0.048884022	0.029350701	0.00053228384
0.049015511	0.028890243	0.00052947758
0.049146999	0.029498696	0.00053576894
0.049278488	0.029130744	0.00053320739
0.049409977	0.028742132	0.00053369626
0.049541465	0.030185974	0.00054293377
0.049672954	0.030635131	0.00054803077
0.049804443	0.029422467	0.00053736564
0.049935931	0.029983084	0.00054522749
0.050067420	0.029508326	0.00054213130
0.050198909	0.029177208	0.00053820879
0.050330398	0.029840411	0.00054087096
0.050461886	0.029189993	0.00053853107
0.050593375	0.030153686	0.00054758900
0.050724864	0.029935975	0.00054744779
0.050856352	0.029329777	0.00054120121
0.050987841	0.028838336	0.00053571348
0.051119330	0.029660560	0.00054365479
0.051250818	0.029464668	0.00054376732
0.051382307	0.029317819	0.00054569374
0.051513796	0.028836025	0.00053683842
0.051645284	0.029980683	0.00054458622
0.051776773	0.029946330	0.00054700053
0.051908262	0.030321265	0.00055179803
0.052039751	0.029246125	0.00054349945
0.052171239	0.028752866	0.00054026160
0.052302728	0.029601448	0.00054994735
0.052434217	0.029576826	0.00054652184
0.052565705	0.029846665	0.00055246553
0.052697194	0.029520953	0.00054603655
0.052828683	0.029526275	0.00054892255
0.052960171	0.028697844	0.00054136299
0.053091660	0.028643912	0.00053898275
0.053223149	0.029981820	0.00055303187
0.053354638	0.029032101	0.00054535048
0.053486126	0.029113948	0.00054791618
0.053617615	0.029033756	0.00054441989
0.053749104	0.029333651	0.00054755022
0.053880592	0.029605139	0.00054923199
0.054012081	0.028525554	0.00054507069
0.054143570	0.029303036	0.00055216623
0.054275058	0.028822263	0.00054501853
0.054406547	0.029634607	0.00055054379
0.054538036	0.028863044	0.00054944595
0.054669525	0.029378420	0.00054940800
0.054801013	0.028800957	0.00055065603
0.054932502	0.029912554	0.00055660882
0.055063991	0.028772518	0.00054564275
0.055195479	0.029320580	0.00055264851
0.055326968	0.030664026	0.00056243754
0.055458457	0.030009679	0.00056050594
0.055589945	0.029428645	0.00055240659
0.055721434	0.029941183	0.00055568783
0.055852923	0.029187905	0.00055620038
0.055984412	0.028552672	0.00054861706
0.056115900	0.029274618	0.00055259517
0.056247389	0.028388981	0.00054807475
0.056378878	0.028873462	0.00054707771
0.056510366	0.029135641	0.00055323769
0.056641855	0.028803207	0.00054945037
0.056773344	0.029516187	0.00055674550
0.056904832	0.029075092	0.00055406750
0.057036321	0.028966748	0.00054922284
0.057167810	0.028987056	0.00055312512
0.057299299	0.028368963	0.00054529628
0.057430787	0.028508426	0.00054468533
0.057562276	0.028851042	0.00055224667
0.057693765	0.029716828	0.00055137777
0.057825253	0.028437111	0.00054588645
0.057956742	0.028143265	0.00054369283
0.058088231	0.029248869	0.00055092093
0.058219719	0.028973093	0.00055121355
0.058351208	0.028396919	0.00054113993
0.058482697	0.029876682	0.00055446962
0.058614186	0.029297922	0.00055185945
0.058745674	0.029788598	0.00055056482
0.058877163	0.029046847	0.00054611996
0.059008652	0.029182890	0.00054372375
0.059140140	0.028697113	0.00054482638
0.059271629	0.027854723	0.00053597883
0.059403118	0.029096957	0.00054144665
0.059534606	0.028341175	0.00053855415
0.059666095	0.029160835	0.00053729876
0.059797584	0.029552060	0.00054339673
0.059929072	0.029076390	0.00054341745
0.060060561	0.029070690	0.00053989788
0.060192050	0.027926025	0.00053494296
0.060323539	0.029490059	0.00054060600
0.060455027	0.029088729	0.00054168023
0.060586516	0.028906216	0.00054186168
0.060718005	0.028617999	0.00053455903
0.060849493	0.028364688	0.00053408128
0.060980982	0.028884375	0.00053798314
0.061112471	0.029069392	0.00053790147
0.061243959	0.028676563	0.00054053626
0.061375448	0.028962775	0.00053378636
0.061506937	0.027773053	0.00052914685
0.061638426	0.029304135	0.00053825533
0.061769914	0.029839595	0.00054396946
0.061901403	0.029562217	0.00054396051
0.062032892	0.029831204	0.00053992222
0.062164380	0.028071713	0.00053055061
0.062295869	0.029919220	0.00054421154
0.062427358	0.028570820	0.00053257022
0.062558846	0.028165580	0.00053389019
0.062690335	0.029599563	0.00053817910
0.062821824	0.029277547	0.00053802066
0.062953313	0.029114114	0.00053412422
0.063084801	0.029307550	0.00053678818
0.063216290	0.028489616	0.00053444368
0.063347779	0.029100529	0.00053455647
0.063479267	0.028957850	0.00052950561
0.063610756	0.028751141	0.00053433126
0.063742245	0.028899508	0.00053233862
0.063873733	0.029700129	0.00054182696
0.064005222	0.029147235	0.00053443363
0.064136711	0.028718972	0.00052813752
0.064268200	0.028587871	0.00052807526
0.064399688	0.029330298	0.00053342043
0.064531177	0.028797576	0.00053149721
0.064662666	0.030423054	0.00054179828
0.064794154	0.029410643	0.00053631403
0.064925643	0.029612181	0.00053739778
0.065057132	0.028023798	0.00052491921
0.065188620	0.029424802	0.00053661926
0.065320109	0.029353980	0.00053249240
0.065451598	0.028576654	0.00052520571
0.065583087	0.028618382	0.00052633936
0.065714575	0.029554870	0.00053366679
0.065846064	0.030193827	0.00053858020
0.065977553	0.028907339	0.00052791175
0.066109041	0.030389436	0.00054009692
0.066240530	0.029246766	0.00053253072
0.066372019	0.029785386	0.00053417801
0.066503507	0.029046120	0.00052888404
0.066634996	0.029473647	0.00053071994
0.066766485	0.029126694	0.00052987189
0.066897973	0.029687261	0.00053377173
0.067029462	0.029309507	0.00052978087
0.067160951	0.028207561	0.00052260818
0.067292440	0.028053963	0.00051919382
0.067423928	0.029122888	0.00052404090
0.067555417	0.028572569	0.00052416064
0.067686906	0.027756483	0.00051509787
0.067818394	0.028762688	0.00052435619
0.067949883	0.029171410	0.00052665004
0.068081372	0.029463130	0.00052763661
0.068212860	0.029001067	0.00052481950
0.068344349	0.029383022	0.00052879393
0.068475838	0.028611714	0.00052060972
0.068607327	0.029088337	0.00052723302
0.068738815	0.028956219	0.00052137863
0.068870304	0.028614057	0.00052311461
0.069001793	0.029494530	0.00052673534
0.069133281	0.029551660	0.00052718750
0.069264770	0.029459067	0.00052957018
0.069396259	0.029266646	0.00052117115
0.069527747	0.028641329	0.00052052649
0.069659236	0.029678275	0.00052963328
0.069790725	0.028092553	0.00051454045
0.069922214	0.028449229	0.00051781093
0.070053702	0.030063482	0.00052807650
0.070185191	0.028960368	0.00052240412
0.070316680	0.029221440	0.00052249495
0.070448168	0.028654612	0.00051881305
0.070579657	0.027885520	0.00051352157
0.070711146	0.028175866	0.00051174113
0.070842634	0.027930831	0.00051328425
0.070974123	0.028415980	0.00051573965
0.071105612	0.028940798	0.00051895966
0.071237101	0.028165947	0.00051489170
0.071368589	0.028491456	0.00051140886
0.071500078	0.028898848	0.00051996292
0.071631567	0.028435999	0.00051656496
0.071763055	0.028114516	0.00051160633
0.071894544	0.028367440	0.00051555797
0.072026033	0.028935469	0.00051368322
0.072157521	0.028083116	0.00051373439
0.072289010	0.027261556	0.00050445848
0.072420499	0.028076502	0.00050931088
0.072551988	0.027830116	0.00050732307
0.072683476	0.028074359	0.00050811256
0.072814965	0.027742271	0.00050836450
0.072946454	0.027919195	0.00051029584
0.073077942	0.027080635	0.00049844708
0.073209431	0.027473835	0.00050642478
0.073340920	0.027468866	0.00050115766
0.073472408	0.026238021	0.00049350723
0.073603897	0.027172031	0.00050274567
0.073735386	0.027668039	0.00050344360
0.073866875	0.028369704	0.00050933307
0.073998363	0.027750402	0.00050568637
0.074129852	0.027394319	0.00050410373
0.074261341	0.026768904	0.00049887796
0.074392829	0.027180193	0.00049646382
0.074524318	0.028093611	0.00050739814
0.074655807	0.027540588	0.00050032228
0.074787295	0.027478114	0.00050145194
0.074918784	0.027798758	0.00050464891
0.075050273	0.027632738	0.00050001670
0.075181761	0.027936597	0.00050333065
0.075313250	0.027397111	0.00050129576
0.075444739	0.027040426	0.00049676373
0.075576228	0.027280287	0.00049898822
0.075707716	0.027467432	0.00049967918
0.075839205	0.027451568	0.00050068897
0.075970694	0.027094265	0.00049639313
0.076102182	0.026932574	0.00049243457
0.076233671	0.026561506	0.00049458139
0.076365160	0.027495706	0.00049616564
0.076496648	0.027591087	0.00049958988
0.076628137	0.027507881	0.00050071205
0.076759626	0.026630956	0.00048979117
0.076891115	0.027648369	0.00050046695
0.077022603	0.026621692	0.00048931682
0.077154092	0.026511934	0.00048971834
0.077285581	0.027459407	0.00049839872
0.077417069	0.027915395	0.00049930147
0.077548558	0.027409804	0.00049775353
0.077680047	0.026877551	0.00049073799
0.077811535	0.027382886	0.00049456260
0.077943024	0.026360808	0.00048855400
0.078074513	0.027250815	0.00049168220
0.078206002	0.026319422	0.00048816723
0.078337490	0.026762427	0.00048668150
0.078468979	0.026600896	0.00048654714
0.078600468	0.026938430	0.00049108364
0.078731956	0.026087488	0.00048338514
0.078863445	0.026510014	0.00048785668
0.078994934	0.025969152	0.00048040709
0.079126422	0.026954213	0.00048988094
0.079257911	0.026712882	0.00048758934
0.079389400	0.027162612	0.00048920253
0.079520889	0.026744019	0.00048858085
0.079652377	0.026239434	0.00048436483
0.079783866	0.026482722	0.00048233091
0.079915355	0.026497411	0.00048694195
0.080046843	0.026578312	0.00048201822
0.080178332	0.027084228	0.00048895411
0.080309821	0.026877741	0.00048912730
0.080441309	0.026114424	0.00047667972
0.080572798	0.027579506	0.00049403398
0.080704287	0.026443153	0.00048436615
0.080835776	0.026871009	0.00048593566
0.080967264	0.027281259	0.00049164983
0.081098753	0.026014376	0.00047446143
0.081230242	0.026164154	0.00048222179
0.081361730	0.026127723	0.00047873778
0.081493219	0.026557505	0.00048170603
0.081624708	0.026365642	0.00048266760
0.081756196	0.026749514	0.00047928893
0.081887685	0.025971557	0.00047773565
0.082019174	0.025846072	0.00047771219
0.082150663	0.025382781	0.00047332217
0.082282151	0.026178016	0.00047969637
0.082413640	0.026274756	0.00047725478
0.082545129	0.026444839	0.00048069661
0.082676617	0.027344467	0.00048804624
0.082808106	0.026138519	0.00047684854
0.082939595	0.026318946	0.00048098403
0.083071083	0.025927256	0.00047302172
0.083202572	0.025964122	0.00047493928
0.083334061	0.026276484	0.00048021672
0.083465549	0.026071256	0.00047373163
0.083597038	0.026067211	0.00047678570
0.083728527	0.025464864	0.00046772186
0.083860016	0.025702881	0.00047477665
0.083991504	0.026838352	0.00048300540
0.084122993	0.026430229	0.00047703979
0.084254482	0.025841351	0.00047533999
0.084385970	0.026064114	0.00047371526
0.084517459	0.026405339	0.00047577137
0.084648948	0.026093908	0.00047571217
0.084780436	0.026107160	0.00047256409
0.084911925	0.026695563	0.00047928560
0.085043414	0.026179453	0.00047324624
0.085174903	0.026149170	0.00047417156
0.085306391	0.026516348	0.00047807308
0.085437880	0.025617316	0.00046820922
0.085569369	0.026141631	0.00047200601
0.085700857	0.025792617	0.00046844631
0.085832346	0.026459262	0.00047326333
0.085963835	0.026770281	0.00047859740
0.086095323	0.025664357	0.00046674833
0.086226812	0.025345047	0.00046504335
0.086358301	0.025233599	0.00046188303
0.086489790	0.026335680	0.00047296778
0.086621278	0.026649517	0.00047419887
0.086752767	0.024868099	0.00046024664
0.086884256	0.025877924	0.00046748459
0.087015744	0.026533385	0.00047416214
0.087147233	0.026433968	0.00047158350
0.087278722	0.026412617	0.00047440871
0.087410210	0.025964052	0.00046706081
0.087541699	0.025520269	0.00046412477
0.087673188	0.025504954	0.00046541821
0.087804677	0.027013995	0.00047375691
0.087936165	0.025520711	0.00046547838
0.088067654	0.026431621	0.00047107761
0.088199143	0.025660268	0.00046204414
0.088330631	0.025536797	0.00046626585
0.088462120	0.025355060	0.00046053547
0.088593609	0.026459952	0.00047247297
0.088725097	0.025910185	0.00046405188
0.088856586	0.025683848	0.00046402988
0.088988075	0.025409663	0.00046425288
0.089119564	0.025120440	0.00045925489
0.089251052	0.026395921	0.00047088928
0.089382541	0.025339426	0.00045950347
0.089514030	0.024412133	0.00045396515
0.089645518	0.025402324	0.00045978844
0.089777007	0.025122457	0.00045711003
0.089908496	0.026159814	0.00046813201
0.090039984	0.024988368	0.00045747852
0.090171473	0.025688433	0.00046069108
0.090302962	0.025731950	0.00046327672
0.090434451	0.025782612	0.00045992094
0.090565939	0.025041925	0.00045975817
0.090697428	0.025550814	0.00046091668
0.090828917	0.025953417	0.00045955878
0.090960405	0.025394629	0.00046072466
0.091091894	0.025124554	0.00045407181
0.091223383	0.024619417	0.00045370222
0.091354871	0.025582786	0.00046257565
0.091486360	0.025788433	0.00047066926
0.091617849	0.025293845	0.00047213785
0.091749337	0.025392107	0.00047567197
0.091880826	0.024704314	0.00047356560
0.092012315	0.024806671	0.00047779483
0.092143804	0.025955275	0.00048594118
0.092275292	0.024972009	0.00048294541
0.092406781	0.026109307	0.00049410582
0.092538270	0.025059982	0.00048858476
0.092669758	0.025695218	0.00049829003
0.092801247	0.024599736	0.00047118433
0.092932736	0.025612949	0.00048093381
0.093064224	0.025200143	0.00047346930
0.093195713	0.024836840	0.00046860610
0.093327202	0.025004174	0.00047080084
0.093458691	0.025281332	0.00046584034
0.093590179	0.025162907	0.00047058243
0.093721668	0.024584764	0.00046441090
0.093853157	0.024371764	0.00046065380
0.093984645	0.023903035	0.00045510244
0.094116134	0.025466343	0.00046541095
0.094247623	0.025802209	0.00046897043
0.094379111	0.025354079	0.00046667201
0.094510600	0.025514267	0.00046477504
0.094642089	0.025594020	0.00046645177
0.094773578	0.024547316	0.00045564502
0.094905066	0.024828820	0.00045953622
0.095036555	0.024605913	0.00046137915
0.095168044	0.025332832	0.00045997153
0.095299532	0.024447104	0.00045478751
0.095431021	0.024516107	0.00045301508
0.095562510	0.024930233	0.00045842595
0.095693998	0.024706022	0.00045914206
0.095825487	0.024588805	0.00045236685
0.095956976	0.024403020	0.00045495156
0.096088465	0.025573755	0.00045912583
0.096219953	0.024299147	0.00045249883
0.096351442	0.024352652	0.00045454728
0.096482931	0.024712619	0.00045490325
0.096614419	0.024066317	0.00044705777
0.096745908	0.023843100	0.00044748936
0.096877397	0.025342298	0.00045577044
0.097008885	0.024011342	0.00044885071
0.097140374	0.023996089	0.00044496223
0.097271863	0.024703029	0.00045119223
0.097403352	0.025182158	0.00045554440
0.097534840	0.024892214	0.00045150076
0.097666329	0.024754129	0.00045298248
0.097797818	0.024131502	0.00044239585
0.097929306	0.024042990	0.00044403149
0.098060795	0.025063788	0.00045206085
0.098192284	0.024681605	0.00044454232
0.098323772	0.024527128	0.00044648866
0.098455261	0.024123766	0.00043918316
0.098586750	0.024782845	0.00044367902
0.098718239	0.024152173	0.00043958142
0.098849727	0.023925462	0.00043553245
0.098981216	0.023786249	0.00043624143
0.099112705	0.023830702	0.00043608928
0.099244193	0.023798661	0.00043328061
0.099375682	0.024266919	0.00043936447
0.099507171	0.024766998	0.00044123582
0.099638659	0.024421378	0.00044165163
0.099770148	0.024793449	0.00044242397
0.099901637	0.025200557	0.00044473756
0.10003313	0.024789750	0.00044358100
0.10016461	0.024711532	0.00044269268
0.10029610	0.024113523	0.00044066342
0.10042759	0.024368180	0.00043875556
0.10055908	0.024226268	0.00043945718
0.10069057	0.023773337	0.00043638812
0.10082206	0.024272570	0.00043844802
0.10095355	0.024427873	0.00044292922
0.10108504	0.024169543	0.00043561891
0.10121652	0.024215576	0.00043664428
0.10134801	0.024152675	0.00043822097
0.10147950	0.023765820	0.00043509873
0.10161099	0.024045353	0.00043757905
0.10174248	0.024352430	0.00043976210
0.10187397	0.024311096	0.00043595721
0.10200546	0.024075629	0.00043757441
0.10213694	0.024031405	0.00043230736
0.10226843	0.024790990	0.00044120182
0.10239992	0.024177084	0.00043691166
0.10253141	0.023341098	0.00042546357
0.10266290	0.023783596	0.00043565018
0.10279439	0.023801748	0.00043151508
0.10292588	0.023970865	0.00043399947
0.10305737	0.024243284	0.00043604941
0.10318885	0.024418694	0.00043444774
0.10332034	0.024288271	0.00043537044
0.10345183	0.024190723	0.00043364431
0.10358332	0.024472100	0.00043673007
0.10371481	0.023868655	0.00043046164
0.10384630	0.023550214	0.00042950434
0.10397779	0.024361731	0.00043426376
0.10410928	0.024305518	0.00043655131
0.10424076	0.023683065	0.00043005672
0.10437225	0.023131542	0.00042568711
0.10450374	0.024087626	0.00042789220
0.10463523	0.023509344	0.00042835804
0.10476672	0.025141528	0.00043907113
0.10489821	0.023306913	0.00042564482
0.10502970	0.024174347	0.00042945776
0.10516118	0.023440786	0.00042511913
0.10529267	0.023619351	0.00042975572
0.10542416	0.023499950	0.00042768741
0.10555565	0.024184376	0.00043091240
0.10568714	0.024274269	0.00043158469
0.10581863	0.023720717	0.00042647754
0.10595012	0.022878501	0.00042172371
0.10608161	0.024397420	0.00043288568
0.10621309	0.023820035	0.00042747927
0.10634458	0.023334352	0.00042341124
0.10647607	0.023911392	0.00042813003
0.10660756	0.024714967	0.00043402987
0.10673905	0.024626368	0.00043585256
0.10687054	0.023641253	0.00042891314
0.10700203	0.024709360	0.00044248457
0.10713352	0.023958395	0.00044053401
0.10726500	0.023168751	0.00043979324
0.10739649	0.023774968	0.00045005429
0.10752798	0.023907026	0.00044759069
0.10765947	0.023634441	0.00045000119
0.10779096	0.024492534	0.00045633086
0.10792245	0.023647564	0.00045537910
0.10805394	0.024259865	0.00046027828
0.10818542	0.022954538	0.00044857749
0.10831691	0.023001703	0.00045358597
0.10844840	0.023912913	0.00046187740
0.10857989	0.023572360	0.00046141435
0.10871138	0.024588970	0.00047315305
0.10884287	0.024036772	0.00046551664
0.10897436	0.024359508	0.00046903018
0.10910585	0.023901805	0.00047184564
0.10923733	0.023320030	0.00046141035
0.10936882	0.024503604	0.00048057101
0.10950031	0.024061113	0.00047116535
0.10963180	0.023251998	0.00046904003
0.10976329	0.023172123	0.00046822862
0.10989478	0.023791163	0.00047562103
0.11002627	0.024440112	0.00048669028
0.11015776	0.023999620	0.00047704950
0.11028924	0.023516039	0.00047531534
0.11042073	0.023120592	0.00047597302
0.11055222	0.023568144	0.00047673022
0.11068371	0.023159282	0.00047730102
0.11081520	0.024769767	0.00048759753
0.11094669	0.024449176	0.00048674959
0.11107818	0.023909609	0.00048680742
0.11120966	0.024304362	0.00048718175
0.11134115	0.023872993	0.00048894232
0.11147264	0.023892136	0.00048572904
0.11160413	0.023536078	0.00048542262
0.11173562	0.024024258	0.00049486377
0.11186711	0.023772031	0.00047325573
0.11199860	0.023361872	0.00047169006
0.11213009	0.024040422	0.00046784367
0.11226157	0.023915001	0.00046615834
0.11239306	0.023766927	0.00046402220
0.11252455	0.024244174	0.00046773000
0.11265604	0.023531473	0.00045999999
0.11278753	0.024333789	0.00045871778
0.11291902	0.023870163	0.00045670602
0.11305051	0.023729819	0.00045790647
0.11318200	0.023980031	0.00045477383
0.11331348	0.022935951	0.00044846786
0.11344497	0.023139096	0.00044909696
0.11357646	0.024202892	0.00045198945
0.11370795	0.023170866	0.00044714184
0.11383944	0.023549466	0.00044827921
0.11397093	0.024957487	0.00045827069
0.11410242	0.023898380	0.00045057274
0.11423390	0.024243133	0.00044782154
0.11436539	0.023507976	0.00044905195
0.11449688	0.023433373	0.00044181554
0.11462837	0.024009980	0.00044985259
0.11475986	0.023842391	0.00044596189
0.11489135	0.023519946	0.00043996292
0.11502284	0.023786178	0.00044626259
0.11515433	0.023517982	0.00044195134
0.11528581	0.024019815	0.00044598930
0.11541730	0.024154118	0.00044498739
0.11554879	0.023876612	0.00044040149
0.11568028	0.023285181	0.00044002185
0.11581177	0.023998933	0.00044191398
0.11594326	0.024421972	0.00044748334
0.11607475	0.023357412	0.00043651111
0.11620624	0.023954689	0.00043886549
0.11633772	0.024684864	0.00044800366
0.11646921	0.024164971	0.00044335422
0.11660070	0.023301118	0.00043401908
0.11673219	0.024801379	0.00044366591
0.11686368	0.022952344	0.00042947289
0.11699517	0.023963487	0.00043781919
0.11712666	0.024373044	0.00043998949
0.11725814	0.024166631	0.00043627489
0.11738963	0.023974338	0.00043489817
0.11752112	0.024178989	0.00043368900
0.11765261	0.023878793	0.00043325171
0.11778410	0.024525447	0.00043895418
0.11791559	0.023904594	0.00043057756
0.11804708	0.023164589	0.00042447548
0.11817857	0.023494708	0.00042974340
0.11831005	0.023320067	0.00042635426
0.11844154	0.024520983	0.00043631765
0.11857303	0.023465128	0.00042309406
0.11870452	0.024248404	0.00043091004
0.11883601	0.023316612	0.00042522306
0.11896750	0.024021703	0.00042863270
0.11909899	0.023899777	0.00042807931
0.11923048	0.024420577	0.00042615969
0.11936196	0.024601816	0.00043086881
0.11949345	0.024174671	0.00042404744
0.11962494	0.023436903	0.00041934933
0.11975643	0.024278306	0.00042780768
0.11988792	0.023538719	0.00041787757
0.12001941	0.023435130	0.00041821622
0.12015090	0.023882641	0.00041933844
0.12028239	0.024283491	0.00042440395
0.12041387	0.023133403	0.00041754105
0.12054536	0.023795165	0.00041904017
0.12067685	0.024374753	0.00042263755
0.12080834	0.024475068	0.00042338125
0.12093983	0.024012636	0.00041711381
0.12107132	0.023514623	0.00041849782
0.12120281	0.023392614	0.00041360329
0.12133429	0.024044825	0.00041900413
0.12146578	0.023638777	0.00041459523
0.12159727	0.023181448	0.00041111065
0.12172876	0.024081732	0.00042060660
0.12186025	0.023791782	0.00041620177
0.12199174	0.023806744	0.00041491798
0.12212323	0.023847087	0.00041692669
0.12225472	0.024084876	0.00041644294
0.12238620	0.023391530	0.00041426883
0.12251769	0.023545646	0.00041117379
0.12264918	0.024034555	0.00041775405
0.12278067	0.023880816	0.00041774041
0.12291216	0.023805576	0.00041419100
0.12304365	0.023999791	0.00041461803
0.12317514	0.023980798	0.00041469002
0.12330663	0.023279849	0.00040998379
0.12343811	0.023883275	0.00041570525
0.12356960	0.023565235	0.00041137999
0.12370109	0.023347603	0.00041101688
0.12383258	0.023792044	0.00041250420
0.12396407	0.024137880	0.00041289640
0.12409556	0.023701494	0.00041448747
0.12422705	0.023921521	0.00041241484
0.12435853	0.023531065	0.00041075120
0.12449002	0.023337605	0.00040740983
0.12462151	0.023727295	0.00041193059
0.12475300	0.024210236	0.00041346777
0.12488449	0.023749867	0.00041189591
0.12501598	0.023905593	0.00041419971
0.12514747	0.024282672	0.00041362000
0.12527896	0.023568122	0.00040763132
0.12541044	0.023289384	0.00040872301
0.12554193	0.023368231	0.00040737033
0.12567342	0.024102417	0.00041070394
0.12580491	0.023516872	0.00041064141
0.12593640	0.024035685	0.00041038413
0.12606789	0.023908753	0.00041310191
0.12619938	0.024092930	0.00041182156
0.12633087	0.024279340	0.00041417744
0.12646235	0.023110545	0.00040422536
0.12659384	0.023626121	0.00040473344
0.12672533	0.024414543	0.00041613421
0.12685682	0.024022209	0.00040895849
0.12698831	0.023097598	0.00040475376
0.12711980	0.023672520	0.00040721195
0.12725129	0.024292516	0.00040959292
0.12738277	0.023886453	0.00040929191
0.12751426	0.024113022	0.00040988297
0.12764575	0.024625546	0.00041363702
0.12777724	0.023876414	0.00040641001
0.12790873	0.023258360	0.00040355385
0.12804022	0.023355454	0.00040446533
0.12817171	0.023609884	0.00040469107
0.12830320	0.024013982	0.00040774280
0.12843468	0.024309686	0.00040941177
0.12856617	0.023001624	0.00039986483
0.12869766	0.023523973	0.00040418193
0.12882915	0.023734644	0.00040623617
0.12896064	0.023932947	0.00040411685
0.12909213	0.024116190	0.00040632349
0.12922362	0.023421195	0.00040179738
0.12935511	0.023145827	0.00040275787
0.12948659	0.024180028	0.00040892145
0.12961808	0.023532508	0.00040220945
0.12974957	0.023071236	0.00039964351
0.12988106	0.023793971	0.00040481849
0.13001255	0.023741007	0.00040336062
0.13014404	0.024102673	0.00040752217
0.13027553	0.024406053	0.00040663749
0.13040701	0.024374517	0.00040707877
0.13053850	0.023994024	0.00040633607
0.13066999	0.023794594	0.00040254920
0.13080148	0.024090403	0.00040708242
0.13093297	0.023742507	0.00040178491
0.13106446	0.023383699	0.00040091465
0.13119595	0.024024675	0.00040406703
0.13132744	0.023444351	0.00039947681
0.13145892	0.023549354	0.00040171492
0.13159041	0.023289122	0.00039834630
0.13172190	0.023608362	0.00040065538
0.13185339	0.023385722	0.00040042155
0.13198488	0.023882201	0.00040251546
0.13211637	0.024176642	0.00040514374
0.13224786	0.024060213	0.00040237015
0.13237935	0.024608840	0.00040755341
0.13251083	0.023911372	0.00040184195
0.13264232	0.023586137	0.00039953471
0.13277381	0.023193017	0.00039775312
0.13290530	0.023162222	0.00039371437
0.13303679	0.023795553	0.00040129709
0.13316828	0.023167974	0.00039770495
0.13329977	0.023571162	0.00039675278
0.13343125	0.023595000	0.00040216966
0.13356274	0.023893493	0.00039827041
0.13369423	0.023311673	0.00039467564
0.13382572	0.024273815	0.00040448819
0.13395721	0.023710632	0.00039748306
0.13408870	0.023581249	0.00040012105
0.13422019	0.023150533	0.00039279604
0.13435168	0.023640114	0.00039777918
0.13448316	0.024500283	0.00040524248
0.13461465	0.023980469	0.00039950116
0.13474614	0.023521540	0.00039753670
0.13487763	0.023560799	0.00039647462
0.13500912	0.024106971	0.00039956539
0.13514061	0.024792210	0.00040579818
0.13527210	0.023799101	0.00039810986
0.13540359	0.023536538	0.00039652002
0.13553507	0.024499384	0.00040167972
0.13566656	0.024080301	0.00039949688
0.13579805	0.023403800	0.00039546621
0.13592954	0.023739607	0.00039480215
0.13606103	0.023366916	0.00039633243
0.13619252	0.023081532	0.00039077441
0.13632401	0.023974011	0.00039618623
0.13645549	0.023413080	0.00039489328
0.13658698	0.023384536	0.00039324712
0.13671847	0.024494445	0.00040209005
0.13684996	0.023702351	0.00039617370
0.13698145	0.023863403	0.00039605488
0.13711294	0.023276978	0.00039286804
0.13724443	0.023739900	0.00039574974
0.13737592	0.022559505	0.00038708790
0.13750740	0.023305472	0.00039409726
0.13763889	0.023182573	0.00038841933
0.13777038	0.022979333	0.00038992579
0.13790187	0.023753829	0.00039348289
0.13803336	0.024195758	0.00039691586
0.13816485	0.023862161	0.00039517668
0.13829634	0.023525740	0.00039000572
0.13842783	0.023334174	0.00039203152
0.13855931	0.023600055	0.00039283063
0.13869080	0.023717373	0.00039287510
0.13882229	0.023445481	0.00039125177
0.13895378	0.024516805	0.00039722764
0.13908527	0.023609648	0.00039232103
0.13921676	0.023607183	0.00039328615
0.13934825	0.024085420	0.00039387521
0.13947973	0.023173103	0.00038982182
0.13961122	0.023692779	0.00039156497
0.13974271	0.023181304	0.00038913129
0.13987420	0.023712429	0.00039287856
0.14000569	0.024011744	0.00039200757
0.14013718	0.022660443	0.00038647602
0.14026867	0.023079672	0.00038694044
0.14040016	0.023341493	0.00039056500
0.14053164	0.023864133	0.00039440374
0.14066313	0.023312739	0.00038639897
0.14079462	0.023989268	0.00039319108
0.14092611	0.023974405	0.00039157373
0.14105760	0.023199944	0.00038783284
0.14118909	0.023547946	0.00039010935
0.14132058	0.023364569	0.00038524979
0.14145207	0.024158281	0.00039114131
0.14158355	0.023744280	0.00038850165
0.14171504	0.023353302	0.00038725351
0.14184653	0.023693457	0.00038909989
0.14197802	0.023387315	0.00038609442
0.14210951	0.023612511	0.00038831944
0.14224100	0.023625958	0.00038779195
0.14237249	0.024057366	0.00038879150
0.14250398	0.024071501	0.00039232960
0.14263546	0.023715060	0.00038670371
0.14276695	0.024060127	0.00039096729
0.14289844	0.024066024	0.00039035133
0.14302993	0.022996059	0.00038489692
0.14316142	0.023668870	0.00038712039
0.14329291	0.024423013	0.00039145468
0.14342440	0.023887907	0.00038853119
0.14355588	0.023830902	0.00038826264
0.14368737	0.024259916	0.00039070161
0.14381886	0.024255036	0.00039131387
0.14395035	0.023753365	0.00038450325
0.14408184	0.023670442	0.00038596125
0.14421333	0.024063655	0.00038972234
0.14434482	0.023502203	0.00038486191
0.14447631	0.023812235	0.00038746185
0.14460779	0.023397887	0.00038385685
0.14473928	0.023867616	0.00038699806
0.14487077	0.023865608	0.00038841879
0.14500226	0.022960671	0.00038070078
0.14513375	0.023346057	0.00038686237
0.14526524	0.023260219	0.00038185947
0.14539673	0.023314974	0.00038342354
0.14552822	0.022953333	0.00038176572
0.14565970	0.024486876	0.00038967471
0.14579119	0.023853368	0.00038718635
0.14592268	0.023249634	0.00038159350
0.14605417	0.023084671	0.00038088621
0.14618566	0.023646848	0.00038553140
0.14631715	0.023862143	0.00038506398
0.14644864	0.023323907	0.00038103638
0.14658012	0.023833422	0.00038420337
0.14671161	0.022845373	0.00037944718
0.14684310	0.023713678	0.00038610866
0.14697459	0.023664838	0.00038325154
0.14710608	0.023758296	0.00038449416
0.14723757	0.023647732	0.00038286662
0.14736906	0.023584655	0.00038221729
0.14750055	0.022882551	0.00037862213
0.14763203	0.023387094	0.00038041589
0.14776352	0.023249890	0.00038050234
0.14789501	0.023647016	0.00038364348
0.14802650	0.023013406	0.00037698330
0.14815799	0.023928239	0.00038770873
0.14828948	0.023818439	0.00038237637
0.14842097	0.023831762	0.00038583114
0.14855246	0.023777649	0.00038187692
0.14868394	0.023324455	0.00037763372
0.14881543	0.023623460	0.00038213427
0.14894692	0.023854870	0.00038307901
0.14907841	0.023424847	0.00037919591
0.14920990	0.023287658	0.00037889769
0.14934139	0.023575860	0.00037987650
0.14947288	0.024651976	0.00038849001
0.14960436	0.023675569	0.00038127375
0.14973585	0.024028709	0.00038362542
0.14986734	0.023570139	0.00038076978
0.14999883	0.023718961	0.00038129828
0.15013032	0.023829548	0.00038306263
0.15026181	0.023827509	0.00038148994
0.15039330	0.023749161	0.00038084722
0.15052479	0.023636048	0.00038000645
0.15065627	0.023810164	0.00038175772
0.15078776	0.023535691	0.00038034742
0.15091925	0.023961252	0.00038201418
0.15105074	0.024254058	0.00038231967
0.15118223	0.023936047	0.00038139618
0.15131372	0.024053561	0.00038254847
0.15144521	0.023455435	0.00037853723
0.15157670	0.023831616	0.00038078988
0.15170818	0.023796846	0.00037923142
0.15183967	0.023552230	0.00037757934
0.15197116	0.024483205	0.00038440735
0.15210265	0.023694735	0.00037853339
0.15223414	0.024343608	0.00038330996
0.15236563	0.023344875	0.00037700031
0.15249712	0.023491598	0.00037799741
0.15262860	0.023738560	0.00037881639
0.15276009	0.023461901	0.00037779101
0.15289158	0.024198172	0.00038237055
0.15302307	0.024412696	0.00038188985
0.15315456	0.023670012	0.00037807130
0.15328605	0.023961390	0.00038038212
0.15341754	0.024068897	0.00038151398
0.15354903	0.023528938	0.00037662817
0.15368051	0.023520576	0.00037733317
0.15381200	0.023778034	0.00037722918
0.15394349	0.023157698	0.00037564519
0.15407498	0.023431581	0.00037610015
0.15420647	0.022750729	0.00036950200
0.15433796	0.023295427	0.00037413947
0.15446945	0.024152463	0.00037870316
0.15460094	0.023620237	0.00037807709
0.15473242	0.023724779	0.00037797284
0.15486391	0.023490456	0.00037361830
0.15499540	0.023592936	0.00037467384
0.15512689	0.023884065	0.00037868622
0.15525838	0.023712073	0.00037532698
0.15538987	0.023796661	0.00037681149
0.15552136	0.023135783	0.00037172373
0.15565284	0.023466162	0.00037394845
0.15578433	0.023561746	0.00037540167
0.15591582	0.023519121	0.00037423236
0.15604731	0.023277500	0.00037321085
0.15617880	0.023940966	0.00037686881
0.15631029	0.023232670	0.00037281122
0.15644178	0.023651254	0.00037322187
0.15657327	0.023468835	0.00037516756
0.15670475	0.023586782	0.00037290447
0.15683624	0.024332122	0.00037816708
0.15696773	0.024022185	0.00037621562
0.15709922	0.024295367	0.00037712284
0.15723071	0.023540391	0.00037335073
0.15736220	0.024066930	0.00037446644
0.15749369	0.024313342	0.00037786708
0.15762518	0.024064642	0.00037565529
0.15775666	0.023946888	0.00037539954
0.15788815	0.023708025	0.00037395458
0.15801964	0.023908702	0.00037467056
0.15815113	0.023540620	0.00037195619
0.15828262	0.023368394	0.00037001651
0.15841411	0.023717577	0.00037404834
0.15854560	0.023222615	0.00037076119
0.15867708	0.023304583	0.00036834489
0.15880857	0.023635515	0.00037231480
0.15894006	0.023777949	0.00037202347
0.15907155	0.024101601	0.00037419137
0.15920304	0.024090451	0.00037598598
0.15933453	0.023936266	0.00037357482
0.15946602	0.023809728	0.00037233944
0.15959751	0.023552568	0.00037179060
0.15972899	0.023230313	0.00036798775
0.15986048	0.023358855	0.00037085499
0.15999197	0.023758062	0.00037114680
0.16012346	0.023333649	0.00037077760
0.16025495	0.023874582	0.00037263775
0.16038644	0.023327416	0.00036971642
0.16051793	0.023578796	0.00037066132
0.16064942	0.023964337	0.00037093023
0.16078090	0.023709842	0.00037276778
0.16091239	0.023202111	0.00036835270
0.16104388	0.023638272	0.00036855421
0.16117537	0.023739764	0.00037112854
0.16130686	0.024319662	0.00037372342
0.16143835	0.023252678	0.00036758294
0.16156984	0.022908772	0.00036664059
0.16170133	0.022863238	0.00036238507
0.16183281	0.023490581	0.00036859560
0.16196430	0.023686472	0.00036925393
0.16209579	0.023603602	0.00036833066
0.16222728	0.024152993	0.00037401176
0.16235877	0.024166579	0.00036990189
0.16249026	0.024129257	0.00037311183
0.16262175	0.023654621	0.00036790963
0.16275323	0.023383801	0.00036591148
0.16288472	0.023679628	0.00036817591
0.16301621	0.023810436	0.00036751923
0.16314770	0.023524575	0.00036837439
0.16327919	0.023780692	0.00036801786
0.16341068	0.023233213	0.00036467034
0.16354217	0.023472285	0.00036722371
0.16367366	0.023525163	0.00036623432
0.16380514	0.023374322	0.00036641751
0.16393663	0.024153219	0.00037151107
0.16406812	0.023907837	0.00036685810
0.16419961	0.023550095	0.00036714779
0.16433110	0.024035118	0.00036778219
0.16446259	0.023263507	0.00036544079
0.16459408	0.023519005	0.00036642641
0.16472557	0.024096561	0.00036780022
0.16485705	0.023013940	0.00036414501
0.16498854	0.022519441	0.00035937755
0.16512003	0.023238477	0.00036343914
0.16525152	0.023706547	0.00036825476
0.16538301	0.023149116	0.00036185829
0.16551450	0.023168395	0.00036393113
0.16564599	0.022736817	0.00036030519
0.16577747	0.024127678	0.00036923805
0.16590896	0.023310523	0.00036458306
0.16604045	0.024210324	0.00036777933
0.16617194	0.023527241	0.00036548834
0.16630343	0.023563784	0.00036502853
0.16643492	0.023581558	0.00036402883
0.16656641	0.023176572	0.00036455155
0.16669790	0.022913008	0.00035733777
0.16682938	0.023261193	0.00036357756
0.16696087	0.023012380	0.00036226503
0.16709236	0.024140784	0.00036594766
0.16722385	0.023746299	0.00036626475
0.16735534	0.023520759	0.00036325260
0.16748683	0.023336242	0.00036317851
0.16761832	0.023459677	0.00036474208
0.16774981	0.023205187	0.00036002723
0.16788129	0.023680883	0.00036481606
0.16801278	0.024018983	0.00036507109
0.16814427	0.023019447	0.00036131784
0.16827576	0.023595510	0.00036462945
0.16840725	0.023637092	0.00036295294
0.16853874	0.023598808	0.00036321758
0.16867023	0.023013634	0.00035848072
0.16880171	0.023047280	0.00036081202
0.16893320	0.023397821	0.00036277979
0.16906469	0.023321263	0.00035965055
0.16919618	0.022931340	0.00035965263
0.16932767	0.022796180	0.00035648076
0.16945916	0.023157118	0.00036101737
0.16959065	0.023339358	0.00036193579
0.16972214	0.023405624	0.00035939836
0.16985362	0.023074722	0.00036054001
0.16998511	0.023508878	0.00036012296
0.17011660	0.023863070	0.00036336158
0.17024809	0.023150748	0.00036054680
0.17037958	0.023398070	0.00036016127
0.17051107	0.023442362	0.00036164941
0.17064256	0.023141008	0.00035961573
0.17077405	0.023126639	0.00035867166
0.17090553	0.022910998	0.00035717329
0.17103702	0.022828488	0.00035679742
0.17116851	0.023280319	0.00035915684
0.17130000	0.023349928	0.00036041785
0.17143149	0.023518678	0.00035969769
0.17156298	0.023510952	0.00036052740
0.17169447	0.023363286	0.00035890976
0.17182595	0.023352600	0.00035944549
0.17195744	0.023101961	0.00035781447
0.17208893	0.023271700	0.00035741769
0.17222042	0.023391542	0.00035873245
0.17235191	0.023086643	0.00035636628
0.17248340	0.023896652	0.00036158821
0.17261489	0.023784943	0.00036160241
0.17274638	0.023789003	0.00035897764
0.17287786	0.024017182	0.00036246668
0.17300935	0.023572779	0.00035852436
0.17314084	0.023375531	0.00035781232
0.17327233	0.023265403	0.00035667851
0.17340382	0.023748980	0.00035908601
0.17353531	0.023026902	0.00035713514
0.17366680	0.023440864	0.00035707535
0.17379829	0.023639231	0.00035803053
0.17392977	0.023424905	0.00035866955
0.17406126	0.023701163	0.00035933977
0.17419275	0.023395739	0.00035775017
0.17432424	0.023172497	0.00035489329
0.17445573	0.024497701	0.00036281739
0.17458722	0.024061577	0.00036188404
0.17471871	0.023468021	0.00035757225
0.17485019	0.024093867	0.00036114743
0.17498168	0.023460746	0.00035683824
0.17511317	0.023742118	0.00035880785
0.17524466	0.023768648	0.00035966814
0.17537615	0.023522766	0.00035683870
0.17550764	0.023636836	0.00035767630
0.17563913	0.023669617	0.00035680365
0.17577062	0.023570173	0.00035582897
0.17590210	0.023193318	0.00035533240
0.17603359	0.023588070	0.00035575994
0.17616508	0.023299253	0.00035568608
0.17629657	0.023079681	0.00035532911
0.17642806	0.023297287	0.00035331384
0.17655955	0.023437747	0.00035656452
0.17669104	0.023315402	0.00035448349
0.17682253	0.023082442	0.00035272499
0.17695401	0.023520184	0.00035660166
0.17708550	0.023161076	0.00035204281
0.17721699	0.024109399	0.00035896851
0.17734848	0.023564571	0.00035576156
0.17747997	0.023808731	0.00035717760
0.17761146	0.023108787	0.00035452953
0.17774295	0.023782680	0.00035457276
0.17787443	0.022866189	0.00035187667
0.17800592	0.022794596	0.00035105116
0.17813741	0.023360304	0.00035404353
0.17826890	0.023545546	0.00035573440
0.17840039	0.023496385	0.00035326068
0.17853188	0.023651847	0.00035621644
0.17866337	0.023606758	0.00035415010
0.17879486	0.023434886	0.00035353519
0.17892634	0.023349019	0.00035411504
0.17905783	0.023471781	0.00035322760
0.17918932	0.023296316	0.00035335188
0.17932081	0.023876044	0.00035567234
0.17945230	0.023807271	0.00035660286
0.17958379	0.023490290	0.00035405133
0.17971528	0.023366930	0.00035164197
0.17984677	0.024024878	0.00035663406
0.17997825	0.023191059	0.00035048103
0.18010974	0.023449206	0.00035177852
0.18024123	0.023557122	0.00035350517
0.18037272	0.023882901	0.00035321768
0.18050421	0.023613540	0.00036071062
0.18063570	0.023362283	0.00036131900
0.18076719	0.023389267	0.00036290339
0.18089867	0.023661987	0.00036909575
0.18103016	0.023519244	0.00036822082
0.18116165	0.024079473	0.00037434594
0.18129314	0.023071264	0.00036832713
0.18142463	0.023548664	0.00037241409
0.18155612	0.022603128	0.00036910304
0.18168761	0.023428959	0.00037470957
0.18181910	0.023445854	0.00037712869
0.18195058	0.023433739	0.00037770576
0.18208207	0.022857504	0.00037422169
0.18221356	0.023604100	0.00038069758
0.18234505	0.022812325	0.00037595839
0.18247654	0.024193821	0.00038741420
0.18260803	0.023292128	0.00038306388
0.18273952	0.023299796	0.00038319406
0.18287101	0.023316984	0.00038578301
0.18300249	0.023559853	0.00038667018
0.18313398	0.022544333	0.00038029610
0.18326547	0.022807501	0.00038353495
0.18339696	0.022895062	0.00038472964
0.18352845	0.023240670	0.00038810812
0.18365994	0.022863672	0.00038649189
0.18379143	0.023684021	0.00039162490
0.18392292	0.023960897	0.00039570080
0.18405440	0.023934377	0.00039489972
0.18418589	0.023641434	0.00039486591
0.18431738	0.023616086	0.00039582440
0.18444887	0.022617029	0.00038674634
0.18458036	0.023276521	0.00039544456
0.18471185	0.023336087	0.00039621196
0.18484334	0.023354731	0.00039669176
0.18497482	0.023305963	0.00039657026
0.18510631	0.023263091	0.00039529682
0.18523780	0.023542948	0.00040114902
0.18536929	0.023680172	0.00039628929
0.18550078	0.023369877	0.00038648645
0.18563227	0.022911055	0.00038376216
0.18576376	0.023265166	0.00037828233
0.18589525	0.023482116	0.00038360095
0.18602673	0.023456430	0.00038118601
0.18615822	0.023712966	0.00038125888
0.18628971	0.023193853	0.00037591913
0.18642120	0.023369891	0.00037562545
0.18655269	0.023236809	0.00037503077
0.18668418	0.023241506	0.00037081425
0.18681567	0.023645006	0.00037368235
0.18694716	0.023703759	0.00037380396
0.18707864	0.023341138	0.00036804113
0.18721013	0.023506063	0.00037184226
0.18734162	0.023572563	0.00037238983
0.18747311	0.023870242	0.00037051658
0.18760460	0.023151374	0.00036682171
0.18773609	0.023391171	0.00036509271
0.18786758	0.023374770	0.00036588254
0.18799906	0.023202515	0.00036556549
0.18813055	0.023449114	0.00036416227
0.18826204	0.023374507	0.00036449754
0.18839353	0.023935319	0.00036514990
0.18852502	0.023129168	0.00036088479
0.18865651	0.023372732	0.00036371713
0.18878800	0.023666254	0.00036092536
0.18891949	0.023187718	0.00035808225
0.18905097	0.023550040	0.00036071060
0.18918246	0.023456105	0.00035966849
0.18931395	0.022316430	0.00035411253
0.18944544	0.022987505	0.00035456199
0.18957693	0.023111479	0.00035720562
0.18970842	0.023616827	0.00035672864
0.18983991	0.024082409	0.00036050645
0.18997140	0.023557095	0.00035824494
0.19010288	0.023147411	0.00035223382
0.19023437	0.023048823	0.00035236002
0.19036586	0.023516725	0.00035523570
0.19049735	0.023464312	0.00035354903
0.19062884	0.023042258	0.00035208307
0.19076033	0.024087435	0.00035629786
0.19089182	0.024093217	0.00035722030
0.19102330	0.023384259	0.00035236738
0.19115479	0.023105448	0.00035052935
0.19128628	0.023337865	0.00035182206
0.19141777	0.023098303	0.00035052211
0.19154926	0.023982610	0.00035485443
0.19168075	0.023791617	0.00035340763
0.19181224	0.023395872	0.00035250738
0.19194373	0.023898724	0.00035422339
0.19207521	0.023225291	0.00034886063
0.19220670	0.023602429	0.00035119836
0.19233819	0.023620359	0.00035297072
0.19246968	0.023453666	0.00035176774
0.19260117	0.023634995	0.00035187011
0.19273266	0.023866083	0.00035298624
0.19286415	0.023653690	0.00035149223
0.19299564	0.023112842	0.00035028672
0.19312712	0.023302471	0.00034868878
0.19325861	0.023294064	0.00035117062
0.19339010	0.023318544	0.00034786765
0.19352159	0.022717504	0.00034549896
0.19365308	0.022777933	0.00034620048
0.19378457	0.023016946	0.00034634967
0.19391606	0.023864667	0.00035217865
0.19404754	0.023275645	0.00034744186
0.19417903	0.023032572	0.00034740369
0.19431052	0.023298683	0.00034855317
0.19444201	0.023673192	0.00035081729
0.19457350	0.023293436	0.00034777809
0.19470499	0.023485911	0.00034899110
0.19483648	0.023188986	0.00034618588
0.19496797	0.023270166	0.00034856210
0.19509945	0.023576792	0.00034872942
0.19523094	0.023350182	0.00034795065
0.19536243	0.023421473	0.00034720450
0.19549392	0.023758585	0.00034843415
0.19562541	0.023623780	0.00034742790
0.19575690	0.023293400	0.00034552086
0.19588839	0.023846356	0.00034950401
0.19601988	0.023300637	0.00034598024
0.19615136	0.023562771	0.00034743317
0.19628285	0.023410893	0.00034762855
0.19641434	0.023805847	0.00034807888
0.19654583	0.023426402	0.00034705004
0.19667732	0.023271913	0.00034479913
0.19680881	0.023321421	0.00034605044
0.19694030	0.023048774	0.00034352303
0.19707178	0.023632560	0.00034688661
0.19720327	0.023654098	0.00034774946
0.19733476	0.023603178	0.00034580369
0.19746625	0.023462502	0.00034503996
0.19759774	0.023635389	0.00034763079
0.19772923	0.022775773	0.00034150989
0.19786072	0.023241565	0.00034316390
0.19799221	0.023140702	0.00034410485
0.19812369	0.023226135	0.00034262055
0.19825518	0.023872028	0.00034945092
0.19838667	0.023260001	0.00034409806
0.19851816	0.023274691	0.00034352503
0.19864965	0.023834748	0.00034760137
0.19878114	0.023472592	0.00034341030
0.19891263	0.023790701	0.00034765292
0.19904412	0.023544469	0.00034363196
0.19917560	0.023362895	0.00034339992
0.19930709	0.023314736	0.00034318855
0.19943858	0.022832079	0.00033975716
0.19957007	0.023768055	0.00034734501
0.19970156	0.023671299	0.00034354126
0.19983305	0.023369885	0.00034313468
0.19996454	0.022781901	0.00033897627
0.20009602	0.023267297	0.00034204244
0.20022751	0.023099633	0.00034325884
0.20035900	0.022987047	0.00034092999
0.20049049	0.023404668	0.00034270302
0.20062198	0.022898946	0.00034018443
0.20075347	0.023853206	0.00034381908
0.20088496	0.023076876	0.00034056850
0.20101645	0.023505118	0.00034376482
0.20114793	0.023037699	0.00033872388
0.20127942	0.023550312	0.00034332901
0.20141091	0.023151522	0.00033943583
0.20154240	0.022483703	0.00033718880
0.20167389	0.023502131	0.00034342499
0.20180538	0.023783000	0.00034244714
0.20193687	0.023206940	0.00034088145
0.20206836	0.023536832	0.00034175300
0.20219984	0.023306727	0.00034150231
0.20233133	0.022918021	0.00034021446
0.20246282	0.023495776	0.00033992264
0.20259431	0.024051996	0.00034599386
0.20272580	0.022157802	0.00033381432
0.20285729	0.023149477	0.00033738192
0.20298878	0.023468642	0.00034277463
0.20312027	0.023253049	0.00033710220
0.20325175	0.023768576	0.00034260844
0.20338324	0.023254145	0.00033771930
0.20351473	0.023681805	0.00034172128
0.20364622	0.023216964	0.00033906314
0.20377771	0.023158369	0.00033673632
0.20390920	0.022692490	0.00033611831
0.20404069	0.023122274	0.00033756937
0.20417217	0.022910383	0.00033790430
0.20430366	0.023215837	0.00033943877
0.20443515	0.023077114	0.00033524077
0.20456664	0.022998302	0.00033690867
0.20469813	0.023338302	0.00033869276
0.20482962	0.023345871	0.00033824913
0.20496111	0.023308972	0.00033812082
0.20509260	0.023135474	0.00033594491
0.20522408	0.023943581	0.00034207676
0.20535557	0.023308337	0.00033848529
0.20548706	0.023382044	0.00033777507
0.20561855	0.023505898	0.00033891168
0.20575004	0.023537818	0.00033706711
0.20588153	0.023033226	0.00033534899
0.20601302	0.023442013	0.00033924509
0.20614451	0.024143471	0.00033952042
0.20627599	0.023324580	0.00033726551
0.20640748	0.023582618	0.00033854103
0.20653897	0.022821527	0.00033472918
0.20667046	0.023030709	0.00033532670
0.20680195	0.022858835	0.00033411691
0.20693344	0.023425866	0.00033802188
0.20706493	0.023192607	0.00033556353
0.20719641	0.023037938	0.00033521495
0.20732790	0.023000807	0.00033681216
0.20745939	0.023720801	0.00033686547
0.20759088	0.022950088	0.00033412290
0.20772237	0.023582402	0.00033740103
0.20785386	0.023378689	0.00033569386
0.20798535	0.023325872	0.00033847328
0.20811684	0.023224157	0.00033449413
0.20824832	0.023444331	0.00033645913
0.20837981	0.023524267	0.00033646125
0.20851130	0.023528867	0.00033734663
0.20864279	0.023794216	0.00033956877
0.20877428	0.023941096	0.00033816182
0.20890577	0.022607764	0.00033178031
0.20903726	0.023840556	0.00033865209
0.20916875	0.023069762	0.00033439691
0.20930023	0.023380790	0.00033640420
0.20943172	0.023634687	0.00033587994
0.20956321	0.023137962	0.00033392315
0.20969470	0.022978949	0.00033420466
0.20982619	0.023410203	0.00033465404
0.20995768	0.023403795	0.00033582315
0.21008917	0.022741202	0.00033068851
0.21022065	0.023393238	0.00033585415
0.21035214	0.022780778	0.00033375002
0.21048363	0.023427966	0.00033334094
0.21061512	0.022909080	0.00033333294
0.21074661	0.023238333	0.00033210668
0.21087810	0.023341196	0.00033348442
0.21100959	0.023150110	0.00033529814
0.21114108	0.023090221	0.00033131016
0.21127256	0.023419871	0.00033644611
0.21140405	0.023125242	0.00033171403
0.21153554	0.023381798	0.00033475695
0.21166703	0.023130709	0.00033318826
0.21179852	0.023267651	0.00033328734
0.21193001	0.023160841	0.00033377079
0.21206150	0.023254553	0.00033115465
0.21219299	0.023573970	0.00033400981
0.21232447	0.023182222	0.00033345136
0.21245596	0.023817783	0.00033488989
0.21258745	0.023596875	0.00033536851
0.21271894	0.022949244	0.00033022905
0.21285043	0.022910029	0.00032985494
0.21298192	0.023931973	0.00033733781
0.21311341	0.023723091	0.00033397727
0.21324489	0.023212153	0.00033326941
0.21337638	0.023219152	0.00033068792
0.21350787	0.023195042	0.00033215416
0.21363936	0.022933961	0.00033204211
0.21377085	0.023455618	0.00033259052
0.21390234	0.023567392	0.00033462330
0.21403383	0.023760521	0.00033349806
0.21416532	0.023253189	0.00033119695
0.21429680	0.022796183	0.00032948412
0.21442829	0.022781326	0.00032880939
0.21455978	0.023007809	0.00032944111
0.21469127	0.022884780	0.00032851806
0.21482276	0.023665203	0.00033306870
0.21495425	0.023019288	0.00033020994
0.21508574	0.022419190	0.00032577354
0.21521723	0.022990566	0.00032925452
0.21534871	0.022513274	0.00032804372
0.21548020	0.023077551	0.00032716575
0.21561169	0.023250483	0.00033027969
0.21574318	0.023095763	0.00032939180
0.21587467	0.023109615	0.00032822626
0.21600616	0.022855837	0.00032963459
0.21613765	0.023771939	0.00033187926
0.21626913	0.023015909	0.00033037237
0.21640062	0.022963003	0.00032770978
0.21653211	0.023050970	0.00032874937
0.21666360	0.023632025	0.00033066538
0.21679509	0.023691317	0.00033115740
0.21692658	0.023059956	0.00032970389
0.21705807	0.023014712	0.00032730120
0.21718956	0.022945851	0.00032667277
0.21732104	0.023633421	0.00033164728
0.21745253	0.023081437	0.00032737681
0.21758402	0.023227676	0.00032944229
0.21771551	0.022722873	0.00032520396
0.21784700	0.022877943	0.00032550154
0.21797849	0.023830889	0.00033222355
0.21810998	0.023002336	0.00032691070
0.21824147	0.023613721	0.00033055927
0.21837295	0.022921508	0.00032721307
0.21850444	0.023167286	0.00032491847
0.21863593	0.023130905	0.00032947693
0.21876742	0.022439351	0.00032250185
0.21889891	0.023026062	0.00032778443
0.21903040	0.023678770	0.00033172791
0.21916189	0.023755545	0.00032979318
0.21929337	0.023542349	0.00033025745
0.21942486	0.023356249	0.00032786835
0.21955635	0.023111051	0.00032736691
0.21968784	0.023514301	0.00032868588
0.21981933	0.022799449	0.00032318806
0.21995082	0.023150884	0.00032789297
0.22008231	0.023141734	0.00032621191
0.22021380	0.022697344	0.00032433412
0.22034528	0.023676043	0.00032954678
0.22047677	0.023080374	0.00032434949
0.22060826	0.023619675	0.00032968042
0.22073975	0.022992607	0.00032615105
0.22087124	0.022710131	0.00032431028
0.22100273	0.023399813	0.00032727768
0.22113422	0.023254859	0.00032534798
0.22126571	0.023078001	0.00032586068
0.22139719	0.023332976	0.00032665652
0.22152868	0.023580428	0.00032880341
0.22166017	0.022780116	0.00032537267
0.22179166	0.023317945	0.00032495262
0.22192315	0.023879972	0.00033019344
0.22205464	0.023055111	0.00032562972
0.22218613	0.023138310	0.00032517270
0.22231761	0.023518379	0.00032691249
0.22244910	0.023286665	0.00032629519
0.22258059	0.022770138	0.00032317189
0.22271208	0.022288377	0.00032140632
0.22284357	0.023049746	0.00032459314
0.22297506	0.022743591	0.00032399410
0.22310655	0.023006395	0.00032314927
0.22323804	0.023099240	0.00032547476
0.22336952	0.023042934	0.00032517240
0.22350101	0.023696237	0.00032683023
0.22363250	0.023666615	0.00032726666
0.22376399	0.023524603	0.00032571475
0.22389548	0.023612215	0.00032756628
0.22402697	0.023366925	0.00032635157
0.22415846	0.023467425	0.00032489086
0.22428995	0.023470329	0.00032518427
0.22442143	0.023144641	0.00032344261
0.22455292	0.023137802	0.00032363454
0.22468441	0.022927900	0.00032321027
0.22481590	0.022662055	0.00032075069
0.22494739	0.023132074	0.00032299983
0.22507888	0.023188610	0.00032370441
0.22521037	0.023616079	0.00032540292
0.22534186	0.023131196	0.00032427125
0.22547334	0.022815628	0.00032092712
0.22560483	0.023011113	0.00032055086
0.22573632	0.023616796	0.00032636100
0.22586781	0.023194088	0.00032270623
0.22599930	0.023445096	0.00032487493
0.22613079	0.023251464	0.00032230905
0.22626228	0.022923450	0.00032224410
0.22639376	0.023042281	0.00032132251
0.22652525	0.023567961	0.00032542332
0.22665674	0.023436843	0.00032384360
0.22678823	0.023190346	0.00032166317
0.22691972	0.023259084	0.00032264857
0.22705121	0.022895758	0.00032099495
0.22718270	0.023593400	0.00032469773
0.22731419	0.023334692	0.00032395894
0.22744567	0.023368446	0.00032406843
0.22757716	0.022693486	0.00031826021
0.22770865	0.022942105	0.00032146648
0.22784014	0.022885558	0.00031958623
0.22797163	0.023526377	0.00032449193
0.22810312	0.023083124	0.00031958447
0.22823461	0.023254379	0.00032203406
0.22836610	0.022814252	0.00032118587
0.22849758	0.022867935	0.00031913579
0.22862907	0.023267236	0.00032315618
0.22876056	0.023210282	0.00031983800
0.22889205	0.023170942	0.00032105322
0.22902354	0.023081649	0.00032200567
0.22915503	0.023138068	0.00031968648
0.22928652	0.023417726	0.00032300636
0.22941800	0.023623010	0.00032207753
0.22954949	0.023460442	0.00032254278
0.22968098	0.023693623	0.00032347566
0.22981247	0.023496504	0.00032187426
0.22994396	0.022963334	0.00031971499
0.23007545	0.023148535	0.00032350993
0.23020694	0.022829980	0.00032465395
0.23033843	0.023577146	0.00033318678
0.23046991	0.022438314	0.00032719993
0.23060140	0.023206035	0.00033371255
0.23073289	0.023100019	0.00033312747
0.23086438	0.023255494	0.00033598597
0.23099587	0.022640421	0.00033572180
0.23112736	0.022992909	0.00033662555
0.23125885	0.022722779	0.00033788621
0.23139034	0.023196780	0.00033972339
0.23152182	0.022964080	0.00034017278
0.23165331	0.023447176	0.00034501981
0.23178480	0.023098665	0.00034356005
0.23191629	0.022937684	0.00034357047
0.23204778	0.022862149	0.00034377867
0.23217927	0.023074991	0.00034409278
0.23231076	0.022851550	0.00034639882
0.23244224	0.023212433	0.00034744776
0.23257373	0.023174300	0.00034806231
0.23270522	0.023709544	0.00035206307
0.23283671	0.023632000	0.00034931818
0.23296820	0.022788834	0.00034607210
0.23309969	0.023198501	0.00034829696
0.23323118	0.023270748	0.00034754478
0.23336267	0.023338546	0.00034974448
0.23349415	0.023332399	0.00034749244
0.23362564	0.023150162	0.00034872235
0.23375713	0.023512648	0.00035068008
0.23388862	0.023392593	0.00034975204
0.23402011	0.022733996	0.00034821383
0.23415160	0.023139922	0.00034752814
0.23428309	0.022952617	0.00034922232
0.23441458	0.023206756	0.00034924683
0.23454606	0.022837434	0.00034868247
0.23467755	0.023848570	0.00035473907
0.23480904	0.023365032	0.00035208391
0.23494053	0.023193747	0.00035123285
0.23507202	0.022758837	0.00034892707
0.23520351	0.022999937	0.00035031632
0.23533500	0.022742122	0.00034926631
0.23546648	0.022455007	0.00034779075
0.23559797	0.023107260	0.00035209595
0.23572946	0.022495270	0.00034843266
0.23586095	0.022717631	0.00034925204
0.23599244	0.022708034	0.00034942394
0.23612393	0.023085263	0.00035159662
0.23625542	0.023636584	0.00035704029
0.23638691	0.022710558	0.00035027390
0.23651839	0.023563691	0.00035482003
0.23664988	0.022715869	0.00035186110
0.23678137	0.023329543	0.00035488768
0.23691286	0.023346960	0.00035599893
0.23704435	0.022871462	0.00035295741
0.23717584	0.023411460	0.00035423719
0.23730733	0.022830963	0.00035460559
0.23743882	0.023134103	0.00035385776
0.23757030	0.023597061	0.00035708561
0.23770179	0.022677347	0.00035407301
0.23783328	0.023185479	0.00035453919
0.23796477	0.023333056	0.00035715452
0.23809626	0.023354062	0.00035554866
0.23822775	0.022917616	0.00035499279
0.23835924	0.023059268	0.00035695462
0.23849072	0.023468005	0.00035667056
0.23862221	0.023203046	0.00035608551
0.23875370	0.023040384	0.00035546196
0.23888519	0.023431977	0.00035839621
0.23901668	0.023782955	0.00036216695
0.23914817	0.022888204	0.00035276144
0.23927966	0.023150521	0.00035792317
0.23941115	0.022486971	0.00035307605
0.23954263	0.023104909	0.00035778054
0.23967412	0.023251121	0.00035939678
0.23980561	0.022651780	0.00035178409
0.23993710	0.023182763	0.00035800817
0.24006859	0.023057469	0.00035691273
0.24020008	0.023168941	0.00035891363
0.24033157	0.023245388	0.00035950834
0.24046306	0.022804771	0.00035570125
0.24059454	0.023332919	0.00036033890
0.24072603	0.023296955	0.00036124422
0.24085752	0.023648841	0.00036099120
0.24098901	0.023518459	0.00036359272
0.24112050	0.022634320	0.00035503780
0.24125199	0.022925730	0.00035819392
0.24138348	0.023071070	0.00035991633
0.24151496	0.022650797	0.00035508678
0.24164645	0.023711758	0.00036450821
0.24177794	0.023257260	0.00035768396
0.24190943	0.023224365	0.00036029440
0.24204092	0.022496237	0.00035523787
0.24217241	0.023260709	0.00036004745
0.24230390	0.023384155	0.00036392921
0.24243539	0.023283284	0.00035943882
0.24256687	0.023264667	0.00036047156
0.24269836	0.022967645	0.00035919078
0.24282985	0.023400383	0.00036103824
0.24296134	0.023318865	0.00036242225
0.24309283	0.023313063	0.00036172931
0.24322432	0.023108213	0.00036036102
0.24335581	0.023515380	0.00036457381
0.24348730	0.023603287	0.00036253876
0.24361878	0.023337225	0.00036327601
0.24375027	0.022674034	0.00035818898
0.24388176	0.023319314	0.00036272515
0.24401325	0.023566016	0.00036589004
0.24414474	0.022863883	0.00035852192
0.24427623	0.023278280	0.00036416908
0.24440772	0.023222872	0.00036095173
0.24453920	0.023705854	0.00036520908
0.24467069	0.023272607	0.00036532926
0.24480218	0.023431020	0.00036306117
0.24493367	0.022685705	0.00035931133
0.24506516	0.022985433	0.00036054673
0.24519665	0.023784472	0.00036629671
0.24532814	0.022954486	0.00036287464
0.24545963	0.022721893	0.00035940758
0.24559111	0.023495725	0.00036507380
0.24572260	0.023068564	0.00036202779
0.24585409	0.023417019	0.00036362025
0.24598558	0.022684730	0.00036115850
0.24611707	0.023668686	0.00036695692
0.24624856	0.023044159	0.00036119487
0.24638005	0.022970805	0.00036358102
0.24651154	0.022505270	0.00035885063
0.24664302	0.022550498	0.00036246677
0.24677451	0.023022916	0.00036181018
0.24690600	0.023506647	0.00036583321
0.24703749	0.022966974	0.00036298284
0.24716898	0.022644362	0.00035919114
0.24730047	0.022291175	0.00036007676
0.24743196	0.023471397	0.00036429193
0.24756345	0.022404538	0.00035983544
0.24769493	0.023213659	0.00036604913
0.24782642	0.023330824	0.00036421994
0.24795791	0.022951503	0.00036459289
0.24808940	0.023013811	0.00036438362
0.24822089	0.023094401	0.00036349366
0.24835238	0.022934697	0.00036465680
0.24848387	0.023167618	0.00036451153
0.24861535	0.022681486	0.00036285894
0.24874684	0.023480860	0.00036633272
0.24887833	0.023281874	0.00036569129
0.24900982	0.023086741	0.00036699976
0.24914131	0.023550603	0.00036835364
0.24927280	0.022669924	0.00036215472
0.24940429	0.023055836	0.00036526215
0.24953578	0.024124983	0.00037113017
0.24966726	0.023343488	0.00036839772
0.24979875	0.023600809	0.00036812709
0.24993024	0.023628333	0.00037092186
0.25006173	0.023180760	0.00036507968
0.25019322	0.023295038	0.00036640451
0.25032471	0.023136641	0.00036752624
0.25045620	0.023304234	0.00036660914
0.25058769	0.023661499	0.00037033739
0.25071917	0.022801630	0.00036307576
0.25085066	0.023723820	0.00036875442
0.25098215	0.023915329	0.00037166949
0.25111364	0.023759384	0.00036932250
0.25124513	0.024056080	0.00037335187
0.25137662	0.024475109	0.00037596185
0.25150811	0.023645142	0.00036883874
0.25163959	0.023388102	0.00036895220
0.25177108	0.022463680	0.00036106883
0.25190257	0.023336270	0.00036910697
0.25203406	0.023167150	0.00036754359
0.25216555	0.023968300	0.00037195141
0.25229704	0.023372297	0.00036965660
0.25242853	0.023698124	0.00036985045
0.25256002	0.023501955	0.00037173541
0.25269150	0.023269700	0.00036783214
0.25282299	0.022859708	0.00036509200
0.25295448	0.024072982	0.00037669129
0.25308597	0.023458343	0.00036723514
0.25321746	0.022902039	0.00036690834
0.25334895	0.022630443	0.00036423302
0.25348044	0.023070473	0.00036663468
0.25361193	0.023155030	0.00036775922
0.25374341	0.023385360	0.00036810813
0.25387490	0.023481446	0.00036990223
0.25400639	0.023256992	0.00037529416
0.25413788	0.022587113	0.00037600263
0.25426937	0.023067137	0.00038468899
0.25440086	0.023912824	0.00038988000
0.25453235	0.023816174	0.00039320420
0.25466383	0.023007056	0.00039050655
0.25479532	0.023411954	0.00039358056
0.25492681	0.022795825	0.00039250156
0.25505830	0.023480333	0.00040004127
0.25518979	0.023299889	0.00039902671
0.25532128	0.022689845	0.00039792877
0.25545277	0.022957369	0.00040195959
0.25558426	0.022738126	0.00040239236
0.25571574	0.022632002	0.00040119571
0.25584723	0.023511983	0.00040948869
0.25597872	0.023065238	0.00040933270
0.25611021	0.023484143	0.00041128912
0.25624170	0.023273707	0.00041455313
0.25637319	0.023621675	0.00041867462
0.25650468	0.022911125	0.00041551379
0.25663617	0.022458396	0.00041251718
0.25676765	0.023060282	0.00041868485
0.25689914	0.023390109	0.00042403429
0.25703063	0.022787226	0.00042120770
0.25716212	0.023659151	0.00042557072
0.25729361	0.023585897	0.00042875183
0.25742510	0.023236447	0.00042788713
0.25755659	0.023009698	0.00042943760
0.25768807	0.023534646	0.00043494949
0.25781956	0.023527315	0.00043369415
0.25795105	0.023040435	0.00043049151
0.25808254	0.022880106	0.00043581025
0.25821403	0.022616646	0.00043030343
0.25834552	0.023477906	0.00043906619
0.25847701	0.022906381	0.00043613237
0.25860850	0.022648431	0.00043393042
0.25873998	0.023380695	0.00044076655
0.25887147	0.022805104	0.00043751163
0.25900296	0.022103878	0.00043459872
0.25913445	0.023063401	0.00043933174
0.25926594	0.022413936	0.00043492379
0.25939743	0.023131602	0.00044435258
0.25952892	0.022449768	0.00043772115
0.25966041	0.023847091	0.00045094826
0.25979189	0.023526508	0.00044636198
0.25992338	0.022891203	0.00044525533
0.26005487	0.023231468	0.00045052748
0.26018636	0.023304840	0.00044953670
0.26031785	0.023161087	0.00044868502
0.26044934	0.023814568	0.00045431456
0.26058083	0.023085240	0.00044915819
0.26071231	0.022391764	0.00044558934
0.26084380	0.023366403	0.00045201618
0.26097529	0.023017505	0.00045019762
0.26110678	0.023006022	0.00045161230
0.26123827	0.023141788	0.00045411245
0.26136976	0.022852482	0.00045175311
0.26150125	0.023384630	0.00045767578
0.26163274	0.022595252	0.00045125745
0.26176422	0.023836256	0.00046003055
0.26189571	0.023636327	0.00046368815
0.26202720	0.022687212	0.00045493323
0.26215869	0.022769791	0.00045482119
0.26229018	0.023126371	0.00045949636
0.26242167	0.023304274	0.00046095632
0.26255316	0.023168483	0.00046080209
0.26268465	0.023812989	0.00046868010
0.26281613	0.022457786	0.00045537093
0.26294762	0.022745543	0.00045913030
0.26307911	0.023289786	0.00046246031
0.26321060	0.022795359	0.00046407463
0.26334209	0.022871065	0.00046524325
0.26347358	0.023372049	0.00046587105
0.26360507	0.023100738	0.00046640463
0.26373655	0.023401112	0.00046918316
0.26386804	0.022251650	0.00046103887
0.26399953	0.022873786	0.00046852384
0.26413102	0.023649850	0.00047086351
0.26426251	0.023547374	0.00047053732
0.26439400	0.023311432	0.00047078195
0.26452549	0.023216989	0.00047283803
0.26465698	0.023909479	0.00047859653
0.26478846	0.022678411	0.00046546272
0.26491995	0.022888755	0.00047390502
0.26505144	0.021915228	0.00046217403
0.26518293	0.023051857	0.00047316426
0.26531442	0.023226502	0.00047599605
0.26544591	0.023633189	0.00047987271
[truncated: 567 more rows]
