# Supplementary material for: Invariant surface glycoprotein 65 of Trypanosoma brucei is a complement C3 receptor
Source: Nat Commun. 2022 Aug 29;13:5085. doi: 10.1038/s41467-022-32728-9 (PMC9424271; doi:10.1038/s41467-022-32728-9)
Supplement: Supplementary file 4 — supplementary data 2 [file 41467_2022_32728_MOESM4_ESM.zip › b21-414646_00131.dat]

0.0026000000	40.037633	0.13731745
0.0027314887	28.913554	0.10718874
0.0028629774	22.242639	0.089894381
0.0029944661	17.213972	0.075896574
0.0031259548	12.335829	0.059040679
0.0032574435	10.898429	0.057442156
0.0033889322	8.8767759	0.049006326
0.0035204209	11.541520	0.048652942
0.0036519096	12.322232	0.046650026
0.0037833983	10.068634	0.039757240
0.0039148870	8.2752708	0.034778028
0.0040463757	6.7712145	0.030265150
0.0041778644	5.5690872	0.025726079
0.0043093531	4.6292737	0.023028648
0.0044408418	3.8613941	0.020228093
0.0045723305	3.1472907	0.018262125
0.0047038192	2.9369842	0.016884519
0.0048353079	2.5186628	0.015179279
0.0049667966	2.2183795	0.014194740
0.0050982853	1.9046951	0.012460170
0.0052297740	1.7550452	0.012117023
0.0053612627	1.5371418	0.010950570
0.0054927514	1.3858115	0.010121886
0.0056242401	1.2475550	0.0095759173
0.0057557288	1.1801470	0.0090555766
0.0058872175	1.0866010	0.0085729393
0.0060187062	1.0213091	0.0082893664
0.0061501949	0.90227371	0.0074629268
0.0062816836	0.89889190	0.0076171809
0.0064131723	0.82423886	0.0071502837
0.0065446610	0.80682733	0.0069730495
0.0066761496	0.74773121	0.0066812334
0.0068076383	0.72030206	0.0064088277
0.0069391270	0.70367253	0.0064362386
0.0070706157	0.66219671	0.0061448998
0.0072021044	0.63897454	0.0059696394
0.0073335931	0.62357727	0.0058715799
0.0074650818	0.57846981	0.0054905924
0.0075965705	0.56591114	0.0054757333
0.0077280592	0.55519154	0.0054011662
0.0078595479	0.51569546	0.0050810517
0.0079910366	0.50488774	0.0050574825
0.0081225253	0.47168405	0.0047485239
0.0082540140	0.46637927	0.0047486002
0.0083855027	0.44544694	0.0046585592
0.0085169914	0.42383284	0.0044512988
0.0086484801	0.40345407	0.0043113812
0.0087799688	0.39125915	0.0041708365
0.0089114575	0.38120810	0.0041386795
0.0090429462	0.35764091	0.0039806740
0.0091744349	0.33875748	0.0038408470
0.0093059236	0.33231522	0.0037593566
0.0094374123	0.31357561	0.0036276372
0.0095689010	0.29453828	0.0034591767
0.0097003897	0.29543894	0.0034924691
0.0098318784	0.27646119	0.0033303742
0.0099633671	0.26880067	0.0032480056
0.010094856	0.26215886	0.0031977727
0.010226345	0.23862827	0.0029786675
0.010357833	0.24770643	0.0031131577
0.010489322	0.22391106	0.0028727802
0.010620811	0.21515367	0.0027960905
0.010752299	0.20828204	0.0027391309
0.010883788	0.19578402	0.0026009916
0.011015277	0.19113314	0.0026167894
0.011146765	0.18081533	0.0024667594
0.011278254	0.17341745	0.0024060243
0.011409743	0.16419587	0.0023169885
0.011541231	0.16137520	0.0022625901
0.011672720	0.15523655	0.0022242568
0.011804209	0.14099657	0.0020395767
0.011935698	0.13887698	0.0020201486
0.012067186	0.13412717	0.0019739526
0.012198675	0.12400772	0.0018361941
0.012330164	0.11957364	0.0018067512
0.012461652	0.11772257	0.0017717170
0.012593141	0.10904125	0.0016675232
0.012724630	0.10435241	0.0016315018
0.012856118	0.098261872	0.0015334698
0.012987607	0.097741735	0.0015463991
0.013119096	0.094855482	0.0014901406
0.013250585	0.094752240	0.0014726149
0.013382073	0.090278759	0.0014432121
0.013513562	0.089948747	0.0014172621
0.013645051	0.086206133	0.0013977110
0.013776539	0.079989731	0.0013396871
0.013908028	0.079799220	0.0013154464
0.014039517	0.078072661	0.0012940394
0.014171005	0.074035711	0.0012528560
0.014302494	0.073010908	0.0012451851
0.014433983	0.073493693	0.0012508720
0.014565472	0.071323614	0.0012074821
0.014696960	0.069814452	0.0012010125
0.014828449	0.068790085	0.0011740480
0.014959938	0.069453508	0.0011860631
0.015091426	0.066439518	0.0011623857
0.015222915	0.062962482	0.0011047633
0.015354404	0.063326808	0.0011132125
0.015485892	0.062701686	0.0010956502
0.015617381	0.059238867	0.0010698263
0.015748870	0.060261935	0.0010769583
0.015880359	0.059954820	0.0010585244
0.016011847	0.061923014	0.0010759772
0.016143336	0.054567524	0.00099992585
0.016274825	0.053598051	0.00099543423
0.016406313	0.053244895	0.00098280356
0.016537802	0.054025276	0.00098194124
0.016669291	0.051234925	0.00095533466
0.016800779	0.056193166	0.00099709279
0.016932268	0.057265552	0.0010021604
0.017063757	0.059808527	0.0010213277
0.017195246	0.056992274	0.00098878774
0.017326734	0.058711584	0.0010034783
0.017458223	0.058641523	0.00099675496
0.017589712	0.056523060	0.00097349678
0.017721200	0.056961750	0.00098206800
0.017852689	0.055857402	0.00094986158
0.017984178	0.055223433	0.00095623835
0.018115666	0.054225839	0.00094332730
0.018247155	0.052113320	0.00091874531
0.018378644	0.053423450	0.00093233275
0.018510133	0.052044480	0.00090856947
0.018641621	0.053366705	0.00091882721
0.018773110	0.051609435	0.00089824735
0.018904599	0.049794172	0.00088269510
0.019036087	0.050326675	0.00088382639
0.019167576	0.049838467	0.00087202284
0.019299065	0.047132971	0.00084494163
0.019430553	0.048151256	0.00085963865
0.019562042	0.046917351	0.00084092911
0.019693531	0.047914939	0.00084879371
0.019825019	0.044579126	0.00081310470
0.019956508	0.044801441	0.00081043092
0.020087997	0.044732520	0.00081469285
0.020219486	0.044613757	0.00080804923
0.020350974	0.043875517	0.00080377520
0.020482463	0.043539944	0.00078687262
0.020613952	0.042512404	0.00077681766
0.020745440	0.043254465	0.00078868544
0.020876929	0.042685755	0.00077345071
0.021008418	0.042987845	0.00077754450
0.021139906	0.040043307	0.00075026482
0.021271395	0.039345860	0.00073591878
0.021402884	0.041041994	0.00075470232
0.021534373	0.040830995	0.00074647612
0.021665861	0.039418555	0.00073347331
0.021797350	0.039409281	0.00073161433
0.021928839	0.039182127	0.00071846947
0.022060327	0.037711190	0.00071491269
0.022191816	0.038032007	0.00070993503
0.022323305	0.038485687	0.00071330510
0.022454793	0.037930192	0.00070643722
0.022586282	0.035974210	0.00068175484
0.022717771	0.037749760	0.00070329729
0.022849260	0.037219435	0.00069132345
0.022980748	0.037061296	0.00068990912
0.023112237	0.037689794	0.00069106311
0.023243726	0.035710506	0.00067088129
0.023375214	0.037129105	0.00068771884
0.023506703	0.038808653	0.00069747785
0.023638192	0.037916755	0.00068751840
0.023769680	0.037686446	0.00068522325
0.023901169	0.037198913	0.00067723822
0.024032658	0.036155867	0.00067019679
0.024164147	0.036042954	0.00066283976
0.024295635	0.036925056	0.00066709529
0.024427124	0.036611720	0.00066255464
0.024558613	0.035919378	0.00065283563
0.024690101	0.037474215	0.00067362911
0.024821590	0.038067481	0.00067059953
0.024953079	0.036206213	0.00065103151
0.025084567	0.034889115	0.00064074433
0.025216056	0.035465480	0.00064069066
0.025347545	0.035969906	0.00065156658
0.025479034	0.035607533	0.00064047351
0.025610522	0.036502385	0.00064258740
0.025742011	0.036882472	0.00064786142
0.025873500	0.035849513	0.00063687016
0.026004988	0.035651922	0.00063800435
0.026136477	0.035029913	0.00062852177
0.026267966	0.035957243	0.00062971310
0.026399454	0.035827631	0.00063255929
0.026530943	0.035742246	0.00062617511
0.026662432	0.036810053	0.00063725530
0.026793920	0.034291005	0.00061441516
0.026925409	0.034515417	0.00061266576
0.027056898	0.035756999	0.00062621740
0.027188387	0.034574800	0.00060835923
0.027319875	0.034488239	0.00061204207
0.027451364	0.035018990	0.00061124934
0.027582853	0.034215389	0.00060232536
0.027714341	0.034315259	0.00060386964
0.027845830	0.033872611	0.00059583522
0.027977319	0.033563861	0.00059658835
0.028108807	0.033610080	0.00059295295
0.028240296	0.033503559	0.00058909498
0.028371785	0.034841496	0.00060079175
0.028503274	0.034509809	0.00059530719
0.028634762	0.033286941	0.00058474124
0.028766251	0.034295042	0.00059247473
0.028897740	0.034140273	0.00058529918
0.029029228	0.033749264	0.00058501720
0.029160717	0.034001750	0.00058535182
0.029292206	0.034693076	0.00058918010
0.029423694	0.033505113	0.00058223100
0.029555183	0.033635673	0.00057318333
0.029686672	0.032817437	0.00057198737
0.029818161	0.032968129	0.00057292501
0.029949649	0.033276163	0.00057099307
0.030081138	0.031709990	0.00055773292
0.030212627	0.033235754	0.00056677670
0.030344115	0.033451615	0.00056870819
0.030475604	0.033182316	0.00056552361
0.030607093	0.032797107	0.00055974890
0.030738581	0.032618060	0.00056005164
0.030870070	0.032540936	0.00055519690
0.031001559	0.032240708	0.00055035082
0.031133048	0.032213436	0.00055250898
0.031264536	0.032686180	0.00055103605
0.031396025	0.032159985	0.00055087447
0.031527514	0.032932941	0.00055291463
0.031659002	0.031647940	0.00054076327
0.031790491	0.031745799	0.00054297440
0.031921980	0.032281970	0.00054305692
0.032053468	0.031915867	0.00054311809
0.032184957	0.031471855	0.00053348308
0.032316446	0.031152006	0.00052999615
0.032447935	0.032117615	0.00054106210
0.032579423	0.031721396	0.00053480864
0.032710912	0.031843224	0.00053488063
0.032842401	0.031709112	0.00053135877
0.032973889	0.032094498	0.00053206367
0.033105378	0.031665744	0.00053147149
0.033236867	0.031765328	0.00052886228
0.033368355	0.030954338	0.00053225656
0.033499844	0.030922729	0.00052925562
0.033631333	0.030238685	0.00052473152
0.033762822	0.030271119	0.00053189299
0.033894310	0.031152033	0.00053729545
0.034025799	0.031960899	0.00054270685
0.034157288	0.029558486	0.00052490198
0.034288776	0.029897837	0.00052694915
0.034420265	0.029477289	0.00052943037
0.034551754	0.030872472	0.00053507166
0.034683242	0.028813030	0.00052225046
0.034814731	0.029124703	0.00052119983
0.034946220	0.029354568	0.00052404953
0.035077708	0.029936591	0.00053385246
0.035209197	0.029838199	0.00053142341
0.035340686	0.029489594	0.00052409178
0.035472175	0.029283239	0.00053263077
0.035603663	0.029668572	0.00053836994
0.035735152	0.028624060	0.00053670028
0.035866641	0.029287249	0.00054185498
0.035998129	0.029414545	0.00054026940
0.036129618	0.029317433	0.00054345046
0.036261107	0.029624017	0.00054459161
0.036392595	0.029319896	0.00054945802
0.036524084	0.029000596	0.00054377559
0.036655573	0.028917712	0.00053864860
0.036787062	0.028904671	0.00054386008
0.036918550	0.029342759	0.00054229621
0.037050039	0.028421603	0.00054121813
0.037181528	0.028575515	0.00053871519
0.037313016	0.030182060	0.00055444952
0.037444505	0.029741330	0.00055546935
0.037575994	0.029750530	0.00055136794
0.037707482	0.028996056	0.00055192781
0.037838971	0.029537411	0.00055656771
0.037970460	0.028820801	0.00054605160
0.038101949	0.029122350	0.00055188621
0.038233437	0.028348700	0.00054023320
0.038364926	0.029448815	0.00054552625
0.038496415	0.029823425	0.00054789288
0.038627903	0.029079880	0.00053519106
0.038759392	0.028953278	0.00053660818
0.038890881	0.029015756	0.00053245435
0.039022369	0.030153723	0.00054262325
0.039153858	0.028266248	0.00052472241
0.039285347	0.029503898	0.00053073847
0.039416836	0.029737209	0.00053735800
0.039548324	0.028699706	0.00052489309
0.039679813	0.028935219	0.00052514685
0.039811302	0.029861919	0.00053442325
0.039942790	0.028292366	0.00051777519
0.040074279	0.029972200	0.00053544948
0.040205768	0.029397514	0.00052729117
0.040337256	0.028464382	0.00051665241
0.040468745	0.029353641	0.00052535867
0.040600234	0.029686986	0.00052512751
0.040731723	0.030090905	0.00053077639
0.040863211	0.029417302	0.00052455309
0.040994700	0.029275748	0.00052085914
0.041126189	0.029415053	0.00052315065
0.041257677	0.028974499	0.00051659441
0.041389166	0.029013692	0.00051640547
0.041520655	0.029474257	0.00052246897
0.041652143	0.028819127	0.00051520258
0.041783632	0.029543119	0.00052026977
0.041915121	0.029544193	0.00051687002
0.042046610	0.029194717	0.00051634507
0.042178098	0.029593566	0.00051934889
0.042309587	0.027624070	0.00050373401
0.042441076	0.028842397	0.00051223079
0.042572564	0.029730129	0.00051879041
0.042704053	0.028999521	0.00050802943
0.042835542	0.029178178	0.00051283551
0.042967030	0.029247544	0.00051204884
0.043098519	0.029138476	0.00051169853
0.043230008	0.029832709	0.00051697228
0.043361496	0.029233240	0.00050797715
0.043492985	0.029453782	0.00051388903
0.043624474	0.029782785	0.00051237124
0.043755963	0.027997381	0.00050286372
0.043887451	0.029309282	0.00050720536
0.044018940	0.029859976	0.00051015738
0.044150429	0.029356919	0.00051343733
0.044281917	0.029890653	0.00051071856
0.044413406	0.028867710	0.00050547627
0.044544895	0.028710945	0.00050136850
0.044676383	0.030253658	0.00051388909
0.044807872	0.029319216	0.00050729002
0.044939361	0.028368829	0.00049677542
0.045070850	0.028977578	0.00050248187
0.045202338	0.029636432	0.00050555350
0.045333827	0.029270753	0.00050021172
0.045465316	0.029490532	0.00050877485
0.045596804	0.029252782	0.00050256630
0.045728293	0.028977095	0.00050046196
0.045859782	0.029100026	0.00050032207
0.045991270	0.028754945	0.00049348763
0.046122759	0.029214766	0.00050075253
0.046254248	0.029230861	0.00050919666
0.046385737	0.029264961	0.00051097783
0.046517225	0.029345221	0.00051305286
0.046648714	0.028046497	0.00050331575
0.046780203	0.028998334	0.00051794700
0.046911691	0.029932426	0.00052578086
0.047043180	0.029110029	0.00051892270
0.047174669	0.029681569	0.00052303329
0.047306157	0.029627980	0.00052489837
0.047437646	0.028558777	0.00051978400
0.047569135	0.029843131	0.00053200205
0.047700624	0.029161907	0.00052171600
0.047832112	0.029947409	0.00053588598
0.047963601	0.029546223	0.00052725174
0.048095090	0.029623660	0.00053242182
0.048226578	0.030037096	0.00053800155
0.048358067	0.029195039	0.00052680843
0.048489556	0.029096164	0.00052948475
0.048621044	0.030454174	0.00054000746
0.048752533	0.029437861	0.00053640569
0.048884022	0.029877362	0.00053732200
0.049015511	0.029016904	0.00053015649
0.049146999	0.029682214	0.00053750439
0.049278488	0.030090555	0.00054064519
0.049409977	0.029297297	0.00053848951
0.049541465	0.029901290	0.00053881262
0.049672954	0.029377333	0.00053632671
0.049804443	0.028939814	0.00053293781
0.049935931	0.028878936	0.00053483459
0.050067420	0.029523955	0.00054174293
0.050198909	0.030461634	0.00054895136
0.050330398	0.029903412	0.00054181117
0.050461886	0.030589039	0.00054937206
0.050593375	0.029233848	0.00053923261
0.050724864	0.030076753	0.00054764565
0.050856352	0.028545861	0.00053683682
0.050987841	0.029749272	0.00054272349
0.051119330	0.029896017	0.00054477385
0.051250818	0.029037241	0.00054122842
0.051382307	0.029372398	0.00054606540
0.051513796	0.028851630	0.00053987590
0.051645284	0.030323075	0.00054984069
0.051776773	0.029480465	0.00054388107
0.051908262	0.029689280	0.00054774506
0.052039751	0.029203613	0.00054439287
0.052171239	0.029466408	0.00054590894
0.052302728	0.029696171	0.00055155645
0.052434217	0.029244480	0.00054259961
0.052565705	0.031067737	0.00056111297
0.052697194	0.030082533	0.00055142751
0.052828683	0.029188425	0.00054700956
0.052960171	0.029826180	0.00055020081
0.053091660	0.030557903	0.00055317960
0.053223149	0.028335694	0.00054130274
0.053354638	0.028564189	0.00054421104
0.053486126	0.028161504	0.00054094655
0.053617615	0.028785040	0.00054205920
0.053749104	0.029545797	0.00054880534
0.053880592	0.028817067	0.00054203442
0.054012081	0.029945593	0.00055599116
0.054143570	0.028971311	0.00054842450
0.054275058	0.028769043	0.00054316385
0.054406547	0.029160301	0.00054776960
0.054538036	0.029950490	0.00055726032
0.054669525	0.029167796	0.00054819594
0.054801013	0.029599871	0.00055632126
0.054932502	0.028516780	0.00054524043
0.055063991	0.029742356	0.00055043298
0.055195479	0.030187147	0.00056236927
0.055326968	0.029955039	0.00055682219
0.055458457	0.029683621	0.00055853854
0.055589945	0.029285482	0.00055180379
0.055721434	0.029007205	0.00054674186
0.055852923	0.029133156	0.00055529959
0.055984412	0.029522934	0.00055712557
0.056115900	0.029910057	0.00055774264
0.056247389	0.028978874	0.00055159932
0.056378878	0.028750389	0.00054547735
0.056510366	0.029475018	0.00055748570
0.056641855	0.029810540	0.00055699484
0.056773344	0.029391096	0.00055667795
0.056904832	0.029828602	0.00055986080
0.057036321	0.028972753	0.00054870346
0.057167810	0.029164921	0.00055545202
0.057299299	0.030318189	0.00056225142
0.057430787	0.030328251	0.00056008181
0.057562276	0.028695019	0.00055050198
0.057693765	0.028650915	0.00054318521
0.057825253	0.028543618	0.00054748080
0.057956742	0.029114211	0.00055201404
0.058088231	0.028267466	0.00054349072
0.058219719	0.029371798	0.00055535886
0.058351208	0.029700096	0.00055141777
0.058482697	0.029285815	0.00055082220
0.058614186	0.028904078	0.00054888663
0.058745674	0.029608618	0.00054945737
0.058877163	0.029023293	0.00054587721
0.059008652	0.029334448	0.00054435532
0.059140140	0.028643820	0.00054386485
0.059271629	0.028980024	0.00054377045
0.059403118	0.028541641	0.00053651942
0.059534606	0.028552961	0.00054035875
0.059666095	0.029760170	0.00054325680
0.059797584	0.029229870	0.00054196312
0.059929072	0.029423761	0.00054658392
0.060060561	0.028750873	0.00053702513
0.060192050	0.028913071	0.00054206436
0.060323539	0.029048105	0.00053743049
0.060455027	0.028737473	0.00053955050
0.060586516	0.028137342	0.00053342471
0.060718005	0.029693272	0.00054430128
0.060849493	0.029068598	0.00053879352
0.060980982	0.029984549	0.00054700905
0.061112471	0.029370070	0.00053952214
0.061243959	0.029538122	0.00054785670
0.061375448	0.028033388	0.00052826584
0.061506937	0.028537637	0.00053549554
0.061638426	0.029386192	0.00053828314
0.061769914	0.028731209	0.00053440552
0.061901403	0.029337117	0.00054193647
0.062032892	0.028633357	0.00053027917
0.062164380	0.029503270	0.00053918955
0.062295869	0.028848145	0.00053557152
0.062427358	0.028661905	0.00053242843
0.062558846	0.028258130	0.00053460893
0.062690335	0.028912181	0.00053246670
0.062821824	0.028347524	0.00053051891
0.062953313	0.028345376	0.00053020926
0.063084801	0.028899432	0.00053300674
0.063216290	0.029067530	0.00053692953
0.063347779	0.029473689	0.00053813651
0.063479267	0.028433175	0.00052476510
0.063610756	0.028339507	0.00053089089
0.063742245	0.028971151	0.00053236637
0.063873733	0.029649214	0.00054202276
0.064005222	0.029097087	0.00053323024
0.064136711	0.029521539	0.00053772268
0.064268200	0.028556420	0.00052975291
0.064399688	0.029876369	0.00053781907
0.064531177	0.029397920	0.00053784958
0.064662666	0.028687080	0.00052918659
0.064794154	0.030041438	0.00053868931
0.064925643	0.029402128	0.00053750919
0.065057132	0.029293890	0.00053430076
0.065188620	0.029112020	0.00053476025
0.065320109	0.028166040	0.00052269832
0.065451598	0.028675138	0.00052661770
0.065583087	0.028848088	0.00053105212
0.065714575	0.028776518	0.00052727504
0.065846064	0.029025276	0.00053187064
0.065977553	0.028080895	0.00052108988
0.066109041	0.028058310	0.00052073258
0.066240530	0.029327311	0.00053410376
0.066372019	0.028152334	0.00052045889
0.066503507	0.028395439	0.00052452747
0.066634996	0.029068029	0.00052639575
0.066766485	0.028873939	0.00052780124
0.066897973	0.028311040	0.00052270920
0.067029462	0.029131267	0.00052957005
0.067160951	0.028733643	0.00052715547
0.067292440	0.028800360	0.00052426789
0.067423928	0.028812110	0.00052172091
0.067555417	0.027347136	0.00051443254
0.067686906	0.028711062	0.00052130766
0.067818394	0.028503122	0.00052222222
0.067949883	0.028176047	0.00051875293
0.068081372	0.028842426	0.00052287608
0.068212860	0.028788433	0.00052516541
0.068344349	0.028759151	0.00052367695
0.068475838	0.028926731	0.00052459156
0.068607327	0.028838913	0.00052409663
0.068738815	0.027888221	0.00051273463
0.068870304	0.029596188	0.00052915503
0.069001793	0.027992192	0.00051486122
0.069133281	0.029015442	0.00052348674
0.069264770	0.028907848	0.00052508980
0.069396259	0.028073740	0.00051204283
0.069527747	0.028338841	0.00052031819
0.069659236	0.029140923	0.00052468482
0.069790725	0.027855529	0.00051480429
0.069922214	0.028653987	0.00052004365
0.070053702	0.029100297	0.00052087222
0.070185191	0.028866800	0.00052227715
0.070316680	0.028898200	0.00051780690
0.070448168	0.028813241	0.00052008524
0.070579657	0.029145958	0.00052375942
0.070711146	0.029386205	0.00052253950
0.070842634	0.028296397	0.00051559204
0.070974123	0.028083197	0.00051445885
0.071105612	0.028191354	0.00051302114
0.071237101	0.027104469	0.00050609608
0.071368589	0.027462371	0.00050302190
0.071500078	0.028268485	0.00051424581
0.071631567	0.027193269	0.00050381071
0.071763055	0.028546949	0.00051456018
0.071894544	0.028266521	0.00051374115
0.072026033	0.027184526	0.00050068490
0.072157521	0.027624510	0.00050869221
0.072289010	0.028173744	0.00051132768
0.072420499	0.028734989	0.00051563928
0.072551988	0.028609349	0.00051295504
0.072683476	0.027684931	0.00050570704
0.072814965	0.027650599	0.00050560786
0.072946454	0.027800555	0.00050830807
0.073077942	0.026946585	0.00049778564
0.073209431	0.025905228	0.00049378336
0.073340920	0.027754467	0.00050460841
0.073472408	0.027901219	0.00050600077
0.073603897	0.027000899	0.00050074835
0.073735386	0.027900110	0.00050377366
0.073866875	0.027955724	0.00050642599
0.073998363	0.027423536	0.00050313332
0.074129852	0.027934675	0.00050792771
0.074261341	0.028402749	0.00051321681
0.074392829	0.027315079	0.00049768691
0.074524318	0.027486293	0.00050332878
0.074655807	0.028030476	0.00050422083
0.074787295	0.027187630	0.00049950919
0.074918784	0.027360554	0.00050068348
0.075050273	0.027042699	0.00049630460
0.075181761	0.027346215	0.00049978875
0.075313250	0.027524581	0.00050343316
0.075444739	0.027270982	0.00049934636
0.075576228	0.027511662	0.00050097574
0.075707716	0.027274671	0.00049829088
0.075839205	0.026697435	0.00049344431
0.075970694	0.026858611	0.00049417262
0.076102182	0.027159941	0.00049518868
0.076233671	0.026627867	0.00049605699
0.076365160	0.027407951	0.00049430106
0.076496648	0.026925603	0.00049560149
0.076628137	0.026419245	0.00049055506
0.076759626	0.027121395	0.00049349897
0.076891115	0.026897866	0.00049396197
0.077022603	0.027434869	0.00049477930
0.077154092	0.026602503	0.00049055810
0.077285581	0.027104169	0.00049605166
0.077417069	0.027129997	0.00049386720
0.077548558	0.027218499	0.00049549370
0.077680047	0.027483533	0.00049519123
0.077811535	0.027125537	0.00049386405
0.077943024	0.027005610	0.00049390622
0.078074513	0.026633171	0.00048794625
0.078206002	0.026094407	0.00048624970
0.078337490	0.027526036	0.00049480503
0.078468979	0.026421351	0.00048387755
0.078600468	0.028127338	0.00050169640
0.078731956	0.026740175	0.00048792276
0.078863445	0.026074009	0.00048491987
0.078994934	0.025873795	0.00048145913
0.079126422	0.025327913	0.00047695690
0.079257911	0.027224131	0.00049211319
0.079389400	0.026114627	0.00048377085
0.079520889	0.027691687	0.00049386724
0.079652377	0.026118696	0.00048402688
0.079783866	0.025929424	0.00047982862
0.079915355	0.027196343	0.00049230048
0.080046843	0.027015809	0.00048759815
0.080178332	0.026530688	0.00048361340
0.080309821	0.026673156	0.00048749231
0.080441309	0.026169167	0.00047833548
0.080572798	0.026712698	0.00048725114
0.080704287	0.026824683	0.00048691085
0.080835776	0.027084539	0.00048788365
0.080967264	0.025790590	0.00048217409
0.081098753	0.026200177	0.00047752626
0.081230242	0.025712068	0.00047763646
0.081361730	0.026605126	0.00048268775
0.081493219	0.026885738	0.00048350839
0.081624708	0.026371109	0.00048161513
0.081756196	0.027088481	0.00048193368
0.081887685	0.026806610	0.00048597653
0.082019174	0.026513438	0.00048280118
0.082150663	0.026157628	0.00047931402
0.082282151	0.026084013	0.00047915146
0.082413640	0.026018464	0.00047552827
0.082545129	0.025972849	0.00047562360
0.082676617	0.025940590	0.00047730929
0.082808106	0.026497012	0.00048046839
0.082939595	0.026108968	0.00047994068
0.083071083	0.025981301	0.00047402288
0.083202572	0.025846815	0.00047334470
0.083334061	0.026439160	0.00048245008
0.083465549	0.026723524	0.00047781457
0.083597038	0.026550709	0.00048007967
0.083728527	0.026372311	0.00047442948
0.083860016	0.025986668	0.00047515749
0.083991504	0.025487006	0.00047127372
0.084122993	0.026086909	0.00047437264
0.084254482	0.025952973	0.00047705198
0.084385970	0.025818537	0.00047117769
0.084517459	0.026832348	0.00048102063
0.084648948	0.026278919	0.00047720942
0.084780436	0.026803126	0.00047619552
0.084911925	0.026231520	0.00047450612
0.085043414	0.026827257	0.00047754832
0.085174903	0.026025790	0.00047290151
0.085306391	0.025071495	0.00046743011
0.085437880	0.025662725	0.00046816893
0.085569369	0.026300098	0.00047416097
0.085700857	0.025318300	0.00046360691
0.085832346	0.025382098	0.00046665646
0.085963835	0.025486895	0.00047017808
0.086095323	0.025677657	0.00046650400
0.086226812	0.026526222	0.00047480710
0.086358301	0.026204337	0.00047098720
0.086489790	0.025342462	0.00046476220
0.086621278	0.025582436	0.00046646490
0.086752767	0.027006385	0.00047803057
0.086884256	0.026336127	0.00047040761
0.087015744	0.025502211	0.00046573645
0.087147233	0.025200099	0.00046228792
0.087278722	0.025807827	0.00046897147
0.087410210	0.025977359	0.00046903593
0.087541699	0.025485985	0.00046334300
0.087673188	0.026044195	0.00047006304
0.087804677	0.026099277	0.00046926276
0.087936165	0.026010924	0.00046868642
0.088067654	0.025145359	0.00046222659
0.088199143	0.025704724	0.00046306698
0.088330631	0.026091298	0.00046934163
0.088462120	0.026715269	0.00047135927
0.088593609	0.025414779	0.00046452570
0.088725097	0.026595693	0.00047055584
0.088856586	0.025697000	0.00046300268
0.088988075	0.025391141	0.00046536366
0.089119564	0.025884896	0.00046452267
0.089251052	0.025383527	0.00046379380
0.089382541	0.024811438	0.00045590442
0.089514030	0.025446600	0.00045892207
0.089645518	0.024978144	0.00045749129
0.089777007	0.025392167	0.00045700620
0.089908496	0.025478341	0.00046368044
0.090039984	0.025392007	0.00046142584
0.090171473	0.026427424	0.00046580718
0.090302962	0.025823651	0.00046622432
0.090434451	0.025384657	0.00045824762
0.090565939	0.024851192	0.00045757731
0.090697428	0.025204744	0.00045849267
0.090828917	0.025912934	0.00045825364
0.090960405	0.025939984	0.00046512112
0.091091894	0.026049898	0.00046354730
0.091223383	0.025689704	0.00046230046
0.091354871	0.024756849	0.00045624711
0.091486360	0.024560514	0.00046036996
0.091617849	0.025661563	0.00047295374
0.091749337	0.025280371	0.00047378467
0.091880826	0.025354324	0.00047790111
0.092012315	0.024957917	0.00047905167
0.092143804	0.024498927	0.00047494048
0.092275292	0.025291035	0.00048539995
0.092406781	0.026246302	0.00049257064
0.092538270	0.026338923	0.00049769484
0.092669758	0.025286165	0.00049315556
0.092801247	0.024891429	0.00047383804
0.092932736	0.024135859	0.00046803227
0.093064224	0.025029866	0.00047097944
0.093195713	0.024120127	0.00046457233
0.093327202	0.024843952	0.00046893348
0.093458691	0.024940622	0.00046342961
0.093590179	0.025349012	0.00047132588
0.093721668	0.024638878	0.00046407595
0.093853157	0.024530946	0.00046203293
0.093984645	0.024786605	0.00046199750
0.094116134	0.025808464	0.00046874327
0.094247623	0.025071571	0.00046419890
0.094379111	0.024958080	0.00046275019
0.094510600	0.024624133	0.00046093612
0.094642089	0.024657118	0.00046021930
0.094773578	0.025643797	0.00046192020
0.094905066	0.025120881	0.00046341623
0.095036555	0.024506424	0.00045985891
0.095168044	0.024345200	0.00045155198
0.095299532	0.024633884	0.00045597822
0.095431021	0.025159519	0.00045703728
0.095562510	0.025250640	0.00046021108
0.095693998	0.024418095	0.00045546535
0.095825487	0.025113875	0.00045656857
0.095956976	0.025124805	0.00045999475
0.096088465	0.024604764	0.00045213546
0.096219953	0.023520936	0.00044597014
0.096351442	0.023847961	0.00045015548
0.096482931	0.024663384	0.00045080333
0.096614419	0.024009446	0.00044741781
0.096745908	0.025323499	0.00045731186
0.096877397	0.025093306	0.00045443037
0.097008885	0.025229973	0.00045808572
0.097140374	0.025517001	0.00045777850
0.097271863	0.024592584	0.00045207427
0.097403352	0.024635998	0.00045000505
0.097534840	0.024675691	0.00044997400
0.097666329	0.025424665	0.00045721957
0.097797818	0.023141806	0.00043360775
0.097929306	0.024717453	0.00044937042
0.098060795	0.024697760	0.00044909771
0.098192284	0.024940378	0.00044557233
0.098323772	0.024343038	0.00044619640
0.098455261	0.024404482	0.00044217207
0.098586750	0.023461114	0.00043330870
0.098718239	0.024854378	0.00044427788
0.098849727	0.024703797	0.00044205112
0.098981216	0.024190535	0.00044038680
0.099112705	0.024836769	0.00044289861
0.099244193	0.024119214	0.00043806903
0.099375682	0.024516001	0.00044181390
0.099507171	0.024647280	0.00044083816
0.099638659	0.024225124	0.00044224631
0.099770148	0.024304240	0.00043998648
0.099901637	0.024098077	0.00043634091
0.10003313	0.024423819	0.00044236758
0.10016461	0.024170022	0.00043963072
0.10029610	0.024223093	0.00044258640
0.10042759	0.023651826	0.00043375431
0.10055908	0.024821218	0.00044238450
0.10069057	0.024394244	0.00044049804
0.10082206	0.023828562	0.00043313040
0.10095355	0.023171353	0.00043425503
0.10108504	0.023969623	0.00043447805
0.10121652	0.023826052	0.00043372978
0.10134801	0.024754987	0.00044336920
0.10147950	0.024212172	0.00043791664
0.10161099	0.024793405	0.00044197704
0.10174248	0.024165862	0.00043812107
0.10187397	0.023931548	0.00043210522
0.10200546	0.023668860	0.00043580824
0.10213694	0.023848150	0.00043282105
0.10226843	0.024158641	0.00043707556
0.10239992	0.023325768	0.00043095390
0.10253141	0.023960869	0.00042997414
0.10266290	0.024280602	0.00043802462
0.10279439	0.024645557	0.00043618467
0.10292588	0.024580880	0.00043865605
0.10305737	0.024030119	0.00043370733
0.10318885	0.023933117	0.00043255649
0.10332034	0.024482190	0.00043769711
0.10345183	0.023814193	0.00043019493
0.10358332	0.024122012	0.00043465036
0.10371481	0.023974276	0.00043151059
0.10384630	0.023792663	0.00043079807
0.10397779	0.024402837	0.00043602668
0.10410928	0.024549748	0.00043778336
0.10424076	0.023233408	0.00042601093
0.10437225	0.023950288	0.00043176525
0.10450374	0.023737690	0.00042691994
0.10463523	0.024247688	0.00043408218
0.10476672	0.023889044	0.00043019083
0.10489821	0.024079003	0.00043137215
0.10502970	0.024058141	0.00043055172
0.10516118	0.023743954	0.00042716034
0.10529267	0.024323744	0.00043411839
0.10542416	0.024383840	0.00043341002
0.10555565	0.024367252	0.00043053172
0.10568714	0.023580514	0.00042657944
0.10581863	0.023980901	0.00042856503
0.10595012	0.024027406	0.00042981698
0.10608161	0.024631811	0.00043492830
0.10621309	0.024080241	0.00042956232
0.10634458	0.024150558	0.00042910388
0.10647607	0.023873781	0.00042674694
0.10660756	0.024111640	0.00042924977
0.10673905	0.024244254	0.00043131834
0.10687054	0.023703845	0.00043033343
0.10700203	0.023771918	0.00043738076
0.10713352	0.024601284	0.00044507686
0.10726500	0.024192762	0.00044591732
0.10739649	0.024977162	0.00045874862
0.10752798	0.023974112	0.00044889434
0.10765947	0.023995117	0.00045203455
0.10779096	0.023767525	0.00045157048
0.10792245	0.024105920	0.00045877252
0.10805394	0.023664158	0.00045490144
0.10818542	0.023331304	0.00045237227
0.10831691	0.023911591	0.00046196169
0.10844840	0.023810764	0.00045954229
0.10857989	0.024434753	0.00046770105
0.10871138	0.023932572	0.00046882314
0.10884287	0.023639242	0.00046341809
0.10897436	0.023741553	0.00046487772
0.10910585	0.024052585	0.00047163153
0.10923733	0.023797267	0.00046488592
0.10936882	0.024255657	0.00047741289
0.10950031	0.023859673	0.00047071327
0.10963180	0.023430962	0.00046881395
0.10976329	0.023630009	0.00047091224
0.10989478	0.024209863	0.00047929042
0.11002627	0.023645612	0.00047952460
0.11015776	0.023119108	0.00046976162
0.11028924	0.023147284	0.00047408031
0.11042073	0.024561067	0.00048949684
0.11055222	0.022887560	0.00047164869
0.11068371	0.024249053	0.00048529703
0.11081520	0.023349398	0.00048021388
0.11094669	0.023574725	0.00048261030
0.11107818	0.022938837	0.00047945545
0.11120966	0.023834179	0.00048367001
0.11134115	0.023840907	0.00048728768
0.11147264	0.023019125	0.00047871923
0.11160413	0.023854837	0.00048823643
0.11173562	0.022945567	0.00048618757
0.11186711	0.022838857	0.00046640140
0.11199860	0.023914442	0.00047549531
0.11213009	0.023713099	0.00046739731
0.11226157	0.023532932	0.00046305568
0.11239306	0.023687884	0.00046297759
0.11252455	0.024324327	0.00046849673
0.11265604	0.024269001	0.00046660276
0.11278753	0.023924798	0.00045715794
0.11291902	0.023728888	0.00045643939
0.11305051	0.024145374	0.00046101049
0.11318200	0.023760694	0.00045395011
0.11331348	0.024434031	0.00045946794
0.11344497	0.023079804	0.00044718537
0.11357646	0.023649326	0.00044830227
0.11370795	0.024289502	0.00045696502
0.11383944	0.023990833	0.00045353967
0.11397093	0.024127683	0.00045346616
0.11410242	0.023998095	0.00045177174
0.11423390	0.023600513	0.00044358015
0.11436539	0.024066652	0.00045378947
0.11449688	0.023399820	0.00044090439
0.11462837	0.024297486	0.00045281134
0.11475986	0.024279100	0.00044844679
0.11489135	0.024072973	0.00044450983
0.11502284	0.024008309	0.00044870807
0.11515433	0.023983788	0.00044443959
0.11528581	0.024530903	0.00045014966
0.11541730	0.023414364	0.00043900430
0.11554879	0.023489195	0.00043848480
0.11568028	0.023765159	0.00044376774
0.11581177	0.024360027	0.00044511197
0.11594326	0.024017389	0.00044305307
0.11607475	0.023641273	0.00043984583
0.11620624	0.023124460	0.00043443595
0.11633772	0.023484122	0.00043764368
0.11646921	0.023725319	0.00043835739
0.11660070	0.023589985	0.00043731475
0.11673219	0.023702526	0.00043595728
0.11686368	0.024363243	0.00043927006
0.11699517	0.023427256	0.00043406497
0.11712666	0.023719429	0.00043457009
0.11725814	0.023754889	0.00043378509
0.11738963	0.024314479	0.00043645048
0.11752112	0.023192023	0.00042787688
0.11765261	0.024240978	0.00043584871
0.11778410	0.023660965	0.00043187186
0.11791559	0.024889272	0.00043896170
0.11804708	0.024159598	0.00043136078
0.11817857	0.023246584	0.00042879800
0.11831005	0.023075170	0.00042350761
0.11844154	0.022964725	0.00042525051
0.11857303	0.023533674	0.00042471697
0.11870452	0.023388756	0.00042400799
0.11883601	0.023960390	0.00042861648
0.11896750	0.023651045	0.00042513289
0.11909899	0.023469971	0.00042572901
0.11923048	0.024023743	0.00042330914
0.11936196	0.023164417	0.00042184275
0.11949345	0.023799608	0.00042153777
0.11962494	0.023760508	0.00042171955
0.11975643	0.024360274	0.00042755328
0.11988792	0.024600350	0.00042466994
0.12001941	0.024156344	0.00042337618
0.12015090	0.023489809	0.00041841485
0.12028239	0.024122403	0.00042505590
0.12041387	0.023918368	0.00041908296
0.12054536	0.023123383	0.00041174145
0.12067685	0.023649504	0.00041779251
0.12080834	0.023502031	0.00041633828
0.12093983	0.023763034	0.00041493493
0.12107132	0.023807240	0.00042059810
0.12120281	0.023924464	0.00041835248
0.12133429	0.023470296	0.00041380274
0.12146578	0.024043155	0.00041847785
0.12159727	0.023714125	0.00041287545
0.12172876	0.023444862	0.00041380120
0.12186025	0.023589029	0.00041515441
0.12199174	0.023798238	0.00041614524
0.12212323	0.023939400	0.00041647119
0.12225472	0.023075278	0.00040946300
0.12238620	0.023396380	0.00041292760
0.12251769	0.023577115	0.00041265331
0.12264918	0.023785222	0.00041461238
0.12278067	0.023287615	0.00041255059
0.12291216	0.024270843	0.00041871177
0.12304365	0.023618023	0.00041179903
0.12317514	0.023607675	0.00041238226
0.12330663	0.024131512	0.00041518710
0.12343811	0.024088687	0.00041723860
0.12356960	0.023999268	0.00041373669
0.12370109	0.023963660	0.00041303014
0.12383258	0.023830074	0.00041274899
0.12396407	0.023455705	0.00040860287
0.12409556	0.024404642	0.00042018913
0.12422705	0.023551705	0.00041039895
0.12435853	0.023277379	0.00041067583
0.12449002	0.024236186	0.00041390861
0.12462151	0.024296634	0.00041727971
0.12475300	0.023879754	0.00041150787
0.12488449	0.024609989	0.00041694103
0.12501598	0.023758379	0.00041147611
0.12514747	0.023692452	0.00040996549
0.12527896	0.023984052	0.00041068069
0.12541044	0.023956168	0.00041355002
0.12554193	0.023758813	0.00040986052
0.12567342	0.023767964	0.00040980242
0.12580491	0.023324086	0.00040982715
0.12593640	0.024396778	0.00041311611
0.12606789	0.024617248	0.00041766245
0.12619938	0.023837477	0.00040849628
0.12633087	0.023857871	0.00041170915
0.12646235	0.024427446	0.00041512592
0.12659384	0.023554066	0.00040318871
0.12672533	0.023735434	0.00041072541
0.12685682	0.024234488	0.00041093688
0.12698831	0.023624621	0.00040798331
0.12711980	0.024085547	0.00041022235
0.12725129	0.024155612	0.00040957621
0.12738277	0.023449092	0.00040610813
0.12751426	0.024046762	0.00040981436
0.12764575	0.023672864	0.00040636893
0.12777724	0.023438879	0.00040477075
0.12790873	0.024348194	0.00041029949
0.12804022	0.024412971	0.00041358098
0.12817171	0.024453097	0.00041094343
0.12830320	0.023202470	0.00040200895
0.12843468	0.024353300	0.00040990019
0.12856617	0.023785620	0.00040592120
0.12869766	0.023445482	0.00040523098
0.12882915	0.023455103	0.00040482608
0.12896064	0.023842437	0.00040470143
0.12909213	0.023579641	0.00040340023
0.12922362	0.024007866	0.00040618061
0.12935511	0.023657246	0.00040462398
0.12948659	0.024165831	0.00040815324
0.12961808	0.023803776	0.00040364056
0.12974957	0.023520889	0.00040189292
0.12988106	0.023614416	0.00040420214
0.13001255	0.023485751	0.00040219465
0.13014404	0.023575930	0.00040381300
0.13027553	0.024259569	0.00040711372
0.13040701	0.023463994	0.00040069789
0.13053850	0.022831893	0.00039818035
0.13066999	0.023837394	0.00040386735
0.13080148	0.023413332	0.00040153936
0.13093297	0.023145435	0.00039694558
0.13106446	0.023230216	0.00040049733
0.13119595	0.023664330	0.00040144215
0.13132744	0.023694984	0.00040282625
0.13145892	0.023003519	0.00039864444
0.13159041	0.023614077	0.00040104091
0.13172190	0.023387951	0.00039809068
0.13185339	0.023138244	0.00039776288
0.13198488	0.023498743	0.00039853289
0.13211637	0.024546803	0.00040756842
0.13224786	0.023946929	0.00040032979
0.13237935	0.023649180	0.00040005780
0.13251083	0.023113262	0.00039848279
0.13264232	0.024230656	0.00040392410
0.13277381	0.023587388	0.00040104776
0.13290530	0.023364768	0.00039606823
0.13303679	0.023787963	0.00040181962
0.13316828	0.024567667	0.00040720378
0.13329977	0.023933074	0.00039845497
0.13343125	0.023777049	0.00040374305
0.13356274	0.023609551	0.00039649916
0.13369423	0.023904993	0.00039973227
0.13382572	0.023541420	0.00039859102
0.13395721	0.023752662	0.00039938983
0.13408870	0.023217604	0.00039643279
0.13422019	0.023602748	0.00039530810
0.13435168	0.023819058	0.00039979913
0.13448316	0.023488206	0.00039956934
0.13461465	0.023303477	0.00039459344
0.13474614	0.023836300	0.00040007491
0.13487763	0.023213957	0.00039506572
0.13500912	0.023225545	0.00039353324
0.13514061	0.023880535	0.00039877649
0.13527210	0.023785496	0.00039814444
0.13540359	0.023959604	0.00039840994
0.13553507	0.024045005	0.00039838599
0.13566656	0.023870465	0.00039768953
0.13579805	0.024051339	0.00039958255
0.13592954	0.024153601	0.00039779969
0.13606103	0.024041119	0.00040099089
0.13619252	0.023891867	0.00039657822
0.13632401	0.024579974	0.00040043145
0.13645549	0.023424104	0.00039502335
0.13658698	0.022810740	0.00038963267
0.13671847	0.023618201	0.00039498403
0.13684996	0.024067668	0.00039733727
0.13698145	0.023291086	0.00039130729
0.13711294	0.024032436	0.00039798782
0.13724443	0.023378483	0.00039309112
0.13737592	0.024278915	0.00039709234
0.13750740	0.022985613	0.00039083232
0.13763889	0.023746618	0.00039349387
0.13777038	0.023429383	0.00039422919
0.13790187	0.023752697	0.00039477415
0.13803336	0.023579932	0.00039239564
0.13816485	0.023575155	0.00039427462
0.13829634	0.024315771	0.00039602709
0.13842783	0.023357249	0.00039305424
0.13855931	0.022994423	0.00038912746
0.13869080	0.023342008	0.00039002486
0.13882229	0.023462380	0.00039063792
0.13895378	0.023391764	0.00038875882
0.13908527	0.023566115	0.00039230897
0.13921676	0.023702407	0.00039230608
0.13934825	0.023050583	0.00038869465
0.13947973	0.024031008	0.00039537216
0.13961122	0.023327134	0.00038857867
0.13974271	0.023108083	0.00038884155
0.13987420	0.022703731	0.00038580830
0.14000569	0.023714885	0.00039025318
0.14013718	0.023459676	0.00038963669
0.14026867	0.023980129	0.00039196388
0.14040016	0.024139362	0.00039450747
0.14053164	0.024170610	0.00039650851
0.14066313	0.023700310	0.00038835846
0.14079462	0.023517219	0.00039050543
0.14092611	0.022794037	0.00038354411
0.14105760	0.023899471	0.00039193693
0.14118909	0.024013475	0.00039429616
0.14132058	0.023176615	0.00038408752
0.14145207	0.023968614	0.00039095545
0.14158355	0.023625662	0.00038769054
0.14171504	0.024055225	0.00039132264
0.14184653	0.023698368	0.00038940529
0.14197802	0.023732114	0.00038732921
0.14210951	0.023276827	0.00038487727
0.14224100	0.024225306	0.00039111858
0.14237249	0.024144297	0.00039014745
0.14250398	0.023360352	0.00038701795
0.14263546	0.023824803	0.00038656460
0.14276695	0.023091247	0.00038474857
0.14289844	0.023484345	0.00038546405
0.14302993	0.023873757	0.00038892394
0.14316142	0.023873061	0.00038848505
0.14329291	0.022860686	0.00038106740
0.14342440	0.023623611	0.00038693306
0.14355588	0.023210123	0.00038462685
0.14368737	0.023377702	0.00038547156
0.14381886	0.023767713	0.00038808942
0.14395035	0.024318327	0.00038906403
0.14408184	0.023739352	0.00038726707
0.14421333	0.023243333	0.00038560564
0.14434482	0.023773872	0.00038646795
0.14447631	0.023303970	0.00038454681
0.14460779	0.022660346	0.00037904251
0.14473928	0.023501368	0.00038450602
0.14487077	0.024340333	0.00039119711
0.14500226	0.024262848	0.00038880067
0.14513375	0.023620646	0.00038738667
0.14526524	0.023299636	0.00038137244
0.14539673	0.023464543	0.00038367779
0.14552822	0.024277522	0.00039193315
0.14565970	0.023267932	0.00038106290
0.14579119	0.024084926	0.00038874590
0.14592268	0.024554715	0.00038989646
0.14605417	0.023888040	0.00038607317
0.14618566	0.024094166	0.00038836963
0.14631715	0.023757687	0.00038415255
0.14644864	0.023276849	0.00038067896
0.14658012	0.023533186	0.00038359217
0.14671161	0.023792084	0.00038537646
0.14684310	0.023788577	0.00038649682
0.14697459	0.023652509	0.00038453454
0.14710608	0.024010038	0.00038414528
0.14723757	0.023433629	0.00038259889
0.14736906	0.023182927	0.00038005935
0.14750055	0.023574375	0.00038442328
0.14763203	0.023763697	0.00038383287
0.14776352	0.023477763	0.00038049527
0.14789501	0.023973792	0.00038462595
0.14802650	0.023296051	0.00037889073
0.14815799	0.022934781	0.00037941029
0.14828948	0.023550200	0.00038071556
0.14842097	0.023606897	0.00038303516
0.14855246	0.022828303	0.00037752783
0.14868394	0.023776299	0.00038112952
0.14881543	0.023451217	0.00038101560
0.14894692	0.023522068	0.00038135813
0.14907841	0.023787451	0.00038143637
0.14920990	0.024116244	0.00038501727
0.14934139	0.024056898	0.00038307142
0.14947288	0.023325661	0.00037977351
0.14960436	0.023152605	0.00037736125
0.14973585	0.023347499	0.00037961816
0.14986734	0.023978746	0.00038351365
0.14999883	0.023616607	0.00037974401
0.15013032	0.023327735	0.00037858801
0.15026181	0.023201841	0.00037778619
0.15039330	0.024240709	0.00038498114
0.15052479	0.023940845	0.00038260405
0.15065627	0.023736092	0.00038041630
0.15078776	0.023483859	0.00038093317
0.15091925	0.023407026	0.00037941198
0.15105074	0.023792132	0.00037986605
0.15118223	0.023358186	0.00037823003
0.15131372	0.023928807	0.00038162853
0.15144521	0.023758474	0.00037945076
0.15157670	0.023662074	0.00037999446
0.15170818	0.022957110	0.00037361643
0.15183967	0.023865452	0.00038043531
0.15197116	0.023496351	0.00037895337
0.15210265	0.022943812	0.00037424000
0.15223414	0.024158212	0.00038302099
0.15236563	0.023974307	0.00037917576
0.15249712	0.023698203	0.00038018783
0.15262860	0.023341428	0.00037621077
0.15276009	0.023147070	0.00037561488
0.15289158	0.023497426	0.00037786942
0.15302307	0.023694680	0.00037687288
0.15315456	0.023034152	0.00037385613
0.15328605	0.023307143	0.00037671006
0.15341754	0.023541526	0.00037778862
0.15354903	0.023522726	0.00037478313
0.15368051	0.023241409	0.00037460655
0.15381200	0.023340695	0.00037446158
0.15394349	0.023652829	0.00037765991
0.15407498	0.023208090	0.00037543525
0.15420647	0.023333414	0.00037353361
0.15433796	0.024202167	0.00037941700
0.15446945	0.023948028	0.00037813953
0.15460094	0.023797865	0.00037926222
0.15473242	0.022992820	0.00037211789
0.15486391	0.023826169	0.00037645190
0.15499540	0.023256547	0.00037349620
0.15512689	0.023535350	0.00037548532
0.15525838	0.023816501	0.00037816278
0.15538987	0.023674990	0.00037495517
0.15552136	0.023744772	0.00037663795
0.15565284	0.023701620	0.00037503202
0.15578433	0.023187145	0.00037240572
0.15591582	0.023981469	0.00037850673
0.15604731	0.023475654	0.00037479728
0.15617880	0.024028142	0.00037734519
0.15631029	0.024031176	0.00037778529
0.15644178	0.023144261	0.00037062837
0.15657327	0.023539870	0.00037532635
0.15670475	0.023602559	0.00037333910
0.15683624	0.023215512	0.00037085209
0.15696773	0.024141919	0.00037625394
0.15709922	0.024061098	0.00037547181
0.15723071	0.023232724	0.00037205686
0.15736220	0.023530125	0.00037151446
0.15749369	0.023494308	0.00037374545
0.15762518	0.024102195	0.00037588992
0.15775666	0.024033469	0.00037433231
0.15788815	0.024320543	0.00037849167
0.15801964	0.023252102	0.00037001039
0.15815113	0.023871690	0.00037492177
0.15828262	0.023904203	0.00037407728
0.15841411	0.023369724	0.00037112209
0.15854560	0.023396178	0.00037151662
0.15867708	0.023594266	0.00036963452
0.15880857	0.023461238	0.00037056671
0.15894006	0.024807073	0.00037868011
0.15907155	0.024225642	0.00037493334
0.15920304	0.022655370	0.00036696250
0.15933453	0.023424395	0.00036971426
0.15946602	0.023372454	0.00036990927
0.15959751	0.023772981	0.00037288126
0.15972899	0.024053798	0.00037381202
0.15986048	0.023239134	0.00036966453
0.15999197	0.023853972	0.00037172496
0.16012346	0.024269212	0.00037571782
0.16025495	0.023223825	0.00036858442
0.16038644	0.022974117	0.00036610455
0.16051793	0.023134934	0.00036848418
0.16064942	0.023122954	0.00036643492
0.16078090	0.023273101	0.00036889494
0.16091239	0.023803762	0.00037112650
0.16104388	0.023930014	0.00036996769
0.16117537	0.022959648	0.00036705430
0.16130686	0.023770416	0.00036855874
0.16143835	0.024147071	0.00037289423
0.16156984	0.023372115	0.00036877459
0.16170133	0.022894427	0.00036330843
0.16183281	0.023753112	0.00037201764
0.16196430	0.023691382	0.00036836864
0.16209579	0.023294567	0.00036702116
0.16222728	0.023675698	0.00037026980
0.16235877	0.024018438	0.00036967692
0.16249026	0.022765657	0.00036341027
0.16262175	0.023723268	0.00036913430
0.16275323	0.023048682	0.00036498368
0.16288472	0.023281667	0.00036610944
0.16301621	0.023119417	0.00036451989
0.16314770	0.023412098	0.00036794844
0.16327919	0.023822606	0.00036835947
0.16341068	0.023618116	0.00036752406
0.16354217	0.023827161	0.00037019801
0.16367366	0.023978382	0.00036937344
0.16380514	0.023113677	0.00036603161
0.16393663	0.023702911	0.00036817791
0.16406812	0.023557213	0.00036510387
0.16419961	0.023095704	0.00036558867
0.16433110	0.023319266	0.00036479778
0.16446259	0.023410628	0.00036532652
0.16459408	0.023576803	0.00036852190
0.16472557	0.023533909	0.00036480414
0.16485705	0.023883759	0.00036854893
0.16498854	0.023452344	0.00036514534
0.16512003	0.023085642	0.00036355247
0.16525152	0.023685033	0.00036821730
0.16538301	0.023455968	0.00036417440
0.16551450	0.023472987	0.00036559894
0.16564599	0.023391289	0.00036533626
0.16577747	0.023271548	0.00036439194
0.16590896	0.023834757	0.00036710364
0.16604045	0.023737784	0.00036461837
0.16617194	0.023553087	0.00036601487
0.16630343	0.023397090	0.00036257802
0.16643492	0.023076076	0.00036107487
0.16656641	0.023327796	0.00036376365
0.16669790	0.022917758	0.00035912072
0.16682938	0.023349650	0.00036425352
0.16696087	0.022954476	0.00036185046
0.16709236	0.024032283	0.00036489456
0.16722385	0.023673007	0.00036477877
0.16735534	0.023546340	0.00036310662
0.16748683	0.023632128	0.00036451575
0.16761832	0.023485398	0.00036351111
0.16774981	0.023153451	0.00035977149
0.16788129	0.023498305	0.00036392409
0.16801278	0.023632323	0.00036303166
0.16814427	0.023247705	0.00036254944
0.16827576	0.023907171	0.00036592610
0.16840725	0.023868182	0.00036448117
0.16853874	0.023263039	0.00036027367
0.16867023	0.023754503	0.00036246903
0.16880171	0.024109302	0.00036734129
0.16893320	0.023640682	0.00036440110
0.16906469	0.023397463	0.00035911060
0.16919618	0.023823040	0.00036584512
0.16932767	0.023265710	0.00035867031
0.16945916	0.023796279	0.00036413636
0.16959065	0.023065244	0.00036097735
0.16972214	0.024114781	0.00036433108
0.16985362	0.024157409	0.00036530492
0.16998511	0.023707071	0.00036127381
0.17011660	0.023178873	0.00035915435
0.17024809	0.023655011	0.00036311266
0.17037958	0.023509969	0.00036106452
0.17051107	0.023205605	0.00036088322
0.17064256	0.023360592	0.00036005364
0.17077405	0.023765312	0.00036273019
0.17090553	0.023376006	0.00035936405
0.17103702	0.023103285	0.00035781597
0.17116851	0.023743013	0.00036156528
0.17130000	0.022823979	0.00035686141
0.17143149	0.023202917	0.00035825711
0.17156298	0.023352309	0.00035907831
0.17169447	0.023302517	0.00035659910
0.17182595	0.023724472	0.00036225623
0.17195744	0.023315838	0.00035930288
0.17208893	0.023614817	0.00035955392
0.17222042	0.023467475	0.00035891457
0.17235191	0.024287299	0.00036406656
0.17248340	0.023475788	0.00035988244
0.17261489	0.023535601	0.00036010081
0.17274638	0.023572736	0.00035810055
0.17287786	0.023421352	0.00035902087
0.17300935	0.023370977	0.00035778277
0.17314084	0.023658414	0.00035998681
0.17327233	0.023920542	0.00036135316
0.17340382	0.022909320	0.00035537579
0.17353531	0.023557421	0.00035867279
0.17366680	0.023621817	0.00035888166
0.17379829	0.023895397	0.00036014405
0.17392977	0.023394261	0.00035913799
0.17406126	0.023731253	0.00035941427
0.17419275	0.023591779	0.00035856638
0.17432424	0.023468083	0.00035701443
0.17445573	0.022826563	0.00035409305
0.17458722	0.022846090	0.00035514912
0.17471871	0.022842674	0.00035321214
0.17485019	0.023311121	0.00035645163
0.17498168	0.023430557	0.00035620894
0.17511317	0.024254005	0.00036171432
0.17524466	0.023702941	0.00036006099
0.17537615	0.023577542	0.00035701731
0.17550764	0.022972819	0.00035322910
0.17563913	0.023385446	0.00035551769
0.17577062	0.023505472	0.00035517311
0.17590210	0.023538244	0.00035698636
0.17603359	0.023677327	0.00035693941
0.17616508	0.024249046	0.00036109520
0.17629657	0.023540343	0.00035737451
0.17642806	0.023479807	0.00035524359
0.17655955	0.023242456	0.00035498481
0.17669104	0.023944089	0.00035847637
0.17682253	0.023536914	0.00035534991
0.17695401	0.023225187	0.00035551817
0.17708550	0.023792249	0.00035603175
0.17721699	0.023369973	0.00035445180
0.17734848	0.023767352	0.00035624779
0.17747997	0.023585642	0.00035563161
0.17761146	0.023133585	0.00035484988
0.17774295	0.023572514	0.00035349886
0.17787443	0.023555272	0.00035639342
0.17800592	0.023961950	0.00035715461
0.17813741	0.023622015	0.00035518339
0.17826890	0.023590099	0.00035611903
0.17840039	0.023868464	0.00035559945
0.17853188	0.023651798	0.00035673761
0.17866337	0.023311023	0.00035360587
0.17879486	0.023646175	0.00035521030
0.17892634	0.023220380	0.00035339404
0.17905783	0.022851384	0.00034888312
0.17918932	0.023355610	0.00035522410
0.17932081	0.023611291	0.00035422195
0.17945230	0.023723667	0.00035518128
0.17958379	0.023224308	0.00035381642
0.17971528	0.023205878	0.00035083380
0.17984677	0.023533435	0.00035310032
0.17997825	0.023601783	0.00035313682
0.18010974	0.023454067	0.00035306823
0.18024123	0.023141256	0.00035065542
0.18037272	0.023839319	0.00035302411
0.18050421	0.022776560	0.00035602774
0.18063570	0.023351621	0.00036239044
0.18076719	0.023207212	0.00036230968
0.18089867	0.023390956	0.00036656973
0.18103016	0.024013541	0.00037173890
0.18116165	0.023528628	0.00037012104
0.18129314	0.023471667	0.00037102505
0.18142463	0.023515513	0.00037185673
0.18155612	0.022889239	0.00037131784
0.18168761	0.023251559	0.00037368691
0.18181910	0.023634970	0.00037745474
0.18195058	0.023325939	0.00037761605
0.18208207	0.023214313	0.00037554875
0.18221356	0.023824860	0.00038255209
0.18234505	0.022811368	0.00037564926
0.18247654	0.023143222	0.00038094122
0.18260803	0.023418145	0.00038344740
0.18273952	0.023090716	0.00038020901
0.18287101	0.023573156	0.00038608427
0.18300249	0.022797976	0.00038027389
0.18313398	0.024285795	0.00039013884
0.18326547	0.023622306	0.00038859492
0.18339696	0.023059162	0.00038535215
0.18352845	0.023625685	0.00038973099
0.18365994	0.022778379	0.00038685150
0.18379143	0.023365573	0.00038913448
0.18392292	0.023211991	0.00039217087
0.18405440	0.023006793	0.00038832723
0.18418589	0.022945839	0.00039026976
0.18431738	0.022449136	0.00038812870
0.18444887	0.023115349	0.00039140790
0.18458036	0.023687847	0.00039786936
0.18471185	0.022829224	0.00039200293
0.18484334	0.023216947	0.00039531758
0.18497482	0.023836038	0.00040194010
0.18510631	0.023261734	0.00039586146
0.18523780	0.022867838	0.00039601114
0.18536929	0.023129437	0.00039259099
0.18550078	0.023119747	0.00038529108
0.18563227	0.022957254	0.00038420693
0.18576376	0.022450102	0.00037266300
0.18589525	0.023081536	0.00038065189
0.18602673	0.023769994	0.00038212124
0.18615822	0.023276145	0.00037948307
0.18628971	0.023637859	0.00037927140
0.18642120	0.023536171	0.00037710290
0.18655269	0.023761836	0.00037884351
0.18668418	0.022714258	0.00036869432
0.18681567	0.023042096	0.00037082011
0.18694716	0.023752517	0.00037544473
0.18707864	0.023829442	0.00037166704
0.18721013	0.023770427	0.00037207647
0.18734162	0.023345186	0.00037026725
0.18747311	0.023070828	0.00036600920
0.18760460	0.023478759	0.00036991851
0.18773609	0.024079653	0.00037046887
0.18786758	0.022528391	0.00036045553
0.18799906	0.023127720	0.00036475440
0.18813055	0.022760008	0.00036074532
0.18826204	0.024133187	0.00036938974
0.18839353	0.022777732	0.00035750032
0.18852502	0.023622636	0.00036394217
0.18865651	0.023398431	0.00036300717
0.18878800	0.023666070	0.00036100018
0.18891949	0.023602559	0.00036249439
0.18905097	0.023758464	0.00036168138
0.18918246	0.023394737	0.00035956263
0.18931395	0.023191898	0.00035786466
0.18944544	0.023449303	0.00035729277
0.18957693	0.023318600	0.00035863775
0.18970842	0.023382162	0.00035669787
0.18983991	0.023180155	0.00035643583
0.18997140	0.022903008	0.00035391378
0.19010288	0.023562115	0.00035448085
0.19023437	0.023317498	0.00035492156
0.19036586	0.023318485	0.00035375179
0.19049735	0.024061583	0.00035855015
0.19062884	0.023185694	0.00035278224
0.19076033	0.023770350	0.00035452930
0.19089182	0.023543157	0.00035308276
0.19102330	0.022743215	0.00034799672
0.19115479	0.022870475	0.00034834115
0.19128628	0.023274121	0.00035278045
0.19141777	0.023831743	0.00035387738
0.19154926	0.023461345	0.00035224215
0.19168075	0.023733351	0.00035331371
0.19181224	0.023635414	0.00035312247
0.19194373	0.023611099	0.00035349053
0.19207521	0.023307475	0.00035083760
0.19220670	0.023626665	0.00035123788
0.19233819	0.023746560	0.00035304390
0.19246968	0.023007961	0.00034852276
0.19260117	0.023557407	0.00035221055
0.19273266	0.023436486	0.00034967571
0.19286415	0.023268537	0.00034841793
0.19299564	0.023458459	0.00035248428
0.19312712	0.023479878	0.00034915620
0.19325861	0.023521757	0.00035161078
0.19339010	0.023601208	0.00035037133
0.19352159	0.023413822	0.00034869377
0.19365308	0.023741212	0.00035310855
0.19378457	0.022940285	0.00034628897
0.19391606	0.023485241	0.00034952138
0.19404754	0.023141554	0.00034731575
0.19417903	0.023142891	0.00034754194
0.19431052	0.023399789	0.00034991916
0.19444201	0.023482215	0.00034814711
0.19457350	0.024116168	0.00035313727
0.19470499	0.024024878	0.00035185367
0.19483648	0.023750901	0.00034980810
0.19496797	0.023174128	0.00034757408
0.19509945	0.023381916	0.00034724166
0.19523094	0.023421710	0.00034812057
0.19536243	0.023359790	0.00034730900
0.19549392	0.023223107	0.00034627472
0.19562541	0.023423543	0.00034763088
0.19575690	0.023155964	0.00034529954
0.19588839	0.023044230	0.00034487044
0.19601988	0.023305467	0.00034582495
0.19615136	0.023232459	0.00034534986
0.19628285	0.022305023	0.00034259798
0.19641434	0.023593289	0.00034712215
0.19654583	0.023260539	0.00034663576
0.19667732	0.023597535	0.00034708989
0.19680881	0.023193720	0.00034498751
0.19694030	0.023242749	0.00034456953
0.19707178	0.023266141	0.00034488292
0.19720327	0.023517838	0.00034600258
0.19733476	0.023382875	0.00034552519
0.19746625	0.023542431	0.00034543024
0.19759774	0.022607118	0.00034153520
0.19772923	0.023010554	0.00034335080
0.19786072	0.023433703	0.00034323505
0.19799221	0.023343203	0.00034549346
0.19812369	0.023161243	0.00034225017
0.19825518	0.023843965	0.00034796092
0.19838667	0.022910347	0.00034115379
0.19851816	0.023069244	0.00034299203
0.19864965	0.023531176	0.00034505539
0.19878114	0.023751641	0.00034517492
0.19891263	0.023166714	0.00034438309
0.19904412	0.023716466	0.00034557898
0.19917560	0.023465903	0.00034572216
0.19930709	0.023883113	0.00034728044
0.19943858	0.024052372	0.00034661175
0.19957007	0.023115084	0.00034239888
0.19970156	0.023184498	0.00034198041
0.19983305	0.023537086	0.00034386350
0.19996454	0.023064850	0.00034157395
0.20009602	0.023508268	0.00034461101
0.20022751	0.023648547	0.00034559043
0.20035900	0.023530502	0.00034414824
0.20049049	0.023067371	0.00034092925
0.20062198	0.023028850	0.00034098041
0.20075347	0.023729064	0.00034423012
0.20088496	0.022590660	0.00033950343
0.20101645	0.023195352	0.00034149311
0.20114793	0.024032564	0.00034481813
0.20127942	0.023763034	0.00034395881
0.20141091	0.023413104	0.00034065000
0.20154240	0.023693841	0.00034371190
0.20167389	0.023271193	0.00034231161
0.20180538	0.023071371	0.00033823419
0.20193687	0.023386691	0.00034194524
0.20206836	0.023110679	0.00033944737
0.20219984	0.023025924	0.00033948510
0.20233133	0.022636411	0.00033871409
0.20246282	0.023677821	0.00034047838
0.20259431	0.024015758	0.00034503337
0.20272580	0.023694296	0.00034285256
0.20285729	0.023236254	0.00033941310
0.20298878	0.023560821	0.00034253757
0.20312027	0.023725998	0.00033950756
0.20325175	0.023344164	0.00034060334
0.20338324	0.023123160	0.00033733401
0.20351473	0.023386018	0.00033969046
0.20364622	0.023527688	0.00034048310
0.20377771	0.022784260	0.00033556536
0.20390920	0.023499344	0.00034002780
0.20404069	0.024014655	0.00034261355
0.20417217	0.023389302	0.00034030355
0.20430366	0.023576278	0.00034121922
0.20443515	0.023305776	0.00033638479
0.20456664	0.023184019	0.00033722134
0.20469813	0.022563676	0.00033504454
0.20482962	0.022737879	0.00033433463
0.20496111	0.023576368	0.00034036542
0.20509260	0.023252646	0.00033679536
0.20522408	0.023501962	0.00033988019
0.20535557	0.022973525	0.00033810084
0.20548706	0.022887767	0.00033517125
0.20561855	0.023614781	0.00034063692
0.20575004	0.023511486	0.00033654676
0.20588153	0.023060468	0.00033617014
0.20601302	0.023270445	0.00033843976
0.20614451	0.023388139	0.00033619715
0.20627599	0.023167250	0.00033673337
0.20640748	0.023311056	0.00033586986
0.20653897	0.022987797	0.00033536942
0.20667046	0.023731488	0.00033990479
0.20680195	0.023487167	0.00033702383
0.20693344	0.022837994	0.00033467528
0.20706493	0.023701803	0.00033841161
0.20719641	0.023724531	0.00033939998
0.20732790	0.023538070	0.00033929133
0.20745939	0.023344120	0.00033541256
0.20759088	0.023590243	0.00033803444
0.20772237	0.023538225	0.00033785398
0.20785386	0.022591778	0.00033134435
0.20798535	0.023339733	0.00033733823
0.20811684	0.022629944	0.00033119203
0.20824832	0.023110189	0.00033531467
0.20837981	0.023092925	0.00033490802
0.20851130	0.023041875	0.00033461983
0.20864279	0.022728568	0.00033322777
0.20877428	0.022934503	0.00033161956
0.20890577	0.023704026	0.00033807989
0.20903726	0.023321714	0.00033536086
0.20916875	0.023323903	0.00033564977
0.20930023	0.023305290	0.00033570323
0.20943172	0.023812041	0.00033740151
0.20956321	0.023195859	0.00033343496
0.20969470	0.023512125	0.00033691786
0.20982619	0.023415056	0.00033516278
0.20995768	0.023719695	0.00033744695
0.21008917	0.023550109	0.00033533784
0.21022065	0.023155048	0.00033458416
0.21035214	0.023489060	0.00033633417
0.21048363	0.023029639	0.00033150367
0.21061512	0.023515183	0.00033680676
0.21074661	0.022853650	0.00033000622
0.21087810	0.023302135	0.00033326454
0.21100959	0.023034890	0.00033368423
0.21114108	0.022942148	0.00033103330
0.21127256	0.023393588	0.00033563269
0.21140405	0.023151873	0.00033158152
0.21153554	0.023399865	0.00033439107
0.21166703	0.023144318	0.00033316991
0.21179852	0.023693775	0.00033448113
0.21193001	0.023443366	0.00033555281
0.21206150	0.023751383	0.00033418631
0.21219299	0.022800908	0.00033022605
0.21232447	0.023460439	0.00033512011
0.21245596	0.023735490	0.00033450467
0.21258745	0.023065063	0.00033198744
0.21271894	0.023111071	0.00033104590
0.21285043	0.023364173	0.00033288157
0.21298192	0.023041725	0.00033241400
0.21311341	0.023597564	0.00033444247
0.21324489	0.022971793	0.00033181120
0.21337638	0.022503641	0.00032668952
0.21350787	0.023020718	0.00033176303
0.21363936	0.022982693	0.00033176136
0.21377085	0.023183047	0.00033030689
0.21390234	0.023462599	0.00033437623
0.21403383	0.023543989	0.00033291650
0.21416532	0.023849573	0.00033473149
0.21429680	0.023433783	0.00033346007
0.21442829	0.023267720	0.00033175637
0.21455978	0.022687237	0.00032759072
0.21469127	0.023482203	0.00033184504
0.21482276	0.022883555	0.00032887761
0.21495425	0.022898174	0.00032859103
0.21508574	0.022697035	0.00032828467
0.21521723	0.023008324	0.00032872430
0.21534871	0.023536143	0.00033337833
0.21548020	0.023470741	0.00032959110
0.21561169	0.023376560	0.00033117032
0.21574318	0.022736285	0.00032843106
0.21587467	0.023165952	0.00032902416
0.21600616	0.024292064	0.00033658037
0.21613765	0.023147329	0.00032914607
0.21626913	0.022912562	0.00032876687
0.21640062	0.022761157	0.00032690044
0.21653211	0.023426295	0.00033115228
0.21666360	0.023156464	0.00032922818
0.21679509	0.022991492	0.00032676237
0.21692658	0.023211481	0.00032980049
0.21705807	0.023096831	0.00032846709
0.21718956	0.023193900	0.00032871394
0.21732104	0.023466029	0.00033163213
0.21745253	0.023489062	0.00033007030
0.21758402	0.023588792	0.00033071079
0.21771551	0.023377676	0.00032951763
0.21784700	0.023342127	0.00032833658
0.21797849	0.023149906	0.00032867772
0.21810998	0.022734478	0.00032569958
0.21824147	0.023071533	0.00032827119
0.21837295	0.022960683	0.00032778968
0.21850444	0.023345235	0.00032709180
0.21863593	0.023736293	0.00033171606
0.21876742	0.022854460	0.00032456091
0.21889891	0.023403060	0.00032982850
0.21903040	0.023225424	0.00032957803
0.21916189	0.022718048	0.00032364748
0.21929337	0.022677636	0.00032491833
0.21942486	0.023437462	0.00032845740
0.21955635	0.023689351	0.00033107877
0.21968784	0.023497834	0.00032853227
0.21981933	0.023534648	0.00032667183
0.21995082	0.023568342	0.00032914527
0.22008231	0.022757869	0.00032479931
0.22021380	0.023098090	0.00032671307
0.22034528	0.023399796	0.00032837403
0.22047677	0.023415724	0.00032640753
0.22060826	0.023416669	0.00032780495
0.22073975	0.023793453	0.00032960889
0.22087124	0.023619187	0.00032903989
0.22100273	0.023408897	0.00032808368
0.22113422	0.023393669	0.00032614195
0.22126571	0.022854577	0.00032356342
0.22139719	0.023042184	0.00032557583
0.22152868	0.022750214	0.00032352726
0.22166017	0.022780596	0.00032519110
0.22179166	0.023042789	0.00032421301
0.22192315	0.023335163	0.00032759778
0.22205464	0.023026171	0.00032501468
0.22218613	0.023079967	0.00032643645
0.22231761	0.023230052	0.00032542052
0.22244910	0.023165751	0.00032525748
0.22258059	0.023165428	0.00032579332
0.22271208	0.022579616	0.00032279657
0.22284357	0.022966418	0.00032411780
0.22297506	0.023190880	0.00032600169
0.22310655	0.023340015	0.00032460714
0.22323804	0.023150363	0.00032608680
0.22336952	0.022900185	0.00032398099
0.22350101	0.023288775	0.00032442055
0.22363250	0.023114790	0.00032486280
0.22376399	0.022768452	0.00032274225
0.22389548	0.022958399	0.00032396008
0.22402697	0.022605896	0.00032221494
0.22415846	0.023009926	0.00032303030
0.22428995	0.023166749	0.00032439589
0.22442143	0.023770400	0.00032662015
0.22455292	0.022800918	0.00032233097
0.22468441	0.022819705	0.00032333140
0.22481590	0.022770958	0.00032241082
0.22494739	0.022748362	0.00032046543
0.22507888	0.023151911	0.00032337220
0.22521037	0.023351187	0.00032464892
0.22534186	0.023808841	0.00032734019
0.22547334	0.022882415	0.00032248319
0.22560483	0.023106254	0.00032151076
0.22573632	0.023272357	0.00032414238
0.22586781	0.023198897	0.00032274656
0.22599930	0.023379211	0.00032427540
0.22613079	0.022882112	0.00032011282
0.22626228	0.023260255	0.00032454810
0.22639376	0.022704673	0.00032024874
0.22652525	0.023313216	0.00032292391
0.22665674	0.023715825	0.00032645708
0.22678823	0.023277231	0.00032186070
0.22691972	0.022653976	0.00031948901
0.22705121	0.023176266	0.00032285045
0.22718270	0.023135822	0.00032260536
0.22731419	0.023099258	0.00032291197
0.22744567	0.023385642	0.00032387403
0.22757716	0.023225390	0.00032153680
0.22770865	0.023540314	0.00032400629
0.22784014	0.023000825	0.00032007157
0.22797163	0.022944522	0.00032178570
0.22810312	0.022700528	0.00031785103
0.22823461	0.023168825	0.00032210082
0.22836610	0.022521289	0.00031989262
0.22849758	0.022929837	0.00032014063
0.22862907	0.023399860	0.00032356478
0.22876056	0.023682240	0.00032214027
0.22889205	0.023773777	0.00032400660
0.22902354	0.023370436	0.00032322757
0.22915503	0.023703263	0.00032334271
0.22928652	0.023389695	0.00032333473
0.22941800	0.022932610	0.00031954206
0.22954949	0.023804849	0.00032421378
0.22968098	0.023563536	0.00032297324
0.22981247	0.023326477	0.00032111774
0.22994396	0.022639979	0.00031782894
0.23007545	0.022666726	0.00032046147
0.23020694	0.023055010	0.00032549414
0.23033843	0.023234088	0.00033074885
0.23046991	0.022887812	0.00032935340
0.23060140	0.023277150	0.00033497960
0.23073289	0.023140170	0.00033413347
0.23086438	0.023349401	0.00033640968
0.23099587	0.023836002	0.00034239153
0.23112736	0.023467661	0.00033911285
0.23125885	0.022074190	0.00033474684
0.23139034	0.022794624	0.00033788087
0.23152182	0.022954974	0.00034071397
0.23165331	0.023541387	0.00034646640
0.23178480	0.023295554	0.00034462005
0.23191629	0.023306830	0.00034607695
0.23204778	0.023155028	0.00034440106
0.23217927	0.023150759	0.00034536584
0.23231076	0.023365486	0.00034988388
0.23244224	0.023394184	0.00034801299
0.23257373	0.022881382	0.00034630820
0.23270522	0.022600584	0.00034540269
0.23283671	0.022849320	0.00034522498
0.23296820	0.023777246	0.00035253350
0.23309969	0.022684694	0.00034554455
0.23323118	0.023155792	0.00034735258
0.23336267	0.022831087	0.00034767373
0.23349415	0.023012777	0.00034569258
0.23362564	0.022970537	0.00034889592
0.23375713	0.023870334	0.00035343957
0.23388862	0.023421544	0.00034955878
0.23402011	0.022431429	0.00034574950
0.23415160	0.023014720	0.00034689921
0.23428309	0.023319140	0.00035144341
0.23441458	0.022897178	0.00034838039
0.23454606	0.022558839	0.00034810412
0.23467755	0.023049956	0.00034972942
0.23480904	0.023242573	0.00035147548
0.23494053	0.023237726	0.00035157852
0.23507202	0.023082304	0.00035160801
0.23520351	0.022701368	0.00034857389
0.23533500	0.023448627	0.00035328075
0.23546648	0.023106971	0.00035212284
0.23559797	0.023334091	0.00035275609
0.23572946	0.023460627	0.00035351811
0.23586095	0.022110491	0.00034645505
0.23599244	0.023222751	0.00035392299
0.23612393	0.023050697	0.00035135974
0.23625542	0.022430251	0.00034884380
0.23638691	0.023211775	0.00035447373
0.23651839	0.023011644	0.00035186907
0.23664988	0.023223819	0.00035435939
0.23678137	0.023582829	0.00035652291
0.23691286	0.023511369	0.00035684006
0.23704435	0.023568517	0.00035683968
0.23717584	0.022757745	0.00035163629
0.23730733	0.023729245	0.00035912733
0.23743882	0.023478517	0.00035600410
0.23757030	0.023217084	0.00035575790
0.23770179	0.022762750	0.00035331935
0.23783328	0.023140478	0.00035426273
0.23796477	0.023146681	0.00035662558
0.23809626	0.023264010	0.00035449831
0.23822775	0.023329630	0.00035705438
0.23835924	0.022365292	0.00035402863
0.23849072	0.022809907	0.00035225874
0.23862221	0.022834756	0.00035408342
0.23875370	0.023160712	0.00035624487
0.23888519	0.023203985	0.00035664313
0.23901668	0.023359275	0.00035906568
0.23914817	0.022195904	0.00034805987
0.23927966	0.023002916	0.00035767282
0.23941115	0.023351830	0.00035808108
0.23954263	0.022789648	0.00035564827
0.23967412	0.023536134	0.00036123579
0.23980561	0.022701729	0.00035418450
0.23993710	0.022865591	0.00035742529
0.24006859	0.023072417	0.00035727625
0.24020008	0.023009936	0.00035774497
0.24033157	0.022455154	0.00035386704
0.24046306	0.022520387	0.00035334424
0.24059454	0.022684095	0.00035586251
0.24072603	0.023609670	0.00036226527
0.24085752	0.023010035	0.00035761599
0.24098901	0.023020523	0.00035939453
0.24112050	0.022760455	0.00035457021
0.24125199	0.022756573	0.00035724434
0.24138348	0.023050082	0.00036010162
0.24151496	0.023068152	0.00035857862
0.24164645	0.023618542	0.00036352132
0.24177794	0.023272246	0.00035804680
0.24190943	0.023244617	0.00036029560
0.24204092	0.023400731	0.00036191001
0.24217241	0.023060187	0.00035942620
0.24230390	0.023011510	0.00036016437
0.24243539	0.023395571	0.00036093081
0.24256687	0.023393346	0.00036198384
0.24269836	0.022868857	0.00035993614
0.24282985	0.022676547	0.00035781653
0.24296134	0.022712508	0.00035814167
0.24309283	0.022884747	0.00035881551
0.24322432	0.022968387	0.00035999139
0.24335581	0.022752609	0.00036055059
0.24348730	0.023334327	0.00036224559
0.24361878	0.023321319	0.00036279576
0.24375027	0.022967505	0.00035878241
0.24388176	0.023344816	0.00036195307
0.24401325	0.023303586	0.00036325332
0.24414474	0.022796400	0.00035811353
0.24427623	0.023121417	0.00036173394
0.24440772	0.023056894	0.00036091525
0.24453920	0.022675795	0.00035916143
0.24467069	0.023340486	0.00036480002
0.24480218	0.023301040	0.00036284006
0.24493367	0.023335584	0.00036257308
0.24506516	0.023297428	0.00036339293
0.24519665	0.023747677	0.00036581532
0.24532814	0.023410765	0.00036544752
0.24545963	0.022747458	0.00036016199
0.24559111	0.023484891	0.00036556207
0.24572260	0.022979191	0.00036032271
0.24585409	0.022958229	0.00036148766
0.24598558	0.022368901	0.00035820145
0.24611707	0.022959552	0.00036257478
0.24624856	0.022908394	0.00036149467
0.24638005	0.022996655	0.00036411469
0.24651154	0.022802748	0.00036101369
0.24664302	0.022465101	0.00036180555
0.24677451	0.022813308	0.00036116674
0.24690600	0.023469413	0.00036553030
0.24703749	0.023104031	0.00036498129
0.24716898	0.022821114	0.00035979488
0.24730047	0.023415628	0.00036777431
0.24743196	0.022626396	0.00036186630
0.24756345	0.022177400	0.00035909957
0.24769493	0.022825568	0.00036434976
0.24782642	0.023550663	0.00036617773
0.24795791	0.022542635	0.00036118172
0.24808940	0.023039715	0.00036338541
0.24822089	0.023482949	0.00036621980
0.24835238	0.022880973	0.00036395669
0.24848387	0.023146071	0.00036447282
0.24861535	0.023505914	0.00036774248
0.24874684	0.023210545	0.00036552865
0.24887833	0.023054625	0.00036317190
0.24900982	0.022615799	0.00036351705
0.24914131	0.023105851	0.00036549425
0.24927280	0.022871655	0.00036523138
0.24940429	0.022970577	0.00036506904
0.24953578	0.023520641	0.00036786420
0.24966726	0.022699912	0.00036459593
0.24979875	0.023177756	0.00036431664
0.24993024	0.023665371	0.00036968164
0.25006173	0.024037237	0.00037093373
0.25019322	0.023528662	0.00036786836
0.25032471	0.022963923	0.00036712983
0.25045620	0.023123611	0.00036530432
0.25058769	0.022838907	0.00036479299
0.25071917	0.022684028	0.00036326785
0.25085066	0.022501665	0.00036137273
0.25098215	0.023614442	0.00037027212
0.25111364	0.022359549	0.00035949112
0.25124513	0.022387394	0.00036304765
0.25137662	0.022814245	0.00036449280
0.25150811	0.022947094	0.00036477931
0.25163959	0.023613133	0.00037171512
0.25177108	0.023363468	0.00036600494
0.25190257	0.023809113	0.00037246102
0.25203406	0.023440582	0.00036996782
0.25216555	0.023189446	0.00036694992
0.25229704	0.023554813	0.00037102458
0.25242853	0.023019090	0.00036616473
0.25256002	0.022821323	0.00036612717
0.25269150	0.023129829	0.00036661811
0.25282299	0.023472317	0.00036784409
0.25295448	0.023221144	0.00037086909
0.25308597	0.022862675	0.00036418386
0.25321746	0.022928433	0.00036794072
0.25334895	0.023444109	0.00037064066
0.25348044	0.022936152	0.00036608570
0.25361193	0.023257072	0.00036933990
0.25374341	0.022456531	0.00036330344
0.25387490	0.023577805	0.00036997892
0.25400639	0.022959712	0.00037428647
0.25413788	0.022272478	0.00037317310
0.25426937	0.022726689	0.00037961766
0.25440086	0.022447742	0.00038231737
0.25453235	0.023176972	0.00039000075
0.25466383	0.023512082	0.00039461648
0.25479532	0.023422939	0.00039494872
0.25492681	0.022514299	0.00039154585
0.25505830	0.023039238	0.00039799862
0.25518979	0.023038814	0.00039835550
0.25532128	0.023621770	0.00040397679
0.25545277	0.023188324	0.00040411532
0.25558426	0.022898657	0.00040179446
0.25571574	0.022976900	0.00040467782
0.25584723	0.023793914	0.00041126999
0.25597872	0.023845258	0.00041558922
0.25611021	0.022893591	0.00040924729
0.25624170	0.022866102	0.00041087356
0.25637319	0.022787922	0.00041353805
0.25650468	0.024151231	0.00042228954
0.25663617	0.023566768	0.00041995310
0.25676765	0.022995190	0.00041801316
0.25689914	0.022541540	0.00041726392
0.25703063	0.023779481	0.00042960016
0.25716212	0.023337263	0.00042393622
0.25729361	0.023511356	0.00042859747
0.25742510	0.023263026	0.00042760684
0.25755659	0.023536021	0.00043215678
0.25768807	0.023280930	0.00043321638
0.25781956	0.023739069	0.00043497794
0.25795105	0.023045212	0.00043211717
0.25808254	0.023212429	0.00044014047
0.25821403	0.023327312	0.00043786359
0.25834552	0.023490378	0.00043968362
0.25847701	0.022835490	0.00043477769
0.25860850	0.022592108	0.00043455621
0.25873998	0.022732529	0.00043689069
0.25887147	0.023104253	0.00044156262
0.25900296	0.023171219	0.00044196503
0.25913445	0.023847408	0.00044567707
0.25926594	0.023432333	0.00044346692
0.25939743	0.023450324	0.00044782717
0.25952892	0.023069505	0.00044235748
0.25966041	0.022785933	0.00044589004
0.25979189	0.023899798	0.00044913018
0.25992338	0.023372121	0.00044865882
0.26005487	0.022548631	0.00044555557
0.26018636	0.023037978	0.00044799371
0.26031785	0.023165889	0.00044785221
0.26044934	0.023564751	0.00045175096
0.26058083	0.022881212	0.00044687602
0.26071231	0.022802580	0.00044958838
0.26084380	0.022170035	0.00044310744
0.26097529	0.023796478	0.00045854851
0.26110678	0.022856247	0.00045185238
0.26123827	0.023829546	0.00045939431
0.26136976	0.023431727	0.00045644469
0.26150125	0.023265811	0.00045732500
0.26163274	0.023061327	0.00045434903
0.26176422	0.022937811	0.00045340731
0.26189571	0.023925960	0.00046438875
0.26202720	0.022716843	0.00045335548
0.26215869	0.024108304	0.00046593344
0.26229018	0.023509263	0.00046257725
0.26242167	0.023586194	0.00046196848
0.26255316	0.022929623	0.00045728389
0.26268465	0.022784221	0.00046195519
0.26281613	0.023858939	0.00046642137
0.26294762	0.023638941	0.00046672954
0.26307911	0.022963652	0.00045919664
0.26321060	0.023386915	0.00046752807
0.26334209	0.023109763	0.00046727192
0.26347358	0.023102778	0.00046367862
0.26360507	0.023234801	0.00046570457
0.26373655	0.022998978	0.00046792031
0.26386804	0.023717972	0.00047248615
0.26399953	0.022535218	0.00046530208
0.26413102	0.022570866	0.00046274747
0.26426251	0.023753333	0.00047290301
0.26439400	0.023053990	0.00046811204
0.26452549	0.022313239	0.00046430109
0.26465698	0.023539798	0.00047636308
0.26478846	0.023129596	0.00046818581
0.26491995	0.022749062	0.00047322896
0.26505144	0.023113948	0.00047322701
0.26518293	0.022610321	0.00046988307
0.26531442	0.022904244	0.00047418375
0.26544591	0.023198853	0.00047711769
[truncated: 567 more rows]
