# Supplementary material for: Invariant surface glycoprotein 65 of Trypanosoma brucei is a complement C3 receptor
Source: Nat Commun. 2022 Aug 29;13:5085. doi: 10.1038/s41467-022-32728-9 (PMC9424271; doi:10.1038/s41467-022-32728-9)
Supplement: Supplementary file 4 — supplementary data 2 [file 41467_2022_32728_MOESM4_ESM.zip › b21-414646_00132.dat]

0.0026000000	40.159735	0.13753253
0.0027314887	29.170356	0.10766828
0.0028629774	22.404040	0.090223790
0.0029944661	17.285382	0.076057074
0.0031259548	12.521417	0.059485678
0.0032574435	10.943564	0.057563431
0.0033889322	8.9110833	0.049103026
0.0035204209	11.594191	0.048765910
0.0036519096	12.456280	0.046905080
0.0037833983	10.029457	0.039681507
0.0039148870	8.3185118	0.034870258
0.0040463757	6.8095364	0.030351966
0.0041778644	5.5327180	0.025643031
0.0043093531	4.6318449	0.023036023
0.0044408418	3.8082058	0.020089151
0.0045723305	3.1561427	0.018288568
0.0047038192	2.9213139	0.016840132
0.0048353079	2.5278433	0.015207566
0.0049667966	2.2373714	0.014255979
0.0050982853	1.8999662	0.012445223
0.0052297740	1.7614696	0.012139697
0.0053612627	1.5568554	0.011021035
0.0054927514	1.4183135	0.010240331
0.0056242401	1.2677291	0.0096534437
0.0057557288	1.2065154	0.0091565735
0.0058872175	1.1077307	0.0086562599
0.0060187062	1.0224054	0.0082941674
0.0061501949	0.90667188	0.0074814125
0.0062816836	0.90910333	0.0076606507
0.0064131723	0.83076061	0.0071788219
0.0065446610	0.79080394	0.0069037548
0.0066761496	0.75448177	0.0067116107
0.0068076383	0.72897448	0.0064475680
0.0069391270	0.68707086	0.0063601316
0.0070706157	0.67445687	0.0062017876
0.0072021044	0.63255892	0.0059398477
0.0073335931	0.62357509	0.0058718198
0.0074650818	0.56809532	0.0054413663
0.0075965705	0.56887366	0.0054902810
0.0077280592	0.54662071	0.0053595417
0.0078595479	0.51949440	0.0050999497
0.0079910366	0.50199216	0.0050431738
0.0081225253	0.47105491	0.0047455581
0.0082540140	0.45911760	0.0047116873
0.0083855027	0.44465657	0.0046546227
0.0085169914	0.41914682	0.0044268115
0.0086484801	0.40588439	0.0043245313
0.0087799688	0.38831332	0.0041552825
0.0089114575	0.38276841	0.0041473174
0.0090429462	0.35731689	0.0039790399
0.0091744349	0.34671269	0.0038858490
0.0093059236	0.33259871	0.0037611200
0.0094374123	0.31729571	0.0036492474
0.0095689010	0.30061716	0.0034948396
0.0097003897	0.30124457	0.0035267673
0.0098318784	0.28178015	0.0033621582
0.0099633671	0.27007957	0.0032558618
0.010094856	0.26381958	0.0032080219
0.010226345	0.24489555	0.0030176581
0.010357833	0.24557541	0.0030998696
0.010489322	0.22540457	0.0028824680
0.010620811	0.21615303	0.0028024594
0.010752299	0.20894824	0.0027436249
0.010883788	0.19521323	0.0025979976
0.011015277	0.19344207	0.0026324131
0.011146765	0.17854301	0.0024508589
0.011278254	0.17049495	0.0023857701
0.011409743	0.16368680	0.0023134931
0.011541231	0.15495115	0.0022172105
0.011672720	0.14890720	0.0021789999
0.011804209	0.14419522	0.0020628807
0.011935698	0.13618681	0.0020003691
0.012067186	0.12812849	0.0019289810
0.012198675	0.12227920	0.0018234382
0.012330164	0.11718232	0.0017886782
0.012461652	0.11631959	0.0017612055
0.012593141	0.10956024	0.0016711667
0.012724630	0.10619623	0.0016459085
0.012856118	0.10049333	0.0015508294
0.012987607	0.096307166	0.0015356643
0.013119096	0.091754431	0.0014660519
0.013250585	0.089614023	0.0014322208
0.013382073	0.090240373	0.0014429672
0.013513562	0.089309401	0.0014129862
0.013645051	0.085376232	0.0013906687
0.013776539	0.079548761	0.0013360546
0.013908028	0.078746263	0.0013062812
0.014039517	0.077758174	0.0012918454
0.014171005	0.074316639	0.0012542086
0.014302494	0.074246444	0.0012555303
0.014433983	0.073691028	0.0012533183
0.014565472	0.071655769	0.0012105050
0.014696960	0.069985021	0.0012021720
0.014828449	0.069534613	0.0011800734
0.014959938	0.067158240	0.0011664194
0.015091426	0.064457501	0.0011453727
0.015222915	0.062002969	0.0010963987
0.015354404	0.064792816	0.0011249990
0.015485892	0.061484966	0.0010862188
0.015617381	0.061760434	0.0010919377
0.015748870	0.061513841	0.0010886023
0.015880359	0.062432693	0.0010801107
0.016011847	0.060271158	0.0010614719
0.016143336	0.054553926	0.0010011755
0.016274825	0.053565915	0.00099619533
0.016406313	0.053123162	0.00098288728
0.016537802	0.053372709	0.00097800117
0.016669291	0.052122421	0.00096386834
0.016800779	0.052662495	0.00096613382
0.016932268	0.056957287	0.0010001298
0.017063757	0.059346463	0.0010161254
0.017195246	0.060333878	0.0010171890
0.017326734	0.058188834	0.0010008165
0.017458223	0.059184098	0.0010009366
0.017589712	0.057959382	0.00098630309
0.017721200	0.055790647	0.00097262299
0.017852689	0.053935325	0.00093627355
0.017984178	0.055211685	0.00095646130
0.018115666	0.054555289	0.00094368722
0.018247155	0.053559246	0.00092978629
0.018378644	0.051753848	0.00091742312
0.018510133	0.052914559	0.00091732926
0.018641621	0.050540009	0.00089612305
0.018773110	0.049812626	0.00088480226
0.018904599	0.049085014	0.00087894757
0.019036087	0.048549335	0.00086950645
0.019167576	0.046961369	0.00084949290
0.019299065	0.046928019	0.00084382633
0.019430553	0.047821893	0.00085623071
0.019562042	0.047707822	0.00084622116
0.019693531	0.046229330	0.00083477381
0.019825019	0.047149687	0.00083536489
0.019956508	0.045410150	0.00081432972
0.020087997	0.044882336	0.00081737451
0.020219486	0.043943707	0.00079929429
0.020350974	0.043777749	0.00080345119
0.020482463	0.043473625	0.00078631623
0.020613952	0.043157461	0.00078150039
0.020745440	0.041489913	0.00077325147
0.020876929	0.042220429	0.00076994204
0.021008418	0.041576948	0.00076602348
0.021139906	0.040994326	0.00075633747
0.021271395	0.040304682	0.00074222961
0.021402884	0.041031903	0.00075268482
0.021534373	0.041518625	0.00075158477
0.021665861	0.039742851	0.00073621250
0.021797350	0.039266616	0.00072914343
0.021928839	0.040167686	0.00072811381
0.022060327	0.039131838	0.00072665933
0.022191816	0.038668522	0.00071480194
0.022323305	0.038463012	0.00071371986
0.022454793	0.038934372	0.00071299407
0.022586282	0.037304616	0.00069343292
0.022717771	0.035657017	0.00068525831
0.022849260	0.036494474	0.00068404894
0.022980748	0.037304639	0.00069366377
0.023112237	0.035846159	0.00067412965
0.023243726	0.036093349	0.00067283738
0.023375214	0.035304868	0.00067220995
0.023506703	0.037515781	0.00068477306
0.023638192	0.038041914	0.00068898096
0.023769680	0.037495129	0.00068203844
0.023901169	0.037442483	0.00068048821
0.024032658	0.037233812	0.00067825784
0.024164147	0.037045320	0.00067095991
0.024295635	0.036810559	0.00066684087
0.024427124	0.035993055	0.00065792089
0.024558613	0.035853134	0.00065227791
0.024690101	0.037453747	0.00067420563
0.024821590	0.037237565	0.00066373265
0.024953079	0.036826307	0.00065727368
0.025084567	0.035385626	0.00064612193
0.025216056	0.035062632	0.00063736397
0.025347545	0.035307866	0.00064564145
0.025479034	0.035599322	0.00064062676
0.025610522	0.036383957	0.00064264213
0.025742011	0.034553190	0.00062888306
0.025873500	0.036116593	0.00063891644
0.026004988	0.036132133	0.00064276981
0.026136477	0.035977358	0.00063620393
0.026267966	0.035064267	0.00062475008
0.026399454	0.035612735	0.00063054488
0.026530943	0.035199806	0.00062219650
0.026662432	0.034708035	0.00062082065
0.026793920	0.035234364	0.00062149021
0.026925409	0.034486670	0.00061153325
0.027056898	0.035717333	0.00062554210
0.027188387	0.035554400	0.00061573041
0.027319875	0.035316426	0.00062008865
0.027451364	0.034127707	0.00060579327
0.027582853	0.035690834	0.00061336634
0.027714341	0.034668578	0.00060742820
0.027845830	0.034089319	0.00059718941
0.027977319	0.034769571	0.00060604257
0.028108807	0.033511852	0.00059291729
0.028240296	0.033536645	0.00059155336
0.028371785	0.034180951	0.00059509634
0.028503274	0.034852677	0.00059812176
0.028634762	0.033955970	0.00058866667
0.028766251	0.033341923	0.00058494461
0.028897740	0.033063132	0.00057613807
0.029029228	0.034027746	0.00058762823
0.029160717	0.032992369	0.00057843039
0.029292206	0.032482630	0.00057136574
0.029423694	0.033155252	0.00057889113
0.029555183	0.033127573	0.00056868449
0.029686672	0.031923558	0.00056434643
0.029818161	0.032115423	0.00056599695
0.029949649	0.032976203	0.00056781835
0.030081138	0.032519992	0.00056620720
0.030212627	0.032893613	0.00056336377
0.030344115	0.032808770	0.00056349742
0.030475604	0.032622841	0.00056159789
0.030607093	0.033736776	0.00056674705
0.030738581	0.031691205	0.00055178269
0.030870070	0.032827333	0.00055652417
0.031001559	0.031979835	0.00054836712
0.031133048	0.031389181	0.00054679570
0.031264536	0.032236710	0.00055026585
0.031396025	0.030941124	0.00054164109
0.031527514	0.030786199	0.00053534623
0.031659002	0.032231135	0.00054558138
0.031790491	0.031460290	0.00054122504
0.031921980	0.031116523	0.00053562477
0.032053468	0.032257955	0.00054499678
0.032184957	0.032138814	0.00053972138
0.032316446	0.031650144	0.00053423029
0.032447935	0.031281353	0.00053501999
0.032579423	0.031854400	0.00053570004
0.032710912	0.031680209	0.00053513949
0.032842401	0.032374808	0.00053591901
0.032973889	0.032362357	0.00053485113
0.033105378	0.030925943	0.00052736340
0.033236867	0.031307133	0.00052614539
0.033368355	0.031450172	0.00053513582
0.033499844	0.030863969	0.00052966391
0.033631333	0.030250031	0.00052499605
0.033762822	0.030174764	0.00053247028
0.033894310	0.030046488	0.00052796935
0.034025799	0.029736722	0.00052871914
0.034157288	0.030346915	0.00053038827
0.034288776	0.030168308	0.00053038843
0.034420265	0.031019382	0.00053933677
0.034551754	0.030964725	0.00053654133
0.034683242	0.030324953	0.00053489149
0.034814731	0.030393584	0.00053039553
0.034946220	0.029707091	0.00052631800
0.035077708	0.030459901	0.00053732639
0.035209197	0.030549288	0.00053618332
0.035340686	0.029384634	0.00052467177
0.035472175	0.030087571	0.00054181834
0.035603663	0.028976050	0.00053265013
0.035735152	0.029041095	0.00054234578
0.035866641	0.028789886	0.00053813670
0.035998129	0.028369163	0.00053057005
0.036129618	0.028817413	0.00053927050
0.036261107	0.028719508	0.00053398928
0.036392595	0.029391457	0.00054985900
0.036524084	0.028895540	0.00054364618
0.036655573	0.029430419	0.00054314942
0.036787062	0.029949718	0.00055290304
0.036918550	0.029577543	0.00054570007
0.037050039	0.028513097	0.00054523092
0.037181528	0.027728809	0.00053325158
0.037313016	0.027741207	0.00053451306
0.037444505	0.027599446	0.00053628816
0.037575994	0.028248198	0.00054024900
0.037707482	0.028476572	0.00054693218
0.037838971	0.029076002	0.00055414269
0.037970460	0.028862999	0.00054781271
0.038101949	0.028109432	0.00054465182
0.038233437	0.028557985	0.00054036902
0.038364926	0.029645337	0.00054652056
0.038496415	0.029468131	0.00054339724
0.038627903	0.029072908	0.00053381703
0.038759392	0.030196024	0.00054698560
0.038890881	0.029204840	0.00053307162
0.039022369	0.029189563	0.00053547932
0.039153858	0.029736433	0.00053712009
0.039285347	0.028919584	0.00052760626
0.039416836	0.028891898	0.00053123025
0.039548324	0.029116257	0.00052759288
0.039679813	0.028874005	0.00052456091
0.039811302	0.028963934	0.00052755160
0.039942790	0.030155677	0.00053364976
0.040074279	0.030379072	0.00053887464
0.040205768	0.029707777	0.00052787962
0.040337256	0.029300900	0.00052327093
0.040468745	0.030131280	0.00053086410
0.040600234	0.029707390	0.00052669097
0.040731723	0.029617789	0.00052510015
0.040863211	0.029230931	0.00052313080
0.040994700	0.028940996	0.00051749020
0.041126189	0.029058808	0.00052288764
0.041257677	0.030195748	0.00052621215
0.041389166	0.029642348	0.00052139598
0.041520655	0.029831269	0.00052386461
0.041652143	0.029217363	0.00051629631
0.041783632	0.030267334	0.00052527768
0.041915121	0.029441965	0.00051904687
0.042046610	0.029671812	0.00052033813
0.042178098	0.029779642	0.00052042178
0.042309587	0.029014291	0.00051447687
0.042441076	0.029530190	0.00051513120
0.042572564	0.029098943	0.00051357897
0.042704053	0.028899360	0.00050864826
0.042835542	0.030082265	0.00052029891
0.042967030	0.029396415	0.00051497994
0.043098519	0.028898550	0.00051144911
0.043230008	0.029010312	0.00050968034
0.043361496	0.028889495	0.00050400383
0.043492985	0.028981746	0.00051095473
0.043624474	0.029250104	0.00050895235
0.043755963	0.029337580	0.00051232375
0.043887451	0.029024657	0.00050612260
0.044018940	0.029324910	0.00050582552
0.044150429	0.029497096	0.00051528036
0.044281917	0.028860663	0.00050381638
0.044413406	0.029346237	0.00051021532
0.044544895	0.029365588	0.00050619888
0.044676383	0.029669386	0.00050898580
0.044807872	0.028346006	0.00050059470
0.044939361	0.029321957	0.00050397556
0.045070850	0.028804915	0.00050141627
0.045202338	0.028224011	0.00049570298
0.045333827	0.028945255	0.00049877369
0.045465316	0.029207438	0.00050715130
0.045596804	0.028559311	0.00049801271
0.045728293	0.029443236	0.00050371320
0.045859782	0.028755653	0.00049824753
0.045991270	0.029114730	0.00049546365
0.046122759	0.029117960	0.00050038486
0.046254248	0.028256357	0.00050296521
0.046385737	0.029643775	0.00051266487
0.046517225	0.029614832	0.00051562255
0.046648714	0.029489961	0.00051592789
0.046780203	0.028920593	0.00051998075
0.046911691	0.028907621	0.00051785927
0.047043180	0.029651629	0.00052181881
0.047174669	0.028964214	0.00051966915
0.047306157	0.029424799	0.00052463824
0.047437646	0.030295477	0.00053330840
0.047569135	0.029690465	0.00053000676
0.047700624	0.029137503	0.00052199133
0.047832112	0.029803461	0.00053302980
0.047963601	0.029268528	0.00052496725
0.048095090	0.030049810	0.00053619715
0.048226578	0.029678400	0.00053348316
0.048358067	0.028211493	0.00051968490
0.048489556	0.029724419	0.00053343376
0.048621044	0.030179888	0.00053902727
0.048752533	0.029346370	0.00053628665
0.048884022	0.029703268	0.00053752859
0.049015511	0.028842995	0.00052955110
0.049146999	0.029292556	0.00053470404
0.049278488	0.029737761	0.00053890919
0.049409977	0.029337672	0.00053828554
0.049541465	0.029791205	0.00053951207
0.049672954	0.028794880	0.00053320990
0.049804443	0.030107866	0.00054112711
0.049935931	0.028539717	0.00053251714
0.050067420	0.030021115	0.00054503609
0.050198909	0.030111214	0.00054492063
0.050330398	0.030218466	0.00054441658
0.050461886	0.029842965	0.00054383252
0.050593375	0.029494138	0.00054180840
0.050724864	0.029214138	0.00054158401
0.050856352	0.029444341	0.00054238742
0.050987841	0.029056359	0.00053874169
0.051119330	0.029564128	0.00054322587
0.051250818	0.029665986	0.00054503461
0.051382307	0.029821151	0.00054834762
0.051513796	0.028420843	0.00053621814
0.051645284	0.030498563	0.00055080966
0.051776773	0.028885609	0.00054076077
0.051908262	0.028927753	0.00054178223
0.052039751	0.028904906	0.00054261561
0.052171239	0.028896989	0.00054033269
0.052302728	0.029649482	0.00055142774
0.052434217	0.030001357	0.00055026318
0.052565705	0.029698623	0.00055132264
0.052697194	0.029373656	0.00054715184
0.052828683	0.028660167	0.00054315742
0.052960171	0.029448053	0.00054738337
0.053091660	0.028875077	0.00054061762
0.053223149	0.029105332	0.00054553265
0.053354638	0.029840419	0.00055384701
0.053486126	0.029488101	0.00055047661
0.053617615	0.029238216	0.00054616350
0.053749104	0.028998760	0.00054568459
0.053880592	0.029888364	0.00055183751
0.054012081	0.030964010	0.00056550180
0.054143570	0.029152629	0.00054919077
0.054275058	0.029284565	0.00054811646
0.054406547	0.029280456	0.00054685002
0.054538036	0.029232005	0.00055088249
0.054669525	0.029810628	0.00055291386
0.054801013	0.029562240	0.00055555306
0.054932502	0.028747920	0.00054519620
0.055063991	0.030118667	0.00055468207
0.055195479	0.029319150	0.00055281017
0.055326968	0.029043461	0.00054910332
0.055458457	0.029947968	0.00055922114
0.055589945	0.028252995	0.00054252969
0.055721434	0.029761888	0.00055320050
0.055852923	0.029166040	0.00055432883
0.055984412	0.030108121	0.00055997359
0.056115900	0.028603804	0.00054858774
0.056247389	0.028961203	0.00055173821
0.056378878	0.029269118	0.00055056007
0.056510366	0.029396713	0.00055606696
0.056641855	0.028761561	0.00054814937
0.056773344	0.029565197	0.00055809628
0.056904832	0.028871455	0.00055284687
0.057036321	0.028716069	0.00054630062
0.057167810	0.028864105	0.00055152912
0.057299299	0.030099232	0.00056040255
0.057430787	0.029304191	0.00055236011
0.057562276	0.028667085	0.00055120035
0.057693765	0.029804211	0.00055206508
0.057825253	0.028053009	0.00054251181
0.057956742	0.028865338	0.00055141982
0.058088231	0.028010517	0.00054197868
0.058219719	0.029273599	0.00055394361
0.058351208	0.029024439	0.00054636093
0.058482697	0.029586865	0.00055338042
0.058614186	0.029046523	0.00054984327
0.058745674	0.028611691	0.00054016447
0.058877163	0.029489153	0.00055053374
0.059008652	0.029249635	0.00054319017
0.059140140	0.029880587	0.00055465110
0.059271629	0.028953029	0.00054426002
0.059403118	0.028737657	0.00053735028
0.059534606	0.029055505	0.00054545250
0.059666095	0.030030665	0.00054406112
0.059797584	0.028884700	0.00053942212
0.059929072	0.028811798	0.00054129652
0.060060561	0.028772491	0.00053749831
0.060192050	0.028565749	0.00053931704
0.060323539	0.028755020	0.00053569752
0.060455027	0.028933065	0.00053942359
0.060586516	0.028449712	0.00053776216
0.060718005	0.028740953	0.00053607773
0.060849493	0.029013697	0.00053713960
0.060980982	0.029987103	0.00054789714
0.061112471	0.029486640	0.00054007026
0.061243959	0.029346164	0.00054565537
0.061375448	0.028668872	0.00053159623
0.061506937	0.029020379	0.00053991720
0.061638426	0.029550172	0.00054075372
0.061769914	0.027942909	0.00052976016
0.061901403	0.028510977	0.00053647313
0.062032892	0.028560538	0.00053082473
0.062164380	0.028583728	0.00053223596
0.062295869	0.028278549	0.00053298008
0.062427358	0.029459264	0.00053874380
0.062558846	0.029638395	0.00054497361
0.062690335	0.029617594	0.00053760170
0.062821824	0.028331026	0.00053014258
0.062953313	0.028328893	0.00052941181
0.063084801	0.029711524	0.00054007226
0.063216290	0.028898389	0.00053731374
0.063347779	0.029466786	0.00053711085
0.063479267	0.029422557	0.00053446717
0.063610756	0.028987350	0.00053617046
0.063742245	0.029395701	0.00053554212
0.063873733	0.029128529	0.00053653147
0.064005222	0.029633417	0.00053696393
0.064136711	0.029683390	0.00053809510
0.064268200	0.028474746	0.00052806437
0.064399688	0.028957127	0.00053031695
0.064531177	0.029211718	0.00053598870
0.064662666	0.028680206	0.00052791762
0.064794154	0.029447220	0.00053468510
0.064925643	0.028408184	0.00052910467
0.065057132	0.028968580	0.00053138315
0.065188620	0.028232811	0.00052659985
0.065320109	0.028279521	0.00052527747
0.065451598	0.029232989	0.00053095663
0.065583087	0.028654727	0.00052830684
0.065714575	0.029148167	0.00052965734
0.065846064	0.029130320	0.00053330359
0.065977553	0.028962046	0.00052806617
0.066109041	0.028879789	0.00052804507
0.066240530	0.029497408	0.00053536517
0.066372019	0.028633648	0.00052464232
0.066503507	0.028074104	0.00051998492
0.066634996	0.029555471	0.00052992804
0.066766485	0.028155413	0.00052435452
0.066897973	0.028221286	0.00052486194
0.067029462	0.029428680	0.00053161628
0.067160951	0.029144881	0.00053103401
0.067292440	0.029195994	0.00052701645
0.067423928	0.027655826	0.00051265466
0.067555417	0.028764727	0.00052552067
0.067686906	0.028166062	0.00052047309
0.067818394	0.028908455	0.00052562742
0.067949883	0.029862781	0.00053251635
0.068081372	0.028926648	0.00052426053
0.068212860	0.029182660	0.00052607872
0.068344349	0.028998998	0.00052539036
0.068475838	0.028720090	0.00052290034
0.068607327	0.028622391	0.00052263020
0.068738815	0.028910984	0.00051899026
0.068870304	0.028421695	0.00052223248
0.069001793	0.028717250	0.00052198801
0.069133281	0.029063113	0.00052329714
0.069264770	0.029029095	0.00052481645
0.069396259	0.028813341	0.00051760280
0.069527747	0.029157745	0.00052602564
0.069659236	0.029868140	0.00053056218
0.069790725	0.028496556	0.00051735655
0.069922214	0.029207861	0.00052540308
0.070053702	0.029609763	0.00052462423
0.070185191	0.029023156	0.00052357534
0.070316680	0.028820555	0.00051830976
0.070448168	0.028402503	0.00051631503
0.070579657	0.029518551	0.00052690625
0.070711146	0.028990127	0.00051790924
0.070842634	0.028118904	0.00051563596
0.070974123	0.028629296	0.00051542831
0.071105612	0.028149314	0.00051136824
0.071237101	0.027994789	0.00051292907
0.071368589	0.027350676	0.00050291177
0.071500078	0.028593579	0.00051849050
0.071631567	0.027436412	0.00050841206
0.071763055	0.028682706	0.00051621347
0.071894544	0.027841690	0.00051030368
0.072026033	0.028279560	0.00050912719
0.072157521	0.027787641	0.00051069208
0.072289010	0.028078372	0.00051222024
0.072420499	0.028278767	0.00051052776
0.072551988	0.028075589	0.00050808012
0.072683476	0.028319740	0.00050962565
0.072814965	0.027909820	0.00050758667
0.072946454	0.028460666	0.00051476055
0.073077942	0.027586155	0.00050338459
0.073209431	0.027800296	0.00050834591
0.073340920	0.027686849	0.00050540901
0.073472408	0.027886052	0.00050611989
0.073603897	0.027144623	0.00050359135
0.073735386	0.027597779	0.00050411736
0.073866875	0.028211793	0.00050895609
0.073998363	0.027644719	0.00050287151
0.074129852	0.027481225	0.00050447972
0.074261341	0.028457983	0.00051159728
0.074392829	0.027455285	0.00050033348
0.074524318	0.027252116	0.00050100320
0.074655807	0.026891489	0.00049596658
0.074787295	0.028174394	0.00050843670
0.074918784	0.026979822	0.00049822229
0.075050273	0.027260879	0.00049852039
0.075181761	0.027063394	0.00049585691
0.075313250	0.027205024	0.00050114041
0.075444739	0.027299264	0.00049908897
0.075576228	0.027262220	0.00049973791
0.075707716	0.027803377	0.00050198090
0.075839205	0.027925893	0.00050343411
0.075970694	0.027438275	0.00049996637
0.076102182	0.027307279	0.00049368545
0.076233671	0.026908347	0.00049556569
0.076365160	0.027070418	0.00049156059
0.076496648	0.027237709	0.00049735914
0.076628137	0.027464222	0.00049929925
0.076759626	0.027617173	0.00049821231
0.076891115	0.026728272	0.00049333076
0.077022603	0.027326675	0.00049430985
0.077154092	0.027157795	0.00049420161
0.077285581	0.026522064	0.00048995149
0.077417069	0.026894082	0.00049310253
0.077548558	0.027734741	0.00049951736
0.077680047	0.028103249	0.00049883097
0.077811535	0.027212702	0.00049361447
0.077943024	0.027348920	0.00049607724
0.078074513	0.026635440	0.00048849648
0.078206002	0.026745417	0.00049150818
0.078337490	0.025961588	0.00048323965
0.078468979	0.026457252	0.00048501435
0.078600468	0.026716436	0.00049078441
0.078731956	0.026935812	0.00048847100
0.078863445	0.027197058	0.00049336259
0.078994934	0.027353667	0.00049085194
0.079126422	0.027584623	0.00049290422
0.079257911	0.026240229	0.00048458976
0.079389400	0.026635342	0.00048604744
0.079520889	0.026692954	0.00048872377
0.079652377	0.027500577	0.00049333619
0.079783866	0.026690649	0.00048520395
0.079915355	0.025574859	0.00047953682
0.080046843	0.028239408	0.00049585122
0.080178332	0.026916878	0.00048487731
0.080309821	0.025969239	0.00048272612
0.080441309	0.025636951	0.00047361827
0.080572798	0.026681412	0.00048736487
0.080704287	0.026735037	0.00048616280
0.080835776	0.027061888	0.00048707343
0.080967264	0.026877294	0.00048891089
0.081098753	0.026464843	0.00047883276
0.081230242	0.026629356	0.00048365239
0.081361730	0.025605371	0.00047441768
0.081493219	0.026788719	0.00048439866
0.081624708	0.026673431	0.00048467597
0.081756196	0.025602463	0.00047121889
0.081887685	0.027140789	0.00048637194
0.082019174	0.026631558	0.00048241658
0.082150663	0.025754342	0.00047656059
0.082282151	0.025729911	0.00047602925
0.082413640	0.026380602	0.00047977123
0.082545129	0.026164420	0.00047963751
0.082676617	0.026289033	0.00048040104
0.082808106	0.026794892	0.00048226032
0.082939595	0.026649823	0.00048283438
0.083071083	0.026567595	0.00047827846
0.083202572	0.026617943	0.00048081827
0.083334061	0.025663480	0.00047526859
0.083465549	0.025876721	0.00047186506
0.083597038	0.025604944	0.00047140726
0.083728527	0.025142027	0.00046605199
0.083860016	0.025890594	0.00047519797
0.083991504	0.026584607	0.00048009403
0.084122993	0.026397398	0.00047655832
0.084254482	0.026265828	0.00047660210
0.084385970	0.026006963	0.00047323084
0.084517459	0.025877992	0.00047133103
0.084648948	0.026583239	0.00047857508
0.084780436	0.026275405	0.00047304325
0.084911925	0.025367393	0.00046940715
0.085043414	0.026010442	0.00047161041
0.085174903	0.026205123	0.00047342121
0.085306391	0.026467063	0.00047876801
0.085437880	0.026555163	0.00047475750
0.085569369	0.026254003	0.00047522666
0.085700857	0.025984049	0.00046919680
0.085832346	0.026210352	0.00047217727
0.085963835	0.025853890	0.00047321385
0.086095323	0.025185080	0.00046414892
0.086226812	0.026104474	0.00046962965
0.086358301	0.025616044	0.00046722646
0.086489790	0.025696185	0.00046815484
0.086621278	0.026513219	0.00047528235
0.086752767	0.026204713	0.00047112880
0.086884256	0.025631247	0.00046626943
0.087015744	0.026110491	0.00047100400
0.087147233	0.026338412	0.00047165453
0.087278722	0.026564892	0.00047610772
0.087410210	0.025622927	0.00046531139
0.087541699	0.025860188	0.00046708608
0.087673188	0.025879040	0.00046847876
0.087804677	0.025802568	0.00046459799
0.087936165	0.025575877	0.00046575027
0.088067654	0.025741911	0.00046625722
0.088199143	0.026074826	0.00046508694
0.088330631	0.025806953	0.00046714886
0.088462120	0.025370310	0.00046166795
0.088593609	0.025337342	0.00046436064
0.088725097	0.025784852	0.00046333088
0.088856586	0.025495662	0.00046105282
0.088988075	0.026011879	0.00046823252
0.089119564	0.024697250	0.00045570628
0.089251052	0.025803919	0.00046664404
0.089382541	0.025817386	0.00046502562
0.089514030	0.026361274	0.00046658475
0.089645518	0.025386328	0.00045945867
0.089777007	0.026133442	0.00046589896
0.089908496	0.026475412	0.00047198226
0.090039984	0.025339475	0.00045980841
0.090171473	0.025541477	0.00045946465
0.090302962	0.025613841	0.00046301291
0.090434451	0.025076562	0.00045690617
0.090565939	0.025417622	0.00046122646
0.090697428	0.024933582	0.00045573048
0.090828917	0.025724026	0.00045752694
0.090960405	0.026130067	0.00046732933
0.091091894	0.025448952	0.00045768016
0.091223383	0.025660561	0.00046220712
0.091354871	0.025896129	0.00046423708
0.091486360	0.024973730	0.00046378424
0.091617849	0.025194140	0.00047090860
0.091749337	0.025257451	0.00047595790
0.091880826	0.025034012	0.00047507037
0.092012315	0.025235085	0.00048109287
0.092143804	0.025227667	0.00047980321
0.092275292	0.025729129	0.00048817400
0.092406781	0.025713391	0.00048963511
0.092538270	0.025494900	0.00049285066
0.092669758	0.024846877	0.00048773673
0.092801247	0.024665941	0.00047154827
0.092932736	0.024776935	0.00047461784
0.093064224	0.025240946	0.00047331272
0.093195713	0.024752827	0.00046918366
0.093327202	0.024953591	0.00047101118
0.093458691	0.024733549	0.00046101815
0.093590179	0.025145599	0.00047050457
0.093721668	0.025523346	0.00047132257
0.093853157	0.025612034	0.00046970102
0.093984645	0.024369525	0.00046126262
0.094116134	0.024631617	0.00046054554
0.094247623	0.025329724	0.00046485849
0.094379111	0.025112696	0.00046355449
0.094510600	0.024802133	0.00046083669
0.094642089	0.025162304	0.00046150376
0.094773578	0.025292623	0.00046095739
0.094905066	0.025091139	0.00046180786
0.095036555	0.025031510	0.00046319438
0.095168044	0.024769480	0.00045570049
0.095299532	0.024754501	0.00045724751
0.095431021	0.025340721	0.00045813580
0.095562510	0.024874472	0.00045835680
0.095693998	0.024443937	0.00045550415
0.095825487	0.024766750	0.00045269882
0.095956976	0.024441665	0.00045467545
0.096088465	0.024119672	0.00044918842
0.096219953	0.024815409	0.00045674703
0.096351442	0.024798973	0.00045650288
0.096482931	0.025426573	0.00045899552
0.096614419	0.024243487	0.00044879042
0.096745908	0.024300515	0.00045137733
0.096877397	0.024825766	0.00045296432
0.097008885	0.025481097	0.00045964182
0.097140374	0.024372505	0.00044880266
0.097271863	0.024617794	0.00045086357
0.097403352	0.024553851	0.00044978264
0.097534840	0.023936236	0.00044472134
0.097666329	0.023894722	0.00044732988
0.097797818	0.024733924	0.00044629531
0.097929306	0.023502221	0.00044102238
0.098060795	0.024540754	0.00044554282
0.098192284	0.024390380	0.00044178362
0.098323772	0.024216462	0.00044443403
0.098455261	0.024406561	0.00044214694
0.098586750	0.024189617	0.00043914061
0.098718239	0.024114731	0.00044039768
0.098849727	0.024779562	0.00044239551
0.098981216	0.024421874	0.00044061058
0.099112705	0.024618029	0.00044109714
0.099244193	0.023893710	0.00043489673
0.099375682	0.024399751	0.00044023915
0.099507171	0.024157273	0.00043737445
0.099638659	0.024570201	0.00044360208
0.099770148	0.024830217	0.00044267640
0.099901637	0.024892463	0.00044238047
0.10003313	0.024759891	0.00044352449
0.10016461	0.024681822	0.00044282217
0.10029610	0.025016974	0.00044807449
0.10042759	0.024426842	0.00043962422
0.10055908	0.024661089	0.00044100624
0.10069057	0.024158816	0.00043959672
0.10082206	0.024183965	0.00043826721
0.10095355	0.023822837	0.00043774340
0.10108504	0.023591046	0.00043253774
0.10121652	0.024573395	0.00043811461
0.10134801	0.024395732	0.00043940251
0.10147950	0.024074438	0.00043659210
0.10161099	0.023787509	0.00043522640
0.10174248	0.024558558	0.00044192372
0.10187397	0.023810218	0.00043171528
0.10200546	0.023362029	0.00043191959
0.10213694	0.023632967	0.00042933128
0.10226843	0.023845591	0.00043415430
0.10239992	0.023276518	0.00042930912
0.10253141	0.024527836	0.00043309162
0.10266290	0.024363465	0.00043812351
0.10279439	0.023996750	0.00043206523
0.10292588	0.023861232	0.00043601991
0.10305737	0.024657701	0.00043949991
0.10318885	0.024065042	0.00043301440
0.10332034	0.023481655	0.00043013162
0.10345183	0.023398646	0.00042769403
0.10358332	0.024058827	0.00043232379
0.10371481	0.023667085	0.00042823904
0.10384630	0.024233866	0.00043275547
0.10397779	0.024758297	0.00043731440
0.10410928	0.024341623	0.00043535337
0.10424076	0.024361077	0.00043445825
0.10437225	0.023894698	0.00043059857
0.10450374	0.024059176	0.00042772289
0.10463523	0.024530222	0.00043631754
0.10476672	0.024760760	0.00043684080
0.10489821	0.024181452	0.00043253988
0.10502970	0.023732162	0.00042905036
0.10516118	0.023589707	0.00042577708
0.10529267	0.023994068	0.00043289564
0.10542416	0.024435947	0.00043438870
0.10555565	0.023586663	0.00042583933
0.10568714	0.024024650	0.00043041326
0.10581863	0.024748810	0.00043326927
0.10595012	0.024207133	0.00043067539
0.10608161	0.023501481	0.00042583481
0.10621309	0.023224236	0.00042370564
0.10634458	0.023863320	0.00042698876
0.10647607	0.024131247	0.00042983934
0.10660756	0.024092467	0.00042940294
0.10673905	0.025121223	0.00043845021
0.10687054	0.024556881	0.00043529700
0.10700203	0.023863011	0.00043785861
0.10713352	0.024092998	0.00044111008
0.10726500	0.024623999	0.00045112768
0.10739649	0.023837064	0.00044915095
0.10752798	0.023999454	0.00044778898
0.10765947	0.023680889	0.00044999392
0.10779096	0.023880659	0.00044958206
0.10792245	0.023613991	0.00045385366
0.10805394	0.023990924	0.00045696409
0.10818542	0.022702443	0.00044761403
0.10831691	0.024053521	0.00046119418
0.10844840	0.023886949	0.00046296670
0.10857989	0.023004761	0.00045633817
0.10871138	0.023654723	0.00046647895
0.10884287	0.023582551	0.00046300208
0.10897436	0.024703422	0.00047135325
0.10910585	0.024740929	0.00047702429
0.10923733	0.023790858	0.00046637758
0.10936882	0.024266449	0.00047753329
0.10950031	0.024128364	0.00047193074
0.10963180	0.023554868	0.00047231827
0.10976329	0.023640736	0.00047119414
0.10989478	0.024502469	0.00048110685
0.11002627	0.023800365	0.00048174874
0.11015776	0.024559021	0.00047991999
0.11028924	0.024003341	0.00048108125
0.11042073	0.024681295	0.00048920104
0.11055222	0.023156599	0.00047269603
0.11068371	0.023184141	0.00047692661
0.11081520	0.024298797	0.00048690485
0.11094669	0.023585802	0.00048051710
0.11107818	0.024220394	0.00049145390
0.11120966	0.023041059	0.00047902583
0.11134115	0.023509600	0.00048512507
0.11147264	0.023139987	0.00047945842
0.11160413	0.023829172	0.00048801609
0.11173562	0.023974741	0.00049402075
0.11186711	0.023489639	0.00047184885
0.11199860	0.023978324	0.00047651968
0.11213009	0.023144184	0.00046204659
0.11226157	0.023720053	0.00046401154
0.11239306	0.024479285	0.00046906979
0.11252455	0.023917342	0.00046382761
0.11265604	0.023688230	0.00045953149
0.11278753	0.024211003	0.00045956970
0.11291902	0.023885270	0.00045763355
0.11305051	0.023744973	0.00045907021
0.11318200	0.022937512	0.00044793960
0.11331348	0.023628841	0.00045286429
0.11344497	0.023882943	0.00045377759
0.11357646	0.023895250	0.00045040687
0.11370795	0.023702781	0.00044974281
0.11383944	0.023738900	0.00045037276
0.11397093	0.024208517	0.00045398349
0.11410242	0.023360451	0.00044758016
0.11423390	0.023702763	0.00044522332
0.11436539	0.024147823	0.00045334507
0.11449688	0.024062535	0.00044580114
0.11462837	0.023200739	0.00044419724
0.11475986	0.024481647	0.00045013906
0.11489135	0.024067410	0.00044623972
0.11502284	0.023994839	0.00044847799
0.11515433	0.023386570	0.00044214737
0.11528581	0.024425626	0.00044783029
0.11541730	0.023629166	0.00044068323
0.11554879	0.024117527	0.00044220754
0.11568028	0.023705868	0.00044320952
0.11581177	0.022982973	0.00043622449
0.11594326	0.024277382	0.00044535826
0.11607475	0.023477370	0.00043715953
0.11620624	0.023767795	0.00043797914
0.11633772	0.023651942	0.00043930045
0.11646921	0.023373088	0.00043664180
0.11660070	0.023569569	0.00043837296
0.11673219	0.024126915	0.00043963143
0.11686368	0.023639984	0.00043498415
0.11699517	0.023347694	0.00043435514
0.11712666	0.023269965	0.00043296540
0.11725814	0.024020147	0.00043535988
0.11738963	0.024272828	0.00043600078
0.11752112	0.023244688	0.00042748422
0.11765261	0.023353524	0.00043036264
0.11778410	0.024086839	0.00043492752
0.11791559	0.024329445	0.00043418425
0.11804708	0.023766975	0.00043014233
0.11817857	0.023805200	0.00043126489
0.11831005	0.024283084	0.00043181832
0.11844154	0.023125721	0.00042632993
0.11857303	0.024009789	0.00042920955
0.11870452	0.024042855	0.00042770125
0.11883601	0.023387333	0.00042433888
0.11896750	0.023972025	0.00042887524
0.11909899	0.023550377	0.00042796717
0.11923048	0.024136667	0.00042532571
0.11936196	0.024158633	0.00042886391
0.11949345	0.023711792	0.00042123366
0.11962494	0.024698065	0.00042881298
0.11975643	0.023369109	0.00042223562
0.11988792	0.023552467	0.00041839396
0.12001941	0.023986186	0.00042273927
0.12015090	0.024019946	0.00042153087
0.12028239	0.023529134	0.00042061583
0.12041387	0.023756145	0.00041878323
0.12054536	0.023084746	0.00041272091
0.12067685	0.024252192	0.00042104947
0.12080834	0.023969188	0.00042017735
0.12093983	0.024301061	0.00041868577
0.12107132	0.024069628	0.00042241581
0.12120281	0.024068399	0.00041871536
0.12133429	0.024024902	0.00041777003
0.12146578	0.023679548	0.00041675687
0.12159727	0.024123777	0.00041662504
0.12172876	0.023548215	0.00041444280
0.12186025	0.024415151	0.00041981329
0.12199174	0.023780101	0.00041677728
0.12212323	0.023417175	0.00041362236
0.12225472	0.023945060	0.00041474217
0.12238620	0.023391634	0.00041274277
0.12251769	0.024350248	0.00041732047
0.12264918	0.024443171	0.00041953461
0.12278067	0.024062558	0.00041737581
0.12291216	0.022811732	0.00040901341
0.12304365	0.023760074	0.00041532862
0.12317514	0.023284630	0.00041022410
0.12330663	0.023420030	0.00041145693
0.12343811	0.023475941	0.00041210513
0.12356960	0.023849447	0.00041403526
0.12370109	0.023706576	0.00041263761
0.12383258	0.023242921	0.00040969368
0.12396407	0.023811140	0.00041104176
0.12409556	0.023453281	0.00041291988
0.12422705	0.023270961	0.00040810968
0.12435853	0.024472835	0.00041639806
0.12449002	0.023712475	0.00041064379
0.12462151	0.023999867	0.00041423931
0.12475300	0.023605470	0.00041038439
0.12488449	0.024256819	0.00041510389
0.12501598	0.023224454	0.00040862857
0.12514747	0.023046830	0.00040590923
0.12527896	0.024083971	0.00041231933
0.12541044	0.023097594	0.00040760796
0.12554193	0.023558144	0.00040947803
0.12567342	0.023802631	0.00041092781
0.12580491	0.023398555	0.00041002094
0.12593640	0.023654199	0.00040639800
0.12606789	0.023718477	0.00041138747
0.12619938	0.023715785	0.00040842728
0.12633087	0.023551483	0.00040927914
0.12646235	0.023711395	0.00040869461
0.12659384	0.023844671	0.00040601848
0.12672533	0.023829564	0.00041049686
0.12685682	0.023685868	0.00040629839
0.12698831	0.023920417	0.00041025779
0.12711980	0.023491563	0.00040702181
0.12725129	0.024035074	0.00040874624
0.12738277	0.024309770	0.00041126792
0.12751426	0.023835014	0.00040887521
0.12764575	0.023914348	0.00040917696
0.12777724	0.022876499	0.00039892000
0.12790873	0.024389021	0.00041109625
0.12804022	0.024109619	0.00041126116
0.12817171	0.023952146	0.00040833872
0.12830320	0.023808829	0.00040593171
0.12843468	0.023500236	0.00040506562
0.12856617	0.023672669	0.00040414257
0.12869766	0.023537268	0.00040409663
0.12882915	0.023799776	0.00040820254
0.12896064	0.023672604	0.00040373359
0.12909213	0.023842890	0.00040534210
0.12922362	0.024240099	0.00040992227
0.12935511	0.023268040	0.00040241599
0.12948659	0.024091044	0.00040788650
0.12961808	0.023691627	0.00040317627
0.12974957	0.023370353	0.00040172609
0.12988106	0.023546444	0.00040157429
0.13001255	0.023919302	0.00040581764
0.13014404	0.024494146	0.00041100105
0.13027553	0.023857485	0.00040415010
0.13040701	0.023598605	0.00040266781
0.13053850	0.024524053	0.00041014144
0.13066999	0.023953036	0.00040271642
0.13080148	0.023612951	0.00040369323
0.13093297	0.023454700	0.00039821586
0.13106446	0.023308200	0.00040048136
0.13119595	0.023981309	0.00040398883
0.13132744	0.023199113	0.00039964336
0.13145892	0.023322010	0.00040108372
0.13159041	0.023672586	0.00040117332
0.13172190	0.024353831	0.00040596848
0.13185339	0.023562896	0.00040053868
0.13198488	0.023638579	0.00040062967
0.13211637	0.023982235	0.00040339942
0.13224786	0.023581672	0.00039910350
0.13237935	0.023626134	0.00039974835
0.13251083	0.023849347	0.00040362110
0.13264232	0.023473879	0.00039841953
0.13277381	0.023847034	0.00040122958
0.13290530	0.023335858	0.00039624658
0.13303679	0.023332851	0.00039768487
0.13316828	0.023859687	0.00040255741
0.13329977	0.023645774	0.00039729832
0.13343125	0.023924609	0.00040531149
0.13356274	0.023027574	0.00039347160
0.13369423	0.023206980	0.00039600441
0.13382572	0.022974684	0.00039552624
0.13395721	0.024286691	0.00040266815
0.13408870	0.023806787	0.00040140639
0.13422019	0.023666054	0.00039638578
0.13435168	0.023765140	0.00040089491
0.13448316	0.023976986	0.00040280686
0.13461465	0.023145710	0.00039400473
0.13474614	0.022964383	0.00039396464
0.13487763	0.023641746	0.00039649456
0.13500912	0.023178273	0.00039448053
0.13514061	0.023665737	0.00039799159
0.13527210	0.024288117	0.00040109336
0.13540359	0.024183056	0.00040019633
0.13553507	0.023661075	0.00039619977
0.13566656	0.024032099	0.00039866969
0.13579805	0.023843261	0.00039794044
0.13592954	0.023203109	0.00039349893
0.13606103	0.023423338	0.00039698099
0.13619252	0.024192957	0.00040021148
0.13632401	0.023762463	0.00039490456
0.13645549	0.023487812	0.00039769923
0.13658698	0.023537572	0.00039458656
0.13671847	0.022787783	0.00038981451
0.13684996	0.023593211	0.00039492167
0.13698145	0.023475380	0.00039378653
0.13711294	0.023070174	0.00039189141
0.13724443	0.023404900	0.00039288743
0.13737592	0.023384156	0.00039270964
0.13750740	0.023784049	0.00039715340
0.13763889	0.023748641	0.00039219254
0.13777038	0.023120262	0.00039180098
0.13790187	0.023645698	0.00039299170
0.13803336	0.024178723	0.00039570263
0.13816485	0.023668407	0.00039552622
0.13829634	0.023982175	0.00039332997
0.13842783	0.023407879	0.00039247598
0.13855931	0.023401418	0.00039210760
0.13869080	0.024786773	0.00040106726
0.13882229	0.023735260	0.00039408808
0.13895378	0.023363857	0.00038957297
0.13908527	0.023525745	0.00039234239
0.13921676	0.024390987	0.00039707191
0.13934825	0.024368976	0.00039613977
0.13947973	0.024021038	0.00039366738
0.13961122	0.023072100	0.00038750697
0.13974271	0.023686302	0.00039228795
0.13987420	0.023562483	0.00039299348
0.14000569	0.022829075	0.00038358651
0.14013718	0.023037488	0.00038723485
0.14026867	0.023892597	0.00039186079
0.14040016	0.024369734	0.00039645788
0.14053164	0.023255941	0.00039076721
0.14066313	0.023219449	0.00038574863
0.14079462	0.023811423	0.00039176602
0.14092611	0.023335353	0.00038794816
0.14105760	0.023669915	0.00038998610
0.14118909	0.023560817	0.00038994817
0.14132058	0.023464889	0.00038580518
0.14145207	0.023970656	0.00039032050
0.14158355	0.023333505	0.00038481117
0.14171504	0.024275870	0.00039318007
0.14184653	0.024197350	0.00039208089
0.14197802	0.024531331	0.00039225429
0.14210951	0.023349280	0.00038526828
0.14224100	0.023709389	0.00038973210
0.14237249	0.023959037	0.00038925749
0.14250398	0.023752997	0.00038975697
0.14263546	0.023774415	0.00038664140
0.14276695	0.023128417	0.00038585341
0.14289844	0.023462877	0.00038643337
0.14302993	0.023617990	0.00038638908
0.14316142	0.023968884	0.00038962208
0.14329291	0.023512866	0.00038409514
0.14342440	0.024275386	0.00039119336
0.14355588	0.023872963	0.00038731796
0.14368737	0.023683250	0.00038673999
0.14381886	0.023429751	0.00038705864
0.14395035	0.023679476	0.00038522204
0.14408184	0.022787064	0.00038006346
0.14421333	0.024199477	0.00039036338
0.14434482	0.024297934	0.00039022606
0.14447631	0.024501582	0.00039098309
0.14460779	0.023451135	0.00038436324
0.14473928	0.023561374	0.00038466999
0.14487077	0.023326427	0.00038527879
0.14500226	0.023535055	0.00038397100
0.14513375	0.023681304	0.00038866055
0.14526524	0.023059435	0.00038123053
0.14539673	0.023316004	0.00038322966
0.14552822	0.023904254	0.00038972256
0.14565970	0.023679880	0.00038496887
0.14579119	0.023104903	0.00038317975
0.14592268	0.023377802	0.00038201127
0.14605417	0.023953735	0.00038679940
0.14618566	0.023729448	0.00038643433
0.14631715	0.023955500	0.00038625126
0.14644864	0.024011161	0.00038647581
0.14658012	0.023667637	0.00038422945
0.14671161	0.023597609	0.00038514920
0.14684310	0.024426342	0.00039120982
0.14697459	0.024027987	0.00038585277
0.14710608	0.023386379	0.00038155295
0.14723757	0.023769926	0.00038384508
0.14736906	0.022938620	0.00037801471
0.14750055	0.023097118	0.00038092744
0.14763203	0.023902996	0.00038339653
0.14776352	0.023868709	0.00038314096
0.14789501	0.023412508	0.00038194329
0.14802650	0.023814132	0.00038167177
0.14815799	0.023681283	0.00038532309
0.14828948	0.023648964	0.00038181005
0.14842097	0.023091798	0.00037925693
0.14855246	0.023110268	0.00037932904
0.14868394	0.023133220	0.00037727765
0.14881543	0.023681803	0.00038216061
0.14894692	0.023609947	0.00038408811
0.14907841	0.023573675	0.00038070719
0.14920990	0.023089933	0.00037730127
0.14934139	0.023514730	0.00037897139
0.14947288	0.023373366	0.00038152172
0.14960436	0.023449757	0.00037896969
0.14973585	0.023423218	0.00037926905
0.14986734	0.023520166	0.00038143264
0.14999883	0.023268546	0.00037712275
0.15013032	0.023950405	0.00038393554
0.15026181	0.024056063	0.00038244654
0.15039330	0.024248433	0.00038380600
0.15052479	0.023631644	0.00038074893
0.15065627	0.023613949	0.00037982025
0.15078776	0.023758094	0.00038159834
0.15091925	0.024561395	0.00038611343
0.15105074	0.023749148	0.00038048126
0.15118223	0.023122499	0.00037779633
0.15131372	0.023456967	0.00037986399
0.15144521	0.023529814	0.00037852253
0.15157670	0.023028019	0.00037566627
0.15170818	0.023563252	0.00037781300
0.15183967	0.023362886	0.00037698169
0.15197116	0.023188347	0.00037726326
0.15210265	0.023332115	0.00037760770
0.15223414	0.023756945	0.00037996924
0.15236563	0.023686335	0.00037752277
0.15249712	0.023369573	0.00037702660
0.15262860	0.023041850	0.00037458132
0.15276009	0.023171479	0.00037531170
0.15289158	0.023297764	0.00037485850
0.15302307	0.023952578	0.00037948221
0.15315456	0.023966698	0.00038047392
0.15328605	0.023728157	0.00037831313
0.15341754	0.023851766	0.00037993468
0.15354903	0.023718828	0.00037677916
0.15368051	0.023393778	0.00037496956
0.15381200	0.023613596	0.00037591920
0.15394349	0.024401545	0.00038259313
0.15407498	0.024184811	0.00038096317
0.15420647	0.023115204	0.00037238731
0.15433796	0.024071421	0.00037924752
0.15446945	0.023586270	0.00037498479
0.15460094	0.023928058	0.00038068373
0.15473242	0.024319056	0.00038139822
0.15486391	0.023944003	0.00037765336
0.15499540	0.023544787	0.00037458123
0.15512689	0.023686571	0.00037665426
0.15525838	0.023895934	0.00037718328
0.15538987	0.024056851	0.00037804565
0.15552136	0.023241427	0.00037300729
0.15565284	0.023176525	0.00037211844
0.15578433	0.023117617	0.00037219367
0.15591582	0.023465367	0.00037385450
0.15604731	0.024135028	0.00037887803
0.15617880	0.023728715	0.00037413902
0.15631029	0.023834784	0.00037685119
0.15644178	0.024012173	0.00037578588
0.15657327	0.023801062	0.00037653126
0.15670475	0.023800548	0.00037317241
0.15683624	0.023567694	0.00037345817
0.15696773	0.023630274	0.00037413690
0.15709922	0.024351427	0.00037629086
0.15723071	0.023602115	0.00037366120
0.15736220	0.023597150	0.00037225659
0.15749369	0.023539972	0.00037425517
0.15762518	0.023604903	0.00037277411
0.15775666	0.024264063	0.00037676892
0.15788815	0.023649267	0.00037430424
0.15801964	0.023433043	0.00037103404
0.15815113	0.023357212	0.00037107054
0.15828262	0.023765359	0.00037371655
0.15841411	0.023849353	0.00037439390
0.15854560	0.023643150	0.00037234508
0.15867708	0.024090776	0.00037436443
0.15880857	0.023696729	0.00037349099
0.15894006	0.023925069	0.00037248357
0.15907155	0.023513376	0.00037210366
0.15920304	0.023717068	0.00037357444
0.15933453	0.023324092	0.00036900018
0.15946602	0.023363658	0.00036935061
0.15959751	0.023300799	0.00036951021
0.15972899	0.024163576	0.00037415417
0.15986048	0.023782738	0.00037293522
0.15999197	0.024070103	0.00037260337
0.16012346	0.024146812	0.00037457891
0.16025495	0.023198928	0.00036826294
0.16038644	0.023398389	0.00036835347
0.16051793	0.024072330	0.00037391059
0.16064942	0.023087660	0.00036604058
0.16078090	0.023953783	0.00037322681
0.16091239	0.024139189	0.00037414558
0.16104388	0.023018332	0.00036527831
0.16117537	0.023746708	0.00037209293
0.16130686	0.023473953	0.00036607651
0.16143835	0.023211246	0.00036741695
0.16156984	0.023741013	0.00037234134
0.16170133	0.024017919	0.00036952594
0.16183281	0.022917666	0.00036564229
0.16196430	0.023608154	0.00036878509
0.16209579	0.023897856	0.00037104224
0.16222728	0.023591965	0.00036948600
0.16235877	0.023455358	0.00036549691
0.16249026	0.023854051	0.00036997701
0.16262175	0.023672165	0.00036901282
0.16275323	0.023555327	0.00036797945
0.16288472	0.023909213	0.00036885551
0.16301621	0.024001950	0.00036906086
0.16314770	0.022912628	0.00036487310
0.16327919	0.023618567	0.00036778407
0.16341068	0.023588451	0.00036763119
0.16354217	0.022996521	0.00036437105
0.16367366	0.023563695	0.00036584740
0.16380514	0.023492675	0.00036744677
0.16393663	0.022937180	0.00036322651
0.16406812	0.024286131	0.00036978655
0.16419961	0.023947665	0.00036944958
0.16433110	0.023463327	0.00036607898
0.16446259	0.023128002	0.00036360458
0.16459408	0.023891078	0.00036972950
0.16472557	0.023660911	0.00036461210
0.16485705	0.023901619	0.00036854257
0.16498854	0.023627417	0.00036637967
0.16512003	0.023791851	0.00036841331
0.16525152	0.022883562	0.00036297515
0.16538301	0.023129846	0.00036241350
0.16551450	0.023869480	0.00036834408
0.16564599	0.023959248	0.00036947822
0.16577747	0.023263028	0.00036510336
0.16590896	0.023054995	0.00036291137
0.16604045	0.023526963	0.00036424273
0.16617194	0.023623247	0.00036582071
0.16630343	0.022920702	0.00035995212
0.16643492	0.023880122	0.00036680736
0.16656641	0.023633107	0.00036630450
0.16669790	0.023260255	0.00036169969
0.16682938	0.023968494	0.00036783061
0.16696087	0.023316840	0.00036353612
0.16709236	0.023559629	0.00036342697
0.16722385	0.023158762	0.00036260418
0.16735534	0.023786470	0.00036530797
0.16748683	0.023680921	0.00036488014
0.16761832	0.023164082	0.00036342985
0.16774981	0.023587274	0.00036331105
0.16788129	0.023198220	0.00036294748
0.16801278	0.023386964	0.00036119234
0.16814427	0.024180089	0.00036819977
0.16827576	0.023321617	0.00036272899
0.16840725	0.023325256	0.00036112472
0.16853874	0.023357936	0.00036148569
0.16867023	0.023592935	0.00036141685
0.16880171	0.023805558	0.00036598059
0.16893320	0.023984219	0.00036641058
0.16906469	0.023231225	0.00035917737
0.16919618	0.023223348	0.00036158564
0.16932767	0.023410720	0.00036087658
0.16945916	0.023354731	0.00036281339
0.16959065	0.023594164	0.00036310903
0.16972214	0.023279764	0.00035932228
0.16985362	0.023813890	0.00036380361
0.16998511	0.023149434	0.00035810220
0.17011660	0.022959686	0.00035807852
0.17024809	0.023734270	0.00036328962
0.17037958	0.023404914	0.00035961678
0.17051107	0.023428655	0.00036160904
0.17064256	0.022963659	0.00035870146
0.17077405	0.023649752	0.00036099160
0.17090553	0.024134931	0.00036420247
0.17103702	0.023864557	0.00036328424
0.17116851	0.023521170	0.00035983787
0.17130000	0.023821239	0.00036272062
0.17143149	0.024258504	0.00036484385
0.17156298	0.022991463	0.00035728618
0.17169447	0.023597259	0.00035901475
0.17182595	0.023446098	0.00035933371
0.17195744	0.023180120	0.00035875391
0.17208893	0.023470392	0.00035912334
0.17222042	0.023571029	0.00036112938
0.17235191	0.024172811	0.00036328553
0.17248340	0.023660296	0.00035977025
0.17261489	0.023430801	0.00035948448
0.17274638	0.023655187	0.00035950477
0.17287786	0.023448807	0.00035995300
0.17300935	0.023307427	0.00035767114
0.17314084	0.023675596	0.00035998197
0.17327233	0.023509165	0.00035884292
0.17340382	0.024293892	0.00036283206
0.17353531	0.023554372	0.00035948631
0.17366680	0.023442689	0.00035795867
0.17379829	0.023827072	0.00035845249
0.17392977	0.023467260	0.00035877447
0.17406126	0.023466382	0.00035792488
0.17419275	0.023236535	0.00035661453
0.17432424	0.023600443	0.00035767796
0.17445573	0.023869351	0.00035851545
0.17458722	0.024381326	0.00036269198
0.17471871	0.023775012	0.00035886410
0.17485019	0.023453607	0.00035701134
0.17498168	0.023407512	0.00035711824
0.17511317	0.023608506	0.00035806930
0.17524466	0.023321483	0.00035693150
0.17537615	0.023045579	0.00035347260
0.17550764	0.023409110	0.00035610512
0.17563913	0.023636665	0.00035742974
0.17577062	0.023557184	0.00035645335
0.17590210	0.023155082	0.00035448470
0.17603359	0.023460964	0.00035513644
0.17616508	0.023436075	0.00035579012
0.17629657	0.023276815	0.00035571542
0.17642806	0.023664449	0.00035534243
0.17655955	0.022734009	0.00035154172
0.17669104	0.023267754	0.00035340972
0.17682253	0.023128730	0.00035251653
0.17695401	0.023292144	0.00035473947
0.17708550	0.023897857	0.00035725583
0.17721699	0.023997334	0.00035838682
0.17734848	0.023338915	0.00035376122
0.17747997	0.023295160	0.00035441590
0.17761146	0.023605770	0.00035737447
0.17774295	0.023809192	0.00035481123
0.17787443	0.024246639	0.00035961832
0.17800592	0.023909796	0.00035650481
0.17813741	0.024137808	0.00035750791
0.17826890	0.024083095	0.00035883265
0.17840039	0.023748084	0.00035465083
0.17853188	0.023316962	0.00035442172
0.17866337	0.023549589	0.00035497299
0.17879486	0.023864469	0.00035646272
0.17892634	0.023252023	0.00035328579
0.17905783	0.023410253	0.00035279015
0.17918932	0.023828019	0.00035628818
0.17932081	0.023034616	0.00035135493
0.17945230	0.023489562	0.00035473433
0.17958379	0.023659686	0.00035599928
0.17971528	0.023910532	0.00035534808
0.17984677	0.023574764	0.00035425758
0.17997825	0.023300553	0.00035245497
0.18010974	0.023685500	0.00035357041
0.18024123	0.023754835	0.00035364243
0.18037272	0.023093881	0.00034879127
0.18050421	0.023380620	0.00036078005
0.18063570	0.023115835	0.00036090683
0.18076719	0.023499953	0.00036271236
0.18089867	0.023913028	0.00037068822
0.18103016	0.023409079	0.00036725109
0.18116165	0.023233801	0.00036810097
0.18129314	0.022861216	0.00036763670
0.18142463	0.023077377	0.00036969858
0.18155612	0.022990524	0.00037167738
0.18168761	0.023170689	0.00037232838
0.18181910	0.023078585	0.00037549924
0.18195058	0.022860354	0.00037524561
0.18208207	0.023177168	0.00037541436
0.18221356	0.023315583	0.00037953547
0.18234505	0.023751546	0.00038157365
0.18247654	0.022341939	0.00037553433
0.18260803	0.022900718	0.00037928794
0.18273952	0.023520540	0.00038343694
0.18287101	0.024364315	0.00039060449
0.18300249	0.023080893	0.00038299971
0.18313398	0.023200085	0.00038336288
0.18326547	0.023015231	0.00038591914
0.18339696	0.022931271	0.00038502319
0.18352845	0.022635536	0.00038231243
0.18365994	0.023284548	0.00038962226
0.18379143	0.022894463	0.00038574285
0.18392292	0.023548376	0.00039375645
0.18405440	0.023056889	0.00038836031
0.18418589	0.023922481	0.00039713647
0.18431738	0.023512549	0.00039574997
0.18444887	0.023641465	0.00039568847
0.18458036	0.023960888	0.00039933097
0.18471185	0.023706683	0.00039695083
0.18484334	0.023392571	0.00039753406
0.18497482	0.023531651	0.00039889815
0.18510631	0.023622189	0.00039786830
0.18523780	0.023449087	0.00040002933
0.18536929	0.022502438	0.00038712488
0.18550078	0.023269970	0.00038664498
0.18563227	0.022876303	0.00038405708
0.18576376	0.023089759	0.00037744925
0.18589525	0.023778614	0.00038515331
0.18602673	0.023577635	0.00038176870
0.18615822	0.023821851	0.00038010661
0.18628971	0.024045321	0.00038163740
0.18642120	0.023554878	0.00037606513
0.18655269	0.022790482	0.00037300719
0.18668418	0.023352532	0.00037250138
0.18681567	0.023613589	0.00037355089
0.18694716	0.023228367	0.00037226265
0.18707864	0.023116958	0.00036681363
0.18721013	0.023123670	0.00036883379
0.18734162	0.023471420	0.00037112531
0.18747311	0.023632166	0.00036924403
0.18760460	0.023728094	0.00037174307
0.18773609	0.022898393	0.00036311079
0.18786758	0.023503222	0.00036717173
0.18799906	0.023538361	0.00036828221
0.18813055	0.023591647	0.00036494094
0.18826204	0.022988688	0.00036135713
0.18839353	0.023957754	0.00036500303
0.18852502	0.023208721	0.00036229836
0.18865651	0.023150153	0.00036337491
0.18878800	0.022868798	0.00035560594
0.18891949	0.023056103	0.00035921248
0.18905097	0.023755399	0.00036106724
0.18918246	0.022403183	0.00035439387
0.18931395	0.022862824	0.00035538586
0.18944544	0.023612029	0.00035859181
0.18957693	0.023725283	0.00035998583
0.18970842	0.023863316	0.00035958017
0.18983991	0.022960339	0.00035643055
0.18997140	0.022769129	0.00035408691
0.19010288	0.023243085	0.00035316670
0.19023437	0.023409117	0.00035658970
0.19036586	0.023226338	0.00035291358
0.19049735	0.023244067	0.00035399691
0.19062884	0.023593775	0.00035575461
0.19076033	0.023552757	0.00035186216
0.19089182	0.023554987	0.00035468117
0.19102330	0.023660243	0.00035477287
0.19115479	0.023963684	0.00035571721
0.19128628	0.023163421	0.00035226583
0.19141777	0.023906644	0.00035437403
0.19154926	0.022902953	0.00034885147
0.19168075	0.023477697	0.00035153298
0.19181224	0.022781707	0.00034831228
0.19194373	0.023374151	0.00035244263
0.19207521	0.022564719	0.00034525701
0.19220670	0.023386878	0.00034926474
0.19233819	0.023161419	0.00034921805
0.19246968	0.022951779	0.00034828293
0.19260117	0.023035332	0.00034763106
0.19273266	0.023366052	0.00035013861
0.19286415	0.023684688	0.00035205651
0.19299564	0.023294899	0.00035160511
0.19312712	0.023309288	0.00034819720
0.19325861	0.023233045	0.00034979993
0.19339010	0.023272668	0.00034849663
0.19352159	0.023372587	0.00034958248
0.19365308	0.023612511	0.00035190847
0.19378457	0.022717080	0.00034405797
0.19391606	0.023559318	0.00034998023
0.19404754	0.023062085	0.00034724621
0.19417903	0.023322383	0.00034935516
0.19431052	0.023637677	0.00035206188
0.19444201	0.024095808	0.00035221865
0.19457350	0.023515506	0.00034899619
0.19470499	0.023654932	0.00034906061
0.19483648	0.022786236	0.00034490920
0.19496797	0.022940739	0.00034707228
0.19509945	0.022836887	0.00034396522
0.19523094	0.023342720	0.00034687680
0.19536243	0.023338014	0.00034724101
0.19549392	0.023286716	0.00034646644
0.19562541	0.023664087	0.00034837995
0.19575690	0.023295471	0.00034506833
0.19588839	0.023202873	0.00034503051
0.19601988	0.023203232	0.00034458676
0.19615136	0.023168337	0.00034466855
0.19628285	0.023141228	0.00034605946
0.19641434	0.023387244	0.00034634570
0.19654583	0.023594504	0.00034786354
0.19667732	0.023415543	0.00034560919
0.19680881	0.023190962	0.00034475699
0.19694030	0.023500165	0.00034683184
0.19707178	0.023658275	0.00034558430
0.19720327	0.023143374	0.00034420331
0.19733476	0.022971972	0.00034225792
0.19746625	0.023825956	0.00034663659
0.19759774	0.023750819	0.00034754039
0.19772923	0.023294242	0.00034405356
0.19786072	0.023402916	0.00034431700
0.19799221	0.024220813	0.00035124807
0.19812369	0.023246871	0.00034287829
0.19825518	0.023162122	0.00034432774
0.19838667	0.023602653	0.00034571252
0.19851816	0.022533800	0.00033950167
0.19864965	0.022808579	0.00034071907
0.19878114	0.023103006	0.00034180879
0.19891263	0.023769496	0.00034791296
0.19904412	0.022910693	0.00034026640
0.19917560	0.023594124	0.00034559355
0.19930709	0.023172506	0.00034202265
0.19943858	0.023726238	0.00034497309
0.19957007	0.023691013	0.00034552987
0.19970156	0.023061216	0.00034222971
0.19983305	0.023205072	0.00034223034
0.19996454	0.023280138	0.00034229487
0.20009602	0.023315780	0.00034201712
0.20022751	0.023655213	0.00034474250
0.20035900	0.023718277	0.00034542866
0.20049049	0.023855422	0.00034488644
0.20062198	0.023638105	0.00034445820
0.20075347	0.023804856	0.00034432119
0.20088496	0.023778498	0.00034467612
0.20101645	0.023299131	0.00034277389
0.20114793	0.023631207	0.00034264672
0.20127942	0.023705011	0.00034417414
0.20141091	0.023314211	0.00034055554
0.20154240	0.023215475	0.00034187403
0.20167389	0.023656977	0.00034396088
0.20180538	0.022982047	0.00033776991
0.20193687	0.023149272	0.00034166430
0.20206836	0.023222708	0.00034028066
0.20219984	0.023410301	0.00034209899
0.20233133	0.023007869	0.00033971784
0.20246282	0.023429955	0.00033990064
0.20259431	0.023454349	0.00034170158
0.20272580	0.023222115	0.00034063094
0.20285729	0.022928511	0.00033708080
0.20298878	0.023489294	0.00034077400
0.20312027	0.023588469	0.00033932752
0.20325175	0.023638494	0.00034194677
0.20338324	0.023374128	0.00033966353
0.20351473	0.023041723	0.00033834159
0.20364622	0.023397272	0.00034115444
0.20377771	0.023295969	0.00033786038
0.20390920	0.023319023	0.00033886331
0.20404069	0.023559282	0.00033939486
0.20417217	0.024212042	0.00034530558
0.20430366	0.023135993	0.00033981350
0.20443515	0.022994305	0.00033420076
0.20456664	0.023326240	0.00033912621
0.20469813	0.023753023	0.00034235022
0.20482962	0.023118362	0.00033608968
0.20496111	0.022786093	0.00033624440
0.20509260	0.023686184	0.00033927502
0.20522408	0.023472385	0.00033903984
0.20535557	0.023550661	0.00033885680
0.20548706	0.023771128	0.00034058633
0.20561855	0.023630360	0.00034006500
0.20575004	0.024039677	0.00033978000
0.20588153	0.023696066	0.00033948642
0.20601302	0.023353863	0.00033919350
0.20614451	0.023692514	0.00033751716
0.20627599	0.022925953	0.00033585685
0.20640748	0.023081160	0.00033566159
0.20653897	0.023806491	0.00033996022
0.20667046	0.023342816	0.00033737311
0.20680195	0.023141707	0.00033397706
0.20693344	0.023235126	0.00033641661
0.20706493	0.023547582	0.00033814591
0.20719641	0.023659262	0.00033886518
0.20732790	0.023761214	0.00034117592
0.20745939	0.023736615	0.00033740202
0.20759088	0.023592253	0.00033915735
0.20772237	0.023241349	0.00033611126
0.20785386	0.022740502	0.00033214799
0.20798535	0.023088987	0.00033664170
0.20811684	0.023120010	0.00033341279
0.20824832	0.023745611	0.00033779696
0.20837981	0.023148311	0.00033511400
0.20851130	0.023446311	0.00033738604
0.20864279	0.023268080	0.00033670099
0.20877428	0.023413564	0.00033550908
0.20890577	0.023306654	0.00033638609
0.20903726	0.023372532	0.00033530129
0.20916875	0.023147762	0.00033378253
0.20930023	0.023307275	0.00033626563
0.20943172	0.023150726	0.00033449058
0.20956321	0.023330597	0.00033425528
0.20969470	0.023221034	0.00033542137
0.20982619	0.023058220	0.00033354794
0.20995768	0.023459524	0.00033627393
0.21008917	0.023503771	0.00033380776
0.21022065	0.023501725	0.00033551611
0.21035214	0.023869590	0.00033941486
0.21048363	0.022808079	0.00032999294
0.21061512	0.023116249	0.00033562546
0.21074661	0.022886234	0.00033052733
0.21087810	0.023181189	0.00033207621
0.21100959	0.024237151	0.00034051305
0.21114108	0.022874217	0.00033005150
0.21127256	0.023097520	0.00033542536
0.21140405	0.024071089	0.00033601046
0.21153554	0.023243202	0.00033407090
0.21166703	0.022886269	0.00033088775
0.21179852	0.022976010	0.00033153075
0.21193001	0.023586441	0.00033572616
0.21206150	0.023139432	0.00033185200
0.21219299	0.023135037	0.00033250260
0.21232447	0.023581514	0.00033613380
0.21245596	0.023619741	0.00033399242
0.21258745	0.023388198	0.00033445534
0.21271894	0.023257033	0.00033265182
0.21285043	0.023588698	0.00033439358
0.21298192	0.023206868	0.00033343546
0.21311341	0.022825532	0.00032934336
0.21324489	0.023148888	0.00033175280
0.21337638	0.023803122	0.00033435223
0.21350787	0.023057635	0.00033072504
0.21363936	0.023521224	0.00033518287
0.21377085	0.023570861	0.00033265956
0.21390234	0.023644487	0.00033449106
0.21403383	0.023242007	0.00033124122
0.21416532	0.023560148	0.00033271876
0.21429680	0.023553634	0.00033411635
0.21442829	0.023000638	0.00032967768
0.21455978	0.023300866	0.00033155876
0.21469127	0.023536121	0.00033291512
0.21482276	0.023192373	0.00033083105
0.21495425	0.022817641	0.00032913477
0.21508574	0.023228061	0.00033153356
0.21521723	0.023690242	0.00033275038
0.21534871	0.023477225	0.00033346353
0.21548020	0.023246507	0.00032851177
0.21561169	0.023296263	0.00033142499
0.21574318	0.023579575	0.00033348828
0.21587467	0.022854323	0.00032764705
0.21600616	0.023160955	0.00033001455
0.21613765	0.023504785	0.00033006452
0.21626913	0.022871263	0.00032910765
0.21640062	0.023223695	0.00033059194
0.21653211	0.023695451	0.00033277453
0.21666360	0.023222789	0.00032934007
0.21679509	0.022976365	0.00032726444
0.21692658	0.023459491	0.00033137834
0.21705807	0.022914008	0.00032779157
0.21718956	0.023037936	0.00032768712
0.21732104	0.023700641	0.00033263804
0.21745253	0.023165334	0.00032931844
0.21758402	0.023431955	0.00033046020
0.21771551	0.023238517	0.00032821060
0.21784700	0.023101612	0.00032745376
0.21797849	0.023048981	0.00032783779
0.21810998	0.022749196	0.00032525338
0.21824147	0.022958088	0.00032760275
0.21837295	0.023044403	0.00032883287
0.21850444	0.023136052	0.00032701058
0.21863593	0.023729734	0.00033229871
0.21876742	0.023275364	0.00032730828
0.21889891	0.023037076	0.00032681766
0.21903040	0.023073210	0.00032868646
0.21916189	0.022977446	0.00032584177
0.21929337	0.023459711	0.00032941751
0.21942486	0.022781762	0.00032465363
0.21955635	0.022933759	0.00032659433
0.21968784	0.023008922	0.00032641796
0.21981933	0.023284744	0.00032548340
0.21995082	0.023634168	0.00033027129
0.22008231	0.023406225	0.00032769931
0.22021380	0.023577050	0.00032909169
0.22034528	0.023844860	0.00033074254
0.22047677	0.023087125	0.00032374193
0.22060826	0.023121634	0.00032720065
0.22073975	0.023202604	0.00032693285
0.22087124	0.023213571	0.00032697927
0.22100273	0.023432058	0.00032802969
0.22113422	0.023563163	0.00032638471
0.22126571	0.023148147	0.00032579155
0.22139719	0.023432722	0.00032789658
0.22152868	0.023448130	0.00032824981
0.22166017	0.022099357	0.00032134784
0.22179166	0.023128338	0.00032367451
0.22192315	0.023307546	0.00032789855
0.22205464	0.023133515	0.00032599762
0.22218613	0.023035626	0.00032537677
0.22231761	0.023709573	0.00032775851
0.22244910	0.023595281	0.00032714343
0.22258059	0.023133801	0.00032533343
0.22271208	0.023521559	0.00032755064
0.22284357	0.022939003	0.00032349298
0.22297506	0.023180210	0.00032635631
0.22310655	0.022850767	0.00032241170
0.22323804	0.022971194	0.00032486060
0.22336952	0.022725090	0.00032323989
0.22350101	0.022861685	0.00032203230
0.22363250	0.023727959	0.00032779038
0.22376399	0.022782869	0.00032185743
0.22389548	0.023539398	0.00032690898
0.22402697	0.023466347	0.00032769250
0.22415846	0.023107699	0.00032354091
0.22428995	0.023427172	0.00032509236
0.22442143	0.023503319	0.00032448943
0.22455292	0.023323759	0.00032501406
0.22468441	0.023260929	0.00032548997
0.22481590	0.022635335	0.00032154783
0.22494739	0.023473647	0.00032446626
0.22507888	0.022908979	0.00032160997
0.22521037	0.023585628	0.00032557750
0.22534186	0.022974961	0.00032361127
0.22547334	0.022540954	0.00031979215
0.22560483	0.023646387	0.00032441211
0.22573632	0.023162045	0.00032339533
0.22586781	0.023209156	0.00032303964
0.22599930	0.023739121	0.00032669761
0.22613079	0.023607797	0.00032462476
0.22626228	0.022888646	0.00032231163
0.22639376	0.022747862	0.00032046195
0.22652525	0.022882447	0.00032062875
0.22665674	0.023044940	0.00032340527
0.22678823	0.022983709	0.00032175726
0.22691972	0.023393654	0.00032376765
0.22705121	0.023610440	0.00032460500
0.22718270	0.023492933	0.00032421465
0.22731419	0.023436806	0.00032463582
0.22744567	0.023132346	0.00032156389
0.22757716	0.023194672	0.00032166808
0.22770865	0.023035369	0.00032156051
0.22784014	0.022879972	0.00031981075
0.22797163	0.022913418	0.00032191922
0.22810312	0.023289700	0.00032206209
0.22823461	0.023022899	0.00032176128
0.22836610	0.022667931	0.00032058723
0.22849758	0.023303370	0.00032087017
0.22862907	0.022313395	0.00031856278
0.22876056	0.023022072	0.00031926025
0.22889205	0.023128562	0.00032151269
0.22902354	0.023096633	0.00032181041
0.22915503	0.023274794	0.00032093839
0.22928652	0.023325911	0.00032194803
0.22941800	0.023434732	0.00032176087
0.22954949	0.023647319	0.00032341438
0.22968098	0.023127781	0.00032026859
0.22981247	0.022982707	0.00031853254
0.22994396	0.023749392	0.00032409371
0.23007545	0.023513013	0.00032464540
0.23020694	0.023201027	0.00032670533
0.23033843	0.022818497	0.00032868266
0.23046991	0.023762086	0.00033581613
0.23060140	0.023252609	0.00033433663
0.23073289	0.022708917	0.00033169662
0.23086438	0.023632033	0.00033738073
0.23099587	0.022834134	0.00033684154
0.23112736	0.023645920	0.00033935247
0.23125885	0.023879700	0.00034486759
0.23139034	0.022897173	0.00033821894
0.23152182	0.023497799	0.00034283758
0.23165331	0.022974325	0.00034383656
0.23178480	0.023592740	0.00034576247
0.23191629	0.023464996	0.00034668839
0.23204778	0.022963316	0.00034378188
0.23217927	0.023223724	0.00034516821
0.23231076	0.022118392	0.00034281707
0.23244224	0.023066182	0.00034712136
0.23257373	0.022984181	0.00034700297
0.23270522	0.022949721	0.00034784728
0.23283671	0.022808305	0.00034522139
0.23296820	0.023243984	0.00034914999
0.23309969	0.022797081	0.00034690619
0.23323118	0.022395902	0.00034305926
0.23336267	0.022847532	0.00034729998
0.23349415	0.022947931	0.00034585373
0.23362564	0.023482131	0.00035161593
0.23375713	0.022867011	0.00034757115
0.23388862	0.022551002	0.00034453319
0.23402011	0.023130876	0.00035012124
0.23415160	0.022944452	0.00034719599
0.23428309	0.022621982	0.00034709344
0.23441458	0.022710479	0.00034716543
0.23454606	0.023293570	0.00035089936
0.23467755	0.022379795	0.00034655690
0.23480904	0.022749987	0.00034835346
0.23494053	0.022847970	0.00035031039
0.23507202	0.022358443	0.00034640066
0.23520351	0.023412780	0.00035232659
0.23533500	0.023352464	0.00035286740
0.23546648	0.022966716	0.00034975418
0.23559797	0.023252190	0.00035423270
0.23572946	0.022979774	0.00035193093
0.23586095	0.022961142	0.00035192378
0.23599244	0.022922659	0.00035183374
0.23612393	0.023460976	0.00035362095
0.23625542	0.023419177	0.00035644827
0.23638691	0.022811546	0.00035125489
0.23651839	0.023097398	0.00035251986
0.23664988	0.023250713	0.00035414427
0.23678137	0.022983539	0.00035310824
0.23691286	0.023308907	0.00035382606
0.23704435	0.023032566	0.00035260357
0.23717584	0.022507128	0.00034995360
0.23730733	0.022626785	0.00035232091
0.23743882	0.022901121	0.00035339697
0.23757030	0.023404015	0.00035603393
0.23770179	0.023153096	0.00035621817
0.23783328	0.023720264	0.00035760397
0.23796477	0.023138589	0.00035622968
0.23809626	0.023475775	0.00035551233
0.23822775	0.023316532	0.00035570135
0.23835924	0.023678114	0.00036154869
0.23849072	0.023365197	0.00035513422
0.23862221	0.023260257	0.00035715201
0.23875370	0.023353614	0.00035740715
0.23888519	0.022542789	0.00035335285
0.23901668	0.023437809	0.00036094067
0.23914817	0.023457562	0.00035535023
0.23927966	0.023330032	0.00035882004
0.23941115	0.023515753	0.00035871889
0.23954263	0.022883041	0.00035629491
0.23967412	0.023028655	0.00035674762
0.23980561	0.023467994	0.00035780148
0.23993710	0.023347992	0.00035858675
0.24006859	0.022916757	0.00035640105
0.24020008	0.023206435	0.00035916459
0.24033157	0.023491743	0.00035983015
0.24046306	0.023004201	0.00035591376
0.24059454	0.022691134	0.00035611262
0.24072603	0.023103627	0.00035864312
0.24085752	0.023614885	0.00036214351
0.24098901	0.023126165	0.00036088024
0.24112050	0.023415207	0.00035837192
0.24125199	0.022763627	0.00035672503
0.24138348	0.023371639	0.00036156819
0.24151496	0.023732467	0.00036221048
0.24164645	0.023496589	0.00036230259
0.24177794	0.023940078	0.00036198808
0.24190943	0.023874466	0.00036420127
0.24204092	0.023495287	0.00036172160
0.24217241	0.023606361	0.00036150419
0.24230390	0.023142760	0.00036000937
0.24243539	0.023177508	0.00036005348
0.24256687	0.023524367	0.00036300665
0.24269836	0.023140057	0.00036145336
0.24282985	0.022760590	0.00035740512
0.24296134	0.023284246	0.00036300905
0.24309283	0.023087818	0.00035988212
0.24322432	0.023466217	0.00036223851
0.24335581	0.023114901	0.00036171414
0.24348730	0.022318322	0.00035528032
0.24361878	0.023219577	0.00036212168
0.24375027	0.023010717	0.00035966433
0.24388176	0.023646520	0.00036345629
0.24401325	0.023410410	0.00036532076
0.24414474	0.023221393	0.00036143611
0.24427623	0.023457223	0.00036453694
0.24440772	0.023322832	0.00036268604
0.24453920	0.022677726	0.00035836257
0.24467069	0.023132276	0.00036388372
0.24480218	0.023624589	0.00036446130
0.24493367	0.022749579	0.00036009379
0.24506516	0.023325452	0.00036290115
0.24519665	0.024010513	0.00036725687
0.24532814	0.023060964	0.00036305674
0.24545963	0.023239528	0.00036241251
0.24559111	0.023408357	0.00036544321
0.24572260	0.023017767	0.00036164214
0.24585409	0.022996654	0.00036174362
0.24598558	0.022780702	0.00036118769
0.24611707	0.022893249	0.00036153964
0.24624856	0.023108163	0.00036103791
0.24638005	0.024047840	0.00037001482
0.24651154	0.023013859	0.00036202770
0.24664302	0.023023391	0.00036423395
0.24677451	0.022715895	0.00036066716
0.24690600	0.022702893	0.00036110018
0.24703749	0.023328274	0.00036604680
0.24716898	0.023480061	0.00036574621
0.24730047	0.023407007	0.00036711564
0.24743196	0.023394318	0.00036402059
0.24756345	0.023206596	0.00036389010
0.24769493	0.023071770	0.00036368371
0.24782642	0.023327159	0.00036443970
0.24795791	0.023159744	0.00036508494
0.24808940	0.023163200	0.00036517886
0.24822089	0.023542781	0.00036692959
0.24835238	0.023350789	0.00036658004
0.24848387	0.022989928	0.00036320602
0.24861535	0.023369510	0.00036707967
0.24874684	0.023000827	0.00036410109
0.24887833	0.023278135	0.00036530351
0.24900982	0.022885011	0.00036687352
0.24914131	0.023658006	0.00036929595
0.24927280	0.023502028	0.00036881707
0.24940429	0.023115550	0.00036463876
0.24953578	0.022976839	0.00036552175
0.24966726	0.023591484	0.00037052641
0.24979875	0.023380512	0.00036564797
0.24993024	0.023179896	0.00036753330
0.25006173	0.023732445	0.00036846722
0.25019322	0.023807372	0.00037008674
0.25032471	0.023519987	0.00036908724
0.25045620	0.023231563	0.00036556596
0.25058769	0.023091793	0.00036618892
0.25071917	0.023723185	0.00036962959
0.25085066	0.023178264	0.00036632871
0.25098215	0.023305216	0.00036890129
0.25111364	0.022515195	0.00036201466
0.25124513	0.022669168	0.00036463097
0.25137662	0.023828694	0.00037173512
0.25150811	0.023449677	0.00036705825
0.25163959	0.022761196	0.00036548665
0.25177108	0.023699175	0.00036813814
0.25190257	0.022977267	0.00036732876
0.25203406	0.022754829	0.00036540631
0.25216555	0.023218084	0.00036740712
0.25229704	0.022867613	0.00036598187
0.25242853	0.023053114	0.00036623491
0.25256002	0.023535820	0.00037117744
0.25269150	0.023046047	0.00036715822
0.25282299	0.023804941	0.00037053271
0.25295448	0.023678690	0.00037350852
0.25308597	0.022779585	0.00036386569
0.25321746	0.022573198	0.00036593674
0.25334895	0.023084733	0.00036886273
0.25348044	0.023210987	0.00036767749
0.25361193	0.023113177	0.00036778743
0.25374341	0.023188276	0.00036794197
0.25387490	0.022471062	0.00036309522
0.25400639	0.022916908	0.00037331347
0.25413788	0.024116316	0.00038406948
0.25426937	0.022278031	0.00037693430
0.25440086	0.022882404	0.00038390924
0.25453235	0.022926085	0.00038709556
0.25466383	0.023361555	0.00039271170
0.25479532	0.023191972	0.00039264418
0.25492681	0.023269248	0.00039693313
0.25505830	0.023129145	0.00039529687
0.25518979	0.023268715	0.00040004636
0.25532128	0.023521459	0.00040187973
0.25545277	0.022970548	0.00040275193
0.25558426	0.022939565	0.00040135628
0.25571574	0.022396534	0.00040099292
0.25584723	0.023215392	0.00040753127
0.25597872	0.023900759	0.00041476389
0.25611021	0.023296983	0.00041140944
0.25624170	0.023618599	0.00041583046
0.25637319	0.023484214	0.00041676078
0.25650468	0.023130600	0.00041597523
0.25663617	0.022860671	0.00041577937
0.25676765	0.023388470	0.00042061065
0.25689914	0.022733908	0.00041843059
0.25703063	0.023065843	0.00042586505
0.25716212	0.023786852	0.00042735207
0.25729361	0.022942857	0.00042361625
0.25742510	0.023381078	0.00042862664
0.25755659	0.023633530	0.00043406269
0.25768807	0.023231191	0.00043199126
0.25781956	0.023260801	0.00043148641
0.25795105	0.023307301	0.00043400339
0.25808254	0.022917274	0.00043580457
0.25821403	0.022780993	0.00043173799
0.25834552	0.023378302	0.00043813981
0.25847701	0.023495553	0.00043861459
0.25860850	0.022990687	0.00043626359
0.25873998	0.021820170	0.00042963903
0.25887147	0.022974496	0.00044119217
0.25900296	0.023336110	0.00044281893
0.25913445	0.022715222	0.00043830726
0.25926594	0.023380154	0.00044404457
0.25939743	0.023397379	0.00044641871
0.25952892	0.022814515	0.00043957669
0.25966041	0.022748091	0.00044443484
0.25979189	0.023525550	0.00044697402
0.25992338	0.023128069	0.00044651564
0.26005487	0.023422187	0.00045172224
0.26018636	0.023695257	0.00045292312
0.26031785	0.022704345	0.00044438305
0.26044934	0.023120900	0.00044748959
0.26058083	0.022529753	0.00044611944
0.26071231	0.023600690	0.00045575028
0.26084380	0.024324616	0.00045878488
0.26097529	0.023170941	0.00045091895
0.26110678	0.022972079	0.00045130475
0.26123827	0.022375019	0.00044861998
0.26136976	0.022883790	0.00045255564
0.26150125	0.023309019	0.00045654571
0.26163274	0.022923214	0.00045251612
0.26176422	0.022512673	0.00044933618
0.26189571	0.023006724	0.00045727464
0.26202720	0.023416794	0.00046027154
0.26215869	0.023643490	0.00046237945
0.26229018	0.022217221	0.00045344433
0.26242167	0.023302694	0.00045940582
0.26255316	0.023444154	0.00046093688
0.26268465	0.022957036	0.00046215250
0.26281613	0.023497005	0.00046438298
0.26294762	0.023048450	0.00046051092
0.26307911	0.023075938	0.00046080151
0.26321060	0.023371645	0.00046876118
0.26334209	0.022903753	0.00046554069
0.26347358	0.023198982	0.00046498253
0.26360507	0.022969592	0.00046462639
0.26373655	0.022948977	0.00046425955
0.26386804	0.024041943	0.00047364669
0.26399953	0.023188601	0.00047138160
0.26413102	0.022937006	0.00046473274
0.26426251	0.022837317	0.00046585912
0.26439400	0.022225345	0.00045974871
0.26452549	0.022814002	0.00047154805
0.26465698	0.022837065	0.00046984385
0.26478846	0.022895172	0.00046502229
0.26491995	0.023419085	0.00047687225
0.26505144	0.023142456	0.00047144483
0.26518293	0.023879889	0.00048065408
0.26531442	0.023442278	0.00048010675
0.26544591	0.022080232	0.00046565064
[truncated: 567 more rows]
